# Supplementary material for: ProteinDJ: A high‐performance and modular protein design pipeline
Source: Protein Sci. 2026 Jan 21;35(2):e70464. doi: 10.1002/pro.70464 (PMC12820799; doi:10.1002/pro.70464)
Supplement: Supplementary file 2 — DATA S1. Compressed archive containing input PDB and Bindsweeper YAML files used for benchmarking and comparison of sequence design methods. [file PRO-35-e70464-s001.zip]

Archive with 1,042 entries (1,032 files):
- SupplementaryFile1/
- SupplementaryFile1/benchmarktargets/
- SupplementaryFile1/benchmarktargets/1www_trka.pdb
- SupplementaryFile1/benchmarktargets/1www_trka_adj.pt
- SupplementaryFile1/benchmarktargets/1www_trka_ss.pt
- SupplementaryFile1/benchmarktargets/3di3_il7ra.pdb
- SupplementaryFile1/benchmarktargets/3di3_il7ra_adj.pt
- SupplementaryFile1/benchmarktargets/3di3_il7ra_ss.pt
- SupplementaryFile1/benchmarktargets/4zxb_ir.pdb
- SupplementaryFile1/benchmarktargets/4zxb_ir_adj.pt
- SupplementaryFile1/benchmarktargets/4zxb_ir_ss.pt
- SupplementaryFile1/benchmarktargets/5o45_pd-l1.pdb
- SupplementaryFile1/benchmarktargets/5o45_pd-l1_adj.pt
- SupplementaryFile1/benchmarktargets/5o45_pd-l1_ss.pt
- SupplementaryFile1/benchmarktargets/5vli_ha.pdb
- SupplementaryFile1/benchmarktargets/5vli_ha_adj.pt
- SupplementaryFile1/benchmarktargets/5vli_ha_ss.pt
- SupplementaryFile1/binderfolds/
- SupplementaryFile1/binderfolds/ha/
- SupplementaryFile1/binderfolds/ha/fold_0.json
- SupplementaryFile1/binderfolds/ha/fold_0.pdb
- SupplementaryFile1/binderfolds/ha/fold_1.json
- SupplementaryFile1/binderfolds/ha/fold_1.pdb
- SupplementaryFile1/binderfolds/ha/fold_10.json
- SupplementaryFile1/binderfolds/ha/fold_10.pdb
- SupplementaryFile1/binderfolds/ha/fold_11.json
- SupplementaryFile1/binderfolds/ha/fold_11.pdb
- SupplementaryFile1/binderfolds/ha/fold_12.json
- SupplementaryFile1/binderfolds/ha/fold_12.pdb
- SupplementaryFile1/binderfolds/ha/fold_13.json
- SupplementaryFile1/binderfolds/ha/fold_13.pdb
- SupplementaryFile1/binderfolds/ha/fold_14.json
- SupplementaryFile1/binderfolds/ha/fold_14.pdb
- SupplementaryFile1/binderfolds/ha/fold_15.json
- SupplementaryFile1/binderfolds/ha/fold_15.pdb
- SupplementaryFile1/binderfolds/ha/fold_16.json
- SupplementaryFile1/binderfolds/ha/fold_16.pdb
- SupplementaryFile1/binderfolds/ha/fold_17.json
- SupplementaryFile1/binderfolds/ha/fold_17.pdb
- SupplementaryFile1/binderfolds/ha/fold_18.json
- SupplementaryFile1/binderfolds/ha/fold_18.pdb
- SupplementaryFile1/binderfolds/ha/fold_19.json
- SupplementaryFile1/binderfolds/ha/fold_19.pdb
- SupplementaryFile1/binderfolds/ha/fold_2.json
- SupplementaryFile1/binderfolds/ha/fold_2.pdb
- SupplementaryFile1/binderfolds/ha/fold_20.json
- SupplementaryFile1/binderfolds/ha/fold_20.pdb
- SupplementaryFile1/binderfolds/ha/fold_21.json
- SupplementaryFile1/binderfolds/ha/fold_21.pdb
- SupplementaryFile1/binderfolds/ha/fold_22.json
- SupplementaryFile1/binderfolds/ha/fold_22.pdb
- SupplementaryFile1/binderfolds/ha/fold_23.json
- SupplementaryFile1/binderfolds/ha/fold_23.pdb
- SupplementaryFile1/binderfolds/ha/fold_24.json
- SupplementaryFile1/binderfolds/ha/fold_24.pdb
- SupplementaryFile1/binderfolds/ha/fold_25.json
- SupplementaryFile1/binderfolds/ha/fold_25.pdb
- SupplementaryFile1/binderfolds/ha/fold_26.json
- SupplementaryFile1/binderfolds/ha/fold_26.pdb
- SupplementaryFile1/binderfolds/ha/fold_27.json
- SupplementaryFile1/binderfolds/ha/fold_27.pdb
- SupplementaryFile1/binderfolds/ha/fold_28.json
- SupplementaryFile1/binderfolds/ha/fold_28.pdb
- SupplementaryFile1/binderfolds/ha/fold_29.json
- SupplementaryFile1/binderfolds/ha/fold_29.pdb
- SupplementaryFile1/binderfolds/ha/fold_3.json
- SupplementaryFile1/binderfolds/ha/fold_3.pdb
- SupplementaryFile1/binderfolds/ha/fold_30.json
- SupplementaryFile1/binderfolds/ha/fold_30.pdb
- SupplementaryFile1/binderfolds/ha/fold_31.json
- SupplementaryFile1/binderfolds/ha/fold_31.pdb
- SupplementaryFile1/binderfolds/ha/fold_32.json
- SupplementaryFile1/binderfolds/ha/fold_32.pdb
- SupplementaryFile1/binderfolds/ha/fold_33.json
- SupplementaryFile1/binderfolds/ha/fold_33.pdb
- SupplementaryFile1/binderfolds/ha/fold_34.json
- SupplementaryFile1/binderfolds/ha/fold_34.pdb
- SupplementaryFile1/binderfolds/ha/fold_35.json
- SupplementaryFile1/binderfolds/ha/fold_35.pdb
- SupplementaryFile1/binderfolds/ha/fold_36.json
- SupplementaryFile1/binderfolds/ha/fold_36.pdb
- SupplementaryFile1/binderfolds/ha/fold_37.json
- SupplementaryFile1/binderfolds/ha/fold_37.pdb
- SupplementaryFile1/binderfolds/ha/fold_38.json
- SupplementaryFile1/binderfolds/ha/fold_38.pdb
- SupplementaryFile1/binderfolds/ha/fold_39.json
- SupplementaryFile1/binderfolds/ha/fold_39.pdb
- SupplementaryFile1/binderfolds/ha/fold_4.json
- SupplementaryFile1/binderfolds/ha/fold_4.pdb
- SupplementaryFile1/binderfolds/ha/fold_40.json
- SupplementaryFile1/binderfolds/ha/fold_40.pdb
- SupplementaryFile1/binderfolds/ha/fold_41.json
- SupplementaryFile1/binderfolds/ha/fold_41.pdb
- SupplementaryFile1/binderfolds/ha/fold_42.json
- SupplementaryFile1/binderfolds/ha/fold_42.pdb
- SupplementaryFile1/binderfolds/ha/fold_43.json
- SupplementaryFile1/binderfolds/ha/fold_43.pdb
- SupplementaryFile1/binderfolds/ha/fold_44.json
- SupplementaryFile1/binderfolds/ha/fold_44.pdb
- SupplementaryFile1/binderfolds/ha/fold_45.json
- SupplementaryFile1/binderfolds/ha/fold_45.pdb
- SupplementaryFile1/binderfolds/ha/fold_46.json
- SupplementaryFile1/binderfolds/ha/fold_46.pdb
- SupplementaryFile1/binderfolds/ha/fold_47.json
- SupplementaryFile1/binderfolds/ha/fold_47.pdb
- SupplementaryFile1/binderfolds/ha/fold_48.json
- SupplementaryFile1/binderfolds/ha/fold_48.pdb
- SupplementaryFile1/binderfolds/ha/fold_49.json
- SupplementaryFile1/binderfolds/ha/fold_49.pdb
- SupplementaryFile1/binderfolds/ha/fold_5.json
- SupplementaryFile1/binderfolds/ha/fold_5.pdb
- SupplementaryFile1/binderfolds/ha/fold_50.json
- SupplementaryFile1/binderfolds/ha/fold_50.pdb
- SupplementaryFile1/binderfolds/ha/fold_51.json
- SupplementaryFile1/binderfolds/ha/fold_51.pdb
- SupplementaryFile1/binderfolds/ha/fold_52.json
- SupplementaryFile1/binderfolds/ha/fold_52.pdb
- SupplementaryFile1/binderfolds/ha/fold_53.json
- SupplementaryFile1/binderfolds/ha/fold_53.pdb
- SupplementaryFile1/binderfolds/ha/fold_54.json
- SupplementaryFile1/binderfolds/ha/fold_54.pdb
- SupplementaryFile1/binderfolds/ha/fold_55.json
- SupplementaryFile1/binderfolds/ha/fold_55.pdb
- SupplementaryFile1/binderfolds/ha/fold_56.json
- SupplementaryFile1/binderfolds/ha/fold_56.pdb
- SupplementaryFile1/binderfolds/ha/fold_57.json
- SupplementaryFile1/binderfolds/ha/fold_57.pdb
- SupplementaryFile1/binderfolds/ha/fold_58.json
- SupplementaryFile1/binderfolds/ha/fold_58.pdb
- SupplementaryFile1/binderfolds/ha/fold_59.json
- SupplementaryFile1/binderfolds/ha/fold_59.pdb
- SupplementaryFile1/binderfolds/ha/fold_6.json
- SupplementaryFile1/binderfolds/ha/fold_6.pdb
- SupplementaryFile1/binderfolds/ha/fold_60.json
- SupplementaryFile1/binderfolds/ha/fold_60.pdb
- SupplementaryFile1/binderfolds/ha/fold_61.json
- SupplementaryFile1/binderfolds/ha/fold_61.pdb
- SupplementaryFile1/binderfolds/ha/fold_62.json
- SupplementaryFile1/binderfolds/ha/fold_62.pdb
- SupplementaryFile1/binderfolds/ha/fold_63.json
- SupplementaryFile1/binderfolds/ha/fold_63.pdb
- SupplementaryFile1/binderfolds/ha/fold_64.json
- SupplementaryFile1/binderfolds/ha/fold_64.pdb
- SupplementaryFile1/binderfolds/ha/fold_65.json
- SupplementaryFile1/binderfolds/ha/fold_65.pdb
- SupplementaryFile1/binderfolds/ha/fold_66.json
- SupplementaryFile1/binderfolds/ha/fold_66.pdb
- SupplementaryFile1/binderfolds/ha/fold_67.json
- SupplementaryFile1/binderfolds/ha/fold_67.pdb
- SupplementaryFile1/binderfolds/ha/fold_68.json
- SupplementaryFile1/binderfolds/ha/fold_68.pdb
- SupplementaryFile1/binderfolds/ha/fold_69.json
- SupplementaryFile1/binderfolds/ha/fold_69.pdb
- SupplementaryFile1/binderfolds/ha/fold_7.json
- SupplementaryFile1/binderfolds/ha/fold_7.pdb
- SupplementaryFile1/binderfolds/ha/fold_70.json
- SupplementaryFile1/binderfolds/ha/fold_70.pdb
- SupplementaryFile1/binderfolds/ha/fold_71.json
- SupplementaryFile1/binderfolds/ha/fold_71.pdb
- SupplementaryFile1/binderfolds/ha/fold_72.json
- SupplementaryFile1/binderfolds/ha/fold_72.pdb
- SupplementaryFile1/binderfolds/ha/fold_73.json
- SupplementaryFile1/binderfolds/ha/fold_73.pdb
- SupplementaryFile1/binderfolds/ha/fold_74.json
- SupplementaryFile1/binderfolds/ha/fold_74.pdb
- SupplementaryFile1/binderfolds/ha/fold_75.json
- SupplementaryFile1/binderfolds/ha/fold_75.pdb
- SupplementaryFile1/binderfolds/ha/fold_76.json
- SupplementaryFile1/binderfolds/ha/fold_76.pdb
- SupplementaryFile1/binderfolds/ha/fold_77.json
- SupplementaryFile1/binderfolds/ha/fold_77.pdb
- SupplementaryFile1/binderfolds/ha/fold_78.json
- SupplementaryFile1/binderfolds/ha/fold_78.pdb
- SupplementaryFile1/binderfolds/ha/fold_79.json
- SupplementaryFile1/binderfolds/ha/fold_79.pdb
- SupplementaryFile1/binderfolds/ha/fold_8.json
- SupplementaryFile1/binderfolds/ha/fold_8.pdb
- SupplementaryFile1/binderfolds/ha/fold_80.json
- SupplementaryFile1/binderfolds/ha/fold_80.pdb
- SupplementaryFile1/binderfolds/ha/fold_81.json
- SupplementaryFile1/binderfolds/ha/fold_81.pdb
- SupplementaryFile1/binderfolds/ha/fold_82.json
- SupplementaryFile1/binderfolds/ha/fold_82.pdb
- SupplementaryFile1/binderfolds/ha/fold_83.json
- SupplementaryFile1/binderfolds/ha/fold_83.pdb
- SupplementaryFile1/binderfolds/ha/fold_84.json
- SupplementaryFile1/binderfolds/ha/fold_84.pdb
- SupplementaryFile1/binderfolds/ha/fold_85.json
- SupplementaryFile1/binderfolds/ha/fold_85.pdb
- SupplementaryFile1/binderfolds/ha/fold_86.json
- SupplementaryFile1/binderfolds/ha/fold_86.pdb
- SupplementaryFile1/binderfolds/ha/fold_87.json
- SupplementaryFile1/binderfolds/ha/fold_87.pdb
- SupplementaryFile1/binderfolds/ha/fold_88.json
- SupplementaryFile1/binderfolds/ha/fold_88.pdb
- SupplementaryFile1/binderfolds/ha/fold_89.json
- SupplementaryFile1/binderfolds/ha/fold_89.pdb
- SupplementaryFile1/binderfolds/ha/fold_9.json
- SupplementaryFile1/binderfolds/ha/fold_9.pdb
- SupplementaryFile1/binderfolds/ha/fold_90.json
- SupplementaryFile1/binderfolds/ha/fold_90.pdb
- SupplementaryFile1/binderfolds/ha/fold_91.json
- SupplementaryFile1/binderfolds/ha/fold_91.pdb
- SupplementaryFile1/binderfolds/ha/fold_92.json
- SupplementaryFile1/binderfolds/ha/fold_92.pdb
- SupplementaryFile1/binderfolds/ha/fold_93.json
- SupplementaryFile1/binderfolds/ha/fold_93.pdb
- SupplementaryFile1/binderfolds/ha/fold_94.json
- SupplementaryFile1/binderfolds/ha/fold_94.pdb
- SupplementaryFile1/binderfolds/ha/fold_95.json
- SupplementaryFile1/binderfolds/ha/fold_95.pdb
- SupplementaryFile1/binderfolds/ha/fold_96.json
- SupplementaryFile1/binderfolds/ha/fold_96.pdb
- SupplementaryFile1/binderfolds/ha/fold_97.json
- SupplementaryFile1/binderfolds/ha/fold_97.pdb
- SupplementaryFile1/binderfolds/ha/fold_98.json
- SupplementaryFile1/binderfolds/ha/fold_98.pdb
- SupplementaryFile1/binderfolds/ha/fold_99.json
- SupplementaryFile1/binderfolds/ha/fold_99.pdb
- SupplementaryFile1/binderfolds/il7ra/
- SupplementaryFile1/binderfolds/il7ra/fold_0.json
- SupplementaryFile1/binderfolds/il7ra/fold_0.pdb
- SupplementaryFile1/binderfolds/il7ra/fold_1.json
- SupplementaryFile1/binderfolds/il7ra/fold_1.pdb
- SupplementaryFile1/binderfolds/il7ra/fold_10.json
- SupplementaryFile1/binderfolds/il7ra/fold_10.pdb
- SupplementaryFile1/binderfolds/il7ra/fold_11.json
- SupplementaryFile1/binderfolds/il7ra/fold_11.pdb
- SupplementaryFile1/binderfolds/il7ra/fold_12.json
- SupplementaryFile1/binderfolds/il7ra/fold_12.pdb
- SupplementaryFile1/binderfolds/il7ra/fold_13.json
- SupplementaryFile1/binderfolds/il7ra/fold_13.pdb
- SupplementaryFile1/binderfolds/il7ra/fold_14.json
- SupplementaryFile1/binderfolds/il7ra/fold_14.pdb
- SupplementaryFile1/binderfolds/il7ra/fold_15.json
- SupplementaryFile1/binderfolds/il7ra/fold_15.pdb
- SupplementaryFile1/binderfolds/il7ra/fold_16.json
- SupplementaryFile1/binderfolds/il7ra/fold_16.pdb
- SupplementaryFile1/binderfolds/il7ra/fold_17.json
- SupplementaryFile1/binderfolds/il7ra/fold_17.pdb
- SupplementaryFile1/binderfolds/il7ra/fold_18.json
- SupplementaryFile1/binderfolds/il7ra/fold_18.pdb
- SupplementaryFile1/binderfolds/il7ra/fold_19.json
- SupplementaryFile1/binderfolds/il7ra/fold_19.pdb
- SupplementaryFile1/binderfolds/il7ra/fold_2.json
- SupplementaryFile1/binderfolds/il7ra/fold_2.pdb
- SupplementaryFile1/binderfolds/il7ra/fold_20.json
- SupplementaryFile1/binderfolds/il7ra/fold_20.pdb
- SupplementaryFile1/binderfolds/il7ra/fold_21.json
- SupplementaryFile1/binderfolds/il7ra/fold_21.pdb
- SupplementaryFile1/binderfolds/il7ra/fold_22.json
- SupplementaryFile1/binderfolds/il7ra/fold_22.pdb
- SupplementaryFile1/binderfolds/il7ra/fold_23.json
- SupplementaryFile1/binderfolds/il7ra/fold_23.pdb
- SupplementaryFile1/binderfolds/il7ra/fold_24.json
- SupplementaryFile1/binderfolds/il7ra/fold_24.pdb
- SupplementaryFile1/binderfolds/il7ra/fold_25.json
- SupplementaryFile1/binderfolds/il7ra/fold_25.pdb
- SupplementaryFile1/binderfolds/il7ra/fold_26.json
- SupplementaryFile1/binderfolds/il7ra/fold_26.pdb
- SupplementaryFile1/binderfolds/il7ra/fold_27.json
- SupplementaryFile1/binderfolds/il7ra/fold_27.pdb
- SupplementaryFile1/binderfolds/il7ra/fold_28.json
- SupplementaryFile1/binderfolds/il7ra/fold_28.pdb
- SupplementaryFile1/binderfolds/il7ra/fold_29.json
- SupplementaryFile1/binderfolds/il7ra/fold_29.pdb
- SupplementaryFile1/binderfolds/il7ra/fold_3.json
- SupplementaryFile1/binderfolds/il7ra/fold_3.pdb
- SupplementaryFile1/binderfolds/il7ra/fold_30.json
- SupplementaryFile1/binderfolds/il7ra/fold_30.pdb
- SupplementaryFile1/binderfolds/il7ra/fold_31.json
- SupplementaryFile1/binderfolds/il7ra/fold_31.pdb
- SupplementaryFile1/binderfolds/il7ra/fold_32.json
- SupplementaryFile1/binderfolds/il7ra/fold_32.pdb
- SupplementaryFile1/binderfolds/il7ra/fold_33.json
- SupplementaryFile1/binderfolds/il7ra/fold_33.pdb
- SupplementaryFile1/binderfolds/il7ra/fold_34.json
- SupplementaryFile1/binderfolds/il7ra/fold_34.pdb
- SupplementaryFile1/binderfolds/il7ra/fold_35.json
- SupplementaryFile1/binderfolds/il7ra/fold_35.pdb
- SupplementaryFile1/binderfolds/il7ra/fold_36.json
- SupplementaryFile1/binderfolds/il7ra/fold_36.pdb
- SupplementaryFile1/binderfolds/il7ra/fold_37.json
- SupplementaryFile1/binderfolds/il7ra/fold_37.pdb
- SupplementaryFile1/binderfolds/il7ra/fold_38.json
- SupplementaryFile1/binderfolds/il7ra/fold_38.pdb
- SupplementaryFile1/binderfolds/il7ra/fold_39.json
- SupplementaryFile1/binderfolds/il7ra/fold_39.pdb
- SupplementaryFile1/binderfolds/il7ra/fold_4.json
- SupplementaryFile1/binderfolds/il7ra/fold_4.pdb
- SupplementaryFile1/binderfolds/il7ra/fold_40.json
- SupplementaryFile1/binderfolds/il7ra/fold_40.pdb
- SupplementaryFile1/binderfolds/il7ra/fold_41.json
- SupplementaryFile1/binderfolds/il7ra/fold_41.pdb
- SupplementaryFile1/binderfolds/il7ra/fold_42.json
- SupplementaryFile1/binderfolds/il7ra/fold_42.pdb
- SupplementaryFile1/binderfolds/il7ra/fold_43.json
- SupplementaryFile1/binderfolds/il7ra/fold_43.pdb
- SupplementaryFile1/binderfolds/il7ra/fold_44.json
- SupplementaryFile1/binderfolds/il7ra/fold_44.pdb
[truncated: 742 more entries]
