# Supplementary material for: ProteinDJ: A high‐performance and modular protein design pipeline
Source: Protein Sci. 2026 Jan 21;35(2):e70464. doi: 10.1002/pro.70464 (PMC12820799; doi:10.1002/pro.70464)
Supplement: Supplementary file 2 — DATA S1. Compressed archive containing input PDB and Bindsweeper YAML files used for benchmarking and comparison of sequence design methods. [file PRO-35-e70464-s001.zip › SupplementaryFile1/benchmarktargets/1www_trka.pdb]

HEADER    NERVE GROWTH FACTOR/TRKA COMPLEX        12-MAR-99   1WWW              
TITLE     NGF IN COMPLEX WITH DOMAIN 5 OF THE TRKA RECEPTOR                     
COMPND    MOL_ID: 1;                                                            
COMPND   2 MOLECULE: PROTEIN (NERVE GROWTH FACTOR);                             
COMPND   3 CHAIN: V, W;                                                         
COMPND   4 SYNONYM: BETA-NGF;                                                   
COMPND   5 ENGINEERED: YES;                                                     
COMPND   6 MOL_ID: 2;                                                           
COMPND   7 MOLECULE: PROTEIN (TRKA RECEPTOR);                                   
COMPND   8 CHAIN: X, Y;                                                         
COMPND   9 FRAGMENT: DOMAIN 5;                                                  
COMPND  10 ENGINEERED: YES                                                      
SOURCE    MOL_ID: 1;                                                            
SOURCE   2 ORGANISM_SCIENTIFIC: HOMO SAPIENS;                                   
SOURCE   3 ORGANISM_COMMON: HUMAN;                                              
SOURCE   4 ORGANISM_TAXID: 9606;                                                
SOURCE   5 EXPRESSION_SYSTEM: ESCHERICHIA COLI;                                 
SOURCE   6 EXPRESSION_SYSTEM_TAXID: 562;                                        
SOURCE   7 MOL_ID: 2;                                                           
SOURCE   8 ORGANISM_SCIENTIFIC: HOMO SAPIENS;                                   
SOURCE   9 ORGANISM_COMMON: HUMAN;                                              
SOURCE  10 ORGANISM_TAXID: 9606;                                                
SOURCE  11 EXPRESSION_SYSTEM: ESCHERICHIA COLI;                                 
SOURCE  12 EXPRESSION_SYSTEM_TAXID: 562                                         
KEYWDS    COMPLEX, TRKA RECEPTOR, NERVE GROWTH FACTOR, CYSTEINE KNOT,           
KEYWDS   2 IMMUNOGLOBULIN LIKE DOMAIN, NERVE GROWTH FACTOR-TRKA COMPLEX COMPLEX 
EXPDTA    X-RAY DIFFRACTION                                                     
AUTHOR    C.WIESMANN,M.H.ULTSCH,A.M.DE VOS                                      
REVDAT   5   30-OCT-24 1WWW    1       REMARK                                   
REVDAT   4   23-AUG-23 1WWW    1       REMARK                                   
REVDAT   3   24-FEB-09 1WWW    1       VERSN                                    
REVDAT   2   01-APR-03 1WWW    1       JRNL                                     
REVDAT   1   15-SEP-99 1WWW    0                                                
JRNL        AUTH   C.WIESMANN,M.H.ULTSCH,S.H.BASS,A.M.DE VOS                    
JRNL        TITL   CRYSTAL STRUCTURE OF NERVE GROWTH FACTOR IN COMPLEX WITH THE 
JRNL        TITL 2 LIGAND-BINDING DOMAIN OF THE TRKA RECEPTOR.                  
JRNL        REF    NATURE                        V. 401   184 1999              
JRNL        REFN                   ISSN 0028-0836                               
JRNL        PMID   10490030                                                     
JRNL        DOI    10.1038/43705                                                
REMARK   2                                                                      
REMARK   2 RESOLUTION.    2.20 ANGSTROMS.                                       
REMARK   3                                                                      
REMARK   3 REFINEMENT.                                                          
REMARK   3   PROGRAM     : X-PLOR 3.851                                         
REMARK   3   AUTHORS     : BRUNGER                                              
REMARK   3                                                                      
REMARK   3  DATA USED IN REFINEMENT.                                            
REMARK   3   RESOLUTION RANGE HIGH (ANGSTROMS) : 2.20                           
REMARK   3   RESOLUTION RANGE LOW  (ANGSTROMS) : 20.00                          
REMARK   3   DATA CUTOFF            (SIGMA(F)) : 0.200                          
REMARK   3   DATA CUTOFF HIGH         (ABS(F)) : 10000000.000                   
REMARK   3   DATA CUTOFF LOW          (ABS(F)) : 0.0010                         
REMARK   3   COMPLETENESS (WORKING+TEST)   (%) : 97.3                           
REMARK   3   NUMBER OF REFLECTIONS             : 22780                          
REMARK   3                                                                      
REMARK   3  FIT TO DATA USED IN REFINEMENT.                                     
REMARK   3   CROSS-VALIDATION METHOD          : THROUGOUT                       
REMARK   3   FREE R VALUE TEST SET SELECTION  : RANDOM                          
REMARK   3   R VALUE            (WORKING SET) : 0.189                           
REMARK   3   FREE R VALUE                     : 0.266                           
REMARK   3   FREE R VALUE TEST SET SIZE   (%) : 10.000                          
REMARK   3   FREE R VALUE TEST SET COUNT      : 2282                            
REMARK   3   ESTIMATED ERROR OF FREE R VALUE  : NULL                            
REMARK   3                                                                      
REMARK   3  FIT IN THE HIGHEST RESOLUTION BIN.                                  
REMARK   3   TOTAL NUMBER OF BINS USED           : 8                            
REMARK   3   BIN RESOLUTION RANGE HIGH       (A) : 2.20                         
REMARK   3   BIN RESOLUTION RANGE LOW        (A) : 2.30                         
REMARK   3   BIN COMPLETENESS (WORKING+TEST) (%) : 90.10                        
REMARK   3   REFLECTIONS IN BIN    (WORKING SET) : 2391                         
REMARK   3   BIN R VALUE           (WORKING SET) : 0.2830                       
REMARK   3   BIN FREE R VALUE                    : 0.3784                       
REMARK   3   BIN FREE R VALUE TEST SET SIZE  (%) : 9.10                         
REMARK   3   BIN FREE R VALUE TEST SET COUNT     : 259                          
REMARK   3   ESTIMATED ERROR OF BIN FREE R VALUE : NULL                         
REMARK   3                                                                      
REMARK   3  NUMBER OF NON-HYDROGEN ATOMS USED IN REFINEMENT.                    
REMARK   3   PROTEIN ATOMS            : 3283                                    
REMARK   3   NUCLEIC ACID ATOMS       : 0                                       
REMARK   3   HETEROGEN ATOMS          : 0                                       
REMARK   3   SOLVENT ATOMS            : 262                                     
REMARK   3                                                                      
REMARK   3  B VALUES.                                                           
REMARK   3   FROM WILSON PLOT           (A**2) : NULL                           
REMARK   3   MEAN B VALUE      (OVERALL, A**2) : NULL                           
REMARK   3   OVERALL ANISOTROPIC B VALUE.                                       
REMARK   3    B11 (A**2) : NULL                                                 
REMARK   3    B22 (A**2) : NULL                                                 
REMARK   3    B33 (A**2) : NULL                                                 
REMARK   3    B12 (A**2) : NULL                                                 
REMARK   3    B13 (A**2) : NULL                                                 
REMARK   3    B23 (A**2) : NULL                                                 
REMARK   3                                                                      
REMARK   3  ESTIMATED COORDINATE ERROR.                                         
REMARK   3   ESD FROM LUZZATI PLOT        (A) : NULL                            
REMARK   3   ESD FROM SIGMAA              (A) : NULL                            
REMARK   3   LOW RESOLUTION CUTOFF        (A) : NULL                            
REMARK   3                                                                      
REMARK   3  CROSS-VALIDATED ESTIMATED COORDINATE ERROR.                         
REMARK   3   ESD FROM C-V LUZZATI PLOT    (A) : NULL                            
REMARK   3   ESD FROM C-V SIGMAA          (A) : NULL                            
REMARK   3                                                                      
REMARK   3  RMS DEVIATIONS FROM IDEAL VALUES.                                   
REMARK   3   BOND LENGTHS                 (A) : 0.010                           
REMARK   3   BOND ANGLES            (DEGREES) : 1.910                           
REMARK   3   DIHEDRAL ANGLES        (DEGREES) : NULL                            
REMARK   3   IMPROPER ANGLES        (DEGREES) : NULL                            
REMARK   3                                                                      
REMARK   3  ISOTROPIC THERMAL MODEL : NULL                                      
REMARK   3                                                                      
REMARK   3  ISOTROPIC THERMAL FACTOR RESTRAINTS.    RMS    SIGMA                
REMARK   3   MAIN-CHAIN BOND              (A**2) : NULL  ; NULL                 
REMARK   3   MAIN-CHAIN ANGLE             (A**2) : NULL  ; NULL                 
REMARK   3   SIDE-CHAIN BOND              (A**2) : NULL  ; NULL                 
REMARK   3   SIDE-CHAIN ANGLE             (A**2) : NULL  ; NULL                 
REMARK   3                                                                      
REMARK   3  NCS MODEL : NULL                                                    
REMARK   3                                                                      
REMARK   3  NCS RESTRAINTS.                         RMS   SIGMA/WEIGHT          
REMARK   3   GROUP  1  POSITIONAL            (A) : NULL  ; NULL                 
REMARK   3   GROUP  1  B-FACTOR           (A**2) : NULL  ; NULL                 
REMARK   3                                                                      
REMARK   3  PARAMETER FILE  1  : NULL                                           
REMARK   3  TOPOLOGY FILE  1   : NULL                                           
REMARK   3                                                                      
REMARK   3  OTHER REFINEMENT REMARKS: NULL                                      
REMARK   4                                                                      
REMARK   4 1WWW COMPLIES WITH FORMAT V. 3.30, 13-JUL-11                         
REMARK 100                                                                      
REMARK 100 THIS ENTRY HAS BEEN PROCESSED BY RCSB ON 15-MAR-99.                  
REMARK 100 THE DEPOSITION ID IS D_1000000637.                                   
REMARK 200                                                                      
REMARK 200 EXPERIMENTAL DETAILS                                                 
REMARK 200  EXPERIMENT TYPE                : X-RAY DIFFRACTION                  
REMARK 200  DATE OF DATA COLLECTION        : NULL                               
REMARK 200  TEMPERATURE           (KELVIN) : 160                                
REMARK 200  PH                             : 5.0                                
REMARK 200  NUMBER OF CRYSTALS USED        : 1                                  
REMARK 200                                                                      
REMARK 200  SYNCHROTRON              (Y/N) : Y                                  
REMARK 200  RADIATION SOURCE               : ALS                                
REMARK 200  BEAMLINE                       : 5.0.2                              
REMARK 200  X-RAY GENERATOR MODEL          : NULL                               
REMARK 200  MONOCHROMATIC OR LAUE    (M/L) : M                                  
REMARK 200  WAVELENGTH OR RANGE        (A) : 1.000                              
REMARK 200  MONOCHROMATOR                  : NULL                               
REMARK 200  OPTICS                         : NULL                               
REMARK 200                                                                      
REMARK 200  DETECTOR TYPE                  : NULL                               
REMARK 200  DETECTOR MANUFACTURER          : NULL                               
REMARK 200  INTENSITY-INTEGRATION SOFTWARE : DENZO                              
REMARK 200  DATA SCALING SOFTWARE          : SCALEPACK                          
REMARK 200                                                                      
REMARK 200  NUMBER OF UNIQUE REFLECTIONS   : 23361                              
REMARK 200  RESOLUTION RANGE HIGH      (A) : 2.200                              
REMARK 200  RESOLUTION RANGE LOW       (A) : 20.000                             
REMARK 200  REJECTION CRITERIA  (SIGMA(I)) : NULL                               
REMARK 200                                                                      
REMARK 200 OVERALL.                                                             
REMARK 200  COMPLETENESS FOR RANGE     (%) : 99.8                               
REMARK 200  DATA REDUNDANCY                : 4.000                              
REMARK 200  R MERGE                    (I) : NULL                               
REMARK 200  R SYM                      (I) : 0.07100                            
REMARK 200  <I/SIGMA(I)> FOR THE DATA SET  : 7.7000                             
REMARK 200                                                                      
REMARK 200 IN THE HIGHEST RESOLUTION SHELL.                                     
REMARK 200  HIGHEST RESOLUTION SHELL, RANGE HIGH (A) : 2.20                     
REMARK 200  HIGHEST RESOLUTION SHELL, RANGE LOW  (A) : 2.28                     
REMARK 200  COMPLETENESS FOR SHELL     (%) : 98.7                               
REMARK 200  DATA REDUNDANCY IN SHELL       : 3.50                               
REMARK 200  R MERGE FOR SHELL          (I) : NULL                               
REMARK 200  R SYM FOR SHELL            (I) : 0.35500                            
REMARK 200  <I/SIGMA(I)> FOR SHELL         : NULL                               
REMARK 200                                                                      
REMARK 200 DIFFRACTION PROTOCOL: SINGLE WAVELENGTH                              
REMARK 200 METHOD USED TO DETERMINE THE STRUCTURE: MOLECULAR REPLACEMENT        
REMARK 200 SOFTWARE USED: AMORE                                                 
REMARK 200 STARTING MODEL: 1BET                                                 
REMARK 200                                                                      
REMARK 200 REMARK: DATA WERE COLLECTED AT THE ADVANCED LIGHT SOURCE, BERKELEY   
REMARK 280                                                                      
REMARK 280 CRYSTAL                                                              
REMARK 280 SOLVENT CONTENT, VS   (%): 47.38                                     
REMARK 280 MATTHEWS COEFFICIENT, VM (ANGSTROMS**3/DA): 2.34                     
REMARK 280                                                                      
REMARK 280 CRYSTALLIZATION CONDITIONS: PH 5.0                                   
REMARK 290                                                                      
REMARK 290 CRYSTALLOGRAPHIC SYMMETRY                                            
REMARK 290 SYMMETRY OPERATORS FOR SPACE GROUP: P 1 21 1                         
REMARK 290                                                                      
REMARK 290      SYMOP   SYMMETRY                                                
REMARK 290     NNNMMM   OPERATOR                                                
REMARK 290       1555   X,Y,Z                                                   
REMARK 290       2555   -X,Y+1/2,-Z                                             
REMARK 290                                                                      
REMARK 290     WHERE NNN -> OPERATOR NUMBER                                     
REMARK 290           MMM -> TRANSLATION VECTOR                                  
REMARK 290                                                                      
REMARK 290 CRYSTALLOGRAPHIC SYMMETRY TRANSFORMATIONS                            
REMARK 290 THE FOLLOWING TRANSFORMATIONS OPERATE ON THE ATOM/HETATM             
REMARK 290 RECORDS IN THIS ENTRY TO PRODUCE CRYSTALLOGRAPHICALLY                
REMARK 290 RELATED MOLECULES.                                                   
REMARK 290   SMTRY1   1  1.000000  0.000000  0.000000        0.00000            
REMARK 290   SMTRY2   1  0.000000  1.000000  0.000000        0.00000            
REMARK 290   SMTRY3   1  0.000000  0.000000  1.000000        0.00000            
REMARK 290   SMTRY1   2 -1.000000  0.000000  0.000000        0.00000            
REMARK 290   SMTRY2   2  0.000000  1.000000  0.000000       26.86750            
REMARK 290   SMTRY3   2  0.000000  0.000000 -1.000000        0.00000            
REMARK 290                                                                      
REMARK 290 REMARK: NULL                                                         
REMARK 300                                                                      
REMARK 300 BIOMOLECULE: 1                                                       
REMARK 300 SEE REMARK 350 FOR THE AUTHOR PROVIDED AND/OR PROGRAM                
REMARK 300 GENERATED ASSEMBLY INFORMATION FOR THE STRUCTURE IN                  
REMARK 300 THIS ENTRY. THE REMARK MAY ALSO PROVIDE INFORMATION ON               
REMARK 300 BURIED SURFACE AREA.                                                 
REMARK 350                                                                      
REMARK 350 COORDINATES FOR A COMPLETE MULTIMER REPRESENTING THE KNOWN           
REMARK 350 BIOLOGICALLY SIGNIFICANT OLIGOMERIZATION STATE OF THE                
REMARK 350 MOLECULE CAN BE GENERATED BY APPLYING BIOMT TRANSFORMATIONS          
REMARK 350 GIVEN BELOW.  BOTH NON-CRYSTALLOGRAPHIC AND                          
REMARK 350 CRYSTALLOGRAPHIC OPERATIONS ARE GIVEN.                               
REMARK 350                                                                      
REMARK 350 BIOMOLECULE: 1                                                       
REMARK 350 AUTHOR DETERMINED BIOLOGICAL UNIT: TETRAMERIC                        
REMARK 350 SOFTWARE DETERMINED QUATERNARY STRUCTURE: TETRAMERIC                 
REMARK 350 SOFTWARE USED: PISA                                                  
REMARK 350 TOTAL BURIED SURFACE AREA: 7830 ANGSTROM**2                          
REMARK 350 SURFACE AREA OF THE COMPLEX: 20610 ANGSTROM**2                       
REMARK 350 CHANGE IN SOLVENT FREE ENERGY: -55.0 KCAL/MOL                        
REMARK 350 APPLY THE FOLLOWING TO CHAINS: V, W, X, Y                            
REMARK 350   BIOMT1   1  1.000000  0.000000  0.000000        0.00000            
REMARK 350   BIOMT2   1  0.000000  1.000000  0.000000        0.00000            
REMARK 350   BIOMT3   1  0.000000  0.000000  1.000000        0.00000            
REMARK 465                                                                      
REMARK 465 MISSING RESIDUES                                                     
REMARK 465 THE FOLLOWING RESIDUES WERE NOT LOCATED IN THE                       
REMARK 465 EXPERIMENT. (M=MODEL NUMBER; RES=RESIDUE NAME; C=CHAIN               
REMARK 465 IDENTIFIER; SSSEQ=SEQUENCE NUMBER; I=INSERTION CODE.)                
REMARK 465                                                                      
REMARK 465   M RES C SSSEQI                                                     
REMARK 465     SER V     1                                                      
REMARK 465     PRO V    61                                                      
REMARK 465     ASN V    62                                                      
REMARK 465     PRO V    63                                                      
REMARK 465     VAL V    64                                                      
REMARK 465     ASP V    65                                                      
REMARK 465     SER V    66                                                      
REMARK 465     ALA V   116                                                      
REMARK 465     VAL V   117                                                      
REMARK 465     ARG V   118                                                      
REMARK 465     ARG V   119                                                      
REMARK 465     ALA V   120                                                      
REMARK 465     SER W     1                                                      
REMARK 465     PRO W    61                                                      
REMARK 465     ASN W    62                                                      
REMARK 465     PRO W    63                                                      
REMARK 465     VAL W    64                                                      
REMARK 465     ASP W    65                                                      
REMARK 465     SER W    66                                                      
REMARK 465     VAL W   117                                                      
REMARK 465     ARG W   118                                                      
REMARK 465     ARG W   119                                                      
REMARK 465     ALA W   120                                                      
REMARK 500                                                                      
REMARK 500 GEOMETRY AND STEREOCHEMISTRY                                         
REMARK 500 SUBTOPIC: CLOSE CONTACTS IN SAME ASYMMETRIC UNIT                     
REMARK 500                                                                      
REMARK 500 THE FOLLOWING ATOMS ARE IN CLOSE CONTACT.                            
REMARK 500                                                                      
REMARK 500  ATM1  RES C  SSEQI   ATM2  RES C  SSEQI           DISTANCE          
REMARK 500   O    HOH W   130     O    HOH W   136              2.15            
REMARK 500   O    HOH V   131     O    HOH Y    86              2.17            
REMARK 500   O    HOH V   130     O    HOH V   178              2.17            
REMARK 500                                                                      
REMARK 500 REMARK: NULL                                                         
REMARK 500                                                                      
REMARK 500 GEOMETRY AND STEREOCHEMISTRY                                         
REMARK 500 SUBTOPIC: COVALENT BOND ANGLES                                       
REMARK 500                                                                      
REMARK 500 THE STEREOCHEMICAL PARAMETERS OF THE FOLLOWING RESIDUES              
REMARK 500 HAVE VALUES WHICH DEVIATE FROM EXPECTED VALUES BY MORE               
REMARK 500 THAN 6*RMSD (M=MODEL NUMBER; RES=RESIDUE NAME; C=CHAIN               
REMARK 500 IDENTIFIER; SSEQ=SEQUENCE NUMBER; I=INSERTION CODE).                 
REMARK 500                                                                      
REMARK 500 STANDARD TABLE:                                                      
REMARK 500 FORMAT: (10X,I3,1X,A3,1X,A1,I4,A1,3(1X,A4,2X),12X,F5.1)              
REMARK 500                                                                      
REMARK 500 EXPECTED VALUES PROTEIN: ENGH AND HUBER, 1999                        
REMARK 500 EXPECTED VALUES NUCLEIC ACID: CLOWNEY ET AL 1996                     
REMARK 500                                                                      
REMARK 500  M RES CSSEQI ATM1   ATM2   ATM3                                     
REMARK 500    CYS X 345   CA  -  CB  -  SG  ANGL. DEV. =   6.9 DEGREES          
REMARK 500    LEU X 346   N   -  CA  -  C   ANGL. DEV. = -21.1 DEGREES          
REMARK 500    LEU Y 346   N   -  CA  -  C   ANGL. DEV. = -20.0 DEGREES          
REMARK 500                                                                      
REMARK 500 REMARK: NULL                                                         
REMARK 500                                                                      
REMARK 500 GEOMETRY AND STEREOCHEMISTRY                                         
REMARK 500 SUBTOPIC: TORSION ANGLES                                             
REMARK 500                                                                      
REMARK 500 TORSION ANGLES OUTSIDE THE EXPECTED RAMACHANDRAN REGIONS:            
REMARK 500 (M=MODEL NUMBER; RES=RESIDUE NAME; C=CHAIN IDENTIFIER;               
REMARK 500 SSEQ=SEQUENCE NUMBER; I=INSERTION CODE).                             
REMARK 500                                                                      
REMARK 500 STANDARD TABLE:                                                      
REMARK 500 FORMAT:(10X,I3,1X,A3,1X,A1,I4,A1,4X,F7.2,3X,F7.2)                    
REMARK 500                                                                      
REMARK 500 EXPECTED VALUES: GJ KLEYWEGT AND TA JONES (1996). PHI/PSI-           
REMARK 500 CHOLOGY: RAMACHANDRAN REVISITED. STRUCTURE 4, 1395 - 1400            
REMARK 500                                                                      
REMARK 500  M RES CSSEQI        PSI       PHI                                   
REMARK 500    ASN V  45       41.54     21.28                                   
REMARK 500    ASN V  46     -130.37   -175.54                                   
REMARK 500    ASP V  93        2.43    -52.91                                   
REMARK 500    LYS V  95      -56.03   -161.26                                   
REMARK 500    THR V 106      -11.46   -140.49                                   
REMARK 500    ASN W  46       -0.13     70.25                                   
REMARK 500    ARG W  59        7.03    -68.51                                   
REMARK 500    MET X 296     -128.32   -120.17                                   
REMARK 500    ASN X 338       76.27     33.13                                   
REMARK 500    GLU X 339      127.99   -172.73                                   
REMARK 500    THR X 352     -166.16   -114.27                                   
REMARK 500    MET X 379      142.88   -172.34                                   
REMARK 500    MET Y 296     -131.70   -112.76                                   
REMARK 500    GLN Y 350       71.11     51.72                                   
REMARK 500    ASN Y 381       71.52   -155.34                                   
REMARK 500                                                                      
REMARK 500 REMARK: NULL                                                         
DBREF  1WWW V    1   120  UNP    P01138   NGF_HUMAN      122    241             
DBREF  1WWW W    1   120  UNP    P01138   NGF_HUMAN      122    241             
DBREF  1WWW X  282   382  UNP    P04629   NTRK1_HUMAN    282    382             
DBREF  1WWW Y  282   382  UNP    P04629   NTRK1_HUMAN    282    382             
SEQRES   1 X  101  VAL SER PHE PRO ALA SER VAL GLN LEU HIS THR ALA VAL
SEQRES   2 X  101  GLU MET HIS HIS TRP CYS ILE PRO PHE SER VAL ASP GLY
SEQRES   3 X  101  GLN PRO ALA PRO SER LEU ARG TRP LEU PHE ASN GLY SER
SEQRES   4 X  101  VAL LEU ASN GLU THR SER PHE ILE PHE THR GLU PHE LEU
SEQRES   5 X  101  GLU PRO ALA ALA ASN GLU THR VAL ARG HIS GLY CYS LEU
SEQRES   6 X  101  ARG LEU ASN GLN PRO THR HIS VAL ASN ASN GLY ASN TYR
SEQRES   7 X  101  THR LEU LEU ALA ALA ASN PRO PHE GLY GLN ALA SER ALA
SEQRES   8 X  101  SER ILE MET ALA ALA PHE MET ASP ASN PRO
FORMUL   5  HOH   *262(H2 O)                                                    
HELIX    1   1 HIS X  353  ASN X  355  1                                   3
SHEET    1   1 1 SER X 287  LEU X 290  0
SHEET    2   2 1 TRP X 299  ASP X 306  0
SHEET    3   3 1 SER X 312  PHE X 317  0
SHEET    4   4 1 ILE X 328  PHE X 332  0
SHEET    5   5 1 ARG X 342  LEU X 348  0
SHEET    6   6 1 GLY X 357  ASN X 365  0
SHEET    7   7 1 GLY X 368  ALA X 376  0
SSBOND   1 CYS X  300    CYS X  345                          1555   1555  2.04
CISPEP   1 GLN X  308    PRO X  309          0        -0.36                     
CISPEP   2 GLN Y  308    PRO Y  309          0         0.49                     
CRYST1   58.245   53.735   77.101  90.00 107.34  90.00 P 1 21 1      4          
ORIGX1      1.000000  0.000000  0.000000        0.00000                         
ORIGX2      0.000000  1.000000  0.000000        0.00000                         
ORIGX3      0.000000  0.000000  1.000000        0.00000                         
SCALE1      0.017169  0.000000  0.005360        0.00000                         
SCALE2      0.000000  0.018610  0.000000        0.00000                         
SCALE3      0.000000  0.000000  0.013587        0.00000                         
MTRIX1   1  0.581280 -0.312710 -0.751210       14.78126    1                    
MTRIX1   2  0.569520 -0.311990 -0.760470       14.76906    1                    
MTRIX2   1 -0.290550 -0.942110  0.167300        0.82210    1                    
MTRIX2   2 -0.329310 -0.934280  0.136670        2.01039    1                    
MTRIX3   1 -0.760060  0.121000 -0.638490       30.56634    1                    
MTRIX3   2 -0.753130  0.172590 -0.634830       30.27118    1                    
ATOM      1  N   VAL X 282      35.865  10.678   3.996  1.00 42.43           N
ATOM      2  CA  VAL X 282      35.037   9.993   5.039  1.00 45.45           C
ATOM      3  C   VAL X 282      35.798   8.780   5.577  1.00 43.63           C
ATOM      4  O   VAL X 282      36.279   7.956   4.802  1.00 46.62           O
ATOM      5  CB  VAL X 282      33.678   9.502   4.458  1.00 46.59           C
ATOM      6  CG1 VAL X 282      33.006   8.554   5.443  1.00 47.31           C
ATOM      7  CG2 VAL X 282      32.769  10.696   4.146  1.00 49.46           C
ATOM      8  N   SER X 283      35.916   8.690   6.903  1.00 39.15           N
ATOM      9  CA  SER X 283      36.607   7.590   7.583  1.00 29.66           C
ATOM     10  C   SER X 283      35.515   6.602   8.004  1.00 27.93           C
ATOM     11  O   SER X 283      34.407   7.030   8.309  1.00 29.14           O
ATOM     12  CB  SER X 283      37.310   8.118   8.850  1.00 31.78           C
ATOM     13  OG  SER X 283      38.697   8.396   8.673  1.00 38.14           O
ATOM     14  N   PHE X 284      35.795   5.299   7.997  1.00 24.58           N
ATOM     15  CA  PHE X 284      34.805   4.301   8.448  1.00 24.69           C
ATOM     16  C   PHE X 284      35.420   2.949   8.850  1.00 21.11           C
ATOM     17  O   PHE X 284      36.435   2.539   8.291  1.00 23.61           O
ATOM     18  CB  PHE X 284      33.687   4.112   7.397  1.00 18.60           C
ATOM     19  CG  PHE X 284      34.159   3.609   6.054  1.00 19.20           C
ATOM     20  CD1 PHE X 284      34.273   2.256   5.808  1.00 14.40           C
ATOM     21  CD2 PHE X 284      34.437   4.500   5.022  1.00 21.00           C
ATOM     22  CE1 PHE X 284      34.654   1.807   4.560  1.00 18.25           C
ATOM     23  CE2 PHE X 284      34.816   4.056   3.776  1.00 15.43           C
ATOM     24  CZ  PHE X 284      34.924   2.714   3.544  1.00 17.71           C
ATOM     25  N   PRO X 285      34.818   2.252   9.843  1.00 21.95           N
ATOM     26  CA  PRO X 285      35.291   0.951  10.341  1.00 22.70           C
ATOM     27  C   PRO X 285      35.460  -0.137   9.285  1.00 22.41           C
ATOM     28  O   PRO X 285      34.755  -0.159   8.273  1.00 25.36           O
ATOM     29  CB  PRO X 285      34.248   0.560  11.392  1.00 21.81           C
ATOM     30  CG  PRO X 285      33.072   1.405  11.107  1.00 18.61           C
ATOM     31  CD  PRO X 285      33.622   2.687  10.582  1.00 21.93           C
ATOM     32  N   ALA X 286      36.386  -1.057   9.540  1.00 18.59           N
ATOM     33  CA  ALA X 286      36.646  -2.134   8.605  1.00 18.77           C
ATOM     34  C   ALA X 286      35.508  -3.177   8.478  1.00 22.44           C
ATOM     35  O   ALA X 286      34.777  -3.468   9.437  1.00 21.62           O
ATOM     36  CB  ALA X 286      37.962  -2.813   8.968  1.00 15.35           C
ATOM     37  N   SER X 287      35.362  -3.712   7.269  1.00 20.63           N
ATOM     38  CA  SER X 287      34.360  -4.732   6.965  1.00 21.22           C
ATOM     39  C   SER X 287      35.147  -5.806   6.215  1.00 18.98           C
ATOM     40  O   SER X 287      36.123  -5.487   5.511  1.00 12.07           O
ATOM     41  CB  SER X 287      33.235  -4.137   6.099  1.00 11.67           C
ATOM     42  OG  SER X 287      33.537  -4.190   4.723  1.00 29.76           O
ATOM     43  N   VAL X 288      34.758  -7.073   6.373  1.00 19.67           N
ATOM     44  CA  VAL X 288      35.506  -8.149   5.716  1.00 20.26           C
ATOM     45  C   VAL X 288      34.745  -9.445   5.456  1.00 20.17           C
ATOM     46  O   VAL X 288      33.921  -9.874   6.276  1.00 15.38           O
ATOM     47  CB  VAL X 288      36.799  -8.502   6.531  1.00 16.34           C
ATOM     48  CG1 VAL X 288      36.450  -9.352   7.738  1.00 13.02           C
ATOM     49  CG2 VAL X 288      37.809  -9.207   5.637  1.00 21.11           C
ATOM     50  N   GLN X 289      35.018 -10.067   4.310  1.00 17.57           N
ATOM     51  CA  GLN X 289      34.371 -11.333   4.004  1.00 21.85           C
ATOM     52  C   GLN X 289      35.281 -12.274   3.209  1.00 23.31           C
ATOM     53  O   GLN X 289      36.144 -11.832   2.443  1.00 21.47           O
ATOM     54  CB  GLN X 289      33.056 -11.097   3.261  1.00 12.90           C
ATOM     55  CG  GLN X 289      33.160 -11.199   1.783  1.00 22.27           C
ATOM     56  CD  GLN X 289      31.883 -10.801   1.102  1.00 29.98           C
ATOM     57  OE1 GLN X 289      31.014 -11.642   0.825  1.00 31.63           O
ATOM     58  NE2 GLN X 289      31.748  -9.510   0.828  1.00 27.46           N
ATOM     59  N   LEU X 290      35.067 -13.572   3.405  1.00 21.69           N
ATOM     60  CA  LEU X 290      35.834 -14.604   2.736  1.00 17.56           C
ATOM     61  C   LEU X 290      34.878 -15.461   1.926  1.00 19.23           C
ATOM     62  O   LEU X 290      33.717 -15.607   2.293  1.00 15.66           O
ATOM     63  CB  LEU X 290      36.541 -15.472   3.765  1.00 17.93           C
ATOM     64  CG  LEU X 290      38.012 -15.232   4.104  1.00 20.06           C
ATOM     65  CD1 LEU X 290      38.340 -13.751   3.995  1.00 20.23           C
ATOM     66  CD2 LEU X 290      38.306 -15.783   5.514  1.00 21.22           C
ATOM     67  N   HIS X 291      35.374 -16.027   0.824  1.00 22.36           N
ATOM     68  CA  HIS X 291      34.568 -16.872  -0.051  1.00 15.18           C
ATOM     69  C   HIS X 291      35.117 -18.302  -0.069  1.00 20.16           C
ATOM     70  O   HIS X 291      36.284 -18.541   0.277  1.00 15.41           O
ATOM     71  CB  HIS X 291      34.571 -16.311  -1.480  1.00 13.87           C
ATOM     72  CG  HIS X 291      33.992 -14.934  -1.597  1.00 14.46           C
ATOM     73  ND1 HIS X 291      32.812 -14.679  -2.262  1.00 19.87           N
ATOM     74  CD2 HIS X 291      34.403 -13.745  -1.095  1.00 20.10           C
ATOM     75  CE1 HIS X 291      32.518 -13.395  -2.160  1.00 21.06           C
ATOM     76  NE2 HIS X 291      33.467 -12.806  -1.456  1.00 19.40           N
ATOM     77  N   THR X 292      34.261 -19.245  -0.461  1.00 18.65           N
ATOM     78  CA  THR X 292      34.634 -20.654  -0.561  1.00 20.20           C
ATOM     79  C   THR X 292      35.968 -20.764  -1.309  1.00 21.87           C
ATOM     80  O   THR X 292      36.163 -20.127  -2.343  1.00 22.99           O
ATOM     81  CB  THR X 292      33.555 -21.460  -1.339  1.00 17.30           C
ATOM     82  OG1 THR X 292      32.331 -21.447  -0.610  1.00 22.36           O
ATOM     83  CG2 THR X 292      33.965 -22.895  -1.524  1.00 14.35           C
ATOM     84  N   ALA X 293      36.882 -21.575  -0.782  1.00 25.04           N
ATOM     85  CA  ALA X 293      38.187 -21.759  -1.408  1.00 26.76           C
ATOM     86  C   ALA X 293      38.004 -22.313  -2.810  1.00 27.15           C
ATOM     87  O   ALA X 293      37.152 -23.163  -3.031  1.00 27.74           O
ATOM     88  CB  ALA X 293      39.042 -22.709  -0.579  1.00 17.25           C
ATOM     89  N   VAL X 294      38.809 -21.851  -3.756  1.00 26.34           N
ATOM     90  CA  VAL X 294      38.680 -22.335  -5.112  1.00 24.56           C
ATOM     91  C   VAL X 294      40.035 -22.725  -5.711  1.00 26.09           C
ATOM     92  O   VAL X 294      41.023 -22.013  -5.555  1.00 28.56           O
ATOM     93  CB  VAL X 294      37.995 -21.266  -5.995  1.00 28.96           C
ATOM     94  CG1 VAL X 294      38.812 -19.955  -5.997  1.00 26.15           C
ATOM     95  CG2 VAL X 294      37.832 -21.802  -7.396  1.00 31.91           C
ATOM     96  N   GLU X 295      40.087 -23.872  -6.380  1.00 29.50           N
ATOM     97  CA  GLU X 295      41.328 -24.323  -6.999  1.00 27.13           C
ATOM     98  C   GLU X 295      41.399 -23.862  -8.454  1.00 30.24           C
ATOM     99  O   GLU X 295      40.552 -24.240  -9.271  1.00 32.52           O
ATOM    100  CB  GLU X 295      41.439 -25.846  -6.948  1.00 22.28           C
ATOM    101  CG  GLU X 295      42.530 -26.412  -7.860  1.00 28.30           C
ATOM    102  CD  GLU X 295      42.753 -27.926  -7.702  1.00 34.14           C
ATOM    103  OE1 GLU X 295      41.755 -28.687  -7.614  1.00 30.12           O
ATOM    104  OE2 GLU X 295      43.941 -28.347  -7.674  1.00 34.59           O
ATOM    105  N   MET X 296      42.391 -23.025  -8.761  1.00 28.49           N
ATOM    106  CA  MET X 296      42.621 -22.538 -10.121  1.00 29.73           C
ATOM    107  C   MET X 296      44.045 -23.025 -10.441  1.00 30.16           C
ATOM    108  O   MET X 296      44.337 -24.212 -10.284  1.00 28.49           O
ATOM    109  CB  MET X 296      42.524 -21.006 -10.167  1.00 31.39           C
ATOM    110  CG  MET X 296      41.102 -20.493 -10.391  1.00 35.00           C
ATOM    111  SD  MET X 296      40.810 -18.790  -9.818  1.00 38.71           S
ATOM    112  CE  MET X 296      42.517 -18.350  -9.246  1.00 35.97           C
ATOM    113  N   HIS X 297      44.933 -22.145 -10.893  1.00 30.92           N
ATOM    114  CA  HIS X 297      46.309 -22.588 -11.141  1.00 24.19           C
ATOM    115  C   HIS X 297      46.821 -22.926  -9.740  1.00 23.72           C
ATOM    116  O   HIS X 297      47.419 -23.984  -9.485  1.00 24.09           O
ATOM    117  CB  HIS X 297      47.147 -21.461 -11.739  1.00 18.58           C
ATOM    118  CG  HIS X 297      48.612 -21.716 -11.660  1.00 17.45           C
ATOM    119  ND1 HIS X 297      49.175 -22.907 -12.067  1.00 20.72           N
ATOM    120  CD2 HIS X 297      49.624 -20.972 -11.155  1.00 16.93           C
ATOM    121  CE1 HIS X 297      50.473 -22.889 -11.812  1.00 15.27           C
ATOM    122  NE2 HIS X 297      50.769 -21.726 -11.259  1.00 21.80           N
ATOM    123  N   HIS X 298      46.544 -21.998  -8.833  1.00 21.37           N
ATOM    124  CA  HIS X 298      46.904 -22.118  -7.438  1.00 21.57           C
ATOM    125  C   HIS X 298      45.567 -22.160  -6.749  1.00 21.33           C
ATOM    126  O   HIS X 298      44.558 -21.814  -7.352  1.00 23.86           O
ATOM    127  CB  HIS X 298      47.639 -20.865  -6.944  1.00 24.01           C
ATOM    128  CG  HIS X 298      49.119 -20.916  -7.123  1.00 28.14           C
ATOM    129  ND1 HIS X 298      49.775 -22.041  -7.573  1.00 31.81           N
ATOM    130  CD2 HIS X 298      50.073 -19.978  -6.922  1.00 29.29           C
ATOM    131  CE1 HIS X 298      51.071 -21.794  -7.638  1.00 33.24           C
ATOM    132  NE2 HIS X 298      51.277 -20.549  -7.249  1.00 28.34           N
ATOM    133  N   TRP X 299      45.560 -22.585  -5.493  1.00 18.07           N
ATOM    134  CA  TRP X 299      44.342 -22.589  -4.714  1.00 17.86           C
ATOM    135  C   TRP X 299      44.187 -21.151  -4.228  1.00 19.88           C
ATOM    136  O   TRP X 299      45.173 -20.413  -4.073  1.00 19.85           O
ATOM    137  CB  TRP X 299      44.487 -23.504  -3.506  1.00 20.12           C
ATOM    138  CG  TRP X 299      44.091 -24.905  -3.757  1.00 16.95           C
ATOM    139  CD1 TRP X 299      44.906 -25.932  -4.155  1.00 18.79           C
ATOM    140  CD2 TRP X 299      42.784 -25.465  -3.590  1.00 18.24           C
ATOM    141  NE1 TRP X 299      44.176 -27.100  -4.244  1.00 19.92           N
ATOM    142  CE2 TRP X 299      42.872 -26.838  -3.903  1.00 14.11           C
ATOM    143  CE3 TRP X 299      41.543 -24.935  -3.202  1.00 18.79           C
ATOM    144  CZ2 TRP X 299      41.766 -27.692  -3.843  1.00 17.08           C
ATOM    145  CZ3 TRP X 299      40.447 -25.781  -3.140  1.00 18.79           C
ATOM    146  CH2 TRP X 299      40.566 -27.149  -3.461  1.00 16.60           C
ATOM    147  N   CYS X 300      42.960 -20.745  -3.958  1.00 19.42           N
ATOM    148  CA  CYS X 300      42.763 -19.394  -3.515  1.00 18.36           C
ATOM    149  C   CYS X 300      41.561 -19.288  -2.607  1.00 19.19           C
ATOM    150  O   CYS X 300      40.514 -19.904  -2.843  1.00 18.35           O
ATOM    151  CB  CYS X 300      42.603 -18.479  -4.741  1.00 23.17           C
ATOM    152  SG  CYS X 300      41.429 -17.106  -4.524  1.00 36.93           S
ATOM    153  N   ILE X 301      41.735 -18.527  -1.536  1.00 19.16           N
ATOM    154  CA  ILE X 301      40.646 -18.277  -0.600  1.00 17.13           C
ATOM    155  C   ILE X 301      40.378 -16.812  -0.906  1.00 13.54           C
ATOM    156  O   ILE X 301      41.100 -15.938  -0.457  1.00 15.38           O
ATOM    157  CB  ILE X 301      41.092 -18.474   0.867  1.00 17.34           C
ATOM    158  CG1 ILE X 301      41.441 -19.951   1.107  1.00 15.30           C
ATOM    159  CG2 ILE X 301      39.973 -18.065   1.809  1.00 18.73           C
ATOM    160  CD1 ILE X 301      41.997 -20.242   2.477  1.00 11.91           C
ATOM    161  N   PRO X 302      39.340 -16.535  -1.700  1.00 13.18           N
ATOM    162  CA  PRO X 302      39.028 -15.150  -2.054  1.00 15.25           C
ATOM    163  C   PRO X 302      38.553 -14.300  -0.862  1.00 21.02           C
ATOM    164  O   PRO X 302      37.867 -14.791   0.033  1.00 18.73           O
ATOM    165  CB  PRO X 302      37.957 -15.281  -3.157  1.00 15.21           C
ATOM    166  CG  PRO X 302      37.796 -16.785  -3.445  1.00 15.94           C
ATOM    167  CD  PRO X 302      38.361 -17.499  -2.243  1.00 18.51           C
ATOM    168  N   PHE X 303      38.931 -13.024  -0.852  1.00 16.09           N
ATOM    169  CA  PHE X 303      38.523 -12.139   0.212  1.00 13.18           C
ATOM    170  C   PHE X 303      38.229 -10.744  -0.320  1.00 20.45           C
ATOM    171  O   PHE X 303      38.776 -10.316  -1.340  1.00 15.57           O
ATOM    172  CB  PHE X 303      39.605 -12.069   1.296  1.00 11.25           C
ATOM    173  CG  PHE X 303      40.841 -11.306   0.888  1.00 13.98           C
ATOM    174  CD1 PHE X 303      40.805  -9.919   0.734  1.00 13.06           C
ATOM    175  CD2 PHE X 303      42.046 -11.967   0.688  1.00 11.06           C
ATOM    176  CE1 PHE X 303      41.945  -9.206   0.391  1.00 16.22           C
ATOM    177  CE2 PHE X 303      43.200 -11.259   0.342  1.00  8.60           C
ATOM    178  CZ  PHE X 303      43.153  -9.880   0.192  1.00 14.04           C
ATOM    179  N   SER X 304      37.337 -10.046   0.371  1.00 20.97           N
ATOM    180  CA  SER X 304      36.984  -8.688   0.009  1.00 21.83           C
ATOM    181  C   SER X 304      37.024  -7.929   1.325  1.00 21.40           C
ATOM    182  O   SER X 304      36.422  -8.364   2.317  1.00 18.25           O
ATOM    183  CB  SER X 304      35.587  -8.648  -0.591  1.00 21.80           C
ATOM    184  OG  SER X 304      35.578  -9.319  -1.833  1.00 21.77           O
ATOM    185  N   VAL X 305      37.742  -6.809   1.332  1.00 20.20           N
ATOM    186  CA  VAL X 305      37.898  -6.005   2.545  1.00 22.45           C
ATOM    187  C   VAL X 305      37.787  -4.496   2.274  1.00 20.25           C
ATOM    188  O   VAL X 305      38.353  -3.988   1.312  1.00 23.82           O
ATOM    189  CB  VAL X 305      39.279  -6.343   3.226  1.00 22.05           C
ATOM    190  CG1 VAL X 305      40.422  -6.117   2.230  1.00 20.96           C
ATOM    191  CG2 VAL X 305      39.491  -5.503   4.500  1.00 19.60           C
ATOM    192  N   ASP X 306      37.051  -3.786   3.126  1.00 20.92           N
ATOM    193  CA  ASP X 306      36.876  -2.334   2.989  1.00 18.88           C
ATOM    194  C   ASP X 306      37.199  -1.658   4.319  1.00 19.70           C
ATOM    195  O   ASP X 306      37.414  -2.327   5.328  1.00 19.32           O
ATOM    196  CB  ASP X 306      35.430  -1.992   2.601  1.00 11.50           C
ATOM    197  CG  ASP X 306      35.344  -0.761   1.720  1.00 24.36           C
ATOM    198  OD1 ASP X 306      36.334   0.004   1.674  1.00 22.88           O
ATOM    199  OD2 ASP X 306      34.293  -0.556   1.065  1.00 24.75           O
ATOM    200  N   GLY X 307      37.204  -0.330   4.321  1.00 22.06           N
ATOM    201  CA  GLY X 307      37.506   0.402   5.537  1.00 19.51           C
ATOM    202  C   GLY X 307      38.371   1.609   5.243  1.00 20.46           C
ATOM    203  O   GLY X 307      39.202   1.574   4.341  1.00 20.99           O
ATOM    204  N   GLN X 308      38.170   2.688   5.988  1.00 21.41           N
ATOM    205  CA  GLN X 308      38.964   3.897   5.793  1.00 20.94           C
ATOM    206  C   GLN X 308      39.226   4.509   7.144  1.00 21.06           C
ATOM    207  O   GLN X 308      38.287   4.868   7.850  1.00 22.86           O
ATOM    208  CB  GLN X 308      38.216   4.904   4.914  1.00 22.67           C
ATOM    209  CG  GLN X 308      38.195   4.550   3.431  1.00 27.53           C
ATOM    210  CD  GLN X 308      39.517   4.852   2.737  1.00 31.23           C
ATOM    211  OE1 GLN X 308      39.879   6.011   2.553  1.00 37.09           O
ATOM    212  NE2 GLN X 308      40.241   3.807   2.348  1.00 31.80           N
ATOM    213  N   PRO X 309      40.507   4.595   7.550  1.00 20.62           N
ATOM    214  CA  PRO X 309      41.683   4.137   6.792  1.00 20.76           C
ATOM    215  C   PRO X 309      41.635   2.668   6.329  1.00 22.45           C
ATOM    216  O   PRO X 309      40.940   1.836   6.911  1.00 25.05           O
ATOM    217  CB  PRO X 309      42.856   4.387   7.751  1.00 22.60           C
ATOM    218  CG  PRO X 309      42.359   5.413   8.721  1.00 16.39           C
ATOM    219  CD  PRO X 309      40.878   5.230   8.833  1.00 15.58           C
ATOM    220  N   ALA X 310      42.376   2.353   5.272  1.00 23.05           N
ATOM    221  CA  ALA X 310      42.425   0.985   4.773  1.00 24.48           C
ATOM    222  C   ALA X 310      42.998   0.133   5.898  1.00 25.76           C
ATOM    223  O   ALA X 310      43.969   0.528   6.570  1.00 25.61           O
ATOM    224  CB  ALA X 310      43.320   0.908   3.544  1.00 23.11           C
ATOM    225  N   PRO X 311      42.414  -1.053   6.127  1.00 21.47           N
ATOM    226  CA  PRO X 311      42.942  -1.890   7.208  1.00 19.39           C
ATOM    227  C   PRO X 311      44.209  -2.722   6.904  1.00 25.08           C
ATOM    228  O   PRO X 311      44.542  -3.011   5.736  1.00 21.15           O
ATOM    229  CB  PRO X 311      41.744  -2.764   7.593  1.00 23.57           C
ATOM    230  CG  PRO X 311      40.876  -2.818   6.358  1.00 15.47           C
ATOM    231  CD  PRO X 311      41.258  -1.665   5.453  1.00 21.45           C
ATOM    232  N   SER X 312      44.931  -3.078   7.967  1.00 18.32           N
ATOM    233  CA  SER X 312      46.109  -3.908   7.810  1.00 20.93           C
ATOM    234  C   SER X 312      45.507  -5.308   7.927  1.00 23.55           C
ATOM    235  O   SER X 312      44.529  -5.506   8.656  1.00 16.07           O
ATOM    236  CB  SER X 312      47.112  -3.642   8.927  1.00 10.93           C
ATOM    237  OG  SER X 312      46.447  -3.092  10.039  1.00 19.88           O
ATOM    238  N   LEU X 313      46.079  -6.265   7.201  1.00 19.61           N
ATOM    239  CA  LEU X 313      45.568  -7.620   7.188  1.00 21.16           C
ATOM    240  C   LEU X 313      46.463  -8.599   7.887  1.00 22.77           C
ATOM    241  O   LEU X 313      47.686  -8.438   7.898  1.00 27.54           O
ATOM    242  CB  LEU X 313      45.393  -8.090   5.749  1.00 26.99           C
ATOM    243  CG  LEU X 313      44.048  -7.916   5.051  1.00 30.43           C
ATOM    244  CD1 LEU X 313      43.097  -7.021   5.857  1.00 24.93           C
ATOM    245  CD2 LEU X 313      44.324  -7.339   3.686  1.00 30.26           C
ATOM    246  N   ARG X 314      45.840  -9.622   8.461  1.00 21.61           N
ATOM    247  CA  ARG X 314      46.556 -10.704   9.138  1.00 23.18           C
ATOM    248  C   ARG X 314      45.668 -11.946   9.046  1.00 22.33           C
ATOM    249  O   ARG X 314      44.438 -11.846   9.140  1.00 16.10           O
ATOM    250  CB  ARG X 314      46.835 -10.366  10.608  1.00 26.00           C
ATOM    251  CG  ARG X 314      47.204 -11.590  11.415  1.00 40.48           C
ATOM    252  CD  ARG X 314      48.203 -11.289  12.521  1.00 51.61           C
ATOM    253  NE  ARG X 314      47.584 -11.463  13.830  1.00 58.39           N
ATOM    254  CZ  ARG X 314      46.653 -10.651  14.328  1.00 58.32           C
ATOM    255  NH1 ARG X 314      46.230  -9.599  13.626  1.00 56.52           N
ATOM    256  NH2 ARG X 314      46.127 -10.908  15.521  1.00 57.87           N
ATOM    257  N   TRP X 315      46.300 -13.107   8.868  1.00 21.94           N
ATOM    258  CA  TRP X 315      45.592 -14.382   8.733  1.00 18.11           C
ATOM    259  C   TRP X 315      45.821 -15.320   9.912  1.00 17.87           C
ATOM    260  O   TRP X 315      46.844 -15.259  10.595  1.00 17.35           O
ATOM    261  CB  TRP X 315      46.054 -15.124   7.470  1.00 15.13           C
ATOM    262  CG  TRP X 315      45.585 -14.564   6.155  1.00 13.00           C
ATOM    263  CD1 TRP X 315      46.224 -13.631   5.386  1.00 10.11           C
ATOM    264  CD2 TRP X 315      44.364 -14.896   5.460  1.00  8.29           C
ATOM    265  NE1 TRP X 315      45.474 -13.357   4.264  1.00 15.07           N
ATOM    266  CE2 TRP X 315      44.330 -14.115   4.282  1.00 10.99           C
ATOM    267  CE3 TRP X 315      43.301 -15.778   5.722  1.00 12.15           C
ATOM    268  CZ2 TRP X 315      43.273 -14.183   3.364  1.00 10.41           C
ATOM    269  CZ3 TRP X 315      42.239 -15.855   4.800  1.00  7.04           C
ATOM    270  CH2 TRP X 315      42.239 -15.059   3.639  1.00  9.75           C
ATOM    271  N   LEU X 316      44.862 -16.198  10.145  1.00 17.85           N
ATOM    272  CA  LEU X 316      45.021 -17.193  11.194  1.00 20.85           C
ATOM    273  C   LEU X 316      44.694 -18.533  10.567  1.00 18.88           C
ATOM    274  O   LEU X 316      43.861 -18.620   9.651  1.00 20.25           O
ATOM    275  CB  LEU X 316      44.035 -16.996  12.351  1.00 23.39           C
ATOM    276  CG  LEU X 316      43.970 -15.710  13.162  1.00 21.60           C
ATOM    277  CD1 LEU X 316      43.009 -15.945  14.327  1.00 17.21           C
ATOM    278  CD2 LEU X 316      45.359 -15.304  13.651  1.00 24.01           C
ATOM    279  N   PHE X 317      45.363 -19.571  11.042  1.00 19.56           N
ATOM    280  CA  PHE X 317      45.062 -20.907  10.583  1.00 18.65           C
ATOM    281  C   PHE X 317      44.788 -21.705  11.858  1.00 20.35           C
ATOM    282  O   PHE X 317      45.687 -21.952  12.674  1.00 22.02           O
ATOM    283  CB  PHE X 317      46.202 -21.544   9.795  1.00 11.32           C
ATOM    284  CG  PHE X 317      45.935 -22.985   9.445  1.00 15.58           C
ATOM    285  CD1 PHE X 317      44.860 -23.323   8.648  1.00 10.38           C
ATOM    286  CD2 PHE X 317      46.733 -23.997   9.933  1.00 15.98           C
ATOM    287  CE1 PHE X 317      44.591 -24.634   8.343  1.00 15.33           C
ATOM    288  CE2 PHE X 317      46.467 -25.321   9.630  1.00 11.21           C
ATOM    289  CZ  PHE X 317      45.392 -25.635   8.833  1.00 16.58           C
ATOM    290  N   ASN X 318      43.521 -22.066  12.029  1.00 25.78           N
ATOM    291  CA  ASN X 318      43.054 -22.812  13.187  1.00 24.06           C
ATOM    292  C   ASN X 318      43.244 -22.002  14.461  1.00 23.57           C
ATOM    293  O   ASN X 318      43.630 -22.547  15.490  1.00 25.66           O
ATOM    294  CB  ASN X 318      43.783 -24.151  13.295  1.00 17.53           C
ATOM    295  CG  ASN X 318      43.207 -25.197  12.355  1.00 22.93           C
ATOM    296  OD1 ASN X 318      42.039 -25.123  11.958  1.00 25.95           O
ATOM    297  ND2 ASN X 318      44.028 -26.174  11.986  1.00 23.64           N
ATOM    298  N   GLY X 319      42.983 -20.697  14.367  1.00 24.01           N
ATOM    299  CA  GLY X 319      43.095 -19.813  15.518  1.00 21.73           C
ATOM    300  C   GLY X 319      44.457 -19.247  15.873  1.00 19.29           C
ATOM    301  O   GLY X 319      44.565 -18.377  16.724  1.00 22.63           O
ATOM    302  N   SER X 320      45.502 -19.716  15.216  1.00 19.01           N
ATOM    303  CA  SER X 320      46.839 -19.226  15.510  1.00 22.22           C
ATOM    304  C   SER X 320      47.440 -18.472  14.316  1.00 24.20           C
ATOM    305  O   SER X 320      47.040 -18.687  13.166  1.00 21.69           O
ATOM    306  CB  SER X 320      47.726 -20.405  15.883  1.00 22.47           C
ATOM    307  OG  SER X 320      47.716 -21.352  14.830  1.00 34.42           O
ATOM    308  N   VAL X 321      48.405 -17.597  14.591  1.00 21.60           N
ATOM    309  CA  VAL X 321      49.027 -16.824  13.527  1.00 25.02           C
ATOM    310  C   VAL X 321      49.564 -17.693  12.398  1.00 27.86           C
ATOM    311  O   VAL X 321      50.229 -18.714  12.625  1.00 28.01           O
ATOM    312  CB  VAL X 321      50.175 -15.936  14.047  1.00 26.85           C
ATOM    313  CG1 VAL X 321      50.951 -15.369  12.873  1.00 22.98           C
ATOM    314  CG2 VAL X 321      49.603 -14.784  14.877  1.00 33.09           C
ATOM    315  N   LEU X 322      49.246 -17.277  11.177  1.00 26.65           N
ATOM    316  CA  LEU X 322      49.685 -17.965   9.978  1.00 25.94           C
ATOM    317  C   LEU X 322      50.731 -17.056   9.350  1.00 30.02           C
ATOM    318  O   LEU X 322      50.419 -15.937   8.950  1.00 33.79           O
ATOM    319  CB  LEU X 322      48.502 -18.137   9.033  1.00 20.65           C
ATOM    320  CG  LEU X 322      48.785 -18.690   7.646  1.00 26.26           C
ATOM    321  CD1 LEU X 322      48.983 -20.203   7.722  1.00 31.09           C
ATOM    322  CD2 LEU X 322      47.621 -18.354   6.736  1.00 25.89           C
ATOM    323  N   ASN X 323      51.978 -17.507   9.286  1.00 29.94           N
ATOM    324  CA  ASN X 323      53.027 -16.685   8.682  1.00 33.01           C
ATOM    325  C   ASN X 323      53.122 -17.001   7.204  1.00 30.97           C
ATOM    326  O   ASN X 323      53.319 -18.158   6.808  1.00 27.53           O
ATOM    327  CB  ASN X 323      54.375 -16.955   9.333  1.00 35.20           C
ATOM    328  CG  ASN X 323      54.314 -16.836  10.818  1.00 36.76           C
ATOM    329  OD1 ASN X 323      54.191 -15.734  11.356  1.00 34.34           O
ATOM    330  ND2 ASN X 323      54.391 -17.975  11.502  1.00 34.26           N
ATOM    331  N   GLU X 324      52.995 -15.966   6.388  1.00 27.91           N
ATOM    332  CA  GLU X 324      53.033 -16.168   4.957  1.00 26.64           C
ATOM    333  C   GLU X 324      54.424 -16.591   4.490  1.00 25.84           C
ATOM    334  O   GLU X 324      55.430 -16.227   5.107  1.00 28.87           O
ATOM    335  CB  GLU X 324      52.524 -14.904   4.268  1.00 27.77           C
ATOM    336  CG  GLU X 324      51.020 -14.763   4.418  1.00 22.97           C
ATOM    337  CD  GLU X 324      50.526 -13.376   4.100  1.00 32.95           C
ATOM    338  OE1 GLU X 324      50.823 -12.883   2.983  1.00 26.03           O
ATOM    339  OE2 GLU X 324      49.838 -12.782   4.970  1.00 38.43           O
ATOM    340  N   THR X 325      54.463 -17.401   3.431  1.00 22.78           N
ATOM    341  CA  THR X 325      55.704 -17.935   2.861  1.00 21.63           C
ATOM    342  C   THR X 325      55.681 -17.696   1.354  1.00 23.51           C
ATOM    343  O   THR X 325      54.888 -16.900   0.852  1.00 21.94           O
ATOM    344  CB  THR X 325      55.797 -19.457   3.090  1.00 18.98           C
ATOM    345  OG1 THR X 325      54.722 -20.096   2.389  1.00 22.20           O
ATOM    346  CG2 THR X 325      55.664 -19.795   4.565  1.00 15.01           C
ATOM    347  N   SER X 326      56.556 -18.380   0.630  1.00 26.12           N
ATOM    348  CA  SER X 326      56.577 -18.245  -0.820  1.00 23.64           C
ATOM    349  C   SER X 326      55.453 -19.123  -1.399  1.00 22.66           C
ATOM    350  O   SER X 326      55.035 -18.941  -2.544  1.00 26.65           O
ATOM    351  CB  SER X 326      57.942 -18.682  -1.380  1.00 25.45           C
ATOM    352  OG  SER X 326      58.534 -19.701  -0.588  1.00 31.71           O
ATOM    353  N   PHE X 327      54.953 -20.057  -0.593  1.00 21.53           N
ATOM    354  CA  PHE X 327      53.889 -20.953  -1.027  1.00 22.49           C
ATOM    355  C   PHE X 327      52.495 -20.650  -0.466  1.00 25.54           C
ATOM    356  O   PHE X 327      51.494 -21.171  -0.974  1.00 23.87           O
ATOM    357  CB  PHE X 327      54.274 -22.374  -0.692  1.00 24.88           C
ATOM    358  CG  PHE X 327      55.583 -22.766  -1.257  1.00 27.24           C
ATOM    359  CD1 PHE X 327      55.767 -22.809  -2.620  1.00 24.04           C
ATOM    360  CD2 PHE X 327      56.641 -23.097  -0.425  1.00 31.52           C
ATOM    361  CE1 PHE X 327      56.985 -23.180  -3.153  1.00 25.82           C
ATOM    362  CE2 PHE X 327      57.860 -23.470  -0.956  1.00 31.59           C
ATOM    363  CZ  PHE X 327      58.030 -23.512  -2.319  1.00 26.67           C
ATOM    364  N   ILE X 328      52.429 -19.847   0.597  1.00 21.04           N
ATOM    365  CA  ILE X 328      51.140 -19.450   1.146  1.00 22.45           C
ATOM    366  C   ILE X 328      51.228 -17.985   1.519  1.00 19.39           C
ATOM    367  O   ILE X 328      51.837 -17.615   2.520  1.00 18.81           O
ATOM    368  CB  ILE X 328      50.742 -20.265   2.364  1.00 21.93           C
ATOM    369  CG1 ILE X 328      50.769 -21.755   2.015  1.00 22.14           C
ATOM    370  CG2 ILE X 328      49.330 -19.873   2.776  1.00 18.61           C
ATOM    371  CD1 ILE X 328      50.676 -22.671   3.210  1.00 19.21           C
ATOM    372  N   PHE X 329      50.612 -17.151   0.697  1.00 17.08           N
ATOM    373  CA  PHE X 329      50.671 -15.723   0.909  1.00 18.74           C
ATOM    374  C   PHE X 329      49.438 -15.030   0.355  1.00 20.07           C
ATOM    375  O   PHE X 329      48.692 -15.582  -0.464  1.00 14.85           O
ATOM    376  CB  PHE X 329      51.911 -15.168   0.200  1.00 16.94           C
ATOM    377  CG  PHE X 329      51.904 -15.428  -1.277  1.00 18.57           C
ATOM    378  CD1 PHE X 329      52.035 -16.719  -1.762  1.00 19.45           C
ATOM    379  CD2 PHE X 329      51.656 -14.408  -2.178  1.00 19.26           C
ATOM    380  CE1 PHE X 329      51.907 -16.982  -3.123  1.00 25.91           C
ATOM    381  CE2 PHE X 329      51.524 -14.663  -3.542  1.00 21.73           C
ATOM    382  CZ  PHE X 329      51.648 -15.948  -4.017  1.00 19.40           C
ATOM    383  N   THR X 330      49.280 -13.787   0.799  1.00 17.33           N
ATOM    384  CA  THR X 330      48.188 -12.913   0.423  1.00 17.44           C
ATOM    385  C   THR X 330      48.506 -12.180  -0.865  1.00 16.85           C
ATOM    386  O   THR X 330      49.600 -11.673  -1.061  1.00 22.86           O
ATOM    387  CB  THR X 330      47.953 -11.846   1.509  1.00 15.22           C
ATOM    388  OG1 THR X 330      47.368 -12.455   2.669  1.00 23.27           O
ATOM    389  CG2 THR X 330      47.048 -10.751   1.001  1.00 14.63           C
ATOM    390  N   GLU X 331      47.547 -12.120  -1.757  1.00 22.12           N
ATOM    391  CA  GLU X 331      47.778 -11.405  -2.972  1.00 20.95           C
ATOM    392  C   GLU X 331      46.565 -10.552  -3.283  1.00 22.89           C
ATOM    393  O   GLU X 331      45.429 -11.029  -3.266  1.00 21.12           O
ATOM    394  CB  GLU X 331      48.052 -12.361  -4.105  1.00 26.04           C
ATOM    395  CG  GLU X 331      48.304 -11.621  -5.377  1.00 40.99           C
ATOM    396  CD  GLU X 331      48.936 -12.485  -6.412  1.00 50.87           C
ATOM    397  OE1 GLU X 331      50.164 -12.720  -6.297  1.00 56.12           O
ATOM    398  OE2 GLU X 331      48.201 -12.925  -7.327  1.00 52.52           O
ATOM    399  N   PHE X 332      46.827  -9.279  -3.558  1.00 24.45           N
ATOM    400  CA  PHE X 332      45.794  -8.302  -3.864  1.00 23.93           C
ATOM    401  C   PHE X 332      45.575  -8.194  -5.351  1.00 25.06           C
ATOM    402  O   PHE X 332      46.529  -8.260  -6.120  1.00 24.56           O
ATOM    403  CB  PHE X 332      46.220  -6.932  -3.364  1.00 25.48           C
ATOM    404  CG  PHE X 332      46.045  -6.744  -1.905  1.00 29.71           C
ATOM    405  CD1 PHE X 332      44.773  -6.572  -1.366  1.00 28.83           C
ATOM    406  CD2 PHE X 332      47.146  -6.693  -1.068  1.00 27.41           C
ATOM    407  CE1 PHE X 332      44.602  -6.346  -0.023  1.00 30.57           C
ATOM    408  CE2 PHE X 332      46.983  -6.470   0.273  1.00 29.41           C
ATOM    409  CZ  PHE X 332      45.706  -6.292   0.801  1.00 33.25           C
ATOM    410  N   LEU X 333      44.323  -8.038  -5.760  1.00 24.86           N
ATOM    411  CA  LEU X 333      44.029  -7.860  -7.169  1.00 28.82           C
ATOM    412  C   LEU X 333      44.210  -6.348  -7.310  1.00 34.31           C
ATOM    413  O   LEU X 333      44.335  -5.653  -6.305  1.00 33.78           O
ATOM    414  CB  LEU X 333      42.579  -8.260  -7.480  1.00 28.94           C
ATOM    415  CG  LEU X 333      42.260  -9.749  -7.643  1.00 32.00           C
ATOM    416  CD1 LEU X 333      40.781  -9.922  -7.961  1.00 24.75           C
ATOM    417  CD2 LEU X 333      43.133 -10.354  -8.755  1.00 31.36           C
ATOM    418  N   GLU X 334      44.245  -5.839  -8.540  1.00 39.48           N
ATOM    419  CA  GLU X 334      44.409  -4.402  -8.764  1.00 42.02           C
ATOM    420  C   GLU X 334      43.149  -3.666  -8.315  1.00 41.37           C
ATOM    421  O   GLU X 334      42.035  -4.075  -8.650  1.00 38.67           O
ATOM    422  CB  GLU X 334      44.671  -4.131 -10.247  1.00 48.17           C
ATOM    423  CG  GLU X 334      46.058  -3.564 -10.583  1.00 57.78           C
ATOM    424  CD  GLU X 334      46.989  -3.406  -9.371  1.00 64.96           C
ATOM    425  OE1 GLU X 334      46.665  -2.623  -8.445  1.00 63.93           O
ATOM    426  OE2 GLU X 334      48.058  -4.063  -9.355  1.00 67.89           O
ATOM    427  N   PRO X 335      43.308  -2.573  -7.545  1.00 43.51           N
ATOM    428  CA  PRO X 335      42.161  -1.799  -7.059  1.00 48.54           C
ATOM    429  C   PRO X 335      41.357  -1.206  -8.199  1.00 54.05           C
ATOM    430  O   PRO X 335      41.917  -0.624  -9.124  1.00 60.03           O
ATOM    431  CB  PRO X 335      42.791  -0.723  -6.177  1.00 46.84           C
ATOM    432  CG  PRO X 335      44.202  -0.624  -6.642  1.00 44.81           C
ATOM    433  CD  PRO X 335      44.586  -1.998  -7.091  1.00 43.42           C
ATOM    434  N   ALA X 336      40.039  -1.350  -8.129  1.00 58.68           N
ATOM    435  CA  ALA X 336      39.174  -0.822  -9.172  1.00 61.38           C
ATOM    436  C   ALA X 336      38.946   0.678  -9.021  1.00 63.79           C
ATOM    437  O   ALA X 336      39.242   1.275  -7.977  1.00 65.66           O
ATOM    438  CB  ALA X 336      37.846  -1.553  -9.162  1.00 66.65           C
ATOM    439  N   ALA X 337      38.399   1.275 -10.071  1.00 63.48           N
ATOM    440  CA  ALA X 337      38.131   2.704 -10.100  1.00 63.66           C
ATOM    441  C   ALA X 337      37.204   3.211  -8.997  1.00 61.80           C
ATOM    442  O   ALA X 337      36.099   2.700  -8.804  1.00 61.62           O
ATOM    443  CB  ALA X 337      37.568   3.092 -11.470  1.00 67.30           C
ATOM    444  N   ASN X 338      37.678   4.234  -8.290  1.00 60.50           N
ATOM    445  CA  ASN X 338      36.932   4.894  -7.217  1.00 62.21           C
ATOM    446  C   ASN X 338      35.987   4.045  -6.372  1.00 59.33           C
ATOM    447  O   ASN X 338      34.753   4.083  -6.503  1.00 55.75           O
ATOM    448  CB  ASN X 338      36.180   6.093  -7.791  1.00 68.45           C
ATOM    449  CG  ASN X 338      37.117   7.102  -8.414  1.00 71.84           C
ATOM    450  OD1 ASN X 338      38.333   6.907  -8.418  1.00 76.50           O
ATOM    451  ND2 ASN X 338      36.562   8.183  -8.945  1.00 73.81           N
ATOM    452  N   GLU X 339      36.618   3.291  -5.484  1.00 54.14           N
ATOM    453  CA  GLU X 339      35.964   2.408  -4.545  1.00 47.63           C
ATOM    454  C   GLU X 339      37.120   1.948  -3.664  1.00 43.70           C
ATOM    455  O   GLU X 339      38.172   1.515  -4.160  1.00 39.85           O
ATOM    456  CB  GLU X 339      35.306   1.241  -5.269  1.00 47.16           C
ATOM    457  CG  GLU X 339      36.260   0.264  -5.920  1.00 53.27           C
ATOM    458  CD  GLU X 339      35.559  -1.038  -6.293  1.00 58.08           C
ATOM    459  OE1 GLU X 339      34.328  -1.122  -6.073  1.00 58.79           O
ATOM    460  OE2 GLU X 339      36.230  -1.968  -6.799  1.00 62.13           O
ATOM    461  N   THR X 340      36.931   2.095  -2.355  1.00 37.95           N
ATOM    462  CA  THR X 340      37.951   1.741  -1.385  1.00 31.20           C
ATOM    463  C   THR X 340      38.053   0.238  -1.137  1.00 27.57           C
ATOM    464  O   THR X 340      39.035  -0.217  -0.550  1.00 24.58           O
ATOM    465  CB  THR X 340      37.716   2.490  -0.009  1.00 29.49           C
ATOM    466  OG1 THR X 340      36.426   2.160   0.530  1.00 24.79           O
ATOM    467  CG2 THR X 340      37.792   4.007  -0.200  1.00 24.87           C
ATOM    468  N   VAL X 341      37.056  -0.530  -1.579  1.00 23.05           N
ATOM    469  CA  VAL X 341      37.072  -1.975  -1.358  1.00 22.25           C
ATOM    470  C   VAL X 341      38.199  -2.634  -2.126  1.00 21.58           C
ATOM    471  O   VAL X 341      38.461  -2.281  -3.271  1.00 25.58           O
ATOM    472  CB  VAL X 341      35.714  -2.664  -1.751  1.00 21.78           C
ATOM    473  CG1 VAL X 341      35.500  -2.607  -3.236  1.00 19.67           C
ATOM    474  CG2 VAL X 341      35.711  -4.122  -1.316  1.00 12.50           C
ATOM    475  N   ARG X 342      38.874  -3.579  -1.466  1.00 24.32           N
ATOM    476  CA  ARG X 342      39.976  -4.345  -2.050  1.00 23.14           C
ATOM    477  C   ARG X 342      39.590  -5.826  -2.123  1.00 20.48           C
ATOM    478  O   ARG X 342      38.923  -6.351  -1.233  1.00 18.40           O
ATOM    479  CB  ARG X 342      41.248  -4.190  -1.204  1.00 21.67           C
ATOM    480  CG  ARG X 342      41.685  -2.755  -1.014  1.00 23.52           C
ATOM    481  CD  ARG X 342      42.909  -2.657  -0.118  1.00 28.35           C
ATOM    482  NE  ARG X 342      44.156  -2.799  -0.868  1.00 31.77           N
ATOM    483  CZ  ARG X 342      45.364  -2.928  -0.313  1.00 34.70           C
ATOM    484  NH1 ARG X 342      45.499  -2.934   1.009  1.00 34.86           N
ATOM    485  NH2 ARG X 342      46.436  -3.050  -1.083  1.00 25.47           N
ATOM    486  N   HIS X 343      40.014  -6.492  -3.191  1.00 19.39           N
ATOM    487  CA  HIS X 343      39.732  -7.912  -3.379  1.00 19.54           C
ATOM    488  C   HIS X 343      41.055  -8.632  -3.545  1.00 18.43           C
ATOM    489  O   HIS X 343      42.050  -8.014  -3.896  1.00 22.71           O
ATOM    490  CB  HIS X 343      38.892  -8.138  -4.639  1.00 19.17           C
ATOM    491  CG  HIS X 343      37.590  -7.400  -4.635  1.00 14.44           C
ATOM    492  ND1 HIS X 343      36.522  -7.780  -3.851  1.00 16.68           N
ATOM    493  CD2 HIS X 343      37.193  -6.290  -5.298  1.00 16.71           C
ATOM    494  CE1 HIS X 343      35.526  -6.934  -4.021  1.00 14.57           C
ATOM    495  NE2 HIS X 343      35.908  -6.021  -4.897  1.00 21.40           N
ATOM    496  N   GLY X 344      41.064  -9.939  -3.308  1.00 21.75           N
ATOM    497  CA  GLY X 344      42.284 -10.706  -3.443  1.00 12.71           C
ATOM    498  C   GLY X 344      42.059 -12.141  -3.039  1.00 15.17           C
ATOM    499  O   GLY X 344      40.921 -12.614  -3.037  1.00 20.10           O
ATOM    500  N   CYS X 345      43.147 -12.821  -2.692  1.00 19.80           N
ATOM    501  CA  CYS X 345      43.138 -14.230  -2.292  1.00 21.28           C
ATOM    502  C   CYS X 345      44.238 -14.501  -1.301  1.00 21.12           C
ATOM    503  O   CYS X 345      45.218 -13.762  -1.230  1.00 19.29           O
ATOM    504  CB  CYS X 345      43.541 -15.161  -3.439  1.00 21.00           C
ATOM    505  SG  CYS X 345      42.472 -15.388  -4.872  1.00 35.06           S
ATOM    506  N   LEU X 346      44.071 -15.586  -0.551  1.00 22.97           N
ATOM    507  CA  LEU X 346      45.165 -16.077   0.256  1.00 21.22           C
ATOM    508  C   LEU X 346      45.488 -17.124  -0.826  1.00 21.08           C
ATOM    509  O   LEU X 346      44.629 -17.947  -1.170  1.00 21.39           O
ATOM    510  CB  LEU X 346      44.746 -16.809   1.541  1.00 15.32           C
ATOM    511  CG  LEU X 346      45.972 -17.535   2.147  1.00 11.24           C
ATOM    512  CD1 LEU X 346      46.965 -16.525   2.658  1.00  5.00           C
ATOM    513  CD2 LEU X 346      45.571 -18.450   3.275  1.00 10.72           C
ATOM    514  N   ARG X 347      46.680 -17.046  -1.409  1.00 17.62           N
ATOM    515  CA  ARG X 347      47.088 -17.982  -2.446  1.00 19.88           C
ATOM    516  C   ARG X 347      47.835 -19.148  -1.826  1.00 18.49           C
ATOM    517  O   ARG X 347      48.726 -18.945  -1.015  1.00 22.25           O
ATOM    518  CB  ARG X 347      47.995 -17.273  -3.454  1.00 22.00           C
ATOM    519  CG  ARG X 347      47.284 -16.813  -4.713  1.00 33.04           C
ATOM    520  CD  ARG X 347      48.251 -16.206  -5.718  1.00 34.20           C
ATOM    521  NE  ARG X 347      48.698 -17.163  -6.731  1.00 37.51           N
ATOM    522  CZ  ARG X 347      48.905 -16.851  -8.012  1.00 40.23           C
ATOM    523  NH1 ARG X 347      48.703 -15.610  -8.430  1.00 42.90           N
ATOM    524  NH2 ARG X 347      49.313 -17.770  -8.875  1.00 36.26           N
ATOM    525  N   LEU X 348      47.474 -20.371  -2.197  1.00 21.01           N
ATOM    526  CA  LEU X 348      48.142 -21.563  -1.658  1.00 20.85           C
ATOM    527  C   LEU X 348      48.747 -22.329  -2.830  1.00 20.45           C
ATOM    528  O   LEU X 348      48.016 -22.847  -3.688  1.00 15.35           O
ATOM    529  CB  LEU X 348      47.157 -22.491  -0.927  1.00 20.62           C
ATOM    530  CG  LEU X 348      46.315 -22.187   0.324  1.00 14.71           C
ATOM    531  CD1 LEU X 348      47.167 -22.270   1.539  1.00 11.76           C
ATOM    532  CD2 LEU X 348      45.651 -20.868   0.187  1.00 16.40           C
ATOM    533  N   ASN X 349      50.073 -22.410  -2.862  1.00 20.28           N
ATOM    534  CA  ASN X 349      50.763 -23.103  -3.947  1.00 21.80           C
ATOM    535  C   ASN X 349      50.870 -24.592  -3.651  1.00 18.51           C
ATOM    536  O   ASN X 349      51.705 -25.012  -2.860  1.00 22.22           O
ATOM    537  CB  ASN X 349      52.166 -22.507  -4.167  1.00 23.23           C
ATOM    538  CG  ASN X 349      52.909 -23.159  -5.350  1.00 32.06           C
ATOM    539  OD1 ASN X 349      52.566 -24.266  -5.782  1.00 30.31           O
ATOM    540  ND2 ASN X 349      53.924 -22.473  -5.869  1.00 22.98           N
ATOM    541  N   GLN X 350      50.030 -25.386  -4.302  1.00 19.93           N
ATOM    542  CA  GLN X 350      50.019 -26.827  -4.095  1.00 19.92           C
ATOM    543  C   GLN X 350      49.930 -27.224  -2.614  1.00 23.31           C
ATOM    544  O   GLN X 350      50.857 -27.839  -2.068  1.00 21.31           O
ATOM    545  CB  GLN X 350      51.254 -27.459  -4.735  1.00 22.74           C
ATOM    546  CG  GLN X 350      51.110 -27.598  -6.234  1.00 32.17           C
ATOM    547  CD  GLN X 350      52.258 -28.345  -6.877  1.00 35.43           C
ATOM    548  OE1 GLN X 350      53.259 -27.744  -7.276  1.00 40.57           O
ATOM    549  NE2 GLN X 350      52.116 -29.661  -6.989  1.00 32.59           N
ATOM    550  N   PRO X 351      48.816 -26.860  -1.938  1.00 21.97           N
ATOM    551  CA  PRO X 351      48.611 -27.192  -0.519  1.00 21.30           C
ATOM    552  C   PRO X 351      48.171 -28.660  -0.371  1.00 21.98           C
ATOM    553  O   PRO X 351      47.593 -29.230  -1.293  1.00 25.28           O
ATOM    554  CB  PRO X 351      47.506 -26.228  -0.090  1.00 22.00           C
ATOM    555  CG  PRO X 351      46.682 -26.069  -1.337  1.00 20.04           C
ATOM    556  CD  PRO X 351      47.690 -26.070  -2.482  1.00 19.12           C
ATOM    557  N   THR X 352      48.457 -29.282   0.765  1.00 22.31           N
ATOM    558  CA  THR X 352      48.045 -30.668   0.962  1.00 18.25           C
ATOM    559  C   THR X 352      47.015 -30.722   2.077  1.00 16.39           C
ATOM    560  O   THR X 352      46.476 -29.704   2.489  1.00 18.31           O
ATOM    561  CB  THR X 352      49.258 -31.597   1.311  1.00 18.38           C
ATOM    562  OG1 THR X 352      49.911 -31.130   2.490  1.00 18.88           O
ATOM    563  CG2 THR X 352      50.257 -31.614   0.186  1.00 13.38           C
ATOM    564  N   HIS X 353      46.747 -31.915   2.573  1.00 18.33           N
ATOM    565  CA  HIS X 353      45.788 -32.098   3.637  1.00 19.58           C
ATOM    566  C   HIS X 353      46.249 -31.440   4.934  1.00 18.97           C
ATOM    567  O   HIS X 353      45.437 -31.182   5.823  1.00 19.92           O
ATOM    568  CB  HIS X 353      45.594 -33.583   3.878  1.00 21.47           C
ATOM    569  CG  HIS X 353      46.823 -34.253   4.396  1.00 23.27           C
ATOM    570  ND1 HIS X 353      47.836 -34.686   3.569  1.00 24.52           N
ATOM    571  CD2 HIS X 353      47.214 -34.549   5.659  1.00 22.66           C
ATOM    572  CE1 HIS X 353      48.800 -35.219   4.298  1.00 24.02           C
ATOM    573  NE2 HIS X 353      48.446 -35.149   5.569  1.00 26.23           N
ATOM    574  N   VAL X 354      47.549 -31.181   5.058  1.00 20.44           N
ATOM    575  CA  VAL X 354      48.050 -30.540   6.278  1.00 19.34           C
ATOM    576  C   VAL X 354      47.653 -29.063   6.313  1.00 23.20           C
ATOM    577  O   VAL X 354      47.817 -28.388   7.330  1.00 21.47           O
ATOM    578  CB  VAL X 354      49.612 -30.684   6.454  1.00 18.46           C
ATOM    579  CG1 VAL X 354      50.039 -32.109   6.137  1.00 26.66           C
ATOM    580  CG2 VAL X 354      50.357 -29.722   5.589  1.00 18.19           C
ATOM    581  N   ASN X 355      47.107 -28.576   5.200  1.00 20.46           N
ATOM    582  CA  ASN X 355      46.669 -27.202   5.108  1.00 16.02           C
ATOM    583  C   ASN X 355      45.168 -27.105   5.293  1.00 19.63           C
ATOM    584  O   ASN X 355      44.607 -26.015   5.298  1.00 26.05           O
ATOM    585  CB  ASN X 355      47.090 -26.632   3.768  1.00 17.35           C
ATOM    586  CG  ASN X 355      48.581 -26.673   3.592  1.00 18.02           C
ATOM    587  OD1 ASN X 355      49.109 -27.573   2.963  1.00 20.97           O
ATOM    588  ND2 ASN X 355      49.276 -25.710   4.173  1.00 19.07           N
ATOM    589  N   ASN X 356      44.520 -28.251   5.452  1.00 21.85           N
ATOM    590  CA  ASN X 356      43.073 -28.299   5.666  1.00 20.67           C
ATOM    591  C   ASN X 356      42.792 -27.682   7.036  1.00 20.87           C
ATOM    592  O   ASN X 356      43.484 -27.985   8.008  1.00 20.24           O
ATOM    593  CB  ASN X 356      42.589 -29.754   5.654  1.00 19.04           C
ATOM    594  CG  ASN X 356      42.732 -30.389   4.303  1.00 17.56           C
ATOM    595  OD1 ASN X 356      43.117 -29.731   3.355  1.00 22.64           O
ATOM    596  ND2 ASN X 356      42.415 -31.669   4.204  1.00 15.09           N
ATOM    597  N   GLY X 357      41.780 -26.831   7.129  1.00 17.67           N
ATOM    598  CA  GLY X 357      41.505 -26.217   8.408  1.00 14.22           C
ATOM    599  C   GLY X 357      40.733 -24.929   8.268  1.00 16.64           C
ATOM    600  O   GLY X 357      40.239 -24.602   7.191  1.00 15.26           O
ATOM    601  N   ASN X 358      40.637 -24.204   9.375  1.00 15.15           N
ATOM    602  CA  ASN X 358      39.901 -22.954   9.438  1.00 18.62           C
ATOM    603  C   ASN X 358      40.837 -21.784   9.213  1.00 20.86           C
ATOM    604  O   ASN X 358      41.809 -21.593   9.950  1.00 17.56           O
ATOM    605  CB  ASN X 358      39.223 -22.828  10.809  1.00 21.05           C
ATOM    606  CG  ASN X 358      38.162 -21.751  10.846  1.00 27.76           C
ATOM    607  OD1 ASN X 358      37.439 -21.544   9.871  1.00 26.66           O
ATOM    608  ND2 ASN X 358      38.058 -21.056  11.986  1.00 30.47           N
ATOM    609  N   TYR X 359      40.526 -20.999   8.191  1.00 19.44           N
ATOM    610  CA  TYR X 359      41.322 -19.846   7.839  1.00 17.85           C
ATOM    611  C   TYR X 359      40.583 -18.592   8.259  1.00 17.79           C
ATOM    612  O   TYR X 359      39.412 -18.399   7.937  1.00 22.18           O
ATOM    613  CB  TYR X 359      41.591 -19.848   6.337  1.00 11.57           C
ATOM    614  CG  TYR X 359      42.659 -20.849   5.931  1.00 16.59           C
ATOM    615  CD1 TYR X 359      42.335 -22.171   5.623  1.00 13.84           C
ATOM    616  CD2 TYR X 359      44.003 -20.485   5.901  1.00 13.83           C
ATOM    617  CE1 TYR X 359      43.328 -23.107   5.300  1.00 14.25           C
ATOM    618  CE2 TYR X 359      44.995 -21.414   5.582  1.00 17.16           C
ATOM    619  CZ  TYR X 359      44.652 -22.719   5.287  1.00 12.98           C
ATOM    620  OH  TYR X 359      45.649 -23.633   5.036  1.00 10.04           O
ATOM    621  N   THR X 360      41.274 -17.730   8.979  1.00 17.94           N
ATOM    622  CA  THR X 360      40.660 -16.502   9.433  1.00 18.63           C
ATOM    623  C   THR X 360      41.413 -15.262   8.964  1.00 14.71           C
ATOM    624  O   THR X 360      42.634 -15.163   9.135  1.00 15.04           O
ATOM    625  CB  THR X 360      40.604 -16.464  10.967  1.00 16.90           C
ATOM    626  OG1 THR X 360      39.856 -17.583  11.444  1.00 15.50           O
ATOM    627  CG2 THR X 360      39.969 -15.167  11.442  1.00 14.73           C
ATOM    628  N   LEU X 361      40.673 -14.331   8.373  1.00 10.60           N
ATOM    629  CA  LEU X 361      41.246 -13.063   7.933  1.00 15.32           C
ATOM    630  C   LEU X 361      40.826 -11.960   8.928  1.00 19.63           C
ATOM    631  O   LEU X 361      39.635 -11.830   9.258  1.00 19.02           O
ATOM    632  CB  LEU X 361      40.773 -12.695   6.523  1.00 10.67           C
ATOM    633  CG  LEU X 361      41.323 -11.336   6.097  1.00  8.99           C
ATOM    634  CD1 LEU X 361      42.854 -11.325   6.248  1.00  8.63           C
ATOM    635  CD2 LEU X 361      40.905 -11.036   4.688  1.00  7.17           C
ATOM    636  N   LEU X 362      41.815 -11.193   9.404  1.00 17.13           N
ATOM    637  CA  LEU X 362      41.610 -10.118  10.361  1.00 15.55           C
ATOM    638  C   LEU X 362      41.978  -8.792   9.746  1.00 18.92           C
ATOM    639  O   LEU X 362      43.142  -8.584   9.417  1.00 21.76           O
ATOM    640  CB  LEU X 362      42.490 -10.327  11.579  1.00 18.44           C
ATOM    641  CG  LEU X 362      41.925 -11.282  12.626  1.00 19.17           C
ATOM    642  CD1 LEU X 362      41.262 -12.472  11.945  1.00 22.69           C
ATOM    643  CD2 LEU X 362      43.049 -11.724  13.542  1.00 16.39           C
ATOM    644  N   ALA X 363      40.984  -7.906   9.620  1.00 22.49           N
ATOM    645  CA  ALA X 363      41.133  -6.571   9.031  1.00 22.34           C
ATOM    646  C   ALA X 363      41.054  -5.523  10.139  1.00 26.15           C
ATOM    647  O   ALA X 363      40.002  -5.349  10.759  1.00 29.86           O
ATOM    648  CB  ALA X 363      40.020  -6.326   7.990  1.00 15.60           C
ATOM    649  N   ALA X 364      42.155  -4.811  10.375  1.00 24.78           N
ATOM    650  CA  ALA X 364      42.185  -3.828  11.448  1.00 24.32           C
ATOM    651  C   ALA X 364      42.493  -2.390  11.064  1.00 22.47           C
ATOM    652  O   ALA X 364      43.340  -2.114  10.213  1.00 25.19           O
ATOM    653  CB  ALA X 364      43.187  -4.272  12.511  1.00 20.62           C
ATOM    654  N   ASN X 365      41.789  -1.471  11.704  1.00 14.64           N
ATOM    655  CA  ASN X 365      42.069  -0.066  11.509  1.00 19.35           C
ATOM    656  C   ASN X 365      41.772   0.654  12.818  1.00 21.09           C
ATOM    657  O   ASN X 365      41.478   0.012  13.828  1.00 24.68           O
ATOM    658  CB  ASN X 365      41.324   0.507  10.278  1.00 18.21           C
ATOM    659  CG  ASN X 365      39.849   0.795  10.505  1.00 19.17           C
ATOM    660  OD1 ASN X 365      39.268   0.516  11.549  1.00 26.11           O
ATOM    661  ND2 ASN X 365      39.232   1.367   9.487  1.00 22.91           N
ATOM    662  N   PRO X 366      41.920   1.983  12.843  1.00 23.96           N
ATOM    663  CA  PRO X 366      41.659   2.753  14.065  1.00 24.23           C
ATOM    664  C   PRO X 366      40.356   2.432  14.798  1.00 21.52           C
ATOM    665  O   PRO X 366      40.343   2.367  16.022  1.00 22.45           O
ATOM    666  CB  PRO X 366      41.705   4.195  13.584  1.00 24.10           C
ATOM    667  CG  PRO X 366      42.702   4.145  12.454  1.00 30.00           C
ATOM    668  CD  PRO X 366      42.384   2.845  11.742  1.00 22.14           C
ATOM    669  N   PHE X 367      39.278   2.217  14.051  1.00 20.74           N
ATOM    670  CA  PHE X 367      37.967   1.932  14.631  1.00 18.41           C
ATOM    671  C   PHE X 367      37.916   0.624  15.367  1.00 20.16           C
ATOM    672  O   PHE X 367      37.150   0.459  16.312  1.00 25.70           O
ATOM    673  CB  PHE X 367      36.901   1.912  13.537  1.00 12.31           C
ATOM    674  CG  PHE X 367      36.790   3.208  12.794  1.00 19.24           C
ATOM    675  CD1 PHE X 367      35.955   4.215  13.252  1.00 18.49           C
ATOM    676  CD2 PHE X 367      37.547   3.443  11.658  1.00 19.33           C
ATOM    677  CE1 PHE X 367      35.887   5.426  12.589  1.00 13.35           C
ATOM    678  CE2 PHE X 367      37.478   4.649  10.997  1.00 11.77           C
ATOM    679  CZ  PHE X 367      36.650   5.635  11.465  1.00 15.01           C
ATOM    680  N   GLY X 368      38.725  -0.321  14.922  1.00 21.59           N
ATOM    681  CA  GLY X 368      38.718  -1.625  15.552  1.00 21.55           C
ATOM    682  C   GLY X 368      39.082  -2.674  14.531  1.00 24.39           C
ATOM    683  O   GLY X 368      39.879  -2.401  13.627  1.00 24.36           O
ATOM    684  N   GLN X 369      38.474  -3.854  14.634  1.00 24.76           N
ATOM    685  CA  GLN X 369      38.802  -4.935  13.717  1.00 21.79           C
ATOM    686  C   GLN X 369      37.651  -5.826  13.249  1.00 23.23           C
ATOM    687  O   GLN X 369      36.748  -6.154  14.013  1.00 23.37           O
ATOM    688  CB  GLN X 369      39.869  -5.797  14.383  1.00 23.61           C
ATOM    689  CG  GLN X 369      40.086  -7.117  13.736  1.00 31.05           C
ATOM    690  CD  GLN X 369      40.507  -8.149  14.740  1.00 38.92           C
ATOM    691  OE1 GLN X 369      39.665  -8.863  15.301  1.00 44.72           O
ATOM    692  NE2 GLN X 369      41.810  -8.239  14.989  1.00 34.28           N
ATOM    693  N   ALA X 370      37.702  -6.230  11.987  1.00 15.32           N
ATOM    694  CA  ALA X 370      36.688  -7.114  11.438  1.00 18.70           C
ATOM    695  C   ALA X 370      37.337  -8.482  11.202  1.00 18.12           C
ATOM    696  O   ALA X 370      38.519  -8.584  10.895  1.00 16.08           O
ATOM    697  CB  ALA X 370      36.135  -6.553  10.118  1.00 17.45           C
ATOM    698  N   SER X 371      36.546  -9.537  11.305  1.00 16.14           N
ATOM    699  CA  SER X 371      37.083 -10.867  11.133  1.00 17.43           C
ATOM    700  C   SER X 371      36.135 -11.766  10.346  1.00 22.91           C
ATOM    701  O   SER X 371      34.906 -11.605  10.383  1.00 18.07           O
ATOM    702  CB  SER X 371      37.370 -11.463  12.509  1.00 16.71           C
ATOM    703  OG  SER X 371      37.137 -12.849  12.525  1.00 30.24           O
ATOM    704  N   ALA X 372      36.719 -12.714   9.624  1.00 19.04           N
ATOM    705  CA  ALA X 372      35.938 -13.646   8.841  1.00 19.72           C
ATOM    706  C   ALA X 372      36.700 -14.953   8.751  1.00 21.76           C
ATOM    707  O   ALA X 372      37.914 -14.977   8.550  1.00 24.28           O
ATOM    708  CB  ALA X 372      35.683 -13.084   7.459  1.00 17.51           C
ATOM    709  N   SER X 373      35.983 -16.053   8.897  1.00 23.47           N
ATOM    710  CA  SER X 373      36.622 -17.348   8.842  1.00 24.34           C
ATOM    711  C   SER X 373      35.975 -18.275   7.844  1.00 24.90           C
ATOM    712  O   SER X 373      34.803 -18.130   7.509  1.00 24.85           O
ATOM    713  CB  SER X 373      36.584 -17.995  10.217  1.00 20.30           C
ATOM    714  OG  SER X 373      37.630 -17.482  11.009  1.00 23.84           O
ATOM    715  N   ILE X 374      36.756 -19.237   7.375  1.00 25.28           N
ATOM    716  CA  ILE X 374      36.271 -20.227   6.438  1.00 22.68           C
ATOM    717  C   ILE X 374      37.117 -21.493   6.526  1.00 21.45           C
ATOM    718  O   ILE X 374      38.328 -21.446   6.733  1.00 19.07           O
ATOM    719  CB  ILE X 374      36.251 -19.672   4.974  1.00 21.60           C
ATOM    720  CG1 ILE X 374      35.176 -20.405   4.187  1.00 13.48           C
ATOM    721  CG2 ILE X 374      37.613 -19.844   4.290  1.00 19.37           C
ATOM    722  CD1 ILE X 374      34.258 -19.505   3.429  1.00 21.70           C
ATOM    723  N   MET X 375      36.450 -22.631   6.392  1.00 23.44           N
ATOM    724  CA  MET X 375      37.104 -23.928   6.429  1.00 25.80           C
ATOM    725  C   MET X 375      37.533 -24.303   5.016  1.00 23.95           C
ATOM    726  O   MET X 375      36.764 -24.157   4.066  1.00 22.06           O
ATOM    727  CB  MET X 375      36.133 -24.992   6.942  1.00 30.50           C
ATOM    728  CG  MET X 375      35.876 -24.931   8.420  1.00 39.23           C
ATOM    729  SD  MET X 375      36.997 -26.042   9.224  1.00 42.34           S
ATOM    730  CE  MET X 375      36.243 -26.179  10.811  1.00 47.58           C
ATOM    731  N   ALA X 376      38.762 -24.782   4.877  1.00 24.32           N
ATOM    732  CA  ALA X 376      39.254 -25.201   3.581  1.00 21.87           C
ATOM    733  C   ALA X 376      39.898 -26.597   3.642  1.00 22.49           C
ATOM    734  O   ALA X 376      40.745 -26.874   4.500  1.00 20.83           O
ATOM    735  CB  ALA X 376      40.255 -24.173   3.031  1.00 18.69           C
ATOM    736  N   ALA X 377      39.459 -27.465   2.724  1.00 22.06           N
ATOM    737  CA  ALA X 377      39.973 -28.824   2.565  1.00 22.54           C
ATOM    738  C   ALA X 377      40.617 -28.841   1.168  1.00 21.37           C
ATOM    739  O   ALA X 377      39.995 -28.487   0.177  1.00 24.97           O
ATOM    740  CB  ALA X 377      38.824 -29.852   2.661  1.00 18.52           C
ATOM    741  N   PHE X 378      41.884 -29.214   1.103  1.00 20.89           N
ATOM    742  CA  PHE X 378      42.603 -29.225  -0.156  1.00 21.41           C
ATOM    743  C   PHE X 378      42.875 -30.621  -0.653  1.00 24.31           C
ATOM    744  O   PHE X 378      43.158 -30.811  -1.830  1.00 27.10           O
ATOM    745  CB  PHE X 378      43.943 -28.503   0.016  1.00 19.66           C
ATOM    746  CG  PHE X 378      43.798 -27.091   0.481  1.00 13.45           C
ATOM    747  CD1 PHE X 378      43.360 -26.104  -0.392  1.00 16.77           C
ATOM    748  CD2 PHE X 378      43.998 -26.769   1.797  1.00  9.45           C
ATOM    749  CE1 PHE X 378      43.114 -24.819   0.046  1.00 13.76           C
ATOM    750  CE2 PHE X 378      43.759 -25.501   2.243  1.00 15.80           C
ATOM    751  CZ  PHE X 378      43.312 -24.519   1.369  1.00 18.33           C
ATOM    752  N   MET X 379      42.761 -31.589   0.249  1.00 26.66           N
ATOM    753  CA  MET X 379      43.076 -32.971  -0.055  1.00 28.55           C
ATOM    754  C   MET X 379      42.669 -33.854   1.108  1.00 29.58           C
ATOM    755  O   MET X 379      42.821 -33.461   2.267  1.00 25.91           O
ATOM    756  CB  MET X 379      44.584 -33.072  -0.214  1.00 28.64           C
ATOM    757  CG  MET X 379      45.096 -34.148  -1.099  1.00 31.92           C
ATOM    758  SD  MET X 379      46.828 -33.764  -1.308  1.00 28.35           S
ATOM    759  CE  MET X 379      46.678 -32.190  -2.112  1.00 27.38           C
ATOM    760  N   ASP X 380      42.169 -35.046   0.809  1.00 33.23           N
ATOM    761  CA  ASP X 380      41.795 -35.983   1.864  1.00 44.87           C
ATOM    762  C   ASP X 380      43.098 -36.518   2.492  1.00 47.98           C
ATOM    763  O   ASP X 380      44.098 -36.676   1.789  1.00 50.59           O
ATOM    764  CB  ASP X 380      40.977 -37.141   1.271  1.00 46.21           C
ATOM    765  CG  ASP X 380      39.483 -36.918   1.387  1.00 50.30           C
ATOM    766  OD1 ASP X 380      38.922 -37.214   2.461  1.00 57.06           O
ATOM    767  OD2 ASP X 380      38.862 -36.445   0.411  1.00 55.65           O
ATOM    768  N   ASN X 381      43.110 -36.779   3.799  1.00 54.68           N
ATOM    769  CA  ASN X 381      44.327 -37.301   4.430  1.00 58.29           C
ATOM    770  C   ASN X 381      44.399 -38.811   4.347  1.00 58.79           C
ATOM    771  O   ASN X 381      43.410 -39.488   4.059  1.00 53.88           O
ATOM    772  CB  ASN X 381      44.454 -36.911   5.919  1.00 65.40           C
ATOM    773  CG  ASN X 381      43.275 -36.107   6.438  1.00 72.70           C
ATOM    774  OD1 ASN X 381      43.390 -34.902   6.674  1.00 76.68           O
ATOM    775  ND2 ASN X 381      42.140 -36.770   6.640  1.00 79.51           N
ATOM    776  N   PRO X 382      45.590 -39.359   4.601  1.00 62.40           N
ATOM    777  CA  PRO X 382      45.827 -40.809   4.569  1.00 64.67           C
ATOM    778  C   PRO X 382      45.057 -41.546   5.682  1.00 65.15           C
ATOM    779  O   PRO X 382      45.644 -42.154   6.582  1.00 65.91           O
ATOM    780  CB  PRO X 382      47.346 -40.934   4.723  1.00 66.56           C
ATOM    781  CG  PRO X 382      47.899 -39.516   4.517  1.00 66.54           C
ATOM    782  CD  PRO X 382      46.809 -38.589   4.912  1.00 62.70           C
TER     783      PRO X 382
CONECT  152  505  151
CONECT  505  152  504
CONECT  776  782  777  770
CONECT  777  776  780  778
CONECT  778  777  779
CONECT  779  778
CONECT  780  777  781
CONECT  781  780  782
CONECT  782  776  781
END
