# Supplementary material for: ProteinDJ: A high‐performance and modular protein design pipeline
Source: Protein Sci. 2026 Jan 21;35(2):e70464. doi: 10.1002/pro.70464 (PMC12820799; doi:10.1002/pro.70464)
Supplement: Supplementary file 2 — DATA S1. Compressed archive containing input PDB and Bindsweeper YAML files used for benchmarking and comparison of sequence design methods. [file PRO-35-e70464-s001.zip › SupplementaryFile1/benchmarktargets/3di3_il7ra.pdb]

HEADER    CYTOKINE/CYTOKINE RECEPTOR              19-JUN-08   3DI3              
TITLE     CRYSTAL STRUCTURE OF THE COMPLEX OF HUMAN INTERLEUKIN-7 WITH          
TITLE    2 GLYCOSYLATED HUMAN INTERLEUKIN-7 RECEPTOR ALPHA ECTODOMAIN           
CAVEAT     3DI3    NAG D 2 HAS WRONG CHIRALITY AT ATOM C1 NAG E 2 HAS WRONG     
CAVEAT   2 3DI3    CHIRALITY AT ATOM C1                                         
COMPND    MOL_ID: 1;                                                            
COMPND   2 MOLECULE: INTERLEUKIN-7;                                             
COMPND   3 CHAIN: A;                                                            
COMPND   4 FRAGMENT: UNP RESIDUES 26 TO 177;                                    
COMPND   5 SYNONYM: IL-7;                                                       
COMPND   6 ENGINEERED: YES;                                                     
COMPND   7 MUTATION: YES;                                                       
COMPND   8 MOL_ID: 2;                                                           
COMPND   9 MOLECULE: INTERLEUKIN-7 RECEPTOR SUBUNIT ALPHA;                      
COMPND  10 CHAIN: B;                                                            
COMPND  11 FRAGMENT: UNP RESIDUES 21 TO 239 (LIGAND BINDING ECTODOMAIN);        
COMPND  12 SYNONYM: IL-7R-ALPHA, CD127 ANTIGEN, CDW127;                         
COMPND  13 ENGINEERED: YES;                                                     
COMPND  14 MUTATION: YES                                                        
SOURCE    MOL_ID: 1;                                                            
SOURCE   2 ORGANISM_SCIENTIFIC: HOMO SAPIENS;                                   
SOURCE   3 ORGANISM_COMMON: HUMAN;                                              
SOURCE   4 ORGANISM_TAXID: 9606;                                                
SOURCE   5 GENE: IL7;                                                           
SOURCE   6 EXPRESSION_SYSTEM: ESCHERICHIA COLI;                                 
SOURCE   7 EXPRESSION_SYSTEM_STRAIN: BL21(DE3) CODON PLUS RP;                   
SOURCE   8 EXPRESSION_SYSTEM_VECTOR_TYPE: PLASMID;                              
SOURCE   9 EXPRESSION_SYSTEM_PLASMID: PET-15B;                                  
SOURCE  10 MOL_ID: 2;                                                           
SOURCE  11 ORGANISM_SCIENTIFIC: HOMO SAPIENS;                                   
SOURCE  12 ORGANISM_COMMON: HUMAN;                                              
SOURCE  13 ORGANISM_TAXID: 9606;                                                
SOURCE  14 GENE: IL7R;                                                          
SOURCE  15 EXPRESSION_SYSTEM: DROSOPHILA MELANOGASTER;                          
SOURCE  16 EXPRESSION_SYSTEM_COMMON: FRUIT FLY;                                 
SOURCE  17 EXPRESSION_SYSTEM_STRAIN: SCHNEIDER S2 INSECT CELLS;                 
SOURCE  18 EXPRESSION_SYSTEM_VECTOR_TYPE: PLASMID;                              
SOURCE  19 EXPRESSION_SYSTEM_PLASMID: PMT-BIPA                                  
KEYWDS    INTERLEUKIN, CYTOKINE, CYTOKINE RECEPTOR, ECTODOMAIN, GLYCOPROTEIN,   
KEYWDS   2 GROWTH FACTOR, SECRETED, DISEASE MUTATION, MEMBRANE, PHOSPHOPROTEIN, 
KEYWDS   3 RECEPTOR, SCID, TRANSMEMBRANE, CYTOKINE-CYTOKINE RECEPTOR COMPLEX    
EXPDTA    X-RAY DIFFRACTION                                                     
AUTHOR    C.A.MCELROY,J.A.DOHM,S.T.R.WALSH                                      
REVDAT   5   16-OCT-24 3DI3    1       REMARK                                   
REVDAT   4   20-OCT-21 3DI3    1       SEQADV HETSYN                            
REVDAT   3   29-JUL-20 3DI3    1       CAVEAT COMPND REMARK SEQADV              
REVDAT   3 2                   1       HETNAM LINK   SITE   ATOM                
REVDAT   2   13-JUL-11 3DI3    1       VERSN                                    
REVDAT   1   27-JAN-09 3DI3    0                                                
JRNL        AUTH   C.A.MCELROY,J.A.DOHM,S.T.WALSH                               
JRNL        TITL   STRUCTURAL AND BIOPHYSICAL STUDIES OF THE HUMAN              
JRNL        TITL 2 IL-7/IL-7RALPHA COMPLEX.                                     
JRNL        REF    STRUCTURE                     V.  17    54 2009              
JRNL        REFN                   ISSN 0969-2126                               
JRNL        PMID   19141282                                                     
JRNL        DOI    10.1016/J.STR.2008.10.019                                    
REMARK   2                                                                      
REMARK   2 RESOLUTION.    2.90 ANGSTROMS.                                       
REMARK   3                                                                      
REMARK   3 REFINEMENT.                                                          
REMARK   3   PROGRAM     : CNS                                                  
REMARK   3   AUTHORS     : BRUNGER,ADAMS,CLORE,DELANO,GROS,GROSSE-              
REMARK   3               : KUNSTLEVE,JIANG,KUSZEWSKI,NILGES,PANNU,              
REMARK   3               : READ,RICE,SIMONSON,WARREN                            
REMARK   3                                                                      
REMARK   3  REFINEMENT TARGET : NULL                                            
REMARK   3                                                                      
REMARK   3  DATA USED IN REFINEMENT.                                            
REMARK   3   RESOLUTION RANGE HIGH (ANGSTROMS) : 2.90                           
REMARK   3   RESOLUTION RANGE LOW  (ANGSTROMS) : 15.00                          
REMARK   3   DATA CUTOFF            (SIGMA(F)) : 2.000                          
REMARK   3   DATA CUTOFF HIGH         (ABS(F)) : NULL                           
REMARK   3   DATA CUTOFF LOW          (ABS(F)) : NULL                           
REMARK   3   COMPLETENESS (WORKING+TEST)   (%) : 88.7                           
REMARK   3   NUMBER OF REFLECTIONS             : 8746                           
REMARK   3                                                                      
REMARK   3  FIT TO DATA USED IN REFINEMENT.                                     
REMARK   3   CROSS-VALIDATION METHOD          : NULL                            
REMARK   3   FREE R VALUE TEST SET SELECTION  : NULL                            
REMARK   3   R VALUE            (WORKING SET) : 0.229                           
REMARK   3   FREE R VALUE                     : 0.267                           
REMARK   3   FREE R VALUE TEST SET SIZE   (%) : 4.500                           
REMARK   3   FREE R VALUE TEST SET COUNT      : 447                             
REMARK   3   ESTIMATED ERROR OF FREE R VALUE  : NULL                            
REMARK   3                                                                      
REMARK   3  FIT IN THE HIGHEST RESOLUTION BIN.                                  
REMARK   3   TOTAL NUMBER OF BINS USED           : NULL                         
REMARK   3   BIN RESOLUTION RANGE HIGH       (A) : NULL                         
REMARK   3   BIN RESOLUTION RANGE LOW        (A) : NULL                         
REMARK   3   BIN COMPLETENESS (WORKING+TEST) (%) : NULL                         
REMARK   3   REFLECTIONS IN BIN    (WORKING SET) : NULL                         
REMARK   3   BIN R VALUE           (WORKING SET) : NULL                         
REMARK   3   BIN FREE R VALUE                    : NULL                         
REMARK   3   BIN FREE R VALUE TEST SET SIZE  (%) : NULL                         
REMARK   3   BIN FREE R VALUE TEST SET COUNT     : NULL                         
REMARK   3   ESTIMATED ERROR OF BIN FREE R VALUE : NULL                         
REMARK   3                                                                      
REMARK   3  NUMBER OF NON-HYDROGEN ATOMS USED IN REFINEMENT.                    
REMARK   3   PROTEIN ATOMS            : 2402                                    
REMARK   3   NUCLEIC ACID ATOMS       : 0                                       
REMARK   3   HETEROGEN ATOMS          : 83                                      
REMARK   3   SOLVENT ATOMS            : 15                                      
REMARK   3                                                                      
REMARK   3  B VALUES.                                                           
REMARK   3   FROM WILSON PLOT           (A**2) : NULL                           
REMARK   3   MEAN B VALUE      (OVERALL, A**2) : 83.16                          
REMARK   3   OVERALL ANISOTROPIC B VALUE.                                       
REMARK   3    B11 (A**2) : 10.27400                                             
REMARK   3    B22 (A**2) : 9.93500                                              
REMARK   3    B33 (A**2) : -20.20900                                            
REMARK   3    B12 (A**2) : 0.00000                                              
REMARK   3    B13 (A**2) : 0.00000                                              
REMARK   3    B23 (A**2) : 0.00000                                              
REMARK   3                                                                      
REMARK   3  ESTIMATED COORDINATE ERROR.                                         
REMARK   3   ESD FROM LUZZATI PLOT        (A) : NULL                            
REMARK   3   ESD FROM SIGMAA              (A) : NULL                            
REMARK   3   LOW RESOLUTION CUTOFF        (A) : NULL                            
REMARK   3                                                                      
REMARK   3  CROSS-VALIDATED ESTIMATED COORDINATE ERROR.                         
REMARK   3   ESD FROM C-V LUZZATI PLOT    (A) : NULL                            
REMARK   3   ESD FROM C-V SIGMAA          (A) : NULL                            
REMARK   3                                                                      
REMARK   3  RMS DEVIATIONS FROM IDEAL VALUES.                                   
REMARK   3   BOND LENGTHS                 (A) : 0.007                           
REMARK   3   BOND ANGLES            (DEGREES) : NULL                            
REMARK   3   DIHEDRAL ANGLES        (DEGREES) : NULL                            
REMARK   3   IMPROPER ANGLES        (DEGREES) : NULL                            
REMARK   3                                                                      
REMARK   3  ISOTROPIC THERMAL MODEL : PDB ENTRY 3DI2 AND A PLATINUM             
REMARK   3                            DERIVATIVE                                
REMARK   3                                                                      
REMARK   3  ISOTROPIC THERMAL FACTOR RESTRAINTS.    RMS    SIGMA                
REMARK   3   MAIN-CHAIN BOND              (A**2) : 1.535 ; 1.500                
REMARK   3   MAIN-CHAIN ANGLE             (A**2) : 2.759 ; 2.000                
REMARK   3   SIDE-CHAIN BOND              (A**2) : 1.960 ; 2.000                
REMARK   3   SIDE-CHAIN ANGLE             (A**2) : 3.174 ; 2.500                
REMARK   3                                                                      
REMARK   3  BULK SOLVENT MODELING.                                              
REMARK   3   METHOD USED : NULL                                                 
REMARK   3   KSOL        : NULL                                                 
REMARK   3   BSOL        : 58.89                                                
REMARK   3                                                                      
REMARK   3  NCS MODEL : NULL                                                    
REMARK   3                                                                      
REMARK   3  NCS RESTRAINTS.                         RMS   SIGMA/WEIGHT          
REMARK   3   GROUP  1  POSITIONAL            (A) : NULL  ; NULL                 
REMARK   3   GROUP  1  B-FACTOR           (A**2) : NULL  ; NULL                 
REMARK   3                                                                      
REMARK   3  PARAMETER FILE  1  : PROTEIN_REP.PARAM                              
REMARK   3  PARAMETER FILE  2  : DNA-RNA_REP.PARAM                              
REMARK   3  PARAMETER FILE  3  : WATER_REP.PARAM                                
REMARK   3  PARAMETER FILE  4  : ION.PARAM                                      
REMARK   3  PARAMETER FILE  5  : CARBOHYDRATE.PARAM                             
REMARK   3  PARAMETER FILE  6  : NULL                                           
REMARK   3  PARAMETER FILE  7  : NULL                                           
REMARK   3  TOPOLOGY FILE  1   : PROTEIN.TOP                                    
REMARK   3  TOPOLOGY FILE  2   : DNA-RNA.TOP                                    
REMARK   3  TOPOLOGY FILE  3   : WATER.TOP                                      
REMARK   3  TOPOLOGY FILE  4   : ION.TOP                                        
REMARK   3  TOPOLOGY FILE  5   : CARBOHYDRATE.TOP                               
REMARK   3  TOPOLOGY FILE  6   : NULL                                           
REMARK   3  TOPOLOGY FILE  7   : NULL                                           
REMARK   3                                                                      
REMARK   3  OTHER REFINEMENT REMARKS: NULL                                      
REMARK   4                                                                      
REMARK   4 3DI3 COMPLIES WITH FORMAT V. 3.30, 13-JUL-11                         
REMARK 100                                                                      
REMARK 100 THIS ENTRY HAS BEEN PROCESSED BY RCSB ON 24-JUN-08.                  
REMARK 100 THE DEPOSITION ID IS D_1000048064.                                   
REMARK 200                                                                      
REMARK 200 EXPERIMENTAL DETAILS                                                 
REMARK 200  EXPERIMENT TYPE                : X-RAY DIFFRACTION                  
REMARK 200  DATE OF DATA COLLECTION        : 20-JUL-06; 05-SEP-06               
REMARK 200  TEMPERATURE           (KELVIN) : 100; 100                           
REMARK 200  PH                             : 7.4                                
REMARK 200  NUMBER OF CRYSTALS USED        : 2                                  
REMARK 200                                                                      
REMARK 200  SYNCHROTRON              (Y/N) : Y; Y                               
REMARK 200  RADIATION SOURCE               : APS; APS                           
REMARK 200  BEAMLINE                       : 19-ID; 19-ID                       
REMARK 200  X-RAY GENERATOR MODEL          : NULL; NULL                         
REMARK 200  MONOCHROMATIC OR LAUE    (M/L) : M; M                               
REMARK 200  WAVELENGTH OR RANGE        (A) : 0.97888; 0.97932                   
REMARK 200  MONOCHROMATOR                  : NULL; NULL                         
REMARK 200  OPTICS                         : NULL; NULL                         
REMARK 200                                                                      
REMARK 200  DETECTOR TYPE                  : CCD; CCD                           
REMARK 200  DETECTOR MANUFACTURER          : ADSC QUANTUM 315; ADSC QUANTUM     
REMARK 200                                   315                                
REMARK 200  INTENSITY-INTEGRATION SOFTWARE : HKL-2000                           
REMARK 200  DATA SCALING SOFTWARE          : HKL-2000                           
REMARK 200                                                                      
REMARK 200  NUMBER OF UNIQUE REFLECTIONS   : 8746                               
REMARK 200  RESOLUTION RANGE HIGH      (A) : 2.900                              
REMARK 200  RESOLUTION RANGE LOW       (A) : 30.000                             
REMARK 200  REJECTION CRITERIA  (SIGMA(I)) : NULL                               
REMARK 200                                                                      
REMARK 200 OVERALL.                                                             
REMARK 200  COMPLETENESS FOR RANGE     (%) : 91.5                               
REMARK 200  DATA REDUNDANCY                : 6.800                              
REMARK 200  R MERGE                    (I) : 0.07100                            
REMARK 200  R SYM                      (I) : NULL                               
REMARK 200  <I/SIGMA(I)> FOR THE DATA SET  : 19.9000                            
REMARK 200                                                                      
REMARK 200 IN THE HIGHEST RESOLUTION SHELL.                                     
REMARK 200  HIGHEST RESOLUTION SHELL, RANGE HIGH (A) : 2.90                     
REMARK 200  HIGHEST RESOLUTION SHELL, RANGE LOW  (A) : 3.00                     
REMARK 200  COMPLETENESS FOR SHELL     (%) : 48.1                               
REMARK 200  DATA REDUNDANCY IN SHELL       : 2.50                               
REMARK 200  R MERGE FOR SHELL          (I) : 0.42900                            
REMARK 200  R SYM FOR SHELL            (I) : NULL                               
REMARK 200  <I/SIGMA(I)> FOR SHELL         : 1.700                              
REMARK 200                                                                      
REMARK 200 DIFFRACTION PROTOCOL: SINGLE WAVELENGTH; SINGLE WAVELENGTH           
REMARK 200 METHOD USED TO DETERMINE THE STRUCTURE: MOLECULAR REPLACEMENT        
REMARK 200 SOFTWARE USED: NULL                                                  
REMARK 200 STARTING MODEL: NULL                                                 
REMARK 200                                                                      
REMARK 200 REMARK: NULL                                                         
REMARK 280                                                                      
REMARK 280 CRYSTAL                                                              
REMARK 280 SOLVENT CONTENT, VS   (%): 50.03                                     
REMARK 280 MATTHEWS COEFFICIENT, VM (ANGSTROMS**3/DA): 2.46                     
REMARK 280                                                                      
REMARK 280 CRYSTALLIZATION CONDITIONS: 18% W/V PEG 3350, 0.1 M HEPES PH 7.4,    
REMARK 280  0.2 M NACL, VAPOR DIFFUSION, SITTING DROP, TEMPERATURE 292K         
REMARK 290                                                                      
REMARK 290 CRYSTALLOGRAPHIC SYMMETRY                                            
REMARK 290 SYMMETRY OPERATORS FOR SPACE GROUP: P 21 21 21                       
REMARK 290                                                                      
REMARK 290      SYMOP   SYMMETRY                                                
REMARK 290     NNNMMM   OPERATOR                                                
REMARK 290       1555   X,Y,Z                                                   
REMARK 290       2555   -X+1/2,-Y,Z+1/2                                         
REMARK 290       3555   -X,Y+1/2,-Z+1/2                                         
REMARK 290       4555   X+1/2,-Y+1/2,-Z                                         
REMARK 290                                                                      
REMARK 290     WHERE NNN -> OPERATOR NUMBER                                     
REMARK 290           MMM -> TRANSLATION VECTOR                                  
REMARK 290                                                                      
REMARK 290 CRYSTALLOGRAPHIC SYMMETRY TRANSFORMATIONS                            
REMARK 290 THE FOLLOWING TRANSFORMATIONS OPERATE ON THE ATOM/HETATM             
REMARK 290 RECORDS IN THIS ENTRY TO PRODUCE CRYSTALLOGRAPHICALLY                
REMARK 290 RELATED MOLECULES.                                                   
REMARK 290   SMTRY1   1  1.000000  0.000000  0.000000        0.00000            
REMARK 290   SMTRY2   1  0.000000  1.000000  0.000000        0.00000            
REMARK 290   SMTRY3   1  0.000000  0.000000  1.000000        0.00000            
REMARK 290   SMTRY1   2 -1.000000  0.000000  0.000000       27.78650            
REMARK 290   SMTRY2   2  0.000000 -1.000000  0.000000        0.00000            
REMARK 290   SMTRY3   2  0.000000  0.000000  1.000000       56.13650            
REMARK 290   SMTRY1   3 -1.000000  0.000000  0.000000        0.00000            
REMARK 290   SMTRY2   3  0.000000  1.000000  0.000000       34.11750            
REMARK 290   SMTRY3   3  0.000000  0.000000 -1.000000       56.13650            
REMARK 290   SMTRY1   4  1.000000  0.000000  0.000000       27.78650            
REMARK 290   SMTRY2   4  0.000000 -1.000000  0.000000       34.11750            
REMARK 290   SMTRY3   4  0.000000  0.000000 -1.000000        0.00000            
REMARK 290                                                                      
REMARK 290 REMARK: NULL                                                         
REMARK 300                                                                      
REMARK 300 BIOMOLECULE: 1                                                       
REMARK 300 SEE REMARK 350 FOR THE AUTHOR PROVIDED AND/OR PROGRAM                
REMARK 300 GENERATED ASSEMBLY INFORMATION FOR THE STRUCTURE IN                  
REMARK 300 THIS ENTRY. THE REMARK MAY ALSO PROVIDE INFORMATION ON               
REMARK 300 BURIED SURFACE AREA.                                                 
REMARK 350                                                                      
REMARK 350 COORDINATES FOR A COMPLETE MULTIMER REPRESENTING THE KNOWN           
REMARK 350 BIOLOGICALLY SIGNIFICANT OLIGOMERIZATION STATE OF THE                
REMARK 350 MOLECULE CAN BE GENERATED BY APPLYING BIOMT TRANSFORMATIONS          
REMARK 350 GIVEN BELOW.  BOTH NON-CRYSTALLOGRAPHIC AND                          
REMARK 350 CRYSTALLOGRAPHIC OPERATIONS ARE GIVEN.                               
REMARK 350                                                                      
REMARK 350 BIOMOLECULE: 1                                                       
REMARK 350 AUTHOR DETERMINED BIOLOGICAL UNIT: DIMERIC                           
REMARK 350 SOFTWARE DETERMINED QUATERNARY STRUCTURE: DIMERIC                    
REMARK 350 SOFTWARE USED: PISA                                                  
REMARK 350 TOTAL BURIED SURFACE AREA: 2500 ANGSTROM**2                          
REMARK 350 SURFACE AREA OF THE COMPLEX: 17580 ANGSTROM**2                       
REMARK 350 CHANGE IN SOLVENT FREE ENERGY: 5.0 KCAL/MOL                          
REMARK 350 APPLY THE FOLLOWING TO CHAINS: A, B, C, D, E                         
REMARK 350   BIOMT1   1  1.000000  0.000000  0.000000        0.00000            
REMARK 350   BIOMT2   1  0.000000  1.000000  0.000000        0.00000            
REMARK 350   BIOMT3   1  0.000000  0.000000  1.000000        0.00000            
REMARK 465                                                                      
REMARK 465 MISSING RESIDUES                                                     
REMARK 465 THE FOLLOWING RESIDUES WERE NOT LOCATED IN THE                       
REMARK 465 EXPERIMENT. (M=MODEL NUMBER; RES=RESIDUE NAME; C=CHAIN               
REMARK 465 IDENTIFIER; SSSEQ=SEQUENCE NUMBER; I=INSERTION CODE.)                
REMARK 465                                                                      
REMARK 465   M RES C SSSEQI                                                     
REMARK 465     MET A    -1                                                      
REMARK 465     GLY A     0                                                      
REMARK 465     ASP A     1                                                      
REMARK 465     CYS A     2                                                      
REMARK 465     ASP A     3                                                      
REMARK 465     ILE A     4                                                      
REMARK 465     GLU A     5                                                      
REMARK 465     GLY A     6                                                      
REMARK 465     ARG A    99                                                      
REMARK 465     LYS A   100                                                      
REMARK 465     PRO A   101                                                      
REMARK 465     ALA A   102                                                      
REMARK 465     ALA A   103                                                      
REMARK 465     LEU A   104                                                      
REMARK 465     GLY A   105                                                      
REMARK 465     ALA A   106                                                      
REMARK 465     ALA A   107                                                      
REMARK 465     GLN A   108                                                      
REMARK 465     PRO A   109                                                      
REMARK 465     THR A   110                                                      
REMARK 465     LYS A   111                                                      
REMARK 465     SER A   112                                                      
REMARK 465     LEU A   113                                                      
REMARK 465     GLU A   114                                                      
REMARK 465     GLU A   115                                                      
REMARK 465     ASN A   116                                                      
REMARK 465     LYS A   117                                                      
REMARK 465     SER A   118                                                      
REMARK 465     LEU A   119                                                      
REMARK 465     LYS A   120                                                      
REMARK 465     GLU A   121                                                      
REMARK 465     GLY A   148                                                      
REMARK 465     THR A   149                                                      
REMARK 465     LYS A   150                                                      
REMARK 465     GLU A   151                                                      
REMARK 465     HIS A   152                                                      
REMARK 465     GLY B    -3                                                      
REMARK 465     SER B    -2                                                      
REMARK 465     HIS B    -1                                                      
REMARK 465     MET B     0                                                      
REMARK 465     GLU B     1                                                      
REMARK 465     SER B     2                                                      
REMARK 465     GLY B     3                                                      
REMARK 465     TYR B     4                                                      
REMARK 465     ALA B     5                                                      
REMARK 465     GLN B     6                                                      
REMARK 465     ASN B     7                                                      
REMARK 465     GLY B     8                                                      
REMARK 465     ASP B     9                                                      
REMARK 465     LEU B    10                                                      
REMARK 465     GLU B    11                                                      
REMARK 465     ASP B    12                                                      
REMARK 465     ALA B    13                                                      
REMARK 465     GLU B    14                                                      
REMARK 465     LEU B    15                                                      
REMARK 465     ASP B    16                                                      
REMARK 465     GLU B   210                                                      
REMARK 465     ILE B   211                                                      
REMARK 465     ASN B   212                                                      
REMARK 465     ASN B   213                                                      
REMARK 465     SER B   214                                                      
REMARK 465     SER B   215                                                      
REMARK 465     GLY B   216                                                      
REMARK 465     GLU B   217                                                      
REMARK 465     MET B   218                                                      
REMARK 465     ASP B   219                                                      
REMARK 470                                                                      
REMARK 470 MISSING ATOM                                                         
REMARK 470 THE FOLLOWING RESIDUES HAVE MISSING ATOMS (M=MODEL NUMBER;           
REMARK 470 RES=RESIDUE NAME; C=CHAIN IDENTIFIER; SSEQ=SEQUENCE NUMBER;          
REMARK 470 I=INSERTION CODE):                                                   
REMARK 470   M RES CSSEQI  ATOMS                                                
REMARK 470     LYS A   7    CG   CD   CE   NZ                                   
REMARK 470     ASP A   8    CG   OD1  OD2                                       
REMARK 470     GLU A  13    CD   OE1  OE2                                       
REMARK 470     LYS A  28    CG   CD   CE   NZ                                   
REMARK 470     SER A  32    OG                                                  
REMARK 470     ASN A  37    CG   OD1  ND2                                       
REMARK 470     GLU A  38    CG   CD   OE1  OE2                                  
REMARK 470     LYS A  43    CG   CD   CE   NZ                                   
REMARK 470     ARG A  44    CG   CD   NE   CZ   NH1  NH2                        
REMARK 470     ASN A  50    CG   OD1  ND2                                       
REMARK 470     LYS A  51    CG   CD   CE   NZ                                   
REMARK 470     MET A  54    CG   SD   CE                                        
REMARK 470     PHE A  57    CG   CD1  CD2  CE1  CE2  CZ                         
REMARK 470     ARG A  61    CG   CD   NE   CZ   NH1  NH2                        
REMARK 470     LYS A  68    CD   CE   NZ                                        
REMARK 470     MET A  69    CG   SD   CE                                        
REMARK 470     LEU A  89    CD1  CD2                                            
REMARK 470     CYS A  92    SG                                                  
REMARK 470     THR A  93    OG1  CG2                                            
REMARK 470     GLN A  95    CD   OE1  NE2                                       
REMARK 470     VAL A  96    CG1  CG2                                            
REMARK 470     LYS A  97    CG   CD   CE   NZ                                   
REMARK 470     GLN A 122    CG   CD   OE1  NE2                                  
REMARK 470     LYS A 144    CD   CE   NZ                                        
REMARK 470     ILE A 145    CG1  CD1                                            
REMARK 470     LEU A 146    CG   CD1  CD2                                       
REMARK 470     MET A 147    CG   SD   CE                                        
REMARK 470     SER B  19    OG                                                  
REMARK 470     ASP B  41    OD1  OD2                                            
REMARK 470     ASN B  48    CG   OD1  ND2                                       
REMARK 470     GLU B  59    CG   CD   OE1  OE2                                  
REMARK 470     LYS B  61    CG   CD   CE   NZ                                   
REMARK 470     LYS B  67    CD   CE   NZ                                        
REMARK 470     GLU B  70    CG   CD   OE1  OE2                                  
REMARK 470     ASN B  86    CG   OD1  ND2                                       
REMARK 470     LYS B  94    CG   CD   CE   NZ                                   
REMARK 470     GLU B 121    CG   CD   OE1  OE2                                  
REMARK 470     ASP B 154    OD1  OD2                                            
REMARK 470     LYS B 157    CG   CD   CE   NZ                                   
REMARK 470     ARG B 173    CG   CD   NE   CZ   NH1  NH2                        
REMARK 470     LYS B 194    CD   CE   NZ                                        
REMARK 500                                                                      
REMARK 500 GEOMETRY AND STEREOCHEMISTRY                                         
REMARK 500 SUBTOPIC: TORSION ANGLES                                             
REMARK 500                                                                      
REMARK 500 TORSION ANGLES OUTSIDE THE EXPECTED RAMACHANDRAN REGIONS:            
REMARK 500 (M=MODEL NUMBER; RES=RESIDUE NAME; C=CHAIN IDENTIFIER;               
REMARK 500 SSEQ=SEQUENCE NUMBER; I=INSERTION CODE).                             
REMARK 500                                                                      
REMARK 500 STANDARD TABLE:                                                      
REMARK 500 FORMAT:(10X,I3,1X,A3,1X,A1,I4,A1,4X,F7.2,3X,F7.2)                    
REMARK 500                                                                      
REMARK 500 EXPECTED VALUES: GJ KLEYWEGT AND TA JONES (1996). PHI/PSI-           
REMARK 500 CHOLOGY: RAMACHANDRAN REVISITED. STRUCTURE 4, 1395 - 1400            
REMARK 500                                                                      
REMARK 500  M RES CSSEQI        PSI       PHI                                   
REMARK 500    ASP A   8       85.53   -156.61                                   
REMARK 500    VAL A  15      -70.44   -125.17                                   
REMARK 500    ASN A  33      -48.99    -24.36                                   
REMARK 500    LEU A  35     -113.29     16.29                                   
REMARK 500    GLU A  38       70.66     48.33                                   
REMARK 500    ARG A  44      -74.65    -58.58                                   
REMARK 500    ASN A  50       79.69    -64.49                                   
REMARK 500    LYS A  51       94.57     56.00                                   
REMARK 500    LYS A  68     -142.04    -61.93                                   
REMARK 500    SER A  83      -77.04    -72.97                                   
REMARK 500    THR A  93       30.74    -95.30                                   
REMARK 500    GLN A  95      144.67    -33.30                                   
REMARK 500    VAL A  96      179.60    179.73                                   
REMARK 500    LYS A  97     -150.26   -172.84                                   
REMARK 500    LYS A 123     -130.72    -84.19                                   
REMARK 500    PRO B  42       97.67    -64.93                                   
REMARK 500    ASP B  43     -167.32   -175.55                                   
REMARK 500    VAL B  44      109.60     68.56                                   
REMARK 500    THR B  46       68.12     13.72                                   
REMARK 500    VAL B  58      -90.56   -110.07                                   
REMARK 500    GLN B  69     -109.45     48.36                                   
REMARK 500    GLU B  93      -33.99   -138.87                                   
REMARK 500    LYS B  94      107.70    -55.17                                   
REMARK 500    LEU B  96      -93.18   -105.78                                   
REMARK 500    CYS B  98     -160.28   -113.10                                   
REMARK 500    LYS B  99      116.85    170.21                                   
REMARK 500    SER B 116      142.83   -174.64                                   
REMARK 500    TYR B 139      -82.51   -101.06                                   
REMARK 500    GLU B 155      -61.86   -124.67                                   
REMARK 500    ARG B 173       36.16    -67.55                                   
REMARK 500    GLN B 176      148.56    -26.50                                   
REMARK 500    ALA B 178        4.10     58.64                                   
REMARK 500    HIS B 191     -104.29   -171.05                                   
REMARK 500                                                                      
REMARK 500 REMARK: NULL                                                         
REMARK 610                                                                      
REMARK 610 MISSING HETEROATOM                                                   
REMARK 610 THE FOLLOWING RESIDUES HAVE MISSING ATOMS (M=MODEL NUMBER;           
REMARK 610 RES=RESIDUE NAME; C=CHAIN IDENTIFIER; SSEQ=SEQUENCE NUMBER;          
REMARK 610 I=INSERTION CODE):                                                   
REMARK 610   M RES C SSEQI                                                      
REMARK 610     NAG E    2                                                       
REMARK 900                                                                      
REMARK 900 RELATED ENTRIES                                                      
REMARK 900 RELATED ID: 3DI2   RELATED DB: PDB                                   
DBREF  3DI3 A    1   152  UNP    P13232   IL7_HUMAN       26    177             
DBREF  3DI3 B    1   219  UNP    P16871   IL7RA_HUMAN     21    239             
SEQADV 3DI3 MET A   -1  UNP  P13232              EXPRESSION TAG                 
SEQADV 3DI3 GLY A    0  UNP  P13232              EXPRESSION TAG                 
SEQADV 3DI3 ALA A  106  UNP  P13232    GLU   131 ENGINEERED MUTATION            
SEQADV 3DI3 GLY B   -3  UNP  P16871              EXPRESSION TAG                 
SEQADV 3DI3 SER B   -2  UNP  P16871              EXPRESSION TAG                 
SEQADV 3DI3 HIS B   -1  UNP  P16871              EXPRESSION TAG                 
SEQADV 3DI3 MET B    0  UNP  P16871              EXPRESSION TAG                 
SEQADV 3DI3 VAL B  118  UNP  P16871    ILE   138 ENGINEERED MUTATION            
SEQRES   1 B  223  GLY SER HIS MET GLU SER GLY TYR ALA GLN ASN GLY ASP
SEQRES   2 B  223  LEU GLU ASP ALA GLU LEU ASP ASP TYR SER PHE SER CYS
SEQRES   3 B  223  TYR SER GLN LEU GLU VAL ASN GLY SER GLN HIS SER LEU
SEQRES   4 B  223  THR CYS ALA PHE GLU ASP PRO ASP VAL ASN THR THR ASN
SEQRES   5 B  223  LEU GLU PHE GLU ILE CYS GLY ALA LEU VAL GLU VAL LYS
SEQRES   6 B  223  CYS LEU ASN PHE ARG LYS LEU GLN GLU ILE TYR PHE ILE
SEQRES   7 B  223  GLU THR LYS LYS PHE LEU LEU ILE GLY LYS SER ASN ILE
SEQRES   8 B  223  CYS VAL LYS VAL GLY GLU LYS SER LEU THR CYS LYS LYS
SEQRES   9 B  223  ILE ASP LEU THR THR ILE VAL LYS PRO GLU ALA PRO PHE
SEQRES  10 B  223  ASP LEU SER VAL VAL TYR ARG GLU GLY ALA ASN ASP PHE
SEQRES  11 B  223  VAL VAL THR PHE ASN THR SER HIS LEU GLN LYS LYS TYR
SEQRES  12 B  223  VAL LYS VAL LEU MET HIS ASP VAL ALA TYR ARG GLN GLU
SEQRES  13 B  223  LYS ASP GLU ASN LYS TRP THR HIS VAL ASN LEU SER SER
SEQRES  14 B  223  THR LYS LEU THR LEU LEU GLN ARG LYS LEU GLN PRO ALA
SEQRES  15 B  223  ALA MET TYR GLU ILE LYS VAL ARG SER ILE PRO ASP HIS
SEQRES  16 B  223  TYR PHE LYS GLY PHE TRP SER GLU TRP SER PRO SER TYR
SEQRES  17 B  223  TYR PHE ARG THR PRO GLU ILE ASN ASN SER SER GLY GLU
SEQRES  18 B  223  MET ASP
MODRES 3DI3 ASN B   29  ASN  GLYCOSYLATION SITE                                 
MODRES 3DI3 ASN B   45  ASN  GLYCOSYLATION SITE                                 
MODRES 3DI3 ASN B  131  ASN  GLYCOSYLATION SITE                                 
HET    NAG  C   1      14                                                       
HET    NAG  C   2      14                                                       
HET    NAG  D   1      14                                                       
HET    NAG  D   2      14                                                       
HET    NAG  E   1      14                                                       
HET    NAG  E   2      13                                                       
HETNAM     NAG 2-ACETAMIDO-2-DEOXY-BETA-D-GLUCOPYRANOSE                         
HETSYN     NAG N-ACETYL-BETA-D-GLUCOSAMINE; 2-ACETAMIDO-2-DEOXY-BETA-           
HETSYN   2 NAG  D-GLUCOSE; 2-ACETAMIDO-2-DEOXY-D-GLUCOSE; 2-ACETAMIDO-          
HETSYN   3 NAG  2-DEOXY-GLUCOSE; N-ACETYL-D-GLUCOSAMINE                         
FORMUL   3  NAG    6(C8 H15 N O6)                                               
FORMUL   6  HOH   *15(H2 O)                                                     
HELIX    1   1 LEU B  103  THR B  105  1                                   3
HELIX    2   2 SER B  133  GLN B  136  1                                   4
HELIX    3   3 GLN B  172  LYS B  174  1                                   3
SHEET    1   1 1 PHE B  20  GLN B  25  0
SHEET    2   2 1 HIS B  33  PHE B  39  0
SHEET    3   3 1 LEU B  49  CYS B  54  0
SHEET    4   4 1 CYS B  62  ASN B  64  0
SHEET    5   5 1 ARG B  66  LEU B  68  0
SHEET    6   6 1 ILE B  71  THR B  76  0
SHEET    7   7 1 ASN B  86  VAL B  91  0
SHEET    8   8 1 SER B 116  ARG B 120  0
SHEET    9   9 1 ASP B 125  THR B 129  0
SHEET   10  10 1 LEU B 143  GLN B 151  0
SHEET   11  11 1 TRP B 158  LEU B 163  0
SHEET   12  12 1 LYS B 167  LEU B 171  0
SHEET   13  13 1 MET B 180  PRO B 189  0
SHEET   14  14 1 TYR B 204  ARG B 207  0
SSBOND   1 CYS B   22    CYS B   37                          1555   1555  2.04
SSBOND   2 CYS B   54    CYS B   62                          1555   1555  2.04
SSBOND   3 CYS B   88    CYS B   98                          1555   1555  2.03
CRYST1   55.573   68.235  112.273  90.00  90.00  90.00 P 21 21 21    4          
ORIGX1      1.000000  0.000000  0.000000        0.00000                         
ORIGX2      0.000000  1.000000  0.000000        0.00000                         
ORIGX3      0.000000  0.000000  1.000000        0.00000                         
SCALE1      0.017994  0.000000  0.000000        0.00000                         
SCALE2      0.000000  0.014655  0.000000        0.00000                         
SCALE3      0.000000  0.000000  0.008907        0.00000                         
ATOM      1  N   ASP B  17      54.305 -38.518  55.600  1.00103.45           N
ATOM      2  CA  ASP B  17      53.856 -37.471  54.641  1.00103.75           C
ATOM      3  C   ASP B  17      54.940 -36.434  54.377  1.00104.23           C
ATOM      4  O   ASP B  17      55.618 -35.972  55.299  1.00103.72           O
ATOM      5  CB  ASP B  17      52.606 -36.771  55.176  1.00103.90           C
ATOM      6  CG  ASP B  17      52.206 -35.573  54.336  1.00103.78           C
ATOM      7  OD1 ASP B  17      52.143 -35.705  53.093  1.00102.71           O
ATOM      8  OD2 ASP B  17      51.950 -34.501  54.920  1.00104.11           O
ATOM      9  N   TYR B  18      55.100 -36.072  53.107  1.00104.63           N
ATOM     10  CA  TYR B  18      56.094 -35.084  52.719  1.00103.71           C
ATOM     11  C   TYR B  18      55.486 -33.983  51.882  1.00102.14           C
ATOM     12  O   TYR B  18      55.852 -33.774  50.730  1.00101.43           O
ATOM     13  CB  TYR B  18      57.253 -35.747  51.973  1.00104.49           C
ATOM     14  CG  TYR B  18      58.131 -36.565  52.892  1.00105.70           C
ATOM     15  CD1 TYR B  18      58.661 -36.005  54.060  1.00105.21           C
ATOM     16  CD2 TYR B  18      58.413 -37.906  52.615  1.00105.56           C
ATOM     17  CE1 TYR B  18      59.447 -36.758  54.932  1.00105.68           C
ATOM     18  CE2 TYR B  18      59.202 -38.671  53.481  1.00105.44           C
ATOM     19  CZ  TYR B  18      59.715 -38.093  54.638  1.00105.53           C
ATOM     20  OH  TYR B  18      60.494 -38.844  55.496  1.00103.32           O
ATOM     21  N   SER B  19      54.531 -33.289  52.483  1.00100.73           N
ATOM     22  CA  SER B  19      53.871 -32.187  51.822  1.00 99.83           C
ATOM     23  C   SER B  19      54.818 -31.000  51.981  1.00 98.98           C
ATOM     24  O   SER B  19      55.536 -30.899  52.989  1.00 98.24           O
ATOM     25  CB  SER B  19      52.524 -31.900  52.490  1.00 99.59           C
ATOM     26  N   PHE B  20      54.823 -30.117  50.983  1.00 96.46           N
ATOM     27  CA  PHE B  20      55.682 -28.937  50.989  1.00 93.44           C
ATOM     28  C   PHE B  20      55.140 -27.887  50.021  1.00 90.58           C
ATOM     29  O   PHE B  20      54.506 -28.216  49.013  1.00 89.13           O
ATOM     30  CB  PHE B  20      57.096 -29.319  50.550  1.00 95.40           C
ATOM     31  CG  PHE B  20      57.178 -29.714  49.103  1.00 97.85           C
ATOM     32  CD1 PHE B  20      56.477 -30.819  48.632  1.00 99.39           C
ATOM     33  CD2 PHE B  20      57.890 -28.943  48.198  1.00 97.52           C
ATOM     34  CE1 PHE B  20      56.479 -31.146  47.276  1.00 99.23           C
ATOM     35  CE2 PHE B  20      57.897 -29.262  46.842  1.00 98.20           C
ATOM     36  CZ  PHE B  20      57.188 -30.366  46.382  1.00 98.24           C
ATOM     37  N   SER B  21      55.414 -26.626  50.330  1.00 87.44           N
ATOM     38  CA  SER B  21      54.984 -25.519  49.492  1.00 83.38           C
ATOM     39  C   SER B  21      56.214 -24.761  49.009  1.00 81.37           C
ATOM     40  O   SER B  21      57.302 -24.882  49.584  1.00 77.50           O
ATOM     41  CB  SER B  21      54.079 -24.579  50.280  1.00 83.55           C
ATOM     42  OG  SER B  21      54.765 -24.049  51.402  1.00 82.97           O
ATOM     43  N   CYS B  22      56.030 -23.975  47.951  1.00 80.48           N
ATOM     44  CA  CYS B  22      57.120 -23.188  47.381  1.00 79.08           C
ATOM     45  C   CYS B  22      56.658 -21.859  46.798  1.00 76.14           C
ATOM     46  O   CYS B  22      55.590 -21.777  46.190  1.00 75.33           O
ATOM     47  CB  CYS B  22      57.795 -23.940  46.239  1.00 81.49           C
ATOM     48  SG  CYS B  22      58.379 -25.643  46.504  1.00 86.94           S
ATOM     49  N   TYR B  23      57.475 -20.823  46.965  1.00 72.61           N
ATOM     50  CA  TYR B  23      57.149 -19.530  46.376  1.00 67.77           C
ATOM     51  C   TYR B  23      58.326 -18.983  45.577  1.00 65.43           C
ATOM     52  O   TYR B  23      59.486 -19.103  45.967  1.00 65.54           O
ATOM     53  CB  TYR B  23      56.704 -18.510  47.434  1.00 64.48           C
ATOM     54  CG  TYR B  23      57.787 -17.957  48.322  1.00 61.82           C
ATOM     55  CD1 TYR B  23      58.046 -18.517  49.565  1.00 60.37           C
ATOM     56  CD2 TYR B  23      58.526 -16.839  47.935  1.00 63.90           C
ATOM     57  CE1 TYR B  23      59.006 -17.972  50.409  1.00 61.31           C
ATOM     58  CE2 TYR B  23      59.494 -16.285  48.769  1.00 63.11           C
ATOM     59  CZ  TYR B  23      59.724 -16.857  50.008  1.00 64.08           C
ATOM     60  OH  TYR B  23      60.659 -16.305  50.852  1.00 66.87           O
ATOM     61  N   SER B  24      58.014 -18.399  44.433  1.00 63.27           N
ATOM     62  CA  SER B  24      59.038 -17.820  43.589  1.00 59.93           C
ATOM     63  C   SER B  24      58.997 -16.295  43.670  1.00 60.15           C
ATOM     64  O   SER B  24      57.989 -15.699  44.031  1.00 60.54           O
ATOM     65  CB  SER B  24      58.838 -18.269  42.144  1.00 57.80           C
ATOM     66  OG  SER B  24      57.559 -17.911  41.673  1.00 51.93           O
ATOM     67  N   GLN B  25      60.130 -15.677  43.369  1.00 60.39           N
ATOM     68  CA  GLN B  25      60.245 -14.227  43.347  1.00 58.45           C
ATOM     69  C   GLN B  25      60.986 -13.889  42.051  1.00 57.56           C
ATOM     70  O   GLN B  25      62.192 -14.068  41.936  1.00 57.65           O
ATOM     71  CB  GLN B  25      60.997 -13.720  44.584  1.00 54.31           C
ATOM     72  CG  GLN B  25      60.161 -13.810  45.845  1.00 55.86           C
ATOM     73  CD  GLN B  25      60.802 -13.128  47.039  1.00 55.58           C
ATOM     74  OE1 GLN B  25      61.949 -13.401  47.381  1.00 59.27           O
ATOM     75  NE2 GLN B  25      60.064 -12.245  47.680  1.00 51.33           N
ATOM     76  N   LEU B  26      60.239 -13.419  41.065  1.00 56.29           N
ATOM     77  CA  LEU B  26      60.821 -13.087  39.782  1.00 55.11           C
ATOM     78  C   LEU B  26      61.594 -11.786  39.820  1.00 54.27           C
ATOM     79  O   LEU B  26      61.154 -10.812  40.413  1.00 53.95           O
ATOM     80  CB  LEU B  26      59.720 -13.052  38.732  1.00 54.15           C
ATOM     81  CG  LEU B  26      58.801 -14.282  38.880  1.00 54.29           C
ATOM     82  CD1 LEU B  26      57.705 -14.197  37.838  1.00 54.75           C
ATOM     83  CD2 LEU B  26      59.578 -15.601  38.757  1.00 50.00           C
ATOM     84  N   GLU B  27      62.764 -11.796  39.187  1.00 54.90           N
ATOM     85  CA  GLU B  27      63.655 -10.645  39.140  1.00 54.60           C
ATOM     86  C   GLU B  27      63.920 -10.147  40.560  1.00 56.06           C
ATOM     87  O   GLU B  27      63.976  -8.945  40.786  1.00 55.35           O
ATOM     88  CB  GLU B  27      63.022  -9.515  38.345  1.00 55.21           C
ATOM     89  CG  GLU B  27      62.596  -9.846  36.933  1.00 58.13           C
ATOM     90  CD  GLU B  27      61.643  -8.789  36.376  1.00 60.93           C
ATOM     91  OE1 GLU B  27      60.467  -8.742  36.811  1.00 61.12           O
ATOM     92  OE2 GLU B  27      62.078  -7.996  35.515  1.00 61.33           O
ATOM     93  N   VAL B  28      64.074 -11.051  41.522  1.00 56.03           N
ATOM     94  CA  VAL B  28      64.314 -10.602  42.885  1.00 57.65           C
ATOM     95  C   VAL B  28      65.622  -9.834  43.041  1.00 58.60           C
ATOM     96  O   VAL B  28      65.636  -8.744  43.595  1.00 59.30           O
ATOM     97  CB  VAL B  28      64.239 -11.761  43.919  1.00 56.89           C
ATOM     98  CG1 VAL B  28      65.147 -12.909  43.528  1.00 57.08           C
ATOM     99  CG2 VAL B  28      64.588 -11.219  45.296  1.00 53.55           C
ATOM    100  N   ASN B  29      66.731 -10.394  42.588  1.00 60.86           N
ATOM    101  CA  ASN B  29      67.966  -9.641  42.665  1.00 63.65           C
ATOM    102  C   ASN B  29      68.389  -9.339  41.231  1.00 61.75           C
ATOM    103  O   ASN B  29      68.907 -10.205  40.510  1.00 60.74           O
ATOM    104  CB  ASN B  29      69.075 -10.402  43.386  1.00 71.00           C
ATOM    105  CG  ASN B  29      70.308  -9.543  43.581  1.00 79.27           C
ATOM    106  OD1 ASN B  29      70.447  -8.516  42.920  1.00 76.05           O
ATOM    107  ND2 ASN B  29      71.211  -9.942  44.466  1.00 89.81           N
ATOM    108  N   GLY B  30      68.144  -8.108  40.813  1.00 57.12           N
ATOM    109  CA  GLY B  30      68.487  -7.739  39.467  1.00 57.20           C
ATOM    110  C   GLY B  30      67.511  -8.427  38.554  1.00 57.50           C
ATOM    111  O   GLY B  30      66.325  -8.117  38.589  1.00 58.95           O
ATOM    112  N   SER B  31      68.005  -9.365  37.750  1.00 57.63           N
ATOM    113  CA  SER B  31      67.176 -10.113  36.810  1.00 56.95           C
ATOM    114  C   SER B  31      67.127 -11.588  37.167  1.00 57.22           C
ATOM    115  O   SER B  31      66.640 -12.408  36.393  1.00 57.33           O
ATOM    116  CB  SER B  31      67.705  -9.972  35.380  1.00 58.39           C
ATOM    117  OG  SER B  31      68.977 -10.586  35.219  1.00 59.44           O
ATOM    118  N   GLN B  32      67.640 -11.945  38.333  1.00 55.95           N
ATOM    119  CA  GLN B  32      67.586 -13.336  38.713  1.00 56.96           C
ATOM    120  C   GLN B  32      66.398 -13.601  39.638  1.00 57.10           C
ATOM    121  O   GLN B  32      66.038 -12.763  40.457  1.00 57.97           O
ATOM    122  CB  GLN B  32      68.891 -13.758  39.376  1.00 56.72           C
ATOM    123  CG  GLN B  32      69.194 -13.076  40.667  1.00 56.46           C
ATOM    124  CD  GLN B  32      70.235 -13.832  41.427  1.00 56.97           C
ATOM    125  OE1 GLN B  32      70.546 -13.512  42.581  1.00 57.92           O
ATOM    126  NE2 GLN B  32      70.794 -14.851  40.786  1.00 50.54           N
ATOM    127  N   HIS B  33      65.786 -14.769  39.476  1.00 56.62           N
ATOM    128  CA  HIS B  33      64.635 -15.183  40.265  1.00 55.50           C
ATOM    129  C   HIS B  33      65.049 -16.126  41.382  1.00 56.19           C
ATOM    130  O   HIS B  33      66.136 -16.708  41.356  1.00 53.63           O
ATOM    131  CB  HIS B  33      63.631 -15.922  39.391  1.00 53.38           C
ATOM    132  CG  HIS B  33      63.595 -15.442  37.983  1.00 52.70           C
ATOM    133  ND1 HIS B  33      63.224 -14.163  37.645  1.00 53.50           N
ATOM    134  CD2 HIS B  33      63.886 -16.069  36.821  1.00 55.61           C
ATOM    135  CE1 HIS B  33      63.286 -14.020  36.334  1.00 55.54           C
ATOM    136  NE2 HIS B  33      63.686 -15.163  35.809  1.00 56.37           N
ATOM    137  N   SER B  34      64.154 -16.277  42.352  1.00 56.70           N
ATOM    138  CA  SER B  34      64.389 -17.155  43.480  1.00 58.56           C
ATOM    139  C   SER B  34      63.228 -18.118  43.593  1.00 58.79           C
ATOM    140  O   SER B  34      62.136 -17.870  43.085  1.00 57.42           O
ATOM    141  CB  SER B  34      64.508 -16.361  44.783  1.00 60.39           C
ATOM    142  OG  SER B  34      63.235 -15.998  45.308  1.00 63.95           O
ATOM    143  N   LEU B  35      63.486 -19.233  44.255  1.00 59.71           N
ATOM    144  CA  LEU B  35      62.475 -20.243  44.477  1.00 59.87           C
ATOM    145  C   LEU B  35      62.745 -20.744  45.865  1.00 59.97           C
ATOM    146  O   LEU B  35      63.834 -21.203  46.145  1.00 59.44           O
ATOM    147  CB  LEU B  35      62.613 -21.374  43.472  1.00 58.22           C
ATOM    148  CG  LEU B  35      61.661 -22.541  43.675  1.00 58.22           C
ATOM    149  CD1 LEU B  35      60.352 -22.077  44.288  1.00 60.47           C
ATOM    150  CD2 LEU B  35      61.430 -23.191  42.340  1.00 56.87           C
ATOM    151  N   THR B  36      61.758 -20.622  46.740  1.00 61.87           N
ATOM    152  CA  THR B  36      61.914 -21.050  48.119  1.00 63.13           C
ATOM    153  C   THR B  36      60.834 -22.037  48.498  1.00 66.05           C
ATOM    154  O   THR B  36      59.645 -21.759  48.346  1.00 66.49           O
ATOM    155  CB  THR B  36      61.821 -19.870  49.071  1.00 61.17           C
ATOM    156  OG1 THR B  36      62.662 -18.813  48.602  1.00 63.54           O
ATOM    157  CG2 THR B  36      62.258 -20.274  50.442  1.00 60.49           C
ATOM    158  N   CYS B  37      61.257 -23.194  48.988  1.00 69.97           N
ATOM    159  CA  CYS B  37      60.335 -24.240  49.403  1.00 72.60           C
ATOM    160  C   CYS B  37      60.540 -24.554  50.865  1.00 73.23           C
ATOM    161  O   CYS B  37      61.630 -24.378  51.408  1.00 71.32           O
ATOM    162  CB  CYS B  37      60.583 -25.519  48.629  1.00 74.63           C
ATOM    163  SG  CYS B  37      60.387 -25.455  46.825  1.00 84.71           S
ATOM    164  N   ALA B  38      59.484 -25.041  51.500  1.00 75.55           N
ATOM    165  CA  ALA B  38      59.565 -25.417  52.902  1.00 77.91           C
ATOM    166  C   ALA B  38      58.741 -26.673  53.138  1.00 79.91           C
ATOM    167  O   ALA B  38      57.902 -27.047  52.312  1.00 79.35           O
ATOM    168  CB  ALA B  38      59.063 -24.286  53.786  1.00 76.65           C
ATOM    169  N   PHE B  39      59.005 -27.341  54.255  1.00 82.67           N
ATOM    170  CA  PHE B  39      58.246 -28.528  54.596  1.00 85.70           C
ATOM    171  C   PHE B  39      57.061 -28.099  55.438  1.00 88.26           C
ATOM    172  O   PHE B  39      57.183 -27.243  56.312  1.00 86.94           O
ATOM    173  CB  PHE B  39      59.119 -29.552  55.327  1.00 83.33           C
ATOM    174  CG  PHE B  39      59.676 -30.601  54.414  1.00 82.32           C
ATOM    175  CD1 PHE B  39      58.818 -31.404  53.664  1.00 81.92           C
ATOM    176  CD2 PHE B  39      61.048 -30.735  54.234  1.00 82.75           C
ATOM    177  CE1 PHE B  39      59.317 -32.321  52.739  1.00 81.96           C
ATOM    178  CE2 PHE B  39      61.564 -31.654  53.307  1.00 82.49           C
ATOM    179  CZ  PHE B  39      60.694 -32.444  52.559  1.00 81.74           C
ATOM    180  N   GLU B  40      55.906 -28.685  55.134  1.00 92.29           N
ATOM    181  CA  GLU B  40      54.660 -28.374  55.822  1.00 95.62           C
ATOM    182  C   GLU B  40      54.700 -28.630  57.328  1.00 96.56           C
ATOM    183  O   GLU B  40      54.385 -27.745  58.127  1.00 96.67           O
ATOM    184  CB  GLU B  40      53.519 -29.181  55.204  1.00 96.97           C
ATOM    185  CG  GLU B  40      52.217 -28.427  55.182  1.00100.20           C
ATOM    186  CD  GLU B  40      52.268 -27.266  54.219  1.00102.24           C
ATOM    187  OE1 GLU B  40      52.271 -27.525  52.998  1.00103.70           O
ATOM    188  OE2 GLU B  40      52.319 -26.103  54.679  1.00102.78           O
ATOM    189  N   ASP B  41      55.088 -29.842  57.711  1.00 97.26           N
ATOM    190  CA  ASP B  41      55.147 -30.212  59.118  1.00 99.04           C
ATOM    191  C   ASP B  41      56.533 -29.961  59.737  1.00100.57           C
ATOM    192  O   ASP B  41      57.531 -30.533  59.314  1.00100.21           O
ATOM    193  CB  ASP B  41      54.747 -31.687  59.268  1.00 96.50           C
ATOM    194  CG  ASP B  41      54.555 -32.038  60.624  1.00 93.65           C
ATOM    195  N   PRO B  42      56.603 -29.077  60.741  1.00102.48           N
ATOM    196  CA  PRO B  42      57.858 -28.742  61.427  1.00105.15           C
ATOM    197  C   PRO B  42      58.470 -29.919  62.202  1.00108.27           C
ATOM    198  O   PRO B  42      58.075 -30.197  63.338  1.00107.69           O
ATOM    199  CB  PRO B  42      57.446 -27.605  62.356  1.00104.31           C
ATOM    200  CG  PRO B  42      56.319 -26.957  61.605  1.00103.22           C
ATOM    201  CD  PRO B  42      55.533 -28.137  61.115  1.00101.84           C
ATOM    202  N   ASP B  43      59.437 -30.599  61.589  1.00111.71           N
ATOM    203  CA  ASP B  43      60.090 -31.741  62.229  1.00115.51           C
ATOM    204  C   ASP B  43      61.249 -32.309  61.390  1.00116.73           C
ATOM    205  O   ASP B  43      61.691 -31.684  60.429  1.00116.00           O
ATOM    206  CB  ASP B  43      59.061 -32.844  62.477  1.00117.50           C
ATOM    207  CG  ASP B  43      58.680 -33.572  61.207  1.00119.95           C
ATOM    208  OD1 ASP B  43      58.519 -32.896  60.169  1.00120.77           O
ATOM    209  OD2 ASP B  43      58.540 -34.815  61.246  1.00121.69           O
ATOM    210  N   VAL B  44      61.723 -33.499  61.769  1.00118.37           N
ATOM    211  CA  VAL B  44      62.824 -34.193  61.087  1.00119.38           C
ATOM    212  C   VAL B  44      64.167 -33.477  61.275  1.00120.39           C
ATOM    213  O   VAL B  44      64.388 -32.400  60.721  1.00120.88           O
ATOM    214  CB  VAL B  44      62.546 -34.355  59.560  1.00118.72           C
ATOM    215  CG1 VAL B  44      63.695 -35.099  58.893  1.00118.00           C
ATOM    216  CG2 VAL B  44      61.242 -35.103  59.341  1.00117.62           C
ATOM    217  N   ASN B  45      65.065 -34.080  62.054  1.00120.47           N
ATOM    218  CA  ASN B  45      66.375 -33.482  62.300  1.00120.58           C
ATOM    219  C   ASN B  45      67.377 -33.740  61.175  1.00118.87           C
ATOM    220  O   ASN B  45      67.316 -34.774  60.506  1.00118.28           O
ATOM    221  CB  ASN B  45      66.934 -33.958  63.653  1.00123.97           C
ATOM    222  CG  ASN B  45      66.737 -35.456  63.899  1.00128.08           C
ATOM    223  OD1 ASN B  45      66.915 -35.915  65.029  1.00127.53           O
ATOM    224  ND2 ASN B  45      66.374 -36.216  62.867  1.00131.82           N
ATOM    225  N   THR B  46      68.294 -32.788  60.976  1.00116.78           N
ATOM    226  CA  THR B  46      69.314 -32.852  59.924  1.00114.35           C
ATOM    227  C   THR B  46      68.983 -33.937  58.917  1.00112.95           C
ATOM    228  O   THR B  46      69.655 -34.960  58.815  1.00111.22           O
ATOM    229  CB  THR B  46      70.724 -33.093  60.503  1.00114.35           C
ATOM    230  OG1 THR B  46      71.047 -32.042  61.422  1.00112.89           O
ATOM    231  CG2 THR B  46      71.762 -33.091  59.389  1.00113.46           C
ATOM    232  N   THR B  47      67.913 -33.687  58.181  1.00112.83           N
ATOM    233  CA  THR B  47      67.408 -34.602  57.176  1.00112.53           C
ATOM    234  C   THR B  47      68.365 -34.894  56.021  1.00111.75           C
ATOM    235  O   THR B  47      69.190 -34.062  55.645  1.00112.33           O
ATOM    236  CB  THR B  47      66.083 -34.063  56.601  1.00112.78           C
ATOM    237  OG1 THR B  47      65.724 -34.815  55.439  1.00112.81           O
ATOM    238  CG2 THR B  47      66.217 -32.588  56.239  1.00112.01           C
ATOM    239  N   ASN B  48      68.249 -36.097  55.469  1.00110.66           N
ATOM    240  CA  ASN B  48      69.068 -36.519  54.338  1.00109.30           C
ATOM    241  C   ASN B  48      68.346 -36.033  53.091  1.00108.00           C
ATOM    242  O   ASN B  48      68.754 -36.320  51.962  1.00107.62           O
ATOM    243  CB  ASN B  48      69.195 -38.043  54.312  1.00109.20           C
ATOM    244  N   LEU B  49      67.259 -35.301  53.316  1.00106.15           N
ATOM    245  CA  LEU B  49      66.454 -34.761  52.239  1.00104.53           C
ATOM    246  C   LEU B  49      67.128 -33.591  51.562  1.00103.55           C
ATOM    247  O   LEU B  49      67.968 -32.898  52.144  1.00102.19           O
ATOM    248  CB  LEU B  49      65.090 -34.307  52.751  1.00105.50           C
ATOM    249  CG  LEU B  49      64.130 -35.390  53.231  1.00106.21           C
ATOM    250  CD1 LEU B  49      62.869 -34.745  53.785  1.00105.69           C
ATOM    251  CD2 LEU B  49      63.803 -36.321  52.080  1.00107.15           C
ATOM    252  N   GLU B  50      66.724 -33.381  50.319  1.00101.93           N
ATOM    253  CA  GLU B  50      67.240 -32.317  49.488  1.00100.23           C
ATOM    254  C   GLU B  50      66.192 -32.109  48.403  1.00 97.98           C
ATOM    255  O   GLU B  50      65.431 -33.030  48.101  1.00 98.19           O
ATOM    256  CB  GLU B  50      68.584 -32.753  48.907  1.00101.84           C
ATOM    257  CG  GLU B  50      69.692 -32.785  49.954  1.00105.66           C
ATOM    258  CD  GLU B  50      70.772 -33.808  49.659  1.00108.36           C
ATOM    259  OE1 GLU B  50      70.448 -35.017  49.662  1.00109.65           O
ATOM    260  OE2 GLU B  50      71.941 -33.407  49.431  1.00107.98           O
ATOM    261  N   PHE B  51      66.133 -30.906  47.835  1.00 94.83           N
ATOM    262  CA  PHE B  51      65.145 -30.609  46.799  1.00 91.71           C
ATOM    263  C   PHE B  51      65.729 -30.433  45.401  1.00 89.28           C
ATOM    264  O   PHE B  51      66.864 -30.006  45.225  1.00 87.53           O
ATOM    265  CB  PHE B  51      64.352 -29.337  47.143  1.00 92.56           C
ATOM    266  CG  PHE B  51      63.383 -29.490  48.291  1.00 93.21           C
ATOM    267  CD1 PHE B  51      63.835 -29.532  49.607  1.00 94.00           C
ATOM    268  CD2 PHE B  51      62.011 -29.550  48.055  1.00 92.57           C
ATOM    269  CE1 PHE B  51      62.932 -29.625  50.672  1.00 93.87           C
ATOM    270  CE2 PHE B  51      61.104 -29.644  49.113  1.00 92.30           C
ATOM    271  CZ  PHE B  51      61.565 -29.680  50.420  1.00 92.76           C
ATOM    272  N   GLU B  52      64.925 -30.761  44.402  1.00 87.37           N
ATOM    273  CA  GLU B  52      65.352 -30.614  43.029  1.00 86.10           C
ATOM    274  C   GLU B  52      64.190 -30.163  42.167  1.00 85.63           C
ATOM    275  O   GLU B  52      63.026 -30.322  42.532  1.00 84.84           O
ATOM    276  CB  GLU B  52      65.889 -31.926  42.467  1.00 85.10           C
ATOM    277  CG  GLU B  52      66.388 -31.749  41.039  1.00 86.00           C
ATOM    278  CD  GLU B  52      66.614 -33.049  40.314  1.00 86.18           C
ATOM    279  OE1 GLU B  52      65.655 -33.837  40.204  1.00 86.15           O
ATOM    280  OE2 GLU B  52      67.746 -33.274  39.842  1.00 85.09           O
ATOM    281  N   ILE B  53      64.517 -29.602  41.011  1.00 84.77           N
ATOM    282  CA  ILE B  53      63.502 -29.146  40.087  1.00 84.14           C
ATOM    283  C   ILE B  53      63.985 -29.373  38.670  1.00 84.83           C
ATOM    284  O   ILE B  53      65.142 -29.112  38.370  1.00 85.76           O
ATOM    285  CB  ILE B  53      63.185 -27.650  40.297  1.00 82.29           C
ATOM    286  CG1 ILE B  53      62.287 -27.158  39.166  1.00 81.11           C
ATOM    287  CG2 ILE B  53      64.466 -26.849  40.387  1.00 80.77           C
ATOM    288  CD1 ILE B  53      61.731 -25.801  39.390  1.00 81.19           C
ATOM    289  N   CYS B  54      63.109 -29.882  37.810  1.00 85.75           N
ATOM    290  CA  CYS B  54      63.461 -30.123  36.412  1.00 87.71           C
ATOM    291  C   CYS B  54      62.341 -29.601  35.536  1.00 87.40           C
ATOM    292  O   CYS B  54      61.213 -29.454  36.002  1.00 88.45           O
ATOM    293  CB  CYS B  54      63.625 -31.612  36.128  1.00 90.43           C
ATOM    294  SG  CYS B  54      64.692 -32.562  37.257  1.00 96.62           S
ATOM    295  N   GLY B  55      62.646 -29.337  34.269  1.00 86.59           N
ATOM    296  CA  GLY B  55      61.633 -28.836  33.356  1.00 85.89           C
ATOM    297  C   GLY B  55      61.446 -27.340  33.486  1.00 86.56           C
ATOM    298  O   GLY B  55      61.664 -26.773  34.561  1.00 87.29           O
ATOM    299  N   ALA B  56      61.037 -26.695  32.398  1.00 85.63           N
ATOM    300  CA  ALA B  56      60.839 -25.250  32.394  1.00 84.56           C
ATOM    301  C   ALA B  56      62.170 -24.536  32.673  1.00 83.59           C
ATOM    302  O   ALA B  56      62.197 -23.342  32.970  1.00 84.11           O
ATOM    303  CB  ALA B  56      59.789 -24.859  33.437  1.00 85.12           C
ATOM    304  N   LEU B  57      63.268 -25.282  32.584  1.00 82.32           N
ATOM    305  CA  LEU B  57      64.606 -24.745  32.796  1.00 80.68           C
ATOM    306  C   LEU B  57      65.266 -24.618  31.433  1.00 81.80           C
ATOM    307  O   LEU B  57      64.793 -25.203  30.460  1.00 81.59           O
ATOM    308  CB  LEU B  57      65.430 -25.687  33.665  1.00 78.14           C
ATOM    309  CG  LEU B  57      64.871 -25.988  35.046  1.00 75.39           C
ATOM    310  CD1 LEU B  57      65.870 -26.814  35.812  1.00 75.03           C
ATOM    311  CD2 LEU B  57      64.604 -24.701  35.776  1.00 76.25           C
ATOM    312  N   VAL B  58      66.363 -23.874  31.354  1.00 83.50           N
ATOM    313  CA  VAL B  58      67.024 -23.694  30.068  1.00 85.64           C
ATOM    314  C   VAL B  58      68.381 -24.372  29.881  1.00 87.18           C
ATOM    315  O   VAL B  58      68.439 -25.522  29.427  1.00 88.84           O
ATOM    316  CB  VAL B  58      67.144 -22.198  29.713  1.00 84.28           C
ATOM    317  CG1 VAL B  58      65.862 -21.726  29.035  1.00 82.42           C
ATOM    318  CG2 VAL B  58      67.399 -21.387  30.968  1.00 83.92           C
ATOM    319  N   GLU B  59      69.468 -23.676  30.207  1.00 87.27           N
ATOM    320  CA  GLU B  59      70.799 -24.261  30.036  1.00 87.57           C
ATOM    321  C   GLU B  59      70.795 -25.700  30.529  1.00 87.15           C
ATOM    322  O   GLU B  59      71.088 -26.632  29.784  1.00 85.24           O
ATOM    323  CB  GLU B  59      71.846 -23.448  30.803  1.00 88.33           C
ATOM    324  N   VAL B  60      70.428 -25.867  31.792  1.00 87.85           N
ATOM    325  CA  VAL B  60      70.379 -27.176  32.416  1.00 87.80           C
ATOM    326  C   VAL B  60      69.020 -27.867  32.245  1.00 88.10           C
ATOM    327  O   VAL B  60      68.073 -27.298  31.696  1.00 86.70           O
ATOM    328  CB  VAL B  60      70.698 -27.046  33.909  1.00 87.44           C
ATOM    329  CG1 VAL B  60      72.081 -26.412  34.086  1.00 85.52           C
ATOM    330  CG2 VAL B  60      69.629 -26.192  34.587  1.00 86.29           C
ATOM    331  N   LYS B  61      68.946 -29.111  32.706  1.00 88.83           N
ATOM    332  CA  LYS B  61      67.712 -29.885  32.630  1.00 88.70           C
ATOM    333  C   LYS B  61      67.101 -29.851  34.015  1.00 88.55           C
ATOM    334  O   LYS B  61      65.891 -29.700  34.158  1.00 89.95           O
ATOM    335  CB  LYS B  61      68.005 -31.331  32.212  1.00 86.94           C
ATOM    336  N   CYS B  62      67.957 -29.987  35.027  1.00 87.97           N
ATOM    337  CA  CYS B  62      67.547 -29.962  36.429  1.00 87.92           C
ATOM    338  C   CYS B  62      68.549 -29.132  37.227  1.00 86.98           C
ATOM    339  O   CYS B  62      69.710 -29.012  36.840  1.00 87.15           O
ATOM    340  CB  CYS B  62      67.532 -31.365  37.044  1.00 90.23           C
ATOM    341  SG  CYS B  62      66.493 -32.672  36.306  1.00 95.00           S
ATOM    342  N   LEU B  63      68.096 -28.583  38.350  1.00 85.02           N
ATOM    343  CA  LEU B  63      68.935 -27.776  39.228  1.00 83.53           C
ATOM    344  C   LEU B  63      68.803 -28.283  40.651  1.00 82.70           C
ATOM    345  O   LEU B  63      67.742 -28.778  41.038  1.00 81.91           O
ATOM    346  CB  LEU B  63      68.507 -26.306  39.197  1.00 85.01           C
ATOM    347  CG  LEU B  63      69.018 -25.357  38.109  1.00 85.70           C
ATOM    348  CD1 LEU B  63      68.294 -24.030  38.235  1.00 85.40           C
ATOM    349  CD2 LEU B  63      70.519 -25.155  38.243  1.00 84.78           C
ATOM    350  N   ASN B  64      69.876 -28.140  41.428  1.00 81.60           N
ATOM    351  CA  ASN B  64      69.885 -28.578  42.822  1.00 81.42           C
ATOM    352  C   ASN B  64      69.593 -27.417  43.756  1.00 79.92           C
ATOM    353  O   ASN B  64      70.215 -26.360  43.647  1.00 79.26           O
ATOM    354  CB  ASN B  64      71.253 -29.142  43.230  1.00 84.86           C
ATOM    355  CG  ASN B  64      71.784 -30.176  42.266  1.00 87.08           C
ATOM    356  OD1 ASN B  64      71.064 -31.093  41.858  1.00 87.00           O
ATOM    357  ND2 ASN B  64      73.065 -30.047  41.907  1.00 87.82           N
ATOM    358  N   PHE B  65      68.657 -27.615  44.678  1.00 77.95           N
ATOM    359  CA  PHE B  65      68.337 -26.581  45.650  1.00 76.50           C
ATOM    360  C   PHE B  65      69.467 -26.507  46.662  1.00 76.51           C
ATOM    361  O   PHE B  65      70.228 -27.452  46.806  1.00 77.37           O
ATOM    362  CB  PHE B  65      67.049 -26.909  46.408  1.00 74.92           C
ATOM    363  CG  PHE B  65      65.793 -26.620  45.640  1.00 74.21           C
ATOM    364  CD1 PHE B  65      65.456 -27.363  44.515  1.00 74.36           C
ATOM    365  CD2 PHE B  65      64.930 -25.609  46.059  1.00 72.50           C
ATOM    366  CE1 PHE B  65      64.277 -27.106  43.822  1.00 73.27           C
ATOM    367  CE2 PHE B  65      63.755 -25.344  45.373  1.00 70.70           C
ATOM    368  CZ  PHE B  65      63.427 -26.095  44.253  1.00 71.71           C
ATOM    369  N   ARG B  66      69.589 -25.376  47.341  1.00 76.67           N
ATOM    370  CA  ARG B  66      70.594 -25.223  48.381  1.00 77.37           C
ATOM    371  C   ARG B  66      69.776 -25.481  49.624  1.00 78.24           C
ATOM    372  O   ARG B  66      68.567 -25.669  49.526  1.00 79.07           O
ATOM    373  CB  ARG B  66      71.141 -23.800  48.435  1.00 77.70           C
ATOM    374  CG  ARG B  66      71.814 -23.325  47.170  1.00 79.27           C
ATOM    375  CD  ARG B  66      72.391 -21.946  47.389  1.00 79.91           C
ATOM    376  NE  ARG B  66      73.436 -21.962  48.406  1.00 82.49           N
ATOM    377  CZ  ARG B  66      73.871 -20.888  49.059  1.00 83.56           C
ATOM    378  NH1 ARG B  66      73.352 -19.692  48.813  1.00 84.01           N
ATOM    379  NH2 ARG B  66      74.842 -21.007  49.950  1.00 83.52           N
ATOM    380  N   LYS B  67      70.409 -25.484  50.787  1.00 79.38           N
ATOM    381  CA  LYS B  67      69.675 -25.725  52.022  1.00 80.29           C
ATOM    382  C   LYS B  67      70.214 -24.809  53.098  1.00 81.86           C
ATOM    383  O   LYS B  67      71.348 -24.969  53.534  1.00 82.71           O
ATOM    384  CB  LYS B  67      69.828 -27.189  52.457  1.00 79.01           C
ATOM    385  CG  LYS B  67      68.713 -27.625  53.220  1.00 73.96           C
ATOM    386  N   LEU B  68      69.412 -23.837  53.515  1.00 83.86           N
ATOM    387  CA  LEU B  68      69.844 -22.915  54.551  1.00 86.40           C
ATOM    388  C   LEU B  68      68.960 -23.056  55.767  1.00 88.05           C
ATOM    389  O   LEU B  68      67.735 -22.949  55.678  1.00 88.09           O
ATOM    390  CB  LEU B  68      69.814 -21.472  54.053  1.00 87.09           C
ATOM    391  CG  LEU B  68      70.775 -21.159  52.907  1.00 87.29           C
ATOM    392  CD1 LEU B  68      70.819 -19.657  52.685  1.00 88.84           C
ATOM    393  CD2 LEU B  68      72.158 -21.676  53.238  1.00 86.38           C
ATOM    394  N   GLN B  69      69.603 -23.290  56.905  1.00 89.69           N
ATOM    395  CA  GLN B  69      68.912 -23.480  58.166  1.00 90.82           C
ATOM    396  C   GLN B  69      67.780 -24.482  57.981  1.00 90.85           C
ATOM    397  O   GLN B  69      68.016 -25.667  57.758  1.00 90.63           O
ATOM    398  CB  GLN B  69      68.350 -22.156  58.693  1.00 91.08           C
ATOM    399  CG  GLN B  69      67.629 -22.316  60.021  1.00 93.67           C
ATOM    400  CD  GLN B  69      66.843 -21.092  60.427  1.00 95.27           C
ATOM    401  OE1 GLN B  69      66.067 -20.549  59.637  1.00 95.04           O
ATOM    402  NE2 GLN B  69      67.025 -20.655  61.670  1.00 94.62           N
ATOM    403  N   GLU B  70      66.553 -23.984  58.036  1.00 91.29           N
ATOM    404  CA  GLU B  70      65.382 -24.827  57.914  1.00 91.59           C
ATOM    405  C   GLU B  70      64.708 -24.755  56.557  1.00 92.23           C
ATOM    406  O   GLU B  70      63.823 -25.560  56.265  1.00 92.84           O
ATOM    407  CB  GLU B  70      64.392 -24.461  59.001  1.00 92.35           C
ATOM    408  N   ILE B  71      65.112 -23.802  55.724  1.00 92.10           N
ATOM    409  CA  ILE B  71      64.493 -23.668  54.407  1.00 92.36           C
ATOM    410  C   ILE B  71      65.404 -24.023  53.232  1.00 90.89           C
ATOM    411  O   ILE B  71      66.630 -23.935  53.322  1.00 89.74           O
ATOM    412  CB  ILE B  71      63.946 -22.232  54.187  1.00 94.31           C
ATOM    413  CG1 ILE B  71      65.096 -21.211  54.233  1.00 96.94           C
ATOM    414  CG2 ILE B  71      62.901 -21.912  55.245  1.00 93.75           C
ATOM    415  CD1 ILE B  71      64.678 -19.762  53.972  1.00 95.18           C
ATOM    416  N   TYR B  72      64.776 -24.433  52.132  1.00 89.83           N
ATOM    417  CA  TYR B  72      65.476 -24.797  50.903  1.00 89.07           C
ATOM    418  C   TYR B  72      65.101 -23.783  49.825  1.00 87.18           C
ATOM    419  O   TYR B  72      63.980 -23.282  49.819  1.00 86.89           O
ATOM    420  CB  TYR B  72      65.049 -26.190  50.423  1.00 90.75           C
ATOM    421  CG  TYR B  72      65.295 -27.303  51.407  1.00 93.26           C
ATOM    422  CD1 TYR B  72      64.530 -27.419  52.567  1.00 93.81           C
ATOM    423  CD2 TYR B  72      66.299 -28.243  51.181  1.00 94.67           C
ATOM    424  CE1 TYR B  72      64.759 -28.442  53.477  1.00 94.53           C
ATOM    425  CE2 TYR B  72      66.537 -29.270  52.085  1.00 96.13           C
ATOM    426  CZ  TYR B  72      65.764 -29.363  53.232  1.00 95.88           C
ATOM    427  OH  TYR B  72      66.008 -30.376  54.134  1.00 96.99           O
ATOM    428  N   PHE B  73      66.027 -23.491  48.914  1.00 84.76           N
ATOM    429  CA  PHE B  73      65.739 -22.544  47.843  1.00 81.92           C
ATOM    430  C   PHE B  73      66.886 -22.363  46.866  1.00 78.28           C
ATOM    431  O   PHE B  73      68.020 -22.723  47.154  1.00 76.78           O
ATOM    432  CB  PHE B  73      65.367 -21.181  48.433  1.00 84.93           C
ATOM    433  CG  PHE B  73      66.546 -20.318  48.766  1.00 86.16           C
ATOM    434  CD1 PHE B  73      67.600 -20.819  49.523  1.00 85.85           C
ATOM    435  CD2 PHE B  73      66.601 -19.002  48.315  1.00 86.64           C
ATOM    436  CE1 PHE B  73      68.686 -20.024  49.822  1.00 87.84           C
ATOM    437  CE2 PHE B  73      67.685 -18.194  48.608  1.00 87.79           C
ATOM    438  CZ  PHE B  73      68.732 -18.705  49.362  1.00 89.24           C
ATOM    439  N   ILE B  74      66.577 -21.780  45.712  1.00 75.98           N
ATOM    440  CA  ILE B  74      67.567 -21.526  44.669  1.00 73.43           C
ATOM    441  C   ILE B  74      67.472 -20.128  44.051  1.00 71.59           C
ATOM    442  O   ILE B  74      66.448 -19.453  44.156  1.00 71.62           O
ATOM    443  CB  ILE B  74      67.450 -22.572  43.555  1.00 72.28           C
ATOM    444  CG1 ILE B  74      66.019 -22.643  43.046  1.00 72.48           C
ATOM    445  CG2 ILE B  74      67.829 -23.921  44.087  1.00 73.14           C
ATOM    446  CD1 ILE B  74      65.747 -23.873  42.211  1.00 75.12           C
ATOM    447  N   GLU B  75      68.559 -19.694  43.424  1.00 70.38           N
ATOM    448  CA  GLU B  75      68.614 -18.388  42.768  1.00 68.18           C
ATOM    449  C   GLU B  75      69.237 -18.513  41.381  1.00 64.64           C
ATOM    450  O   GLU B  75      70.440 -18.458  41.242  1.00 62.89           O
ATOM    451  CB  GLU B  75      69.457 -17.399  43.573  1.00 67.93           C
ATOM    452  CG  GLU B  75      69.223 -17.411  45.054  1.00 69.77           C
ATOM    453  CD  GLU B  75      69.853 -16.208  45.725  1.00 72.41           C
ATOM    454  OE1 GLU B  75      69.142 -15.200  45.950  1.00 73.30           O
ATOM    455  OE2 GLU B  75      71.067 -16.260  46.014  1.00 72.35           O
ATOM    456  N   THR B  76      68.418 -18.669  40.359  1.00 62.95           N
ATOM    457  CA  THR B  76      68.942 -18.780  39.015  1.00 63.35           C
ATOM    458  C   THR B  76      68.287 -17.730  38.112  1.00 64.91           C
ATOM    459  O   THR B  76      67.477 -16.928  38.554  1.00 64.76           O
ATOM    460  CB  THR B  76      68.656 -20.194  38.440  1.00 62.25           C
ATOM    461  OG1 THR B  76      69.400 -20.400  37.225  1.00 61.01           O
ATOM    462  CG2 THR B  76      67.167 -20.353  38.157  1.00 58.44           C
ATOM    463  N   LYS B  77      68.679 -17.724  36.850  1.00 66.71           N
ATOM    464  CA  LYS B  77      68.087 -16.840  35.851  1.00 68.19           C
ATOM    465  C   LYS B  77      67.513 -17.842  34.856  1.00 68.73           C
ATOM    466  O   LYS B  77      66.824 -17.482  33.901  1.00 67.33           O
ATOM    467  CB  LYS B  77      69.149 -15.994  35.142  1.00 69.81           C
ATOM    468  CG  LYS B  77      69.659 -14.808  35.915  1.00 71.30           C
ATOM    469  CD  LYS B  77      70.654 -14.017  35.112  1.00 71.30           C
ATOM    470  CE  LYS B  77      71.281 -12.956  35.982  1.00 73.75           C
ATOM    471  NZ  LYS B  77      72.333 -12.210  35.254  1.00 77.12           N
ATOM    472  N   LYS B  78      67.808 -19.111  35.129  1.00 69.83           N
ATOM    473  CA  LYS B  78      67.427 -20.239  34.295  1.00 70.45           C
ATOM    474  C   LYS B  78      65.971 -20.664  34.231  1.00 68.75           C
ATOM    475  O   LYS B  78      65.657 -21.634  33.551  1.00 69.58           O
ATOM    476  CB  LYS B  78      68.300 -21.441  34.668  1.00 72.94           C
ATOM    477  CG  LYS B  78      69.782 -21.196  34.408  1.00 75.94           C
ATOM    478  CD  LYS B  78      70.659 -22.311  34.934  1.00 79.04           C
ATOM    479  CE  LYS B  78      72.104 -22.091  34.522  1.00 79.72           C
ATOM    480  NZ  LYS B  78      72.611 -20.777  35.007  1.00 82.69           N
ATOM    481  N   PHE B  79      65.082 -19.956  34.920  1.00 66.39           N
ATOM    482  CA  PHE B  79      63.669 -20.308  34.869  1.00 65.01           C
ATOM    483  C   PHE B  79      63.047 -19.828  33.560  1.00 64.35           C
ATOM    484  O   PHE B  79      63.020 -18.631  33.286  1.00 64.69           O
ATOM    485  CB  PHE B  79      62.906 -19.670  36.027  1.00 65.29           C
ATOM    486  CG  PHE B  79      63.367 -20.108  37.378  1.00 65.18           C
ATOM    487  CD1 PHE B  79      63.714 -21.427  37.621  1.00 65.88           C
ATOM    488  CD2 PHE B  79      63.412 -19.206  38.430  1.00 65.86           C
ATOM    489  CE1 PHE B  79      64.101 -21.841  38.900  1.00 64.91           C
ATOM    490  CE2 PHE B  79      63.798 -19.614  39.709  1.00 65.30           C
ATOM    491  CZ  PHE B  79      64.141 -20.931  39.941  1.00 62.49           C
ATOM    492  N   LEU B  80      62.536 -20.749  32.757  1.00 63.30           N
ATOM    493  CA  LEU B  80      61.910 -20.369  31.501  1.00 64.76           C
ATOM    494  C   LEU B  80      60.596 -19.597  31.745  1.00 65.89           C
ATOM    495  O   LEU B  80      60.314 -18.597  31.062  1.00 65.90           O
ATOM    496  CB  LEU B  80      61.634 -21.612  30.644  1.00 65.26           C
ATOM    497  CG  LEU B  80      61.026 -21.366  29.254  1.00 66.75           C
ATOM    498  CD1 LEU B  80      62.026 -20.606  28.388  1.00 68.05           C
ATOM    499  CD2 LEU B  80      60.641 -22.679  28.596  1.00 65.97           C
ATOM    500  N   LEU B  81      59.803 -20.065  32.715  1.00 64.60           N
ATOM    501  CA  LEU B  81      58.521 -19.448  33.081  1.00 64.75           C
ATOM    502  C   LEU B  81      57.388 -19.701  32.079  1.00 66.05           C
ATOM    503  O   LEU B  81      56.417 -18.944  31.990  1.00 64.84           O
ATOM    504  CB  LEU B  81      58.692 -17.945  33.312  1.00 63.10           C
ATOM    505  CG  LEU B  81      59.770 -17.538  34.323  1.00 61.27           C
ATOM    506  CD1 LEU B  81      59.746 -16.027  34.473  1.00 59.79           C
ATOM    507  CD2 LEU B  81      59.547 -18.220  35.664  1.00 56.75           C
ATOM    508  N   ILE B  82      57.544 -20.787  31.329  1.00 67.54           N
ATOM    509  CA  ILE B  82      56.570 -21.244  30.349  1.00 68.21           C
ATOM    510  C   ILE B  82      56.326 -22.710  30.713  1.00 70.64           C
ATOM    511  O   ILE B  82      57.271 -23.501  30.754  1.00 70.45           O
ATOM    512  CB  ILE B  82      57.130 -21.208  28.918  1.00 68.12           C
ATOM    513  CG1 ILE B  82      57.421 -19.772  28.484  1.00 66.89           C
ATOM    514  CG2 ILE B  82      56.148 -21.886  27.977  1.00 68.58           C
ATOM    515  CD1 ILE B  82      56.190 -18.931  28.225  1.00 66.84           C
ATOM    516  N   GLY B  83      55.074 -23.064  30.993  1.00 72.63           N
ATOM    517  CA  GLY B  83      54.744 -24.436  31.343  1.00 74.46           C
ATOM    518  C   GLY B  83      55.212 -24.864  32.719  1.00 76.39           C
ATOM    519  O   GLY B  83      55.981 -24.159  33.360  1.00 76.73           O
ATOM    520  N   LYS B  84      54.749 -26.033  33.162  1.00 80.09           N
ATOM    521  CA  LYS B  84      55.092 -26.591  34.474  1.00 83.29           C
ATOM    522  C   LYS B  84      56.495 -27.174  34.559  1.00 83.92           C
ATOM    523  O   LYS B  84      57.142 -27.402  33.542  1.00 84.08           O
ATOM    524  CB  LYS B  84      54.104 -27.697  34.867  1.00 84.99           C
ATOM    525  CG  LYS B  84      52.761 -27.217  35.390  1.00 87.42           C
ATOM    526  CD  LYS B  84      52.075 -28.318  36.190  1.00 89.67           C
ATOM    527  CE  LYS B  84      50.886 -27.786  36.988  1.00 91.42           C
ATOM    528  NZ  LYS B  84      50.250 -28.833  37.846  1.00 91.53           N
ATOM    529  N   SER B  85      56.944 -27.423  35.789  1.00 85.53           N
ATOM    530  CA  SER B  85      58.260 -28.011  36.051  1.00 87.60           C
ATOM    531  C   SER B  85      58.202 -28.948  37.266  1.00 88.36           C
ATOM    532  O   SER B  85      57.463 -28.708  38.222  1.00 87.59           O
ATOM    533  CB  SER B  85      59.312 -26.912  36.267  1.00 87.85           C
ATOM    534  OG  SER B  85      59.020 -26.113  37.397  1.00 88.77           O
ATOM    535  N   ASN B  86      58.983 -30.023  37.220  1.00 89.57           N
ATOM    536  CA  ASN B  86      58.992 -31.004  38.299  1.00 90.66           C
ATOM    537  C   ASN B  86      59.901 -30.652  39.468  1.00 91.00           C
ATOM    538  O   ASN B  86      61.110 -30.516  39.323  1.00 91.05           O
ATOM    539  CB  ASN B  86      59.363 -32.394  37.752  1.00 88.19           C
ATOM    540  N   ILE B  87      59.291 -30.504  40.631  1.00 92.15           N
ATOM    541  CA  ILE B  87      60.020 -30.209  41.849  1.00 93.75           C
ATOM    542  C   ILE B  87      59.787 -31.428  42.722  1.00 96.02           C
ATOM    543  O   ILE B  87      58.651 -31.710  43.108  1.00 95.66           O
ATOM    544  CB  ILE B  87      59.442 -28.989  42.576  1.00 93.04           C
ATOM    545  CG1 ILE B  87      59.383 -27.797  41.626  1.00 93.52           C
ATOM    546  CG2 ILE B  87      60.291 -28.665  43.794  1.00 91.82           C
ATOM    547  CD1 ILE B  87      58.684 -26.590  42.210  1.00 94.17           C
ATOM    548  N   CYS B  88      60.850 -32.159  43.029  1.00 98.25           N
ATOM    549  CA  CYS B  88      60.702 -33.346  43.855  1.00 99.95           C
ATOM    550  C   CYS B  88      61.557 -33.323  45.108  1.00100.06           C
ATOM    551  O   CYS B  88      62.628 -32.717  45.146  1.00 98.80           O
ATOM    552  CB  CYS B  88      61.063 -34.598  43.062  1.00102.10           C
ATOM    553  SG  CYS B  88      60.239 -34.815  41.455  1.00106.13           S
ATOM    554  N   VAL B  89      61.065 -34.000  46.138  1.00101.16           N
ATOM    555  CA  VAL B  89      61.788 -34.116  47.391  1.00101.79           C
ATOM    556  C   VAL B  89      62.608 -35.375  47.177  1.00101.20           C
ATOM    557  O   VAL B  89      62.107 -36.348  46.618  1.00100.04           O
ATOM    558  CB  VAL B  89      60.828 -34.329  48.584  1.00102.89           C
ATOM    559  CG1 VAL B  89      61.581 -34.165  49.897  1.00102.58           C
ATOM    560  CG2 VAL B  89      59.670 -33.348  48.501  1.00104.18           C
ATOM    561  N   LYS B  90      63.865 -35.363  47.595  1.00101.19           N
ATOM    562  CA  LYS B  90      64.692 -36.538  47.395  1.00101.67           C
ATOM    563  C   LYS B  90      65.709 -36.764  48.494  1.00101.54           C
ATOM    564  O   LYS B  90      66.094 -35.838  49.208  1.00100.92           O
ATOM    565  CB  LYS B  90      65.404 -36.448  46.044  1.00101.74           C
ATOM    566  CG  LYS B  90      66.268 -37.654  45.720  1.00103.68           C
ATOM    567  CD  LYS B  90      66.916 -37.530  44.354  1.00104.47           C
ATOM    568  CE  LYS B  90      67.873 -36.354  44.295  1.00104.78           C
ATOM    569  NZ  LYS B  90      68.396 -36.143  42.916  1.00105.37           N
ATOM    570  N   VAL B  91      66.127 -38.019  48.616  1.00102.21           N
ATOM    571  CA  VAL B  91      67.114 -38.432  49.601  1.00102.94           C
ATOM    572  C   VAL B  91      68.155 -39.232  48.833  1.00103.92           C
ATOM    573  O   VAL B  91      67.814 -40.218  48.182  1.00103.00           O
ATOM    574  CB  VAL B  91      66.490 -39.354  50.662  1.00102.91           C
ATOM    575  CG1 VAL B  91      67.170 -39.132  52.008  1.00101.36           C
ATOM    576  CG2 VAL B  91      64.986 -39.118  50.740  1.00102.86           C
ATOM    577  N   GLY B  92      69.415 -38.810  48.910  1.00104.75           N
ATOM    578  CA  GLY B  92      70.468 -39.511  48.198  1.00106.02           C
ATOM    579  C   GLY B  92      70.094 -39.620  46.736  1.00107.16           C
ATOM    580  O   GLY B  92      70.565 -38.858  45.897  1.00108.41           O
ATOM    581  N   GLU B  93      69.239 -40.583  46.429  1.00107.42           N
ATOM    582  CA  GLU B  93      68.768 -40.787  45.072  1.00108.55           C
ATOM    583  C   GLU B  93      67.273 -41.100  45.146  1.00108.81           C
ATOM    584  O   GLU B  93      66.496 -40.712  44.273  1.00108.80           O
ATOM    585  CB  GLU B  93      69.535 -41.945  44.412  1.00108.77           C
ATOM    586  CG  GLU B  93      68.687 -42.821  43.491  1.00109.20           C
ATOM    587  CD  GLU B  93      68.154 -42.080  42.278  1.00110.14           C
ATOM    588  OE1 GLU B  93      67.987 -40.843  42.343  1.00110.84           O
ATOM    589  OE2 GLU B  93      67.888 -42.743  41.253  1.00110.05           O
ATOM    590  N   LYS B  94      66.880 -41.789  46.213  1.00109.02           N
ATOM    591  CA  LYS B  94      65.490 -42.174  46.412  1.00108.36           C
ATOM    592  C   LYS B  94      64.543 -40.984  46.368  1.00107.96           C
ATOM    593  O   LYS B  94      64.505 -40.157  47.287  1.00106.54           O
ATOM    594  CB  LYS B  94      65.335 -42.922  47.733  1.00108.34           C
ATOM    595  N   SER B  95      63.788 -40.913  45.275  1.00107.38           N
ATOM    596  CA  SER B  95      62.799 -39.869  45.057  1.00106.79           C
ATOM    597  C   SER B  95      61.565 -40.257  45.869  1.00106.85           C
ATOM    598  O   SER B  95      61.146 -41.415  45.863  1.00107.72           O
ATOM    599  CB  SER B  95      62.454 -39.794  43.562  1.00106.46           C
ATOM    600  OG  SER B  95      61.445 -38.837  43.284  1.00104.09           O
ATOM    601  N   LEU B  96      60.991 -39.294  46.580  1.00106.45           N
ATOM    602  CA  LEU B  96      59.804 -39.554  47.385  1.00105.88           C
ATOM    603  C   LEU B  96      58.580 -38.952  46.701  1.00105.56           C
ATOM    604  O   LEU B  96      57.958 -39.583  45.840  1.00104.64           O
ATOM    605  CB  LEU B  96      59.969 -38.947  48.783  1.00105.32           C
ATOM    606  CG  LEU B  96      61.319 -39.204  49.457  1.00105.46           C
ATOM    607  CD1 LEU B  96      61.312 -38.621  50.847  1.00105.43           C
ATOM    608  CD2 LEU B  96      61.600 -40.689  49.507  1.00105.72           C
ATOM    609  N   THR B  97      58.252 -37.721  47.081  1.00105.63           N
ATOM    610  CA  THR B  97      57.106 -37.004  46.528  1.00104.20           C
ATOM    611  C   THR B  97      57.551 -35.910  45.565  1.00103.01           C
ATOM    612  O   THR B  97      58.538 -35.222  45.810  1.00102.16           O
ATOM    613  CB  THR B  97      56.275 -36.358  47.654  1.00104.03           C
ATOM    614  OG1 THR B  97      57.095 -35.438  48.383  1.00102.89           O
ATOM    615  CG2 THR B  97      55.755 -37.425  48.618  1.00104.03           C
ATOM    616  N   CYS B  98      56.829 -35.762  44.462  1.00102.35           N
ATOM    617  CA  CYS B  98      57.143 -34.736  43.481  1.00103.32           C
ATOM    618  C   CYS B  98      56.028 -33.711  43.460  1.00103.34           C
ATOM    619  O   CYS B  98      55.254 -33.628  44.410  1.00104.42           O
ATOM    620  CB  CYS B  98      57.295 -35.332  42.091  1.00104.07           C
ATOM    621  SG  CYS B  98      58.840 -36.251  41.802  1.00107.64           S
ATOM    622  N   LYS B  99      55.934 -32.941  42.377  1.00102.33           N
ATOM    623  CA  LYS B  99      54.905 -31.911  42.276  1.00100.78           C
ATOM    624  C   LYS B  99      55.164 -31.023  41.063  1.00 99.20           C
ATOM    625  O   LYS B  99      56.187 -30.351  40.987  1.00 98.98           O
ATOM    626  CB  LYS B  99      54.909 -31.063  43.562  1.00101.87           C
ATOM    627  CG  LYS B  99      53.720 -30.129  43.748  1.00102.90           C
ATOM    628  CD  LYS B  99      53.764 -29.438  45.113  1.00102.95           C
ATOM    629  CE  LYS B  99      52.617 -28.436  45.268  1.00104.30           C
ATOM    630  NZ  LYS B  99      52.607 -27.751  46.596  1.00103.33           N
ATOM    631  N   LYS B 100      54.238 -31.037  40.112  1.00 98.33           N
ATOM    632  CA  LYS B 100      54.357 -30.219  38.905  1.00 97.55           C
ATOM    633  C   LYS B 100      53.767 -28.842  39.185  1.00 96.98           C
ATOM    634  O   LYS B 100      52.566 -28.698  39.433  1.00 96.72           O
ATOM    635  CB  LYS B 100      53.618 -30.880  37.742  1.00 97.45           C
ATOM    636  CG  LYS B 100      54.244 -32.192  37.288  1.00 98.47           C
ATOM    637  CD  LYS B 100      55.199 -31.995  36.114  1.00 98.86           C
ATOM    638  CE  LYS B 100      54.438 -31.678  34.826  1.00 97.30           C
ATOM    639  NZ  LYS B 100      55.349 -31.462  33.669  1.00 95.95           N
ATOM    640  N   ILE B 101      54.620 -27.827  39.143  1.00 95.42           N
ATOM    641  CA  ILE B 101      54.197 -26.466  39.428  1.00 92.34           C
ATOM    642  C   ILE B 101      54.574 -25.519  38.308  1.00 90.92           C
ATOM    643  O   ILE B 101      55.521 -25.773  37.572  1.00 91.91           O
ATOM    644  CB  ILE B 101      54.874 -25.957  40.709  1.00 91.31           C
ATOM    645  CG1 ILE B 101      54.774 -27.016  41.801  1.00 91.43           C
ATOM    646  CG2 ILE B 101      54.218 -24.670  41.166  1.00 92.28           C
ATOM    647  CD1 ILE B 101      55.357 -26.587  43.127  1.00 91.49           C
ATOM    648  N   ASP B 102      53.821 -24.432  38.176  1.00 88.98           N
ATOM    649  CA  ASP B 102      54.128 -23.408  37.183  1.00 86.47           C
ATOM    650  C   ASP B 102      54.556 -22.197  37.997  1.00 83.43           C
ATOM    651  O   ASP B 102      53.729 -21.484  38.547  1.00 83.73           O
ATOM    652  CB  ASP B 102      52.908 -23.050  36.343  1.00 88.59           C
ATOM    653  CG  ASP B 102      53.215 -21.985  35.298  1.00 91.36           C
ATOM    654  OD1 ASP B 102      53.894 -20.989  35.636  1.00 91.53           O
ATOM    655  OD2 ASP B 102      52.769 -22.135  34.142  1.00 93.22           O
ATOM    656  N   LEU B 103      55.857 -21.976  38.071  1.00 80.43           N
ATOM    657  CA  LEU B 103      56.418 -20.879  38.844  1.00 77.29           C
ATOM    658  C   LEU B 103      55.728 -19.517  38.745  1.00 73.92           C
ATOM    659  O   LEU B 103      55.826 -18.722  39.671  1.00 73.50           O
ATOM    660  CB  LEU B 103      57.905 -20.730  38.509  1.00 77.63           C
ATOM    661  CG  LEU B 103      58.833 -21.880  38.938  1.00 78.16           C
ATOM    662  CD1 LEU B 103      58.831 -22.014  40.449  1.00 77.02           C
ATOM    663  CD2 LEU B 103      58.394 -23.179  38.294  1.00 78.49           C
ATOM    664  N   THR B 104      55.031 -19.245  37.645  1.00 69.74           N
ATOM    665  CA  THR B 104      54.360 -17.955  37.483  1.00 68.21           C
ATOM    666  C   THR B 104      53.039 -17.905  38.233  1.00 67.34           C
ATOM    667  O   THR B 104      52.290 -16.938  38.137  1.00 67.38           O
ATOM    668  CB  THR B 104      54.085 -17.621  35.989  1.00 67.85           C
ATOM    669  OG1 THR B 104      53.150 -18.556  35.432  1.00 68.05           O
ATOM    670  CG2 THR B 104      55.369 -17.671  35.195  1.00 68.24           C
ATOM    671  N   THR B 105      52.753 -18.950  38.987  1.00 65.33           N
ATOM    672  CA  THR B 105      51.509 -18.993  39.721  1.00 64.95           C
ATOM    673  C   THR B 105      51.784 -18.962  41.204  1.00 64.54           C
ATOM    674  O   THR B 105      50.874 -18.759  42.007  1.00 65.14           O
ATOM    675  CB  THR B 105      50.720 -20.249  39.388  1.00 64.64           C
ATOM    676  OG1 THR B 105      51.404 -21.395  39.910  1.00 62.70           O
ATOM    677  CG2 THR B 105      50.564 -20.371  37.877  1.00 62.82           C
ATOM    678  N   ILE B 106      53.043 -19.157  41.564  1.00 61.69           N
ATOM    679  CA  ILE B 106      53.417 -19.121  42.962  1.00 61.29           C
ATOM    680  C   ILE B 106      54.330 -17.936  43.306  1.00 58.79           C
ATOM    681  O   ILE B 106      55.230 -18.048  44.142  1.00 56.93           O
ATOM    682  CB  ILE B 106      54.100 -20.416  43.360  1.00 64.00           C
ATOM    683  CG1 ILE B 106      55.270 -20.691  42.415  1.00 65.81           C
ATOM    684  CG2 ILE B 106      53.080 -21.541  43.361  1.00 62.60           C
ATOM    685  CD1 ILE B 106      56.337 -21.555  43.036  1.00 66.75           C
ATOM    686  N   VAL B 107      54.066 -16.794  42.674  1.00 55.50           N
ATOM    687  CA  VAL B 107      54.853 -15.586  42.891  1.00 52.52           C
ATOM    688  C   VAL B 107      54.503 -14.792  44.136  1.00 51.09           C
ATOM    689  O   VAL B 107      53.380 -14.344  44.289  1.00 51.72           O
ATOM    690  CB  VAL B 107      54.725 -14.601  41.717  1.00 51.45           C
ATOM    691  CG1 VAL B 107      55.592 -13.368  41.989  1.00 50.18           C
ATOM    692  CG2 VAL B 107      55.119 -15.272  40.421  1.00 48.73           C
ATOM    693  N   LYS B 108      55.480 -14.606  45.013  1.00 50.88           N
ATOM    694  CA  LYS B 108      55.296 -13.806  46.219  1.00 53.32           C
ATOM    695  C   LYS B 108      56.040 -12.487  45.964  1.00 53.88           C
ATOM    696  O   LYS B 108      57.268 -12.469  45.897  1.00 56.11           O
ATOM    697  CB  LYS B 108      55.898 -14.521  47.436  1.00 52.99           C
ATOM    698  CG  LYS B 108      55.844 -13.718  48.729  1.00 50.99           C
ATOM    699  CD  LYS B 108      56.488 -14.472  49.862  1.00 51.48           C
ATOM    700  CE  LYS B 108      56.383 -13.725  51.177  1.00 54.61           C
ATOM    701  NZ  LYS B 108      57.110 -14.397  52.303  1.00 54.68           N
ATOM    702  N   PRO B 109      55.313 -11.367  45.816  1.00 51.99           N
ATOM    703  CA  PRO B 109      55.989 -10.099  45.565  1.00 51.20           C
ATOM    704  C   PRO B 109      56.837  -9.615  46.740  1.00 51.82           C
ATOM    705  O   PRO B 109      56.788 -10.151  47.847  1.00 52.27           O
ATOM    706  CB  PRO B 109      54.831  -9.137  45.288  1.00 49.30           C
ATOM    707  CG  PRO B 109      53.699 -10.007  44.936  1.00 47.42           C
ATOM    708  CD  PRO B 109      53.862 -11.154  45.880  1.00 50.87           C
ATOM    709  N   GLU B 110      57.619  -8.582  46.475  1.00 52.30           N
ATOM    710  CA  GLU B 110      58.448  -7.962  47.485  1.00 51.63           C
ATOM    711  C   GLU B 110      57.536  -6.959  48.177  1.00 49.85           C
ATOM    712  O   GLU B 110      56.663  -6.366  47.545  1.00 49.72           O
ATOM    713  CB  GLU B 110      59.614  -7.254  46.819  1.00 53.12           C
ATOM    714  CG  GLU B 110      60.391  -8.166  45.915  1.00 58.18           C
ATOM    715  CD  GLU B 110      61.579  -7.488  45.273  1.00 62.16           C
ATOM    716  OE1 GLU B 110      62.373  -6.874  46.025  1.00 62.09           O
ATOM    717  OE2 GLU B 110      61.712  -7.580  44.028  1.00 63.31           O
ATOM    718  N   ALA B 111      57.716  -6.779  49.474  1.00 48.04           N
ATOM    719  CA  ALA B 111      56.870  -5.857  50.201  1.00 50.59           C
ATOM    720  C   ALA B 111      57.036  -4.393  49.748  1.00 53.18           C
ATOM    721  O   ALA B 111      58.054  -4.012  49.161  1.00 53.98           O
ATOM    722  CB  ALA B 111      57.141  -5.984  51.700  1.00 46.54           C
ATOM    723  N   PRO B 112      56.003  -3.567  49.975  1.00 54.74           N
ATOM    724  CA  PRO B 112      56.052  -2.156  49.605  1.00 55.41           C
ATOM    725  C   PRO B 112      56.921  -1.416  50.630  1.00 56.11           C
ATOM    726  O   PRO B 112      57.188  -1.940  51.715  1.00 54.66           O
ATOM    727  CB  PRO B 112      54.580  -1.732  49.693  1.00 56.68           C
ATOM    728  CG  PRO B 112      53.838  -2.983  49.415  1.00 52.74           C
ATOM    729  CD  PRO B 112      54.608  -3.979  50.217  1.00 55.19           C
ATOM    730  N   PHE B 113      57.355  -0.207  50.288  1.00 57.32           N
ATOM    731  CA  PHE B 113      58.177   0.603  51.192  1.00 59.26           C
ATOM    732  C   PHE B 113      57.816   2.079  51.071  1.00 62.40           C
ATOM    733  O   PHE B 113      56.908   2.445  50.313  1.00 63.22           O
ATOM    734  CB  PHE B 113      59.662   0.422  50.885  1.00 55.80           C
ATOM    735  CG  PHE B 113      60.018   0.700  49.465  1.00 54.76           C
ATOM    736  CD1 PHE B 113      59.800  -0.247  48.485  1.00 54.30           C
ATOM    737  CD2 PHE B 113      60.540   1.933  49.096  1.00 56.16           C
ATOM    738  CE1 PHE B 113      60.099   0.029  47.163  1.00 55.59           C
ATOM    739  CE2 PHE B 113      60.840   2.217  47.773  1.00 55.12           C
ATOM    740  CZ  PHE B 113      60.618   1.266  46.807  1.00 53.77           C
ATOM    741  N   ASP B 114      58.534   2.925  51.810  1.00 64.32           N
ATOM    742  CA  ASP B 114      58.280   4.366  51.786  1.00 65.86           C
ATOM    743  C   ASP B 114      56.807   4.647  52.036  1.00 65.13           C
ATOM    744  O   ASP B 114      56.222   5.519  51.405  1.00 65.54           O
ATOM    745  CB  ASP B 114      58.669   4.983  50.430  1.00 69.67           C
ATOM    746  CG  ASP B 114      60.153   5.320  50.328  1.00 73.13           C
ATOM    747  OD1 ASP B 114      60.890   5.065  51.307  1.00 74.27           O
ATOM    748  OD2 ASP B 114      60.578   5.840  49.265  1.00 73.97           O
ATOM    749  N   LEU B 115      56.196   3.891  52.935  1.00 65.48           N
ATOM    750  CA  LEU B 115      54.800   4.118  53.239  1.00 66.55           C
ATOM    751  C   LEU B 115      54.771   5.439  53.979  1.00 68.76           C
ATOM    752  O   LEU B 115      55.735   5.804  54.647  1.00 70.06           O
ATOM    753  CB  LEU B 115      54.244   3.004  54.124  1.00 64.57           C
ATOM    754  CG  LEU B 115      52.798   3.198  54.583  1.00 63.17           C
ATOM    755  CD1 LEU B 115      51.904   3.481  53.390  1.00 62.57           C
ATOM    756  CD2 LEU B 115      52.334   1.961  55.320  1.00 63.31           C
ATOM    757  N   SER B 116      53.675   6.171  53.856  1.00 69.92           N
ATOM    758  CA  SER B 116      53.588   7.448  54.526  1.00 71.56           C
ATOM    759  C   SER B 116      52.217   8.052  54.362  1.00 73.77           C
ATOM    760  O   SER B 116      51.593   7.929  53.305  1.00 73.80           O
ATOM    761  CB  SER B 116      54.632   8.411  53.967  1.00 70.36           C
ATOM    762  OG  SER B 116      54.404   9.725  54.443  1.00 72.40           O
ATOM    763  N   VAL B 117      51.754   8.705  55.422  1.00 75.45           N
ATOM    764  CA  VAL B 117      50.467   9.370  55.418  1.00 76.81           C
ATOM    765  C   VAL B 117      50.697  10.858  55.590  1.00 78.79           C
ATOM    766  O   VAL B 117      51.530  11.289  56.382  1.00 78.76           O
ATOM    767  CB  VAL B 117      49.577   8.897  56.560  1.00 76.43           C
ATOM    768  CG1 VAL B 117      48.210   9.552  56.448  1.00 75.95           C
ATOM    769  CG2 VAL B 117      49.470   7.386  56.535  1.00 75.50           C
ATOM    770  N   VAL B 118      49.965  11.642  54.823  1.00 82.03           N
ATOM    771  CA  VAL B 118      50.087  13.082  54.910  1.00 86.06           C
ATOM    772  C   VAL B 118      48.697  13.612  55.163  1.00 89.10           C
ATOM    773  O   VAL B 118      47.723  13.131  54.581  1.00 88.61           O
ATOM    774  CB  VAL B 118      50.646  13.694  53.599  1.00 85.22           C
ATOM    775  CG1 VAL B 118      50.646  15.215  53.687  1.00 82.30           C
ATOM    776  CG2 VAL B 118      52.061  13.186  53.354  1.00 84.23           C
ATOM    777  N   TYR B 119      48.602  14.584  56.057  1.00 93.42           N
ATOM    778  CA  TYR B 119      47.321  15.183  56.368  1.00 97.58           C
ATOM    779  C   TYR B 119      47.236  16.559  55.727  1.00 98.99           C
ATOM    780  O   TYR B 119      48.172  17.361  55.807  1.00 97.87           O
ATOM    781  CB  TYR B 119      47.123  15.303  57.887  1.00 99.61           C
ATOM    782  CG  TYR B 119      45.763  15.854  58.262  1.00103.79           C
ATOM    783  CD1 TYR B 119      44.601  15.316  57.708  1.00105.86           C
ATOM    784  CD2 TYR B 119      45.630  16.915  59.162  1.00105.76           C
ATOM    785  CE1 TYR B 119      43.340  15.815  58.032  1.00108.06           C
ATOM    786  CE2 TYR B 119      44.367  17.424  59.498  1.00107.53           C
ATOM    787  CZ  TYR B 119      43.226  16.866  58.926  1.00108.32           C
ATOM    788  OH  TYR B 119      41.974  17.350  59.239  1.00108.95           O
ATOM    789  N   ARG B 120      46.115  16.818  55.065  1.00100.62           N
ATOM    790  CA  ARG B 120      45.911  18.107  54.443  1.00103.26           C
ATOM    791  C   ARG B 120      44.796  18.810  55.203  1.00104.23           C
ATOM    792  O   ARG B 120      43.642  18.391  55.137  1.00105.27           O
ATOM    793  CB  ARG B 120      45.527  17.943  52.975  1.00104.27           C
ATOM    794  CG  ARG B 120      45.531  19.258  52.211  1.00106.43           C
ATOM    795  CD  ARG B 120      46.912  19.888  52.254  1.00106.85           C
ATOM    796  NE  ARG B 120      46.930  21.230  51.684  1.00108.04           N
ATOM    797  CZ  ARG B 120      48.018  21.987  51.596  1.00108.06           C
ATOM    798  NH1 ARG B 120      49.184  21.536  52.044  1.00107.60           N
ATOM    799  NH2 ARG B 120      47.945  23.198  51.062  1.00108.28           N
ATOM    800  N   GLU B 121      45.149  19.863  55.940  1.00104.58           N
ATOM    801  CA  GLU B 121      44.178  20.633  56.712  1.00104.73           C
ATOM    802  C   GLU B 121      43.234  21.333  55.745  1.00104.81           C
ATOM    803  O   GLU B 121      42.155  21.792  56.132  1.00104.82           O
ATOM    804  CB  GLU B 121      44.891  21.663  57.593  1.00103.93           C
ATOM    805  N   GLY B 122      43.657  21.409  54.483  1.00104.37           N
ATOM    806  CA  GLY B 122      42.849  22.044  53.463  1.00103.36           C
ATOM    807  C   GLY B 122      41.630  21.216  53.113  1.00102.86           C
ATOM    808  O   GLY B 122      40.500  21.673  53.273  1.00102.56           O
ATOM    809  N   ALA B 123      41.859  19.986  52.660  1.00102.77           N
ATOM    810  CA  ALA B 123      40.778  19.090  52.252  1.00102.50           C
ATOM    811  C   ALA B 123      40.249  18.107  53.308  1.00102.07           C
ATOM    812  O   ALA B 123      39.330  17.335  53.025  1.00101.64           O
ATOM    813  CB  ALA B 123      41.205  18.321  51.018  1.00101.33           C
ATOM    814  N   ASN B 124      40.824  18.135  54.508  1.00102.00           N
ATOM    815  CA  ASN B 124      40.419  17.256  55.615  1.00101.94           C
ATOM    816  C   ASN B 124      40.396  15.751  55.317  1.00100.32           C
ATOM    817  O   ASN B 124      39.371  15.075  55.480  1.00 98.79           O
ATOM    818  CB  ASN B 124      39.062  17.702  56.165  1.00103.63           C
ATOM    819  CG  ASN B 124      39.124  19.075  56.803  1.00105.57           C
ATOM    820  OD1 ASN B 124      39.432  20.069  56.140  1.00106.69           O
ATOM    821  ND2 ASN B 124      38.844  19.137  58.100  1.00105.24           N
ATOM    822  N   ASP B 125      41.551  15.240  54.893  1.00 98.46           N
ATOM    823  CA  ASP B 125      41.726  13.827  54.573  1.00 96.01           C
ATOM    824  C   ASP B 125      43.158  13.406  54.881  1.00 94.22           C
ATOM    825  O   ASP B 125      43.980  14.224  55.294  1.00 92.97           O
ATOM    826  CB  ASP B 125      41.432  13.552  53.091  1.00 94.86           C
ATOM    827  CG  ASP B 125      42.196  14.483  52.156  1.00 93.99           C
ATOM    828  OD1 ASP B 125      43.297  14.942  52.520  1.00 92.47           O
ATOM    829  OD2 ASP B 125      41.693  14.746  51.044  1.00 93.18           O
ATOM    830  N   PHE B 126      43.440  12.122  54.673  1.00 92.32           N
ATOM    831  CA  PHE B 126      44.764  11.557  54.905  1.00 89.65           C
ATOM    832  C   PHE B 126      45.209  10.854  53.635  1.00 86.29           C
ATOM    833  O   PHE B 126      44.562   9.911  53.175  1.00 86.19           O
ATOM    834  CB  PHE B 126      44.720  10.561  56.068  1.00 91.58           C
ATOM    835  CG  PHE B 126      44.468  11.200  57.407  1.00 92.79           C
ATOM    836  CD1 PHE B 126      45.453  11.966  58.025  1.00 93.70           C
ATOM    837  CD2 PHE B 126      43.240  11.056  58.044  1.00 94.47           C
ATOM    838  CE1 PHE B 126      45.220  12.582  59.257  1.00 94.51           C
ATOM    839  CE2 PHE B 126      42.993  11.669  59.279  1.00 95.54           C
ATOM    840  CZ  PHE B 126      43.989  12.434  59.884  1.00 95.32           C
ATOM    841  N   VAL B 127      46.310  11.325  53.065  1.00 83.26           N
ATOM    842  CA  VAL B 127      46.831  10.745  51.832  1.00 81.81           C
ATOM    843  C   VAL B 127      47.893   9.675  52.079  1.00 79.99           C
ATOM    844  O   VAL B 127      49.007   9.961  52.517  1.00 80.74           O
ATOM    845  CB  VAL B 127      47.411  11.844  50.905  1.00 80.83           C
ATOM    846  CG1 VAL B 127      48.034  11.223  49.664  1.00 79.95           C
ATOM    847  CG2 VAL B 127      46.307  12.794  50.497  1.00 80.16           C
ATOM    848  N   VAL B 128      47.532   8.437  51.783  1.00 76.47           N
ATOM    849  CA  VAL B 128      48.437   7.324  51.960  1.00 74.17           C
ATOM    850  C   VAL B 128      49.207   7.020  50.682  1.00 72.98           C
ATOM    851  O   VAL B 128      48.618   6.751  49.635  1.00 73.84           O
ATOM    852  CB  VAL B 128      47.668   6.082  52.372  1.00 73.33           C
ATOM    853  CG1 VAL B 128      48.007   5.722  53.797  1.00 72.83           C
ATOM    854  CG2 VAL B 128      46.180   6.344  52.225  1.00 74.10           C
ATOM    855  N   THR B 129      50.531   7.072  50.760  1.00 70.61           N
ATOM    856  CA  THR B 129      51.349   6.788  49.594  1.00 67.65           C
ATOM    857  C   THR B 129      52.463   5.822  49.987  1.00 67.15           C
ATOM    858  O   THR B 129      52.904   5.803  51.134  1.00 66.85           O
ATOM    859  CB  THR B 129      51.965   8.086  49.000  1.00 65.49           C
ATOM    860  OG1 THR B 129      53.119   8.458  49.744  1.00 65.54           O
ATOM    861  CG2 THR B 129      50.991   9.223  49.080  1.00 65.82           C
ATOM    862  N   PHE B 130      52.895   5.005  49.033  1.00 66.47           N
ATOM    863  CA  PHE B 130      53.962   4.033  49.260  1.00 65.84           C
ATOM    864  C   PHE B 130      54.590   3.668  47.925  1.00 65.26           C
ATOM    865  O   PHE B 130      54.094   4.067  46.886  1.00 63.73           O
ATOM    866  CB  PHE B 130      53.413   2.770  49.926  1.00 65.42           C
ATOM    867  CG  PHE B 130      52.224   2.182  49.222  1.00 63.79           C
ATOM    868  CD1 PHE B 130      50.951   2.710  49.419  1.00 61.82           C
ATOM    869  CD2 PHE B 130      52.378   1.119  48.341  1.00 62.63           C
ATOM    870  CE1 PHE B 130      49.852   2.192  48.749  1.00 59.21           C
ATOM    871  CE2 PHE B 130      51.275   0.598  47.669  1.00 63.09           C
ATOM    872  CZ  PHE B 130      50.010   1.139  47.875  1.00 59.17           C
ATOM    873  N   ASN B 131      55.685   2.918  47.953  1.00 65.95           N
ATOM    874  CA  ASN B 131      56.334   2.516  46.715  1.00 67.16           C
ATOM    875  C   ASN B 131      56.519   0.997  46.628  1.00 65.65           C
ATOM    876  O   ASN B 131      56.463   0.289  47.633  1.00 65.69           O
ATOM    877  CB  ASN B 131      57.695   3.196  46.585  1.00 72.41           C
ATOM    878  CG  ASN B 131      58.101   3.412  45.137  1.00 79.38           C
ATOM    879  OD1 ASN B 131      57.753   2.624  44.253  1.00 78.39           O
ATOM    880  ND2 ASN B 131      58.851   4.479  44.895  1.00 86.70           N
ATOM    881  N   THR B 132      56.724   0.510  45.411  1.00 62.38           N
ATOM    882  CA  THR B 132      56.952  -0.908  45.167  1.00 60.06           C
ATOM    883  C   THR B 132      58.035  -1.006  44.090  1.00 60.23           C
ATOM    884  O   THR B 132      58.056  -0.223  43.132  1.00 60.52           O
ATOM    885  CB  THR B 132      55.639  -1.628  44.712  1.00 57.85           C
ATOM    886  OG1 THR B 132      55.817  -3.051  44.763  1.00 57.86           O
ATOM    887  CG2 THR B 132      55.264  -1.234  43.310  1.00 55.21           C
ATOM    888  N   SER B 133      58.963  -1.936  44.256  1.00 59.00           N
ATOM    889  CA  SER B 133      60.020  -2.066  43.262  1.00 59.31           C
ATOM    890  C   SER B 133      59.513  -2.817  42.042  1.00 58.17           C
ATOM    891  O   SER B 133      60.224  -2.954  41.046  1.00 57.75           O
ATOM    892  CB  SER B 133      61.235  -2.789  43.843  1.00 59.85           C
ATOM    893  OG  SER B 133      60.929  -4.128  44.179  1.00 63.82           O
ATOM    894  N   HIS B 134      58.273  -3.280  42.119  1.00 55.86           N
ATOM    895  CA  HIS B 134      57.688  -4.021  41.024  1.00 55.94           C
ATOM    896  C   HIS B 134      57.312  -3.158  39.838  1.00 56.90           C
ATOM    897  O   HIS B 134      57.147  -3.654  38.723  1.00 57.13           O
ATOM    898  CB  HIS B 134      56.480  -4.798  41.522  1.00 53.53           C
ATOM    899  CG  HIS B 134      56.837  -6.053  42.254  1.00 52.82           C
ATOM    900  ND1 HIS B 134      56.897  -7.283  41.635  1.00 51.78           N
ATOM    901  CD2 HIS B 134      57.146  -6.272  43.554  1.00 51.51           C
ATOM    902  CE1 HIS B 134      57.219  -8.206  42.523  1.00 51.30           C
ATOM    903  NE2 HIS B 134      57.375  -7.620  43.695  1.00 49.87           N
ATOM    904  N   LEU B 135      57.196  -1.858  40.067  1.00 58.93           N
ATOM    905  CA  LEU B 135      56.840  -0.952  38.987  1.00 60.53           C
ATOM    906  C   LEU B 135      57.923  -0.868  37.927  1.00 60.28           C
ATOM    907  O   LEU B 135      57.614  -0.771  36.750  1.00 60.17           O
ATOM    908  CB  LEU B 135      56.526   0.441  39.536  1.00 61.38           C
ATOM    909  CG  LEU B 135      55.225   0.527  40.346  1.00 60.64           C
ATOM    910  CD1 LEU B 135      55.115   1.917  40.951  1.00 60.23           C
ATOM    911  CD2 LEU B 135      54.018   0.203  39.469  1.00 55.48           C
ATOM    912  N   GLN B 136      59.188  -0.923  38.335  1.00 61.64           N
ATOM    913  CA  GLN B 136      60.286  -0.861  37.371  1.00 63.05           C
ATOM    914  C   GLN B 136      60.696  -2.239  36.863  1.00 62.13           C
ATOM    915  O   GLN B 136      61.769  -2.373  36.297  1.00 62.66           O
ATOM    916  CB  GLN B 136      61.542  -0.200  37.966  1.00 64.76           C
ATOM    917  CG  GLN B 136      61.328   0.913  38.972  1.00 68.81           C
ATOM    918  CD  GLN B 136      61.306   0.395  40.402  1.00 73.19           C
ATOM    919  OE1 GLN B 136      62.080  -0.504  40.755  1.00 72.98           O
ATOM    920  NE2 GLN B 136      60.428   0.966  41.240  1.00 73.67           N
ATOM    921  N   LYS B 137      59.869  -3.262  37.068  1.00 62.81           N
ATOM    922  CA  LYS B 137      60.211  -4.616  36.608  1.00 61.79           C
ATOM    923  C   LYS B 137      59.647  -4.964  35.228  1.00 61.24           C
ATOM    924  O   LYS B 137      58.881  -4.201  34.642  1.00 60.53           O
ATOM    925  CB  LYS B 137      59.743  -5.664  37.617  1.00 58.82           C
ATOM    926  CG  LYS B 137      60.490  -5.649  38.938  1.00 57.72           C
ATOM    927  CD  LYS B 137      60.082  -6.846  39.808  1.00 56.35           C
ATOM    928  CE  LYS B 137      60.501  -6.696  41.266  1.00 54.31           C
ATOM    929  NZ  LYS B 137      61.960  -6.765  41.495  1.00 52.72           N
ATOM    930  N   LYS B 138      60.033  -6.133  34.726  1.00 60.73           N
ATOM    931  CA  LYS B 138      59.605  -6.610  33.408  1.00 59.66           C
ATOM    932  C   LYS B 138      58.550  -7.720  33.417  1.00 58.44           C
ATOM    933  O   LYS B 138      57.792  -7.874  32.464  1.00 57.70           O
ATOM    934  CB  LYS B 138      60.820  -7.085  32.602  1.00 58.60           C
ATOM    935  CG  LYS B 138      61.579  -5.968  31.931  1.00 58.35           C
ATOM    936  CD  LYS B 138      62.322  -5.110  32.929  1.00 63.18           C
ATOM    937  CE  LYS B 138      62.517  -3.708  32.375  1.00 65.52           C
ATOM    938  NZ  LYS B 138      62.830  -3.719  30.916  1.00 63.28           N
ATOM    939  N   TYR B 139      58.495  -8.489  34.492  1.00 57.12           N
ATOM    940  CA  TYR B 139      57.525  -9.568  34.574  1.00 57.20           C
ATOM    941  C   TYR B 139      56.316  -9.203  35.424  1.00 56.93           C
ATOM    942  O   TYR B 139      55.273  -8.798  34.921  1.00 57.00           O
ATOM    943  CB  TYR B 139      58.190 -10.825  35.144  1.00 55.34           C
ATOM    944  CG  TYR B 139      59.215 -11.423  34.222  1.00 52.81           C
ATOM    945  CD1 TYR B 139      58.834 -12.060  33.049  1.00 50.60           C
ATOM    946  CD2 TYR B 139      60.575 -11.314  34.504  1.00 52.89           C
ATOM    947  CE1 TYR B 139      59.776 -12.570  32.181  1.00 51.80           C
ATOM    948  CE2 TYR B 139      61.526 -11.820  33.644  1.00 51.46           C
ATOM    949  CZ  TYR B 139      61.125 -12.445  32.482  1.00 52.84           C
ATOM    950  OH  TYR B 139      62.080 -12.921  31.607  1.00 56.63           O
ATOM    951  N   VAL B 140      56.483  -9.349  36.727  1.00 56.19           N
ATOM    952  CA  VAL B 140      55.434  -9.072  37.682  1.00 55.36           C
ATOM    953  C   VAL B 140      55.292  -7.576  37.939  1.00 56.12           C
ATOM    954  O   VAL B 140      55.644  -7.083  39.001  1.00 57.72           O
ATOM    955  CB  VAL B 140      55.750  -9.832  38.981  1.00 54.98           C
ATOM    956  CG1 VAL B 140      54.653  -9.636  40.006  1.00 52.84           C
ATOM    957  CG2 VAL B 140      55.955 -11.313  38.652  1.00 54.13           C
ATOM    958  N   LYS B 141      54.767  -6.852  36.956  1.00 57.80           N
ATOM    959  CA  LYS B 141      54.591  -5.406  37.077  1.00 58.72           C
ATOM    960  C   LYS B 141      53.296  -5.032  37.757  1.00 58.41           C
ATOM    961  O   LYS B 141      53.283  -4.259  38.712  1.00 60.58           O
ATOM    962  CB  LYS B 141      54.612  -4.739  35.704  1.00 58.86           C
ATOM    963  CG  LYS B 141      55.922  -4.816  34.976  1.00 59.81           C
ATOM    964  CD  LYS B 141      55.870  -3.950  33.731  1.00 61.21           C
ATOM    965  CE  LYS B 141      54.904  -4.500  32.697  1.00 61.61           C
ATOM    966  NZ  LYS B 141      55.433  -5.743  32.078  1.00 62.94           N
ATOM    967  N   VAL B 142      52.202  -5.575  37.247  1.00 58.86           N
ATOM    968  CA  VAL B 142      50.881  -5.287  37.784  1.00 59.62           C
ATOM    969  C   VAL B 142      50.654  -5.969  39.111  1.00 59.45           C
ATOM    970  O   VAL B 142      50.767  -7.176  39.218  1.00 57.76           O
ATOM    971  CB  VAL B 142      49.768  -5.725  36.795  1.00 59.97           C
ATOM    972  CG1 VAL B 142      48.425  -5.695  37.471  1.00 58.53           C
ATOM    973  CG2 VAL B 142      49.749  -4.807  35.593  1.00 57.48           C
ATOM    974  N   LEU B 143      50.336  -5.183  40.125  1.00 62.24           N
ATOM    975  CA  LEU B 143      50.070  -5.743  41.441  1.00 65.85           C
ATOM    976  C   LEU B 143      48.736  -5.248  41.952  1.00 67.90           C
ATOM    977  O   LEU B 143      48.111  -4.349  41.377  1.00 69.68           O
ATOM    978  CB  LEU B 143      51.140  -5.339  42.461  1.00 66.69           C
ATOM    979  CG  LEU B 143      52.598  -5.758  42.269  1.00 67.66           C
ATOM    980  CD1 LEU B 143      53.392  -5.300  43.474  1.00 67.14           C
ATOM    981  CD2 LEU B 143      52.700  -7.258  42.112  1.00 66.89           C
ATOM    982  N   MET B 144      48.308  -5.856  43.045  1.00 69.16           N
ATOM    983  CA  MET B 144      47.067  -5.495  43.692  1.00 68.92           C
ATOM    984  C   MET B 144      47.493  -5.316  45.145  1.00 67.57           C
ATOM    985  O   MET B 144      47.846  -6.264  45.834  1.00 67.37           O
ATOM    986  CB  MET B 144      46.044  -6.618  43.516  1.00 69.79           C
ATOM    987  CG  MET B 144      44.623  -6.135  43.242  1.00 71.05           C
ATOM    988  SD  MET B 144      43.619  -5.955  44.732  1.00 71.38           S
ATOM    989  CE  MET B 144      43.229  -7.673  45.049  1.00 69.19           C
ATOM    990  N   HIS B 145      47.494  -4.069  45.578  1.00 67.49           N
ATOM    991  CA  HIS B 145      47.900  -3.711  46.922  1.00 68.24           C
ATOM    992  C   HIS B 145      46.772  -3.817  47.964  1.00 68.73           C
ATOM    993  O   HIS B 145      45.587  -3.729  47.630  1.00 68.60           O
ATOM    994  CB  HIS B 145      48.451  -2.280  46.903  1.00 67.90           C
ATOM    995  CG  HIS B 145      49.469  -2.028  45.831  1.00 67.04           C
ATOM    996  ND1 HIS B 145      50.613  -2.784  45.692  1.00 65.05           N
ATOM    997  CD2 HIS B 145      49.536  -1.072  44.874  1.00 66.58           C
ATOM    998  CE1 HIS B 145      51.340  -2.303  44.700  1.00 64.78           C
ATOM    999  NE2 HIS B 145      50.710  -1.264  44.186  1.00 63.65           N
ATOM   1000  N   ASP B 146      47.153  -4.006  49.226  1.00 68.70           N
ATOM   1001  CA  ASP B 146      46.186  -4.101  50.319  1.00 67.96           C
ATOM   1002  C   ASP B 146      46.571  -3.299  51.550  1.00 66.41           C
ATOM   1003  O   ASP B 146      47.358  -3.745  52.374  1.00 65.05           O
ATOM   1004  CB  ASP B 146      45.961  -5.551  50.739  1.00 68.21           C
ATOM   1005  CG  ASP B 146      45.198  -5.655  52.047  1.00 71.67           C
ATOM   1006  OD1 ASP B 146      44.399  -4.736  52.337  1.00 72.58           O
ATOM   1007  OD2 ASP B 146      45.383  -6.656  52.779  1.00 71.91           O
ATOM   1008  N   VAL B 147      45.989  -2.114  51.673  1.00 66.73           N
ATOM   1009  CA  VAL B 147      46.249  -1.257  52.817  1.00 67.58           C
ATOM   1010  C   VAL B 147      45.397  -1.672  54.003  1.00 67.45           C
ATOM   1011  O   VAL B 147      44.187  -1.789  53.891  1.00 65.84           O
ATOM   1012  CB  VAL B 147      45.943   0.209  52.494  1.00 67.00           C
ATOM   1013  CG1 VAL B 147      46.063   1.049  53.755  1.00 65.48           C
ATOM   1014  CG2 VAL B 147      46.910   0.711  51.435  1.00 65.85           C
ATOM   1015  N   ALA B 148      46.048  -1.891  55.137  1.00 68.78           N
ATOM   1016  CA  ALA B 148      45.364  -2.289  56.351  1.00 72.06           C
ATOM   1017  C   ALA B 148      45.694  -1.322  57.481  1.00 74.42           C
ATOM   1018  O   ALA B 148      46.821  -0.837  57.585  1.00 74.93           O
ATOM   1019  CB  ALA B 148      45.784  -3.690  56.739  1.00 71.81           C
ATOM   1020  N   TYR B 149      44.703  -1.029  58.319  1.00 76.90           N
ATOM   1021  CA  TYR B 149      44.925  -0.145  59.458  1.00 79.27           C
ATOM   1022  C   TYR B 149      44.003  -0.416  60.641  1.00 80.54           C
ATOM   1023  O   TYR B 149      42.798  -0.621  60.479  1.00 79.49           O
ATOM   1024  CB  TYR B 149      44.810   1.325  59.049  1.00 77.85           C
ATOM   1025  CG  TYR B 149      43.477   1.727  58.476  1.00 79.31           C
ATOM   1026  CD1 TYR B 149      43.270   1.752  57.096  1.00 80.32           C
ATOM   1027  CD2 TYR B 149      42.427   2.123  59.308  1.00 78.85           C
ATOM   1028  CE1 TYR B 149      42.048   2.171  56.556  1.00 81.50           C
ATOM   1029  CE2 TYR B 149      41.203   2.539  58.786  1.00 79.07           C
ATOM   1030  CZ  TYR B 149      41.020   2.565  57.409  1.00 80.99           C
ATOM   1031  OH  TYR B 149      39.822   2.993  56.882  1.00 80.57           O
ATOM   1032  N   ARG B 150      44.598  -0.436  61.832  1.00 83.44           N
ATOM   1033  CA  ARG B 150      43.859  -0.655  63.066  1.00 86.64           C
ATOM   1034  C   ARG B 150      44.082   0.522  64.004  1.00 89.10           C
ATOM   1035  O   ARG B 150      44.970   1.345  63.789  1.00 89.76           O
ATOM   1036  CB  ARG B 150      44.292  -1.953  63.760  1.00 86.28           C
ATOM   1037  CG  ARG B 150      45.759  -2.027  64.124  1.00 88.06           C
ATOM   1038  CD  ARG B 150      45.991  -3.021  65.255  1.00 88.51           C
ATOM   1039  NE  ARG B 150      45.975  -2.344  66.551  1.00 91.68           N
ATOM   1040  CZ  ARG B 150      47.044  -1.795  67.127  1.00 92.27           C
ATOM   1041  NH1 ARG B 150      48.226  -1.859  66.526  1.00 91.41           N
ATOM   1042  NH2 ARG B 150      46.933  -1.163  68.294  1.00 90.78           N
ATOM   1043  N   GLN B 151      43.270   0.583  65.054  1.00 91.75           N
ATOM   1044  CA  GLN B 151      43.320   1.658  66.036  1.00 92.48           C
ATOM   1045  C   GLN B 151      43.982   1.186  67.331  1.00 92.94           C
ATOM   1046  O   GLN B 151      43.982  -0.003  67.638  1.00 90.58           O
ATOM   1047  CB  GLN B 151      41.892   2.120  66.311  1.00 93.60           C
ATOM   1048  CG  GLN B 151      41.737   3.513  66.880  1.00 95.56           C
ATOM   1049  CD  GLN B 151      40.276   3.869  67.076  1.00 96.12           C
ATOM   1050  OE1 GLN B 151      39.457   3.687  66.174  1.00 96.59           O
ATOM   1051  NE2 GLN B 151      39.942   4.379  68.253  1.00 96.10           N
ATOM   1052  N   GLU B 152      44.547   2.128  68.084  1.00 95.22           N
ATOM   1053  CA  GLU B 152      45.208   1.811  69.349  1.00 97.28           C
ATOM   1054  C   GLU B 152      44.232   1.082  70.277  1.00 98.27           C
ATOM   1055  O   GLU B 152      44.581   0.071  70.893  1.00 98.07           O
ATOM   1056  CB  GLU B 152      45.732   3.101  70.003  1.00 98.03           C
ATOM   1057  CG  GLU B 152      46.477   2.909  71.327  1.00 99.00           C
ATOM   1058  CD  GLU B 152      47.285   4.138  71.749  1.00100.02           C
ATOM   1059  OE1 GLU B 152      46.731   5.264  71.712  1.00 98.83           O
ATOM   1060  OE2 GLU B 152      48.472   3.973  72.122  1.00 98.61           O
ATOM   1061  N   LYS B 153      43.005   1.592  70.360  1.00 99.23           N
ATOM   1062  CA  LYS B 153      41.965   0.987  71.190  1.00 99.93           C
ATOM   1063  C   LYS B 153      41.790  -0.491  70.840  1.00100.16           C
ATOM   1064  O   LYS B 153      41.840  -1.357  71.711  1.00 99.69           O
ATOM   1065  CB  LYS B 153      40.634   1.712  70.982  1.00 99.95           C
ATOM   1066  CG  LYS B 153      39.470   1.082  71.734  1.00101.02           C
ATOM   1067  CD  LYS B 153      38.140   1.648  71.274  1.00100.64           C
ATOM   1068  CE  LYS B 153      37.908   1.374  69.800  1.00100.76           C
ATOM   1069  NZ  LYS B 153      36.626   1.961  69.335  1.00 99.98           N
ATOM   1070  N   ASP B 154      41.569  -0.770  69.559  1.00100.71           N
ATOM   1071  CA  ASP B 154      41.400  -2.139  69.086  1.00101.92           C
ATOM   1072  C   ASP B 154      42.769  -2.813  68.988  1.00102.84           C
ATOM   1073  O   ASP B 154      43.799  -2.144  69.083  1.00103.19           O
ATOM   1074  CB  ASP B 154      40.713  -2.137  67.721  1.00101.14           C
ATOM   1075  CG  ASP B 154      39.493  -1.422  67.785  1.00 99.75           C
ATOM   1076  N   GLU B 155      42.783  -4.131  68.799  1.00103.19           N
ATOM   1077  CA  GLU B 155      44.044  -4.863  68.713  1.00103.92           C
ATOM   1078  C   GLU B 155      44.226  -5.695  67.452  1.00103.33           C
ATOM   1079  O   GLU B 155      45.154  -5.462  66.672  1.00103.13           O
ATOM   1080  CB  GLU B 155      44.216  -5.761  69.942  1.00105.30           C
ATOM   1081  CG  GLU B 155      44.638  -5.005  71.188  1.00107.15           C
ATOM   1082  CD  GLU B 155      45.992  -4.333  71.022  1.00109.30           C
ATOM   1083  OE1 GLU B 155      47.012  -5.058  70.974  1.00110.64           O
ATOM   1084  OE2 GLU B 155      46.037  -3.081  70.929  1.00108.78           O
ATOM   1085  N   ASN B 156      43.351  -6.674  67.254  1.00102.04           N
ATOM   1086  CA  ASN B 156      43.447  -7.528  66.082  1.00101.06           C
ATOM   1087  C   ASN B 156      42.352  -7.206  65.056  1.00 99.64           C
ATOM   1088  O   ASN B 156      42.058  -8.008  64.159  1.00 99.24           O
ATOM   1089  CB  ASN B 156      43.373  -9.000  66.506  1.00101.46           C
ATOM   1090  CG  ASN B 156      43.828  -9.941  65.411  1.00101.87           C
ATOM   1091  OD1 ASN B 156      44.967  -9.864  64.944  1.00100.83           O
ATOM   1092  ND2 ASN B 156      42.939 -10.832  64.990  1.00102.16           N
ATOM   1093  N   LYS B 157      41.755  -6.023  65.191  1.00 96.56           N
ATOM   1094  CA  LYS B 157      40.707  -5.575  64.274  1.00 92.94           C
ATOM   1095  C   LYS B 157      41.258  -4.565  63.252  1.00 89.41           C
ATOM   1096  O   LYS B 157      41.398  -3.370  63.547  1.00 89.11           O
ATOM   1097  CB  LYS B 157      39.541  -4.961  65.068  1.00 91.96           C
ATOM   1098  N   TRP B 158      41.574  -5.059  62.056  1.00 84.03           N
ATOM   1099  CA  TRP B 158      42.104  -4.230  60.977  1.00 79.50           C
ATOM   1100  C   TRP B 158      41.047  -4.059  59.909  1.00 77.98           C
ATOM   1101  O   TRP B 158      40.126  -4.857  59.813  1.00 78.53           O
ATOM   1102  CB  TRP B 158      43.309  -4.897  60.301  1.00 77.89           C
ATOM   1103  CG  TRP B 158      44.527  -5.057  61.135  1.00 73.29           C
ATOM   1104  CD1 TRP B 158      44.785  -6.045  62.039  1.00 72.28           C
ATOM   1105  CD2 TRP B 158      45.651  -4.178  61.165  1.00 71.51           C
ATOM   1106  NE1 TRP B 158      46.003  -5.833  62.635  1.00 70.85           N
ATOM   1107  CE2 TRP B 158      46.557  -4.692  62.118  1.00 70.74           C
ATOM   1108  CE3 TRP B 158      45.980  -3.002  60.478  1.00 69.87           C
ATOM   1109  CZ2 TRP B 158      47.778  -4.069  62.406  1.00 70.33           C
ATOM   1110  CZ3 TRP B 158      47.195  -2.380  60.765  1.00 70.81           C
ATOM   1111  CH2 TRP B 158      48.076  -2.917  61.723  1.00 69.83           C
ATOM   1112  N   THR B 159      41.183  -3.019  59.100  1.00 76.82           N
ATOM   1113  CA  THR B 159      40.257  -2.805  57.998  1.00 76.19           C
ATOM   1114  C   THR B 159      41.104  -2.567  56.750  1.00 76.35           C
ATOM   1115  O   THR B 159      41.895  -1.623  56.683  1.00 74.83           O
ATOM   1116  CB  THR B 159      39.299  -1.616  58.250  1.00 75.25           C
ATOM   1117  OG1 THR B 159      40.049  -0.407  58.397  1.00 75.97           O
ATOM   1118  CG2 THR B 159      38.468  -1.866  59.498  1.00 72.96           C
ATOM   1119  N   HIS B 160      40.928  -3.453  55.775  1.00 76.68           N
ATOM   1120  CA  HIS B 160      41.670  -3.433  54.520  1.00 76.78           C
ATOM   1121  C   HIS B 160      41.021  -2.652  53.396  1.00 76.17           C
ATOM   1122  O   HIS B 160      39.810  -2.541  53.326  1.00 76.45           O
ATOM   1123  CB  HIS B 160      41.889  -4.869  54.051  1.00 76.94           C
ATOM   1124  CG  HIS B 160      42.406  -5.772  55.122  1.00 77.74           C
ATOM   1125  ND1 HIS B 160      43.732  -5.803  55.493  1.00 79.57           N
ATOM   1126  CD2 HIS B 160      41.765  -6.635  55.943  1.00 78.86           C
ATOM   1127  CE1 HIS B 160      43.886  -6.646  56.497  1.00 80.41           C
ATOM   1128  NE2 HIS B 160      42.708  -7.165  56.791  1.00 80.01           N
ATOM   1129  N   VAL B 161      41.857  -2.136  52.504  1.00 76.04           N
ATOM   1130  CA  VAL B 161      41.425  -1.373  51.341  1.00 74.88           C
ATOM   1131  C   VAL B 161      42.237  -1.905  50.163  1.00 74.92           C
ATOM   1132  O   VAL B 161      43.449  -1.750  50.130  1.00 75.32           O
ATOM   1133  CB  VAL B 161      41.733   0.133  51.524  1.00 75.07           C
ATOM   1134  CG1 VAL B 161      41.183   0.934  50.358  1.00 72.29           C
ATOM   1135  CG2 VAL B 161      41.159   0.625  52.840  1.00 74.54           C
ATOM   1136  N   ASN B 162      41.579  -2.544  49.204  1.00 74.61           N
ATOM   1137  CA  ASN B 162      42.273  -3.092  48.045  1.00 72.76           C
ATOM   1138  C   ASN B 162      42.462  -2.093  46.917  1.00 72.01           C
ATOM   1139  O   ASN B 162      41.567  -1.869  46.108  1.00 73.23           O
ATOM   1140  CB  ASN B 162      41.528  -4.319  47.551  1.00 72.11           C
ATOM   1141  CG  ASN B 162      41.770  -5.509  48.428  1.00 75.39           C
ATOM   1142  OD1 ASN B 162      42.070  -5.366  49.614  1.00 78.43           O
ATOM   1143  ND2 ASN B 162      41.642  -6.698  47.862  1.00 75.93           N
ATOM   1144  N   LEU B 163      43.647  -1.504  46.865  1.00 70.54           N
ATOM   1145  CA  LEU B 163      43.985  -0.513  45.852  1.00 68.64           C
ATOM   1146  C   LEU B 163      44.636  -1.167  44.617  1.00 66.38           C
ATOM   1147  O   LEU B 163      44.754  -2.388  44.542  1.00 64.83           O
ATOM   1148  CB  LEU B 163      44.919   0.531  46.487  1.00 69.73           C
ATOM   1149  CG  LEU B 163      45.317   1.804  45.726  1.00 74.06           C
ATOM   1150  CD1 LEU B 163      44.064   2.581  45.272  1.00 75.45           C
ATOM   1151  CD2 LEU B 163      46.210   2.667  46.623  1.00 71.74           C
ATOM   1152  N   SER B 164      45.023  -0.353  43.639  1.00 65.74           N
ATOM   1153  CA  SER B 164      45.678  -0.841  42.421  1.00 64.65           C
ATOM   1154  C   SER B 164      46.762   0.138  42.009  1.00 64.37           C
ATOM   1155  O   SER B 164      47.427  -0.056  40.994  1.00 63.91           O
ATOM   1156  CB  SER B 164      44.681  -1.022  41.264  1.00 63.89           C
ATOM   1157  OG  SER B 164      44.095  -2.315  41.268  1.00 62.22           O
ATOM   1158  N   SER B 165      46.922   1.195  42.800  1.00 63.49           N
ATOM   1159  CA  SER B 165      47.957   2.191  42.554  1.00 63.42           C
ATOM   1160  C   SER B 165      48.691   2.388  43.866  1.00 63.13           C
ATOM   1161  O   SER B 165      48.342   1.783  44.873  1.00 61.45           O
ATOM   1162  CB  SER B 165      47.370   3.530  42.094  1.00 66.93           C
ATOM   1163  OG  SER B 165      46.760   4.242  43.163  1.00 68.08           O
ATOM   1164  N   THR B 166      49.701   3.249  43.848  1.00 63.78           N
ATOM   1165  CA  THR B 166      50.509   3.518  45.031  1.00 63.83           C
ATOM   1166  C   THR B 166      50.077   4.745  45.835  1.00 63.35           C
ATOM   1167  O   THR B 166      50.858   5.314  46.591  1.00 62.54           O
ATOM   1168  CB  THR B 166      51.987   3.662  44.634  1.00 64.50           C
ATOM   1169  OG1 THR B 166      52.090   4.491  43.470  1.00 66.42           O
ATOM   1170  CG2 THR B 166      52.591   2.299  44.337  1.00 62.98           C
ATOM   1171  N   LYS B 167      48.822   5.134  45.679  1.00 64.63           N
ATOM   1172  CA  LYS B 167      48.302   6.289  46.381  1.00 65.68           C
ATOM   1173  C   LYS B 167      46.851   6.078  46.769  1.00 66.61           C
ATOM   1174  O   LYS B 167      46.006   5.726  45.948  1.00 64.29           O
ATOM   1175  CB  LYS B 167      48.448   7.534  45.509  1.00 66.76           C
ATOM   1176  CG  LYS B 167      48.081   8.826  46.200  1.00 68.78           C
ATOM   1177  CD  LYS B 167      48.495  10.028  45.376  1.00 68.15           C
ATOM   1178  CE  LYS B 167      47.762  11.263  45.858  1.00 70.78           C
ATOM   1179  NZ  LYS B 167      46.274  11.097  45.731  1.00 68.82           N
ATOM   1180  N   LEU B 168      46.582   6.280  48.047  1.00 69.39           N
ATOM   1181  CA  LEU B 168      45.249   6.122  48.586  1.00 72.55           C
ATOM   1182  C   LEU B 168      44.924   7.328  49.428  1.00 74.79           C
ATOM   1183  O   LEU B 168      45.808   8.071  49.857  1.00 74.56           O
ATOM   1184  CB  LEU B 168      45.160   4.873  49.456  1.00 72.79           C
ATOM   1185  CG  LEU B 168      43.778   4.567  50.037  1.00 73.90           C
ATOM   1186  CD1 LEU B 168      42.850   4.066  48.934  1.00 71.64           C
ATOM   1187  CD2 LEU B 168      43.910   3.518  51.136  1.00 72.34           C
ATOM   1188  N   THR B 169      43.641   7.519  49.671  1.00 77.60           N
ATOM   1189  CA  THR B 169      43.203   8.647  50.458  1.00 79.88           C
ATOM   1190  C   THR B 169      42.096   8.208  51.385  1.00 82.15           C
ATOM   1191  O   THR B 169      41.233   7.403  51.014  1.00 82.63           O
ATOM   1192  CB  THR B 169      42.703   9.789  49.545  1.00 77.92           C
ATOM   1193  OG1 THR B 169      43.826  10.396  48.898  1.00 76.58           O
ATOM   1194  CG2 THR B 169      41.954  10.834  50.335  1.00 75.97           C
ATOM   1195  N   LEU B 170      42.155   8.720  52.605  1.00 83.68           N
ATOM   1196  CA  LEU B 170      41.149   8.426  53.607  1.00 86.83           C
ATOM   1197  C   LEU B 170      40.678   9.759  54.180  1.00 89.32           C
ATOM   1198  O   LEU B 170      41.480  10.561  54.664  1.00 88.23           O
ATOM   1199  CB  LEU B 170      41.729   7.533  54.706  1.00 85.81           C
ATOM   1200  CG  LEU B 170      42.074   6.092  54.316  1.00 84.04           C
ATOM   1201  CD1 LEU B 170      42.564   5.356  55.544  1.00 81.52           C
ATOM   1202  CD2 LEU B 170      40.851   5.388  53.726  1.00 83.20           C
ATOM   1203  N   LEU B 171      39.368   9.987  54.100  1.00 91.65           N
ATOM   1204  CA  LEU B 171      38.750  11.219  54.576  1.00 93.80           C
ATOM   1205  C   LEU B 171      38.651  11.312  56.105  1.00 94.25           C
ATOM   1206  O   LEU B 171      38.234  10.361  56.768  1.00 94.15           O
ATOM   1207  CB  LEU B 171      37.354  11.363  53.945  1.00 94.00           C
ATOM   1208  CG  LEU B 171      36.408  10.157  54.052  1.00 96.02           C
ATOM   1209  CD1 LEU B 171      34.975  10.601  53.819  1.00 95.94           C
ATOM   1210  CD2 LEU B 171      36.814   9.082  53.054  1.00 95.00           C
ATOM   1211  N   GLN B 172      39.041  12.465  56.649  1.00 94.63           N
ATOM   1212  CA  GLN B 172      39.002  12.719  58.093  1.00 95.86           C
ATOM   1213  C   GLN B 172      37.846  11.991  58.794  1.00 95.54           C
ATOM   1214  O   GLN B 172      38.058  11.083  59.600  1.00 94.38           O
ATOM   1215  CB  GLN B 172      38.875  14.229  58.346  1.00 96.85           C
ATOM   1216  CG  GLN B 172      40.059  14.873  59.051  1.00 99.26           C
ATOM   1217  CD  GLN B 172      39.964  14.803  60.572  1.00101.02           C
ATOM   1218  OE1 GLN B 172      39.788  13.727  61.147  1.00101.48           O
ATOM   1219  NE2 GLN B 172      40.091  15.956  61.228  1.00 99.61           N
ATOM   1220  N   ARG B 173      36.625  12.396  58.462  1.00 94.91           N
ATOM   1221  CA  ARG B 173      35.426  11.820  59.053  1.00 95.15           C
ATOM   1222  C   ARG B 173      35.146  10.362  58.683  1.00 95.51           C
ATOM   1223  O   ARG B 173      33.987   9.971  58.535  1.00 96.03           O
ATOM   1224  CB  ARG B 173      34.223  12.686  58.698  1.00 94.97           C
ATOM   1225  N   LYS B 174      36.187   9.548  58.544  1.00 94.95           N
ATOM   1226  CA  LYS B 174      35.972   8.144  58.204  1.00 93.70           C
ATOM   1227  C   LYS B 174      36.508   7.243  59.303  1.00 91.58           C
ATOM   1228  O   LYS B 174      36.255   6.038  59.323  1.00 90.85           O
ATOM   1229  CB  LYS B 174      36.649   7.802  56.872  1.00 94.60           C
ATOM   1230  CG  LYS B 174      36.117   6.523  56.258  1.00 96.54           C
ATOM   1231  CD  LYS B 174      34.619   6.651  55.964  1.00 97.84           C
ATOM   1232  CE  LYS B 174      33.943   5.289  55.881  1.00 97.11           C
ATOM   1233  NZ  LYS B 174      33.947   4.608  57.202  1.00 97.18           N
ATOM   1234  N   LEU B 175      37.243   7.854  60.225  1.00 90.68           N
ATOM   1235  CA  LEU B 175      37.848   7.152  61.350  1.00 89.15           C
ATOM   1236  C   LEU B 175      38.037   8.087  62.549  1.00 87.31           C
ATOM   1237  O   LEU B 175      38.317   9.277  62.395  1.00 86.20           O
ATOM   1238  CB  LEU B 175      39.194   6.559  60.906  1.00 90.92           C
ATOM   1239  CG  LEU B 175      39.950   7.364  59.827  1.00 91.11           C
ATOM   1240  CD1 LEU B 175      40.546   8.625  60.423  1.00 91.06           C
ATOM   1241  CD2 LEU B 175      41.043   6.511  59.220  1.00 90.19           C
ATOM   1242  N   GLN B 176      37.873   7.531  63.741  1.00 85.43           N
ATOM   1243  CA  GLN B 176      38.003   8.259  65.000  1.00 84.67           C
ATOM   1244  C   GLN B 176      38.905   9.495  65.033  1.00 84.05           C
ATOM   1245  O   GLN B 176      39.890   9.583  64.303  1.00 83.93           O
ATOM   1246  CB  GLN B 176      38.473   7.292  66.069  1.00 85.57           C
ATOM   1247  CG  GLN B 176      37.577   6.101  66.200  1.00 88.52           C
ATOM   1248  CD  GLN B 176      36.214   6.484  66.713  1.00 90.51           C
ATOM   1249  OE1 GLN B 176      36.077   6.939  67.851  1.00 92.35           O
ATOM   1250  NE2 GLN B 176      35.192   6.312  65.877  1.00 90.53           N
ATOM   1251  N   PRO B 177      38.558  10.482  65.879  1.00 83.56           N
ATOM   1252  CA  PRO B 177      39.349  11.712  66.012  1.00 81.60           C
ATOM   1253  C   PRO B 177      40.212  11.519  67.251  1.00 80.17           C
ATOM   1254  O   PRO B 177      39.867  10.722  68.131  1.00 77.85           O
ATOM   1255  CB  PRO B 177      38.295  12.802  66.226  1.00 81.09           C
ATOM   1256  CG  PRO B 177      36.972  12.126  65.907  1.00 82.44           C
ATOM   1257  CD  PRO B 177      37.195  10.715  66.373  1.00 82.97           C
ATOM   1258  N   ALA B 178      41.325  12.243  67.321  1.00 79.24           N
ATOM   1259  CA  ALA B 178      42.244  12.126  68.455  1.00 78.62           C
ATOM   1260  C   ALA B 178      42.742  10.686  68.584  1.00 78.02           C
ATOM   1261  O   ALA B 178      43.469  10.342  69.514  1.00 76.61           O
ATOM   1262  CB  ALA B 178      41.557  12.563  69.741  1.00 77.66           C
ATOM   1263  N   ALA B 179      42.343   9.845  67.636  1.00 78.35           N
ATOM   1264  CA  ALA B 179      42.757   8.452  67.629  1.00 75.91           C
ATOM   1265  C   ALA B 179      44.112   8.335  66.934  1.00 75.61           C
ATOM   1266  O   ALA B 179      44.421   9.095  66.011  1.00 74.05           O
ATOM   1267  CB  ALA B 179      41.721   7.609  66.916  1.00 74.18           C
ATOM   1268  N   MET B 180      44.922   7.392  67.410  1.00 75.00           N
ATOM   1269  CA  MET B 180      46.249   7.132  66.868  1.00 74.23           C
ATOM   1270  C   MET B 180      46.117   5.868  66.012  1.00 72.49           C
ATOM   1271  O   MET B 180      45.631   4.839  66.491  1.00 71.99           O
ATOM   1272  CB  MET B 180      47.236   6.909  68.015  1.00 76.74           C
ATOM   1273  CG  MET B 180      48.661   6.672  67.563  1.00 83.30           C
ATOM   1274  SD  MET B 180      49.797   6.205  68.892  1.00 88.15           S
ATOM   1275  CE  MET B 180      49.793   4.388  68.745  1.00 87.22           C
ATOM   1276  N   TYR B 181      46.538   5.939  64.751  1.00 69.75           N
ATOM   1277  CA  TYR B 181      46.403   4.789  63.861  1.00 69.32           C
ATOM   1278  C   TYR B 181      47.667   4.142  63.338  1.00 68.27           C
ATOM   1279  O   TYR B 181      48.662   4.808  63.067  1.00 69.92           O
ATOM   1280  CB  TYR B 181      45.537   5.141  62.652  1.00 68.74           C
ATOM   1281  CG  TYR B 181      44.053   4.935  62.837  1.00 68.69           C
ATOM   1282  CD1 TYR B 181      43.232   5.980  63.286  1.00 69.14           C
ATOM   1283  CD2 TYR B 181      43.456   3.715  62.506  1.00 67.83           C
ATOM   1284  CE1 TYR B 181      41.846   5.818  63.387  1.00 69.78           C
ATOM   1285  CE2 TYR B 181      42.072   3.538  62.603  1.00 70.52           C
ATOM   1286  CZ  TYR B 181      41.274   4.599  63.042  1.00 71.87           C
ATOM   1287  OH  TYR B 181      39.910   4.449  63.102  1.00 73.78           O
ATOM   1288  N   GLU B 182      47.599   2.825  63.183  1.00 66.13           N
ATOM   1289  CA  GLU B 182      48.709   2.053  62.663  1.00 65.48           C
ATOM   1290  C   GLU B 182      48.340   1.636  61.258  1.00 63.74           C
ATOM   1291  O   GLU B 182      47.268   1.074  61.038  1.00 64.23           O
ATOM   1292  CB  GLU B 182      48.942   0.796  63.488  1.00 66.15           C
ATOM   1293  CG  GLU B 182      50.235   0.100  63.115  1.00 68.71           C
ATOM   1294  CD  GLU B 182      50.286  -1.347  63.553  1.00 70.87           C
ATOM   1295  OE1 GLU B 182      49.905  -1.643  64.707  1.00 71.70           O
ATOM   1296  OE2 GLU B 182      50.729  -2.190  62.742  1.00 71.07           O
ATOM   1297  N   ILE B 183      49.215   1.902  60.299  1.00 61.04           N
ATOM   1298  CA  ILE B 183      48.892   1.515  58.944  1.00 59.00           C
ATOM   1299  C   ILE B 183      50.004   0.758  58.248  1.00 57.66           C
ATOM   1300  O   ILE B 183      51.186   1.018  58.468  1.00 55.84           O
ATOM   1301  CB  ILE B 183      48.470   2.743  58.097  1.00 58.29           C
ATOM   1302  CG1 ILE B 183      47.688   2.249  56.883  1.00 55.96           C
ATOM   1303  CG2 ILE B 183      49.690   3.580  57.701  1.00 54.28           C
ATOM   1304  CD1 ILE B 183      46.914   3.309  56.178  1.00 55.12           C
ATOM   1305  N   LYS B 184      49.606  -0.193  57.411  1.00 56.94           N
ATOM   1306  CA  LYS B 184      50.567  -0.998  56.672  1.00 56.51           C
ATOM   1307  C   LYS B 184      50.015  -1.489  55.340  1.00 56.05           C
ATOM   1308  O   LYS B 184      48.806  -1.458  55.114  1.00 54.99           O
ATOM   1309  CB  LYS B 184      51.027  -2.175  57.534  1.00 55.18           C
ATOM   1310  CG  LYS B 184      49.945  -3.141  57.934  1.00 52.07           C
ATOM   1311  CD  LYS B 184      50.486  -4.011  59.022  1.00 51.68           C
ATOM   1312  CE  LYS B 184      49.657  -5.244  59.269  1.00 48.33           C
ATOM   1313  NZ  LYS B 184      50.338  -6.037  60.324  1.00 47.81           N
ATOM   1314  N   VAL B 185      50.915  -1.940  54.466  1.00 55.11           N
ATOM   1315  CA  VAL B 185      50.534  -2.408  53.133  1.00 53.56           C
ATOM   1316  C   VAL B 185      51.252  -3.692  52.743  1.00 53.90           C
ATOM   1317  O   VAL B 185      52.347  -3.974  53.231  1.00 53.75           O
ATOM   1318  CB  VAL B 185      50.928  -1.383  52.030  1.00 53.61           C
ATOM   1319  CG1 VAL B 185      50.000  -1.512  50.847  1.00 54.36           C
ATOM   1320  CG2 VAL B 185      50.966   0.020  52.573  1.00 53.08           C
ATOM   1321  N   ARG B 186      50.628  -4.451  51.846  1.00 53.24           N
ATOM   1322  CA  ARG B 186      51.211  -5.671  51.287  1.00 52.85           C
ATOM   1323  C   ARG B 186      50.726  -5.779  49.836  1.00 53.74           C
ATOM   1324  O   ARG B 186      49.779  -5.097  49.447  1.00 51.89           O
ATOM   1325  CB  ARG B 186      50.852  -6.909  52.107  1.00 51.05           C
ATOM   1326  CG  ARG B 186      49.416  -7.252  52.179  1.00 51.91           C
ATOM   1327  CD  ARG B 186      49.274  -8.558  52.912  1.00 56.56           C
ATOM   1328  NE  ARG B 186      47.883  -8.979  53.008  1.00 59.16           N
ATOM   1329  CZ  ARG B 186      47.465 -10.002  53.742  1.00 60.49           C
ATOM   1330  NH1 ARG B 186      48.329 -10.711  54.446  1.00 61.05           N
ATOM   1331  NH2 ARG B 186      46.182 -10.310  53.769  1.00 61.60           N
ATOM   1332  N   SER B 187      51.394  -6.598  49.030  1.00 54.94           N
ATOM   1333  CA  SER B 187      51.046  -6.725  47.614  1.00 55.40           C
ATOM   1334  C   SER B 187      50.878  -8.154  47.119  1.00 56.17           C
ATOM   1335  O   SER B 187      51.346  -9.097  47.744  1.00 56.75           O
ATOM   1336  CB  SER B 187      52.108  -6.038  46.755  1.00 56.05           C
ATOM   1337  OG  SER B 187      52.261  -4.675  47.105  1.00 59.22           O
ATOM   1338  N   ILE B 188      50.223  -8.296  45.972  1.00 56.24           N
ATOM   1339  CA  ILE B 188      49.982  -9.611  45.397  1.00 57.63           C
ATOM   1340  C   ILE B 188      49.936  -9.562  43.865  1.00 61.10           C
ATOM   1341  O   ILE B 188      49.513  -8.566  43.269  1.00 59.65           O
ATOM   1342  CB  ILE B 188      48.663 -10.193  45.963  1.00 57.19           C
ATOM   1343  CG1 ILE B 188      48.505 -11.656  45.561  1.00 53.20           C
ATOM   1344  CG2 ILE B 188      47.478  -9.344  45.511  1.00 54.78           C
ATOM   1345  CD1 ILE B 188      47.559 -12.403  46.463  1.00 50.45           C
ATOM   1346  N   PRO B 189      50.400 -10.634  43.205  1.00 63.50           N
ATOM   1347  CA  PRO B 189      50.369 -10.620  41.742  1.00 65.27           C
ATOM   1348  C   PRO B 189      48.928 -10.517  41.245  1.00 68.50           C
ATOM   1349  O   PRO B 189      48.085 -11.385  41.522  1.00 68.03           O
ATOM   1350  CB  PRO B 189      51.027 -11.950  41.369  1.00 64.48           C
ATOM   1351  CG  PRO B 189      51.951 -12.200  42.505  1.00 63.44           C
ATOM   1352  CD  PRO B 189      51.108 -11.827  43.698  1.00 63.71           C
ATOM   1353  N   ASP B 190      48.640  -9.448  40.514  1.00 70.65           N
ATOM   1354  CA  ASP B 190      47.301  -9.273  40.006  1.00 71.66           C
ATOM   1355  C   ASP B 190      47.180  -9.173  38.509  1.00 72.66           C
ATOM   1356  O   ASP B 190      46.795  -8.133  37.992  1.00 73.02           O
ATOM   1357  CB  ASP B 190      46.645  -8.050  40.631  1.00 71.88           C
ATOM   1358  CG  ASP B 190      45.221  -7.846  40.141  1.00 73.79           C
ATOM   1359  OD1 ASP B 190      44.608  -8.836  39.673  1.00 71.18           O
ATOM   1360  OD2 ASP B 190      44.719  -6.701  40.238  1.00 73.98           O
ATOM   1361  N   HIS B 191      47.528 -10.236  37.798  1.00 73.59           N
ATOM   1362  CA  HIS B 191      47.343 -10.222  36.357  1.00 74.29           C
ATOM   1363  C   HIS B 191      47.574 -11.552  35.688  1.00 74.71           C
ATOM   1364  O   HIS B 191      46.711 -12.437  35.748  1.00 75.82           O
ATOM   1365  CB  HIS B 191      48.187  -9.163  35.661  1.00 73.17           C
ATOM   1366  CG  HIS B 191      47.754  -8.917  34.247  1.00 76.45           C
ATOM   1367  ND1 HIS B 191      48.416  -9.446  33.156  1.00 77.12           N
ATOM   1368  CD2 HIS B 191      46.668  -8.279  33.748  1.00 76.71           C
ATOM   1369  CE1 HIS B 191      47.757  -9.143  32.052  1.00 76.35           C
ATOM   1370  NE2 HIS B 191      46.692  -8.436  32.384  1.00 77.13           N
ATOM   1371  N   TYR B 192      48.716 -11.692  35.023  1.00 72.75           N
ATOM   1372  CA  TYR B 192      49.007 -12.944  34.354  1.00 71.40           C
ATOM   1373  C   TYR B 192      49.615 -13.891  35.359  1.00 70.26           C
ATOM   1374  O   TYR B 192      49.260 -15.065  35.416  1.00 70.15           O
ATOM   1375  CB  TYR B 192      49.963 -12.732  33.180  1.00 72.78           C
ATOM   1376  CG  TYR B 192      50.570 -14.016  32.661  1.00 74.33           C
ATOM   1377  CD1 TYR B 192      51.581 -14.660  33.369  1.00 74.50           C
ATOM   1378  CD2 TYR B 192      50.121 -14.601  31.477  1.00 74.77           C
ATOM   1379  CE1 TYR B 192      52.131 -15.846  32.925  1.00 75.36           C
ATOM   1380  CE2 TYR B 192      50.673 -15.795  31.020  1.00 74.67           C
ATOM   1381  CZ  TYR B 192      51.677 -16.409  31.754  1.00 75.93           C
ATOM   1382  OH  TYR B 192      52.237 -17.594  31.345  1.00 77.79           O
ATOM   1383  N   PHE B 193      50.536 -13.377  36.162  1.00 68.22           N
ATOM   1384  CA  PHE B 193      51.180 -14.212  37.160  1.00 65.06           C
ATOM   1385  C   PHE B 193      50.263 -14.289  38.366  1.00 63.20           C
ATOM   1386  O   PHE B 193      49.492 -13.373  38.617  1.00 62.46           O
ATOM   1387  CB  PHE B 193      52.541 -13.625  37.541  1.00 62.51           C
ATOM   1388  CG  PHE B 193      53.362 -13.183  36.357  1.00 60.14           C
ATOM   1389  CD1 PHE B 193      53.183 -11.922  35.799  1.00 58.95           C
ATOM   1390  CD2 PHE B 193      54.298 -14.028  35.784  1.00 58.45           C
ATOM   1391  CE1 PHE B 193      53.927 -11.512  34.687  1.00 54.14           C
ATOM   1392  CE2 PHE B 193      55.041 -13.618  34.672  1.00 55.90           C
ATOM   1393  CZ  PHE B 193      54.848 -12.357  34.131  1.00 53.70           C
ATOM   1394  N   LYS B 194      50.337 -15.403  39.086  1.00 63.62           N
ATOM   1395  CA  LYS B 194      49.519 -15.638  40.267  1.00 63.43           C
ATOM   1396  C   LYS B 194      50.469 -15.904  41.400  1.00 64.74           C
ATOM   1397  O   LYS B 194      51.647 -16.172  41.167  1.00 65.18           O
ATOM   1398  CB  LYS B 194      48.640 -16.870  40.077  1.00 62.98           C
ATOM   1399  CG  LYS B 194      47.835 -16.765  38.916  1.00 65.03           C
ATOM   1400  N   GLY B 195      49.963 -15.851  42.624  1.00 64.79           N
ATOM   1401  CA  GLY B 195      50.821 -16.102  43.761  1.00 65.96           C
ATOM   1402  C   GLY B 195      50.255 -15.738  45.115  1.00 68.12           C
ATOM   1403  O   GLY B 195      49.049 -15.571  45.279  1.00 70.15           O
ATOM   1404  N   PHE B 196      51.149 -15.604  46.089  1.00 68.29           N
ATOM   1405  CA  PHE B 196      50.795 -15.287  47.464  1.00 66.84           C
ATOM   1406  C   PHE B 196      51.023 -13.817  47.793  1.00 66.74           C
ATOM   1407  O   PHE B 196      51.501 -13.056  46.955  1.00 68.23           O
ATOM   1408  CB  PHE B 196      51.627 -16.165  48.394  1.00 66.24           C
ATOM   1409  CG  PHE B 196      51.719 -17.586  47.937  1.00 68.98           C
ATOM   1410  CD1 PHE B 196      50.569 -18.312  47.644  1.00 66.63           C
ATOM   1411  CD2 PHE B 196      52.958 -18.205  47.777  1.00 71.70           C
ATOM   1412  CE1 PHE B 196      50.650 -19.628  47.202  1.00 65.34           C
ATOM   1413  CE2 PHE B 196      53.046 -19.524  47.334  1.00 70.20           C
ATOM   1414  CZ  PHE B 196      51.884 -20.234  47.047  1.00 68.04           C
ATOM   1415  N   TRP B 197      50.674 -13.420  49.015  1.00 64.71           N
ATOM   1416  CA  TRP B 197      50.859 -12.046  49.443  1.00 61.85           C
ATOM   1417  C   TRP B 197      52.309 -11.782  49.804  1.00 61.84           C
ATOM   1418  O   TRP B 197      53.048 -12.692  50.195  1.00 60.79           O
ATOM   1419  CB  TRP B 197      50.010 -11.725  50.667  1.00 62.07           C
ATOM   1420  CG  TRP B 197      48.568 -11.615  50.397  1.00 62.81           C
ATOM   1421  CD1 TRP B 197      47.624 -12.576  50.580  1.00 62.86           C
ATOM   1422  CD2 TRP B 197      47.885 -10.464  49.900  1.00 63.64           C
ATOM   1423  NE1 TRP B 197      46.388 -12.096  50.230  1.00 63.73           N
ATOM   1424  CE2 TRP B 197      46.519 -10.800  49.807  1.00 63.10           C
ATOM   1425  CE3 TRP B 197      48.296  -9.177  49.519  1.00 64.17           C
ATOM   1426  CZ2 TRP B 197      45.556  -9.897  49.353  1.00 62.29           C
ATOM   1427  CZ3 TRP B 197      47.338  -8.278  49.064  1.00 63.71           C
ATOM   1428  CH2 TRP B 197      45.982  -8.646  48.985  1.00 64.15           C
ATOM   1429  N   SER B 198      52.694 -10.515  49.675  1.00 59.22           N
ATOM   1430  CA  SER B 198      54.025 -10.055  50.003  1.00 55.21           C
ATOM   1431  C   SER B 198      54.047  -9.910  51.524  1.00 54.32           C
ATOM   1432  O   SER B 198      53.001  -9.936  52.155  1.00 56.65           O
ATOM   1433  CB  SER B 198      54.240  -8.696  49.362  1.00 53.67           C
ATOM   1434  OG  SER B 198      53.466  -7.719  50.032  1.00 46.27           O
ATOM   1435  N   GLU B 199      55.220  -9.789  52.126  1.00 53.15           N
ATOM   1436  CA  GLU B 199      55.280  -9.584  53.563  1.00 53.37           C
ATOM   1437  C   GLU B 199      54.678  -8.199  53.758  1.00 53.90           C
ATOM   1438  O   GLU B 199      54.409  -7.504  52.781  1.00 53.20           O
ATOM   1439  CB  GLU B 199      56.731  -9.582  54.065  1.00 54.58           C
ATOM   1440  CG  GLU B 199      57.433 -10.936  54.017  1.00 55.87           C
ATOM   1441  CD  GLU B 199      56.827 -11.957  54.979  1.00 60.57           C
ATOM   1442  OE1 GLU B 199      56.866 -11.728  56.219  1.00 58.12           O
ATOM   1443  OE2 GLU B 199      56.315 -12.994  54.489  1.00 58.85           O
ATOM   1444  N   TRP B 200      54.445  -7.793  54.998  1.00 55.29           N
ATOM   1445  CA  TRP B 200      53.895  -6.467  55.218  1.00 55.24           C
ATOM   1446  C   TRP B 200      55.022  -5.454  55.213  1.00 55.49           C
ATOM   1447  O   TRP B 200      56.142  -5.732  55.635  1.00 52.71           O
ATOM   1448  CB  TRP B 200      53.186  -6.350  56.561  1.00 55.00           C
ATOM   1449  CG  TRP B 200      51.936  -7.103  56.695  1.00 60.69           C
ATOM   1450  CD1 TRP B 200      51.760  -8.296  57.341  1.00 62.29           C
ATOM   1451  CD2 TRP B 200      50.645  -6.711  56.212  1.00 63.51           C
ATOM   1452  NE1 TRP B 200      50.430  -8.673  57.294  1.00 61.09           N
ATOM   1453  CE2 TRP B 200      49.726  -7.720  56.605  1.00 61.48           C
ATOM   1454  CE3 TRP B 200      50.172  -5.606  55.486  1.00 63.02           C
ATOM   1455  CZ2 TRP B 200      48.366  -7.658  56.293  1.00 59.66           C
ATOM   1456  CZ3 TRP B 200      48.815  -5.544  55.178  1.00 61.90           C
ATOM   1457  CH2 TRP B 200      47.930  -6.565  55.583  1.00 61.09           C
ATOM   1458  N   SER B 201      54.710  -4.268  54.731  1.00 57.65           N
ATOM   1459  CA  SER B 201      55.667  -3.180  54.715  1.00 60.08           C
ATOM   1460  C   SER B 201      55.734  -2.720  56.162  1.00 59.34           C
ATOM   1461  O   SER B 201      54.763  -2.863  56.906  1.00 59.11           O
ATOM   1462  CB  SER B 201      55.120  -2.037  53.887  1.00 60.73           C
ATOM   1463  OG  SER B 201      53.874  -1.637  54.449  1.00 63.58           O
ATOM   1464  N   PRO B 202      56.874  -2.171  56.595  1.00 58.72           N
ATOM   1465  CA  PRO B 202      56.866  -1.736  57.992  1.00 58.40           C
ATOM   1466  C   PRO B 202      55.679  -0.777  58.255  1.00 59.42           C
ATOM   1467  O   PRO B 202      55.166  -0.132  57.341  1.00 58.19           O
ATOM   1468  CB  PRO B 202      58.242  -1.084  58.157  1.00 56.37           C
ATOM   1469  CG  PRO B 202      58.709  -0.834  56.742  1.00 55.39           C
ATOM   1470  CD  PRO B 202      58.194  -1.984  55.978  1.00 56.08           C
ATOM   1471  N   SER B 203      55.231  -0.701  59.500  1.00 60.52           N
ATOM   1472  CA  SER B 203      54.099   0.145  59.833  1.00 61.44           C
ATOM   1473  C   SER B 203      54.405   1.639  59.993  1.00 63.33           C
ATOM   1474  O   SER B 203      55.535   2.053  60.254  1.00 64.21           O
ATOM   1475  CB  SER B 203      53.431  -0.391  61.103  1.00 61.83           C
ATOM   1476  OG  SER B 203      53.012  -1.738  60.942  1.00 60.62           O
ATOM   1477  N   TYR B 204      53.372   2.448  59.806  1.00 64.46           N
ATOM   1478  CA  TYR B 204      53.487   3.889  59.958  1.00 65.09           C
ATOM   1479  C   TYR B 204      52.431   4.239  60.992  1.00 65.66           C
ATOM   1480  O   TYR B 204      51.316   3.711  60.970  1.00 64.87           O
ATOM   1481  CB  TYR B 204      53.171   4.618  58.646  1.00 66.29           C
ATOM   1482  CG  TYR B 204      53.565   6.093  58.613  1.00 66.82           C
ATOM   1483  CD1 TYR B 204      54.859   6.483  58.263  1.00 65.74           C
ATOM   1484  CD2 TYR B 204      52.631   7.096  58.882  1.00 67.33           C
ATOM   1485  CE1 TYR B 204      55.209   7.822  58.172  1.00 66.20           C
ATOM   1486  CE2 TYR B 204      52.973   8.442  58.794  1.00 67.37           C
ATOM   1487  CZ  TYR B 204      54.262   8.795  58.433  1.00 68.12           C
ATOM   1488  OH  TYR B 204      54.597  10.120  58.304  1.00 69.48           O
ATOM   1489  N   TYR B 205      52.786   5.124  61.907  1.00 66.59           N
ATOM   1490  CA  TYR B 205      51.851   5.522  62.933  1.00 66.70           C
ATOM   1491  C   TYR B 205      51.606   7.015  62.855  1.00 68.29           C
ATOM   1492  O   TYR B 205      52.539   7.818  62.790  1.00 69.99           O
ATOM   1493  CB  TYR B 205      52.393   5.154  64.312  1.00 65.29           C
ATOM   1494  CG  TYR B 205      52.583   3.666  64.540  1.00 62.97           C
ATOM   1495  CD1 TYR B 205      53.650   2.977  63.969  1.00 62.22           C
ATOM   1496  CD2 TYR B 205      51.718   2.957  65.361  1.00 62.16           C
ATOM   1497  CE1 TYR B 205      53.851   1.617  64.219  1.00 60.25           C
ATOM   1498  CE2 TYR B 205      51.912   1.605  65.614  1.00 61.43           C
ATOM   1499  CZ  TYR B 205      52.977   0.940  65.048  1.00 60.11           C
ATOM   1500  OH  TYR B 205      53.169  -0.392  65.338  1.00 58.43           O
ATOM   1501  N   PHE B 206      50.339   7.385  62.846  1.00 68.51           N
ATOM   1502  CA  PHE B 206      49.979   8.783  62.789  1.00 68.50           C
ATOM   1503  C   PHE B 206      48.774   8.968  63.689  1.00 68.00           C
ATOM   1504  O   PHE B 206      48.059   8.008  63.968  1.00 65.39           O
ATOM   1505  CB  PHE B 206      49.660   9.175  61.349  1.00 70.27           C
ATOM   1506  CG  PHE B 206      48.517   8.408  60.750  1.00 71.51           C
ATOM   1507  CD1 PHE B 206      47.271   9.009  60.580  1.00 70.27           C
ATOM   1508  CD2 PHE B 206      48.677   7.080  60.372  1.00 72.55           C
ATOM   1509  CE1 PHE B 206      46.207   8.305  60.044  1.00 68.68           C
ATOM   1510  CE2 PHE B 206      47.611   6.364  59.832  1.00 73.09           C
ATOM   1511  CZ  PHE B 206      46.374   6.983  59.669  1.00 71.24           C
ATOM   1512  N   ARG B 207      48.571  10.196  64.162  1.00 70.89           N
ATOM   1513  CA  ARG B 207      47.446  10.506  65.039  1.00 73.41           C
ATOM   1514  C   ARG B 207      46.420  11.364  64.319  1.00 73.82           C
ATOM   1515  O   ARG B 207      46.772  12.217  63.504  1.00 73.91           O
ATOM   1516  CB  ARG B 207      47.917  11.231  66.307  1.00 74.74           C
ATOM   1517  CG  ARG B 207      46.775  11.546  67.259  1.00 77.51           C
ATOM   1518  CD  ARG B 207      47.249  11.970  68.630  1.00 78.80           C
ATOM   1519  NE  ARG B 207      46.153  12.468  69.464  1.00 81.12           N
ATOM   1520  CZ  ARG B 207      45.374  13.506  69.145  1.00 83.80           C
ATOM   1521  NH1 ARG B 207      45.556  14.164  68.003  1.00 83.46           N
ATOM   1522  NH2 ARG B 207      44.421  13.907  69.983  1.00 83.10           N
ATOM   1523  N   THR B 208      45.147  11.122  64.625  1.00 74.79           N
ATOM   1524  CA  THR B 208      44.046  11.859  64.017  1.00 74.66           C
ATOM   1525  C   THR B 208      43.678  13.075  64.850  1.00 75.15           C
ATOM   1526  O   THR B 208      43.697  13.025  66.080  1.00 75.27           O
ATOM   1527  CB  THR B 208      42.801  10.963  63.870  1.00 74.79           C
ATOM   1528  OG1 THR B 208      43.071   9.937  62.913  1.00 75.32           O
ATOM   1529  CG2 THR B 208      41.598  11.770  63.403  1.00 75.76           C
ATOM   1530  N   PRO B 209      43.352  14.196  64.182  1.00 75.93           N
ATOM   1531  CA  PRO B 209      42.964  15.458  64.829  1.00 75.70           C
ATOM   1532  C   PRO B 209      41.670  15.351  65.640  1.00 74.29           C
ATOM   1533  O   PRO B 209      41.676  15.496  66.863  1.00 73.22           O
ATOM   1534  CB  PRO B 209      42.823  16.412  63.649  1.00 76.10           C
ATOM   1535  CG  PRO B 209      43.862  15.893  62.680  1.00 75.91           C
ATOM   1536  CD  PRO B 209      43.620  14.407  62.747  1.00 76.13           C
TER    1537      PRO B 209
CONECT   21   22   11
CONECT   22   21   25   23
CONECT   23   22   24   26
CONECT   24   23
CONECT   25   22
CONECT   48  163   47
CONECT  163   48  162
CONECT  189  190  182
CONECT  190  189  193  191
CONECT  191  190  192  195
CONECT  192  191
CONECT  193  190  194
CONECT  194  193
CONECT  239  240  234
CONECT  240  239  243  241
CONECT  241  240  242  244
CONECT  242  241
CONECT  243  240
CONECT  294  341  293
CONECT  319  320  314
CONECT  320  319  323  321
CONECT  321  320  322  324
CONECT  322  321
CONECT  323  320
CONECT  331  332  326
CONECT  332  331  335  333
CONECT  333  332  334  336
CONECT  334  333
CONECT  335  332
CONECT  341  294  340
CONECT  380  381  371
CONECT  381  380  384  382
CONECT  382  381  383  386
CONECT  383  382
CONECT  384  381  385
CONECT  385  384
CONECT  403  404  396
CONECT  404  403  407  405
CONECT  405  404  406  408
CONECT  406  405
CONECT  407  404
CONECT  535  536  531
CONECT  536  535  539  537
CONECT  537  536  538  540
CONECT  538  537
CONECT  539  536
CONECT  553  621  552
CONECT  590  591  583
CONECT  591  590  594  592
CONECT  592  591  593  595
CONECT  593  592
CONECT  594  591
CONECT  621  553  620
CONECT  800  801  791
CONECT  801  800  804  802
CONECT  802  801  803  805
CONECT  803  802
CONECT  804  801
CONECT 1070 1071 1063
CONECT 1071 1070 1074 1072
CONECT 1072 1071 1073 1076
CONECT 1073 1072
CONECT 1074 1071 1075
CONECT 1075 1074
CONECT 1093 1094 1087
CONECT 1094 1093 1097 1095
CONECT 1095 1094 1096 1098
CONECT 1096 1095
CONECT 1097 1094
CONECT 1220 1221 1213
CONECT 1221 1220 1224 1222
CONECT 1222 1221 1223 1225
CONECT 1223 1222
CONECT 1224 1221
CONECT 1394 1395 1385
CONECT 1395 1394 1398 1396
CONECT 1396 1395 1397 1400
CONECT 1397 1396
CONECT 1398 1395 1399
CONECT 1399 1398
CONECT 1530 1536 1531 1525
CONECT 1531 1530 1534 1532
CONECT 1532 1531 1533
CONECT 1533 1532
CONECT 1534 1531 1535
CONECT 1535 1534 1536
CONECT 1536 1530 1535
END
