# Supplementary material for: ProteinDJ: A high‐performance and modular protein design pipeline
Source: Protein Sci. 2026 Jan 21;35(2):e70464. doi: 10.1002/pro.70464 (PMC12820799; doi:10.1002/pro.70464)
Supplement: Supplementary file 2 — DATA S1. Compressed archive containing input PDB and Bindsweeper YAML files used for benchmarking and comparison of sequence design methods. [file PRO-35-e70464-s001.zip › SupplementaryFile1/benchmarktargets/4zxb_ir.pdb]

HEADER    HORMONE RECEPTOR/IMMUNE SYSTEM          20-MAY-15   4ZXB              
TITLE     STRUCTURE OF THE HUMAN INSULIN RECEPTOR ECTODOMAIN, IRDELTABETA       
TITLE    2 CONSTRUCT, IN COMPLEX WITH FOUR FAB MOLECULES                        
COMPND    MOL_ID: 1;                                                            
COMPND   2 MOLECULE: FAB 83-7 HEAVY CHAIN;                                      
COMPND   3 CHAIN: A;                                                            
COMPND   4 ENGINEERED: YES;                                                     
COMPND   5 MOL_ID: 2;                                                           
COMPND   6 MOLECULE: FAB 83-7 LIGHT CHAIN;                                      
COMPND   7 CHAIN: B;                                                            
COMPND   8 ENGINEERED: YES;                                                     
COMPND   9 MOL_ID: 3;                                                           
COMPND  10 MOLECULE: FAB 83-14 HEAVY CHAIN;                                     
COMPND  11 CHAIN: C;                                                            
COMPND  12 ENGINEERED: YES;                                                     
COMPND  13 MOL_ID: 4;                                                           
COMPND  14 MOLECULE: FAB 83-14 LIGHT CHAIN;                                     
COMPND  15 CHAIN: D;                                                            
COMPND  16 ENGINEERED: YES;                                                     
COMPND  17 MOL_ID: 5;                                                           
COMPND  18 MOLECULE: INSULIN RECEPTOR;                                          
COMPND  19 CHAIN: E;                                                            
COMPND  20 ENGINEERED: YES;                                                     
COMPND  21 MUTATION: YES                                                        
SOURCE    MOL_ID: 1;                                                            
SOURCE   2 ORGANISM_SCIENTIFIC: MUS MUSCULUS;                                   
SOURCE   3 ORGANISM_COMMON: MOUSE;                                              
SOURCE   4 ORGANISM_TAXID: 10090;                                               
SOURCE   5 EXPRESSION_SYSTEM: MUS MUSCULUS;                                     
SOURCE   6 EXPRESSION_SYSTEM_TAXID: 10090;                                      
SOURCE   7 MOL_ID: 2;                                                           
SOURCE   8 ORGANISM_SCIENTIFIC: MUS MUSCULUS;                                   
SOURCE   9 ORGANISM_COMMON: MOUSE;                                              
SOURCE  10 ORGANISM_TAXID: 10090;                                               
SOURCE  11 EXPRESSION_SYSTEM: MUS MUSCULUS;                                     
SOURCE  12 EXPRESSION_SYSTEM_TAXID: 10090;                                      
SOURCE  13 MOL_ID: 3;                                                           
SOURCE  14 ORGANISM_SCIENTIFIC: MUS MUSCULUS;                                   
SOURCE  15 ORGANISM_COMMON: MOUSE;                                              
SOURCE  16 ORGANISM_TAXID: 10090;                                               
SOURCE  17 GENE: IGH-1A;                                                        
SOURCE  18 EXPRESSION_SYSTEM: MUS MUSCULUS;                                     
SOURCE  19 EXPRESSION_SYSTEM_TAXID: 10090;                                      
SOURCE  20 MOL_ID: 4;                                                           
SOURCE  21 ORGANISM_SCIENTIFIC: MUS MUSCULUS;                                   
SOURCE  22 ORGANISM_COMMON: MOUSE;                                              
SOURCE  23 ORGANISM_TAXID: 10090;                                               
SOURCE  24 GENE: IGKC, IGK-C;                                                   
SOURCE  25 EXPRESSION_SYSTEM: MUS MUSCULUS;                                     
SOURCE  26 EXPRESSION_SYSTEM_TAXID: 10090;                                      
SOURCE  27 MOL_ID: 5;                                                           
SOURCE  28 ORGANISM_SCIENTIFIC: HOMO SAPIENS;                                   
SOURCE  29 ORGANISM_TAXID: 9606;                                                
SOURCE  30 EXPRESSION_SYSTEM: CRICETULUS GRISEUS;                               
SOURCE  31 EXPRESSION_SYSTEM_TAXID: 10029;                                      
SOURCE  32 EXPRESSION_SYSTEM_CELL_LINE: LEC8;                                   
SOURCE  33 EXPRESSION_SYSTEM_VECTOR_TYPE: GLUTAMINE SYNTHASE;                   
SOURCE  34 EXPRESSION_SYSTEM_PLASMID: PEE14                                     
KEYWDS    RECEPTOR TYROSINE KINASE EXTRACELLULAR DOMAIN ANTIBODY FRAGMENTS,     
KEYWDS   2 HORMONE RECEPTOR-IMMUNE SYSTEM COMPLEX                               
EXPDTA    X-RAY DIFFRACTION                                                     
AUTHOR    T.CROLL,B.J.SMITH,M.B.MARGETTS,J.WHITTAKER,M.A.WEISS,C.W.WARD,        
AUTHOR   2 M.C.LAWRENCE                                                         
REVDAT   6   20-NOV-24 4ZXB    1       HETSYN LINK                              
REVDAT   5   29-JUL-20 4ZXB    1       COMPND REMARK HETNAM LINK                
REVDAT   5 2                   1       SITE   ATOM                              
REVDAT   4   08-JAN-20 4ZXB    1       REMARK                                   
REVDAT   3   06-SEP-17 4ZXB    1       JRNL   REMARK                            
REVDAT   2   09-MAR-16 4ZXB    1       JRNL                                     
REVDAT   1   24-FEB-16 4ZXB    0                                                
SPRSDE     24-FEB-16 4ZXB      2DTG 3LOH                                        
JRNL        AUTH   T.I.CROLL,B.J.SMITH,M.B.MARGETTS,J.WHITTAKER,M.A.WEISS,      
JRNL        AUTH 2 C.W.WARD,M.C.LAWRENCE                                        
JRNL        TITL   HIGHER-RESOLUTION STRUCTURE OF THE HUMAN INSULIN RECEPTOR    
JRNL        TITL 2 ECTODOMAIN: MULTI-MODAL INCLUSION OF THE INSERT DOMAIN.      
JRNL        REF    STRUCTURE                     V.  24   469 2016              
JRNL        REFN                   ISSN 0969-2126                               
JRNL        PMID   26853939                                                     
JRNL        DOI    10.1016/J.STR.2015.12.014                                    
REMARK   2                                                                      
REMARK   2 RESOLUTION.    3.30 ANGSTROMS.                                       
REMARK   3                                                                      
REMARK   3 REFINEMENT.                                                          
REMARK   3   PROGRAM     : BUSTER 2.10.2                                        
REMARK   3   AUTHORS     : BRICOGNE,BLANC,BRANDL,FLENSBURG,KELLER,              
REMARK   3               : PACIOREK,ROVERSI,SHARFF,SMART,VONRHEIN,              
REMARK   3               : WOMACK,MATTHEWS,TEN EYCK,TRONRUD                     
REMARK   3                                                                      
REMARK   3  DATA USED IN REFINEMENT.                                            
REMARK   3   RESOLUTION RANGE HIGH (ANGSTROMS) : 3.30                           
REMARK   3   RESOLUTION RANGE LOW  (ANGSTROMS) : 34.46                          
REMARK   3   DATA CUTOFF            (SIGMA(F)) : 0.000                          
REMARK   3   COMPLETENESS FOR RANGE        (%) : 98.0                           
REMARK   3   NUMBER OF REFLECTIONS             : 57926                          
REMARK   3                                                                      
REMARK   3  FIT TO DATA USED IN REFINEMENT.                                     
REMARK   3   CROSS-VALIDATION METHOD           : THROUGHOUT                     
REMARK   3   FREE R VALUE TEST SET SELECTION   : RANDOM                         
REMARK   3   R VALUE     (WORKING + TEST SET)  : 0.207                          
REMARK   3   R VALUE            (WORKING SET)  : 0.205                          
REMARK   3   FREE R VALUE                      : 0.237                          
REMARK   3   FREE R VALUE TEST SET SIZE   (%)  : 5.030                          
REMARK   3   FREE R VALUE TEST SET COUNT       : 2911                           
REMARK   3   ESTIMATED ERROR OF FREE R VALUE   : NULL                           
REMARK   3                                                                      
REMARK   3  FIT IN THE HIGHEST RESOLUTION BIN.                                  
REMARK   3   TOTAL NUMBER OF BINS USED               : 20                       
REMARK   3   BIN RESOLUTION RANGE HIGH   (ANGSTROMS) : 3.30                     
REMARK   3   BIN RESOLUTION RANGE LOW    (ANGSTROMS) : 3.39                     
REMARK   3   BIN COMPLETENESS (WORKING+TEST)     (%) : 98.01                    
REMARK   3   REFLECTIONS IN BIN (WORKING + TEST SET) : 3679                     
REMARK   3   BIN R VALUE        (WORKING + TEST SET) : 0.2314                   
REMARK   3   REFLECTIONS IN BIN        (WORKING SET) : 3492                     
REMARK   3   BIN R VALUE               (WORKING SET) : 0.2317                   
REMARK   3   BIN FREE R VALUE                        : 0.2253                   
REMARK   3   BIN FREE R VALUE TEST SET SIZE      (%) : 5.08                     
REMARK   3   BIN FREE R VALUE TEST SET COUNT         : 187                      
REMARK   3   ESTIMATED ERROR OF BIN FREE R VALUE     : NULL                     
REMARK   3                                                                      
REMARK   3  NUMBER OF NON-HYDROGEN ATOMS USED IN REFINEMENT.                    
REMARK   3   PROTEIN ATOMS            : 12601                                   
REMARK   3   NUCLEIC ACID ATOMS       : 0                                       
REMARK   3   HETEROGEN ATOMS          : 317                                     
REMARK   3   SOLVENT ATOMS            : 0                                       
REMARK   3                                                                      
REMARK   3  B VALUES.                                                           
REMARK   3   FROM WILSON PLOT           (A**2) : 90.48                          
REMARK   3   MEAN B VALUE      (OVERALL, A**2) : 134.1                          
REMARK   3   OVERALL ANISOTROPIC B VALUE.                                       
REMARK   3    B11 (A**2) : -13.59690                                            
REMARK   3    B22 (A**2) : 16.81540                                             
REMARK   3    B33 (A**2) : -3.21850                                             
REMARK   3    B12 (A**2) : 0.00000                                              
REMARK   3    B13 (A**2) : 0.00000                                              
REMARK   3    B23 (A**2) : 0.00000                                              
REMARK   3                                                                      
REMARK   3  ESTIMATED COORDINATE ERROR.                                         
REMARK   3   ESD FROM LUZZATI PLOT                    (A) : 0.912               
REMARK   3   DPI (BLOW EQ-10) BASED ON R VALUE        (A) : 0.854               
REMARK   3   DPI (BLOW EQ-9) BASED ON FREE R VALUE    (A) : 0.359               
REMARK   3   DPI (CRUICKSHANK) BASED ON R VALUE       (A) : 0.978               
REMARK   3   DPI (CRUICKSHANK) BASED ON FREE R VALUE  (A) : 0.370               
REMARK   3                                                                      
REMARK   3   REFERENCES: BLOW, D. (2002) ACTA CRYST D58, 792-797                
REMARK   3               CRUICKSHANK, D.W.J. (1999) ACTA CRYST D55, 583-601     
REMARK   3                                                                      
REMARK   3 CORRELATION COEFFICIENTS.                                            
REMARK   3   CORRELATION COEFFICIENT FO-FC      : 0.926                         
REMARK   3   CORRELATION COEFFICIENT FO-FC FREE : 0.913                         
REMARK   3                                                                      
REMARK   3   NUMBER OF GEOMETRIC FUNCTION TERMS DEFINED : 15                    
REMARK   3   TERM                          COUNT    WEIGHT   FUNCTION.          
REMARK   3    BOND LENGTHS              : 13273  ; 2.000  ; HARMONIC            
REMARK   3    BOND ANGLES               : 18079  ; 2.000  ; HARMONIC            
REMARK   3    TORSION ANGLES            : 4561   ; 20.000 ; SINUSOIDAL          
REMARK   3    TRIGONAL CARBON PLANES    : 296    ; 2.000  ; HARMONIC            
REMARK   3    GENERAL PLANES            : 1888   ; 5.000  ; HARMONIC            
REMARK   3    ISOTROPIC THERMAL FACTORS : 13273  ; 5.000  ; HARMONIC            
REMARK   3    BAD NON-BONDED CONTACTS   : NULL   ; NULL   ; NULL                
REMARK   3    IMPROPER TORSIONS         : NULL   ; NULL   ; NULL                
REMARK   3    PSEUDOROTATION ANGLES     : NULL   ; NULL   ; NULL                
REMARK   3    CHIRAL IMPROPER TORSION   : 1804   ; 5.000  ; SEMIHARMONIC        
REMARK   3    SUM OF OCCUPANCIES        : NULL   ; NULL   ; NULL                
REMARK   3    UTILITY DISTANCES         : NULL   ; NULL   ; NULL                
REMARK   3    UTILITY ANGLES            : NULL   ; NULL   ; NULL                
REMARK   3    UTILITY TORSION           : NULL   ; NULL   ; NULL                
REMARK   3    IDEAL-DIST CONTACT TERM   : 14752  ; 4.000  ; SEMIHARMONIC        
REMARK   3                                                                      
REMARK   3   RMS DEVIATIONS FROM IDEAL VALUES.                                  
REMARK   3    BOND LENGTHS                       (A) : 0.010                    
REMARK   3    BOND ANGLES                  (DEGREES) : 1.33                     
REMARK   3    PEPTIDE OMEGA TORSION ANGLES (DEGREES) : 3.80                     
REMARK   3    OTHER TORSION ANGLES         (DEGREES) : 10.22                    
REMARK   3                                                                      
REMARK   3  TLS DETAILS                                                         
REMARK   3   NUMBER OF TLS GROUPS  : 26                                         
REMARK   3                                                                      
REMARK   3   TLS GROUP : 1                                                      
REMARK   3    SELECTION: { E|1 - E|162 E|168 - E|172 E|177 - E|191 }            
REMARK   3    ORIGIN FOR THE GROUP (A):   39.0482  120.1740   38.3950           
REMARK   3    T TENSOR                                                          
REMARK   3     T11:    0.5568 T22:   -0.0143                                    
REMARK   3     T33:   -0.4358 T12:   -0.2862                                    
REMARK   3     T13:   -0.1189 T23:    0.0293                                    
REMARK   3    L TENSOR                                                          
REMARK   3     L11:    2.3673 L22:    2.5128                                    
REMARK   3     L33:    4.4298 L12:   -0.3653                                    
REMARK   3     L13:    0.2808 L23:    0.9264                                    
REMARK   3    S TENSOR                                                          
REMARK   3     S11:   -0.0918 S12:   -0.2473 S13:   -0.1798                     
REMARK   3     S21:    0.3017 S22:    0.2361 S23:   -0.1260                     
REMARK   3     S31:   -0.8617 S32:    0.0831 S33:   -0.1443                     
REMARK   3                                                                      
REMARK   3   TLS GROUP : 2                                                      
REMARK   3    SELECTION: { E|192 - E|267 E|274 - E|311 }                        
REMARK   3    ORIGIN FOR THE GROUP (A):   31.7307  110.8760   15.1132           
REMARK   3    T TENSOR                                                          
REMARK   3     T11:    0.4308 T22:    0.0694                                    
REMARK   3     T33:   -0.3415 T12:   -0.3040                                    
REMARK   3     T13:    0.0596 T23:    0.0531                                    
REMARK   3    L TENSOR                                                          
REMARK   3     L11:    2.5726 L22:    5.3161                                    
REMARK   3     L33:    4.2521 L12:    2.2125                                    
REMARK   3     L13:   -0.0975 L23:   -1.0319                                    
REMARK   3    S TENSOR                                                          
REMARK   3     S11:   -0.1527 S12:   -0.3018 S13:   -0.1309                     
REMARK   3     S21:    0.6563 S22:    0.2163 S23:    0.0679                     
REMARK   3     S31:   -0.3692 S32:   -0.1664 S33:   -0.0635                     
REMARK   3                                                                      
REMARK   3   TLS GROUP : 3                                                      
REMARK   3    SELECTION: { E|312 - E|464 }                                      
REMARK   3    ORIGIN FOR THE GROUP (A):    9.7407   75.4884   34.4809           
REMARK   3    T TENSOR                                                          
REMARK   3     T11:   -0.3092 T22:    0.2554                                    
REMARK   3     T33:   -0.1558 T12:   -0.1084                                    
REMARK   3     T13:    0.1171 T23:    0.0186                                    
REMARK   3    L TENSOR                                                          
REMARK   3     L11:    5.8186 L22:    4.9412                                    
REMARK   3     L33:    8.2918 L12:    0.5061                                    
REMARK   3     L13:    0.2964 L23:    0.6005                                    
REMARK   3    S TENSOR                                                          
REMARK   3     S11:   -0.3809 S12:    0.7786 S13:   -0.1162                     
REMARK   3     S21:   -0.0643 S22:   -0.0723 S23:   -0.4277                     
REMARK   3     S31:   -0.6040 S32:    0.8928 S33:    0.4532                     
REMARK   3                                                                      
REMARK   3   TLS GROUP : 4                                                      
REMARK   3    SELECTION: { E|465 - E|515 E|531 - E|594 }                        
REMARK   3    ORIGIN FOR THE GROUP (A):  -22.3364   73.6344   42.0641           
REMARK   3    T TENSOR                                                          
REMARK   3     T11:   -0.3451 T22:   -0.1231                                    
REMARK   3     T33:   -0.0409 T12:    0.1209                                    
REMARK   3     T13:   -0.0444 T23:   -0.0645                                    
REMARK   3    L TENSOR                                                          
REMARK   3     L11:    4.6001 L22:    2.3341                                    
REMARK   3     L33:    6.5067 L12:   -1.9401                                    
REMARK   3     L13:    0.8885 L23:   -0.1804                                    
REMARK   3    S TENSOR                                                          
REMARK   3     S11:    0.3116 S12:   -0.4383 S13:   -0.4478                     
REMARK   3     S21:   -0.1637 S22:   -0.1606 S23:   -0.5520                     
REMARK   3     S31:   -0.1129 S32:   -0.2055 S33:   -0.1511                     
REMARK   3                                                                      
REMARK   3   TLS GROUP : 5                                                      
REMARK   3    SELECTION: { E|595 - E|656 E|754 - E|817 }                        
REMARK   3    ORIGIN FOR THE GROUP (A):  -38.2847  122.6320   34.6693           
REMARK   3    T TENSOR                                                          
REMARK   3     T11:    0.4543 T22:   -0.2286                                    
REMARK   3     T33:   -0.3066 T12:    0.2911                                    
REMARK   3     T13:    0.0039 T23:   -0.0276                                    
REMARK   3    L TENSOR                                                          
REMARK   3     L11:    0.1532 L22:    8.2255                                    
REMARK   3     L33:    2.6291 L12:   -1.8662                                    
REMARK   3     L13:    0.3909 L23:    0.2901                                    
REMARK   3    S TENSOR                                                          
REMARK   3     S11:    0.2874 S12:    0.4011 S13:    0.1506                     
REMARK   3     S21:   -0.9266 S22:   -0.3907 S23:   -0.6432                     
REMARK   3     S31:   -0.1774 S32:    0.0324 S33:    0.1033                     
REMARK   3                                                                      
REMARK   3   TLS GROUP : 6                                                      
REMARK   3    SELECTION: { E|694 - E|710 }                                      
REMARK   3    ORIGIN FOR THE GROUP (A):  -24.3830  109.8390   52.9279           
REMARK   3    T TENSOR                                                          
REMARK   3     T11:    0.2308 T22:    0.2310                                    
REMARK   3     T33:   -0.3447 T12:    0.2649                                    
REMARK   3     T13:    0.1888 T23:   -0.1165                                    
REMARK   3    L TENSOR                                                          
REMARK   3     L11:    5.1623 L22:    0.0000                                    
REMARK   3     L33:    1.0048 L12:   -4.2455                                    
REMARK   3     L13:   -3.5434 L23:    1.3701                                    
REMARK   3    S TENSOR                                                          
REMARK   3     S11:    0.0044 S12:    0.2138 S13:   -0.0958                     
REMARK   3     S21:    0.1090 S22:   -0.1712 S23:   -0.2463                     
REMARK   3     S31:   -0.1202 S32:    0.1364 S33:    0.1668                     
REMARK   3                                                                      
REMARK   3   TLS GROUP : 7                                                      
REMARK   3    SELECTION: { E|818 - E|910 }                                      
REMARK   3    ORIGIN FOR THE GROUP (A):  -49.3398  159.9880   36.7490           
REMARK   3    T TENSOR                                                          
REMARK   3     T11:    0.5827 T22:   -0.2526                                    
REMARK   3     T33:   -0.4138 T12:    0.2650                                    
REMARK   3     T13:   -0.2514 T23:    0.0218                                    
REMARK   3    L TENSOR                                                          
REMARK   3     L11:    5.0274 L22:    7.4323                                    
REMARK   3     L33:    1.9906 L12:   -0.8554                                    
REMARK   3     L13:   -0.2335 L23:    0.7699                                    
REMARK   3    S TENSOR                                                          
REMARK   3     S11:    0.2003 S12:    0.1802 S13:   -0.3207                     
REMARK   3     S21:   -0.6632 S22:   -0.3563 S23:   -0.0548                     
REMARK   3     S31:    0.2629 S32:    0.3761 S33:    0.1561                     
REMARK   3                                                                      
REMARK   3   TLS GROUP : 8                                                      
REMARK   3    SELECTION: { A|1 - A|112 }                                        
REMARK   3    ORIGIN FOR THE GROUP (A):   43.0115  116.4310   -9.7451           
REMARK   3    T TENSOR                                                          
REMARK   3     T11:   -0.0282 T22:   -0.0342                                    
REMARK   3     T33:   -0.0792 T12:   -0.2265                                    
REMARK   3     T13:    0.0297 T23:    0.0214                                    
REMARK   3    L TENSOR                                                          
REMARK   3     L11:    1.7141 L22:    3.6610                                    
REMARK   3     L33:    5.2115 L12:    0.5916                                    
REMARK   3     L13:   -1.5893 L23:    0.1215                                    
REMARK   3    S TENSOR                                                          
REMARK   3     S11:    0.3917 S12:   -0.2938 S13:   -0.2323                     
REMARK   3     S21:    0.3628 S22:   -0.3645 S23:   -0.5726                     
REMARK   3     S31:   -0.1563 S32:    0.1441 S33:   -0.0272                     
REMARK   3                                                                      
REMARK   3   TLS GROUP : 9                                                      
REMARK   3    SELECTION: { B|1 - B|109 }                                        
REMARK   3    ORIGIN FOR THE GROUP (A):   24.4946  126.6990   -6.9001           
REMARK   3    T TENSOR                                                          
REMARK   3     T11:   -0.0306 T22:   -0.0017                                    
REMARK   3     T33:   -0.1662 T12:   -0.1319                                    
REMARK   3     T13:    0.2392 T23:   -0.0363                                    
REMARK   3    L TENSOR                                                          
REMARK   3     L11:    1.9931 L22:    6.9263                                    
REMARK   3     L33:    5.4308 L12:   -1.8093                                    
REMARK   3     L13:    0.1647 L23:   -1.8999                                    
REMARK   3    S TENSOR                                                          
REMARK   3     S11:    0.4693 S12:    0.0809 S13:    0.3932                     
REMARK   3     S21:    0.5535 S22:   -0.1399 S23:    0.2656                     
REMARK   3     S31:   -0.7851 S32:   -0.8693 S33:   -0.3294                     
REMARK   3                                                                      
REMARK   3   TLS GROUP : 10                                                     
REMARK   3    SELECTION: { A|113 - A|133 A|139 - A|219 }                        
REMARK   3    ORIGIN FOR THE GROUP (A):   49.5995  139.1790  -29.0461           
REMARK   3    T TENSOR                                                          
REMARK   3     T11:    0.3230 T22:   -0.0908                                    
REMARK   3     T33:   -0.2726 T12:   -0.1138                                    
REMARK   3     T13:    0.3040 T23:    0.0089                                    
REMARK   3    L TENSOR                                                          
REMARK   3     L11:    3.4364 L22:    5.1925                                    
REMARK   3     L33:    2.7276 L12:    1.6755                                    
REMARK   3     L13:   -0.9694 L23:   -1.3140                                    
REMARK   3    S TENSOR                                                          
REMARK   3     S11:    0.1946 S12:   -0.2454 S13:    0.1221                     
REMARK   3     S21:    0.0467 S22:   -0.0805 S23:    0.4966                     
REMARK   3     S31:   -0.6801 S32:    0.3843 S33:   -0.1141                     
REMARK   3                                                                      
REMARK   3   TLS GROUP : 11                                                     
REMARK   3    SELECTION: { B|110 - B|218 }                                      
REMARK   3    ORIGIN FOR THE GROUP (A):   37.8926  143.6460  -39.5123           
REMARK   3    T TENSOR                                                          
REMARK   3     T11:    0.3777 T22:   -0.2810                                    
REMARK   3     T33:   -0.1004 T12:    0.0471                                    
REMARK   3     T13:    0.2276 T23:    0.0887                                    
REMARK   3    L TENSOR                                                          
REMARK   3     L11:    6.1173 L22:    1.4727                                    
REMARK   3     L33:    5.1105 L12:   -0.6360                                    
REMARK   3     L13:   -4.6102 L23:   -0.3821                                    
REMARK   3    S TENSOR                                                          
REMARK   3     S11:    0.3551 S12:    0.5724 S13:    0.1421                     
REMARK   3     S21:   -0.2446 S22:    0.0800 S23:    0.5383                     
REMARK   3     S31:   -0.1018 S32:   -0.5710 S33:   -0.4351                     
REMARK   3                                                                      
REMARK   3   TLS GROUP : 12                                                     
REMARK   3    SELECTION: { C|1 - C|84 C|89 - C|109 }                            
REMARK   3    ORIGIN FOR THE GROUP (A):  -49.7277   77.0803   39.3958           
REMARK   3    T TENSOR                                                          
REMARK   3     T11:   -0.4166 T22:    0.5208                                    
REMARK   3     T33:   -0.0826 T12:    0.3040                                    
REMARK   3     T13:    0.1417 T23:   -0.2674                                    
REMARK   3    L TENSOR                                                          
REMARK   3     L11:    3.0477 L22:    4.4643                                    
REMARK   3     L33:    1.6356 L12:    0.6931                                    
REMARK   3     L13:   -0.7938 L23:    0.9826                                    
REMARK   3    S TENSOR                                                          
REMARK   3     S11:   -0.0375 S12:   -0.8244 S13:    0.2439                     
REMARK   3     S21:    0.2951 S22:   -0.5329 S23:    1.0615                     
REMARK   3     S31:   -0.6162 S32:   -0.8964 S33:    0.5704                     
REMARK   3                                                                      
REMARK   3   TLS GROUP : 13                                                     
REMARK   3    SELECTION: { C|110 - C|126 C|135 - C|183 C|194 - C|209 }          
REMARK   3    ORIGIN FOR THE GROUP (A):  -74.6858   59.7382   24.9776           
REMARK   3    T TENSOR                                                          
REMARK   3     T11:   -0.6080 T22:    0.6080                                    
REMARK   3     T33:    0.5805 T12:    0.2844                                    
REMARK   3     T13:    0.0495 T23:   -0.2417                                    
REMARK   3    L TENSOR                                                          
REMARK   3     L11:   10.3548 L22:    0.7634                                    
REMARK   3     L33:    3.7571 L12:    3.5661                                    
REMARK   3     L13:    2.1120 L23:    5.1121                                    
REMARK   3    S TENSOR                                                          
REMARK   3     S11:   -0.0750 S12:    0.2787 S13:   -0.2751                     
REMARK   3     S21:    0.2718 S22:    0.0684 S23:    0.1507                     
REMARK   3     S31:    0.0630 S32:   -0.3562 S33:    0.0066                     
REMARK   3                                                                      
REMARK   3   TLS GROUP : 14                                                     
REMARK   3    SELECTION: { D|1 - D|106 }                                        
REMARK   3    ORIGIN FOR THE GROUP (A):  -38.1636   66.1737   24.0044           
REMARK   3    T TENSOR                                                          
REMARK   3     T11:   -0.3106 T22:    0.2360                                    
REMARK   3     T33:   -0.1355 T12:    0.1858                                    
REMARK   3     T13:    0.1343 T23:   -0.0694                                    
REMARK   3    L TENSOR                                                          
REMARK   3     L11:    5.0096 L22:    6.0251                                    
REMARK   3     L33:    6.7664 L12:    1.3936                                    
REMARK   3     L13:    2.5413 L23:    4.1738                                    
REMARK   3    S TENSOR                                                          
REMARK   3     S11:    0.0167 S12:    0.4848 S13:   -0.1526                     
REMARK   3     S21:   -0.5792 S22:   -0.1457 S23:    0.3425                     
REMARK   3     S31:   -0.5303 S32:   -0.5531 S33:    0.1290                     
REMARK   3                                                                      
REMARK   3   TLS GROUP : 15                                                     
REMARK   3    SELECTION: { D|107 - D|147 D|159 - D|179 D|196 - D|209 }          
REMARK   3    ORIGIN FOR THE GROUP (A):  -67.0902   58.8883    9.9081           
REMARK   3    T TENSOR                                                          
REMARK   3     T11:   -0.6080 T22:    0.6080                                    
REMARK   3     T33:    0.0653 T12:    0.3040                                    
REMARK   3     T13:   -0.1741 T23:   -0.2722                                    
REMARK   3    L TENSOR                                                          
REMARK   3     L11:   11.7000 L22:    0.9430                                    
REMARK   3     L33:    9.4792 L12:    0.2208                                    
REMARK   3     L13:    2.9107 L23:    0.1614                                    
REMARK   3    S TENSOR                                                          
REMARK   3     S11:   -0.1156 S12:    0.7288 S13:   -0.0349                     
REMARK   3     S21:   -0.6620 S22:   -0.0944 S23:    0.4477                     
REMARK   3     S31:   -0.0845 S32:   -0.6317 S33:    0.2100                     
REMARK   3                                                                      
REMARK   3   TLS GROUP : 16                                                     
REMARK   3    SELECTION: { E|1001 }                                             
REMARK   3    ORIGIN FOR THE GROUP (A):   48.8407   98.3163   45.4003           
REMARK   3    T TENSOR                                                          
REMARK   3     T11:   -0.0872 T22:    0.1682                                    
REMARK   3     T33:    0.0497 T12:   -0.1831                                    
REMARK   3     T13:   -0.0315 T23:   -0.2102                                    
REMARK   3    L TENSOR                                                          
REMARK   3     L11:    0.0105 L22:    0.0000                                    
REMARK   3     L33:    0.2055 L12:   -0.1581                                    
REMARK   3     L13:   -0.1088 L23:    0.4045                                    
REMARK   3    S TENSOR                                                          
REMARK   3     S11:   -0.0008 S12:   -0.0015 S13:    0.0115                     
REMARK   3     S21:    0.0028 S22:   -0.0101 S23:    0.0034                     
REMARK   3     S31:    0.0050 S32:    0.0130 S33:    0.0109                     
REMARK   3                                                                      
REMARK   3   TLS GROUP : 17                                                     
REMARK   3    SELECTION: { E|1002 - E|1003 E|1004 }                             
REMARK   3    ORIGIN FOR THE GROUP (A):   56.1411  104.1110   24.7759           
REMARK   3    T TENSOR                                                          
REMARK   3     T11:    0.1675 T22:    0.1433                                    
REMARK   3     T33:   -0.1381 T12:   -0.0579                                    
REMARK   3     T13:    0.0750 T23:   -0.0445                                    
REMARK   3    L TENSOR                                                          
REMARK   3     L11:    0.0000 L22:    0.1488                                    
REMARK   3     L33:    0.4557 L12:   -0.4605                                    
REMARK   3     L13:    0.4353 L23:   -0.0238                                    
REMARK   3    S TENSOR                                                          
REMARK   3     S11:    0.0069 S12:   -0.0438 S13:   -0.0081                     
REMARK   3     S21:    0.0028 S22:   -0.0507 S23:   -0.0120                     
REMARK   3     S31:    0.0135 S32:    0.0104 S33:    0.0438                     
REMARK   3                                                                      
REMARK   3   TLS GROUP : 18                                                     
REMARK   3    SELECTION: { E|1005 - E|1007 }                                    
REMARK   3    ORIGIN FOR THE GROUP (A):   25.1793  124.5220   22.7587           
REMARK   3    T TENSOR                                                          
REMARK   3     T11:    0.3317 T22:   -0.0658                                    
REMARK   3     T33:   -0.1654 T12:   -0.0971                                    
REMARK   3     T13:    0.0875 T23:    0.1656                                    
REMARK   3    L TENSOR                                                          
REMARK   3     L11:    0.0000 L22:    0.0683                                    
REMARK   3     L33:    0.1148 L12:    2.2028                                    
REMARK   3     L13:    0.2724 L23:   -2.2197                                    
REMARK   3    S TENSOR                                                          
REMARK   3     S11:   -0.0050 S12:    0.0279 S13:   -0.0589                     
REMARK   3     S21:    0.0456 S22:   -0.0145 S23:    0.0071                     
REMARK   3     S31:   -0.1061 S32:   -0.0289 S33:    0.0195                     
REMARK   3                                                                      
REMARK   3   TLS GROUP : 19                                                     
REMARK   3    SELECTION: { E|1008 }                                             
REMARK   3    ORIGIN FOR THE GROUP (A):   47.2529  128.5430   24.9909           
REMARK   3    T TENSOR                                                          
REMARK   3     T11:    0.1061 T22:   -0.0594                                    
REMARK   3     T33:    0.0119 T12:   -0.1002                                    
REMARK   3     T13:   -0.0484 T23:   -0.1307                                    
REMARK   3    L TENSOR                                                          
REMARK   3     L11:    0.0331 L22:    0.0705                                    
REMARK   3     L33:    0.0000 L12:   -0.1961                                    
REMARK   3     L13:    0.1330 L23:    0.2141                                    
REMARK   3    S TENSOR                                                          
REMARK   3     S11:    0.0049 S12:   -0.0213 S13:   -0.0073                     
REMARK   3     S21:    0.0116 S22:   -0.0390 S23:   -0.0154                     
REMARK   3     S31:    0.0420 S32:    0.0211 S33:    0.0341                     
REMARK   3                                                                      
REMARK   3   TLS GROUP : 20                                                     
REMARK   3    SELECTION: { E|1009 - E|1010 E|1011 }                             
REMARK   3    ORIGIN FOR THE GROUP (A):   43.7815  103.7330   10.1610           
REMARK   3    T TENSOR                                                          
REMARK   3     T11:    0.0977 T22:    0.0039                                    
REMARK   3     T33:    0.0235 T12:   -0.2003                                    
REMARK   3     T13:    0.0548 T23:    0.1917                                    
REMARK   3    L TENSOR                                                          
REMARK   3     L11:    0.1760 L22:    0.1712                                    
REMARK   3     L33:    0.1776 L12:   -0.2187                                    
REMARK   3     L13:   -0.2313 L23:   -0.5357                                    
REMARK   3    S TENSOR                                                          
REMARK   3     S11:   -0.0030 S12:    0.0140 S13:   -0.0177                     
REMARK   3     S21:   -0.0558 S22:    0.0324 S23:   -0.0197                     
REMARK   3     S31:    0.0474 S32:    0.0515 S33:   -0.0294                     
REMARK   3                                                                      
REMARK   3   TLS GROUP : 21                                                     
REMARK   3    SELECTION: { E|1012 - E|1014 }                                    
REMARK   3    ORIGIN FOR THE GROUP (A):   27.1956   56.4218   32.2473           
REMARK   3    T TENSOR                                                          
REMARK   3     T11:   -0.3314 T22:    0.1715                                    
REMARK   3     T33:    0.1877 T12:    0.0414                                    
REMARK   3     T13:    0.3029 T23:   -0.0747                                    
REMARK   3    L TENSOR                                                          
REMARK   3     L11:    0.1375 L22:    0.0595                                    
REMARK   3     L33:    0.0000 L12:   -0.1776                                    
REMARK   3     L13:   -0.7199 L23:   -1.1132                                    
REMARK   3    S TENSOR                                                          
REMARK   3     S11:    0.0082 S12:   -0.0008 S13:   -0.0083                     
REMARK   3     S21:    0.0729 S22:    0.0075 S23:   -0.0236                     
REMARK   3     S31:    0.0755 S32:    0.0454 S33:   -0.0157                     
REMARK   3                                                                      
REMARK   3   TLS GROUP : 22                                                     
REMARK   3    SELECTION: { E|1018 E|1019 }                                      
REMARK   3    ORIGIN FOR THE GROUP (A):    7.8874   70.9445   16.8348           
REMARK   3    T TENSOR                                                          
REMARK   3     T11:    0.0339 T22:    0.0734                                    
REMARK   3     T33:    0.0336 T12:   -0.1860                                    
REMARK   3     T13:   -0.0730 T23:    0.0948                                    
REMARK   3    L TENSOR                                                          
REMARK   3     L11:    0.1007 L22:    0.1958                                    
REMARK   3     L33:    0.3935 L12:   -0.1918                                    
REMARK   3     L13:    0.1057 L23:   -0.0522                                    
REMARK   3    S TENSOR                                                          
REMARK   3     S11:    0.0031 S12:   -0.0019 S13:   -0.0104                     
REMARK   3     S21:    0.0097 S22:   -0.0116 S23:    0.0141                     
REMARK   3     S31:    0.0220 S32:   -0.0214 S33:    0.0085                     
REMARK   3                                                                      
REMARK   3   TLS GROUP : 23                                                     
REMARK   3    SELECTION: { E|1020 }                                             
REMARK   3    ORIGIN FOR THE GROUP (A):  -10.3619   90.8756   28.3903           
REMARK   3    T TENSOR                                                          
REMARK   3     T11:   -0.0641 T22:    0.2179                                    
REMARK   3     T33:    0.0315 T12:    0.1822                                    
REMARK   3     T13:    0.1745 T23:    0.0003                                    
REMARK   3    L TENSOR                                                          
REMARK   3     L11:    0.1669 L22:    0.0000                                    
REMARK   3     L33:    0.0723 L12:   -0.2181                                    
REMARK   3     L13:   -0.4085 L23:   -0.0432                                    
REMARK   3    S TENSOR                                                          
REMARK   3     S11:    0.0053 S12:    0.0046 S13:   -0.0196                     
REMARK   3     S21:    0.0198 S22:   -0.0018 S23:   -0.0073                     
REMARK   3     S31:   -0.0024 S32:   -0.0215 S33:   -0.0035                     
REMARK   3                                                                      
REMARK   3   TLS GROUP : 24                                                     
REMARK   3    SELECTION: { E|1021 - E|1022 E|1023 }                             
REMARK   3    ORIGIN FOR THE GROUP (A):  -28.5665  126.5690   21.2713           
REMARK   3    T TENSOR                                                          
REMARK   3     T11:    0.1794 T22:   -0.0439                                    
REMARK   3     T33:    0.0562 T12:   -0.0117                                    
REMARK   3     T13:    0.2707 T23:    0.2143                                    
REMARK   3    L TENSOR                                                          
REMARK   3     L11:    0.0000 L22:    0.0000                                    
REMARK   3     L33:    0.3447 L12:    0.0573                                    
REMARK   3     L13:   -1.3491 L23:   -0.3113                                    
REMARK   3    S TENSOR                                                          
REMARK   3     S11:    0.0098 S12:    0.0009 S13:   -0.0265                     
REMARK   3     S21:    0.0161 S22:   -0.0114 S23:   -0.0005                     
REMARK   3     S31:   -0.0386 S32:    0.0393 S33:    0.0016                     
REMARK   3                                                                      
REMARK   3   TLS GROUP : 25                                                     
REMARK   3    SELECTION: { E|1024 E|1025 }                                      
REMARK   3    ORIGIN FOR THE GROUP (A):  -44.4080  173.2820   26.2346           
REMARK   3    T TENSOR                                                          
REMARK   3     T11:    0.0366 T22:   -0.0537                                    
REMARK   3     T33:    0.1979 T12:    0.1072                                    
REMARK   3     T13:   -0.0047 T23:    0.1128                                    
REMARK   3    L TENSOR                                                          
REMARK   3     L11:    0.0825 L22:    0.0000                                    
REMARK   3     L33:    0.4081 L12:    0.0359                                    
REMARK   3     L13:    0.5502 L23:    0.6085                                    
REMARK   3    S TENSOR                                                          
REMARK   3     S11:    0.0016 S12:   -0.0156 S13:    0.0063                     
REMARK   3     S21:   -0.0342 S22:   -0.0266 S23:   -0.0118                     
REMARK   3     S31:   -0.0215 S32:   -0.0219 S33:    0.0249                     
REMARK   3                                                                      
REMARK   3   TLS GROUP : 26                                                     
REMARK   3    SELECTION: { E|1015 - E|1016 E|1017 }                             
REMARK   3    ORIGIN FOR THE GROUP (A):   30.6827   57.2883   29.1719           
REMARK   3    T TENSOR                                                          
REMARK   3     T11:   -0.1928 T22:    0.1561                                    
REMARK   3     T33:    0.1827 T12:   -0.0703                                    
REMARK   3     T13:    0.1372 T23:   -0.2075                                    
REMARK   3    L TENSOR                                                          
REMARK   3     L11:    0.6957 L22:    1.7338                                    
REMARK   3     L33:    1.3618 L12:    1.8179                                    
REMARK   3     L13:   -1.6083 L23:    1.0798                                    
REMARK   3    S TENSOR                                                          
REMARK   3     S11:   -0.0029 S12:   -0.0135 S13:   -0.0007                     
REMARK   3     S21:    0.0307 S22:    0.0581 S23:    0.0569                     
REMARK   3     S31:    0.0237 S32:   -0.0622 S33:   -0.0552                     
REMARK   3                                                                      
REMARK   3  OTHER REFINEMENT REMARKS: NULL                                      
REMARK   4                                                                      
REMARK   4 4ZXB COMPLIES WITH FORMAT V. 3.30, 13-JUL-11                         
REMARK 100                                                                      
REMARK 100 THIS ENTRY HAS BEEN PROCESSED BY RCSB ON 20-MAY-15.                  
REMARK 100 THE DEPOSITION ID IS D_1000209677.                                   
REMARK 200                                                                      
REMARK 200 EXPERIMENTAL DETAILS                                                 
REMARK 200  EXPERIMENT TYPE                : X-RAY DIFFRACTION                  
REMARK 200  DATE OF DATA COLLECTION        : 22-JUN-06                          
REMARK 200  TEMPERATURE           (KELVIN) : 100                                
REMARK 200  PH                             : 6.5                                
REMARK 200  NUMBER OF CRYSTALS USED        : 1                                  
REMARK 200                                                                      
REMARK 200  SYNCHROTRON              (Y/N) : Y                                  
REMARK 200  RADIATION SOURCE               : PHOTON FACTORY                     
REMARK 200  BEAMLINE                       : BL-5A                              
REMARK 200  X-RAY GENERATOR MODEL          : NULL                               
REMARK 200  MONOCHROMATIC OR LAUE    (M/L) : M                                  
REMARK 200  WAVELENGTH OR RANGE        (A) : 1.000                              
REMARK 200  MONOCHROMATOR                  : NULL                               
REMARK 200  OPTICS                         : NULL                               
REMARK 200                                                                      
REMARK 200  DETECTOR TYPE                  : CCD                                
REMARK 200  DETECTOR MANUFACTURER          : ADSC QUANTUM 315                   
REMARK 200  INTENSITY-INTEGRATION SOFTWARE : XDS                                
REMARK 200  DATA SCALING SOFTWARE          : XSCALE                             
REMARK 200                                                                      
REMARK 200  NUMBER OF UNIQUE REFLECTIONS   : 57953                              
REMARK 200  RESOLUTION RANGE HIGH      (A) : 3.300                              
REMARK 200  RESOLUTION RANGE LOW       (A) : 35.000                             
REMARK 200  REJECTION CRITERIA  (SIGMA(I)) : NULL                               
REMARK 200                                                                      
REMARK 200 OVERALL.                                                             
REMARK 200  COMPLETENESS FOR RANGE     (%) : 97.9                               
REMARK 200  DATA REDUNDANCY                : 7.000                              
REMARK 200  R MERGE                    (I) : NULL                               
REMARK 200  R SYM                      (I) : NULL                               
REMARK 200  <I/SIGMA(I)> FOR THE DATA SET  : 11.3900                            
REMARK 200                                                                      
REMARK 200 IN THE HIGHEST RESOLUTION SHELL.                                     
REMARK 200  HIGHEST RESOLUTION SHELL, RANGE HIGH (A) : 3.30                     
REMARK 200  HIGHEST RESOLUTION SHELL, RANGE LOW  (A) : 3.40                     
REMARK 200  COMPLETENESS FOR SHELL     (%) : 86.6                               
REMARK 200  DATA REDUNDANCY IN SHELL       : 3.60                               
REMARK 200  R MERGE FOR SHELL          (I) : NULL                               
REMARK 200  R SYM FOR SHELL            (I) : NULL                               
REMARK 200  <I/SIGMA(I)> FOR SHELL         : 0.780                              
REMARK 200                                                                      
REMARK 200 DIFFRACTION PROTOCOL: SINGLE WAVELENGTH                              
REMARK 200 METHOD USED TO DETERMINE THE STRUCTURE: NULL                         
REMARK 200 SOFTWARE USED: BUSTER                                                
REMARK 200 STARTING MODEL: NULL                                                 
REMARK 200                                                                      
REMARK 200 REMARK: NULL                                                         
REMARK 280                                                                      
REMARK 280 CRYSTAL                                                              
REMARK 280 SOLVENT CONTENT, VS   (%): 75.15                                     
REMARK 280 MATTHEWS COEFFICIENT, VM (ANGSTROMS**3/DA): 4.95                     
REMARK 280                                                                      
REMARK 280 CRYSTALLIZATION CONDITIONS: CRYSTALS WERE PRODUCED BY VAPOUR         
REMARK 280  DIFFUSION USING 1 MICROLITRE OF THE COMPLEX (2.6 MG/ML) IN 10 MM    
REMARK 280  HEPES (PH 7.5), 0.02% SODIUM AZIDE AND 10% D-TREHALOSE SOLUTION     
REMARK 280  AND 1 MICROLITRES OF WELL SOLUTION CONTAINING 10% PEG 8000, 0.1     
REMARK 280  M MES (PH 6.5) AND 0.1 M MGAC2., VAPOR DIFFUSION, HANGING DROP,     
REMARK 280  TEMPERATURE 293K                                                    
REMARK 290                                                                      
REMARK 290 CRYSTALLOGRAPHIC SYMMETRY                                            
REMARK 290 SYMMETRY OPERATORS FOR SPACE GROUP: C 2 2 21                         
REMARK 290                                                                      
REMARK 290      SYMOP   SYMMETRY                                                
REMARK 290     NNNMMM   OPERATOR                                                
REMARK 290       1555   X,Y,Z                                                   
REMARK 290       2555   -X,-Y,Z+1/2                                             
REMARK 290       3555   -X,Y,-Z+1/2                                             
REMARK 290       4555   X,-Y,-Z                                                 
REMARK 290       5555   X+1/2,Y+1/2,Z                                           
REMARK 290       6555   -X+1/2,-Y+1/2,Z+1/2                                     
REMARK 290       7555   -X+1/2,Y+1/2,-Z+1/2                                     
REMARK 290       8555   X+1/2,-Y+1/2,-Z                                         
REMARK 290                                                                      
REMARK 290     WHERE NNN -> OPERATOR NUMBER                                     
REMARK 290           MMM -> TRANSLATION VECTOR                                  
REMARK 290                                                                      
REMARK 290 CRYSTALLOGRAPHIC SYMMETRY TRANSFORMATIONS                            
REMARK 290 THE FOLLOWING TRANSFORMATIONS OPERATE ON THE ATOM/HETATM             
REMARK 290 RECORDS IN THIS ENTRY TO PRODUCE CRYSTALLOGRAPHICALLY                
REMARK 290 RELATED MOLECULES.                                                   
REMARK 290   SMTRY1   1  1.000000  0.000000  0.000000        0.00000            
REMARK 290   SMTRY2   1  0.000000  1.000000  0.000000        0.00000            
REMARK 290   SMTRY3   1  0.000000  0.000000  1.000000        0.00000            
REMARK 290   SMTRY1   2 -1.000000  0.000000  0.000000        0.00000            
REMARK 290   SMTRY2   2  0.000000 -1.000000  0.000000        0.00000            
REMARK 290   SMTRY3   2  0.000000  0.000000  1.000000       99.70000            
REMARK 290   SMTRY1   3 -1.000000  0.000000  0.000000        0.00000            
REMARK 290   SMTRY2   3  0.000000  1.000000  0.000000        0.00000            
REMARK 290   SMTRY3   3  0.000000  0.000000 -1.000000       99.70000            
REMARK 290   SMTRY1   4  1.000000  0.000000  0.000000        0.00000            
REMARK 290   SMTRY2   4  0.000000 -1.000000  0.000000        0.00000            
REMARK 290   SMTRY3   4  0.000000  0.000000 -1.000000        0.00000            
REMARK 290   SMTRY1   5  1.000000  0.000000  0.000000       60.93500            
REMARK 290   SMTRY2   5  0.000000  1.000000  0.000000      160.62500            
REMARK 290   SMTRY3   5  0.000000  0.000000  1.000000        0.00000            
REMARK 290   SMTRY1   6 -1.000000  0.000000  0.000000       60.93500            
REMARK 290   SMTRY2   6  0.000000 -1.000000  0.000000      160.62500            
REMARK 290   SMTRY3   6  0.000000  0.000000  1.000000       99.70000            
REMARK 290   SMTRY1   7 -1.000000  0.000000  0.000000       60.93500            
REMARK 290   SMTRY2   7  0.000000  1.000000  0.000000      160.62500            
REMARK 290   SMTRY3   7  0.000000  0.000000 -1.000000       99.70000            
REMARK 290   SMTRY1   8  1.000000  0.000000  0.000000       60.93500            
REMARK 290   SMTRY2   8  0.000000 -1.000000  0.000000      160.62500            
REMARK 290   SMTRY3   8  0.000000  0.000000 -1.000000        0.00000            
REMARK 290                                                                      
REMARK 290 REMARK: NULL                                                         
REMARK 300                                                                      
REMARK 300 BIOMOLECULE: 1                                                       
REMARK 300 SEE REMARK 350 FOR THE AUTHOR PROVIDED AND/OR PROGRAM                
REMARK 300 GENERATED ASSEMBLY INFORMATION FOR THE STRUCTURE IN                  
REMARK 300 THIS ENTRY. THE REMARK MAY ALSO PROVIDE INFORMATION ON               
REMARK 300 BURIED SURFACE AREA.                                                 
REMARK 300 THE ASSEMBLY REPRESENTED IN THIS ENTRY HAS REGULAR                   
REMARK 300 CYCLIC POINT SYMMETRY (SCHOENFLIES SYMBOL = C2).                     
REMARK 350                                                                      
REMARK 350 COORDINATES FOR A COMPLETE MULTIMER REPRESENTING THE KNOWN           
REMARK 350 BIOLOGICALLY SIGNIFICANT OLIGOMERIZATION STATE OF THE                
REMARK 350 MOLECULE CAN BE GENERATED BY APPLYING BIOMT TRANSFORMATIONS          
REMARK 350 GIVEN BELOW.  BOTH NON-CRYSTALLOGRAPHIC AND                          
REMARK 350 CRYSTALLOGRAPHIC OPERATIONS ARE GIVEN.                               
REMARK 350                                                                      
REMARK 350 BIOMOLECULE: 1                                                       
REMARK 350 AUTHOR DETERMINED BIOLOGICAL UNIT: DECAMERIC                         
REMARK 350 APPLY THE FOLLOWING TO CHAINS: A, B, C, D, E, F, G, H, I, J,         
REMARK 350                    AND CHAINS: K, L                                  
REMARK 350   BIOMT1   1  1.000000  0.000000  0.000000        0.00000            
REMARK 350   BIOMT2   1  0.000000  1.000000  0.000000        0.00000            
REMARK 350   BIOMT3   1  0.000000  0.000000  1.000000        0.00000            
REMARK 350 APPLY THE FOLLOWING TO CHAINS: A, B, C, D, E, F, G, H, I, J,         
REMARK 350                    AND CHAINS: K, L                                  
REMARK 350   BIOMT1   2 -1.000000  0.000000  0.000000        0.00000            
REMARK 350   BIOMT2   2  0.000000  1.000000  0.000000        0.00000            
REMARK 350   BIOMT3   2  0.000000  0.000000 -1.000000       99.70000            
REMARK 465                                                                      
REMARK 465 MISSING RESIDUES                                                     
REMARK 465 THE FOLLOWING RESIDUES WERE NOT LOCATED IN THE                       
REMARK 465 EXPERIMENT. (M=MODEL NUMBER; RES=RESIDUE NAME; C=CHAIN               
REMARK 465 IDENTIFIER; SSSEQ=SEQUENCE NUMBER; I=INSERTION CODE.)                
REMARK 465                                                                      
REMARK 465   M RES C SSSEQI                                                     
REMARK 465     ALA A   134                                                      
REMARK 465     ALA A   135                                                      
REMARK 465     GLN A   136                                                      
REMARK 465     THR A   137                                                      
REMARK 465     ASN A   138                                                      
REMARK 465     CYS B   219                                                      
REMARK 465     SER C    85                                                      
REMARK 465     LEU C    86                                                      
REMARK 465     THR C    87                                                      
REMARK 465     SER C    88                                                      
REMARK 465     VAL C   127                                                      
REMARK 465     CYS C   128                                                      
REMARK 465     GLY C   129                                                      
REMARK 465     ASP C   130                                                      
REMARK 465     THR C   131                                                      
REMARK 465     THR C   132                                                      
REMARK 465     GLY C   133                                                      
REMARK 465     SER C   134                                                      
REMARK 465     THR C   184                                                      
REMARK 465     SER C   185                                                      
REMARK 465     SER C   186                                                      
REMARK 465     THR C   187                                                      
REMARK 465     TRP C   188                                                      
REMARK 465     PRO C   189                                                      
REMARK 465     SER C   190                                                      
REMARK 465     GLN C   191                                                      
REMARK 465     SER C   192                                                      
REMARK 465     ILE C   193                                                      
REMARK 465     ILE C   210                                                      
REMARK 465     GLU C   211                                                      
REMARK 465     PRO C   212                                                      
REMARK 465     ARG C   213                                                      
REMARK 465     GLY C   214                                                      
REMARK 465     PRO C   215                                                      
REMARK 465     THR C   216                                                      
REMARK 465     ILE C   217                                                      
REMARK 465     LYS C   218                                                      
REMARK 465     PRO C   219                                                      
REMARK 465     CYS C   220                                                      
REMARK 465     TRP D   148                                                      
REMARK 465     LYS D   149                                                      
REMARK 465     ILE D   150                                                      
REMARK 465     ASP D   151                                                      
REMARK 465     GLY D   152                                                      
REMARK 465     SER D   153                                                      
REMARK 465     GLU D   154                                                      
REMARK 465     ARG D   155                                                      
REMARK 465     GLN D   156                                                      
REMARK 465     ASN D   157                                                      
REMARK 465     GLY D   158                                                      
REMARK 465     THR D   180                                                      
REMARK 465     LEU D   181                                                      
REMARK 465     THR D   182                                                      
REMARK 465     LYS D   183                                                      
REMARK 465     ASP D   184                                                      
REMARK 465     GLU D   185                                                      
REMARK 465     TYR D   186                                                      
REMARK 465     GLU D   187                                                      
REMARK 465     ARG D   188                                                      
REMARK 465     HIS D   189                                                      
REMARK 465     ASN D   190                                                      
REMARK 465     SER D   191                                                      
REMARK 465     TYR D   192                                                      
REMARK 465     THR D   193                                                      
REMARK 465     CYS D   194                                                      
REMARK 465     GLU D   195                                                      
REMARK 465     ASN D   210                                                      
REMARK 465     ARG D   211                                                      
REMARK 465     GLY D   212                                                      
REMARK 465     GLU D   213                                                      
REMARK 465     CYS D   214                                                      
REMARK 465     ALA E   163                                                      
REMARK 465     LYS E   164                                                      
REMARK 465     GLY E   165                                                      
REMARK 465     LYS E   166                                                      
REMARK 465     THR E   167                                                      
REMARK 465     VAL E   173                                                      
REMARK 465     ILE E   174                                                      
REMARK 465     ASN E   175                                                      
REMARK 465     GLY E   176                                                      
REMARK 465     ASN E   268                                                      
REMARK 465     SER E   269                                                      
REMARK 465     ARG E   270                                                      
REMARK 465     ARG E   271                                                      
REMARK 465     GLN E   272                                                      
REMARK 465     GLY E   273                                                      
REMARK 465     THR E   516                                                      
REMARK 465     GLU E   517                                                      
REMARK 465     PHE E   518                                                      
REMARK 465     ASP E   519                                                      
REMARK 465     GLY E   520                                                      
REMARK 465     GLN E   521                                                      
REMARK 465     ASP E   522                                                      
REMARK 465     ALA E   523                                                      
REMARK 465     CYS E   524                                                      
REMARK 465     GLY E   525                                                      
REMARK 465     SER E   526                                                      
REMARK 465     ASN E   527                                                      
REMARK 465     SER E   528                                                      
REMARK 465     TRP E   529                                                      
REMARK 465     THR E   530                                                      
REMARK 465     THR E   657                                                      
REMARK 465     TRP E   658                                                      
REMARK 465     SER E   659                                                      
REMARK 465     PRO E   660                                                      
REMARK 465     PRO E   661                                                      
REMARK 465     PHE E   662                                                      
REMARK 465     GLU E   663                                                      
REMARK 465     SER E   664                                                      
REMARK 465     GLU E   665                                                      
REMARK 465     ASP E   666                                                      
REMARK 465     SER E   667                                                      
REMARK 465     GLN E   668                                                      
REMARK 465     LYS E   669                                                      
REMARK 465     HIS E   670                                                      
REMARK 465     ASN E   671                                                      
REMARK 465     GLN E   672                                                      
REMARK 465     SER E   673                                                      
REMARK 465     GLU E   674                                                      
REMARK 465     TYR E   675                                                      
REMARK 465     GLU E   676                                                      
REMARK 465     ASP E   677                                                      
REMARK 465     SER E   678                                                      
REMARK 465     ALA E   679                                                      
REMARK 465     GLY E   680                                                      
REMARK 465     GLU E   681                                                      
REMARK 465     CYS E   682                                                      
REMARK 465     CYS E   683                                                      
REMARK 465     SER E   684                                                      
REMARK 465     CYS E   685                                                      
REMARK 465     PRO E   686                                                      
REMARK 465     LYS E   687                                                      
REMARK 465     THR E   688                                                      
REMARK 465     ASP E   689                                                      
REMARK 465     SER E   690                                                      
REMARK 465     GLN E   691                                                      
REMARK 465     ILE E   692                                                      
REMARK 465     LEU E   693                                                      
REMARK 465     ASN E   734                                                      
REMARK 465     VAL E   735                                                      
REMARK 465     VAL E   736                                                      
REMARK 465     PHE E   737                                                      
REMARK 465     VAL E   738                                                      
REMARK 465     PRO E   739                                                      
REMARK 465     ARG E   740                                                      
REMARK 465     PRO E   741                                                      
REMARK 465     SER E   742                                                      
REMARK 465     SER E   743                                                      
REMARK 465     LEU E   744                                                      
REMARK 465     GLY E   745                                                      
REMARK 465     ASP E   746                                                      
REMARK 465     VAL E   747                                                      
REMARK 465     GLY E   748                                                      
REMARK 465     ASN E   749                                                      
REMARK 465     ALA E   750                                                      
REMARK 465     GLY E   751                                                      
REMARK 465     ASN E   752                                                      
REMARK 465     ASN E   753                                                      
REMARK 465     VAL E   911                                                      
REMARK 465     PRO E   912                                                      
REMARK 465     SER E   913                                                      
REMARK 465     ASN E   914                                                      
REMARK 465     ILE E   915                                                      
REMARK 465     ALA E   916                                                      
REMARK 465     LYS E   917                                                      
REMARK 500                                                                      
REMARK 500 GEOMETRY AND STEREOCHEMISTRY                                         
REMARK 500 SUBTOPIC: COVALENT BOND ANGLES                                       
REMARK 500                                                                      
REMARK 500 THE STEREOCHEMICAL PARAMETERS OF THE FOLLOWING RESIDUES              
REMARK 500 HAVE VALUES WHICH DEVIATE FROM EXPECTED VALUES BY MORE               
REMARK 500 THAN 6*RMSD (M=MODEL NUMBER; RES=RESIDUE NAME; C=CHAIN               
REMARK 500 IDENTIFIER; SSEQ=SEQUENCE NUMBER; I=INSERTION CODE).                 
REMARK 500                                                                      
REMARK 500 STANDARD TABLE:                                                      
REMARK 500 FORMAT: (10X,I3,1X,A3,1X,A1,I4,A1,3(1X,A4,2X),12X,F5.1)              
REMARK 500                                                                      
REMARK 500 EXPECTED VALUES PROTEIN: ENGH AND HUBER, 1999                        
REMARK 500 EXPECTED VALUES NUCLEIC ACID: CLOWNEY ET AL 1996                     
REMARK 500                                                                      
REMARK 500  M RES CSSEQI ATM1   ATM2   ATM3                                     
REMARK 500    LEU E 556   C   -  N   -  CA  ANGL. DEV. =  15.9 DEGREES          
REMARK 500                                                                      
REMARK 500 REMARK: NULL                                                         
REMARK 500                                                                      
REMARK 500 GEOMETRY AND STEREOCHEMISTRY                                         
REMARK 500 SUBTOPIC: TORSION ANGLES                                             
REMARK 500                                                                      
REMARK 500 TORSION ANGLES OUTSIDE THE EXPECTED RAMACHANDRAN REGIONS:            
REMARK 500 (M=MODEL NUMBER; RES=RESIDUE NAME; C=CHAIN IDENTIFIER;               
REMARK 500 SSEQ=SEQUENCE NUMBER; I=INSERTION CODE).                             
REMARK 500                                                                      
REMARK 500 STANDARD TABLE:                                                      
REMARK 500 FORMAT:(10X,I3,1X,A3,1X,A1,I4,A1,4X,F7.2,3X,F7.2)                    
REMARK 500                                                                      
REMARK 500 EXPECTED VALUES: GJ KLEYWEGT AND TA JONES (1996). PHI/PSI-           
REMARK 500 CHOLOGY: RAMACHANDRAN REVISITED. STRUCTURE 4, 1395 - 1400            
REMARK 500                                                                      
REMARK 500  M RES CSSEQI        PSI       PHI                                   
REMARK 500    SER A  84       73.87     30.54                                   
REMARK 500    ASP A  88       -7.67    -59.48                                   
REMARK 500    SER A 102      -78.09   -118.96                                   
REMARK 500    SER A 165      -42.65   -144.33                                   
REMARK 500    ALA B  57      -31.46     67.07                                   
REMARK 500    ALA B  90      178.96    178.81                                   
REMARK 500    TYR B 100     -167.04     67.42                                   
REMARK 500    SER C   7     -144.08    -83.73                                   
REMARK 500    GLN C  43     -169.30   -100.57                                   
REMARK 500    LYS C  65      -54.24    -27.70                                   
REMARK 500    LYS C  90      171.38     80.86                                   
REMARK 500    ALA C 125      -13.52   -151.60                                   
REMARK 500    PHE C 146      138.60   -176.23                                   
REMARK 500    THR D  51      -45.55     71.93                                   
REMARK 500    VAL D  84     -160.23   -129.27                                   
REMARK 500    SER D  94      -70.85     -9.80                                   
REMARK 500    LEU E   2      -96.58     70.48                                   
REMARK 500    ASN E  15      -69.21     66.92                                   
REMARK 500    ASP E  59     -105.07   -103.53                                   
REMARK 500    ASN E  90       -1.80     95.51                                   
REMARK 500    HIS E 100      -17.80    105.58                                   
REMARK 500    GLU E 153       85.72    -35.50                                   
REMARK 500    ASP E 157       87.01    -65.53                                   
REMARK 500    PRO E 160      -19.83    -43.97                                   
REMARK 500    LYS E 197     -130.96     55.43                                   
REMARK 500    ASN E 230      -90.95   -109.16                                   
REMARK 500    PRO E 244       31.42    -96.41                                   
REMARK 500    TRP E 251      -21.91   -152.52                                   
REMARK 500    HIS E 275      118.07     77.12                                   
REMARK 500    SER E 297      -74.60    -46.54                                   
REMARK 500    ASN E 349       10.17     59.06                                   
REMARK 500    ALA E 351      -55.16     76.72                                   
REMARK 500    LEU E 411      -90.23    -92.79                                   
REMARK 500    ASN E 431       74.32   -117.30                                   
REMARK 500    PRO E 495      -71.67    -45.94                                   
REMARK 500    GLN E 513       30.15    -83.30                                   
REMARK 500    ASN E 514       56.96    -98.43                                   
REMARK 500    PRO E 537     -170.37    -64.04                                   
REMARK 500    ARG E 539     -110.54    -70.95                                   
REMARK 500    SER E 540      -56.58     29.17                                   
REMARK 500    ASP E 542       40.72   -142.73                                   
REMARK 500    PRO E 543      -79.35    -83.67                                   
REMARK 500    ASN E 547       28.06    -75.07                                   
REMARK 500    LEU E 556      133.17      7.88                                   
REMARK 500    GLU E 575     -157.30   -114.82                                   
REMARK 500    ARG E 576       96.98    -61.69                                   
REMARK 500    THR E 593     -158.31   -168.82                                   
REMARK 500    SER E 596      171.50    -55.17                                   
REMARK 500    ASP E 600       65.41     26.27                                   
REMARK 500    ASP E 638      101.06    -46.89                                   
REMARK 500                                                                      
REMARK 500 THIS ENTRY HAS      60 RAMACHANDRAN OUTLIERS.                        
REMARK 500                                                                      
REMARK 500 REMARK: NULL                                                         
REMARK 900                                                                      
REMARK 900 RELATED ENTRIES                                                      
REMARK 900 RELATED ID: 2DTG   RELATED DB: PDB                                   
REMARK 900 THIS ENTRY REPLACES 2DTG AND 3LOH.                                   
REMARK 900 RELATED ID: 3LOH   RELATED DB: PDB                                   
REMARK 900 THIS ENTRY REPLACES 2DTG AND 3LOH.                                   
DBREF  4ZXB A    1   137  PDB    4ZXB     4ZXB             1    137             
DBREF  4ZXB A  138   219  UNP    U5LP42   U5LP42_MOUSE   159    240             
DBREF  4ZXB B    1   113  PDB    4ZXB     4ZXB             1    113             
DBREF  4ZXB B  114   219  UNP    P01837   IGKC_MOUSE       1    106             
DBREF  4ZXB C    1   120  PDB    4ZXB     4ZXB             1    120             
DBREF  4ZXB C  121   220  UNP    P01865   GCAM_MOUSE       7    106             
DBREF  4ZXB D    1    94  PDB    4ZXB     4ZXB             1     94             
DBREF  4ZXB D   95   214  UNP    A2P1G9   A2P1G9_MOUSE   100    219             
DBREF  4ZXB E    1   917  UNP    P06213   INSR_HUMAN      28    944             
SEQADV 4ZXB HIS E  144  UNP  P06213    TYR   171 ENGINEERED MUTATION            
SEQADV 4ZXB     E       UNP  P06213    ARG   747 DELETION                       
SEQADV 4ZXB     E       UNP  P06213    LYS   748 DELETION                       
SEQADV 4ZXB     E       UNP  P06213    ARG   749 DELETION                       
SEQADV 4ZXB     E       UNP  P06213    ARG   750 DELETION                       
SEQADV 4ZXB     E       UNP  P06213    VAL   758 DELETION                       
SEQADV 4ZXB     E       UNP  P06213    THR   759 DELETION                       
SEQADV 4ZXB     E       UNP  P06213    VAL   760 DELETION                       
SEQADV 4ZXB     E       UNP  P06213    ALA   761 DELETION                       
SEQADV 4ZXB     E       UNP  P06213    VAL   762 DELETION                       
SEQADV 4ZXB     E       UNP  P06213    PRO   763 DELETION                       
SEQADV 4ZXB     E       UNP  P06213    THR   764 DELETION                       
SEQADV 4ZXB     E       UNP  P06213    VAL   765 DELETION                       
SEQADV 4ZXB     E       UNP  P06213    ALA   766 DELETION                       
SEQADV 4ZXB     E       UNP  P06213    ALA   767 DELETION                       
SEQADV 4ZXB     E       UNP  P06213    PHE   768 DELETION                       
SEQADV 4ZXB     E       UNP  P06213    PRO   769 DELETION                       
SEQADV 4ZXB     E       UNP  P06213    ASN   770 DELETION                       
SEQADV 4ZXB     E       UNP  P06213    THR   771 DELETION                       
SEQADV 4ZXB     E       UNP  P06213    SER   772 DELETION                       
SEQADV 4ZXB     E       UNP  P06213    SER   773 DELETION                       
SEQADV 4ZXB     E       UNP  P06213    THR   774 DELETION                       
SEQADV 4ZXB     E       UNP  P06213    SER   775 DELETION                       
SEQADV 4ZXB     E       UNP  P06213    VAL   776 DELETION                       
SEQADV 4ZXB ALA E  750  UNP  P06213    PRO   777 ENGINEERED MUTATION            
SEQADV 4ZXB GLY E  751  UNP  P06213    THR   778 ENGINEERED MUTATION            
SEQADV 4ZXB ASN E  752  UNP  P06213    SER   779 ENGINEERED MUTATION            
SEQADV 4ZXB ASN E  753  UNP  P06213    PRO   780 ENGINEERED MUTATION            
SEQRES   1 E  894  HIS LEU TYR PRO GLY GLU VAL CYS PRO GLY MET ASP ILE
SEQRES   2 E  894  ARG ASN ASN LEU THR ARG LEU HIS GLU LEU GLU ASN CYS
SEQRES   3 E  894  SER VAL ILE GLU GLY HIS LEU GLN ILE LEU LEU MET PHE
SEQRES   4 E  894  LYS THR ARG PRO GLU ASP PHE ARG ASP LEU SER PHE PRO
SEQRES   5 E  894  LYS LEU ILE MET ILE THR ASP TYR LEU LEU LEU PHE ARG
SEQRES   6 E  894  VAL TYR GLY LEU GLU SER LEU LYS ASP LEU PHE PRO ASN
SEQRES   7 E  894  LEU THR VAL ILE ARG GLY SER ARG LEU PHE PHE ASN TYR
SEQRES   8 E  894  ALA LEU VAL ILE PHE GLU MET VAL HIS LEU LYS GLU LEU
SEQRES   9 E  894  GLY LEU TYR ASN LEU MET ASN ILE THR ARG GLY SER VAL
SEQRES  10 E  894  ARG ILE GLU LYS ASN ASN GLU LEU CYS TYR LEU ALA THR
SEQRES  11 E  894  ILE ASP TRP SER ARG ILE LEU ASP SER VAL GLU ASP ASN
SEQRES  12 E  894  HIS ILE VAL LEU ASN LYS ASP ASP ASN GLU GLU CYS GLY
SEQRES  13 E  894  ASP ILE CYS PRO GLY THR ALA LYS GLY LYS THR ASN CYS
SEQRES  14 E  894  PRO ALA THR VAL ILE ASN GLY GLN PHE VAL GLU ARG CYS
SEQRES  15 E  894  TRP THR HIS SER HIS CYS GLN LYS VAL CYS PRO THR ILE
SEQRES  16 E  894  CYS LYS SER HIS GLY CYS THR ALA GLU GLY LEU CYS CYS
SEQRES  17 E  894  HIS SER GLU CYS LEU GLY ASN CYS SER GLN PRO ASP ASP
SEQRES  18 E  894  PRO THR LYS CYS VAL ALA CYS ARG ASN PHE TYR LEU ASP
SEQRES  19 E  894  GLY ARG CYS VAL GLU THR CYS PRO PRO PRO TYR TYR HIS
SEQRES  20 E  894  PHE GLN ASP TRP ARG CYS VAL ASN PHE SER PHE CYS GLN
SEQRES  21 E  894  ASP LEU HIS HIS LYS CYS LYS ASN SER ARG ARG GLN GLY
SEQRES  22 E  894  CYS HIS GLN TYR VAL ILE HIS ASN ASN LYS CYS ILE PRO
SEQRES  23 E  894  GLU CYS PRO SER GLY TYR THR MET ASN SER SER ASN LEU
SEQRES  24 E  894  LEU CYS THR PRO CYS LEU GLY PRO CYS PRO LYS VAL CYS
SEQRES  25 E  894  HIS LEU LEU GLU GLY GLU LYS THR ILE ASP SER VAL THR
SEQRES  26 E  894  SER ALA GLN GLU LEU ARG GLY CYS THR VAL ILE ASN GLY
SEQRES  27 E  894  SER LEU ILE ILE ASN ILE ARG GLY GLY ASN ASN LEU ALA
SEQRES  28 E  894  ALA GLU LEU GLU ALA ASN LEU GLY LEU ILE GLU GLU ILE
SEQRES  29 E  894  SER GLY TYR LEU LYS ILE ARG ARG SER TYR ALA LEU VAL
SEQRES  30 E  894  SER LEU SER PHE PHE ARG LYS LEU ARG LEU ILE ARG GLY
SEQRES  31 E  894  GLU THR LEU GLU ILE GLY ASN TYR SER PHE TYR ALA LEU
SEQRES  32 E  894  ASP ASN GLN ASN LEU ARG GLN LEU TRP ASP TRP SER LYS
SEQRES  33 E  894  HIS ASN LEU THR ILE THR GLN GLY LYS LEU PHE PHE HIS
SEQRES  34 E  894  TYR ASN PRO LYS LEU CYS LEU SER GLU ILE HIS LYS MET
SEQRES  35 E  894  GLU GLU VAL SER GLY THR LYS GLY ARG GLN GLU ARG ASN
SEQRES  36 E  894  ASP ILE ALA LEU LYS THR ASN GLY ASP GLN ALA SER CYS
SEQRES  37 E  894  GLU ASN GLU LEU LEU LYS PHE SER TYR ILE ARG THR SER
SEQRES  38 E  894  PHE ASP LYS ILE LEU LEU ARG TRP GLU PRO TYR TRP PRO
SEQRES  39 E  894  PRO ASP PHE ARG ASP LEU LEU GLY PHE MET LEU PHE TYR
SEQRES  40 E  894  LYS GLU ALA PRO TYR GLN ASN VAL THR GLU PHE ASP GLY
SEQRES  41 E  894  GLN ASP ALA CYS GLY SER ASN SER TRP THR VAL VAL ASP
SEQRES  42 E  894  ILE ASP PRO PRO LEU ARG SER ASN ASP PRO LYS SER GLN
SEQRES  43 E  894  ASN HIS PRO GLY TRP LEU MET ARG GLY LEU LYS PRO TRP
SEQRES  44 E  894  THR GLN TYR ALA ILE PHE VAL LYS THR LEU VAL THR PHE
SEQRES  45 E  894  SER ASP GLU ARG ARG THR TYR GLY ALA LYS SER ASP ILE
SEQRES  46 E  894  ILE TYR VAL GLN THR ASP ALA THR ASN PRO SER VAL PRO
SEQRES  47 E  894  LEU ASP PRO ILE SER VAL SER ASN SER SER SER GLN ILE
SEQRES  48 E  894  ILE LEU LYS TRP LYS PRO PRO SER ASP PRO ASN GLY ASN
SEQRES  49 E  894  ILE THR HIS TYR LEU VAL PHE TRP GLU ARG GLN ALA GLU
SEQRES  50 E  894  ASP SER GLU LEU PHE GLU LEU ASP TYR CYS LEU LYS GLY
SEQRES  51 E  894  LEU LYS LEU PRO SER ARG THR TRP SER PRO PRO PHE GLU
SEQRES  52 E  894  SER GLU ASP SER GLN LYS HIS ASN GLN SER GLU TYR GLU
SEQRES  53 E  894  ASP SER ALA GLY GLU CYS CYS SER CYS PRO LYS THR ASP
SEQRES  54 E  894  SER GLN ILE LEU LYS GLU LEU GLU GLU SER SER PHE ARG
SEQRES  55 E  894  LYS THR PHE GLU ASP TYR LEU HIS ASN VAL VAL PHE VAL
SEQRES  56 E  894  PRO ARG PRO SER SER LEU GLY ASP VAL GLY ASN ALA GLY
SEQRES  57 E  894  ASN ASN GLU GLU HIS ARG PRO PHE GLU LYS VAL VAL ASN
SEQRES  58 E  894  LYS GLU SER LEU VAL ILE SER GLY LEU ARG HIS PHE THR
SEQRES  59 E  894  GLY TYR ARG ILE GLU LEU GLN ALA CYS ASN GLN ASP THR
SEQRES  60 E  894  PRO GLU GLU ARG CYS SER VAL ALA ALA TYR VAL SER ALA
SEQRES  61 E  894  ARG THR MET PRO GLU ALA LYS ALA ASP ASP ILE VAL GLY
SEQRES  62 E  894  PRO VAL THR HIS GLU ILE PHE GLU ASN ASN VAL VAL HIS
SEQRES  63 E  894  LEU MET TRP GLN GLU PRO LYS GLU PRO ASN GLY LEU ILE
SEQRES  64 E  894  VAL LEU TYR GLU VAL SER TYR ARG ARG TYR GLY ASP GLU
SEQRES  65 E  894  GLU LEU HIS LEU CYS VAL SER ARG LYS HIS PHE ALA LEU
SEQRES  66 E  894  GLU ARG GLY CYS ARG LEU ARG GLY LEU SER PRO GLY ASN
SEQRES  67 E  894  TYR SER VAL ARG ILE ARG ALA THR SER LEU ALA GLY ASN
SEQRES  68 E  894  GLY SER TRP THR GLU PRO THR TYR PHE TYR VAL THR ASP
SEQRES  69 E  894  TYR LEU ASP VAL PRO SER ASN ILE ALA LYS
HET    NAG  F   1      14                                                       
HET    NAG  F   2      14                                                       
HET    FUC  F   3      10                                                       
HET    NAG  G   1      14                                                       
HET    NAG  G   2      14                                                       
HET    BMA  G   3      11                                                       
HET    NAG  H   1      14                                                       
HET    NAG  H   2      14                                                       
HET    FUC  H   3      10                                                       
HET    NAG  I   1      14                                                       
HET    NAG  I   2      14                                                       
HET    BMA  I   3      11                                                       
HET    MAN  I   4      11                                                       
HET    NAG  I   5      14                                                       
HET    FUC  I   6      10                                                       
HET    NAG  J   1      14                                                       
HET    FUC  J   2      10                                                       
HET    NAG  K   1      14                                                       
HET    NAG  K   2      14                                                       
HET    FUC  K   3      10                                                       
HET    NAG  L   1      14                                                       
HET    FUC  L   2      10                                                       
HET    NAG  E1001      14                                                       
HET    NAG  E1008      14                                                       
HET    NAG  E1020      14                                                       
HETNAM     NAG 2-ACETAMIDO-2-DEOXY-BETA-D-GLUCOPYRANOSE                         
HETNAM     FUC ALPHA-L-FUCOPYRANOSE                                             
HETNAM     BMA BETA-D-MANNOPYRANOSE                                             
HETNAM     MAN ALPHA-D-MANNOPYRANOSE                                            
HETSYN     NAG N-ACETYL-BETA-D-GLUCOSAMINE; 2-ACETAMIDO-2-DEOXY-BETA-           
HETSYN   2 NAG  D-GLUCOSE; 2-ACETAMIDO-2-DEOXY-D-GLUCOSE; 2-ACETAMIDO-          
HETSYN   3 NAG  2-DEOXY-GLUCOSE; N-ACETYL-D-GLUCOSAMINE                         
HETSYN     FUC ALPHA-L-FUCOSE; 6-DEOXY-ALPHA-L-GALACTOPYRANOSE; L-              
HETSYN   2 FUC  FUCOSE; FUCOSE                                                  
HETSYN     BMA BETA-D-MANNOSE; D-MANNOSE; MANNOSE                               
HETSYN     MAN ALPHA-D-MANNOSE; D-MANNOSE; MANNOSE                              
FORMUL   6  NAG    16(C8 H15 N O6)                                              
FORMUL   6  FUC    6(C6 H12 O5)                                                 
FORMUL   7  BMA    2(C6 H12 O6)                                                 
FORMUL   9  MAN    C6 H12 O6                                                    
HELIX    1   1 THR E   18  LEU E   23  1                                   6
HELIX    2   2 PRO E   43  ASP E   45  1                                   3
HELIX    3   3 TRP E  133  ARG E  135  1                                   3
HELIX    4   4 LYS E  149  ASP E  151  1                                   3
SHEET    1   1 1 VAL E   7  PRO E   9  0
SHEET    2   2 1 MET E  11  ARG E  14  0
SHEET    3   3 1 VAL E  28  GLU E  30  0
SHEET    4   4 1 LEU E  33  LEU E  36  0
SHEET    5   5 1 LEU E  61  PHE E  64  0
SHEET    6   6 1 TYR E  91  PHE E  96  0
SHEET    7   7 1 SER E 116  GLU E 120  0
SHEET    8   8 1 HIS E 144  VAL E 146  0
SSBOND   1 CYS E    8    CYS E   26                          1555   1555  2.03
SSBOND   2 CYS E  126    CYS E  155                          1555   1555  2.05
CISPEP   1 PHE A  151    PRO A  152          0        -2.49                     
CISPEP   2 GLU A  153    PRO A  154          0         8.50                     
CISPEP   3 TRP A  193    PRO A  194          0         2.29                     
CISPEP   4 SER B    7    PRO B    8          0        -6.15                     
CISPEP   5 TYR B  145    PRO B  146          0         2.62                     
CISPEP   6 GLY C    8    PRO C    9          0        -1.87                     
CISPEP   7 PHE C  146    PRO C  147          0        -3.26                     
CISPEP   8 GLU C  148    PRO C  149          0         7.33                     
CISPEP   9 SER D    7    PRO D    8          0        -5.04                     
CISPEP  10 TYR D  140    PRO D  141          0         0.09                     
CISPEP  11 PRO E  243    PRO E  244          0         6.74                     
CRYST1  121.870  321.250  199.400  90.00  90.00  90.00 C 2 2 21      8          
ORIGX1      1.000000  0.000000  0.000000        0.00000                         
ORIGX2      0.000000  1.000000  0.000000        0.00000                         
ORIGX3      0.000000  0.000000  1.000000        0.00000                         
SCALE1      0.008205  0.000000  0.000000        0.00000                         
SCALE2      0.000000  0.003113  0.000000        0.00000                         
SCALE3      0.000000  0.000000  0.005015        0.00000                         
ATOM      1  N   GLU E   6      56.119  -3.616  81.652  1.00153.66           N
ANISOU    1  N   GLU E   6    21790  20279  16314  -3660   -864  -1646       N
ATOM      2  CA  GLU E   6      54.890  -3.966  82.354  1.00148.61           C
ANISOU    2  CA  GLU E   6    21145  19473  15846  -3472   -974  -1633       C
ATOM      3  C   GLU E   6      54.959  -3.744  83.857  1.00143.61           C
ANISOU    3  C   GLU E   6    20731  18661  15172  -3449  -1026  -1417       C
ATOM      4  O   GLU E   6      56.031  -3.712  84.472  1.00144.14           O
ANISOU    4  O   GLU E   6    20950  18689  15128  -3521  -1013  -1257       O
ATOM      5  CB  GLU E   6      54.583  -5.467  82.188  1.00150.30           C
ANISOU    5  CB  GLU E   6    21180  19603  16324  -3306  -1101  -1658       C
ATOM      6  CG  GLU E   6      54.449  -6.048  80.794  1.00166.72           C
ANISOU    6  CG  GLU E   6    22998  21839  18507  -3241  -1099  -1874       C
ATOM      7  CD  GLU E   6      54.285  -7.562  80.794  1.00206.87           C
ANISOU    7  CD  GLU E   6    27967  26804  23829  -3049  -1252  -1849       C
ATOM      8  OE1 GLU E   6      53.876  -8.136  81.832  1.00203.22           O
ANISOU    8  OE1 GLU E   6    27624  26109  23481  -2959  -1351  -1688       O
ATOM      9  OE2 GLU E   6      54.554  -8.176  79.735  1.00209.79           O
ANISOU    9  OE2 GLU E   6    28123  27323  24265  -2983  -1273  -1993       O
ATOM     10  N   VAL E   7      53.768  -3.690  84.448  1.00131.69           N
ANISOU   10  N   VAL E   7    19218  17044  13774  -3336  -1094  -1432       N
ATOM     11  CA  VAL E   7      53.550  -3.704  85.877  1.00126.82           C
ANISOU   11  CA  VAL E   7    18724  16276  13185  -3281  -1158  -1259       C
ATOM     12  C   VAL E   7      53.086  -5.123  86.162  1.00136.98           C
ANISOU   12  C   VAL E   7    19895  17415  14734  -3171  -1261  -1216       C
ATOM     13  O   VAL E   7      52.069  -5.569  85.626  1.00138.84           O
ANISOU   13  O   VAL E   7    20000  17606  15149  -3094  -1312  -1356       O
ATOM     14  CB  VAL E   7      52.493  -2.701  86.318  1.00127.54           C
ANISOU   14  CB  VAL E   7    18863  16369  13227  -3254  -1172  -1320       C
ATOM     15  CG1 VAL E   7      52.177  -2.874  87.790  1.00125.27           C
ANISOU   15  CG1 VAL E   7    18633  15954  13009  -3191  -1245  -1163       C
ATOM     16  CG2 VAL E   7      52.927  -1.280  86.016  1.00127.59           C
ANISOU   16  CG2 VAL E   7    19022  16511  12946  -3346  -1077  -1346       C
ATOM     17  N   CYS E   8      53.815  -5.832  86.990  1.00137.88           N
ANISOU   17  N   CYS E   8    20082  17443  14863  -3157  -1290  -1025       N
ATOM     18  CA  CYS E   8      53.427  -7.190  87.276  1.00141.84           C
ANISOU   18  CA  CYS E   8    20511  17797  15583  -3059  -1379   -954       C
ATOM     19  C   CYS E   8      52.984  -7.339  88.683  1.00138.38           C
ANISOU   19  C   CYS E   8    20146  17230  15201  -3038  -1404   -793       C
ATOM     20  O   CYS E   8      53.443  -6.605  89.538  1.00132.93           O
ANISOU   20  O   CYS E   8    19571  16582  14355  -3075  -1359   -695       O
ATOM     21  CB  CYS E   8      54.581  -8.123  86.972  1.00147.72           C
ANISOU   21  CB  CYS E   8    21253  18568  16307  -3050  -1401   -875       C
ATOM     22  SG  CYS E   8      55.221  -7.944  85.299  1.00156.27           S
ANISOU   22  SG  CYS E   8    22195  19860  17320  -3105  -1362  -1080       S
ATOM     23  N   PRO E   9      52.141  -8.339  88.970  1.00137.28           N
ANISOU   23  N   PRO E   9    19949  16929  15282  -2976  -1473   -755       N
ATOM     24  CA  PRO E   9      51.751  -8.580  90.367  1.00136.68           C
ANISOU   24  CA  PRO E   9    19921  16746  15264  -2987  -1476   -587       C
ATOM     25  C   PRO E   9      52.861  -9.311  91.140  1.00136.84           C
ANISOU   25  C   PRO E   9    20041  16755  15196  -2972  -1454   -365       C
ATOM     26  O   PRO E   9      53.823  -9.823  90.541  1.00132.16           O
ANISOU   26  O   PRO E   9    19474  16203  14536  -2946  -1468   -346       O
ATOM     27  CB  PRO E   9      50.493  -9.428  90.226  1.00139.99           C
ANISOU   27  CB  PRO E   9    20266  16977  15948  -2956  -1548   -631       C
ATOM     28  CG  PRO E   9      50.733 -10.191  88.982  1.00146.26           C
ANISOU   28  CG  PRO E   9    21016  17749  16807  -2868  -1599   -717       C
ATOM     29  CD  PRO E   9      51.501  -9.304  88.055  1.00140.77           C
ANISOU   29  CD  PRO E   9    20288  17269  15928  -2891  -1548   -860       C
ATOM     30  N   GLY E  10      52.704  -9.353  92.463  1.00132.15           N
ANISOU   30  N   GLY E  10    19486  16125  14599  -2988  -1422   -214       N
ATOM     31  CA  GLY E  10      53.626 -10.042  93.350  1.00130.56           C
ANISOU   31  CA  GLY E  10    19383  15919  14306  -2965  -1388     -6       C
ATOM     32  C   GLY E  10      53.792 -11.504  92.987  1.00134.87           C
ANISOU   32  C   GLY E  10    19945  16348  14954  -2915  -1444     87       C
ATOM     33  O   GLY E  10      52.922 -12.101  92.339  1.00134.36           O
ANISOU   33  O   GLY E  10    19814  16156  15081  -2892  -1510     22       O
ATOM     34  N   MET E  11      54.929 -12.086  93.375  1.00132.08           N
ANISOU   34  N   MET E  11    19695  16031  14457  -2881  -1431    231       N
ATOM     35  CA  MET E  11      55.200 -13.491  93.129  1.00134.10           C
ANISOU   35  CA  MET E  11    19991  16194  14765  -2812  -1498    341       C
ATOM     36  C   MET E  11      55.905 -14.136  94.295  1.00134.02           C
ANISOU   36  C   MET E  11    20106  16191  14624  -2794  -1447    563       C
ATOM     37  O   MET E  11      56.722 -13.495  94.958  1.00128.55           O
ANISOU   37  O   MET E  11    19484  15616  13745  -2809  -1376    591       O
ATOM     38  CB  MET E  11      56.100 -13.683  91.907  1.00138.90           C
ANISOU   38  CB  MET E  11    20582  16891  15302  -2766  -1574    232       C
ATOM     39  CG  MET E  11      55.595 -13.054  90.642  1.00146.70           C
ANISOU   39  CG  MET E  11    21435  17926  16378  -2778  -1604     -3       C
ATOM     40  SD  MET E  11      56.593 -13.657  89.256  1.00153.92           S
ANISOU   40  SD  MET E  11    22276  18957  17249  -2714  -1702   -112       S
ATOM     41  CE  MET E  11      56.010 -15.328  89.129  1.00151.27           C
ANISOU   41  CE  MET E  11    21937  18432  17105  -2547  -1832     -9       C
ATOM     42  N   ASP E  12      55.613 -15.436  94.508  1.00134.55           N
ANISOU   42  N   ASP E  12    20222  16124  14776  -2749  -1483    720       N
ATOM     43  CA  ASP E  12      56.275 -16.367  95.433  1.00134.30           C
ANISOU   43  CA  ASP E  12    20326  16092  14610  -2714  -1446    946       C
ATOM     44  C   ASP E  12      56.860 -17.508  94.600  1.00135.53           C
ANISOU   44  C   ASP E  12    20546  16210  14739  -2602  -1579    983       C
ATOM     45  O   ASP E  12      56.147 -18.432  94.193  1.00136.66           O
ANISOU   45  O   ASP E  12    20699  16187  15037  -2545  -1658   1040       O
ATOM     46  CB  ASP E  12      55.355 -16.912  96.547  1.00138.88           C
ANISOU   46  CB  ASP E  12    20924  16552  15290  -2777  -1357   1132       C
ATOM     47  CG  ASP E  12      55.023 -15.956  97.669  1.00154.80           C
ANISOU   47  CG  ASP E  12    22868  18667  17283  -2869  -1221   1131       C
ATOM     48  OD1 ASP E  12      55.615 -14.864  97.707  1.00157.12           O
ANISOU   48  OD1 ASP E  12    23138  19112  17447  -2855  -1196   1012       O
ATOM     49  OD2 ASP E  12      54.254 -16.345  98.575  1.00156.24           O
ANISOU   49  OD2 ASP E  12    23025  18781  17556  -2953  -1136   1262       O
ATOM     50  N   ILE E  13      58.159 -17.422  94.323  1.00129.74           N
ANISOU   50  N   ILE E  13    19861  15627  13806  -2565  -1616    938       N
ATOM     51  CA  ILE E  13      58.854 -18.389  93.482  1.00130.87           C
ANISOU   51  CA  ILE E  13    20032  15794  13899  -2456  -1763    934       C
ATOM     52  C   ILE E  13      59.633 -19.356  94.339  1.00135.56           C
ANISOU   52  C   ILE E  13    20803  16406  14299  -2396  -1762   1146       C
ATOM     53  O   ILE E  13      60.522 -18.943  95.083  1.00131.95           O
ANISOU   53  O   ILE E  13    20432  16065  13637  -2433  -1682   1171       O
ATOM     54  CB  ILE E  13      59.701 -17.653  92.425  1.00133.07           C
ANISOU   54  CB  ILE E  13    20217  16239  14106  -2486  -1820    707       C
ATOM     55  CG1 ILE E  13      58.801 -16.620  91.713  1.00130.40           C
ANISOU   55  CG1 ILE E  13    19719  15889  13937  -2554  -1785    515       C
ATOM     56  CG2 ILE E  13      60.333 -18.653  91.426  1.00136.59           C
ANISOU   56  CG2 ILE E  13    20626  16744  14528  -2371  -1995    663       C
ATOM     57  CD1 ILE E  13      59.358 -15.846  90.686  1.00124.06           C
ANISOU   57  CD1 ILE E  13    18815  15235  13089  -2614  -1803    304       C
ATOM     58  N   ARG E  14      59.256 -20.650  94.257  1.00136.55           N
ANISOU   58  N   ARG E  14    21002  16402  14478  -2290  -1849   1300       N
ATOM     59  CA  ARG E  14      59.794 -21.753  95.057  1.00137.79           C
ANISOU   59  CA  ARG E  14    21351  16553  14449  -2220  -1851   1535       C
ATOM     60  C   ARG E  14      60.238 -22.928  94.198  1.00148.10           C
ANISOU   60  C   ARG E  14    22708  17850  15712  -2049  -2059   1561       C
ATOM     61  O   ARG E  14      59.816 -23.061  93.049  1.00150.06           O
ANISOU   61  O   ARG E  14    22836  18048  16131  -1970  -2194   1429       O
ATOM     62  CB  ARG E  14      58.698 -22.285  96.009  1.00134.31           C
ANISOU   62  CB  ARG E  14    20996  15926  14109  -2269  -1732   1765       C
ATOM     63  CG  ARG E  14      58.090 -21.207  96.874  1.00142.20           C
ANISOU   63  CG  ARG E  14    21905  16943  15183  -2428  -1544   1734       C
ATOM     64  CD  ARG E  14      56.963 -21.568  97.804  1.00146.82           C
ANISOU   64  CD  ARG E  14    22520  17373  15891  -2530  -1414   1922       C
ATOM     65  NE  ARG E  14      56.547 -20.328  98.460  1.00152.11           N
ANISOU   65  NE  ARG E  14    23046  18131  16618  -2662  -1270   1822       N
ATOM     66  CZ  ARG E  14      55.712 -20.233  99.481  1.00159.63           C
ANISOU   66  CZ  ARG E  14    23956  19044  17651  -2793  -1119   1932       C
ATOM     67  NH1 ARG E  14      55.235 -21.330 100.060  1.00153.59           N
ANISOU   67  NH1 ARG E  14    23307  18142  16906  -2841  -1059   2172       N
ATOM     68  NH2 ARG E  14      55.416 -19.041  99.995  1.00113.85           N
ANISOU   68  NH2 ARG E  14    18003  13364  11892  -2880  -1021   1810       N
ATOM     69  N   ASN E  15      61.058 -23.805  94.795  1.00148.81           N
ANISOU   69  N   ASN E  15    22978  18000  15562  -1974  -2086   1732       N
ATOM     70  CA  ASN E  15      61.499 -25.103  94.270  1.00152.13           C
ANISOU   70  CA  ASN E  15    23501  18416  15884  -1787  -2287   1822       C
ATOM     71  C   ASN E  15      62.402 -25.006  93.037  1.00155.28           C
ANISOU   71  C   ASN E  15    23754  18999  16245  -1708  -2487   1580       C
ATOM     72  O   ASN E  15      63.583 -25.339  93.142  1.00159.12           O
ANISOU   72  O   ASN E  15    24317  19652  16488  -1664  -2570   1575       O
ATOM     73  CB  ASN E  15      60.286 -26.025  94.014  1.00155.26           C
ANISOU   73  CB  ASN E  15    23964  18546  16480  -1687  -2352   1978       C
ATOM     74  CG  ASN E  15      59.356 -26.209  95.205  1.00180.81           C
ANISOU   74  CG  ASN E  15    27341  21593  19766  -1807  -2152   2224       C
ATOM     75  OD1 ASN E  15      58.132 -26.332  95.045  1.00172.84           O
ANISOU   75  OD1 ASN E  15    26323  20346  19002  -1837  -2133   2266       O
ATOM     76  ND2 ASN E  15      59.880 -26.126  96.434  1.00168.31           N
ANISOU   76  ND2 ASN E  15    25868  20119  17964  -1898  -1982   2363       N
ATOM     77  N   ASN E  16      61.864 -24.586  91.883  1.00145.22           N
ANISOU   77  N   ASN E  16    22265  17711  15201  -1694  -2563   1373       N
ATOM     78  CA  ASN E  16      62.655 -24.469  90.660  1.00142.08           C
ANISOU   78  CA  ASN E  16    21680  17519  14784  -1642  -2733   1128       C
ATOM     79  C   ASN E  16      62.572 -23.071  90.101  1.00140.07           C
ANISOU   79  C   ASN E  16    21216  17356  14649  -1815  -2632    876       C
ATOM     80  O   ASN E  16      61.677 -22.297  90.466  1.00139.92           O
ANISOU   80  O   ASN E  16    21179  17213  14770  -1920  -2474    879       O
ATOM     81  CB  ASN E  16      62.356 -25.583  89.611  1.00141.71           C
ANISOU   81  CB  ASN E  16    21568  17438  14836  -1390  -2976   1113       C
ATOM     82  CG  ASN E  16      60.935 -25.817  89.139  1.00175.12           C
ANISOU   82  CG  ASN E  16    25760  21428  19349  -1281  -2997   1131       C
ATOM     83  OD1 ASN E  16      60.135 -24.888  88.983  1.00176.88           O
ANISOU   83  OD1 ASN E  16    25867  21577  19762  -1401  -2868   1013       O
ATOM     84  ND2 ASN E  16      60.647 -27.099  88.833  1.00180.10           N
ANISOU   84  ND2 ASN E  16    26499  21933  19996  -1028  -3185   1264       N
ATOM     85  N   LEU E  17      63.520 -22.737  89.221  1.00131.32           N
ANISOU   85  N   LEU E  17    19950  16473  13472  -1857  -2723    655       N
ATOM     86  CA  LEU E  17      63.558 -21.422  88.586  1.00126.95           C
ANISOU   86  CA  LEU E  17    19211  16026  12998  -2036  -2625    417       C
ATOM     87  C   LEU E  17      62.564 -21.199  87.436  1.00130.51           C
ANISOU   87  C   LEU E  17    19427  16458  13701  -1976  -2656    248       C
ATOM     88  O   LEU E  17      62.491 -20.083  86.926  1.00122.74           O
ANISOU   88  O   LEU E  17    18303  15559  12773  -2129  -2553     64       O
ATOM     89  CB  LEU E  17      64.973 -21.110  88.114  1.00124.96           C
ANISOU   89  CB  LEU E  17    18890  16018  12571  -2154  -2685    246       C
ATOM     90  CG  LEU E  17      65.992 -20.875  89.206  1.00122.92           C
ANISOU   90  CG  LEU E  17    18863  15777  12062  -2267  -2609    339       C
ATOM     91  CD1 LEU E  17      67.365 -20.920  88.654  1.00125.03           C
ANISOU   91  CD1 LEU E  17    19079  16259  12167  -2354  -2726    175       C
ATOM     92  CD2 LEU E  17      65.743 -19.579  89.920  1.00108.94           C
ANISOU   92  CD2 LEU E  17    17179  13920  10292  -2437  -2386    346       C
ATOM     93  N   THR E  18      61.808 -22.231  87.029  1.00135.47           N
ANISOU   93  N   THR E  18    20036  16968  14470  -1749  -2793    308       N
ATOM     94  CA  THR E  18      60.865 -22.144  85.902  1.00138.35           C
ANISOU   94  CA  THR E  18    20190  17307  15072  -1641  -2843    131       C
ATOM     95  C   THR E  18      59.986 -20.889  85.913  1.00142.81           C
ANISOU   95  C   THR E  18    20691  17801  15771  -1804  -2653     24       C
ATOM     96  O   THR E  18      60.035 -20.113  84.960  1.00143.09           O
ANISOU   96  O   THR E  18    20508  18004  15855  -1876  -2619   -218       O
ATOM     97  CB  THR E  18      59.997 -23.406  85.777  1.00157.38           C
ANISOU   97  CB  THR E  18    22688  19495  17616  -1364  -2993    267       C
ATOM     98  OG1 THR E  18      59.107 -23.495  86.893  1.00167.32           O
ANISOU   98  OG1 THR E  18    24182  20464  18929  -1413  -2873    499       O
ATOM     99  CG2 THR E  18      60.823 -24.695  85.604  1.00156.58           C
ANISOU   99  CG2 THR E  18    22641  19480  17371  -1155  -3218    359       C
ATOM    100  N   ARG E  19      59.213 -20.682  86.994  1.00137.73           N
ANISOU  100  N   ARG E  19    20229  16932  15168  -1870  -2527    201       N
ATOM    101  CA  ARG E  19      58.294 -19.553  87.095  1.00135.08           C
ANISOU  101  CA  ARG E  19    19846  16524  14954  -2005  -2373    110       C
ATOM    102  C   ARG E  19      58.959 -18.178  87.157  1.00136.81           C
ANISOU  102  C   ARG E  19    20013  16928  15039  -2226  -2231    -13       C
ATOM    103  O   ARG E  19      58.303 -17.163  86.918  1.00133.98           O
ANISOU  103  O   ARG E  19    19576  16571  14760  -2320  -2129   -143       O
ATOM    104  CB  ARG E  19      57.324 -19.742  88.256  1.00130.16           C
ANISOU  104  CB  ARG E  19    19405  15638  14412  -2030  -2290    321       C
ATOM    105  CG  ARG E  19      56.272 -20.784  87.954  1.00131.10           C
ANISOU  105  CG  ARG E  19    19567  15513  14731  -1848  -2403    383       C
ATOM    106  CD  ARG E  19      55.184 -20.911  89.019  1.00159.05           C
ANISOU  106  CD  ARG E  19    23269  18780  18383  -1923  -2309    569       C
ATOM    107  NE  ARG E  19      54.573 -19.640  89.443  1.00159.19           N
ANISOU  107  NE  ARG E  19    23222  18807  18455  -2115  -2152    475       N
ATOM    108  CZ  ARG E  19      54.861 -19.027  90.592  1.00161.40           C
ANISOU  108  CZ  ARG E  19    23567  19148  18611  -2277  -2009    587       C
ATOM    109  NH1 ARG E  19      55.705 -19.583  91.457  1.00140.34           N
ANISOU  109  NH1 ARG E  19    21038  16524  15762  -2280  -1984    795       N
ATOM    110  NH2 ARG E  19      54.274 -17.876  90.907  1.00125.20           N
ANISOU  110  NH2 ARG E  19    18911  14585  14074  -2417  -1897    487       N
ATOM    111  N   LEU E  20      60.259 -18.146  87.427  1.00134.26           N
ANISOU  111  N   LEU E  20    19751  16754  14507  -2303  -2236     19       N
ATOM    112  CA  LEU E  20      60.978 -16.892  87.542  1.00133.74           C
ANISOU  112  CA  LEU E  20    19694  16821  14299  -2511  -2109    -74       C
ATOM    113  C   LEU E  20      60.978 -16.054  86.249  1.00144.92           C
ANISOU  113  C   LEU E  20    20893  18406  15765  -2603  -2081   -336       C
ATOM    114  O   LEU E  20      61.042 -14.825  86.297  1.00142.74           O
ANISOU  114  O   LEU E  20    20635  18173  15425  -2771  -1945   -410       O
ATOM    115  CB  LEU E  20      62.397 -17.166  88.027  1.00133.20           C
ANISOU  115  CB  LEU E  20    19757  16853  14001  -2564  -2142     -2       C
ATOM    116  CG  LEU E  20      63.227 -15.942  88.406  1.00135.28           C
ANISOU  116  CG  LEU E  20    20119  17186  14094  -2770  -2012    -54       C
ATOM    117  CD1 LEU E  20      62.601 -15.171  89.545  1.00132.00           C
ANISOU  117  CD1 LEU E  20    19849  16632  13672  -2805  -1865     64       C
ATOM    118  CD2 LEU E  20      64.616 -16.334  88.800  1.00138.68           C
ANISOU  118  CD2 LEU E  20    20686  17696  14308  -2808  -2068    -11       C
ATOM    119  N   HIS E  21      60.863 -16.722  85.105  1.00149.31           N
ANISOU  119  N   HIS E  21    21244  19060  16428  -2478  -2205   -473       N
ATOM    120  CA  HIS E  21      60.858 -16.081  83.797  1.00152.27           C
ANISOU  120  CA  HIS E  21    21372  19634  16848  -2549  -2173   -733       C
ATOM    121  C   HIS E  21      59.582 -15.310  83.565  1.00146.33           C
ANISOU  121  C   HIS E  21    20567  18797  16236  -2547  -2070   -824       C
ATOM    122  O   HIS E  21      59.506 -14.532  82.623  1.00149.88           O
ANISOU  122  O   HIS E  21    20845  19412  16692  -2637  -1994  -1032       O
ATOM    123  CB  HIS E  21      61.155 -17.107  82.695  1.00160.21           C
ANISOU  123  CB  HIS E  21    22149  20803  17919  -2383  -2349   -861       C
ATOM    124  CG  HIS E  21      62.473 -17.796  82.899  1.00168.56           C
ANISOU  124  CG  HIS E  21    23253  21976  18816  -2400  -2466   -794       C
ATOM    125  ND1 HIS E  21      63.644 -17.298  82.346  1.00172.92           N
ANISOU  125  ND1 HIS E  21    23692  22776  19231  -2611  -2443   -942       N
ATOM    126  CD2 HIS E  21      62.772 -18.889  83.645  1.00173.18           C
ANISOU  126  CD2 HIS E  21    24004  22454  19341  -2250  -2600   -597       C
ATOM    127  CE1 HIS E  21      64.608 -18.119  82.745  1.00174.11           C
ANISOU  127  CE1 HIS E  21    23930  22967  19255  -2571  -2581   -852       C
ATOM    128  NE2 HIS E  21      64.132 -19.090  83.530  1.00174.22           N
ANISOU  128  NE2 HIS E  21    24117  22781  19299  -2346  -2677   -640       N
ATOM    129  N   GLU E  22      58.607 -15.456  84.462  1.00134.14           N
ANISOU  129  N   GLU E  22    19175  17007  14785  -2474  -2053   -675       N
ATOM    130  CA  GLU E  22      57.390 -14.653  84.396  1.00133.17           C
ANISOU  130  CA  GLU E  22    19027  16793  14778  -2495  -1962   -763       C
ATOM    131  C   GLU E  22      57.681 -13.150  84.651  1.00135.07           C
ANISOU  131  C   GLU E  22    19323  17131  14865  -2719  -1797   -811       C
ATOM    132  O   GLU E  22      56.896 -12.288  84.252  1.00129.48           O
ANISOU  132  O   GLU E  22    18552  16444  14201  -2760  -1719   -949       O
ATOM    133  CB  GLU E  22      56.304 -15.199  85.332  1.00134.82           C
ANISOU  133  CB  GLU E  22    19379  16719  15129  -2397  -1990   -596       C
ATOM    134  CG  GLU E  22      55.799 -16.584  84.941  1.00150.70           C
ANISOU  134  CG  GLU E  22    21368  18586  17306  -2164  -2149   -560       C
ATOM    135  CD  GLU E  22      54.681 -17.191  85.771  1.00188.77           C
ANISOU  135  CD  GLU E  22    26346  23095  22281  -2097  -2172   -394       C
ATOM    136  OE1 GLU E  22      54.495 -18.428  85.690  1.00168.09           O
ANISOU  136  OE1 GLU E  22    23792  20326  19749  -1919  -2302   -288       O
ATOM    137  OE2 GLU E  22      54.024 -16.452  86.543  1.00197.83           O
ANISOU  137  OE2 GLU E  22    27562  24151  23453  -2228  -2063   -360       O
ATOM    138  N   LEU E  23      58.846 -12.845  85.250  1.00137.11           N
ANISOU  138  N   LEU E  23    19715  17452  14930  -2852  -1753   -708       N
ATOM    139  CA  LEU E  23      59.309 -11.475  85.530  1.00137.78           C
ANISOU  139  CA  LEU E  23    19906  17603  14842  -3048  -1613   -727       C
ATOM    140  C   LEU E  23      59.987 -10.799  84.345  1.00142.07           C
ANISOU  140  C   LEU E  23    20322  18368  15291  -3204  -1552   -920       C
ATOM    141  O   LEU E  23      60.389  -9.632  84.436  1.00140.50           O
ANISOU  141  O   LEU E  23    20233  18215  14936  -3379  -1432   -938       O
ATOM    142  CB  LEU E  23      60.303 -11.479  86.701  1.00137.90           C
ANISOU  142  CB  LEU E  23    20147  17561  14687  -3106  -1598   -541       C
ATOM    143  CG  LEU E  23      59.778 -11.961  88.033  1.00142.46           C
ANISOU  143  CG  LEU E  23    20861  17958  15307  -2997  -1611   -338       C
ATOM    144  CD1 LEU E  23      60.894 -11.968  89.075  1.00142.72           C
ANISOU  144  CD1 LEU E  23    21103  17979  15147  -3037  -1588   -190       C
ATOM    145  CD2 LEU E  23      58.610 -11.096  88.482  1.00139.26           C
ANISOU  145  CD2 LEU E  23    20468  17471  14975  -3004  -1534   -347       C
ATOM    146  N   GLU E  24      60.146 -11.545  83.256  1.00140.83           N
ANISOU  146  N   GLU E  24    19938  18351  15219  -3139  -1633  -1057       N
ATOM    147  CA  GLU E  24      60.829 -11.183  82.020  1.00141.94           C
ANISOU  147  CA  GLU E  24    19885  18749  15296  -3283  -1587  -1256       C
ATOM    148  C   GLU E  24      60.660  -9.712  81.622  1.00144.63           C
ANISOU  148  C   GLU E  24    20248  19175  15528  -3482  -1404  -1361       C
ATOM    149  O   GLU E  24      61.654  -9.026  81.372  1.00142.67           O
ANISOU  149  O   GLU E  24    20050  19044  15113  -3717  -1313  -1392       O
ATOM    150  CB  GLU E  24      60.317 -12.112  80.894  1.00144.94           C
ANISOU  150  CB  GLU E  24    19966  19249  15856  -3089  -1696  -1424       C
ATOM    151  CG  GLU E  24      61.117 -12.124  79.603  1.00156.36           C
ANISOU  151  CG  GLU E  24    21137  21011  17264  -3197  -1686  -1636       C
ATOM    152  CD  GLU E  24      60.630 -13.037  78.489  1.00182.47           C
ANISOU  152  CD  GLU E  24    24125  24460  20744  -2959  -1805  -1819       C
ATOM    153  OE1 GLU E  24      59.784 -13.924  78.752  1.00184.21           O
ANISOU  153  OE1 GLU E  24    24377  24493  21123  -2682  -1935  -1753       O
ATOM    154  OE2 GLU E  24      61.132 -12.885  77.351  1.00172.66           O
ANISOU  154  OE2 GLU E  24    22603  23521  19479  -3051  -1769  -2030       O
ATOM    155  N   ASN E  25      59.414  -9.229  81.585  1.00141.35           N
ANISOU  155  N   ASN E  25    19819  18692  15195  -3397  -1355  -1413       N
ATOM    156  CA  ASN E  25      59.131  -7.890  81.099  1.00142.14           C
ANISOU  156  CA  ASN E  25    19931  18894  15180  -3553  -1193  -1525       C
ATOM    157  C   ASN E  25      58.723  -6.845  82.160  1.00148.07           C
ANISOU  157  C   ASN E  25    20956  19483  15822  -3599  -1123  -1392       C
ATOM    158  O   ASN E  25      58.397  -5.713  81.793  1.00147.63           O
ANISOU  158  O   ASN E  25    20938  19503  15652  -3704  -1002  -1474       O
ATOM    159  CB  ASN E  25      58.060  -8.008  80.015  1.00145.55           C
ANISOU  159  CB  ASN E  25    20112  19438  15753  -3425  -1186  -1746       C
ATOM    160  CG  ASN E  25      58.471  -8.842  78.820  1.00162.97           C
ANISOU  160  CG  ASN E  25    22012  21866  18045  -3372  -1238  -1919       C
ATOM    161  OD1 ASN E  25      59.637  -8.827  78.372  1.00129.52           O
ANISOU  161  OD1 ASN E  25    17698  17813  13702  -3549  -1204  -1951       O
ATOM    162  ND2 ASN E  25      57.500  -9.543  78.245  1.00177.23           N
ANISOU  162  ND2 ASN E  25    23631  23665  20044  -3127  -1323  -2053       N
ATOM    163  N   CYS E  26      58.777  -7.186  83.455  1.00147.48           N
ANISOU  163  N   CYS E  26    21065  19210  15759  -3519  -1194  -1192       N
ATOM    164  CA  CYS E  26      58.353  -6.270  84.524  1.00147.94           C
ANISOU  164  CA  CYS E  26    21343  19138  15729  -3524  -1149  -1076       C
ATOM    165  C   CYS E  26      59.323  -5.168  84.782  1.00147.32           C
ANISOU  165  C   CYS E  26    21486  19084  15405  -3702  -1048  -1015       C
ATOM    166  O   CYS E  26      60.492  -5.441  85.071  1.00149.71           O
ANISOU  166  O   CYS E  26    21896  19368  15617  -3780  -1060   -929       O
ATOM    167  CB  CYS E  26      58.097  -7.024  85.821  1.00149.96           C
ANISOU  167  CB  CYS E  26    21691  19208  16079  -3382  -1241   -893       C
ATOM    168  SG  CYS E  26      57.135  -8.534  85.616  1.00156.54           S
ANISOU  168  SG  CYS E  26    22333  19949  17197  -3182  -1373   -913       S
ATOM    169  N   SER E  27      58.812  -3.932  84.808  1.00136.44           N
ANISOU  169  N   SER E  27    20213  17718  13910  -3749   -964  -1045       N
ATOM    170  CA  SER E  27      59.600  -2.767  85.190  1.00132.32           C
ANISOU  170  CA  SER E  27    19966  17169  13140  -3886   -876   -960       C
ATOM    171  C   SER E  27      59.262  -2.485  86.677  1.00122.92           C
ANISOU  171  C   SER E  27    18960  15819  11926  -3738   -932   -801       C
ATOM    172  O   SER E  27      60.107  -2.012  87.440  1.00116.26           O
ANISOU  172  O   SER E  27    18364  14888  10923  -3765   -915   -677       O
ATOM    173  CB  SER E  27      59.275  -1.584  84.280  1.00137.55           C
ANISOU  173  CB  SER E  27    20645  17960  13660  -4014   -753  -1081       C
ATOM    174  OG  SER E  27      60.222  -0.525  84.323  1.00145.98           O
ANISOU  174  OG  SER E  27    21986  19007  14473  -4195   -652  -1009       O
ATOM    175  N   VAL E  28      58.034  -2.842  87.088  1.00117.79           N
ANISOU  175  N   VAL E  28    18178  15131  11447  -3580  -1002   -817       N
ATOM    176  CA  VAL E  28      57.526  -2.660  88.448  1.00115.95           C
ANISOU  176  CA  VAL E  28    18038  14791  11227  -3445  -1054   -696       C
ATOM    177  C   VAL E  28      56.823  -3.914  88.920  1.00119.56           C
ANISOU  177  C   VAL E  28    18324  15173  11928  -3325  -1142   -660       C
ATOM    178  O   VAL E  28      55.951  -4.418  88.221  1.00121.36           O
ANISOU  178  O   VAL E  28    18366  15416  12329  -3297  -1175   -778       O
ATOM    179  CB  VAL E  28      56.535  -1.451  88.538  1.00118.06           C
ANISOU  179  CB  VAL E  28    18344  15098  11416  -3411  -1042   -764       C
ATOM    180  CG1 VAL E  28      55.826  -1.372  89.892  1.00115.46           C
ANISOU  180  CG1 VAL E  28    18024  14701  11147  -3266  -1114   -676       C
ATOM    181  CG2 VAL E  28      57.224  -0.136  88.232  1.00119.16           C
ANISOU  181  CG2 VAL E  28    18717  15281  11277  -3515   -955   -755       C
ATOM    182  N   ILE E  29      57.125  -4.363  90.131  1.00112.80           N
ANISOU  182  N   ILE E  29    17547  14230  11080  -3248  -1172   -500       N
ATOM    183  CA  ILE E  29      56.369  -5.435  90.755  1.00112.55           C
ANISOU  183  CA  ILE E  29    17389  14115  11258  -3154  -1235   -435       C
ATOM    184  C   ILE E  29      55.432  -4.769  91.732  1.00117.43           C
ANISOU  184  C   ILE E  29    18004  14720  11893  -3094  -1244   -414       C
ATOM    185  O   ILE E  29      55.870  -4.162  92.710  1.00115.45           O
ANISOU  185  O   ILE E  29    17883  14481  11500  -3052  -1220   -319       O
ATOM    186  CB  ILE E  29      57.239  -6.521  91.414  1.00115.94           C
ANISOU  186  CB  ILE E  29    17877  14486  11688  -3116  -1253   -277       C
ATOM    187  CG1 ILE E  29      57.907  -7.376  90.336  1.00115.22           C
ANISOU  187  CG1 ILE E  29    17723  14426  11630  -3158  -1285   -330       C
ATOM    188  CG2 ILE E  29      56.388  -7.421  92.325  1.00120.12           C
ANISOU  188  CG2 ILE E  29    18322  14924  12396  -3035  -1289   -171       C
ATOM    189  CD1 ILE E  29      58.900  -8.322  90.904  1.00107.77           C
ANISOU  189  CD1 ILE E  29    16866  13448  10632  -3125  -1313   -189       C
ATOM    190  N   GLU E  30      54.142  -4.860  91.451  1.00118.34           N
ANISOU  190  N   GLU E  30    17966  14816  12181  -3084  -1285   -520       N
ATOM    191  CA  GLU E  30      53.097  -4.273  92.275  1.00119.30           C
ANISOU  191  CA  GLU E  30    18038  14944  12348  -3048  -1314   -539       C
ATOM    192  C   GLU E  30      52.675  -5.409  93.202  1.00124.02           C
ANISOU  192  C   GLU E  30    18550  15439  13135  -3025  -1338   -414       C
ATOM    193  O   GLU E  30      51.784  -6.207  92.894  1.00125.46           O
ANISOU  193  O   GLU E  30    18615  15520  13532  -3043  -1381   -459       O
ATOM    194  CB  GLU E  30      51.988  -3.693  91.368  1.00120.86           C
ANISOU  194  CB  GLU E  30    18138  15179  12605  -3073  -1346   -748       C
ATOM    195  CG  GLU E  30      50.897  -2.901  92.053  1.00126.54           C
ANISOU  195  CG  GLU E  30    18801  15938  13342  -3049  -1396   -814       C
ATOM    196  CD  GLU E  30      49.954  -2.236  91.070  1.00141.71           C
ANISOU  196  CD  GLU E  30    20664  17915  15263  -3069  -1426  -1038       C
ATOM    197  OE1 GLU E  30      50.215  -1.059  90.746  1.00132.02           O
ANISOU  197  OE1 GLU E  30    19545  16808  13807  -3066  -1399  -1092       O
ATOM    198  OE2 GLU E  30      48.998  -2.884  90.582  1.00143.28           O
ANISOU  198  OE2 GLU E  30    20735  18031  15674  -3082  -1473  -1160       O
ATOM    199  N   GLY E  31      53.426  -5.520  94.284  1.00120.72           N
ANISOU  199  N   GLY E  31    18215  15035  12616  -2985  -1300   -251       N
ATOM    200  CA  GLY E  31      53.304  -6.580  95.274  1.00123.55           C
ANISOU  200  CA  GLY E  31    18524  15326  13091  -2972  -1286    -96       C
ATOM    201  C   GLY E  31      54.679  -6.879  95.824  1.00129.34           C
ANISOU  201  C   GLY E  31    19407  16084  13652  -2921  -1234     52       C
ATOM    202  O   GLY E  31      55.560  -6.009  95.771  1.00128.30           O
ANISOU  202  O   GLY E  31    19416  16018  13314  -2892  -1212     34       O
ATOM    203  N   HIS E  32      54.876  -8.098  96.366  1.00126.21           N
ANISOU  203  N   HIS E  32    19005  15624  13323  -2913  -1214    200       N
ATOM    204  CA  HIS E  32      56.195  -8.494  96.865  1.00123.61           C
ANISOU  204  CA  HIS E  32    18827  15320  12818  -2859  -1172    328       C
ATOM    205  C   HIS E  32      56.864  -9.499  95.946  1.00123.02           C
ANISOU  205  C   HIS E  32    18804  15185  12753  -2875  -1216    345       C
ATOM    206  O   HIS E  32      56.238 -10.038  95.037  1.00123.57           O
ANISOU  206  O   HIS E  32    18779  15185  12986  -2906  -1275    281       O
ATOM    207  CB  HIS E  32      56.146  -9.051  98.297  1.00123.88           C
ANISOU  207  CB  HIS E  32    18842  15378  12847  -2816  -1102    492       C
ATOM    208  CG  HIS E  32      55.347 -10.297  98.455  1.00127.32           C
ANISOU  208  CG  HIS E  32    19181  15715  13480  -2873  -1100    592       C
ATOM    209  ND1 HIS E  32      54.167 -10.304  99.168  1.00130.54           N
ANISOU  209  ND1 HIS E  32    19436  16118  14046  -2934  -1069    610       N
ATOM    210  CD2 HIS E  32      55.559 -11.529  97.948  1.00129.72           C
ANISOU  210  CD2 HIS E  32    19533  15913  13841  -2880  -1134    673       C
ATOM    211  CE1 HIS E  32      53.723 -11.547  99.112  1.00131.69           C
ANISOU  211  CE1 HIS E  32    19571  16129  14338  -2992  -1069    720       C
ATOM    212  NE2 HIS E  32      54.517 -12.314  98.369  1.00131.61           N
ANISOU  212  NE2 HIS E  32    19685  16051  14268  -2944  -1116    764       N
ATOM    213  N   LEU E  33      58.127  -9.774  96.213  1.00116.94           N
ANISOU  213  N   LEU E  33    18181  14445  11806  -2840  -1198    421       N
ATOM    214  CA  LEU E  33      58.859 -10.786  95.495  1.00116.36           C
ANISOU  214  CA  LEU E  33    18151  14345  11718  -2843  -1256    443       C
ATOM    215  C   LEU E  33      59.560 -11.650  96.505  1.00125.50           C
ANISOU  215  C   LEU E  33    19417  15505  12761  -2778  -1224    614       C
ATOM    216  O   LEU E  33      60.408 -11.163  97.245  1.00128.09           O
ANISOU  216  O   LEU E  33    19879  15889  12900  -2739  -1169    643       O
ATOM    217  CB  LEU E  33      59.856 -10.178  94.496  1.00114.39           C
ANISOU  217  CB  LEU E  33    17977  14152  11336  -2901  -1284    313       C
ATOM    218  CG  LEU E  33      60.686 -11.173  93.684  1.00116.43           C
ANISOU  218  CG  LEU E  33    18243  14424  11572  -2912  -1363    302       C
ATOM    219  CD1 LEU E  33      59.806 -12.186  92.957  1.00119.37           C
ANISOU  219  CD1 LEU E  33    18453  14744  12159  -2875  -1443    291       C
ATOM    220  CD2 LEU E  33      61.580 -10.456  92.717  1.00109.27           C
ANISOU  220  CD2 LEU E  33    17378  13589  10549  -3018  -1371    157       C
ATOM    221  N   GLN E  34      59.159 -12.912  96.572  1.00123.56           N
ANISOU  221  N   GLN E  34    19132  15192  12624  -2756  -1253    729       N
ATOM    222  CA  GLN E  34      59.796 -13.914  97.406  1.00125.19           C
ANISOU  222  CA  GLN E  34    19451  15406  12708  -2695  -1225    902       C
ATOM    223  C   GLN E  34      60.398 -14.965  96.489  1.00131.85           C
ANISOU  223  C   GLN E  34    20338  16227  13534  -2665  -1345    908       C
ATOM    224  O   GLN E  34      59.717 -15.477  95.596  1.00135.80           O
ANISOU  224  O   GLN E  34    20738  16650  14210  -2664  -1430    871       O
ATOM    225  CB  GLN E  34      58.817 -14.605  98.371  1.00127.71           C
ANISOU  225  CB  GLN E  34    19714  15668  13140  -2699  -1150   1070       C
ATOM    226  CG  GLN E  34      58.240 -13.745  99.477  1.00138.17           C
ANISOU  226  CG  GLN E  34    20961  17060  14476  -2721  -1031   1078       C
ATOM    227  CD  GLN E  34      57.386 -14.533 100.457  1.00163.65           C
ANISOU  227  CD  GLN E  34    24123  20253  17805  -2765   -939   1250       C
ATOM    228  OE1 GLN E  34      56.785 -13.963 101.367  1.00171.46           O
ANISOU  228  OE1 GLN E  34    24999  21316  18833  -2799   -845   1255       O
ATOM    229  NE2 GLN E  34      57.303 -15.853 100.314  1.00146.70           N
ANISOU  229  NE2 GLN E  34    22044  18000  15696  -2771   -963   1398       N
ATOM    230  N   ILE E  35      61.677 -15.275  96.710  1.00123.93           N
ANISOU  230  N   ILE E  35    19480  15294  12312  -2625  -1362    939       N
ATOM    231  CA  ILE E  35      62.376 -16.342  96.013  1.00122.41           C
ANISOU  231  CA  ILE E  35    19332  15115  12062  -2580  -1490    952       C
ATOM    232  C   ILE E  35      62.920 -17.228  97.134  1.00131.36           C
ANISOU  232  C   ILE E  35    20625  16272  13014  -2501  -1445   1141       C
ATOM    233  O   ILE E  35      63.690 -16.759  97.978  1.00129.10           O
ANISOU  233  O   ILE E  35    20462  16056  12536  -2487  -1362   1148       O
ATOM    234  CB  ILE E  35      63.467 -15.834  95.067  1.00121.98           C
ANISOU  234  CB  ILE E  35    19294  15150  11903  -2637  -1569    770       C
ATOM    235  CG1 ILE E  35      62.933 -14.727  94.163  1.00119.10           C
ANISOU  235  CG1 ILE E  35    18792  14788  11675  -2733  -1557    592       C
ATOM    236  CG2 ILE E  35      64.002 -16.988  94.249  1.00124.87           C
ANISOU  236  CG2 ILE E  35    19641  15555  12247  -2583  -1729    762       C
ATOM    237  CD1 ILE E  35      63.950 -14.143  93.240  1.00116.85           C
ANISOU  237  CD1 ILE E  35    18516  14593  11290  -2836  -1603    418       C
ATOM    238  N   LEU E  36      62.469 -18.488  97.177  1.00132.13           N
ANISOU  238  N   LEU E  36    20737  16302  13165  -2438  -1492   1299       N
ATOM    239  CA  LEU E  36      62.817 -19.373  98.276  1.00132.72           C
ANISOU  239  CA  LEU E  36    20966  16400  13063  -2372  -1426   1505       C
ATOM    240  C   LEU E  36      62.818 -20.854  97.981  1.00137.29           C
ANISOU  240  C   LEU E  36    21626  16923  13615  -2282  -1541   1655       C
ATOM    241  O   LEU E  36      62.152 -21.324  97.062  1.00137.64           O
ANISOU  241  O   LEU E  36    21589  16863  13846  -2257  -1659   1641       O
ATOM    242  CB  LEU E  36      61.869 -19.115  99.479  1.00132.43           C
ANISOU  242  CB  LEU E  36    20889  16331  13098  -2419  -1237   1636       C
ATOM    243  CG  LEU E  36      60.359 -19.355  99.321  1.00135.93           C
ANISOU  243  CG  LEU E  36    21205  16620  13821  -2487  -1219   1704       C
ATOM    244  CD1 LEU E  36      59.673 -19.288 100.652  1.00137.49           C
ANISOU  244  CD1 LEU E  36    21373  16831  14034  -2553  -1029   1849       C
ATOM    245  CD2 LEU E  36      59.723 -18.346  98.428  1.00134.71           C
ANISOU  245  CD2 LEU E  36    20887  16423  13874  -2549  -1271   1499       C
ATOM    246  N   LEU E  37      63.520 -21.592  98.840  1.00133.72           N
ANISOU  246  N   LEU E  37    21350  16541  12918  -2216  -1500   1807       N
ATOM    247  CA  LEU E  37      63.531 -23.041  98.882  1.00135.55           C
ANISOU  247  CA  LEU E  37    21715  16727  13061  -2117  -1579   2006       C
ATOM    248  C   LEU E  37      63.857 -23.689  97.551  1.00146.00           C
ANISOU  248  C   LEU E  37    23014  18039  14420  -2023  -1828   1921       C
ATOM    249  O   LEU E  37      63.069 -24.467  97.006  1.00147.56           O
ANISOU  249  O   LEU E  37    23197  18096  14772  -1960  -1925   2012       O
ATOM    250  CB  LEU E  37      62.190 -23.540  99.454  1.00135.18           C
ANISOU  250  CB  LEU E  37    21663  16519  13181  -2166  -1460   2222       C
ATOM    251  CG  LEU E  37      61.839 -23.006 100.848  1.00136.78           C
ANISOU  251  CG  LEU E  37    21849  16776  13343  -2263  -1206   2313       C
ATOM    252  CD1 LEU E  37      60.389 -23.223 101.172  1.00135.55           C
ANISOU  252  CD1 LEU E  37    21620  16455  13429  -2374  -1103   2453       C
ATOM    253  CD2 LEU E  37      62.769 -23.555 101.907  1.00140.10           C
ANISOU  253  CD2 LEU E  37    22454  17346  13431  -2195  -1105   2451       C
ATOM    254  N   MET E  38      65.038 -23.346  97.031  1.00142.95           N
ANISOU  254  N   MET E  38    22624  17801  13889  -2014  -1937   1733       N
ATOM    255  CA  MET E  38      65.593 -23.918  95.812  1.00141.10           C
ANISOU  255  CA  MET E  38    22335  17630  13647  -1930  -2180   1615       C
ATOM    256  C   MET E  38      66.826 -24.629  96.177  1.00136.42           C
ANISOU  256  C   MET E  38    21923  17174  12736  -1850  -2266   1655       C
ATOM    257  O   MET E  38      67.891 -24.023  96.294  1.00134.02           O
ANISOU  257  O   MET E  38    21658  16995  12268  -1917  -2258   1503       O
ATOM    258  CB  MET E  38      65.815 -22.856  94.765  1.00141.63           C
ANISOU  258  CB  MET E  38    22202  17763  13848  -2034  -2232   1334       C
ATOM    259  CG  MET E  38      64.523 -22.312  94.337  1.00142.77           C
ANISOU  259  CG  MET E  38    22179  17776  14290  -2083  -2170   1298       C
ATOM    260  SD  MET E  38      64.657 -21.102  93.075  1.00143.39           S
ANISOU  260  SD  MET E  38    22027  17943  14513  -2206  -2204    987       S
ATOM    261  CE  MET E  38      62.989 -20.717  92.959  1.00139.40           C
ANISOU  261  CE  MET E  38    21398  17259  14308  -2221  -2114   1012       C
ATOM    262  N   PHE E  39      66.667 -25.915  96.422  1.00130.81           N
ANISOU  262  N   PHE E  39    21353  16424  11923  -1708  -2340   1871       N
ATOM    263  CA  PHE E  39      67.754 -26.722  96.918  1.00134.36           C
ANISOU  263  CA  PHE E  39    22011  17007  12032  -1611  -2414   1945       C
ATOM    264  C   PHE E  39      68.609 -27.362  95.860  1.00143.80           C
ANISOU  264  C   PHE E  39    23168  18337  13132  -1504  -2708   1807       C
ATOM    265  O   PHE E  39      69.736 -27.756  96.166  1.00146.39           O
ANISOU  265  O   PHE E  39    23642  18815  13164  -1460  -2788   1778       O
ATOM    266  CB  PHE E  39      67.236 -27.782  97.887  1.00139.14           C
ANISOU  266  CB  PHE E  39    22832  17527  12508  -1519  -2320   2273       C
ATOM    267  CG  PHE E  39      66.519 -27.215  99.079  1.00140.08           C
ANISOU  267  CG  PHE E  39    22972  17569  12682  -1640  -2018   2405       C
ATOM    268  CD1 PHE E  39      67.229 -26.682 100.150  1.00142.49           C
ANISOU  268  CD1 PHE E  39    23362  18004  12776  -1690  -1842   2371       C
ATOM    269  CD2 PHE E  39      65.142 -27.271  99.167  1.00146.68           C
ANISOU  269  CD2 PHE E  39    23750  18210  13772  -1692  -1917   2557       C
ATOM    270  CE1 PHE E  39      66.563 -26.147 101.255  1.00145.38           C
ANISOU  270  CE1 PHE E  39    23704  18338  13197  -1784  -1570   2473       C
ATOM    271  CE2 PHE E  39      64.478 -26.773 100.289  1.00151.61           C
ANISOU  271  CE2 PHE E  39    24361  18796  14448  -1819  -1644   2667       C
ATOM    272  CZ  PHE E  39      65.189 -26.209 101.324  1.00148.21           C
ANISOU  272  CZ  PHE E  39    23972  18529  13813  -1858  -1473   2623       C
ATOM    273  N   LYS E  40      68.103 -27.483  94.622  1.00141.82           N
ANISOU  273  N   LYS E  40    22712  18051  13121  -1454  -2874   1704       N
ATOM    274  CA  LYS E  40      68.859 -28.185  93.585  1.00143.86           C
ANISOU  274  CA  LYS E  40    22891  18470  13300  -1328  -3171   1569       C
ATOM    275  C   LYS E  40      69.565 -27.253  92.620  1.00146.79           C
ANISOU  275  C   LYS E  40    23019  19002  13752  -1475  -3246   1232       C
ATOM    276  O   LYS E  40      70.398 -27.719  91.846  1.00149.95           O
ANISOU  276  O   LYS E  40    23329  19589  14056  -1415  -3482   1080       O
ATOM    277  CB  LYS E  40      67.998 -29.232  92.833  1.00149.09           C
ANISOU  277  CB  LYS E  40    23509  19025  14112  -1108  -3355   1687       C
ATOM    278  CG  LYS E  40      67.245 -30.265  93.703  1.00130.85           C
ANISOU  278  CG  LYS E  40    21475  16516  11726   -974  -3292   2050       C
ATOM    279  CD  LYS E  40      68.113 -31.017  94.699  1.00126.51           C
ANISOU  279  CD  LYS E  40    21216  16067  10785   -914  -3284   2227       C
ATOM    280  CE  LYS E  40      67.266 -31.855  95.625  1.00139.82           C
ANISOU  280  CE  LYS E  40    23167  17547  12411   -846  -3153   2597       C
ATOM    281  NZ  LYS E  40      68.074 -32.476  96.706  1.00140.40           N
ANISOU  281  NZ  LYS E  40    23525  17737  12083   -809  -3089   2771       N
ATOM    282  N   THR E  41      69.280 -25.946  92.692  1.00141.73           N
ANISOU  282  N   THR E  41    22279  18305  13266  -1675  -3048   1116       N
ATOM    283  CA  THR E  41      69.943 -24.915  91.883  1.00140.89           C
ANISOU  283  CA  THR E  41    21984  18329  13220  -1864  -3066    818       C
ATOM    284  C   THR E  41      71.445 -24.828  92.176  1.00147.75           C
ANISOU  284  C   THR E  41    22984  19353  13801  -1954  -3128    696       C
ATOM    285  O   THR E  41      71.902 -25.098  93.296  1.00149.31           O
ANISOU  285  O   THR E  41    23442  19528  13760  -1914  -3056    829       O
ATOM    286  CB  THR E  41      69.240 -23.537  91.987  1.00136.69           C
ANISOU  286  CB  THR E  41    21368  17679  12888  -2041  -2834    757       C
ATOM    287  OG1 THR E  41      68.994 -23.212  93.354  1.00132.83           O
ANISOU  287  OG1 THR E  41    21092  17068  12310  -2062  -2622    934       O
ATOM    288  CG2 THR E  41      67.907 -23.525  91.310  1.00137.00           C
ANISOU  288  CG2 THR E  41    21217  17610  13226  -1981  -2826    772       C
ATOM    289  N   ARG E  42      72.202 -24.482  91.139  1.00144.93           N
ANISOU  289  N   ARG E  42    22440  19161  13468  -2081  -3261    432       N
ATOM    290  CA  ARG E  42      73.650 -24.350  91.163  1.00146.79           C
ANISOU  290  CA  ARG E  42    22761  19543  13469  -2211  -3352    257       C
ATOM    291  C   ARG E  42      74.055 -23.046  90.453  1.00150.99           C
ANISOU  291  C   ARG E  42    23140  20111  14117  -2502  -3274      1       C
ATOM    292  O   ARG E  42      73.229 -22.477  89.738  1.00154.53           O
ANISOU  292  O   ARG E  42    23368  20529  14815  -2558  -3201    -51       O
ATOM    293  CB  ARG E  42      74.293 -25.584  90.490  1.00152.85           C
ANISOU  293  CB  ARG E  42    23441  20521  14112  -2065  -3664    191       C
ATOM    294  CG  ARG E  42      74.104 -26.929  91.237  1.00178.62           C
ANISOU  294  CG  ARG E  42    26926  23758  17185  -1781  -3758    455       C
ATOM    295  CD  ARG E  42      74.786 -26.937  92.600  1.00203.97           C
ANISOU  295  CD  ARG E  42    30485  26922  20090  -1798  -3638    559       C
ATOM    296  NE  ARG E  42      76.233 -26.730  92.473  1.00216.71           N
ANISOU  296  NE  ARG E  42    32151  28696  21491  -1944  -3760    316       N
ATOM    297  CZ  ARG E  42      76.988 -26.122  93.382  1.00221.09           C
ANISOU  297  CZ  ARG E  42    32954  29199  21850  -2061  -3623    271       C
ATOM    298  NH1 ARG E  42      76.433 -25.574  94.457  1.00212.56           N
ANISOU  298  NH1 ARG E  42    32051  27941  20772  -2049  -3351    440       N
ATOM    299  NH2 ARG E  42      78.291 -25.980  93.181  1.00186.70           N
ANISOU  299  NH2 ARG E  42    28655  24968  17314  -2203  -3756     32       N
ATOM    300  N   PRO E  43      75.296 -22.538  90.639  1.00141.21           N
ANISOU  300  N   PRO E  43    22037  18922  12694  -2695  -3279   -159       N
ATOM    301  CA  PRO E  43      75.696 -21.283  89.970  1.00139.24           C
ANISOU  301  CA  PRO E  43    21684  18679  12542  -3000  -3191   -380       C
ATOM    302  C   PRO E  43      75.403 -21.220  88.464  1.00142.40           C
ANISOU  302  C   PRO E  43    21691  19251  13165  -3093  -3286   -560       C
ATOM    303  O   PRO E  43      74.964 -20.173  87.975  1.00139.83           O
ANISOU  303  O   PRO E  43    21246  18876  13006  -3266  -3131   -636       O
ATOM    304  CB  PRO E  43      77.186 -21.196  90.268  1.00142.09           C
ANISOU  304  CB  PRO E  43    22254  19088  12648  -3158  -3267   -530       C
ATOM    305  CG  PRO E  43      77.327 -21.915  91.559  1.00145.87           C
ANISOU  305  CG  PRO E  43    23034  19495  12895  -2933  -3263   -339       C
ATOM    306  CD  PRO E  43      76.388 -23.062  91.478  1.00142.16           C
ANISOU  306  CD  PRO E  43    22441  19077  12498  -2654  -3357   -147       C
ATOM    307  N   GLU E  44      75.587 -22.361  87.752  1.00140.07           N
ANISOU  307  N   GLU E  44    21192  19166  12863  -2949  -3539   -620       N
ATOM    308  CA  GLU E  44      75.335 -22.547  86.316  1.00141.05           C
ANISOU  308  CA  GLU E  44    20902  19508  13182  -2967  -3667   -803       C
ATOM    309  C   GLU E  44      73.938 -22.035  85.955  1.00155.02           C
ANISOU  309  C   GLU E  44    22515  21164  15220  -2901  -3505   -732       C
ATOM    310  O   GLU E  44      73.767 -21.439  84.894  1.00158.97           O
ANISOU  310  O   GLU E  44    22726  21789  15885  -3052  -3466   -919       O
ATOM    311  CB  GLU E  44      75.345 -24.041  85.962  1.00143.06           C
ANISOU  311  CB  GLU E  44    21031  19937  13388  -2668  -3960   -774       C
ATOM    312  CG  GLU E  44      76.445 -24.880  86.571  1.00151.64           C
ANISOU  312  CG  GLU E  44    22340  21102  14172  -2603  -4146   -754       C
ATOM    313  CD  GLU E  44      76.367 -26.363  86.254  1.00191.36           C
ANISOU  313  CD  GLU E  44    27281  26292  19136  -2267  -4442   -691       C
ATOM    314  OE1 GLU E  44      77.232 -27.118  86.758  1.00173.07           O
ANISOU  314  OE1 GLU E  44    25158  24054  16546  -2185  -4609   -665       O
ATOM    315  OE2 GLU E  44      75.453 -26.779  85.504  1.00202.48           O
ANISOU  315  OE2 GLU E  44    28442  27741  20750  -2068  -4517   -669       O
ATOM    316  N   ASP E  45      72.934 -22.303  86.820  1.00152.97           N
ANISOU  316  N   ASP E  45    22439  20683  15001  -2684  -3411   -473       N
ATOM    317  CA  ASP E  45      71.534 -21.909  86.623  1.00151.92           C
ANISOU  317  CA  ASP E  45    22198  20411  15113  -2605  -3270   -395       C
ATOM    318  C   ASP E  45      71.324 -20.400  86.636  1.00157.18           C
ANISOU  318  C   ASP E  45    22876  20986  15858  -2864  -3023   -469       C
ATOM    319  O   ASP E  45      70.347 -19.925  86.060  1.00155.91           O
ANISOU  319  O   ASP E  45    22538  20796  15903  -2859  -2933   -508       O
ATOM    320  CB  ASP E  45      70.638 -22.582  87.672  1.00152.29           C
ANISOU  320  CB  ASP E  45    22469  20237  15157  -2359  -3229    -98       C
ATOM    321  CG  ASP E  45      70.612 -24.105  87.582  1.00165.18           C
ANISOU  321  CG  ASP E  45    24110  21925  16727  -2069  -3468     14       C
ATOM    322  OD1 ASP E  45      70.263 -24.631  86.507  1.00171.25           O
ANISOU  322  OD1 ASP E  45    24621  22807  17640  -1929  -3631    -87       O
ATOM    323  OD2 ASP E  45      70.841 -24.768  88.618  1.00160.65           O
ANISOU  323  OD2 ASP E  45    23813  21268  15958  -1959  -3481    217       O
ATOM    324  N   PHE E  46      72.242 -19.655  87.277  1.00155.57           N
ANISOU  324  N   PHE E  46    22899  20732  15480  -3074  -2923   -495       N
ATOM    325  CA  PHE E  46      72.158 -18.204  87.410  1.00155.29           C
ANISOU  325  CA  PHE E  46    22944  20585  15473  -3305  -2700   -542       C
ATOM    326  C   PHE E  46      73.064 -17.411  86.467  1.00168.92           C
ANISOU  326  C   PHE E  46    24550  22454  17177  -3625  -2687   -788       C
ATOM    327  O   PHE E  46      72.810 -16.212  86.250  1.00168.52           O
ANISOU  327  O   PHE E  46    24507  22338  17186  -3813  -2507   -838       O
ATOM    328  CB  PHE E  46      72.402 -17.766  88.868  1.00154.13           C
ANISOU  328  CB  PHE E  46    23170  20234  15160  -3296  -2568   -382       C
ATOM    329  CG  PHE E  46      71.402 -18.340  89.827  1.00152.58           C
ANISOU  329  CG  PHE E  46    23072  19899  15002  -3040  -2522   -139       C
ATOM    330  CD1 PHE E  46      70.118 -17.821  89.908  1.00153.16           C
ANISOU  330  CD1 PHE E  46    23074  19857  15264  -2994  -2385    -59       C
ATOM    331  CD2 PHE E  46      71.759 -19.357  90.695  1.00157.39           C
ANISOU  331  CD2 PHE E  46    23859  20496  15445  -2867  -2604      8       C
ATOM    332  CE1 PHE E  46      69.182 -18.362  90.787  1.00155.76           C
ANISOU  332  CE1 PHE E  46    23482  20059  15642  -2798  -2337    159       C
ATOM    333  CE2 PHE E  46      70.821 -19.900  91.577  1.00162.06           C
ANISOU  333  CE2 PHE E  46    24538  20966  16071  -2667  -2539    243       C
ATOM    334  CZ  PHE E  46      69.523 -19.429  91.587  1.00158.87           C
ANISOU  334  CZ  PHE E  46    24035  20444  15882  -2643  -2410    315       C
ATOM    335  N   ARG E  47      74.085 -18.069  85.886  1.00172.25           N
ANISOU  335  N   ARG E  47    24856  23080  17510  -3699  -2875   -941       N
ATOM    336  CA  ARG E  47      75.055 -17.424  84.987  1.00175.76           C
ANISOU  336  CA  ARG E  47    25172  23682  17927  -4046  -2872  -1186       C
ATOM    337  C   ARG E  47      74.423 -16.618  83.841  1.00181.37           C
ANISOU  337  C   ARG E  47    25583  24500  18829  -4204  -2743  -1319       C
ATOM    338  O   ARG E  47      74.911 -15.528  83.534  1.00179.09           O
ANISOU  338  O   ARG E  47    25345  24195  18505  -4530  -2598  -1425       O
ATOM    339  CB  ARG E  47      76.104 -18.409  84.449  1.00180.44           C
ANISOU  339  CB  ARG E  47    25610  24526  18425  -4074  -3127  -1348       C
ATOM    340  CG  ARG E  47      77.032 -18.901  85.560  1.00196.08           C
ANISOU  340  CG  ARG E  47    27944  26403  20156  -4020  -3223  -1269       C
ATOM    341  CD  ARG E  47      78.231 -19.700  85.096  1.00214.90           C
ANISOU  341  CD  ARG E  47    30221  29027  22404  -4100  -3477  -1457       C
ATOM    342  NE  ARG E  47      79.118 -20.052  86.216  1.00225.69           N
ANISOU  342  NE  ARG E  47    31969  30275  23508  -4058  -3544  -1394       N
ATOM    343  CZ  ARG E  47      79.168 -21.236  86.826  1.00229.62           C
ANISOU  343  CZ  ARG E  47    32574  30809  23863  -3757  -3714  -1271       C
ATOM    344  NH1 ARG E  47      78.443 -22.252  86.381  1.00204.22           N
ANISOU  344  NH1 ARG E  47    29118  27735  20742  -3472  -3866  -1197       N
ATOM    345  NH2 ARG E  47      80.017 -21.438  87.825  1.00218.35           N
ANISOU  345  NH2 ARG E  47    31500  29285  22177  -3742  -3749  -1239       N
ATOM    346  N   ASP E  48      73.337 -17.107  83.248  1.00181.81           N
ANISOU  346  N   ASP E  48    25363  24645  19073  -3976  -2782  -1307       N
ATOM    347  CA  ASP E  48      72.715 -16.354  82.163  1.00185.48           C
ANISOU  347  CA  ASP E  48    25541  25230  19702  -4104  -2650  -1448       C
ATOM    348  C   ASP E  48      71.292 -15.914  82.579  1.00185.41           C
ANISOU  348  C   ASP E  48    25615  25013  19820  -3925  -2498  -1291       C
ATOM    349  O   ASP E  48      70.355 -15.967  81.777  1.00186.62           O
ANISOU  349  O   ASP E  48    25501  25260  20148  -3816  -2478  -1364       O
ATOM    350  CB  ASP E  48      72.743 -17.232  80.887  1.00194.00           C
ANISOU  350  CB  ASP E  48    26170  26644  20898  -4008  -2835  -1645       C
ATOM    351  CG  ASP E  48      72.497 -16.554  79.537  1.00229.14           C
ANISOU  351  CG  ASP E  48    30246  31339  25479  -4200  -2721  -1874       C
ATOM    352  OD1 ASP E  48      71.433 -15.896  79.373  1.00231.00           O
ANISOU  352  OD1 ASP E  48    30451  31487  25830  -4151  -2551  -1842       O
ATOM    353  OD2 ASP E  48      73.276 -16.824  78.592  1.00241.74           O
ANISOU  353  OD2 ASP E  48    31536  33245  27069  -4358  -2822  -2097       O
ATOM    354  N   LEU E  49      71.136 -15.461  83.840  1.00175.87           N
ANISOU  354  N   LEU E  49    24771  23531  18521  -3894  -2392  -1092       N
ATOM    355  CA  LEU E  49      69.812 -15.097  84.344  1.00170.41           C
ANISOU  355  CA  LEU E  49    24153  22651  17943  -3730  -2270   -947       C
ATOM    356  C   LEU E  49      69.831 -13.694  84.881  1.00165.87           C
ANISOU  356  C   LEU E  49    23820  21918  17286  -3924  -2062   -904       C
ATOM    357  O   LEU E  49      70.564 -13.394  85.826  1.00162.86           O
ANISOU  357  O   LEU E  49    23742  21400  16738  -3989  -2030   -816       O
ATOM    358  CB  LEU E  49      69.387 -16.113  85.406  1.00169.04           C
ANISOU  358  CB  LEU E  49    24142  22325  17761  -3437  -2365   -728       C
ATOM    359  CG  LEU E  49      67.936 -16.156  85.809  1.00170.60           C
ANISOU  359  CG  LEU E  49    24345  22360  18118  -3234  -2299   -589       C
ATOM    360  CD1 LEU E  49      67.050 -16.491  84.616  1.00171.06           C
ANISOU  360  CD1 LEU E  49    24079  22532  18385  -3123  -2357   -718       C
ATOM    361  CD2 LEU E  49      67.753 -17.219  86.842  1.00174.05           C
ANISOU  361  CD2 LEU E  49    24953  22666  18511  -3005  -2386   -372       C
ATOM    362  N   SER E  50      69.036 -12.823  84.242  1.00159.52           N
ANISOU  362  N   SER E  50    22886  21140  16585  -4001  -1926   -978       N
ATOM    363  CA  SER E  50      69.014 -11.395  84.521  1.00157.63           C
ANISOU  363  CA  SER E  50    22851  20781  16260  -4191  -1734   -959       C
ATOM    364  C   SER E  50      67.676 -10.784  84.272  1.00160.12           C
ANISOU  364  C   SER E  50    23069  21066  16702  -4112  -1624   -958       C
ATOM    365  O   SER E  50      67.041 -11.125  83.279  1.00161.72           O
ANISOU  365  O   SER E  50    22970  21424  17052  -4052  -1651  -1081       O
ATOM    366  CB  SER E  50      70.024 -10.692  83.623  1.00165.28           C
ANISOU  366  CB  SER E  50    23776  21890  17134  -4539  -1667  -1130       C
ATOM    367  OG  SER E  50      71.336 -11.145  83.902  1.00194.43           O
ANISOU  367  OG  SER E  50    27594  25589  20692  -4651  -1770  -1150       O
ATOM    368  N   PHE E  51      67.262  -9.834  85.137  1.00154.54           N
ANISOU  368  N   PHE E  51    22613  20174  15931  -4107  -1504   -839       N
ATOM    369  CA  PHE E  51      66.006  -9.066  84.990  1.00152.23           C
ANISOU  369  CA  PHE E  51    22268  19848  15726  -4053  -1398   -844       C
ATOM    370  C   PHE E  51      66.317  -7.569  85.017  1.00149.10           C
ANISOU  370  C   PHE E  51    22086  19399  15168  -4269  -1240   -852       C
ATOM    371  O   PHE E  51      65.996  -6.870  85.987  1.00145.61           O
ANISOU  371  O   PHE E  51    21881  18791  14654  -4199  -1185   -729       O
ATOM    372  CB  PHE E  51      64.967  -9.473  86.039  1.00152.87           C
ANISOU  372  CB  PHE E  51    22411  19768  15904  -3793  -1436   -688       C
ATOM    373  CG  PHE E  51      64.630 -10.921  85.882  1.00156.21           C
ANISOU  373  CG  PHE E  51    22651  20224  16479  -3598  -1584   -672       C
ATOM    374  CD1 PHE E  51      63.716 -11.338  84.918  1.00162.10           C
ANISOU  374  CD1 PHE E  51    23124  21058  17407  -3499  -1625   -789       C
ATOM    375  CD2 PHE E  51      65.275 -11.881  86.640  1.00160.43           C
ANISOU  375  CD2 PHE E  51    23299  20704  16954  -3503  -1687   -549       C
ATOM    376  CE1 PHE E  51      63.451 -12.695  84.726  1.00164.40           C
ANISOU  376  CE1 PHE E  51    23276  21359  17829  -3297  -1778   -769       C
ATOM    377  CE2 PHE E  51      65.015 -13.235  86.445  1.00165.86           C
ANISOU  377  CE2 PHE E  51    23846  21420  17754  -3317  -1834   -520       C
ATOM    378  CZ  PHE E  51      64.101 -13.635  85.488  1.00164.80           C
ANISOU  378  CZ  PHE E  51    23457  21350  17810  -3210  -1884   -624       C
ATOM    379  N   PRO E  52      66.978  -7.067  83.948  1.00141.85           N
ANISOU  379  N   PRO E  52    21087  18627  14181  -4536  -1165   -997       N
ATOM    380  CA  PRO E  52      67.446  -5.682  83.960  1.00139.01           C
ANISOU  380  CA  PRO E  52    20988  18192  13638  -4771  -1015   -983       C
ATOM    381  C   PRO E  52      66.338  -4.670  83.854  1.00136.85           C
ANISOU  381  C   PRO E  52    20737  17899  13360  -4729   -899   -975       C
ATOM    382  O   PRO E  52      66.574  -3.494  84.126  1.00138.45           O
ANISOU  382  O   PRO E  52    21219  17992  13392  -4853   -792   -915       O
ATOM    383  CB  PRO E  52      68.396  -5.630  82.767  1.00143.10           C
ANISOU  383  CB  PRO E  52    21360  18902  14110  -5087   -969  -1146       C
ATOM    384  CG  PRO E  52      67.849  -6.630  81.827  1.00149.39           C
ANISOU  384  CG  PRO E  52    21724  19938  15097  -4974  -1049  -1288       C
ATOM    385  CD  PRO E  52      67.398  -7.748  82.706  1.00144.66           C
ANISOU  385  CD  PRO E  52    21118  19232  14613  -4646  -1216  -1176       C
ATOM    386  N   LYS E  53      65.130  -5.120  83.478  1.00126.76           N
ANISOU  386  N   LYS E  53    19190  16715  12259  -4544   -931  -1037       N
ATOM    387  CA  LYS E  53      63.995  -4.208  83.379  1.00123.60           C
ANISOU  387  CA  LYS E  53    18800  16308  11854  -4487   -840  -1052       C
ATOM    388  C   LYS E  53      63.427  -3.813  84.746  1.00122.57           C
ANISOU  388  C   LYS E  53    18910  15968  11694  -4298   -871   -886       C
ATOM    389  O   LYS E  53      62.824  -2.742  84.856  1.00117.02           O
ANISOU  389  O   LYS E  53    18323  15235  10903  -4298   -793   -875       O
ATOM    390  CB  LYS E  53      62.871  -4.743  82.481  1.00123.53           C
ANISOU  390  CB  LYS E  53    18441  16457  12038  -4358   -862  -1204       C
ATOM    391  CG  LYS E  53      63.253  -5.077  81.037  1.00127.05           C
ANISOU  391  CG  LYS E  53    18583  17165  12524  -4506   -823  -1403       C
ATOM    392  CD  LYS E  53      61.981  -5.177  80.181  1.00145.88           C
ANISOU  392  CD  LYS E  53    20688  19689  15053  -4362   -803  -1567       C
ATOM    393  CE  LYS E  53      62.113  -5.649  78.741  1.00171.54           C
ANISOU  393  CE  LYS E  53    23565  23232  18380  -4421   -777  -1794       C
ATOM    394  NZ  LYS E  53      62.286  -7.127  78.658  1.00174.40           N
ANISOU  394  NZ  LYS E  53    23714  23626  18924  -4230   -965  -1821       N
ATOM    395  N   LEU E  54      63.609  -4.671  85.776  1.00120.38           N
ANISOU  395  N   LEU E  54    18691  15569  11477  -4134   -982   -764       N
ATOM    396  CA  LEU E  54      63.058  -4.409  87.099  1.00119.19           C
ANISOU  396  CA  LEU E  54    18710  15261  11315  -3951  -1007   -620       C
ATOM    397  C   LEU E  54      63.737  -3.234  87.805  1.00130.30           C
ANISOU  397  C   LEU E  54    20466  16548  12494  -4016   -940   -527       C
ATOM    398  O   LEU E  54      64.934  -3.290  88.146  1.00134.58           O
ANISOU  398  O   LEU E  54    21207  17015  12913  -4098   -945   -476       O
ATOM    399  CB  LEU E  54      63.042  -5.661  87.976  1.00116.72           C
ANISOU  399  CB  LEU E  54    18355  14876  11117  -3770  -1118   -514       C
ATOM    400  CG  LEU E  54      62.334  -5.500  89.311  1.00118.33           C
ANISOU  400  CG  LEU E  54    18659  14962  11339  -3588  -1131   -380       C
ATOM    401  CD1 LEU E  54      60.850  -5.288  89.116  1.00119.95           C
ANISOU  401  CD1 LEU E  54    18692  15190  11694  -3505  -1131   -438       C
ATOM    402  CD2 LEU E  54      62.521  -6.687  90.137  1.00115.33           C
ANISOU  402  CD2 LEU E  54    18269  14526  11024  -3458  -1206   -265       C
ATOM    403  N   ILE E  55      62.935  -2.177  88.020  1.00123.13           N
ANISOU  403  N   ILE E  55    19640  15618  11527  -3963   -891   -516       N
ATOM    404  CA  ILE E  55      63.346  -0.930  88.635  1.00120.81           C
ANISOU  404  CA  ILE E  55    19681  15210  11013  -3977   -840   -430       C
ATOM    405  C   ILE E  55      62.787  -0.807  90.025  1.00123.45           C
ANISOU  405  C   ILE E  55    20093  15453  11357  -3727   -901   -318       C
ATOM    406  O   ILE E  55      63.439  -0.232  90.897  1.00120.99           O
ANISOU  406  O   ILE E  55    20064  15020  10887  -3664   -900   -221       O
ATOM    407  CB  ILE E  55      62.847   0.235  87.780  1.00124.89           C
ANISOU  407  CB  ILE E  55    20230  15801  11421  -4095   -745   -506       C
ATOM    408  CG1 ILE E  55      63.376   0.133  86.342  1.00128.27           C
ANISOU  408  CG1 ILE E  55    20536  16363  11837  -4366   -656   -632       C
ATOM    409  CG2 ILE E  55      63.261   1.529  88.414  1.00128.52           C
ANISOU  409  CG2 ILE E  55    21071  16124  11637  -4085   -708   -401       C
ATOM    410  CD1 ILE E  55      62.842   1.199  85.353  1.00167.42           C
ANISOU  410  CD1 ILE E  55    25491  21440  16679  -4504   -532   -722       C
ATOM    411  N   MET E  56      61.559  -1.300  90.235  1.00123.78           N
ANISOU  411  N   MET E  56    19888  15555  11587  -3586   -953   -342       N
ATOM    412  CA  MET E  56      60.920  -1.072  91.515  1.00124.31           C
ANISOU  412  CA  MET E  56    19989  15576  11669  -3379  -1000   -254       C
ATOM    413  C   MET E  56      59.978  -2.178  92.007  1.00121.30           C
ANISOU  413  C   MET E  56    19346  15217  11526  -3257  -1064   -239       C
ATOM    414  O   MET E  56      59.261  -2.769  91.207  1.00115.70           O
ANISOU  414  O   MET E  56    18413  14561  10986  -3298  -1082   -330       O
ATOM    415  CB  MET E  56      60.100   0.193  91.361  1.00128.26           C
ANISOU  415  CB  MET E  56    20539  16118  12077  -3353   -984   -304       C
ATOM    416  CG  MET E  56      59.876   0.876  92.645  1.00134.20           C
ANISOU  416  CG  MET E  56    21424  16828  12738  -3160  -1027   -215       C
ATOM    417  SD  MET E  56      58.444   1.933  92.612  1.00141.74           S
ANISOU  417  SD  MET E  56    22295  17882  13676  -3074  -1067   -297       S
ATOM    418  CE  MET E  56      57.223   0.705  92.778  1.00136.72           C
ANISOU  418  CE  MET E  56    21283  17302  13362  -3031  -1125   -356       C
ATOM    419  N   ILE E  57      59.922  -2.377  93.336  1.00119.27           N
ANISOU  419  N   ILE E  57    19125  14917  11273  -3103  -1090   -128       N
ATOM    420  CA  ILE E  57      59.026  -3.320  94.030  1.00121.08           C
ANISOU  420  CA  ILE E  57    19143  15156  11706  -3005  -1130    -83       C
ATOM    421  C   ILE E  57      58.213  -2.491  95.023  1.00123.68           C
ANISOU  421  C   ILE E  57    19457  15521  12015  -2878  -1145    -66       C
ATOM    422  O   ILE E  57      58.797  -1.761  95.821  1.00120.26           O
ANISOU  422  O   ILE E  57    19207  15080  11407  -2779  -1133     -6       O
ATOM    423  CB  ILE E  57      59.832  -4.472  94.723  1.00126.47           C
ANISOU  423  CB  ILE E  57    19861  15795  12398  -2959  -1130     38       C
ATOM    424  CG1 ILE E  57      60.628  -5.301  93.676  1.00126.54           C
ANISOU  424  CG1 ILE E  57    19864  15795  12421  -3077  -1146      2       C
ATOM    425  CG2 ILE E  57      58.900  -5.384  95.552  1.00128.33           C
ANISOU  425  CG2 ILE E  57    19910  16033  12819  -2877  -1147    114       C
ATOM    426  CD1 ILE E  57      61.623  -6.293  94.230  1.00119.28           C
ANISOU  426  CD1 ILE E  57    19031  14843  11446  -3040  -1159    103       C
ATOM    427  N   THR E  58      56.882  -2.579  94.978  1.00125.30           N
ANISOU  427  N   THR E  58    19448  15767  12394  -2872  -1182   -132       N
ATOM    428  CA  THR E  58      56.054  -1.736  95.852  1.00128.38           C
ANISOU  428  CA  THR E  58    19789  16226  12766  -2766  -1215   -146       C
ATOM    429  C   THR E  58      56.012  -2.211  97.311  1.00131.85           C
ANISOU  429  C   THR E  58    20156  16689  13251  -2653  -1207    -31       C
ATOM    430  O   THR E  58      55.818  -1.391  98.219  1.00130.31           O
ANISOU  430  O   THR E  58    19971  16574  12965  -2526  -1228    -23       O
ATOM    431  CB  THR E  58      54.633  -1.535  95.292  1.00144.22           C
ANISOU  431  CB  THR E  58    21600  18274  14924  -2816  -1267   -287       C
ATOM    432  OG1 THR E  58      53.901  -2.765  95.317  1.00144.76           O
ANISOU  432  OG1 THR E  58    21466  18288  15248  -2867  -1282   -283       O
ATOM    433  CG2 THR E  58      54.628  -0.953  93.889  1.00143.28           C
ANISOU  433  CG2 THR E  58    21541  18170  14729  -2911  -1256   -416       C
ATOM    434  N   ASP E  59      56.167  -3.525  97.529  1.00128.58           N
ANISOU  434  N   ASP E  59    19663  16225  12968  -2691  -1178     55       N
ATOM    435  CA  ASP E  59      56.121  -4.111  98.867  1.00129.69           C
ANISOU  435  CA  ASP E  59    19724  16405  13148  -2611  -1140    173       C
ATOM    436  C   ASP E  59      57.517  -4.455  99.374  1.00134.44           C
ANISOU  436  C   ASP E  59    20520  16984  13577  -2535  -1086    284       C
ATOM    437  O   ASP E  59      58.270  -3.544  99.732  1.00135.66           O
ANISOU  437  O   ASP E  59    20858  17156  13529  -2427  -1080    281       O
ATOM    438  CB  ASP E  59      55.148  -5.314  98.928  1.00131.54           C
ANISOU  438  CB  ASP E  59    19745  16597  13638  -2706  -1137    208       C
ATOM    439  CG  ASP E  59      53.692  -4.956  98.641  1.00146.95           C
ANISOU  439  CG  ASP E  59    21506  18562  15766  -2776  -1197     83       C
ATOM    440  OD1 ASP E  59      53.373  -3.747  98.587  1.00144.89           O
ANISOU  440  OD1 ASP E  59    21249  18385  15418  -2730  -1241    -25       O
ATOM    441  OD2 ASP E  59      52.855  -5.881  98.547  1.00165.63           O
ANISOU  441  OD2 ASP E  59    23735  20848  18349  -2871  -1204     95       O
ATOM    442  N   TYR E  60      57.876  -5.750  99.384  1.00125.27           N
ANISOU  442  N   TYR E  60    19346  15770  12480  -2581  -1055    376       N
ATOM    443  CA  TYR E  60      59.173  -6.176  99.883  1.00121.54           C
ANISOU  443  CA  TYR E  60    19058  15286  11837  -2510  -1011    468       C
ATOM    444  C   TYR E  60      59.844  -7.226  99.002  1.00123.34           C
ANISOU  444  C   TYR E  60    19351  15434  12080  -2604  -1036    491       C
ATOM    445  O   TYR E  60      59.188  -7.859  98.179  1.00122.85           O
ANISOU  445  O   TYR E  60    19158  15329  12191  -2698  -1077    465       O
ATOM    446  CB  TYR E  60      59.033  -6.677 101.332  1.00121.16           C
ANISOU  446  CB  TYR E  60    18925  15325  11786  -2408   -935    582       C
ATOM    447  CG  TYR E  60      58.184  -7.910 101.465  1.00121.59           C
ANISOU  447  CG  TYR E  60    18792  15366  12042  -2503   -909    669       C
ATOM    448  CD1 TYR E  60      58.730  -9.179 101.269  1.00125.01           C
ANISOU  448  CD1 TYR E  60    19296  15734  12469  -2539   -896    773       C
ATOM    449  CD2 TYR E  60      56.844  -7.820 101.825  1.00121.23           C
ANISOU  449  CD2 TYR E  60    18515  15363  12184  -2558   -903    652       C
ATOM    450  CE1 TYR E  60      57.946 -10.325 101.369  1.00127.79           C
ANISOU  450  CE1 TYR E  60    19520  16039  12993  -2622   -876    875       C
ATOM    451  CE2 TYR E  60      56.055  -8.963 101.952  1.00123.07           C
ANISOU  451  CE2 TYR E  60    18613  15542  12605  -2670   -874    744       C
ATOM    452  CZ  TYR E  60      56.610 -10.214 101.721  1.00128.26           C
ANISOU  452  CZ  TYR E  60    19373  16111  13248  -2695   -857    865       C
ATOM    453  OH  TYR E  60      55.841 -11.344 101.836  1.00120.32           O
ANISOU  453  OH  TYR E  60    18280  15022  12415  -2798   -832    977       O
ATOM    454  N   LEU E  61      61.149  -7.419  99.199  1.00121.41           N
ANISOU  454  N   LEU E  61    19310  15171  11649  -2562  -1021    529       N
ATOM    455  CA  LEU E  61      61.958  -8.440  98.530  1.00121.20           C
ANISOU  455  CA  LEU E  61    19353  15101  11598  -2629  -1059    549       C
ATOM    456  C   LEU E  61      62.494  -9.414  99.581  1.00124.78           C
ANISOU  456  C   LEU E  61    19867  15584  11960  -2533  -1012    683       C
ATOM    457  O   LEU E  61      63.152  -8.991 100.529  1.00126.69           O
ANISOU  457  O   LEU E  61    20250  15857  12030  -2420   -958    706       O
ATOM    458  CB  LEU E  61      63.129  -7.812  97.750  1.00120.11           C
ANISOU  458  CB  LEU E  61    19416  14922  11297  -2698  -1091    452       C
ATOM    459  CG  LEU E  61      64.092  -8.777  97.043  1.00120.12           C
ANISOU  459  CG  LEU E  61    19477  14909  11252  -2776  -1149    442       C
ATOM    460  CD1 LEU E  61      63.373  -9.639  96.041  1.00118.29           C
ANISOU  460  CD1 LEU E  61    19031  14692  11221  -2848  -1213    419       C
ATOM    461  CD2 LEU E  61      65.178  -8.019  96.344  1.00115.72           C
ANISOU  461  CD2 LEU E  61    19110  14314  10544  -2885  -1166    335       C
ATOM    462  N   LEU E  62      62.225 -10.700  99.402  1.00116.99           N
ANISOU  462  N   LEU E  62    18794  14584  11073  -2565  -1035    768       N
ATOM    463  CA  LEU E  62      62.657 -11.732 100.326  1.00117.03           C
ANISOU  463  CA  LEU E  62    18862  14625  10979  -2487   -985    910       C
ATOM    464  C   LEU E  62      63.362 -12.865  99.598  1.00123.76           C
ANISOU  464  C   LEU E  62    19789  15448  11788  -2517  -1075    937       C
ATOM    465  O   LEU E  62      62.858 -13.384  98.604  1.00126.30           O
ANISOU  465  O   LEU E  62    20001  15721  12268  -2584  -1159    914       O
ATOM    466  CB  LEU E  62      61.452 -12.237 101.160  1.00117.15           C
ANISOU  466  CB  LEU E  62    18701  14667  11145  -2482   -903   1036       C
ATOM    467  CG  LEU E  62      61.674 -13.378 102.208  1.00120.11           C
ANISOU  467  CG  LEU E  62    19118  15096  11424  -2424   -813   1216       C
ATOM    468  CD1 LEU E  62      60.603 -13.375 103.229  1.00119.55           C
ANISOU  468  CD1 LEU E  62    18873  15088  11463  -2439   -693   1303       C
ATOM    469  CD2 LEU E  62      61.761 -14.771 101.583  1.00118.15           C
ANISOU  469  CD2 LEU E  62    18911  14771  11207  -2462   -887   1317       C
ATOM    470  N   LEU E  63      64.516 -13.279 100.123  1.00116.87           N
ANISOU  470  N   LEU E  63    19099  14613  10692  -2448  -1065    974       N
ATOM    471  CA  LEU E  63      65.291 -14.383  99.564  1.00112.22           C
ANISOU  471  CA  LEU E  63    18591  14027  10022  -2456  -1167    996       C
ATOM    472  C   LEU E  63      65.656 -15.297 100.712  1.00123.46           C
ANISOU  472  C   LEU E  63    20122  15510  11278  -2346  -1095   1151       C
ATOM    473  O   LEU E  63      66.259 -14.850 101.693  1.00124.13           O
ANISOU  473  O   LEU E  63    20335  15646  11182  -2260  -1004   1148       O
ATOM    474  CB  LEU E  63      66.550 -13.858  98.867  1.00108.19           C
ANISOU  474  CB  LEU E  63    18229  13512   9366  -2514  -1249    837       C
ATOM    475  CG  LEU E  63      66.333 -12.783  97.810  1.00106.18           C
ANISOU  475  CG  LEU E  63    17900  13217   9224  -2640  -1282    682       C
ATOM    476  CD1 LEU E  63      67.578 -12.076  97.513  1.00104.84           C
ANISOU  476  CD1 LEU E  63    17923  13028   8882  -2712  -1310    554       C
ATOM    477  CD2 LEU E  63      65.625 -13.291  96.592  1.00100.58           C
ANISOU  477  CD2 LEU E  63    16983  12508   8724  -2716  -1372    642       C
ATOM    478  N   PHE E  64      65.246 -16.575 100.609  1.00125.22           N
ANISOU  478  N   PHE E  64    20300  15722  11554  -2336  -1130   1292       N
ATOM    479  CA  PHE E  64      65.463 -17.596 101.639  1.00125.47           C
ANISOU  479  CA  PHE E  64    20435  15815  11422  -2248  -1051   1472       C
ATOM    480  C   PHE E  64      65.865 -18.944 101.088  1.00130.07           C
ANISOU  480  C   PHE E  64    21100  16390  11930  -2218  -1183   1555       C
ATOM    481  O   PHE E  64      65.114 -19.506 100.301  1.00130.86           O
ANISOU  481  O   PHE E  64    21096  16406  12219  -2252  -1274   1598       O
ATOM    482  CB  PHE E  64      64.205 -17.718 102.504  1.00126.18           C
ANISOU  482  CB  PHE E  64    20388  15902  11653  -2267   -898   1625       C
ATOM    483  CG  PHE E  64      64.161 -18.904 103.431  1.00127.29           C
ANISOU  483  CG  PHE E  64    20606  16094  11665  -2221   -799   1845       C
ATOM    484  CD1 PHE E  64      64.979 -18.963 104.553  1.00131.23           C
ANISOU  484  CD1 PHE E  64    21237  16732  11892  -2119   -677   1886       C
ATOM    485  CD2 PHE E  64      63.249 -19.928 103.224  1.00128.03           C
ANISOU  485  CD2 PHE E  64    20653  16090  11903  -2278   -812   2016       C
ATOM    486  CE1 PHE E  64      64.908 -20.053 105.432  1.00134.98           C
ANISOU  486  CE1 PHE E  64    21784  17278  12225  -2087   -559   2098       C
ATOM    487  CE2 PHE E  64      63.159 -20.997 104.116  1.00132.83           C
ANISOU  487  CE2 PHE E  64    21355  16737  12378  -2258   -698   2245       C
ATOM    488  CZ  PHE E  64      63.992 -21.056 105.211  1.00133.35           C
ANISOU  488  CZ  PHE E  64    21538  16971  12158  -2169   -565   2287       C
ATOM    489  N   ARG E  65      67.002 -19.500 101.534  1.00127.53           N
ANISOU  489  N   ARG E  65    20973  16155  11328  -2134  -1201   1577       N
ATOM    490  CA  ARG E  65      67.439 -20.836 101.077  1.00130.62           C
ANISOU  490  CA  ARG E  65    21458  16563  11607  -2079  -1347   1662       C
ATOM    491  C   ARG E  65      67.407 -21.050  99.561  1.00131.84           C
ANISOU  491  C   ARG E  65    21505  16668  11920  -2123  -1563   1548       C
ATOM    492  O   ARG E  65      66.766 -21.991  99.065  1.00127.08           O
ANISOU  492  O   ARG E  65    20850  16006  11429  -2085  -1653   1663       O
ATOM    493  CB  ARG E  65      66.647 -21.956 101.776  1.00133.62           C
ANISOU  493  CB  ARG E  65    21864  16924  11980  -2033  -1256   1931       C
ATOM    494  CG  ARG E  65      66.942 -22.134 103.258  1.00124.42           C
ANISOU  494  CG  ARG E  65    20827  15873  10574  -1969  -1054   2057       C
ATOM    495  CD  ARG E  65      68.210 -22.937 103.523  1.00 98.79           C
ANISOU  495  CD  ARG E  65    17817  12743   6976  -1855  -1122   2065       C
ATOM    496  NE  ARG E  65      68.421 -23.110 104.966  1.00125.82           N
ANISOU  496  NE  ARG E  65    21351  16293  10160  -1781   -903   2181       N
ATOM    497  CZ  ARG E  65      68.991 -24.168 105.554  1.00141.45           C
ANISOU  497  CZ  ARG E  65    23527  18377  11840  -1684   -877   2319       C
ATOM    498  NH1 ARG E  65      69.340 -25.236 104.833  1.00 92.50           N
ANISOU  498  NH1 ARG E  65    17445  12159   5543  -1639  -1078   2381       N
ATOM    499  NH2 ARG E  65      69.126 -24.209 106.876  1.00128.14           N
ANISOU  499  NH2 ARG E  65    21910  16830   9946  -1621   -647   2406       N
ATOM    500  N   VAL E  66      68.089 -20.164  98.834  1.00128.39           N
ANISOU  500  N   VAL E  66    21039  16254  11490  -2200  -1639   1322       N
ATOM    501  CA  VAL E  66      68.236 -20.296  97.386  1.00125.87           C
ANISOU  501  CA  VAL E  66    20592  15943  11290  -2252  -1832   1178       C
ATOM    502  C   VAL E  66      69.698 -20.718  97.144  1.00130.41           C
ANISOU  502  C   VAL E  66    21305  16631  11613  -2240  -1976   1071       C
ATOM    503  O   VAL E  66      70.638 -19.930  97.333  1.00128.16           O
ANISOU  503  O   VAL E  66    21133  16372  11190  -2314  -1947    928       O
ATOM    504  CB  VAL E  66      67.822 -19.032  96.602  1.00122.00           C
ANISOU  504  CB  VAL E  66    19937  15409  11006  -2386  -1805   1001       C
ATOM    505  CG1 VAL E  66      68.057 -19.218  95.110  1.00121.30           C
ANISOU  505  CG1 VAL E  66    19694  15375  11018  -2442  -1986    837       C
ATOM    506  CG2 VAL E  66      66.363 -18.685  96.876  1.00118.32           C
ANISOU  506  CG2 VAL E  66    19341  14843  10773  -2391  -1684   1094       C
ATOM    507  N   TYR E  67      69.870 -21.991  96.785  1.00127.46           N
ANISOU  507  N   TYR E  67    20945  16314  11172  -2138  -2138   1146       N
ATOM    508  CA  TYR E  67      71.177 -22.594  96.566  1.00130.54           C
ANISOU  508  CA  TYR E  67    21453  16832  11313  -2108  -2308   1054       C
ATOM    509  C   TYR E  67      71.779 -22.204  95.237  1.00140.29           C
ANISOU  509  C   TYR E  67    22529  18145  12628  -2235  -2475    799       C
ATOM    510  O   TYR E  67      71.057 -21.955  94.280  1.00140.72           O
ANISOU  510  O   TYR E  67    22355  18178  12933  -2281  -2511    734       O
ATOM    511  CB  TYR E  67      71.097 -24.119  96.737  1.00134.21           C
ANISOU  511  CB  TYR E  67    22005  17340  11649  -1928  -2426   1248       C
ATOM    512  CG  TYR E  67      70.937 -24.558  98.183  1.00137.87           C
ANISOU  512  CG  TYR E  67    22682  17780  11921  -1834  -2247   1481       C
ATOM    513  CD1 TYR E  67      69.951 -24.003  98.997  1.00137.18           C
ANISOU  513  CD1 TYR E  67    22565  17588  11969  -1869  -2008   1610       C
ATOM    514  CD2 TYR E  67      71.658 -25.631  98.687  1.00142.90           C
ANISOU  514  CD2 TYR E  67    23528  18517  12248  -1705  -2323   1585       C
ATOM    515  CE1 TYR E  67      69.801 -24.396 100.328  1.00135.58           C
ANISOU  515  CE1 TYR E  67    22521  17402  11592  -1800  -1823   1813       C
ATOM    516  CE2 TYR E  67      71.482 -26.068 100.002  1.00145.99           C
ANISOU  516  CE2 TYR E  67    24105  18913  12449  -1626  -2134   1804       C
ATOM    517  CZ  TYR E  67      70.553 -25.447 100.821  1.00149.71           C
ANISOU  517  CZ  TYR E  67    24524  19296  13065  -1680  -1876   1918       C
ATOM    518  OH  TYR E  67      70.375 -25.889 102.116  1.00154.38           O
ANISOU  518  OH  TYR E  67    25262  19926  13470  -1618  -1672   2126       O
ATOM    519  N   GLY E  68      73.102 -22.086  95.211  1.00138.89           N
ANISOU  519  N   GLY E  68    22473  18061  12237  -2306  -2560    640       N
ATOM    520  CA  GLY E  68      73.862 -21.746  94.015  1.00138.19           C
ANISOU  520  CA  GLY E  68    22244  18074  12189  -2471  -2714    384       C
ATOM    521  C   GLY E  68      73.951 -20.272  93.668  1.00136.57           C
ANISOU  521  C   GLY E  68    21991  17795  12102  -2696  -2588    219       C
ATOM    522  O   GLY E  68      74.768 -19.899  92.827  1.00140.03           O
ANISOU  522  O   GLY E  68    22361  18313  12529  -2881  -2682      4       O
ATOM    523  N   LEU E  69      73.119 -19.420  94.298  1.00126.22           N
ANISOU  523  N   LEU E  69    20718  16342  10898  -2694  -2378    318       N
ATOM    524  CA  LEU E  69      73.086 -17.983  94.020  1.00123.95           C
ANISOU  524  CA  LEU E  69    20415  15972  10708  -2881  -2254    192       C
ATOM    525  C   LEU E  69      74.137 -17.295  94.873  1.00135.27           C
ANISOU  525  C   LEU E  69    22152  17330  11916  -2936  -2178    134       C
ATOM    526  O   LEU E  69      74.064 -17.353  96.112  1.00139.63           O
ANISOU  526  O   LEU E  69    22888  17822  12343  -2785  -2069    267       O
ATOM    527  CB  LEU E  69      71.679 -17.407  94.290  1.00119.58           C
ANISOU  527  CB  LEU E  69    19756  15314  10364  -2828  -2093    314       C
ATOM    528  CG  LEU E  69      71.423 -15.956  93.904  1.00117.35           C
ANISOU  528  CG  LEU E  69    19438  14959  10192  -2993  -1976    204       C
ATOM    529  CD1 LEU E  69      71.542 -15.782  92.423  1.00115.11           C
ANISOU  529  CD1 LEU E  69    18935  14769  10032  -3164  -2068     25       C
ATOM    530  CD2 LEU E  69      70.039 -15.562  94.275  1.00114.17           C
ANISOU  530  CD2 LEU E  69    18936  14476   9966  -2913  -1849    324       C
ATOM    531  N   GLU E  70      75.119 -16.656  94.199  1.00128.11           N
ANISOU  531  N   GLU E  70    21296  16424  10957  -3157  -2231    -71       N
ATOM    532  CA  GLU E  70      76.270 -16.043  94.848  1.00127.26           C
ANISOU  532  CA  GLU E  70    21509  16215  10630  -3230  -2193   -163       C
ATOM    533  C   GLU E  70      76.230 -14.513  94.933  1.00132.32           C
ANISOU  533  C   GLU E  70    22279  16683  11313  -3362  -2039   -213       C
ATOM    534  O   GLU E  70      76.958 -13.912  95.727  1.00132.66           O
ANISOU  534  O   GLU E  70    22631  16591  11184  -3348  -1977   -245       O
ATOM    535  CB  GLU E  70      77.553 -16.514  94.166  1.00130.21           C
ANISOU  535  CB  GLU E  70    21915  16688  10872  -3394  -2380   -357       C
ATOM    536  CG  GLU E  70      77.673 -18.027  94.155  1.00141.48           C
ANISOU  536  CG  GLU E  70    23255  18290  12210  -3227  -2555   -303       C
ATOM    537  CD  GLU E  70      78.985 -18.637  93.713  1.00170.02           C
ANISOU  537  CD  GLU E  70    26922  22032  15646  -3335  -2768   -489       C
ATOM    538  OE1 GLU E  70      79.974 -17.897  93.496  1.00175.40           O
ANISOU  538  OE1 GLU E  70    27753  22645  16246  -3570  -2779   -680       O
ATOM    539  OE2 GLU E  70      79.054 -19.885  93.709  1.00151.91           O
ANISOU  539  OE2 GLU E  70    24565  19891  13262  -3169  -2925   -432       O
ATOM    540  N   SER E  71      75.375 -13.891  94.127  1.00127.19           N
ANISOU  540  N   SER E  71    21412  16036  10879  -3467  -1982   -220       N
ATOM    541  CA  SER E  71      75.213 -12.445  94.083  1.00125.49           C
ANISOU  541  CA  SER E  71    21306  15673  10702  -3588  -1844   -252       C
ATOM    542  C   SER E  71      73.901 -12.143  93.418  1.00127.09           C
ANISOU  542  C   SER E  71    21220  15926  11142  -3596  -1784   -206       C
ATOM    543  O   SER E  71      73.367 -12.978  92.697  1.00128.49           O
ANISOU  543  O   SER E  71    21115  16245  11458  -3576  -1869   -207       O
ATOM    544  CB  SER E  71      76.336 -11.810  93.268  1.00132.33           C
ANISOU  544  CB  SER E  71    22290  16494  11496  -3896  -1883   -443       C
ATOM    545  OG  SER E  71      76.191 -10.398  93.219  1.00139.98           O
ANISOU  545  OG  SER E  71    23409  17300  12478  -4013  -1747   -452       O
ATOM    546  N   LEU E  72      73.386 -10.939  93.632  1.00121.88           N
ANISOU  546  N   LEU E  72    20641  15148  10519  -3613  -1650   -175       N
ATOM    547  CA  LEU E  72      72.148 -10.496  92.988  1.00118.24           C
ANISOU  547  CA  LEU E  72    19934  14729  10263  -3634  -1589   -156       C
ATOM    548  C   LEU E  72      72.478  -9.469  91.910  1.00128.31           C
ANISOU  548  C   LEU E  72    21213  15990  11548  -3913  -1545   -294       C
ATOM    549  O   LEU E  72      71.548  -8.946  91.300  1.00125.95           O
ANISOU  549  O   LEU E  72    20739  15731  11386  -3953  -1482   -303       O
ATOM    550  CB  LEU E  72      71.195  -9.847  94.010  1.00114.26           C
ANISOU  550  CB  LEU E  72    19495  14132   9787  -3446  -1472    -23       C
ATOM    551  CG  LEU E  72      70.907 -10.644  95.267  1.00115.66           C
ANISOU  551  CG  LEU E  72    19703  14316   9927  -3195  -1464    124       C
ATOM    552  CD1 LEU E  72      70.108  -9.839  96.232  1.00110.79           C
ANISOU  552  CD1 LEU E  72    19138  13632   9324  -3048  -1348    217       C
ATOM    553  CD2 LEU E  72      70.254 -11.955  94.953  1.00124.49           C
ANISOU  553  CD2 LEU E  72    20569  15550  11184  -3122  -1542    187       C
ATOM    554  N   LYS E  73      73.788  -9.176  91.667  1.00131.80           N
ANISOU  554  N   LYS E  73    21863  16377  11840  -4122  -1573   -405       N
ATOM    555  CA  LYS E  73      74.222  -8.137  90.724  1.00134.43           C
ANISOU  555  CA  LYS E  73    22254  16672  12152  -4432  -1506   -522       C
ATOM    556  C   LYS E  73      73.755  -8.354  89.305  1.00140.58           C
ANISOU  556  C   LYS E  73    22657  17662  13096  -4601  -1518   -629       C
ATOM    557  O   LYS E  73      73.631  -7.378  88.562  1.00142.12           O
ANISOU  557  O   LYS E  73    22844  17852  13303  -4813  -1412   -687       O
ATOM    558  CB  LYS E  73      75.742  -7.903  90.731  1.00140.52           C
ANISOU  558  CB  LYS E  73    23324  17329  12740  -4653  -1541   -627       C
ATOM    559  CG  LYS E  73      76.554  -9.059  90.122  1.00173.75           C
ANISOU  559  CG  LYS E  73    27359  21713  16946  -4774  -1697   -760       C
ATOM    560  CD  LYS E  73      78.053  -8.774  89.931  1.00194.76           C
ANISOU  560  CD  LYS E  73    30283  24272  19445  -5070  -1738   -906       C
ATOM    561  CE  LYS E  73      78.478  -8.058  88.651  1.00205.09           C
ANISOU  561  CE  LYS E  73    31510  25626  20790  -5490  -1677  -1050       C
ATOM    562  NZ  LYS E  73      78.288  -8.894  87.429  1.00205.26           N
ANISOU  562  NZ  LYS E  73    31051  25976  20962  -5610  -1765  -1178       N
ATOM    563  N   ASP E  74      73.570  -9.617  88.905  1.00137.52           N
ANISOU  563  N   ASP E  74    21975  17463  12814  -4508  -1646   -663       N
ATOM    564  CA  ASP E  74      73.102  -9.929  87.568  1.00141.22           C
ANISOU  564  CA  ASP E  74    22058  18154  13446  -4612  -1673   -782       C
ATOM    565  C   ASP E  74      71.605 -10.172  87.531  1.00148.92           C
ANISOU  565  C   ASP E  74    22805  19173  14604  -4377  -1649   -699       C
ATOM    566  O   ASP E  74      70.974  -9.881  86.507  1.00150.86           O
ANISOU  566  O   ASP E  74    22800  19544  14975  -4459  -1600   -792       O
ATOM    567  CB  ASP E  74      73.906 -11.055  86.929  1.00146.85           C
ANISOU  567  CB  ASP E  74    22575  19063  14160  -4680  -1845   -911       C
ATOM    568  CG  ASP E  74      75.310 -10.610  86.531  1.00171.37           C
ANISOU  568  CG  ASP E  74    25828  22164  17123  -5025  -1850  -1060       C
ATOM    569  OD1 ASP E  74      75.434  -9.535  85.882  1.00172.11           O
ANISOU  569  OD1 ASP E  74    25943  22240  17211  -5305  -1714  -1135       O
ATOM    570  OD2 ASP E  74      76.272 -11.390  86.760  1.00178.92           O
ANISOU  570  OD2 ASP E  74    26857  23151  17973  -5034  -1996  -1113       O
ATOM    571  N   LEU E  75      71.017 -10.658  88.650  1.00140.93           N
ANISOU  571  N   LEU E  75    21886  18057  13605  -4099  -1671   -533       N
ATOM    572  CA  LEU E  75      69.563 -10.825  88.726  1.00134.22           C
ANISOU  572  CA  LEU E  75    20860  17206  12931  -3902  -1642   -450       C
ATOM    573  C   LEU E  75      68.827  -9.498  88.684  1.00140.09           C
ANISOU  573  C   LEU E  75    21652  17875  13699  -3963  -1493   -448       C
ATOM    574  O   LEU E  75      67.939  -9.316  87.845  1.00142.09           O
ANISOU  574  O   LEU E  75    21676  18216  14094  -3976  -1462   -519       O
ATOM    575  CB  LEU E  75      69.119 -11.522  89.998  1.00128.83           C
ANISOU  575  CB  LEU E  75    20280  16424  12245  -3643  -1669   -267       C
ATOM    576  CG  LEU E  75      68.837 -12.963  89.967  1.00129.63           C
ANISOU  576  CG  LEU E  75    20229  16596  12428  -3471  -1802   -210       C
ATOM    577  CD1 LEU E  75      68.408 -13.387  91.334  1.00130.43           C
ANISOU  577  CD1 LEU E  75    20478  16584  12493  -3269  -1772    -13       C
ATOM    578  CD2 LEU E  75      67.747 -13.305  88.954  1.00123.26           C
ANISOU  578  CD2 LEU E  75    19115  15872  11847  -3416  -1839   -269       C
ATOM    579  N   PHE E  76      69.158  -8.583  89.616  1.00133.27           N
ANISOU  579  N   PHE E  76    21097  16853  12688  -3968  -1409   -369       N
ATOM    580  CA  PHE E  76      68.452  -7.309  89.725  1.00131.39           C
ANISOU  580  CA  PHE E  76    20942  16539  12442  -3983  -1288   -347       C
ATOM    581  C   PHE E  76      69.411  -6.142  89.668  1.00140.40           C
ANISOU  581  C   PHE E  76    22376  17576  13393  -4187  -1209   -383       C
ATOM    582  O   PHE E  76      69.545  -5.393  90.647  1.00142.05           O
ANISOU  582  O   PHE E  76    22868  17626  13477  -4097  -1162   -292       O
ATOM    583  CB  PHE E  76      67.626  -7.271  91.010  1.00130.69           C
ANISOU  583  CB  PHE E  76    20928  16353  12376  -3732  -1269   -198       C
ATOM    584  CG  PHE E  76      66.715  -8.459  91.162  1.00131.80           C
ANISOU  584  CG  PHE E  76    20829  16553  12696  -3557  -1338   -140       C
ATOM    585  CD1 PHE E  76      65.597  -8.608  90.349  1.00133.41           C
ANISOU  585  CD1 PHE E  76    20769  16832  13090  -3544  -1345   -199       C
ATOM    586  CD2 PHE E  76      66.927  -9.385  92.170  1.00135.50           C
ANISOU  586  CD2 PHE E  76    21364  16987  13132  -3399  -1386    -20       C
ATOM    587  CE1 PHE E  76      64.755  -9.704  90.493  1.00134.35           C
ANISOU  587  CE1 PHE E  76    20711  16959  13375  -3387  -1413   -137       C
ATOM    588  CE2 PHE E  76      66.078 -10.469  92.325  1.00137.45           C
ANISOU  588  CE2 PHE E  76    21430  17262  13533  -3256  -1439     59       C
ATOM    589  CZ  PHE E  76      64.998 -10.623  91.488  1.00135.44           C
ANISOU  589  CZ  PHE E  76    20934  17048  13478  -3253  -1457      3       C
ATOM    590  N   PRO E  77      70.079  -5.965  88.504  1.00137.50           N
ANISOU  590  N   PRO E  77    21943  17299  13002  -4465  -1191   -518       N
ATOM    591  CA  PRO E  77      71.094  -4.908  88.401  1.00139.53           C
ANISOU  591  CA  PRO E  77    22516  17427  13073  -4708  -1112   -546       C
ATOM    592  C   PRO E  77      70.557  -3.480  88.518  1.00144.19           C
ANISOU  592  C   PRO E  77    23303  17904  13581  -4724   -986   -487       C
ATOM    593  O   PRO E  77      71.272  -2.589  88.980  1.00143.89           O
ANISOU  593  O   PRO E  77    23638  17670  13365  -4796   -938   -439       O
ATOM    594  CB  PRO E  77      71.725  -5.171  87.029  1.00142.43           C
ANISOU  594  CB  PRO E  77    22676  17970  13472  -5020  -1114   -713       C
ATOM    595  CG  PRO E  77      70.662  -5.882  86.252  1.00144.73           C
ANISOU  595  CG  PRO E  77    22534  18488  13968  -4914  -1146   -776       C
ATOM    596  CD  PRO E  77      69.953  -6.719  87.237  1.00137.57           C
ANISOU  596  CD  PRO E  77    21587  17532  13150  -4573  -1240   -655       C
ATOM    597  N   ASN E  78      69.294  -3.280  88.122  1.00138.70           N
ANISOU  597  N   ASN E  78    22374  17319  13004  -4637   -945   -492       N
ATOM    598  CA  ASN E  78      68.667  -1.969  88.062  1.00136.44           C
ANISOU  598  CA  ASN E  78    22229  16977  12637  -4651   -838   -456       C
ATOM    599  C   ASN E  78      67.579  -1.712  89.103  1.00130.23           C
ANISOU  599  C   ASN E  78    21464  16130  11886  -4340   -863   -349       C
ATOM    600  O   ASN E  78      66.964  -0.645  89.066  1.00135.66           O
ANISOU  600  O   ASN E  78    22248  16794  12503  -4323   -799   -326       O
ATOM    601  CB  ASN E  78      68.137  -1.732  86.640  1.00143.20           C
ANISOU  601  CB  ASN E  78    22817  18032  13560  -4845   -754   -583       C
ATOM    602  CG  ASN E  78      69.241  -1.715  85.605  1.00165.22           C
ANISOU  602  CG  ASN E  78    25596  20896  16284  -5199   -699   -694       C
ATOM    603  OD1 ASN E  78      70.289  -1.076  85.771  1.00181.64           O
ANISOU  603  OD1 ASN E  78    28009  22816  18191  -5392   -653   -660       O
ATOM    604  ND2 ASN E  78      69.046  -2.434  84.521  1.00142.04           N
ANISOU  604  ND2 ASN E  78    22276  18205  13490  -5292   -707   -838       N
ATOM    605  N   LEU E  79      67.337  -2.651  90.022  1.00113.42           N
ANISOU  605  N   LEU E  79    19246  13991   9856  -4109   -953   -285       N
ATOM    606  CA  LEU E  79      66.355  -2.432  91.079  1.00109.18           C
ANISOU  606  CA  LEU E  79    18708  13416   9358  -3842   -970   -190       C
ATOM    607  C   LEU E  79      66.826  -1.240  91.909  1.00114.45           C
ANISOU  607  C   LEU E  79    19753  13917   9815  -3776   -935   -111       C
ATOM    608  O   LEU E  79      67.913  -1.275  92.500  1.00116.77           O
ANISOU  608  O   LEU E  79    20305  14082   9980  -3768   -950    -73       O
ATOM    609  CB  LEU E  79      66.200  -3.677  91.943  1.00107.12           C
ANISOU  609  CB  LEU E  79    18317  13171   9211  -3650  -1048   -123       C
ATOM    610  CG  LEU E  79      65.296  -3.532  93.156  1.00109.07           C
ANISOU  610  CG  LEU E  79    18548  13395   9499  -3400  -1055    -25       C
ATOM    611  CD1 LEU E  79      63.825  -3.340  92.751  1.00108.49           C
ANISOU  611  CD1 LEU E  79    18224  13411   9588  -3366  -1052    -66       C
ATOM    612  CD2 LEU E  79      65.444  -4.725  94.032  1.00107.71           C
ANISOU  612  CD2 LEU E  79    18313  13228   9383  -3258  -1101     56       C
ATOM    613  N   THR E  80      66.012  -0.170  91.897  1.00110.81           N
ANISOU  613  N   THR E  80    19335  13459   9309  -3721   -898    -99       N
ATOM    614  CA  THR E  80      66.331   1.139  92.456  1.00112.08           C
ANISOU  614  CA  THR E  80    19858  13470   9255  -3654   -873    -30       C
ATOM    615  C   THR E  80      65.560   1.480  93.738  1.00115.26           C
ANISOU  615  C   THR E  80    20267  13869   9658  -3333   -925     46       C
ATOM    616  O   THR E  80      66.121   2.108  94.652  1.00114.07           O
ANISOU  616  O   THR E  80    20416  13580   9345  -3178   -941    116       O
ATOM    617  CB  THR E  80      66.133   2.202  91.345  1.00116.68           C
ANISOU  617  CB  THR E  80    20523  14074   9734  -3862   -790    -76       C
ATOM    618  OG1 THR E  80      66.922   1.857  90.207  1.00123.65           O
ANISOU  618  OG1 THR E  80    21374  14989  10619  -4176   -729   -156       O
ATOM    619  CG2 THR E  80      66.568   3.582  91.771  1.00116.11           C
ANISOU  619  CG2 THR E  80    20885  13820   9411  -3818   -765      9       C
ATOM    620  N   VAL E  81      64.279   1.090  93.791  1.00111.00           N
ANISOU  620  N   VAL E  81    19397  13480   9299  -3235   -955     20       N
ATOM    621  CA  VAL E  81      63.408   1.396  94.922  1.00112.45           C
ANISOU  621  CA  VAL E  81    19513  13706   9508  -2970  -1006     67       C
ATOM    622  C   VAL E  81      62.614   0.183  95.373  1.00118.15           C
ANISOU  622  C   VAL E  81    19889  14538  10465  -2887  -1039     69       C
ATOM    623  O   VAL E  81      62.081  -0.565  94.551  1.00117.77           O
ANISOU  623  O   VAL E  81    19595  14563  10588  -3011  -1039      7       O
ATOM    624  CB  VAL E  81      62.432   2.569  94.586  1.00118.44           C
ANISOU  624  CB  VAL E  81    20271  14526  10207  -2941  -1014     29       C
ATOM    625  CG1 VAL E  81      61.472   2.871  95.747  1.00118.28           C
ANISOU  625  CG1 VAL E  81    20130  14585  10226  -2674  -1087     54       C
ATOM    626  CG2 VAL E  81      63.181   3.837  94.163  1.00119.92           C
ANISOU  626  CG2 VAL E  81    20846  14587  10132  -3022   -973     57       C
ATOM    627  N   ILE E  82      62.524   0.014  96.697  1.00115.38           N
ANISOU  627  N   ILE E  82    19527  14197  10114  -2670  -1063    140       N
ATOM    628  CA  ILE E  82      61.639  -0.933  97.361  1.00113.86           C
ANISOU  628  CA  ILE E  82    19033  14108  10122  -2582  -1079    165       C
ATOM    629  C   ILE E  82      60.771  -0.010  98.221  1.00121.36           C
ANISOU  629  C   ILE E  82    19931  15135  11046  -2395  -1114    165       C
ATOM    630  O   ILE E  82      61.297   0.651  99.122  1.00120.53           O
ANISOU  630  O   ILE E  82    20016  15004  10777  -2213  -1121    209       O
ATOM    631  CB  ILE E  82      62.366  -2.019  98.174  1.00115.12           C
ANISOU  631  CB  ILE E  82    19204  14248  10286  -2513  -1058    248       C
ATOM    632  CG1 ILE E  82      63.325  -2.835  97.285  1.00112.28           C
ANISOU  632  CG1 ILE E  82    18917  13825   9919  -2689  -1052    232       C
ATOM    633  CG2 ILE E  82      61.322  -2.930  98.817  1.00116.68           C
ANISOU  633  CG2 ILE E  82    19096  14551  10687  -2455  -1056    289       C
ATOM    634  CD1 ILE E  82      64.257  -3.738  98.065  1.00110.60           C
ANISOU  634  CD1 ILE E  82    18796  13586   9639  -2613  -1041    303       C
ATOM    635  N   ARG E  83      59.469   0.112  97.892  1.00118.73           N
ANISOU  635  N   ARG E  83    19355  14897  10859  -2432  -1148     97       N
ATOM    636  CA  ARG E  83      58.604   1.074  98.580  1.00118.32           C
ANISOU  636  CA  ARG E  83    19237  14944  10773  -2273  -1205     68       C
ATOM    637  C   ARG E  83      58.163   0.654  99.966  1.00123.51           C
ANISOU  637  C   ARG E  83    19698  15708  11521  -2112  -1212    115       C
ATOM    638  O   ARG E  83      57.953   1.522 100.814  1.00125.96           O
ANISOU  638  O   ARG E  83    20024  16103  11732  -1918  -1259    109       O
ATOM    639  CB  ARG E  83      57.399   1.482  97.744  1.00114.22           C
ANISOU  639  CB  ARG E  83    18555  14496  10349  -2370  -1250    -47       C
ATOM    640  CG  ARG E  83      57.793   2.106  96.420  1.00128.81           C
ANISOU  640  CG  ARG E  83    20595  16281  12067  -2517  -1224   -101       C
ATOM    641  CD  ARG E  83      56.643   2.755  95.680  1.00153.62           C
ANISOU  641  CD  ARG E  83    23622  19512  15233  -2568  -1265   -225       C
ATOM    642  NE  ARG E  83      56.295   4.088  96.180  1.00154.32           N
ANISOU  642  NE  ARG E  83    23833  19664  15136  -2405  -1336   -235       N
ATOM    643  CZ  ARG E  83      56.880   5.211  95.765  1.00164.19           C
ANISOU  643  CZ  ARG E  83    25396  20863  16124  -2395  -1323   -210       C
ATOM    644  NH1 ARG E  83      57.888   5.165  94.893  1.00120.15           N
ANISOU  644  NH1 ARG E  83    20031  15172  10448  -2565  -1228   -177       N
ATOM    645  NH2 ARG E  83      56.493   6.384  96.247  1.00170.63           N
ANISOU  645  NH2 ARG E  83    26325  21741  16767  -2216  -1409   -213       N
ATOM    646  N   GLY E  84      58.033  -0.647 100.194  1.00117.66           N
ANISOU  646  N   GLY E  84    18776  14975  10955  -2187  -1166    162       N
ATOM    647  CA  GLY E  84      57.638  -1.150 101.498  1.00117.01           C
ANISOU  647  CA  GLY E  84    18494  15006  10957  -2076  -1139    219       C
ATOM    648  C   GLY E  84      56.218  -0.808 101.899  1.00119.88           C
ANISOU  648  C   GLY E  84    18571  15512  11466  -2066  -1193    146       C
ATOM    649  O   GLY E  84      55.965  -0.604 103.088  1.00123.12           O
ANISOU  649  O   GLY E  84    18849  16066  11867  -1920  -1189    162       O
ATOM    650  N   SER E  85      55.273  -0.745 100.933  1.00110.76           N
ANISOU  650  N   SER E  85    17304  14334  10444  -2218  -1245     50       N
ATOM    651  CA  SER E  85      53.869  -0.452 101.245  1.00111.31           C
ANISOU  651  CA  SER E  85    17103  14526  10662  -2238  -1312    -46       C
ATOM    652  C   SER E  85      53.308  -1.517 102.156  1.00124.23           C
ANISOU  652  C   SER E  85    18483  16219  12501  -2299  -1256     17       C
ATOM    653  O   SER E  85      52.514  -1.223 103.043  1.00131.50           O
ANISOU  653  O   SER E  85    19179  17297  13489  -2256  -1285    -25       O
ATOM    654  CB  SER E  85      53.043  -0.361  99.979  1.00113.42           C
ANISOU  654  CB  SER E  85    17326  14731  11036  -2396  -1367   -170       C
ATOM    655  OG  SER E  85      53.529   0.702  99.184  1.00127.63           O
ANISOU  655  OG  SER E  85    19360  16508  12625  -2354  -1399   -222       O
ATOM    656  N   ARG E  86      53.691  -2.759 101.895  1.00118.49           N
ANISOU  656  N   ARG E  86    17783  15371  11867  -2411  -1179    115       N
ATOM    657  CA  ARG E  86      53.436  -3.913 102.728  1.00118.84           C
ANISOU  657  CA  ARG E  86    17663  15436  12056  -2476  -1095    225       C
ATOM    658  C   ARG E  86      54.804  -4.484 103.048  1.00127.66           C
ANISOU  658  C   ARG E  86    18977  16513  13013  -2389  -1008    360       C
ATOM    659  O   ARG E  86      55.721  -4.434 102.216  1.00128.99           O
ANISOU  659  O   ARG E  86    19378  16571  13063  -2381  -1024    360       O
ATOM    660  CB  ARG E  86      52.539  -4.956 102.048  1.00113.76           C
ANISOU  660  CB  ARG E  86    16905  14655  11664  -2686  -1101    223       C
ATOM    661  CG  ARG E  86      51.047  -4.659 101.932  1.00117.60           C
ANISOU  661  CG  ARG E  86    17169  15165  12350  -2802  -1175     88       C
ATOM    662  CD  ARG E  86      50.522  -3.501 101.105  1.00148.40           C
ANISOU  662  CD  ARG E  86    21084  19091  16210  -2781  -1293    -99       C
ATOM    663  NE  ARG E  86      49.051  -3.480 101.110  1.00177.52           N
ANISOU  663  NE  ARG E  86    24548  22789  20112  -2914  -1361   -227       N
ATOM    664  CZ  ARG E  86      48.286  -2.807 101.971  1.00192.03           C
ANISOU  664  CZ  ARG E  86    26180  24805  21977  -2900  -1411   -308       C
ATOM    665  NH1 ARG E  86      48.839  -2.054 102.916  1.00172.08           N
ANISOU  665  NH1 ARG E  86    23636  22475  19272  -2722  -1403   -274       N
ATOM    666  NH2 ARG E  86      46.964  -2.864 101.877  1.00180.11           N
ANISOU  666  NH2 ARG E  86    24481  23281  20673  -3055  -1482   -441       N
ATOM    667  N   LEU E  87      54.954  -4.999 104.257  1.00125.40           N
ANISOU  667  N   LEU E  87    18595  16336  12714  -2332   -913    461       N
ATOM    668  CA  LEU E  87      56.230  -5.500 104.732  1.00125.25           C
ANISOU  668  CA  LEU E  87    18760  16311  12520  -2223   -828    573       C
ATOM    669  C   LEU E  87      56.150  -6.930 105.191  1.00134.33           C
ANISOU  669  C   LEU E  87    19829  17449  13762  -2327   -721    717       C
ATOM    670  O   LEU E  87      55.065  -7.481 105.373  1.00139.29           O
ANISOU  670  O   LEU E  87    20242  18088  14595  -2479   -695    745       O
ATOM    671  CB  LEU E  87      56.665  -4.618 105.913  1.00126.59           C
ANISOU  671  CB  LEU E  87    18928  16658  12512  -1986   -799    552       C
ATOM    672  CG  LEU E  87      56.856  -3.117 105.637  1.00130.78           C
ANISOU  672  CG  LEU E  87    19592  17197  12901  -1831   -909    434       C
ATOM    673  CD1 LEU E  87      57.020  -2.337 106.923  1.00131.67           C
ANISOU  673  CD1 LEU E  87    19642  17507  12881  -1569   -896    410       C
ATOM    674  CD2 LEU E  87      58.017  -2.860 104.688  1.00131.82           C
ANISOU  674  CD2 LEU E  87    20079  17140  12866  -1820   -943    433       C
ATOM    675  N   PHE E  88      57.311  -7.532 105.395  1.00130.47           N
ANISOU  675  N   PHE E  88    19532  16932  13108  -2252   -659    812       N
ATOM    676  CA  PHE E  88      57.415  -8.874 105.937  1.00131.39           C
ANISOU  676  CA  PHE E  88    19620  17057  13244  -2315   -548    969       C
ATOM    677  C   PHE E  88      57.863  -8.652 107.379  1.00134.91           C
ANISOU  677  C   PHE E  88    20018  17713  13528  -2142   -426   1005       C
ATOM    678  O   PHE E  88      59.033  -8.362 107.611  1.00133.18           O
ANISOU  678  O   PHE E  88    20010  17507  13085  -1966   -417    990       O
ATOM    679  CB  PHE E  88      58.457  -9.697 105.158  1.00131.84           C
ANISOU  679  CB  PHE E  88    19930  16967  13197  -2329   -577   1032       C
ATOM    680  CG  PHE E  88      58.520 -11.143 105.574  1.00131.70           C
ANISOU  680  CG  PHE E  88    19917  16940  13184  -2393   -484   1206       C
ATOM    681  CD1 PHE E  88      57.645 -12.073 105.035  1.00133.84           C
ANISOU  681  CD1 PHE E  88    20108  17087  13660  -2564   -506   1284       C
ATOM    682  CD2 PHE E  88      59.475 -11.583 106.478  1.00130.87           C
ANISOU  682  CD2 PHE E  88    19927  16938  12860  -2270   -380   1294       C
ATOM    683  CE1 PHE E  88      57.697 -13.410 105.422  1.00135.12           C
ANISOU  683  CE1 PHE E  88    20313  17223  13805  -2618   -422   1469       C
ATOM    684  CE2 PHE E  88      59.523 -12.921 106.863  1.00134.09           C
ANISOU  684  CE2 PHE E  88    20360  17349  13241  -2329   -288   1468       C
ATOM    685  CZ  PHE E  88      58.642 -13.825 106.328  1.00133.04           C
ANISOU  685  CZ  PHE E  88    20159  17084  13307  -2506   -311   1566       C
ATOM    686  N   PHE E  89      56.937  -8.711 108.337  1.00133.33           N
ANISOU  686  N   PHE E  89    19535  17684  13440  -2187   -336   1029       N
ATOM    687  CA  PHE E  89      57.242  -8.433 109.760  1.00135.05           C
ANISOU  687  CA  PHE E  89    19640  18156  13516  -2006   -210   1037       C
ATOM    688  C   PHE E  89      57.963  -7.119 110.083  1.00142.58           C
ANISOU  688  C   PHE E  89    20697  19196  14279  -1720   -274    907       C
ATOM    689  O   PHE E  89      58.710  -7.102 111.072  1.00144.63           O
ANISOU  689  O   PHE E  89    20991  19607  14354  -1515   -173    921       O
ATOM    690  CB  PHE E  89      58.084  -9.541 110.410  1.00135.97           C
ANISOU  690  CB  PHE E  89    19872  18317  13472  -1969    -55   1186       C
ATOM    691  CG  PHE E  89      57.401 -10.866 110.480  1.00138.38           C
ANISOU  691  CG  PHE E  89    20071  18585  13921  -2214     48   1351       C
ATOM    692  CD1 PHE E  89      57.534 -11.779 109.454  1.00140.43           C
ANISOU  692  CD1 PHE E  89    20521  18605  14232  -2350    -17   1441       C
ATOM    693  CD2 PHE E  89      56.604 -11.197 111.562  1.00145.47           C
ANISOU  693  CD2 PHE E  89    20680  19687  14905  -2313    209   1417       C
ATOM    694  CE1 PHE E  89      56.881 -13.002 109.503  1.00144.42           C
ANISOU  694  CE1 PHE E  89    20969  19039  14864  -2560     65   1608       C
ATOM    695  CE2 PHE E  89      55.957 -12.426 111.617  1.00151.11           C
ANISOU  695  CE2 PHE E  89    21336  20330  15749  -2565    312   1590       C
ATOM    696  CZ  PHE E  89      56.093 -13.318 110.586  1.00147.92           C
ANISOU  696  CZ  PHE E  89    21164  19652  15387  -2677    233   1691       C
ATOM    697  N   ASN E  90      57.736  -6.034 109.314  1.00137.72           N
ANISOU  697  N   ASN E  90    20142  18492  13694  -1690   -431    782       N
ATOM    698  CA  ASN E  90      58.411  -4.735 109.469  1.00139.95           C
ANISOU  698  CA  ASN E  90    20589  18800  13787  -1422   -514    674       C
ATOM    699  C   ASN E  90      59.628  -4.608 108.516  1.00146.29           C
ANISOU  699  C   ASN E  90    21800  19358  14427  -1392   -581    671       C
ATOM    700  O   ASN E  90      60.262  -3.550 108.467  1.00152.13           O
ANISOU  700  O   ASN E  90    22752  20048  15002  -1205   -655    596       O
ATOM    701  CB  ASN E  90      58.799  -4.438 110.945  1.00150.19           C
ANISOU  701  CB  ASN E  90    21789  20344  14933  -1146   -417    661       C
ATOM    702  CG  ASN E  90      59.580  -3.177 111.205  1.00203.21           C
ANISOU  702  CG  ASN E  90    28716  27060  21435   -822   -504    561       C
ATOM    703  OD1 ASN E  90      59.238  -2.080 110.733  1.00205.75           O
ANISOU  703  OD1 ASN E  90    29075  27338  21763   -765   -647    472       O
ATOM    704  ND2 ASN E  90      60.610  -3.303 112.039  1.00195.89           N
ANISOU  704  ND2 ASN E  90    27935  26190  20304   -585   -416    574       N
ATOM    705  N   TYR E  91      59.933  -5.653 107.732  1.00135.89           N
ANISOU  705  N   TYR E  91    20592  17886  13155  -1583   -565    748       N
ATOM    706  CA  TYR E  91      61.061  -5.593 106.815  1.00133.50           C
ANISOU  706  CA  TYR E  91    20628  17381  12714  -1593   -628    730       C
ATOM    707  C   TYR E  91      60.667  -5.434 105.347  1.00131.03           C
ANISOU  707  C   TYR E  91    20348  16911  12528  -1795   -735    680       C
ATOM    708  O   TYR E  91      59.717  -6.064 104.885  1.00128.34           O
ANISOU  708  O   TYR E  91    19809  16560  12394  -1971   -743    704       O
ATOM    709  CB  TYR E  91      61.966  -6.807 107.002  1.00136.95           C
ANISOU  709  CB  TYR E  91    21199  17786  13051  -1612   -550    827       C
ATOM    710  CG  TYR E  91      62.384  -6.986 108.441  1.00144.73           C
ANISOU  710  CG  TYR E  91    22158  18947  13888  -1404   -425    865       C
ATOM    711  CD1 TYR E  91      63.307  -6.128 109.038  1.00148.37           C
ANISOU  711  CD1 TYR E  91    22826  19419  14130  -1145   -430    789       C
ATOM    712  CD2 TYR E  91      61.904  -8.045 109.194  1.00147.97           C
ANISOU  712  CD2 TYR E  91    22357  19503  14360  -1462   -292    979       C
ATOM    713  CE1 TYR E  91      63.672  -6.274 110.377  1.00149.92           C
ANISOU  713  CE1 TYR E  91    22979  19799  14183   -920   -308    801       C
ATOM    714  CE2 TYR E  91      62.273  -8.211 110.528  1.00151.00           C
ANISOU  714  CE2 TYR E  91    22692  20087  14594  -1272   -152   1005       C
ATOM    715  CZ  TYR E  91      63.151  -7.319 111.118  1.00151.89           C
ANISOU  715  CZ  TYR E  91    22979  20236  14497   -989   -161    905       C
ATOM    716  OH  TYR E  91      63.528  -7.512 112.421  1.00146.40           O
ANISOU  716  OH  TYR E  91    22225  19753  13646   -776    -16    913       O
ATOM    717  N   ALA E  92      61.405  -4.578 104.621  1.00124.42           N
ANISOU  717  N   ALA E  92    19770  15946  11558  -1768   -810    606       N
ATOM    718  CA  ALA E  92      61.237  -4.362 103.185  1.00121.63           C
ANISOU  718  CA  ALA E  92    19471  15464  11279  -1954   -891    546       C
ATOM    719  C   ALA E  92      62.245  -5.195 102.369  1.00120.63           C
ANISOU  719  C   ALA E  92    19522  15212  11099  -2077   -897    568       C
ATOM    720  O   ALA E  92      62.086  -5.375 101.159  1.00117.38           O
ANISOU  720  O   ALA E  92    19092  14727  10778  -2249   -948    524       O
ATOM    721  CB  ALA E  92      61.396  -2.904 102.861  1.00122.95           C
ANISOU  721  CB  ALA E  92    19809  15583  11324  -1881   -955    460       C
ATOM    722  N   LEU E  93      63.292  -5.671 103.034  1.00116.86           N
ANISOU  722  N   LEU E  93    19208  14729  10463  -1978   -852    618       N
ATOM    723  CA  LEU E  93      64.312  -6.510 102.437  1.00115.66           C
ANISOU  723  CA  LEU E  93    19218  14488  10237  -2075   -871    631       C
ATOM    724  C   LEU E  93      64.706  -7.596 103.442  1.00124.16           C
ANISOU  724  C   LEU E  93    20290  15645  11241  -1976   -797    730       C
ATOM    725  O   LEU E  93      65.081  -7.302 104.590  1.00126.09           O
ANISOU  725  O   LEU E  93    20608  15958  11344  -1784   -730    743       O
ATOM    726  CB  LEU E  93      65.527  -5.668 102.019  1.00114.92           C
ANISOU  726  CB  LEU E  93    19452  14263   9948  -2073   -912    549       C
ATOM    727  CG  LEU E  93      66.687  -6.442 101.401  1.00115.87           C
ANISOU  727  CG  LEU E  93    19745  14304   9977  -2191   -948    530       C
ATOM    728  CD1 LEU E  93      66.294  -7.066 100.078  1.00110.99           C
ANISOU  728  CD1 LEU E  93    18961  13685   9524  -2408  -1007    506       C
ATOM    729  CD2 LEU E  93      67.857  -5.557 101.207  1.00118.29           C
ANISOU  729  CD2 LEU E  93    20390  14467  10088  -2196   -973    450       C
ATOM    730  N   VAL E  94      64.592  -8.852 103.010  1.00120.30           N
ANISOU  730  N   VAL E  94    19715  15156  10837  -2092   -809    799       N
ATOM    731  CA  VAL E  94      64.917 -10.013 103.838  1.00120.99           C
ANISOU  731  CA  VAL E  94    19808  15320  10841  -2024   -738    913       C
ATOM    732  C   VAL E  94      65.834 -10.957 103.083  1.00123.06           C
ANISOU  732  C   VAL E  94    20216  15517  11022  -2106   -816    917       C
ATOM    733  O   VAL E  94      65.473 -11.462 102.024  1.00122.07           O
ANISOU  733  O   VAL E  94    19998  15343  11040  -2245   -899    914       O
ATOM    734  CB  VAL E  94      63.642 -10.737 104.335  1.00125.63           C
ANISOU  734  CB  VAL E  94    20123  15996  11613  -2064   -664   1035       C
ATOM    735  CG1 VAL E  94      63.986 -11.978 105.161  1.00126.80           C
ANISOU  735  CG1 VAL E  94    20303  16226  11649  -2013   -572   1177       C
ATOM    736  CG2 VAL E  94      62.750  -9.788 105.136  1.00124.72           C
ANISOU  736  CG2 VAL E  94    19831  15982  11575  -1990   -599   1008       C
ATOM    737  N   ILE E  95      67.027 -11.175 103.624  1.00121.20           N
ANISOU  737  N   ILE E  95    20206  15293  10551  -2005   -799    906       N
ATOM    738  CA  ILE E  95      68.040 -12.076 103.072  1.00122.27           C
ANISOU  738  CA  ILE E  95    20497  15396  10563  -2061   -884    894       C
ATOM    739  C   ILE E  95      68.387 -13.058 104.179  1.00136.24           C
ANISOU  739  C   ILE E  95    22325  17274  12164  -1927   -797   1007       C
ATOM    740  O   ILE E  95      69.042 -12.674 105.146  1.00141.47           O
ANISOU  740  O   ILE E  95    23141  17977  12635  -1770   -719    974       O
ATOM    741  CB  ILE E  95      69.215 -11.278 102.479  1.00120.37           C
ANISOU  741  CB  ILE E  95    20503  15043  10189  -2112   -967    736       C
ATOM    742  CG1 ILE E  95      68.584 -10.516 101.274  1.00115.51           C
ANISOU  742  CG1 ILE E  95    19756  14360   9775  -2284  -1031    664       C
ATOM    743  CG2 ILE E  95      70.337 -12.229 102.009  1.00118.22           C
ANISOU  743  CG2 ILE E  95    20384  14766   9768  -2170  -1064    700       C
ATOM    744  CD1 ILE E  95      69.215  -9.829 100.564  1.00118.02           C
ANISOU  744  CD1 ILE E  95    20201  14592  10050  -2390  -1088    553       C
ATOM    745  N   PHE E  96      67.878 -14.297 104.080  1.00128.44           N
ANISOU  745  N   PHE E  96    21221  16335  11246  -1975   -798   1145       N
ATOM    746  CA  PHE E  96      67.955 -15.229 105.175  1.00126.69           C
ANISOU  746  CA  PHE E  96    21027  16233  10876  -1867   -682   1287       C
ATOM    747  C   PHE E  96      68.311 -16.638 104.754  1.00129.27           C
ANISOU  747  C   PHE E  96    21427  16569  11121  -1902   -766   1384       C
ATOM    748  O   PHE E  96      67.681 -17.198 103.858  1.00127.55           O
ANISOU  748  O   PHE E  96    21092  16287  11084  -2009   -861   1438       O
ATOM    749  CB  PHE E  96      66.614 -15.156 105.933  1.00127.66           C
ANISOU  749  CB  PHE E  96    20903  16431  11169  -1870   -534   1408       C
ATOM    750  CG  PHE E  96      66.495 -16.027 107.149  1.00129.67           C
ANISOU  750  CG  PHE E  96    21139  16835  11293  -1793   -367   1570       C
ATOM    751  CD1 PHE E  96      67.234 -15.761 108.289  1.00133.43           C
ANISOU  751  CD1 PHE E  96    21725  17445  11528  -1615   -243   1536       C
ATOM    752  CD2 PHE E  96      65.556 -17.042 107.199  1.00130.53           C
ANISOU  752  CD2 PHE E  96    21117  16951  11529  -1898   -313   1758       C
ATOM    753  CE1 PHE E  96      67.128 -16.575 109.414  1.00136.27           C
ANISOU  753  CE1 PHE E  96    22054  17976  11748  -1551    -63   1683       C
ATOM    754  CE2 PHE E  96      65.448 -17.855 108.322  1.00136.02           C
ANISOU  754  CE2 PHE E  96    21805  17790  12086  -1856   -134   1925       C
ATOM    755  CZ  PHE E  96      66.222 -17.604 109.432  1.00135.63           C
ANISOU  755  CZ  PHE E  96    21844  17908  11782  -1687      0   1885       C
ATOM    756  N   GLU E  97      69.333 -17.215 105.412  1.00125.44           N
ANISOU  756  N   GLU E  97    21147  16166  10349  -1788   -738   1398       N
ATOM    757  CA  GLU E  97      69.808 -18.569 105.123  1.00125.07           C
ANISOU  757  CA  GLU E  97    21207  16152  10162  -1787   -830   1488       C
ATOM    758  C   GLU E  97      70.086 -18.765 103.624  1.00139.67           C
ANISOU  758  C   GLU E  97    23045  17907  12116  -1904  -1060   1389       C
ATOM    759  O   GLU E  97      69.672 -19.756 103.025  1.00143.63           O
ANISOU  759  O   GLU E  97    23480  18397  12696  -1938  -1156   1495       O
ATOM    760  CB  GLU E  97      68.881 -19.657 105.706  1.00124.68           C
ANISOU  760  CB  GLU E  97    21061  16167  10146  -1782   -715   1739       C
ATOM    761  CG  GLU E  97      68.787 -19.640 107.222  1.00118.19           C
ANISOU  761  CG  GLU E  97    20246  15495   9166  -1674   -474   1832       C
ATOM    762  CD  GLU E  97      68.012 -20.778 107.876  1.00156.44           C
ANISOU  762  CD  GLU E  97    25033  20415  13994  -1700   -332   2094       C
ATOM    763  OE1 GLU E  97      67.327 -21.541 107.157  1.00177.11           O
ANISOU  763  OE1 GLU E  97    27597  22925  16772  -1804   -421   2223       O
ATOM    764  OE2 GLU E  97      68.070 -20.898 109.122  1.00144.27           O
ANISOU  764  OE2 GLU E  97    23504  19037  12276  -1615   -122   2170       O
ATOM    765  N   MET E  98      70.743 -17.770 103.019  1.00136.74           N
ANISOU  765  N   MET E  98    22734  17468  11754  -1966  -1142   1184       N
ATOM    766  CA  MET E  98      71.186 -17.793 101.635  1.00134.73           C
ANISOU  766  CA  MET E  98    22458  17161  11573  -2096  -1340   1048       C
ATOM    767  C   MET E  98      72.604 -18.350 101.641  1.00144.84           C
ANISOU  767  C   MET E  98    23968  18495  12570  -2063  -1452    958       C
ATOM    768  O   MET E  98      73.598 -17.614 101.713  1.00141.81           O
ANISOU  768  O   MET E  98    23765  18067  12049  -2088  -1468    791       O
ATOM    769  CB  MET E  98      71.082 -16.402 101.012  1.00133.77           C
ANISOU  769  CB  MET E  98    22281  16941  11603  -2214  -1341    890       C
ATOM    770  CG  MET E  98      69.655 -15.943 100.851  1.00132.55           C
ANISOU  770  CG  MET E  98    21889  16749  11725  -2252  -1267    959       C
ATOM    771  SD  MET E  98      68.791 -16.826  99.530  1.00133.72           S
ANISOU  771  SD  MET E  98    21803  16886  12120  -2341  -1405   1002       S
ATOM    772  CE  MET E  98      69.665 -16.186  98.070  1.00129.52           C
ANISOU  772  CE  MET E  98    21268  16340  11605  -2508  -1559    758       C
ATOM    773  N   VAL E  99      72.665 -19.699 101.657  1.00148.78           N
ANISOU  773  N   VAL E  99    24484  19081  12964  -1995  -1527   1081       N
ATOM    774  CA  VAL E  99      73.873 -20.519 101.670  1.00149.29           C
ANISOU  774  CA  VAL E  99    24746  19232  12745  -1943  -1659   1024       C
ATOM    775  C   VAL E  99      74.375 -20.397 100.245  1.00160.43           C
ANISOU  775  C   VAL E  99    26074  20626  14257  -2098  -1877    837       C
ATOM    776  O   VAL E  99      73.629 -20.709  99.316  1.00166.99           O
ANISOU  776  O   VAL E  99    26685  21452  15312  -2151  -1964    875       O
ATOM    777  CB  VAL E  99      73.566 -21.995 101.957  1.00149.12           C
ANISOU  777  CB  VAL E  99    24742  19307  12610  -1825  -1688   1238       C
ATOM    778  CG1 VAL E  99      74.857 -22.776 102.021  1.00152.47           C
ANISOU  778  CG1 VAL E  99    25384  19838  12708  -1758  -1837   1160       C
ATOM    779  CG2 VAL E  99      72.769 -22.159 103.241  1.00147.17           C
ANISOU  779  CG2 VAL E  99    24505  19088  12326  -1721  -1442   1454       C
ATOM    780  N   HIS E 100      75.580 -19.876 100.075  1.00152.55           N
ANISOU  780  N   HIS E 100    25240  19613  13109  -2178  -1951    627       N
ATOM    781  CA  HIS E 100      76.290 -19.587  98.821  1.00151.58           C
ANISOU  781  CA  HIS E 100    25062  19487  13045  -2373  -2134    409       C
ATOM    782  C   HIS E 100      76.336 -18.096  98.486  1.00147.70           C
ANISOU  782  C   HIS E 100    24574  18856  12689  -2543  -2051    267       C
ATOM    783  O   HIS E 100      77.196 -17.732  97.695  1.00146.77           O
ANISOU  783  O   HIS E 100    24494  18723  12549  -2729  -2165     70       O
ATOM    784  CB  HIS E 100      75.842 -20.396  97.568  1.00153.58           C
ANISOU  784  CB  HIS E 100    25047  19837  13469  -2422  -2319    415       C
ATOM    785  CG  HIS E 100      75.841 -21.888  97.748  1.00159.23           C
ANISOU  785  CG  HIS E 100    25782  20677  14040  -2250  -2440    557       C
ATOM    786  ND1 HIS E 100      74.830 -22.666  97.235  1.00160.31           N
ANISOU  786  ND1 HIS E 100    25720  20839  14352  -2167  -2499    710       N
ATOM    787  CD2 HIS E 100      76.621 -22.668  98.530  1.00164.01           C
ANISOU  787  CD2 HIS E 100    26620  21365  14332  -2122  -2480    596       C
ATOM    788  CE1 HIS E 100      75.086 -23.905  97.609  1.00162.04           C
ANISOU  788  CE1 HIS E 100    26058  21152  14359  -2006  -2597    835       C
ATOM    789  NE2 HIS E 100      76.153 -23.958  98.395  1.00164.51           N
ANISOU  789  NE2 HIS E 100    26624  21517  14366  -1975  -2586    773       N
ATOM    790  N   LEU E 101      75.478 -17.234  99.084  1.00139.75           N
ANISOU  790  N   LEU E 101    23543  17754  11803  -2490  -1862    359       N
ATOM    791  CA  LEU E 101      75.494 -15.807  98.734  1.00138.27           C
ANISOU  791  CA  LEU E 101    23382  17430  11723  -2636  -1795    240       C
ATOM    792  C   LEU E 101      76.741 -15.126  99.314  1.00148.24           C
ANISOU  792  C   LEU E 101    24988  18583  12755  -2647  -1777    101       C
ATOM    793  O   LEU E 101      76.969 -15.180 100.531  1.00148.18           O
ANISOU  793  O   LEU E 101    25168  18564  12569  -2450  -1681    156       O
ATOM    794  CB  LEU E 101      74.198 -15.092  99.175  1.00133.74           C
ANISOU  794  CB  LEU E 101    22675  16804  11335  -2561  -1629    368       C
ATOM    795  CG  LEU E 101      73.886 -13.738  98.519  1.00128.60           C
ANISOU  795  CG  LEU E 101    21979  16042  10840  -2715  -1584    275       C
ATOM    796  CD1 LEU E 101      73.373 -13.926  97.083  1.00123.43           C
ANISOU  796  CD1 LEU E 101    21050  15446  10402  -2889  -1679    224       C
ATOM    797  CD2 LEU E 101      72.817 -13.037  99.282  1.00123.00           C
ANISOU  797  CD2 LEU E 101    21206  15296  10234  -2590  -1431    388       C
ATOM    798  N   LYS E 102      77.555 -14.531  98.424  1.00147.03           N
ANISOU  798  N   LYS E 102    24914  18350  12601  -2883  -1866    -86       N
ATOM    799  CA  LYS E 102      78.822 -13.900  98.776  1.00148.39           C
ANISOU  799  CA  LYS E 102    25442  18374  12567  -2943  -1877   -243       C
ATOM    800  C   LYS E 102      78.698 -12.372  98.917  1.00151.63           C
ANISOU  800  C   LYS E 102    26007  18572  13031  -2994  -1751   -269       C
ATOM    801  O   LYS E 102      79.490 -11.748  99.631  1.00151.12           O
ANISOU  801  O   LYS E 102    26285  18343  12792  -2930  -1713   -343       O
ATOM    802  CB  LYS E 102      79.905 -14.269  97.740  1.00153.08           C
ANISOU  802  CB  LYS E 102    26055  19005  13105  -3203  -2064   -439       C
ATOM    803  CG  LYS E 102      79.709 -13.633  96.355  1.00168.51           C
ANISOU  803  CG  LYS E 102    27806  20949  15270  -3509  -2094   -531       C
ATOM    804  CD  LYS E 102      80.801 -13.899  95.322  1.00176.89           C
ANISOU  804  CD  LYS E 102    28851  22072  16288  -3805  -2265   -746       C
ATOM    805  CE  LYS E 102      80.516 -13.120  94.049  1.00162.83           C
ANISOU  805  CE  LYS E 102    26862  20291  14713  -4104  -2237   -823       C
ATOM    806  NZ  LYS E 102      81.553 -13.312  93.000  1.00147.51           N
ANISOU  806  NZ  LYS E 102    24856  18438  12752  -4434  -2384  -1045       N
ATOM    807  N   GLU E 103      77.724 -11.776  98.214  1.00147.41           N
ANISOU  807  N   GLU E 103    25243  18039  12726  -3096  -1698   -216       N
ATOM    808  CA  GLU E 103      77.483 -10.334  98.234  1.00147.50           C
ANISOU  808  CA  GLU E 103    25385  17870  12787  -3144  -1591   -223       C
ATOM    809  C   GLU E 103      76.038 -10.109  97.862  1.00142.16           C
ANISOU  809  C   GLU E 103    24387  17281  12348  -3123  -1522   -106       C
ATOM    810  O   GLU E 103      75.432 -10.989  97.245  1.00138.25           O
ANISOU  810  O   GLU E 103    23586  16947  11993  -3157  -1579    -67       O
ATOM    811  CB  GLU E 103      78.408  -9.636  97.211  1.00151.91           C
ANISOU  811  CB  GLU E 103    26099  18296  13324  -3477  -1648   -391       C
ATOM    812  CG  GLU E 103      78.196 -10.141  95.791  1.00172.18           C
ANISOU  812  CG  GLU E 103    28333  21031  16057  -3735  -1735   -454       C
ATOM    813  CD  GLU E 103      79.184  -9.688  94.740  1.00183.61           C
ANISOU  813  CD  GLU E 103    29874  22412  17479  -4104  -1793   -634       C
ATOM    814  OE1 GLU E 103      80.379  -9.525  95.078  1.00184.33           O
ANISOU  814  OE1 GLU E 103    30299  22351  17386  -4183  -1837   -744       O
ATOM    815  OE2 GLU E 103      78.791  -9.627  93.552  1.00158.19           O
ANISOU  815  OE2 GLU E 103    26371  19313  14421  -4322  -1802   -680       O
ATOM    816  N   LEU E 104      75.493  -8.923  98.189  1.00134.56           N
ANISOU  816  N   LEU E 104    23500  16202  11424  -3063  -1415    -62       N
ATOM    817  CA  LEU E 104      74.151  -8.562  97.739  1.00129.99           C
ANISOU  817  CA  LEU E 104    22636  15694  11060  -3073  -1360     16       C
ATOM    818  C   LEU E 104      74.253  -8.118  96.295  1.00132.88           C
ANISOU  818  C   LEU E 104    22917  16051  11522  -3380  -1394    -88       C
ATOM    819  O   LEU E 104      73.600  -8.671  95.428  1.00132.41           O
ANISOU  819  O   LEU E 104    22544  16134  11630  -3467  -1431    -91       O
ATOM    820  CB  LEU E 104      73.499  -7.437  98.570  1.00128.39           C
ANISOU  820  CB  LEU E 104    22527  15404  10852  -2893  -1252     88       C
ATOM    821  CG  LEU E 104      73.207  -7.707 100.040  1.00130.93           C
ANISOU  821  CG  LEU E 104    22869  15776  11104  -2580  -1187    187       C
ATOM    822  CD1 LEU E 104      72.401  -6.575 100.646  1.00130.02           C
ANISOU  822  CD1 LEU E 104    22758  15622  11023  -2421  -1106    239       C
ATOM    823  CD2 LEU E 104      72.421  -8.956 100.195  1.00128.60           C
ANISOU  823  CD2 LEU E 104    22264  15667  10930  -2515  -1188    290       C
ATOM    824  N   GLY E 105      75.061  -7.106  96.051  1.00131.17           N
ANISOU  824  N   GLY E 105    22984  15661  11192  -3539  -1374   -172       N
ATOM    825  CA  GLY E 105      75.260  -6.586  94.708  1.00131.95           C
ANISOU  825  CA  GLY E 105    23029  15754  11353  -3867  -1376   -272       C
ATOM    826  C   GLY E 105      74.084  -5.858  94.086  1.00133.82           C
ANISOU  826  C   GLY E 105    23062  16043  11742  -3911  -1297   -230       C
ATOM    827  O   GLY E 105      73.995  -5.793  92.860  1.00132.66           O
ANISOU  827  O   GLY E 105    22732  15988  11686  -4160  -1296   -312       O
ATOM    828  N   LEU E 106      73.183  -5.285  94.911  1.00129.82           N
ANISOU  828  N   LEU E 106    22575  15497  11254  -3673  -1230   -119       N
ATOM    829  CA  LEU E 106      72.039  -4.496  94.419  1.00128.43           C
ANISOU  829  CA  LEU E 106    22239  15364  11195  -3693  -1164    -88       C
ATOM    830  C   LEU E 106      72.526  -3.048  94.248  1.00140.27           C
ANISOU  830  C   LEU E 106    24080  16670  12547  -3818  -1100   -105       C
ATOM    831  O   LEU E 106      72.033  -2.141  94.921  1.00140.83           O
ANISOU  831  O   LEU E 106    24292  16655  12563  -3637  -1058    -30       O
ATOM    832  CB  LEU E 106      70.860  -4.572  95.415  1.00123.95           C
ANISOU  832  CB  LEU E 106    21527  14857  10710  -3392  -1140     26       C
ATOM    833  CG  LEU E 106      70.225  -5.932  95.635  1.00121.99           C
ANISOU  833  CG  LEU E 106    20974  14768  10609  -3274  -1183     76       C
ATOM    834  CD1 LEU E 106      69.280  -5.886  96.800  1.00117.03           C
ANISOU  834  CD1 LEU E 106    20270  14171  10026  -3013  -1141    186       C
ATOM    835  CD2 LEU E 106      69.552  -6.446  94.374  1.00123.17           C
ANISOU  835  CD2 LEU E 106    20798  15053  10948  -3428  -1215     20       C
ATOM    836  N   TYR E 107      73.508  -2.846  93.335  1.00137.83           N
ANISOU  836  N   TYR E 107    23905  16295  12169  -4136  -1098   -203       N
ATOM    837  CA  TYR E 107      74.270  -1.604  93.157  1.00136.04           C
ANISOU  837  CA  TYR E 107    24081  15836  11773  -4311  -1039   -215       C
ATOM    838  C   TYR E 107      73.460  -0.383  92.678  1.00144.71           C
ANISOU  838  C   TYR E 107    25206  16913  12864  -4363   -946   -164       C
ATOM    839  O   TYR E 107      73.965   0.759  92.759  1.00140.88           O
ANISOU  839  O   TYR E 107    25118  16201  12211  -4436   -896   -130       O
ATOM    840  CB  TYR E 107      75.504  -1.826  92.293  1.00133.36           C
ANISOU  840  CB  TYR E 107    23841  15452  11379  -4680  -1057   -340       C
ATOM    841  CG  TYR E 107      75.240  -2.274  90.874  1.00128.02           C
ANISOU  841  CG  TYR E 107    22776  15018  10848  -4970  -1043   -439       C
ATOM    842  CD1 TYR E 107      75.079  -3.625  90.568  1.00129.11           C
ANISOU  842  CD1 TYR E 107    22536  15392  11126  -4935  -1138   -503       C
ATOM    843  CD2 TYR E 107      75.244  -1.365  89.825  1.00127.34           C
ANISOU  843  CD2 TYR E 107    22717  14927  10739  -5280   -936   -475       C
ATOM    844  CE1 TYR E 107      74.870  -4.048  89.256  1.00130.05           C
ANISOU  844  CE1 TYR E 107    22288  15748  11379  -5165  -1137   -613       C
ATOM    845  CE2 TYR E 107      75.038  -1.775  88.510  1.00128.14           C
ANISOU  845  CE2 TYR E 107    22438  15283  10968  -5537   -911   -588       C
ATOM    846  CZ  TYR E 107      74.862  -3.117  88.229  1.00136.73           C
ANISOU  846  CZ  TYR E 107    23132  16611  12210  -5468  -1019   -665       C
ATOM    847  OH  TYR E 107      74.675  -3.523  86.931  1.00139.12           O
ANISOU  847  OH  TYR E 107    23046  17177  12637  -5685  -1006   -793       O
ATOM    848  N   ASN E 108      72.191  -0.615  92.266  1.00142.62           N
ANISOU  848  N   ASN E 108    24558  16867  12765  -4297   -930   -153       N
ATOM    849  CA  ASN E 108      71.296   0.465  91.908  1.00140.07           C
ANISOU  849  CA  ASN E 108    24237  16557  12427  -4298   -855   -113       C
ATOM    850  C   ASN E 108      70.246   0.750  92.971  1.00137.43           C
ANISOU  850  C   ASN E 108    23860  16239  12119  -3934   -883    -19       C
ATOM    851  O   ASN E 108      69.462   1.677  92.779  1.00138.06           O
ANISOU  851  O   ASN E 108    23952  16336  12168  -3900   -842     11       O
ATOM    852  CB  ASN E 108      70.678   0.268  90.537  1.00141.79           C
ANISOU  852  CB  ASN E 108    24103  16992  12776  -4528   -804   -201       C
ATOM    853  CG  ASN E 108      71.540   0.870  89.452  1.00165.73           C
ANISOU  853  CG  ASN E 108    27295  19976  15700  -4921   -715   -268       C
ATOM    854  OD1 ASN E 108      71.694   2.098  89.362  1.00150.80           O
ANISOU  854  OD1 ASN E 108    25728  17928  13640  -5017   -633   -212       O
ATOM    855  ND2 ASN E 108      72.115   0.043  88.590  1.00156.24           N
ANISOU  855  ND2 ASN E 108    25872  18909  14581  -5165   -729   -387       N
ATOM    856  N   LEU E 109      70.246   0.012  94.101  1.00128.76           N
ANISOU  856  N   LEU E 109    22717  15147  11058  -3670   -946     23       N
ATOM    857  CA  LEU E 109      69.265   0.247  95.172  1.00126.93           C
ANISOU  857  CA  LEU E 109    22405  14962  10859  -3340   -966    101       C
ATOM    858  C   LEU E 109      69.553   1.550  95.950  1.00138.90           C
ANISOU  858  C   LEU E 109    24313  16291  12172  -3163   -962    164       C
ATOM    859  O   LEU E 109      70.508   1.627  96.737  1.00142.97           O
ANISOU  859  O   LEU E 109    25130  16643  12551  -3045   -981    181       O
ATOM    860  CB  LEU E 109      69.170  -0.955  96.116  1.00123.96           C
ANISOU  860  CB  LEU E 109    21845  14676  10577  -3138  -1010    131       C
ATOM    861  CG  LEU E 109      68.115  -0.849  97.214  1.00122.73           C
ANISOU  861  CG  LEU E 109    21537  14611  10482  -2838  -1017    201       C
ATOM    862  CD1 LEU E 109      66.727  -0.877  96.624  1.00118.32           C
ANISOU  862  CD1 LEU E 109    20637  14209  10109  -2882  -1016    185       C
ATOM    863  CD2 LEU E 109      68.248  -1.967  98.196  1.00124.50           C
ANISOU  863  CD2 LEU E 109    21651  14906  10749  -2669  -1030    242       C
ATOM    864  N   MET E 110      68.704   2.562  95.732  1.00135.36           N
ANISOU  864  N   MET E 110    23867  15869  11696  -3123   -946    189       N
ATOM    865  CA  MET E 110      68.914   3.895  96.292  1.00138.13           C
ANISOU  865  CA  MET E 110    24603  16043  11836  -2957   -957    253       C
ATOM    866  C   MET E 110      68.035   4.221  97.480  1.00145.15           C
ANISOU  866  C   MET E 110    25391  17023  12736  -2576  -1016    299       C
ATOM    867  O   MET E 110      68.409   5.065  98.309  1.00150.50           O
ANISOU  867  O   MET E 110    26386  17555  13240  -2334  -1053    347       O
ATOM    868  CB  MET E 110      68.607   4.941  95.226  1.00141.22           C
ANISOU  868  CB  MET E 110    25111  16409  12139  -3164   -905    257       C
ATOM    869  CG  MET E 110      69.332   4.773  93.942  1.00145.56           C
ANISOU  869  CG  MET E 110    25713  16915  12677  -3572   -824    202       C
ATOM    870  SD  MET E 110      71.090   4.855  94.082  1.00152.73           S
ANISOU  870  SD  MET E 110    27096  17516  13417  -3725   -813    207       S
ATOM    871  CE  MET E 110      71.494   4.666  92.352  1.00151.66           C
ANISOU  871  CE  MET E 110    26847  17455  13321  -4253   -707    119       C
ATOM    872  N   ASN E 111      66.827   3.644  97.504  1.00134.66           N
ANISOU  872  N   ASN E 111    23627  15932  11606  -2527  -1030    275       N
ATOM    873  CA  ASN E 111      65.876   3.978  98.538  1.00132.13           C
ANISOU  873  CA  ASN E 111    23153  15736  11314  -2215  -1086    300       C
ATOM    874  C   ASN E 111      64.965   2.841  98.890  1.00129.22           C
ANISOU  874  C   ASN E 111    22331  15580  11185  -2177  -1090    280       C
ATOM    875  O   ASN E 111      64.463   2.145  98.019  1.00122.16           O
ANISOU  875  O   ASN E 111    21183  14776  10457  -2387  -1068    238       O
ATOM    876  CB  ASN E 111      65.046   5.201  98.097  1.00129.84           C
ANISOU  876  CB  ASN E 111    22908  15480  10943  -2197  -1115    298       C
ATOM    877  CG  ASN E 111      64.072   5.763  99.118  1.00144.08           C
ANISOU  877  CG  ASN E 111    24574  17424  12747  -1873  -1199    306       C
ATOM    878  OD1 ASN E 111      62.942   5.278  99.267  1.00114.76           O
ANISOU  878  OD1 ASN E 111    20464  13916   9222  -1850  -1222    262       O
ATOM    879  ND2 ASN E 111      64.477   6.831  99.816  1.00154.47           N
ANISOU  879  ND2 ASN E 111    26220  18624  13846  -1618  -1256    355       N
ATOM    880  N   ILE E 112      64.748   2.679 100.194  1.00129.20           N
ANISOU  880  N   ILE E 112    22237  15659  11195  -1899  -1114    310       N
ATOM    881  CA  ILE E 112      63.758   1.821 100.825  1.00128.29           C
ANISOU  881  CA  ILE E 112    21713  15748  11282  -1822  -1113    310       C
ATOM    882  C   ILE E 112      62.838   2.801 101.549  1.00136.06           C
ANISOU  882  C   ILE E 112    22607  16852  12237  -1587  -1176    298       C
ATOM    883  O   ILE E 112      63.217   3.405 102.560  1.00140.77           O
ANISOU  883  O   ILE E 112    23358  17439  12690  -1310  -1204    318       O
ATOM    884  CB  ILE E 112      64.382   0.763 101.721  1.00130.32           C
ANISOU  884  CB  ILE E 112    21934  16026  11555  -1728  -1068    351       C
ATOM    885  CG1 ILE E 112      65.156  -0.249 100.847  1.00130.64           C
ANISOU  885  CG1 ILE E 112    22024  15979  11634  -1980  -1035    347       C
ATOM    886  CG2 ILE E 112      63.280   0.075 102.493  1.00129.50           C
ANISOU  886  CG2 ILE E 112    21433  16134  11637  -1646  -1052    368       C
ATOM    887  CD1 ILE E 112      65.979  -1.262 101.584  1.00142.22           C
ANISOU  887  CD1 ILE E 112    23533  17444  13061  -1906   -999    383       C
ATOM    888  N   THR E 113      61.658   3.010 100.975  1.00126.25           N
ANISOU  888  N   THR E 113    21128  15722  11118  -1687  -1210    248       N
ATOM    889  CA  THR E 113      60.764   4.077 101.370  1.00124.79           C
ANISOU  889  CA  THR E 113    20879  15651  10884  -1510  -1295    213       C
ATOM    890  C   THR E 113      60.114   3.855 102.722  1.00132.07           C
ANISOU  890  C   THR E 113    21514  16771  11896  -1282  -1322    208       C
ATOM    891  O   THR E 113      59.848   4.817 103.442  1.00132.20           O
ANISOU  891  O   THR E 113    21557  16874  11800  -1029  -1404    189       O
ATOM    892  CB  THR E 113      59.758   4.311 100.266  1.00109.41           C
ANISOU  892  CB  THR E 113    18782  13761   9028  -1708  -1320    140       C
ATOM    893  OG1 THR E 113      60.412   4.167  99.005  1.00107.95           O
ANISOU  893  OG1 THR E 113    18779  13432   8804  -1961  -1257    139       O
ATOM    894  CG2 THR E 113      59.106   5.667 100.371  1.00103.98           C
ANISOU  894  CG2 THR E 113    18164  13145   8199  -1550  -1420    102       C
ATOM    895  N   ARG E 114      59.874   2.598 103.067  1.00130.57           N
ANISOU  895  N   ARG E 114    21049  16662  11899  -1370  -1255    226       N
ATOM    896  CA  ARG E 114      59.253   2.218 104.322  1.00132.69           C
ANISOU  896  CA  ARG E 114    21006  17137  12273  -1217  -1244    227       C
ATOM    897  C   ARG E 114      59.748   0.849 104.688  1.00143.30           C
ANISOU  897  C   ARG E 114    22272  18470  13704  -1295  -1132    299       C
ATOM    898  O   ARG E 114      59.931   0.015 103.807  1.00144.42           O
ANISOU  898  O   ARG E 114    22434  18504  13936  -1527  -1093    323       O
ATOM    899  CB  ARG E 114      57.721   2.214 104.170  1.00127.84           C
ANISOU  899  CB  ARG E 114    20027  16683  11862  -1327  -1298    152       C
ATOM    900  CG  ARG E 114      56.970   1.821 105.432  1.00115.63           C
ANISOU  900  CG  ARG E 114    18117  15370  10449  -1229  -1279    144       C
ATOM    901  CD  ARG E 114      55.481   1.897 105.257  1.00117.65           C
ANISOU  901  CD  ARG E 114    18041  15760  10901  -1361  -1348     50       C
ATOM    902  NE  ARG E 114      54.790   1.317 106.409  1.00144.65           N
ANISOU  902  NE  ARG E 114    21092  19393  14477  -1345  -1302     50       N
ATOM    903  CZ  ARG E 114      54.235   0.106 106.437  1.00171.17           C
ANISOU  903  CZ  ARG E 114    24224  22751  18060  -1574  -1213     91       C
ATOM    904  NH1 ARG E 114      54.187  -0.637 105.338  1.00145.92           N
ANISOU  904  NH1 ARG E 114    21112  19359  14973  -1808  -1188    118       N
ATOM    905  NH2 ARG E 114      53.641  -0.333 107.540  1.00175.81           N
ANISOU  905  NH2 ARG E 114    24488  23543  18769  -1576  -1155     97       N
ATOM    906  N   GLY E 115      59.934   0.619 105.980  1.00143.40           N
ANISOU  906  N   GLY E 115    22186  18618  13682  -1092  -1081    328       N
ATOM    907  CA  GLY E 115      60.378  -0.672 106.480  1.00143.73           C
ANISOU  907  CA  GLY E 115    22155  18683  13773  -1142   -963    404       C
ATOM    908  C   GLY E 115      61.868  -0.733 106.675  1.00150.60           C
ANISOU  908  C   GLY E 115    23381  19413  14427  -1016   -925    436       C
ATOM    909  O   GLY E 115      62.584   0.218 106.340  1.00155.52           O
ANISOU  909  O   GLY E 115    24330  19883  14876   -920   -989    404       O
ATOM    910  N   SER E 116      62.336  -1.861 107.210  1.00141.39           N
ANISOU  910  N   SER E 116    22173  18288  13262  -1027   -821    500       N
ATOM    911  CA  SER E 116      63.730  -2.065 107.540  1.00138.34           C
ANISOU  911  CA  SER E 116    22100  17794  12668   -900   -780    513       C
ATOM    912  C   SER E 116      64.343  -3.221 106.785  1.00135.62           C
ANISOU  912  C   SER E 116    21858  17326  12344  -1131   -749    563       C
ATOM    913  O   SER E 116      63.697  -3.838 105.944  1.00131.47           O
ANISOU  913  O   SER E 116    21171  16786  11996  -1373   -764    591       O
ATOM    914  CB  SER E 116      63.871  -2.247 109.044  1.00142.72           C
ANISOU  914  CB  SER E 116    22535  18552  13141   -633   -685    522       C
ATOM    915  OG  SER E 116      63.382  -1.095 109.712  1.00155.44           O
ANISOU  915  OG  SER E 116    24046  20293  14722   -386   -738    458       O
ATOM    916  N   VAL E 117      65.602  -3.496 107.073  1.00132.99           N
ANISOU  916  N   VAL E 117    21804  16903  11822  -1037   -721    561       N
ATOM    917  CA  VAL E 117      66.373  -4.555 106.438  1.00130.03           C
ANISOU  917  CA  VAL E 117    21560  16426  11421  -1219   -714    590       C
ATOM    918  C   VAL E 117      66.717  -5.660 107.439  1.00136.26           C
ANISOU  918  C   VAL E 117    22289  17350  12134  -1116   -606    653       C
ATOM    919  O   VAL E 117      67.207  -5.374 108.535  1.00139.18           O
ANISOU  919  O   VAL E 117    22746  17793  12343   -857   -546    627       O
ATOM    920  CB  VAL E 117      67.620  -3.916 105.793  1.00128.99           C
ANISOU  920  CB  VAL E 117    21840  16056  11113  -1242   -786    516       C
ATOM    921  CG1 VAL E 117      68.636  -4.945 105.360  1.00127.21           C
ANISOU  921  CG1 VAL E 117    21774  15750  10811  -1380   -791    516       C
ATOM    922  CG2 VAL E 117      67.219  -3.042 104.626  1.00126.70           C
ANISOU  922  CG2 VAL E 117    21586  15651  10903  -1415   -866    477       C
ATOM    923  N   ARG E 118      66.460  -6.916 107.058  1.00129.12           N
ANISOU  923  N   ARG E 118    21244  16483  11331  -1303   -580    736       N
ATOM    924  CA  ARG E 118      66.859  -8.048 107.868  1.00131.26           C
ANISOU  924  CA  ARG E 118    21503  16870  11498  -1236   -478    813       C
ATOM    925  C   ARG E 118      67.742  -8.962 107.042  1.00133.93           C
ANISOU  925  C   ARG E 118    22035  17089  11764  -1384   -543    822       C
ATOM    926  O   ARG E 118      67.289  -9.535 106.060  1.00131.82           O
ANISOU  926  O   ARG E 118    21660  16772  11652  -1594   -606    861       O
ATOM    927  CB  ARG E 118      65.669  -8.791 108.456  1.00136.89           C
ANISOU  927  CB  ARG E 118    21864  17772  12374  -1290   -371    931       C
ATOM    928  CG  ARG E 118      66.128  -9.938 109.334  1.00147.54           C
ANISOU  928  CG  ARG E 118    23229  19253  13578  -1222   -243   1026       C
ATOM    929  CD  ARG E 118      65.314  -9.935 110.573  1.00148.07           C
ANISOU  929  CD  ARG E 118    23013  19559  13688  -1121    -88   1079       C
ATOM    930  NE  ARG E 118      65.629 -11.047 111.453  1.00150.94           N
ANISOU  930  NE  ARG E 118    23366  20079  13905  -1074     68   1186       N
ATOM    931  CZ  ARG E 118      65.036 -11.246 112.625  1.00174.82           C
ANISOU  931  CZ  ARG E 118    26136  23352  16935  -1008    245   1246       C
ATOM    932  NH1 ARG E 118      64.076 -10.426 113.042  1.00167.92           N
ANISOU  932  NH1 ARG E 118    24977  22600  16223   -986    265   1199       N
ATOM    933  NH2 ARG E 118      65.385 -12.274 113.385  1.00157.75           N
ANISOU  933  NH2 ARG E 118    23992  21336  14609   -976    403   1349       N
ATOM    934  N   ILE E 119      69.015  -9.044 107.396  1.00133.04           N
ANISOU  934  N   ILE E 119    22210  16926  11411  -1265   -543    765       N
ATOM    935  CA  ILE E 119      69.991  -9.858 106.676  1.00135.05           C
ANISOU  935  CA  ILE E 119    22663  17086  11564  -1392   -624    744       C
ATOM    936  C   ILE E 119      70.638 -10.739 107.734  1.00146.10           C
ANISOU  936  C   ILE E 119    24153  18610  12747  -1229   -529    785       C
ATOM    937  O   ILE E 119      71.441 -10.263 108.535  1.00151.83           O
ANISOU  937  O   ILE E 119    25091  19329  13270  -1020   -487    701       O
ATOM    938  CB  ILE E 119      71.007  -8.960 105.929  1.00138.21           C
ANISOU  938  CB  ILE E 119    23374  17272  11869  -1448   -736    599       C
ATOM    939  CG1 ILE E 119      70.308  -8.085 104.877  1.00137.12           C
ANISOU  939  CG1 ILE E 119    23137  17038  11925  -1617   -804    570       C
ATOM    940  CG2 ILE E 119      72.070  -9.822 105.271  1.00138.39           C
ANISOU  940  CG2 ILE E 119    23577  17228  11776  -1584   -826    554       C
ATOM    941  CD1 ILE E 119      71.191  -7.076 104.234  1.00138.09           C
ANISOU  941  CD1 ILE E 119    23567  16953  11949  -1687   -882    450       C
ATOM    942  N   GLU E 120      70.264 -12.016 107.752  1.00139.93           N
ANISOU  942  N   GLU E 120    23227  17941  11998  -1310   -492    916       N
ATOM    943  CA  GLU E 120      70.641 -12.910 108.823  1.00139.67           C
ANISOU  943  CA  GLU E 120    23237  18069  11761  -1165   -369    988       C
ATOM    944  C   GLU E 120      70.994 -14.321 108.391  1.00142.10           C
ANISOU  944  C   GLU E 120    23604  18399  11987  -1272   -421   1078       C
ATOM    945  O   GLU E 120      70.303 -14.900 107.557  1.00139.00           O
ANISOU  945  O   GLU E 120    23060  17973  11782  -1450   -491   1170       O
ATOM    946  CB  GLU E 120      69.461 -12.928 109.813  1.00141.99           C
ANISOU  946  CB  GLU E 120    23226  18557  12168  -1098   -193   1106       C
ATOM    947  CG  GLU E 120      69.603 -13.871 110.994  1.00166.68           C
ANISOU  947  CG  GLU E 120    26329  21899  15104   -976    -15   1211       C
ATOM    948  CD  GLU E 120      68.495 -13.801 112.020  1.00207.38           C
ANISOU  948  CD  GLU E 120    31162  27267  20365   -933    177   1307       C
ATOM    949  OE1 GLU E 120      68.672 -14.371 113.122  1.00176.95           O
ANISOU  949  OE1 GLU E 120    27282  23622  16329   -810    356   1369       O
ATOM    950  OE2 GLU E 120      67.511 -13.065 111.779  1.00215.00           O
ANISOU  950  OE2 GLU E 120    31904  28211  21576  -1010    151   1295       O
ATOM    951  N   LYS E 121      72.045 -14.892 109.003  1.00141.80           N
ANISOU  951  N   LYS E 121    23792  18427  11657  -1140   -391   1049       N
ATOM    952  CA  LYS E 121      72.449 -16.291 108.818  1.00143.73           C
ANISOU  952  CA  LYS E 121    24119  18734  11757  -1189   -433   1142       C
ATOM    953  C   LYS E 121      72.845 -16.658 107.387  1.00148.75           C
ANISOU  953  C   LYS E 121    24823  19233  12462  -1377   -661   1088       C
ATOM    954  O   LYS E 121      72.440 -17.700 106.858  1.00153.17           O
ANISOU  954  O   LYS E 121    25289  19823  13085  -1474   -724   1216       O
ATOM    955  CB  LYS E 121      71.375 -17.254 109.359  1.00146.40           C
ANISOU  955  CB  LYS E 121    24230  19227  12167  -1218   -286   1378       C
ATOM    956  CG  LYS E 121      71.227 -17.238 110.873  1.00139.37           C
ANISOU  956  CG  LYS E 121    23284  18544  11125  -1037    -42   1434       C
ATOM    957  CD  LYS E 121      70.101 -18.159 111.305  1.00151.20           C
ANISOU  957  CD  LYS E 121    24554  20174  12721  -1133    110   1677       C
ATOM    958  CE  LYS E 121      69.919 -18.226 112.801  1.00173.17           C
ANISOU  958  CE  LYS E 121    27237  23207  15355   -988    379   1739       C
ATOM    959  NZ  LYS E 121      68.843 -19.182 113.188  1.00180.35           N
ANISOU  959  NZ  LYS E 121    27945  24227  16352  -1134    539   1991       N
ATOM    960  N   ASN E 122      73.696 -15.828 106.798  1.00139.75           N
ANISOU  960  N   ASN E 122    23859  17947  11291  -1418   -783    893       N
ATOM    961  CA  ASN E 122      74.210 -16.036 105.453  1.00137.93           C
ANISOU  961  CA  ASN E 122    23680  17613  11113  -1608   -991    799       C
ATOM    962  C   ASN E 122      75.710 -16.202 105.637  1.00146.31           C
ANISOU  962  C   ASN E 122    25065  18651  11876  -1552  -1071    644       C
ATOM    963  O   ASN E 122      76.436 -15.216 105.757  1.00142.80           O
ANISOU  963  O   ASN E 122    24827  18075  11355  -1529  -1079    482       O
ATOM    964  CB  ASN E 122      73.844 -14.837 104.615  1.00134.47           C
ANISOU  964  CB  ASN E 122    23162  17028  10904  -1748  -1039    705       C
ATOM    965  CG  ASN E 122      72.364 -14.519 104.660  1.00144.76           C
ANISOU  965  CG  ASN E 122    24171  18360  12472  -1765   -944    830       C
ATOM    966  OD1 ASN E 122      71.531 -15.216 104.066  1.00127.30           O
ANISOU  966  OD1 ASN E 122    21750  16181  10437  -1865   -983    937       O
ATOM    967  ND2 ASN E 122      72.006 -13.448 105.369  1.00137.47           N
ANISOU  967  ND2 ASN E 122    23234  17420  11578  -1657   -831    809       N
ATOM    968  N   ASN E 123      76.159 -17.469 105.792  1.00153.10           N
ANISOU  968  N   ASN E 123    25996  19634  12540  -1508  -1121    701       N
ATOM    969  CA  ASN E 123      77.536 -17.793 106.214  1.00157.07           C
ANISOU  969  CA  ASN E 123    26813  20155  12711  -1415  -1178    561       C
ATOM    970  C   ASN E 123      78.644 -17.440 105.231  1.00166.49           C
ANISOU  970  C   ASN E 123    28184  21206  13866  -1587  -1386    332       C
ATOM    971  O   ASN E 123      79.803 -17.429 105.658  1.00168.78           O
ANISOU  971  O   ASN E 123    28770  21466  13895  -1515  -1424    176       O
ATOM    972  CB  ASN E 123      77.712 -19.230 106.691  1.00147.12           C
ANISOU  972  CB  ASN E 123    25598  19084  11217  -1310  -1175    686       C
ATOM    973  CG  ASN E 123      77.326 -20.320 105.729  1.00189.51           C
ANISOU  973  CG  ASN E 123    30813  24513  16678  -1432  -1333    802       C
ATOM    974  OD1 ASN E 123      76.371 -20.209 104.939  1.00198.17           O
ANISOU  974  OD1 ASN E 123    31662  25558  18075  -1559  -1369    885       O
ATOM    975  ND2 ASN E 123      77.968 -21.471 105.901  1.00178.06           N
ANISOU  975  ND2 ASN E 123    29510  23191  14953  -1356  -1417    830       N
ATOM    976  N   GLU E 124      78.317 -17.111 103.963  1.00160.65           N
ANISOU  976  N   GLU E 124    27275  20385  13378  -1817  -1507    295       N
ATOM    977  CA  GLU E 124      79.326 -16.680 102.995  1.00159.36           C
ANISOU  977  CA  GLU E 124    27249  20098  13201  -2027  -1680     74       C
ATOM    978  C   GLU E 124      79.193 -15.200 102.672  1.00158.82           C
ANISOU  978  C   GLU E 124    27216  19830  13299  -2142  -1625    -11       C
ATOM    979  O   GLU E 124      79.946 -14.694 101.833  1.00158.98           O
ANISOU  979  O   GLU E 124    27347  19726  13333  -2361  -1738   -183       O
ATOM    980  CB  GLU E 124      79.217 -17.494 101.694  1.00160.36           C
ANISOU  980  CB  GLU E 124    27155  20320  13453  -2216  -1873     68       C
ATOM    981  CG  GLU E 124      79.444 -18.982 101.895  1.00175.39           C
ANISOU  981  CG  GLU E 124    29060  22412  15167  -2099  -1971    149       C
ATOM    982  CD  GLU E 124      80.781 -19.366 102.511  1.00200.48           C
ANISOU  982  CD  GLU E 124    32565  25618  17991  -2017  -2037      7       C
ATOM    983  OE1 GLU E 124      81.812 -18.774 102.116  1.00180.36           O
ANISOU  983  OE1 GLU E 124    30198  22952  15377  -2168  -2138   -225       O
ATOM    984  OE2 GLU E 124      80.806 -20.303 103.342  1.00207.97           O
ANISOU  984  OE2 GLU E 124    33593  26707  18718  -1818  -1994    124       O
ATOM    985  N   LEU E 125      78.246 -14.500 103.328  1.00150.46           N
ANISOU  985  N   LEU E 125    26064  18745  12357  -2007  -1453    107       N
ATOM    986  CA  LEU E 125      77.889 -13.150 102.923  1.00146.84           C
ANISOU  986  CA  LEU E 125    25598  18122  12073  -2108  -1411     63       C
ATOM    987  C   LEU E 125      78.802 -12.021 103.403  1.00154.76           C
ANISOU  987  C   LEU E 125    26967  18912  12925  -2053  -1383    -82       C
ATOM    988  O   LEU E 125      78.935 -11.746 104.601  1.00152.84           O
ANISOU  988  O   LEU E 125    26881  18656  12534  -1790  -1274    -72       O
ATOM    989  CB  LEU E 125      76.431 -12.849 103.281  1.00142.97           C
ANISOU  989  CB  LEU E 125    24832  17702  11788  -2005  -1274    235       C
ATOM    990  CG  LEU E 125      75.822 -11.541 102.753  1.00142.95           C
ANISOU  990  CG  LEU E 125    24765  17570  11980  -2107  -1244    213       C
ATOM    991  CD1 LEU E 125      75.891 -11.461 101.250  1.00139.08           C
ANISOU  991  CD1 LEU E 125    24174  17034  11636  -2406  -1365    136       C
ATOM    992  CD2 LEU E 125      74.390 -11.406 103.167  1.00146.67           C
ANISOU  992  CD2 LEU E 125    24952  18140  12636  -2002  -1130    367       C
ATOM    993  N   CYS E 126      79.370 -11.325 102.415  1.00157.24           N
ANISOU  993  N   CYS E 126    27404  19052  13288  -2309  -1475   -215       N
ATOM    994  CA  CYS E 126      80.231 -10.176 102.620  1.00162.23           C
ANISOU  994  CA  CYS E 126    28416  19420  13805  -2322  -1468   -348       C
ATOM    995  C   CYS E 126      79.675  -8.944 101.929  1.00161.01           C
ANISOU  995  C   CYS E 126    28225  19120  13831  -2476  -1431   -327       C
ATOM    996  O   CYS E 126      78.550  -8.980 101.436  1.00159.31           O
ANISOU  996  O   CYS E 126    27673  19031  13827  -2531  -1399   -215       O
ATOM    997  CB  CYS E 126      81.659 -10.479 102.184  1.00168.65           C
ANISOU  997  CB  CYS E 126    29507  20126  14448  -2511  -1608   -543       C
ATOM    998  SG  CYS E 126      82.508 -11.690 103.222  1.00177.41           S
ANISOU  998  SG  CYS E 126    30785  21364  15257  -2271  -1645   -602       S
ATOM    999  N   TYR E 127      80.448  -7.846 101.918  1.00155.48           N
ANISOU  999  N   TYR E 127    27898  18142  13036  -2536  -1435   -433       N
ATOM   1000  CA  TYR E 127      80.053  -6.580 101.327  1.00153.45           C
ANISOU 1000  CA  TYR E 127    27693  17717  12894  -2674  -1396   -409       C
ATOM   1001  C   TYR E 127      78.797  -6.009 101.973  1.00155.58           C
ANISOU 1001  C   TYR E 127    27780  18065  13267  -2411  -1286   -258       C
ATOM   1002  O   TYR E 127      77.912  -5.485 101.293  1.00151.82           O
ANISOU 1002  O   TYR E 127    27100  17622  12963  -2532  -1259   -189       O
ATOM   1003  CB  TYR E 127      79.958  -6.641  99.796  1.00153.78           C
ANISOU 1003  CB  TYR E 127    27536  17798  13095  -3082  -1456   -447       C
ATOM   1004  CG  TYR E 127      81.312  -6.682  99.124  1.00156.50           C
ANISOU 1004  CG  TYR E 127    28140  17991  13331  -3392  -1556   -625       C
ATOM   1005  CD1 TYR E 127      82.088  -5.528  99.004  1.00159.49           C
ANISOU 1005  CD1 TYR E 127    28939  18046  13615  -3537  -1542   -703       C
ATOM   1006  CD2 TYR E 127      81.748  -7.822  98.468  1.00158.57           C
ANISOU 1006  CD2 TYR E 127    28206  18435  13607  -3580  -1671   -713       C
ATOM   1007  CE1 TYR E 127      83.324  -5.552  98.361  1.00165.32           C
ANISOU 1007  CE1 TYR E 127    29914  18633  14266  -3872  -1630   -875       C
ATOM   1008  CE2 TYR E 127      82.967  -7.852  97.800  1.00162.98           C
ANISOU 1008  CE2 TYR E 127    28962  18883  14081  -3900  -1774   -896       C
ATOM   1009  CZ  TYR E 127      83.781  -6.735  97.804  1.00178.90           C
ANISOU 1009  CZ  TYR E 127    31413  20564  15998  -4052  -1748   -982       C
ATOM   1010  OH  TYR E 127      84.995  -6.804  97.167  1.00190.53           O
ANISOU 1010  OH  TYR E 127    33082  21921  17390  -4399  -1849  -1173       O
ATOM   1011  N   LEU E 128      78.738  -6.120 103.305  1.00154.16           N
ANISOU 1011  N   LEU E 128    27667  17935  12971  -2049  -1223   -224       N
ATOM   1012  CA  LEU E 128      77.660  -5.589 104.136  1.00153.04           C
ANISOU 1012  CA  LEU E 128    27361  17890  12899  -1764  -1124   -108       C
ATOM   1013  C   LEU E 128      78.149  -4.378 104.896  1.00153.42           C
ANISOU 1013  C   LEU E 128    27795  17705  12795  -1524  -1103   -160       C
ATOM   1014  O   LEU E 128      77.453  -3.367 104.958  1.00149.20           O
ANISOU 1014  O   LEU E 128    27237  17124  12330  -1432  -1074    -99       O
ATOM   1015  CB  LEU E 128      77.151  -6.643 105.117  1.00153.38           C
ANISOU 1015  CB  LEU E 128    27144  18206  12927  -1526  -1051    -28       C
ATOM   1016  CG  LEU E 128      76.515  -7.876 104.516  1.00156.39           C
ANISOU 1016  CG  LEU E 128    27154  18810  13455  -1700  -1069     57       C
ATOM   1017  CD1 LEU E 128      76.135  -8.840 105.599  1.00157.09           C
ANISOU 1017  CD1 LEU E 128    27069  19130  13486  -1468   -978    149       C
ATOM   1018  CD2 LEU E 128      75.302  -7.511 103.679  1.00155.15           C
ANISOU 1018  CD2 LEU E 128    26688  18705  13556  -1861  -1065    141       C
ATOM   1019  N   ALA E 129      79.356  -4.474 105.463  1.00151.04           N
ANISOU 1019  N   ALA E 129    27865  17248  12276  -1411  -1130   -281       N
ATOM   1020  CA  ALA E 129      80.003  -3.394 106.188  1.00153.30           C
ANISOU 1020  CA  ALA E 129    28589  17265  12393  -1160  -1129   -353       C
ATOM   1021  C   ALA E 129      80.273  -2.212 105.264  1.00156.76           C
ANISOU 1021  C   ALA E 129    29317  17387  12858  -1402  -1183   -367       C
ATOM   1022  O   ALA E 129      80.385  -1.079 105.730  1.00158.02           O
ANISOU 1022  O   ALA E 129    29782  17327  12931  -1187  -1181   -367       O
ATOM   1023  CB  ALA E 129      81.310  -3.892 106.772  1.00157.34           C
ANISOU 1023  CB  ALA E 129    29449  17660  12672  -1054  -1163   -506       C
ATOM   1024  N   THR E 130      80.374  -2.488 103.954  1.00152.52           N
ANISOU 1024  N   THR E 130    28680  16837  12431  -1841  -1229   -377       N
ATOM   1025  CA  THR E 130      80.649  -1.499 102.906  1.00153.65           C
ANISOU 1025  CA  THR E 130    29061  16718  12602  -2160  -1257   -386       C
ATOM   1026  C   THR E 130      79.430  -0.724 102.435  1.00152.12           C
ANISOU 1026  C   THR E 130    28631  16606  12562  -2190  -1209   -252       C
ATOM   1027  O   THR E 130      79.568   0.200 101.633  1.00151.09           O
ANISOU 1027  O   THR E 130    28706  16270  12430  -2427  -1210   -239       O
ATOM   1028  CB  THR E 130      81.358  -2.156 101.719  1.00163.31           C
ANISOU 1028  CB  THR E 130    30256  17930  13863  -2625  -1319   -483       C
ATOM   1029  OG1 THR E 130      80.595  -3.279 101.285  1.00161.32           O
ANISOU 1029  OG1 THR E 130    29483  18034  13775  -2714  -1320   -435       O
ATOM   1030  CG2 THR E 130      82.716  -2.638 102.068  1.00157.30           C
ANISOU 1030  CG2 THR E 130    29835  17011  12921  -2644  -1389   -644       C
ATOM   1031  N   ILE E 131      78.239  -1.125 102.882  1.00142.79           N
ANISOU 1031  N   ILE E 131    27020  15729  11507  -1982  -1164   -156       N
ATOM   1032  CA  ILE E 131      77.006  -0.447 102.504  1.00137.05           C
ANISOU 1032  CA  ILE E 131    26045  15104  10922  -1988  -1130    -47       C
ATOM   1033  C   ILE E 131      76.665   0.528 103.613  1.00133.90           C
ANISOU 1033  C   ILE E 131    25802  14643  10430  -1572  -1115     -2       C
ATOM   1034  O   ILE E 131      76.624   0.151 104.789  1.00127.97           O
ANISOU 1034  O   ILE E 131    24987  14012   9622  -1229  -1093    -12       O
ATOM   1035  CB  ILE E 131      75.832  -1.443 102.300  1.00136.63           C
ANISOU 1035  CB  ILE E 131    25426  15407  11081  -2027  -1101     20       C
ATOM   1036  CG1 ILE E 131      76.160  -2.535 101.264  1.00137.63           C
ANISOU 1036  CG1 ILE E 131    25371  15627  11297  -2375  -1137    -31       C
ATOM   1037  CG2 ILE E 131      74.573  -0.679 101.910  1.00131.91           C
ANISOU 1037  CG2 ILE E 131    24602  14897  10619  -2034  -1077    104       C
ATOM   1038  CD1 ILE E 131      75.183  -3.742 101.278  1.00133.88           C
ANISOU 1038  CD1 ILE E 131    24408  15465  10995  -2347  -1122     36       C
ATOM   1039  N   ASP E 132      76.410   1.773 103.240  1.00134.00           N
ANISOU 1039  N   ASP E 132    26007  14490  10416  -1593  -1127     46       N
ATOM   1040  CA  ASP E 132      75.935   2.760 104.192  1.00136.55           C
ANISOU 1040  CA  ASP E 132    26436  14787  10662  -1186  -1138     95       C
ATOM   1041  C   ASP E 132      74.433   2.789 104.012  1.00143.72           C
ANISOU 1041  C   ASP E 132    26862  15995  11752  -1172  -1117    178       C
ATOM   1042  O   ASP E 132      73.917   3.442 103.090  1.00145.03           O
ANISOU 1042  O   ASP E 132    27008  16129  11969  -1382  -1123    226       O
ATOM   1043  CB  ASP E 132      76.536   4.150 103.942  1.00140.08           C
ANISOU 1043  CB  ASP E 132    27430  14854  10940  -1183  -1180    110       C
ATOM   1044  CG  ASP E 132      76.058   5.206 104.923  1.00148.73           C
ANISOU 1044  CG  ASP E 132    28647  15924  11937   -716  -1220    159       C
ATOM   1045  OD1 ASP E 132      75.248   4.871 105.818  1.00150.48           O
ANISOU 1045  OD1 ASP E 132    28493  16450  12233   -407  -1208    166       O
ATOM   1046  OD2 ASP E 132      76.516   6.357 104.823  1.00153.53           O
ANISOU 1046  OD2 ASP E 132    29733  16210  12389   -656  -1265    188       O
ATOM   1047  N   TRP E 133      73.733   2.075 104.891  1.00139.40           N
ANISOU 1047  N   TRP E 133    25930  15741  11294   -939  -1085    190       N
ATOM   1048  CA  TRP E 133      72.289   1.997 104.829  1.00140.43           C
ANISOU 1048  CA  TRP E 133    25589  16157  11610   -930  -1069    253       C
ATOM   1049  C   TRP E 133      71.594   3.317 105.160  1.00147.05           C
ANISOU 1049  C   TRP E 133    26484  16987  12401   -689  -1117    289       C
ATOM   1050  O   TRP E 133      70.457   3.505 104.724  1.00145.67           O
ANISOU 1050  O   TRP E 133    26001  16981  12364   -777  -1125    327       O
ATOM   1051  CB  TRP E 133      71.741   0.847 105.678  1.00141.27           C
ANISOU 1051  CB  TRP E 133    25282  16569  11826   -793  -1009    264       C
ATOM   1052  CG  TRP E 133      72.127  -0.519 105.194  1.00144.09           C
ANISOU 1052  CG  TRP E 133    25512  16984  12253  -1051   -977    254       C
ATOM   1053  CD1 TRP E 133      73.126  -1.309 105.675  1.00149.32           C
ANISOU 1053  CD1 TRP E 133    26329  17611  12795   -996   -957    206       C
ATOM   1054  CD2 TRP E 133      71.533  -1.245 104.111  1.00142.58           C
ANISOU 1054  CD2 TRP E 133    25028  16896  12250  -1382   -977    283       C
ATOM   1055  NE1 TRP E 133      73.194  -2.483 104.962  1.00147.69           N
ANISOU 1055  NE1 TRP E 133    25945  17487  12684  -1274   -955    213       N
ATOM   1056  CE2 TRP E 133      72.228  -2.469 103.993  1.00145.97           C
ANISOU 1056  CE2 TRP E 133    25448  17351  12663  -1504   -968    261       C
ATOM   1057  CE3 TRP E 133      70.482  -0.980 103.224  1.00143.74           C
ANISOU 1057  CE3 TRP E 133    24927  17120  12569  -1569   -990    314       C
ATOM   1058  CZ2 TRP E 133      71.915  -3.423 103.023  1.00143.34           C
ANISOU 1058  CZ2 TRP E 133    24865  17113  12483  -1787   -983    276       C
ATOM   1059  CZ3 TRP E 133      70.164  -1.935 102.269  1.00144.19           C
ANISOU 1059  CZ3 TRP E 133    24735  17266  12786  -1849   -991    319       C
ATOM   1060  CH2 TRP E 133      70.869  -3.148 102.187  1.00144.12           C
ANISOU 1060  CH2 TRP E 133    24717  17280  12763  -1945   -992    305       C
ATOM   1061  N   SER E 134      72.273   4.260 105.869  1.00146.59           N
ANISOU 1061  N   SER E 134    26837  16721  12140   -380  -1163    272       N
ATOM   1062  CA  SER E 134      71.657   5.561 106.180  1.00146.96           C
ANISOU 1062  CA  SER E 134    26971  16755  12114   -115  -1236    310       C
ATOM   1063  C   SER E 134      71.361   6.360 104.912  1.00152.28           C
ANISOU 1063  C   SER E 134    27788  17288  12783   -414  -1264    366       C
ATOM   1064  O   SER E 134      70.530   7.261 104.953  1.00154.23           O
ANISOU 1064  O   SER E 134    27982  17609  13009   -268  -1323    406       O
ATOM   1065  CB  SER E 134      72.491   6.384 107.155  1.00151.72           C
ANISOU 1065  CB  SER E 134    28018  17139  12491    302  -1293    280       C
ATOM   1066  OG  SER E 134      73.706   6.827 106.578  1.00164.27           O
ANISOU 1066  OG  SER E 134    30180  18314  13921    141  -1310    274       O
ATOM   1067  N   ARG E 135      71.984   5.990 103.779  1.00147.86           N
ANISOU 1067  N   ARG E 135    27370  16567  12242   -838  -1218    361       N
ATOM   1068  CA  ARG E 135      71.716   6.641 102.498  1.00147.49           C
ANISOU 1068  CA  ARG E 135    27419  16427  12192  -1168  -1210    406       C
ATOM   1069  C   ARG E 135      70.499   6.049 101.806  1.00146.32           C
ANISOU 1069  C   ARG E 135    26738  16590  12268  -1382  -1177    405       C
ATOM   1070  O   ARG E 135      70.016   6.631 100.827  1.00148.54           O
ANISOU 1070  O   ARG E 135    27019  16867  12550  -1598  -1167    431       O
ATOM   1071  CB  ARG E 135      72.914   6.524 101.536  1.00152.20           C
ANISOU 1071  CB  ARG E 135    28370  16743  12717  -1556  -1166    384       C
ATOM   1072  CG  ARG E 135      74.257   7.013 102.078  1.00171.29           C
ANISOU 1072  CG  ARG E 135    31371  18791  14920  -1418  -1197    367       C
ATOM   1073  CD  ARG E 135      74.165   8.368 102.751  1.00192.95           C
ANISOU 1073  CD  ARG E 135    34479  21357  17477  -1043  -1271    434       C
ATOM   1074  NE  ARG E 135      75.415   8.716 103.415  1.00206.88           N
ANISOU 1074  NE  ARG E 135    36793  22762  19051   -848  -1309    402       N
ATOM   1075  CZ  ARG E 135      75.542   9.716 104.277  1.00200.03           C
ANISOU 1075  CZ  ARG E 135    36279  21715  18008   -416  -1392    437       C
ATOM   1076  NH1 ARG E 135      74.483  10.438 104.627  1.00156.79           N
ANISOU 1076  NH1 ARG E 135    30628  16423  12522   -128  -1453    502       N
ATOM   1077  NH2 ARG E 135      76.716   9.962 104.846  1.00179.77           N
ANISOU 1077  NH2 ARG E 135    34229  18798  15276   -240  -1427    391       N
ATOM   1078  N   ILE E 136      70.039   4.879 102.273  1.00137.03           N
ANISOU 1078  N   ILE E 136    25134  15666  11267  -1333  -1153    373       N
ATOM   1079  CA  ILE E 136      68.956   4.114 101.657  1.00134.05           C
ANISOU 1079  CA  ILE E 136    24265  15547  11119  -1535  -1125    365       C
ATOM   1080  C   ILE E 136      67.668   4.126 102.493  1.00140.24           C
ANISOU 1080  C   ILE E 136    24666  16601  12019  -1277  -1154    374       C
ATOM   1081  O   ILE E 136      66.581   4.190 101.929  1.00137.41           O
ANISOU 1081  O   ILE E 136    24025  16393  11791  -1394  -1163    368       O
ATOM   1082  CB  ILE E 136      69.488   2.685 101.361  1.00136.60           C
ANISOU 1082  CB  ILE E 136    24435  15913  11554  -1749  -1077    331       C
ATOM   1083  CG1 ILE E 136      70.735   2.745 100.435  1.00136.37           C
ANISOU 1083  CG1 ILE E 136    24757  15640  11418  -2047  -1062    298       C
ATOM   1084  CG2 ILE E 136      68.401   1.793 100.763  1.00139.24           C
ANISOU 1084  CG2 ILE E 136    24289  16486  12130  -1927  -1056    326       C
ATOM   1085  CD1 ILE E 136      71.470   1.431 100.194  1.00126.40           C
ANISOU 1085  CD1 ILE E 136    23408  14402  10215  -2228  -1047    248       C
ATOM   1086  N   LEU E 137      67.791   4.090 103.829  1.00143.62           N
ANISOU 1086  N   LEU E 137    25081  17095  12392   -931  -1166    374       N
ATOM   1087  CA  LEU E 137      66.661   4.116 104.766  1.00145.62           C
ANISOU 1087  CA  LEU E 137    24959  17625  12745   -680  -1189    369       C
ATOM   1088  C   LEU E 137      66.775   5.278 105.711  1.00155.66           C
ANISOU 1088  C   LEU E 137    26441  18867  13837   -281  -1265    365       C
ATOM   1089  O   LEU E 137      67.867   5.509 106.242  1.00157.59           O
ANISOU 1089  O   LEU E 137    27045  18924  13906    -91  -1267    359       O
ATOM   1090  CB  LEU E 137      66.642   2.905 105.702  1.00145.16           C
ANISOU 1090  CB  LEU E 137    24617  17752  12787   -588  -1115    366       C
ATOM   1091  CG  LEU E 137      66.563   1.500 105.207  1.00147.74           C
ANISOU 1091  CG  LEU E 137    24705  18149  13281   -873  -1043    382       C
ATOM   1092  CD1 LEU E 137      67.929   0.916 105.056  1.00147.84           C
ANISOU 1092  CD1 LEU E 137    25017  17980  13177   -954  -1010    374       C
ATOM   1093  CD2 LEU E 137      66.001   0.678 106.301  1.00151.54           C
ANISOU 1093  CD2 LEU E 137    24836  18880  13862   -725   -979    400       C
ATOM   1094  N   ASP E 138      65.631   5.916 106.045  1.00152.70           N
ANISOU 1094  N   ASP E 138    25813  18697  13510   -119  -1336    353       N
ATOM   1095  CA  ASP E 138      65.601   6.973 107.060  1.00154.55           C
ANISOU 1095  CA  ASP E 138    26169  18968  13585    318  -1432    337       C
ATOM   1096  C   ASP E 138      66.024   6.487 108.426  1.00159.60           C
ANISOU 1096  C   ASP E 138    26710  19730  14199    638  -1390    301       C
ATOM   1097  O   ASP E 138      66.743   7.203 109.125  1.00164.07           O
ANISOU 1097  O   ASP E 138    27597  20172  14569    988  -1443    286       O
ATOM   1098  CB  ASP E 138      64.247   7.668 107.140  1.00155.25           C
ANISOU 1098  CB  ASP E 138    25954  19297  13736    415  -1533    311       C
ATOM   1099  CG  ASP E 138      64.011   8.599 105.985  1.00166.00           C
ANISOU 1099  CG  ASP E 138    27559  20506  15006    243  -1600    343       C
ATOM   1100  OD1 ASP E 138      65.006   9.008 105.344  1.00165.89           O
ANISOU 1100  OD1 ASP E 138    28022  20180  14830    138  -1582    396       O
ATOM   1101  OD2 ASP E 138      62.858   9.036 105.809  1.00176.67           O
ANISOU 1101  OD2 ASP E 138    28655  22052  16418    242  -1678    310       O
ATOM   1102  N   SER E 139      65.605   5.275 108.802  1.00150.22           N
ANISOU 1102  N   SER E 139    25105  18775  13196    525  -1287    290       N
ATOM   1103  CA  SER E 139      65.975   4.723 110.090  1.00150.06           C
ANISOU 1103  CA  SER E 139    24962  18911  13144    800  -1214    256       C
ATOM   1104  C   SER E 139      66.587   3.354 109.944  1.00154.05           C
ANISOU 1104  C   SER E 139    25446  19380  13707    568  -1081    281       C
ATOM   1105  O   SER E 139      65.929   2.423 109.476  1.00153.99           O
ANISOU 1105  O   SER E 139    25124  19493  13893    265  -1020    317       O
ATOM   1106  CB  SER E 139      64.780   4.688 111.033  1.00151.48           C
ANISOU 1106  CB  SER E 139    24618  19484  13453    974  -1214    217       C
ATOM   1107  OG  SER E 139      65.162   4.175 112.299  1.00156.93           O
ANISOU 1107  OG  SER E 139    25179  20353  14095   1243  -1119    181       O
ATOM   1108  N   VAL E 140      67.843   3.235 110.375  1.00149.38           N
ANISOU 1108  N   VAL E 140    25203  18619  12935    731  -1048    256       N
ATOM   1109  CA  VAL E 140      68.621   1.995 110.342  1.00147.51           C
ANISOU 1109  CA  VAL E 140    25012  18341  12694    565   -941    265       C
ATOM   1110  C   VAL E 140      68.590   1.333 111.715  1.00154.45           C
ANISOU 1110  C   VAL E 140    25631  19501  13550    830   -830    237       C
ATOM   1111  O   VAL E 140      69.138   0.239 111.908  1.00153.05           O
ANISOU 1111  O   VAL E 140    25450  19355  13348    743   -728    247       O
ATOM   1112  CB  VAL E 140      70.068   2.258 109.896  1.00151.06           C
ANISOU 1112  CB  VAL E 140    26027  18419  12948    540   -976    234       C
ATOM   1113  CG1 VAL E 140      70.087   2.886 108.514  1.00149.59           C
ANISOU 1113  CG1 VAL E 140    26071  17985  12783    234  -1056    267       C
ATOM   1114  CG2 VAL E 140      70.804   3.148 110.898  1.00154.08           C
ANISOU 1114  CG2 VAL E 140    26743  18690  13109    996  -1019    166       C
ATOM   1115  N   GLU E 141      67.946   2.020 112.668  1.00153.35           N
ANISOU 1115  N   GLU E 141    25271  19588  13407   1160   -851    197       N
ATOM   1116  CA  GLU E 141      67.788   1.624 114.067  1.00154.30           C
ANISOU 1116  CA  GLU E 141    25091  20035  13502   1454   -741    153       C
ATOM   1117  C   GLU E 141      67.104   0.263 114.168  1.00154.11           C
ANISOU 1117  C   GLU E 141    24633  20266  13657   1170   -592    223       C
ATOM   1118  O   GLU E 141      67.416  -0.515 115.052  1.00155.29           O
ANISOU 1118  O   GLU E 141    24665  20598  13741   1284   -451    215       O
ATOM   1119  CB  GLU E 141      66.936   2.675 114.806  1.00157.44           C
ANISOU 1119  CB  GLU E 141    25235  20667  13920   1778   -823     96       C
ATOM   1120  CG  GLU E 141      67.462   4.102 114.731  1.00173.41           C
ANISOU 1120  CG  GLU E 141    27686  22442  15759   2094   -991     47       C
ATOM   1121  CD  GLU E 141      66.556   5.184 115.293  1.00211.81           C
ANISOU 1121  CD  GLU E 141    32307  27534  20638   2403  -1114     -4       C
ATOM   1122  OE1 GLU E 141      65.543   4.845 115.949  1.00231.31           O
ANISOU 1122  OE1 GLU E 141    34227  30402  23260   2410  -1058    -30       O
ATOM   1123  OE2 GLU E 141      66.856   6.378 115.061  1.00197.11           O
ANISOU 1123  OE2 GLU E 141    30814  25451  18630   2628  -1272    -17       O
ATOM   1124  N   ASP E 142      66.197  -0.027 113.243  1.00149.24           N
ANISOU 1124  N   ASP E 142    23807  19647  13250    806   -621    293       N
ATOM   1125  CA  ASP E 142      65.398  -1.239 113.259  1.00150.71           C
ANISOU 1125  CA  ASP E 142    23600  20035  13626    525   -501    372       C
ATOM   1126  C   ASP E 142      65.952  -2.342 112.324  1.00154.95           C
ANISOU 1126  C   ASP E 142    24318  20372  14183    197   -466    450       C
ATOM   1127  O   ASP E 142      65.343  -3.415 112.197  1.00154.95           O
ANISOU 1127  O   ASP E 142    24055  20485  14334    -48   -381    535       O
ATOM   1128  CB  ASP E 142      63.951  -0.839 112.931  1.00152.93           C
ANISOU 1128  CB  ASP E 142    23516  20455  14135    372   -567    378       C
ATOM   1129  CG  ASP E 142      63.486   0.419 113.679  1.00163.88           C
ANISOU 1129  CG  ASP E 142    24767  22020  15479    709   -655    283       C
ATOM   1130  OD1 ASP E 142      63.814   0.558 114.884  1.00165.52           O
ANISOU 1130  OD1 ASP E 142    24890  22430  15570   1040   -588    228       O
ATOM   1131  OD2 ASP E 142      62.874   1.300 113.034  1.00166.51           O
ANISOU 1131  OD2 ASP E 142    25107  22289  15872    666   -800    255       O
ATOM   1132  N   ASN E 143      67.114  -2.082 111.688  1.00149.22           N
ANISOU 1132  N   ASN E 143    24046  19350  13301    196   -538    418       N
ATOM   1133  CA  ASN E 143      67.770  -3.087 110.860  1.00147.19           C
ANISOU 1133  CA  ASN E 143    23960  18931  13036    -78   -524    464       C
ATOM   1134  C   ASN E 143      68.251  -4.220 111.741  1.00155.85           C
ANISOU 1134  C   ASN E 143    25005  20182  14029      3   -384    494       C
ATOM   1135  O   ASN E 143      68.555  -4.007 112.920  1.00161.18           O
ANISOU 1135  O   ASN E 143    25677  21002  14562    319   -308    443       O
ATOM   1136  CB  ASN E 143      68.932  -2.497 110.052  1.00145.62           C
ANISOU 1136  CB  ASN E 143    24242  18398  12687   -113   -630    403       C
ATOM   1137  CG  ASN E 143      68.523  -1.640 108.890  1.00184.45           C
ANISOU 1137  CG  ASN E 143    29231  23150  17701   -303   -745    400       C
ATOM   1138  OD1 ASN E 143      67.340  -1.519 108.555  1.00187.94           O
ANISOU 1138  OD1 ASN E 143    29364  23714  18330   -421   -761    434       O
ATOM   1139  ND2 ASN E 143      69.503  -1.076 108.205  1.00172.39           N
ANISOU 1139  ND2 ASN E 143    28118  21338  16043   -364   -818    355       N
ATOM   1140  N   HIS E 144      68.291  -5.429 111.190  1.00148.90           N
ANISOU 1140  N   HIS E 144    24078  19290  13209   -262   -349    576       N
ATOM   1141  CA  HIS E 144      68.773  -6.576 111.934  1.00147.92           C
ANISOU 1141  CA  HIS E 144    23941  19305  12957   -207   -219    621       C
ATOM   1142  C   HIS E 144      69.713  -7.336 111.009  1.00139.62           C
ANISOU 1142  C   HIS E 144    23170  18054  11825   -405   -289    627       C
ATOM   1143  O   HIS E 144      69.284  -8.124 110.158  1.00138.43           O
ANISOU 1143  O   HIS E 144    22901  17878  11817   -679   -321    711       O
ATOM   1144  CB  HIS E 144      67.599  -7.411 112.459  1.00150.44           C
ANISOU 1144  CB  HIS E 144    23830  19895  13437   -311    -85    743       C
ATOM   1145  CG  HIS E 144      68.015  -8.444 113.463  1.00157.66           C
ANISOU 1145  CG  HIS E 144    24713  21005  14186   -208     86    797       C
ATOM   1146  ND1 HIS E 144      68.362  -8.081 114.755  1.00162.51           N
ANISOU 1146  ND1 HIS E 144    25304  21812  14628    121    201    722       N
ATOM   1147  CD2 HIS E 144      68.059  -9.796 113.365  1.00160.74           C
ANISOU 1147  CD2 HIS E 144    25076  21444  14553   -381    163    921       C
ATOM   1148  CE1 HIS E 144      68.657  -9.209 115.383  1.00163.80           C
ANISOU 1148  CE1 HIS E 144    25440  22140  14657    124    357    796       C
ATOM   1149  NE2 HIS E 144      68.480 -10.270 114.592  1.00162.85           N
ANISOU 1149  NE2 HIS E 144    25327  21935  14615   -176    337    927       N
ATOM   1150  N   ILE E 145      70.994  -6.998 111.104  1.00128.81           N
ANISOU 1150  N   ILE E 145    22186  16524  10233   -262   -335    518       N
ATOM   1151  CA  ILE E 145      71.999  -7.573 110.236  1.00130.57           C
ANISOU 1151  CA  ILE E 145    22691  16558  10364   -447   -424    486       C
ATOM   1152  C   ILE E 145      73.024  -8.292 111.098  1.00150.61           C
ANISOU 1152  C   ILE E 145    25424  19164  12639   -265   -350    442       C
ATOM   1153  O   ILE E 145      73.922  -7.663 111.657  1.00158.42           O
ANISOU 1153  O   ILE E 145    26707  20051  13433    -28   -357    318       O
ATOM   1154  CB  ILE E 145      72.609  -6.474 109.376  1.00133.19           C
ANISOU 1154  CB  ILE E 145    23336  16596  10676   -513   -563    381       C
ATOM   1155  CG1 ILE E 145      71.516  -5.749 108.597  1.00131.94           C
ANISOU 1155  CG1 ILE E 145    22969  16412  10751   -669   -617    425       C
ATOM   1156  CG2 ILE E 145      73.701  -7.044 108.456  1.00137.81           C
ANISOU 1156  CG2 ILE E 145    24192  17000  11169   -736   -660    323       C
ATOM   1157  CD1 ILE E 145      71.989  -4.635 107.736  1.00160.87           C
ANISOU 1157  CD1 ILE E 145    26924  19808  14391   -757   -729    347       C
ATOM   1158  N   VAL E 146      72.885  -9.615 111.210  1.00146.47           N
ANISOU 1158  N   VAL E 146    24756  18801  12096   -365   -281    545       N
ATOM   1159  CA  VAL E 146      73.693 -10.424 112.105  1.00145.91           C
ANISOU 1159  CA  VAL E 146    24824  18855  11761   -193   -185    524       C
ATOM   1160  C   VAL E 146      73.880 -11.836 111.554  1.00148.66           C
ANISOU 1160  C   VAL E 146    25167  19246  12072   -406   -214    619       C
ATOM   1161  O   VAL E 146      73.159 -12.282 110.655  1.00143.21           O
ANISOU 1161  O   VAL E 146    24289  18534  11589   -657   -277    727       O
ATOM   1162  CB  VAL E 146      72.986 -10.420 113.499  1.00150.39           C
ANISOU 1162  CB  VAL E 146    25116  19720  12305     49     21    580       C
ATOM   1163  CG1 VAL E 146      71.558 -10.971 113.419  1.00147.41           C
ANISOU 1163  CG1 VAL E 146    24311  19522  12176   -147    104    762       C
ATOM   1164  CG2 VAL E 146      73.800 -11.099 114.597  1.00154.46           C
ANISOU 1164  CG2 VAL E 146    25766  20405  12518    280    158    540       C
ATOM   1165  N   LEU E 147      74.845 -12.541 112.136  1.00150.22           N
ANISOU 1165  N   LEU E 147    25578  19510  11988   -276   -172    572       N
ATOM   1166  CA  LEU E 147      75.206 -13.918 111.849  1.00150.25           C
ANISOU 1166  CA  LEU E 147    25633  19587  11869   -400   -199    650       C
ATOM   1167  C   LEU E 147      75.529 -14.143 110.363  1.00155.16           C
ANISOU 1167  C   LEU E 147    26347  20010  12595   -680   -421    619       C
ATOM   1168  O   LEU E 147      75.100 -15.121 109.774  1.00152.63           O
ANISOU 1168  O   LEU E 147    25885  19750  12357   -851   -468    749       O
ATOM   1169  CB  LEU E 147      74.124 -14.879 112.386  1.00149.03           C
ANISOU 1169  CB  LEU E 147    25156  19686  11784   -437    -31    874       C
ATOM   1170  CG  LEU E 147      73.814 -14.772 113.888  1.00151.50           C
ANISOU 1170  CG  LEU E 147    25330  20253  11981   -186    214    902       C
ATOM   1171  CD1 LEU E 147      72.599 -15.577 114.269  1.00149.81           C
ANISOU 1171  CD1 LEU E 147    24771  20253  11897   -304    380   1131       C
ATOM   1172  CD2 LEU E 147      75.000 -15.135 114.730  1.00154.60           C
ANISOU 1172  CD2 LEU E 147    26003  20737  12002     54    285    791       C
ATOM   1173  N   ASN E 148      76.301 -13.229 109.771  1.00153.93           N
ANISOU 1173  N   ASN E 148    26433  19621  12431   -722   -555    445       N
ATOM   1174  CA  ASN E 148      76.774 -13.333 108.389  1.00152.39           C
ANISOU 1174  CA  ASN E 148    26333  19257  12313   -994   -756    375       C
ATOM   1175  C   ASN E 148      78.286 -13.482 108.420  1.00158.36           C
ANISOU 1175  C   ASN E 148    27473  19907  12791   -961   -855    191       C
ATOM   1176  O   ASN E 148      78.899 -13.269 109.476  1.00162.09           O
ANISOU 1176  O   ASN E 148    28156  20393  13038   -709   -768    107       O
ATOM   1177  CB  ASN E 148      76.363 -12.104 107.589  1.00150.56           C
ANISOU 1177  CB  ASN E 148    26058  18838  12309  -1131   -818    327       C
ATOM   1178  CG  ASN E 148      74.877 -11.895 107.612  1.00178.46           C
ANISOU 1178  CG  ASN E 148    29229  22476  16102  -1150   -730    479       C
ATOM   1179  OD1 ASN E 148      74.092 -12.718 107.121  1.00181.78           O
ANISOU 1179  OD1 ASN E 148    29397  22996  16675  -1290   -741    608       O
ATOM   1180  ND2 ASN E 148      74.466 -10.785 108.217  1.00164.24           N
ANISOU 1180  ND2 ASN E 148    27407  20649  14346   -992   -650    458       N
ATOM   1181  N   LYS E 149      78.904 -13.841 107.289  1.00154.28           N
ANISOU 1181  N   LYS E 149    27041  19294  12284  -1206  -1039    110       N
ATOM   1182  CA  LYS E 149      80.355 -13.995 107.273  1.00158.50           C
ANISOU 1182  CA  LYS E 149    27937  19724  12561  -1211  -1152    -86       C
ATOM   1183  C   LYS E 149      81.027 -12.717 107.815  1.00173.48           C
ANISOU 1183  C   LYS E 149    30161  21391  14364  -1072  -1115   -247       C
ATOM   1184  O   LYS E 149      81.980 -12.790 108.592  1.00178.23           O
ANISOU 1184  O   LYS E 149    31065  21957  14698   -883  -1101   -379       O
ATOM   1185  CB  LYS E 149      80.845 -14.347 105.869  1.00158.19           C
ANISOU 1185  CB  LYS E 149    27894  19615  12596  -1534  -1363   -172       C
ATOM   1186  CG  LYS E 149      82.330 -14.652 105.820  1.00149.41           C
ANISOU 1186  CG  LYS E 149    27129  18422  11217  -1575  -1501   -386       C
ATOM   1187  CD  LYS E 149      82.760 -15.076 104.446  1.00141.73           C
ANISOU 1187  CD  LYS E 149    26087  17438  10326  -1900  -1712   -477       C
ATOM   1188  CE  LYS E 149      84.247 -15.227 104.394  1.00175.92           C
ANISOU 1188  CE  LYS E 149    30769  21665  14406  -1975  -1857   -719       C
ATOM   1189  NZ  LYS E 149      84.690 -15.578 103.030  1.00202.48           N
ANISOU 1189  NZ  LYS E 149    34030  25042  17862  -2316  -2068   -832       N
ATOM   1190  N   ASP E 150      80.466 -11.556 107.444  1.00171.48           N
ANISOU 1190  N   ASP E 150    29850  20985  14320  -1137  -1096   -228       N
ATOM   1191  CA  ASP E 150      80.895 -10.211 107.825  1.00174.01           C
ANISOU 1191  CA  ASP E 150    30466  21057  14592  -1006  -1073   -340       C
ATOM   1192  C   ASP E 150      81.113  -9.992 109.320  1.00179.86           C
ANISOU 1192  C   ASP E 150    31360  21852  15128   -596   -939   -379       C
ATOM   1193  O   ASP E 150      81.988  -9.216 109.696  1.00178.07           O
ANISOU 1193  O   ASP E 150    31516  21394  14749   -457   -965   -535       O
ATOM   1194  CB  ASP E 150      79.856  -9.209 107.335  1.00175.17           C
ANISOU 1194  CB  ASP E 150    30417  21138  15001  -1088  -1042   -242       C
ATOM   1195  CG  ASP E 150      80.214  -7.768 107.628  1.00191.85           C
ANISOU 1195  CG  ASP E 150    32846  22981  17068   -953  -1035   -330       C
ATOM   1196  OD1 ASP E 150      81.321  -7.337 107.231  1.00191.94           O
ANISOU 1196  OD1 ASP E 150    33241  22717  16969  -1078  -1133   -479       O
ATOM   1197  OD2 ASP E 150      79.337  -7.029 108.128  1.00199.09           O
ANISOU 1197  OD2 ASP E 150    33622  23947  18077   -756   -947   -246       O
ATOM   1198  N   ASP E 151      80.283 -10.612 110.161  1.00181.58           N
ANISOU 1198  N   ASP E 151    31277  22366  15348   -404   -790   -238       N
ATOM   1199  CA  ASP E 151      80.365 -10.483 111.616  1.00185.69           C
ANISOU 1199  CA  ASP E 151    31853  23017  15682     -9   -634   -268       C
ATOM   1200  C   ASP E 151      81.640 -11.070 112.187  1.00194.43           C
ANISOU 1200  C   ASP E 151    33305  24113  16458    140   -649   -431       C
ATOM   1201  O   ASP E 151      82.230 -10.472 113.086  1.00196.98           O
ANISOU 1201  O   ASP E 151    33887  24355  16604    449   -595   -569       O
ATOM   1202  CB  ASP E 151      79.178 -11.163 112.300  1.00188.20           C
ANISOU 1202  CB  ASP E 151    31739  23688  16080     87   -458    -73       C
ATOM   1203  CG  ASP E 151      77.803 -10.606 111.982  1.00209.89           C
ANISOU 1203  CG  ASP E 151    34120  26489  19140     -9   -420     76       C
ATOM   1204  OD1 ASP E 151      77.590 -10.117 110.848  1.00208.38           O
ANISOU 1204  OD1 ASP E 151    33922  26110  19142   -260   -548     81       O
ATOM   1205  OD2 ASP E 151      76.900 -10.773 112.817  1.00224.34           O
ANISOU 1205  OD2 ASP E 151    35645  28571  21022    135   -258    189       O
ATOM   1206  N   ASN E 152      82.039 -12.267 111.708  1.00190.56           N
ANISOU 1206  N   ASN E 152    32812  23720  15871    -49   -726   -420       N
ATOM   1207  CA  ASN E 152      83.253 -12.957 112.133  1.00192.13           C
ANISOU 1207  CA  ASN E 152    33332  23931  15739     56   -767   -581       C
ATOM   1208  C   ASN E 152      84.294 -12.676 111.062  1.00194.86           C
ANISOU 1208  C   ASN E 152    33994  23968  16076   -219   -994   -763       C
ATOM   1209  O   ASN E 152      84.576 -13.521 110.206  1.00192.26           O
ANISOU 1209  O   ASN E 152    33619  23684  15745   -485  -1136   -765       O
ATOM   1210  CB  ASN E 152      82.982 -14.445 112.313  1.00192.67           C
ANISOU 1210  CB  ASN E 152    33194  24322  15691     31   -716   -442       C
ATOM   1211  CG  ASN E 152      81.940 -14.766 113.364  1.00231.89           C
ANISOU 1211  CG  ASN E 152    37240  29899  20967    221   -444   -250       C
ATOM   1212  OD1 ASN E 152      81.024 -13.988 113.662  1.00226.74           O
ANISOU 1212  OD1 ASN E 152    36733  29083  20336    313   -349   -165       O
ATOM   1213  ND2 ASN E 152      82.014 -15.977 113.906  1.00234.48           N
ANISOU 1213  ND2 ASN E 152    37645  30432  21013    292   -366   -170       N
ATOM   1214  N   GLU E 153      84.770 -11.405 111.076  1.00191.38           N
ANISOU 1214  N   GLU E 153    33854  23208  15655   -163  -1029   -903       N
ATOM   1215  CA  GLU E 153      85.654 -10.731 110.124  1.00190.20           C
ANISOU 1215  CA  GLU E 153    34032  22696  15540   -436  -1207  -1068       C
ATOM   1216  C   GLU E 153      86.742 -11.600 109.491  1.00192.23           C
ANISOU 1216  C   GLU E 153    34478  22922  15637   -683  -1384  -1228       C
ATOM   1217  O   GLU E 153      87.908 -11.617 109.891  1.00193.40           O
ANISOU 1217  O   GLU E 153    35030  22918  15535   -592  -1447  -1446       O
ATOM   1218  CB  GLU E 153      86.246  -9.422 110.668  1.00193.62           C
ANISOU 1218  CB  GLU E 153    34882  22788  15895   -223  -1193  -1214       C
ATOM   1219  CG  GLU E 153      85.242  -8.269 110.757  1.00198.61           C
ANISOU 1219  CG  GLU E 153    35359  23356  16747   -116  -1105  -1074       C
ATOM   1220  CD  GLU E 153      84.623  -7.699 109.484  1.00210.28           C
ANISOU 1220  CD  GLU E 153    36668  24718  18512   -488  -1175   -963       C
ATOM   1221  OE1 GLU E 153      83.815  -6.751 109.598  1.00188.54           O
ANISOU 1221  OE1 GLU E 153    33812  21919  15906   -379  -1112   -859       O
ATOM   1222  OE2 GLU E 153      84.924  -8.203 108.376  1.00206.08           O
ANISOU 1222  OE2 GLU E 153    36088  24164  18049   -876  -1294   -986       O
ATOM   1223  N   GLU E 154      86.293 -12.248 108.408  1.00183.91           N
ANISOU 1223  N   GLU E 154    33114  22004  14761  -1010  -1478  -1123       N
ATOM   1224  CA  GLU E 154      86.974 -13.064 107.412  1.00181.92           C
ANISOU 1224  CA  GLU E 154    32867  21783  14473  -1336  -1677  -1225       C
ATOM   1225  C   GLU E 154      86.733 -12.376 106.038  1.00185.86           C
ANISOU 1225  C   GLU E 154    33242  22114  15261  -1732  -1771  -1214       C
ATOM   1226  O   GLU E 154      87.193 -12.878 105.010  1.00186.79           O
ANISOU 1226  O   GLU E 154    33295  22262  15414  -2051  -1938  -1299       O
ATOM   1227  CB  GLU E 154      86.404 -14.498 107.409  1.00180.58           C
ANISOU 1227  CB  GLU E 154    32352  21991  14270  -1303  -1678  -1065       C
ATOM   1228  CG  GLU E 154      86.703 -15.320 108.654  1.00180.37           C
ANISOU 1228  CG  GLU E 154    32440  22169  13923   -965  -1583  -1070       C
ATOM   1229  CD  GLU E 154      88.146 -15.721 108.916  1.00191.47           C
ANISOU 1229  CD  GLU E 154    34250  23508  14993   -930  -1713  -1332       C
ATOM   1230  OE1 GLU E 154      88.931 -15.858 107.947  1.00175.51           O
ANISOU 1230  OE1 GLU E 154    32337  21375  12973  -1235  -1931  -1495       O
ATOM   1231  OE2 GLU E 154      88.454 -16.030 110.089  1.00180.07           O
ANISOU 1231  OE2 GLU E 154    32977  22171  13271   -602  -1596  -1375       O
ATOM   1232  N   CYS E 155      85.982 -11.240 106.032  1.00180.46           N
ANISOU 1232  N   CYS E 155    32506  21286  14775  -1701  -1660  -1110       N
ATOM   1233  CA  CYS E 155      85.654 -10.478 104.827  1.00178.62           C
ANISOU 1233  CA  CYS E 155    32164  20908  14795  -2045  -1708  -1082       C
ATOM   1234  C   CYS E 155      86.725  -9.491 104.507  1.00180.90           C
ANISOU 1234  C   CYS E 155    32901  20815  15018  -2228  -1779  -1273       C
ATOM   1235  O   CYS E 155      86.928  -8.524 105.245  1.00179.18           O
ANISOU 1235  O   CYS E 155    33006  20354  14721  -2008  -1703  -1303       O
ATOM   1236  CB  CYS E 155      84.315  -9.752 104.936  1.00177.33           C
ANISOU 1236  CB  CYS E 155    31737  20785  14856  -1935  -1565   -878       C
ATOM   1237  SG  CYS E 155      82.852 -10.806 105.039  1.00179.23           S
ANISOU 1237  SG  CYS E 155    31415  21429  15254  -1823  -1481   -634       S
TER    1238      CYS E 155
CONECT   22  168   21
CONECT  168   22  167
CONECT  998 1237  997
CONECT 1232 1233 1225
CONECT 1233 1232 1236 1234
CONECT 1234 1233 1235
CONECT 1235 1234
CONECT 1236 1237 1233
CONECT 1237  998 1236
END
