# Supplementary material for: ProteinDJ: A high‐performance and modular protein design pipeline
Source: Protein Sci. 2026 Jan 21;35(2):e70464. doi: 10.1002/pro.70464 (PMC12820799; doi:10.1002/pro.70464)
Supplement: Supplementary file 2 — DATA S1. Compressed archive containing input PDB and Bindsweeper YAML files used for benchmarking and comparison of sequence design methods. [file PRO-35-e70464-s001.zip › SupplementaryFile1/benchmarktargets/5o45_pd-l1.pdb]

HEADER    CELL CYCLE                              26-MAY-17   5O45              
TITLE     STRUCTURE OF HUMAN PD-L1 IN COMPLEX WITH INHIBITOR                    
COMPND    MOL_ID: 1;                                                            
COMPND   2 MOLECULE: PROGRAMMED CELL DEATH 1 LIGAND 1;                          
COMPND   3 CHAIN: A;                                                            
COMPND   4 SYNONYM: PROGRAMMED DEATH LIGAND 1,B7 HOMOLOG 1,B7-H1;               
COMPND   5 ENGINEERED: YES;                                                     
COMPND   6 MOL_ID: 2;                                                           
COMPND   7 MOLECULE: PHE-MEA-9KK-SAR-ASP-VAL-MEA-TYR-SAR-TRP-TYR-LEU-CCS-GLY-   
COMPND   8 NH2;                                                                 
COMPND   9 CHAIN: B;                                                            
COMPND  10 ENGINEERED: YES                                                      
SOURCE    MOL_ID: 1;                                                            
SOURCE   2 ORGANISM_SCIENTIFIC: HOMO SAPIENS;                                   
SOURCE   3 ORGANISM_COMMON: HUMAN;                                              
SOURCE   4 ORGANISM_TAXID: 9606;                                                
SOURCE   5 GENE: CD274, B7H1, PDCD1L1, PDCD1LG1, PDL1;                          
SOURCE   6 EXPRESSION_SYSTEM: ESCHERICHIA COLI;                                 
SOURCE   7 EXPRESSION_SYSTEM_TAXID: 562;                                        
SOURCE   8 MOL_ID: 2;                                                           
SOURCE   9 SYNTHETIC: YES;                                                      
SOURCE  10 ORGANISM_SCIENTIFIC: SYNTHETIC CONSTRUCT;                            
SOURCE  11 ORGANISM_TAXID: 32630                                                
KEYWDS    PD-1, PROGRAMMED DEATH 1, PD-L1, PROGRAMMED DEATH LIGAND 1, IMMUNE    
KEYWDS   2 CHECKPOINT, CANCER, CELL CYCLE                                       
EXPDTA    X-RAY DIFFRACTION                                                     
AUTHOR    K.MAGIERA,P.GRUDNIK,G.DUBIN,T.A.HOLAK                                 
REVDAT   3   17-JAN-24 5O45    1       LINK                                     
REVDAT   2   25-OCT-17 5O45    1       JRNL                                     
REVDAT   1   20-SEP-17 5O45    0                                                
JRNL        AUTH   K.MAGIERA-MULARZ,L.SKALNIAK,K.M.ZAK,B.MUSIELAK,              
JRNL        AUTH 2 E.RUDZINSKA-SZOSTAK,J.KOCIK,P.GRUDNIK,D.SALA,                
JRNL        AUTH 3 T.ZARGANES-TZITZIKAS,S.SHAABANI,A.DOMLING,G.DUBIN,T.A.HOLAK  
JRNL        TITL   BIOACTIVE MACROCYCLIC INHIBITORS OF THE PD-1/PD-L1 IMMUNE    
JRNL        TITL 2 CHECKPOINT.                                                  
JRNL        REF    ANGEW. CHEM. INT. ED. ENGL.   V.  56 13732 2017              
JRNL        REFN                   ESSN 1521-3773                               
JRNL        PMID   28881104                                                     
JRNL        DOI    10.1002/ANIE.201707707                                       
REMARK   2                                                                      
REMARK   2 RESOLUTION.    0.99 ANGSTROMS.                                       
REMARK   3                                                                      
REMARK   3 REFINEMENT.                                                          
REMARK   3   PROGRAM     : PHENIX 1.11.1_2575                                   
REMARK   3   AUTHORS     : PAUL ADAMS,PAVEL AFONINE,VINCENT CHEN,IAN            
REMARK   3               : DAVIS,KRESHNA GOPAL,RALF GROSSE-KUNSTLEVE,           
REMARK   3               : LI-WEI HUNG,ROBERT IMMORMINO,TOM IOERGER,            
REMARK   3               : AIRLIE MCCOY,ERIK MCKEE,NIGEL MORIARTY,              
REMARK   3               : REETAL PAI,RANDY READ,JANE RICHARDSON,               
REMARK   3               : DAVID RICHARDSON,TOD ROMO,JIM SACCHETTINI,           
REMARK   3               : NICHOLAS SAUTER,JACOB SMITH,LAURENT                  
REMARK   3               : STORONI,TOM TERWILLIGER,PETER ZWART                  
REMARK   3                                                                      
REMARK   3    REFINEMENT TARGET : ML                                            
REMARK   3                                                                      
REMARK   3  DATA USED IN REFINEMENT.                                            
REMARK   3   RESOLUTION RANGE HIGH (ANGSTROMS) : 0.99                           
REMARK   3   RESOLUTION RANGE LOW  (ANGSTROMS) : 44.74                          
REMARK   3   MIN(FOBS/SIGMA_FOBS)              : 1.340                          
REMARK   3   COMPLETENESS FOR RANGE        (%) : 94.3                           
REMARK   3   NUMBER OF REFLECTIONS             : 73534                          
REMARK   3                                                                      
REMARK   3  FIT TO DATA USED IN REFINEMENT.                                     
REMARK   3   R VALUE     (WORKING + TEST SET) : 0.114                           
REMARK   3   R VALUE            (WORKING SET) : 0.112                           
REMARK   3   FREE R VALUE                     : 0.137                           
REMARK   3   FREE R VALUE TEST SET SIZE   (%) : 5.080                           
REMARK   3   FREE R VALUE TEST SET COUNT      : 3738                            
REMARK   3                                                                      
REMARK   3  FIT TO DATA USED IN REFINEMENT (IN BINS).                           
REMARK   3   BIN  RESOLUTION RANGE  COMPL.    NWORK NFREE   RWORK  RFREE        
REMARK   3     1 44.7803 -  2.9697    0.98     2900   165  0.1163 0.1527        
REMARK   3     2  2.9697 -  2.3572    0.99     2804   148  0.1183 0.1396        
REMARK   3     3  2.3572 -  2.0592    0.98     2754   143  0.1073 0.1477        
REMARK   3     4  2.0592 -  1.8709    0.97     2710   123  0.1066 0.1093        
REMARK   3     5  1.8709 -  1.7368    0.97     2710   139  0.1011 0.1254        
REMARK   3     6  1.7368 -  1.6344    0.97     2665   142  0.1015 0.1149        
REMARK   3     7  1.6344 -  1.5526    0.97     2683   127  0.0943 0.1086        
REMARK   3     8  1.5526 -  1.4850    0.96     2632   141  0.0949 0.1101        
REMARK   3     9  1.4850 -  1.4278    0.96     2609   156  0.0979 0.1254        
REMARK   3    10  1.4278 -  1.3785    0.96     2589   161  0.0986 0.1223        
REMARK   3    11  1.3785 -  1.3354    0.95     2615   122  0.1028 0.1442        
REMARK   3    12  1.3354 -  1.2973    0.95     2597   137  0.1032 0.1246        
REMARK   3    13  1.2973 -  1.2631    0.95     2577   142  0.1013 0.1336        
REMARK   3    14  1.2631 -  1.2323    0.94     2567   125  0.1024 0.1422        
REMARK   3    15  1.2323 -  1.2043    0.94     2555   137  0.1059 0.1274        
REMARK   3    16  1.2043 -  1.1786    0.93     2499   149  0.1062 0.1190        
REMARK   3    17  1.1786 -  1.1551    0.93     2586   120  0.1018 0.1078        
REMARK   3    18  1.1551 -  1.1333    0.93     2508   136  0.1033 0.1170        
REMARK   3    19  1.1333 -  1.1130    0.93     2519   141  0.1104 0.1271        
REMARK   3    20  1.1130 -  1.0942    0.92     2474   134  0.1265 0.1401        
REMARK   3    21  1.0942 -  1.0765    0.92     2489   136  0.1387 0.1483        
REMARK   3    22  1.0765 -  1.0599    0.92     2501   137  0.1575 0.1607        
REMARK   3    23  1.0599 -  1.0444    0.91     2467   146  0.1602 0.1764        
REMARK   3    24  1.0444 -  1.0296    0.91     2452   142  0.1735 0.1908        
REMARK   3    25  1.0296 -  1.0157    0.91     2483   120  0.1825 0.2433        
REMARK   3    26  1.0157 -  1.0025    0.91     2457   128  0.2076 0.1990        
REMARK   3    27  1.0025 -  0.9900    0.90     2394   141  0.2177 0.2175        
REMARK   3                                                                      
REMARK   3  BULK SOLVENT MODELLING.                                             
REMARK   3   METHOD USED        : FLAT BULK SOLVENT MODEL                       
REMARK   3   SOLVENT RADIUS     : 1.11                                          
REMARK   3   SHRINKAGE RADIUS   : 0.90                                          
REMARK   3   K_SOL              : NULL                                          
REMARK   3   B_SOL              : NULL                                          
REMARK   3                                                                      
REMARK   3  ERROR ESTIMATES.                                                    
REMARK   3   COORDINATE ERROR (MAXIMUM-LIKELIHOOD BASED)     : 0.060            
REMARK   3   PHASE ERROR (DEGREES, MAXIMUM-LIKELIHOOD BASED) : 12.560           
REMARK   3                                                                      
REMARK   3  B VALUES.                                                           
REMARK   3   FROM WILSON PLOT           (A**2) : NULL                           
REMARK   3   MEAN B VALUE      (OVERALL, A**2) : 16.64                          
REMARK   3   OVERALL ANISOTROPIC B VALUE.                                       
REMARK   3    B11 (A**2) : NULL                                                 
REMARK   3    B22 (A**2) : NULL                                                 
REMARK   3    B33 (A**2) : NULL                                                 
REMARK   3    B12 (A**2) : NULL                                                 
REMARK   3    B13 (A**2) : NULL                                                 
REMARK   3    B23 (A**2) : NULL                                                 
REMARK   3                                                                      
REMARK   3  TWINNING INFORMATION.                                               
REMARK   3   FRACTION: NULL                                                     
REMARK   3   OPERATOR: NULL                                                     
REMARK   3                                                                      
REMARK   3  DEVIATIONS FROM IDEAL VALUES.                                       
REMARK   3                 RMSD          COUNT                                  
REMARK   3   BOND      :  0.020           1336                                  
REMARK   3   ANGLE     :  1.760           1833                                  
REMARK   3   CHIRALITY :  0.134            193                                  
REMARK   3   PLANARITY :  0.011            244                                  
REMARK   3   DIHEDRAL  : 23.710            522                                  
REMARK   3                                                                      
REMARK   3  TLS DETAILS                                                         
REMARK   3   NUMBER OF TLS GROUPS  : NULL                                       
REMARK   3                                                                      
REMARK   3  NCS DETAILS                                                         
REMARK   3   NUMBER OF NCS GROUPS : NULL                                        
REMARK   3                                                                      
REMARK   3  OTHER REFINEMENT REMARKS: NULL                                      
REMARK   4                                                                      
REMARK   4 5O45 COMPLIES WITH FORMAT V. 3.30, 13-JUL-11                         
REMARK 100                                                                      
REMARK 100 THIS ENTRY HAS BEEN PROCESSED BY PDBE ON 18-JUN-17.                  
REMARK 100 THE DEPOSITION ID IS D_1200005153.                                   
REMARK 200                                                                      
REMARK 200 EXPERIMENTAL DETAILS                                                 
REMARK 200  EXPERIMENT TYPE                : X-RAY DIFFRACTION                  
REMARK 200  DATE OF DATA COLLECTION        : 16-MAR-17                          
REMARK 200  TEMPERATURE           (KELVIN) : 100                                
REMARK 200  PH                             : NULL                               
REMARK 200  NUMBER OF CRYSTALS USED        : 1                                  
REMARK 200                                                                      
REMARK 200  SYNCHROTRON              (Y/N) : Y                                  
REMARK 200  RADIATION SOURCE               : BESSY                              
REMARK 200  BEAMLINE                       : 14.1                               
REMARK 200  X-RAY GENERATOR MODEL          : NULL                               
REMARK 200  MONOCHROMATIC OR LAUE    (M/L) : M                                  
REMARK 200  WAVELENGTH OR RANGE        (A) : 0.9184                             
REMARK 200  MONOCHROMATOR                  : NULL                               
REMARK 200  OPTICS                         : NULL                               
REMARK 200                                                                      
REMARK 200  DETECTOR TYPE                  : PIXEL                              
REMARK 200  DETECTOR MANUFACTURER          : DECTRIS PILATUS3 6M                
REMARK 200  INTENSITY-INTEGRATION SOFTWARE : XDS                                
REMARK 200  DATA SCALING SOFTWARE          : SCALA                              
REMARK 200                                                                      
REMARK 200  NUMBER OF UNIQUE REFLECTIONS   : 73554                              
REMARK 200  RESOLUTION RANGE HIGH      (A) : 0.990                              
REMARK 200  RESOLUTION RANGE LOW       (A) : 44.735                             
REMARK 200  REJECTION CRITERIA  (SIGMA(I)) : NULL                               
REMARK 200                                                                      
REMARK 200 OVERALL.                                                             
REMARK 200  COMPLETENESS FOR RANGE     (%) : 94.3                               
REMARK 200  DATA REDUNDANCY                : 6.700                              
REMARK 200  R MERGE                    (I) : 0.03300                            
REMARK 200  R SYM                      (I) : NULL                               
REMARK 200  <I/SIGMA(I)> FOR THE DATA SET  : 19.7000                            
REMARK 200                                                                      
REMARK 200 IN THE HIGHEST RESOLUTION SHELL.                                     
REMARK 200  HIGHEST RESOLUTION SHELL, RANGE HIGH (A) : 0.99                     
REMARK 200  HIGHEST RESOLUTION SHELL, RANGE LOW  (A) : 1.03                     
REMARK 200  COMPLETENESS FOR SHELL     (%) : NULL                               
REMARK 200  DATA REDUNDANCY IN SHELL       : NULL                               
REMARK 200  R MERGE FOR SHELL          (I) : 0.88700                            
REMARK 200  R SYM FOR SHELL            (I) : NULL                               
REMARK 200  <I/SIGMA(I)> FOR SHELL         : NULL                               
REMARK 200                                                                      
REMARK 200 DIFFRACTION PROTOCOL: SINGLE WAVELENGTH                              
REMARK 200 METHOD USED TO DETERMINE THE STRUCTURE: MOLECULAR REPLACEMENT        
REMARK 200 SOFTWARE USED: PHASER                                                
REMARK 200 STARTING MODEL: 5C3T                                                 
REMARK 200                                                                      
REMARK 200 REMARK: NULL                                                         
REMARK 280                                                                      
REMARK 280 CRYSTAL                                                              
REMARK 280 SOLVENT CONTENT, VS   (%): 47.34                                     
REMARK 280 MATTHEWS COEFFICIENT, VM (ANGSTROMS**3/DA): 2.34                     
REMARK 280                                                                      
REMARK 280 CRYSTALLIZATION CONDITIONS: 0.2 M IMIDAZOLE MALATE (PH 8.5) 27%      
REMARK 280  PEG 10000, VAPOR DIFFUSION, SITTING DROP, TEMPERATURE 293K          
REMARK 290                                                                      
REMARK 290 CRYSTALLOGRAPHIC SYMMETRY                                            
REMARK 290 SYMMETRY OPERATORS FOR SPACE GROUP: P 21 21 21                       
REMARK 290                                                                      
REMARK 290      SYMOP   SYMMETRY                                                
REMARK 290     NNNMMM   OPERATOR                                                
REMARK 290       1555   X,Y,Z                                                   
REMARK 290       2555   -X+1/2,-Y,Z+1/2                                         
REMARK 290       3555   -X,Y+1/2,-Z+1/2                                         
REMARK 290       4555   X+1/2,-Y+1/2,-Z                                         
REMARK 290                                                                      
REMARK 290     WHERE NNN -> OPERATOR NUMBER                                     
REMARK 290           MMM -> TRANSLATION VECTOR                                  
REMARK 290                                                                      
REMARK 290 CRYSTALLOGRAPHIC SYMMETRY TRANSFORMATIONS                            
REMARK 290 THE FOLLOWING TRANSFORMATIONS OPERATE ON THE ATOM/HETATM             
REMARK 290 RECORDS IN THIS ENTRY TO PRODUCE CRYSTALLOGRAPHICALLY                
REMARK 290 RELATED MOLECULES.                                                   
REMARK 290   SMTRY1   1  1.000000  0.000000  0.000000        0.00000            
REMARK 290   SMTRY2   1  0.000000  1.000000  0.000000        0.00000            
REMARK 290   SMTRY3   1  0.000000  0.000000  1.000000        0.00000            
REMARK 290   SMTRY1   2 -1.000000  0.000000  0.000000       15.90700            
REMARK 290   SMTRY2   2  0.000000 -1.000000  0.000000        0.00000            
REMARK 290   SMTRY3   2  0.000000  0.000000  1.000000       40.46300            
REMARK 290   SMTRY1   3 -1.000000  0.000000  0.000000        0.00000            
REMARK 290   SMTRY2   3  0.000000  1.000000  0.000000       26.84100            
REMARK 290   SMTRY3   3  0.000000  0.000000 -1.000000       40.46300            
REMARK 290   SMTRY1   4  1.000000  0.000000  0.000000       15.90700            
REMARK 290   SMTRY2   4  0.000000 -1.000000  0.000000       26.84100            
REMARK 290   SMTRY3   4  0.000000  0.000000 -1.000000        0.00000            
REMARK 290                                                                      
REMARK 290 REMARK: NULL                                                         
REMARK 300                                                                      
REMARK 300 BIOMOLECULE: 1                                                       
REMARK 300 SEE REMARK 350 FOR THE AUTHOR PROVIDED AND/OR PROGRAM                
REMARK 300 GENERATED ASSEMBLY INFORMATION FOR THE STRUCTURE IN                  
REMARK 300 THIS ENTRY. THE REMARK MAY ALSO PROVIDE INFORMATION ON               
REMARK 300 BURIED SURFACE AREA.                                                 
REMARK 350                                                                      
REMARK 350 COORDINATES FOR A COMPLETE MULTIMER REPRESENTING THE KNOWN           
REMARK 350 BIOLOGICALLY SIGNIFICANT OLIGOMERIZATION STATE OF THE                
REMARK 350 MOLECULE CAN BE GENERATED BY APPLYING BIOMT TRANSFORMATIONS          
REMARK 350 GIVEN BELOW.  BOTH NON-CRYSTALLOGRAPHIC AND                          
REMARK 350 CRYSTALLOGRAPHIC OPERATIONS ARE GIVEN.                               
REMARK 350                                                                      
REMARK 350 BIOMOLECULE: 1                                                       
REMARK 350 AUTHOR DETERMINED BIOLOGICAL UNIT: DIMERIC                           
REMARK 350 SOFTWARE DETERMINED QUATERNARY STRUCTURE: DIMERIC                    
REMARK 350 SOFTWARE USED: PISA                                                  
REMARK 350 TOTAL BURIED SURFACE AREA: 1120 ANGSTROM**2                          
REMARK 350 SURFACE AREA OF THE COMPLEX: 8570 ANGSTROM**2                        
REMARK 350 CHANGE IN SOLVENT FREE ENERGY: -8.0 KCAL/MOL                         
REMARK 350 APPLY THE FOLLOWING TO CHAINS: A, B                                  
REMARK 350   BIOMT1   1  1.000000  0.000000  0.000000        0.00000            
REMARK 350   BIOMT2   1  0.000000  1.000000  0.000000        0.00000            
REMARK 350   BIOMT3   1  0.000000  0.000000  1.000000        0.00000            
REMARK 470                                                                      
REMARK 470 MISSING ATOM                                                         
REMARK 470 THE FOLLOWING RESIDUES HAVE MISSING ATOMS (M=MODEL NUMBER;           
REMARK 470 RES=RESIDUE NAME; C=CHAIN IDENTIFIER; SSEQ=SEQUENCE NUMBER;          
REMARK 470 I=INSERTION CODE):                                                   
REMARK 470   M RES CSSEQI  ATOMS                                                
REMARK 470     ASN A  17    CG   OD1  ND2                                       
REMARK 470     GLU A  45    OE2                                                 
REMARK 470     LYS A  46    CD   NZ                                             
REMARK 470     ARG A  82    CZ   NH1  NH2                                       
REMARK 470     ARG A 125    CZ   NH1  NH2                                       
REMARK 470     LYS A 129    CD   CE   NZ                                        
REMARK 500                                                                      
REMARK 500 GEOMETRY AND STEREOCHEMISTRY                                         
REMARK 500 SUBTOPIC: CLOSE CONTACTS IN SAME ASYMMETRIC UNIT                     
REMARK 500                                                                      
REMARK 500 THE FOLLOWING ATOMS ARE IN CLOSE CONTACT.                            
REMARK 500                                                                      
REMARK 500  ATM1  RES C  SSEQI   ATM2  RES C  SSEQI           DISTANCE          
REMARK 500   HZ3  LYS A   124     O    HOH A   310              1.34            
REMARK 500   O    HOH A   592     O    HOH A   600              1.88            
REMARK 500   OD1  ASP A    90     O    HOH A   302              1.89            
REMARK 500                                                                      
REMARK 500 REMARK: NULL                                                         
REMARK 500                                                                      
REMARK 500 GEOMETRY AND STEREOCHEMISTRY                                         
REMARK 500 SUBTOPIC: COVALENT BOND LENGTHS                                      
REMARK 500                                                                      
REMARK 500 THE STEREOCHEMICAL PARAMETERS OF THE FOLLOWING RESIDUES              
REMARK 500 HAVE VALUES WHICH DEVIATE FROM EXPECTED VALUES BY MORE               
REMARK 500 THAN 6*RMSD (M=MODEL NUMBER; RES=RESIDUE NAME; C=CHAIN               
REMARK 500 IDENTIFIER; SSEQ=SEQUENCE NUMBER; I=INSERTION CODE).                 
REMARK 500                                                                      
REMARK 500 STANDARD TABLE:                                                      
REMARK 500 FORMAT: (10X,I3,1X,2(A3,1X,A1,I4,A1,1X,A4,3X),1X,F6.3)               
REMARK 500                                                                      
REMARK 500 EXPECTED VALUES PROTEIN: ENGH AND HUBER, 1999                        
REMARK 500 EXPECTED VALUES NUCLEIC ACID: CLOWNEY ET AL 1996                     
REMARK 500                                                                      
REMARK 500  M RES CSSEQI ATM1   RES CSSEQI ATM2   DEVIATION                     
REMARK 500    VAL A  30   CB    VAL A  30   CG2    -0.128                       
REMARK 500    VAL A  76   CB    VAL A  76   CG2    -0.239                       
REMARK 500                                                                      
REMARK 500 REMARK: NULL                                                         
REMARK 500                                                                      
REMARK 500 GEOMETRY AND STEREOCHEMISTRY                                         
REMARK 500 SUBTOPIC: COVALENT BOND ANGLES                                       
REMARK 500                                                                      
REMARK 500 THE STEREOCHEMICAL PARAMETERS OF THE FOLLOWING RESIDUES              
REMARK 500 HAVE VALUES WHICH DEVIATE FROM EXPECTED VALUES BY MORE               
REMARK 500 THAN 6*RMSD (M=MODEL NUMBER; RES=RESIDUE NAME; C=CHAIN               
REMARK 500 IDENTIFIER; SSEQ=SEQUENCE NUMBER; I=INSERTION CODE).                 
REMARK 500                                                                      
REMARK 500 STANDARD TABLE:                                                      
REMARK 500 FORMAT: (10X,I3,1X,A3,1X,A1,I4,A1,3(1X,A4,2X),12X,F5.1)              
REMARK 500                                                                      
REMARK 500 EXPECTED VALUES PROTEIN: ENGH AND HUBER, 1999                        
REMARK 500 EXPECTED VALUES NUCLEIC ACID: CLOWNEY ET AL 1996                     
REMARK 500                                                                      
REMARK 500  M RES CSSEQI ATM1   ATM2   ATM3                                     
REMARK 500    VAL A  76   CA  -  CB  -  CG1 ANGL. DEV. =   9.6 DEGREES          
REMARK 500    ARG A  84   NE  -  CZ  -  NH2 ANGL. DEV. =   3.5 DEGREES          
REMARK 500    ASP A  90   CB  -  CG  -  OD1 ANGL. DEV. =   6.0 DEGREES          
REMARK 500    ASP A  90   CB  -  CG  -  OD2 ANGL. DEV. =  -6.8 DEGREES          
REMARK 500    ARG A 113   NE  -  CZ  -  NH1 ANGL. DEV. =   3.3 DEGREES          
REMARK 500                                                                      
REMARK 500 REMARK: NULL                                                         
REMARK 500                                                                      
REMARK 500 GEOMETRY AND STEREOCHEMISTRY                                         
REMARK 500 SUBTOPIC: TORSION ANGLES                                             
REMARK 500                                                                      
REMARK 500 TORSION ANGLES OUTSIDE THE EXPECTED RAMACHANDRAN REGIONS:            
REMARK 500 (M=MODEL NUMBER; RES=RESIDUE NAME; C=CHAIN IDENTIFIER;               
REMARK 500 SSEQ=SEQUENCE NUMBER; I=INSERTION CODE).                             
REMARK 500                                                                      
REMARK 500 STANDARD TABLE:                                                      
REMARK 500 FORMAT:(10X,I3,1X,A3,1X,A1,I4,A1,4X,F7.2,3X,F7.2)                    
REMARK 500                                                                      
REMARK 500 EXPECTED VALUES: GJ KLEYWEGT AND TA JONES (1996). PHI/PSI-           
REMARK 500 CHOLOGY: RAMACHANDRAN REVISITED. STRUCTURE 4, 1395 - 1400            
REMARK 500                                                                      
REMARK 500  M RES CSSEQI        PSI       PHI                                   
REMARK 500    LYS A  46     -110.26   -132.64                                   
REMARK 500    GLU A  60     -132.35     51.82                                   
REMARK 500    GLU A  60     -132.35     46.01                                   
REMARK 500    TYR A 118       74.70   -154.66                                   
REMARK 500    HIS A 142       97.08   -163.99                                   
REMARK 500                                                                      
REMARK 500 REMARK: NULL                                                         
REMARK 525                                                                      
REMARK 525 SOLVENT                                                              
REMARK 525                                                                      
REMARK 525 THE SOLVENT MOLECULES HAVE CHAIN IDENTIFIERS THAT                    
REMARK 525 INDICATE THE POLYMER CHAIN WITH WHICH THEY ARE MOST                  
REMARK 525 CLOSELY ASSOCIATED. THE REMARK LISTS ALL THE SOLVENT                 
REMARK 525 MOLECULES WHICH ARE MORE THAN 5A AWAY FROM THE                       
REMARK 525 NEAREST POLYMER CHAIN (M = MODEL NUMBER;                             
REMARK 525 RES=RESIDUE NAME; C=CHAIN IDENTIFIER; SSEQ=SEQUENCE                  
REMARK 525 NUMBER; I=INSERTION CODE):                                           
REMARK 525                                                                      
REMARK 525  M RES CSSEQI                                                        
REMARK 525    HOH A 587        DISTANCE =  5.85 ANGSTROMS                       
REMARK 525    HOH A 588        DISTANCE =  5.88 ANGSTROMS                       
REMARK 525    HOH A 589        DISTANCE =  5.89 ANGSTROMS                       
REMARK 525    HOH A 590        DISTANCE =  5.92 ANGSTROMS                       
REMARK 525    HOH A 591        DISTANCE =  5.94 ANGSTROMS                       
REMARK 525    HOH A 592        DISTANCE =  6.00 ANGSTROMS                       
REMARK 525    HOH A 593        DISTANCE =  6.01 ANGSTROMS                       
REMARK 525    HOH A 594        DISTANCE =  6.03 ANGSTROMS                       
REMARK 525    HOH A 595        DISTANCE =  6.06 ANGSTROMS                       
REMARK 525    HOH A 596        DISTANCE =  6.13 ANGSTROMS                       
REMARK 525    HOH A 597        DISTANCE =  6.18 ANGSTROMS                       
REMARK 525    HOH A 598        DISTANCE =  6.41 ANGSTROMS                       
REMARK 525    HOH A 599        DISTANCE =  6.47 ANGSTROMS                       
REMARK 525    HOH A 600        DISTANCE =  6.48 ANGSTROMS                       
REMARK 525    HOH A 601        DISTANCE =  6.49 ANGSTROMS                       
REMARK 525    HOH A 602        DISTANCE =  6.63 ANGSTROMS                       
REMARK 525    HOH A 603        DISTANCE =  6.66 ANGSTROMS                       
REMARK 525    HOH A 604        DISTANCE =  6.72 ANGSTROMS                       
REMARK 525    HOH A 605        DISTANCE =  6.88 ANGSTROMS                       
REMARK 525    HOH A 606        DISTANCE =  7.52 ANGSTROMS                       
REMARK 525    HOH A 607        DISTANCE =  7.54 ANGSTROMS                       
REMARK 525    HOH A 608        DISTANCE =  8.04 ANGSTROMS                       
REMARK 525    HOH A 609        DISTANCE =  8.35 ANGSTROMS                       
REMARK 525    HOH B 126        DISTANCE =  6.35 ANGSTROMS                       
REMARK 525    HOH B 127        DISTANCE =  6.46 ANGSTROMS                       
REMARK 525    HOH B 128        DISTANCE =  6.56 ANGSTROMS                       
REMARK 525    HOH B 129        DISTANCE =  6.90 ANGSTROMS                       
DBREF  5O45 A   17   134  UNP    Q9NZQ7   PD1L1_HUMAN     17    134             
DBREF  5O45 B    1    15  PDB    5O45     5O45             1     15             
SEQADV 5O45 ALA A  135  UNP  Q9NZQ7              EXPRESSION TAG                 
SEQADV 5O45 ALA A  136  UNP  Q9NZQ7              EXPRESSION TAG                 
SEQADV 5O45 ALA A  137  UNP  Q9NZQ7              EXPRESSION TAG                 
SEQADV 5O45 LEU A  138  UNP  Q9NZQ7              EXPRESSION TAG                 
SEQADV 5O45 GLU A  139  UNP  Q9NZQ7              EXPRESSION TAG                 
SEQADV 5O45 HIS A  140  UNP  Q9NZQ7              EXPRESSION TAG                 
SEQADV 5O45 HIS A  141  UNP  Q9NZQ7              EXPRESSION TAG                 
SEQADV 5O45 HIS A  142  UNP  Q9NZQ7              EXPRESSION TAG                 
SEQADV 5O45 HIS A  143  UNP  Q9NZQ7              EXPRESSION TAG                 
SEQADV 5O45 HIS A  144  UNP  Q9NZQ7              EXPRESSION TAG                 
SEQADV 5O45 HIS A  145  UNP  Q9NZQ7              EXPRESSION TAG                 
SEQRES   1 A  129  ASN ALA PHE THR VAL THR VAL PRO LYS ASP LEU TYR VAL
SEQRES   2 A  129  VAL GLU TYR GLY SER ASN MET THR ILE GLU CYS LYS PHE
SEQRES   3 A  129  PRO VAL GLU LYS GLN LEU ASP LEU ALA ALA LEU ILE VAL
SEQRES   4 A  129  TYR TRP GLU MET GLU ASP LYS ASN ILE ILE GLN PHE VAL
SEQRES   5 A  129  HIS GLY GLU GLU ASP LEU LYS VAL GLN HIS SER SER TYR
SEQRES   6 A  129  ARG GLN ARG ALA ARG LEU LEU LYS ASP GLN LEU SER LEU
SEQRES   7 A  129  GLY ASN ALA ALA LEU GLN ILE THR ASP VAL LYS LEU GLN
SEQRES   8 A  129  ASP ALA GLY VAL TYR ARG CYS MET ILE SER TYR GLY GLY
SEQRES   9 A  129  ALA ASP TYR LYS ARG ILE THR VAL LYS VAL ASN ALA PRO
SEQRES  10 A  129  TYR ALA ALA ALA LEU GLU HIS HIS HIS HIS HIS HIS
HET    MEA  B   2      23                                                       
HET    9KK  B   3      22                                                       
HET    SAR  B   4      10                                                       
HET    MEA  B   7      23                                                       
HET    SAR  B   9      10                                                       
HET    CCS  B  13      15                                                       
HET    NH2  B  15       3                                                       
HETNAM     MEA N-METHYLPHENYLALANINE                                            
HETNAM     9KK N-METHYL NORLEUCINE                                              
HETNAM     SAR SARCOSINE                                                        
HETNAM     CCS CARBOXYMETHYLATED CYSTEINE                                       
HETNAM     NH2 AMINO GROUP                                                      
FORMUL   2  MEA    2(C10 H13 N O2)                                              
FORMUL   2  9KK    C7 H15 N O2                                                  
FORMUL   2  SAR    2(C3 H7 N O2)                                                
FORMUL   2  CCS    C5 H9 N O4 S                                                 
FORMUL   2  NH2    H2 N                                                         
FORMUL   3  HOH   *338(H2 O)                                                    
HELIX    1   1 LEU A   50  ALA A   52  1                                   3
HELIX    2   2 SER A   79  TYR A   81  1                                   3
HELIX    3   3 LYS A   89  LEU A   94  1                                   6
HELIX    4   4 LEU A  106  ASP A  108  1                                   3
SHEET    1   1 1 LEU A  27  GLU A  31  0
SHEET    2   2 1 MET A  36  LYS A  41  0
SHEET    3   3 1 ILE A  54  MET A  59  0
SHEET    4   4 1 LYS A  62  PHE A  67  0
SHEET    5   5 1 ALA A  85  LEU A  87  0
SHEET    6   6 1 ASN A  96  ILE A 101  0
SHEET    7   7 1 GLY A 110  TYR A 118  0
SHEET    8   8 1 GLY A 120  ASN A 131  0
SSBOND   1 CYS A   40    CYS A  114                          1555   1555  2.04
CRYST1   31.814   53.682   80.926  90.00  90.00  90.00 P 21 21 21    4          
ORIGX1      1.000000  0.000000  0.000000        0.00000                         
ORIGX2      0.000000  1.000000  0.000000        0.00000                         
ORIGX3      0.000000  0.000000  1.000000        0.00000                         
SCALE1      0.031433  0.000000  0.000000        0.00000                         
SCALE2      0.000000  0.018628  0.000000        0.00000                         
SCALE3      0.000000  0.000000  0.012357        0.00000                         
ATOM      1  N   ASN A  17      58.565  -9.297 135.588  0.49 35.37           N
ANISOU    1  N   ASN A  17     5122   4787   3529    375   -648   1042       N
ATOM      2  CA  ASN A  17      59.704  -8.406 135.323  0.64 35.38           C
ANISOU    2  CA  ASN A  17     5265   4705   3473    554   -649   1127       C
ATOM      3  C   ASN A  17      61.002  -9.209 135.288  0.74 35.58           C
ANISOU    3  C   ASN A  17     5668   4473   3380    871   -626   1246       C
ATOM      4  O   ASN A  17      61.157 -10.132 136.078  0.77 37.70           O
ANISOU    4  O   ASN A  17     6172   4641   3511    948   -585   1164       O
ATOM      5  CB  ASN A  17      59.799  -7.318 136.397  0.53 35.11           C
ANISOU    5  CB  ASN A  17     5091   4747   3502    446   -628   1094       C
ATOM      6  HA  ASN A  17      59.585  -7.977 134.463  0.56 42.46           H
ATOM      7  N   ALA A  18      61.885  -8.895 134.336  0.81 32.79           N
ANISOU    7  N   ALA A  18     5336   3987   3137   1076   -550   1466       N
ATOM      8  CA  ALA A  18      63.138  -9.621 134.198  0.59 29.91           C
ANISOU    8  CA  ALA A  18     4874   3594   2897    957   -220   1546       C
ATOM      9  C   ALA A  18      63.981  -9.440 135.448  1.00 25.42           C
ANISOU    9  C   ALA A  18     3979   3244   2436   1045     50   1380       C
ATOM     10  O   ALA A  18      63.869  -8.439 136.161  0.71 25.03           O
ANISOU   10  O   ALA A  18     3699   3282   2530   1030    146   1472       O
ATOM     11  CB  ALA A  18      63.934  -9.073 133.022  0.65 31.08           C
ANISOU   11  CB  ALA A  18     5148   3607   3055    659   -197   1627       C
ATOM     12  H   ALA A  18      61.777  -8.265 133.760  0.73 39.35           H
ATOM     13  HA  ALA A  18      62.969 -10.566 134.060  0.65 35.89           H
ATOM     14  HB1 ALA A  18      63.411  -9.177 132.212  0.58 37.30           H
ATOM     15  HB2 ALA A  18      64.765  -9.567 132.946  0.64 37.30           H
ATOM     16  HB3 ALA A  18      64.121  -8.133 133.178  0.63 37.30           H
ATOM     17  N   PHE A  19      64.909 -10.375 135.655  1.00 21.85           N
ANISOU   17  N   PHE A  19     3626   2830   1845   1053    626   1030       N
ATOM     18  CA  PHE A  19      65.784 -10.345 136.813  1.00 17.43           C
ANISOU   18  CA  PHE A  19     2947   2209   1468    667    454    598       C
ATOM     19  C   PHE A  19      66.718  -9.159 136.727  1.00 17.56           C
ANISOU   19  C   PHE A  19     3079   2185   1407    672    476    448       C
ATOM     20  O   PHE A  19      67.467  -8.982 135.733  1.00 20.44           O
ANISOU   20  O   PHE A  19     3536   2442   1788    660    646    192       O
ATOM     21  CB  PHE A  19      66.623 -11.618 136.825  1.00 16.11           C
ANISOU   21  CB  PHE A  19     2650   2079   1393    172    477    293       C
ATOM     22  CG  PHE A  19      67.555 -11.707 138.006  1.00 12.78           C
ANISOU   22  CG  PHE A  19     1995   1732   1129    -66    314    129       C
ATOM     23  CD1 PHE A  19      67.127 -12.218 139.183  1.00 11.93           C
ANISOU   23  CD1 PHE A  19     1644   1903    986     26    194    -82       C
ATOM     24  CD2 PHE A  19      68.864 -11.243 137.930  1.00 13.38           C
ANISOU   24  CD2 PHE A  19     2237   1747   1100    -96    351    -38       C
ATOM     25  CE1 PHE A  19      67.943 -12.295 140.239  1.00 12.13           C
ANISOU   25  CE1 PHE A  19     1683   1784   1141     84     35    -83       C
ATOM     26  CE2 PHE A  19      69.689 -11.353 138.975  1.00 12.47           C
ANISOU   26  CE2 PHE A  19     1665   2001   1072    -98    212     16       C
ATOM     27  CZ  PHE A  19      69.235 -11.889 140.141  1.00 11.34           C
ANISOU   27  CZ  PHE A  19     1528   1697   1083     35    177    -11       C
ATOM     28  H   PHE A  19      65.049 -11.041 135.130  1.00 26.22           H
ATOM     29  HA  PHE A  19      65.266 -10.291 137.631  1.00 20.92           H
ATOM     30  HB2 PHE A  19      66.029 -12.383 136.855  1.00 19.33           H
ATOM     31  HB3 PHE A  19      67.160 -11.647 136.019  1.00 19.33           H
ATOM     32  HD1 PHE A  19      66.252 -12.522 139.259  1.00 14.32           H
ATOM     33  HD2 PHE A  19      69.185 -10.900 137.128  1.00 16.06           H
ATOM     34  HE1 PHE A  19      67.634 -12.664 141.034  1.00 14.55           H
ATOM     35  HE2 PHE A  19      70.565 -11.048 138.912  1.00 14.96           H
ATOM     36  HZ  PHE A  19      69.797 -11.937 140.882  1.00 13.60           H
ATOM     37  N  ATHR A  20      66.647  -8.301 137.737  0.75 15.36           N
ANISOU   37  N  ATHR A  20     2600   2120   1114    697    254    622       N
ATOM     38  N  BTHR A  20      66.650  -8.296 137.733  0.25 18.20           N
ANISOU   38  N  BTHR A  20     2971   2399   1544    659    510    497       N
ATOM     39  CA ATHR A  20      67.397  -7.054 137.720  0.75 15.71           C
ANISOU   39  CA ATHR A  20     2827   1974   1169   1015    322    503       C
ATOM     40  CA BTHR A  20      67.411  -7.059 137.713  0.25 19.14           C
ANISOU   40  CA BTHR A  20     3075   2490   1706    722    431    500       C
ATOM     41  C  ATHR A  20      68.102  -6.863 139.047  0.75 15.03           C
ANISOU   41  C  ATHR A  20     2924   1780   1008    890    412    331       C
ATOM     42  C  BTHR A  20      68.100  -6.858 139.047  0.25 17.09           C
ANISOU   42  C  BTHR A  20     2971   2097   1426    721    455    418       C
ATOM     43  O  ATHR A  20      67.486  -7.020 140.114  0.75 16.86           O
ANISOU   43  O  ATHR A  20     3260   2160    986    803     31    256       O
ATOM     44  O  BTHR A  20      67.481  -7.002 140.107  0.25 18.81           O
ANISOU   44  O  BTHR A  20     3320   2338   1489    695    356    408       O
ATOM     45  CB ATHR A  20      66.455  -5.832 137.527  0.75 18.60           C
ANISOU   45  CB ATHR A  20     3195   2341   1533   1102    254    714       C
ATOM     46  CB BTHR A  20      66.528  -5.837 137.425  0.25 21.99           C
ANISOU   46  CB BTHR A  20     3328   2888   2137    720    342    562       C
ATOM     47  OG1ATHR A  20      65.616  -6.015 136.371  0.75 21.81           O
ANISOU   47  OG1ATHR A  20     3712   2678   1896   1273    300    901       O
ATOM     48  OG1BTHR A  20      65.555  -5.685 138.462  0.25 23.60           O
ANISOU   48  OG1BTHR A  20     3481   3131   2354    556    337    539       O
ATOM     49  CG2ATHR A  20      67.231  -4.560 137.306  0.75 17.63           C
ANISOU   49  CG2ATHR A  20     2750   2499   1451   1193    498    558       C
ATOM     50  CG2BTHR A  20      65.809  -5.991 136.104  0.25 23.01           C
ANISOU   50  CG2BTHR A  20     3434   3067   2240    805    353    599       C
ATOM     51  H  ATHR A  20      66.173  -8.418 138.446  0.75 18.43           H
ATOM     52  H  BTHR A  20      66.168  -8.405 138.439  0.25 21.84           H
ATOM     53  HA ATHR A  20      68.055  -7.067 137.008  0.75 18.85           H
ATOM     54  HA BTHR A  20      68.091  -7.113 137.024  0.25 22.96           H
ATOM     55  HB ATHR A  20      65.900  -5.721 138.316  0.75 22.33           H
ATOM     56  HB BTHR A  20      67.081  -5.041 137.381  0.25 26.38           H
ATOM     57  HG1ATHR A  20      65.110  -5.352 136.274  0.75 26.17           H
ATOM     58  HG1BTHR A  20      65.939  -5.577 139.202  0.25 28.32           H
ATOM     59 HG21ATHR A  20      67.801  -4.383 138.071  0.75 21.16           H
ATOM     60 HG21BTHR A  20      65.254  -5.212 135.934  0.25 27.61           H
ATOM     61 HG22ATHR A  20      66.622  -3.815 137.189  0.75 21.16           H
ATOM     62 HG22BTHR A  20      65.244  -6.779 136.123  0.25 27.61           H
ATOM     63 HG23ATHR A  20      67.784  -4.643 136.514  0.75 21.16           H
ATOM     64 HG23BTHR A  20      66.452  -6.081 135.384  0.25 27.61           H
ATOM     65  N   VAL A  21      69.372  -6.517 138.978  1.00 13.59           N
ANISOU   65  N   VAL A  21     2419   1649   1097    665    428    364       N
ATOM     66  CA  VAL A  21      70.140  -6.090 140.129  1.00 11.59           C
ANISOU   66  CA  VAL A  21     1924   1529    951    451    299    343       C
ATOM     67  C   VAL A  21      70.040  -4.568 140.222  0.92 11.76           C
ANISOU   67  C   VAL A  21     1937   1555    977    696    222    246       C
ATOM     68  O   VAL A  21      70.169  -3.902 139.189  0.92 12.37           O
ANISOU   68  O   VAL A  21     2152   1504   1043    675    261    119       O
ATOM     69  CB  VAL A  21      71.588  -6.557 139.986  0.97 11.70           C
ANISOU   69  CB  VAL A  21     2028   1344   1075    467    306    259       C
ATOM     70  CG1 VAL A  21      72.509  -5.905 141.003  0.81 10.97           C
ANISOU   70  CG1 VAL A  21     1783   1336   1049    385     99    359       C
ATOM     71  CG2 VAL A  21      71.676  -8.090 140.120  0.81 11.54           C
ANISOU   71  CG2 VAL A  21     1946   1334   1102    464    330    266       C
ATOM     72  H   VAL A  21      69.831  -6.523 138.251  1.00 16.31           H
ATOM     73  HA  VAL A  21      69.765  -6.478 140.936  1.00 13.91           H
ATOM     74  HB  VAL A  21      71.907  -6.318 139.101  0.93 14.04           H
ATOM     75 HG11 VAL A  21      72.485  -4.943 140.880  0.86 13.16           H
ATOM     76 HG12 VAL A  21      73.411  -6.233 140.868  0.87 13.16           H
ATOM     77 HG13 VAL A  21      72.204  -6.133 141.895  0.86 13.16           H
ATOM     78 HG21 VAL A  21      71.340  -8.350 140.994  0.84 13.84           H
ATOM     79 HG22 VAL A  21      72.601  -8.363 140.026  0.85 13.84           H
ATOM     80 HG23 VAL A  21      71.137  -8.500 139.425  0.86 13.84           H
ATOM     81  N   THR A  22      69.769  -4.028 141.433  1.00 12.74           N
ANISOU   81  N   THR A  22     2223   1590   1027    646    475    326       N
ATOM     82  CA  THR A  22      69.614  -2.607 141.660  1.00 13.20           C
ANISOU   82  CA  THR A  22     2108   1763   1144    660    353    211       C
ATOM     83  C   THR A  22      70.743  -2.140 142.572  1.00 11.76           C
ANISOU   83  C   THR A  22     1733   1596   1139    591    325    251       C
ATOM     84  O   THR A  22      71.320  -2.908 143.336  1.00 11.51           O
ANISOU   84  O   THR A  22     1787   1680    907    553    282    265       O
ATOM     85  CB  THR A  22      68.201  -2.222 142.252  1.00 14.85           C
ANISOU   85  CB  THR A  22     2307   1998   1338    568   -290     -7       C
ATOM     86  OG1 THR A  22      68.086  -2.614 143.628  1.00 16.97           O
ANISOU   86  OG1 THR A  22     2352   2359   1738    712   -335   -185       O
ATOM     87  CG2 THR A  22      67.071  -2.698 141.409  1.00 18.05           C
ANISOU   87  CG2 THR A  22     3108   2484   1267    770   -553    332       C
ATOM     88  H   THR A  22      69.669  -4.495 142.147  1.00 15.29           H
ATOM     89  HA  THR A  22      69.711  -2.147 140.812  1.00 15.84           H
ATOM     90  HB  THR A  22      68.148  -1.254 142.233  1.00 17.82           H
ATOM     91  N   VAL A  23      71.026  -0.851 142.520  0.97 12.34           N
ANISOU   91  N   VAL A  23     1752   1807   1129    638    415    288       N
ATOM     92  CA  VAL A  23      71.958  -0.247 143.438  1.00 11.79           C
ANISOU   92  CA  VAL A  23     1575   1788   1115    525    282    185       C
ATOM     93  C   VAL A  23      71.266   0.884 144.195  1.00 11.86           C
ANISOU   93  C   VAL A  23     1445   1976   1084    505    255     75       C
ATOM     94  O   VAL A  23      70.581   1.723 143.572  0.92 13.17           O
ANISOU   94  O   VAL A  23     1640   1990   1374    739    184    122       O
ATOM     95  CB  VAL A  23      73.239   0.280 142.788  0.92 11.76           C
ANISOU   95  CB  VAL A  23     1618   1651   1200    198    251    178       C
ATOM     96  CG1 VAL A  23      74.045  -0.903 142.307  0.75 11.28           C
ANISOU   96  CG1 VAL A  23     1487   1621   1180     50     80     75       C
ATOM     97  CG2 VAL A  23      72.961   1.317 141.692  0.78 12.46           C
ANISOU   97  CG2 VAL A  23     1866   1604   1265    225    466     47       C
ATOM     98  H   VAL A  23      70.685  -0.300 141.953  0.92 14.81           H
ATOM     99  HA  VAL A  23      72.220  -0.916 144.090  1.00 14.15           H
ATOM    100  HB  VAL A  23      73.763   0.722 143.473  0.96 14.11           H
ATOM    101 HG11 VAL A  23      74.259  -1.468 143.064  0.85 13.54           H
ATOM    102 HG12 VAL A  23      74.861  -0.581 141.892  0.74 13.54           H
ATOM    103 HG13 VAL A  23      73.519  -1.400 141.661  0.76 13.54           H
ATOM    104 HG21 VAL A  23      72.418   0.907 141.001  0.82 14.96           H
ATOM    105 HG22 VAL A  23      73.805   1.614 141.318  0.82 14.96           H
ATOM    106 HG23 VAL A  23      72.489   2.069 142.083  0.79 14.96           H
ATOM    107  N  APRO A  24      71.493   1.003 145.525  0.47 11.10           N
ANISOU  107  N  APRO A  24     1262   1879   1077    289    -95    -80       N
ATOM    108  N  BPRO A  24      71.518   1.042 145.471  0.53 11.79           N
ANISOU  108  N  BPRO A  24     1322   1841   1316    399    267    -44       N
ATOM    109  CA APRO A  24      71.026   2.216 146.250  0.47 11.00           C
ANISOU  109  CA APRO A  24     1126   1923   1129    129    -90    -85       C
ATOM    110  CA BPRO A  24      70.940   2.217 146.144  0.53 11.57           C
ANISOU  110  CA BPRO A  24     1237   1837   1320    163     79   -409       C
ATOM    111  C  APRO A  24      71.548   3.476 145.638  0.47 10.13           C
ANISOU  111  C  APRO A  24     1110   1690   1049    116     61     37       C
ATOM    112  C  BPRO A  24      71.544   3.490 145.674  0.53  9.93           C
ANISOU  112  C  BPRO A  24     1191   1580   1002     50    133   -202       C
ATOM    113  O  APRO A  24      70.858   4.492 145.542  0.47 10.48           O
ANISOU  113  O  APRO A  24      992   1808   1182    148    172     98       O
ATOM    114  O  BPRO A  24      70.887   4.529 145.714  0.53  9.95           O
ANISOU  114  O  BPRO A  24     1261   1657    864   -113     18   -285       O
ATOM    115  CB APRO A  24      71.565   2.003 147.696  0.47 12.39           C
ANISOU  115  CB APRO A  24     1635   1850   1222    182   -157    -71       C
ATOM    116  CB BPRO A  24      71.185   1.914 147.635  0.53 13.55           C
ANISOU  116  CB BPRO A  24     1682   1821   1644    102    122   -515       C
ATOM    117  CG APRO A  24      71.439   0.521 147.880  0.47 10.90           C
ANISOU  117  CG APRO A  24     1313   1660   1168    254   -156   -261       C
ATOM    118  CG BPRO A  24      72.280   0.932 147.572  0.53 12.71           C
ANISOU  118  CG BPRO A  24     1419   1818   1591     73    307   -235       C
ATOM    119  CD APRO A  24      71.756  -0.091 146.476  0.47 10.99           C
ANISOU  119  CD APRO A  24     1356   1785   1035    376   -416   -321       C
ATOM    120  CD BPRO A  24      72.103   0.081 146.426  0.53 12.41           C
ANISOU  120  CD BPRO A  24     1328   1821   1567    441    442    -33       C
ATOM    121  HA APRO A  24      70.057   2.245 146.269  0.47 13.20           H
ATOM    122  HA BPRO A  24      69.985   2.249 145.985  0.53 13.88           H
ATOM    123  HB2APRO A  24      72.492   2.285 147.751  0.47 14.87           H
ATOM    124  HB2BPRO A  24      71.459   2.719 148.101  0.53 16.26           H
ATOM    125  HB3APRO A  24      71.014   2.484 148.333  0.47 14.87           H
ATOM    126  HB3BPRO A  24      70.388   1.528 148.034  0.53 16.26           H
ATOM    127  HG2APRO A  24      72.082   0.216 148.541  0.47 13.08           H
ATOM    128  HG2BPRO A  24      73.122   1.407 147.501  0.53 15.25           H
ATOM    129  HG3APRO A  24      70.536   0.300 148.155  0.47 13.08           H
ATOM    130  HG3BPRO A  24      72.270   0.398 148.381  0.53 15.25           H
ATOM    131  HD2APRO A  24      72.688  -0.358 146.430  0.47 13.19           H
ATOM    132  HD2BPRO A  24      72.956  -0.250 146.104  0.53 14.89           H
ATOM    133  HD3APRO A  24      71.167  -0.840 146.297  0.47 13.19           H
ATOM    134  HD3BPRO A  24      71.480  -0.637 146.620  0.53 14.89           H
ATOM    135  N   LYS A  25      72.821   3.440 145.255  1.00  9.76           N
ANISOU  135  N   LYS A  25     1209   1607    893     58    -55    -61       N
ATOM    136  CA  LYS A  25      73.481   4.558 144.606  0.98 10.29           C
ANISOU  136  CA  LYS A  25     1156   1808    947   -180    -73    -58       C
ATOM    137  C   LYS A  25      74.681   3.969 143.855  0.97  9.53           C
ANISOU  137  C   LYS A  25     1189   1608    822   -145      7     70       C
ATOM    138  O   LYS A  25      75.156   2.857 144.142  0.86  9.04           O
ANISOU  138  O   LYS A  25     1035   1432    969    -12     64     27       O
ATOM    139  CB  LYS A  25      73.888   5.693 145.509  0.84  9.92           C
ANISOU  139  CB  LYS A  25     1082   1683   1006   -134     50     -9       C
ATOM    140  CG  LYS A  25      74.884   5.316 146.580  0.98 11.06           C
ANISOU  140  CG  LYS A  25     1411   1684   1108   -152   -113     45       C
ATOM    141  CD  LYS A  25      75.194   6.473 147.502  0.83 11.34           C
ANISOU  141  CD  LYS A  25     1385   1747   1174   -224   -158    167       C
ATOM    142  CE  LYS A  25      76.152   6.089 148.572  0.95 11.48           C
ANISOU  142  CE  LYS A  25     1344   1719   1299     -4    -95    166       C
ATOM    143  NZ  LYS A  25      76.444   7.127 149.544  0.77 12.98           N
ANISOU  143  NZ  LYS A  25     1855   1784   1292     35    182    391       N
ATOM    144  H   LYS A  25      73.332   2.754 145.352  1.00 11.71           H
ATOM    145  HA  LYS A  25      72.876   4.924 143.940  1.00 12.35           H
ATOM    146  HB2 LYS A  25      74.288   6.392 144.968  0.81 11.91           H
ATOM    147  HB3 LYS A  25      73.097   6.035 145.952  0.79 11.91           H
ATOM    148  HG2 LYS A  25      74.519   4.594 147.113  1.00 13.28           H
ATOM    149  HG3 LYS A  25      75.712   5.037 146.159  0.99 13.28           H
ATOM    150  HD2 LYS A  25      75.587   7.195 146.988  0.76 13.60           H
ATOM    151  HD3 LYS A  25      74.373   6.773 147.925  0.75 13.60           H
ATOM    152  HE2 LYS A  25      75.786   5.332 149.055  0.93 13.78           H
ATOM    153  HE3 LYS A  25      76.990   5.835 148.155  0.95 13.78           H
ATOM    154  HZ1 LYS A  25      76.797   7.835 149.136  0.80 15.58           H
ATOM    155  HZ2 LYS A  25      77.022   6.823 150.147  0.81 15.58           H
ATOM    156  HZ3 LYS A  25      75.696   7.376 149.957  0.80 15.58           H
ATOM    157  N   ASP A  26      75.160   4.729 142.891  1.00  9.82           N
ANISOU  157  N   ASP A  26     1135   1796    801    -44    -45     62       N
ATOM    158  CA  ASP A  26      76.253   4.269 142.031  0.97 10.25           C
ANISOU  158  CA  ASP A  26     1317   1689    891    -82   -123    -55       C
ATOM    159  C   ASP A  26      77.564   4.953 142.279  0.94  8.63           C
ANISOU  159  C   ASP A  26     1109   1395    776    213    -81     30       C
ATOM    160  O   ASP A  26      78.542   4.680 141.535  0.89  9.21           O
ANISOU  160  O   ASP A  26     1134   1477    890     72   -152    -31       O
ATOM    161  CB  ASP A  26      75.876   4.286 140.553  0.99 12.00           C
ANISOU  161  CB  ASP A  26     1712   1689   1158   -121   -228    228       C
ATOM    162  CG  ASP A  26      75.802   5.646 140.007  0.95 12.87           C
ANISOU  162  CG  ASP A  26     1624   1575   1691      0   -155     99       C
ATOM    163  OD1 ASP A  26      76.001   6.615 140.718  1.00 13.11           O
ANISOU  163  OD1 ASP A  26     1512   1823   1645    195   -246    -67       O
ATOM    164  OD2 ASP A  26      75.467   5.810 138.762  0.69 15.07           O
ANISOU  164  OD2 ASP A  26     2165   1430   2131    182    -40    197       O
ATOM    165  H   ASP A  26      74.875   5.519 142.708  1.00 11.79           H
ATOM    166  HA  ASP A  26      76.401   3.337 142.251  0.95 12.30           H
ATOM    167  HB2 ASP A  26      76.546   3.796 140.050  0.95 14.40           H
ATOM    168  HB3 ASP A  26      75.008   3.869 140.442  1.00 14.40           H
ATOM    169  N   LEU A  27      77.669   5.774 143.316  0.96  9.59           N
ANISOU  169  N   LEU A  27     1296   1479    870     72   -265    100       N
ATOM    170  CA  LEU A  27      78.876   6.512 143.634  1.00  9.82           C
ANISOU  170  CA  LEU A  27     1265   1492    975     99   -150     69       C
ATOM    171  C   LEU A  27      78.982   6.583 145.144  0.98  9.43           C
ANISOU  171  C   LEU A  27     1317   1434    833     29   -178     17       C
ATOM    172  O   LEU A  27      78.042   7.023 145.810  0.84 10.35           O
ANISOU  172  O   LEU A  27     1196   1562   1173    -93   -402    152       O
ATOM    173  CB  LEU A  27      78.853   7.918 143.062  0.94 11.01           C
ANISOU  173  CB  LEU A  27     1321   1723   1138    121      6    -29       C
ATOM    174  CG  LEU A  27      79.991   8.848 143.495  1.00 12.19           C
ANISOU  174  CG  LEU A  27     1436   2011   1185     30    215   -149       C
ATOM    175  CD1 LEU A  27      81.332   8.344 143.040  0.97 12.84           C
ANISOU  175  CD1 LEU A  27     1824   2030   1026    142    206   -241       C
ATOM    176  CD2 LEU A  27      79.739  10.250 142.957  0.84 14.14           C
ANISOU  176  CD2 LEU A  27     1617   2327   1430    190    339   -162       C
ATOM    177  H   LEU A  27      77.028   5.922 143.869  0.92 11.51           H
ATOM    178  HA  LEU A  27      79.651   6.044 143.287  1.00 11.79           H
ATOM    179  HB2 LEU A  27      78.888   7.852 142.094  0.88 13.21           H
ATOM    180  HB3 LEU A  27      78.020   8.340 143.325  0.92 13.21           H
ATOM    181  HG  LEU A  27      80.004   8.898 144.464  1.00 14.63           H
ATOM    182 HD11 LEU A  27      81.487   7.469 143.424  0.92 15.41           H
ATOM    183 HD12 LEU A  27      82.018   8.962 143.336  0.91 15.41           H
ATOM    184 HD13 LEU A  27      81.333   8.286 142.071  0.93 15.41           H
ATOM    185 HD21 LEU A  27      79.699  10.213 141.989  0.88 16.97           H
ATOM    186 HD22 LEU A  27      80.464  10.830 143.237  0.84 16.97           H
ATOM    187 HD23 LEU A  27      78.898  10.578 143.312  0.89 16.97           H
ATOM    188  N   TYR A  28      80.102   6.134 145.704  1.00  8.68           N
ANISOU  188  N   TYR A  28     1184   1435    679    -34   -108    -64       N
ATOM    189  CA  TYR A  28      80.418   6.258 147.128  1.00  8.70           C
ANISOU  189  CA  TYR A  28     1142   1463    700   -129   -115     24       C
ATOM    190  C   TYR A  28      81.650   7.103 147.280  1.00  8.62           C
ANISOU  190  C   TYR A  28     1138   1469    667    -80    -79    -23       C
ATOM    191  O   TYR A  28      82.694   6.781 146.700  0.98 10.52           O
ANISOU  191  O   TYR A  28     1378   1939    681   -355    -72     20       O
ATOM    192  CB  TYR A  28      80.686   4.896 147.792  0.99  9.13           C
ANISOU  192  CB  TYR A  28     1224   1486    760     61    -43    -66       C
ATOM    193  CG  TYR A  28      79.455   4.011 147.895  1.00  8.81           C
ANISOU  193  CG  TYR A  28     1200   1388    760     23     21    -45       C
ATOM    194  CD1 TYR A  28      78.867   3.444 146.784  0.93  8.70           C
ANISOU  194  CD1 TYR A  28     1157   1369    782    -19     57   -104       C
ATOM    195  CD2 TYR A  28      78.899   3.739 149.130  0.84  8.60           C
ANISOU  195  CD2 TYR A  28     1283   1181    804     12     47    -24       C
ATOM    196  CE1 TYR A  28      77.787   2.612 146.876  1.00  9.21           C
ANISOU  196  CE1 TYR A  28     1365   1316    820    106    -12      9       C
ATOM    197  CE2 TYR A  28      77.806   2.882 149.251  0.93  9.20           C
ANISOU  197  CE2 TYR A  28     1473   1179    844     70    -12    -12       C
ATOM    198  CZ  TYR A  28      77.245   2.328 148.146  0.94  9.01           C
ANISOU  198  CZ  TYR A  28     1270   1374    781    116    -43   -115       C
ATOM    199  OH  TYR A  28      76.182   1.447 148.264  0.94  9.87           O
ANISOU  199  OH  TYR A  28     1475   1547    730    120    -30   -151       O
ATOM    200  H   TYR A  28      80.722   5.736 145.261  1.00 10.41           H
ATOM    201  HA  TYR A  28      79.683   6.691 147.590  1.00 10.44           H
ATOM    202  HB2 TYR A  28      81.351   4.419 147.270  1.00 10.96           H
ATOM    203  HB3 TYR A  28      81.020   5.046 148.689  0.98 10.96           H
ATOM    204  HD1 TYR A  28      79.233   3.614 145.946  0.88 10.44           H
ATOM    205  HD2 TYR A  28      79.288   4.097 149.896  0.82 10.32           H
ATOM    206  HE1 TYR A  28      77.423   2.227 146.112  1.00 11.06           H
ATOM    207  HE2 TYR A  28      77.455   2.696 150.092  0.87 11.04           H
ATOM    208  HH  TYR A  28      75.960   1.372 149.071  0.00 11.85           H
ATOM    209  N   VAL A  29      81.567   8.132 148.106  1.00  9.14           N
ANISOU  209  N   VAL A  29     1149   1559    764    -52    -12     88       N
ATOM    210  CA  VAL A  29      82.705   8.961 148.491  1.00  9.85           C
ANISOU  210  CA  VAL A  29     1247   1652    844     -3    106     31       C
ATOM    211  C   VAL A  29      83.070   8.558 149.910  1.00 10.11           C
ANISOU  211  C   VAL A  29     1553   1470    819   -141    -37     93       C
ATOM    212  O   VAL A  29      82.236   8.649 150.825  0.95 11.65           O
ANISOU  212  O   VAL A  29     1696   1610   1121   -337   -224     55       O
ATOM    213  CB  VAL A  29      82.373  10.461 148.363  1.00 11.91           C
ANISOU  213  CB  VAL A  29     1362   2127   1035     38    213     13       C
ATOM    214  CG1 VAL A  29      83.539  11.275 148.861  0.95 13.90           C
ANISOU  214  CG1 VAL A  29     1924   2353   1005     74    344    -34       C
ATOM    215  CG2 VAL A  29      81.956  10.801 146.953  0.86 13.00           C
ANISOU  215  CG2 VAL A  29     1525   2213   1201    390    175    -37       C
ATOM    216  H   VAL A  29      80.830   8.384 148.473  1.00 10.97           H
ATOM    217  HA  VAL A  29      83.458   8.764 147.913  1.00 11.82           H
ATOM    218  HB  VAL A  29      81.618  10.656 148.941  1.00 14.29           H
ATOM    219 HG11 VAL A  29      83.704  11.053 149.792  0.96 16.68           H
ATOM    220 HG12 VAL A  29      83.325  12.217 148.778  0.93 16.68           H
ATOM    221 HG13 VAL A  29      84.322  11.064 148.327  0.98 16.68           H
ATOM    222 HG21 VAL A  29      82.683  10.585 146.349  0.84 15.60           H
ATOM    223 HG22 VAL A  29      81.753  11.749 146.905  0.79 15.60           H
ATOM    224 HG23 VAL A  29      81.169  10.282 146.724  0.83 15.60           H
ATOM    225  N   VAL A  30      84.266   8.057 150.087  1.00  9.34           N
ANISOU  225  N   VAL A  30     1481   1380    687    -81    -46     52       N
ATOM    226  CA  VAL A  30      84.672   7.439 151.348  1.00 11.00           C
ANISOU  226  CA  VAL A  30     1942   1493    744     42    -85    -18       C
ATOM    227  C   VAL A  30      85.959   8.051 151.843  1.00 10.27           C
ANISOU  227  C   VAL A  30     1833   1318    751    -91   -168    -28       C
ATOM    228  O   VAL A  30      86.790   8.495 151.062  1.00 11.67           O
ANISOU  228  O   VAL A  30     2403   1381    649   -156    109     14       O
ATOM    229  CB  VAL A  30      84.763   5.930 151.231  1.00 15.12           C
ANISOU  229  CB  VAL A  30     2489   2360    898    971     66    235       C
ATOM    230  CG1 VAL A  30      83.538   5.301 150.621  1.00 17.92           C
ANISOU  230  CG1 VAL A  30     2785   2933   1092   1088    377    307       C
ATOM    231  CG2 VAL A  30      85.852   5.545 150.448  1.00 16.57           C
ANISOU  231  CG2 VAL A  30     2875   2317   1103    915      9     70       C
ATOM    232  H   VAL A  30      84.881   8.056 149.485  1.00 11.21           H
ATOM    233  HA  VAL A  30      83.991   7.632 152.012  1.00 13.20           H
ATOM    234  HB  VAL A  30      84.883   5.551 152.117  1.00 18.15           H
ATOM    235 HG11 VAL A  30      82.768   5.509 151.174  1.00 21.51           H
ATOM    236 HG12 VAL A  30      83.665   4.341 150.578  1.00 21.51           H
ATOM    237 HG13 VAL A  30      83.413   5.659 149.728  1.00 21.51           H
ATOM    238 HG21 VAL A  30      85.749   5.921 149.560  1.00 19.88           H
ATOM    239 HG22 VAL A  30      85.877   4.576 150.396  1.00 19.88           H
ATOM    240 HG23 VAL A  30      86.667   5.876 150.857  1.00 19.88           H
ATOM    241  N   GLU A  31      86.153   8.071 153.153  1.00 11.26           N
ANISOU  241  N   GLU A  31     2042   1353    884   -116   -189     36       N
ATOM    242  CA  GLU A  31      87.375   8.611 153.721  1.00 11.65           C
ANISOU  242  CA  GLU A  31     2158   1404    864   -201     -9     35       C
ATOM    243  C   GLU A  31      88.476   7.558 153.749  1.00 10.70           C
ANISOU  243  C   GLU A  31     2038   1292    734    -48   -160     57       C
ATOM    244  O   GLU A  31      88.269   6.405 154.136  1.00 11.74           O
ANISOU  244  O   GLU A  31     2165   1500    796    -18    -50    102       O
ATOM    245  CB  GLU A  31      87.104   9.110 155.137  0.99 13.38           C
ANISOU  245  CB  GLU A  31     2139   1544   1399   -344   -179    118       C
ATOM    246  CG  GLU A  31      86.001  10.167 155.246  0.95 16.20           C
ANISOU  246  CG  GLU A  31     2253   2145   1758   -420    -88    120       C
ATOM    247  CD  GLU A  31      86.239  11.367 154.370  0.98 19.55           C
ANISOU  247  CD  GLU A  31     2676   2660   2092   -416     36    -33       C
ATOM    248  OE1 GLU A  31      87.320  11.959 154.406  0.95 20.82           O
ANISOU  248  OE1 GLU A  31     2741   2993   2175   -439    319   -268       O
ATOM    249  OE2 GLU A  31      85.397  11.705 153.553  0.75 21.05           O
ANISOU  249  OE2 GLU A  31     2789   2885   2325     55   -203   -107       O
ATOM    250  H   GLU A  31      85.591   7.777 153.734  1.00 13.51           H
ATOM    251  HA  GLU A  31      87.679   9.359 153.184  1.00 13.98           H
ATOM    252  HB2 GLU A  31      86.842   8.355 155.686  0.92 16.05           H
ATOM    253  HB3 GLU A  31      87.920   9.501 155.488  0.97 16.05           H
ATOM    254  HG2 GLU A  31      85.156   9.769 154.983  0.96 19.44           H
ATOM    255  HG3 GLU A  31      85.950  10.475 156.165  0.93 19.44           H
ATOM    256  N   TYR A  32      89.693   7.973 153.428  0.93 10.46           N
ANISOU  256  N   TYR A  32     1902   1368    703     51   -101     91       N
ATOM    257  CA  TYR A  32      90.878   7.107 153.568  0.95 10.58           C
ANISOU  257  CA  TYR A  32     1882   1439    698     55     61     23       C
ATOM    258  C   TYR A  32      90.917   6.544 154.999  0.92 11.23           C
ANISOU  258  C   TYR A  32     2163   1488    617     23     62    152       C
ATOM    259  O   TYR A  32      90.721   7.287 155.961  0.98 12.07           O
ANISOU  259  O   TYR A  32     2247   1526    814    -82    125    129       O
ATOM    260  CB  TYR A  32      92.134   7.953 153.321  0.98 11.10           C
ANISOU  260  CB  TYR A  32     2020   1485    711     31   -122     90       C
ATOM    261  CG  TYR A  32      93.432   7.201 153.505  1.00 11.00           C
ANISOU  261  CG  TYR A  32     2021   1549    608     30    129     -3       C
ATOM    262  CD1 TYR A  32      94.018   6.472 152.479  0.99 11.21           C
ANISOU  262  CD1 TYR A  32     1941   1597    721     82     32   -165       C
ATOM    263  CD2 TYR A  32      94.088   7.222 154.713  0.90 11.66           C
ANISOU  263  CD2 TYR A  32     1973   1677    779    -31     56    240       C
ATOM    264  CE1 TYR A  32      95.176   5.783 152.665  0.97 12.02           C
ANISOU  264  CE1 TYR A  32     1955   1874    739     11      3   -187       C
ATOM    265  CE2 TYR A  32      95.253   6.524 154.886  0.91 12.44           C
ANISOU  265  CE2 TYR A  32     1976   1849    901     81    -53    207       C
ATOM    266  CZ  TYR A  32      95.788   5.798 153.869  1.00 12.32           C
ANISOU  266  CZ  TYR A  32     1821   2123    739     41    -28    -78       C
ATOM    267  OH  TYR A  32      96.936   5.079 154.089  0.94 14.95           O
ANISOU  267  OH  TYR A  32     2066   2524   1090    282   -163    -74       O
ATOM    268  H   TYR A  32      89.870   8.756 153.121  0.90 12.55           H
ATOM    269  HA  TYR A  32      90.846   6.375 152.932  0.95 12.69           H
ATOM    270  HB2 TYR A  32      92.111   8.284 152.409  0.99 13.32           H
ATOM    271  HB3 TYR A  32      92.133   8.698 153.940  1.00 13.32           H
ATOM    272  HD1 TYR A  32      93.596   6.436 151.651  0.93 13.45           H
ATOM    273  HD2 TYR A  32      93.727   7.697 155.426  0.96 13.99           H
ATOM    274  HE1 TYR A  32      95.536   5.283 151.968  0.89 14.43           H
ATOM    275  HE2 TYR A  32      95.673   6.529 155.715  0.90 14.93           H
ATOM    276  HH  TYR A  32      97.156   4.671 153.389  0.00 17.94           H
ATOM    277  N   GLY A  33      91.158   5.239 155.138  1.00 11.96           N
ANISOU  277  N   GLY A  33     2227   1655    661    177    152     84       N
ATOM    278  CA  GLY A  33      91.275   4.600 156.461  0.91 13.59           C
ANISOU  278  CA  GLY A  33     2636   1638    891    572     64     67       C
ATOM    279  C   GLY A  33      89.966   4.189 157.086  0.93 14.32           C
ANISOU  279  C   GLY A  33     2933   1604    903    419    403    170       C
ATOM    280  O   GLY A  33      89.972   3.529 158.117  0.80 16.90           O
ANISOU  280  O   GLY A  33     3786   1544   1090    850    329    158       O
ATOM    281  H   GLY A  33      91.259   4.694 154.480  0.93 14.35           H
ATOM    282  HA2 GLY A  33      91.829   3.808 156.380  0.95 16.31           H
ATOM    283  HA3 GLY A  33      91.717   5.213 157.070  0.91 16.31           H
ATOM    284  N   SER A  34      88.836   4.533 156.501  1.00 12.80           N
ANISOU  284  N   SER A  34     2548   1464    849    142    285    103       N
ATOM    285  CA  SER A  34      87.540   4.129 156.970  0.93 11.67           C
ANISOU  285  CA  SER A  34     2189   1371    874    -95    218     18       C
ATOM    286  C   SER A  34      87.224   2.706 156.502  1.00 10.91           C
ANISOU  286  C   SER A  34     1965   1305    876     -9     93    112       C
ATOM    287  O   SER A  34      87.954   2.094 155.765  1.00 13.25           O
ANISOU  287  O   SER A  34     2106   2038    889   -172    148    -95       O
ATOM    288  CB  SER A  34      86.481   5.096 156.494  0.80 12.00           C
ANISOU  288  CB  SER A  34     1911   1703    943   -270    166    -89       C
ATOM    289  OG  SER A  34      86.203   4.949 155.087  0.86 12.50           O
ANISOU  289  OG  SER A  34     2005   1697   1047     10    -68   -104       O
ATOM    290  H   SER A  34      88.800   5.024 155.797  1.00 15.35           H
ATOM    291  HA  SER A  34      87.536   4.134 157.938  0.86 14.00           H
ATOM    292  HB2 SER A  34      85.664   4.934 156.993  0.86 14.39           H
ATOM    293  HB3 SER A  34      86.790   6.000 156.658  0.83 14.39           H
ATOM    294  HG  SER A  34      85.613   5.498 154.852  0.00 15.00           H
ATOM    295  N   ASN A  35      86.082   2.211 156.934  1.00 11.21           N
ANISOU  295  N   ASN A  35     1961   1431    866   -174    176    124       N
ATOM    296  CA  ASN A  35      85.497   0.997 156.401  1.00 11.71           C
ANISOU  296  CA  ASN A  35     2015   1555    881    -93    134    199       C
ATOM    297  C   ASN A  35      84.331   1.383 155.505  0.97 11.69           C
ANISOU  297  C   ASN A  35     1735   1796    911    -84    168    284       C
ATOM    298  O   ASN A  35      83.554   2.298 155.837  0.78 13.69           O
ANISOU  298  O   ASN A  35     1882   2024   1298   -351   -154    697       O
ATOM    299  CB  ASN A  35      84.992   0.129 157.549  1.00 12.87           C
ANISOU  299  CB  ASN A  35     2295   1680    915   -139    298    -17       C
ATOM    300  CG  ASN A  35      86.119  -0.279 158.503  0.85 14.63           C
ANISOU  300  CG  ASN A  35     2739   1467   1354    132      6    101       C
ATOM    301  OD1 ASN A  35      87.284  -0.271 158.179  0.85 13.10           O
ANISOU  301  OD1 ASN A  35     2100   1564   1313    205    264    291       O
ATOM    302  ND2 ASN A  35      85.744  -0.585 159.742  0.59 17.10           N
ANISOU  302  ND2 ASN A  35     3200   1399   1900    -47   -315   -212       N
ATOM    303  H   ASN A  35      85.611   2.572 157.557  1.00 13.45           H
ATOM    304  HA  ASN A  35      86.154   0.503 155.884  1.00 14.06           H
ATOM    305  HB2 ASN A  35      84.332   0.625 158.057  1.00 15.44           H
ATOM    306  HB3 ASN A  35      84.596  -0.679 157.187  1.00 15.44           H
ATOM    307 HD21 ASN A  35      86.333  -0.821 160.321  0.00 20.52           H
ATOM    308 HD22 ASN A  35      84.915  -0.547 159.962  0.00 20.52           H
ATOM    309  N   MET A  36      84.195   0.728 154.360  1.00 10.65           N
ANISOU  309  N   MET A  36     1758   1411    877    140    325    248       N
ATOM    310  CA  MET A  36      83.083   1.023 153.465  1.00 11.24           C
ANISOU  310  CA  MET A  36     1915   1463    893     96    418    142       C
ATOM    311  C   MET A  36      82.286  -0.237 153.221  1.00  9.96           C
ANISOU  311  C   MET A  36     1600   1240    944    100    314    202       C
ATOM    312  O   MET A  36      82.825  -1.341 153.184  1.00 10.22           O
ANISOU  312  O   MET A  36     1468   1551    864    125    189     91       O
ATOM    313  CB  MET A  36      83.514   1.620 152.162  1.00 12.62           C
ANISOU  313  CB  MET A  36     2171   1587   1039    165    329    -14       C
ATOM    314  CG  MET A  36      84.243   0.713 151.254  1.00 13.45           C
ANISOU  314  CG  MET A  36     1916   2013   1179     27    144   -281       C
ATOM    315  SD  MET A  36      84.697   1.586 149.768  1.00 13.91           S
ANISOU  315  SD  MET A  36     2051   1785   1451     33    214   -336       S
ATOM    316  CE  MET A  36      85.709   0.319 149.169  1.00 15.51           C
ANISOU  316  CE  MET A  36     1942   2196   1756    290     91   -819       C
ATOM    317  H   MET A  36      84.727   0.113 154.080  0.87 12.78           H
ATOM    318  HA  MET A  36      82.505   1.671 153.900  1.00 13.49           H
ATOM    319  HB2 MET A  36      82.725   1.930 151.691  1.00 15.15           H
ATOM    320  HB3 MET A  36      84.096   2.374 152.349  1.00 15.15           H
ATOM    321  HG2 MET A  36      85.051   0.398 151.688  1.00 16.13           H
ATOM    322  HG3 MET A  36      83.672  -0.034 151.013  1.00 16.13           H
ATOM    323  HE1 MET A  36      86.420   0.154 149.807  1.00 18.61           H
ATOM    324  HE2 MET A  36      86.086   0.592 148.317  1.00 18.61           H
ATOM    325  HE3 MET A  36      85.176  -0.483 149.052  1.00 18.61           H
ATOM    326  N   THR A  37      80.970  -0.057 153.019  0.99  9.45           N
ANISOU  326  N   THR A  37     1376   1304    913     39    249    201       N
ATOM    327  CA  THR A  37      80.068  -1.117 152.631  1.00  9.22           C
ANISOU  327  CA  THR A  37     1287   1206   1010     40    160    223       C
ATOM    328  C   THR A  37      79.338  -0.647 151.374  1.00  8.90           C
ANISOU  328  C   THR A  37     1174   1178   1028     85     36    115       C
ATOM    329  O   THR A  37      78.620   0.369 151.425  1.00 11.39           O
ANISOU  329  O   THR A  37     1315   1319   1693     38     58    244       O
ATOM    330  CB  THR A  37      79.085  -1.515 153.734  1.00 10.27           C
ANISOU  330  CB  THR A  37     1588   1171   1144      8     -8    109       C
ATOM    331  OG1 THR A  37      79.825  -1.911 154.868  1.00 12.75           O
ANISOU  331  OG1 THR A  37     2233   1210   1401    100    -11    143       O
ATOM    332  CG2 THR A  37      78.208  -2.653 153.307  0.92 11.18           C
ANISOU  332  CG2 THR A  37     1885   1383    979     81     37    -75       C
ATOM    333  H   THR A  37      80.578   0.704 153.110  0.90 11.34           H
ATOM    334  HA  THR A  37      80.586  -1.903 152.399  1.00 11.06           H
ATOM    335  HB  THR A  37      78.523  -0.758 153.959  1.00 12.33           H
ATOM    336  HG1 THR A  37      79.302  -2.135 155.487  0.00 15.30           H
ATOM    337 HG21 THR A  37      77.695  -2.401 152.524  0.85 13.41           H
ATOM    338 HG22 THR A  37      77.595  -2.886 154.023  0.84 13.41           H
ATOM    339 HG23 THR A  37      78.751  -3.428 153.093  0.81 13.41           H
ATOM    340  N   ILE A  38      79.505  -1.345 150.261  1.00  7.92           N
ANISOU  340  N   ILE A  38     1173   1079    756     60     83    171       N
ATOM    341  CA  ILE A  38      78.823  -1.040 149.011  1.00  7.93           C
ANISOU  341  CA  ILE A  38     1214   1152    649    129      5    113       C
ATOM    342  C   ILE A  38      77.857  -2.163 148.704  0.92  6.96           C
ANISOU  342  C   ILE A  38     1070   1013    560    158     37     42       C
ATOM    343  O   ILE A  38      78.100  -3.323 149.002  0.96  8.49           O
ANISOU  343  O   ILE A  38     1281   1240    707    234     67    -18       O
ATOM    344  CB  ILE A  38      79.821  -0.702 147.881  0.91  8.66           C
ANISOU  344  CB  ILE A  38     1454   1211    627    -23    -87     39       C
ATOM    345  CG1 ILE A  38      80.670  -1.847 147.483  0.83  8.30           C
ANISOU  345  CG1 ILE A  38     1350   1121    683    -30    102    -58       C
ATOM    346  CG2 ILE A  38      80.654   0.521 148.271  0.88  9.21           C
ANISOU  346  CG2 ILE A  38     1329   1440    729      6     23    -55       C
ATOM    347  CD1 ILE A  38      81.564  -1.563 146.243  0.67  8.50           C
ANISOU  347  CD1 ILE A  38     1275   1173    781   -221     81   -129       C
ATOM    348  H   ILE A  38      80.028  -2.026 150.203  0.97  9.50           H
ATOM    349  HA  ILE A  38      78.288  -0.244 149.155  1.00  9.52           H
ATOM    350  HB  ILE A  38      79.296  -0.452 147.103  0.94 10.40           H
ATOM    351 HG12 ILE A  38      81.252  -2.076 148.224  0.96  9.96           H
ATOM    352 HG13 ILE A  38      80.098  -2.601 147.270  0.91  9.96           H
ATOM    353 HG21 ILE A  38      80.061   1.275 148.415  0.96 11.05           H
ATOM    354 HG22 ILE A  38      81.274   0.721 147.553  0.91 11.05           H
ATOM    355 HG23 ILE A  38      81.143   0.323 149.085  0.97 11.05           H
ATOM    356 HD11 ILE A  38      80.996  -1.343 145.489  0.70 10.20           H
ATOM    357 HD12 ILE A  38      82.088  -2.354 146.045  0.60 10.20           H
ATOM    358 HD13 ILE A  38      82.152  -0.818 146.444  0.70 10.20           H
ATOM    359  N   GLU A  39      76.705  -1.817 148.123  0.91  7.60           N
ANISOU  359  N   GLU A  39     1142   1149    598    201    119     45       N
ATOM    360  CA  GLU A  39      75.587  -2.738 148.047  0.90  7.63           C
ANISOU  360  CA  GLU A  39     1211   1103    585    153    100     53       C
ATOM    361  C   GLU A  39      75.019  -2.883 146.658  0.85  7.32           C
ANISOU  361  C   GLU A  39     1087   1169    524    114     37    -40       C
ATOM    362  O   GLU A  39      74.884  -1.916 145.888  0.91  7.99           O
ANISOU  362  O   GLU A  39     1241   1152    643    161    122     14       O
ATOM    363  CB  GLU A  39      74.436  -2.242 148.959  0.98  8.74           C
ANISOU  363  CB  GLU A  39     1352   1240    730     17     80     16       C
ATOM    364  CG  GLU A  39      74.783  -2.184 150.409  0.90  9.30           C
ANISOU  364  CG  GLU A  39     1415   1227    892    122    125     17       C
ATOM    365  CD  GLU A  39      73.670  -1.624 151.283  0.91 10.23           C
ANISOU  365  CD  GLU A  39     1443   1385   1057    -76    209   -107       C
ATOM    366  OE1 GLU A  39      73.383  -2.194 152.361  0.72 11.32           O
ANISOU  366  OE1 GLU A  39     1623   1392   1287   -118    159   -220       O
ATOM    367  OE2 GLU A  39      73.018  -0.614 150.869  0.81 10.62           O
ANISOU  367  OE2 GLU A  39     1368   1501   1168    -27    136    -81       O
ATOM    368  H   GLU A  39      76.554  -1.050 147.767  0.93  9.12           H
ATOM    369  HA  GLU A  39      75.868  -3.613 148.355  0.81  9.15           H
ATOM    370  HB2 GLU A  39      74.183  -1.349 148.680  0.97 10.49           H
ATOM    371  HB3 GLU A  39      73.680  -2.843 148.859  0.90 10.49           H
ATOM    372  HG2 GLU A  39      74.981  -3.082 150.719  0.84 11.16           H
ATOM    373  HG3 GLU A  39      75.563  -1.618 150.522  0.90 11.16           H
ATOM    374  N   CYS A  40      74.605  -4.097 146.336  1.00  6.68           N
ANISOU  374  N   CYS A  40     1103    908    526    275    214     95       N
ATOM    375  CA  CYS A  40      73.771  -4.443 145.182  1.00  5.95           C
ANISOU  375  CA  CYS A  40      943    810    508    203    115     16       C
ATOM    376  C   CYS A  40      72.598  -5.272 145.672  1.00  6.71           C
ANISOU  376  C   CYS A  40     1218    787    545    168    205     90       C
ATOM    377  O   CYS A  40      72.779  -6.192 146.442  1.00  8.41           O
ANISOU  377  O   CYS A  40     1545    942    709    382    -73   -139       O
ATOM    378  CB  CYS A  40      74.528  -5.209 144.130  1.00  5.86           C
ANISOU  378  CB  CYS A  40     1147    766    315     55    133    -12       C
ATOM    379  SG  CYS A  40      75.734  -4.134 143.283  1.00  5.61           S
ANISOU  379  SG  CYS A  40      933    830    369     83     87     -3       S
ATOM    380  H   CYS A  40      74.807  -4.789 146.804  1.00  8.01           H
ATOM    381  HA  CYS A  40      73.425  -3.631 144.780  1.00  7.14           H
ATOM    382  HB2 CYS A  40      75.010  -5.939 144.548  1.00  7.04           H
ATOM    383  HB3 CYS A  40      73.905  -5.550 143.469  1.00  7.04           H
ATOM    384  N   LYS A  41      71.408  -4.969 145.231  1.00 10.09           N
ANISOU  384  N   LYS A  41     1697   1453    685    393    123    123       N
ATOM    385  CA  LYS A  41      70.216  -5.643 145.651  1.00 10.26           C
ANISOU  385  CA  LYS A  41     1621   1572    703    247     24    125       C
ATOM    386  C   LYS A  41      69.705  -6.541 144.537  1.00  9.91           C
ANISOU  386  C   LYS A  41     1561   1447    758    243     58    197       C
ATOM    387  O   LYS A  41      69.853  -6.231 143.351  1.00 11.55           O
ANISOU  387  O   LYS A  41     2013   1417    957    324    298    148       O
ATOM    388  CB  LYS A  41      69.113  -4.648 146.085  1.00 12.45           C
ANISOU  388  CB  LYS A  41     1876   1833   1021    -19    147     66       C
ATOM    389  CG  LYS A  41      69.449  -3.496 147.035  1.00 16.16           C
ANISOU  389  CG  LYS A  41     2686   2158   1297    -80    120    115       C
ATOM    390  CD  LYS A  41      70.033  -3.911 148.294  1.00 16.80           C
ANISOU  390  CD  LYS A  41     2555   2363   1467    602     -3     45       C
ATOM    391  CE  LYS A  41      70.368  -2.732 149.253  1.00 17.54           C
ANISOU  391  CE  LYS A  41     2539   2469   1657    498    179    428       C
ATOM    392  NZ  LYS A  41      69.190  -1.947 149.811  1.00 18.99           N
ANISOU  392  NZ  LYS A  41     2698   2718   1800    991    146    499       N
ATOM    393  H   LYS A  41      71.246  -4.322 144.689  1.00 12.11           H
ATOM    394  HA  LYS A  41      70.425  -6.206 146.414  1.00 12.31           H
ATOM    395  HB2 LYS A  41      68.755  -4.245 145.280  1.00 14.94           H
ATOM    396  HB3 LYS A  41      68.412  -5.162 146.514  1.00 14.94           H
ATOM    397  HG2 LYS A  41      70.082  -2.907 146.597  1.00 19.40           H
ATOM    398  HG3 LYS A  41      68.633  -3.011 147.234  1.00 19.40           H
ATOM    399  HD2 LYS A  41      69.407  -4.493 148.751  1.00 20.16           H
ATOM    400  HD3 LYS A  41      70.857  -4.389 148.114  1.00 20.16           H
ATOM    401  HE2 LYS A  41      70.860  -3.087 150.008  1.00 21.05           H
ATOM    402  HE3 LYS A  41      70.930  -2.102 148.773  1.00 21.05           H
ATOM    403  HZ1 LYS A  41      68.723  -1.585 149.146  1.00 22.79           H
ATOM    404  HZ2 LYS A  41      69.483  -1.299 150.345  1.00 22.79           H
ATOM    405  HZ3 LYS A  41      68.659  -2.488 150.277  1.00 22.79           H
ATOM    406  N   PHE A  42      69.067  -7.632 144.914  1.00 10.11           N
ANISOU  406  N   PHE A  42     1764   1451    626     95    116     95       N
ATOM    407  CA  PHE A  42      68.523  -8.587 143.963  1.00 10.48           C
ANISOU  407  CA  PHE A  42     1874   1460    648     -4     97    148       C
ATOM    408  C   PHE A  42      67.224  -9.134 144.513  1.00 10.09           C
ANISOU  408  C   PHE A  42     1478   1621    733     74     49    137       C
ATOM    409  O   PHE A  42      66.980  -9.096 145.729  0.95 10.98           O
ANISOU  409  O   PHE A  42     1925   1532    715      1     55    113       O
ATOM    410  CB  PHE A  42      69.542  -9.722 143.663  0.99 10.91           C
ANISOU  410  CB  PHE A  42     1854   1581    710   -291     44     89       C
ATOM    411  CG  PHE A  42      69.928 -10.584 144.840  1.00 10.24           C
ANISOU  411  CG  PHE A  42     1531   1496    864    -71    -36     19       C
ATOM    412  CD1 PHE A  42      70.905 -10.178 145.753  1.00 10.31           C
ANISOU  412  CD1 PHE A  42     1430   1591    897   -248    -76     -4       C
ATOM    413  CD2 PHE A  42      69.331 -11.823 145.015  0.94 10.74           C
ANISOU  413  CD2 PHE A  42     1453   1714    915    -41     18    -33       C
ATOM    414  CE1 PHE A  42      71.206 -10.997 146.798  0.99 10.68           C
ANISOU  414  CE1 PHE A  42     1337   1586   1136    -61   -123    141       C
ATOM    415  CE2 PHE A  42      69.671 -12.637 146.070  0.85 10.49           C
ANISOU  415  CE2 PHE A  42     1217   1745   1024    -63     66   -117       C
ATOM    416  CZ  PHE A  42      70.634 -12.197 146.972  0.93 10.81           C
ANISOU  416  CZ  PHE A  42     1212   1686   1210     28    -22    -79       C
ATOM    417  H   PHE A  42      68.931  -7.849 145.735  1.00 12.13           H
ATOM    418  HA  PHE A  42      68.329  -8.130 143.130  1.00 12.58           H
ATOM    419  HB2 PHE A  42      69.161 -10.306 142.989  1.00 13.09           H
ATOM    420  HB3 PHE A  42      70.356  -9.319 143.319  0.96 13.09           H
ATOM    421  HD1 PHE A  42      71.320  -9.350 145.663  1.00 12.37           H
ATOM    422  HD2 PHE A  42      68.686 -12.107 144.407  0.90 12.89           H
ATOM    423  HE1 PHE A  42      71.855 -10.722 147.406  0.98 12.82           H
ATOM    424  HE2 PHE A  42      69.259 -13.463 146.183  0.84 12.59           H
ATOM    425  HZ  PHE A  42      70.875 -12.729 147.695  0.94 12.97           H
ATOM    426  N   PRO A  43      66.347  -9.650 143.658  0.96 10.09           N
ANISOU  426  N   PRO A  43     1435   1700    699      2     37    253       N
ATOM    427  CA  PRO A  43      65.012 -10.027 144.116  1.00 10.98           C
ANISOU  427  CA  PRO A  43     1430   1989    753   -103    -48    227       C
ATOM    428  C   PRO A  43      65.046 -11.378 144.810  1.00 11.10           C
ANISOU  428  C   PRO A  43     1388   2148    682    -92     45    157       C
ATOM    429  O   PRO A  43      65.512 -12.369 144.247  0.88 11.61           O
ANISOU  429  O   PRO A  43     1307   2225    879   -207     66    108       O
ATOM    430  CB  PRO A  43      64.204 -10.054 142.816  0.89 11.83           C
ANISOU  430  CB  PRO A  43     1664   1984    845    -45    -90    365       C
ATOM    431  CG  PRO A  43      65.189 -10.378 141.774  0.89 12.72           C
ANISOU  431  CG  PRO A  43     2165   1862    805     34     39    277       C
ATOM    432  CD  PRO A  43      66.415  -9.610 142.179  0.97 11.68           C
ANISOU  432  CD  PRO A  43     1934   1671    833   -129    126    292       C
ATOM    433  HA  PRO A  43      64.651  -9.355 144.715  1.00 13.18           H
ATOM    434  HB2 PRO A  43      63.519 -10.740 142.869  0.94 14.19           H
ATOM    435  HB3 PRO A  43      63.808  -9.182 142.657  0.94 14.19           H
ATOM    436  HG2 PRO A  43      65.363 -11.332 141.769  0.86 15.26           H
ATOM    437  HG3 PRO A  43      64.865 -10.081 140.909  0.88 15.26           H
ATOM    438  HD2 PRO A  43      67.216 -10.055 141.864  0.94 14.01           H
ATOM    439  HD3 PRO A  43      66.364  -8.695 141.861  1.00 14.01           H
ATOM    440  N   VAL A  44      64.428 -11.426 145.978  1.00 12.31           N
ANISOU  440  N   VAL A  44     1486   2281    910   -273     88   -154       N
ATOM    441  CA  VAL A  44      64.241 -12.654 146.761  1.00 13.67           C
ANISOU  441  CA  VAL A  44     1660   2466   1067   -100    -15   -331       C
ATOM    442  C   VAL A  44      62.780 -12.652 147.205  1.00 16.06           C
ANISOU  442  C   VAL A  44     1864   2942   1296   -174    -38   -482       C
ATOM    443  O   VAL A  44      62.310 -11.723 147.849  0.82 15.46           O
ANISOU  443  O   VAL A  44     1620   2809   1444   -387    -57   -603       O
ATOM    444  CB  VAL A  44      65.201 -12.709 147.957  1.00 15.67           C
ANISOU  444  CB  VAL A  44     2077   2672   1203      2    -94   -398       C
ATOM    445  CG1 VAL A  44      64.914 -13.974 148.797  0.63 17.63           C
ANISOU  445  CG1 VAL A  44     2679   2747   1274    201   -123   -507       C
ATOM    446  CG2 VAL A  44      66.642 -12.688 147.510  1.00 15.82           C
ANISOU  446  CG2 VAL A  44     2080   2681   1251    162    152   -105       C
ATOM    447  H   VAL A  44      64.093 -10.732 146.361  1.00 14.77           H
ATOM    448  HA  VAL A  44      64.395 -13.428 146.199  1.00 16.40           H
ATOM    449  HB  VAL A  44      65.050 -11.934 148.519  1.00 18.80           H
ATOM    450 HG11 VAL A  44      63.998 -13.940 149.117  0.70 21.16           H
ATOM    451 HG12 VAL A  44      65.527 -13.999 149.549  0.72 21.16           H
ATOM    452 HG13 VAL A  44      65.040 -14.759 148.241  0.72 21.16           H
ATOM    453 HG21 VAL A  44      66.807 -13.457 146.943  1.00 18.99           H
ATOM    454 HG22 VAL A  44      67.215 -12.725 148.293  1.00 18.99           H
ATOM    455 HG23 VAL A  44      66.808 -11.871 147.016  1.00 18.99           H
ATOM    456  N   GLU A  45      62.038 -13.672 146.821  0.95 20.29           N
ANISOU  456  N   GLU A  45     2328   3732   1648   -866     94   -768       N
ATOM    457  CA  GLU A  45      60.587 -13.524 147.024  0.62 26.11           C
ANISOU  457  CA  GLU A  45     3463   4209   2248   -928    -16   -727       C
ATOM    458  C   GLU A  45      60.163 -13.855 148.445  0.50 28.70           C
ANISOU  458  C   GLU A  45     4203   4340   2361   -445    -98   -539       C
ATOM    459  O   GLU A  45      59.396 -13.107 149.070  0.45 29.30           O
ANISOU  459  O   GLU A  45     4485   4268   2381   -432   -129   -638       O
ATOM    460  CB  GLU A  45      59.792 -14.316 145.988  1.00 30.23           C
ANISOU  460  CB  GLU A  45     3974   4684   2827  -1106    188   -774       C
ATOM    461  CG  GLU A  45      60.118 -13.928 144.571  0.68 34.22           C
ANISOU  461  CG  GLU A  45     4292   5209   3502   -956    317   -732       C
ATOM    462  CD  GLU A  45      59.679 -12.528 144.216  0.76 36.78           C
ANISOU  462  CD  GLU A  45     4410   5561   4002   -771    348   -702       C
ATOM    463  OE1 GLU A  45      59.501 -12.277 143.002  0.42 37.81           O
ANISOU  463  OE1 GLU A  45     4485   5761   4118   -656    347   -748       O
ATOM    464  H   GLU A  45      62.308 -14.408 146.469  0.92 24.34           H
ATOM    465  HA  GLU A  45      60.368 -12.590 146.883  0.72 31.33           H
ATOM    466  HB2 GLU A  45      59.991 -15.260 146.094  0.92 36.27           H
ATOM    467  HB3 GLU A  45      58.846 -14.158 146.132  0.95 36.27           H
ATOM    468  HG2 GLU A  45      61.078 -13.981 144.443  0.74 41.07           H
ATOM    469  HG3 GLU A  45      59.672 -14.542 143.966  0.77 41.07           H
ATOM    470  N   LYS A  46      60.633 -14.972 148.953  0.82 29.71           N
ANISOU  470  N   LYS A  46     4466   4492   2330    -12   -306   -348       N
ATOM    471  CA  LYS A  46      60.385 -15.392 150.328  0.94 29.83           C
ANISOU  471  CA  LYS A  46     4696   4542   2097   -222   -692   -426       C
ATOM    472  C   LYS A  46      61.717 -15.825 150.924  1.00 28.68           C
ANISOU  472  C   LYS A  46     5005   4059   1836   -558   -806   -343       C
ATOM    473  O   LYS A  46      62.573 -14.946 151.070  0.68 29.24           O
ANISOU  473  O   LYS A  46     5199   4207   1704   -569   -901   -257       O
ATOM    474  CB  LYS A  46      59.333 -16.484 150.389  1.00 32.97           C
ANISOU  474  CB  LYS A  46     5173   5024   2331    108   -654   -309       C
ATOM    475  CG  LYS A  46      57.953 -15.978 150.063  1.00 34.46           C
ANISOU  475  CG  LYS A  46     5338   5280   2473    198   -621   -160       C
ATOM    476  CE  LYS A  46      55.042 -16.326 149.652  1.00 39.62           C
ANISOU  476  CE  LYS A  46     5525   4431   5096     -7    490  -1417       C
ATOM    477  H   LYS A  46      61.118 -15.528 148.510  0.91 35.65           H
ATOM    478  HA  LYS A  46      60.060 -14.634 150.838  0.84 35.80           H
ATOM    479  HB2 LYS A  46      59.557 -17.175 149.747  1.00 39.57           H
ATOM    480  HB3 LYS A  46      59.313 -16.855 151.284  1.00 39.57           H
ATOM    481  HG2 LYS A  46      57.701 -15.307 150.716  1.00 41.35           H
ATOM    482  HG3 LYS A  46      57.960 -15.590 149.174  0.00 41.35           H
ATOM    483  N   GLN A  47      61.971 -17.112 151.202  0.88 25.83           N
ANISOU  483  N   GLN A  47     4767   3313   1735   -808   -830   -452       N
ATOM    484  CA  GLN A  47      63.259 -17.561 151.749  1.00 24.32           C
ANISOU  484  CA  GLN A  47     4732   2742   1768  -1229   -556   -368       C
ATOM    485  C   GLN A  47      64.285 -17.648 150.616  1.00 21.01           C
ANISOU  485  C   GLN A  47     4357   2265   1362  -1079   -419    -82       C
ATOM    486  O   GLN A  47      63.963 -18.013 149.492  0.88 20.42           O
ANISOU  486  O   GLN A  47     4076   2308   1375   -849   -603    256       O
ATOM    487  CB  GLN A  47      63.127 -18.947 152.396  1.00 28.08           C
ANISOU  487  CB  GLN A  47     5484   3042   2145  -1119   -505   -657       C
ATOM    488  CG  GLN A  47      62.117 -19.028 153.513  0.53 30.42           C
ANISOU  488  CG  GLN A  47     5791   3288   2480  -1223   -593   -638       C
ATOM    489  CD  GLN A  47      62.514 -18.239 154.766  0.85 32.59           C
ANISOU  489  CD  GLN A  47     6057   3578   2748  -1128   -618   -464       C
ATOM    490  OE1 GLN A  47      63.678 -17.995 155.037  0.61 33.53           O
ANISOU  490  OE1 GLN A  47     6264   3655   2820  -1052   -633   -389       O
ATOM    491  NE2 GLN A  47      61.522 -17.857 155.535  0.47 32.77           N
ANISOU  491  NE2 GLN A  47     5942   3625   2885  -1319   -637   -354       N
ATOM    492  H   GLN A  47      61.408 -17.749 151.080  0.86 31.00           H
ATOM    493  HA  GLN A  47      63.575 -16.930 152.414  1.00 29.18           H
ATOM    494  HB2 GLN A  47      62.862 -19.581 151.713  1.00 33.70           H
ATOM    495  HB3 GLN A  47      63.990 -19.200 152.761  1.00 33.70           H
ATOM    496  HG2 GLN A  47      61.272 -18.674 153.196  0.56 36.50           H
ATOM    497  HG3 GLN A  47      62.010 -19.956 153.770  0.59 36.50           H
ATOM    498 HE21 GLN A  47      61.680 -17.411 156.253  0.00 39.33           H
ATOM    499 HE22 GLN A  47      60.713 -18.054 155.321  0.00 39.33           H
ATOM    500  N   LEU A  48      65.526 -17.353 150.919  0.89 18.53           N
ANISOU  500  N   LEU A  48     3920   1883   1238   -905   -259   -196       N
ATOM    501  CA  LEU A  48      66.645 -17.420 149.972  1.00 14.95           C
ANISOU  501  CA  LEU A  48     2893   1608   1179   -597    151   -277       C
ATOM    502  C   LEU A  48      67.020 -18.869 149.652  1.00 16.54           C
ANISOU  502  C   LEU A  48     3613   1395   1275   -280    775   -185       C
ATOM    503  O   LEU A  48      67.170 -19.698 150.572  0.93 19.01           O
ANISOU  503  O   LEU A  48     4171   1433   1618   -115   1113   -170       O
ATOM    504  CB  LEU A  48      67.839 -16.729 150.610  1.00 13.72           C
ANISOU  504  CB  LEU A  48     2243   1743   1226   -405    264     27       C
ATOM    505  CG  LEU A  48      69.093 -16.704 149.759  1.00 12.41           C
ANISOU  505  CG  LEU A  48     1930   1633   1153   -138    167   -111       C
ATOM    506  CD1 LEU A  48      68.971 -15.780 148.554  0.89 11.91           C
ANISOU  506  CD1 LEU A  48     2051   1494    982     11    129      5       C
ATOM    507  CD2 LEU A  48      70.316 -16.264 150.593  0.81 12.21           C
ANISOU  507  CD2 LEU A  48     1731   1755   1153    230    141   -174       C
ATOM    508  H   LEU A  48      65.770 -17.098 151.703  0.83 22.24           H
ATOM    509  HA  LEU A  48      66.414 -16.962 149.150  1.00 17.94           H
ATOM    510  HB2 LEU A  48      67.597 -15.810 150.802  1.00 16.46           H
ATOM    511  HB3 LEU A  48      68.056 -17.188 151.437  1.00 16.46           H
ATOM    512  HG  LEU A  48      69.266 -17.599 149.431  1.00 14.90           H
ATOM    513 HD11 LEU A  48      68.238 -16.083 147.997  0.84 14.30           H
ATOM    514 HD12 LEU A  48      69.801 -15.806 148.051  0.86 14.30           H
ATOM    515 HD13 LEU A  48      68.801 -14.877 148.865  0.84 14.30           H
ATOM    516 HD21 LEU A  48      70.154 -15.374 150.944  0.78 14.65           H
ATOM    517 HD22 LEU A  48      71.101 -16.257 150.022  0.79 14.65           H
ATOM    518 HD23 LEU A  48      70.442 -16.890 151.322  0.81 14.65           H
ATOM    519  N   ASP A  49      67.164 -19.189 148.369  1.00 15.92           N
ANISOU  519  N   ASP A  49     3363   1357   1329   -189    924    -35       N
ATOM    520  CA  ASP A  49      67.610 -20.482 147.889  1.00 15.67           C
ANISOU  520  CA  ASP A  49     3174   1486   1293    117    936    143       C
ATOM    521  C   ASP A  49      69.136 -20.395 147.742  1.00 15.36           C
ANISOU  521  C   ASP A  49     3299   1256   1281    290    873    220       C
ATOM    522  O   ASP A  49      69.673 -19.937 146.726  1.00 13.55           O
ANISOU  522  O   ASP A  49     2578   1180   1391    219    649    249       O
ATOM    523  CB  ASP A  49      66.942 -20.747 146.549  0.91 15.08           C
ANISOU  523  CB  ASP A  49     2700   1798   1231   -237    659    309       C
ATOM    524  CG  ASP A  49      67.355 -22.024 145.924  0.82 15.52           C
ANISOU  524  CG  ASP A  49     2737   2029   1130    -59    478    370       C
ATOM    525  OD1 ASP A  49      68.303 -22.669 146.409  0.75 16.63           O
ANISOU  525  OD1 ASP A  49     2488   2490   1340    243    715    704       O
ATOM    526  OD2 ASP A  49      66.807 -22.366 144.855  0.89 15.37           O
ANISOU  526  OD2 ASP A  49     2796   2035   1008   -653    261    347       O
ATOM    527  H   ASP A  49      66.998 -18.638 147.729  1.00 19.10           H
ATOM    528  HA  ASP A  49      67.379 -21.182 148.518  1.00 18.80           H
ATOM    529  HB2 ASP A  49      65.982 -20.775 146.678  0.81 18.10           H
ATOM    530  HB3 ASP A  49      67.171 -20.028 145.937  0.80 18.10           H
ATOM    531  N   LEU A  50      69.899 -20.804 148.788  1.00 18.54           N
ANISOU  531  N   LEU A  50     4208   1473   1363    781    794    194       N
ATOM    532  CA  LEU A  50      71.393 -20.648 148.727  1.00 19.97           C
ANISOU  532  CA  LEU A  50     4570   1624   1395   1096    605    202       C
ATOM    533  C   LEU A  50      72.031 -21.502 147.682  1.00 20.68           C
ANISOU  533  C   LEU A  50     4816   1722   1319   1202    179     61       C
ATOM    534  O   LEU A  50      73.053 -21.080 147.139  1.00 25.00           O
ANISOU  534  O   LEU A  50     6235   1647   1615    560   -147     -7       O
ATOM    535  CB  LEU A  50      72.146 -21.068 149.980  1.00 20.22           C
ANISOU  535  CB  LEU A  50     4538   1572   1573    986    762    281       C
ATOM    536  CG  LEU A  50      72.397 -20.041 150.922  1.00 16.32           C
ANISOU  536  CG  LEU A  50     3081   1271   1848    558    548    218       C
ATOM    537  CD1 LEU A  50      73.012 -20.575 152.202  1.00 15.97           C
ANISOU  537  CD1 LEU A  50     3125   1041   1903    397    376    212       C
ATOM    538  CD2 LEU A  50      73.028 -18.773 150.502  1.00 11.59           C
ANISOU  538  CD2 LEU A  50     1726   1119   1558     74    213    185       C
ATOM    539  H   LEU A  50      69.599 -21.159 149.511  1.00 22.24           H
ATOM    540  HA  LEU A  50      71.610 -19.723 148.538  1.00 23.97           H
ATOM    541  HB2 LEU A  50      71.630 -21.756 150.432  1.00 24.26           H
ATOM    542  HB3 LEU A  50      73.004 -21.432 149.713  1.00 24.26           H
ATOM    543  HG  LEU A  50      71.510 -19.760 151.200  1.00 19.58           H
ATOM    544 HD11 LEU A  50      72.401 -21.213 152.603  1.00 19.17           H
ATOM    545 HD12 LEU A  50      73.164 -19.836 152.811  1.00 19.17           H
ATOM    546 HD13 LEU A  50      73.853 -21.009 151.991  1.00 19.17           H
ATOM    547 HD21 LEU A  50      73.901 -18.965 150.126  1.00 13.91           H
ATOM    548 HD22 LEU A  50      73.121 -18.196 151.276  1.00 13.91           H
ATOM    549 HD23 LEU A  50      72.467 -18.346 149.836  1.00 13.91           H
ATOM    550  N   ALA A  51      71.450 -22.628 147.296  1.00 19.72           N
ANISOU  550  N   ALA A  51     3891   2259   1344   1498    109   -122       N
ATOM    551  CA  ALA A  51      71.998 -23.415 146.216  1.00 21.08           C
ANISOU  551  CA  ALA A  51     3596   2774   1640   1502     33   -516       C
ATOM    552  C   ALA A  51      72.075 -22.623 144.969  1.00 16.99           C
ANISOU  552  C   ALA A  51     2583   2631   1241    974    -27   -464       C
ATOM    553  O   ALA A  51      73.035 -22.804 144.236  1.00 17.59           O
ANISOU  553  O   ALA A  51     2240   3044   1400    915     -8   -169       O
ATOM    554  CB  ALA A  51      71.206 -24.736 145.982  1.00 22.86           C
ANISOU  554  CB  ALA A  51     3688   3057   1940   1319    476   -637       C
ATOM    555  H   ALA A  51      70.735 -22.955 147.646  1.00 23.67           H
ATOM    556  HA  ALA A  51      72.905 -23.662 146.453  1.00 25.30           H
ATOM    557  HB1 ALA A  51      71.236 -25.270 146.792  1.00 27.43           H
ATOM    558  HB2 ALA A  51      71.614 -25.224 145.250  1.00 27.43           H
ATOM    559  HB3 ALA A  51      70.287 -24.519 145.764  1.00 27.43           H
ATOM    560  N   ALA A  52      71.108 -21.766 144.716  1.00 12.15           N
ANISOU  560  N   ALA A  52     1913   1842    861    505    107   -166       N
ATOM    561  CA  ALA A  52      70.997 -21.054 143.458  1.00 10.37           C
ANISOU  561  CA  ALA A  52     1731   1424    784     52    278    -24       C
ATOM    562  C   ALA A  52      71.901 -19.811 143.394  0.95  8.61           C
ANISOU  562  C   ALA A  52     1477   1124    669     99    153    -37       C
ATOM    563  O   ALA A  52      72.144 -19.300 142.307  0.95 12.21           O
ANISOU  563  O   ALA A  52     2515   1075   1049    -20    765     31       O
ATOM    564  CB  ALA A  52      69.577 -20.639 143.209  0.97 10.46           C
ANISOU  564  CB  ALA A  52     1791   1517    667    135     91    159       C
ATOM    565  H   ALA A  52      70.483 -21.571 145.276  0.99 14.58           H
ATOM    566  HA  ALA A  52      71.261 -21.650 142.739  1.00 12.44           H
ATOM    567  HB1 ALA A  52      69.018 -21.431 143.177  0.85 12.56           H
ATOM    568  HB2 ALA A  52      69.530 -20.168 142.363  0.97 12.56           H
ATOM    569  HB3 ALA A  52      69.288 -20.059 143.930  0.99 12.56           H
ATOM    570  N   LEU A  53      72.313 -19.258 144.500  1.00  7.85           N
ANISOU  570  N   LEU A  53     1477    971    534     -2     29    -39       N
ATOM    571  CA  LEU A  53      72.907 -17.920 144.524  1.00  7.45           C
ANISOU  571  CA  LEU A  53     1323    984    522    -15      6    -26       C
ATOM    572  C   LEU A  53      74.404 -17.960 144.212  1.00  7.26           C
ANISOU  572  C   LEU A  53     1272    972    517    -19    107     35       C
ATOM    573  O   LEU A  53      75.169 -18.706 144.851  1.00  8.01           O
ANISOU  573  O   LEU A  53     1308   1057    677    142      9    -52       O
ATOM    574  CB  LEU A  53      72.682 -17.291 145.908  1.00  7.83           C
ANISOU  574  CB  LEU A  53     1382    996    596     -8    -28    -13       C
ATOM    575  CG  LEU A  53      73.261 -15.889 146.071  1.00  8.08           C
ANISOU  575  CG  LEU A  53     1277   1104    690    -54    -29     22       C
ATOM    576  CD1 LEU A  53      72.604 -14.881 145.135  1.00  8.27           C
ANISOU  576  CD1 LEU A  53     1209   1088    844    -66     72     32       C
ATOM    577  CD2 LEU A  53      73.106 -15.437 147.488  1.00  9.73           C
ANISOU  577  CD2 LEU A  53     1660   1105    930    -86     81    119       C
ATOM    578  H   LEU A  53      72.265 -19.630 145.274  1.00  9.42           H
ATOM    579  HA  LEU A  53      72.470 -17.363 143.860  1.00  8.94           H
ATOM    580  HB2 LEU A  53      71.728 -17.236 146.072  1.00  9.39           H
ATOM    581  HB3 LEU A  53      73.096 -17.859 146.577  1.00  9.39           H
ATOM    582  HG  LEU A  53      74.209 -15.913 145.866  1.00  9.70           H
ATOM    583 HD11 LEU A  53      72.742 -15.164 144.219  1.00  9.92           H
ATOM    584 HD12 LEU A  53      73.006 -14.010 145.278  1.00  9.92           H
ATOM    585 HD13 LEU A  53      71.654 -14.843 145.331  1.00  9.92           H
ATOM    586 HD21 LEU A  53      72.164 -15.427 147.714  1.00 11.67           H
ATOM    587 HD22 LEU A  53      73.479 -14.547 147.578  1.00 11.67           H
ATOM    588 HD23 LEU A  53      73.580 -16.055 148.068  1.00 11.67           H
ATOM    589  N   ILE A  54      74.817 -17.117 143.277  0.92  6.35           N
ANISOU  589  N   ILE A  54     1113    843    457     60     45    -21       N
ATOM    590  CA  ILE A  54      76.232 -16.892 142.989  1.00  7.09           C
ANISOU  590  CA  ILE A  54     1179    928    586    -66      7    -42       C
ATOM    591  C   ILE A  54      76.454 -15.376 143.017  0.96  6.62           C
ANISOU  591  C   ILE A  54     1130    837    546    -25    -77    -34       C
ATOM    592  O   ILE A  54      75.704 -14.642 142.371  0.98  7.38           O
ANISOU  592  O   ILE A  54     1231   1012    562    133     26      6       O
ATOM    593  CB  ILE A  54      76.644 -17.448 141.616  1.00  7.70           C
ANISOU  593  CB  ILE A  54     1228    916    780    -32    113    -87       C
ATOM    594  CG1 ILE A  54      76.162 -18.878 141.415  1.00 10.07           C
ANISOU  594  CG1 ILE A  54     1626   1202    999   -263    325   -143       C
ATOM    595  CG2 ILE A  54      78.146 -17.302 141.452  0.93  8.19           C
ANISOU  595  CG2 ILE A  54     1309    883    920   -152    -73    -63       C
ATOM    596  CD1 ILE A  54      76.385 -19.392 139.979  0.83 10.37           C
ANISOU  596  CD1 ILE A  54     1564   1254   1123   -283    421    -39       C
ATOM    597  H   ILE A  54      74.287 -16.653 142.783  0.93  7.62           H
ATOM    598  HA  ILE A  54      76.780 -17.306 143.673  1.00  8.51           H
ATOM    599  HB  ILE A  54      76.219 -16.898 140.937  1.00  9.23           H
ATOM    600 HG12 ILE A  54      76.647 -19.461 142.021  1.00 12.09           H
ATOM    601 HG13 ILE A  54      75.211 -18.920 141.603  1.00 12.09           H
ATOM    602 HG21 ILE A  54      78.379 -16.363 141.513  0.95  9.83           H
ATOM    603 HG22 ILE A  54      78.404 -17.652 140.587  0.89  9.83           H
ATOM    604 HG23 ILE A  54      78.589 -17.799 142.158  0.87  9.83           H
ATOM    605 HD11 ILE A  54      75.900 -18.823 139.362  0.82 12.45           H
ATOM    606 HD12 ILE A  54      76.061 -20.303 139.916  0.95 12.45           H
ATOM    607 HD13 ILE A  54      77.335 -19.364 139.779  0.88 12.45           H
ATOM    608  N   VAL A  55      77.452 -14.919 143.776  0.99  6.85           N
ANISOU  608  N   VAL A  55     1105    933    566    101     18    -38       N
ATOM    609  CA  VAL A  55      77.795 -13.505 143.848  0.88  6.32           C
ANISOU  609  CA  VAL A  55     1108    838    456    126     -5     64       C
ATOM    610  C   VAL A  55      79.276 -13.345 143.567  0.95  7.09           C
ANISOU  610  C   VAL A  55     1195   1043    455    140     23    -43       C
ATOM    611  O   VAL A  55      80.090 -14.072 144.126  0.97  8.21           O
ANISOU  611  O   VAL A  55     1274   1266    582    372    -92   -113       O
ATOM    612  CB  VAL A  55      77.458 -12.882 145.226  0.90  7.12           C
ANISOU  612  CB  VAL A  55     1135    980    590     32     91     10       C
ATOM    613  CG1 VAL A  55      77.872 -11.414 145.307  0.75  6.88           C
ANISOU  613  CG1 VAL A  55     1043   1014    559     -5     32     63       C
ATOM    614  CG2 VAL A  55      75.977 -13.053 145.569  0.85  7.90           C
ANISOU  614  CG2 VAL A  55     1315   1109    576    -74     54    -29       C
ATOM    615  H   VAL A  55      77.951 -15.420 144.264  1.00  8.23           H
ATOM    616  HA  VAL A  55      77.303 -13.020 143.168  0.96  7.59           H
ATOM    617  HB  VAL A  55      77.963 -13.358 145.902  1.00  8.54           H
ATOM    618 HG11 VAL A  55      78.829 -11.350 145.167  0.82  8.26           H
ATOM    619 HG12 VAL A  55      77.642 -11.071 146.184  0.78  8.26           H
ATOM    620 HG13 VAL A  55      77.402 -10.916 144.622  0.71  8.26           H
ATOM    621 HG21 VAL A  55      75.443 -12.614 144.889  0.83  9.47           H
ATOM    622 HG22 VAL A  55      75.806 -12.652 146.435  0.76  9.47           H
ATOM    623 HG23 VAL A  55      75.767 -13.999 145.595  0.79  9.47           H
ATOM    624  N   TYR A  56      79.624 -12.396 142.708  0.97  6.83           N
ANISOU  624  N   TYR A  56     1072   1002    521     90    -11     26       N
ATOM    625  CA  TYR A  56      81.020 -12.062 142.464  0.92  6.69           C
ANISOU  625  CA  TYR A  56     1067    936    540     21      7     12       C
ATOM    626  C   TYR A  56      81.177 -10.544 142.455  0.97  6.70           C
ANISOU  626  C   TYR A  56     1071    945    529    -11    -36    -32       C
ATOM    627  O   TYR A  56      80.489  -9.857 141.702  0.96  7.49           O
ANISOU  627  O   TYR A  56     1208   1076    562    163     15     38       O
ATOM    628  CB  TYR A  56      81.507 -12.680 141.141  0.98  7.49           C
ANISOU  628  CB  TYR A  56     1234   1015    595     61    -10    -46       C
ATOM    629  CG  TYR A  56      82.929 -12.372 140.786  0.98  7.37           C
ANISOU  629  CG  TYR A  56     1096   1014    692    -25      5    -31       C
ATOM    630  CD1 TYR A  56      83.942 -12.407 141.730  0.99  7.87           C
ANISOU  630  CD1 TYR A  56     1167   1085    739    -33     43     47       C
ATOM    631  CD2 TYR A  56      83.287 -12.044 139.484  0.90  7.86           C
ANISOU  631  CD2 TYR A  56     1280    973    733    105    -21     18       C
ATOM    632  CE1 TYR A  56      85.259 -12.114 141.400  0.88  7.05           C
ANISOU  632  CE1 TYR A  56     1013   1066    601    -41    -86     43       C
ATOM    633  CE2 TYR A  56      84.595 -11.752 139.130  0.89  7.78           C
ANISOU  633  CE2 TYR A  56     1300    968    687     49   -140    -67       C
ATOM    634  CZ  TYR A  56      85.598 -11.762 140.085  0.86  6.98           C
ANISOU  634  CZ  TYR A  56     1034   1057    560    -99    -93    -94       C
ATOM    635  OH  TYR A  56      86.895 -11.480 139.791  1.00  8.93           O
ANISOU  635  OH  TYR A  56     1368   1254    774    -97   -126    -17       O
ATOM    636  H   TYR A  56      79.065 -11.929 142.250  0.73  8.19           H
ATOM    637  HA  TYR A  56      81.564 -12.418 143.183  0.92  8.03           H
ATOM    638  HB2 TYR A  56      81.422 -13.644 141.200  0.82  8.98           H
ATOM    639  HB3 TYR A  56      80.949 -12.347 140.420  0.95  8.98           H
ATOM    640  HD1 TYR A  56      83.733 -12.621 142.610  0.94  9.45           H
ATOM    641  HD2 TYR A  56      82.627 -12.013 138.831  0.85  9.43           H
ATOM    642  HE1 TYR A  56      85.916 -12.133 142.059  0.84  8.47           H
ATOM    643  HE2 TYR A  56      84.795 -11.524 138.250  0.84  9.33           H
ATOM    644  HH  TYR A  56      86.968 -11.285 138.976  0.00 10.72           H
ATOM    645  N   TRP A  57      82.102 -10.047 143.269  0.92  6.74           N
ANISOU  645  N   TRP A  57     1039    966    556     86      2      6       N
ATOM    646  CA  TRP A  57      82.530  -8.661 143.259  0.92  7.46           C
ANISOU  646  CA  TRP A  57     1044   1141    650     76     28    109       C
ATOM    647  C   TRP A  57      83.944  -8.559 142.721  1.00  7.81           C
ANISOU  647  C   TRP A  57     1080   1175    712     31     19     96       C
ATOM    648  O   TRP A  57      84.842  -9.269 143.191  1.00  8.28           O
ANISOU  648  O   TRP A  57     1135   1277    735     -4    -87    116       O
ATOM    649  CB  TRP A  57      82.505  -8.063 144.672  0.96  8.15           C
ANISOU  649  CB  TRP A  57     1132   1283    683   -118    -57    163       C
ATOM    650  CG  TRP A  57      81.158  -7.744 145.234  0.99  8.03           C
ANISOU  650  CG  TRP A  57     1204   1256    590    -93    -66    141       C
ATOM    651  CD1 TRP A  57      80.391  -8.495 146.036  0.96  8.70           C
ANISOU  651  CD1 TRP A  57     1316   1350    641     49    -23     51       C
ATOM    652  CD2 TRP A  57      80.472  -6.468 145.092  0.99  7.81           C
ANISOU  652  CD2 TRP A  57     1192   1182    593    -49    -66    134       C
ATOM    653  NE1 TRP A  57      79.245  -7.806 146.388  0.89  7.96           N
ANISOU  653  NE1 TRP A  57     1259   1185    582    -56   -122    -27       N
ATOM    654  CE2 TRP A  57      79.281  -6.555 145.849  0.93  7.63           C
ANISOU  654  CE2 TRP A  57     1275   1042    583    -27    -88    139       C
ATOM    655  CE3 TRP A  57      80.758  -5.274 144.429  0.95  7.70           C
ANISOU  655  CE3 TRP A  57     1118   1190    619    -98      3     90       C
ATOM    656  CZ2 TRP A  57      78.441  -5.458 145.997  0.88  7.74           C
ANISOU  656  CZ2 TRP A  57     1125   1026    788    -88   -193    145       C
ATOM    657  CZ3 TRP A  57      79.905  -4.213 144.576  0.94  8.26           C
ANISOU  657  CZ3 TRP A  57     1248   1133    758    -21     36      3       C
ATOM    658  CH2 TRP A  57      78.754  -4.318 145.364  0.82  7.81           C
ANISOU  658  CH2 TRP A  57     1022   1155    789    -89     62    165       C
ATOM    659  H   TRP A  57      82.512 -10.520 143.860  0.88  8.09           H
ATOM    660  HA  TRP A  57      81.941  -8.140 142.690  0.87  8.95           H
ATOM    661  HB2 TRP A  57      82.925  -8.696 145.276  0.95  9.78           H
ATOM    662  HB3 TRP A  57      83.017  -7.239 144.662  0.92  9.78           H
ATOM    663  HD1 TRP A  57      80.576  -9.375 146.275  0.88 10.44           H
ATOM    664  HE1 TRP A  57      78.629  -8.102 146.910  0.93  9.56           H
ATOM    665  HE3 TRP A  57      81.562  -5.171 143.971  0.89  9.24           H
ATOM    666  HZ2 TRP A  57      77.641  -5.536 146.464  0.92  9.28           H
ATOM    667  HZ3 TRP A  57      80.089  -3.413 144.140  0.89  9.92           H
ATOM    668  HH2 TRP A  57      78.151  -3.609 145.383  0.91  9.37           H
ATOM    669  N   GLU A  58      84.152  -7.641 141.774  1.00  7.81           N
ANISOU  669  N   GLU A  58     1072   1305    591     44    -31     57       N
ATOM    670  CA  GLU A  58      85.427  -7.428 141.112  1.00  8.31           C
ANISOU  670  CA  GLU A  58     1252   1269    636     36    -24     17       C
ATOM    671  C   GLU A  58      85.703  -5.941 140.989  1.00  8.71           C
ANISOU  671  C   GLU A  58     1315   1319    677    -97     16     41       C
ATOM    672  O   GLU A  58      84.783  -5.149 140.814  0.85  8.36           O
ANISOU  672  O   GLU A  58     1040   1519    619     68     11    -76       O
ATOM    673  CB  GLU A  58      85.380  -8.040 139.700  1.00  8.56           C
ANISOU  673  CB  GLU A  58     1278   1272    704      6    -15     57       C
ATOM    674  CG  GLU A  58      86.733  -8.068 138.999  0.90  8.94           C
ANISOU  674  CG  GLU A  58     1359   1265    773   -203   -104    123       C
ATOM    675  CD  GLU A  58      86.620  -8.737 137.656  0.86  8.75           C
ANISOU  675  CD  GLU A  58     1335   1181    807    -85     -7     61       C
ATOM    676  OE1 GLU A  58      87.025  -9.941 137.553  1.00  9.66           O
ANISOU  676  OE1 GLU A  58     1656   1192    820   -193    -43    -46       O
ATOM    677  OE2 GLU A  58      86.104  -8.113 136.700  0.91 10.55           O
ANISOU  677  OE2 GLU A  58     1664   1312   1034      0     59    140       O
ATOM    678  H   GLU A  58      83.537  -7.112 141.490  0.90  9.38           H
ATOM    679  HA  GLU A  58      86.142  -7.845 141.617  1.00  9.97           H
ATOM    680  HB2 GLU A  58      85.059  -8.952 139.764  0.95 10.28           H
ATOM    681  HB3 GLU A  58      84.774  -7.516 139.152  1.00 10.28           H
ATOM    682  HG2 GLU A  58      87.049  -7.162 138.866  0.82 10.73           H
ATOM    683  HG3 GLU A  58      87.365  -8.571 139.539  0.95 10.73           H
ATOM    684  N  AMET A  59      86.982  -5.567 141.058  0.90  8.79           N
ANISOU  684  N  AMET A  59     1382   1360    597    -44     31    -63       N
ATOM    685  N  BMET A  59      86.968  -5.570 141.042  0.10 11.93           N
ANISOU  685  N  BMET A  59     1746   1766   1021     66    155    -23       N
ATOM    686  CA AMET A  59      87.407  -4.233 140.631  0.90  9.40           C
ANISOU  686  CA AMET A  59     1494   1485    591   -117    157    -87       C
ATOM    687  CA BMET A  59      87.360  -4.286 140.498  0.10 15.00           C
ANISOU  687  CA BMET A  59     2117   2185   1397    188    244    -76       C
ATOM    688  C  AMET A  59      88.696  -4.410 139.860  0.90  9.59           C
ANISOU  688  C  AMET A  59     1482   1412    749    -82     86   -128       C
ATOM    689  C  BMET A  59      88.668  -4.489 139.765  0.10 13.51           C
ANISOU  689  C  BMET A  59     1867   1895   1370     96    140   -232       C
ATOM    690  O  AMET A  59      89.502  -5.261 140.229  0.90  9.79           O
ANISOU  690  O  AMET A  59     1394   1526    800    -27     16   -193       O
ATOM    691  O  BMET A  59      89.445  -5.389 140.091  0.10 13.77           O
ANISOU  691  O  BMET A  59     1913   1923   1396    110    139   -209       O
ATOM    692  CB AMET A  59      87.437  -3.193 141.754  0.90 11.48           C
ANISOU  692  CB AMET A  59     1759   1757    846   -132    204    -20       C
ATOM    693  CB BMET A  59      87.450  -3.188 141.562  0.10 19.12           C
ANISOU  693  CB BMET A  59     2642   2843   1781    384    399      9       C
ATOM    694  CG AMET A  59      88.543  -3.318 142.713  0.90 12.08           C
ANISOU  694  CG AMET A  59     1608   1795   1185    -72      3    -55       C
ATOM    695  CG BMET A  59      88.844  -2.831 142.016  0.10 22.44           C
ANISOU  695  CG BMET A  59     3053   3368   2104    554    570     45       C
ATOM    696  SD AMET A  59      90.056  -2.450 142.215  0.90 13.51           S
ANISOU  696  SD AMET A  59     2064   2069   1001   -369    -55    -51       S
ATOM    697  SD BMET A  59      89.247  -1.159 141.578  0.10 24.69           S
ANISOU  697  SD BMET A  59     3336   3747   2300    765    624     61       S
ATOM    698  CE AMET A  59      89.488  -0.804 142.557  0.90 16.60           C
ANISOU  698  CE AMET A  59     2647   2336   1326   -678     74    256       C
ATOM    699  CE BMET A  59      90.095  -0.639 143.084  0.10 25.92           C
ANISOU  699  CE BMET A  59     3533   3944   2371    832    690    123       C
ATOM    700  H  AMET A  59      87.621  -6.065 141.345  0.90 10.54           H
ATOM    701  H  BMET A  59      87.609  -6.035 141.379  0.10 14.32           H
ATOM    702  HA AMET A  59      86.744  -3.915 139.998  0.90 11.27           H
ATOM    703  HA BMET A  59      86.689  -4.010 139.855  0.10 18.00           H
ATOM    704  HB2AMET A  59      87.499  -2.312 141.353  0.90 13.78           H
ATOM    705  HB2BMET A  59      87.046  -2.382 141.204  0.10 22.95           H
ATOM    706  HB3AMET A  59      86.609  -3.262 142.255  0.90 13.78           H
ATOM    707  HB3BMET A  59      86.956  -3.478 142.345  0.10 22.95           H
ATOM    708  HG2AMET A  59      88.260  -2.952 143.565  0.90 14.49           H
ATOM    709  HG2BMET A  59      88.901  -2.917 142.980  0.10 26.92           H
ATOM    710  HG3AMET A  59      88.763  -4.259 142.815  0.90 14.49           H
ATOM    711  HG3BMET A  59      89.483  -3.422 141.586  0.10 26.92           H
ATOM    712  HE1AMET A  59      88.705  -0.621 142.014  0.90 19.92           H
ATOM    713  HE1BMET A  59      89.484  -0.719 143.833  0.10 31.10           H
ATOM    714  HE2AMET A  59      90.195  -0.175 142.341  0.90 19.92           H
ATOM    715  HE2BMET A  59      90.379   0.282 142.984  0.10 31.10           H
ATOM    716  HE3AMET A  59      89.261  -0.739 143.497  0.90 19.92           H
ATOM    717  HE3BMET A  59      90.867  -1.211 143.224  0.10 31.10           H
ATOM    718  N   GLU A  60      88.913  -3.632 138.785  1.00 11.33           N
ANISOU  718  N   GLU A  60     1563   1506   1235     12     12   -385       N
ATOM    719  CA  GLU A  60      90.033  -3.868 137.903  0.85 11.53           C
ANISOU  719  CA  GLU A  60     1549   1558   1273     67      0   -498       C
ATOM    720  C   GLU A  60      89.973  -5.359 137.502  0.88 11.65           C
ANISOU  720  C   GLU A  60     1802   1340   1286    -56   -210   -342       C
ATOM    721  O   GLU A  60      88.910  -5.834 137.116  0.91 12.35           O
ANISOU  721  O   GLU A  60     1688   1551   1451    -31    -86    -47       O
ATOM    722  CB  GLU A  60      91.363  -3.367 138.507  0.80 11.78           C
ANISOU  722  CB  GLU A  60     1656   1810   1011    -87    -24   -589       C
ATOM    723  CG  GLU A  60      91.382  -1.879 138.850  0.82 12.24           C
ANISOU  723  CG  GLU A  60     1704   1988    960   -126     98   -431       C
ATOM    724  CD  GLU A  60      92.546  -1.406 139.714  0.90 14.12           C
ANISOU  724  CD  GLU A  60     1982   2487    896   -127     70   -313       C
ATOM    725  OE1 GLU A  60      93.424  -2.241 140.061  0.60 15.74           O
ANISOU  725  OE1 GLU A  60     2319   2644   1016    212    158    -33       O
ATOM    726  OE2 GLU A  60      92.598  -0.245 140.038  0.58 14.32           O
ANISOU  726  OE2 GLU A  60     1856   2677    908   -311    238    -31       O
ATOM    727  H   GLU A  60      88.436  -2.945 138.589  1.00 13.59           H
ATOM    728  HA  GLU A  60      89.886  -3.356 137.091  1.00 13.83           H
ATOM    729  HB2 GLU A  60      91.536  -3.858 139.326  0.80 14.14           H
ATOM    730  HB3 GLU A  60      92.075  -3.529 137.871  0.81 14.14           H
ATOM    731  HG2 GLU A  60      91.414  -1.375 138.021  0.87 14.69           H
ATOM    732  HG3 GLU A  60      90.564  -1.665 139.325  0.83 14.69           H
ATOM    733  N   ASP A  61      91.061  -6.059 137.576  0.89 11.22           N
ANISOU  733  N   ASP A  61     1598   1379   1285    -50    -23   -406       N
ATOM    734  CA  ASP A  61      91.112  -7.485 137.304  1.00 12.01           C
ANISOU  734  CA  ASP A  61     1675   1453   1437   -272     45   -270       C
ATOM    735  C   ASP A  61      91.252  -8.312 138.562  1.00 10.83           C
ANISOU  735  C   ASP A  61     1506   1467   1141   -187     15   -356       C
ATOM    736  O   ASP A  61      91.742  -9.450 138.503  1.00 12.26           O
ANISOU  736  O   ASP A  61     1597   1721   1340   -203     44   -178       O
ATOM    737  CB  ASP A  61      92.232  -7.824 136.332  1.00 14.01           C
ANISOU  737  CB  ASP A  61     1733   1835   1756   -343    -16   -504       C
ATOM    738  CG  ASP A  61      93.631  -7.501 136.871  1.00 16.77           C
ANISOU  738  CG  ASP A  61     1974   2457   1942   -624   -435   -605       C
ATOM    739  OD1 ASP A  61      93.724  -6.831 137.884  1.00 16.84           O
ANISOU  739  OD1 ASP A  61     2107   2624   1667   -133   -383   -730       O
ATOM    740  OD2 ASP A  61      94.662  -7.931 136.310  1.00 22.14           O
ANISOU  740  OD2 ASP A  61     2667   3328   2418   -923   -730   -454       O
ATOM    741  H   ASP A  61      91.826  -5.729 137.790  0.89 13.46           H
ATOM    742  HA  ASP A  61      90.278  -7.744 136.883  1.00 14.42           H
ATOM    743  HB2 ASP A  61      92.202  -8.775 136.138  1.00 16.82           H
ATOM    744  HB3 ASP A  61      92.102  -7.318 135.516  1.00 16.82           H
ATOM    745  N   LYS A  62      90.826  -7.788 139.702  1.00  9.90           N
ANISOU  745  N   LYS A  62     1428   1407    927    -11    -74   -254       N
ATOM    746  CA  LYS A  62      91.034  -8.409 141.015  0.98  9.58           C
ANISOU  746  CA  LYS A  62     1382   1462    798      5    -63   -159       C
ATOM    747  C   LYS A  62      89.747  -9.019 141.554  0.93  8.38           C
ANISOU  747  C   LYS A  62     1253   1239    691    -74    -44     -5       C
ATOM    748  O   LYS A  62      88.689  -8.377 141.622  0.98  8.62           O
ANISOU  748  O   LYS A  62     1288   1284    702    -12    -40    -65       O
ATOM    749  CB  LYS A  62      91.514  -7.371 142.009  0.98 10.55           C
ANISOU  749  CB  LYS A  62     1758   1610    641    236    -38   -148       C
ATOM    750  CG  LYS A  62      92.816  -6.674 141.661  0.88 12.73           C
ANISOU  750  CG  LYS A  62     2236   1916    687    215   -118   -136       C
ATOM    751  CD  LYS A  62      93.168  -5.594 142.686  1.00 16.99           C
ANISOU  751  CD  LYS A  62     3298   2332    825    -42    -15     19       C
ATOM    752  CE  LYS A  62      94.410  -4.837 142.332  0.53 19.05           C
ANISOU  752  CE  LYS A  62     3417   2694   1127   -224     52     14       C
ATOM    753  NZ  LYS A  62      94.340  -3.382 142.522  0.24 19.33           N
ANISOU  753  NZ  LYS A  62     3178   2856   1312   -160     58     16       N
ATOM    754  H   LYS A  62      90.396  -7.045 139.746  1.00 11.88           H
ATOM    755  HA  LYS A  62      91.704  -9.106 140.945  0.99 11.50           H
ATOM    756  HB2 LYS A  62      90.830  -6.686 142.090  0.89 12.66           H
ATOM    757  HB3 LYS A  62      91.639  -7.805 142.868  0.94 12.66           H
ATOM    758  HG2 LYS A  62      93.534  -7.324 141.646  0.82 15.28           H
ATOM    759  HG3 LYS A  62      92.730  -6.251 140.792  0.82 15.28           H
ATOM    760  HD2 LYS A  62      92.437  -4.958 142.740  1.00 20.39           H
ATOM    761  HD3 LYS A  62      93.308  -6.012 143.549  1.00 20.39           H
ATOM    762  HE2 LYS A  62      95.139  -5.167 142.882  0.54 22.86           H
ATOM    763  HE3 LYS A  62      94.613  -4.999 141.396  0.58 22.86           H
ATOM    764  HZ1 LYS A  62      93.692  -3.040 142.017  0.21 23.20           H
ATOM    765  HZ2 LYS A  62      95.115  -3.008 142.291  0.24 23.20           H
ATOM    766  HZ3 LYS A  62      94.172  -3.195 143.375  0.25 23.20           H
ATOM    767  N   ASN A  63      89.856 -10.283 141.984  0.89  7.62           N
ANISOU  767  N   ASN A  63     1088   1273    535    -39    -35    -96       N
ATOM    768  CA  ASN A  63      88.749 -11.007 142.617  0.90  7.10           C
ANISOU  768  CA  ASN A  63     1066   1079    552    -49    -53     28       C
ATOM    769  C   ASN A  63      88.624 -10.505 144.070  0.89  7.36           C
ANISOU  769  C   ASN A  63     1128   1095    572    -43   -143     24       C
ATOM    770  O   ASN A  63      89.532 -10.678 144.879  0.99  8.55           O
ANISOU  770  O   ASN A  63     1195   1301    754    -27   -156    121       O
ATOM    771  CB  ASN A  63      89.102 -12.479 142.559  0.91  7.32           C
ANISOU  771  CB  ASN A  63     1084   1121    577    -65    -85     10       C
ATOM    772  CG  ASN A  63      88.023 -13.408 143.099  0.99  7.92           C
ANISOU  772  CG  ASN A  63     1179   1111    720    -40   -131    -28       C
ATOM    773  OD1 ASN A  63      87.516 -13.203 144.220  1.00  8.68           O
ANISOU  773  OD1 ASN A  63     1233   1211    853    -28    -35    -51       O
ATOM    774  ND2 ASN A  63      87.702 -14.434 142.348  1.00  8.38           N
ANISOU  774  ND2 ASN A  63     1245   1247    693    -18   -112     -2       N
ATOM    775  H   ASN A  63      90.577 -10.748 141.920  0.93  9.15           H
ATOM    776  HA  ASN A  63      87.918 -10.848 142.142  0.94  8.52           H
ATOM    777  HB2 ASN A  63      89.264 -12.723 141.634  0.91  8.79           H
ATOM    778  HB3 ASN A  63      89.906 -12.627 143.080  0.89  8.79           H
ATOM    779 HD21 ASN A  63      87.099 -14.988 142.609  0.00 10.06           H
ATOM    780 HD22 ASN A  63      88.097 -14.553 141.594  0.00 10.06           H
ATOM    781  N   ILE A  64      87.521  -9.813 144.353  1.00  8.12           N
ANISOU  781  N   ILE A  64     1213   1155    718    -27   -120    141       N
ATOM    782  CA  ILE A  64      87.333  -9.264 145.691  1.00  8.68           C
ANISOU  782  CA  ILE A  64     1186   1265    847    -13   -159    147       C
ATOM    783  C   ILE A  64      86.662 -10.295 146.569  1.00  8.57           C
ANISOU  783  C   ILE A  64     1152   1127    978     29   -156    170       C
ATOM    784  O   ILE A  64      87.187 -10.649 147.643  0.94 10.02           O
ANISOU  784  O   ILE A  64     1539   1156   1113     81   -340    193       O
ATOM    785  CB  ILE A  64      86.539  -7.943 145.698  1.00  8.37           C
ANISOU  785  CB  ILE A  64     1177   1299    704   -109    -95    126       C
ATOM    786  CG1 ILE A  64      87.079  -6.899 144.729  0.89  7.99           C
ANISOU  786  CG1 ILE A  64     1188   1246    602    -61    -30     76       C
ATOM    787  CG2 ILE A  64      86.506  -7.419 147.137  0.89  9.06           C
ANISOU  787  CG2 ILE A  64     1320   1385    735   -145    -80     98       C
ATOM    788  CD1 ILE A  64      86.144  -5.738 144.524  0.83  8.46           C
ANISOU  788  CD1 ILE A  64     1103   1340    772   -126    143     -7       C
ATOM    789  H   ILE A  64      86.880  -9.652 143.801  1.00  9.75           H
ATOM    790  HA  ILE A  64      88.205  -9.080 146.071  1.00 10.41           H
ATOM    791  HB  ILE A  64      85.627  -8.147 145.436  1.00 10.04           H
ATOM    792 HG12 ILE A  64      87.915  -6.551 145.075  0.94  9.59           H
ATOM    793 HG13 ILE A  64      87.227  -7.318 143.866  0.89  9.59           H
ATOM    794 HG21 ILE A  64      86.073  -8.077 147.703  0.91 10.87           H
ATOM    795 HG22 ILE A  64      86.008  -6.586 147.156  0.82 10.87           H
ATOM    796 HG23 ILE A  64      87.415  -7.269 147.438  0.87 10.87           H
ATOM    797 HD11 ILE A  64      85.304  -6.070 144.167  0.78 10.15           H
ATOM    798 HD12 ILE A  64      86.547  -5.116 143.900  0.76 10.15           H
ATOM    799 HD13 ILE A  64      85.993  -5.302 145.376  0.78 10.15           H
ATOM    800  N  AILE A  65      85.567 -10.857 146.084  0.51  7.80           N
ANISOU  800  N  AILE A  65     1148   1077    738     33    202    164       N
ATOM    801  N  BILE A  65      85.434 -10.699 146.233  0.49  8.50           N
ANISOU  801  N  BILE A  65     1151   1125    952    126   -306     -7       N
ATOM    802  CA AILE A  65      84.929 -11.958 146.780  0.51  7.60           C
ANISOU  802  CA AILE A  65     1021    991    877    211     67     66       C
ATOM    803  CA BILE A  65      84.711 -11.814 146.882  0.49  9.83           C
ANISOU  803  CA BILE A  65     1412   1205   1117     71   -105    -65       C
ATOM    804  C  AILE A  65      84.008 -12.703 145.819  0.51  7.02           C
ANISOU  804  C  AILE A  65      990    973    706     12    -74    -49       C
ATOM    805  C  BILE A  65      84.037 -12.646 145.813  0.49  8.83           C
ANISOU  805  C  BILE A  65     1294   1157    902    180   -102   -123       C
ATOM    806  O  AILE A  65      83.164 -12.081 145.148  0.51  6.59           O
ANISOU  806  O  AILE A  65     1024    734    745    -90   -172   -152       O
ATOM    807  O  BILE A  65      83.492 -12.115 144.832  0.49  7.46           O
ANISOU  807  O  BILE A  65     1050    900    882      5   -209   -235       O
ATOM    808  CB AILE A  65      84.181 -11.413 148.018  0.51  8.77           C
ANISOU  808  CB AILE A  65     1470    965    897    246    -47    -40       C
ATOM    809  CB BILE A  65      83.622 -11.416 147.919  0.49 11.14           C
ANISOU  809  CB BILE A  65     1861   1138   1234   -280     54   -113       C
ATOM    810  CG1AILE A  65      83.857 -12.488 149.051  0.51  9.19           C
ANISOU  810  CG1AILE A  65     1815    942    733    274    -69    -69       C
ATOM    811  CG1BILE A  65      84.280 -10.928 149.181  0.49 12.16           C
ANISOU  811  CG1BILE A  65     2074   1358   1187     38    -29    -23       C
ATOM    812  CG2AILE A  65      82.879 -10.619 147.650  0.51  9.03           C
ANISOU  812  CG2AILE A  65     1199   1199   1034    148   -352   -257       C
ATOM    813  CG2BILE A  65      82.626 -12.639 148.250  0.49 13.06           C
ANISOU  813  CG2BILE A  65     2176   1470   1316   -480    237   -270       C
ATOM    814  CD1AILE A  65      85.063 -13.053 149.685  0.51 11.39           C
ANISOU  814  CD1AILE A  65     2120   1361    848    493   -277   -102       C
ATOM    815  CD1BILE A  65      85.035 -12.024 149.992  0.49 13.38           C
ANISOU  815  CD1BILE A  65     2332   1479   1271    -74   -331    -67       C
ATOM    816  H  AILE A  65      85.175 -10.619 145.356  0.51  9.36           H
ATOM    817  H  BILE A  65      84.975 -10.327 145.607  0.49 10.20           H
ATOM    818  HA AILE A  65      85.610 -12.576 147.087  0.51  9.12           H
ATOM    819  HA BILE A  65      85.355 -12.380 147.334  0.49 11.79           H
ATOM    820  HB AILE A  65      84.779 -10.783 148.450  0.51 10.52           H
ATOM    821  HB BILE A  65      83.099 -10.689 147.547  0.49 13.37           H
ATOM    822 HG12AILE A  65      83.305 -12.101 149.749  0.51 11.02           H
ATOM    823 HG12BILE A  65      84.923 -10.241 148.948  0.49 14.59           H
ATOM    824 HG13AILE A  65      83.381 -13.212 148.615  0.51 11.02           H
ATOM    825 HG13BILE A  65      83.597 -10.552 149.760  0.49 14.59           H
ATOM    826 HG21AILE A  65      83.118  -9.863 147.091  0.51 10.84           H
ATOM    827 HG21BILE A  65      82.184 -12.916 147.431  0.49 15.67           H
ATOM    828 HG22AILE A  65      82.459 -10.306 148.467  0.51 10.84           H
ATOM    829 HG22BILE A  65      81.968 -12.344 148.897  0.49 15.67           H
ATOM    830 HG23AILE A  65      82.274 -11.207 147.171  0.51 10.84           H
ATOM    831 HG23BILE A  65      83.141 -13.376 148.613  0.49 15.67           H
ATOM    832 HD11AILE A  65      85.622 -13.454 149.000  0.51 13.67           H
ATOM    833 HD11BILE A  65      84.404 -12.716 150.249  0.49 16.05           H
ATOM    834 HD12AILE A  65      84.795 -13.727 150.329  0.51 13.67           H
ATOM    835 HD12BILE A  65      85.423 -11.619 150.783  0.49 16.05           H
ATOM    836 HD13AILE A  65      85.547 -12.342 150.133  0.51 13.67           H
ATOM    837 HD13BILE A  65      85.733 -12.403 149.435  0.49 16.05           H
ATOM    838  N  AGLN A  66      84.163 -14.023 145.741  0.51  6.74           N
ANISOU  838  N  AGLN A  66     1033    987    542    112   -168   -119       N
ATOM    839  N  BGLN A  66      84.008 -13.956 146.059  0.49  8.50           N
ANISOU  839  N  BGLN A  66     1338   1075    816    154   -114   -168       N
ATOM    840  CA AGLN A  66      83.181 -14.861 145.056  0.51  7.19           C
ANISOU  840  CA AGLN A  66     1146    913    672    194    125    -76       C
ATOM    841  CA BGLN A  66      83.351 -14.948 145.208  0.49  8.86           C
ANISOU  841  CA BGLN A  66     1251   1216    898     82   -318   -142       C
ATOM    842  C  AGLN A  66      82.512 -15.737 146.098  0.51  6.87           C
ANISOU  842  C  AGLN A  66     1021    971    620    139     35     37       C
ATOM    843  C  BGLN A  66      82.550 -15.864 146.129  0.49  8.81           C
ANISOU  843  C  BGLN A  66     1336   1144    867     73   -282   -160       C
ATOM    844  O  AGLN A  66      83.152 -16.229 147.039  0.51  7.80           O
ANISOU  844  O  AGLN A  66     1257   1098    608    212    -17    -15       O
ATOM    845  O  BGLN A  66      83.120 -16.452 147.063  0.49 10.08           O
ANISOU  845  O  BGLN A  66     1558   1214   1059    262   -422   -223       O
ATOM    846  CB AGLN A  66      83.760 -15.703 143.906  0.51  7.08           C
ANISOU  846  CB AGLN A  66     1038    906    745    124    -71   -125       C
ATOM    847  CB BGLN A  66      84.441 -15.713 144.459  0.49  9.30           C
ANISOU  847  CB BGLN A  66     1432   1178    923    268   -378    -70       C
ATOM    848  CG AGLN A  66      84.662 -16.869 144.356  0.51  7.26           C
ANISOU  848  CG AGLN A  66     1026    928    805    134     95   -147       C
ATOM    849  CG BGLN A  66      83.983 -16.877 143.639  0.49  8.99           C
ANISOU  849  CG BGLN A  66     1454   1149    813     84   -196    -91       C
ATOM    850  CD AGLN A  66      85.346 -17.492 143.154  0.51  7.76           C
ANISOU  850  CD AGLN A  66      979   1023    948     27      4   -190       C
ATOM    851  CD BGLN A  66      85.118 -17.451 142.855  0.49 11.43           C
ANISOU  851  CD BGLN A  66     1922   1483    939    -49     40   -220       C
ATOM    852  OE1AGLN A  66      85.922 -16.819 142.303  0.51  7.51           O
ANISOU  852  OE1AGLN A  66     1063    979    811     24    -66   -135       O
ATOM    853  OE1BGLN A  66      85.906 -16.720 142.260  0.49 11.26           O
ANISOU  853  OE1BGLN A  66     1909   1440    929    -56    -20   -262       O
ATOM    854  NE2AGLN A  66      85.343 -18.834 143.108  0.51  8.86           N
ANISOU  854  NE2AGLN A  66      942   1229   1195    -66    118   -268       N
ATOM    855  NE2BGLN A  66      85.262 -18.787 142.897  0.49 13.20           N
ANISOU  855  NE2BGLN A  66     2221   1718   1075   -103    200   -444       N
ATOM    856  H  AGLN A  66      84.826 -14.456 146.074  0.51  8.09           H
ATOM    857  H  BGLN A  66      84.381 -14.309 146.749  0.49 10.20           H
ATOM    858  HA AGLN A  66      82.498 -14.285 144.677  0.51  8.63           H
ATOM    859  HA BGLN A  66      82.756 -14.519 144.573  0.49 10.63           H
ATOM    860  HB2AGLN A  66      83.025 -16.080 143.398  0.51  8.49           H
ATOM    861  HB2BGLN A  66      84.889 -15.096 143.860  0.49 11.16           H
ATOM    862  HB3AGLN A  66      84.289 -15.125 143.335  0.51  8.49           H
ATOM    863  HB3BGLN A  66      85.077 -16.051 145.109  0.49 11.16           H
ATOM    864  HG2AGLN A  66      85.345 -16.536 144.962  0.51  8.71           H
ATOM    865  HG2BGLN A  66      83.635 -17.567 144.225  0.49 10.79           H
ATOM    866  HG3AGLN A  66      84.124 -17.548 144.791  0.51  8.71           H
ATOM    867  HG3BGLN A  66      83.299 -16.583 143.017  0.49 10.79           H
ATOM    868 HE21AGLN A  66      85.716 -19.243 142.449  0.51 10.63           H
ATOM    869 HE21BGLN A  66      85.901 -19.165 142.462  0.49 15.84           H
ATOM    870 HE22AGLN A  66      84.967 -19.285 143.738  0.51 10.63           H
ATOM    871 HE22BGLN A  66      84.715 -19.264 143.358  0.49 15.84           H
ATOM    872  N   PHE A  67      81.246 -15.980 145.877  0.97  7.48           N
ANISOU  872  N   PHE A  67     1156    973    714    183    -54   -116       N
ATOM    873  CA  PHE A  67      80.350 -16.697 146.805  0.96  7.31           C
ANISOU  873  CA  PHE A  67     1135    985    659    121    -57   -118       C
ATOM    874  C   PHE A  67      79.493 -17.638 145.997  0.86  6.49           C
ANISOU  874  C   PHE A  67      993    897    577     30   -110   -119       C
ATOM    875  O   PHE A  67      78.803 -17.226 145.058  0.91  7.21           O
ANISOU  875  O   PHE A  67     1115    990    634    100    -63    -23       O
ATOM    876  CB  PHE A  67      79.490 -15.653 147.543  0.97  7.80           C
ANISOU  876  CB  PHE A  67     1202   1090    670     73    -23     -5       C
ATOM    877  CG  PHE A  67      78.596 -16.224 148.604  1.00  7.94           C
ANISOU  877  CG  PHE A  67     1097   1077    843     17    -16    -58       C
ATOM    878  CD1 PHE A  67      77.311 -16.670 148.323  1.00  9.24           C
ANISOU  878  CD1 PHE A  67     1359   1265    884     -4   -109    -44       C
ATOM    879  CD2 PHE A  67      79.061 -16.320 149.903  1.00  8.81           C
ANISOU  879  CD2 PHE A  67     1371   1087    891     39    -43     42       C
ATOM    880  CE1 PHE A  67      76.519 -17.188 149.366  1.00 10.58           C
ANISOU  880  CE1 PHE A  67     1718   1446    856    -94   -145   -137       C
ATOM    881  CE2 PHE A  67      78.265 -16.820 150.920  0.93  9.12           C
ANISOU  881  CE2 PHE A  67     1409    952   1104    -58     74    -92       C
ATOM    882  CZ  PHE A  67      77.012 -17.227 150.634  0.91  9.63           C
ANISOU  882  CZ  PHE A  67     1408   1161   1090   -127     14   -206       C
ATOM    883  H   PHE A  67      80.844 -15.695 145.171  0.89  8.98           H
ATOM    884  HA  PHE A  67      80.867 -17.205 147.451  1.00  8.78           H
ATOM    885  HB2 PHE A  67      80.078 -15.012 147.969  0.94  9.36           H
ATOM    886  HB3 PHE A  67      78.926 -15.202 146.896  0.89  9.36           H
ATOM    887  HD1 PHE A  67      76.973 -16.619 147.456  1.00 11.08           H
ATOM    888  HD2 PHE A  67      79.918 -16.017 150.103  1.00 10.58           H
ATOM    889  HE1 PHE A  67      75.655 -17.480 149.193  1.00 12.69           H
ATOM    890  HE2 PHE A  67      78.590 -16.871 151.790  0.92 10.94           H
ATOM    891  HZ  PHE A  67      76.485 -17.585 151.313  0.93 11.56           H
ATOM    892  N   VAL A  68      79.547 -18.927 146.350  0.94  7.50           N
ANISOU  892  N   VAL A  68     1144    942    765     -1     18    -85       N
ATOM    893  CA  VAL A  68      78.848 -19.980 145.618  1.00  8.77           C
ANISOU  893  CA  VAL A  68     1236   1142    952    -71    151    -91       C
ATOM    894  C   VAL A  68      78.564 -21.104 146.601  0.98  8.76           C
ANISOU  894  C   VAL A  68     1194   1203    933    -19    174   -101       C
ATOM    895  O   VAL A  68      79.352 -21.359 147.516  0.99  9.37           O
ANISOU  895  O   VAL A  68     1298   1243   1021    194    154     39       O
ATOM    896  CB  VAL A  68      79.604 -20.409 144.366  0.77 10.77           C
ANISOU  896  CB  VAL A  68     1432   1400   1260   -374    259   -234       C
ATOM    897  CG1 VAL A  68      80.878 -20.967 144.665  0.62 10.63           C
ANISOU  897  CG1 VAL A  68     1392   1239   1410    -51    143    -13       C
ATOM    898  CG2 VAL A  68      78.811 -21.375 143.496  0.65 12.17           C
ANISOU  898  CG2 VAL A  68     1811   1446   1367   -573    558   -323       C
ATOM    899  H   VAL A  68      79.994 -19.219 147.025  0.94  9.00           H
ATOM    900  HA  VAL A  68      77.992 -19.631 145.327  1.00 10.52           H
ATOM    901  HB  VAL A  68      79.766 -19.616 143.832  0.78 12.92           H
ATOM    902 HG11 VAL A  68      81.412 -20.304 145.130  0.62 12.76           H
ATOM    903 HG12 VAL A  68      81.314 -21.221 143.837  0.58 12.76           H
ATOM    904 HG13 VAL A  68      80.755 -21.748 145.229  0.56 12.76           H
ATOM    905 HG21 VAL A  68      78.607 -22.170 144.011  0.64 14.60           H
ATOM    906 HG22 VAL A  68      79.342 -21.610 142.720  0.55 14.60           H
ATOM    907 HG23 VAL A  68      77.989 -20.943 143.216  0.59 14.60           H
ATOM    908  N   HIS A  69      77.438 -21.781 146.428  0.92  9.18           N
ANISOU  908  N   HIS A  69     1443   1166    880    118    251    -71       N
ATOM    909  CA  HIS A  69      77.058 -22.881 147.311  0.90 10.55           C
ANISOU  909  CA  HIS A  69     1921   1201    885    215    379     35       C
ATOM    910  C   HIS A  69      77.153 -22.469 148.786  0.89 10.51           C
ANISOU  910  C   HIS A  69     1752   1282    960    272    330   -164       C
ATOM    911  O   HIS A  69      77.539 -23.238 149.673  0.85 11.78           O
ANISOU  911  O   HIS A  69     1982   1279   1214    455    547    -95       O
ATOM    912  CB  HIS A  69      77.878 -24.140 147.074  0.80 11.51           C
ANISOU  912  CB  HIS A  69     1727   1413   1233    295    689     68       C
ATOM    913  CG  HIS A  69      77.630 -24.859 145.797  0.69 12.33           C
ANISOU  913  CG  HIS A  69     1900   1422   1362    113    585    187       C
ATOM    914  ND1 HIS A  69      76.653 -24.656 144.829  0.48 13.17           N
ANISOU  914  ND1 HIS A  69     2131   1509   1366     41    689    263       N
ATOM    915  CD2 HIS A  69      78.286 -25.974 145.418  0.51 11.51           C
ANISOU  915  CD2 HIS A  69     1564   1473   1338   -200    414    169       C
ATOM    916  CE1 HIS A  69      76.773 -25.585 143.894  0.61 13.94           C
ANISOU  916  CE1 HIS A  69     2356   1479   1460    -16    683    107       C
ATOM    917  NE2 HIS A  69      77.798 -26.335 144.195  0.35 13.99           N
ANISOU  917  NE2 HIS A  69     2196   1615   1505   -473    398    131       N
ATOM    918  H   HIS A  69      76.871 -21.624 145.801  0.84 11.02           H
ATOM    919  HA  HIS A  69      76.131 -23.104 147.134  0.85 12.66           H
ATOM    920  HB2 HIS A  69      78.818 -23.898 147.090  0.82 13.81           H
ATOM    921  HB3 HIS A  69      77.696 -24.761 147.795  0.83 13.81           H
ATOM    922  HD2 HIS A  69      79.018 -26.351 145.849  0.49 13.82           H
ATOM    923  HE1 HIS A  69      76.263 -25.643 143.119  0.63 16.73           H
ATOM    924  HE2 HIS A  69      78.051 -27.026 143.750  0.00 16.79           H
ATOM    925  N   GLY A  70      76.745 -21.238 149.067  1.00 10.07           N
ANISOU  925  N   GLY A  70     1799   1120    907    103    -67   -155       N
ATOM    926  CA  GLY A  70      76.647 -20.739 150.418  0.98 10.33           C
ANISOU  926  CA  GLY A  70     1829   1146    951     15    -51   -216       C
ATOM    927  C   GLY A  70      77.941 -20.334 151.088  0.98  9.48           C
ANISOU  927  C   GLY A  70     1546   1056   1000    122    -16   -231       C
ATOM    928  O   GLY A  70      77.896 -20.054 152.295  0.96 10.13           O
ANISOU  928  O   GLY A  70     1694   1081   1075    -45    -77   -126       O
ATOM    929  H   GLY A  70      76.515 -20.663 148.471  1.00 12.08           H
ATOM    930  HA2 GLY A  70      76.063 -19.964 150.418  0.92 12.40           H
ATOM    931  HA3 GLY A  70      76.233 -21.421 150.970  0.91 12.40           H
ATOM    932  N   GLU A  71      79.072 -20.304 150.371  1.00  8.90           N
ANISOU  932  N   GLU A  71     1442    986    953    104    -13   -138       N
ATOM    933  CA  GLU A  71      80.354 -20.024 150.948  1.00  9.00           C
ANISOU  933  CA  GLU A  71     1445    991    983    118    -18   -111       C
ATOM    934  C   GLU A  71      81.190 -19.082 150.098  1.00  8.39           C
ANISOU  934  C   GLU A  71     1141   1062    983     71   -119    -21       C
ATOM    935  O   GLU A  71      81.131 -19.115 148.857  0.97  8.86           O
ANISOU  935  O   GLU A  71     1368    983   1014     91    -43    -62       O
ATOM    936  CB  GLU A  71      81.162 -21.309 151.166  1.00 10.56           C
ANISOU  936  CB  GLU A  71     1525   1111   1375    234     36   -191       C
ATOM    937  CG  GLU A  71      80.466 -22.290 152.103  1.00 13.01           C
ANISOU  937  CG  GLU A  71     1801   1392   1750    236    389   -247       C
ATOM    938  CD  GLU A  71      81.338 -23.472 152.388  1.00 14.83           C
ANISOU  938  CD  GLU A  71     1827   1607   2201    475    382   -135       C
ATOM    939  OE1 GLU A  71      81.236 -24.500 151.686  0.54 16.59           O
ANISOU  939  OE1 GLU A  71     1668   2116   2517    688    574    317       O
ATOM    940  OE2 GLU A  71      82.102 -23.397 153.360  0.90 14.26           O
ANISOU  940  OE2 GLU A  71     1733   1381   2306    152   -344   -365       O
ATOM    941  H   GLU A  71      79.104 -20.451 149.524  1.00 10.68           H
ATOM    942  HA  GLU A  71      80.223 -19.605 151.813  1.00 10.80           H
ATOM    943  HB2 GLU A  71      81.290 -21.751 150.313  1.00 12.67           H
ATOM    944  HB3 GLU A  71      82.021 -21.081 151.557  1.00 12.67           H
ATOM    945  HG2 GLU A  71      80.267 -21.846 152.943  1.00 15.61           H
ATOM    946  HG3 GLU A  71      79.648 -22.606 151.687  1.00 15.61           H
ATOM    947  N   GLU A  72      82.004 -18.267 150.773  0.96  8.22           N
ANISOU  947  N   GLU A  72     1266    923    933     54    -41    -58       N
ATOM    948  CA  GLU A  72      83.037 -17.488 150.111  1.00  8.78           C
ANISOU  948  CA  GLU A  72     1368    974    993     63   -100   -138       C
ATOM    949  C   GLU A  72      84.208 -18.387 149.742  1.00  9.16           C
ANISOU  949  C   GLU A  72     1294   1082   1105     49   -215   -174       C
ATOM    950  O   GLU A  72      84.623 -19.235 150.537  0.88 11.98           O
ANISOU  950  O   GLU A  72     1299   1178   2075    182   -425   -378       O
ATOM    951  CB  GLU A  72      83.573 -16.403 151.043  0.93  8.67           C
ANISOU  951  CB  GLU A  72     1356   1040    898    150   -165   -118       C
ATOM    952  CG  GLU A  72      82.547 -15.343 151.394  0.96  9.62           C
ANISOU  952  CG  GLU A  72     1465   1169   1020    193      0   -132       C
ATOM    953  CD  GLU A  72      82.951 -14.354 152.506  1.00 10.82           C
ANISOU  953  CD  GLU A  72     1502   1360   1248     80    158    -87       C
ATOM    954  OE1 GLU A  72      83.849 -14.678 153.311  0.88 12.38           O
ANISOU  954  OE1 GLU A  72     1810   1341   1554    187    213    351       O
ATOM    955  OE2 GLU A  72      82.328 -13.290 152.595  1.00 13.22           O
ANISOU  955  OE2 GLU A  72     1614   1847   1561    189    348    194       O
ATOM    956  H   GLU A  72      81.972 -18.150 151.624  0.95  9.86           H
ATOM    957  HA  GLU A  72      82.684 -17.075 149.309  1.00 10.53           H
ATOM    958  HB2 GLU A  72      83.868 -16.817 151.869  0.90 10.40           H
ATOM    959  HB3 GLU A  72      84.322 -15.961 150.611  0.96 10.40           H
ATOM    960  HG2 GLU A  72      82.361 -14.821 150.597  1.00 11.54           H
ATOM    961  HG3 GLU A  72      81.735 -15.788 151.684  0.98 11.54           H
ATOM    962  N  AASP A  73      84.809 -18.171 148.562  0.68  8.30           N
ANISOU  962  N  AASP A  73     1168   1092    892    181   -142   -113       N
ATOM    963  N  BASP A  73      84.791 -18.149 148.570  0.32 10.43           N
ANISOU  963  N  BASP A  73     1551   1261   1152    -34   -284    -99       N
ATOM    964  CA AASP A  73      85.986 -18.929 148.119  0.68  8.39           C
ANISOU  964  CA AASP A  73     1148   1073    968    102   -123   -124       C
ATOM    965  CA BASP A  73      85.980 -18.875 148.155  0.32 11.76           C
ANISOU  965  CA BASP A  73     1729   1490   1248    -17   -272    -44       C
ATOM    966  C  AASP A  73      87.214 -18.044 148.342  0.68  8.47           C
ANISOU  966  C  AASP A  73     1176   1027   1014     26   -219    -76       C
ATOM    967  C  BASP A  73      87.200 -17.982 148.370  0.32 10.68           C
ANISOU  967  C  BASP A  73     1596   1286   1178     21   -251    -31       C
ATOM    968  O  AASP A  73      87.713 -17.383 147.426  0.68  9.87           O
ANISOU  968  O  AASP A  73     1548   1154   1048     81   -283   -172       O
ATOM    969  O  BASP A  73      87.678 -17.277 147.482  0.32 11.90           O
ANISOU  969  O  BASP A  73     1980   1295   1244    320   -285     27       O
ATOM    970  CB AASP A  73      85.854 -19.378 146.685  0.68  9.34           C
ANISOU  970  CB AASP A  73     1569   1031    947    -45     87    -85       C
ATOM    971  CB BASP A  73      85.853 -19.333 146.731  0.32 13.40           C
ANISOU  971  CB BASP A  73     1968   1764   1358   -144   -281     82       C
ATOM    972  CG AASP A  73      84.771 -20.459 146.394  0.68  9.91           C
ANISOU  972  CG AASP A  73     1738   1138    891   -154     68    -34       C
ATOM    973  CG BASP A  73      87.059 -20.103 146.290  0.32 14.00           C
ANISOU  973  CG BASP A  73     1919   1975   1424   -242   -348    154       C
ATOM    974  OD1AASP A  73      84.271 -21.098 147.345  0.68 10.39           O
ANISOU  974  OD1AASP A  73     1812   1314    822    117      4   -134       O
ATOM    975  OD1BASP A  73      88.127 -20.102 146.951  0.32 15.15           O
ANISOU  975  OD1BASP A  73     2202   1985   1571   -189   -327    211       O
ATOM    976  OD2AASP A  73      84.469 -20.747 145.141  0.68 11.61           O
ANISOU  976  OD2AASP A  73     2025   1444    941    -11    133   -226       O
ATOM    977  OD2BASP A  73      86.919 -20.757 145.262  0.32 16.01           O
ANISOU  977  OD2BASP A  73     2353   2226   1504   -439   -157    166       O
ATOM    978  H  AASP A  73      84.547 -17.581 147.994  0.68  9.96           H
ATOM    979  H  BASP A  73      84.515 -17.570 147.997  0.32 12.52           H
ATOM    980  HA AASP A  73      86.080 -19.719 148.673  0.68 10.07           H
ATOM    981  HA BASP A  73      86.083 -19.662 148.714  0.32 14.11           H
ATOM    982  HB2AASP A  73      85.639 -18.602 146.144  0.68 11.20           H
ATOM    983  HB2BASP A  73      85.078 -19.911 146.650  0.32 16.08           H
ATOM    984  HB3AASP A  73      86.707 -19.742 146.402  0.68 11.20           H
ATOM    985  HB3BASP A  73      85.758 -18.561 146.154  0.32 16.08           H
ATOM    986  N   LEU A  74      87.715 -18.011 149.586  1.00  9.30           N
ANISOU  986  N   LEU A  74     1336   1186   1011     56   -137   -109       N
ATOM    987  CA  LEU A  74      88.780 -17.106 149.935  1.00 10.14           C
ANISOU  987  CA  LEU A  74     1421   1349   1083     13    -68    -37       C
ATOM    988  C   LEU A  74      90.135 -17.498 149.339  1.00  9.93           C
ANISOU  988  C   LEU A  74     1462   1336    976    169    -35      3       C
ATOM    989  O   LEU A  74      91.022 -16.664 149.261  0.94 10.79           O
ANISOU  989  O   LEU A  74     1577   1560    964    -58      3   -144       O
ATOM    990  CB  LEU A  74      88.888 -16.931 151.449  0.98 11.28           C
ANISOU  990  CB  LEU A  74     1810   1288   1188    -45     19    -23       C
ATOM    991  CG  LEU A  74      87.648 -16.304 152.092  1.00 11.50           C
ANISOU  991  CG  LEU A  74     1963   1238   1169   -271     84    -44       C
ATOM    992  CD1 LEU A  74      87.805 -16.259 153.624  0.77 13.11           C
ANISOU  992  CD1 LEU A  74     2439   1239   1304   -410    264    -79       C
ATOM    993  CD2 LEU A  74      87.347 -14.931 151.562  0.94 12.44           C
ANISOU  993  CD2 LEU A  74     1714   1690   1322   -207    103    -99       C
ATOM    994  H   LEU A  74      87.454 -18.524 150.224  1.00 11.16           H
ATOM    995  HA  LEU A  74      88.558 -16.236 149.570  1.00 12.17           H
ATOM    996  HB2 LEU A  74      89.024 -17.802 151.855  0.99 13.53           H
ATOM    997  HB3 LEU A  74      89.645 -16.357 151.642  1.00 13.53           H
ATOM    998  HG  LEU A  74      86.882 -16.865 151.894  1.00 13.80           H
ATOM    999 HD11 LEU A  74      87.915 -17.163 153.956  0.71 15.73           H
ATOM   1000 HD12 LEU A  74      87.010 -15.858 154.011  0.71 15.73           H
ATOM   1001 HD13 LEU A  74      88.585 -15.727 153.846  0.74 15.73           H
ATOM   1002 HD21 LEU A  74      88.104 -14.352 151.740  0.98 14.93           H
ATOM   1003 HD22 LEU A  74      86.555 -14.589 152.005  0.94 14.93           H
ATOM   1004 HD23 LEU A  74      87.192 -14.991 150.605  0.91 14.93           H
ATOM   1005  N  ALYS A  75      90.287 -18.717 148.854  0.48  9.17           N
ANISOU 1005  N  ALYS A  75     1285   1150   1047    253   -205    137       N
ATOM   1006  N  BLYS A  75      90.293 -18.739 148.884  0.52 10.42           N
ANISOU 1006  N  BLYS A  75     1384   1520   1055     91     -5   -207       N
ATOM   1007  CA ALYS A  75      91.551 -19.069 148.243  0.48  9.93           C
ANISOU 1007  CA ALYS A  75     1254   1330   1191     64   -311    150       C
ATOM   1008  CA BLYS A  75      91.508 -19.177 148.192  0.52 11.41           C
ANISOU 1008  CA BLYS A  75     1406   1759   1170    115   -152   -353       C
ATOM   1009  C  ALYS A  75      91.790 -18.349 146.932  0.48 10.35           C
ANISOU 1009  C  ALYS A  75     1302   1513   1119   -226   -402    144       C
ATOM   1010  C  BLYS A  75      91.643 -18.599 146.794  0.52 10.65           C
ANISOU 1010  C  BLYS A  75     1272   1613   1160     79     22   -325       C
ATOM   1011  O  ALYS A  75      92.957 -18.098 146.581  0.48 11.77           O
ANISOU 1011  O  ALYS A  75     1787   1702    984   -332   -283    112       O
ATOM   1012  O  BLYS A  75      92.679 -18.778 146.152  0.52 11.36           O
ANISOU 1012  O  BLYS A  75     1126   1686   1503    147    -54   -436       O
ATOM   1013  CB ALYS A  75      91.746 -20.579 148.198  0.48 11.50           C
ANISOU 1013  CB ALYS A  75     1261   1554   1555    309   -113     30       C
ATOM   1014  CB BLYS A  75      91.500 -20.689 147.981  0.52 13.38           C
ANISOU 1014  CB BLYS A  75     1417   2163   1504    207   -373   -443       C
ATOM   1015  CG ALYS A  75      91.654 -21.174 149.597  0.48 13.52           C
ANISOU 1015  CG ALYS A  75     1416   1825   1898    494    104    -26       C
ATOM   1016  CG BLYS A  75      91.571 -21.572 149.243  0.52 15.82           C
ANISOU 1016  CG BLYS A  75     1759   2497   1754    525   -113   -627       C
ATOM   1017  CD ALYS A  75      91.991 -22.661 149.667  0.48 14.23           C
ANISOU 1017  CD ALYS A  75     1241   2002   2163    546    263   -147       C
ATOM   1018  CD BLYS A  75      91.439 -23.108 148.938  0.52 17.57           C
ANISOU 1018  CD BLYS A  75     1847   2901   1927    406   -175   -687       C
ATOM   1019  CE ALYS A  75      91.809 -23.266 151.039  0.48 16.35           C
ANISOU 1019  CE ALYS A  75     1666   2271   2274    539    460   -128       C
ATOM   1020  CE BLYS A  75      91.517 -23.911 150.189  0.52 20.71           C
ANISOU 1020  CE BLYS A  75     2549   3187   2134    450    -77   -654       C
ATOM   1021  NZ ALYS A  75      91.914 -24.753 151.078  0.48 18.97           N
ANISOU 1021  NZ ALYS A  75     2254   2615   2337    417    461   -151       N
ATOM   1022  NZ BLYS A  75      91.378 -25.342 149.884  0.52 21.77           N
ANISOU 1022  NZ BLYS A  75     2882   3136   2254    528      6   -618       N
ATOM   1023  H  ALYS A  75      89.694 -19.340 148.867  0.48 11.00           H
ATOM   1024  H  BLYS A  75      89.701 -19.357 148.963  0.52 12.50           H
ATOM   1025  HA ALYS A  75      92.242 -18.744 148.839  0.48 11.92           H
ATOM   1026  HA BLYS A  75      92.291 -18.934 148.712  0.52 13.69           H
ATOM   1027  HB2ALYS A  75      91.051 -20.978 147.651  0.48 13.80           H
ATOM   1028  HB2BLYS A  75      90.684 -20.925 147.513  0.52 16.06           H
ATOM   1029  HB3ALYS A  75      92.621 -20.781 147.834  0.48 13.80           H
ATOM   1030  HB3BLYS A  75      92.264 -20.921 147.429  0.52 16.06           H
ATOM   1031  HG2ALYS A  75      92.275 -20.702 150.177  0.48 16.23           H
ATOM   1032  HG2BLYS A  75      92.424 -21.428 149.681  0.52 18.98           H
ATOM   1033  HG3ALYS A  75      90.749 -21.059 149.927  0.48 16.23           H
ATOM   1034  HG3BLYS A  75      90.847 -21.325 149.840  0.52 18.98           H
ATOM   1035  HD2ALYS A  75      91.413 -23.142 149.053  0.48 17.07           H
ATOM   1036  HD2BLYS A  75      90.582 -23.281 148.516  0.52 21.08           H
ATOM   1037  HD3ALYS A  75      92.918 -22.785 149.409  0.48 17.07           H
ATOM   1038  HD3BLYS A  75      92.163 -23.383 148.354  0.52 21.08           H
ATOM   1039  HE2ALYS A  75      92.490 -22.907 151.630  0.48 19.62           H
ATOM   1040  HE2BLYS A  75      92.376 -23.769 150.614  0.52 24.86           H
ATOM   1041  HE3ALYS A  75      90.930 -23.024 151.371  0.48 19.62           H
ATOM   1042  HE3BLYS A  75      90.796 -23.653 150.786  0.52 24.86           H
ATOM   1043  HZ1ALYS A  75      91.291 -25.115 150.555  0.48 22.76           H
ATOM   1044  HZ1BLYS A  75      90.594 -25.495 149.491  0.52 26.13           H
ATOM   1045  HZ2ALYS A  75      91.799 -25.044 151.911  0.48 22.76           H
ATOM   1046  HZ2BLYS A  75      91.425 -25.820 150.633  0.52 26.13           H
ATOM   1047  HZ3ALYS A  75      92.718 -25.008 150.791  0.48 22.76           H
ATOM   1048  HZ3BLYS A  75      92.031 -25.600 149.334  0.52 26.13           H
ATOM   1049  N  AVAL A  76      90.732 -17.862 146.295  0.48  9.43           N
ANISOU 1049  N  AVAL A  76     1219   1287   1079   -163   -439    145       N
ATOM   1050  N  BVAL A  76      90.624 -17.907 146.306  0.52  9.30           N
ANISOU 1050  N  BVAL A  76     1146   1346   1041     77    335   -100       N
ATOM   1051  CA AVAL A  76      90.807 -17.187 145.010  0.48 10.30           C
ANISOU 1051  CA AVAL A  76     1357   1377   1180   -282   -135     52       C
ATOM   1052  CA BVAL A  76      90.672 -17.239 145.013  0.52  9.68           C
ANISOU 1052  CA BVAL A  76     1359   1222   1099    137    383   -104       C
ATOM   1053  C  AVAL A  76      90.659 -15.682 145.140  0.48  9.67           C
ANISOU 1053  C  AVAL A  76     1275   1389   1012   -142   -209    -10       C
ATOM   1054  C  BVAL A  76      90.684 -15.721 145.155  0.52  8.96           C
ANISOU 1054  C  BVAL A  76     1340   1242    823    164     13     21       C
ATOM   1055  O  AVAL A  76      90.733 -14.953 144.155  0.48 10.13           O
ANISOU 1055  O  AVAL A  76     1284   1390   1176   -132    -76    -91       O
ATOM   1056  O  BVAL A  76      90.947 -15.022 144.178  0.52  9.38           O
ANISOU 1056  O  BVAL A  76     1608   1203    752     88    204    -34       O
ATOM   1057  CB AVAL A  76      89.799 -17.889 144.063  0.48 13.02           C
ANISOU 1057  CB AVAL A  76     2012   1695   1242   -204    219    206       C
ATOM   1058  CB BVAL A  76      89.545 -17.737 144.057  0.52 12.40           C
ANISOU 1058  CB BVAL A  76     1907   1377   1427    258    897    296       C
ATOM   1059  CG1AVAL A  76      89.510 -17.311 142.660  0.48  9.23           C
ANISOU 1059  CG1AVAL A  76     1080   1429    997      8    -29     16       C
ATOM   1060  CG1BVAL A  76      89.353 -19.263 144.181  0.52 13.84           C
ANISOU 1060  CG1BVAL A  76     2100   1566   1594    298    697    275       C
ATOM   1061  CG2AVAL A  76      90.291 -19.309 143.830  0.48 13.14           C
ANISOU 1061  CG2AVAL A  76     2013   1825   1153   -508     85    -68       C
ATOM   1062  CG2BVAL A  76      88.395 -17.238 144.339  0.52 12.79           C
ANISOU 1062  CG2BVAL A  76     2566   1201   1091    513     62    -35       C
ATOM   1063  H  AVAL A  76      89.930 -17.914 146.602  0.48 11.32           H
ATOM   1064  H  BVAL A  76      89.875 -17.807 146.716  0.52 11.16           H
ATOM   1065  HA AVAL A  76      91.692 -17.347 144.643  0.48 12.36           H
ATOM   1066  HA BVAL A  76      91.512 -17.481 144.592  0.52 11.62           H
ATOM   1067  HB AVAL A  76      88.948 -17.952 144.524  0.48 15.63           H
ATOM   1068  HB BVAL A  76      89.767 -17.520 143.139  0.52 14.88           H
ATOM   1069 HG11AVAL A  76      89.157 -16.413 142.754  0.48 11.07           H
ATOM   1070 HG11BVAL A  76      90.185 -19.704 143.946  0.52 16.61           H
ATOM   1071 HG12AVAL A  76      88.860 -17.878 142.213  0.48 11.07           H
ATOM   1072 HG12BVAL A  76      88.648 -19.542 143.576  0.52 16.61           H
ATOM   1073 HG13AVAL A  76      90.336 -17.291 142.149  0.48 11.07           H
ATOM   1074 HG13BVAL A  76      89.112 -19.478 145.095  0.52 16.61           H
ATOM   1075 HG21AVAL A  76      91.171 -19.275 143.424  0.48 15.76           H
ATOM   1076 HG21BVAL A  76      88.153 -17.490 145.244  0.52 15.34           H
ATOM   1077 HG22AVAL A  76      89.670 -19.763 143.238  0.48 15.76           H
ATOM   1078 HG22BVAL A  76      87.739 -17.584 143.714  0.52 15.34           H
ATOM   1079 HG23AVAL A  76      90.336 -19.770 144.682  0.48 15.76           H
ATOM   1080 HG23BVAL A  76      88.443 -16.271 144.268  0.52 15.34           H
ATOM   1081  N   GLN A  77      90.420 -15.193 146.351  1.00  8.88           N
ANISOU 1081  N   GLN A  77     1227   1279    869    -46     84     -6       N
ATOM   1082  CA  GLN A  77      90.408 -13.787 146.600  1.00  8.73           C
ANISOU 1082  CA  GLN A  77     1205   1275    838    -24    -15     75       C
ATOM   1083  C   GLN A  77      91.800 -13.189 146.373  1.00  8.87           C
ANISOU 1083  C   GLN A  77     1203   1415    754     31   -123     92       C
ATOM   1084  O   GLN A  77      92.814 -13.797 146.746  1.00 10.38           O
ANISOU 1084  O   GLN A  77     1314   1693    937    155   -160     34       O
ATOM   1085  CB  GLN A  77      89.981 -13.567 148.057  1.00  8.99           C
ANISOU 1085  CB  GLN A  77     1235   1372    809    -20     13    116       C
ATOM   1086  CG  GLN A  77      90.017 -12.094 148.501  1.00  8.85           C
ANISOU 1086  CG  GLN A  77     1304   1332    726     89    -90     37       C
ATOM   1087  CD  GLN A  77      89.530 -11.994 149.946  1.00  8.81           C
ANISOU 1087  CD  GLN A  77     1336   1179    833     97     -4    206       C
ATOM   1088  OE1 GLN A  77      90.205 -12.466 150.880  1.00 10.53           O
ANISOU 1088  OE1 GLN A  77     1547   1249   1207     87    -97    210       O
ATOM   1089  NE2 GLN A  77      88.389 -11.342 150.153  1.00  9.10           N
ANISOU 1089  NE2 GLN A  77     1336   1170    952     73    -47    102       N
ATOM   1090  H   GLN A  77      90.248 -15.667 147.049  1.00 10.66           H
ATOM   1091  HA  GLN A  77      89.774 -13.349 146.013  1.00 10.48           H
ATOM   1092  HB2 GLN A  77      89.072 -13.888 148.168  1.00 10.79           H
ATOM   1093  HB3 GLN A  77      90.578 -14.067 148.638  1.00 10.79           H
ATOM   1094  HG2 GLN A  77      90.927 -11.761 148.456  1.00 10.62           H
ATOM   1095  HG3 GLN A  77      89.430 -11.567 147.936  1.00 10.62           H
ATOM   1096 HE21 GLN A  77      88.078 -11.262 150.951  0.00 10.92           H
ATOM   1097 HE22 GLN A  77      87.961 -11.000 149.489  0.00 10.92           H
ATOM   1098  N   HIS A  78      91.861 -12.017 145.778  1.00  8.64           N
ANISOU 1098  N   HIS A  78     1207   1382    693     20   -122      0       N
ATOM   1099  CA  HIS A  78      93.149 -11.338 145.583  1.00  9.10           C
ANISOU 1099  CA  HIS A  78     1250   1474    733     33    -78     41       C
ATOM   1100  C   HIS A  78      93.785 -11.059 146.941  0.94  9.13           C
ANISOU 1100  C   HIS A  78     1238   1529    702    122   -131     56       C
ATOM   1101  O   HIS A  78      93.108 -10.676 147.894  0.93  9.50           O
ANISOU 1101  O   HIS A  78     1363   1519    728     10   -122     90       O
ATOM   1102  CB  HIS A  78      92.911 -10.044 144.779  1.00  9.56           C
ANISOU 1102  CB  HIS A  78     1276   1532    826     44    -93    -68       C
ATOM   1103  CG  HIS A  78      94.151  -9.408 144.323  1.00 10.91           C
ANISOU 1103  CG  HIS A  78     1496   1738    911     44    -59    -84       C
ATOM   1104  ND1 HIS A  78      94.895  -8.527 145.110  1.00 12.32           N
ANISOU 1104  ND1 HIS A  78     1909   1908    863    -93    -89    -32       N
ATOM   1105  CD2 HIS A  78      94.800  -9.517 143.137  1.00 12.42           C
ANISOU 1105  CD2 HIS A  78     1932   1798    989    -36    -73   -194       C
ATOM   1106  CE1 HIS A  78      95.939  -8.141 144.385  0.95 13.27           C
ANISOU 1106  CE1 HIS A  78     2129   2088    826    -76    -57   -137       C
ATOM   1107  NE2 HIS A  78      95.902  -8.711 143.196  1.00 13.23           N
ANISOU 1107  NE2 HIS A  78     2034   2014    979   -116   -168   -243       N
ATOM   1108  H   HIS A  78      91.181 -11.585 145.475  1.00 10.37           H
ATOM   1109  HA  HIS A  78      93.744 -11.911 145.074  1.00 10.91           H
ATOM   1110  HB2 HIS A  78      92.378 -10.254 143.998  1.00 11.48           H
ATOM   1111  HB3 HIS A  78      92.440  -9.409 145.341  1.00 11.48           H
ATOM   1112  HD2 HIS A  78      94.533 -10.034 142.411  0.87 14.90           H
ATOM   1113  HE1 HIS A  78      96.598  -7.551 144.672  0.77 15.92           H
ATOM   1114  HE2 HIS A  78      96.484  -8.608 142.571  0.00 15.88           H
ATOM   1115  N   SER A  79      95.104 -11.197 147.006  0.91 10.29           N
ANISOU 1115  N   SER A  79     1295   1831    786     28   -210    218       N
ATOM   1116  CA  SER A  79      95.798 -11.093 148.281  0.96 12.45           C
ANISOU 1116  CA  SER A  79     1560   2131   1038    -16   -276    469       C
ATOM   1117  C   SER A  79      95.642  -9.730 148.933  1.00 11.73           C
ANISOU 1117  C   SER A  79     1569   1982    905     17   -204    324       C
ATOM   1118  O   SER A  79      95.732  -9.624 150.167  0.91 12.82           O
ANISOU 1118  O   SER A  79     1796   2121    956     51   -293    423       O
ATOM   1119  CB  SER A  79      97.294 -11.390 148.077  0.80 14.31           C
ANISOU 1119  CB  SER A  79     1667   2550   1221   -137   -408    729       C
ATOM   1120  OG  SER A  79      97.860 -10.478 147.183  0.79 16.67           O
ANISOU 1120  OG  SER A  79     1916   3209   1209   -445   -531    548       O
ATOM   1121  H   SER A  79      95.616 -11.350 146.333  0.93 12.35           H
ATOM   1122  HA  SER A  79      95.440 -11.758 148.888  0.92 14.94           H
ATOM   1123  HB2 SER A  79      97.750 -11.320 148.930  0.88 17.17           H
ATOM   1124  HB3 SER A  79      97.392 -12.286 147.719  0.79 17.17           H
ATOM   1125  HG  SER A  79      98.674 -10.646 147.077  0.00 20.01           H
ATOM   1126  N   SER A  80      95.427  -8.686 148.142  1.00 12.00           N
ANISOU 1126  N   SER A  80     1701   2113    746   -120   -196    145       N
ATOM   1127  CA  SER A  80      95.260  -7.356 148.734  0.91 11.83           C
ANISOU 1127  CA  SER A  80     1567   2050    877    -63     36     66       C
ATOM   1128  C   SER A  80      94.037  -7.244 149.628  1.00 12.16           C
ANISOU 1128  C   SER A  80     1694   2035    892   -135     86    123       C
ATOM   1129  O   SER A  80      93.950  -6.295 150.404  0.96 13.86           O
ANISOU 1129  O   SER A  80     1858   2468    938   -410    186     61       O
ATOM   1130  CB  SER A  80      95.201  -6.321 147.656  0.85 12.42           C
ANISOU 1130  CB  SER A  80     1659   2118    942    -58      4     -4       C
ATOM   1131  OG  SER A  80      94.083  -6.494 146.867  1.00 14.01           O
ANISOU 1131  OG  SER A  80     1954   2052   1317    180   -180     16       O
ATOM   1132  H   SER A  80      95.374  -8.713 147.284  0.98 14.40           H
ATOM   1133  HA  SER A  80      96.039  -7.163 149.281  0.86 14.20           H
ATOM   1134  HB2 SER A  80      95.165  -5.441 148.064  0.83 14.91           H
ATOM   1135  HB3 SER A  80      95.992  -6.398 147.101  0.85 14.91           H
ATOM   1136  HG  SER A  80      94.061  -5.907 146.266  0.00 16.81           H
ATOM   1137  N   TYR A  81      93.089  -8.161 149.492  1.00 10.44           N
ANISOU 1137  N   TYR A  81     1359   1794    815     -8     16     64       N
ATOM   1138  CA  TYR A  81      91.852  -8.161 150.244  0.96 10.40           C
ANISOU 1138  CA  TYR A  81     1349   1731    871     21    -60     26       C
ATOM   1139  C   TYR A  81      91.847  -9.111 151.442  1.00 11.24           C
ANISOU 1139  C   TYR A  81     1507   1724   1039     48      4     -6       C
ATOM   1140  O   TYR A  81      90.833  -9.194 152.122  0.95 10.81           O
ANISOU 1140  O   TYR A  81     1582   1562    963     17     35     54       O
ATOM   1141  CB  TYR A  81      90.632  -8.432 149.376  0.91  9.83           C
ANISOU 1141  CB  TYR A  81     1365   1654    715    -40     20    109       C
ATOM   1142  CG  TYR A  81      90.519  -7.420 148.257  1.00  9.83           C
ANISOU 1142  CG  TYR A  81     1370   1595    769    -13     -6    168       C
ATOM   1143  CD1 TYR A  81      90.303  -6.087 148.519  0.91  9.87           C
ANISOU 1143  CD1 TYR A  81     1435   1472    842    -55     77     90       C
ATOM   1144  CD2 TYR A  81      90.641  -7.803 146.940  0.85  8.93           C
ANISOU 1144  CD2 TYR A  81     1086   1547    760    -34     -4    131       C
ATOM   1145  CE1 TYR A  81      90.222  -5.151 147.517  0.82  9.30           C
ANISOU 1145  CE1 TYR A  81     1271   1564    700    101    158    213       C
ATOM   1146  CE2 TYR A  81      90.559  -6.902 145.919  0.73  8.36           C
ANISOU 1146  CE2 TYR A  81     1094   1397    687    -17   -154    194       C
ATOM   1147  CZ  TYR A  81      90.353  -5.542 146.207  0.91  8.98           C
ANISOU 1147  CZ  TYR A  81     1279   1379    753    105     85    157       C
ATOM   1148  OH  TYR A  81      90.264  -4.682 145.153  0.89 10.94           O
ANISOU 1148  OH  TYR A  81     1505   1524   1126     91     24    146       O
ATOM   1149  H   TYR A  81      93.147  -8.822 148.945  0.98 12.53           H
ATOM   1150  HA  TYR A  81      91.736  -7.268 150.604  0.97 12.48           H
ATOM   1151  HB2 TYR A  81      90.711  -9.315 148.982  0.97 11.79           H
ATOM   1152  HB3 TYR A  81      89.833  -8.376 149.922  0.98 11.79           H
ATOM   1153  HD1 TYR A  81      90.226  -5.809 149.403  0.90 11.84           H
ATOM   1154  HD2 TYR A  81      90.789  -8.698 146.742  0.84 10.71           H
ATOM   1155  HE1 TYR A  81      90.076  -4.256 147.724  0.78 11.17           H
ATOM   1156  HE2 TYR A  81      90.646  -7.185 145.038  0.79 10.04           H
ATOM   1157  HH  TYR A  81      90.369  -5.098 144.432  0.00 13.12           H
ATOM   1158  N   ARG A  82      92.944  -9.817 151.704  1.00 12.84           N
ANISOU 1158  N   ARG A  82     1486   2046   1347    230   -107     14       N
ATOM   1159  CA  ARG A  82      92.954 -10.798 152.773  1.00 14.98           C
ANISOU 1159  CA  ARG A  82     1725   2275   1691    573   -100    -76       C
ATOM   1160  C   ARG A  82      92.633 -10.102 154.072  1.00 13.72           C
ANISOU 1160  C   ARG A  82     1809   2040   1366    563     72    275       C
ATOM   1161  O   ARG A  82      93.280  -9.124 154.462  1.00 15.31           O
ANISOU 1161  O   ARG A  82     2108   2276   1434    656    -25    433       O
ATOM   1162  CB  ARG A  82      94.319 -11.478 152.856  1.00 19.76           C
ANISOU 1162  CB  ARG A  82     2114   3036   2357   1008   -409   -378       C
ATOM   1163  CG  ARG A  82      94.353 -12.545 153.927  1.00 24.56           C
ANISOU 1163  CG  ARG A  82     2641   3720   2971   1411   -438   -530       C
ATOM   1164  CD  ARG A  82      95.781 -13.165 154.133  1.00 28.27           C
ANISOU 1164  CD  ARG A  82     3030   4188   3523   1790   -518   -544       C
ATOM   1165  NE  ARG A  82      95.782 -14.062 155.296  1.00 31.71           N
ANISOU 1165  NE  ARG A  82     3721   4509   3818   1754   -586   -619       N
ATOM   1166  H   ARG A  82      93.689  -9.744 151.279  1.00 15.41           H
ATOM   1167  HA  ARG A  82      92.278 -11.473 152.605  1.00 17.97           H
ATOM   1168  HB2 ARG A  82      94.518 -11.897 152.004  1.00 23.71           H
ATOM   1169  HB3 ARG A  82      94.993 -10.814 153.068  1.00 23.71           H
ATOM   1170  HG2 ARG A  82      94.072 -12.155 154.769  1.00 29.47           H
ATOM   1171  HG3 ARG A  82      93.748 -13.262 153.676  1.00 29.47           H
ATOM   1172  HD2 ARG A  82      96.028 -13.678 153.346  1.00 33.92           H
ATOM   1173  HD3 ARG A  82      96.423 -12.454 154.290  1.00 33.92           H
ATOM   1174  HE  ARG A  82      95.550 -14.881 155.172  1.00 38.05           H
ATOM   1175  N   GLN A  83      91.689 -10.667 154.790  1.00 13.31           N
ANISOU 1175  N   GLN A  83     2012   1692   1353    577    146    337       N
ATOM   1176  CA  GLN A  83      91.252 -10.133 156.079  1.00 14.99           C
ANISOU 1176  CA  GLN A  83     2608   1587   1503    443    158    513       C
ATOM   1177  C   GLN A  83      90.636  -8.750 155.965  1.00 14.04           C
ANISOU 1177  C   GLN A  83     2376   1618   1339    423    164    518       C
ATOM   1178  O   GLN A  83      90.427  -8.096 157.008  0.68 15.05           O
ANISOU 1178  O   GLN A  83     2621   1406   1691    155    468    729       O
ATOM   1179  CB  GLN A  83      92.367 -10.129 157.133  1.00 19.88           C
ANISOU 1179  CB  GLN A  83     3487   2062   2004   1059      3    575       C
ATOM   1180  CG  GLN A  83      92.906 -11.536 157.391  0.78 22.52           C
ANISOU 1180  CG  GLN A  83     3920   2361   2277   1173   -236    800       C
ATOM   1181  CD  GLN A  83      92.060 -12.359 158.383  0.77 25.07           C
ANISOU 1181  CD  GLN A  83     4007   3190   2327   1235   -288    686       C
ATOM   1182  OE1 GLN A  83      91.102 -13.006 158.017  0.25 26.20           O
ANISOU 1182  OE1 GLN A  83     4240   3322   2391   1424   -410    600       O
ATOM   1183  NE2 GLN A  83      92.435 -12.271 159.682  0.64 24.81           N
ANISOU 1183  NE2 GLN A  83     3829   3278   2319   1221   -716    636       N
ATOM   1184  H   GLN A  83      91.270 -11.380 154.555  1.00 15.97           H
ATOM   1185  HA  GLN A  83      90.556 -10.719 156.416  1.00 17.99           H
ATOM   1186  HB2 GLN A  83      93.100  -9.576 156.819  1.00 23.85           H
ATOM   1187  HB3 GLN A  83      92.016  -9.782 157.966  1.00 23.85           H
ATOM   1188  HG2 GLN A  83      92.930 -12.020 156.550  0.72 27.03           H
ATOM   1189  HG3 GLN A  83      93.802 -11.465 157.753  0.68 27.03           H
ATOM   1190 HE21 GLN A  83      92.003 -12.706 160.283  0.00 29.77           H
ATOM   1191 HE22 GLN A  83      93.105 -11.780 159.904  0.00 29.77           H
ATOM   1192  N  AARG A  84      90.283  -8.297 154.803  0.38 12.97           N
ANISOU 1192  N  AARG A  84     2220   1605   1102    371     23    286       N
ATOM   1193  N  BARG A  84      90.286  -8.270 154.753  0.62 11.14           N
ANISOU 1193  N  BARG A  84     1721   1445   1068    276     56    361       N
ATOM   1194  CA AARG A  84      89.683  -6.979 154.794  0.38 13.12           C
ANISOU 1194  CA AARG A  84     2308   1749    929    183     31    144       C
ATOM   1195  CA BARG A  84      89.759  -6.924 154.520  0.62 11.02           C
ANISOU 1195  CA BARG A  84     1708   1493    987    -10    221    290       C
ATOM   1196  C  AARG A  84      88.617  -6.806 153.715  0.38 11.79           C
ANISOU 1196  C  AARG A  84     1907   1725    845    124    174     90       C
ATOM   1197  C  BARG A  84      88.401  -6.928 153.863  0.62 10.27           C
ANISOU 1197  C  BARG A  84     1571   1307   1024    242    103    210       C
ATOM   1198  O  AARG A  84      88.253  -5.645 153.489  0.38 11.66           O
ANISOU 1198  O  AARG A  84     1752   1918    760    156    190    132       O
ATOM   1199  O  BARG A  84      87.567  -6.065 154.165  0.62 11.00           O
ANISOU 1199  O  BARG A  84     1616   1412   1153    155     97    222       O
ATOM   1200  CB AARG A  84      90.743  -5.860 154.721  0.38 14.37           C
ANISOU 1200  CB AARG A  84     2639   1852    967    207   -180    138       C
ATOM   1201  CB BARG A  84      90.672  -6.057 153.608  0.62 12.01           C
ANISOU 1201  CB BARG A  84     1886   1661   1016     46    228    285       C
ATOM   1202  CG AARG A  84      91.571  -5.886 153.503  0.38 15.90           C
ANISOU 1202  CG AARG A  84     3046   1961   1036    245   -174     70       C
ATOM   1203  CG BARG A  84      91.962  -5.590 154.351  0.62 12.88           C
ANISOU 1203  CG BARG A  84     1875   1897   1124    288    -13    162       C
ATOM   1204  CD AARG A  84      92.309  -4.524 153.351  0.38 16.82           C
ANISOU 1204  CD AARG A  84     3180   2067   1143    317   -222     23       C
ATOM   1205  CD BARG A  84      92.803  -4.879 153.436  0.62 12.43           C
ANISOU 1205  CD BARG A  84     1828   1822   1071    353    -85    181       C
ATOM   1206  NE AARG A  84      92.456  -4.285 151.929  0.38 16.08           N
ANISOU 1206  NE AARG A  84     2847   2076   1187    510   -226    -88       N
ATOM   1207  NE BARG A  84      92.201  -3.610 153.078  0.62 11.90           N
ANISOU 1207  NE BARG A  84     1708   1864    949    175    122    -26       N
ATOM   1208  CZ AARG A  84      92.040  -3.219 151.261  0.38 15.81           C
ANISOU 1208  CZ AARG A  84     2749   2002   1255    645   -147   -170       C
ATOM   1209  CZ BARG A  84      92.155  -3.102 151.832  0.62 10.84           C
ANISOU 1209  CZ BARG A  84     1407   1889    822    325    169   -127       C
ATOM   1210  NH1AARG A  84      92.225  -3.187 149.942  0.38 15.60           N
ANISOU 1210  NH1AARG A  84     2594   2014   1319    733     79    -74       N
ATOM   1211  NH1BARG A  84      91.652  -1.905 151.652  0.62  9.87           N
ANISOU 1211  NH1BARG A  84     1293   1607    852     59    125     61       N
ATOM   1212  NH2AARG A  84      91.495  -2.186 151.898  0.38 16.32           N
ANISOU 1212  NH2AARG A  84     2880   1985   1335    518   -215    -90       N
ATOM   1213  NH2BARG A  84      92.567  -3.752 150.758  0.62 12.83           N
ANISOU 1213  NH2BARG A  84     1929   2082    863    190    179    -10       N
ATOM   1214  H  AARG A  84      90.367  -8.692 154.043  0.38 15.56           H
ATOM   1215  H  BARG A  84      90.349  -8.733 154.031  0.62 13.37           H
ATOM   1216  HA AARG A  84      89.228  -6.866 155.644  0.38 15.75           H
ATOM   1217  HA BARG A  84      89.677  -6.470 155.373  0.62 13.23           H
ATOM   1218  HB2AARG A  84      90.292  -5.002 154.751  0.38 17.24           H
ATOM   1219  HB2BARG A  84      90.940  -6.579 152.836  0.62 14.41           H
ATOM   1220  HB3AARG A  84      91.338  -5.945 155.481  0.38 17.24           H
ATOM   1221  HB3BARG A  84      90.184  -5.268 153.326  0.62 14.41           H
ATOM   1222  HG2AARG A  84      92.232  -6.593 153.572  0.38 19.08           H
ATOM   1223  HG2BARG A  84      91.724  -4.997 155.080  0.62 15.46           H
ATOM   1224  HG3AARG A  84      91.006  -6.022 152.726  0.38 19.08           H
ATOM   1225  HG3BARG A  84      92.447  -6.363 154.682  0.62 15.46           H
ATOM   1226  HD2AARG A  84      91.779  -3.812 153.741  0.38 20.18           H
ATOM   1227  HD2BARG A  84      93.662  -4.706 153.854  0.62 14.91           H
ATOM   1228  HD3AARG A  84      93.187  -4.573 153.758  0.38 20.18           H
ATOM   1229  HD3BARG A  84      92.918  -5.403 152.628  0.62 14.91           H
ATOM   1230  HE AARG A  84      92.854  -4.895 151.472  0.38 19.30           H
ATOM   1231  HE BARG A  84      91.844  -3.148 153.709  0.62 14.28           H
ATOM   1232 HH11AARG A  84      92.595  -3.853 149.544  0.38 18.72           H
ATOM   1233 HH11BARG A  84      91.352  -1.461 152.325  0.62 11.85           H
ATOM   1234 HH12AARG A  84      91.988  -2.494 149.492  0.38 18.72           H
ATOM   1235 HH12BARG A  84      91.579  -1.584 150.858  0.62 11.85           H
ATOM   1236 HH21AARG A  84      91.374  -2.220 152.749  0.38 19.58           H
ATOM   1237 HH21BARG A  84      92.921  -4.533 150.837  0.62 15.39           H
ATOM   1238 HH22AARG A  84      91.241  -1.495 151.454  0.38 19.58           H
ATOM   1239 HH22BARG A  84      92.501  -3.386 149.983  0.62 15.39           H
ATOM   1240  N   ALA A  85      88.140  -7.853 152.978  1.00 10.60           N
ANISOU 1240  N   ALA A  85     1475   1757    794    174     82    308       N
ATOM   1241  CA  ALA A  85      86.909  -7.804 152.178  1.00  9.81           C
ANISOU 1241  CA  ALA A  85     1443   1438    845    188     93    135       C
ATOM   1242  C   ALA A  85      86.083  -9.035 152.465  1.00  9.51           C
ANISOU 1242  C   ALA A  85     1492   1278    841    149    144    201       C
ATOM   1243  O   ALA A  85      86.610 -10.155 152.467  0.92  9.89           O
ANISOU 1243  O   ALA A  85     1487   1442    828    195    111    117       O
ATOM   1244  CB  ALA A  85      87.202  -7.743 150.698  0.92  9.84           C
ANISOU 1244  CB  ALA A  85     1411   1412    915    135    -57     66       C
ATOM   1245  H   ALA A  85      88.588  -8.577 152.868  0.99 12.72           H
ATOM   1246  HA  ALA A  85      86.392  -7.020 152.425  1.00 11.77           H
ATOM   1247  HB1 ALA A  85      87.722  -6.946 150.512  0.91 11.81           H
ATOM   1248  HB2 ALA A  85      86.361  -7.711 150.212  1.00 11.81           H
ATOM   1249  HB3 ALA A  85      87.702  -8.533 150.443  0.92 11.81           H
ATOM   1250  N   ARG A  86      84.789  -8.824 152.685  1.00  9.28           N
ANISOU 1250  N   ARG A  86     1422   1317    787    264     22     -4       N
ATOM   1251  CA  ARG A  86      83.844  -9.925 152.929  1.00 10.08           C
ANISOU 1251  CA  ARG A  86     1593   1350    888    357     71    -29       C
ATOM   1252  C   ARG A  86      82.454  -9.484 152.520  1.00  9.26           C
ANISOU 1252  C   ARG A  86     1490   1235    793    292    103    -36       C
ATOM   1253  O   ARG A  86      82.176  -8.291 152.422  1.00 10.67           O
ANISOU 1253  O   ARG A  86     1637   1618    799    307    216     34       O
ATOM   1254  CB  ARG A  86      83.808 -10.290 154.443  1.00 12.13           C
ANISOU 1254  CB  ARG A  86     1989   1434   1187    484    -75    -99       C
ATOM   1255  CG  ARG A  86      83.219  -9.188 155.310  1.00 14.07           C
ANISOU 1255  CG  ARG A  86     2548   1226   1573    138   -231     86       C
ATOM   1256  CD  ARG A  86      83.248  -9.510 156.798  1.00 21.95           C
ANISOU 1256  CD  ARG A  86     3732   2230   2379    166    101     70       C
ATOM   1257  NE  ARG A  86      82.843  -8.344 157.619  1.00 31.92           N
ANISOU 1257  NE  ARG A  86     5213   3637   3276    239   -121    227       N
ATOM   1258  CZ  ARG A  86      81.775  -8.269 158.424  1.00 39.30           C
ANISOU 1258  CZ  ARG A  86     6218   4839   3877    607    -48     86       C
ATOM   1259  NH1 ARG A  86      80.974  -9.312 158.605  1.00 42.10           N
ANISOU 1259  NH1 ARG A  86     6667   5245   4083    935    -26      7       N
ATOM   1260  NH2 ARG A  86      81.541  -7.128 159.089  1.00 41.06           N
ANISOU 1260  NH2 ARG A  86     6322   5205   4073    617    -30     19       N
ATOM   1261  H   ARG A  86      84.424  -8.046 152.700  1.00 11.14           H
ATOM   1262  HA  ARG A  86      84.097 -10.707 152.416  1.00 12.10           H
ATOM   1263  HB2 ARG A  86      83.267 -11.086 154.562  1.00 14.56           H
ATOM   1264  HB3 ARG A  86      84.714 -10.457 154.748  1.00 14.56           H
ATOM   1265  HG2 ARG A  86      83.726  -8.374 155.171  1.00 16.89           H
ATOM   1266  HG3 ARG A  86      82.293  -9.049 155.054  1.00 16.89           H
ATOM   1267  HD2 ARG A  86      82.633 -10.237 156.979  1.00 26.34           H
ATOM   1268  HD3 ARG A  86      84.150  -9.762 157.051  1.00 26.34           H
ATOM   1269  HE  ARG A  86      83.344  -7.646 157.576  1.00 38.30           H
ATOM   1270 HH11 ARG A  86      81.122 -10.045 158.179  1.00 50.52           H
ATOM   1271 HH12 ARG A  86      80.298  -9.250 159.132  1.00 50.52           H
ATOM   1272 HH21 ARG A  86      82.063  -6.453 158.983  1.00 49.27           H
ATOM   1273 HH22 ARG A  86      80.866  -7.071 159.620  1.00 49.27           H
ATOM   1274  N  ALEU A  87      81.583 -10.456 152.297  0.68  8.52           N
ANISOU 1274  N  ALEU A  87     1353   1171    715    203    184     -5       N
ATOM   1275  N  BLEU A  87      81.601 -10.476 152.353  0.32 10.69           N
ANISOU 1275  N  BLEU A  87     1646   1473    942    308    122     82       N
ATOM   1276  CA ALEU A  87      80.144 -10.185 152.238  0.68  7.68           C
ANISOU 1276  CA ALEU A  87     1256    949    711    245     58     -3       C
ATOM   1277  CA BLEU A  87      80.164 -10.278 152.259  0.32 11.45           C
ANISOU 1277  CA BLEU A  87     1717   1536   1097    426    257    182       C
ATOM   1278  C  ALEU A  87      79.548 -10.217 153.622  0.68  8.62           C
ANISOU 1278  C  ALEU A  87     1357   1121    799    305     39   -132       C
ATOM   1279  C  BLEU A  87      79.579 -10.219 153.661  0.32 10.80           C
ANISOU 1279  C  BLEU A  87     1643   1392   1068    284    189     48       C
ATOM   1280  O  ALEU A  87      79.920 -11.031 154.467  0.68 10.38           O
ANISOU 1280  O  ALEU A  87     1547   1154   1243    341      3   -199       O
ATOM   1281  O  BLEU A  87      80.057 -10.908 154.572  0.32 11.15           O
ANISOU 1281  O  BLEU A  87     1613   1371   1252    209     95    123       O
ATOM   1282  CB ALEU A  87      79.386 -11.215 151.423  0.68  8.48           C
ANISOU 1282  CB ALEU A  87     1421    927    873    225    201     31       C
ATOM   1283  CB BLEU A  87      79.573 -11.468 151.503  0.32 13.89           C
ANISOU 1283  CB BLEU A  87     2103   1836   1340    436    600    230       C
ATOM   1284  CG ALEU A  87      79.635 -11.178 149.931  0.68  8.20           C
ANISOU 1284  CG ALEU A  87     1202   1054    858     39    179   -153       C
ATOM   1285  CG BLEU A  87      78.523 -11.382 150.400  0.32 15.70           C
ANISOU 1285  CG BLEU A  87     2422   1928   1616    340    698    336       C
ATOM   1286  CD1ALEU A  87      79.044 -12.410 149.243  0.68 10.38           C
ANISOU 1286  CD1ALEU A  87     1482   1346   1115     62    399     29       C
ATOM   1287  CD1BLEU A  87      78.687 -10.175 149.544  0.32 16.50           C
ANISOU 1287  CD1BLEU A  87     2577   1966   1727    359    820    269       C
ATOM   1288  CD2ALEU A  87      78.903  -9.940 149.317  0.68 10.75           C
ANISOU 1288  CD2ALEU A  87     1501   1013   1568    203    442    138       C
ATOM   1289  CD2BLEU A  87      78.577 -12.647 149.527  0.32 15.64           C
ANISOU 1289  CD2BLEU A  87     2398   1884   1661     47    871    557       C
ATOM   1290  H  ALEU A  87      81.792 -11.281 152.176  0.68 10.23           H
ATOM   1291  H  BLEU A  87      81.835 -11.300 152.287  0.32 12.82           H
ATOM   1292  HA ALEU A  87      79.991  -9.308 151.852  0.68  9.21           H
ATOM   1293  HA BLEU A  87      79.962  -9.456 151.785  0.32 13.74           H
ATOM   1294  HB2ALEU A  87      79.637 -12.097 151.737  0.68 10.17           H
ATOM   1295  HB2BLEU A  87      80.323 -11.935 151.105  0.32 16.67           H
ATOM   1296  HB3ALEU A  87      78.437 -11.079 151.563  0.68 10.17           H
ATOM   1297  HB3BLEU A  87      79.185 -12.050 152.177  0.32 16.67           H
ATOM   1298  HG ALEU A  87      80.584 -11.122 149.742  0.68  9.83           H
ATOM   1299  HG BLEU A  87      77.643 -11.340 150.808  0.32 18.84           H
ATOM   1300 HD11ALEU A  87      79.459 -13.206 149.611  0.68 12.45           H
ATOM   1301 HD11BLEU A  87      78.608  -9.382 150.098  0.32 19.80           H
ATOM   1302 HD12ALEU A  87      79.222 -12.354 148.291  0.68 12.45           H
ATOM   1303 HD12BLEU A  87      77.996 -10.173 148.864  0.32 19.80           H
ATOM   1304 HD13ALEU A  87      78.088 -12.431 149.401  0.68 12.45           H
ATOM   1305 HD13BLEU A  87      79.562 -10.201 149.127  0.32 19.80           H
ATOM   1306 HD21ALEU A  87      77.951 -10.019 149.491  0.68 12.89           H
ATOM   1307 HD21BLEU A  87      79.460 -12.720 149.130  0.32 18.77           H
ATOM   1308 HD22ALEU A  87      79.065  -9.921 148.362  0.68 12.89           H
ATOM   1309 HD22BLEU A  87      77.906 -12.580 148.830  0.32 18.77           H
ATOM   1310 HD23ALEU A  87      79.249  -9.133 149.729  0.68 12.89           H
ATOM   1311 HD23BLEU A  87      78.400 -13.422 150.083  0.32 18.77           H
ATOM   1312  N   LEU A  88      78.567  -9.361 153.861  1.00  9.70           N
ANISOU 1312  N   LEU A  88     1587   1137    963    270     81   -102       N
ATOM   1313  CA  LEU A  88      77.744  -9.408 155.077  1.00  9.53           C
ANISOU 1313  CA  LEU A  88     1484   1063   1074    135     77    -39       C
ATOM   1314  C   LEU A  88      76.701 -10.489 154.808  1.00  9.66           C
ANISOU 1314  C   LEU A  88     1613   1107    952    136      6   -151       C
ATOM   1315  O   LEU A  88      75.658 -10.245 154.184  0.99 10.19           O
ANISOU 1315  O   LEU A  88     1700   1113   1059    182    -65    -34       O
ATOM   1316  CB  LEU A  88      77.136  -8.037 155.363  1.00 10.83           C
ANISOU 1316  CB  LEU A  88     1725   1174   1213    110    197   -137       C
ATOM   1317  CG  LEU A  88      78.172  -6.888 155.476  0.75 11.34           C
ANISOU 1317  CG  LEU A  88     1785   1236   1287    162    498     68       C
ATOM   1318  CD1 LEU A  88      77.443  -5.609 155.855  0.64 11.75           C
ANISOU 1318  CD1 LEU A  88     1599   1327   1540    131    561     88       C
ATOM   1319  CD2 LEU A  88      79.293  -7.190 156.486  0.69 12.10           C
ANISOU 1319  CD2 LEU A  88     2074   1321   1203     95    412    -89       C
ATOM   1320  H   LEU A  88      78.341  -8.735 153.316  0.96 11.64           H
ATOM   1321  HA  LEU A  88      78.287  -9.676 155.834  1.00 11.44           H
ATOM   1322  HB2 LEU A  88      76.525  -7.812 154.643  1.00 12.99           H
ATOM   1323  HB3 LEU A  88      76.652  -8.080 156.202  1.00 12.99           H
ATOM   1324  HG  LEU A  88      78.582  -6.749 154.608  0.77 13.61           H
ATOM   1325 HD11 LEU A  88      76.790  -5.402 155.167  0.58 14.10           H
ATOM   1326 HD12 LEU A  88      78.088  -4.887 155.926  0.66 14.10           H
ATOM   1327 HD13 LEU A  88      76.996  -5.739 156.706  0.66 14.10           H
ATOM   1328 HD21 LEU A  88      78.900  -7.327 157.361  0.66 14.52           H
ATOM   1329 HD22 LEU A  88      79.906  -6.437 156.511  0.70 14.52           H
ATOM   1330 HD23 LEU A  88      79.763  -7.989 156.204  0.66 14.52           H
ATOM   1331  N  ALYS A  89      77.000 -11.727 155.188  0.43  9.93           N
ANISOU 1331  N  ALYS A  89     1634   1192    946    387    271    -27       N
ATOM   1332  N  BLYS A  89      77.010 -11.723 155.211  0.57 11.80           N
ANISOU 1332  N  BLYS A  89     1853   1551   1081    530    339   -107       N
ATOM   1333  CA ALYS A  89      76.238 -12.855 154.630  0.43  9.85           C
ANISOU 1333  CA ALYS A  89     1718    999   1025    176    225     37       C
ATOM   1334  CA BLYS A  89      76.236 -12.874 154.725  0.57 14.10           C
ANISOU 1334  CA BLYS A  89     2183   1877   1298    624    384   -137       C
ATOM   1335  C  ALYS A  89      74.816 -12.942 155.182  0.43 11.08           C
ANISOU 1335  C  ALYS A  89     2177   1104    931    321    154     38       C
ATOM   1336  C  BLYS A  89      74.796 -12.783 155.132  0.57 13.17           C
ANISOU 1336  C  BLYS A  89     2323   1496   1185    667    431    -68       C
ATOM   1337  O  ALYS A  89      73.908 -13.449 154.502  0.43 10.49           O
ANISOU 1337  O  ALYS A  89     2008   1243    737    454    273    -50       O
ATOM   1338  O  BLYS A  89      73.887 -13.126 154.358  0.57 13.04           O
ANISOU 1338  O  BLYS A  89     2115   1634   1206    824    514    125       O
ATOM   1339  CB ALYS A  89      77.066 -14.137 154.743  0.43  9.33           C
ANISOU 1339  CB ALYS A  89     1554    885   1106     47    370    -30       C
ATOM   1340  CB BLYS A  89      76.858 -14.168 155.211  0.57 17.86           C
ANISOU 1340  CB BLYS A  89     2552   2554   1679    552    550   -268       C
ATOM   1341  CG ALYS A  89      78.292 -14.161 153.827  0.43  8.92           C
ANISOU 1341  CG ALYS A  89     1282   1030   1079    -31    240   -106       C
ATOM   1342  CG BLYS A  89      78.136 -14.491 154.432  0.57 20.43           C
ANISOU 1342  CG BLYS A  89     2697   3061   2006    318    307   -239       C
ATOM   1343  CD ALYS A  89      79.345 -15.182 154.094  0.43 10.65           C
ANISOU 1343  CD ALYS A  89     1429   1230   1387   -124    147   -154       C
ATOM   1344  CD BLYS A  89      79.037 -15.377 155.256  0.57 23.43           C
ANISOU 1344  CD BLYS A  89     3145   3449   2308     19     80   -328       C
ATOM   1345  CE ALYS A  89      80.147 -14.767 155.348  0.43 10.63           C
ANISOU 1345  CE ALYS A  89     1366   1112   1562    145     84   -328       C
ATOM   1346  CE BLYS A  89      80.449 -15.233 154.806  0.57 25.36           C
ANISOU 1346  CE BLYS A  89     3402   3783   2450   -238      1   -452       C
ATOM   1347  NZ ALYS A  89      80.988 -13.534 155.163  0.43 10.93           N
ANISOU 1347  NZ ALYS A  89     1256   1143   1755    317    100   -101       N
ATOM   1348  NZ BLYS A  89      80.862 -13.787 154.679  0.57 26.27           N
ANISOU 1348  NZ BLYS A  89     3443   3980   2558   -287     -1   -397       N
ATOM   1349  H  ALYS A  89      77.617 -11.941 155.748  0.43 11.91           H
ATOM   1350  H  BLYS A  89      77.648 -11.921 155.752  0.57 14.16           H
ATOM   1351  HA ALYS A  89      76.141 -12.686 153.680  0.43 11.82           H
ATOM   1352  HA BLYS A  89      76.267 -12.880 153.757  0.57 16.92           H
ATOM   1353  HB2ALYS A  89      77.376 -14.231 155.657  0.43 11.20           H
ATOM   1354  HB2BLYS A  89      77.087 -14.083 156.150  0.57 21.43           H
ATOM   1355  HB3ALYS A  89      76.505 -14.894 154.507  0.43 11.20           H
ATOM   1356  HB3BLYS A  89      76.230 -14.896 155.081  0.57 21.43           H
ATOM   1357  HG2ALYS A  89      77.983 -14.305 152.918  0.43 10.71           H
ATOM   1358  HG2BLYS A  89      77.907 -14.959 153.614  0.57 24.52           H
ATOM   1359  HG3ALYS A  89      78.721 -13.294 153.880  0.43 10.71           H
ATOM   1360  HG3BLYS A  89      78.610 -13.670 154.232  0.57 24.52           H
ATOM   1361  HD2ALYS A  89      78.931 -16.044 154.261  0.43 12.78           H
ATOM   1362  HD2BLYS A  89      78.983 -15.117 156.189  0.57 28.11           H
ATOM   1363  HD3ALYS A  89      79.952 -15.233 153.339  0.43 12.78           H
ATOM   1364  HD3BLYS A  89      78.772 -16.303 155.146  0.57 28.11           H
ATOM   1365  HE2ALYS A  89      79.525 -14.594 156.073  0.43 12.76           H
ATOM   1366  HE2BLYS A  89      81.034 -15.659 155.452  0.57 30.43           H
ATOM   1367  HE3ALYS A  89      80.740 -15.496 155.593  0.43 12.76           H
ATOM   1368  HE3BLYS A  89      80.550 -15.653 153.936  0.57 30.43           H
ATOM   1369  HZ1ALYS A  89      81.423 -13.347 155.915  0.43 13.12           H
ATOM   1370  HZ1BLYS A  89      80.785 -13.378 155.465  0.57 31.52           H
ATOM   1371  HZ2ALYS A  89      80.471 -12.843 154.948  0.43 13.12           H
ATOM   1372  HZ2BLYS A  89      80.343 -13.373 154.086  0.57 31.52           H
ATOM   1373  HZ3ALYS A  89      81.580 -13.666 154.512  0.43 13.12           H
ATOM   1374  HZ3BLYS A  89      81.708 -13.735 154.407  0.57 31.52           H
ATOM   1375  N   ASP A  90      74.555 -12.395 156.360  1.00 12.92           N
ANISOU 1375  N   ASP A  90     2774   1138    996    293     14   -164       N
ATOM   1376  CA  ASP A  90      73.154 -12.329 156.817  1.00 15.52           C
ANISOU 1376  CA  ASP A  90     3539   1126   1233     -3   -144   -107       C
ATOM   1377  C   ASP A  90      72.286 -11.346 156.007  1.00 14.17           C
ANISOU 1377  C   ASP A  90     2778   1519   1086   -147   -131    -74       C
ATOM   1378  O   ASP A  90      71.064 -11.475 155.999  0.87 18.08           O
ANISOU 1378  O   ASP A  90     3241   2427   1202     86   -286   -287       O
ATOM   1379  CB  ASP A  90      73.104 -12.122 158.336  1.00 21.51           C
ANISOU 1379  CB  ASP A  90     4824   1589   1758   -706   -472   -101       C
ATOM   1380  CG  ASP A  90      73.674 -10.850 158.793  1.00 24.60           C
ANISOU 1380  CG  ASP A  90     5111   1991   2245  -1354   -244      6       C
ATOM   1381  OD1 ASP A  90      74.260 -10.017 158.036  0.96 23.89           O
ANISOU 1381  OD1 ASP A  90     4860   1867   2350  -1053   -155    435       O
ATOM   1382  OD2 ASP A  90      73.532 -10.700 160.054  0.67 26.82           O
ANISOU 1382  OD2 ASP A  90     5578   2181   2431  -1576    -64     89       O
ATOM   1383  H   ASP A  90      75.147 -12.118 156.918  1.00 15.50           H
ATOM   1384  HA  ASP A  90      72.769 -13.207 156.660  1.00 18.63           H
ATOM   1385  HB2 ASP A  90      72.177 -12.148 158.622  1.00 25.81           H
ATOM   1386  HB3 ASP A  90      73.599 -12.837 158.764  1.00 25.81           H
ATOM   1387  N   GLN A  91      72.868 -10.492 155.227  1.00 11.75           N
ANISOU 1387  N   GLN A  91     2101   1279   1085   -207    -64     51       N
ATOM   1388  CA  GLN A  91      72.101  -9.619 154.355  0.99 12.16           C
ANISOU 1388  CA  GLN A  91     1764   1746   1111   -338    154    260       C
ATOM   1389  C   GLN A  91      71.639 -10.316 153.093  1.00 11.19           C
ANISOU 1389  C   GLN A  91     1733   1467   1052     74    211    165       C
ATOM   1390  O   GLN A  91      70.693  -9.851 152.455  1.00 10.99           O
ANISOU 1390  O   GLN A  91     1808   1449    919    -50    158    -12       O
ATOM   1391  CB  GLN A  91      72.934  -8.349 153.983  1.00 12.95           C
ANISOU 1391  CB  GLN A  91     1795   1863   1262    -37    267    379       C
ATOM   1392  CG  GLN A  91      73.075  -7.384 155.106  0.87 14.05           C
ANISOU 1392  CG  GLN A  91     1859   2154   1324   -307    205    236       C
ATOM   1393  CD  GLN A  91      71.735  -6.685 155.394  0.83 15.13           C
ANISOU 1393  CD  GLN A  91     2423   1700   1627   -501    167    173       C
ATOM   1394  OE1 GLN A  91      71.047  -6.135 154.489  0.77 15.75           O
ANISOU 1394  OE1 GLN A  91     2510   1723   1751   -357   -170     68       O
ATOM   1395  NE2 GLN A  91      71.319  -6.774 156.632  0.96 17.64           N
ANISOU 1395  NE2 GLN A  91     2827   1843   2033   -518    159    -11       N
ATOM   1396  H   GLN A  91      73.721 -10.385 155.171  1.00 14.10           H
ATOM   1397  HA  GLN A  91      71.310  -9.321 154.832  0.97 14.59           H
ATOM   1398  HB2 GLN A  91      73.823  -8.626 153.714  1.00 15.54           H
ATOM   1399  HB3 GLN A  91      72.495  -7.890 153.249  1.00 15.54           H
ATOM   1400  HG2 GLN A  91      73.353  -7.858 155.906  0.95 16.86           H
ATOM   1401  HG3 GLN A  91      73.729  -6.708 154.870  0.85 16.86           H
ATOM   1402 HE21 GLN A  91      70.578  -6.406 156.864  0.00 21.17           H
ATOM   1403 HE22 GLN A  91      71.786  -7.202 157.213  0.00 21.17           H
ATOM   1404  N   LEU A  92      72.243 -11.412 152.705  0.96 11.38           N
ANISOU 1404  N   LEU A  92     1744   1240   1338    125    522    225       N
ATOM   1405  CA  LEU A  92      71.870 -12.083 151.470  1.00 11.85           C
ANISOU 1405  CA  LEU A  92     1920   1224   1359    -39    654    106       C
ATOM   1406  C   LEU A  92      70.435 -12.546 151.486  1.00 13.86           C
ANISOU 1406  C   LEU A  92     2559   1459   1249   -515    865   -358       C
ATOM   1407  O   LEU A  92      69.760 -12.508 150.478  1.00 15.19           O
ANISOU 1407  O   LEU A  92     3148   1598   1027   -851    312    -45       O
ATOM   1408  CB  LEU A  92      72.816 -13.263 151.200  1.00 12.75           C
ANISOU 1408  CB  LEU A  92     2020   1266   1559     10    748     56       C
ATOM   1409  CG  LEU A  92      74.254 -12.901 150.941  0.98 11.64           C
ANISOU 1409  CG  LEU A  92     1517   1213   1694    165    563    216       C
ATOM   1410  CD1 LEU A  92      75.126 -14.134 151.004  0.84 13.05           C
ANISOU 1410  CD1 LEU A  92     1482   1548   1927    137    731     98       C
ATOM   1411  CD2 LEU A  92      74.421 -12.133 149.606  0.93 10.50           C
ANISOU 1411  CD2 LEU A  92     1413   1176   1401      6    393    130       C
ATOM   1412  H   LEU A  92      72.879 -11.797 153.138  0.97 13.65           H
ATOM   1413  HA  LEU A  92      71.967 -11.455 150.737  1.00 14.22           H
ATOM   1414  HB2 LEU A  92      72.800 -13.851 151.972  1.00 15.30           H
ATOM   1415  HB3 LEU A  92      72.492 -13.743 150.422  1.00 15.30           H
ATOM   1416  HG  LEU A  92      74.548 -12.308 151.650  0.98 13.97           H
ATOM   1417 HD11 LEU A  92      75.049 -14.529 151.886  0.80 15.65           H
ATOM   1418 HD12 LEU A  92      76.046 -13.879 150.834  0.80 15.65           H
ATOM   1419 HD13 LEU A  92      74.827 -14.766 150.330  0.84 15.65           H
ATOM   1420 HD21 LEU A  92      74.107 -12.693 148.878  0.92 12.60           H
ATOM   1421 HD22 LEU A  92      75.358 -11.922 149.479  0.85 12.60           H
ATOM   1422 HD23 LEU A  92      73.899 -11.316 149.645  0.92 12.60           H
ATOM   1423  N  ASER A  93      69.885 -12.968 152.632  0.61 16.82           N
ANISOU 1423  N  ASER A  93     3134   1739   1517   -509    881   -591       N
ATOM   1424  N  BSER A  93      69.905 -12.960 152.652  0.39 16.92           N
ANISOU 1424  N  BSER A  93     3353   1695   1381   -786    831   -276       N
ATOM   1425  CA ASER A  93      68.456 -13.387 152.660  0.61 18.85           C
ANISOU 1425  CA ASER A  93     3556   2041   1565   -576    459   -777       C
ATOM   1426  CA BSER A  93      68.497 -13.374 152.803  0.39 18.97           C
ANISOU 1426  CA BSER A  93     3917   1908   1381   -932    639   -450       C
ATOM   1427  C  ASER A  93      67.482 -12.254 152.531  0.61 19.81           C
ANISOU 1427  C  ASER A  93     3800   2284   1442   -976    499   -620       C
ATOM   1428  C  BSER A  93      67.516 -12.266 152.507  0.39 19.73           C
ANISOU 1428  C  BSER A  93     3931   2227   1340  -1065    549   -449       C
ATOM   1429  O  ASER A  93      66.268 -12.521 152.432  0.61 22.24           O
ANISOU 1429  O  ASER A  93     4357   2663   1429  -1187    255   -478       O
ATOM   1430  O  BSER A  93      66.342 -12.535 152.171  0.39 21.55           O
ANISOU 1430  O  BSER A  93     4243   2617   1328  -1139    389   -370       O
ATOM   1431  CB ASER A  93      68.083 -14.173 153.884  0.61 20.22           C
ANISOU 1431  CB ASER A  93     3574   2197   1913   -204     34   -593       C
ATOM   1432  CB BSER A  93      68.242 -13.892 154.213  0.39 20.75           C
ANISOU 1432  CB BSER A  93     4505   1920   1459   -754    519   -424       C
ATOM   1433  OG ASER A  93      68.097 -13.299 154.988  0.61 18.98           O
ANISOU 1433  OG ASER A  93     3248   1803   2159   -449   -467   -665       O
ATOM   1434  OG BSER A  93      69.450 -14.506 154.651  0.39 20.95           O
ANISOU 1434  OG BSER A  93     4795   1624   1540   -735    264   -302       O
ATOM   1435  H  ASER A  93      70.295 -13.024 153.385  0.61 20.18           H
ATOM   1436  H  BSER A  93      70.352 -13.008 153.386  0.39 20.30           H
ATOM   1437  HA ASER A  93      68.308 -13.970 151.899  0.61 22.62           H
ATOM   1438  HA BSER A  93      68.317 -14.100 152.185  0.39 22.76           H
ATOM   1439  HB2ASER A  93      67.193 -14.541 153.774  0.61 24.27           H
ATOM   1440  HB2BSER A  93      68.017 -13.154 154.799  0.39 24.90           H
ATOM   1441  HB3ASER A  93      68.730 -14.882 154.024  0.61 24.27           H
ATOM   1442  HB3BSER A  93      67.527 -14.550 154.197  0.39 24.90           H
ATOM   1443  HG ASER A  93      67.892 -13.716 155.687  0.61 22.77           H
ATOM   1444  HG BSER A  93      70.074 -13.942 154.652  0.39 25.14           H
ATOM   1445  N   LEU A  94      67.973 -11.045 152.651  1.00 18.40           N
ANISOU 1445  N   LEU A  94     3657   2012   1321  -1194    405   -429       N
ATOM   1446  CA  LEU A  94      67.189  -9.893 152.429  1.00 18.34           C
ANISOU 1446  CA  LEU A  94     3287   2449   1233  -1304   -174   -141       C
ATOM   1447  C   LEU A  94      67.347  -9.433 151.010  1.00 16.32           C
ANISOU 1447  C   LEU A  94     2933   2233   1036  -1124   -283     25       C
ATOM   1448  O   LEU A  94      66.842  -8.386 150.675  0.78 16.50           O
ANISOU 1448  O   LEU A  94     2557   2437   1275  -1010   -417    260       O
ATOM   1449  CB  LEU A  94      67.580  -8.802 153.408  1.00 18.55           C
ANISOU 1449  CB  LEU A  94     3061   2558   1430  -1435   -329     99       C
ATOM   1450  CG  LEU A  94      67.503  -9.177 154.851  0.91 18.99           C
ANISOU 1450  CG  LEU A  94     3143   2341   1732  -1376   -395    245       C
ATOM   1451  CD1 LEU A  94      67.947  -7.987 155.717  0.75 19.54           C
ANISOU 1451  CD1 LEU A  94     3134   2499   1791  -1442   -196    365       C
ATOM   1452  CD2 LEU A  94      66.087  -9.606 155.202  0.78 18.62           C
ANISOU 1452  CD2 LEU A  94     3110   2187   1777  -1343   -391    359       C
ATOM   1453  H   LEU A  94      68.784 -10.866 152.878  1.00 22.08           H
ATOM   1454  HA  LEU A  94      66.256 -10.110 152.575  1.00 22.01           H
ATOM   1455  HB2 LEU A  94      68.495  -8.540 153.224  1.00 22.26           H
ATOM   1456  HB3 LEU A  94      66.992  -8.044 153.272  1.00 22.26           H
ATOM   1457  HG  LEU A  94      68.100  -9.921 155.023  0.98 22.79           H
ATOM   1458 HD11 LEU A  94      68.861  -7.753 155.489  0.79 23.45           H
ATOM   1459 HD12 LEU A  94      67.892  -8.240 156.652  0.79 23.45           H
ATOM   1460 HD13 LEU A  94      67.359  -7.235 155.544  0.79 23.45           H
ATOM   1461 HD21 LEU A  94      65.482  -8.869 155.027  0.81 22.34           H
ATOM   1462 HD22 LEU A  94      66.055  -9.845 156.141  0.85 22.34           H
ATOM   1463 HD23 LEU A  94      65.845 -10.370 154.657  0.80 22.34           H
ATOM   1464  N   GLY A  95      68.068 -10.171 150.166  1.00 12.80           N
ANISOU 1464  N   GLY A  95     2342   1710    813   -662    -20    -40       N
ATOM   1465  CA  GLY A  95      68.314  -9.709 148.819  1.00 11.36           C
ANISOU 1465  CA  GLY A  95     1958   1612    746   -221    -98      0       C
ATOM   1466  C   GLY A  95      69.327  -8.618 148.717  1.00  9.63           C
ANISOU 1466  C   GLY A  95     1466   1361    830   -206    -87     17       C
ATOM   1467  O   GLY A  95      69.279  -7.828 147.788  1.00 11.00           O
ANISOU 1467  O   GLY A  95     1856   1513    811    -69    -38    193       O
ATOM   1468  H   GLY A  95      68.418 -10.934 150.353  1.00 15.36           H
ATOM   1469  HA2 GLY A  95      68.621 -10.456 148.280  1.00 13.63           H
ATOM   1470  HA3 GLY A  95      67.483  -9.384 148.439  1.00 13.63           H
ATOM   1471  N   ASN A  96      70.288  -8.551 149.620  0.98  9.35           N
ANISOU 1471  N   ASN A  96     1516   1396    640    -72    -55    -87       N
ATOM   1472  CA  ASN A  96      71.305  -7.499 149.624  0.99  8.80           C
ANISOU 1472  CA  ASN A  96     1414   1259    670     83    -52      4       C
ATOM   1473  C   ASN A  96      72.684  -8.169 149.616  1.00  8.38           C
ANISOU 1473  C   ASN A  96     1334   1182    666     94      3     -6       C
ATOM   1474  O   ASN A  96      73.029  -8.886 150.562  1.00  9.29           O
ANISOU 1474  O   ASN A  96     1487   1156    888     66    -76   -125       O
ATOM   1475  CB  ASN A  96      71.137  -6.633 150.847  1.00  9.90           C
ANISOU 1475  CB  ASN A  96     1375   1535    852    114    -68     -9       C
ATOM   1476  CG  ASN A  96      72.074  -5.472 150.914  1.00 10.84           C
ANISOU 1476  CG  ASN A  96     1515   1697    907     99    -47   -113       C
ATOM   1477  OD1 ASN A  96      72.712  -5.087 149.919  0.78 10.51           O
ANISOU 1477  OD1 ASN A  96     1666   1512    814    -16    167   -226       O
ATOM   1478  ND2 ASN A  96      72.256  -4.943 152.118  0.87 11.31           N
ANISOU 1478  ND2 ASN A  96     1470   1794   1034   -138     56    129       N
ATOM   1479  H   ASN A  96      70.381  -9.117 150.262  0.98 11.22           H
ATOM   1480  HA  ASN A  96      71.216  -6.948 148.831  0.97 10.56           H
ATOM   1481  HB2 ASN A  96      70.233  -6.283 150.859  1.00 11.88           H
ATOM   1482  HB3 ASN A  96      71.286  -7.177 151.637  1.00 11.88           H
ATOM   1483 HD21 ASN A  96      72.785  -4.271 152.217  0.00 13.57           H
ATOM   1484 HD22 ASN A  96      71.845  -5.270 152.799  0.00 13.57           H
ATOM   1485  N   ALA A  97      73.427  -7.945 148.531  0.92  7.36           N
ANISOU 1485  N   ALA A  97     1310    946    540    147     21    -24       N
ATOM   1486  CA  ALA A  97      74.821  -8.337 148.425  0.87  7.26           C
ANISOU 1486  CA  ALA A  97     1145    983    631     -8    -15    -18       C
ATOM   1487  C   ALA A  97      75.651  -7.127 148.860  0.87  6.88           C
ANISOU 1487  C   ALA A  97     1167    994    455     56    -40    -85       C
ATOM   1488  O   ALA A  97      75.777  -6.140 148.111  0.89  7.98           O
ANISOU 1488  O   ALA A  97     1370   1043    619    130     57    -12       O
ATOM   1489  CB  ALA A  97      75.152  -8.757 146.993  0.79  7.47           C
ANISOU 1489  CB  ALA A  97     1239    939    659    -43     53    -22       C
ATOM   1490  H   ALA A  97      73.131  -7.555 147.825  0.92  8.83           H
ATOM   1491  HA  ALA A  97      75.004  -9.078 149.021  0.87  8.72           H
ATOM   1492  HB1 ALA A  97      74.589  -9.507 146.745  0.83  8.96           H
ATOM   1493  HB2 ALA A  97      76.087  -9.012 146.947  0.79  8.96           H
ATOM   1494  HB3 ALA A  97      74.985  -8.008 146.398  0.73  8.96           H
ATOM   1495  N   ALA A  98      76.117  -7.162 150.100  0.97  7.37           N
ANISOU 1495  N   ALA A  98     1211   1041    548     96      4     53       N
ATOM   1496  CA  ALA A  98      76.759  -6.048 150.749  0.99  7.63           C
ANISOU 1496  CA  ALA A  98     1208   1116    574     74     36    -18       C
ATOM   1497  C   ALA A  98      78.227  -6.417 150.952  0.88  7.09           C
ANISOU 1497  C   ALA A  98     1087   1039    568     60    108      7       C
ATOM   1498  O   ALA A  98      78.556  -7.314 151.754  0.89  8.11           O
ANISOU 1498  O   ALA A  98     1310   1063    707    220     45    -46       O
ATOM   1499  CB  ALA A  98      76.093  -5.753 152.070  1.00  8.91           C
ANISOU 1499  CB  ALA A  98     1301   1271    812    -42    -54     35       C
ATOM   1500  H   ALA A  98      76.067  -7.859 150.602  0.99  8.84           H
ATOM   1501  HA  ALA A  98      76.705  -5.260 150.186  1.00  9.15           H
ATOM   1502  HB1 ALA A  98      75.161  -5.538 151.914  1.00 10.69           H
ATOM   1503  HB2 ALA A  98      76.543  -5.002 152.488  1.00 10.69           H
ATOM   1504  HB3 ALA A  98      76.161  -6.537 152.639  1.00 10.69           H
ATOM   1505  N   LEU A  99      79.092  -5.733 150.209  0.88  6.93           N
ANISOU 1505  N   LEU A  99     1071   1079    482    189     21     -5       N
ATOM   1506  CA  LEU A  99      80.552  -5.925 150.274  0.88  6.75           C
ANISOU 1506  CA  LEU A  99     1038   1043    484    166     39     92       C
ATOM   1507  C   LEU A  99      81.128  -4.923 151.241  0.88  6.87           C
ANISOU 1507  C   LEU A  99     1102   1016    492    111     49      3       C
ATOM   1508  O   LEU A  99      81.015  -3.711 151.017  0.88  7.30           O
ANISOU 1508  O   LEU A  99     1101   1051    623     83     92     76       O
ATOM   1509  CB  LEU A  99      81.153  -5.709 148.887  0.88  7.53           C
ANISOU 1509  CB  LEU A  99     1088   1105    666      6    -17    197       C
ATOM   1510  CG  LEU A  99      82.670  -5.646 148.831  0.88  8.38           C
ANISOU 1510  CG  LEU A  99     1180   1066    938    -53   -175    164       C
ATOM   1511  CD1 LEU A  99      83.254  -7.008 149.144  0.88 11.51           C
ANISOU 1511  CD1 LEU A  99     1572   1227   1575    -69   -499    -37       C
ATOM   1512  CD2 LEU A  99      83.150  -5.178 147.463  0.88  8.92           C
ANISOU 1512  CD2 LEU A  99     1315   1156    920   -100   -157     51       C
ATOM   1513  H   LEU A  99      78.857  -5.133 149.639  0.88  8.31           H
ATOM   1514  HA  LEU A  99      80.760  -6.823 150.579  0.88  8.10           H
ATOM   1515  HB2 LEU A  99      80.871  -6.438 148.314  0.88  9.03           H
ATOM   1516  HB3 LEU A  99      80.816  -4.871 148.534  0.88  9.03           H
ATOM   1517  HG  LEU A  99      82.991  -5.018 149.499  0.88 10.05           H
ATOM   1518 HD11 LEU A  99      82.973  -7.275 150.034  0.88 13.81           H
ATOM   1519 HD12 LEU A  99      84.221  -6.952 149.105  0.88 13.81           H
ATOM   1520 HD13 LEU A  99      82.932  -7.647 148.489  0.88 13.81           H
ATOM   1521 HD21 LEU A  99      82.836  -5.801 146.788  0.88 10.71           H
ATOM   1522 HD22 LEU A  99      84.120  -5.150 147.462  0.88 10.71           H
ATOM   1523 HD23 LEU A  99      82.792  -4.293 147.289  0.88 10.71           H
ATOM   1524  N   GLN A 100      81.765  -5.409 152.286  1.00  8.46           N
ANISOU 1524  N   GLN A 100     1335   1203    674    198    115    105       N
ATOM   1525  CA  GLN A 100      82.495  -4.539 153.214  1.00  9.08           C
ANISOU 1525  CA  GLN A 100     1581   1124    744    231    102    161       C
ATOM   1526  C   GLN A 100      83.989  -4.682 152.977  1.00  9.05           C
ANISOU 1526  C   GLN A 100     1507   1328    605    269     51    124       C
ATOM   1527  O   GLN A 100      84.520  -5.796 152.948  0.94 10.64           O
ANISOU 1527  O   GLN A 100     1473   1847    720    476     61    -17       O
ATOM   1528  CB  GLN A 100      82.150  -4.916 154.664  1.00 10.79           C
ANISOU 1528  CB  GLN A 100     1877   1161   1062    -38    -65    162       C
ATOM   1529  CG  GLN A 100      82.839  -3.961 155.635  0.98 14.84           C
ANISOU 1529  CG  GLN A 100     2722   1312   1606   -190    273    289       C
ATOM   1530  CD  GLN A 100      82.725  -4.504 157.079  0.73 20.94           C
ANISOU 1530  CD  GLN A 100     4092   1837   2027   -478    106    278       C
ATOM   1531  OE1 GLN A 100      83.270  -5.541 157.434  0.62 21.66           O
ANISOU 1531  OE1 GLN A 100     4638   1589   2005   -156    189     68       O
ATOM   1532  NE2 GLN A 100      81.951  -3.877 157.866  0.58 23.42           N
ANISOU 1532  NE2 GLN A 100     4354   2208   2337   -727   -323    244       N
ATOM   1533  H   GLN A 100      81.797  -6.243 152.489  0.87 10.15           H
ATOM   1534  HA  GLN A 100      82.241  -3.616 153.064  0.88 10.89           H
ATOM   1535  HB2 GLN A 100      81.192  -4.852 154.797  0.93 12.95           H
ATOM   1536  HB3 GLN A 100      82.461  -5.817 154.848  0.95 12.95           H
ATOM   1537  HG2 GLN A 100      83.778  -3.885 155.406  0.91 17.81           H
ATOM   1538  HG3 GLN A 100      82.408  -3.092 155.597  0.95 17.81           H
ATOM   1539 HE21 GLN A 100      81.856  -4.142 158.679  0.00 28.11           H
ATOM   1540 HE22 GLN A 100      81.522  -3.186 157.587  0.00 28.11           H
ATOM   1541  N   ILE A 101      84.657  -3.537 152.838  1.00  9.22           N
ANISOU 1541  N   ILE A 101     1471   1362    670    208    115    162       N
ATOM   1542  CA  ILE A 101      86.107  -3.473 152.754  1.00  9.42           C
ANISOU 1542  CA  ILE A 101     1567   1313    699    183    105    112       C
ATOM   1543  C   ILE A 101      86.585  -2.603 153.914  0.92  9.70           C
ANISOU 1543  C   ILE A 101     1629   1420    637    153    161    152       C
ATOM   1544  O   ILE A 101      86.154  -1.455 154.046  0.98 11.30           O
ANISOU 1544  O   ILE A 101     1774   1668    851    168    285    333       O
ATOM   1545  CB  ILE A 101      86.602  -2.930 151.397  0.97 10.94           C
ANISOU 1545  CB  ILE A 101     1957   1323    874    129     82     54       C
ATOM   1546  CG1 ILE A 101      86.175  -3.917 150.268  0.89 11.15           C
ANISOU 1546  CG1 ILE A 101     1875   1291   1072    223    212     99       C
ATOM   1547  CG2 ILE A 101      88.100  -2.740 151.455  0.92 14.03           C
ANISOU 1547  CG2 ILE A 101     3012   1384    933     80   -302     13       C
ATOM   1548  CD1 ILE A 101      86.597  -3.526 148.883  0.68 10.58           C
ANISOU 1548  CD1 ILE A 101     1646   1222   1151    123    249    116       C
ATOM   1549  H   ILE A 101      84.278  -2.767 152.788  1.00 11.06           H
ATOM   1550  HA  ILE A 101      86.473  -4.363 152.874  1.00 11.31           H
ATOM   1551  HB  ILE A 101      86.185  -2.070 151.234  0.97 13.12           H
ATOM   1552 HG12 ILE A 101      86.564  -4.786 150.456  0.93 13.38           H
ATOM   1553 HG13 ILE A 101      85.208  -3.988 150.270  0.97 13.38           H
ATOM   1554 HG21 ILE A 101      88.311  -2.108 152.160  0.94 16.83           H
ATOM   1555 HG22 ILE A 101      88.409  -2.398 150.600  0.94 16.83           H
ATOM   1556 HG23 ILE A 101      88.519  -3.595 151.641  0.95 16.83           H
ATOM   1557 HD11 ILE A 101      86.206  -2.666 148.666  0.70 12.69           H
ATOM   1558 HD12 ILE A 101      86.286  -4.198 148.256  0.61 12.69           H
ATOM   1559 HD13 ILE A 101      87.564  -3.466 148.853  0.71 12.69           H
ATOM   1560  N   THR A 102      87.473  -3.145 154.726  1.00 10.28           N
ANISOU 1560  N   THR A 102     1785   1354    766    115    209    165       N
ATOM   1561  CA  THR A 102      88.019  -2.436 155.859  1.00 11.24           C
ANISOU 1561  CA  THR A 102     2019   1361    890     46    138    244       C
ATOM   1562  C   THR A 102      89.333  -1.741 155.488  1.00 11.26           C
ANISOU 1562  C   THR A 102     1972   1453    855    123    182    295       C
ATOM   1563  O   THR A 102      90.098  -2.213 154.653  0.84 12.24           O
ANISOU 1563  O   THR A 102     1964   1858    828   -223    132    163       O
ATOM   1564  CB  THR A 102      88.155  -3.326 157.080  0.93 13.66           C
ANISOU 1564  CB  THR A 102     2843   1250   1096    195    316    257       C
ATOM   1565  OG1 THR A 102      89.026  -4.327 156.835  0.60 12.24           O
ANISOU 1565  OG1 THR A 102     2172   1318   1159    274    398    353       O
ATOM   1566  CG2 THR A 102      86.877  -3.962 157.450  0.92 16.66           C
ANISOU 1566  CG2 THR A 102     3863   1413   1054    313    219     -1       C
ATOM   1567  H   THR A 102      87.782  -3.943 154.638  0.98 12.34           H
ATOM   1568  HA  THR A 102      87.392  -1.736 156.096  1.00 13.49           H
ATOM   1569  HB  THR A 102      88.467  -2.799 157.832  0.89 16.39           H
ATOM   1570  HG1 THR A 102      89.780  -4.013 156.645  0.00 14.68           H
ATOM   1571 HG21 THR A 102      86.214  -3.283 157.650  0.86 19.99           H
ATOM   1572 HG22 THR A 102      86.999  -4.521 158.232  0.87 19.99           H
ATOM   1573 HG23 THR A 102      86.554  -4.510 156.717  0.88 19.99           H
ATOM   1574  N   ASP A 103      89.551  -0.616 156.154  0.99 11.87           N
ANISOU 1574  N   ASP A 103     1908   1660    943    173    278    193       N
ATOM   1575  CA  ASP A 103      90.773   0.170 156.056  0.98 13.09           C
ANISOU 1575  CA  ASP A 103     2145   1914    916    285    176    271       C
ATOM   1576  C   ASP A 103      91.061   0.550 154.595  1.00 11.84           C
ANISOU 1576  C   ASP A 103     1773   1909    818    385    147     80       C
ATOM   1577  O   ASP A 103      92.018   0.131 153.938  1.00 13.09           O
ANISOU 1577  O   ASP A 103     1884   2138    953    362    -62      6       O
ATOM   1578  CB  ASP A 103      91.950  -0.554 156.680  0.88 14.28           C
ANISOU 1578  CB  ASP A 103     2102   2351    972    583    116    335       C
ATOM   1579  CG  ASP A 103      93.136   0.346 156.867  0.75 17.48           C
ANISOU 1579  CG  ASP A 103     2708   2828   1106    922     32    408       C
ATOM   1580  OD1 ASP A 103      93.034   1.582 156.695  0.71 18.87           O
ANISOU 1580  OD1 ASP A 103     2791   3142   1235    961    385    485       O
ATOM   1581  OD2 ASP A 103      94.204  -0.183 157.188  0.56 18.89           O
ANISOU 1581  OD2 ASP A 103     2767   3255   1156   1062   -158    329       O
ATOM   1582  H   ASP A 103      88.977  -0.273 156.695  0.98 14.25           H
ATOM   1583  HA  ASP A 103      90.647   0.994 156.550  0.96 15.71           H
ATOM   1584  HB2 ASP A 103      91.689  -0.894 157.551  0.86 17.13           H
ATOM   1585  HB3 ASP A 103      92.216  -1.288 156.103  0.86 17.13           H
ATOM   1586  N   VAL A 104      90.155   1.395 154.098  1.00 11.98           N
ANISOU 1586  N   VAL A 104     2058   1712    783    234     84    -12       N
ATOM   1587  CA  VAL A 104      90.174   1.823 152.704  1.00 11.63           C
ANISOU 1587  CA  VAL A 104     1763   1844    810    205    -11   -228       C
ATOM   1588  C   VAL A 104      91.438   2.611 152.369  0.98 11.65           C
ANISOU 1588  C   VAL A 104     1720   2047    658     79     29   -100       C
ATOM   1589  O   VAL A 104      91.874   3.493 153.133  0.87 13.57           O
ANISOU 1589  O   VAL A 104     2073   2342    741   -327    261   -218       O
ATOM   1590  CB  VAL A 104      88.916   2.646 152.412  0.99 14.29           C
ANISOU 1590  CB  VAL A 104     2285   1919   1226    502   -451   -544       C
ATOM   1591  CG1 VAL A 104      88.927   3.324 151.060  0.64 14.40           C
ANISOU 1591  CG1 VAL A 104     1902   2007   1564    748   -733   -831       C
ATOM   1592  CG2 VAL A 104      87.704   1.703 152.474  1.00 15.71           C
ANISOU 1592  CG2 VAL A 104     2633   1986   1349    646   -645   -422       C
ATOM   1593  H   VAL A 104      89.513   1.737 154.555  1.00 14.38           H
ATOM   1594  HA  VAL A 104      90.154   1.036 152.135  1.00 13.95           H
ATOM   1595  HB  VAL A 104      88.810   3.327 153.095  0.99 17.15           H
ATOM   1596 HG11 VAL A 104      89.686   3.925 151.015  0.67 17.28           H
ATOM   1597 HG12 VAL A 104      88.102   3.822 150.951  0.67 17.28           H
ATOM   1598 HG13 VAL A 104      89.000   2.646 150.370  0.67 17.28           H
ATOM   1599 HG21 VAL A 104      87.812   1.005 151.810  1.00 18.85           H
ATOM   1600 HG22 VAL A 104      86.899   2.212 152.290  1.00 18.85           H
ATOM   1601 HG23 VAL A 104      87.653   1.312 153.360  1.00 18.85           H
ATOM   1602  N   LYS A 105      92.026   2.310 151.213  0.85  9.74           N
ANISOU 1602  N   LYS A 105     1554   1669    477    214   -127    -61       N
ATOM   1603  CA  LYS A 105      93.228   2.923 150.694  0.85  9.85           C
ANISOU 1603  CA  LYS A 105     1577   1691    476    224   -100     -4       C
ATOM   1604  C   LYS A 105      92.929   3.732 149.442  0.90  9.40           C
ANISOU 1604  C   LYS A 105     1480   1647    444    -20    -66     63       C
ATOM   1605  O   LYS A 105      91.901   3.563 148.811  0.98 10.17           O
ANISOU 1605  O   LYS A 105     1563   1801    501   -152    -69     67       O
ATOM   1606  CB  LYS A 105      94.261   1.843 150.361  0.76 10.97           C
ANISOU 1606  CB  LYS A 105     1554   1921    693    155   -178   -109       C
ATOM   1607  CG  LYS A 105      94.716   1.085 151.629  0.69 12.17           C
ANISOU 1607  CG  LYS A 105     1650   2084    891    338   -155   -241       C
ATOM   1608  CD  LYS A 105      95.509   1.960 152.575  0.51 13.68           C
ANISOU 1608  CD  LYS A 105     2170   1844   1184    592      1     82       C
ATOM   1609  CE  LYS A 105      96.082   1.248 153.774  0.43 15.49           C
ANISOU 1609  CE  LYS A 105     2443   2132   1310    618    -57    193       C
ATOM   1610  NZ  LYS A 105      96.820   2.173 154.655  0.46 16.60           N
ANISOU 1610  NZ  LYS A 105     2652   2324   1330    565    243    389       N
ATOM   1611  H   LYS A 105      91.715   1.711 150.681  0.82 11.68           H
ATOM   1612  HA  LYS A 105      93.606   3.514 151.364  0.89 11.82           H
ATOM   1613  HB2 LYS A 105      93.866   1.202 149.748  0.76 13.16           H
ATOM   1614  HB3 LYS A 105      95.038   2.258 149.958  0.81 13.16           H
ATOM   1615  HG2 LYS A 105      93.934   0.762 152.103  0.67 14.60           H
ATOM   1616  HG3 LYS A 105      95.278   0.338 151.366  0.71 14.60           H
ATOM   1617  HD2 LYS A 105      96.251   2.350 152.084  0.46 16.42           H
ATOM   1618  HD3 LYS A 105      94.929   2.666 152.901  0.50 16.42           H
ATOM   1619  HE2 LYS A 105      95.360   0.853 154.284  0.47 18.59           H
ATOM   1620  HE3 LYS A 105      96.697   0.560 153.474  0.46 18.59           H
ATOM   1621  HZ1 LYS A 105      97.493   2.547 154.209  0.43 19.92           H
ATOM   1622  HZ2 LYS A 105      97.147   1.729 155.355  0.44 19.92           H
ATOM   1623  HZ3 LYS A 105      96.276   2.812 154.949  0.45 19.92           H
ATOM   1624  N   LEU A 106      93.877   4.603 149.055  1.00 10.14           N
ANISOU 1624  N   LEU A 106     1729   1583    542     44   -144    120       N
ATOM   1625  CA  LEU A 106      93.661   5.380 147.821  0.98 10.00           C
ANISOU 1625  CA  LEU A 106     1616   1502    682    -75   -188     87       C
ATOM   1626  C   LEU A 106      93.427   4.467 146.616  0.97 10.85           C
ANISOU 1626  C   LEU A 106     1746   1718    658   -200   -192     82       C
ATOM   1627  O   LEU A 106      92.619   4.775 145.754  0.88 11.49           O
ANISOU 1627  O   LEU A 106     2053   1598    717   -337   -301    303       O
ATOM   1628  CB  LEU A 106      94.849   6.290 147.552  0.94  9.54           C
ANISOU 1628  CB  LEU A 106     1674   1347    602   -118   -143     20       C
ATOM   1629  CG  LEU A 106      95.158   7.354 148.615  0.96 10.25           C
ANISOU 1629  CG  LEU A 106     1939   1302    654    -15      2    -81       C
ATOM   1630  CD1 LEU A 106      96.364   8.116 148.208  1.00 11.39           C
ANISOU 1630  CD1 LEU A 106     2142   1447    738     97     35   -115       C
ATOM   1631  CD2 LEU A 106      93.963   8.265 148.868  0.82 11.13           C
ANISOU 1631  CD2 LEU A 106     1886   1524    817   -193    -29     41       C
ATOM   1632  H   LEU A 106      94.617   4.757 149.466  1.00 12.17           H
ATOM   1633  HA  LEU A 106      92.875   5.938 147.933  0.96 12.00           H
ATOM   1634  HB2 LEU A 106      95.641   5.737 147.463  0.91 11.44           H
ATOM   1635  HB3 LEU A 106      94.689   6.758 146.717  0.86 11.44           H
ATOM   1636  HG  LEU A 106      95.364   6.906 149.450  0.85 12.30           H
ATOM   1637 HD11 LEU A 106      97.113   7.504 148.128  1.00 13.67           H
ATOM   1638 HD12 LEU A 106      96.557   8.787 148.882  1.00 13.67           H
ATOM   1639 HD13 LEU A 106      96.195   8.544 147.355  1.00 13.67           H
ATOM   1640 HD21 LEU A 106      93.729   8.714 148.041  0.77 13.35           H
ATOM   1641 HD22 LEU A 106      94.202   8.919 149.544  0.78 13.35           H
ATOM   1642 HD23 LEU A 106      93.217   7.728 149.176  0.87 13.35           H
ATOM   1643  N   GLN A 107      94.130   3.356 146.557  0.89 11.37           N
ANISOU 1643  N   GLN A 107     1631   1927    763   -273   -245    301       N
ATOM   1644  CA  GLN A 107      94.012   2.419 145.427  0.80 12.02           C
ANISOU 1644  CA  GLN A 107     1694   2089    783   -635   -258    386       C
ATOM   1645  C   GLN A 107      92.727   1.614 145.443  0.84 12.12           C
ANISOU 1645  C   GLN A 107     1552   2242    812   -511   -248    447       C
ATOM   1646  O   GLN A 107      92.469   0.858 144.494  0.92 14.65           O
ANISOU 1646  O   GLN A 107     1847   2735    984   -662   -267    559       O
ATOM   1647  CB  GLN A 107      95.241   1.490 145.340  0.74 13.58           C
ANISOU 1647  CB  GLN A 107     1815   2451    896   -608   -339    287       C
ATOM   1648  CG  GLN A 107      95.413   0.655 146.534  0.73 13.28           C
ANISOU 1648  CG  GLN A 107     1398   2595   1051   -349   -117    450       C
ATOM   1649  CD  GLN A 107      96.316   1.231 147.635  0.73 13.49           C
ANISOU 1649  CD  GLN A 107     1530   2587   1007   -218   -174    315       C
ATOM   1650  OE1 GLN A 107      96.545   2.434 147.700  0.90 13.42           O
ANISOU 1650  OE1 GLN A 107     1735   2471    894   -160   -178    260       O
ATOM   1651  NE2 GLN A 107      96.803   0.362 148.548  0.68 14.29           N
ANISOU 1651  NE2 GLN A 107     1626   2752   1049    -56   -234    149       N
ATOM   1652  H   GLN A 107      94.692   3.108 147.158  0.93 13.65           H
ATOM   1653  HA  GLN A 107      94.001   2.943 144.611  0.78 14.42           H
ATOM   1654  HB2 GLN A 107      95.138   0.902 144.576  0.74 16.30           H
ATOM   1655  HB3 GLN A 107      96.039   2.032 145.236  0.81 16.30           H
ATOM   1656  HG2 GLN A 107      94.540   0.500 146.928  0.71 15.93           H
ATOM   1657  HG3 GLN A 107      95.796  -0.193 146.261  0.70 15.93           H
ATOM   1658 HE21 GLN A 107      97.313   0.644 149.181  0.00 17.14           H
ATOM   1659 HE22 GLN A 107      96.602  -0.472 148.496  0.00 17.14           H
ATOM   1660  N   ASP A 108      91.867   1.774 146.452  0.94 11.73           N
ANISOU 1660  N   ASP A 108     1489   2172    796   -110    -48    409       N
ATOM   1661  CA  ASP A 108      90.523   1.234 146.432  0.96 11.21           C
ANISOU 1661  CA  ASP A 108     1560   2006    692    -68      7    286       C
ATOM   1662  C   ASP A 108      89.571   2.102 145.650  0.92  9.81           C
ANISOU 1662  C   ASP A 108     1432   1707    587   -114    -51    172       C
ATOM   1663  O   ASP A 108      88.423   1.691 145.434  0.91 10.16           O
ANISOU 1663  O   ASP A 108     1586   1777    499    127    -12    148       O
ATOM   1664  CB  ASP A 108      90.032   0.960 147.854  1.00 12.01           C
ANISOU 1664  CB  ASP A 108     1654   2129    780    167     84    383       C
ATOM   1665  CG  ASP A 108      90.796  -0.152 148.592  0.91 12.52           C
ANISOU 1665  CG  ASP A 108     1636   2271    852    384    198    548       C
ATOM   1666  OD1 ASP A 108      91.089  -1.184 147.963  0.76 13.73           O
ANISOU 1666  OD1 ASP A 108     1461   2590   1167    522    275    819       O
ATOM   1667  OD2 ASP A 108      91.109   0.030 149.776  0.95 13.52           O
ANISOU 1667  OD2 ASP A 108     2062   2155    921    637    401    231       O
ATOM   1668  H   ASP A 108      92.052   2.202 147.174  0.95 14.08           H
ATOM   1669  HA  ASP A 108      90.554   0.377 145.978  0.93 13.45           H
ATOM   1670  HB2 ASP A 108      90.120   1.773 148.375  1.00 14.41           H
ATOM   1671  HB3 ASP A 108      89.099   0.698 147.814  1.00 14.41           H
ATOM   1672  N   ALA A 109      89.965   3.281 145.206  0.92  9.50           N
ANISOU 1672  N   ALA A 109     1495   1634    480   -152   -133     -8       N
ATOM   1673  CA  ALA A 109      89.142   4.082 144.317  0.92  9.51           C
ANISOU 1673  CA  ALA A 109     1427   1583    605   -136    -91     36       C
ATOM   1674  C   ALA A 109      89.069   3.400 142.952  0.92  9.64           C
ANISOU 1674  C   ALA A 109     1473   1516    676   -256   -149   -131       C
ATOM   1675  O   ALA A 109      90.071   2.858 142.463  0.92 10.91           O
ANISOU 1675  O   ALA A 109     1474   1820    850   -362   -195     74       O
ATOM   1676  CB  ALA A 109      89.690   5.477 144.198  0.92  9.91           C
ANISOU 1676  CB  ALA A 109     1467   1680    620   -121    -16    -53       C
ATOM   1677  H   ALA A 109      90.717   3.647 145.407  0.92 11.40           H
ATOM   1678  HA  ALA A 109      88.243   4.139 144.677  0.92 11.42           H
ATOM   1679  HB1 ALA A 109      89.701   5.888 145.077  0.92 11.90           H
ATOM   1680  HB2 ALA A 109      89.122   5.989 143.599  0.92 11.90           H
ATOM   1681  HB3 ALA A 109      90.591   5.432 143.842  0.92 11.90           H
ATOM   1682  N   GLY A 110      87.901   3.437 142.360  1.00  9.64           N
ANISOU 1682  N   GLY A 110     1482   1533    647   -222   -102    -18       N
ATOM   1683  CA  GLY A 110      87.728   2.891 141.017  0.90  9.74           C
ANISOU 1683  CA  GLY A 110     1608   1375    716   -341    -27      6       C
ATOM   1684  C   GLY A 110      86.339   2.344 140.835  0.99  8.70           C
ANISOU 1684  C   GLY A 110     1283   1289    733   -135     25   -104       C
ATOM   1685  O   GLY A 110      85.424   2.627 141.605  0.98  9.07           O
ANISOU 1685  O   GLY A 110     1274   1459    714   -173    -22     -4       O
ATOM   1686  H   GLY A 110      87.187   3.770 142.704  1.00 11.57           H
ATOM   1687  HA2 GLY A 110      87.878   3.587 140.359  0.91 11.68           H
ATOM   1688  HA3 GLY A 110      88.366   2.177 140.870  0.96 11.68           H
ATOM   1689  N   VAL A 111      86.191   1.551 139.793  0.99  8.98           N
ANISOU 1689  N   VAL A 111     1257   1391    764   -155     93   -133       N
ATOM   1690  CA  VAL A 111      84.894   1.004 139.388  1.00  9.55           C
ANISOU 1690  CA  VAL A 111     1355   1397    875    -34    179    -14       C
ATOM   1691  C   VAL A 111      84.818  -0.452 139.841  0.91  8.73           C
ANISOU 1691  C   VAL A 111     1226   1310    782   -250    114      8       C
ATOM   1692  O   VAL A 111      85.672  -1.289 139.502  0.94 10.70           O
ANISOU 1692  O   VAL A 111     1290   1568   1207   -229    148   -334       O
ATOM   1693  CB  VAL A 111      84.683   1.108 137.866  1.00 11.78           C
ANISOU 1693  CB  VAL A 111     1865   1440   1170    103    257    112       C
ATOM   1694  CG1 VAL A 111      83.366   0.507 137.496  0.82 13.48           C
ANISOU 1694  CG1 VAL A 111     2524   1481   1116    203    151    302       C
ATOM   1695  CG2 VAL A 111      84.750   2.563 137.429  0.87 12.28           C
ANISOU 1695  CG2 VAL A 111     1840   1437   1388    313    329     83       C
ATOM   1696  H   VAL A 111      86.840   1.303 139.286  0.92 10.77           H
ATOM   1697  HA  VAL A 111      84.184   1.497 139.827  1.00 11.46           H
ATOM   1698  HB  VAL A 111      85.384   0.618 137.408  1.00 14.13           H
ATOM   1699 HG11 VAL A 111      83.359  -0.427 137.761  0.90 16.17           H
ATOM   1700 HG12 VAL A 111      83.244   0.580 136.536  0.85 16.17           H
ATOM   1701 HG13 VAL A 111      82.659   0.988 137.956  0.89 16.17           H
ATOM   1702 HG21 VAL A 111      84.054   3.061 137.886  0.96 14.73           H
ATOM   1703 HG22 VAL A 111      84.616   2.611 136.470  0.93 14.73           H
ATOM   1704 HG23 VAL A 111      85.620   2.923 137.661  0.98 14.73           H
ATOM   1705  N   TYR A 112      83.788  -0.749 140.579  1.00  8.58           N
ANISOU 1705  N   TYR A 112     1145   1427    687    -28     80     11       N
ATOM   1706  CA  TYR A 112      83.476  -2.079 141.095  1.00  8.50           C
ANISOU 1706  CA  TYR A 112     1074   1462    692    -19    123     38       C
ATOM   1707  C   TYR A 112      82.296  -2.624 140.316  1.00  8.79           C
ANISOU 1707  C   TYR A 112     1180   1448    712     12    116    131       C
ATOM   1708  O   TYR A 112      81.370  -1.899 139.960  0.98 11.41           O
ANISOU 1708  O   TYR A 112     1246   2155    936    246    255    456       O
ATOM   1709  CB  TYR A 112      83.063  -1.954 142.583  0.91  8.03           C
ANISOU 1709  CB  TYR A 112     1028   1425    598    -48     69      7       C
ATOM   1710  CG  TYR A 112      84.203  -1.577 143.510  0.96  7.79           C
ANISOU 1710  CG  TYR A 112     1071   1294    596    -63     41    -32       C
ATOM   1711  CD1 TYR A 112      84.780  -0.329 143.470  0.93  8.14           C
ANISOU 1711  CD1 TYR A 112     1122   1369    600     82    149     21       C
ATOM   1712  CD2 TYR A 112      84.712  -2.482 144.404  0.89  7.86           C
ANISOU 1712  CD2 TYR A 112     1215   1172    601    -87    237    -54       C
ATOM   1713  CE1 TYR A 112      85.855  -0.032 144.277  0.88  7.98           C
ANISOU 1713  CE1 TYR A 112     1173   1347    513    -11    199    -57       C
ATOM   1714  CE2 TYR A 112      85.758  -2.177 145.239  0.83  7.91           C
ANISOU 1714  CE2 TYR A 112     1250   1139    615     31    210      8       C
ATOM   1715  CZ  TYR A 112      86.345  -0.939 145.175  0.88  8.03           C
ANISOU 1715  CZ  TYR A 112     1224   1244    583    -21    167    -14       C
ATOM   1716  OH  TYR A 112      87.409  -0.671 146.002  1.00 10.52           O
ANISOU 1716  OH  TYR A 112     1596   1574    828    143    106    319       O
ATOM   1717  H   TYR A 112      83.206  -0.163 140.821  1.00 10.29           H
ATOM   1718  HA  TYR A 112      84.235  -2.675 141.007  1.00 10.20           H
ATOM   1719  HB2 TYR A 112      82.379  -1.271 142.662  0.96  9.64           H
ATOM   1720  HB3 TYR A 112      82.710  -2.807 142.881  1.00  9.64           H
ATOM   1721  HD1 TYR A 112      84.475   0.302 142.858  0.90  9.76           H
ATOM   1722  HD2 TYR A 112      84.333  -3.330 144.451  0.98  9.44           H
ATOM   1723  HE1 TYR A 112      86.234   0.817 144.236  0.93  9.58           H
ATOM   1724  HE2 TYR A 112      86.086  -2.818 145.829  0.86  9.49           H
ATOM   1725  HH  TYR A 112      87.691   0.108 145.864  0.00 12.63           H
ATOM   1726  N  AARG A 113      82.320  -3.905 140.060  0.57  7.14           N
ANISOU 1726  N  AARG A 113     1210    972    530    -79    274     18       N
ATOM   1727  N  BARG A 113      82.302  -3.939 140.119  0.43  9.40           N
ANISOU 1727  N  BARG A 113     1233   1392    947     44     67     20       N
ATOM   1728  CA AARG A 113      81.172  -4.593 139.496  0.57  6.98           C
ANISOU 1728  CA AARG A 113     1187    957    507     29    168    125       C
ATOM   1729  CA BARG A 113      81.177  -4.643 139.520  0.43 11.04           C
ANISOU 1729  CA BARG A 113     1448   1468   1279    -65    298   -151       C
ATOM   1730  C  AARG A 113      80.689  -5.651 140.476  0.57  6.36           C
ANISOU 1730  C  AARG A 113     1062    946    410     81    187    222       C
ATOM   1731  C  BARG A 113      80.656  -5.688 140.487  0.43 11.34           C
ANISOU 1731  C  BARG A 113     1266   1550   1494    104    364    -76       C
ATOM   1732  O  AARG A 113      81.471  -6.444 140.996  0.57  7.72           O
ANISOU 1732  O  AARG A 113     1313   1184    436    104    -20      0       O
ATOM   1733  O  BARG A 113      81.435  -6.462 141.061  0.43 10.88           O
ANISOU 1733  O  BARG A 113     1289   1464   1381    261    295   -131       O
ATOM   1734  CB AARG A 113      81.569  -5.299 138.194  0.57  9.75           C
ANISOU 1734  CB AARG A 113     1799    928    977    -92    371    164       C
ATOM   1735  CB BARG A 113      81.584  -5.337 138.214  0.43 12.83           C
ANISOU 1735  CB BARG A 113     1917   1485   1472   -113    448   -194       C
ATOM   1736  CG AARG A 113      81.687  -4.405 137.053  0.57 13.55           C
ANISOU 1736  CG AARG A 113     2601   1252   1295    -19    515      6       C
ATOM   1737  CG BARG A 113      81.731  -4.440 137.027  0.43 15.62           C
ANISOU 1737  CG BARG A 113     2672   1617   1645   -172    685   -342       C
ATOM   1738  CD AARG A 113      82.437  -5.047 135.851  0.57 18.79           C
ANISOU 1738  CD AARG A 113     3499   1935   1705   -549    556   -198       C
ATOM   1739  CD BARG A 113      82.402  -5.188 135.841  0.43 19.23           C
ANISOU 1739  CD BARG A 113     3441   2024   1839   -595    937   -544       C
ATOM   1740  NE AARG A 113      83.886  -5.427 136.091  0.57 22.65           N
ANISOU 1740  NE AARG A 113     4133   2591   1883   -875    597   -406       N
ATOM   1741  NE BARG A 113      83.804  -5.609 136.172  0.43 23.04           N
ANISOU 1741  NE BARG A 113     4109   2602   2044   -826    804   -704       N
ATOM   1742  CZ AARG A 113      84.878  -4.710 136.677  0.57 24.63           C
ANISOU 1742  CZ AARG A 113     4181   3192   1984   -535    881   -487       C
ATOM   1743  CZ BARG A 113      84.870  -4.800 136.295  0.43 24.78           C
ANISOU 1743  CZ BARG A 113     4252   3059   2106   -698   1000   -879       C
ATOM   1744  NH1AARG A 113      84.682  -3.490 137.279  0.57 25.16           N
ANISOU 1744  NH1AARG A 113     4323   3299   1938   -345    864   -590       N
ATOM   1745  NH1BARG A 113      84.753  -3.494 136.067  0.43 25.18           N
ANISOU 1745  NH1BARG A 113     4357   3071   2139   -292   1119  -1017       N
ATOM   1746  NH2AARG A 113      86.116  -5.267 136.711  0.57 20.88           N
ANISOU 1746  NH2AARG A 113     3080   2878   1975   -418   1204   -412       N
ATOM   1747  NH2BARG A 113      86.076  -5.304 136.622  0.43 22.24           N
ANISOU 1747  NH2BARG A 113     3381   2931   2137   -632   1130   -907       N
ATOM   1748  H  AARG A 113      82.997  -4.416 140.205  0.57  8.57           H
ATOM   1749  H  BARG A 113      82.958  -4.453 140.329  0.43 11.28           H
ATOM   1750  HA AARG A 113      80.456  -3.965 139.318  0.57  8.37           H
ATOM   1751  HA BARG A 113      80.463  -4.014 139.328  0.43 13.25           H
ATOM   1752  HB2AARG A 113      82.428  -5.731 138.321  0.57 11.70           H
ATOM   1753  HB2BARG A 113      82.436  -5.776 138.353  0.43 15.40           H
ATOM   1754  HB3AARG A 113      80.894  -5.962 137.980  0.57 11.70           H
ATOM   1755  HB3BARG A 113      80.910  -5.999 137.995  0.43 15.40           H
ATOM   1756  HG2AARG A 113      80.798  -4.159 136.753  0.57 16.26           H
ATOM   1757  HG2BARG A 113      80.854  -4.139 136.741  0.43 18.74           H
ATOM   1758  HG3AARG A 113      82.176  -3.613 137.323  0.57 16.26           H
ATOM   1759  HG3BARG A 113      82.287  -3.683 137.264  0.43 18.74           H
ATOM   1760  HD2AARG A 113      81.965  -5.853 135.594  0.57 22.55           H
ATOM   1761  HD2BARG A 113      81.887  -5.985 135.634  0.43 23.07           H
ATOM   1762  HD3AARG A 113      82.422  -4.417 135.113  0.57 22.55           H
ATOM   1763  HD3BARG A 113      82.435  -4.601 135.070  0.43 23.07           H
ATOM   1764  HE AARG A 113      84.109  -6.210 135.814  0.57 27.18           H
ATOM   1765  HE BARG A 113      83.939  -6.450 136.296  0.43 27.65           H
ATOM   1766 HH11AARG A 113      83.904  -3.122 137.257  0.57 30.19           H
ATOM   1767 HH11BARG A 113      83.988  -3.160 135.862  0.43 30.22           H
ATOM   1768 HH12AARG A 113      85.340  -3.084 137.654  0.57 30.19           H
ATOM   1769 HH12BARG A 113      85.440  -2.983 136.139  0.43 30.22           H
ATOM   1770 HH21AARG A 113      86.250  -6.039 136.356  0.57 25.05           H
ATOM   1771 HH21BARG A 113      86.167  -6.148 136.761  0.43 26.68           H
ATOM   1772 HH22AARG A 113      86.761  -4.856 137.104  0.57 25.05           H
ATOM   1773 HH22BARG A 113      86.757  -4.782 136.682  0.43 26.68           H
ATOM   1774  N   CYS A 114      79.378  -5.666 140.697  1.00  5.66           N
ANISOU 1774  N   CYS A 114      934    799    416     78     95    110       N
ATOM   1775  CA  CYS A 114      78.723  -6.742 141.398  1.00  5.56           C
ANISOU 1775  CA  CYS A 114      946    769    397    120    191     83       C
ATOM   1776  C   CYS A 114      77.978  -7.581 140.348  1.00  5.90           C
ANISOU 1776  C   CYS A 114     1142    711    389     47    225     57       C
ATOM   1777  O   CYS A 114      77.209  -7.039 139.567  1.00  7.94           O
ANISOU 1777  O   CYS A 114     1312   1054    652    164    421    247       O
ATOM   1778  CB  CYS A 114      77.722  -6.240 142.447  1.00  5.49           C
ANISOU 1778  CB  CYS A 114      811    798    477    162    -19    151       C
ATOM   1779  SG  CYS A 114      76.334  -5.305 141.729  1.00  6.26           S
ANISOU 1779  SG  CYS A 114     1050    764    564    105      8    106       S
ATOM   1780  H   CYS A 114      78.841  -5.044 140.441  1.00  6.79           H
ATOM   1781  HA  CYS A 114      79.384  -7.300 141.837  1.00  6.67           H
ATOM   1782  HB2 CYS A 114      77.353  -7.003 142.919  1.00  6.59           H
ATOM   1783  HB3 CYS A 114      78.184  -5.656 143.069  1.00  6.59           H
ATOM   1784  N  AMET A 115      78.240  -8.886 140.337  0.57  5.51           N
ANISOU 1784  N  AMET A 115     1009    744    339     64     72     28       N
ATOM   1785  N  BMET A 115      78.190  -8.831 140.382  0.43 10.89           N
ANISOU 1785  N  BMET A 115     1476   1493   1170    114    116    152       N
ATOM   1786  CA AMET A 115      77.613  -9.833 139.391  0.57  6.36           C
ANISOU 1786  CA AMET A 115     1255    740    420    -39     63     77       C
ATOM   1787  CA BMET A 115      77.593  -9.798 139.466  0.43  9.37           C
ANISOU 1787  CA BMET A 115     1221   1300   1037     18    229    -18       C
ATOM   1788  C  AMET A 115      76.832 -10.822 140.228  0.57  6.62           C
ANISOU 1788  C  AMET A 115     1135    874    507     78     24    109       C
ATOM   1789  C  BMET A 115      76.838 -10.820 140.283  0.43  7.51           C
ANISOU 1789  C  BMET A 115     1085    988    781     54    137     45       C
ATOM   1790  O  AMET A 115      77.380 -11.401 141.160  0.57  7.38           O
ANISOU 1790  O  AMET A 115     1267   1046    493     83   -194    -29       O
ATOM   1791  O  BMET A 115      77.402 -11.404 141.230  0.43  7.71           O
ANISOU 1791  O  BMET A 115     1266    873    790    134    311    131       O
ATOM   1792  CB AMET A 115      78.716 -10.498 138.553  0.57  6.79           C
ANISOU 1792  CB AMET A 115     1381    740    459     20     38    135       C
ATOM   1793  CB BMET A 115      78.688 -10.500 138.658  0.43 10.14           C
ANISOU 1793  CB BMET A 115     1489   1218   1146     -6    256   -187       C
ATOM   1794  CG AMET A 115      79.334  -9.496 137.511  0.57  7.60           C
ANISOU 1794  CG AMET A 115     1394    796    699    113     27    -55       C
ATOM   1795  CG BMET A 115      79.582  -9.548 137.925  0.43 10.25           C
ANISOU 1795  CG BMET A 115     1301   1287   1306     64     57   -247       C
ATOM   1796  SD AMET A 115      80.986  -9.956 137.006  0.57  7.10           S
ANISOU 1796  SD AMET A 115     1197    807    693     44    -63    -17       S
ATOM   1797  SD BMET A 115      81.007 -10.381 137.149  0.43 10.44           S
ANISOU 1797  SD BMET A 115     1368   1127   1472    -63    315   -103       S
ATOM   1798  CE AMET A 115      81.987  -9.258 138.375  0.57  7.91           C
ANISOU 1798  CE AMET A 115     1224   1074    706    177    102    104       C
ATOM   1799  CE BMET A 115      82.184  -9.118 137.410  0.43 12.78           C
ANISOU 1799  CE BMET A 115     1562   1720   1575    -81    282   -123       C
ATOM   1800  H  AMET A 115      78.791  -9.263 140.878  0.57  6.61           H
ATOM   1801  H  BMET A 115      78.786  -9.182 140.893  0.43 13.07           H
ATOM   1802  HA AMET A 115      77.011  -9.357 138.796  0.57  7.63           H
ATOM   1803  HA BMET A 115      76.988  -9.348 138.856  0.43 11.24           H
ATOM   1804  HB2AMET A 115      79.426 -10.800 139.140  0.57  8.15           H
ATOM   1805  HB2BMET A 115      79.239 -11.022 139.263  0.43 12.17           H
ATOM   1806  HB3AMET A 115      78.342 -11.248 138.066  0.57  8.15           H
ATOM   1807  HB3BMET A 115      78.272 -11.083 138.004  0.43 12.17           H
ATOM   1808  HG2AMET A 115      78.773  -9.476 136.719  0.57  9.12           H
ATOM   1809  HG2BMET A 115      79.073  -9.111 137.226  0.43 12.30           H
ATOM   1810  HG3AMET A 115      79.378  -8.613 137.910  0.57  9.12           H
ATOM   1811  HG3BMET A 115      79.923  -8.890 138.551  0.43 12.30           H
ATOM   1812  HE1AMET A 115      81.845  -8.298 138.410  0.57  9.49           H
ATOM   1813  HE1BMET A 115      81.884  -8.310 136.963  0.43 15.34           H
ATOM   1814  HE2AMET A 115      82.923  -9.448 138.210  0.57  9.49           H
ATOM   1815  HE2BMET A 115      83.037  -9.400 137.045  0.43 15.34           H
ATOM   1816  HE3AMET A 115      81.708  -9.665 139.210  0.57  9.49           H
ATOM   1817  HE3BMET A 115      82.269  -8.958 138.362  0.43 15.34           H
ATOM   1818  N   ILE A 116      75.561 -11.021 139.936  0.94  6.47           N
ANISOU 1818  N   ILE A 116     1109    800    550    118     79     86       N
ATOM   1819  CA  ILE A 116      74.700 -11.901 140.713  0.90  6.43           C
ANISOU 1819  CA  ILE A 116     1094    828    521    121     -8     65       C
ATOM   1820  C   ILE A 116      73.945 -12.820 139.778  0.89  6.81           C
ANISOU 1820  C   ILE A 116     1268    811    508     18    -17     74       C
ATOM   1821  O   ILE A 116      73.319 -12.367 138.809  0.96  7.91           O
ANISOU 1821  O   ILE A 116     1432    993    580    125    108    128       O
ATOM   1822  CB  ILE A 116      73.717 -11.100 141.608  1.00  7.94           C
ANISOU 1822  CB  ILE A 116     1272   1010    735     31     34     34       C
ATOM   1823  CG1 ILE A 116      74.528 -10.130 142.529  0.85  7.62           C
ANISOU 1823  CG1 ILE A 116     1241    970    683   -112    154     43       C
ATOM   1824  CG2 ILE A 116      72.833 -12.041 142.406  1.00  9.05           C
ANISOU 1824  CG2 ILE A 116     1375   1233    832   -160    -46   -110       C
ATOM   1825  CD1 ILE A 116      73.708  -9.234 143.404  0.74  7.59           C
ANISOU 1825  CD1 ILE A 116     1113   1075    695   -126    -37    134       C
ATOM   1826  H   ILE A 116      75.167 -10.654 139.266  0.98  7.76           H
ATOM   1827  HA  ILE A 116      75.251 -12.452 141.292  0.99  7.72           H
ATOM   1828  HB  ILE A 116      73.148 -10.566 141.033  1.00  9.53           H
ATOM   1829 HG12 ILE A 116      75.097 -10.662 143.107  0.75  9.14           H
ATOM   1830 HG13 ILE A 116      75.078  -9.562 141.966  0.79  9.14           H
ATOM   1831 HG21 ILE A 116      72.326 -12.593 141.790  1.00 10.86           H
ATOM   1832 HG22 ILE A 116      72.230 -11.517 142.955  1.00 10.86           H
ATOM   1833 HG23 ILE A 116      73.393 -12.600 142.967  1.00 10.86           H
ATOM   1834 HD11 ILE A 116      73.142  -8.679 142.846  0.72  9.10           H
ATOM   1835 HD12 ILE A 116      74.303  -8.678 143.931  0.72  9.10           H
ATOM   1836 HD13 ILE A 116      73.161  -9.780 143.991  0.69  9.10           H
ATOM   1837  N   SER A 117      73.988 -14.113 140.078  0.87  6.16           N
ANISOU 1837  N   SER A 117     1165    797    378     86     98     40       N
ATOM   1838  CA  SER A 117      73.133 -15.109 139.454  1.00  7.58           C
ANISOU 1838  CA  SER A 117     1350    955    577     46     49      2       C
ATOM   1839  C   SER A 117      72.225 -15.674 140.545  1.00  7.53           C
ANISOU 1839  C   SER A 117     1342   1023    498     25    158     60       C
ATOM   1840  O   SER A 117      72.701 -16.145 141.596  0.99  7.84           O
ANISOU 1840  O   SER A 117     1437    977    565    133    -30      0       O
ATOM   1841  CB  SER A 117      73.961 -16.230 138.831  1.00  8.39           C
ANISOU 1841  CB  SER A 117     1461   1093    633    -96     89    -17       C
ATOM   1842  OG  SER A 117      73.154 -17.300 138.382  1.00  8.77           O
ANISOU 1842  OG  SER A 117     1510   1116    706    -54    285     45       O
ATOM   1843  H   SER A 117      74.525 -14.446 140.662  0.85  7.39           H
ATOM   1844  HA  SER A 117      72.587 -14.697 138.768  1.00  9.10           H
ATOM   1845  HB2 SER A 117      74.452 -15.872 138.075  0.98 10.06           H
ATOM   1846  HB3 SER A 117      74.583 -16.567 139.496  1.00 10.06           H
ATOM   1847  HG  SER A 117      72.724 -17.624 139.028  0.00 10.52           H
ATOM   1848  N   TYR A 118      70.928 -15.629 140.303  1.00  7.91           N
ANISOU 1848  N   TYR A 118     1437   1034    534    151    -26     56       N
ATOM   1849  CA  TYR A 118      69.943 -16.167 141.229  1.00  8.50           C
ANISOU 1849  CA  TYR A 118     1460   1175    595     20    -60      0       C
ATOM   1850  C   TYR A 118      68.735 -16.507 140.373  1.00  8.97           C
ANISOU 1850  C   TYR A 118     1552   1268    590     86    -32     17       C
ATOM   1851  O   TYR A 118      67.735 -15.788 140.331  1.00 10.54           O
ANISOU 1851  O   TYR A 118     1795   1458    754    147   -231     78       O
ATOM   1852  CB  TYR A 118      69.600 -15.153 142.326  1.00  8.65           C
ANISOU 1852  CB  TYR A 118     1350   1313    623     80      1      8       C
ATOM   1853  CG  TYR A 118      68.711 -15.680 143.405  1.00  8.59           C
ANISOU 1853  CG  TYR A 118     1341   1263    660    -68   -135     83       C
ATOM   1854  CD1 TYR A 118      69.119 -16.734 144.206  0.90  8.68           C
ANISOU 1854  CD1 TYR A 118     1447   1149    701    -43   -174    122       C
ATOM   1855  CD2 TYR A 118      67.438 -15.156 143.634  0.83  8.71           C
ANISOU 1855  CD2 TYR A 118     1453   1257    601    -43    -94    -71       C
ATOM   1856  CE1 TYR A 118      68.332 -17.260 145.190  0.95  9.63           C
ANISOU 1856  CE1 TYR A 118     1821   1076    763    -93   -150      9       C
ATOM   1857  CE2 TYR A 118      66.629 -15.657 144.619  0.88 10.02           C
ANISOU 1857  CE2 TYR A 118     1475   1488    845    -53   -187     -2       C
ATOM   1858  CZ  TYR A 118      67.077 -16.698 145.408  1.00 10.80           C
ANISOU 1858  CZ  TYR A 118     1968   1300    836   -292   -294   -113       C
ATOM   1859  OH  TYR A 118      66.285 -17.258 146.408  0.90 12.34           O
ANISOU 1859  OH  TYR A 118     2215   1387   1088   -220   -271   -264       O
ATOM   1860  H   TYR A 118      70.582 -15.285 139.595  1.00  9.49           H
ATOM   1861  HA  TYR A 118      70.280 -16.979 141.640  1.00 10.20           H
ATOM   1862  HB2 TYR A 118      70.424 -14.858 142.743  1.00 10.38           H
ATOM   1863  HB3 TYR A 118      69.150 -14.397 141.919  1.00 10.38           H
ATOM   1864  HD1 TYR A 118      69.962 -17.101 144.064  0.93 10.41           H
ATOM   1865  HD2 TYR A 118      67.135 -14.449 143.111  0.77 10.46           H
ATOM   1866  HE1 TYR A 118      68.635 -17.963 145.717  0.97 11.56           H
ATOM   1867  HE2 TYR A 118      65.785 -15.293 144.760  0.94 12.03           H
ATOM   1868  HH  TYR A 118      65.554 -16.849 146.457  0.00 14.81           H
ATOM   1869  N   GLY A 119      68.861 -17.606 139.618  0.98  9.63           N
ANISOU 1869  N   GLY A 119     1719   1370    572    124    100     67       N
ATOM   1870  CA  GLY A 119      67.922 -17.892 138.524  0.98 10.94           C
ANISOU 1870  CA  GLY A 119     2063   1531    564    199    128    142       C
ATOM   1871  C   GLY A 119      68.298 -17.119 137.311  1.00 10.96           C
ANISOU 1871  C   GLY A 119     2138   1376    650    103    183    184       C
ATOM   1872  O   GLY A 119      69.018 -17.608 136.437  0.91 11.64           O
ANISOU 1872  O   GLY A 119     2144   1421    858     63    193    186       O
ATOM   1873  H   GLY A 119      69.477 -18.198 139.718  1.00 11.56           H
ATOM   1874  HA2 GLY A 119      67.939 -18.839 138.311  1.00 13.13           H
ATOM   1875  HA3 GLY A 119      67.021 -17.646 138.787  1.00 13.13           H
ATOM   1876  N   GLY A 120      67.880 -15.856 137.252  1.00 11.29           N
ANISOU 1876  N   GLY A 120     2055   1527    708    242    112    218       N
ATOM   1877  CA  GLY A 120      68.406 -14.938 136.274  0.87 10.73           C
ANISOU 1877  CA  GLY A 120     2022   1336    719    390    205    227       C
ATOM   1878  C   GLY A 120      69.754 -14.386 136.691  1.00 10.20           C
ANISOU 1878  C   GLY A 120     1863   1242    768    156    235    273       C
ATOM   1879  O   GLY A 120      70.271 -14.730 137.754  1.00 10.23           O
ANISOU 1879  O   GLY A 120     1929   1196    762    294     77    172       O
ATOM   1880  H   GLY A 120      67.290 -15.513 137.776  1.00 13.55           H
ATOM   1881  HA2 GLY A 120      68.507 -15.393 135.423  0.85 12.87           H
ATOM   1882  HA3 GLY A 120      67.790 -14.197 136.158  0.86 12.87           H
ATOM   1883  N   ALA A 121      70.350 -13.553 135.866  0.97 10.38           N
ANISOU 1883  N   ALA A 121     2132   1039    774    290    418    251       N
ATOM   1884  CA  ALA A 121      71.647 -12.984 136.163  1.00 10.38           C
ANISOU 1884  CA  ALA A 121     2048   1090    804    139    284    195       C
ATOM   1885  C   ALA A 121      71.702 -11.534 135.707  1.00 10.11           C
ANISOU 1885  C   ALA A 121     2001    997    844    264    196    174       C
ATOM   1886  O   ALA A 121      71.138 -11.202 134.654  1.00 11.47           O
ANISOU 1886  O   ALA A 121     2311   1080    966    327    366    244       O
ATOM   1887  CB  ALA A 121      72.789 -13.759 135.568  0.87 11.11           C
ANISOU 1887  CB  ALA A 121     2035   1264    920     94    318     95       C
ATOM   1888  H   ALA A 121      70.019 -13.295 135.114  0.95 12.46           H
ATOM   1889  HA  ALA A 121      71.768 -12.988 137.125  0.99 12.45           H
ATOM   1890  HB1 ALA A 121      72.775 -14.662 135.919  0.96 13.33           H
ATOM   1891  HB2 ALA A 121      73.624 -13.324 135.805  0.97 13.33           H
ATOM   1892  HB3 ALA A 121      72.689 -13.777 134.602  0.96 13.33           H
ATOM   1893  N   ASP A 122      72.415 -10.701 136.434  0.95  9.30           N
ANISOU 1893  N   ASP A 122     1916    909    710    335    280    212       N
ATOM   1894  CA  ASP A 122      72.607  -9.310 136.053  0.97  9.83           C
ANISOU 1894  CA  ASP A 122     1954    973    808    272    189    163       C
ATOM   1895  C   ASP A 122      73.805  -8.781 136.813  1.00  9.45           C
ANISOU 1895  C   ASP A 122     1847    989    753    219    259    215       C
ATOM   1896  O   ASP A 122      74.354  -9.455 137.706  0.97  9.17           O
ANISOU 1896  O   ASP A 122     1711   1016    759    307    234    117       O
ATOM   1897  CB  ASP A 122      71.349  -8.474 136.351  1.00 11.51           C
ANISOU 1897  CB  ASP A 122     2189   1405    779    479    155    266       C
ATOM   1898  CG  ASP A 122      71.300  -7.129 135.753  0.92 12.78           C
ANISOU 1898  CG  ASP A 122     2255   1615    986    793    384    315       C
ATOM   1899  OD1 ASP A 122      72.000  -6.854 134.741  0.97 14.51           O
ANISOU 1899  OD1 ASP A 122     2864   1476   1173    964    333    286       O
ATOM   1900  OD2 ASP A 122      70.523  -6.286 136.285  0.88 14.25           O
ANISOU 1900  OD2 ASP A 122     2377   1792   1245    929    372    263       O
ATOM   1901  H   ASP A 122      72.809 -10.916 137.167  1.00 11.16           H
ATOM   1902  HA  ASP A 122      72.794  -9.257 135.102  0.96 11.79           H
ATOM   1903  HB2 ASP A 122      70.576  -8.962 136.026  1.00 13.81           H
ATOM   1904  HB3 ASP A 122      71.279  -8.363 137.313  1.00 13.81           H
ATOM   1905  N   TYR A 123      74.251  -7.569 136.469  1.00  9.74           N
ANISOU 1905  N   TYR A 123     1852   1065    784    445    323    198       N
ATOM   1906  CA  TYR A 123      75.360  -6.929 137.147  1.00  9.42           C
ANISOU 1906  CA  TYR A 123     1711   1090    777    295    245    231       C
ATOM   1907  C   TYR A 123      75.150  -5.427 137.141  1.00 10.04           C
ANISOU 1907  C   TYR A 123     1778   1268    771    346    229    119       C
ATOM   1908  O   TYR A 123      74.412  -4.894 136.302  0.99 11.33           O
ANISOU 1908  O   TYR A 123     1950   1435    922    612    432    341       O
ATOM   1909  CB  TYR A 123      76.674  -7.296 136.514  1.00 10.96           C
ANISOU 1909  CB  TYR A 123     1932   1205   1025    271    161    110       C
ATOM   1910  CG  TYR A 123      76.980  -6.646 135.187  1.00 13.12           C
ANISOU 1910  CG  TYR A 123     2160   1503   1320    183    188   -131       C
ATOM   1911  CD1 TYR A 123      76.528  -7.190 134.013  0.97 13.29           C
ANISOU 1911  CD1 TYR A 123     1915   1323   1811    153    463     30       C
ATOM   1912  CD2 TYR A 123      77.713  -5.466 135.126  0.95 17.99           C
ANISOU 1912  CD2 TYR A 123     3346   2043   1448    -41    297   -522       C
ATOM   1913  CE1 TYR A 123      76.791  -6.617 132.784  0.93 15.34           C
ANISOU 1913  CE1 TYR A 123     2181   1399   2247     48    624   -233       C
ATOM   1914  CE2 TYR A 123      78.002  -4.916 133.888  0.87 19.95           C
ANISOU 1914  CE2 TYR A 123     3688   2071   1822    -45    375   -596       C
ATOM   1915  CZ  TYR A 123      77.554  -5.516 132.734  0.90 19.14           C
ANISOU 1915  CZ  TYR A 123     3391   1594   2289   -151    323   -571       C
ATOM   1916  OH  TYR A 123      77.858  -4.965 131.483  0.63 21.01           O
ANISOU 1916  OH  TYR A 123     3825   1577   2582   -178    241   -922       O
ATOM   1917  H   TYR A 123      73.915  -7.096 135.834  1.00 11.69           H
ATOM   1918  HA  TYR A 123      75.379  -7.225 138.071  1.00 11.30           H
ATOM   1919  HB2 TYR A 123      77.385  -7.051 137.126  0.97 13.15           H
ATOM   1920  HB3 TYR A 123      76.686  -8.257 136.374  0.89 13.15           H
ATOM   1921  HD1 TYR A 123      76.028  -7.974 134.045  0.88 15.95           H
ATOM   1922  HD2 TYR A 123      78.046  -5.078 135.903  0.92 21.59           H
ATOM   1923  HE1 TYR A 123      76.501  -7.026 132.001  0.88 18.40           H
ATOM   1924  HE2 TYR A 123      78.513  -4.143 133.835  0.88 23.94           H
ATOM   1925  HH  TYR A 123      78.338  -4.283 131.577  0.00 25.21           H
ATOM   1926  N   LYS A 124      75.835  -4.746 138.045  1.00  9.64           N
ANISOU 1926  N   LYS A 124     1729   1218    717    399    265    177       N
ATOM   1927  CA  LYS A 124      75.883  -3.291 138.088  1.00 10.15           C
ANISOU 1927  CA  LYS A 124     1770   1329    757    360    292    101       C
ATOM   1928  C   LYS A 124      77.280  -2.825 138.393  1.00  9.22           C
ANISOU 1928  C   LYS A 124     1565   1168    770    218    222    143       C
ATOM   1929  O   LYS A 124      78.089  -3.553 138.940  0.97  9.82           O
ANISOU 1929  O   LYS A 124     1638   1340    754    314     95     75       O
ATOM   1930  CB  LYS A 124      74.865  -2.726 139.114  0.88 10.20           C
ANISOU 1930  CB  LYS A 124     1370   1733    773    261    110     52       C
ATOM   1931  CG  LYS A 124      73.394  -2.851 138.745  0.90 12.60           C
ANISOU 1931  CG  LYS A 124     1815   2052    920    320     87      5       C
ATOM   1932  CD  LYS A 124      73.029  -2.009 137.471  0.69 14.52           C
ANISOU 1932  CD  LYS A 124     2201   2182   1132    943   -131    100       C
ATOM   1933  CE  LYS A 124      71.512  -1.823 137.199  0.44 15.54           C
ANISOU 1933  CE  LYS A 124     2570   2063   1270   1158    -35     69       C
ATOM   1934  NZ  LYS A 124      70.865  -3.021 136.779  0.41 17.19           N
ANISOU 1934  NZ  LYS A 124     3379   1865   1286   1122   -200     85       N
ATOM   1935  H   LYS A 124      76.298  -5.118 138.668  1.00 11.57           H
ATOM   1936  HA  LYS A 124      75.641  -2.947 137.214  1.00 12.18           H
ATOM   1937  HB2 LYS A 124      74.990  -3.192 139.956  0.85 12.24           H
ATOM   1938  HB3 LYS A 124      75.052  -1.782 139.239  0.88 12.24           H
ATOM   1939  HG2 LYS A 124      73.191  -3.782 138.560  0.88 15.12           H
ATOM   1940  HG3 LYS A 124      72.853  -2.532 139.484  0.83 15.12           H
ATOM   1941  HD2 LYS A 124      73.417  -1.125 137.567  0.69 17.42           H
ATOM   1942  HD3 LYS A 124      73.411  -2.447 136.695  0.73 17.42           H
ATOM   1943  HE2 LYS A 124      71.081  -1.521 138.014  0.42 18.64           H
ATOM   1944  HE3 LYS A 124      71.397  -1.162 136.499  0.49 18.64           H
ATOM   1945  HZ1 LYS A 124      70.001  -2.867 136.635  0.45 20.63           H
ATOM   1946  HZ2 LYS A 124      70.946  -3.647 137.408  0.38 20.63           H
ATOM   1947  HZ3 LYS A 124      71.236  -3.319 136.027  0.46 20.63           H
ATOM   1948  N   ARG A 125      77.536  -1.578 138.047  0.91  9.49           N
ANISOU 1948  N   ARG A 125     1503   1404    698    307    258    111       N
ATOM   1949  CA  ARG A 125      78.780  -0.882 138.342  1.00 10.15           C
ANISOU 1949  CA  ARG A 125     1589   1493    774    156    181     53       C
ATOM   1950  C   ARG A 125      78.572   0.185 139.403  1.00  9.68           C
ANISOU 1950  C   ARG A 125     1429   1495    753    305    143    127       C
ATOM   1951  O   ARG A 125      77.583   0.915 139.420  0.93 11.52           O
ANISOU 1951  O   ARG A 125     1403   1862   1110    288      1    394       O
ATOM   1952  CB  ARG A 125      79.335  -0.189 137.077  1.00 12.20           C
ANISOU 1952  CB  ARG A 125     1993   1480   1161    -34    232    -39       C
ATOM   1953  CG  ARG A 125      79.660  -1.160 135.992  1.00 16.33           C
ANISOU 1953  CG  ARG A 125     2468   1907   1829   -141    211    115       C
ATOM   1954  CD  ARG A 125      80.150  -0.454 134.724  1.00 19.99           C
ANISOU 1954  CD  ARG A 125     3129   2252   2213   -156   -150     27       C
ATOM   1955  NE  ARG A 125      79.171   0.502 134.221  0.30 20.42           N
ANISOU 1955  NE  ARG A 125     3351   2258   2148   -141   -493    -58       N
ATOM   1956  H   ARG A 125      76.975  -1.087 137.619  0.87 11.38           H
ATOM   1957  HA  ARG A 125      79.440  -1.516 138.665  1.00 12.18           H
ATOM   1958  HB2 ARG A 125      78.671   0.431 136.737  1.00 14.64           H
ATOM   1959  HB3 ARG A 125      80.148   0.287 137.308  1.00 14.64           H
ATOM   1960  HG2 ARG A 125      80.361  -1.757 136.296  1.00 19.59           H
ATOM   1961  HG3 ARG A 125      78.863  -1.666 135.768  1.00 19.59           H
ATOM   1962  HD2 ARG A 125      80.968   0.027 134.924  1.00 23.98           H
ATOM   1963  HD3 ARG A 125      80.310  -1.114 134.033  1.00 23.98           H
ATOM   1964  HE  ARG A 125      79.341   0.898 133.477  0.46 24.50           H
ATOM   1965  N   ILE A 126      79.558   0.283 140.287  1.00  8.71           N
ANISOU 1965  N   ILE A 126     1216   1405    690     87     82     45       N
ATOM   1966  CA  ILE A 126      79.592   1.285 141.354  1.00  8.57           C
ANISOU 1966  CA  ILE A 126     1168   1476    613     42    101     82       C
ATOM   1967  C   ILE A 126      80.960   1.919 141.347  1.00  8.65           C
ANISOU 1967  C   ILE A 126     1207   1330    749    -62    -52     39       C
ATOM   1968  O   ILE A 126      81.983   1.229 141.330  1.00  9.78           O
ANISOU 1968  O   ILE A 126     1178   1755    784     42    -15    -65       O
ATOM   1969  CB  ILE A 126      79.332   0.628 142.749  1.00  8.84           C
ANISOU 1969  CB  ILE A 126     1249   1389    720      3     72    -74       C
ATOM   1970  CG1 ILE A 126      77.927   0.050 142.793  0.90  9.39           C
ANISOU 1970  CG1 ILE A 126     1389   1458    720     -2      5    -87       C
ATOM   1971  CG2 ILE A 126      79.574   1.624 143.873  0.96 10.05           C
ANISOU 1971  CG2 ILE A 126     1445   1511    863    -79    177    -47       C
ATOM   1972  CD1 ILE A 126      77.694  -0.830 144.027  0.75  9.67           C
ANISOU 1972  CD1 ILE A 126     1460   1551    664     97     41   -138       C
ATOM   1973  H   ILE A 126      80.244  -0.236 140.290  1.00 10.46           H
ATOM   1974  HA  ILE A 126      78.923   1.969 141.195  1.00 10.28           H
ATOM   1975  HB  ILE A 126      79.960  -0.104 142.857  1.00 10.61           H
ATOM   1976 HG12 ILE A 126      77.287   0.778 142.816  0.80 11.26           H
ATOM   1977 HG13 ILE A 126      77.785  -0.494 142.003  0.76 11.26           H
ATOM   1978 HG21 ILE A 126      80.495   1.927 143.833  1.00 12.06           H
ATOM   1979 HG22 ILE A 126      79.406   1.188 144.722  1.00 12.06           H
ATOM   1980 HG23 ILE A 126      78.973   2.376 143.763  0.97 12.06           H
ATOM   1981 HD11 ILE A 126      78.324  -1.567 144.013  0.70 11.61           H
ATOM   1982 HD12 ILE A 126      76.787  -1.171 144.005  0.68 11.61           H
ATOM   1983 HD13 ILE A 126      77.828  -0.296 144.826  0.75 11.61           H
ATOM   1984  N   THR A 127      81.023   3.251 141.410  1.00  8.20           N
ANISOU 1984  N   THR A 127     1111   1402    603     84     46     35       N
ATOM   1985  CA  THR A 127      82.277   3.969 141.526  0.93  8.26           C
ANISOU 1985  CA  THR A 127     1108   1398    633    -65     84    -66       C
ATOM   1986  C   THR A 127      82.551   4.336 142.980  1.00  7.89           C
ANISOU 1986  C   THR A 127     1076   1361    559     49     10    -43       C
ATOM   1987  O   THR A 127      81.627   4.774 143.673  1.00  8.79           O
ANISOU 1987  O   THR A 127     1127   1462    749    -30    -85     57       O
ATOM   1988  CB  THR A 127      82.244   5.235 140.649  0.99  9.76           C
ANISOU 1988  CB  THR A 127     1432   1359    915    152    164   -137       C
ATOM   1989  OG1 THR A 127      82.051   4.869 139.302  0.93 12.06           O
ANISOU 1989  OG1 THR A 127     2012   1347   1221    105     94    -95       O
ATOM   1990  CG2 THR A 127      83.509   6.066 140.810  0.79 10.65           C
ANISOU 1990  CG2 THR A 127     1743   1472    831    336    149   -328       C
ATOM   1991  H   THR A 127      80.334   3.766 141.387  1.00  9.84           H
ATOM   1992  HA  THR A 127      82.999   3.402 141.214  1.00  9.92           H
ATOM   1993  HB  THR A 127      81.494   5.784 140.929  0.98 11.71           H
ATOM   1994  HG1 THR A 127      82.031   5.555 138.817  0.00 14.47           H
ATOM   1995 HG21 THR A 127      83.607   6.342 141.734  0.79 12.78           H
ATOM   1996 HG22 THR A 127      83.461   6.854 140.247  0.82 12.78           H
ATOM   1997 HG23 THR A 127      84.283   5.542 140.552  0.86 12.78           H
ATOM   1998  N   VAL A 128      83.793   4.173 143.394  0.99  8.28           N
ANISOU 1998  N   VAL A 128     1180   1366    600   -130    -53    -22       N
ATOM   1999  CA  VAL A 128      84.267   4.611 144.703  1.00  8.29           C
ANISOU 1999  CA  VAL A 128     1136   1376    637    -75    -46     68       C
ATOM   2000  C   VAL A 128      85.301   5.677 144.513  1.00  8.11           C
ANISOU 2000  C   VAL A 128     1221   1287    573     26    -47      1       C
ATOM   2001  O   VAL A 128      86.224   5.507 143.718  0.99  9.22           O
ANISOU 2001  O   VAL A 128     1434   1448    623   -234    -30   -103       O
ATOM   2002  CB  VAL A 128      84.835   3.439 145.526  1.00  9.01           C
ANISOU 2002  CB  VAL A 128     1232   1410    782    -61    -14    -20       C
ATOM   2003  CG1 VAL A 128      85.485   3.898 146.828  1.00 10.04           C
ANISOU 2003  CG1 VAL A 128     1485   1431    898     72    -45     11       C
ATOM   2004  CG2 VAL A 128      83.755   2.394 145.783  0.91  8.90           C
ANISOU 2004  CG2 VAL A 128     1246   1376    760      5    -85   -220       C
ATOM   2005  H   VAL A 128      84.404   3.798 142.921  0.97  9.94           H
ATOM   2006  HA  VAL A 128      83.524   4.994 145.196  1.00  9.94           H
ATOM   2007  HB  VAL A 128      85.527   3.009 144.998  1.00 10.81           H
ATOM   2008 HG11 VAL A 128      86.214   4.503 146.621  1.00 12.05           H
ATOM   2009 HG12 VAL A 128      85.824   3.121 147.302  1.00 12.05           H
ATOM   2010 HG13 VAL A 128      84.821   4.352 147.369  1.00 12.05           H
ATOM   2011 HG21 VAL A 128      83.027   2.808 146.275  0.84 10.68           H
ATOM   2012 HG22 VAL A 128      84.135   1.670 146.302  0.88 10.68           H
ATOM   2013 HG23 VAL A 128      83.432   2.059 144.932  0.90 10.68           H
ATOM   2014  N   LYS A 129      85.160   6.787 145.230  1.00  8.45           N
ANISOU 2014  N   LYS A 129     1323   1310    576    -31    -19    -12       N
ATOM   2015  CA  LYS A 129      86.149   7.856 145.323  1.00  8.90           C
ANISOU 2015  CA  LYS A 129     1419   1357    607     -4     27    -34       C
ATOM   2016  C   LYS A 129      86.625   7.907 146.774  1.00  8.92           C
ANISOU 2016  C   LYS A 129     1380   1355    654     17    -22    -54       C
ATOM   2017  O   LYS A 129      85.793   7.804 147.686  1.00  9.99           O
ANISOU 2017  O   LYS A 129     1739   1430    625   -190   -193     -5       O
ATOM   2018  CB  LYS A 129      85.482   9.187 144.929  1.00 11.54           C
ANISOU 2018  CB  LYS A 129     1750   1612   1023    261    261     68       C
ATOM   2019  CG  LYS A 129      86.350  10.366 144.978  1.00 18.08           C
ANISOU 2019  CG  LYS A 129     3217   2252   1401    568     -1    -32       C
ATOM   2020  H   LYS A 129      84.457   6.952 145.699  1.00 10.13           H
ATOM   2021  HA  LYS A 129      86.902   7.679 144.736  1.00 10.68           H
ATOM   2022  HB2 LYS A 129      85.152   9.106 144.020  1.00 13.85           H
ATOM   2023  HB3 LYS A 129      84.739   9.345 145.529  1.00 13.85           H
ATOM   2024  HG2 LYS A 129      86.326  10.736 145.874  1.00 21.70           H
ATOM   2025  HG3 LYS A 129      87.255  10.102 144.751  1.00 21.70           H
ATOM   2026  N   VAL A 130      87.931   8.064 146.972  1.00  9.03           N
ANISOU 2026  N   VAL A 130     1494   1330    606    -70   -134    -36       N
ATOM   2027  CA  VAL A 130      88.525   8.055 148.294  0.95  9.43           C
ANISOU 2027  CA  VAL A 130     1698   1365    519   -221    -64     45       C
ATOM   2028  C   VAL A 130      89.118   9.442 148.571  1.00 10.70           C
ANISOU 2028  C   VAL A 130     1965   1501    599   -101   -149      3       C
ATOM   2029  O   VAL A 130      89.990   9.909 147.835  0.97 13.14           O
ANISOU 2029  O   VAL A 130     2527   1730    734   -446     73   -225       O
ATOM   2030  CB  VAL A 130      89.605   6.964 148.435  0.92  9.75           C
ANISOU 2030  CB  VAL A 130     1664   1397    644    -46   -278     20       C
ATOM   2031  CG1 VAL A 130      90.211   7.011 149.819  0.84 10.44           C
ANISOU 2031  CG1 VAL A 130     1679   1408    882     34   -272    179       C
ATOM   2032  CG2 VAL A 130      89.031   5.614 148.125  0.80  8.99           C
ANISOU 2032  CG2 VAL A 130     1355   1309    751      7   -154     30       C
ATOM   2033  H   VAL A 130      88.503   8.179 146.338  0.97 10.83           H
ATOM   2034  HA  VAL A 130      87.833   7.884 148.953  1.00 11.31           H
ATOM   2035  HB  VAL A 130      90.312   7.140 147.796  0.92 11.70           H
ATOM   2036 HG11 VAL A 130      90.615   7.882 149.958  0.88 12.53           H
ATOM   2037 HG12 VAL A 130      90.887   6.318 149.890  0.85 12.53           H
ATOM   2038 HG13 VAL A 130      89.513   6.860 150.474  0.94 12.53           H
ATOM   2039 HG21 VAL A 130      88.306   5.428 148.744  0.71 10.78           H
ATOM   2040 HG22 VAL A 130      89.727   4.946 148.220  0.73 10.78           H
ATOM   2041 HG23 VAL A 130      88.697   5.615 147.215  0.74 10.78           H
ATOM   2042  N  AASN A 131      88.633  10.076 149.645  0.61  9.51           N
ANISOU 2042  N  AASN A 131     1695   1316    604   -185    -23     24       N
ATOM   2043  N  BASN A 131      88.678  10.083 149.644  0.39 11.54           N
ANISOU 2043  N  BASN A 131     2006   1712    668    203    -21     -3       N
ATOM   2044  CA AASN A 131      89.200  11.332 150.142  0.61 10.19           C
ANISOU 2044  CA AASN A 131     1681   1438    753      6    103    121       C
ATOM   2045  CA BASN A 131      89.268  11.358 150.044  0.39 12.71           C
ANISOU 2045  CA BASN A 131     2063   1999    765    431     67    -18       C
ATOM   2046  C  AASN A 131      90.408  11.056 151.017  0.61  9.80           C
ANISOU 2046  C  AASN A 131     1561   1524    640   -150    130     67       C
ATOM   2047  C  BASN A 131      90.392  11.132 151.031  0.39 10.85           C
ANISOU 2047  C  BASN A 131     1712   1731    681    164     29    -38       C
ATOM   2048  O  AASN A 131      90.341  10.271 151.971  0.61 11.46           O
ANISOU 2048  O  AASN A 131     1897   1647    809    -50    -82     13       O
ATOM   2049  O  BASN A 131      90.218  10.489 152.071  0.39 10.88           O
ANISOU 2049  O  BASN A 131     1781   1652    702    262     10    -38       O
ATOM   2050  CB AASN A 131      88.162  12.056 151.015  0.61 10.70           C
ANISOU 2050  CB AASN A 131     1509   1609    946    -73    131     75       C
ATOM   2051  CB BASN A 131      88.193  12.281 150.619  0.39 15.27           C
ANISOU 2051  CB BASN A 131     2269   2545    988    778     99    -25       C
ATOM   2052  CG AASN A 131      86.989  12.653 150.278  0.61 11.61           C
ANISOU 2052  CG AASN A 131     1508   1635   1269   -129    283    109       C
ATOM   2053  CG BASN A 131      87.248  12.749 149.576  0.39 18.54           C
ANISOU 2053  CG BASN A 131     2745   3059   1242   1140    -81   -162       C
ATOM   2054  OD1AASN A 131      87.106  13.055 149.132  0.61 14.03           O
ANISOU 2054  OD1AASN A 131     2085   1544   1701   -131    140    -45       O
ATOM   2055  OD1BASN A 131      87.629  12.884 148.407  0.39 19.85           O
ANISOU 2055  OD1BASN A 131     2941   3161   1440   1283   -123   -316       O
ATOM   2056  ND2AASN A 131      85.841  12.772 150.945  0.61 12.52           N
ANISOU 2056  ND2AASN A 131     1590   1820   1347     -9     44    174       N
ATOM   2057  ND2BASN A 131      86.015  13.064 149.982  0.39 19.52           N
ANISOU 2057  ND2BASN A 131     2750   3345   1322   1229   -313    -64       N
ATOM   2058  H  AASN A 131      87.966   9.791 150.108  0.61 11.42           H
ATOM   2059  H  BASN A 131      88.044   9.808 150.155  0.39 13.85           H
ATOM   2060  HA AASN A 131      89.458  11.904 149.403  0.61 12.23           H
ATOM   2061  HA BASN A 131      89.643  11.790 149.261  0.39 15.25           H
ATOM   2062  HB2AASN A 131      87.808  11.422 151.658  0.61 12.84           H
ATOM   2063  HB2BASN A 131      87.686  11.799 151.292  0.39 18.32           H
ATOM   2064  HB3AASN A 131      88.608  12.778 151.484  0.61 12.84           H
ATOM   2065  HB3BASN A 131      88.618  13.058 151.013  0.39 18.32           H
ATOM   2066 HD21AASN A 131      85.152  13.107 150.557  0.61 15.02           H
ATOM   2067 HD21BASN A 131      85.432  13.342 149.414  0.39 23.42           H
ATOM   2068 HD22AASN A 131      85.791  12.511 151.763  0.61 15.02           H
ATOM   2069 HD22BASN A 131      85.804  12.992 150.812  0.39 23.42           H
TER    2070      ASN A 131
CONECT    1    2
CONECT    2    1    6    5    3
CONECT    3    2    4    7
CONECT    4    3
CONECT    5    2
CONECT    6    2
CONECT  379 1779  378
CONECT  456  464  457  442
CONECT  457  456  465  460  458
CONECT  458  457  459  470
CONECT  459  458
CONECT  460  457  466  467  461
CONECT  461  460  468  469  462
CONECT  462  461  463
CONECT  463  462
CONECT  464  456
CONECT  465  457
CONECT  466  460
CONECT  467  460
CONECT  468  461
CONECT  469  461
CONECT  470  458  477  471
CONECT  471  470  478  474  472
CONECT  472  471  473  483
CONECT  473  472
CONECT  474  471  479  480  475
CONECT  475  474  481  482
CONECT  477  470
CONECT  478  471
CONECT  479  474
CONECT  480  474
CONECT  481  475
CONECT  482  475
CONECT 1158 1166 1159 1139
CONECT 1159 1158 1167 1162 1160
CONECT 1160 1159 1161 1175
CONECT 1161 1160
CONECT 1162 1159 1168 1169 1163
CONECT 1163 1162 1170 1171 1164
CONECT 1164 1163 1172 1173 1165
CONECT 1165 1164 1174
CONECT 1166 1158
CONECT 1167 1159
CONECT 1168 1162
CONECT 1169 1162
CONECT 1170 1163
CONECT 1171 1163
CONECT 1172 1164
CONECT 1173 1164
CONECT 1174 1165
CONECT 1779  379 1778
CONECT 1948 1956 1949 1928
CONECT 1949 1948 1957 1952 1950
CONECT 1950 1949 1951 1965
CONECT 1951 1950
CONECT 1952 1949 1958 1959 1953
CONECT 1953 1952 1960 1961 1954
CONECT 1954 1953 1962 1963 1955
CONECT 1955 1954 1964
CONECT 1956 1948
CONECT 1957 1949
CONECT 1958 1952
CONECT 1959 1952
CONECT 1960 1953
CONECT 1961 1953
CONECT 1962 1954
CONECT 1963 1954
CONECT 1964 1955
CONECT 2014 2020 2015 2000
CONECT 2015 2014 2021 2018 2016
CONECT 2016 2015 2017 2026
CONECT 2017 2016
CONECT 2018 2015 2022 2023 2019
CONECT 2019 2018 2024 2025
CONECT 2020 2014
CONECT 2021 2015
CONECT 2022 2018
CONECT 2023 2018
CONECT 2024 2019
CONECT 2025 2019
CONECT 2043 2059 2045 2028
CONECT 2045 2043 2061 2051 2047
CONECT 2047 2045 2049
CONECT 2049 2047
CONECT 2051 2045 2063 2065 2053
CONECT 2053 2051 2055 2057
CONECT 2055 2053
CONECT 2057 2053 2067 2069
CONECT 2059 2043
CONECT 2061 2045
CONECT 2063 2051
CONECT 2065 2051
CONECT 2067 2057
CONECT 2069 2057
END
