# Supplementary material for: ProteinDJ: A high‐performance and modular protein design pipeline
Source: Protein Sci. 2026 Jan 21;35(2):e70464. doi: 10.1002/pro.70464 (PMC12820799; doi:10.1002/pro.70464)
Supplement: Supplementary file 2 — DATA S1. Compressed archive containing input PDB and Bindsweeper YAML files used for benchmarking and comparison of sequence design methods. [file PRO-35-e70464-s001.zip › SupplementaryFile1/benchmarktargets/5vli_ha.pdb]

HEADER    VIRAL PROTEIN/DE NOVO PROTEIN           25-APR-17   5VLI              
TITLE     COMPUTATIONALLY DESIGNED INHIBITOR PEPTIDE HB1.6928.2.3 IN COMPLEX    
TITLE    2 WITH INFLUENZA HEMAGGLUTININ (A/PUERTORICO/8/1934)                   
COMPND    MOL_ID: 1;                                                            
COMPND   2 MOLECULE: HEMAGGLUTININ;                                             
COMPND   3 CHAIN: A;                                                            
COMPND   4 FRAGMENT: 17-343;                                                    
COMPND   5 ENGINEERED: YES;                                                     
COMPND   6 MOL_ID: 2;                                                           
COMPND   7 MOLECULE: HEMAGGLUTININ;                                             
COMPND   8 CHAIN: B;                                                            
COMPND   9 FRAGMENT: UNP RESIDUES 344-519;                                      
COMPND  10 ENGINEERED: YES;                                                     
COMPND  11 MOL_ID: 3;                                                           
COMPND  12 MOLECULE: COMPUTATIONALLY DESIGNED PEPTIDE HB1.6928.2.3;             
COMPND  13 CHAIN: C;                                                            
COMPND  14 ENGINEERED: YES                                                      
SOURCE    MOL_ID: 1;                                                            
SOURCE   2 ORGANISM_SCIENTIFIC: INFLUENZA A VIRUS (STRAIN A/PUERTO RICO/8/1934  
SOURCE   3 H1N1);                                                               
SOURCE   4 ORGANISM_TAXID: 211044;                                              
SOURCE   5 STRAIN: A/PUERTO RICO/8/1934 H1N1;                                   
SOURCE   6 GENE: HA;                                                            
SOURCE   7 EXPRESSION_SYSTEM: TRICHOPLUSIA NI;                                  
SOURCE   8 EXPRESSION_SYSTEM_COMMON: CABBAGE LOOPER;                            
SOURCE   9 EXPRESSION_SYSTEM_TAXID: 7111;                                       
SOURCE  10 EXPRESSION_SYSTEM_VECTOR_TYPE: BACULOVIRUS;                          
SOURCE  11 MOL_ID: 2;                                                           
SOURCE  12 ORGANISM_SCIENTIFIC: INFLUENZA A VIRUS (STRAIN A/PUERTO RICO/8/1934  
SOURCE  13 H1N1);                                                               
SOURCE  14 ORGANISM_TAXID: 211044;                                              
SOURCE  15 STRAIN: A/PUERTO RICO/8/1934 H1N1;                                   
SOURCE  16 GENE: HA;                                                            
SOURCE  17 EXPRESSION_SYSTEM: TRICHOPLUSIA NI;                                  
SOURCE  18 EXPRESSION_SYSTEM_COMMON: CABBAGE LOOPER;                            
SOURCE  19 EXPRESSION_SYSTEM_TAXID: 7111;                                       
SOURCE  20 EXPRESSION_SYSTEM_VECTOR_TYPE: BACULOVIRUS;                          
SOURCE  21 MOL_ID: 3;                                                           
SOURCE  22 SYNTHETIC: YES;                                                      
SOURCE  23 ORGANISM_SCIENTIFIC: SYNTHETIC CONSTRUCT;                            
SOURCE  24 ORGANISM_TAXID: 32630                                                
KEYWDS    INHIBITOR, PROTEIN DESIGN, INFLUENZA, HEMAGGLUTININ, VIRAL PROTEIN-DE 
KEYWDS   2 NOVO PROTEIN COMPLEX                                                 
EXPDTA    X-RAY DIFFRACTION                                                     
AUTHOR    S.M.BERNARD,I.A.WILSON                                                
REVDAT   7   23-OCT-24 5VLI    1       REMARK                                   
REVDAT   6   04-OCT-23 5VLI    1       HETSYN                                   
REVDAT   5   29-JUL-20 5VLI    1       COMPND REMARK HETNAM LINK                
REVDAT   5 2                   1       SITE   ATOM                              
REVDAT   4   11-DEC-19 5VLI    1       REMARK                                   
REVDAT   3   18-OCT-17 5VLI    1       JRNL                                     
REVDAT   2   11-OCT-17 5VLI    1       JRNL                                     
REVDAT   1   27-SEP-17 5VLI    0                                                
JRNL        AUTH   A.CHEVALIER,D.A.SILVA,G.J.ROCKLIN,D.R.HICKS,R.VERGARA,       
JRNL        AUTH 2 P.MURAPA,S.M.BERNARD,L.ZHANG,K.H.LAM,G.YAO,C.D.BAHL,         
JRNL        AUTH 3 S.I.MIYASHITA,I.GORESHNIK,J.T.FULLER,M.T.KODAY,C.M.JENKINS,  
JRNL        AUTH 4 T.COLVIN,L.CARTER,A.BOHN,C.M.BRYAN,D.A.FERNANDEZ-VELASCO,    
JRNL        AUTH 5 L.STEWART,M.DONG,X.HUANG,R.JIN,I.A.WILSON,D.H.FULLER,D.BAKER 
JRNL        TITL   MASSIVELY PARALLEL DE NOVO PROTEIN DESIGN FOR TARGETED       
JRNL        TITL 2 THERAPEUTICS.                                                
JRNL        REF    NATURE                        V. 550    74 2017              
JRNL        REFN                   ESSN 1476-4687                               
JRNL        PMID   28953867                                                     
JRNL        DOI    10.1038/NATURE23912                                          
REMARK   2                                                                      
REMARK   2 RESOLUTION.    1.80 ANGSTROMS.                                       
REMARK   3                                                                      
REMARK   3 REFINEMENT.                                                          
REMARK   3   PROGRAM     : PHENIX (1.11.1_2575: ???)                            
REMARK   3   AUTHORS     : PAUL ADAMS,PAVEL AFONINE,VINCENT CHEN,IAN            
REMARK   3               : DAVIS,KRESHNA GOPAL,RALF GROSSE-KUNSTLEVE,           
REMARK   3               : LI-WEI HUNG,ROBERT IMMORMINO,TOM IOERGER,            
REMARK   3               : AIRLIE MCCOY,ERIK MCKEE,NIGEL MORIARTY,              
REMARK   3               : REETAL PAI,RANDY READ,JANE RICHARDSON,               
REMARK   3               : DAVID RICHARDSON,TOD ROMO,JIM SACCHETTINI,           
REMARK   3               : NICHOLAS SAUTER,JACOB SMITH,LAURENT                  
REMARK   3               : STORONI,TOM TERWILLIGER,PETER ZWART                  
REMARK   3                                                                      
REMARK   3    REFINEMENT TARGET : ML                                            
REMARK   3                                                                      
REMARK   3  DATA USED IN REFINEMENT.                                            
REMARK   3   RESOLUTION RANGE HIGH (ANGSTROMS) : 1.80                           
REMARK   3   RESOLUTION RANGE LOW  (ANGSTROMS) : 49.35                          
REMARK   3   MIN(FOBS/SIGMA_FOBS)              : 1.330                          
REMARK   3   COMPLETENESS FOR RANGE        (%) : 99.6                           
REMARK   3   NUMBER OF REFLECTIONS             : 71713                          
REMARK   3                                                                      
REMARK   3  FIT TO DATA USED IN REFINEMENT.                                     
REMARK   3   R VALUE     (WORKING + TEST SET) : 0.184                           
REMARK   3   R VALUE            (WORKING SET) : 0.182                           
REMARK   3   FREE R VALUE                     : 0.213                           
REMARK   3   FREE R VALUE TEST SET SIZE   (%) : 4.990                           
REMARK   3   FREE R VALUE TEST SET COUNT      : 3578                            
REMARK   3                                                                      
REMARK   3  FIT TO DATA USED IN REFINEMENT (IN BINS).                           
REMARK   3   BIN  RESOLUTION RANGE  COMPL.    NWORK NFREE   RWORK  RFREE        
REMARK   3     1 49.3638 -  5.3265    1.00     2814   145  0.1928 0.2091        
REMARK   3     2  5.3265 -  4.2285    1.00     2686   142  0.1455 0.1607        
REMARK   3     3  4.2285 -  3.6942    1.00     2654   156  0.1527 0.1683        
REMARK   3     4  3.6942 -  3.3566    1.00     2658   125  0.1608 0.1973        
REMARK   3     5  3.3566 -  3.1160    1.00     2652   141  0.1756 0.2027        
REMARK   3     6  3.1160 -  2.9323    1.00     2606   163  0.1771 0.2058        
REMARK   3     7  2.9323 -  2.7855    0.99     2646   127  0.1779 0.2191        
REMARK   3     8  2.7855 -  2.6642    1.00     2622   142  0.1848 0.2042        
REMARK   3     9  2.6642 -  2.5617    1.00     2605   146  0.1792 0.2191        
REMARK   3    10  2.5617 -  2.4733    1.00     2588   153  0.1892 0.2081        
REMARK   3    11  2.4733 -  2.3960    1.00     2632   111  0.1835 0.2869        
REMARK   3    12  2.3960 -  2.3275    1.00     2651   126  0.1899 0.2555        
REMARK   3    13  2.3275 -  2.2662    0.99     2591   134  0.1994 0.2703        
REMARK   3    14  2.2662 -  2.2109    0.99     2594   127  0.2181 0.2350        
REMARK   3    15  2.2109 -  2.1606    1.00     2642   123  0.1744 0.2262        
REMARK   3    16  2.1606 -  2.1147    1.00     2608   137  0.1929 0.2312        
REMARK   3    17  2.1147 -  2.0724    1.00     2596   130  0.2026 0.2506        
REMARK   3    18  2.0724 -  2.0333    1.00     2583   155  0.2023 0.2462        
REMARK   3    19  2.0333 -  1.9969    1.00     2615   134  0.2120 0.2773        
REMARK   3    20  1.9969 -  1.9631    1.00     2634   118  0.2289 0.2331        
REMARK   3    21  1.9631 -  1.9314    1.00     2565   144  0.2394 0.3170        
REMARK   3    22  1.9314 -  1.9017    0.99     2579   136  0.2959 0.3654        
REMARK   3    23  1.9017 -  1.8737    1.00     2593   144  0.2591 0.3205        
REMARK   3    24  1.8737 -  1.8473    1.00     2575   136  0.2508 0.2735        
REMARK   3    25  1.8473 -  1.8224    1.00     2597   143  0.2676 0.2828        
REMARK   3    26  1.8224 -  1.7987    0.98     2549   140  0.2772 0.3177        
REMARK   3                                                                      
REMARK   3  BULK SOLVENT MODELLING.                                             
REMARK   3   METHOD USED        : FLAT BULK SOLVENT MODEL                       
REMARK   3   SOLVENT RADIUS     : 1.11                                          
REMARK   3   SHRINKAGE RADIUS   : 0.90                                          
REMARK   3   K_SOL              : NULL                                          
REMARK   3   B_SOL              : NULL                                          
REMARK   3                                                                      
REMARK   3  ERROR ESTIMATES.                                                    
REMARK   3   COORDINATE ERROR (MAXIMUM-LIKELIHOOD BASED)     : 0.200            
REMARK   3   PHASE ERROR (DEGREES, MAXIMUM-LIKELIHOOD BASED) : 24.930           
REMARK   3                                                                      
REMARK   3  B VALUES.                                                           
REMARK   3   FROM WILSON PLOT           (A**2) : NULL                           
REMARK   3   MEAN B VALUE      (OVERALL, A**2) : NULL                           
REMARK   3   OVERALL ANISOTROPIC B VALUE.                                       
REMARK   3    B11 (A**2) : NULL                                                 
REMARK   3    B22 (A**2) : NULL                                                 
REMARK   3    B33 (A**2) : NULL                                                 
REMARK   3    B12 (A**2) : NULL                                                 
REMARK   3    B13 (A**2) : NULL                                                 
REMARK   3    B23 (A**2) : NULL                                                 
REMARK   3                                                                      
REMARK   3  TWINNING INFORMATION.                                               
REMARK   3   FRACTION: NULL                                                     
REMARK   3   OPERATOR: NULL                                                     
REMARK   3                                                                      
REMARK   3  DEVIATIONS FROM IDEAL VALUES.                                       
REMARK   3                 RMSD          COUNT                                  
REMARK   3   BOND      :  0.018           4466                                  
REMARK   3   ANGLE     :  1.454           6052                                  
REMARK   3   CHIRALITY :  0.100            658                                  
REMARK   3   PLANARITY :  0.010            777                                  
REMARK   3   DIHEDRAL  : 15.823           2662                                  
REMARK   3                                                                      
REMARK   3  TLS DETAILS                                                         
REMARK   3   NUMBER OF TLS GROUPS  : 15                                         
REMARK   3   TLS GROUP : 1                                                      
REMARK   3    SELECTION: CHAIN 'A' AND (RESID 5 THROUGH 101 )                   
REMARK   3    ORIGIN FOR THE GROUP (A):  23.2439   1.6198  63.3352              
REMARK   3    T TENSOR                                                          
REMARK   3      T11:   0.2301 T22:   0.2476                                     
REMARK   3      T33:   0.3252 T12:  -0.0362                                     
REMARK   3      T13:   0.0296 T23:   0.0397                                     
REMARK   3    L TENSOR                                                          
REMARK   3      L11:   0.5901 L22:   0.4117                                     
REMARK   3      L33:   4.3890 L12:  -0.0944                                     
REMARK   3      L13:  -0.5860 L23:   0.6739                                     
REMARK   3    S TENSOR                                                          
REMARK   3      S11:   0.0053 S12:   0.0821 S13:   0.0497                       
REMARK   3      S21:  -0.1194 S22:   0.0444 S23:  -0.1324                       
REMARK   3      S31:  -0.1907 S32:   0.2529 S33:  -0.0611                       
REMARK   3   TLS GROUP : 2                                                      
REMARK   3    SELECTION: CHAIN 'A' AND (RESID 102 THROUGH 150 )                 
REMARK   3    ORIGIN FOR THE GROUP (A):  25.0616  -7.0397  30.8463              
REMARK   3    T TENSOR                                                          
REMARK   3      T11:   0.3988 T22:   0.6873                                     
REMARK   3      T33:   0.3814 T12:  -0.0201                                     
REMARK   3      T13:   0.1292 T23:  -0.0582                                     
REMARK   3    L TENSOR                                                          
REMARK   3      L11:   1.3667 L22:   2.2339                                     
REMARK   3      L33:   2.0308 L12:  -0.3695                                     
REMARK   3      L13:   0.4047 L23:  -0.3633                                     
REMARK   3    S TENSOR                                                          
REMARK   3      S11:  -0.0751 S12:   0.8738 S13:  -0.3021                       
REMARK   3      S21:  -0.5718 S22:  -0.0960 S23:  -0.4291                       
REMARK   3      S31:   0.0512 S32:   0.6013 S33:   0.1854                       
REMARK   3   TLS GROUP : 3                                                      
REMARK   3    SELECTION: CHAIN 'A' AND (RESID 151 THROUGH 195 )                 
REMARK   3    ORIGIN FOR THE GROUP (A):  18.8861  -7.9037  21.1479              
REMARK   3    T TENSOR                                                          
REMARK   3      T11:   0.5125 T22:   0.9108                                     
REMARK   3      T33:   0.3583 T12:   0.0363                                     
REMARK   3      T13:   0.1036 T23:  -0.1056                                     
REMARK   3    L TENSOR                                                          
REMARK   3      L11:   2.2085 L22:   3.5457                                     
REMARK   3      L33:   4.1576 L12:   0.4864                                     
REMARK   3      L13:  -0.8796 L23:  -0.0588                                     
REMARK   3    S TENSOR                                                          
REMARK   3      S11:   0.1144 S12:   1.2424 S13:  -0.1375                       
REMARK   3      S21:  -0.6376 S22:  -0.0693 S23:  -0.2556                       
REMARK   3      S31:  -0.0328 S32:   0.2601 S33:  -0.0049                       
REMARK   3   TLS GROUP : 4                                                      
REMARK   3    SELECTION: CHAIN 'A' AND (RESID 196 THROUGH 270 )                 
REMARK   3    ORIGIN FOR THE GROUP (A):  14.9043  -5.7454  28.6084              
REMARK   3    T TENSOR                                                          
REMARK   3      T11:   0.3433 T22:   0.5715                                     
REMARK   3      T33:   0.2808 T12:   0.0299                                     
REMARK   3      T13:   0.0888 T23:  -0.0426                                     
REMARK   3    L TENSOR                                                          
REMARK   3      L11:   2.8677 L22:   2.9074                                     
REMARK   3      L33:   3.6068 L12:  -0.0820                                     
REMARK   3      L13:   0.4912 L23:   1.1289                                     
REMARK   3    S TENSOR                                                          
REMARK   3      S11:   0.0494 S12:   0.9351 S13:  -0.0496                       
REMARK   3      S21:  -0.5853 S22:  -0.1743 S23:   0.1436                       
REMARK   3      S31:  -0.0483 S32:  -0.1229 S33:   0.1377                       
REMARK   3   TLS GROUP : 5                                                      
REMARK   3    SELECTION: CHAIN 'A' AND (RESID 271 THROUGH 325 )                 
REMARK   3    ORIGIN FOR THE GROUP (A):  21.1593   1.4889  70.9744              
REMARK   3    T TENSOR                                                          
REMARK   3      T11:   0.1841 T22:   0.1958                                     
REMARK   3      T33:   0.2745 T12:  -0.0269                                     
REMARK   3      T13:   0.0141 T23:   0.0324                                     
REMARK   3    L TENSOR                                                          
REMARK   3      L11:   0.2609 L22:   0.3137                                     
REMARK   3      L33:   6.2309 L12:  -0.1592                                     
REMARK   3      L13:  -0.8500 L23:   0.5814                                     
REMARK   3    S TENSOR                                                          
REMARK   3      S11:  -0.0647 S12:  -0.0319 S13:   0.0413                       
REMARK   3      S21:  -0.0576 S22:  -0.0383 S23:  -0.1343                       
REMARK   3      S31:  -0.1206 S32:   0.1536 S33:   0.0905                       
REMARK   3   TLS GROUP : 6                                                      
REMARK   3    SELECTION: CHAIN 'B' AND (RESID 501 THROUGH 537 )                 
REMARK   3    ORIGIN FOR THE GROUP (A):  18.9646   0.8678 108.8571              
REMARK   3    T TENSOR                                                          
REMARK   3      T11:   0.1957 T22:   0.3089                                     
REMARK   3      T33:   0.2452 T12:   0.0023                                     
REMARK   3      T13:  -0.0264 T23:  -0.0161                                     
REMARK   3    L TENSOR                                                          
REMARK   3      L11:   4.0779 L22:   2.0922                                     
REMARK   3      L33:   5.6682 L12:  -0.7594                                     
REMARK   3      L13:   3.3765 L23:  -0.8457                                     
REMARK   3    S TENSOR                                                          
REMARK   3      S11:  -0.0857 S12:  -0.2659 S13:   0.1428                       
REMARK   3      S21:   0.1516 S22:   0.0172 S23:  -0.2691                       
REMARK   3      S31:  -0.1629 S32:   0.3427 S33:   0.0777                       
REMARK   3   TLS GROUP : 7                                                      
REMARK   3    SELECTION: CHAIN 'B' AND (RESID 538 THROUGH 558 )                 
REMARK   3    ORIGIN FOR THE GROUP (A):  13.7915  -9.2237  90.5775              
REMARK   3    T TENSOR                                                          
REMARK   3      T11:   0.1961 T22:   0.2164                                     
REMARK   3      T33:   0.3418 T12:   0.0186                                     
REMARK   3      T13:  -0.0019 T23:   0.0213                                     
REMARK   3    L TENSOR                                                          
REMARK   3      L11:   4.8978 L22:   2.0266                                     
REMARK   3      L33:   3.4915 L12:   1.5339                                     
REMARK   3      L13:   3.9707 L23:   1.9300                                     
REMARK   3    S TENSOR                                                          
REMARK   3      S11:   0.0414 S12:   0.0105 S13:  -0.0986                       
REMARK   3      S21:   0.1073 S22:  -0.0161 S23:  -0.0686                       
REMARK   3      S31:   0.5443 S32:   0.0013 S33:  -0.0330                       
REMARK   3   TLS GROUP : 8                                                      
REMARK   3    SELECTION: CHAIN 'B' AND (RESID 559 THROUGH 568 )                 
REMARK   3    ORIGIN FOR THE GROUP (A):  13.8181  -4.3575  62.9558              
REMARK   3    T TENSOR                                                          
REMARK   3      T11:   0.2174 T22:   0.3903                                     
REMARK   3      T33:   0.3480 T12:  -0.0337                                     
REMARK   3      T13:   0.0149 T23:   0.0593                                     
REMARK   3    L TENSOR                                                          
REMARK   3      L11:   5.3019 L22:   6.1746                                     
REMARK   3      L33:   9.2125 L12:  -1.1404                                     
REMARK   3      L13:  -0.3396 L23:  -1.3583                                     
REMARK   3    S TENSOR                                                          
REMARK   3      S11:  -0.2640 S12:   0.0447 S13:  -0.0087                       
REMARK   3      S21:   0.1775 S22:   0.5103 S23:   0.5935                       
REMARK   3      S31:   0.1027 S32:  -0.4468 S33:  -0.2547                       
REMARK   3   TLS GROUP : 9                                                      
REMARK   3    SELECTION: CHAIN 'B' AND (RESID 569 THROUGH 574 )                 
REMARK   3    ORIGIN FOR THE GROUP (A):   7.0642   6.1215  43.1365              
REMARK   3    T TENSOR                                                          
REMARK   3      T11:   0.3157 T22:   0.3812                                     
REMARK   3      T33:   0.2872 T12:   0.0392                                     
REMARK   3      T13:   0.0450 T23:   0.0489                                     
REMARK   3    L TENSOR                                                          
REMARK   3      L11:   5.1991 L22:   5.4899                                     
REMARK   3      L33:   6.0234 L12:  -5.3455                                     
REMARK   3      L13:   5.5746 L23:  -5.7057                                     
REMARK   3    S TENSOR                                                          
REMARK   3      S11:   0.2984 S12:   1.1121 S13:   0.3483                       
REMARK   3      S21:  -0.3527 S22:  -0.6013 S23:  -0.5117                       
REMARK   3      S31:   0.0462 S32:   0.8432 S33:   0.3521                       
REMARK   3   TLS GROUP : 10                                                     
REMARK   3    SELECTION: CHAIN 'B' AND (RESID 575 THROUGH 632 )                 
REMARK   3    ORIGIN FOR THE GROUP (A):   6.4059   1.4134  86.1873              
REMARK   3    T TENSOR                                                          
REMARK   3      T11:   0.1679 T22:   0.2275                                     
REMARK   3      T33:   0.2536 T12:   0.0099                                     
REMARK   3      T13:   0.0051 T23:   0.0174                                     
REMARK   3    L TENSOR                                                          
REMARK   3      L11:   0.8672 L22:   0.3075                                     
REMARK   3      L33:   9.7214 L12:  -0.3897                                     
REMARK   3      L13:   2.2373 L23:  -0.8713                                     
REMARK   3    S TENSOR                                                          
REMARK   3      S11:  -0.0241 S12:  -0.1951 S13:  -0.0349                       
REMARK   3      S21:   0.0576 S22:   0.1438 S23:   0.0085                       
REMARK   3      S31:  -0.2020 S32:  -0.4261 S33:  -0.1059                       
REMARK   3   TLS GROUP : 11                                                     
REMARK   3    SELECTION: CHAIN 'B' AND (RESID 633 THROUGH 645 )                 
REMARK   3    ORIGIN FOR THE GROUP (A):  15.6211  -0.2247 122.2912              
REMARK   3    T TENSOR                                                          
REMARK   3      T11:   0.3730 T22:   0.6304                                     
REMARK   3      T33:   0.2725 T12:   0.1200                                     
REMARK   3      T13:  -0.0407 T23:  -0.0480                                     
REMARK   3    L TENSOR                                                          
REMARK   3      L11:   3.1781 L22:   5.6571                                     
REMARK   3      L33:   8.2605 L12:  -2.0717                                     
REMARK   3      L13:   2.4688 L23:  -5.4564                                     
REMARK   3    S TENSOR                                                          
REMARK   3      S11:  -0.3077 S12:  -0.7658 S13:   0.1790                       
REMARK   3      S21:   0.8225 S22:   0.2625 S23:   0.0555                       
REMARK   3      S31:  -0.9192 S32:  -0.1151 S33:   0.0713                       
REMARK   3   TLS GROUP : 12                                                     
REMARK   3    SELECTION: CHAIN 'B' AND (RESID 646 THROUGH 658 )                 
REMARK   3    ORIGIN FOR THE GROUP (A):  17.9319 -11.2074 118.2903              
REMARK   3    T TENSOR                                                          
REMARK   3      T11:   0.3425 T22:   0.5121                                     
REMARK   3      T33:   0.3047 T12:   0.0986                                     
REMARK   3      T13:  -0.0549 T23:   0.0724                                     
REMARK   3    L TENSOR                                                          
REMARK   3      L11:   2.9766 L22:   5.4348                                     
REMARK   3      L33:   6.1309 L12:   1.1235                                     
REMARK   3      L13:  -0.7353 L23:   1.9014                                     
REMARK   3    S TENSOR                                                          
REMARK   3      S11:  -0.1290 S12:  -0.5002 S13:  -0.2990                       
REMARK   3      S21:  -0.0000 S22:   0.3210 S23:  -0.0479                       
REMARK   3      S31:   0.7527 S32:  -0.1942 S33:  -0.2363                       
REMARK   3   TLS GROUP : 13                                                     
REMARK   3    SELECTION: CHAIN 'B' AND (RESID 659 THROUGH 669 )                 
REMARK   3    ORIGIN FOR THE GROUP (A):  11.5498  -8.2592 130.8212              
REMARK   3    T TENSOR                                                          
REMARK   3      T11:   0.5577 T22:   1.2317                                     
REMARK   3      T33:   0.2636 T12:   0.0605                                     
REMARK   3      T13:  -0.0248 T23:   0.1621                                     
REMARK   3    L TENSOR                                                          
REMARK   3      L11:   3.2900 L22:   4.3619                                     
REMARK   3      L33:   6.2706 L12:   1.3643                                     
REMARK   3      L13:   0.8203 L23:   4.8369                                     
REMARK   3    S TENSOR                                                          
REMARK   3      S11:  -0.2287 S12:  -1.4598 S13:  -0.5074                       
REMARK   3      S21:   1.0477 S22:   0.0392 S23:  -0.0158                       
REMARK   3      S31:   0.8557 S32:  -0.4272 S33:   0.0280                       
REMARK   3   TLS GROUP : 14                                                     
REMARK   3    SELECTION: CHAIN 'C' AND (RESID 1 THROUGH 29 )                    
REMARK   3    ORIGIN FOR THE GROUP (A):  23.5193 -11.6537  89.0193              
REMARK   3    T TENSOR                                                          
REMARK   3      T11:   0.2946 T22:   0.3482                                     
REMARK   3      T33:   0.3847 T12:   0.0623                                     
REMARK   3      T13:  -0.0284 T23:  -0.0032                                     
REMARK   3    L TENSOR                                                          
REMARK   3      L11:   5.2193 L22:   2.5208                                     
REMARK   3      L33:   9.3563 L12:  -1.1098                                     
REMARK   3      L13:   5.7358 L23:  -0.0358                                     
REMARK   3    S TENSOR                                                          
REMARK   3      S11:   0.4537 S12:   0.4060 S13:  -0.6171                       
REMARK   3      S21:   0.0513 S22:  -0.0071 S23:   0.0645                       
REMARK   3      S31:   0.9887 S32:   0.4445 S33:  -0.3798                       
REMARK   3   TLS GROUP : 15                                                     
REMARK   3    SELECTION: CHAIN 'C' AND (RESID 30 THROUGH 40 )                   
REMARK   3    ORIGIN FOR THE GROUP (A):  23.5016 -18.4130  86.1361              
REMARK   3    T TENSOR                                                          
REMARK   3      T11:   0.5136 T22:   0.4736                                     
REMARK   3      T33:   0.7422 T12:   0.1127                                     
REMARK   3      T13:  -0.1601 T23:  -0.1633                                     
REMARK   3    L TENSOR                                                          
REMARK   3      L11:   3.3841 L22:   8.6197                                     
REMARK   3      L33:   3.3532 L12:   0.0972                                     
REMARK   3      L13:   2.7682 L23:  -2.0255                                     
REMARK   3    S TENSOR                                                          
REMARK   3      S11:   0.6999 S12:   0.9136 S13:  -1.8021                       
REMARK   3      S21:  -0.5769 S22:   0.0658 S23:   0.7484                       
REMARK   3      S31:   1.8872 S32:   0.7658 S33:  -0.8240                       
REMARK   3                                                                      
REMARK   3  NCS DETAILS                                                         
REMARK   3   NUMBER OF NCS GROUPS : NULL                                        
REMARK   3                                                                      
REMARK   3  OTHER REFINEMENT REMARKS: NULL                                      
REMARK   4                                                                      
REMARK   4 5VLI COMPLIES WITH FORMAT V. 3.30, 13-JUL-11                         
REMARK 100                                                                      
REMARK 100 THIS ENTRY HAS BEEN PROCESSED BY RCSB ON 26-APR-17.                  
REMARK 100 THE DEPOSITION ID IS D_1000227600.                                   
REMARK 200                                                                      
REMARK 200 EXPERIMENTAL DETAILS                                                 
REMARK 200  EXPERIMENT TYPE                : X-RAY DIFFRACTION                  
REMARK 200  DATE OF DATA COLLECTION        : 22-OCT-16                          
REMARK 200  TEMPERATURE           (KELVIN) : 100                                
REMARK 200  PH                             : 6.0                                
REMARK 200  NUMBER OF CRYSTALS USED        : 1                                  
REMARK 200                                                                      
REMARK 200  SYNCHROTRON              (Y/N) : Y                                  
REMARK 200  RADIATION SOURCE               : ALS                                
REMARK 200  BEAMLINE                       : 5.0.3                              
REMARK 200  X-RAY GENERATOR MODEL          : NULL                               
REMARK 200  MONOCHROMATIC OR LAUE    (M/L) : M                                  
REMARK 200  WAVELENGTH OR RANGE        (A) : 0.976484                           
REMARK 200  MONOCHROMATOR                  : NULL                               
REMARK 200  OPTICS                         : NULL                               
REMARK 200                                                                      
REMARK 200  DETECTOR TYPE                  : CCD                                
REMARK 200  DETECTOR MANUFACTURER          : ADSC QUANTUM 315R                  
REMARK 200  INTENSITY-INTEGRATION SOFTWARE : HKL-2000                           
REMARK 200  DATA SCALING SOFTWARE          : SCALEPACK                          
REMARK 200                                                                      
REMARK 200  NUMBER OF UNIQUE REFLECTIONS   : 71757                              
REMARK 200  RESOLUTION RANGE HIGH      (A) : 1.799                              
REMARK 200  RESOLUTION RANGE LOW       (A) : 50.000                             
REMARK 200  REJECTION CRITERIA  (SIGMA(I)) : NULL                               
REMARK 200                                                                      
REMARK 200 OVERALL.                                                             
REMARK 200  COMPLETENESS FOR RANGE     (%) : 100.0                              
REMARK 200  DATA REDUNDANCY                : 16.10                              
REMARK 200  R MERGE                    (I) : NULL                               
REMARK 200  R SYM                      (I) : 0.08900                            
REMARK 200  <I/SIGMA(I)> FOR THE DATA SET  : 27.0000                            
REMARK 200                                                                      
REMARK 200 IN THE HIGHEST RESOLUTION SHELL.                                     
REMARK 200  HIGHEST RESOLUTION SHELL, RANGE HIGH (A) : 1.80                     
REMARK 200  HIGHEST RESOLUTION SHELL, RANGE LOW  (A) : 1.86                     
REMARK 200  COMPLETENESS FOR SHELL     (%) : 100.0                              
REMARK 200  DATA REDUNDANCY IN SHELL       : 14.30                              
REMARK 200  R MERGE FOR SHELL          (I) : NULL                               
REMARK 200  R SYM FOR SHELL            (I) : NULL                               
REMARK 200  <I/SIGMA(I)> FOR SHELL         : 1.900                              
REMARK 200                                                                      
REMARK 200 DIFFRACTION PROTOCOL: SINGLE WAVELENGTH                              
REMARK 200 METHOD USED TO DETERMINE THE STRUCTURE: MOLECULAR REPLACEMENT        
REMARK 200 SOFTWARE USED: PHASER                                                
REMARK 200 STARTING MODEL: 1RVX                                                 
REMARK 200                                                                      
REMARK 200 REMARK: NULL                                                         
REMARK 280                                                                      
REMARK 280 CRYSTAL                                                              
REMARK 280 SOLVENT CONTENT, VS   (%): 60.83                                     
REMARK 280 MATTHEWS COEFFICIENT, VM (ANGSTROMS**3/DA): 3.14                     
REMARK 280                                                                      
REMARK 280 CRYSTALLIZATION CONDITIONS: 5% PEG 3000, 30% PEG 200, 100 MM MES     
REMARK 280  PH 6.0, VAPOR DIFFUSION, SITTING DROP, TEMPERATURE 277.15K          
REMARK 290                                                                      
REMARK 290 CRYSTALLOGRAPHIC SYMMETRY                                            
REMARK 290 SYMMETRY OPERATORS FOR SPACE GROUP: H 3 2                            
REMARK 290                                                                      
REMARK 290      SYMOP   SYMMETRY                                                
REMARK 290     NNNMMM   OPERATOR                                                
REMARK 290       1555   X,Y,Z                                                   
REMARK 290       2555   -Y,X-Y,Z                                                
REMARK 290       3555   -X+Y,-X,Z                                               
REMARK 290       4555   Y,X,-Z                                                  
REMARK 290       5555   X-Y,-Y,-Z                                               
REMARK 290       6555   -X,-X+Y,-Z                                              
REMARK 290       7555   X+2/3,Y+1/3,Z+1/3                                       
REMARK 290       8555   -Y+2/3,X-Y+1/3,Z+1/3                                    
REMARK 290       9555   -X+Y+2/3,-X+1/3,Z+1/3                                   
REMARK 290      10555   Y+2/3,X+1/3,-Z+1/3                                      
REMARK 290      11555   X-Y+2/3,-Y+1/3,-Z+1/3                                   
REMARK 290      12555   -X+2/3,-X+Y+1/3,-Z+1/3                                  
REMARK 290      13555   X+1/3,Y+2/3,Z+2/3                                       
REMARK 290      14555   -Y+1/3,X-Y+2/3,Z+2/3                                    
REMARK 290      15555   -X+Y+1/3,-X+2/3,Z+2/3                                   
REMARK 290      16555   Y+1/3,X+2/3,-Z+2/3                                      
REMARK 290      17555   X-Y+1/3,-Y+2/3,-Z+2/3                                   
REMARK 290      18555   -X+1/3,-X+Y+2/3,-Z+2/3                                  
REMARK 290                                                                      
REMARK 290     WHERE NNN -> OPERATOR NUMBER                                     
REMARK 290           MMM -> TRANSLATION VECTOR                                  
REMARK 290                                                                      
REMARK 290 CRYSTALLOGRAPHIC SYMMETRY TRANSFORMATIONS                            
REMARK 290 THE FOLLOWING TRANSFORMATIONS OPERATE ON THE ATOM/HETATM             
REMARK 290 RECORDS IN THIS ENTRY TO PRODUCE CRYSTALLOGRAPHICALLY                
REMARK 290 RELATED MOLECULES.                                                   
REMARK 290   SMTRY1   1  1.000000  0.000000  0.000000        0.00000            
REMARK 290   SMTRY2   1  0.000000  1.000000  0.000000        0.00000            
REMARK 290   SMTRY3   1  0.000000  0.000000  1.000000        0.00000            
REMARK 290   SMTRY1   2 -0.500000 -0.866025  0.000000        0.00000            
REMARK 290   SMTRY2   2  0.866025 -0.500000  0.000000        0.00000            
REMARK 290   SMTRY3   2  0.000000  0.000000  1.000000        0.00000            
REMARK 290   SMTRY1   3 -0.500000  0.866025  0.000000        0.00000            
REMARK 290   SMTRY2   3 -0.866025 -0.500000  0.000000        0.00000            
REMARK 290   SMTRY3   3  0.000000  0.000000  1.000000        0.00000            
REMARK 290   SMTRY1   4 -0.500000  0.866025  0.000000        0.00000            
REMARK 290   SMTRY2   4  0.866025  0.500000  0.000000        0.00000            
REMARK 290   SMTRY3   4  0.000000  0.000000 -1.000000        0.00000            
REMARK 290   SMTRY1   5  1.000000  0.000000  0.000000        0.00000            
REMARK 290   SMTRY2   5  0.000000 -1.000000  0.000000        0.00000            
REMARK 290   SMTRY3   5  0.000000  0.000000 -1.000000        0.00000            
REMARK 290   SMTRY1   6 -0.500000 -0.866025  0.000000        0.00000            
REMARK 290   SMTRY2   6 -0.866025  0.500000  0.000000        0.00000            
REMARK 290   SMTRY3   6  0.000000  0.000000 -1.000000        0.00000            
REMARK 290   SMTRY1   7  1.000000  0.000000  0.000000       55.32450            
REMARK 290   SMTRY2   7  0.000000  1.000000  0.000000       31.94161            
REMARK 290   SMTRY3   7  0.000000  0.000000  1.000000      109.12600            
REMARK 290   SMTRY1   8 -0.500000 -0.866025  0.000000       55.32450            
REMARK 290   SMTRY2   8  0.866025 -0.500000  0.000000       31.94161            
REMARK 290   SMTRY3   8  0.000000  0.000000  1.000000      109.12600            
REMARK 290   SMTRY1   9 -0.500000  0.866025  0.000000       55.32450            
REMARK 290   SMTRY2   9 -0.866025 -0.500000  0.000000       31.94161            
REMARK 290   SMTRY3   9  0.000000  0.000000  1.000000      109.12600            
REMARK 290   SMTRY1  10 -0.500000  0.866025  0.000000       55.32450            
REMARK 290   SMTRY2  10  0.866025  0.500000  0.000000       31.94161            
REMARK 290   SMTRY3  10  0.000000  0.000000 -1.000000      109.12600            
REMARK 290   SMTRY1  11  1.000000  0.000000  0.000000       55.32450            
REMARK 290   SMTRY2  11  0.000000 -1.000000  0.000000       31.94161            
REMARK 290   SMTRY3  11  0.000000  0.000000 -1.000000      109.12600            
REMARK 290   SMTRY1  12 -0.500000 -0.866025  0.000000       55.32450            
REMARK 290   SMTRY2  12 -0.866025  0.500000  0.000000       31.94161            
REMARK 290   SMTRY3  12  0.000000  0.000000 -1.000000      109.12600            
REMARK 290   SMTRY1  13  1.000000  0.000000  0.000000        0.00000            
REMARK 290   SMTRY2  13  0.000000  1.000000  0.000000       63.88323            
REMARK 290   SMTRY3  13  0.000000  0.000000  1.000000      218.25200            
REMARK 290   SMTRY1  14 -0.500000 -0.866025  0.000000        0.00000            
REMARK 290   SMTRY2  14  0.866025 -0.500000  0.000000       63.88323            
REMARK 290   SMTRY3  14  0.000000  0.000000  1.000000      218.25200            
REMARK 290   SMTRY1  15 -0.500000  0.866025  0.000000        0.00000            
REMARK 290   SMTRY2  15 -0.866025 -0.500000  0.000000       63.88323            
REMARK 290   SMTRY3  15  0.000000  0.000000  1.000000      218.25200            
REMARK 290   SMTRY1  16 -0.500000  0.866025  0.000000        0.00000            
REMARK 290   SMTRY2  16  0.866025  0.500000  0.000000       63.88323            
REMARK 290   SMTRY3  16  0.000000  0.000000 -1.000000      218.25200            
REMARK 290   SMTRY1  17  1.000000  0.000000  0.000000        0.00000            
REMARK 290   SMTRY2  17  0.000000 -1.000000  0.000000       63.88323            
REMARK 290   SMTRY3  17  0.000000  0.000000 -1.000000      218.25200            
REMARK 290   SMTRY1  18 -0.500000 -0.866025  0.000000        0.00000            
REMARK 290   SMTRY2  18 -0.866025  0.500000  0.000000       63.88323            
REMARK 290   SMTRY3  18  0.000000  0.000000 -1.000000      218.25200            
REMARK 290                                                                      
REMARK 290 REMARK: NULL                                                         
REMARK 300                                                                      
REMARK 300 BIOMOLECULE: 1                                                       
REMARK 300 SEE REMARK 350 FOR THE AUTHOR PROVIDED AND/OR PROGRAM                
REMARK 300 GENERATED ASSEMBLY INFORMATION FOR THE STRUCTURE IN                  
REMARK 300 THIS ENTRY. THE REMARK MAY ALSO PROVIDE INFORMATION ON               
REMARK 300 BURIED SURFACE AREA.                                                 
REMARK 350                                                                      
REMARK 350 COORDINATES FOR A COMPLETE MULTIMER REPRESENTING THE KNOWN           
REMARK 350 BIOLOGICALLY SIGNIFICANT OLIGOMERIZATION STATE OF THE                
REMARK 350 MOLECULE CAN BE GENERATED BY APPLYING BIOMT TRANSFORMATIONS          
REMARK 350 GIVEN BELOW.  BOTH NON-CRYSTALLOGRAPHIC AND                          
REMARK 350 CRYSTALLOGRAPHIC OPERATIONS ARE GIVEN.                               
REMARK 350                                                                      
REMARK 350 BIOMOLECULE: 1                                                       
REMARK 350 AUTHOR DETERMINED BIOLOGICAL UNIT: NONAMERIC                         
REMARK 350 SOFTWARE DETERMINED QUATERNARY STRUCTURE: NONAMERIC                  
REMARK 350 SOFTWARE USED: PISA                                                  
REMARK 350 TOTAL BURIED SURFACE AREA: 32550 ANGSTROM**2                         
REMARK 350 SURFACE AREA OF THE COMPLEX: 64590 ANGSTROM**2                       
REMARK 350 CHANGE IN SOLVENT FREE ENERGY: -204.0 KCAL/MOL                       
REMARK 350 APPLY THE FOLLOWING TO CHAINS: A, B, C, D, E                         
REMARK 350   BIOMT1   1  1.000000  0.000000  0.000000        0.00000            
REMARK 350   BIOMT2   1  0.000000  1.000000  0.000000        0.00000            
REMARK 350   BIOMT3   1  0.000000  0.000000  1.000000        0.00000            
REMARK 350   BIOMT1   2 -0.500000 -0.866025  0.000000        0.00000            
REMARK 350   BIOMT2   2  0.866025 -0.500000  0.000000        0.00000            
REMARK 350   BIOMT3   2  0.000000  0.000000  1.000000        0.00000            
REMARK 350   BIOMT1   3 -0.500000  0.866025  0.000000        0.00000            
REMARK 350   BIOMT2   3 -0.866025 -0.500000  0.000000        0.00000            
REMARK 350   BIOMT3   3  0.000000  0.000000  1.000000        0.00000            
REMARK 375                                                                      
REMARK 375 SPECIAL POSITION                                                     
REMARK 375 THE FOLLOWING ATOMS ARE FOUND TO BE WITHIN 0.15 ANGSTROMS            
REMARK 375 OF A SYMMETRY RELATED ATOM AND ARE ASSUMED TO BE ON SPECIAL          
REMARK 375 POSITIONS.                                                           
REMARK 375                                                                      
REMARK 375 ATOM RES CSSEQI                                                      
REMARK 375      HOH B 917  LIES ON A SPECIAL POSITION.                          
REMARK 375      HOH B 946  LIES ON A SPECIAL POSITION.                          
REMARK 375      HOH B 976  LIES ON A SPECIAL POSITION.                          
REMARK 465                                                                      
REMARK 465 MISSING RESIDUES                                                     
REMARK 465 THE FOLLOWING RESIDUES WERE NOT LOCATED IN THE                       
REMARK 465 EXPERIMENT. (M=MODEL NUMBER; RES=RESIDUE NAME; C=CHAIN               
REMARK 465 IDENTIFIER; SSSEQ=SEQUENCE NUMBER; I=INSERTION CODE.)                
REMARK 465                                                                      
REMARK 465   M RES C SSSEQI                                                     
REMARK 465     SER A   326                                                      
REMARK 465     ILE A   327                                                      
REMARK 465     GLN A   328                                                      
REMARK 465     SER A   329                                                      
REMARK 465     ARG A   330                                                      
REMARK 465     GLU B   671                                                      
REMARK 465     LYS B   672                                                      
REMARK 465     VAL B   673                                                      
REMARK 465     ASP B   674                                                      
REMARK 465     GLY B   675                                                      
REMARK 465     VAL B   676                                                      
REMARK 465     ASN C    32                                                      
REMARK 500                                                                      
REMARK 500 GEOMETRY AND STEREOCHEMISTRY                                         
REMARK 500 SUBTOPIC: CLOSE CONTACTS IN SAME ASYMMETRIC UNIT                     
REMARK 500                                                                      
REMARK 500 THE FOLLOWING ATOMS ARE IN CLOSE CONTACT.                            
REMARK 500                                                                      
REMARK 500  ATM1  RES C  SSEQI   ATM2  RES C  SSEQI           DISTANCE          
REMARK 500   O    HOH B   812     O    HOH B   933              2.04            
REMARK 500                                                                      
REMARK 500 REMARK: NULL                                                         
REMARK 500                                                                      
REMARK 500 GEOMETRY AND STEREOCHEMISTRY                                         
REMARK 500 SUBTOPIC: CLOSE CONTACTS                                             
REMARK 500                                                                      
REMARK 500 THE FOLLOWING ATOMS THAT ARE RELATED BY CRYSTALLOGRAPHIC             
REMARK 500 SYMMETRY ARE IN CLOSE CONTACT.  AN ATOM LOCATED WITHIN 0.15          
REMARK 500 ANGSTROMS OF A SYMMETRY RELATED ATOM IS ASSUMED TO BE ON A           
REMARK 500 SPECIAL POSITION AND IS, THEREFORE, LISTED IN REMARK 375             
REMARK 500 INSTEAD OF REMARK 500.  ATOMS WITH NON-BLANK ALTERNATE               
REMARK 500 LOCATION INDICATORS ARE NOT INCLUDED IN THE CALCULATIONS.            
REMARK 500                                                                      
REMARK 500 DISTANCE CUTOFF:                                                     
REMARK 500 2.2 ANGSTROMS FOR CONTACTS NOT INVOLVING HYDROGEN ATOMS              
REMARK 500 1.6 ANGSTROMS FOR CONTACTS INVOLVING HYDROGEN ATOMS                  
REMARK 500                                                                      
REMARK 500  ATM1  RES C  SSEQI   ATM2  RES C  SSEQI  SSYMOP   DISTANCE          
REMARK 500   O    HOH B   805     O    HOH B   861     2555     2.09            
REMARK 500   O    HOH B   965     O    HOH B   975     3555     2.11            
REMARK 500                                                                      
REMARK 500 REMARK: NULL                                                         
REMARK 500                                                                      
REMARK 500 GEOMETRY AND STEREOCHEMISTRY                                         
REMARK 500 SUBTOPIC: COVALENT BOND ANGLES                                       
REMARK 500                                                                      
REMARK 500 THE STEREOCHEMICAL PARAMETERS OF THE FOLLOWING RESIDUES              
REMARK 500 HAVE VALUES WHICH DEVIATE FROM EXPECTED VALUES BY MORE               
REMARK 500 THAN 6*RMSD (M=MODEL NUMBER; RES=RESIDUE NAME; C=CHAIN               
REMARK 500 IDENTIFIER; SSEQ=SEQUENCE NUMBER; I=INSERTION CODE).                 
REMARK 500                                                                      
REMARK 500 STANDARD TABLE:                                                      
REMARK 500 FORMAT: (10X,I3,1X,A3,1X,A1,I4,A1,3(1X,A4,2X),12X,F5.1)              
REMARK 500                                                                      
REMARK 500 EXPECTED VALUES PROTEIN: ENGH AND HUBER, 1999                        
REMARK 500 EXPECTED VALUES NUCLEIC ACID: CLOWNEY ET AL 1996                     
REMARK 500                                                                      
REMARK 500  M RES CSSEQI ATM1   ATM2   ATM3                                     
REMARK 500    ARG A 322   NE  -  CZ  -  NH2 ANGL. DEV. =  -4.4 DEGREES          
REMARK 500    LEU B 573   CB  -  CG  -  CD2 ANGL. DEV. = -10.5 DEGREES          
REMARK 500    ARG B 653   NE  -  CZ  -  NH2 ANGL. DEV. =   3.3 DEGREES          
REMARK 500                                                                      
REMARK 500 REMARK: NULL                                                         
REMARK 500                                                                      
REMARK 500 GEOMETRY AND STEREOCHEMISTRY                                         
REMARK 500 SUBTOPIC: TORSION ANGLES                                             
REMARK 500                                                                      
REMARK 500 TORSION ANGLES OUTSIDE THE EXPECTED RAMACHANDRAN REGIONS:            
REMARK 500 (M=MODEL NUMBER; RES=RESIDUE NAME; C=CHAIN IDENTIFIER;               
REMARK 500 SSEQ=SEQUENCE NUMBER; I=INSERTION CODE).                             
REMARK 500                                                                      
REMARK 500 STANDARD TABLE:                                                      
REMARK 500 FORMAT:(10X,I3,1X,A3,1X,A1,I4,A1,4X,F7.2,3X,F7.2)                    
REMARK 500                                                                      
REMARK 500 EXPECTED VALUES: GJ KLEYWEGT AND TA JONES (1996). PHI/PSI-           
REMARK 500 CHOLOGY: RAMACHANDRAN REVISITED. STRUCTURE 4, 1395 - 1400            
REMARK 500                                                                      
REMARK 500  M RES CSSEQI        PSI       PHI                                   
REMARK 500    GLN A 196      -53.86     68.84                                   
REMARK 500    ASN A 199       79.49   -102.55                                   
REMARK 500    ALA B 505      -62.21    -93.56                                   
REMARK 500    MET B 559      108.34   -161.84                                   
REMARK 500    LYS B 627     -134.44     55.10                                   
REMARK 500                                                                      
REMARK 500 REMARK: NULL                                                         
DBREF  5VLI A    5   330  UNP    P03452   HEMA_I34A1      17    343             
DBREF  5VLI B  501   676  UNP    P03452   HEMA_I34A1     344    519             
DBREF  5VLI C    1    40  PDB    5VLI     5VLI             1     40             
SEQRES   1 A  327  ALA ASP THR ILE CYS ILE GLY TYR HIS ALA ASN ASN SER
SEQRES   2 A  327  THR ASP THR VAL ASP THR VAL LEU GLU LYS ASN VAL THR
SEQRES   3 A  327  VAL THR HIS SER VAL ASN LEU LEU GLU ASP SER HIS ASN
SEQRES   4 A  327  GLY LYS LEU CYS ARG LEU LYS GLY ILE ALA PRO LEU GLN
SEQRES   5 A  327  LEU GLY LYS CYS ASN ILE ALA GLY TRP LEU LEU GLY ASN
SEQRES   6 A  327  PRO GLU CYS ASP PRO LEU LEU PRO VAL ARG SER TRP SER
SEQRES   7 A  327  TYR ILE VAL GLU THR PRO ASN SER GLU ASN GLY ILE CYS
SEQRES   8 A  327  TYR PRO GLY ASP PHE ILE ASP TYR GLU GLU LEU ARG GLU
SEQRES   9 A  327  GLN LEU SER SER VAL SER SER PHE GLU ARG PHE GLU ILE
SEQRES  10 A  327  PHE PRO LYS GLU SER SER TRP PRO ASN HIS ASN THR ASN
SEQRES  11 A  327  GLY VAL THR ALA ALA CYS SER HIS GLU GLY LYS SER SER
SEQRES  12 A  327  PHE TYR ARG ASN LEU LEU TRP LEU THR GLU LYS GLU GLY
SEQRES  13 A  327  SER TYR PRO LYS LEU LYS ASN SER TYR VAL ASN LYS LYS
SEQRES  14 A  327  GLY LYS GLU VAL LEU VAL LEU TRP GLY ILE HIS HIS PRO
SEQRES  15 A  327  PRO ASN SER LYS GLU GLN GLN ASN LEU TYR GLN ASN GLU
SEQRES  16 A  327  ASN ALA TYR VAL SER VAL VAL THR SER ASN TYR ASN ARG
SEQRES  17 A  327  ARG PHE THR PRO GLU ILE ALA GLU ARG PRO LYS VAL ARG
SEQRES  18 A  327  ASP GLN ALA GLY ARG MET ASN TYR TYR TRP THR LEU LEU
SEQRES  19 A  327  LYS PRO GLY ASP THR ILE ILE PHE GLU ALA ASN GLY ASN
SEQRES  20 A  327  LEU ILE ALA PRO MET TYR ALA PHE ALA LEU SER ARG GLY
SEQRES  21 A  327  PHE GLY SER GLY ILE ILE THR SER ASN ALA SER MET HIS
SEQRES  22 A  327  GLU CYS ASN THR LYS CYS GLN THR PRO LEU GLY ALA ILE
SEQRES  23 A  327  ASN SER SER LEU PRO TYR GLN ASN ILE HIS PRO VAL THR
SEQRES  24 A  327  ILE GLY GLU CYS PRO LYS TYR VAL ARG SER ALA LYS LEU
SEQRES  25 A  327  ARG MET VAL THR GLY LEU ARG ASN ILE PRO SER ILE GLN
SEQRES  26 A  327  SER ARG
SEQRES   1 B  176  GLY LEU PHE GLY ALA ILE ALA GLY PHE ILE GLU GLY GLY
SEQRES   2 B  176  TRP THR GLY MET ILE ASP GLY TRP TYR GLY TYR HIS HIS
SEQRES   3 B  176  GLN ASN GLU GLN GLY SER GLY TYR ALA ALA ASP GLN LYS
SEQRES   4 B  176  SER THR GLN ASN ALA ILE ASN GLY ILE THR ASN LYS VAL
SEQRES   5 B  176  ASN THR VAL ILE GLU LYS MET ASN ILE GLN PHE THR ALA
SEQRES   6 B  176  VAL GLY LYS GLU PHE ASN LYS LEU GLU LYS ARG MET GLU
SEQRES   7 B  176  ASN LEU ASN LYS LYS VAL ASP ASP GLY PHE LEU ASP ILE
SEQRES   8 B  176  TRP THR TYR ASN ALA GLU LEU LEU VAL LEU LEU GLU ASN
SEQRES   9 B  176  GLU ARG THR LEU ASP PHE HIS ASP SER ASN VAL LYS ASN
SEQRES  10 B  176  LEU TYR GLU LYS VAL LYS SER GLN LEU LYS ASN ASN ALA
SEQRES  11 B  176  LYS GLU ILE GLY ASN GLY CYS PHE GLU PHE TYR HIS LYS
SEQRES  12 B  176  CYS ASP ASN GLU CYS MET GLU SER VAL ARG ASN GLY THR
SEQRES  13 B  176  TYR ASP TYR PRO LYS TYR SER GLU GLU SER LYS LEU ASN
SEQRES  14 B  176  ARG GLU LYS VAL ASP GLY VAL
HET    NAG  D   1      14                                                       
HET    NAG  D   2      14                                                       
HET    NAG  E   1      14                                                       
HET    NAG  E   2      14                                                       
HET    BMA  E   3      11                                                       
HET    NAG  A 403      14                                                       
HET    PGF  A 404      13                                                       
HET    PEG  B 704       7                                                       
HET    PEG  B 705       7                                                       
HET    PEG  C 101       7                                                       
HETNAM     NAG 2-ACETAMIDO-2-DEOXY-BETA-D-GLUCOPYRANOSE                         
HETNAM     BMA BETA-D-MANNOPYRANOSE                                             
HETNAM     PGF 2,5,8,11-TETRAOXATRIDECANE                                       
HETNAM     PEG DI(HYDROXYETHYL)ETHER                                            
HETSYN     NAG N-ACETYL-BETA-D-GLUCOSAMINE; 2-ACETAMIDO-2-DEOXY-BETA-           
HETSYN   2 NAG  D-GLUCOSE; 2-ACETAMIDO-2-DEOXY-D-GLUCOSE; 2-ACETAMIDO-          
HETSYN   3 NAG  2-DEOXY-GLUCOSE; N-ACETYL-D-GLUCOSAMINE                         
HETSYN     BMA BETA-D-MANNOSE; D-MANNOSE; MANNOSE                               
FORMUL   4  NAG    5(C8 H15 N O6)                                               
FORMUL   5  BMA    C6 H12 O6                                                    
FORMUL   7  PGF    C9 H20 O4                                                    
FORMUL   8  PEG    3(C4 H10 O3)                                                 
FORMUL  11  HOH   *420(H2 O)                                                    
HELIX    1   1 ALA B  505  PHE B  509  1                                   5
HELIX    2   2 GLN B  538  LYS B  558  1                                  21
HELIX    3   3 ASN B  581  LEU B  626  1                                  46
HELIX    4   4 LYS B  627  ASN B  629  1                                   3
HELIX    5   5 ASN B  646  ARG B  653  1                                   8
HELIX    6   6 PRO B  660  TYR B  662  1                                   3
HELIX    7   7 SER B  663  ASN B  669  1                                   7
SHEET    1   1 1 THR A   6  TYR A  11  0
SHEET    2   2 1 SER A  33  ASN A  35  0
SHEET    3   3 1 CYS A 282  THR A 284  0
SHEET    4   4 1 GLY A 287  ILE A 289  0
SHEET    5   5 1 ARG A 316  VAL A 318  0
SHEET    6   6 1 TYR B 522  ASN B 528  0
SHEET    7   7 1 GLY B 531  ALA B 536  0
SHEET    8   8 1 ALA B 630  GLY B 634  0
SHEET    9   9 1 CYS B 637  PHE B 640  0
SSBOND   1 CYS A    8    CYS B  637                          1555   1555  2.14
SSBOND   2 CYS A   46    CYS A  278                          1555   1555  2.10
SSBOND   3 CYS A  282    CYS A  306                          1555   1555  2.07
SSBOND   4 CYS B  644    CYS B  648                          1555   1555  2.13
CRYST1  110.649  110.649  327.378  90.00  90.00 120.00 H 3 2        18          
ORIGX1      1.000000  0.000000  0.000000        0.00000                         
ORIGX2      0.000000  1.000000  0.000000        0.00000                         
ORIGX3      0.000000  0.000000  1.000000        0.00000                         
SCALE1      0.009038  0.005218  0.000000        0.00000                         
SCALE2      0.000000  0.010436  0.000000        0.00000                         
SCALE3      0.000000  0.000000  0.003055        0.00000                         
ATOM      1  N   ALA A   4     126.676  10.240 274.031  1.00 66.65           N
ANISOU    1  N   ALA A   4     7969  10671   6682    715  -1019   -256       N
ATOM      2  CA  ALA A   4     125.225  10.246 274.132  1.00 61.66           C
ANISOU    2  CA  ALA A   4     7530   9877   6020    808   -968   -117       C
ATOM      3  C   ALA A   4     124.514   9.591 272.905  1.00 51.13           C
ANISOU    3  C   ALA A   4     6207   8429   4789    829   -950    -69       C
ATOM      4  O   ALA A   4     125.037   9.588 271.788  1.00 48.17           O
ANISOU    4  O   ALA A   4     5711   8039   4554    719   -950   -139       O
ATOM      5  CB  ALA A   4     124.758  11.633 274.333  1.00 63.14           C
ANISOU    5  CB  ALA A   4     7837   9915   6238    690   -889    -92       C
ATOM      6  N   ASP A   5     123.335   9.021 273.143  1.00 47.36           N
ANISOU    6  N   ASP A   5     5898   7867   4228    976   -930     50       N
ATOM      7  CA  ASP A   5     122.658   8.233 272.117  1.00 42.48           C
ANISOU    7  CA  ASP A   5     5300   7165   3676   1032   -920     97       C
ATOM      8  C   ASP A   5     122.216   9.123 270.961  1.00 36.32           C
ANISOU    8  C   ASP A   5     4545   6186   3071    846   -846     95       C
ATOM      9  O   ASP A   5     121.951  10.316 271.126  1.00 38.75           O
ANISOU    9  O   ASP A   5     4927   6392   3404    719   -785     99       O
ATOM     10  CB  ASP A   5     121.446   7.521 272.700  1.00 41.06           C
ANISOU   10  CB  ASP A   5     5349   6906   3345   1238   -904    227       C
ATOM     11  CG  ASP A   5     121.800   6.616 273.885  1.00 41.26           C
ANISOU   11  CG  ASP A   5     5368   7143   3166   1474   -980    239       C
ATOM     12  OD1 ASP A   5     120.912   6.447 274.767  1.00 43.44           O
ANISOU   12  OD1 ASP A   5     5894   7333   3277   1631   -954    348       O
ATOM     13  OD2 ASP A   5     122.956   6.124 273.944  1.00 42.46           O
ANISOU   13  OD2 ASP A   5     5279   7547   3307   1491  -1061    137       O
ATOM     14  N   THR A   6     122.083   8.528 269.757  1.00 35.60           N
ANISOU   14  N   THR A   6     4385   6054   3087    839   -848     88       N
ATOM     15  CA  THR A   6     121.740   9.352 268.628  1.00 34.76           C
ANISOU   15  CA  THR A   6     4286   5786   3136    676   -785     79       C
ATOM     16  C   THR A   6     120.692   8.678 267.742  1.00 34.03           C
ANISOU   16  C   THR A   6     4277   5568   3084    729   -756    152       C
ATOM     17  O   THR A   6     120.581   7.448 267.698  1.00 34.51           O
ANISOU   17  O   THR A   6     4324   5699   3090    884   -799    178       O
ATOM     18  CB  THR A   6     122.950   9.653 267.721  1.00 39.64           C
ANISOU   18  CB  THR A   6     4713   6460   3889    545   -807    -37       C
ATOM     19  OG1 THR A   6     123.508   8.406 267.281  1.00 41.88           O
ANISOU   19  OG1 THR A   6     4866   6872   4175    608   -867    -76       O
ATOM     20  CG2 THR A   6     124.035  10.480 268.475  1.00 34.56           C
ANISOU   20  CG2 THR A   6     4006   5911   3214    471   -825   -123       C
ATOM     21  N   ILE A   7     119.929   9.497 267.074  1.00 32.87           N
ANISOU   21  N   ILE A   7     4212   5260   3018    606   -683    179       N
ATOM     22  CA  ILE A   7     119.140   8.994 265.938  1.00 32.27           C
ANISOU   22  CA  ILE A   7     4174   5069   3018    609   -654    219       C
ATOM     23  C   ILE A   7     119.281   9.961 264.782  1.00 35.94           C
ANISOU   23  C   ILE A   7     4553   5467   3636    436   -615    167       C
ATOM     24  O   ILE A   7     119.285  11.183 264.979  1.00 33.71           O
ANISOU   24  O   ILE A   7     4280   5166   3361    322   -575    143       O
ATOM     25  CB  ILE A   7     117.667   8.748 266.317  1.00 33.01           C
ANISOU   25  CB  ILE A   7     4526   5013   3005    672   -594    331       C
ATOM     26  CG1 ILE A   7     116.920   7.936 265.213  1.00 32.66           C
ANISOU   26  CG1 ILE A   7     4524   4868   3018    718   -577    370       C
ATOM     27  CG2 ILE A   7     116.882  10.085 266.649  1.00 37.18           C
ANISOU   27  CG2 ILE A   7     5196   5429   3503    502   -502    355       C
ATOM     28  CD1 ILE A   7     115.522   7.632 265.751  1.00 36.15           C
ANISOU   28  CD1 ILE A   7     5269   5147   3318    792   -513    477       C
ATOM     29  N   CYS A   8     119.389   9.399 263.561  1.00 30.18           N
ANISOU   29  N   CYS A   8     3737   4715   3014    430   -627    149       N
ATOM     30  CA  CYS A   8     119.588  10.157 262.325  1.00 28.99           C
ANISOU   30  CA  CYS A   8     3508   4506   3001    301   -598    101       C
ATOM     31  C   CYS A   8     118.477   9.795 261.357  1.00 31.61           C
ANISOU   31  C   CYS A   8     3913   4718   3380    296   -556    159       C
ATOM     32  O   CYS A   8     117.976   8.679 261.384  1.00 29.94           O
ANISOU   32  O   CYS A   8     3760   4490   3125    407   -571    210       O
ATOM     33  CB  CYS A   8     120.944   9.836 261.632  1.00 30.67           C
ANISOU   33  CB  CYS A   8     3553   4800   3298    273   -647     11       C
ATOM     34  SG  CYS A   8     122.394  10.105 262.805  1.00 36.04           S
ANISOU   34  SG  CYS A   8     4151   5636   3906    266   -699    -75       S
ATOM     35  N   ILE A   9     118.068  10.765 260.577  1.00 27.76           N
ANISOU   35  N   ILE A   9     3426   4160   2960    181   -504    148       N
ATOM     36  CA  ILE A   9     117.074  10.551 259.527  1.00 27.26           C
ANISOU   36  CA  ILE A   9     3416   3993   2950    150   -462    188       C
ATOM     37  C   ILE A   9     117.844  10.502 258.234  1.00 31.93           C
ANISOU   37  C   ILE A   9     3868   4596   3670    123   -485    132       C
ATOM     38  O   ILE A   9     118.770  11.312 258.039  1.00 29.74           O
ANISOU   38  O   ILE A   9     3501   4362   3435     74   -495     65       O
ATOM     39  CB  ILE A   9     116.002  11.663 259.527  1.00 29.30           C
ANISOU   39  CB  ILE A   9     3767   4195   3169     27   -383    209       C
ATOM     40  CG1 ILE A   9     115.037  11.426 260.687  1.00 34.73           C
ANISOU   40  CG1 ILE A   9     4656   4827   3712     42   -344    280       C
ATOM     41  CG2 ILE A   9     115.188  11.692 258.191  1.00 29.00           C
ANISOU   41  CG2 ILE A   9     3734   4080   3203    -38   -342    220       C
ATOM     42  CD1 ILE A   9     115.566  11.692 262.004  1.00 39.10           C
ANISOU   42  CD1 ILE A   9     5228   5454   4174     76   -365    273       C
ATOM     43  N   GLY A  10     117.442   9.594 257.314  1.00 26.08           N
ANISOU   43  N   GLY A  10     3126   3802   2980    156   -487    158       N
ATOM     44  CA  GLY A  10     118.245   9.477 256.111  1.00 25.39           C
ANISOU   44  CA  GLY A  10     2922   3724   3002    124   -506    106       C
ATOM     45  C   GLY A  10     117.444   8.815 254.995  1.00 24.97           C
ANISOU   45  C   GLY A  10     2891   3594   3003    132   -484    144       C
ATOM     46  O   GLY A  10     116.252   8.524 255.149  1.00 25.22           O
ANISOU   46  O   GLY A  10     3039   3557   2986    158   -451    207       O
ATOM     47  N   TYR A  11     118.151   8.522 253.915  1.00 24.50           N
ANISOU   47  N   TYR A  11     2739   3540   3029    107   -500    103       N
ATOM     48  CA  TYR A  11     117.534   7.978 252.704  1.00 25.14           C
ANISOU   48  CA  TYR A  11     2824   3556   3172    105   -479    129       C
ATOM     49  C   TYR A  11     118.410   6.879 252.097  1.00 28.34           C
ANISOU   49  C   TYR A  11     3129   4023   3614    123   -515     92       C
ATOM     50  O   TYR A  11     119.608   6.783 252.343  1.00 26.76           O
ANISOU   50  O   TYR A  11     2852   3904   3409     94   -547     30       O
ATOM     51  CB  TYR A  11     117.219   9.129 251.711  1.00 23.30           C
ANISOU   51  CB  TYR A  11     2596   3258   3000     21   -436    118       C
ATOM     52  CG  TYR A  11     118.376  10.063 251.380  1.00 25.02           C
ANISOU   52  CG  TYR A  11     2755   3497   3253    -20   -444     52       C
ATOM     53  CD1 TYR A  11     119.279   9.754 250.372  1.00 27.29           C
ANISOU   53  CD1 TYR A  11     3000   3764   3604    -40   -454     12       C
ATOM     54  CD2 TYR A  11     118.608  11.198 252.139  1.00 28.55           C
ANISOU   54  CD2 TYR A  11     3211   3983   3654    -33   -437     27       C
ATOM     55  CE1 TYR A  11     120.375  10.635 250.065  1.00 25.32           C
ANISOU   55  CE1 TYR A  11     2751   3502   3367    -66   -451    -48       C
ATOM     56  CE2 TYR A  11     119.672  12.082 251.851  1.00 27.37           C
ANISOU   56  CE2 TYR A  11     3036   3842   3519    -42   -440    -36       C
ATOM     57  CZ  TYR A  11     120.547  11.777 250.867  1.00 27.23           C
ANISOU   57  CZ  TYR A  11     3010   3778   3559    -53   -447    -70       C
ATOM     58  OH  TYR A  11     121.560  12.664 250.605  1.00 28.63           O
ANISOU   58  OH  TYR A  11     3213   3935   3729    -48   -442   -128       O
ATOM     59  N   HIS A  12     117.747   5.998 251.342  1.00 26.13           N
ANISOU   59  N   HIS A  12     2857   3715   3357    162   -506    126       N
ATOM     60  CA  HIS A  12     118.362   4.837 250.700  1.00 28.39           C
ANISOU   60  CA  HIS A  12     3042   4081   3662    176   -531     94       C
ATOM     61  C   HIS A  12     119.436   5.225 249.679  1.00 26.65           C
ANISOU   61  C   HIS A  12     2758   3848   3519     53   -522     29       C
ATOM     62  O   HIS A  12     119.317   6.214 248.919  1.00 27.08           O
ANISOU   62  O   HIS A  12     2861   3795   3634     -7   -489     32       O
ATOM     63  CB  HIS A  12     117.225   4.019 250.015  1.00 27.43           C
ANISOU   63  CB  HIS A  12     2967   3907   3547    247   -510    150       C
ATOM     64  CG  HIS A  12     117.650   2.763 249.309  1.00 28.01           C
ANISOU   64  CG  HIS A  12     2932   4083   3628    274   -530    121       C
ATOM     65  ND1 HIS A  12     117.949   1.594 249.978  1.00 30.94           N
ANISOU   65  ND1 HIS A  12     3223   4624   3907    387   -573    105       N
ATOM     66  CD2 HIS A  12     117.730   2.470 247.976  1.00 31.59           C
ANISOU   66  CD2 HIS A  12     3341   4509   4154    210   -509    106       C
ATOM     67  CE1 HIS A  12     118.226   0.642 249.094  1.00 34.22           C
ANISOU   67  CE1 HIS A  12     3534   5131   4338    380   -577     73       C
ATOM     68  NE2 HIS A  12     118.095   1.150 247.878  1.00 31.17           N
ANISOU   68  NE2 HIS A  12     3176   4613   4053    267   -536     77       N
ATOM     69  N   ALA A  13     120.479   4.405 249.632  1.00 28.00           N
ANISOU   69  N   ALA A  13     2829   4140   3670     16   -549    -32       N
ATOM     70  CA  ALA A  13     121.397   4.417 248.491  1.00 30.80           C
ANISOU   70  CA  ALA A  13     3154   4469   4078   -111   -527    -89       C
ATOM     71  C   ALA A  13     121.673   2.965 248.104  1.00 27.65           C
ANISOU   71  C   ALA A  13     2640   4217   3649   -120   -542   -121       C
ATOM     72  O   ALA A  13     121.438   2.052 248.907  1.00 29.23           O
ANISOU   72  O   ALA A  13     2765   4571   3771    -16   -580   -115       O
ATOM     73  CB  ALA A  13     122.733   5.153 248.802  1.00 31.37           C
ANISOU   73  CB  ALA A  13     3243   4541   4135   -219   -527   -165       C
ATOM     74  N   ASN A  14     122.097   2.733 246.855  1.00 28.91           N
ANISOU   74  N   ASN A  14     2789   4340   3854   -228   -510   -150       N
ATOM     75  CA  ASN A  14     122.427   1.356 246.432  1.00 29.64           C
ANISOU   75  CA  ASN A  14     2752   4604   3905   -262   -517   -194       C
ATOM     76  C   ASN A  14     123.520   1.408 245.355  1.00 34.32           C
ANISOU   76  C   ASN A  14     3360   5160   4519   -464   -473   -264       C
ATOM     77  O   ASN A  14     124.151   2.453 245.131  1.00 32.15           O
ANISOU   77  O   ASN A  14     3206   4736   4274   -555   -445   -283       O
ATOM     78  CB  ASN A  14     121.167   0.610 245.931  1.00 27.89           C
ANISOU   78  CB  ASN A  14     2518   4379   3700   -128   -514   -125       C
ATOM     79  CG  ASN A  14     120.505   1.284 244.734  1.00 29.06           C
ANISOU   79  CG  ASN A  14     2777   4319   3947   -155   -469    -72       C
ATOM     80  OD1 ASN A  14     121.122   2.067 244.034  1.00 28.97           O
ANISOU   80  OD1 ASN A  14     2830   4195   3983   -273   -437    -96       O
ATOM     81  ND2 ASN A  14     119.222   1.053 244.583  1.00 25.61           N
ANISOU   81  ND2 ASN A  14     2381   3827   3523    -33   -464     -1       N
ATOM     82  N   ASN A  15     123.704   0.293 244.638  1.00 31.87           N
ANISOU   82  N   ASN A  15     2949   4978   4184   -527   -460   -300       N
ATOM     83  CA  ASN A  15     124.766   0.241 243.649  1.00 36.36           C
ANISOU   83  CA  ASN A  15     3551   5517   4748   -747   -408   -371       C
ATOM     84  C   ASN A  15     124.241   0.573 242.236  1.00 35.03           C
ANISOU   84  C   ASN A  15     3494   5149   4665   -756   -359   -314       C
ATOM     85  O   ASN A  15     124.944   0.338 241.256  1.00 34.23           O
ANISOU   85  O   ASN A  15     3432   5020   4553   -923   -309   -360       O
ATOM     86  CB  ASN A  15     125.467  -1.130 243.678  1.00 39.46           C
ANISOU   86  CB  ASN A  15     3756   6200   5037   -863   -412   -465       C
ATOM     87  CG  ASN A  15     124.519  -2.276 243.371  1.00 47.34           C
ANISOU   87  CG  ASN A  15     4616   7352   6021   -722   -431   -430       C
ATOM     88  OD1 ASN A  15     123.428  -2.044 242.891  1.00 45.08           O
ANISOU   88  OD1 ASN A  15     4405   6911   5813   -586   -427   -338       O
ATOM     89  ND2 ASN A  15     124.930  -3.537 243.654  1.00 64.32           N
ANISOU   89  ND2 ASN A  15     6556   9827   8054   -750   -452   -509       N
ATOM     90  N   SER A  16     123.032   1.112 242.117  1.00 30.85           N
ANISOU   90  N   SER A  16     3025   4489   4206   -594   -369   -221       N
ATOM     91  CA  SER A  16     122.494   1.405 240.783  1.00 31.02           C
ANISOU   91  CA  SER A  16     3136   4353   4297   -595   -328   -172       C
ATOM     92  C   SER A  16     123.336   2.455 240.085  1.00 32.67           C
ANISOU   92  C   SER A  16     3511   4379   4522   -703   -283   -192       C
ATOM     93  O   SER A  16     123.742   3.446 240.697  1.00 29.78           O
ANISOU   93  O   SER A  16     3228   3939   4148   -688   -290   -201       O
ATOM     94  CB  SER A  16     121.057   1.932 240.876  1.00 33.57           C
ANISOU   94  CB  SER A  16     3500   4582   4675   -425   -343    -81       C
ATOM     95  OG  SER A  16     120.616   2.450 239.582  1.00 34.79           O
ANISOU   95  OG  SER A  16     3746   4585   4888   -432   -304    -41       O
ATOM     96  N   THR A  17     123.580   2.244 238.771  1.00 30.06           N
ANISOU   96  N   THR A  17     3247   3973   4203   -796   -232   -196       N
ATOM     97  CA  THR A  17     124.240   3.226 237.923  1.00 29.41           C
ANISOU   97  CA  THR A  17     3366   3688   4121   -858   -182   -199       C
ATOM     98  C   THR A  17     123.269   3.823 236.885  1.00 31.96           C
ANISOU   98  C   THR A  17     3762   3878   4503   -738   -169   -120       C
ATOM     99  O   THR A  17     123.699   4.580 236.008  1.00 33.05           O
ANISOU   99  O   THR A  17     4073   3856   4630   -750   -128   -113       O
ATOM    100  CB  THR A  17     125.438   2.574 237.209  1.00 33.35           C
ANISOU  100  CB  THR A  17     3926   4188   4555  -1083   -123   -273       C
ATOM    101  OG1 THR A  17     124.957   1.478 236.431  1.00 34.14           O
ANISOU  101  OG1 THR A  17     3917   4388   4666  -1119   -109   -264       O
ATOM    102  CG2 THR A  17     126.439   1.999 238.203  1.00 39.56           C
ANISOU  102  CG2 THR A  17     4629   5138   5263  -1230   -132   -369       C
ATOM    103  N   ASP A  18     121.978   3.492 236.946  1.00 32.19           N
ANISOU  103  N   ASP A  18     3680   3971   4580   -621   -199    -64       N
ATOM    104  CA  ASP A  18     121.006   4.042 236.004  1.00 31.82           C
ANISOU  104  CA  ASP A  18     3686   3828   4578   -525   -187      0       C
ATOM    105  C   ASP A  18     120.931   5.546 236.147  1.00 31.19           C
ANISOU  105  C   ASP A  18     3709   3649   4494   -430   -192     20       C
ATOM    106  O   ASP A  18     120.932   6.078 237.272  1.00 27.13           O
ANISOU  106  O   ASP A  18     3169   3171   3967   -384   -222     11       O
ATOM    107  CB  ASP A  18     119.603   3.496 236.273  1.00 35.45           C
ANISOU  107  CB  ASP A  18     4030   4369   5071   -426   -216     48       C
ATOM    108  CG  ASP A  18     119.546   1.975 236.239  1.00 43.32           C
ANISOU  108  CG  ASP A  18     4907   5497   6054   -467   -218     28       C
ATOM    109  OD1 ASP A  18     120.380   1.350 235.572  1.00 47.89           O
ANISOU  109  OD1 ASP A  18     5482   6104   6610   -589   -187    -14       O
ATOM    110  OD2 ASP A  18     118.652   1.433 236.901  1.00 48.64           O
ANISOU  110  OD2 ASP A  18     5502   6252   6726   -371   -247     53       O
ATOM    111  N   THR A  19     120.727   6.243 235.017  1.00 28.05           N
ANISOU  111  N   THR A  19     3410   3149   4096   -378   -165     50       N
ATOM    112  CA  THR A  19     120.581   7.698 235.088  1.00 29.03           C
ANISOU  112  CA  THR A  19     3608   3226   4195   -257   -172     64       C
ATOM    113  C   THR A  19     119.302   8.109 234.383  1.00 27.90           C
ANISOU  113  C   THR A  19     3421   3108   4070   -162   -176    113       C
ATOM    114  O   THR A  19     118.810   7.411 233.463  1.00 26.52           O
ANISOU  114  O   THR A  19     3227   2927   3923   -189   -159    137       O
ATOM    115  CB  THR A  19     121.735   8.455 234.408  1.00 31.77           C
ANISOU  115  CB  THR A  19     4154   3435   4481   -246   -135     43       C
ATOM    116  OG1 THR A  19     121.783   8.043 233.039  1.00 34.98           O
ANISOU  116  OG1 THR A  19     4643   3764   4885   -277    -96     64       O
ATOM    117  CG2 THR A  19     123.103   8.123 235.037  1.00 33.25           C
ANISOU  117  CG2 THR A  19     4423   3581   4632   -374   -119    -19       C
ATOM    118  N   VAL A  20     118.811   9.287 234.775  1.00 24.96           N
ANISOU  118  N   VAL A  20     3034   2780   3668    -58   -193    118       N
ATOM    119  CA  VAL A  20     117.675   9.930 234.148  1.00 24.80           C
ANISOU  119  CA  VAL A  20     2968   2818   3634     23   -194    146       C
ATOM    120  C   VAL A  20     118.029  11.392 233.938  1.00 25.47           C
ANISOU  120  C   VAL A  20     3120   2918   3642    156   -195    131       C
ATOM    121  O   VAL A  20     119.004  11.898 234.487  1.00 27.64           O
ANISOU  121  O   VAL A  20     3471   3150   3879    188   -197    103       O
ATOM    122  CB  VAL A  20     116.388   9.796 234.976  1.00 25.76           C
ANISOU  122  CB  VAL A  20     2968   3046   3775     -2   -211    159       C
ATOM    123  CG1 VAL A  20     115.976   8.328 235.299  1.00 24.34           C
ANISOU  123  CG1 VAL A  20     2738   2858   3650    -86   -213    175       C
ATOM    124  CG2 VAL A  20     116.470  10.628 236.367  1.00 24.61           C
ANISOU  124  CG2 VAL A  20     2791   2971   3591     21   -232    134       C
ATOM    125  N   ASP A  21     117.219  12.083 233.101  1.00 26.99           N
ANISOU  125  N   ASP A  21     3279   3185   3792    246   -193    146       N
ATOM    126  CA  ASP A  21     117.343  13.506 232.952  1.00 27.42           C
ANISOU  126  CA  ASP A  21     3353   3318   3748    405   -200    127       C
ATOM    127  C   ASP A  21     116.116  14.164 233.555  1.00 28.21           C
ANISOU  127  C   ASP A  21     3286   3618   3815    403   -216    111       C
ATOM    128  O   ASP A  21     115.033  13.568 233.618  1.00 25.49           O
ANISOU  128  O   ASP A  21     2850   3322   3513    294   -212    125       O
ATOM    129  CB  ASP A  21     117.459  13.943 231.472  1.00 27.49           C
ANISOU  129  CB  ASP A  21     3453   3301   3692    536   -184    145       C
ATOM    130  CG  ASP A  21     118.671  13.379 230.782  1.00 33.94           C
ANISOU  130  CG  ASP A  21     4476   3906   4515    522   -153    159       C
ATOM    131  OD1 ASP A  21     119.678  13.061 231.451  1.00 33.12           O
ANISOU  131  OD1 ASP A  21     4464   3690   4429    451   -144    139       O
ATOM    132  OD2 ASP A  21     118.526  13.157 229.538  1.00 35.23           O
ANISOU  132  OD2 ASP A  21     4702   4022   4661    556   -134    189       O
ATOM    133  N   THR A  22     116.307  15.401 234.001  1.00 30.34           N
ANISOU  133  N   THR A  22     3530   4003   3994    518   -227     77       N
ATOM    134  CA  THR A  22     115.205  16.268 234.375  1.00 28.89           C
ANISOU  134  CA  THR A  22     3186   4052   3737    521   -233     48       C
ATOM    135  C   THR A  22     115.323  17.516 233.520  1.00 33.57           C
ANISOU  135  C   THR A  22     3768   4790   4199    729   -240     23       C
ATOM    136  O   THR A  22     116.172  17.598 232.637  1.00 36.63           O
ANISOU  136  O   THR A  22     4298   5061   4561    869   -237     40       O
ATOM    137  CB  THR A  22     115.232  16.602 235.888  1.00 31.22           C
ANISOU  137  CB  THR A  22     3426   4413   4024    461   -240     19       C
ATOM    138  OG1 THR A  22     116.408  17.387 236.173  1.00 29.79           O
ANISOU  138  OG1 THR A  22     3324   4208   3784    607   -251     -8       O
ATOM    139  CG2 THR A  22     115.263  15.336 236.698  1.00 28.78           C
ANISOU  139  CG2 THR A  22     3151   3960   3826    302   -239     46       C
ATOM    140  N   VAL A  23     114.462  18.497 233.778  1.00 32.26           N
ANISOU  140  N   VAL A  23     3438   4890   3931    752   -245    -22       N
ATOM    141  CA  VAL A  23     114.595  19.768 233.096  1.00 32.86           C
ANISOU  141  CA  VAL A  23     3473   5163   3852    983   -257    -57       C
ATOM    142  C   VAL A  23     115.832  20.531 233.612  1.00 29.99           C
ANISOU  142  C   VAL A  23     3215   4755   3423   1168   -268    -78       C
ATOM    143  O   VAL A  23     116.584  21.129 232.821  1.00 34.65           O
ANISOU  143  O   VAL A  23     3926   5319   3919   1410   -273    -76       O
ATOM    144  CB  VAL A  23     113.276  20.548 233.278  1.00 37.77           C
ANISOU  144  CB  VAL A  23     3858   6127   4364    918   -254   -114       C
ATOM    145  CG1 VAL A  23     113.400  21.894 232.744  1.00 43.39           C
ANISOU  145  CG1 VAL A  23     4487   7105   4894   1168   -272   -164       C
ATOM    146  CG2 VAL A  23     112.080  19.775 232.565  1.00 38.25           C
ANISOU  146  CG2 VAL A  23     3856   6203   4474    743   -237    -96       C
ATOM    147  N   LEU A  24     116.047  20.553 234.919  1.00 30.41           N
ANISOU  147  N   LEU A  24     3245   4799   3510   1072   -268    -98       N
ATOM    148  CA  LEU A  24     117.173  21.304 235.481  1.00 29.74           C
ANISOU  148  CA  LEU A  24     3258   4684   3357   1238   -275   -126       C
ATOM    149  C   LEU A  24     118.498  20.596 235.313  1.00 30.13           C
ANISOU  149  C   LEU A  24     3563   4403   3482   1257   -265    -91       C
ATOM    150  O   LEU A  24     119.537  21.254 235.411  1.00 33.51           O
ANISOU  150  O   LEU A  24     4137   4767   3829   1434   -263   -112       O
ATOM    151  CB  LEU A  24     117.003  21.561 237.016  1.00 33.11           C
ANISOU  151  CB  LEU A  24     3577   5212   3789   1118   -277   -163       C
ATOM    152  CG  LEU A  24     115.927  22.553 237.431  1.00 40.07           C
ANISOU  152  CG  LEU A  24     4222   6451   4550   1101   -276   -221       C
ATOM    153  CD1 LEU A  24     115.769  22.497 238.979  1.00 40.07           C
ANISOU  153  CD1 LEU A  24     4163   6481   4581    927   -267   -241       C
ATOM    154  CD2 LEU A  24     116.275  23.938 237.030  1.00 40.86           C
ANISOU  154  CD2 LEU A  24     4277   6780   4468   1385   -289   -275       C
ATOM    155  N   GLU A  25     118.511  19.254 235.194  1.00 29.13           N
ANISOU  155  N   GLU A  25     3497   4073   3498   1062   -254    -47       N
ATOM    156  CA  GLU A  25     119.762  18.517 235.381  1.00 32.01           C
ANISOU  156  CA  GLU A  25     4066   4168   3928   1006   -239    -34       C
ATOM    157  C   GLU A  25     119.801  17.324 234.419  1.00 35.14           C
ANISOU  157  C   GLU A  25     4549   4389   4413    895   -220     12       C
ATOM    158  O   GLU A  25     118.803  16.632 234.273  1.00 39.37           O
ANISOU  158  O   GLU A  25     4952   4983   5022    767   -225     36       O
ATOM    159  CB  GLU A  25     119.883  17.981 236.840  1.00 33.15           C
ANISOU  159  CB  GLU A  25     4150   4292   4153    829   -249    -50       C
ATOM    160  CG  GLU A  25     121.261  17.445 237.137  1.00 40.28           C
ANISOU  160  CG  GLU A  25     5245   4973   5087    780   -234    -59       C
ATOM    161  CD  GLU A  25     121.601  17.486 238.662  1.00 45.99           C
ANISOU  161  CD  GLU A  25     5919   5731   5825    701   -249    -94       C
ATOM    162  OE1 GLU A  25     122.756  17.147 238.945  1.00 51.75           O
ANISOU  162  OE1 GLU A  25     6800   6303   6559    656   -237   -115       O
ATOM    163  OE2 GLU A  25     120.732  17.869 239.493  1.00 37.34           O
ANISOU  163  OE2 GLU A  25     4651   4816   4722    679   -268   -102       O
ATOM    164  N   LYS A  26     120.937  17.055 233.801  1.00 31.34           N
ANISOU  164  N   LYS A  26     4301   3692   3916    928   -193     21       N
ATOM    165  CA  LYS A  26     121.075  15.842 232.987  1.00 31.94           C
ANISOU  165  CA  LYS A  26     4457   3608   4071    787   -167     57       C
ATOM    166  C   LYS A  26     121.866  14.754 233.737  1.00 30.34           C
ANISOU  166  C   LYS A  26     4307   3269   3951    576   -154     41       C
ATOM    167  O   LYS A  26     122.681  15.064 234.624  1.00 33.25           O
ANISOU  167  O   LYS A  26     4743   3597   4292    572   -154      3       O
ATOM    168  CB  LYS A  26     121.791  16.210 231.669  1.00 39.00           C
ANISOU  168  CB  LYS A  26     5596   4355   4868    941   -133     76       C
ATOM    169  CG  LYS A  26     120.803  16.815 230.652  1.00 43.83           C
ANISOU  169  CG  LYS A  26     6116   5122   5416   1106   -148    102       C
ATOM    170  CD  LYS A  26     121.451  17.464 229.393  1.00 53.84           C
ANISOU  170  CD  LYS A  26     7633   6278   6543   1339   -121    123       C
ATOM    171  CE  LYS A  26     120.696  17.017 228.128  1.00 58.39           C
ANISOU  171  CE  LYS A  26     8171   6883   7132   1337   -116    168       C
ATOM    172  NZ  LYS A  26     120.855  17.870 226.855  1.00 62.40           N
ANISOU  172  NZ  LYS A  26     8843   7390   7476   1624   -106    193       N
ATOM    173  N  AASN A  27     121.598  13.491 233.369  0.51 29.10           N
ANISOU  173  N  AASN A  27     4104   3068   3883    408   -143     65       N
ATOM    174  N  BASN A  27     121.635  13.479 233.389  0.49 29.08           N
ANISOU  174  N  BASN A  27     4105   3062   3881    405   -143     64       N
ATOM    175  CA AASN A  27     122.363  12.330 233.811  0.51 31.24           C
ANISOU  175  CA AASN A  27     4413   3245   4211    209   -126     44       C
ATOM    176  CA BASN A  27     122.522  12.409 233.853  0.49 31.69           C
ANISOU  176  CA BASN A  27     4494   3289   4259    213   -124     39       C
ATOM    177  C  AASN A  27     122.479  12.293 235.342  0.51 31.36           C
ANISOU  177  C  AASN A  27     4321   3343   4252    147   -158      9       C
ATOM    178  C  BASN A  27     122.507  12.274 235.387  0.49 31.34           C
ANISOU  178  C  BASN A  27     4317   3339   4250    143   -158      7       C
ATOM    179  O  AASN A  27     123.568  12.289 235.931  0.51 33.97           O
ANISOU  179  O  AASN A  27     4757   3599   4552     90   -145    -34       O
ATOM    180  O  BASN A  27     123.556  12.174 236.036  0.49 33.67           O
ANISOU  180  O  BASN A  27     4703   3569   4522     71   -148    -36       O
ATOM    181  CB AASN A  27     123.736  12.315 233.124  0.51 34.94           C
ANISOU  181  CB AASN A  27     5158   3509   4609    181    -72     25       C
ATOM    182  CB BASN A  27     123.955  12.668 233.338  0.49 33.67           C
ANISOU  182  CB BASN A  27     5033   3339   4423    219    -73     14       C
ATOM    183  CG AASN A  27     123.614  12.129 231.620  0.51 35.82           C
ANISOU  183  CG AASN A  27     5386   3530   4695    215    -36     65       C
ATOM    184  CG BASN A  27     124.824  11.423 233.329  0.49 35.95           C
ANISOU  184  CG BASN A  27     5394   3528   4738    -22    -35    -16       C
ATOM    185  OD1AASN A  27     122.746  11.383 231.135  0.51 35.10           O
ANISOU  185  OD1AASN A  27     5154   3510   4673    153    -44     97       O
ATOM    186  OD1BASN A  27     124.389  10.364 232.904  0.49 37.93           O
ANISOU  186  OD1BASN A  27     5542   3818   5051   -144    -30      1       O
ATOM    187  ND2AASN A  27     124.461  12.810 230.874  0.51 42.86           N
ANISOU  187  ND2AASN A  27     6550   4258   5476    324      7     66       N
ATOM    188  ND2BASN A  27     126.080  11.562 233.770  0.49 40.58           N
ANISOU  188  ND2BASN A  27     6162   3996   5259    -95     -3    -69       N
ATOM    189  N   VAL A  28     121.315  12.297 235.986  1.00 28.88           N
ANISOU  189  N   VAL A  28     3809   3181   3981    157   -194     26       N
ATOM    190  CA  VAL A  28     121.208  12.103 237.438  1.00 26.97           C
ANISOU  190  CA  VAL A  28     3457   3025   3764     95   -223      6       C
ATOM    191  C   VAL A  28     121.202  10.601 237.725  1.00 28.16           C
ANISOU  191  C   VAL A  28     3536   3180   3981    -59   -227      8       C
ATOM    192  O   VAL A  28     120.321   9.882 237.248  1.00 26.56           O
ANISOU  192  O   VAL A  28     3255   3011   3825    -86   -228     43       O
ATOM    193  CB  VAL A  28     119.925  12.750 237.998  1.00 25.83           C
ANISOU  193  CB  VAL A  28     3167   3034   3615    157   -247     23       C
ATOM    194  CG1 VAL A  28     119.877  12.543 239.538  1.00 23.41           C
ANISOU  194  CG1 VAL A  28     2781   2795   3318     96   -272      7       C
ATOM    195  CG2 VAL A  28     119.837  14.233 237.620  1.00 28.55           C
ANISOU  195  CG2 VAL A  28     3538   3439   3872    321   -245     11       C
ATOM    196  N   THR A  29     122.128  10.124 238.575  1.00 28.02           N
ANISOU  196  N   THR A  29     3534   3156   3957   -149   -233    -34       N
ATOM    197  CA  THR A  29     122.108   8.691 238.925  1.00 27.70           C
ANISOU  197  CA  THR A  29     3393   3176   3954   -271   -243    -41       C
ATOM    198  C   THR A  29     121.071   8.463 240.012  1.00 28.93           C
ANISOU  198  C   THR A  29     3409   3452   4131   -232   -282    -14       C
ATOM    199  O   THR A  29     121.031   9.222 240.983  1.00 25.59           O
ANISOU  199  O   THR A  29     2976   3066   3681   -183   -301    -23       O
ATOM    200  CB  THR A  29     123.482   8.219 239.415  1.00 32.62           C
ANISOU  200  CB  THR A  29     4069   3787   4540   -396   -234   -107       C
ATOM    201  OG1 THR A  29     124.483   8.403 238.395  1.00 32.22           O
ANISOU  201  OG1 THR A  29     4198   3594   4449   -458   -182   -134       O
ATOM    202  CG2 THR A  29     123.423   6.765 239.852  1.00 28.66           C
ANISOU  202  CG2 THR A  29     3423   3413   4052   -497   -252   -124       C
ATOM    203  N   VAL A  30     120.214   7.435 239.857  1.00 25.09           N
ANISOU  203  N   VAL A  30     2833   3019   3679   -245   -289     18       N
ATOM    204  CA  VAL A  30     119.076   7.274 240.735  1.00 24.68           C
ANISOU  204  CA  VAL A  30     2707   3040   3629   -193   -313     54       C
ATOM    205  C   VAL A  30     118.971   5.834 241.215  1.00 27.87           C
ANISOU  205  C   VAL A  30     3031   3526   4031   -213   -332     54       C
ATOM    206  O   VAL A  30     119.518   4.895 240.608  1.00 26.18           O
ANISOU  206  O   VAL A  30     2787   3336   3823   -273   -323     30       O
ATOM    207  CB  VAL A  30     117.745   7.710 240.113  1.00 21.54           C
ANISOU  207  CB  VAL A  30     2311   2626   3247   -144   -297    101       C
ATOM    208  CG1 VAL A  30     117.754   9.224 239.751  1.00 22.34           C
ANISOU  208  CG1 VAL A  30     2457   2709   3322    -96   -285     93       C
ATOM    209  CG2 VAL A  30     117.512   6.860 238.758  1.00 22.53           C
ANISOU  209  CG2 VAL A  30     2435   2713   3412   -169   -275    119       C
ATOM    210  N   THR A  31     118.267   5.672 242.352  1.00 24.93           N
ANISOU  210  N   THR A  31     2631   3211   3631   -154   -355     78       N
ATOM    211  CA  THR A  31     118.273   4.356 243.006  1.00 26.94           C
ANISOU  211  CA  THR A  31     2815   3570   3853   -126   -381     73       C
ATOM    212  C   THR A  31     117.370   3.348 242.300  1.00 29.68           C
ANISOU  212  C   THR A  31     3142   3922   4212    -83   -369    109       C
ATOM    213  O   THR A  31     117.644   2.134 242.368  1.00 25.75           O
ANISOU  213  O   THR A  31     2565   3534   3684    -64   -385     89       O
ATOM    214  CB  THR A  31     117.810   4.431 244.456  1.00 28.48           C
ANISOU  214  CB  THR A  31     3018   3811   3991    -51   -407     94       C
ATOM    215  OG1 THR A  31     116.460   4.924 244.520  1.00 25.65           O
ANISOU  215  OG1 THR A  31     2739   3378   3630     -8   -385    151       O
ATOM    216  CG2 THR A  31     118.791   5.340 245.286  1.00 27.84           C
ANISOU  216  CG2 THR A  31     2944   3747   3888    -91   -423     51       C
ATOM    217  N   HIS A  32     116.266   3.832 241.720  1.00 23.73           N
ANISOU  217  N   HIS A  32     2454   3078   3486    -62   -342    155       N
ATOM    218  CA  HIS A  32     115.292   2.988 241.014  1.00 23.95           C
ANISOU  218  CA  HIS A  32     2489   3088   3521    -20   -325    189       C
ATOM    219  C   HIS A  32     114.728   3.757 239.834  1.00 25.39           C
ANISOU  219  C   HIS A  32     2718   3179   3749    -64   -290    207       C
ATOM    220  O   HIS A  32     114.490   4.969 239.943  1.00 24.25           O
ANISOU  220  O   HIS A  32     2613   2997   3603    -86   -280    211       O
ATOM    221  CB  HIS A  32     114.129   2.565 241.941  1.00 23.91           C
ANISOU  221  CB  HIS A  32     2551   3077   3456     78   -326    234       C
ATOM    222  CG  HIS A  32     114.609   1.846 243.175  1.00 25.00           C
ANISOU  222  CG  HIS A  32     2651   3321   3527    159   -365    222       C
ATOM    223  ND1 HIS A  32     115.018   2.501 244.333  1.00 25.29           N
ANISOU  223  ND1 HIS A  32     2702   3379   3530    157   -386    212       N
ATOM    224  CD2 HIS A  32     114.835   0.523 243.374  1.00 25.17           C
ANISOU  224  CD2 HIS A  32     2600   3465   3499    250   -390    209       C
ATOM    225  CE1 HIS A  32     115.467   1.596 245.198  1.00 25.37           C
ANISOU  225  CE1 HIS A  32     2655   3513   3472    242   -424    197       C
ATOM    226  NE2 HIS A  32     115.344   0.386 244.659  1.00 25.78           N
ANISOU  226  NE2 HIS A  32     2648   3640   3506    308   -429    193       N
ATOM    227  N   SER A  33     114.469   3.027 238.735  1.00 21.94           N
ANISOU  227  N   SER A  33     2265   2733   3340    -69   -272    215       N
ATOM    228  CA  SER A  33     113.923   3.702 237.547  1.00 21.72           C
ANISOU  228  CA  SER A  33     2274   2634   3345   -102   -241    230       C
ATOM    229  C   SER A  33     113.383   2.632 236.601  1.00 22.26           C
ANISOU  229  C   SER A  33     2329   2699   3428    -88   -223    246       C
ATOM    230  O   SER A  33     113.543   1.426 236.822  1.00 24.70           O
ANISOU  230  O   SER A  33     2591   3073   3719    -49   -234    239       O
ATOM    231  CB  SER A  33     114.995   4.563 236.836  1.00 25.34           C
ANISOU  231  CB  SER A  33     2737   3064   3826   -153   -237    203       C
ATOM    232  OG  SER A  33     116.086   3.782 236.363  1.00 26.23           O
ANISOU  232  OG  SER A  33     2822   3194   3951   -203   -234    173       O
ATOM    233  N   VAL A  34     112.705   3.088 235.550  1.00 23.81           N
ANISOU  233  N   VAL A  34     2559   2843   3644   -109   -196    262       N
ATOM    234  CA  VAL A  34     112.101   2.118 234.624  1.00 22.96           C
ANISOU  234  CA  VAL A  34     2448   2729   3547    -95   -175    276       C
ATOM    235  C   VAL A  34     112.224   2.665 233.201  1.00 27.46           C
ANISOU  235  C   VAL A  34     3024   3263   4148   -141   -153    276       C
ATOM    236  O   VAL A  34     112.080   3.866 232.959  1.00 25.44           O
ANISOU  236  O   VAL A  34     2794   2987   3885   -154   -149    277       O
ATOM    237  CB  VAL A  34     110.645   1.838 235.017  1.00 27.24           C
ANISOU  237  CB  VAL A  34     3063   3236   4051    -49   -158    305       C
ATOM    238  CG1 VAL A  34     109.741   3.098 234.914  1.00 24.45           C
ANISOU  238  CG1 VAL A  34     2771   2841   3679   -106   -135    312       C
ATOM    239  CG2 VAL A  34     110.077   0.688 234.236  1.00 39.42           C
ANISOU  239  CG2 VAL A  34     4610   4777   5592     -9   -139    316       C
ATOM    240  N   ASN A  35     112.610   1.792 232.288  1.00 25.82           N
ANISOU  240  N   ASN A  35     2785   3067   3958   -159   -140    271       N
ATOM    241  CA  ASN A  35     112.685   2.162 230.875  1.00 24.45           C
ANISOU  241  CA  ASN A  35     2636   2851   3800   -192   -115    277       C
ATOM    242  C   ASN A  35     111.271   2.117 230.263  1.00 23.60           C
ANISOU  242  C   ASN A  35     2552   2728   3688   -169    -96    301       C
ATOM    243  O   ASN A  35     110.532   1.157 230.504  1.00 23.05           O
ANISOU  243  O   ASN A  35     2480   2670   3609   -138    -89    309       O
ATOM    244  CB  ASN A  35     113.606   1.183 230.160  1.00 24.07           C
ANISOU  244  CB  ASN A  35     2559   2827   3761   -245    -99    259       C
ATOM    245  CG  ASN A  35     113.587   1.406 228.650  1.00 29.37           C
ANISOU  245  CG  ASN A  35     3277   3446   4438   -272    -67    274       C
ATOM    246  OD1 ASN A  35     113.536   2.551 228.192  1.00 26.40           O
ANISOU  246  OD1 ASN A  35     2962   3017   4053   -249    -65    287       O
ATOM    247  ND2 ASN A  35     113.518   0.296 227.867  1.00 32.07           N
ANISOU  247  ND2 ASN A  35     3583   3819   4781   -302    -42    271       N
ATOM    248  N   LEU A  36     110.864   3.197 229.566  1.00 23.27           N
ANISOU  248  N   LEU A  36     2537   2671   3635   -176    -87    308       N
ATOM    249  CA  LEU A  36     109.536   3.283 228.944  1.00 21.23           C
ANISOU  249  CA  LEU A  36     2296   2415   3356   -181    -65    318       C
ATOM    250  C   LEU A  36     109.642   3.074 227.419  1.00 21.01           C
ANISOU  250  C   LEU A  36     2268   2377   3338   -185    -46    326       C
ATOM    251  O   LEU A  36     108.607   3.087 226.764  1.00 23.99           O
ANISOU  251  O   LEU A  36     2654   2765   3695   -195    -27    330       O
ATOM    252  CB  LEU A  36     108.886   4.665 229.136  1.00 23.21           C
ANISOU  252  CB  LEU A  36     2550   2709   3561   -197    -66    306       C
ATOM    253  CG  LEU A  36     108.634   5.091 230.641  1.00 30.12           C
ANISOU  253  CG  LEU A  36     3438   3599   4408   -213    -76    297       C
ATOM    254  CD1 LEU A  36     107.787   6.380 230.576  1.00 31.50           C
ANISOU  254  CD1 LEU A  36     3597   3856   4515   -259    -64    273       C
ATOM    255  CD2 LEU A  36     107.941   4.042 231.382  1.00 31.50           C
ANISOU  255  CD2 LEU A  36     3667   3724   4577   -215    -63    309       C
ATOM    256  N   LEU A  37     110.845   2.953 226.878  1.00 21.79           N
ANISOU  256  N   LEU A  37     2373   2454   3453   -189    -45    326       N
ATOM    257  CA  LEU A  37     111.047   2.971 225.418  1.00 22.94           C
ANISOU  257  CA  LEU A  37     2549   2577   3589   -191    -22    339       C
ATOM    258  C   LEU A  37     111.538   1.596 224.973  1.00 26.60           C
ANISOU  258  C   LEU A  37     2998   3032   4075   -239      1    337       C
ATOM    259  O   LEU A  37     112.701   1.214 225.190  1.00 23.63           O
ANISOU  259  O   LEU A  37     2629   2647   3703   -287      6    321       O
ATOM    260  CB  LEU A  37     112.031   4.058 225.029  1.00 24.42           C
ANISOU  260  CB  LEU A  37     2802   2731   3745   -158    -26    341       C
ATOM    261  CG  LEU A  37     112.334   4.172 223.517  1.00 24.52           C
ANISOU  261  CG  LEU A  37     2887   2703   3725   -139      1    361       C
ATOM    262  CD1 LEU A  37     111.021   4.612 222.820  1.00 24.14           C
ANISOU  262  CD1 LEU A  37     2798   2726   3648    -95     -2    369       C
ATOM    263  CD2 LEU A  37     113.479   5.168 223.363  1.00 27.77           C
ANISOU  263  CD2 LEU A  37     3410   3053   4087    -83      1    364       C
ATOM    264  N   GLU A  38     110.678   0.867 224.254  1.00 25.55           N
ANISOU  264  N   GLU A  38     2847   2917   3945   -238     21    345       N
ATOM    265  CA  GLU A  38     111.083  -0.451 223.788  1.00 25.72           C
ANISOU  265  CA  GLU A  38     2833   2964   3973   -278     45    336       C
ATOM    266  C   GLU A  38     111.961  -0.353 222.531  1.00 26.11           C
ANISOU  266  C   GLU A  38     2942   2974   4006   -334     78    344       C
ATOM    267  O   GLU A  38     111.562   0.248 221.510  1.00 24.48           O
ANISOU  267  O   GLU A  38     2789   2732   3779   -306     89    367       O
ATOM    268  CB  GLU A  38     109.850  -1.290 223.460  1.00 26.03           C
ANISOU  268  CB  GLU A  38     2847   3034   4010   -243     59    340       C
ATOM    269  CG  GLU A  38     110.267  -2.716 223.055  1.00 26.86           C
ANISOU  269  CG  GLU A  38     2889   3207   4107   -268     83    322       C
ATOM    270  CD  GLU A  38     111.002  -3.432 224.192  1.00 30.75           C
ANISOU  270  CD  GLU A  38     3307   3784   4592   -267     65    291       C
ATOM    271  OE1 GLU A  38     110.375  -3.776 225.235  1.00 28.97           O
ANISOU  271  OE1 GLU A  38     3063   3589   4357   -181     41    289       O
ATOM    272  OE2 GLU A  38     112.215  -3.601 224.026  1.00 30.31           O
ANISOU  272  OE2 GLU A  38     3228   3762   4527   -359     77    268       O
ATOM    273  N   ASP A  39     113.147  -0.962 222.596  1.00 23.45           N
ANISOU  273  N   ASP A  39     2603   2649   3658   -420     97    320       N
ATOM    274  CA  ASP A  39     114.054  -0.942 221.452  1.00 26.81           C
ANISOU  274  CA  ASP A  39     3124   3014   4047   -501    143    325       C
ATOM    275  C   ASP A  39     114.419  -2.340 221.002  1.00 30.62           C
ANISOU  275  C   ASP A  39     3542   3582   4512   -608    184    296       C
ATOM    276  O   ASP A  39     115.310  -2.504 220.144  1.00 31.46           O
ANISOU  276  O   ASP A  39     3735   3646   4573   -721    235    290       O
ATOM    277  CB  ASP A  39     115.318  -0.142 221.783  1.00 34.91           C
ANISOU  277  CB  ASP A  39     4265   3955   5045   -546    149    316       C
ATOM    278  CG  ASP A  39     116.151  -0.812 222.916  1.00 39.24           C
ANISOU  278  CG  ASP A  39     4739   4577   5594   -640    143    264       C
ATOM    279  OD1 ASP A  39     115.680  -1.738 223.590  1.00 38.34           O
ANISOU  279  OD1 ASP A  39     4478   4590   5501   -629    122    242       O
ATOM    280  OD2 ASP A  39     117.303  -0.420 223.103  1.00 44.50           O
ANISOU  280  OD2 ASP A  39     5505   5177   6224   -719    162    244       O
ATOM    281  N  ASER A  40     113.778  -3.366 221.546  0.44 30.00           N
ANISOU  281  N  ASER A  40     3322   3628   4448   -574    168    274       N
ATOM    282  N  BSER A  40     113.749  -3.359 221.519  0.56 29.85           N
ANISOU  282  N  BSER A  40     3305   3608   4430   -572    168    275       N
ATOM    283  CA ASER A  40     114.102  -4.748 221.205  0.44 31.78           C
ANISOU  283  CA ASER A  40     3449   3990   4638   -657    203    234       C
ATOM    284  CA BSER A  40     114.095  -4.744 221.217  0.56 31.80           C
ANISOU  284  CA BSER A  40     3451   3992   4641   -655    202    234       C
ATOM    285  C  ASER A  40     112.954  -5.350 220.403  0.44 29.13           C
ANISOU  285  C  ASER A  40     3076   3687   4306   -583    215    252       C
ATOM    286  C  BSER A  40     112.955  -5.397 220.441  0.56 29.14           C
ANISOU  286  C  BSER A  40     3071   3694   4306   -582    214    251       C
ATOM    287  O  ASER A  40     111.787  -5.133 220.727  0.44 27.11           O
ANISOU  287  O  ASER A  40     2818   3405   4079   -457    184    276       O
ATOM    288  O  BSER A  40     111.795  -5.284 220.843  0.56 26.24           O
ANISOU  288  O  BSER A  40     2692   3314   3966   -453    182    270       O
ATOM    289  CB ASER A  40     114.333  -5.589 222.464  0.44 35.88           C
ANISOU  289  CB ASER A  40     3824   4670   5141   -642    174    185       C
ATOM    290  CB BSER A  40     114.329  -5.529 222.502  0.56 36.12           C
ANISOU  290  CB BSER A  40     3857   4693   5173   -639    172    186       C
ATOM    291  OG ASER A  40     115.375  -5.033 223.249  0.44 36.95           O
ANISOU  291  OG ASER A  40     3990   4781   5269   -717    162    162       O
ATOM    292  OG BSER A  40     114.656  -6.851 222.176  0.56 38.16           O
ANISOU  292  OG BSER A  40     3992   5131   5375   -709    204    137       O
ATOM    293  N   HIS A  41     113.291  -6.114 219.365  1.00 29.80           N
ANISOU  293  N   HIS A  41     3143   3828   4350   -677    266    237       N
ATOM    294  CA  HIS A  41     112.304  -6.896 218.608  1.00 27.76           C
ANISOU  294  CA  HIS A  41     2834   3630   4084   -614    283    243       C
ATOM    295  C   HIS A  41     112.991  -8.228 218.307  1.00 30.01           C
ANISOU  295  C   HIS A  41     2997   4102   4305   -723    327    185       C
ATOM    296  O   HIS A  41     114.212  -8.360 218.516  1.00 32.65           O
ANISOU  296  O   HIS A  41     3316   4491   4599   -875    351    145       O
ATOM    297  CB  HIS A  41     111.854  -6.189 217.343  1.00 27.46           C
ANISOU  297  CB  HIS A  41     2919   3462   4053   -611    306    291       C
ATOM    298  CG  HIS A  41     112.971  -5.948 216.372  1.00 28.40           C
ANISOU  298  CG  HIS A  41     3145   3517   4128   -757    359    298       C
ATOM    299  ND1 HIS A  41     113.503  -6.952 215.590  1.00 30.47           N
ANISOU  299  ND1 HIS A  41     3373   3870   4333   -887    420    268       N
ATOM    300  CD2 HIS A  41     113.718  -4.838 216.128  1.00 28.42           C
ANISOU  300  CD2 HIS A  41     3309   3372   4117   -794    367    327       C
ATOM    301  CE1 HIS A  41     114.495  -6.456 214.863  1.00 33.71           C
ANISOU  301  CE1 HIS A  41     3943   4169   4697  -1015    469    283       C
ATOM    302  NE2 HIS A  41     114.670  -5.185 215.206  1.00 31.56           N
ANISOU  302  NE2 HIS A  41     3798   3745   4447   -948    437    319       N
ATOM    303  N   ASN A  42     112.215  -9.253 217.914  1.00 26.84           N
ANISOU  303  N   ASN A  42     2501   3821   3878   -649    340    170       N
ATOM    304  CA  ASN A  42     112.794 -10.593 217.831  1.00 26.88           C
ANISOU  304  CA  ASN A  42     2343   4068   3802   -726    374    101       C
ATOM    305  C   ASN A  42     113.372 -10.906 216.442  1.00 28.24           C
ANISOU  305  C   ASN A  42     2548   4258   3925   -908    450     91       C
ATOM    306  O   ASN A  42     113.873 -12.016 216.243  1.00 28.96           O
ANISOU  306  O   ASN A  42     2496   4575   3935  -1006    490     25       O
ATOM    307  CB  ASN A  42     111.746 -11.652 218.248  1.00 28.56           C
ANISOU  307  CB  ASN A  42     2427   4438   3986   -525    350     79       C
ATOM    308  CG  ASN A  42     110.613 -11.826 217.214  1.00 29.63           C
ANISOU  308  CG  ASN A  42     2622   4504   4131   -440    372    112       C
ATOM    309  OD1 ASN A  42     110.627 -11.176 216.181  1.00 27.81           O
ANISOU  309  OD1 ASN A  42     2507   4132   3929   -532    401    150       O
ATOM    310  ND2 ASN A  42     109.590 -12.665 217.548  1.00 32.72           N
ANISOU  310  ND2 ASN A  42     2956   4987   4489   -242    356     98       N
ATOM    311  N   GLY A  43     113.307  -9.955 215.504  1.00 27.77           N
ANISOU  311  N   GLY A  43     2671   3984   3897   -949    471    151       N
ATOM    312  CA  GLY A  43     113.883 -10.110 214.157  1.00 29.00           C
ANISOU  312  CA  GLY A  43     2911   4112   3995  -1118    548    155       C
ATOM    313  C   GLY A  43     113.171 -11.108 213.278  1.00 33.88           C
ANISOU  313  C   GLY A  43     3437   4859   4578  -1086    581    141       C
ATOM    314  O   GLY A  43     113.732 -11.550 212.256  1.00 37.44           O
ANISOU  314  O   GLY A  43     3915   5352   4958  -1251    654    126       O
ATOM    315  N   LYS A  44     111.899 -11.415 213.586  1.00 30.91           N
ANISOU  315  N   LYS A  44     2984   4521   4238   -879    535    150       N
ATOM    316  CA  LYS A  44     111.143 -12.447 212.865  1.00 30.39           C
ANISOU  316  CA  LYS A  44     2828   4589   4132   -816    563    129       C
ATOM    317  C   LYS A  44     109.792 -11.907 212.410  1.00 28.21           C
ANISOU  317  C   LYS A  44     2655   4157   3909   -660    538    185       C
ATOM    318  O   LYS A  44     109.215 -11.004 213.031  1.00 28.39           O
ANISOU  318  O   LYS A  44     2757   4036   3993   -558    486    221       O
ATOM    319  CB  LYS A  44     110.884 -13.688 213.772  1.00 33.13           C
ANISOU  319  CB  LYS A  44     2967   5192   4429   -695    541     62       C
ATOM    320  CG  LYS A  44     112.123 -14.272 214.458  1.00 33.08           C
ANISOU  320  CG  LYS A  44     2813   5402   4355   -831    554    -11       C
ATOM    321  CD  LYS A  44     111.704 -15.217 215.590  1.00 34.72           C
ANISOU  321  CD  LYS A  44     2837   5841   4516   -631    507    -63       C
ATOM    322  CE  LYS A  44     112.956 -15.733 216.301  1.00 39.64           C
ANISOU  322  CE  LYS A  44     3292   6712   5058   -774    514   -145       C
ATOM    323  NZ  LYS A  44     112.735 -16.619 217.523  1.00 37.76           N
ANISOU  323  NZ  LYS A  44     2860   6739   4749   -567    461   -202       N
ATOM    324  N   LEU A  45     109.271 -12.478 211.318  1.00 27.11           N
ANISOU  324  N   LEU A  45     2507   4062   3732   -656    579    184       N
ATOM    325  CA  LEU A  45     107.848 -12.342 210.991  1.00 26.01           C
ANISOU  325  CA  LEU A  45     2424   3841   3618   -500    559    210       C
ATOM    326  C   LEU A  45     107.126 -13.425 211.771  1.00 32.45           C
ANISOU  326  C   LEU A  45     3125   4801   4402   -332    542    164       C
ATOM    327  O   LEU A  45     107.539 -14.579 211.720  1.00 33.07           O
ANISOU  327  O   LEU A  45     3058   5097   4410   -342    571    109       O
ATOM    328  CB  LEU A  45     107.591 -12.602 209.487  1.00 26.39           C
ANISOU  328  CB  LEU A  45     2510   3891   3625   -557    613    223       C
ATOM    329  CG  LEU A  45     108.224 -11.499 208.624  1.00 28.48           C
ANISOU  329  CG  LEU A  45     2926   3998   3896   -683    632    278       C
ATOM    330  CD1 LEU A  45     108.010 -11.874 207.095  1.00 29.37           C
ANISOU  330  CD1 LEU A  45     3078   4130   3951   -739    691    290       C
ATOM    331  CD2 LEU A  45     107.739 -10.133 208.885  1.00 25.68           C
ANISOU  331  CD2 LEU A  45     2691   3467   3599   -607    579    327       C
ATOM    332  N   CYS A  46     106.033 -13.083 212.439  1.00 25.83           N
ANISOU  332  N   CYS A  46     2362   3854   3596   -175    501    181       N
ATOM    333  CA  CYS A  46     105.304 -14.042 213.253  1.00 26.47           C
ANISOU  333  CA  CYS A  46     2394   4033   3631     19    487    144       C
ATOM    334  C   CYS A  46     103.833 -14.077 212.857  1.00 27.28           C
ANISOU  334  C   CYS A  46     2621   4021   3721    141    496    156       C
ATOM    335  O   CYS A  46     103.338 -13.213 212.120  1.00 30.50           O
ANISOU  335  O   CYS A  46     3140   4281   4166     69    503    189       O
ATOM    336  CB  CYS A  46     105.406 -13.654 214.801  1.00 26.14           C
ANISOU  336  CB  CYS A  46     2369   3950   3615    101    432    149       C
ATOM    337  SG  CYS A  46     107.105 -13.745 215.340  1.00 31.02           S
ANISOU  337  SG  CYS A  46     2834   4725   4228    -43    424    120       S
ATOM    338  N   ARG A  47     103.135 -15.105 213.371  1.00 27.67           N
ANISOU  338  N   ARG A  47     2660   4154   3700    338    499    121       N
ATOM    339  CA  ARG A  47     101.676 -15.129 213.330  1.00 27.77           C
ANISOU  339  CA  ARG A  47     2842   4023   3685    469    510    126       C
ATOM    340  C   ARG A  47     101.123 -14.033 214.233  1.00 31.88           C
ANISOU  340  C   ARG A  47     3524   4335   4253    466    477    160       C
ATOM    341  O   ARG A  47     101.773 -13.574 215.181  1.00 29.60           O
ANISOU  341  O   ARG A  47     3203   4042   4001    443    440    173       O
ATOM    342  CB  ARG A  47     101.130 -16.474 213.798  1.00 31.21           C
ANISOU  342  CB  ARG A  47     3264   4582   4013    713    522     83       C
ATOM    343  CG  ARG A  47     101.665 -17.741 213.040  1.00 34.50           C
ANISOU  343  CG  ARG A  47     3483   5275   4352    746    556     33       C
ATOM    344  CD  ARG A  47     101.225 -18.972 213.788  1.00 39.28           C
ANISOU  344  CD  ARG A  47     4063   6028   4833   1034    554    -11       C
ATOM    345  NE  ARG A  47     101.579 -20.209 213.078  1.00 45.22           N
ANISOU  345  NE  ARG A  47     4619   7075   5489   1090    589    -71       N
ATOM    346  CZ  ARG A  47     100.829 -20.847 212.190  1.00 48.70           C
ANISOU  346  CZ  ARG A  47     5098   7538   5867   1175    632    -93       C
ATOM    347  NH1 ARG A  47      99.645 -20.391 211.821  1.00 47.50           N
ANISOU  347  NH1 ARG A  47     5185   7126   5738   1204    650    -64       N
ATOM    348  NH2 ARG A  47     101.286 -21.980 211.669  1.00 49.15           N
ANISOU  348  NH2 ARG A  47     4942   7907   5824   1221    662   -154       N
ATOM    349  N   LEU A  48      99.913 -13.596 213.943  1.00 35.12           N
ANISOU  349  N   LEU A  48     4110   4582   4654    470    496    167       N
ATOM    350  CA  LEU A  48      99.286 -12.598 214.809  1.00 39.88           C
ANISOU  350  CA  LEU A  48     4871   5005   5277    445    476    187       C
ATOM    351  C   LEU A  48      98.027 -13.224 215.374  1.00 41.28           C
ANISOU  351  C   LEU A  48     5244   5079   5361    612    505    166       C
ATOM    352  O   LEU A  48      97.164 -13.678 214.613  1.00 39.46           O
ANISOU  352  O   LEU A  48     5103   4814   5076    647    547    144       O
ATOM    353  CB  LEU A  48      98.996 -11.329 214.021  1.00 41.22           C
ANISOU  353  CB  LEU A  48     5087   5081   5494    264    478    205       C
ATOM    354  CG  LEU A  48      98.583 -10.056 214.721  1.00 44.05           C
ANISOU  354  CG  LEU A  48     5549   5312   5875    177    457    218       C
ATOM    355  CD1 LEU A  48      99.738  -9.337 215.218  1.00 38.47           C
ANISOU  355  CD1 LEU A  48     4736   4645   5237    114    413    245       C
ATOM    356  CD2 LEU A  48      97.851  -9.215 213.684  1.00 49.46           C
ANISOU  356  CD2 LEU A  48     6288   5955   6550     47    475    211       C
ATOM    357  N   LYS A  49      97.960 -13.341 216.699  1.00 50.23           N
ANISOU  357  N   LYS A  49     6457   6165   6462    729    487    173       N
ATOM    358  CA  LYS A  49      96.781 -13.949 217.302  1.00 57.37           C
ANISOU  358  CA  LYS A  49     7601   6943   7256    908    521    158       C
ATOM    359  C   LYS A  49      96.554 -15.337 216.701  1.00 51.80           C
ANISOU  359  C   LYS A  49     6864   6354   6462   1099    552    126       C
ATOM    360  O   LYS A  49      95.429 -15.752 216.498  1.00 59.14           O
ANISOU  360  O   LYS A  49     8005   7164   7303   1193    599    107       O
ATOM    361  CB  LYS A  49      95.550 -13.009 217.126  1.00 66.44           C
ANISOU  361  CB  LYS A  49     8990   7866   8387    760    560    155       C
ATOM    362  CG  LYS A  49      94.079 -13.546 217.282  1.00 75.56           C
ANISOU  362  CG  LYS A  49    10462   8837   9408    871    626    129       C
ATOM    363  CD  LYS A  49      93.154 -13.097 216.133  1.00 79.14           C
ANISOU  363  CD  LYS A  49    11010   9210   9849    698    673     99       C
ATOM    364  CE  LYS A  49      92.873 -11.588 216.211  1.00 83.79           C
ANISOU  364  CE  LYS A  49    11639   9717  10482    429    669    100       C
ATOM    365  NZ  LYS A  49      91.993 -11.065 215.099  1.00 86.34           N
ANISOU  365  NZ  LYS A  49    12024  10005  10777    244    709     61       N
ATOM    366  N   GLY A  50      97.628 -16.062 216.342  1.00 46.51           N
ANISOU  366  N   GLY A  50     5931   5933   5806   1141    531    112       N
ATOM    367  CA  GLY A  50      97.508 -17.413 215.788  1.00 39.32           C
ANISOU  367  CA  GLY A  50     4949   5191   4800   1325    559     72       C
ATOM    368  C   GLY A  50      97.553 -17.535 214.271  1.00 41.85           C
ANISOU  368  C   GLY A  50     5167   5586   5150   1192    591     55       C
ATOM    369  O   GLY A  50      97.798 -18.641 213.755  1.00 42.76           O
ANISOU  369  O   GLY A  50     5143   5908   5195   1307    610     18       O
ATOM    370  N   ILE A  51      97.319 -16.460 213.522  1.00 42.60           N
ANISOU  370  N   ILE A  51     5318   5541   5327    965    599     78       N
ATOM    371  CA  ILE A  51      97.087 -16.566 212.073  1.00 40.43           C
ANISOU  371  CA  ILE A  51     5006   5301   5056    866    635     65       C
ATOM    372  C   ILE A  51      98.333 -16.075 211.339  1.00 35.13           C
ANISOU  372  C   ILE A  51     4124   4751   4473    663    618     86       C
ATOM    373  O   ILE A  51      98.854 -14.995 211.646  1.00 34.93           O
ANISOU  373  O   ILE A  51     4088   4654   4528    522    584    120       O
ATOM    374  CB  ILE A  51      95.829 -15.775 211.656  1.00 42.34           C
ANISOU  374  CB  ILE A  51     5476   5320   5293    772    663     66       C
ATOM    375  CG1 ILE A  51      94.584 -16.404 212.292  1.00 52.92           C
ANISOU  375  CG1 ILE A  51     7070   6519   6516    967    700     39       C
ATOM    376  CG2 ILE A  51      95.664 -15.724 210.161  1.00 40.13           C
ANISOU  376  CG2 ILE A  51     5144   5083   5020    655    692     57       C
ATOM    377  CD1 ILE A  51      93.331 -15.534 212.135  1.00 55.58           C
ANISOU  377  CD1 ILE A  51     7662   6624   6831    832    734     30       C
ATOM    378  N   ALA A  52      98.846 -16.901 210.431  1.00 34.44           N
ANISOU  378  N   ALA A  52     3882   4850   4354    657    645     62       N
ATOM    379  CA  ALA A  52     100.057 -16.572 209.685  1.00 32.81           C
ANISOU  379  CA  ALA A  52     3515   4750   4203    460    645     80       C
ATOM    380  C   ALA A  52      99.805 -15.488 208.642  1.00 33.27           C
ANISOU  380  C   ALA A  52     3658   4668   4314    289    652    116       C
ATOM    381  O   ALA A  52      98.706 -15.392 208.084  1.00 35.78           O
ANISOU  381  O   ALA A  52     4098   4892   4604    314    674    109       O
ATOM    382  CB  ALA A  52     100.596 -17.817 208.995  1.00 34.45           C
ANISOU  382  CB  ALA A  52     3546   5205   4336    485    684     36       C
ATOM    383  N   PRO A  53     100.812 -14.671 208.330  1.00 30.53           N
ANISOU  383  N   PRO A  53     3257   4317   4028    122    638    152       N
ATOM    384  CA  PRO A  53     100.642 -13.669 207.282  1.00 30.38           C
ANISOU  384  CA  PRO A  53     3311   4198   4033     -3    643    188       C
ATOM    385  C   PRO A  53     100.709 -14.324 205.911  1.00 30.47           C
ANISOU  385  C   PRO A  53     3277   4306   3993    -47    693    178       C
ATOM    386  O   PRO A  53     101.182 -15.461 205.755  1.00 31.03           O
ANISOU  386  O   PRO A  53     3232   4541   4017    -23    727    145       O
ATOM    387  CB  PRO A  53     101.845 -12.746 207.481  1.00 30.71           C
ANISOU  387  CB  PRO A  53     3325   4213   4132   -126    616    228       C
ATOM    388  CG  PRO A  53     102.907 -13.694 207.968  1.00 31.11           C
ANISOU  388  CG  PRO A  53     3238   4417   4165   -133    629    202       C
ATOM    389  CD  PRO A  53     102.173 -14.623 208.907  1.00 32.35           C
ANISOU  389  CD  PRO A  53     3371   4633   4287     48    620    159       C
ATOM    390  N   SER A  79      93.001 -17.252 204.257  1.00 34.53           N
ANISOU  390  N   SER A  79     4530   4498   4093    523    889    -62       N
ATOM    391  CA  SER A  79      92.974 -16.259 205.332  1.00 34.66           C
ANISOU  391  CA  SER A  79     4627   4380   4162    460    850    -38       C
ATOM    392  C   SER A  79      94.400 -15.914 205.720  1.00 36.71           C
ANISOU  392  C   SER A  79     4692   4742   4513    407    801     11       C
ATOM    393  O   SER A  79      95.333 -16.708 205.506  1.00 34.19           O
ANISOU  393  O   SER A  79     4202   4591   4196    457    805     14       O
ATOM    394  CB  SER A  79      92.234 -16.764 206.583  1.00 41.33           C
ANISOU  394  CB  SER A  79     5666   5097   4941    633    865    -64       C
ATOM    395  OG  SER A  79      92.836 -17.948 207.061  1.00 43.25           O
ANISOU  395  OG  SER A  79     5804   5476   5151    844    863    -70       O
ATOM    396  N   TRP A  80      94.545 -14.728 206.301  1.00 32.54           N
ANISOU  396  N   TRP A  80     4194   4121   4047    296    762     40       N
ATOM    397  CA  TRP A  80      95.858 -14.241 206.662  1.00 33.52           C
ANISOU  397  CA  TRP A  80     4167   4314   4254    232    718     85       C
ATOM    398  C   TRP A  80      95.676 -13.118 207.680  1.00 33.16           C
ANISOU  398  C   TRP A  80     4207   4143   4250    173    680    102       C
ATOM    399  O   TRP A  80      94.613 -12.490 207.748  1.00 34.16           O
ANISOU  399  O   TRP A  80     4482   4154   4342    116    690     80       O
ATOM    400  CB  TRP A  80      96.629 -13.753 205.435  1.00 30.74           C
ANISOU  400  CB  TRP A  80     3702   4044   3934     95    715    117       C
ATOM    401  CG  TRP A  80      95.844 -12.723 204.686  1.00 29.37           C
ANISOU  401  CG  TRP A  80     3615   3800   3744    -11    713    118       C
ATOM    402  CD1 TRP A  80      95.829 -11.376 204.888  1.00 32.91           C
ANISOU  402  CD1 TRP A  80     4089   4194   4222   -108    675    139       C
ATOM    403  CD2 TRP A  80      94.921 -12.970 203.622  1.00 33.43           C
ANISOU  403  CD2 TRP A  80     4190   4320   4191    -25    750     87       C
ATOM    404  NE1 TRP A  80      94.951 -10.770 204.032  1.00 34.44           N
ANISOU  404  NE1 TRP A  80     4341   4383   4363   -182    684    118       N
ATOM    405  CE2 TRP A  80      94.365 -11.730 203.260  1.00 35.36           C
ANISOU  405  CE2 TRP A  80     4488   4524   4422   -139    731     86       C
ATOM    406  CE3 TRP A  80      94.508 -14.111 202.974  1.00 37.11           C
ANISOU  406  CE3 TRP A  80     4664   4840   4597     53    798     54       C
ATOM    407  CZ2 TRP A  80      93.462 -11.599 202.209  1.00 39.59           C
ANISOU  407  CZ2 TRP A  80     5077   5078   4888   -191    756     54       C
ATOM    408  CZ3 TRP A  80      93.587 -13.989 201.945  1.00 40.83           C
ANISOU  408  CZ3 TRP A  80     5206   5301   5005      5    826     25       C
ATOM    409  CH2 TRP A  80      93.076 -12.742 201.584  1.00 38.58           C
ANISOU  409  CH2 TRP A  80     4970   4978   4710   -122    804     25       C
ATOM    410  N   SER A  81      96.742 -12.838 208.424  1.00 31.81           N
ANISOU  410  N   SER A  81     3937   4007   4141    163    641    133       N
ATOM    411  CA  SER A  81      96.689 -11.790 209.439  1.00 33.73           C
ANISOU  411  CA  SER A  81     4242   4150   4423    112    605    149       C
ATOM    412  C   SER A  81      97.263 -10.452 208.970  1.00 36.16           C
ANISOU  412  C   SER A  81     4487   4468   4782    -35    572    183       C
ATOM    413  O   SER A  81      96.982  -9.415 209.604  1.00 30.92           O
ANISOU  413  O   SER A  81     3878   3738   4131    -95    546    186       O
ATOM    414  CB  SER A  81      97.478 -12.234 210.667  1.00 29.99           C
ANISOU  414  CB  SER A  81     3709   3708   3976    207    579    160       C
ATOM    415  OG  SER A  81      98.796 -12.660 210.265  1.00 30.42           O
ANISOU  415  OG  SER A  81     3583   3910   4064    186    571    175       O
ATOM    416  N   TYR A  82      98.090 -10.459 207.927  1.00 28.11           N
ANISOU  416  N   TYR A  82     3365   3536   3779    -83    574    208       N
ATOM    417  CA  TYR A  82      98.604  -9.272 207.268  1.00 27.99           C
ANISOU  417  CA  TYR A  82     3321   3531   3783   -181    549    243       C
ATOM    418  C   TYR A  82      99.285  -9.780 206.006  1.00 27.48           C
ANISOU  418  C   TYR A  82     3195   3545   3701   -205    578    263       C
ATOM    419  O   TYR A  82      99.501 -10.987 205.844  1.00 28.54           O
ANISOU  419  O   TYR A  82     3281   3743   3820   -164    612    246       O
ATOM    420  CB  TYR A  82      99.578  -8.438 208.190  1.00 26.74           C
ANISOU  420  CB  TYR A  82     3128   3350   3683   -204    505    274       C
ATOM    421  CG  TYR A  82     100.801  -9.167 208.799  1.00 26.04           C
ANISOU  421  CG  TYR A  82     2958   3302   3635   -181    504    287       C
ATOM    422  CD1 TYR A  82     102.069  -9.108 208.169  1.00 25.22           C
ANISOU  422  CD1 TYR A  82     2802   3241   3540   -246    512    318       C
ATOM    423  CD2 TYR A  82     100.653 -10.022 209.889  1.00 23.70           C
ANISOU  423  CD2 TYR A  82     2649   3014   3341    -95    503    261       C
ATOM    424  CE1 TYR A  82     103.175  -9.776 208.711  1.00 27.45           C
ANISOU  424  CE1 TYR A  82     3008   3582   3841   -263    519    313       C
ATOM    425  CE2 TYR A  82     101.728 -10.707 210.439  1.00 26.15           C
ANISOU  425  CE2 TYR A  82     2860   3406   3668    -78    500    259       C
ATOM    426  CZ  TYR A  82     102.997 -10.561 209.863  1.00 27.74           C
ANISOU  426  CZ  TYR A  82     2995   3660   3883   -180    508    280       C
ATOM    427  OH  TYR A  82     104.085 -11.272 210.385  1.00 27.25           O
ANISOU  427  OH  TYR A  82     2828   3704   3820   -200    514    263       O
ATOM    428  N   ILE A  83      99.631  -8.866 205.114  1.00 27.22           N
ANISOU  428  N   ILE A  83     3169   3520   3653   -264    567    296       N
ATOM    429  CA  ILE A  83     100.196  -9.239 203.823  1.00 28.78           C
ANISOU  429  CA  ILE A  83     3349   3771   3814   -296    602    321       C
ATOM    430  C   ILE A  83     101.614  -8.701 203.758  1.00 29.28           C
ANISOU  430  C   ILE A  83     3413   3817   3896   -343    593    372       C
ATOM    431  O   ILE A  83     101.837  -7.525 204.071  1.00 28.24           O
ANISOU  431  O   ILE A  83     3317   3640   3775   -337    552    397       O
ATOM    432  CB  ILE A  83      99.345  -8.692 202.663  1.00 29.62           C
ANISOU  432  CB  ILE A  83     3501   3897   3856   -306    605    319       C
ATOM    433  CG1 ILE A  83      97.927  -9.296 202.724  1.00 31.55           C
ANISOU  433  CG1 ILE A  83     3775   4142   4070   -280    626    259       C
ATOM    434  CG2 ILE A  83      99.984  -9.080 201.345  1.00 28.95           C
ANISOU  434  CG2 ILE A  83     3418   3857   3726   -335    645    352       C
ATOM    435  CD1 ILE A  83      96.935  -8.549 201.818  1.00 32.88           C
ANISOU  435  CD1 ILE A  83     3985   4343   4167   -313    621    240       C
ATOM    436  N   SER A 110      93.656  -3.981 202.386  1.00 36.93           N
ANISOU  436  N   SER A 110     4750   4090   5192    141    132    190       N
ATOM    437  CA  SER A 110      94.253  -3.826 203.682  1.00 35.57           C
ANISOU  437  CA  SER A 110     4687   3777   5050    199     92    288       C
ATOM    438  C   SER A 110      93.285  -4.108 204.816  1.00 38.74           C
ANISOU  438  C   SER A 110     5077   4054   5590    277    151    250       C
ATOM    439  O   SER A 110      93.761  -4.361 205.924  1.00 41.92           O
ANISOU  439  O   SER A 110     5559   4352   6017    330    112    326       O
ATOM    440  CB  SER A 110      94.831  -2.415 203.817  1.00 43.58           C
ANISOU  440  CB  SER A 110     5837   4732   5988    217     61    371       C
ATOM    441  OG  SER A 110      95.874  -2.270 202.850  1.00 53.23           O
ANISOU  441  OG  SER A 110     7094   6047   7084    149    -11    421       O
ATOM    442  N   SER A 111      91.953  -4.072 204.586  1.00 35.48           N
ANISOU  442  N   SER A 111     4580   3639   5263    284    232    138       N
ATOM    443  CA  SER A 111      90.980  -4.472 205.603  1.00 33.79           C
ANISOU  443  CA  SER A 111     4354   3296   5189    350    286    100       C
ATOM    444  C   SER A 111      90.320  -5.822 205.305  1.00 37.04           C
ANISOU  444  C   SER A 111     4646   3754   5672    360    315    -11       C
ATOM    445  O   SER A 111      89.233  -6.105 205.813  1.00 36.32           O
ANISOU  445  O   SER A 111     4531   3566   5702    406    369    -81       O
ATOM    446  CB  SER A 111      89.895  -3.413 205.812  1.00 34.64           C
ANISOU  446  CB  SER A 111     4470   3320   5372    355    354     65       C
ATOM    447  OG  SER A 111      89.133  -3.105 204.661  1.00 35.58           O
ANISOU  447  OG  SER A 111     4499   3533   5485    294    378    -47       O
ATOM    448  N   VAL A 112      90.926  -6.656 204.460  1.00 33.73           N
ANISOU  448  N   VAL A 112     4152   3483   5183    322    289    -29       N
ATOM    449  CA  VAL A 112      90.367  -7.966 204.174  1.00 30.98           C
ANISOU  449  CA  VAL A 112     3684   3194   4894    350    331   -131       C
ATOM    450  C   VAL A 112      91.136  -8.980 205.020  1.00 30.90           C
ANISOU  450  C   VAL A 112     3658   3156   4927    399    278    -48       C
ATOM    451  O   VAL A 112      92.365  -9.047 204.949  1.00 33.65           O
ANISOU  451  O   VAL A 112     4027   3563   5197    354    203     56       O
ATOM    452  CB  VAL A 112      90.476  -8.289 202.672  1.00 28.89           C
ANISOU  452  CB  VAL A 112     3330   3127   4521    281    355   -202       C
ATOM    453  CG1 VAL A 112      90.016  -9.781 202.391  1.00 29.84           C
ANISOU  453  CG1 VAL A 112     3319   3327   4692    330    415   -303       C
ATOM    454  CG2 VAL A 112      89.649  -7.248 201.855  1.00 28.09           C
ANISOU  454  CG2 VAL A 112     3249   3047   4376    237    384   -289       C
ATOM    455  N   SER A 113      90.422  -9.820 205.765  1.00 32.75           N
ANISOU  455  N   SER A 113     3852   3303   5288    490    307    -97       N
ATOM    456  CA  SER A 113      91.084 -10.844 206.561  1.00 34.35           C
ANISOU  456  CA  SER A 113     4021   3486   5543    546    245    -23       C
ATOM    457  C   SER A 113      90.995 -12.242 205.952  1.00 36.09           C
ANISOU  457  C   SER A 113     4069   3846   5800    572    282    -97       C
ATOM    458  O   SER A 113      91.783 -13.121 206.320  1.00 34.33           O
ANISOU  458  O   SER A 113     3776   3663   5603    591    219    -24       O
ATOM    459  CB  SER A 113      90.454 -10.860 207.952  1.00 40.01           C
ANISOU  459  CB  SER A 113     4820   4001   6380    649    240     -1       C
ATOM    460  OG  SER A 113      89.032 -10.921 207.869  1.00 44.46           O
ANISOU  460  OG  SER A 113     5360   4495   7040    694    332   -130       O
ATOM    461  N   SER A 114      90.061 -12.467 205.017  1.00 35.23           N
ANISOU  461  N   SER A 114     3884   3814   5687    575    381   -242       N
ATOM    462  CA  SER A 114      89.984 -13.754 204.334  1.00 33.77           C
ANISOU  462  CA  SER A 114     3535   3782   5514    609    440   -317       C
ATOM    463  C   SER A 114      89.100 -13.581 203.115  1.00 34.40           C
ANISOU  463  C   SER A 114     3590   3956   5525    584    539   -469       C
ATOM    464  O   SER A 114      88.345 -12.610 203.009  1.00 32.59           O
ANISOU  464  O   SER A 114     3457   3640   5285    559    551   -530       O
ATOM    465  CB  SER A 114      89.401 -14.845 205.236  1.00 35.42           C
ANISOU  465  CB  SER A 114     3681   3898   5880    752    454   -358       C
ATOM    466  OG  SER A 114      88.039 -14.550 205.555  1.00 35.03           O
ANISOU  466  OG  SER A 114     3705   3693   5912    821    509   -475       O
ATOM    467  N   SER A 261      85.808 -11.173 203.212  1.00 37.64           N
ANISOU  467  N   SER A 261     5787   3545   4971    183    846   -398       N
ATOM    468  CA  SER A 261      85.468 -10.995 204.605  1.00 39.51           C
ANISOU  468  CA  SER A 261     6306   3544   5163    124    813   -282       C
ATOM    469  C   SER A 261      86.346  -9.873 205.116  1.00 39.05           C
ANISOU  469  C   SER A 261     6227   3594   5017    -30    895   -174       C
ATOM    470  O   SER A 261      87.564  -9.892 204.904  1.00 41.56           O
ANISOU  470  O   SER A 261     6378   4095   5319     34    880   -155       O
ATOM    471  CB  SER A 261      85.667 -12.281 205.395  1.00 39.18           C
ANISOU  471  CB  SER A 261     6392   3366   5130    357    647   -242       C
ATOM    472  OG  SER A 261      84.634 -13.220 205.112  1.00 39.45           O
ANISOU  472  OG  SER A 261     6501   3241   5249    498    575   -352       O
ATOM    473  N   ARG A 262      85.724  -8.893 205.781  1.00 38.93           N
ANISOU  473  N   ARG A 262     6377   3464   4950   -241    990   -115       N
ATOM    474  CA  ARG A 262      86.443  -7.754 206.325  1.00 42.03           C
ANISOU  474  CA  ARG A 262     6756   3964   5250   -392   1091    -36       C
ATOM    475  C   ARG A 262      86.893  -8.015 207.757  1.00 45.97           C
ANISOU  475  C   ARG A 262     7500   4340   5628   -355   1027    109       C
ATOM    476  O   ARG A 262      86.137  -8.558 208.577  1.00 44.68           O
ANISOU  476  O   ARG A 262     7611   3932   5435   -335    961    184       O
ATOM    477  CB  ARG A 262      85.537  -6.515 206.321  1.00 48.28           C
ANISOU  477  CB  ARG A 262     7571   4734   6038   -658   1251    -60       C
ATOM    478  CG  ARG A 262      85.069  -6.074 204.944  1.00 44.99           C
ANISOU  478  CG  ARG A 262     6913   4462   5721   -710   1302   -210       C
ATOM    479  CD  ARG A 262      86.224  -5.403 204.159  1.00 41.65           C
ANISOU  479  CD  ARG A 262     6213   4318   5295   -674   1339   -243       C
ATOM    480  NE  ARG A 262      85.775  -5.004 202.821  1.00 37.33           N
ANISOU  480  NE  ARG A 262     5454   3912   4818   -702   1362   -373       N
ATOM    481  CZ  ARG A 262      86.526  -4.319 201.956  1.00 39.10           C
ANISOU  481  CZ  ARG A 262     5449   4357   5050   -679   1386   -410       C
ATOM    482  NH1 ARG A 262      87.747  -3.942 202.297  1.00 34.44           N
ANISOU  482  NH1 ARG A 262     4810   3853   4421   -639   1401   -342       N
ATOM    483  NH2 ARG A 262      86.034  -3.989 200.755  1.00 39.00           N
ANISOU  483  NH2 ARG A 262     5271   4468   5080   -693   1384   -520       N
ATOM    484  N   GLY A 263      88.084  -7.529 208.083  1.00 47.31           N
ANISOU  484  N   GLY A 263     7593   4668   5717   -358   1048    147       N
ATOM    485  CA  GLY A 263      88.504  -7.420 209.467  1.00 51.44           C
ANISOU  485  CA  GLY A 263     8352   5116   6079   -377   1022    275       C
ATOM    486  C   GLY A 263      89.279  -6.136 209.681  1.00 51.22           C
ANISOU  486  C   GLY A 263     8236   5266   5957   -523   1166    272       C
ATOM    487  O   GLY A 263      89.838  -5.555 208.756  1.00 58.44           O
ANISOU  487  O   GLY A 263     8888   6368   6950   -536   1229    176       O
ATOM    488  N   PHE A 264      89.341  -5.713 210.904  1.00 54.85           N
ANISOU  488  N   PHE A 264     8929   5669   6244   -616   1213    377       N
ATOM    489  CA  PHE A 264      90.127  -4.516 211.148  1.00 58.23           C
ANISOU  489  CA  PHE A 264     9268   6282   6574   -731   1355    348       C
ATOM    490  C   PHE A 264      91.516  -4.907 211.603  1.00 53.83           C
ANISOU  490  C   PHE A 264     8707   5815   5930   -574   1224    352       C
ATOM    491  O   PHE A 264      91.742  -5.987 212.152  1.00 54.60           O
ANISOU  491  O   PHE A 264     8949   5815   5982   -418   1038    418       O
ATOM    492  CB  PHE A 264      89.455  -3.638 212.189  1.00 67.90           C
ANISOU  492  CB  PHE A 264    10720   7444   7633   -962   1530    437       C
ATOM    493  CG  PHE A 264      88.790  -4.420 213.276  1.00 78.38           C
ANISOU  493  CG  PHE A 264    12422   8522   8836   -952   1439    603       C
ATOM    494  CD1 PHE A 264      89.538  -4.959 214.328  1.00 82.46           C
ANISOU  494  CD1 PHE A 264    13155   9010   9167   -823   1301    705       C
ATOM    495  CD2 PHE A 264      87.411  -4.642 213.243  1.00 82.46           C
ANISOU  495  CD2 PHE A 264    13091   8816   9422  -1061   1469    655       C
ATOM    496  CE1 PHE A 264      88.915  -5.696 215.351  1.00 86.35           C
ANISOU  496  CE1 PHE A 264    14022   9255   9531   -788   1189    877       C
ATOM    497  CE2 PHE A 264      86.785  -5.372 214.257  1.00 87.15           C
ANISOU  497  CE2 PHE A 264    14069   9137   9907  -1038   1369    823       C
ATOM    498  CZ  PHE A 264      87.540  -5.899 215.315  1.00 88.03           C
ANISOU  498  CZ  PHE A 264    14403   9222   9821   -891   1225    944       C
ATOM    499  N   GLY A 265      92.457  -4.015 211.363  1.00 56.53           N
ANISOU  499  N   GLY A 265     8875   6342   6260   -607   1310    265       N
ATOM    500  CA  GLY A 265      93.796  -4.232 211.872  1.00 55.83           C
ANISOU  500  CA  GLY A 265     8798   6334   6080   -492   1199    248       C
ATOM    501  C   GLY A 265      94.719  -4.980 210.932  1.00 45.53           C
ANISOU  501  C   GLY A 265     7263   5094   4943   -328   1048    168       C
ATOM    502  O   GLY A 265      95.857  -5.268 211.305  1.00 41.23           O
ANISOU  502  O   GLY A 265     6712   4605   4351   -240    934    139       O
ATOM    503  N   SER A 266      94.263  -5.331 209.743  1.00 44.06           N
ANISOU  503  N   SER A 266     6895   4905   4942   -298   1046    130       N
ATOM    504  CA  SER A 266      95.176  -5.940 208.811  1.00 41.29           C
ANISOU  504  CA  SER A 266     6322   4632   4734   -179    942     65       C
ATOM    505  C   SER A 266      95.909  -4.848 208.053  1.00 40.81           C
ANISOU  505  C   SER A 266     6072   4699   4736   -237   1048    -19       C
ATOM    506  O   SER A 266      95.636  -3.645 208.206  1.00 37.56           O
ANISOU  506  O   SER A 266     5670   4332   4270   -350   1199    -45       O
ATOM    507  CB  SER A 266      94.417  -6.870 207.856  1.00 38.99           C
ANISOU  507  CB  SER A 266     5930   4299   4586   -107    894     59       C
ATOM    508  OG  SER A 266      95.321  -7.573 207.016  1.00 45.78           O
ANISOU  508  OG  SER A 266     6583   5245   5565     -7    806     10       O
ATOM    509  N   GLY A 267      96.813  -5.270 207.178  1.00 36.36           N
ANISOU  509  N   GLY A 267     5327   4192   4296   -160    972    -63       N
ATOM    510  CA  GLY A 267      97.522  -4.312 206.360  1.00 39.50           C
ANISOU  510  CA  GLY A 267     5564   4674   4770   -191   1046   -129       C
ATOM    511  C   GLY A 267      98.541  -5.021 205.493  1.00 34.49           C
ANISOU  511  C   GLY A 267     4776   4064   4265   -119    945   -144       C
ATOM    512  O   GLY A 267      98.852  -6.202 205.703  1.00 33.85           O
ANISOU  512  O   GLY A 267     4695   3963   4204    -55    822   -125       O
ATOM    513  N   ILE A 268      99.111  -4.247 204.574  1.00 33.13           N
ANISOU  513  N   ILE A 268     4475   3935   4178   -134    997   -181       N
ATOM    514  CA  ILE A 268     100.213  -4.655 203.713  1.00 33.31           C
ANISOU  514  CA  ILE A 268     4372   3963   4321   -105    929   -185       C
ATOM    515  C   ILE A 268     101.487  -3.980 204.185  1.00 32.16           C
ANISOU  515  C   ILE A 268     4257   3791   4170   -110    902   -253       C
ATOM    516  O   ILE A 268     101.515  -2.752 204.348  1.00 35.16           O
ANISOU  516  O   ILE A 268     4662   4183   4514   -122    986   -309       O
ATOM    517  CB  ILE A 268      99.957  -4.261 202.253  1.00 36.31           C
ANISOU  517  CB  ILE A 268     4621   4382   4794   -107    990   -162       C
ATOM    518  CG1 ILE A 268      98.638  -4.809 201.775  1.00 41.52           C
ANISOU  518  CG1 ILE A 268     5257   5077   5443   -103   1023   -126       C
ATOM    519  CG2 ILE A 268     101.150  -4.697 201.375  1.00 35.44           C
ANISOU  519  CG2 ILE A 268     4414   4256   4797   -102    931   -137       C
ATOM    520  CD1 ILE A 268      98.254  -4.152 200.420  1.00 43.23           C
ANISOU  520  CD1 ILE A 268     5365   5354   5707   -106   1082   -118       C
ATOM    521  N   ILE A 269     102.550  -4.772 204.410  1.00 30.21           N
ANISOU  521  N   ILE A 269     3999   3515   3967   -100    783   -270       N
ATOM    522  CA  ILE A 269     103.845  -4.222 204.798  1.00 29.05           C
ANISOU  522  CA  ILE A 269     3884   3323   3831   -108    737   -357       C
ATOM    523  C   ILE A 269     104.868  -4.755 203.814  1.00 30.20           C
ANISOU  523  C   ILE A 269     3909   3421   4143   -135    672   -343       C
ATOM    524  O   ILE A 269     104.676  -5.806 203.192  1.00 30.03           O
ANISOU  524  O   ILE A 269     3788   3430   4192   -149    645   -275       O
ATOM    525  CB  ILE A 269     104.296  -4.590 206.216  1.00 31.52           C
ANISOU  525  CB  ILE A 269     4324   3636   4016    -97    637   -417       C
ATOM    526  CG1 ILE A 269     104.489  -6.134 206.292  1.00 28.13           C
ANISOU  526  CG1 ILE A 269     3831   3219   3638    -80    491   -384       C
ATOM    527  CG2 ILE A 269     103.197  -4.107 207.220  1.00 31.91           C
ANISOU  527  CG2 ILE A 269     4527   3724   3875    -93    720   -396       C
ATOM    528  CD1 ILE A 269     105.129  -6.555 207.722  1.00 28.94           C
ANISOU  528  CD1 ILE A 269     4056   3330   3611    -51    337   -457       C
ATOM    529  N   THR A 270     105.986  -4.047 203.736  1.00 25.77           N
ANISOU  529  N   THR A 270     3367   2782   3641   -148    650   -417       N
ATOM    530  CA  THR A 270     107.148  -4.560 203.026  1.00 29.81           C
ANISOU  530  CA  THR A 270     3804   3212   4310   -206    576   -411       C
ATOM    531  C   THR A 270     108.200  -4.963 204.038  1.00 31.45           C
ANISOU  531  C   THR A 270     4060   3385   4505   -236    445   -525       C
ATOM    532  O   THR A 270     108.545  -4.155 204.904  1.00 33.03           O
ANISOU  532  O   THR A 270     4375   3562   4612   -200    434   -638       O
ATOM    533  CB  THR A 270     107.712  -3.483 202.089  1.00 36.42           C
ANISOU  533  CB  THR A 270     4646   3942   5250   -197    622   -411       C
ATOM    534  OG1 THR A 270     106.645  -3.111 201.222  1.00 36.43           O
ANISOU  534  OG1 THR A 270     4599   4005   5237   -158    721   -316       O
ATOM    535  CG2 THR A 270     108.837  -4.055 201.262  1.00 36.36           C
ANISOU  535  CG2 THR A 270     4586   3823   5407   -288    559   -370       C
ATOM    536  N   SER A 271     108.778  -6.151 203.884  1.00 30.62           N
ANISOU  536  N   SER A 271     4301   3220   4114   -557    628    543       N
ATOM    537  CA  SER A 271     109.709  -6.637 204.912  1.00 30.38           C
ANISOU  537  CA  SER A 271     4221   3234   4087   -702    625    536       C
ATOM    538  C   SER A 271     110.790  -7.526 204.321  1.00 35.55           C
ANISOU  538  C   SER A 271     4963   3888   4659   -926    688    541       C
ATOM    539  O   SER A 271     110.522  -8.288 203.372  1.00 33.33           O
ANISOU  539  O   SER A 271     4660   3644   4359   -974    739    557       O
ATOM    540  CB  SER A 271     108.937  -7.432 205.973  1.00 28.43           C
ANISOU  540  CB  SER A 271     3719   3154   3927   -678    616    537       C
ATOM    541  OG  SER A 271     109.878  -7.854 206.982  1.00 29.85           O
ANISOU  541  OG  SER A 271     3835   3414   4092   -804    607    525       O
ATOM    542  N   ASN A 272     112.018  -7.428 204.886  1.00 32.79           N
ANISOU  542  N   ASN A 272     4717   3502   4239  -1086    690    521       N
ATOM    543  CA  ASN A 272     113.156  -8.319 204.609  1.00 38.52           C
ANISOU  543  CA  ASN A 272     5505   4275   4853  -1382    756    506       C
ATOM    544  C   ASN A 272     113.295  -9.487 205.597  1.00 40.53           C
ANISOU  544  C   ASN A 272     5456   4820   5125  -1520    759    487       C
ATOM    545  O   ASN A 272     114.178 -10.360 205.399  1.00 42.78           O
ANISOU  545  O   ASN A 272     5723   5236   5293  -1797    818    461       O
ATOM    546  CB  ASN A 272     114.475  -7.544 204.686  1.00 46.00           C
ANISOU  546  CB  ASN A 272     6783   5023   5672  -1514    769    483       C
ATOM    547  CG  ASN A 272     114.789  -6.807 203.421  1.00 56.21           C
ANISOU  547  CG  ASN A 272     8454   6053   6851  -1459    809    499       C
ATOM    548  OD1 ASN A 272     114.072  -6.928 202.408  1.00 58.37           O
ANISOU  548  OD1 ASN A 272     8721   6312   7144  -1350    828    525       O
ATOM    549  ND2 ASN A 272     115.891  -6.052 203.444  1.00 61.91           N
ANISOU  549  ND2 ASN A 272     9511   6580   7434  -1498    815    474       N
ATOM    550  N   ALA A 273     112.478  -9.525 206.637  1.00 31.95           N
ANISOU  550  N   ALA A 273     4141   3853   4147  -1341    703    494       N
ATOM    551  CA  ALA A 273     112.572 -10.538 207.695  1.00 32.17           C
ANISOU  551  CA  ALA A 273     3890   4166   4168  -1397    697    479       C
ATOM    552  C   ALA A 273     112.007 -11.889 207.233  1.00 35.33           C
ANISOU  552  C   ALA A 273     4070   4812   4541  -1383    744    493       C
ATOM    553  O   ALA A 273     111.284 -11.994 206.221  1.00 36.36           O
ANISOU  553  O   ALA A 273     4248   4870   4699  -1294    773    520       O
ATOM    554  CB  ALA A 273     111.819 -10.057 208.944  1.00 28.24           C
ANISOU  554  CB  ALA A 273     3282   3673   3774  -1175    629    487       C
ATOM    555  N   SER A 274     112.346 -12.938 207.967  1.00 32.87           N
ANISOU  555  N   SER A 274     3510   4823   4156  -1457    752    473       N
ATOM    556  CA  SER A 274     111.924 -14.279 207.589  1.00 32.99           C
ANISOU  556  CA  SER A 274     3297   5134   4103  -1423    799    481       C
ATOM    557  C   SER A 274     110.814 -14.738 208.533  1.00 35.01           C
ANISOU  557  C   SER A 274     3366   5532   4406  -1101    769    511       C
ATOM    558  O   SER A 274     110.851 -14.452 209.743  1.00 32.15           O
ANISOU  558  O   SER A 274     2952   5197   4068  -1016    720    504       O
ATOM    559  CB  SER A 274     113.116 -15.262 207.618  1.00 32.01           C
ANISOU  559  CB  SER A 274     3008   5355   3798  -1734    844    428       C
ATOM    560  OG  SER A 274     112.677 -16.585 207.320  1.00 33.69           O
ANISOU  560  OG  SER A 274     2978   5896   3928  -1635    872    427       O
ATOM    561  N   MET A 275     109.845 -15.480 207.981  1.00 37.12           N
ANISOU  561  N   MET A 275     3560   5881   4665   -921    805    544       N
ATOM    562  CA  MET A 275     108.805 -16.158 208.764  1.00 35.86           C
ANISOU  562  CA  MET A 275     3267   5871   4487   -603    802    573       C
ATOM    563  C   MET A 275     109.401 -17.246 209.670  1.00 33.05           C
ANISOU  563  C   MET A 275     2625   5958   3976   -588    800    549       C
ATOM    564  O   MET A 275     110.180 -18.065 209.233  1.00 33.28           O
ANISOU  564  O   MET A 275     2478   6296   3873   -776    835    516       O
ATOM    565  CB  MET A 275     107.762 -16.778 207.808  1.00 36.17           C
ANISOU  565  CB  MET A 275     3329   5901   4514   -436    856    610       C
ATOM    566  CG  MET A 275     106.506 -17.355 208.463  1.00 36.35           C
ANISOU  566  CG  MET A 275     3336   5974   4500    -76    870    649       C
ATOM    567  SD  MET A 275     105.505 -15.958 208.968  1.00 38.58           S
ANISOU  567  SD  MET A 275     3899   5825   4933     30    836    663       S
ATOM    568  CE  MET A 275     104.599 -16.642 210.405  1.00 35.90           C
ANISOU  568  CE  MET A 275     3553   5595   4492    386    849    691       C
ATOM    569  N   HIS A 276     109.067 -17.218 210.970  1.00 30.94           N
ANISOU  569  N   HIS A 276     2308   5743   3705   -376    762    558       N
ATOM    570  CA  HIS A 276     109.356 -18.302 211.903  1.00 37.00           C
ANISOU  570  CA  HIS A 276     2798   6959   4301   -249    758    543       C
ATOM    571  C   HIS A 276     108.048 -18.830 212.502  1.00 40.60           C
ANISOU  571  C   HIS A 276     3286   7431   4709    195    773    596       C
ATOM    572  O   HIS A 276     106.998 -18.181 212.433  1.00 36.56           O
ANISOU  572  O   HIS A 276     3031   6548   4310    343    781    634       O
ATOM    573  CB  HIS A 276     110.223 -17.796 213.092  1.00 37.65           C
ANISOU  573  CB  HIS A 276     2827   7094   4384   -367    698    506       C
ATOM    574  CG  HIS A 276     111.672 -17.530 212.767  1.00 38.80           C
ANISOU  574  CG  HIS A 276     2932   7313   4496   -801    695    443       C
ATOM    575  ND1 HIS A 276     112.080 -16.564 211.857  1.00 36.41           N
ANISOU  575  ND1 HIS A 276     2880   6652   4302  -1058    704    435       N
ATOM    576  CD2 HIS A 276     112.810 -18.066 213.280  1.00 36.27           C
ANISOU  576  CD2 HIS A 276     2486   7264   4032   -979    652    364       C
ATOM    577  CE1 HIS A 276     113.405 -16.550 211.799  1.00 33.36           C
ANISOU  577  CE1 HIS A 276     2505   6344   3827  -1392    697    366       C
ATOM    578  NE2 HIS A 276     113.868 -17.440 212.664  1.00 38.05           N
ANISOU  578  NE2 HIS A 276     2887   7294   4275  -1353    656    315       N
ATOM    579  N   GLU A 277     108.127 -19.949 213.215  1.00 41.76           N
ANISOU  579  N   GLU A 277     3193   8015   4660    411    779    593       N
ATOM    580  CA  GLU A 277     106.957 -20.458 213.925  1.00 45.20           C
ANISOU  580  CA  GLU A 277     3715   8455   5003    872    801    646       C
ATOM    581  C   GLU A 277     106.865 -19.724 215.266  1.00 42.56           C
ANISOU  581  C   GLU A 277     3503   7943   4726    964    753    650       C
ATOM    582  O   GLU A 277     107.266 -20.215 216.327  1.00 41.89           O
ANISOU  582  O   GLU A 277     3243   8172   4501   1107    725    638       O
ATOM    583  CB  GLU A 277     107.027 -21.972 214.109  1.00 53.06           C
ANISOU  583  CB  GLU A 277     4529   9889   5742   1095    777    629       C
ATOM    584  CG  GLU A 277     105.761 -22.559 214.751  1.00 59.03           C
ANISOU  584  CG  GLU A 277     5469  10599   6362   1597    801    691       C
ATOM    585  CD  GLU A 277     104.481 -22.106 214.041  1.00 62.64           C
ANISOU  585  CD  GLU A 277     6211  10665   6925   1750    903    754       C
ATOM    586  OE1 GLU A 277     104.232 -22.553 212.888  1.00 65.45           O
ANISOU  586  OE1 GLU A 277     6556  11044   7268   1717    944    761       O
ATOM    587  OE2 GLU A 277     103.734 -21.275 214.627  1.00 60.98           O
ANISOU  587  OE2 GLU A 277     6288  10073   6807   1850    924    783       O
ATOM    588  N   CYS A 278     106.356 -18.500 215.206  1.00 36.58           N
ANISOU  588  N   CYS A 278     3037   6700   4162    870    741    663       N
ATOM    589  CA  CYS A 278     106.177 -17.706 216.418  1.00 37.56           C
ANISOU  589  CA  CYS A 278     3303   6623   4345    936    703    666       C
ATOM    590  C   CYS A 278     104.845 -16.972 216.324  1.00 34.00           C
ANISOU  590  C   CYS A 278     3207   5727   3984   1045    740    699       C
ATOM    591  O   CYS A 278     104.202 -16.937 215.272  1.00 34.83           O
ANISOU  591  O   CYS A 278     3435   5667   4130   1019    784    713       O
ATOM    592  CB  CYS A 278     107.335 -16.694 216.635  1.00 38.47           C
ANISOU  592  CB  CYS A 278     3359   6665   4591    584    636    618       C
ATOM    593  SG  CYS A 278     107.711 -15.737 215.048  1.00 39.68           S
ANISOU  593  SG  CYS A 278     3630   6526   4920    210    638    596       S
ATOM    594  N   ASN A 279     104.414 -16.414 217.468  1.00 37.08           N
ANISOU  594  N   ASN A 279     3765   5943   4382   1157    728    707       N
ATOM    595  CA  ASN A 279     103.131 -15.741 217.530  1.00 36.85           C
ANISOU  595  CA  ASN A 279     4083   5526   4392   1225    776    725       C
ATOM    596  C   ASN A 279     103.330 -14.441 218.287  1.00 34.27           C
ANISOU  596  C   ASN A 279     3843   4988   4189   1048    726    695       C
ATOM    597  O   ASN A 279     104.044 -14.417 219.293  1.00 35.71           O
ANISOU  597  O   ASN A 279     3905   5313   4352   1067    677    685       O
ATOM    598  CB  ASN A 279     102.087 -16.650 218.223  1.00 40.79           C
ANISOU  598  CB  ASN A 279     4782   6032   4683   1625    850    772       C
ATOM    599  CG  ASN A 279     100.679 -16.087 218.156  1.00 43.66           C
ANISOU  599  CG  ASN A 279     5557   5989   5041   1654    926    784       C
ATOM    600  OD1 ASN A 279     100.209 -15.673 217.104  1.00 41.17           O
ANISOU  600  OD1 ASN A 279     5334   5498   4811   1485    951    772       O
ATOM    601  ND2 ASN A 279      99.982 -16.103 219.297  1.00 50.40           N
ANISOU  601  ND2 ASN A 279     6679   6703   5766   1863    970    803       N
ATOM    602  N   THR A 280     102.698 -13.365 217.836  1.00 29.03           N
ANISOU  602  N   THR A 280     3375   4021   3634    884    738    677       N
ATOM    603  CA  THR A 280     102.871 -12.074 218.504  1.00 29.20           C
ANISOU  603  CA  THR A 280     3459   3881   3756    720    691    643       C
ATOM    604  C   THR A 280     101.533 -11.337 218.570  1.00 30.53           C
ANISOU  604  C   THR A 280     3931   3761   3909    697    751    631       C
ATOM    605  O   THR A 280     100.599 -11.658 217.843  1.00 31.00           O
ANISOU  605  O   THR A 280     4146   3718   3913    739    820    643       O
ATOM    606  CB  THR A 280     103.922 -11.196 217.748  1.00 26.46           C
ANISOU  606  CB  THR A 280     2956   3542   3555    443    622    606       C
ATOM    607  OG1 THR A 280     104.273 -10.039 218.511  1.00 27.57           O
ANISOU  607  OG1 THR A 280     3122   3587   3767    329    569    574       O
ATOM    608  CG2 THR A 280     103.380 -10.767 216.298  1.00 22.79           C
ANISOU  608  CG2 THR A 280     2575   2935   3148    324    650    596       C
ATOM    609  N   LYS A 281     101.475 -10.321 219.435  1.00 30.21           N
ANISOU  609  N   LYS A 281     3970   3607   3903    600    727    601       N
ATOM    610  CA  LYS A 281     100.440  -9.296 219.419  1.00 28.08           C
ANISOU  610  CA  LYS A 281     3925   3117   3627    459    769    562       C
ATOM    611  C   LYS A 281     100.822  -8.084 218.597  1.00 26.28           C
ANISOU  611  C   LYS A 281     3578   2883   3523    220    711    513       C
ATOM    612  O   LYS A 281      99.927  -7.302 218.232  1.00 27.91           O
ANISOU  612  O   LYS A 281     3919   2979   3705     87    749    472       O
ATOM    613  CB  LYS A 281     100.150  -8.808 220.872  1.00 32.67           C
ANISOU  613  CB  LYS A 281     4657   3610   4149    478    780    549       C
ATOM    614  CG  LYS A 281      99.421  -9.869 221.652  1.00 46.44           C
ANISOU  614  CG  LYS A 281     6638   5293   5715    741    864    595       C
ATOM    615  CD  LYS A 281      99.255  -9.409 223.139  1.00 50.36           C
ANISOU  615  CD  LYS A 281     7293   5699   6143    766    875    585       C
ATOM    616  CE  LYS A 281      98.982 -10.596 224.040  1.00 62.37           C
ANISOU  616  CE  LYS A 281     8986   7232   7480   1110    931    644       C
ATOM    617  NZ  LYS A 281      99.430 -10.270 225.473  1.00 67.19           N
ANISOU  617  NZ  LYS A 281     9597   7864   8069   1164    895    642       N
ATOM    618  N   CYS A 282     102.106  -7.933 218.230  1.00 25.54           N
ANISOU  618  N   CYS A 282     3255   2918   3533    164    630    513       N
ATOM    619  CA  CYS A 282     102.598  -6.728 217.564  1.00 24.20           C
ANISOU  619  CA  CYS A 282     3008   2739   3449     -6    574    472       C
ATOM    620  C   CYS A 282     103.668  -7.102 216.565  1.00 25.51           C
ANISOU  620  C   CYS A 282     3026   2994   3671    -38    537    488       C
ATOM    621  O   CYS A 282     104.689  -7.663 216.957  1.00 26.57           O
ANISOU  621  O   CYS A 282     3041   3239   3814    -20    504    506       O
ATOM    622  CB  CYS A 282     103.213  -5.776 218.624  1.00 25.35           C
ANISOU  622  CB  CYS A 282     3110   2894   3626    -57    513    443       C
ATOM    623  SG  CYS A 282     104.114  -4.416 217.861  1.00 27.47           S
ANISOU  623  SG  CYS A 282     3289   3186   3964   -182    437    402       S
ATOM    624  N   GLN A 283     103.443  -6.851 215.262  1.00 22.47           N
ANISOU  624  N   GLN A 283     2658   2575   3302    -99    549    480       N
ATOM    625  CA  GLN A 283     104.469  -7.111 214.244  1.00 24.51           C
ANISOU  625  CA  GLN A 283     2827   2889   3595   -154    524    493       C
ATOM    626  C   GLN A 283     104.933  -5.801 213.588  1.00 23.10           C
ANISOU  626  C   GLN A 283     2677   2656   3444   -238    478    459       C
ATOM    627  O   GLN A 283     104.107  -4.929 213.291  1.00 28.00           O
ANISOU  627  O   GLN A 283     3356   3237   4045   -245    482    427       O
ATOM    628  CB  GLN A 283     103.873  -8.002 213.148  1.00 26.51           C
ANISOU  628  CB  GLN A 283     3100   3151   3823   -119    583    519       C
ATOM    629  CG  GLN A 283     104.896  -8.318 212.068  1.00 25.69           C
ANISOU  629  CG  GLN A 283     2927   3099   3735   -200    571    530       C
ATOM    630  CD  GLN A 283     105.905  -9.344 212.603  1.00 24.34           C
ANISOU  630  CD  GLN A 283     2620   3092   3535   -213    565    547       C
ATOM    631  OE1 GLN A 283     105.507 -10.377 213.176  1.00 24.82           O
ANISOU  631  OE1 GLN A 283     2617   3270   3542    -91    596    570       O
ATOM    632  NE2 GLN A 283     107.206  -9.085 212.416  1.00 25.14           N
ANISOU  632  NE2 GLN A 283     2691   3220   3641   -357    531    532       N
ATOM    633  N   THR A 284     106.270  -5.631 213.356  1.00 23.05           N
ANISOU  633  N   THR A 284     2646   2660   3450   -301    438    461       N
ATOM    634  CA  THR A 284     106.796  -4.501 212.566  1.00 22.83           C
ANISOU  634  CA  THR A 284     2699   2568   3407   -326    405    439       C
ATOM    635  C   THR A 284     107.521  -5.134 211.390  1.00 23.20           C
ANISOU  635  C   THR A 284     2784   2597   3434   -389    431    462       C
ATOM    636  O   THR A 284     107.805  -6.337 211.438  1.00 25.37           O
ANISOU  636  O   THR A 284     2983   2947   3709   -442    461    485       O
ATOM    637  CB  THR A 284     107.787  -3.594 213.326  1.00 25.81           C
ANISOU  637  CB  THR A 284     3109   2922   3777   -338    348    417       C
ATOM    638  OG1 THR A 284     109.099  -4.195 213.371  1.00 23.18           O
ANISOU  638  OG1 THR A 284     2791   2586   3430   -437    346    432       O
ATOM    639  CG2 THR A 284     107.260  -3.388 214.751  1.00 26.90           C
ANISOU  639  CG2 THR A 284     3183   3100   3937   -305    331    402       C
ATOM    640  N   PRO A 285     107.903  -4.362 210.379  1.00 25.25           N
ANISOU  640  N   PRO A 285     3164   2779   3652   -382    421    454       N
ATOM    641  CA  PRO A 285     108.648  -4.946 209.240  1.00 27.16           C
ANISOU  641  CA  PRO A 285     3491   2976   3853   -466    458    475       C
ATOM    642  C   PRO A 285     110.035  -5.444 209.627  1.00 27.41           C
ANISOU  642  C   PRO A 285     3557   3010   3850   -619    463    476       C
ATOM    643  O   PRO A 285     110.631  -6.208 208.874  1.00 27.96           O
ANISOU  643  O   PRO A 285     3667   3085   3871   -748    508    487       O
ATOM    644  CB  PRO A 285     108.756  -3.772 208.253  1.00 30.64           C
ANISOU  644  CB  PRO A 285     4100   3319   4225   -376    442    464       C
ATOM    645  CG  PRO A 285     107.576  -2.855 208.590  1.00 28.04           C
ANISOU  645  CG  PRO A 285     3689   3059   3905   -248    410    434       C
ATOM    646  CD  PRO A 285     107.462  -2.973 210.134  1.00 26.39           C
ANISOU  646  CD  PRO A 285     3367   2904   3756   -278    387    423       C
ATOM    647  N   LEU A 286     110.555  -5.047 210.796  1.00 27.88           N
ANISOU  647  N   LEU A 286     3598   3079   3916   -632    422    459       N
ATOM    648  CA  LEU A 286     111.864  -5.515 211.241  1.00 29.81           C
ANISOU  648  CA  LEU A 286     3871   3347   4107   -811    429    449       C
ATOM    649  C   LEU A 286     111.798  -6.757 212.113  1.00 30.97           C
ANISOU  649  C   LEU A 286     3784   3706   4276   -875    439    451       C
ATOM    650  O   LEU A 286     112.815  -7.449 212.227  1.00 28.83           O
ANISOU  650  O   LEU A 286     3487   3533   3933  -1066    460    435       O
ATOM    651  CB  LEU A 286     112.585  -4.436 212.050  1.00 27.17           C
ANISOU  651  CB  LEU A 286     3656   2919   3747   -792    382    426       C
ATOM    652  CG  LEU A 286     112.876  -3.097 211.344  1.00 33.18           C
ANISOU  652  CG  LEU A 286     4675   3497   4436   -679    368    420       C
ATOM    653  CD1 LEU A 286     113.743  -2.170 212.225  1.00 31.01           C
ANISOU  653  CD1 LEU A 286     4532   3143   4110   -660    327    398       C
ATOM    654  CD2 LEU A 286     113.561  -3.375 210.052  1.00 39.07           C
ANISOU  654  CD2 LEU A 286     5637   4127   5080   -783    425    431       C
ATOM    655  N   GLY A 287     110.662  -7.009 212.760  1.00 27.24           N
ANISOU  655  N   GLY A 287     3164   3315   3871   -721    427    464       N
ATOM    656  CA  GLY A 287     110.538  -8.103 213.711  1.00 27.55           C
ANISOU  656  CA  GLY A 287     3006   3560   3900   -703    433    470       C
ATOM    657  C   GLY A 287     109.350  -7.868 214.615  1.00 24.60           C
ANISOU  657  C   GLY A 287     2594   3171   3580   -512    417    481       C
ATOM    658  O   GLY A 287     108.759  -6.788 214.660  1.00 25.56           O
ANISOU  658  O   GLY A 287     2816   3151   3744   -446    397    471       O
ATOM    659  N   ALA A 288     109.010  -8.893 215.384  1.00 26.20           N
ANISOU  659  N   ALA A 288     2661   3543   3750   -422    432    496       N
ATOM    660  CA  ALA A 288     107.855  -8.771 216.262  1.00 22.38           C
ANISOU  660  CA  ALA A 288     2205   3015   3281   -244    437    508       C
ATOM    661  C   ALA A 288     108.299  -8.201 217.621  1.00 26.13           C
ANISOU  661  C   ALA A 288     2667   3493   3768   -240    387    490       C
ATOM    662  O   ALA A 288     109.428  -8.445 218.085  1.00 28.65           O
ANISOU  662  O   ALA A 288     2892   3935   4058   -334    357    475       O
ATOM    663  CB  ALA A 288     107.184 -10.143 216.432  1.00 24.10           C
ANISOU  663  CB  ALA A 288     2342   3392   3424    -83    487    541       C
ATOM    664  N   ILE A 289     107.359  -7.527 218.284  1.00 27.17           N
ANISOU  664  N   ILE A 289     2894   3508   3922   -146    387    487       N
ATOM    665  CA  ILE A 289     107.591  -6.888 219.575  1.00 25.38           C
ANISOU  665  CA  ILE A 289     2675   3263   3706   -132    346    469       C
ATOM    666  C   ILE A 289     106.756  -7.608 220.636  1.00 27.95           C
ANISOU  666  C   ILE A 289     3018   3634   3969     40    380    493       C
ATOM    667  O   ILE A 289     105.546  -7.860 220.442  1.00 27.25           O
ANISOU  667  O   ILE A 289     3047   3463   3841    136    440    509       O
ATOM    668  CB  ILE A 289     107.214  -5.403 219.543  1.00 21.68           C
ANISOU  668  CB  ILE A 289     2316   2641   3280   -177    324    437       C
ATOM    669  CG1 ILE A 289     108.234  -4.612 218.709  1.00 23.53           C
ANISOU  669  CG1 ILE A 289     2569   2834   3539   -286    284    417       C
ATOM    670  CG2 ILE A 289     107.256  -4.880 221.086  1.00 21.36           C
ANISOU  670  CG2 ILE A 289     2284   2597   3236   -142    293    422       C
ATOM    671  CD1 ILE A 289     107.765  -3.254 218.392  1.00 22.76           C
ANISOU  671  CD1 ILE A 289     2552   2651   3445   -280    267    385       C
ATOM    672  N   ASN A 290     107.390  -7.960 221.756  1.00 26.64           N
ANISOU  672  N   ASN A 290     2762   3592   3767     87    349    494       N
ATOM    673  CA  ASN A 290     106.655  -8.573 222.863  1.00 27.18           C
ANISOU  673  CA  ASN A 290     2884   3695   3748    290    381    519       C
ATOM    674  C   ASN A 290     106.980  -7.705 224.089  1.00 30.37           C
ANISOU  674  C   ASN A 290     3314   4046   4177    261    335    497       C
ATOM    675  O   ASN A 290     108.012  -7.928 224.739  1.00 29.45           O
ANISOU  675  O   ASN A 290     3058   4084   4048    241    286    488       O
ATOM    676  CB  ASN A 290     107.054 -10.044 223.059  1.00 33.27           C
ANISOU  676  CB  ASN A 290     3492   4740   4407    437    391    545       C
ATOM    677  CG  ASN A 290     106.521 -10.613 224.392  1.00 40.41           C
ANISOU  677  CG  ASN A 290     4459   5705   5189    695    413    572       C
ATOM    678  OD1 ASN A 290     105.602 -10.039 224.998  1.00 35.69           O
ANISOU  678  OD1 ASN A 290     4088   4890   4584    759    446    578       O
ATOM    679  ND2 ASN A 290     107.105 -11.719 224.848  1.00 48.90           N
ANISOU  679  ND2 ASN A 290     5343   7093   6144    837    399    583       N
ATOM    680  N   SER A 291     106.096  -6.750 224.404  1.00 27.31           N
ANISOU  680  N   SER A 291     3101   3468   3808    241    357    481       N
ATOM    681  CA  SER A 291     106.494  -5.725 225.381  1.00 32.01           C
ANISOU  681  CA  SER A 291     3706   4018   4439    174    309    451       C
ATOM    682  C   SER A 291     105.269  -5.124 226.025  1.00 30.49           C
ANISOU  682  C   SER A 291     3717   3671   4198    193    362    439       C
ATOM    683  O   SER A 291     104.261  -4.932 225.362  1.00 27.41           O
ANISOU  683  O   SER A 291     3454   3178   3783    152    420    430       O
ATOM    684  CB  SER A 291     107.299  -4.641 224.652  1.00 32.24           C
ANISOU  684  CB  SER A 291     3674   4018   4558      1    253    415       C
ATOM    685  OG  SER A 291     107.769  -3.559 225.446  1.00 29.51           O
ANISOU  685  OG  SER A 291     3333   3640   4239    -56    203    383       O
ATOM    686  N   SER A 292     105.393  -4.729 227.316  1.00 27.13           N
ANISOU  686  N   SER A 292     3328   3233   3749    219    344    429       N
ATOM    687  CA  SER A 292     104.369  -3.922 227.968  1.00 25.70           C
ANISOU  687  CA  SER A 292     3343   2911   3512    166    394    402       C
ATOM    688  C   SER A 292     104.718  -2.443 227.976  1.00 24.08           C
ANISOU  688  C   SER A 292     3070   2707   3371     -5    342    345       C
ATOM    689  O   SER A 292     103.984  -1.641 228.577  1.00 25.90           O
ANISOU  689  O   SER A 292     3422   2874   3544    -89    377    308       O
ATOM    690  CB  SER A 292     104.182  -4.408 229.433  1.00 30.32           C
ANISOU  690  CB  SER A 292     4047   3474   4000    319    419    427       C
ATOM    691  OG  SER A 292     105.452  -4.311 230.052  1.00 34.18           O
ANISOU  691  OG  SER A 292     4341   4094   4550    333    330    426       O
ATOM    692  N   LEU A 293     105.837  -2.065 227.383  1.00 24.04           N
ANISOU  692  N   LEU A 293     2895   2783   3456    -54    265    335       N
ATOM    693  CA  LEU A 293     106.259  -0.674 227.438  1.00 23.84           C
ANISOU  693  CA  LEU A 293     2820   2777   3462   -153    213    286       C
ATOM    694  C   LEU A 293     105.366   0.209 226.568  1.00 26.59           C
ANISOU  694  C   LEU A 293     3206   3122   3774   -251    245    241       C
ATOM    695  O   LEU A 293     104.824  -0.240 225.540  1.00 27.74           O
ANISOU  695  O   LEU A 293     3380   3249   3913   -261    285    251       O
ATOM    696  CB  LEU A 293     107.710  -0.530 227.008  1.00 24.00           C
ANISOU  696  CB  LEU A 293     2719   2852   3548   -160    136    289       C
ATOM    697  CG  LEU A 293     108.769  -0.833 228.106  1.00 25.58           C
ANISOU  697  CG  LEU A 293     2860   3098   3762   -128     86    301       C
ATOM    698  CD1 LEU A 293     108.612  -2.273 228.666  1.00 26.59           C
ANISOU  698  CD1 LEU A 293     2967   3283   3853    -26    116    345       C
ATOM    699  CD2 LEU A 293     110.207  -0.660 227.506  1.00 20.95           C
ANISOU  699  CD2 LEU A 293     2215   2538   3209   -189     28    295       C
ATOM    700  N   PRO A 294     105.203   1.480 226.955  1.00 25.83           N
ANISOU  700  N   PRO A 294     3095   3080   3638   -325    228    185       N
ATOM    701  CA  PRO A 294     104.228   2.322 226.273  1.00 25.46           C
ANISOU  701  CA  PRO A 294     3059   3101   3512   -435    266    127       C
ATOM    702  C   PRO A 294     104.743   2.861 224.930  1.00 26.24           C
ANISOU  702  C   PRO A 294     3052   3288   3632   -404    217    114       C
ATOM    703  O   PRO A 294     103.916   3.247 224.108  1.00 26.64           O
ANISOU  703  O   PRO A 294     3097   3412   3614   -473    252     75       O
ATOM    704  CB  PRO A 294     103.993   3.470 227.265  1.00 26.13           C
ANISOU  704  CB  PRO A 294     3132   3276   3521   -516    261     67       C
ATOM    705  CG  PRO A 294     105.375   3.574 228.029  1.00 28.09           C
ANISOU  705  CG  PRO A 294     3308   3514   3849   -404    177     95       C
ATOM    706  CD  PRO A 294     105.765   2.111 228.210  1.00 26.10           C
ANISOU  706  CD  PRO A 294     3105   3142   3671   -316    185    168       C
ATOM    707  N   TYR A 295     106.056   2.951 224.723  1.00 23.08           N
ANISOU  707  N   TYR A 295     2593   2881   3294   -310    146    139       N
ATOM    708  CA  TYR A 295     106.621   3.594 223.557  1.00 27.20           C
ANISOU  708  CA  TYR A 295     3075   3460   3798   -251    105    127       C
ATOM    709  C   TYR A 295     107.613   2.629 222.914  1.00 23.65           C
ANISOU  709  C   TYR A 295     2660   2901   3426   -209     89    186       C
ATOM    710  O   TYR A 295     108.153   1.729 223.580  1.00 24.20           O
ANISOU  710  O   TYR A 295     2735   2907   3553   -218     87    223       O
ATOM    711  CB  TYR A 295     107.388   4.895 223.872  1.00 23.52           C
ANISOU  711  CB  TYR A 295     2573   3088   3276   -173     41     91       C
ATOM    712  CG  TYR A 295     106.449   5.950 224.378  1.00 29.58           C
ANISOU  712  CG  TYR A 295     3269   4035   3936   -229     56     20       C
ATOM    713  CD1 TYR A 295     106.315   6.258 225.751  1.00 34.67           C
ANISOU  713  CD1 TYR A 295     3905   4702   4567   -284     58     -2       C
ATOM    714  CD2 TYR A 295     105.627   6.561 223.472  1.00 34.79           C
ANISOU  714  CD2 TYR A 295     3866   4861   4491   -254     77    -31       C
ATOM    715  CE1 TYR A 295     105.348   7.271 226.109  1.00 36.24           C
ANISOU  715  CE1 TYR A 295     4031   5107   4631   -385     86    -83       C
ATOM    716  CE2 TYR A 295     104.764   7.480 223.792  1.00 42.79           C
ANISOU  716  CE2 TYR A 295     4793   6091   5375   -343     98   -108       C
ATOM    717  CZ  TYR A 295     104.611   7.843 225.087  1.00 41.98           C
ANISOU  717  CZ  TYR A 295     4681   6024   5245   -422    106   -137       C
ATOM    718  OH  TYR A 295     103.625   8.798 225.184  1.00 53.82           O
ANISOU  718  OH  TYR A 295     6080   7793   6577   -556    140   -230       O
ATOM    719  N   GLN A 296     107.881   2.849 221.625  1.00 21.39           N
ANISOU  719  N   GLN A 296     2395   2618   3116   -168     82    188       N
ATOM    720  CA  GLN A 296     108.971   2.088 220.969  1.00 23.59           C
ANISOU  720  CA  GLN A 296     2733   2794   3436   -163     73    232       C
ATOM    721  C   GLN A 296     109.592   2.958 219.865  1.00 21.40           C
ANISOU  721  C   GLN A 296     2541   2507   3081    -74     48    221       C
ATOM    722  O   GLN A 296     108.949   3.882 219.350  1.00 23.26           O
ANISOU  722  O   GLN A 296     2749   2851   3239      1     43    185       O
ATOM    723  CB  GLN A 296     108.435   0.735 220.370  1.00 21.96           C
ANISOU  723  CB  GLN A 296     2510   2556   3279   -217    126    270       C
ATOM    724  CG  GLN A 296     107.153   0.930 219.474  1.00 21.74           C
ANISOU  724  CG  GLN A 296     2474   2571   3215   -217    168    251       C
ATOM    725  CD  GLN A 296     107.443   1.069 217.947  1.00 23.48           C
ANISOU  725  CD  GLN A 296     2739   2776   3406   -180    168    259       C
ATOM    726  OE1 GLN A 296     108.582   0.983 217.486  1.00 23.86           O
ANISOU  726  OE1 GLN A 296     2859   2755   3451   -163    148    280       O
ATOM    727  NE2 GLN A 296     106.363   1.223 217.177  1.00 23.48           N
ANISOU  727  NE2 GLN A 296     2720   2834   3367   -186    201    238       N
ATOM    728  N   ASN A 297     110.874   2.716 219.525  1.00 21.30           N
ANISOU  728  N   ASN A 297     2653   2380   3058    -80     35    245       N
ATOM    729  CA  ASN A 297     111.533   3.507 218.494  1.00 24.80           C
ANISOU  729  CA  ASN A 297     3257   2770   3394     32     24    241       C
ATOM    730  C   ASN A 297     111.997   2.556 217.399  1.00 26.09           C
ANISOU  730  C   ASN A 297     3527   2821   3566    -51     65    277       C
ATOM    731  O   ASN A 297     112.956   2.835 216.689  1.00 27.85           O
ANISOU  731  O   ASN A 297     3962   2922   3696    -17     71    286       O
ATOM    732  CB  ASN A 297     112.716   4.330 219.030  1.00 24.77           C
ANISOU  732  CB  ASN A 297     3406   2696   3311    107    -14    231       C
ATOM    733  CG  ASN A 297     113.801   3.452 219.662  1.00 28.72           C
ANISOU  733  CG  ASN A 297     3978   3077   3856    -61     -7    250       C
ATOM    734  OD1 ASN A 297     113.702   2.196 219.635  1.00 25.61           O
ANISOU  734  OD1 ASN A 297     3497   2689   3543   -217     24    272       O
ATOM    735  ND2 ASN A 297     114.812   4.100 220.314  1.00 30.03           N
ANISOU  735  ND2 ASN A 297     4286   3170   3953    -28    -35    236       N
ATOM    736  N   ILE A 298     111.297   1.443 217.263  1.00 22.92           N
ANISOU  736  N   ILE A 298     3000   2456   3253   -154    100    297       N
ATOM    737  CA  ILE A 298     111.720   0.397 216.303  1.00 24.86           C
ANISOU  737  CA  ILE A 298     3310   2633   3505   -258    144    328       C
ATOM    738  C   ILE A 298     111.222   0.709 214.888  1.00 24.10           C
ANISOU  738  C   ILE A 298     3281   2520   3357   -172    166    332       C
ATOM    739  O   ILE A 298     112.006   0.728 213.932  1.00 25.12           O
ANISOU  739  O   ILE A 298     3598   2537   3409   -176    186    346       O
ATOM    740  CB  ILE A 298     111.192  -0.962 216.790  1.00 23.86           C
ANISOU  740  CB  ILE A 298     3011   2587   3468   -361    172    348       C
ATOM    741  CG1 ILE A 298     112.036  -1.348 218.039  1.00 23.96           C
ANISOU  741  CG1 ILE A 298     2982   2628   3495   -447    150    344       C
ATOM    742  CG2 ILE A 298     111.400  -2.107 215.718  1.00 22.25           C
ANISOU  742  CG2 ILE A 298     2821   2374   3259   -461    223    375       C
ATOM    743  CD1 ILE A 298     111.231  -2.242 218.920  1.00 27.66           C
ANISOU  743  CD1 ILE A 298     3275   3212   4023   -439    162    356       C
ATOM    744  N   HIS A 299     109.936   0.985 214.752  1.00 25.94           N
ANISOU  744  N   HIS A 299     3387   2861   3609   -105    167    316       N
ATOM    745  CA  HIS A 299     109.418   1.227 213.404  1.00 23.14           C
ANISOU  745  CA  HIS A 299     3073   2522   3197    -30    187    316       C
ATOM    746  C   HIS A 299     108.033   1.867 213.485  1.00 26.48           C
ANISOU  746  C   HIS A 299     3352   3109   3600     24    181    275       C
ATOM    747  O   HIS A 299     107.212   1.453 214.320  1.00 25.88           O
ANISOU  747  O   HIS A 299     3161   3084   3589    -62    198    265       O
ATOM    748  CB  HIS A 299     109.321  -0.103 212.601  1.00 22.68           C
ANISOU  748  CB  HIS A 299     3015   2408   3194   -142    241    354       C
ATOM    749  CG  HIS A 299     109.427   0.079 211.120  1.00 26.92           C
ANISOU  749  CG  HIS A 299     3682   2893   3655    -79    262    365       C
ATOM    750  ND1 HIS A 299     108.408   0.579 210.356  1.00 27.21           N
ANISOU  750  ND1 HIS A 299     3666   3023   3649     19    264    346       N
ATOM    751  CD2 HIS A 299     110.470  -0.133 210.278  1.00 30.47           C
ANISOU  751  CD2 HIS A 299     4333   3205   4038   -108    287    389       C
ATOM    752  CE1 HIS A 299     108.789   0.627 209.083  1.00 29.55           C
ANISOU  752  CE1 HIS A 299     4112   3247   3869     78    283    364       C
ATOM    753  NE2 HIS A 299     110.051   0.225 209.008  1.00 31.11           N
ANISOU  753  NE2 HIS A 299     4488   3287   4047      4    301    392       N
ATOM    754  N   PRO A 300     107.714   2.804 212.561  1.00 26.54           N
ANISOU  754  N   PRO A 300     3378   3213   3492    157    169    247       N
ATOM    755  CA  PRO A 300     106.354   3.396 212.523  1.00 25.46           C
ANISOU  755  CA  PRO A 300     3088   3287   3300    157    172    191       C
ATOM    756  C   PRO A 300     105.306   2.497 211.934  1.00 26.10           C
ANISOU  756  C   PRO A 300     3122   3363   3432     41    228    199       C
ATOM    757  O   PRO A 300     104.113   2.743 212.180  1.00 28.15           O
ANISOU  757  O   PRO A 300     3280   3762   3654    -39    250    150       O
ATOM    758  CB  PRO A 300     106.544   4.657 211.670  1.00 28.04           C
ANISOU  758  CB  PRO A 300     3442   3760   3452    368    135    158       C
ATOM    759  CG  PRO A 300     107.734   4.331 210.758  1.00 31.44           C
ANISOU  759  CG  PRO A 300     4101   3980   3863    463    141    216       C
ATOM    760  CD  PRO A 300     108.659   3.533 211.703  1.00 27.94           C
ANISOU  760  CD  PRO A 300     3735   3337   3543    328    148    256       C
ATOM    761  N   VAL A 301     105.694   1.464 211.159  1.00 23.88           N
ANISOU  761  N   VAL A 301     2926   2931   3214     14    259    254       N
ATOM    762  CA  VAL A 301     104.737   0.535 210.570  1.00 27.34           C
ANISOU  762  CA  VAL A 301     3336   3357   3696    -74    315    266       C
ATOM    763  C   VAL A 301     104.515  -0.609 211.566  1.00 24.74           C
ANISOU  763  C   VAL A 301     2982   2947   3470   -181    350    296       C
ATOM    764  O   VAL A 301     105.466  -1.279 212.003  1.00 24.25           O
ANISOU  764  O   VAL A 301     2944   2800   3470   -197    343    335       O
ATOM    765  CB  VAL A 301     105.225   0.017 209.200  1.00 27.30           C
ANISOU  765  CB  VAL A 301     3426   3261   3684    -36    335    307       C
ATOM    766  CG1 VAL A 301     104.284  -1.119 208.656  1.00 23.65           C
ANISOU  766  CG1 VAL A 301     2936   2776   3275   -123    397    327       C
ATOM    767  CG2 VAL A 301     105.351   1.175 208.206  1.00 31.57           C
ANISOU  767  CG2 VAL A 301     4016   3892   4087    121    304    280       C
ATOM    768  N   THR A 302     103.243  -0.788 211.972  1.00 25.57           N
ANISOU  768  N   THR A 302     3055   3097   3563   -252    392    269       N
ATOM    769  CA  THR A 302     102.873  -1.755 212.976  1.00 25.52           C
ANISOU  769  CA  THR A 302     3067   3021   3609   -300    433    294       C
ATOM    770  C   THR A 302     101.607  -2.470 212.589  1.00 27.20           C
ANISOU  770  C   THR A 302     3340   3204   3791   -348    508    295       C
ATOM    771  O   THR A 302     100.671  -1.866 212.040  1.00 30.86           O
ANISOU  771  O   THR A 302     3815   3736   4174   -410    532    245       O
ATOM    772  CB  THR A 302     102.634  -1.129 214.390  1.00 27.62           C
ANISOU  772  CB  THR A 302     3320   3321   3853   -336    419    258       C
ATOM    773  OG1 THR A 302     101.594  -0.148 214.309  1.00 29.17           O
ANISOU  773  OG1 THR A 302     3504   3633   3945   -414    436    187       O
ATOM    774  CG2 THR A 302     103.908  -0.438 214.894  1.00 27.94           C
ANISOU  774  CG2 THR A 302     3317   3381   3917   -280    346    259       C
ATOM    775  N   ILE A 303     101.596  -3.778 212.860  1.00 25.99           N
ANISOU  775  N   ILE A 303     3227   2971   3679   -312    550    348       N
ATOM    776  CA  ILE A 303     100.400  -4.597 212.744  1.00 24.24           C
ANISOU  776  CA  ILE A 303     3115   2689   3406   -318    633    357       C
ATOM    777  C   ILE A 303     100.060  -5.090 214.148  1.00 26.51           C
ANISOU  777  C   ILE A 303     3490   2918   3665   -282    668    371       C
ATOM    778  O   ILE A 303     100.900  -5.758 214.783  1.00 28.56           O
ANISOU  778  O   ILE A 303     3688   3193   3970   -189    642    414       O
ATOM    779  CB  ILE A 303     100.626  -5.824 211.845  1.00 27.99           C
ANISOU  779  CB  ILE A 303     3581   3143   3911   -245    662    414       C
ATOM    780  CG1 ILE A 303     101.074  -5.471 210.417  1.00 33.03           C
ANISOU  780  CG1 ILE A 303     4163   3815   4571   -268    634    410       C
ATOM    781  CG2 ILE A 303      99.347  -6.660 211.854  1.00 30.07           C
ANISOU  781  CG2 ILE A 303     4000   3330   4097   -215    754    425       C
ATOM    782  CD1 ILE A 303     100.085  -4.610 209.654  1.00 37.43           C
ANISOU  782  CD1 ILE A 303     4762   4402   5060   -336    651    356       C
ATOM    783  N   GLY A 304      98.801  -4.884 214.582  1.00 25.94           N
ANISOU  783  N   GLY A 304     3583   2781   3490   -357    737    334       N
ATOM    784  CA  GLY A 304      98.331  -5.451 215.855  1.00 26.37           C
ANISOU  784  CA  GLY A 304     3802   2739   3479   -298    793    353       C
ATOM    785  C   GLY A 304      98.178  -4.396 216.901  1.00 30.43           C
ANISOU  785  C   GLY A 304     4343   3266   3954   -413    780    299       C
ATOM    786  O   GLY A 304      97.525  -3.365 216.665  1.00 31.24           O
ANISOU  786  O   GLY A 304     4462   3421   3988   -592    794    226       O
ATOM    787  N   GLU A 305      98.680  -4.681 218.110  1.00 27.84           N
ANISOU  787  N   GLU A 305     4023   2912   3642   -317    761    329       N
ATOM    788  CA  GLU A 305      98.577  -3.755 219.222  1.00 27.93           C
ANISOU  788  CA  GLU A 305     4069   2930   3614   -415    752    283       C
ATOM    789  C   GLU A 305      99.998  -3.553 219.743  1.00 29.43           C
ANISOU  789  C   GLU A 305     4050   3210   3922   -328    649    306       C
ATOM    790  O   GLU A 305     100.570  -4.488 220.299  1.00 27.64           O
ANISOU  790  O   GLU A 305     3807   2971   3723   -177    638    363       O
ATOM    791  CB  GLU A 305      97.676  -4.317 220.299  1.00 29.92           C
ANISOU  791  CB  GLU A 305     4608   3026   3735   -382    849    295       C
ATOM    792  CG  GLU A 305      96.311  -4.446 219.873  1.00 39.58           C
ANISOU  792  CG  GLU A 305     6093   4131   4812   -499    962    264       C
ATOM    793  CD  GLU A 305      95.637  -5.536 220.699  1.00 53.18           C
ANISOU  793  CD  GLU A 305     8154   5655   6397   -340   1066    314       C
ATOM    794  OE1 GLU A 305      95.808  -6.764 220.385  1.00 57.14           O
ANISOU  794  OE1 GLU A 305     8679   6129   6903    -96   1079    387       O
ATOM    795  OE2 GLU A 305      95.008  -5.159 221.699  1.00 49.53           O
ANISOU  795  OE2 GLU A 305     7930   5084   5807   -440   1132    281       O
ATOM    796  N   CYS A 306     100.590  -2.395 219.454  1.00 27.02           N
ANISOU  796  N   CYS A 306     3588   3015   3664   -410    576    263       N
ATOM    797  CA  CYS A 306     102.021  -2.130 219.510  1.00 26.16           C
ANISOU  797  CA  CYS A 306     3307   2976   3655   -344    481    281       C
ATOM    798  C   CYS A 306     102.256  -0.925 220.399  1.00 24.51           C
ANISOU  798  C   CYS A 306     3056   2831   3427   -402    438    232       C
ATOM    799  O   CYS A 306     101.392  -0.059 220.500  1.00 27.23           O
ANISOU  799  O   CYS A 306     3436   3229   3682   -520    468    169       O
ATOM    800  CB  CYS A 306     102.588  -1.800 218.133  1.00 28.25           C
ANISOU  800  CB  CYS A 306     3472   3300   3961   -344    439    278       C
ATOM    801  SG  CYS A 306     102.543  -3.303 217.105  1.00 30.60           S
ANISOU  801  SG  CYS A 306     3793   3545   4290   -276    483    341       S
ATOM    802  N   PRO A 307     103.446  -0.788 220.976  1.00 26.64           N
ANISOU  802  N   PRO A 307     3238   3121   3762   -339    369    250       N
ATOM    803  CA  PRO A 307     103.761   0.484 221.663  1.00 24.65           C
ANISOU  803  CA  PRO A 307     2933   2946   3486   -375    320    201       C
ATOM    804  C   PRO A 307     103.752   1.620 220.645  1.00 24.05           C
ANISOU  804  C   PRO A 307     2784   2991   3362   -395    289    152       C
ATOM    805  O   PRO A 307     104.010   1.422 219.440  1.00 25.27           O
ANISOU  805  O   PRO A 307     2922   3145   3535   -353    281    169       O
ATOM    806  CB  PRO A 307     105.173   0.269 222.213  1.00 25.74           C
ANISOU  806  CB  PRO A 307     3012   3068   3701   -297    254    237       C
ATOM    807  CG  PRO A 307     105.291  -1.235 222.349  1.00 27.74           C
ANISOU  807  CG  PRO A 307     3287   3264   3991   -241    284    296       C
ATOM    808  CD  PRO A 307     104.544  -1.752 221.053  1.00 27.29           C
ANISOU  808  CD  PRO A 307     3266   3186   3919   -252    336    307       C
ATOM    809  N   LYS A 308     103.555   2.822 221.156  1.00 25.04           N
ANISOU  809  N   LYS A 308     2858   3245   3410   -438    269     89       N
ATOM    810  CA  LYS A 308     103.452   4.021 220.347  1.00 26.79           C
ANISOU  810  CA  LYS A 308     2986   3659   3535   -423    239     30       C
ATOM    811  C   LYS A 308     104.827   4.396 219.775  1.00 26.97           C
ANISOU  811  C   LYS A 308     2983   3675   3588   -252    163     59       C
ATOM    812  O   LYS A 308     105.813   4.529 220.510  1.00 24.46           O
ANISOU  812  O   LYS A 308     2681   3300   3313   -189    118     79       O
ATOM    813  CB  LYS A 308     102.929   5.155 221.227  1.00 28.06           C
ANISOU  813  CB  LYS A 308     3080   4002   3579   -512    241    -49       C
ATOM    814  CG  LYS A 308     102.796   6.471 220.473  1.00 27.20           C
ANISOU  814  CG  LYS A 308     2830   4183   3324   -470    206   -122       C
ATOM    815  CD  LYS A 308     101.606   6.330 219.473  1.00 31.31           C
ANISOU  815  CD  LYS A 308     3340   4800   3756   -599    267   -164       C
ATOM    816  CE  LYS A 308     101.042   7.718 219.065  1.00 33.43           C
ANISOU  816  CE  LYS A 308     3427   5463   3811   -636    254   -272       C
ATOM    817  NZ  LYS A 308      99.878   7.568 218.132  1.00 31.76           N
ANISOU  817  NZ  LYS A 308     3204   5364   3499   -796    317   -322       N
ATOM    818  N   TYR A 309     104.900   4.601 218.459  1.00 22.16           N
ANISOU  818  N   TYR A 309     2367   3116   2936   -178    153     58       N
ATOM    819  CA  TYR A 309     106.215   4.892 217.897  1.00 23.89           C
ANISOU  819  CA  TYR A 309     2645   3278   3154    -15     99     90       C
ATOM    820  C   TYR A 309     106.617   6.348 218.176  1.00 24.26           C
ANISOU  820  C   TYR A 309     2645   3501   3071    124     45     40       C
ATOM    821  O   TYR A 309     105.819   7.292 217.973  1.00 25.30           O
ANISOU  821  O   TYR A 309     2655   3891   3065    139     43    -29       O
ATOM    822  CB  TYR A 309     106.174   4.624 216.351  1.00 22.39           C
ANISOU  822  CB  TYR A 309     2501   3067   2938     43    114    109       C
ATOM    823  CG  TYR A 309     107.514   4.952 215.692  1.00 27.29           C
ANISOU  823  CG  TYR A 309     3258   3595   3517    208     76    141       C
ATOM    824  CD1 TYR A 309     108.600   4.119 215.859  1.00 24.85           C
ANISOU  824  CD1 TYR A 309     3076   3072   3294    166     79    197       C
ATOM    825  CD2 TYR A 309     107.667   6.097 214.904  1.00 29.01           C
ANISOU  825  CD2 TYR A 309     3496   3954   3572    405     45    110       C
ATOM    826  CE1 TYR A 309     109.823   4.415 215.282  1.00 27.03           C
ANISOU  826  CE1 TYR A 309     3543   3228   3500    274     62    219       C
ATOM    827  CE2 TYR A 309     108.881   6.395 214.301  1.00 28.82           C
ANISOU  827  CE2 TYR A 309     3676   3802   3473    576     25    143       C
ATOM    828  CZ  TYR A 309     109.945   5.525 214.487  1.00 29.44           C
ANISOU  828  CZ  TYR A 309     3925   3617   3645    485     40    198       C
ATOM    829  OH  TYR A 309     111.173   5.826 213.853  1.00 29.20           O
ANISOU  829  OH  TYR A 309     4167   3423   3504    619     38    225       O
ATOM    830  N   VAL A 310     107.891   6.555 218.617  1.00 22.40           N
ANISOU  830  N   VAL A 310     2509   3153   2849    228      2     68       N
ATOM    831  CA  VAL A 310     108.478   7.879 218.774  1.00 23.03           C
ANISOU  831  CA  VAL A 310     2596   3367   2787    420    -50     34       C
ATOM    832  C   VAL A 310     109.901   7.848 218.263  1.00 25.78           C
ANISOU  832  C   VAL A 310     3173   3511   3111    566    -71     83       C
ATOM    833  O   VAL A 310     110.491   6.783 218.102  1.00 27.77           O
ANISOU  833  O   VAL A 310     3544   3534   3472    458    -47    135       O
ATOM    834  CB  VAL A 310     108.506   8.367 220.275  1.00 22.92           C
ANISOU  834  CB  VAL A 310     2505   3424   2781    375    -71      3       C
ATOM    835  CG1 VAL A 310     107.095   8.583 220.729  1.00 27.99           C
ANISOU  835  CG1 VAL A 310     2969   4277   3389    216    -37    -59       C
ATOM    836  CG2 VAL A 310     109.205   7.288 221.124  1.00 25.12           C
ANISOU  836  CG2 VAL A 310     2876   3447   3223    255    -65     59       C
ATOM    837  N   ARG A 311     110.444   9.045 217.993  1.00 25.75           N
ANISOU  837  N   ARG A 311     3246   3610   2930    816   -108     60       N
ATOM    838  CA  ARG A 311     111.818   9.125 217.469  1.00 29.18           C
ANISOU  838  CA  ARG A 311     3984   3815   3289    969   -113    104       C
ATOM    839  C   ARG A 311     112.865   9.069 218.572  1.00 29.82           C
ANISOU  839  C   ARG A 311     4194   3725   3412    921   -129    120       C
ATOM    840  O   ARG A 311     114.080   9.019 218.279  1.00 31.47           O
ANISOU  840  O   ARG A 311     4702   3701   3554    980   -119    152       O
ATOM    841  CB  ARG A 311     112.037  10.411 216.661  1.00 29.26           C
ANISOU  841  CB  ARG A 311     4091   3979   3047   1318   -138     81       C
ATOM    842  CG  ARG A 311     111.149  10.477 215.429  1.00 33.63           C
ANISOU  842  CG  ARG A 311     4543   4707   3528   1388   -124     65       C
ATOM    843  CD  ARG A 311     111.588  11.680 214.573  1.00 36.03           C
ANISOU  843  CD  ARG A 311     4997   5147   3546   1794   -149     53       C
ATOM    844  NE  ARG A 311     110.624  11.903 213.494  1.00 37.46           N
ANISOU  844  NE  ARG A 311     5018   5587   3628   1879   -145     22       N
ATOM    845  CZ  ARG A 311     109.757  12.899 213.502  1.00 40.28           C
ANISOU  845  CZ  ARG A 311     5095   6392   3819   2011   -177    -54       C
ATOM    846  NH1 ARG A 311     109.758  13.721 214.568  1.00 40.05           N
ANISOU  846  NH1 ARG A 311     4923   6577   3717   2067   -212   -103       N
ATOM    847  NH2 ARG A 311     108.903  13.049 212.452  1.00 36.64           N
ANISOU  847  NH2 ARG A 311     4490   6180   3251   2069   -171    -87       N
ATOM    848  N   SER A 312     112.425   9.041 219.815  1.00 22.48           N
ANISOU  848  N   SER A 312     3072   2891   2577    796   -145     95       N
ATOM    849  CA  SER A 312     113.340   9.182 220.929  1.00 23.23           C
ANISOU  849  CA  SER A 312     3260   2877   2689    780   -168    100       C
ATOM    850  C   SER A 312     114.422   8.100 220.969  1.00 26.61           C
ANISOU  850  C   SER A 312     3889   3017   3204    610   -144    147       C
ATOM    851  O   SER A 312     114.178   6.932 220.612  1.00 27.67           O
ANISOU  851  O   SER A 312     3976   3081   3455    423   -109    174       O
ATOM    852  CB  SER A 312     112.522   9.095 222.265  1.00 27.12           C
ANISOU  852  CB  SER A 312     3502   3513   3291    631   -178     70       C
ATOM    853  OG  SER A 312     111.366   9.938 222.215  1.00 28.12           O
ANISOU  853  OG  SER A 312     3419   3935   3329    693   -183     14       O
ATOM    854  N   ALA A 313     115.591   8.460 221.586  1.00 28.33           N
ANISOU  854  N   ALA A 313     4307   3100   3355    647   -160    149       N
ATOM    855  CA  ALA A 313     116.639   7.471 221.794  1.00 30.10           C
ANISOU  855  CA  ALA A 313     4701   3103   3634    430   -134    175       C
ATOM    856  C   ALA A 313     116.601   6.883 223.192  1.00 31.73           C
ANISOU  856  C   ALA A 313     4722   3356   3977    249   -153    168       C
ATOM    857  O   ALA A 313     117.108   5.777 223.390  1.00 30.15           O
ANISOU  857  O   ALA A 313     4532   3076   3846     28   -131    183       O
ATOM    858  CB  ALA A 313     118.014   8.087 221.559  1.00 33.08           C
ANISOU  858  CB  ALA A 313     5471   3270   3829    533   -124    178       C
ATOM    859  N   LYS A 314     116.003   7.603 224.143  1.00 27.60           N
ANISOU  859  N   LYS A 314     4026   2988   3470    342   -191    141       N
ATOM    860  CA  LYS A 314     115.935   7.170 225.548  1.00 26.96           C
ANISOU  860  CA  LYS A 314     3794   2952   3499    209   -210    135       C
ATOM    861  C   LYS A 314     114.671   7.768 226.143  1.00 28.00           C
ANISOU  861  C   LYS A 314     3695   3290   3656    277   -224    106       C
ATOM    862  O   LYS A 314     114.356   8.923 225.857  1.00 30.54           O
ANISOU  862  O   LYS A 314     4004   3736   3863    453   -240     76       O
ATOM    863  CB  LYS A 314     117.173   7.672 226.292  1.00 28.35           C
ANISOU  863  CB  LYS A 314     4155   3021   3598    232   -235    124       C
ATOM    864  CG  LYS A 314     117.017   7.430 227.845  1.00 31.36           C
ANISOU  864  CG  LYS A 314     4360   3481   4075    138   -262    113       C
ATOM    865  CD  LYS A 314     118.337   7.849 228.609  1.00 36.39           C
ANISOU  865  CD  LYS A 314     5192   4002   4633    134   -286    100       C
ATOM    866  CE  LYS A 314     118.166   7.718 230.171  1.00 38.17           C
ANISOU  866  CE  LYS A 314     5241   4320   4942     69   -318     87       C
ATOM    867  NZ  LYS A 314     119.489   8.020 230.752  1.00 44.59           N
ANISOU  867  NZ  LYS A 314     6260   5010   5671     41   -335     74       N
ATOM    868  N   LEU A 315     113.936   6.989 226.927  1.00 25.19           N
ANISOU  868  N   LEU A 315     3169   2985   3416    139   -210    112       N
ATOM    869  CA  LEU A 315     112.834   7.501 227.762  1.00 23.29           C
ANISOU  869  CA  LEU A 315     2766   2905   3180    143   -210     79       C
ATOM    870  C   LEU A 315     112.933   6.715 229.062  1.00 26.86           C
ANISOU  870  C   LEU A 315     3171   3311   3722     32   -210     95       C
ATOM    871  O   LEU A 315     112.489   5.560 229.148  1.00 26.67           O
ANISOU  871  O   LEU A 315     3100   3258   3776    -62   -178    124       O
ATOM    872  CB  LEU A 315     111.444   7.315 227.130  1.00 27.42           C
ANISOU  872  CB  LEU A 315     3178   3531   3709     97   -165     67       C
ATOM    873  CG  LEU A 315     110.994   8.154 225.937  1.00 33.11           C
ANISOU  873  CG  LEU A 315     3881   4381   4319    205   -163     37       C
ATOM    874  CD1 LEU A 315     109.615   7.691 225.419  1.00 32.66           C
ANISOU  874  CD1 LEU A 315     3725   4402   4280     94   -109     26       C
ATOM    875  CD2 LEU A 315     110.925   9.676 226.280  1.00 30.49           C
ANISOU  875  CD2 LEU A 315     3483   4263   3839    344   -196    -22       C
ATOM    876  N   ARG A 316     113.525   7.318 230.103  1.00 25.07           N
ANISOU  876  N   ARG A 316     2964   3092   3470     67   -246     78       N
ATOM    877  CA  ARG A 316     113.636   6.541 231.337  1.00 22.45           C
ANISOU  877  CA  ARG A 316     2587   2733   3211    -22   -249     94       C
ATOM    878  C   ARG A 316     113.042   7.371 232.483  1.00 24.04           C
ANISOU  878  C   ARG A 316     2723   3032   3381      2   -255     60       C
ATOM    879  O   ARG A 316     113.358   8.555 232.627  1.00 25.11           O
ANISOU  879  O   ARG A 316     2873   3231   3435     94   -285     26       O
ATOM    880  CB  ARG A 316     115.099   6.174 231.609  1.00 25.35           C
ANISOU  880  CB  ARG A 316     3054   3000   3579    -59   -281    108       C
ATOM    881  CG  ARG A 316     115.256   5.371 232.940  1.00 25.98           C
ANISOU  881  CG  ARG A 316     3058   3104   3711   -132   -291    119       C
ATOM    882  CD  ARG A 316     116.664   4.846 233.103  1.00 32.90           C
ANISOU  882  CD  ARG A 316     4006   3926   4567   -224   -315    121       C
ATOM    883  NE  ARG A 316     116.841   3.683 232.243  1.00 43.69           N
ANISOU  883  NE  ARG A 316     5354   5299   5948   -327   -286    143       N
ATOM    884  CZ  ARG A 316     116.570   2.428 232.618  1.00 41.40           C
ANISOU  884  CZ  ARG A 316     4926   5115   5691   -379   -272    163       C
ATOM    885  NH1 ARG A 316     116.151   2.133 233.836  1.00 34.89           N
ANISOU  885  NH1 ARG A 316     4002   4372   4883   -328   -282    169       N
ATOM    886  NH2 ARG A 316     116.774   1.454 231.762  1.00 43.93           N
ANISOU  886  NH2 ARG A 316     5217   5471   6002   -468   -244    176       N
ATOM    887  N   MET A 317     112.105   6.793 233.199  1.00 23.81           N
ANISOU  887  N   MET A 317     2638   3021   3386    -67   -216     67       N
ATOM    888  CA  MET A 317     111.414   7.519 234.262  1.00 24.71           C
ANISOU  888  CA  MET A 317     2718   3220   3452    -86   -203     31       C
ATOM    889  C   MET A 317     112.055   7.122 235.599  1.00 23.51           C
ANISOU  889  C   MET A 317     2585   3012   3336    -85   -229     50       C
ATOM    890  O   MET A 317     112.224   5.924 235.863  1.00 22.19           O
ANISOU  890  O   MET A 317     2428   2781   3222   -101   -221     92       O
ATOM    891  CB  MET A 317     109.934   7.125 234.186  1.00 29.75           C
ANISOU  891  CB  MET A 317     3355   3879   4068   -179   -126     25       C
ATOM    892  CG  MET A 317     109.016   7.682 235.154  1.00 32.89           C
ANISOU  892  CG  MET A 317     3763   4345   4390   -261    -82    -16       C
ATOM    893  SD  MET A 317     107.332   7.471 234.376  1.00 29.54           S
ANISOU  893  SD  MET A 317     3382   3952   3889   -405     19    -43       S
ATOM    894  CE  MET A 317     106.542   8.300 235.772  1.00 27.52           C
ANISOU  894  CE  MET A 317     3168   3779   3508   -543     71   -104       C
ATOM    895  N   VAL A 318     112.400   8.112 236.446  1.00 22.37           N
ANISOU  895  N   VAL A 318     2433   2923   3145    -52   -261     17       N
ATOM    896  CA  VAL A 318     112.914   7.707 237.758  1.00 21.06           C
ANISOU  896  CA  VAL A 318     2283   2710   3007    -54   -283     34       C
ATOM    897  C   VAL A 318     111.726   7.319 238.616  1.00 23.87           C
ANISOU  897  C   VAL A 318     2656   3068   3345   -108   -221     37       C
ATOM    898  O   VAL A 318     110.647   7.947 238.531  1.00 22.90           O
ANISOU  898  O   VAL A 318     2536   3010   3154   -172   -169      0       O
ATOM    899  CB  VAL A 318     113.734   8.843 238.408  1.00 22.23           C
ANISOU  899  CB  VAL A 318     2438   2899   3107      5   -336      0       C
ATOM    900  CG1 VAL A 318     112.969  10.219 238.423  1.00 24.74           C
ANISOU  900  CG1 VAL A 318     2702   3376   3324     24   -319    -58       C
ATOM    901  CG2 VAL A 318     114.116   8.475 239.900  1.00 20.98           C
ANISOU  901  CG2 VAL A 318     2290   2710   2972     -7   -354     12       C
ATOM    902  N   THR A 319     111.893   6.279 239.457  1.00 20.24           N
ANISOU  902  N   THR A 319     2226   2550   2914    -85   -218     77       N
ATOM    903  CA  THR A 319     110.877   6.012 240.437  1.00 17.54           C
ANISOU  903  CA  THR A 319     1968   2178   2518    -99   -155     83       C
ATOM    904  C   THR A 319     111.437   6.243 241.852  1.00 19.86           C
ANISOU  904  C   THR A 319     2272   2479   2797    -61   -190     80       C
ATOM    905  O   THR A 319     110.693   6.705 242.721  1.00 22.30           O
ANISOU  905  O   THR A 319     2659   2779   3035   -101   -143     60       O
ATOM    906  CB  THR A 319     110.416   4.570 240.375  1.00 21.41           C
ANISOU  906  CB  THR A 319     2520   2608   3008    -40   -110    136       C
ATOM    907  OG1 THR A 319     111.598   3.780 240.316  1.00 23.70           O
ANISOU  907  OG1 THR A 319     2714   2940   3351     26   -175    165       O
ATOM    908  CG2 THR A 319     109.673   4.295 239.004  1.00 22.01           C
ANISOU  908  CG2 THR A 319     2609   2663   3090    -85    -63    140       C
ATOM    909  N   GLY A 320     112.719   5.975 242.030  1.00 19.55           N
ANISOU  909  N   GLY A 320     2165   2458   2806    -11   -264     93       N
ATOM    910  CA  GLY A 320     113.402   6.153 243.358  1.00 21.10           C
ANISOU  910  CA  GLY A 320     2360   2671   2987     25   -306     89       C
ATOM    911  C   GLY A 320     114.038   7.529 243.396  1.00 24.80           C
ANISOU  911  C   GLY A 320     2805   3170   3447      4   -352     42       C
ATOM    912  O   GLY A 320     113.497   8.505 242.845  1.00 25.32           O
ANISOU  912  O   GLY A 320     2865   3277   3479    -24   -331      7       O
ATOM    913  N   LEU A 321     115.168   7.648 244.142  1.00 25.88           N
ANISOU  913  N   LEU A 321     2932   3313   3589     30   -413     38       N
ATOM    914  CA  LEU A 321     115.668   8.988 244.418  1.00 26.45           C
ANISOU  914  CA  LEU A 321     3015   3410   3625     48   -449     -4       C
ATOM    915  C   LEU A 321     117.142   9.090 244.014  1.00 25.10           C
ANISOU  915  C   LEU A 321     2879   3199   3458     58   -511    -10       C
ATOM    916  O   LEU A 321     117.766   8.115 243.537  1.00 25.74           O
ANISOU  916  O   LEU A 321     2962   3249   3568      7   -523     11       O
ATOM    917  CB  LEU A 321     115.438   9.386 245.907  1.00 26.98           C
ANISOU  917  CB  LEU A 321     3095   3502   3653     60   -445    -17       C
ATOM    918  CG  LEU A 321     115.799   8.266 246.879  1.00 31.32           C
ANISOU  918  CG  LEU A 321     3649   4030   4220     84   -460     19       C
ATOM    919  CD1 LEU A 321     117.290   8.421 247.327  1.00 35.45           C
ANISOU  919  CD1 LEU A 321     4163   4561   4746     89   -537      5       C
ATOM    920  CD2 LEU A 321     114.894   8.476 248.082  1.00 32.79           C
ANISOU  920  CD2 LEU A 321     3894   4214   4351     95   -412     17       C
ATOM    921  N   ARG A 322     117.685  10.324 244.120  1.00 23.92           N
ANISOU  921  N   ARG A 322     2779   3057   3251    118   -541    -45       N
ATOM    922  CA  ARG A 322     119.095  10.534 243.783  1.00 26.28           C
ANISOU  922  CA  ARG A 322     3196   3275   3515    130   -585    -54       C
ATOM    923  C   ARG A 322     119.968   9.545 244.549  1.00 27.62           C
ANISOU  923  C   ARG A 322     3370   3416   3708     34   -613    -43       C
ATOM    924  O   ARG A 322     119.928   9.498 245.779  1.00 27.86           O
ANISOU  924  O   ARG A 322     3354   3491   3742     41   -628    -45       O
ATOM    925  CB  ARG A 322     119.559  11.952 244.148  1.00 28.88           C
ANISOU  925  CB  ARG A 322     3600   3621   3751    250   -612    -90       C
ATOM    926  CG  ARG A 322     118.839  13.031 243.459  1.00 39.91           C
ANISOU  926  CG  ARG A 322     4962   5124   5077    367   -593   -114       C
ATOM    927  CD  ARG A 322     119.611  14.355 243.720  1.00 44.06           C
ANISOU  927  CD  ARG A 322     5589   5677   5473    534   -627   -148       C
ATOM    928  NE  ARG A 322     119.038  15.327 242.834  1.00 45.58           N
ANISOU  928  NE  ARG A 322     5738   6020   5562    680   -612   -174       N
ATOM    929  CZ  ARG A 322     119.660  15.868 241.818  1.00 39.01           C
ANISOU  929  CZ  ARG A 322     5055   5147   4621    843   -621   -176       C
ATOM    930  NH1 ARG A 322     120.955  15.588 241.562  1.00 36.74           N
ANISOU  930  NH1 ARG A 322     5024   4630   4306    857   -637   -156       N
ATOM    931  NH2 ARG A 322     118.985  16.740 241.143  1.00 50.68           N
ANISOU  931  NH2 ARG A 322     6438   6829   5987    990   -610   -205       N
ATOM    932  N   ASN A 323     120.837   8.822 243.839  1.00 24.97           N
ANISOU  932  N   ASN A 323     3098   3027   3364    -67   -619    -39       N
ATOM    933  CA  ASN A 323     121.633   7.766 244.488  1.00 27.42           C
ANISOU  933  CA  ASN A 323     3367   3387   3666   -194   -642    -41       C
ATOM    934  C   ASN A 323     122.994   8.308 244.922  1.00 31.92           C
ANISOU  934  C   ASN A 323     4096   3882   4150   -254   -676    -77       C
ATOM    935  O   ASN A 323     123.818   8.679 244.078  1.00 29.79           O
ANISOU  935  O   ASN A 323     4025   3486   3809   -304   -667    -95       O
ATOM    936  CB  ASN A 323     121.818   6.596 243.500  1.00 29.80           C
ANISOU  936  CB  ASN A 323     3629   3722   3973   -319   -620    -29       C
ATOM    937  CG  ASN A 323     122.427   5.378 244.160  1.00 35.05           C
ANISOU  937  CG  ASN A 323     4175   4540   4602   -445   -638    -38       C
ATOM    938  OD1 ASN A 323     122.316   5.196 245.398  1.00 30.97           O
ANISOU  938  OD1 ASN A 323     3563   4123   4081   -391   -663    -37       O
ATOM    939  ND2 ASN A 323     123.100   4.514 243.338  1.00 35.90           N
ANISOU  939  ND2 ASN A 323     4281   4699   4660   -621   -624    -52       N
ATOM    940  N   ILE A 324     123.257   8.328 246.231  1.00 31.90           N
ANISOU  940  N   ILE A 324     4043   3940   4136   -250   -708    -89       N
ATOM    941  CA  ILE A 324     124.493   8.952 246.721  1.00 30.72           C
ANISOU  941  CA  ILE A 324     4068   3708   3897   -300   -737   -127       C
ATOM    942  C   ILE A 324     125.110   7.980 247.721  1.00 30.65           C
ANISOU  942  C   ILE A 324     3952   3834   3860   -441   -765   -144       C
ATOM    943  O   ILE A 324     125.003   8.207 248.934  1.00 30.97           O
ANISOU  943  O   ILE A 324     3926   3934   3907   -370   -794   -147       O
ATOM    944  CB  ILE A 324     124.195  10.312 247.377  1.00 32.63           C
ANISOU  944  CB  ILE A 324     4363   3908   4127   -117   -751   -133       C
ATOM    945  CG1 ILE A 324     123.369  11.202 246.413  1.00 31.47           C
ANISOU  945  CG1 ILE A 324     4242   3729   3984     38   -723   -122       C
ATOM    946  CG2 ILE A 324     125.484  11.081 247.797  1.00 32.76           C
ANISOU  946  CG2 ILE A 324     4609   3810   4029   -129   -776   -170       C
ATOM    947  CD1 ILE A 324     122.783  12.377 247.091  1.00 35.97           C
ANISOU  947  CD1 ILE A 324     4772   4362   4534    201   -730   -134       C
ATOM    948  N   PRO A 325     125.732   6.868 247.270  1.00 32.89           N
ANISOU  948  N   PRO A 325     4194   4206   4095   -642   -758   -161       N
ATOM    949  CA  PRO A 325     126.273   5.865 248.213  1.00 36.21           C
ANISOU  949  CA  PRO A 325     4456   4846   4456   -771   -787   -188       C
ATOM    950  C   PRO A 325     127.557   6.336 248.956  1.00 43.00           C
ANISOU  950  C   PRO A 325     5473   5659   5206   -908   -815   -243       C
ATOM    951  O   PRO A 325     128.175   7.192 248.295  1.00 43.36           O
ANISOU  951  O   PRO A 325     5802   5475   5198   -952   -794   -261       O
ATOM    952  CB  PRO A 325     126.574   4.653 247.307  1.00 38.06           C
ANISOU  952  CB  PRO A 325     4599   5222   4639   -968   -762   -202       C
ATOM    953  CG  PRO A 325     126.750   5.221 245.908  1.00 36.89           C
ANISOU  953  CG  PRO A 325     4687   4840   4489  -1021   -719   -200       C
ATOM    954  CD  PRO A 325     125.828   6.437 245.864  1.00 33.23           C
ANISOU  954  CD  PRO A 325     4301   4199   4124   -751   -718   -159       C
TER     955      PRO A 325
ATOM    956  N   GLY B 501     118.321  20.170 246.275  1.00 30.28           N
ANISOU  956  N   GLY B 501     4152   3336   4015    715   -635   -476       N
ATOM    957  CA  GLY B 501     116.962  19.923 245.715  1.00 31.49           C
ANISOU  957  CA  GLY B 501     4217   3576   4172    592   -523   -328       C
ATOM    958  C   GLY B 501     115.990  20.930 246.367  1.00 30.78           C
ANISOU  958  C   GLY B 501     3921   3755   4019    711   -454   -338       C
ATOM    959  O   GLY B 501     116.408  21.707 247.250  1.00 31.72           O
ANISOU  959  O   GLY B 501     3944   4041   4066    893   -457   -450       O
ATOM    960  N   LEU B 502     114.707  20.926 245.974  1.00 25.12           N
ANISOU  960  N   LEU B 502     3126   3106   3312    609   -408   -216       N
ATOM    961  CA  LEU B 502     113.787  21.977 246.404  1.00 27.35           C
ANISOU  961  CA  LEU B 502     3199   3643   3550    670   -385   -173       C
ATOM    962  C   LEU B 502     113.595  22.004 247.923  1.00 25.29           C
ANISOU  962  C   LEU B 502     2755   3646   3206    668   -289   -153       C
ATOM    963  O   LEU B 502     113.346  23.078 248.491  1.00 28.83           O
ANISOU  963  O   LEU B 502     2993   4390   3571    778   -266   -144       O
ATOM    964  CB  LEU B 502     112.395  21.798 245.776  1.00 28.26           C
ANISOU  964  CB  LEU B 502     3294   3737   3707    507   -401    -31       C
ATOM    965  CG  LEU B 502     112.118  22.279 244.366  1.00 28.85           C
ANISOU  965  CG  LEU B 502     3454   3687   3819    529   -503    -14       C
ATOM    966  CD1 LEU B 502     110.553  22.055 244.038  1.00 29.86           C
ANISOU  966  CD1 LEU B 502     3553   3820   3971    359   -544    116       C
ATOM    967  CD2 LEU B 502     112.606  23.724 244.100  1.00 26.74           C
ANISOU  967  CD2 LEU B 502     3096   3528   3535    747   -576    -90       C
ATOM    968  N   PHE B 503     113.654  20.841 248.566  1.00 24.59           N
ANISOU  968  N   PHE B 503     2724   3494   3124    544   -234   -126       N
ATOM    969  CA  PHE B 503     113.375  20.771 250.016  1.00 24.29           C
ANISOU  969  CA  PHE B 503     2530   3699   3001    513   -158    -71       C
ATOM    970  C   PHE B 503     114.625  20.717 250.860  1.00 30.01           C
ANISOU  970  C   PHE B 503     3273   4487   3642    656   -138   -219       C
ATOM    971  O   PHE B 503     114.521  20.726 252.100  1.00 30.27           O
ANISOU  971  O   PHE B 503     3176   4756   3569    657    -75   -181       O
ATOM    972  CB  PHE B 503     112.407  19.596 250.271  1.00 25.05           C
ANISOU  972  CB  PHE B 503     2670   3696   3152    300   -149     66       C
ATOM    973  CG  PHE B 503     111.076  19.875 249.628  1.00 25.62           C
ANISOU  973  CG  PHE B 503     2718   3735   3282    180   -216    198       C
ATOM    974  CD1 PHE B 503     110.854  19.494 248.289  1.00 23.31           C
ANISOU  974  CD1 PHE B 503     2586   3208   3061    161   -274    167       C
ATOM    975  CD2 PHE B 503     110.115  20.624 250.291  1.00 28.60           C
ANISOU  975  CD2 PHE B 503     2904   4339   3625     86   -238    360       C
ATOM    976  CE1 PHE B 503     109.640  19.841 247.639  1.00 26.52           C
ANISOU  976  CE1 PHE B 503     2989   3575   3512     70   -372    264       C
ATOM    977  CE2 PHE B 503     108.909  20.985 249.656  1.00 29.32           C
ANISOU  977  CE2 PHE B 503     2975   4383   3783    -46   -348    488       C
ATOM    978  CZ  PHE B 503     108.671  20.575 248.300  1.00 26.38           C
ANISOU  978  CZ  PHE B 503     2798   3737   3490    -40   -424    418       C
ATOM    979  N   GLY B 504     115.814  20.771 250.234  1.00 27.54           N
ANISOU  979  N   GLY B 504     3124   3974   3364    782   -221   -380       N
ATOM    980  CA  GLY B 504     117.043  21.027 250.967  1.00 28.01           C
ANISOU  980  CA  GLY B 504     3223   4082   3337    970   -266   -562       C
ATOM    981  C   GLY B 504     117.620  19.830 251.701  1.00 26.31           C
ANISOU  981  C   GLY B 504     3089   3780   3128    860   -260   -577       C
ATOM    982  O   GLY B 504     118.725  19.976 252.294  1.00 28.22           O
ANISOU  982  O   GLY B 504     3398   4023   3301   1009   -337   -747       O
ATOM    983  N   ALA B 505     116.944  18.666 251.665  1.00 27.45           N
ANISOU  983  N   ALA B 505     3236   3848   3345    634   -198   -429       N
ATOM    984  CA  ALA B 505     117.378  17.516 252.483  1.00 30.46           C
ANISOU  984  CA  ALA B 505     3645   4208   3721    544   -187   -429       C
ATOM    985  C   ALA B 505     118.301  16.584 251.703  1.00 28.76           C
ANISOU  985  C   ALA B 505     3588   3725   3613    444   -272   -458       C
ATOM    986  O   ALA B 505     119.482  16.439 252.033  1.00 29.45           O
ANISOU  986  O   ALA B 505     3762   3732   3696    479   -376   -571       O
ATOM    987  CB  ALA B 505     116.153  16.750 253.012  1.00 28.68           C
ANISOU  987  CB  ALA B 505     3324   4073   3498    397   -100   -261       C
ATOM    988  N   ILE B 506     117.790  15.986 250.610  1.00 26.24           N
ANISOU  988  N   ILE B 506     3308   3281   3380    312   -249   -349       N
ATOM    989  CA  ILE B 506     118.593  15.024 249.872  1.00 28.39           C
ANISOU  989  CA  ILE B 506     3676   3385   3725    178   -309   -317       C
ATOM    990  C   ILE B 506     119.701  15.793 249.152  1.00 32.04           C
ANISOU  990  C   ILE B 506     4290   3651   4231    226   -472   -395       C
ATOM    991  O   ILE B 506     119.439  16.832 248.535  1.00 31.64           O
ANISOU  991  O   ILE B 506     4278   3563   4181    337   -504   -424       O
ATOM    992  CB  ILE B 506     117.668  14.268 248.879  1.00 28.57           C
ANISOU  992  CB  ILE B 506     3682   3402   3772     71   -229   -185       C
ATOM    993  CG1 ILE B 506     116.690  13.345 249.628  1.00 24.76           C
ANISOU  993  CG1 ILE B 506     3096   3055   3258     52   -131   -137       C
ATOM    994  CG2 ILE B 506     118.535  13.499 247.853  1.00 28.56           C
ANISOU  994  CG2 ILE B 506     3750   3290   3813    -76   -285   -110       C
ATOM    995  CD1 ILE B 506     115.694  12.517 248.663  1.00 25.98           C
ANISOU  995  CD1 ILE B 506     3252   3214   3403     15    -75    -57       C
ATOM    996  N   ALA B 507     120.935  15.260 249.161  1.00 30.21           N
ANISOU  996  N   ALA B 507     4156   3273   4048    131   -609   -415       N
ATOM    997  CA  ALA B 507     122.105  15.987 248.672  1.00 30.29           C
ANISOU  997  CA  ALA B 507     4362   3036   4112    183   -842   -506       C
ATOM    998  C   ALA B 507     122.125  17.404 249.239  1.00 38.58           C
ANISOU  998  C   ALA B 507     5434   4140   5084    493   -889   -712       C
ATOM    999  O   ALA B 507     122.554  18.365 248.565  1.00 38.67           O
ANISOU  999  O   ALA B 507     5585   3985   5124    634  -1046   -796       O
ATOM   1000  CB  ALA B 507     122.177  16.043 247.119  1.00 31.25           C
ANISOU 1000  CB  ALA B 507     4596   2969   4310     57   -919   -366       C
ATOM   1001  N   GLY B 508     121.648  17.562 250.491  1.00 31.78           N
ANISOU 1001  N   GLY B 508     4420   3548   4105    618   -758   -786       N
ATOM   1002  CA  GLY B 508     121.537  18.902 251.027  1.00 29.50           C
ANISOU 1002  CA  GLY B 508     4082   3431   3695    920   -759   -950       C
ATOM   1003  C   GLY B 508     122.027  18.801 252.458  1.00 31.78           C
ANISOU 1003  C   GLY B 508     4329   3893   3855   1030   -763  -1083       C
ATOM   1004  O   GLY B 508     123.181  18.397 252.696  1.00 40.39           O
ANISOU 1004  O   GLY B 508     5580   4794   4974   1017   -948  -1194       O
ATOM   1005  N   PHE B 509     121.164  19.094 253.420  1.00 29.67           N
ANISOU 1005  N   PHE B 509     3850   3981   3442   1105   -582  -1046       N
ATOM   1006  CA  PHE B 509     121.731  19.041 254.768  1.00 33.73           C
ANISOU 1006  CA  PHE B 509     4340   4676   3799   1229   -603  -1177       C
ATOM   1007  C   PHE B 509     121.932  17.601 255.265  1.00 34.73           C
ANISOU 1007  C   PHE B 509     4487   4717   3991    986   -603  -1083       C
ATOM   1008  O   PHE B 509     122.575  17.400 256.312  1.00 33.15           O
ANISOU 1008  O   PHE B 509     4307   4609   3680   1062   -666  -1196       O
ATOM   1009  CB  PHE B 509     120.862  19.858 255.723  1.00 37.03           C
ANISOU 1009  CB  PHE B 509     4514   5552   4005   1379   -427  -1141       C
ATOM   1010  CG  PHE B 509     119.504  19.253 256.007  1.00 32.55           C
ANISOU 1010  CG  PHE B 509     3768   5136   3463   1131   -245   -863       C
ATOM   1011  CD1 PHE B 509     119.363  18.242 256.975  1.00 39.36           C
ANISOU 1011  CD1 PHE B 509     4596   6063   4294    986   -203   -770       C
ATOM   1012  CD2 PHE B 509     118.353  19.788 255.429  1.00 31.91           C
ANISOU 1012  CD2 PHE B 509     3555   5149   3419   1068   -149   -704       C
ATOM   1013  CE1 PHE B 509     118.090  17.720 257.286  1.00 33.14           C
ANISOU 1013  CE1 PHE B 509     3681   5378   3533    786    -89   -524       C
ATOM   1014  CE2 PHE B 509     117.098  19.276 255.711  1.00 32.99           C
ANISOU 1014  CE2 PHE B 509     3571   5377   3586    847    -46   -461       C
ATOM   1015  CZ  PHE B 509     116.972  18.220 256.658  1.00 33.89           C
ANISOU 1015  CZ  PHE B 509     3684   5512   3682    712    -24   -374       C
ATOM   1016  N   ILE B 510     121.373  16.606 254.584  1.00 31.39           N
ANISOU 1016  N   ILE B 510     4044   4163   3719    727   -536   -889       N
ATOM   1017  CA  ILE B 510     121.760  15.218 254.790  1.00 31.64           C
ANISOU 1017  CA  ILE B 510     4095   4096   3830    521   -571   -816       C
ATOM   1018  C   ILE B 510     122.564  14.868 253.551  1.00 34.10           C
ANISOU 1018  C   ILE B 510     4557   4099   4299    380   -721   -796       C
ATOM   1019  O   ILE B 510     121.994  14.652 252.472  1.00 28.54           O
ANISOU 1019  O   ILE B 510     3839   3324   3681    264   -652   -658       O
ATOM   1020  CB  ILE B 510     120.547  14.292 254.962  1.00 31.22           C
ANISOU 1020  CB  ILE B 510     3893   4169   3799    373   -400   -620       C
ATOM   1021  CG1 ILE B 510     119.619  14.804 256.070  1.00 29.39           C
ANISOU 1021  CG1 ILE B 510     3526   4219   3423    470   -283   -579       C
ATOM   1022  CG2 ILE B 510     120.992  12.792 255.078  1.00 27.49           C
ANISOU 1022  CG2 ILE B 510     3408   3633   3405    194   -439   -554       C
ATOM   1023  CD1 ILE B 510     118.275  14.092 256.191  1.00 30.47           C
ANISOU 1023  CD1 ILE B 510     3563   4418   3595    344   -174   -387       C
ATOM   1024  N   GLU B 511     123.882  14.823 253.710  1.00 33.90           N
ANISOU 1024  N   GLU B 511     4686   3893   4301    381   -948   -922       N
ATOM   1025  CA  GLU B 511     124.764  14.919 252.547  1.00 36.42           C
ANISOU 1025  CA  GLU B 511     5195   3887   4758    275  -1162   -910       C
ATOM   1026  C   GLU B 511     124.754  13.666 251.677  1.00 39.00           C
ANISOU 1026  C   GLU B 511     5465   4144   5211    -58  -1135   -664       C
ATOM   1027  O   GLU B 511     125.025  13.769 250.479  1.00 40.12           O
ANISOU 1027  O   GLU B 511     5707   4091   5444   -178  -1230   -562       O
ATOM   1028  CB  GLU B 511     126.201  15.194 253.003  1.00 40.32           C
ANISOU 1028  CB  GLU B 511     5902   4162   5255    351  -1480  -1111       C
ATOM   1029  CG  GLU B 511     126.343  16.632 253.342  1.00 56.27           C
ANISOU 1029  CG  GLU B 511     8024   6208   7149    733  -1554  -1372       C
ATOM   1030  CD  GLU B 511     127.584  16.892 254.173  1.00 67.00           C
ANISOU 1030  CD  GLU B 511     9578   7439   8439    904  -1846  -1638       C
ATOM   1031  OE1 GLU B 511     128.646  16.354 253.777  1.00 67.45           O
ANISOU 1031  OE1 GLU B 511     9830   7153   8644    699  -2140  -1616       O
ATOM   1032  OE2 GLU B 511     127.463  17.576 255.226  1.00 70.83           O
ANISOU 1032  OE2 GLU B 511    10007   8195   8712   1219  -1782  -1843       O
ATOM   1033  N   GLY B 512     124.503  12.468 252.242  1.00 36.74           N
ANISOU 1033  N   GLY B 512     5010   4036   4914   -200  -1022   -560       N
ATOM   1034  CA  GLY B 512     124.614  11.258 251.453  1.00 38.49           C
ANISOU 1034  CA  GLY B 512     5139   4268   5220   -483  -1002   -338       C
ATOM   1035  C   GLY B 512     123.526  10.269 251.812  1.00 32.74           C
ANISOU 1035  C   GLY B 512     4182   3824   4435   -490   -757   -240       C
ATOM   1036  O   GLY B 512     122.779  10.460 252.782  1.00 31.62           O
ANISOU 1036  O   GLY B 512     3978   3825   4212   -320   -642   -324       O
ATOM   1037  N   GLY B 513     123.433   9.201 251.002  1.00 31.31           N
ANISOU 1037  N   GLY B 513     3875   3739   4284   -679   -691    -51       N
ATOM   1038  CA  GLY B 513     122.466   8.152 251.271  1.00 27.98           C
ANISOU 1038  CA  GLY B 513     3248   3581   3801   -641   -496     15       C
ATOM   1039  C   GLY B 513     123.129   7.013 252.071  1.00 29.82           C
ANISOU 1039  C   GLY B 513     3334   3952   4043   -751   -558     52       C
ATOM   1040  O   GLY B 513     124.343   6.972 252.276  1.00 30.21           O
ANISOU 1040  O   GLY B 513     3435   3888   4154   -907   -758     54       O
ATOM   1041  N   TRP B 514     122.318   6.006 252.397  1.00 29.31           N
ANISOU 1041  N   TRP B 514     3085   4129   3923   -676   -412     91       N
ATOM   1042  CA  TRP B 514     122.731   4.860 253.215  1.00 30.00           C
ANISOU 1042  CA  TRP B 514     2994   4398   4005   -728   -451    121       C
ATOM   1043  C   TRP B 514     122.571   3.556 252.419  1.00 30.98           C
ANISOU 1043  C   TRP B 514     2871   4807   4094   -810   -347    285       C
ATOM   1044  O   TRP B 514     121.450   3.054 252.287  1.00 29.75           O
ANISOU 1044  O   TRP B 514     2628   4816   3862   -620   -192    268       O
ATOM   1045  CB  TRP B 514     121.865   4.793 254.468  1.00 29.58           C
ANISOU 1045  CB  TRP B 514     2931   4412   3895   -506   -392     11       C
ATOM   1046  CG  TRP B 514     122.030   5.912 255.465  1.00 29.81           C
ANISOU 1046  CG  TRP B 514     3131   4291   3902   -415   -472   -128       C
ATOM   1047  CD1 TRP B 514     123.165   6.713 255.676  1.00 32.25           C
ANISOU 1047  CD1 TRP B 514     3585   4434   4234   -478   -641   -217       C
ATOM   1048  CD2 TRP B 514     121.075   6.302 256.437  1.00 28.59           C
ANISOU 1048  CD2 TRP B 514     3011   4176   3676   -234   -410   -187       C
ATOM   1049  NE1 TRP B 514     122.939   7.561 256.767  1.00 33.25           N
ANISOU 1049  NE1 TRP B 514     3804   4558   4269   -305   -651   -349       N
ATOM   1050  CE2 TRP B 514     121.654   7.339 257.221  1.00 30.40           C
ANISOU 1050  CE2 TRP B 514     3365   4332   3852   -185   -502   -302       C
ATOM   1051  CE3 TRP B 514     119.780   5.877 256.741  1.00 27.88           C
ANISOU 1051  CE3 TRP B 514     2870   4173   3552   -107   -312   -148       C
ATOM   1052  CZ2 TRP B 514     120.955   7.979 258.265  1.00 29.56           C
ANISOU 1052  CZ2 TRP B 514     3288   4304   3640    -41   -459   -339       C
ATOM   1053  CZ3 TRP B 514     119.106   6.531 257.804  1.00 27.45           C
ANISOU 1053  CZ3 TRP B 514     2881   4122   3428     -1   -312   -170       C
ATOM   1054  CH2 TRP B 514     119.712   7.551 258.540  1.00 27.28           C
ANISOU 1054  CH2 TRP B 514     2937   4092   3335     16   -368   -246       C
ATOM   1055  N   THR B 515     123.658   2.978 251.918  1.00 28.54           N
ANISOU 1055  N   THR B 515     2439   4580   3825  -1081   -446    445       N
ATOM   1056  CA  THR B 515     123.540   1.625 251.399  1.00 30.28           C
ANISOU 1056  CA  THR B 515     2345   5190   3970  -1136   -334    607       C
ATOM   1057  C   THR B 515     123.093   0.629 252.481  1.00 35.61           C
ANISOU 1057  C   THR B 515     2828   6103   4598   -943   -286    529       C
ATOM   1058  O   THR B 515     122.598  -0.464 252.150  1.00 34.64           O
ANISOU 1058  O   THR B 515     2446   6340   4374   -835   -153    592       O
ATOM   1059  CB  THR B 515     124.863   1.150 250.802  1.00 37.63           C
ANISOU 1059  CB  THR B 515     3136   6208   4955  -1521   -478    845       C
ATOM   1060  OG1 THR B 515     125.850   1.233 251.855  1.00 38.54           O
ANISOU 1060  OG1 THR B 515     3314   6154   5177  -1649   -712    788       O
ATOM   1061  CG2 THR B 515     125.280   2.015 249.578  1.00 35.20           C
ANISOU 1061  CG2 THR B 515     3018   5669   4688  -1725   -550    968       C
ATOM   1062  N   GLY B 516     123.327   0.936 253.775  1.00 33.63           N
ANISOU 1062  N   GLY B 516     2686   5690   4400   -885   -409    397       N
ATOM   1063  CA  GLY B 516     122.920  -0.033 254.769  1.00 32.29           C
ANISOU 1063  CA  GLY B 516     2345   5738   4187   -709   -389    345       C
ATOM   1064  C   GLY B 516     121.431  -0.071 255.055  1.00 30.86           C
ANISOU 1064  C   GLY B 516     2226   5565   3934   -369   -260    226       C
ATOM   1065  O   GLY B 516     120.981  -0.995 255.745  1.00 32.75           O
ANISOU 1065  O   GLY B 516     2325   5987   4133   -186   -257    191       O
ATOM   1066  N   MET B 517     120.645   0.885 254.571  1.00 28.26           N
ANISOU 1066  N   MET B 517     2110   5030   3596   -278   -188    167       N
ATOM   1067  CA  MET B 517     119.210   0.847 254.842  1.00 29.46           C
ANISOU 1067  CA  MET B 517     2346   5149   3699      6   -123     72       C
ATOM   1068  C   MET B 517     118.535   0.223 253.616  1.00 33.64           C
ANISOU 1068  C   MET B 517     2770   5870   4141    125      5     96       C
ATOM   1069  O   MET B 517     118.369   0.882 252.575  1.00 35.56           O
ANISOU 1069  O   MET B 517     3114   6027   4372     64     69    123       O
ATOM   1070  CB  MET B 517     118.660   2.219 255.148  1.00 28.33           C
ANISOU 1070  CB  MET B 517     2471   4709   3586     34   -142      4       C
ATOM   1071  CG  MET B 517     117.112   2.267 255.362  1.00 27.95           C
ANISOU 1071  CG  MET B 517     2535   4577   3506    268   -126    -54       C
ATOM   1072  SD  MET B 517     116.525   3.869 255.908  1.00 31.06           S
ANISOU 1072  SD  MET B 517     3169   4704   3927    243   -163    -71       S
ATOM   1073  CE  MET B 517     116.645   4.790 254.281  1.00 31.10           C
ANISOU 1073  CE  MET B 517     3250   4621   3948    143    -75    -59       C
ATOM   1074  N   ILE B 518     118.180  -1.062 253.712  1.00 32.58           N
ANISOU 1074  N   ILE B 518     2425   6026   3927    319     36     79       N
ATOM   1075  CA  ILE B 518     117.845  -1.780 252.481  1.00 37.01           C
ANISOU 1075  CA  ILE B 518     2819   6886   4356    426    167    110       C
ATOM   1076  C   ILE B 518     116.354  -2.000 252.320  1.00 37.07           C
ANISOU 1076  C   ILE B 518     2952   6854   4280    796    181    -49       C
ATOM   1077  O   ILE B 518     115.933  -2.565 251.294  1.00 36.71           O
ANISOU 1077  O   ILE B 518     2798   7065   4084    957    285    -69       O
ATOM   1078  CB  ILE B 518     118.572  -3.126 252.404  1.00 43.96           C
ANISOU 1078  CB  ILE B 518     3314   8233   5158    402    207    212       C
ATOM   1079  CG1 ILE B 518     118.113  -4.030 253.553  1.00 40.68           C
ANISOU 1079  CG1 ILE B 518     2807   7917   4733    687    127     95       C
ATOM   1080  CG2 ILE B 518     120.082  -2.892 252.378  1.00 46.41           C
ANISOU 1080  CG2 ILE B 518     3520   8552   5562    -23    144    399       C
ATOM   1081  CD1 ILE B 518     118.616  -5.430 253.400  1.00 49.89           C
ANISOU 1081  CD1 ILE B 518     3701   9465   5790    710    169    167       C
ATOM   1082  N   ASP B 519     115.535  -1.564 253.281  1.00 33.54           N
ANISOU 1082  N   ASP B 519     2739   6095   3910    932     60   -156       N
ATOM   1083  CA  ASP B 519     114.127  -1.950 253.255  1.00 37.94           C
ANISOU 1083  CA  ASP B 519     3430   6581   4405   1288     -4   -307       C
ATOM   1084  C   ASP B 519     113.192  -0.768 253.031  1.00 29.48           C
ANISOU 1084  C   ASP B 519     2679   5130   3391   1266    -65   -345       C
ATOM   1085  O   ASP B 519     111.994  -0.932 253.204  1.00 31.77           O
ANISOU 1085  O   ASP B 519     3145   5257   3670   1513   -192   -458       O
ATOM   1086  CB  ASP B 519     113.741  -2.718 254.541  1.00 40.16           C
ANISOU 1086  CB  ASP B 519     3704   6837   4716   1507   -157   -379       C
ATOM   1087  CG  ASP B 519     113.992  -1.900 255.812  1.00 40.59           C
ANISOU 1087  CG  ASP B 519     3911   6604   4906   1303   -270   -308       C
ATOM   1088  OD1 ASP B 519     113.265  -2.148 256.794  1.00 45.91           O
ANISOU 1088  OD1 ASP B 519     4710   7120   5613   1470   -435   -351       O
ATOM   1089  OD2 ASP B 519     114.833  -0.985 255.862  1.00 36.10           O
ANISOU 1089  OD2 ASP B 519     3362   5957   4397   1004   -218   -215       O
ATOM   1090  N   GLY B 520     113.693   0.394 252.624  1.00 27.05           N
ANISOU 1090  N   GLY B 520     2451   4682   3144    988     -6   -254       N
ATOM   1091  CA  GLY B 520     112.805   1.429 252.098  1.00 28.31           C
ANISOU 1091  CA  GLY B 520     2852   4577   3328    981    -40   -282       C
ATOM   1092  C   GLY B 520     113.593   2.637 251.672  1.00 27.01           C
ANISOU 1092  C   GLY B 520     2724   4316   3223    695     28   -183       C
ATOM   1093  O   GLY B 520     114.822   2.687 251.818  1.00 28.26           O
ANISOU 1093  O   GLY B 520     2760   4565   3411    505     73   -105       O
ATOM   1094  N   TRP B 521     112.870   3.667 251.200  1.00 23.42           N
ANISOU 1094  N   TRP B 521     2455   3648   2795    671     -3   -193       N
ATOM   1095  CA  TRP B 521     113.570   4.850 250.680  1.00 22.28           C
ANISOU 1095  CA  TRP B 521     2350   3417   2697    453     47   -121       C
ATOM   1096  C   TRP B 521     114.012   5.826 251.772  1.00 26.01           C
ANISOU 1096  C   TRP B 521     2869   3753   3260    322     -4    -88       C
ATOM   1097  O   TRP B 521     114.984   6.579 251.554  1.00 23.33           O
ANISOU 1097  O   TRP B 521     2527   3387   2952    174     20    -55       O
ATOM   1098  CB  TRP B 521     112.663   5.645 249.752  1.00 22.97           C
ANISOU 1098  CB  TRP B 521     2592   3363   2772    483     28   -141       C
ATOM   1099  CG  TRP B 521     112.619   5.103 248.340  1.00 25.75           C
ANISOU 1099  CG  TRP B 521     2905   3877   3001    550    109   -150       C
ATOM   1100  CD1 TRP B 521     113.692   4.653 247.586  1.00 26.99           C
ANISOU 1100  CD1 TRP B 521     2910   4254   3092    438    217    -61       C
ATOM   1101  CD2 TRP B 521     111.444   4.957 247.493  1.00 24.03           C
ANISOU 1101  CD2 TRP B 521     2803   3637   2689    733     71   -237       C
ATOM   1102  NE1 TRP B 521     113.258   4.300 246.315  1.00 26.05           N
ANISOU 1102  NE1 TRP B 521     2788   4286   2824    535    277    -67       N
ATOM   1103  CE2 TRP B 521     111.891   4.431 246.256  1.00 23.34           C
ANISOU 1103  CE2 TRP B 521     2611   3805   2452    744    191   -200       C
ATOM   1104  CE3 TRP B 521     110.069   5.222 247.680  1.00 22.31           C
ANISOU 1104  CE3 TRP B 521     2777   3205   2496    872    -81   -330       C
ATOM   1105  CZ2 TRP B 521     111.031   4.212 245.151  1.00 26.06           C
ANISOU 1105  CZ2 TRP B 521     3036   4224   2640    923    189   -279       C
ATOM   1106  CZ3 TRP B 521     109.186   4.944 246.593  1.00 25.47           C
ANISOU 1106  CZ3 TRP B 521     3281   3630   2766   1057   -120   -432       C
ATOM   1107  CH2 TRP B 521     109.698   4.475 245.333  1.00 29.87           C
ANISOU 1107  CH2 TRP B 521     3729   4474   3148   1094     30   -416       C
ATOM   1108  N   TYR B 522     113.278   5.885 252.909  1.00 21.87           N
ANISOU 1108  N   TYR B 522     2403   3144   2763    385    -94    -94       N
ATOM   1109  CA  TYR B 522     113.568   6.861 253.959  1.00 21.65           C
ANISOU 1109  CA  TYR B 522     2400   3059   2769    281   -129    -49       C
ATOM   1110  C   TYR B 522     113.575   6.119 255.284  1.00 25.21           C
ANISOU 1110  C   TYR B 522     2805   3563   3211    329   -197    -36       C
ATOM   1111  O   TYR B 522     112.805   5.159 255.460  1.00 27.31           O
ANISOU 1111  O   TYR B 522     3088   3816   3473    467   -267    -55       O
ATOM   1112  CB  TYR B 522     112.502   7.959 254.091  1.00 20.64           C
ANISOU 1112  CB  TYR B 522     2381   2798   2661    254   -189      3       C
ATOM   1113  CG  TYR B 522     111.818   8.248 252.747  1.00 24.81           C
ANISOU 1113  CG  TYR B 522     2991   3240   3198    281   -183    -20       C
ATOM   1114  CD1 TYR B 522     112.533   8.835 251.739  1.00 23.95           C
ANISOU 1114  CD1 TYR B 522     2867   3149   3082    222   -101    -35       C
ATOM   1115  CD2 TYR B 522     110.484   7.906 252.554  1.00 22.50           C
ANISOU 1115  CD2 TYR B 522     2810   2825   2913    371   -297    -30       C
ATOM   1116  CE1 TYR B 522     111.899   9.111 250.489  1.00 27.17           C
ANISOU 1116  CE1 TYR B 522     3354   3490   3479    248   -105    -49       C
ATOM   1117  CE2 TYR B 522     109.843   8.176 251.322  1.00 23.70           C
ANISOU 1117  CE2 TYR B 522     3052   2900   3053    407   -315    -68       C
ATOM   1118  CZ  TYR B 522     110.555   8.808 250.334  1.00 22.78           C
ANISOU 1118  CZ  TYR B 522     2899   2838   2919    340   -206    -69       C
ATOM   1119  OH  TYR B 522     109.825   9.019 249.140  1.00 22.70           O
ANISOU 1119  OH  TYR B 522     2989   2758   2880    387   -242   -103       O
ATOM   1120  N   GLY B 523     114.357   6.614 256.247  1.00 23.75           N
ANISOU 1120  N   GLY B 523     2585   3430   3010    246   -203    -14       N
ATOM   1121  CA  GLY B 523     114.213   5.971 257.546  1.00 23.44           C
ANISOU 1121  CA  GLY B 523     2521   3438   2949    292   -287     19       C
ATOM   1122  C   GLY B 523     115.268   6.524 258.513  1.00 24.05           C
ANISOU 1122  C   GLY B 523     2555   3612   2971    213   -286     18       C
ATOM   1123  O   GLY B 523     115.726   7.669 258.370  1.00 25.00           O
ANISOU 1123  O   GLY B 523     2699   3738   3062    155   -243     -2       O
ATOM   1124  N   TYR B 524     115.718   5.650 259.386  1.00 22.76           N
ANISOU 1124  N   TYR B 524     2327   3536   2785    243   -346     14       N
ATOM   1125  CA  TYR B 524     116.458   6.041 260.589  1.00 26.02           C
ANISOU 1125  CA  TYR B 524     2725   4049   3113    205   -388     15       C
ATOM   1126  C   TYR B 524     117.699   5.201 260.787  1.00 29.68           C
ANISOU 1126  C   TYR B 524     3095   4599   3583    184   -431    -58       C
ATOM   1127  O   TYR B 524     117.683   3.982 260.556  1.00 28.47           O
ANISOU 1127  O   TYR B 524     2847   4490   3481    224   -452    -55       O
ATOM   1128  CB  TYR B 524     115.617   5.837 261.837  1.00 29.07           C
ANISOU 1128  CB  TYR B 524     3143   4461   3443    242   -479    129       C
ATOM   1129  CG  TYR B 524     114.219   6.346 261.717  1.00 30.03           C
ANISOU 1129  CG  TYR B 524     3354   4469   3586    228   -505    249       C
ATOM   1130  CD1 TYR B 524     113.188   5.496 261.309  1.00 29.63           C
ANISOU 1130  CD1 TYR B 524     3367   4265   3624    313   -589    268       C
ATOM   1131  CD2 TYR B 524     113.918   7.665 262.013  1.00 30.75           C
ANISOU 1131  CD2 TYR B 524     3463   4620   3602    141   -469    342       C
ATOM   1132  CE1 TYR B 524     111.893   5.945 261.197  1.00 29.90           C
ANISOU 1132  CE1 TYR B 524     3518   4146   3695    279   -673    378       C
ATOM   1133  CE2 TYR B 524     112.614   8.127 261.941  1.00 32.99           C
ANISOU 1133  CE2 TYR B 524     3812   4806   3916     77   -527    493       C
ATOM   1134  CZ  TYR B 524     111.600   7.255 261.497  1.00 32.45           C
ANISOU 1134  CZ  TYR B 524     3846   4517   3964    132   -647    508       C
ATOM   1135  OH  TYR B 524     110.306   7.685 261.398  1.00 35.17           O
ANISOU 1135  OH  TYR B 524     4293   4712   4359     51   -764    653       O
ATOM   1136  N   HIS B 525     118.744   5.840 261.357  1.00 29.18           N
ANISOU 1136  N   HIS B 525     3052   4588   3448    138   -470   -124       N
ATOM   1137  CA  HIS B 525     119.893   5.119 261.900  1.00 29.46           C
ANISOU 1137  CA  HIS B 525     3021   4698   3474     99   -574   -181       C
ATOM   1138  C   HIS B 525     120.022   5.550 263.359  1.00 30.67           C
ANISOU 1138  C   HIS B 525     3218   4960   3476    151   -644   -188       C
ATOM   1139  O   HIS B 525     119.985   6.752 263.656  1.00 30.07           O
ANISOU 1139  O   HIS B 525     3218   4921   3287    186   -608   -215       O
ATOM   1140  CB  HIS B 525     121.218   5.404 261.146  1.00 30.23           C
ANISOU 1140  CB  HIS B 525     3139   4723   3624    -12   -624   -277       C
ATOM   1141  CG  HIS B 525     122.396   4.645 261.710  1.00 32.53           C
ANISOU 1141  CG  HIS B 525     3367   5072   3922    -92   -780   -319       C
ATOM   1142  ND1 HIS B 525     123.206   5.145 262.712  1.00 33.72           N
ANISOU 1142  ND1 HIS B 525     3605   5242   3964    -65   -912   -428       N
ATOM   1143  CD2 HIS B 525     122.852   3.392 261.445  1.00 32.07           C
ANISOU 1143  CD2 HIS B 525     3147   5090   3948   -191   -836   -261       C
ATOM   1144  CE1 HIS B 525     124.121   4.232 263.026  1.00 35.08           C
ANISOU 1144  CE1 HIS B 525     3697   5454   4178   -166  -1066   -438       C
ATOM   1145  NE2 HIS B 525     123.940   3.172 262.249  1.00 34.61           N
ANISOU 1145  NE2 HIS B 525     3468   5441   4241   -259  -1018   -323       N
ATOM   1146  N   HIS B 526     120.139   4.586 264.253  1.00 28.71           N
ANISOU 1146  N   HIS B 526     2904   4801   3202    173   -739   -155       N
ATOM   1147  CA  HIS B 526     120.260   4.903 265.688  1.00 29.09           C
ANISOU 1147  CA  HIS B 526     2992   4983   3077    221   -816   -141       C
ATOM   1148  C   HIS B 526     121.532   4.312 266.262  1.00 33.58           C
ANISOU 1148  C   HIS B 526     3523   5620   3615    194   -966   -242       C
ATOM   1149  O   HIS B 526     122.095   3.349 265.745  1.00 32.46           O
ANISOU 1149  O   HIS B 526     3281   5449   3604    124  -1025   -264       O
ATOM   1150  CB  HIS B 526     119.046   4.375 266.458  1.00 33.90           C
ANISOU 1150  CB  HIS B 526     3596   5624   3661    275   -843     28       C
ATOM   1151  CG  HIS B 526     119.091   2.894 266.674  1.00 35.67           C
ANISOU 1151  CG  HIS B 526     3725   5857   3971    319   -949     45       C
ATOM   1152  ND1 HIS B 526     118.693   2.003 265.702  1.00 34.02           N
ANISOU 1152  ND1 HIS B 526     3436   5577   3914    359   -916     40       N
ATOM   1153  CD2 HIS B 526     119.557   2.142 267.712  1.00 37.70           C
ANISOU 1153  CD2 HIS B 526     3931   6226   4166    351  -1088     52       C
ATOM   1154  CE1 HIS B 526     118.900   0.768 266.116  1.00 33.03           C
ANISOU 1154  CE1 HIS B 526     3194   5540   3818    428  -1021     42       C
ATOM   1155  NE2 HIS B 526     119.407   0.823 267.350  1.00 34.65           N
ANISOU 1155  NE2 HIS B 526     3419   5838   3908    415  -1136     56       N
ATOM   1156  N   GLN B 527     121.950   4.853 267.423  1.00 32.67           N
ANISOU 1156  N   GLN B 527     3473   5638   3303    248  -1041   -288       N
ATOM   1157  CA  GLN B 527     123.122   4.364 268.116  1.00 35.30           C
ANISOU 1157  CA  GLN B 527     3800   6034   3579    234  -1222   -396       C
ATOM   1158  C   GLN B 527     122.789   4.567 269.580  1.00 33.78           C
ANISOU 1158  C   GLN B 527     3641   6043   3153    328  -1264   -330       C
ATOM   1159  O   GLN B 527     122.497   5.711 269.982  1.00 36.87           O
ANISOU 1159  O   GLN B 527     4101   6556   3351    401  -1180   -327       O
ATOM   1160  CB  GLN B 527     124.393   5.155 267.728  1.00 41.95           C
ANISOU 1160  CB  GLN B 527     4753   6792   4394    216  -1313   -608       C
ATOM   1161  CG  GLN B 527     125.578   4.908 268.691  1.00 54.79           C
ANISOU 1161  CG  GLN B 527     6431   8485   5901    229  -1549   -748       C
ATOM   1162  CD  GLN B 527     126.258   3.561 268.473  1.00 65.21           C
ANISOU 1162  CD  GLN B 527     7628   9746   7405     64  -1714   -717       C
ATOM   1163  OE1 GLN B 527     126.798   3.307 267.400  1.00 70.36           O
ANISOU 1163  OE1 GLN B 527     8247  10242   8246    -88  -1755   -727       O
ATOM   1164  NE2 GLN B 527     126.246   2.693 269.502  1.00 68.25           N
ANISOU 1164  NE2 GLN B 527     7925  10281   7724     84  -1819   -658       N
ATOM   1165  N   ASN B 528     122.753   3.478 270.345  1.00 34.06           N
ANISOU 1165  N   ASN B 528     3606   6144   3192    329  -1386   -253       N
ATOM   1166  CA  ASN B 528     122.630   3.600 271.809  1.00 35.05           C
ANISOU 1166  CA  ASN B 528     3774   6472   3073    402  -1468   -184       C
ATOM   1167  C   ASN B 528     123.468   2.513 272.484  1.00 39.68           C
ANISOU 1167  C   ASN B 528     4302   7111   3662    394  -1683   -238       C
ATOM   1168  O   ASN B 528     124.277   1.834 271.847  1.00 40.75           O
ANISOU 1168  O   ASN B 528     4360   7153   3972    313  -1771   -339       O
ATOM   1169  CB  ASN B 528     121.141   3.574 272.182  1.00 38.73           C
ANISOU 1169  CB  ASN B 528     4240   6957   3517    416  -1392     71       C
ATOM   1170  CG  ASN B 528     120.438   2.277 271.758  1.00 35.54           C
ANISOU 1170  CG  ASN B 528     3759   6395   3348    420  -1439    170       C
ATOM   1171  OD1 ASN B 528     121.102   1.271 271.516  1.00 36.87           O
ANISOU 1171  OD1 ASN B 528     3825   6544   3640    422  -1531     80       O
ATOM   1172  ND2 ASN B 528     119.081   2.314 271.650  1.00 33.94           N
ANISOU 1172  ND2 ASN B 528     3602   6093   3202    429  -1395    353       N
ATOM   1173  N   GLU B 529     123.306   2.352 273.809  1.00 40.36           N
ANISOU 1173  N   GLU B 529     4415   7375   3545    458  -1785   -148       N
ATOM   1174  CA  GLU B 529     124.120   1.375 274.514  1.00 42.57           C
ANISOU 1174  CA  GLU B 529     4641   7724   3811    457  -2010   -204       C
ATOM   1175  C   GLU B 529     123.915  -0.023 273.952  1.00 45.59           C
ANISOU 1175  C   GLU B 529     4849   8007   4465    420  -2062   -137       C
ATOM   1176  O   GLU B 529     124.831  -0.852 273.987  1.00 44.46           O
ANISOU 1176  O   GLU B 529     4607   7871   4414    360  -2214   -214       O
ATOM   1177  CB  GLU B 529     123.778   1.385 276.015  1.00 44.89           C
ANISOU 1177  CB  GLU B 529     5020   8150   3887    517  -2062    -65       C
ATOM   1178  CG  GLU B 529     124.513   0.327 276.807  1.00 56.18           C
ANISOU 1178  CG  GLU B 529     6417   9588   5342    507  -2270    -92       C
ATOM   1179  CD  GLU B 529     124.555   0.673 278.293  1.00 67.37           C
ANISOU 1179  CD  GLU B 529     7960  11156   6481    560  -2327    -23       C
ATOM   1180  OE1 GLU B 529     124.770  -0.232 279.135  1.00 74.49           O
ANISOU 1180  OE1 GLU B 529     8845  12076   7383    565  -2497     32       O
ATOM   1181  OE2 GLU B 529     124.387   1.877 278.605  1.00 72.42           O
ANISOU 1181  OE2 GLU B 529     8701  11922   6894    600  -2195    -22       O
ATOM   1182  N   GLN B 530     122.700  -0.314 273.495  1.00 41.40           N
ANISOU 1182  N   GLN B 530     4284   7386   4059    464  -1943     12       N
ATOM   1183  CA  GLN B 530     122.332  -1.641 273.027  1.00 42.57           C
ANISOU 1183  CA  GLN B 530     4263   7495   4417    512  -1984     64       C
ATOM   1184  C   GLN B 530     122.854  -1.931 271.619  1.00 41.47           C
ANISOU 1184  C   GLN B 530     3981   7297   4478    419  -1892    -35       C
ATOM   1185  O   GLN B 530     122.861  -3.095 271.223  1.00 47.69           O
ANISOU 1185  O   GLN B 530     4566   8152   5403    456  -1932    -16       O
ATOM   1186  CB  GLN B 530     120.794  -1.799 272.997  1.00 40.26           C
ANISOU 1186  CB  GLN B 530     4032   7090   4173    628  -1928    228       C
ATOM   1187  CG  GLN B 530     120.129  -2.084 274.389  1.00 46.31           C
ANISOU 1187  CG  GLN B 530     4894   7898   4803    720  -2100    400       C
ATOM   1188  CD  GLN B 530     118.639  -1.752 274.307  1.00 46.05           C
ANISOU 1188  CD  GLN B 530     5006   7688   4802    759  -2063    578       C
ATOM   1189  OE1 GLN B 530     118.286  -0.603 274.107  1.00 40.21           O
ANISOU 1189  OE1 GLN B 530     4370   6919   3990    657  -1927    634       O
ATOM   1190  NE2 GLN B 530     117.772  -2.770 274.401  1.00 46.60           N
ANISOU 1190  NE2 GLN B 530     5081   7635   4991    915  -2208    656       N
ATOM   1191  N   GLY B 531     123.257  -0.936 270.868  1.00 38.15           N
ANISOU 1191  N   GLY B 531     3647   6785   4063    315  -1778   -123       N
ATOM   1192  CA  GLY B 531     123.770  -1.201 269.529  1.00 40.48           C
ANISOU 1192  CA  GLY B 531     3819   7023   4538    195  -1713   -175       C
ATOM   1193  C   GLY B 531     123.398  -0.109 268.559  1.00 40.32           C
ANISOU 1193  C   GLY B 531     3924   6850   4544    162  -1528   -201       C
ATOM   1194  O   GLY B 531     123.015   1.006 268.941  1.00 38.25           O
ANISOU 1194  O   GLY B 531     3835   6547   4150    211  -1463   -212       O
ATOM   1195  N   SER B 532     123.513  -0.435 267.265  1.00 35.03           N
ANISOU 1195  N   SER B 532     3142   6137   4032     76  -1441   -195       N
ATOM   1196  CA  SER B 532     123.215   0.549 266.257  1.00 34.97           C
ANISOU 1196  CA  SER B 532     3248   5981   4059     41  -1284   -218       C
ATOM   1197  C   SER B 532     122.548  -0.179 265.098  1.00 37.29           C
ANISOU 1197  C   SER B 532     3395   6291   4482     60  -1153   -144       C
ATOM   1198  O   SER B 532     122.696  -1.405 264.951  1.00 38.52           O
ANISOU 1198  O   SER B 532     3331   6607   4699     68  -1193    -98       O
ATOM   1199  CB  SER B 532     124.486   1.265 265.799  1.00 40.50           C
ANISOU 1199  CB  SER B 532     4035   6577   4778   -119  -1367   -330       C
ATOM   1200  OG  SER B 532     125.307   0.364 265.071  1.00 45.72           O
ANISOU 1200  OG  SER B 532     4520   7273   5578   -299  -1450   -290       O
ATOM   1201  N   GLY B 533     121.806   0.560 264.305  1.00 32.51           N
ANISOU 1201  N   GLY B 533     2893   5563   3895     89  -1003   -136       N
ATOM   1202  CA  GLY B 533     121.211  -0.122 263.145  1.00 33.54           C
ANISOU 1202  CA  GLY B 533     2897   5732   4116    129   -886    -88       C
ATOM   1203  C   GLY B 533     120.413   0.822 262.300  1.00 34.15           C
ANISOU 1203  C   GLY B 533     3119   5652   4203    152   -746    -90       C
ATOM   1204  O   GLY B 533     120.204   1.984 262.641  1.00 29.22           O
ANISOU 1204  O   GLY B 533     2670   4908   3524    146   -730   -111       O
ATOM   1205  N   TYR B 534     119.979   0.306 261.152  1.00 32.64           N
ANISOU 1205  N   TYR B 534     2834   5504   4066    186   -643    -65       N
ATOM   1206  CA  TYR B 534     119.134   1.053 260.232  1.00 31.76           C
ANISOU 1206  CA  TYR B 534     2848   5253   3966    221   -525    -67       C
ATOM   1207  C   TYR B 534     117.723   0.504 260.241  1.00 33.09           C
ANISOU 1207  C   TYR B 534     3043   5404   4124    444   -514    -62       C
ATOM   1208  O   TYR B 534     117.535  -0.708 260.369  1.00 36.12           O
ANISOU 1208  O   TYR B 534     3281   5940   4501    590   -552    -70       O
ATOM   1209  CB  TYR B 534     119.612   0.938 258.787  1.00 30.74           C
ANISOU 1209  CB  TYR B 534     2626   5175   3878    107   -432    -44       C
ATOM   1210  CG  TYR B 534     121.002   1.503 258.562  1.00 29.02           C
ANISOU 1210  CG  TYR B 534     2426   4901   3697   -132   -495    -40       C
ATOM   1211  CD1 TYR B 534     122.112   0.682 258.691  1.00 33.42           C
ANISOU 1211  CD1 TYR B 534     2809   5604   4286   -282   -596      6       C
ATOM   1212  CD2 TYR B 534     121.183   2.843 258.169  1.00 26.54           C
ANISOU 1212  CD2 TYR B 534     2307   4381   3394   -200   -485    -82       C
ATOM   1213  CE1 TYR B 534     123.412   1.168 258.451  1.00 34.53           C
ANISOU 1213  CE1 TYR B 534     3005   5635   4480   -522   -722     14       C
ATOM   1214  CE2 TYR B 534     122.480   3.332 257.931  1.00 26.71           C
ANISOU 1214  CE2 TYR B 534     2388   4303   3459   -386   -600   -101       C
ATOM   1215  CZ  TYR B 534     123.557   2.485 258.080  1.00 30.25           C
ANISOU 1215  CZ  TYR B 534     2698   4848   3949   -552   -731    -53       C
ATOM   1216  OH  TYR B 534     124.837   2.966 257.835  1.00 33.46           O
ANISOU 1216  OH  TYR B 534     3203   5094   4414   -754   -909    -69       O
ATOM   1217  N   ALA B 535     116.732   1.385 260.046  1.00 31.18           N
ANISOU 1217  N   ALA B 535     2986   4979   3883    480   -485    -53       N
ATOM   1218  CA  ALA B 535     115.358   0.881 259.878  1.00 33.82           C
ANISOU 1218  CA  ALA B 535     3392   5233   4223    684   -527    -62       C
ATOM   1219  C   ALA B 535     114.595   1.830 258.987  1.00 31.54           C
ANISOU 1219  C   ALA B 535     3253   4778   3953    653   -465    -60       C
ATOM   1220  O   ALA B 535     114.612   3.048 259.203  1.00 26.68           O
ANISOU 1220  O   ALA B 535     2740   4060   3336    515   -448    -12       O
ATOM   1221  CB  ALA B 535     114.629   0.714 261.236  1.00 36.87           C
ANISOU 1221  CB  ALA B 535     3886   5524   4598    776   -693     -7       C
ATOM   1222  N   ALA B 536     113.945   1.299 257.937  1.00 29.74           N
ANISOU 1222  N   ALA B 536     3021   4557   3722    797   -431   -121       N
ATOM   1223  CA  ALA B 536     113.205   2.208 257.113  1.00 26.35           C
ANISOU 1223  CA  ALA B 536     2742   3961   3307    763   -400   -120       C
ATOM   1224  C   ALA B 536     111.977   2.694 257.868  1.00 27.32           C
ANISOU 1224  C   ALA B 536     3066   3850   3464    792   -560    -63       C
ATOM   1225  O   ALA B 536     111.419   1.981 258.708  1.00 29.95           O
ANISOU 1225  O   ALA B 536     3449   4127   3806    923   -715    -55       O
ATOM   1226  CB  ALA B 536     112.703   1.527 255.790  1.00 29.81           C
ANISOU 1226  CB  ALA B 536     3153   4472   3700    937   -345   -211       C
ATOM   1227  N   ASP B 537     111.542   3.900 257.536  1.00 23.64           N
ANISOU 1227  N   ASP B 537     2711   3251   3022    658   -545     -5       N
ATOM   1228  CA  ASP B 537     110.257   4.365 258.034  1.00 26.74           C
ANISOU 1228  CA  ASP B 537     3283   3425   3453    640   -720     88       C
ATOM   1229  C   ASP B 537     109.167   3.750 257.136  1.00 28.78           C
ANISOU 1229  C   ASP B 537     3675   3528   3732    836   -831    -18       C
ATOM   1230  O   ASP B 537     109.123   4.049 255.942  1.00 27.60           O
ANISOU 1230  O   ASP B 537     3530   3390   3567    845   -737    -88       O
ATOM   1231  CB  ASP B 537     110.179   5.880 257.987  1.00 26.72           C
ANISOU 1231  CB  ASP B 537     3305   3393   3455    426   -668    200       C
ATOM   1232  CG  ASP B 537     108.866   6.387 258.569  1.00 31.23           C
ANISOU 1232  CG  ASP B 537     4025   3774   4068    337   -869    359       C
ATOM   1233  OD1 ASP B 537     107.954   6.710 257.797  1.00 32.88           O
ANISOU 1233  OD1 ASP B 537     4349   3816   4326    330   -953    356       O
ATOM   1234  OD2 ASP B 537     108.741   6.388 259.834  1.00 32.54           O
ANISOU 1234  OD2 ASP B 537     4198   3955   4213    263   -971    503       O
ATOM   1235  N   GLN B 538     108.331   2.882 257.701  1.00 31.73           N
ANISOU 1235  N   GLN B 538     4210   3943   3903    -86   -849    741       N
ATOM   1236  CA  GLN B 538     107.459   2.074 256.853  1.00 34.19           C
ANISOU 1236  CA  GLN B 538     4638   3920   4434     43   -933    781       C
ATOM   1237  C   GLN B 538     106.300   2.887 256.287  1.00 33.05           C
ANISOU 1237  C   GLN B 538     4526   3816   4215   -159   -842    834       C
ATOM   1238  O   GLN B 538     105.950   2.741 255.114  1.00 32.08           O
ANISOU 1238  O   GLN B 538     4328   3584   4279    -19   -772    751       O
ATOM   1239  CB  GLN B 538     106.916   0.896 257.662  1.00 37.40           C
ANISOU 1239  CB  GLN B 538     5340   3997   4874     60  -1243    931       C
ATOM   1240  CG  GLN B 538     107.958  -0.138 258.016  1.00 44.15           C
ANISOU 1240  CG  GLN B 538     6157   4743   5876    323  -1357    847       C
ATOM   1241  CD  GLN B 538     107.355  -1.200 258.929  1.00 61.20           C
ANISOU 1241  CD  GLN B 538     8624   6561   8067    321  -1725    984       C
ATOM   1242  OE1 GLN B 538     107.157  -2.335 258.515  1.00 70.70           O
ANISOU 1242  OE1 GLN B 538     9849   7484   9531    581  -1883    879       O
ATOM   1243  NE2 GLN B 538     107.022  -0.820 260.162  1.00 70.07           N
ANISOU 1243  NE2 GLN B 538     9981   7723   8920      9  -1887   1208       N
ATOM   1244  N   LYS B 539     105.717   3.765 257.095  1.00 35.43           N
ANISOU 1244  N   LYS B 539     4924   4310   4227   -511   -837    968       N
ATOM   1245  CA  LYS B 539     104.569   4.530 256.605  1.00 35.06           C
ANISOU 1245  CA  LYS B 539     4911   4299   4111   -726   -766   1025       C
ATOM   1246  C   LYS B 539     104.970   5.442 255.450  1.00 34.71           C
ANISOU 1246  C   LYS B 539     4559   4467   4162   -619   -507    801       C
ATOM   1247  O   LYS B 539     104.305   5.452 254.390  1.00 31.35           O
ANISOU 1247  O   LYS B 539     4123   3900   3889   -547   -468    770       O
ATOM   1248  CB  LYS B 539     103.965   5.332 257.763  1.00 42.07           C
ANISOU 1248  CB  LYS B 539     5931   5426   4627  -1183   -804   1219       C
ATOM   1249  CG  LYS B 539     102.635   5.969 257.442  1.00 50.61           C
ANISOU 1249  CG  LYS B 539     7104   6496   5630  -1455   -796   1334       C
ATOM   1250  CD  LYS B 539     102.065   6.733 258.682  1.00 63.83           C
ANISOU 1250  CD  LYS B 539     8906   8462   6885  -1989   -847   1566       C
ATOM   1251  CE  LYS B 539     100.942   7.713 258.266  1.00 66.59           C
ANISOU 1251  CE  LYS B 539     9232   8944   7127  -2290   -750   1617       C
ATOM   1252  NZ  LYS B 539     100.612   8.757 259.319  1.00 73.47           N
ANISOU 1252  NZ  LYS B 539    10085  10296   7534  -2847   -688   1761       N
ATOM   1253  N   SER B 540     106.037   6.247 255.614  1.00 30.08           N
ANISOU 1253  N   SER B 540     3715   4217   3498   -603   -360    623       N
ATOM   1254  CA  SER B 540     106.366   7.154 254.487  1.00 30.25           C
ANISOU 1254  CA  SER B 540     3457   4385   3650   -500   -192    401       C
ATOM   1255  C   SER B 540     106.882   6.377 253.290  1.00 29.70           C
ANISOU 1255  C   SER B 540     3323   4057   3904   -174   -214    333       C
ATOM   1256  O   SER B 540     106.591   6.730 252.116  1.00 27.97           O
ANISOU 1256  O   SER B 540     3013   3791   3822   -119   -149    267       O
ATOM   1257  CB  SER B 540     107.375   8.230 254.947  1.00 31.99           C
ANISOU 1257  CB  SER B 540     3391   5016   3746   -538    -89    167       C
ATOM   1258  OG  SER B 540     108.602   7.575 255.360  1.00 31.52           O
ANISOU 1258  OG  SER B 540     3282   4921   3774   -325   -166    106       O
ATOM   1259  N   THR B 541     107.577   5.274 253.520  1.00 27.23           N
ANISOU 1259  N   THR B 541     3061   3581   3704     19   -315    362       N
ATOM   1260  CA  THR B 541     108.027   4.484 252.375  1.00 28.41           C
ANISOU 1260  CA  THR B 541     3131   3544   4118    271   -327    310       C
ATOM   1261  C   THR B 541     106.829   3.926 251.608  1.00 26.96           C
ANISOU 1261  C   THR B 541     3087   3155   3999    275   -347    387       C
ATOM   1262  O   THR B 541     106.747   4.024 250.348  1.00 26.05           O
ANISOU 1262  O   THR B 541     2866   3024   4009    343   -280    329       O
ATOM   1263  CB  THR B 541     108.968   3.344 252.825  1.00 30.00           C
ANISOU 1263  CB  THR B 541     3343   3638   4420    463   -433    310       C
ATOM   1264  OG1 THR B 541     110.242   3.891 253.245  1.00 29.24           O
ANISOU 1264  OG1 THR B 541     3063   3728   4320    509   -419    192       O
ATOM   1265  CG2 THR B 541     109.233   2.378 251.598  1.00 27.15           C
ANISOU 1265  CG2 THR B 541     2899   3127   4289    664   -438    275       C
ATOM   1266  N   GLN B 542     105.887   3.337 252.332  1.00 27.57           N
ANISOU 1266  N   GLN B 542     3406   3071   3999    197   -474    512       N
ATOM   1267  CA  GLN B 542     104.714   2.733 251.685  1.00 28.06           C
ANISOU 1267  CA  GLN B 542     3597   2917   4146    232   -546    539       C
ATOM   1268  C   GLN B 542     103.850   3.779 250.951  1.00 30.04           C
ANISOU 1268  C   GLN B 542     3820   3247   4345     74   -431    540       C
ATOM   1269  O   GLN B 542     103.417   3.551 249.792  1.00 28.36           O
ANISOU 1269  O   GLN B 542     3558   2969   4249    171   -392    473       O
ATOM   1270  CB  GLN B 542     103.905   1.976 252.734  1.00 27.24           C
ANISOU 1270  CB  GLN B 542     3772   2578   4000    173   -790    666       C
ATOM   1271  CG  GLN B 542     104.595   0.609 253.222  1.00 33.04           C
ANISOU 1271  CG  GLN B 542     4538   3152   4865    411   -959    617       C
ATOM   1272  CD  GLN B 542     104.099   0.092 254.602  1.00 39.75           C
ANISOU 1272  CD  GLN B 542     5677   3783   5644    307  -1258    772       C
ATOM   1273  OE1 GLN B 542     103.050   0.512 255.092  1.00 44.14           O
ANISOU 1273  OE1 GLN B 542     6444   4245   6081     62  -1387    936       O
ATOM   1274  NE2 GLN B 542     104.847  -0.881 255.222  1.00 38.70           N
ANISOU 1274  NE2 GLN B 542     5562   3544   5596    484  -1409    732       N
ATOM   1275  N   ASN B 543     103.566   4.916 251.605  1.00 30.10           N
ANISOU 1275  N   ASN B 543     3845   3428   4163   -184   -377    601       N
ATOM   1276  CA  ASN B 543     102.827   6.002 250.922  1.00 28.03           C
ANISOU 1276  CA  ASN B 543     3519   3274   3859   -336   -262    572       C
ATOM   1277  C   ASN B 543     103.566   6.464 249.680  1.00 27.34           C
ANISOU 1277  C   ASN B 543     3184   3289   3916   -183   -133    407       C
ATOM   1278  O   ASN B 543     102.949   6.649 248.615  1.00 31.28           O
ANISOU 1278  O   ASN B 543     3663   3728   4494   -165    -96    377       O
ATOM   1279  CB  ASN B 543     102.620   7.232 251.839  1.00 30.38           C
ANISOU 1279  CB  ASN B 543     3790   3848   3905   -651   -194    609       C
ATOM   1280  CG  ASN B 543     101.629   6.992 252.940  1.00 41.19           C
ANISOU 1280  CG  ASN B 543     5434   5123   5093   -918   -350    836       C
ATOM   1281  OD1 ASN B 543     101.645   7.674 253.994  1.00 44.15           O
ANISOU 1281  OD1 ASN B 543     5816   5755   5203  -1211   -329    913       O
ATOM   1282  ND2 ASN B 543     100.722   6.064 252.708  1.00 45.14           N
ANISOU 1282  ND2 ASN B 543     6157   5274   5722   -849   -534    940       N
ATOM   1283  N   ALA B 544     104.893   6.581 249.750  1.00 25.60           N
ANISOU 1283  N   ALA B 544     2786   3191   3749    -67   -103    308       N
ATOM   1284  CA  ALA B 544     105.638   7.036 248.561  1.00 25.63           C
ANISOU 1284  CA  ALA B 544     2578   3245   3916     52    -59    180       C
ATOM   1285  C   ALA B 544     105.608   5.995 247.450  1.00 25.13           C
ANISOU 1285  C   ALA B 544     2538   3011   3999    203    -90    219       C
ATOM   1286  O   ALA B 544     105.541   6.357 246.286  1.00 25.08           O
ANISOU 1286  O   ALA B 544     2447   3007   4074    209    -68    186       O
ATOM   1287  CB  ALA B 544     107.106   7.356 248.910  1.00 28.14           C
ANISOU 1287  CB  ALA B 544     2704   3695   4293    148    -85     59       C
ATOM   1288  N   ILE B 545     105.730   4.705 247.772  1.00 23.90           N
ANISOU 1288  N   ILE B 545     2473   2739   3871    320   -150    269       N
ATOM   1289  CA  ILE B 545     105.636   3.715 246.698  1.00 23.30           C
ANISOU 1289  CA  ILE B 545     2370   2591   3892    439   -157    257       C
ATOM   1290  C   ILE B 545     104.234   3.768 246.077  1.00 28.29           C
ANISOU 1290  C   ILE B 545     3104   3156   4488    379   -141    260       C
ATOM   1291  O   ILE B 545     104.060   3.623 244.843  1.00 26.29           O
ANISOU 1291  O   ILE B 545     2776   2940   4273    400   -102    226       O
ATOM   1292  CB  ILE B 545     105.975   2.302 247.216  1.00 25.66           C
ANISOU 1292  CB  ILE B 545     2708   2808   4234    591   -236    247       C
ATOM   1293  CG1 ILE B 545     107.453   2.235 247.675  1.00 26.13           C
ANISOU 1293  CG1 ILE B 545     2644   2935   4348    659   -256    239       C
ATOM   1294  CG2 ILE B 545     105.677   1.256 246.073  1.00 30.59           C
ANISOU 1294  CG2 ILE B 545     3265   3443   4916    692   -223    176       C
ATOM   1295  CD1 ILE B 545     107.792   0.859 248.416  1.00 29.50           C
ANISOU 1295  CD1 ILE B 545     3118   3273   4818    811   -352    218       C
ATOM   1296  N   ASN B 546     103.211   3.958 246.924  1.00 25.41           N
ANISOU 1296  N   ASN B 546     2918   2696   4040    282   -193    311       N
ATOM   1297  CA  ASN B 546     101.849   4.070 246.401  1.00 31.49           C
ANISOU 1297  CA  ASN B 546     3793   3376   4796    220   -212    311       C
ATOM   1298  C   ASN B 546     101.733   5.255 245.435  1.00 31.37           C
ANISOU 1298  C   ASN B 546     3665   3480   4773    117   -100    285       C
ATOM   1299  O   ASN B 546     101.181   5.117 244.325  1.00 28.36           O
ANISOU 1299  O   ASN B 546     3263   3086   4427    148    -81    240       O
ATOM   1300  CB  ASN B 546     100.871   4.197 247.569  1.00 34.09           C
ANISOU 1300  CB  ASN B 546     4344   3569   5040     75   -333    415       C
ATOM   1301  CG  ASN B 546      99.436   4.215 247.120  1.00 53.18           C
ANISOU 1301  CG  ASN B 546     6888   5844   7475     20   -408    415       C
ATOM   1302  OD1 ASN B 546      99.116   3.842 245.991  1.00 62.56           O
ANISOU 1302  OD1 ASN B 546     8007   7023   8740    143   -379    305       O
ATOM   1303  ND2 ASN B 546      98.561   4.655 247.985  1.00 59.32           N
ANISOU 1303  ND2 ASN B 546     7847   6525   8167   -188   -515    544       N
ATOM   1304  N   GLY B 547     102.244   6.423 245.846  1.00 27.71           N
ANISOU 1304  N   GLY B 547     3115   3151   4263     -1    -43    282       N
ATOM   1305  CA  GLY B 547     102.236   7.593 244.970  1.00 27.18           C
ANISOU 1305  CA  GLY B 547     2917   3185   4227    -72     18    215       C
ATOM   1306  C   GLY B 547     103.006   7.415 243.659  1.00 28.44           C
ANISOU 1306  C   GLY B 547     2942   3357   4508     35      5    179       C
ATOM   1307  O   GLY B 547     102.493   7.721 242.564  1.00 25.10           O
ANISOU 1307  O   GLY B 547     2504   2921   4111      3      8    167       O
ATOM   1308  N   ILE B 548     104.260   6.979 243.752  1.00 23.61           N
ANISOU 1308  N   ILE B 548     2234   2774   3963    131    -32    178       N
ATOM   1309  CA  ILE B 548     105.115   6.804 242.566  1.00 25.82           C
ANISOU 1309  CA  ILE B 548     2394   3069   4347    172    -88    194       C
ATOM   1310  C   ILE B 548     104.513   5.764 241.608  1.00 24.75           C
ANISOU 1310  C   ILE B 548     2308   2929   4166    188    -60    240       C
ATOM   1311  O   ILE B 548     104.517   5.969 240.390  1.00 26.06           O
ANISOU 1311  O   ILE B 548     2424   3134   4344    124    -87    270       O
ATOM   1312  CB  ILE B 548     106.545   6.399 242.984  1.00 28.35           C
ANISOU 1312  CB  ILE B 548     2615   3407   4749    257   -156    200       C
ATOM   1313  CG1 ILE B 548     107.231   7.565 243.724  1.00 27.57           C
ANISOU 1313  CG1 ILE B 548     2411   3358   4705    255   -208     89       C
ATOM   1314  CG2 ILE B 548     107.399   6.047 241.726  1.00 27.17           C
ANISOU 1314  CG2 ILE B 548     2365   3265   4691    241   -250    274       C
ATOM   1315  CD1 ILE B 548     107.216   8.849 242.978  1.00 29.17           C
ANISOU 1315  CD1 ILE B 548     2511   3574   4999    197   -283     -3       C
ATOM   1316  N   THR B 549     103.975   4.666 242.133  1.00 23.38           N
ANISOU 1316  N   THR B 549     2223   2723   3935    270    -30    223       N
ATOM   1317  CA  THR B 549     103.425   3.655 241.223  1.00 25.29           C
ANISOU 1317  CA  THR B 549     2455   3024   4129    309     -7    185       C
ATOM   1318  C   THR B 549     102.123   4.135 240.590  1.00 31.42           C
ANISOU 1318  C   THR B 549     3310   3773   4857    247     12    151       C
ATOM   1319  O   THR B 549     101.805   3.751 239.443  1.00 26.86           O
ANISOU 1319  O   THR B 549     2677   3306   4222    226     35    118       O
ATOM   1320  CB  THR B 549     103.236   2.311 241.929  1.00 29.05           C
ANISOU 1320  CB  THR B 549     2968   3467   4601    456    -31    105       C
ATOM   1321  OG1 THR B 549     102.451   2.411 243.130  1.00 33.47           O
ANISOU 1321  OG1 THR B 549     3702   3848   5168    483    -95    100       O
ATOM   1322  CG2 THR B 549     104.557   1.745 242.377  1.00 27.06           C
ANISOU 1322  CG2 THR B 549     2619   3266   4399    519    -49    131       C
ATOM   1323  N   ASN B 550     101.330   4.902 241.322  1.00 27.72           N
ANISOU 1323  N   ASN B 550     2961   3184   4389    197      1    156       N
ATOM   1324  CA  ASN B 550     100.172   5.553 240.724  1.00 30.95           C
ANISOU 1324  CA  ASN B 550     3431   3556   4770    117      9    133       C
ATOM   1325  C   ASN B 550     100.605   6.522 239.639  1.00 28.53           C
ANISOU 1325  C   ASN B 550     3020   3335   4486     23     19    158       C
ATOM   1326  O   ASN B 550      99.952   6.637 238.586  1.00 26.92           O
ANISOU 1326  O   ASN B 550     2820   3160   4248    -18     20    138       O
ATOM   1327  CB  ASN B 550      99.330   6.290 241.793  1.00 30.81           C
ANISOU 1327  CB  ASN B 550     3548   3422   4737     23    -14    160       C
ATOM   1328  CG  ASN B 550      97.952   6.717 241.240  1.00 39.94           C
ANISOU 1328  CG  ASN B 550     4789   4510   5879    -48    -31    130       C
ATOM   1329  OD1 ASN B 550      97.066   5.859 241.040  1.00 39.90           O
ANISOU 1329  OD1 ASN B 550     4869   4413   5878     36    -99     69       O
ATOM   1330  ND2 ASN B 550      97.789   8.028 240.907  1.00 38.67           N
ANISOU 1330  ND2 ASN B 550     4577   4396   5718   -180      8    133       N
ATOM   1331  N   LYS B 551     101.741   7.193 239.836  1.00 23.90           N
ANISOU 1331  N   LYS B 551     2335   2778   3969     -4    -10    189       N
ATOM   1332  CA  LYS B 551     102.170   8.142 238.829  1.00 23.54           C
ANISOU 1332  CA  LYS B 551     2199   2755   3991    -82    -82    200       C
ATOM   1333  C   LYS B 551     102.580   7.414 237.554  1.00 27.04           C
ANISOU 1333  C   LYS B 551     2599   3277   4397   -114   -126    280       C
ATOM   1334  O   LYS B 551     102.263   7.857 236.434  1.00 27.60           O
ANISOU 1334  O   LYS B 551     2669   3365   4452   -207   -183    309       O
ATOM   1335  CB  LYS B 551     103.338   8.954 239.345  1.00 26.09           C
ANISOU 1335  CB  LYS B 551     2408   3075   4432    -72   -164    166       C
ATOM   1336  CG  LYS B 551     104.167   9.659 238.278  1.00 28.39           C
ANISOU 1336  CG  LYS B 551     2596   3338   4855   -117   -342    182       C
ATOM   1337  CD  LYS B 551     105.478  10.332 238.889  1.00 33.26           C
ANISOU 1337  CD  LYS B 551     3071   3931   5634    -55   -481     93       C
ATOM   1338  CE  LYS B 551     105.161  11.419 239.909  1.00 30.62           C
ANISOU 1338  CE  LYS B 551     2664   3661   5309    -37   -425   -105       C
ATOM   1339  NZ  LYS B 551     106.144  12.595 239.725  1.00 25.30           N
ANISOU 1339  NZ  LYS B 551     1825   2961   4826     13   -642   -282       N
ATOM   1340  N   VAL B 552     103.316   6.315 237.710  1.00 25.86           N
ANISOU 1340  N   VAL B 552     2405   3203   4218    -65   -109    322       N
ATOM   1341  CA  VAL B 552     103.653   5.518 236.535  1.00 26.96           C
ANISOU 1341  CA  VAL B 552     2479   3501   4263   -149   -126    400       C
ATOM   1342  C   VAL B 552     102.382   5.064 235.832  1.00 27.71           C
ANISOU 1342  C   VAL B 552     2618   3699   4212   -162    -43    324       C
ATOM   1343  O   VAL B 552     102.260   5.177 234.601  1.00 27.88           O
ANISOU 1343  O   VAL B 552     2615   3839   4140   -300    -80    385       O
ATOM   1344  CB  VAL B 552     104.524   4.324 236.941  1.00 28.68           C
ANISOU 1344  CB  VAL B 552     2617   3823   4460    -92    -96    416       C
ATOM   1345  CG1 VAL B 552     104.748   3.431 235.696  1.00 24.84           C
ANISOU 1345  CG1 VAL B 552     2030   3595   3812   -232    -84    481       C
ATOM   1346  CG2 VAL B 552     105.925   4.813 237.387  1.00 27.08           C
ANISOU 1346  CG2 VAL B 552     2354   3524   4411   -100   -223    502       C
ATOM   1347  N   ASN B 553     101.420   4.551 236.595  1.00 25.04           N
ANISOU 1347  N   ASN B 553     2350   3310   3856    -25     34    189       N
ATOM   1348  CA  ASN B 553     100.183   4.071 235.963  1.00 28.36           C
ANISOU 1348  CA  ASN B 553     2797   3813   4167      0     75     64       C
ATOM   1349  C   ASN B 553      99.487   5.180 235.190  1.00 29.38           C
ANISOU 1349  C   ASN B 553     2986   3886   4290   -110     41     97       C
ATOM   1350  O   ASN B 553      98.932   4.949 234.099  1.00 26.80           O
ANISOU 1350  O   ASN B 553     2634   3712   3838   -170     52     56       O
ATOM   1351  CB  ASN B 553      99.239   3.546 237.033  1.00 28.83           C
ANISOU 1351  CB  ASN B 553     2954   3724   4275    167     72    -79       C
ATOM   1352  CG  ASN B 553      98.087   2.731 236.457  1.00 26.58           C
ANISOU 1352  CG  ASN B 553     2657   3531   3910    255     70   -279       C
ATOM   1353  OD1 ASN B 553      98.253   1.576 236.120  1.00 26.21           O
ANISOU 1353  OD1 ASN B 553     2479   3697   3782    332     97   -420       O
ATOM   1354  ND2 ASN B 553      96.907   3.337 236.358  1.00 32.30           N
ANISOU 1354  ND2 ASN B 553     3497   4116   4662    246     27   -323       N
ATOM   1355  N   THR B 554      99.436   6.378 235.789  1.00 29.37           N
ANISOU 1355  N   THR B 554     3052   3695   4413   -135      2    139       N
ATOM   1356  CA  THR B 554      98.783   7.517 235.145  1.00 32.62           C
ANISOU 1356  CA  THR B 554     3504   4041   4849   -227    -44    141       C
ATOM   1357  C   THR B 554      99.473   7.883 233.845  1.00 35.29           C
ANISOU 1357  C   THR B 554     3777   4470   5161   -363   -141    248       C
ATOM   1358  O   THR B 554      98.824   8.102 232.805  1.00 37.20           O
ANISOU 1358  O   THR B 554     4044   4765   5325   -443   -174    246       O
ATOM   1359  CB  THR B 554      98.777   8.724 236.111  1.00 35.30           C
ANISOU 1359  CB  THR B 554     3866   4230   5316   -241    -62    127       C
ATOM   1360  OG1 THR B 554      98.048   8.352 237.276  1.00 35.92           O
ANISOU 1360  OG1 THR B 554     4037   4231   5382   -181     -5     80       O
ATOM   1361  CG2 THR B 554      98.002   9.834 235.435  1.00 38.79           C
ANISOU 1361  CG2 THR B 554     4328   4621   5791   -325   -110     89       C
ATOM   1362  N   VAL B 555     100.796   7.957 233.870  1.00 33.17           N
ANISOU 1362  N   VAL B 555     3437   4206   4962   -405   -227    354       N
ATOM   1363  CA  VAL B 555     101.543   8.250 232.647  1.00 32.77           C
ANISOU 1363  CA  VAL B 555     3348   4203   4900   -573   -395    503       C
ATOM   1364  C   VAL B 555     101.244   7.209 231.582  1.00 36.51           C
ANISOU 1364  C   VAL B 555     3805   4938   5129   -689   -338    557       C
ATOM   1365  O   VAL B 555     101.010   7.527 230.416  1.00 36.49           O
ANISOU 1365  O   VAL B 555     3828   5004   5034   -850   -435    639       O
ATOM   1366  CB  VAL B 555     103.063   8.314 232.939  1.00 37.94           C
ANISOU 1366  CB  VAL B 555     3930   4800   5686   -596   -535    611       C
ATOM   1367  CG1 VAL B 555     103.853   8.261 231.659  1.00 39.27           C
ANISOU 1367  CG1 VAL B 555     4082   5030   5809   -818   -744    819       C
ATOM   1368  CG2 VAL B 555     103.420   9.575 233.747  1.00 36.39           C
ANISOU 1368  CG2 VAL B 555     3706   4394   5727   -501   -641    509       C
ATOM   1369  N   ILE B 556     101.295   5.943 231.963  1.00 33.31           N
ANISOU 1369  N   ILE B 556     3336   4713   4606   -618   -192    494       N
ATOM   1370  CA  ILE B 556     101.119   4.868 230.996  1.00 28.23           C
ANISOU 1370  CA  ILE B 556     2610   4415   3701   -734   -120    487       C
ATOM   1371  C   ILE B 556      99.716   4.891 230.425  1.00 31.00           C
ANISOU 1371  C   ILE B 556     3003   4845   3930   -705    -57    334       C
ATOM   1372  O   ILE B 556      99.516   4.774 229.196  1.00 31.34           O
ANISOU 1372  O   ILE B 556     3017   5127   3765   -891    -82    387       O
ATOM   1373  CB  ILE B 556     101.372   3.495 231.665  1.00 30.94           C
ANISOU 1373  CB  ILE B 556     2838   4940   3978   -609     20    359       C
ATOM   1374  CG1 ILE B 556     102.749   3.407 232.253  1.00 35.95           C
ANISOU 1374  CG1 ILE B 556     3426   5501   4733   -629    -42    500       C
ATOM   1375  CG2 ILE B 556     101.133   2.404 230.685  1.00 33.36           C
ANISOU 1375  CG2 ILE B 556     3001   5679   3993   -724    112    278       C
ATOM   1376  CD1 ILE B 556     103.789   3.461 231.243  1.00 36.07           C
ANISOU 1376  CD1 ILE B 556     3384   5662   4660   -913   -174    745       C
ATOM   1377  N   GLU B 557      98.715   5.017 231.314  1.00 27.65           N
ANISOU 1377  N   GLU B 557     2654   4229   3623   -490      6    150       N
ATOM   1378  CA  GLU B 557      97.304   5.081 230.925  1.00 29.84           C
ANISOU 1378  CA  GLU B 557     2985   4515   3838   -430     32    -17       C
ATOM   1379  C   GLU B 557      97.029   6.062 229.772  1.00 29.27           C
ANISOU 1379  C   GLU B 557     2967   4442   3713   -608    -65     90       C
ATOM   1380  O   GLU B 557      96.171   5.816 228.893  1.00 30.54           O
ANISOU 1380  O   GLU B 557     3117   4781   3705   -644    -47    -13       O
ATOM   1381  CB  GLU B 557      96.503   5.576 232.143  1.00 33.75           C
ANISOU 1381  CB  GLU B 557     3601   4686   4536   -258     28   -114       C
ATOM   1382  CG  GLU B 557      95.510   4.630 232.594  1.00 46.20           C
ANISOU 1382  CG  GLU B 557     5184   6270   6099    -76     57   -344       C
ATOM   1383  CD  GLU B 557      94.823   5.080 233.894  1.00 44.40           C
ANISOU 1383  CD  GLU B 557     5103   5704   6062     29      4   -368       C
ATOM   1384  OE1 GLU B 557      94.991   6.246 234.330  1.00 46.64           O
ANISOU 1384  OE1 GLU B 557     5459   5813   6449    -62    -14   -231       O
ATOM   1385  OE2 GLU B 557      94.116   4.229 234.450  1.00 48.76           O
ANISOU 1385  OE2 GLU B 557     5683   6191   6650    188    -42   -539       O
ATOM   1386  N   LYS B 558      97.707   7.208 229.786  1.00 25.85           N
ANISOU 1386  N   LYS B 558     2587   3799   3438   -700   -195    263       N
ATOM   1387  CA  LYS B 558      97.333   8.242 228.816  1.00 26.30           C
ANISOU 1387  CA  LYS B 558     2709   3783   3500   -831   -333    330       C
ATOM   1388  C   LYS B 558      97.869   7.969 227.394  1.00 28.29           C
ANISOU 1388  C   LYS B 558     2932   4285   3530  -1091   -442    509       C
ATOM   1389  O   LYS B 558      97.290   8.547 226.429  1.00 29.22           O
ANISOU 1389  O   LYS B 558     3113   4409   3578  -1203   -546    537       O
ATOM   1390  CB  LYS B 558      97.838   9.588 229.246  1.00 33.46           C
ANISOU 1390  CB  LYS B 558     3652   4394   4670   -827   -481    392       C
ATOM   1391  CG  LYS B 558      97.268   9.977 230.618  1.00 31.12           C
ANISOU 1391  CG  LYS B 558     3376   3914   4536   -647   -372    238       C
ATOM   1392  CD  LYS B 558      95.736   9.807 230.663  1.00 29.97           C
ANISOU 1392  CD  LYS B 558     3299   3762   4328   -571   -274     84       C
ATOM   1393  CE  LYS B 558      95.204  10.534 231.927  1.00 29.26           C
ANISOU 1393  CE  LYS B 558     3247   3468   4402   -492   -232     -2       C
ATOM   1394  NZ  LYS B 558      93.803  10.149 232.140  1.00 28.72           N
ANISOU 1394  NZ  LYS B 558     3261   3358   4292   -424   -176   -122       N
ATOM   1395  N   MET B 559      98.937   7.168 227.237  1.00 45.32           N
ANISOU 1395  N   MET B 559     5570   6935   4714   1495   2438   1747       N
ATOM   1396  CA  MET B 559      99.489   6.851 225.873  1.00 41.73           C
ANISOU 1396  CA  MET B 559     4975   6388   4492   1372   2101   1469       C
ATOM   1397  C   MET B 559     100.364   5.605 225.997  1.00 39.61           C
ANISOU 1397  C   MET B 559     5039   6012   3999   1463   1775   1138       C
ATOM   1398  O   MET B 559     101.406   5.670 226.670  1.00 41.14           O
ANISOU 1398  O   MET B 559     5507   6254   3870   1753   1793    964       O
ATOM   1399  CB  MET B 559     100.319   8.029 225.291  1.00 42.89           C
ANISOU 1399  CB  MET B 559     4940   6641   4714   1583   2235   1419       C
ATOM   1400  CG  MET B 559     100.961   7.569 223.873  1.00 39.51           C
ANISOU 1400  CG  MET B 559     4456   6064   4492   1450   1870   1160       C
ATOM   1401  SD  MET B 559      99.714   6.782 222.766  1.00 41.91           S
ANISOU 1401  SD  MET B 559     4499   6294   5130    953   1587   1234       S
ATOM   1402  CE  MET B 559      98.664   8.228 222.469  1.00 46.50           C
ANISOU 1402  CE  MET B 559     4579   7091   5997    823   1833   1605       C
ATOM   1403  N   ASN B 560      99.905   4.465 225.473  1.00 36.98           N
ANISOU 1403  N   ASN B 560     4691   5560   3800   1229   1494   1058       N
ATOM   1404  CA  ASN B 560     100.711   3.246 225.585  1.00 36.54           C
ANISOU 1404  CA  ASN B 560     4842   5481   3558   1305   1190    777       C
ATOM   1405  C   ASN B 560     100.513   2.286 224.413  1.00 38.09           C
ANISOU 1405  C   ASN B 560     4882   5596   3996   1049    915    645       C
ATOM   1406  O   ASN B 560     101.020   1.145 224.465  1.00 35.17           O
ANISOU 1406  O   ASN B 560     4592   5255   3515   1079    674    454       O
ATOM   1407  CB  ASN B 560     100.426   2.547 226.946  1.00 37.69           C
ANISOU 1407  CB  ASN B 560     5268   5669   3383   1501   1200    863       C
ATOM   1408  CG  ASN B 560      98.981   2.145 227.080  1.00 41.37           C
ANISOU 1408  CG  ASN B 560     5720   6003   3996   1355   1275   1121       C
ATOM   1409  OD1 ASN B 560      98.546   1.225 226.386  1.00 43.96           O
ANISOU 1409  OD1 ASN B 560     5978   6224   4499   1201   1072   1035       O
ATOM   1410  ND2 ASN B 560      98.205   2.863 227.914  1.00 43.60           N
ANISOU 1410  ND2 ASN B 560     6080   6269   4219   1383   1593   1441       N
ATOM   1411  N   ILE B 561      99.781   2.665 223.368  1.00 35.35           N
ANISOU 1411  N   ILE B 561     4298   5188   3946    805    937    743       N
ATOM   1412  CA  ILE B 561      99.471   1.680 222.340  1.00 32.57           C
ANISOU 1412  CA  ILE B 561     3857   4774   3743    596    712    627       C
ATOM   1413  C   ILE B 561      99.144   2.408 221.045  1.00 30.17           C
ANISOU 1413  C   ILE B 561     3308   4460   3694    370    703    687       C
ATOM   1414  O   ILE B 561      98.699   3.577 221.038  1.00 35.22           O
ANISOU 1414  O   ILE B 561     3790   5143   4449    332    866    879       O
ATOM   1415  CB  ILE B 561      98.329   0.717 222.775  1.00 38.24           C
ANISOU 1415  CB  ILE B 561     4698   5392   4442    566    689    698       C
ATOM   1416  CG1 ILE B 561      98.485  -0.650 222.047  1.00 44.44           C
ANISOU 1416  CG1 ILE B 561     5461   6186   5237    532    463    494       C
ATOM   1417  CG2 ILE B 561      97.007   1.338 222.526  1.00 41.01           C
ANISOU 1417  CG2 ILE B 561     4975   5619   4988    331    814    901       C
ATOM   1418  CD1 ILE B 561      99.529  -1.626 222.805  1.00 39.80           C
ANISOU 1418  CD1 ILE B 561     4955   5753   4415    778    316    338       C
ATOM   1419  N   GLN B 562      99.470   1.764 219.960  1.00 27.52           N
ANISOU 1419  N   GLN B 562     2914   4117   3424    245    515    541       N
ATOM   1420  CA  GLN B 562      98.956   2.188 218.673  1.00 26.26           C
ANISOU 1420  CA  GLN B 562     2565   3963   3449     24    451    605       C
ATOM   1421  C   GLN B 562      98.434   0.924 217.984  1.00 28.20           C
ANISOU 1421  C   GLN B 562     2861   4174   3679   -122    299    479       C
ATOM   1422  O   GLN B 562      98.951  -0.181 218.180  1.00 25.73           O
ANISOU 1422  O   GLN B 562     2638   3882   3255    -31    233    332       O
ATOM   1423  CB  GLN B 562     100.007   2.948 217.758  1.00 31.39           C
ANISOU 1423  CB  GLN B 562     3112   4648   4168     61    416    600       C
ATOM   1424  CG  GLN B 562     101.141   2.098 217.244  1.00 30.60           C
ANISOU 1424  CG  GLN B 562     3118   4507   4003     51    284    415       C
ATOM   1425  CD  GLN B 562     102.135   2.910 216.399  1.00 33.20           C
ANISOU 1425  CD  GLN B 562     3434   4770   4409     93    274    448       C
ATOM   1426  OE1 GLN B 562     102.650   3.969 216.832  1.00 30.76           O
ANISOU 1426  OE1 GLN B 562     3162   4417   4108    307    402    501       O
ATOM   1427  NE2 GLN B 562     102.320   2.488 215.103  1.00 31.62           N
ANISOU 1427  NE2 GLN B 562     3196   4561   4257    -80    150    453       N
ATOM   1428  N   PHE B 563      97.368   1.097 217.215  1.00 27.59           N
ANISOU 1428  N   PHE B 563     2716   4070   3699   -339    245    535       N
ATOM   1429  CA  PHE B 563      96.819  -0.006 216.452  1.00 28.39           C
ANISOU 1429  CA  PHE B 563     2907   4136   3744   -445    131    397       C
ATOM   1430  C   PHE B 563      97.443   0.036 215.056  1.00 32.33           C
ANISOU 1430  C   PHE B 563     3294   4753   4238   -539     21    361       C
ATOM   1431  O   PHE B 563      98.284   0.883 214.751  1.00 34.18           O
ANISOU 1431  O   PHE B 563     3411   5045   4532   -506     24    450       O
ATOM   1432  CB  PHE B 563      95.280   0.114 216.434  1.00 32.70           C
ANISOU 1432  CB  PHE B 563     3539   4539   4348   -650    113    437       C
ATOM   1433  CG  PHE B 563      94.688  -0.099 217.823  1.00 36.07           C
ANISOU 1433  CG  PHE B 563     4153   4786   4765   -551    247    507       C
ATOM   1434  CD1 PHE B 563      94.336   0.965 218.632  1.00 45.40           C
ANISOU 1434  CD1 PHE B 563     5261   5941   6047   -620    380    720       C
ATOM   1435  CD2 PHE B 563      94.610  -1.367 218.356  1.00 41.99           C
ANISOU 1435  CD2 PHE B 563     5132   5432   5389   -337    264    394       C
ATOM   1436  CE1 PHE B 563      93.851   0.753 219.924  1.00 48.47           C
ANISOU 1436  CE1 PHE B 563     5864   6159   6393   -519    531    832       C
ATOM   1437  CE2 PHE B 563      94.095  -1.576 219.626  1.00 48.99           C
ANISOU 1437  CE2 PHE B 563     6234   6139   6240   -198    379    500       C
ATOM   1438  CZ  PHE B 563      93.734  -0.511 220.408  1.00 45.66           C
ANISOU 1438  CZ  PHE B 563     5792   5658   5900   -302    516    726       C
ATOM   1439  N   THR B 564      97.085  -0.941 214.242  1.00 29.53           N
ANISOU 1439  N   THR B 564     3016   4420   3786   -610    -46    239       N
ATOM   1440  CA  THR B 564      97.716  -1.113 212.925  1.00 26.56           C
ANISOU 1440  CA  THR B 564     2576   4167   3347   -688   -115    231       C
ATOM   1441  C   THR B 564      97.865   0.213 212.192  1.00 29.54           C
ANISOU 1441  C   THR B 564     2819   4595   3809   -781   -194    403       C
ATOM   1442  O   THR B 564      96.919   0.997 212.072  1.00 30.16           O
ANISOU 1442  O   THR B 564     2828   4687   3946   -901   -270    483       O
ATOM   1443  CB  THR B 564      96.893  -2.106 212.111  1.00 29.95           C
ANISOU 1443  CB  THR B 564     3131   4629   3618   -758   -149     99       C
ATOM   1444  OG1 THR B 564      96.951  -3.387 212.773  1.00 28.76           O
ANISOU 1444  OG1 THR B 564     3057   4474   3398   -577    -51    -37       O
ATOM   1445  CG2 THR B 564      97.476  -2.175 210.655  1.00 30.40           C
ANISOU 1445  CG2 THR B 564     3141   4844   3564   -854   -197    147       C
ATOM   1446  N   ALA B 565      99.085   0.467 211.723  1.00 31.33           N
ANISOU 1446  N   ALA B 565     3004   4847   4055   -724   -184    473       N
ATOM   1447  CA  ALA B 565      99.417   1.681 210.975  1.00 38.85           C
ANISOU 1447  CA  ALA B 565     3850   5833   5079   -712   -250    666       C
ATOM   1448  C   ALA B 565     100.328   1.252 209.839  1.00 37.64           C
ANISOU 1448  C   ALA B 565     3778   5688   4838   -752   -274    710       C
ATOM   1449  O   ALA B 565     101.444   0.772 210.077  1.00 32.71           O
ANISOU 1449  O   ALA B 565     3232   4964   4232   -723   -192    658       O
ATOM   1450  CB  ALA B 565     100.107   2.715 211.857  1.00 40.80           C
ANISOU 1450  CB  ALA B 565     4036   5998   5468   -515   -146    750       C
ATOM   1451  N   VAL B 566      99.844   1.341 208.600  1.00 37.68           N
ANISOU 1451  N   VAL B 566     3781   5816   4721   -853   -395    807       N
ATOM   1452  CA  VAL B 566     100.610   0.857 207.466  1.00 37.16           C
ANISOU 1452  CA  VAL B 566     3824   5770   4527   -909   -384    894       C
ATOM   1453  C   VAL B 566     100.632   1.965 206.422  1.00 39.19           C
ANISOU 1453  C   VAL B 566     4047   6086   4758   -854   -526   1153       C
ATOM   1454  O   VAL B 566      99.810   2.891 206.438  1.00 40.35           O
ANISOU 1454  O   VAL B 566     4034   6347   4949   -822   -669   1225       O
ATOM   1455  CB  VAL B 566     100.057  -0.448 206.819  1.00 40.73           C
ANISOU 1455  CB  VAL B 566     4368   6371   4735  -1041   -356    769       C
ATOM   1456  CG1 VAL B 566     100.051  -1.577 207.849  1.00 37.89           C
ANISOU 1456  CG1 VAL B 566     4000   5989   4408  -1017   -219    543       C
ATOM   1457  CG2 VAL B 566      98.675  -0.212 206.305  1.00 40.73           C
ANISOU 1457  CG2 VAL B 566     4391   6508   4578  -1112   -521    729       C
ATOM   1458  N   GLY B 567     101.591   1.838 205.510  1.00 40.54           N
ANISOU 1458  N   GLY B 567     4355   6189   4860   -854   -490   1317       N
ATOM   1459  CA  GLY B 567     101.816   2.876 204.523  1.00 47.36           C
ANISOU 1459  CA  GLY B 567     5230   7072   5693   -726   -616   1614       C
ATOM   1460  C   GLY B 567     100.705   2.942 203.498  1.00 47.93           C
ANISOU 1460  C   GLY B 567     5264   7445   5503   -807   -831   1685       C
ATOM   1461  O   GLY B 567      99.908   2.007 203.332  1.00 52.71           O
ANISOU 1461  O   GLY B 567     5931   8195   5902   -981   -841   1494       O
ATOM   1462  N   LYS B 568     100.637   4.082 202.801  1.00 39.77           N
ANISOU 1462  N   LYS B 568     4137   6517   4455   -649  -1022   1954       N
ATOM   1463  CA  LYS B 568      99.686   4.242 201.716  1.00 42.58           C
ANISOU 1463  CA  LYS B 568     4470   7193   4516   -725  -1295   2045       C
ATOM   1464  C   LYS B 568     100.459   4.508 200.444  1.00 48.35           C
ANISOU 1464  C   LYS B 568     5388   7924   5060   -578  -1342   2398       C
ATOM   1465  O   LYS B 568     101.589   4.961 200.478  1.00 46.49           O
ANISOU 1465  O   LYS B 568     5237   7420   5006   -377  -1211   2603       O
ATOM   1466  CB  LYS B 568      98.698   5.402 201.960  1.00 47.97           C
ANISOU 1466  CB  LYS B 568     4797   8116   5313   -693  -1566   2086       C
ATOM   1467  CG  LYS B 568      97.732   5.268 203.194  1.00 50.14           C
ANISOU 1467  CG  LYS B 568     4894   8389   5769   -887  -1539   1789       C
ATOM   1468  CD  LYS B 568      96.494   6.204 202.901  1.00 52.42           C
ANISOU 1468  CD  LYS B 568     4857   9018   6041  -1022  -1899   1849       C
ATOM   1469  CE  LYS B 568      95.614   6.360 204.148  1.00 48.56           C
ANISOU 1469  CE  LYS B 568     4159   8492   5801  -1224  -1854   1658       C
ATOM   1470  NZ  LYS B 568      95.495   5.062 204.952  1.00 40.65           N
ANISOU 1470  NZ  LYS B 568     3470   7200   4774  -1354  -1608   1337       N
ATOM   1471  N   LEU B 580     100.694  15.576 201.469  1.00 23.29           N
ANISOU 1471  N   LEU B 580     2876   2810   3164    163     72    166       N
ATOM   1472  CA  LEU B 580      99.737  15.817 202.554  1.00 25.60           C
ANISOU 1472  CA  LEU B 580     3054   3147   3526    189     54    150       C
ATOM   1473  C   LEU B 580      99.747  14.666 203.551  1.00 28.09           C
ANISOU 1473  C   LEU B 580     3324   3469   3880    124     53    127       C
ATOM   1474  O   LEU B 580      99.858  14.889 204.776  1.00 25.47           O
ANISOU 1474  O   LEU B 580     2976   3121   3580    112     48    129       O
ATOM   1475  CB  LEU B 580      98.337  16.056 201.992  1.00 23.88           C
ANISOU 1475  CB  LEU B 580     2771   2985   3316    207     14    146       C
ATOM   1476  CG  LEU B 580      97.197  16.253 203.010  1.00 24.31           C
ANISOU 1476  CG  LEU B 580     2777   3069   3392    143    -50    155       C
ATOM   1477  CD1 LEU B 580      97.526  17.365 204.080  1.00 25.81           C
ANISOU 1477  CD1 LEU B 580     2897   3350   3560    140    -38    200       C
ATOM   1478  CD2 LEU B 580      95.795  16.428 202.395  1.00 24.51           C
ANISOU 1478  CD2 LEU B 580     2815   3119   3379     88   -131    166       C
ATOM   1479  N   ASN B 581      99.687  13.428 203.057  1.00 24.58           N
ANISOU 1479  N   ASN B 581     2844   3093   3400    109     57    108       N
ATOM   1480  CA  ASN B 581      99.786  12.275 203.946  1.00 24.75           C
ANISOU 1480  CA  ASN B 581     2803   3199   3403    107     57     84       C
ATOM   1481  C   ASN B 581     101.091  12.300 204.737  1.00 28.44           C
ANISOU 1481  C   ASN B 581     3285   3662   3860     -7     86    117       C
ATOM   1482  O   ASN B 581     101.115  12.016 205.950  1.00 27.35           O
ANISOU 1482  O   ASN B 581     3113   3530   3749      0     80    101       O
ATOM   1483  CB  ASN B 581      99.698  11.007 203.121  1.00 23.55           C
ANISOU 1483  CB  ASN B 581     2570   3236   3141    152     65     69       C
ATOM   1484  CG  ASN B 581      99.725   9.768 203.943  1.00 26.82           C
ANISOU 1484  CG  ASN B 581     2888   3832   3473    227     62     39       C
ATOM   1485  OD1 ASN B 581     100.632   8.919 203.822  1.00 34.20           O
ANISOU 1485  OD1 ASN B 581     3693   5016   4286    141     99     77       O
ATOM   1486  ND2 ASN B 581      98.707   9.573 204.724  1.00 24.81           N
ANISOU 1486  ND2 ASN B 581     2700   3493   3232    382      2    -22       N
ATOM   1487  N   LYS B 582     102.198  12.591 204.066  1.00 23.97           N
ANISOU 1487  N   LYS B 582     2813   3065   3230   -123     98    166       N
ATOM   1488  CA  LYS B 582     103.483  12.631 204.792  1.00 26.14           C
ANISOU 1488  CA  LYS B 582     3186   3290   3456   -263     90    203       C
ATOM   1489  C   LYS B 582     103.531  13.764 205.827  1.00 27.14           C
ANISOU 1489  C   LYS B 582     3398   3260   3653   -161     82    183       C
ATOM   1490  O   LYS B 582     104.049  13.572 206.962  1.00 25.69           O
ANISOU 1490  O   LYS B 582     3216   3068   3476   -209     79    183       O
ATOM   1491  CB  LYS B 582     104.634  12.745 203.772  1.00 28.81           C
ANISOU 1491  CB  LYS B 582     3724   3567   3656   -440     59    270       C
ATOM   1492  CG  LYS B 582     106.014  12.995 204.406  1.00 34.30           C
ANISOU 1492  CG  LYS B 582     4659   4121   4255   -606      6    314       C
ATOM   1493  CD  LYS B 582     107.098  13.127 203.304  1.00 46.80           C
ANISOU 1493  CD  LYS B 582     6555   5579   5648   -821    -72    392       C
ATOM   1494  CE  LYS B 582     108.487  13.509 203.919  1.00 53.69           C
ANISOU 1494  CE  LYS B 582     7807   6217   6376   -984   -174    433       C
ATOM   1495  NZ  LYS B 582     108.799  12.710 205.162  1.00 56.71           N
ANISOU 1495  NZ  LYS B 582     8019   6755   6773  -1137   -160    446       N
ATOM   1496  N   LYS B 583     102.991  14.943 205.479  1.00 24.60           N
ANISOU 1496  N   LYS B 583     3116   2872   3357    -12     78    171       N
ATOM   1497  CA  LYS B 583     102.876  16.030 206.470  1.00 27.23           C
ANISOU 1497  CA  LYS B 583     3450   3184   3711    111     74    164       C
ATOM   1498  C   LYS B 583     102.106  15.605 207.712  1.00 24.88           C
ANISOU 1498  C   LYS B 583     2995   2956   3503     83     78    150       C
ATOM   1499  O   LYS B 583     102.478  15.984 208.855  1.00 21.95           O
ANISOU 1499  O   LYS B 583     2630   2576   3135    103     78    152       O
ATOM   1500  CB  LYS B 583     102.201  17.236 205.824  1.00 25.31           C
ANISOU 1500  CB  LYS B 583     3180   3004   3434    267     70    170       C
ATOM   1501  CG  LYS B 583     101.901  18.355 206.823  1.00 25.21           C
ANISOU 1501  CG  LYS B 583     3076   3115   3389    390     69    182       C
ATOM   1502  CD  LYS B 583     101.627  19.739 206.103  1.00 27.84           C
ANISOU 1502  CD  LYS B 583     3380   3608   3589    597     64    201       C
ATOM   1503  CE  LYS B 583     100.403  19.656 205.082  1.00 26.21           C
ANISOU 1503  CE  LYS B 583     3040   3502   3418    519     55    219       C
ATOM   1504  NZ  LYS B 583      99.986  21.035 204.587  1.00 23.97           N
ANISOU 1504  NZ  LYS B 583     2644   3485   2978    699     49    253       N
ATOM   1505  N   VAL B 584     100.982  14.906 207.530  1.00 25.00           N
ANISOU 1505  N   VAL B 584     2912   3024   3564     60     62    133       N
ATOM   1506  CA  VAL B 584     100.215  14.385 208.668  1.00 26.31           C
ANISOU 1506  CA  VAL B 584     3024   3201   3772     42     31    117       C
ATOM   1507  C   VAL B 584     101.046  13.405 209.487  1.00 27.82           C
ANISOU 1507  C   VAL B 584     3204   3408   3958     10     51     99       C
ATOM   1508  O   VAL B 584     101.161  13.511 210.759  1.00 24.74           O
ANISOU 1508  O   VAL B 584     2805   3001   3595     -1     45    100       O
ATOM   1509  CB  VAL B 584      98.907  13.740 208.160  1.00 25.99           C
ANISOU 1509  CB  VAL B 584     2997   3158   3720     67    -26     91       C
ATOM   1510  CG1 VAL B 584      98.209  12.972 209.253  1.00 23.83           C
ANISOU 1510  CG1 VAL B 584     2776   2843   3434     87    -89     61       C
ATOM   1511  CG2 VAL B 584      97.981  14.855 207.570  1.00 21.10           C
ANISOU 1511  CG2 VAL B 584     2381   2548   3087     36    -66    128       C
ATOM   1512  N   ASP B 585     101.639  12.416 208.813  1.00 22.27           N
ANISOU 1512  N   ASP B 585     2478   2789   3195    -27     72     95       N
ATOM   1513  CA  ASP B 585     102.407  11.427 209.574  1.00 24.16           C
ANISOU 1513  CA  ASP B 585     2658   3139   3384    -87     85     95       C
ATOM   1514  C   ASP B 585     103.582  12.070 210.317  1.00 27.41           C
ANISOU 1514  C   ASP B 585     3158   3457   3800   -190     92    126       C
ATOM   1515  O   ASP B 585     103.805  11.799 211.515  1.00 27.64           O
ANISOU 1515  O   ASP B 585     3155   3504   3844   -198     91    116       O
ATOM   1516  CB  ASP B 585     102.928  10.336 208.661  1.00 26.54           C
ANISOU 1516  CB  ASP B 585     2872   3655   3557   -162    102    117       C
ATOM   1517  CG  ASP B 585     101.811   9.408 208.166  1.00 32.67           C
ANISOU 1517  CG  ASP B 585     3553   4587   4275     21     88     68       C
ATOM   1518  OD1 ASP B 585     100.689   9.390 208.765  1.00 25.27           O
ANISOU 1518  OD1 ASP B 585     2671   3553   3379    192     43     10       O
ATOM   1519  OD2 ASP B 585     102.085   8.673 207.176  1.00 31.03           O
ANISOU 1519  OD2 ASP B 585     3245   4606   3941    -11    107     92       O
ATOM   1520  N   ASP B 586     104.366  12.921 209.622  1.00 25.46           N
ANISOU 1520  N   ASP B 586     3069   3093   3513   -242     85    158       N
ATOM   1521  CA  ASP B 586     105.521  13.540 210.287  1.00 25.35           C
ANISOU 1521  CA  ASP B 586     3232   2949   3451   -292     61    176       C
ATOM   1522  C   ASP B 586     105.088  14.446 211.439  1.00 26.09           C
ANISOU 1522  C   ASP B 586     3297   2998   3618   -136     70    150       C
ATOM   1523  O   ASP B 586     105.793  14.546 212.483  1.00 23.91           O
ANISOU 1523  O   ASP B 586     3085   2678   3322   -156     58    149       O
ATOM   1524  CB  ASP B 586     106.351  14.383 209.304  1.00 25.84           C
ANISOU 1524  CB  ASP B 586     3570   2845   3402   -297     19    201       C
ATOM   1525  CG  ASP B 586     107.090  13.546 208.257  1.00 33.76           C
ANISOU 1525  CG  ASP B 586     4669   3879   4278   -546    -16    259       C
ATOM   1526  OD1 ASP B 586     107.323  12.352 208.462  1.00 37.57           O
ANISOU 1526  OD1 ASP B 586     5000   4556   4717   -744    -10    292       O
ATOM   1527  OD2 ASP B 586     107.521  14.138 207.239  1.00 36.44           O
ANISOU 1527  OD2 ASP B 586     5254   4072   4521   -549    -63    281       O
ATOM   1528  N   GLY B 587     103.971  15.161 211.252  1.00 22.61           N
ANISOU 1528  N   GLY B 587     2764   2598   3231     -9     80    142       N
ATOM   1529  CA  GLY B 587     103.536  16.155 212.231  1.00 23.45           C
ANISOU 1529  CA  GLY B 587     2810   2751   3350     96     81    148       C
ATOM   1530  C   GLY B 587     103.044  15.472 213.493  1.00 24.35           C
ANISOU 1530  C   GLY B 587     2819   2900   3534     28     76    142       C
ATOM   1531  O   GLY B 587     103.343  15.929 214.638  1.00 23.59           O
ANISOU 1531  O   GLY B 587     2715   2820   3429     57     78    150       O
ATOM   1532  N   PHE B 588     102.293  14.365 213.336  1.00 24.24           N
ANISOU 1532  N   PHE B 588     2750   2902   3560    -24     61    123       N
ATOM   1533  CA  PHE B 588     101.843  13.635 214.535  1.00 22.27           C
ANISOU 1533  CA  PHE B 588     2466   2660   3336    -38     36    107       C
ATOM   1534  C   PHE B 588     103.025  13.037 215.240  1.00 25.16           C
ANISOU 1534  C   PHE B 588     2832   3043   3685    -74     62     95       C
ATOM   1535  O   PHE B 588     103.070  13.021 216.507  1.00 24.90           O
ANISOU 1535  O   PHE B 588     2785   3004   3670    -72     54     93       O
ATOM   1536  CB  PHE B 588     100.835  12.505 214.225  1.00 21.95           C
ANISOU 1536  CB  PHE B 588     2435   2629   3274      6    -10     70       C
ATOM   1537  CG  PHE B 588      99.430  12.977 213.959  1.00 22.99           C
ANISOU 1537  CG  PHE B 588     2640   2698   3399     -5    -84     86       C
ATOM   1538  CD1 PHE B 588      98.676  12.379 212.915  1.00 23.66           C
ANISOU 1538  CD1 PHE B 588     2785   2765   3439     58   -125     54       C
ATOM   1539  CD2 PHE B 588      98.856  13.995 214.631  1.00 24.32           C
ANISOU 1539  CD2 PHE B 588     2815   2858   3565   -101   -124    144       C
ATOM   1540  CE1 PHE B 588      97.365  12.786 212.670  1.00 28.25           C
ANISOU 1540  CE1 PHE B 588     3490   3260   3983      5   -223     76       C
ATOM   1541  CE2 PHE B 588      97.538  14.443 214.368  1.00 26.79           C
ANISOU 1541  CE2 PHE B 588     3209   3146   3824   -204   -221    188       C
ATOM   1542  CZ  PHE B 588      96.788  13.831 213.338  1.00 30.01           C
ANISOU 1542  CZ  PHE B 588     3732   3475   4196   -159   -278    151       C
ATOM   1543  N   LEU B 589     103.995  12.527 214.463  1.00 22.73           N
ANISOU 1543  N   LEU B 589     2547   2770   3320   -146     80    100       N
ATOM   1544  CA  LEU B 589     105.175  11.935 215.092  1.00 25.74           C
ANISOU 1544  CA  LEU B 589     2941   3198   3642   -257     83    111       C
ATOM   1545  C   LEU B 589     105.988  12.999 215.847  1.00 23.80           C
ANISOU 1545  C   LEU B 589     2837   2811   3394   -253     72    122       C
ATOM   1546  O   LEU B 589     106.466  12.757 216.990  1.00 23.77           O
ANISOU 1546  O   LEU B 589     2828   2818   3387   -286     67    118       O
ATOM   1547  CB  LEU B 589     105.994  11.237 214.014  1.00 24.70           C
ANISOU 1547  CB  LEU B 589     2823   3166   3395   -419     78    147       C
ATOM   1548  CG  LEU B 589     107.322  10.609 214.450  1.00 24.64           C
ANISOU 1548  CG  LEU B 589     2849   3248   3264   -643     52    193       C
ATOM   1549  CD1 LEU B 589     107.099   9.611 215.720  1.00 23.87           C
ANISOU 1549  CD1 LEU B 589     2550   3359   3162   -594     68    168       C
ATOM   1550  CD2 LEU B 589     107.989   9.806 213.294  1.00 25.66           C
ANISOU 1550  CD2 LEU B 589     2956   3568   3225   -885     30    262       C
ATOM   1551  N   ASP B 590     106.117  14.202 215.262  1.00 21.23           N
ANISOU 1551  N   ASP B 590     2643   2377   3046   -165     65    129       N
ATOM   1552  CA  ASP B 590     106.784  15.299 215.988  1.00 22.85           C
ANISOU 1552  CA  ASP B 590     2993   2492   3196    -54     47    126       C
ATOM   1553  C   ASP B 590     106.104  15.540 217.319  1.00 21.72           C
ANISOU 1553  C   ASP B 590     2691   2440   3123     16     70    122       C
ATOM   1554  O   ASP B 590     106.788  15.761 218.337  1.00 23.34           O
ANISOU 1554  O   ASP B 590     2961   2613   3293     42     60    116       O
ATOM   1555  CB  ASP B 590     106.763  16.641 215.228  1.00 24.56           C
ANISOU 1555  CB  ASP B 590     3328   2674   3330    144     37    125       C
ATOM   1556  CG  ASP B 590     107.586  16.663 213.956  1.00 30.71           C
ANISOU 1556  CG  ASP B 590     4370   3302   3996    106    -11    130       C
ATOM   1557  OD1 ASP B 590     108.468  15.804 213.738  1.00 29.24           O
ANISOU 1557  OD1 ASP B 590     4333   3022   3755   -120    -54    151       O
ATOM   1558  OD2 ASP B 590     107.374  17.656 213.186  1.00 32.72           O
ANISOU 1558  OD2 ASP B 590     4698   3558   4178    305    -17    124       O
ATOM   1559  N   ILE B 591     104.764  15.574 217.323  1.00 21.94           N
ANISOU 1559  N   ILE B 591     2550   2566   3221     29     81    134       N
ATOM   1560  CA  ILE B 591     104.030  15.951 218.524  1.00 24.53           C
ANISOU 1560  CA  ILE B 591     2767   2980   3572     42     76    157       C
ATOM   1561  C   ILE B 591     104.156  14.875 219.581  1.00 25.72           C
ANISOU 1561  C   ILE B 591     2904   3098   3770    -31     68    136       C
ATOM   1562  O   ILE B 591     104.403  15.174 220.784  1.00 23.71           O
ANISOU 1562  O   ILE B 591     2635   2866   3508    -15     69    146       O
ATOM   1563  CB  ILE B 591     102.553  16.255 218.177  1.00 22.65           C
ANISOU 1563  CB  ILE B 591     2432   2830   3344     -3     49    197       C
ATOM   1564  CG1 ILE B 591     102.492  17.607 217.449  1.00 24.95           C
ANISOU 1564  CG1 ILE B 591     2675   3260   3543     97     62    234       C
ATOM   1565  CG2 ILE B 591     101.679  16.311 219.549  1.00 22.66           C
ANISOU 1565  CG2 ILE B 591     2375   2891   3342    -98      5    243       C
ATOM   1566  CD1 ILE B 591     101.090  17.906 216.719  1.00 23.47           C
ANISOU 1566  CD1 ILE B 591     2400   3180   3336     -1     23    285       C
ATOM   1567  N   TRP B 592     103.992  13.609 219.185  1.00 21.02           N
ANISOU 1567  N   TRP B 592     2298   2493   3195    -79     60    107       N
ATOM   1568  CA  TRP B 592     104.071  12.557 220.199  1.00 24.52           C
ANISOU 1568  CA  TRP B 592     2709   2968   3640    -90     48     83       C
ATOM   1569  C   TRP B 592     105.477  12.395 220.744  1.00 25.64           C
ANISOU 1569  C   TRP B 592     2877   3120   3746   -151     67     81       C
ATOM   1570  O   TRP B 592     105.624  12.128 221.955  1.00 27.22           O
ANISOU 1570  O   TRP B 592     3053   3339   3952   -145     62     74       O
ATOM   1571  CB  TRP B 592     103.522  11.203 219.694  1.00 22.82           C
ANISOU 1571  CB  TRP B 592     2455   2832   3386    -45     29     47       C
ATOM   1572  CG  TRP B 592     102.032  11.221 219.702  1.00 22.69           C
ANISOU 1572  CG  TRP B 592     2510   2739   3371     25    -36     40       C
ATOM   1573  CD1 TRP B 592     101.185  11.186 218.597  1.00 24.81           C
ANISOU 1573  CD1 TRP B 592     2825   2979   3622     58    -67     33       C
ATOM   1574  CD2 TRP B 592     101.188  11.336 220.852  1.00 24.10           C
ANISOU 1574  CD2 TRP B 592     2783   2832   3543     32   -104     50       C
ATOM   1575  NE1 TRP B 592      99.882  11.283 219.018  1.00 24.58           N
ANISOU 1575  NE1 TRP B 592     2944   2833   3563     66   -165     40       N
ATOM   1576  CE2 TRP B 592      99.869  11.383 220.402  1.00 24.37           C
ANISOU 1576  CE2 TRP B 592     2958   2767   3536     34   -193     57       C
ATOM   1577  CE3 TRP B 592     101.445  11.419 222.263  1.00 25.88           C
ANISOU 1577  CE3 TRP B 592     3012   3045   3775     11   -111     62       C
ATOM   1578  CZ2 TRP B 592      98.772  11.486 221.275  1.00 23.76           C
ANISOU 1578  CZ2 TRP B 592     3072   2556   3397    -21   -312     87       C
ATOM   1579  CZ3 TRP B 592     100.376  11.574 223.102  1.00 26.94           C
ANISOU 1579  CZ3 TRP B 592     3291   3075   3871    -25   -206     91       C
ATOM   1580  CH2 TRP B 592      99.049  11.567 222.620  1.00 26.20           C
ANISOU 1580  CH2 TRP B 592     3384   2862   3710    -57   -317    107       C
ATOM   1581  N   THR B 593     106.517  12.589 219.922  1.00 21.55           N
ANISOU 1581  N   THR B 593     2454   2566   3169   -229     69     94       N
ATOM   1582  CA  THR B 593     107.892  12.510 220.426  1.00 23.03           C
ANISOU 1582  CA  THR B 593     2759   2714   3277   -338     46    104       C
ATOM   1583  C   THR B 593     108.137  13.616 221.462  1.00 25.27           C
ANISOU 1583  C   THR B 593     3133   2899   3569   -219     42     96       C
ATOM   1584  O   THR B 593     108.712  13.384 222.562  1.00 24.72           O
ANISOU 1584  O   THR B 593     3080   2830   3481   -254     30     90       O
ATOM   1585  CB  THR B 593     108.904  12.607 219.262  1.00 23.17           C
ANISOU 1585  CB  THR B 593     2972   2650   3181   -480      6    133       C
ATOM   1586  OG1 THR B 593     108.702  11.502 218.327  1.00 23.72           O
ANISOU 1586  OG1 THR B 593     2905   2896   3211   -612     15    156       O
ATOM   1587  CG2 THR B 593     110.376  12.463 219.776  1.00 23.41           C
ANISOU 1587  CG2 THR B 593     3217   2600   3076   -668    -63    159       C
ATOM   1588  N   TYR B 594     107.699  14.835 221.133  1.00 24.15           N
ANISOU 1588  N   TYR B 594     3024   2726   3425    -62     51     99       N
ATOM   1589  CA  TYR B 594     107.761  15.960 222.088  1.00 24.39           C
ANISOU 1589  CA  TYR B 594     3070   2781   3414    102     55    101       C
ATOM   1590  C   TYR B 594     106.993  15.668 223.371  1.00 26.71           C
ANISOU 1590  C   TYR B 594     3182   3180   3786     74     74    115       C
ATOM   1591  O   TYR B 594     107.509  15.907 224.503  1.00 23.48           O
ANISOU 1591  O   TYR B 594     2798   2777   3345    117     70    111       O
ATOM   1592  CB  TYR B 594     107.189  17.204 221.364  1.00 24.07           C
ANISOU 1592  CB  TYR B 594     3000   2830   3314    278     67    119       C
ATOM   1593  CG  TYR B 594     107.000  18.445 222.180  1.00 23.25           C
ANISOU 1593  CG  TYR B 594     2813   2910   3112    475     79    141       C
ATOM   1594  CD1 TYR B 594     107.940  19.494 222.116  1.00 22.65           C
ANISOU 1594  CD1 TYR B 594     2929   2829   2847    749     54    112       C
ATOM   1595  CD2 TYR B 594     105.826  18.627 222.917  1.00 22.82           C
ANISOU 1595  CD2 TYR B 594     2508   3063   3099    402     99    199       C
ATOM   1596  CE1 TYR B 594     107.751  20.686 222.810  1.00 25.66           C
ANISOU 1596  CE1 TYR B 594     3184   3489   3076    994     71    136       C
ATOM   1597  CE2 TYR B 594     105.624  19.836 223.639  1.00 23.18           C
ANISOU 1597  CE2 TYR B 594     2414   3392   3000    553    111    247       C
ATOM   1598  CZ  TYR B 594     106.595  20.843 223.558  1.00 25.17           C
ANISOU 1598  CZ  TYR B 594     2790   3712   3061    872    108    212       C
ATOM   1599  OH  TYR B 594     106.415  22.010 224.274  1.00 30.23           O
ANISOU 1599  OH  TYR B 594     3251   4727   3509   1075    125    260       O
ATOM   1600  N   ASN B 595     105.729  15.221 223.239  1.00 22.41           N
ANISOU 1600  N   ASN B 595     2503   2697   3317     12     75    134       N
ATOM   1601  CA  ASN B 595     104.932  14.937 224.422  1.00 28.06           C
ANISOU 1601  CA  ASN B 595     3137   3459   4067    -30     58    154       C
ATOM   1602  C   ASN B 595     105.599  13.895 225.310  1.00 24.99           C
ANISOU 1602  C   ASN B 595     2768   3031   3695    -60     55    117       C
ATOM   1603  O   ASN B 595     105.720  14.079 226.561  1.00 26.12           O
ANISOU 1603  O   ASN B 595     2896   3197   3832    -49     52    128       O
ATOM   1604  CB  ASN B 595     103.540  14.427 224.062  1.00 23.99           C
ANISOU 1604  CB  ASN B 595     2603   2932   3580    -95     14    170       C
ATOM   1605  CG  ASN B 595     102.630  15.507 223.483  1.00 28.69           C
ANISOU 1605  CG  ASN B 595     3151   3617   4134   -133     -4    235       C
ATOM   1606  OD1 ASN B 595     102.905  16.692 223.529  1.00 27.84           O
ANISOU 1606  OD1 ASN B 595     2966   3653   3958    -80     24    275       O
ATOM   1607  ND2 ASN B 595     101.486  15.064 222.940  1.00 31.30           N
ANISOU 1607  ND2 ASN B 595     3535   3892   4466   -209    -65    246       N
ATOM   1608  N   ALA B 596     106.021  12.792 224.713  1.00 24.20           N
ANISOU 1608  N   ALA B 596     2675   2928   3589   -106     56     84       N
ATOM   1609  CA  ALA B 596     106.578  11.686 225.522  1.00 24.68           C
ANISOU 1609  CA  ALA B 596     2701   3053   3624   -139     50     59       C
ATOM   1610  C   ALA B 596     107.823  12.148 226.276  1.00 26.21           C
ANISOU 1610  C   ALA B 596     2969   3207   3781   -183     51     63       C
ATOM   1611  O   ALA B 596     107.968  11.911 227.488  1.00 26.65           O
ANISOU 1611  O   ALA B 596     2997   3289   3838   -170     46     57       O
ATOM   1612  CB  ALA B 596     106.923  10.474 224.610  1.00 23.79           C
ANISOU 1612  CB  ALA B 596     2524   3073   3442   -200     50     45       C
ATOM   1613  N   GLU B 597     108.737  12.812 225.581  1.00 22.53           N
ANISOU 1613  N   GLU B 597     2649   2652   3259   -219     40     71       N
ATOM   1614  CA  GLU B 597     109.991  13.186 226.227  1.00 24.87           C
ANISOU 1614  CA  GLU B 597     3116   2862   3472   -250      6     66       C
ATOM   1615  C   GLU B 597     109.747  14.213 227.317  1.00 26.12           C
ANISOU 1615  C   GLU B 597     3269   3013   3643    -75     21     62       C
ATOM   1616  O   GLU B 597     110.388  14.167 228.395  1.00 25.90           O
ANISOU 1616  O   GLU B 597     3290   2970   3581    -77      5     52       O
ATOM   1617  CB  GLU B 597     110.949  13.774 225.196  1.00 25.58           C
ANISOU 1617  CB  GLU B 597     3479   2796   3445   -286    -47     71       C
ATOM   1618  CG  GLU B 597     111.447  12.652 224.216  1.00 27.57           C
ANISOU 1618  CG  GLU B 597     3746   3099   3631   -556    -81    103       C
ATOM   1619  CD  GLU B 597     112.386  13.123 223.112  1.00 30.97           C
ANISOU 1619  CD  GLU B 597     4515   3338   3914   -660   -165    125       C
ATOM   1620  OE1 GLU B 597     112.781  14.320 223.066  1.00 29.52           O
ANISOU 1620  OE1 GLU B 597     4616   2946   3654   -467   -209     98       O
ATOM   1621  OE2 GLU B 597     112.713  12.271 222.237  1.00 31.09           O
ANISOU 1621  OE2 GLU B 597     4523   3437   3852   -920   -196    174       O
ATOM   1622  N   LEU B 598     108.878  15.187 227.035  1.00 23.51           N
ANISOU 1622  N   LEU B 598     2868   2737   3329     64     48     81       N
ATOM   1623  CA  LEU B 598     108.682  16.249 228.024  1.00 26.56           C
ANISOU 1623  CA  LEU B 598     3202   3223   3666    217     62    100       C
ATOM   1624  C   LEU B 598     107.897  15.774 229.219  1.00 27.70           C
ANISOU 1624  C   LEU B 598     3186   3454   3884    141     72    127       C
ATOM   1625  O   LEU B 598     108.183  16.209 230.377  1.00 24.92           O
ANISOU 1625  O   LEU B 598     2819   3163   3486    206     75    136       O
ATOM   1626  CB  LEU B 598     107.996  17.440 227.384  1.00 25.04           C
ANISOU 1626  CB  LEU B 598     2931   3175   3409    357     80    136       C
ATOM   1627  CG  LEU B 598     109.021  18.379 226.758  1.00 31.59           C
ANISOU 1627  CG  LEU B 598     3983   3947   4074    584     55     98       C
ATOM   1628  CD1 LEU B 598     108.236  19.405 225.959  1.00 31.58           C
ANISOU 1628  CD1 LEU B 598     3850   4156   3993    730     78    136       C
ATOM   1629  CD2 LEU B 598     109.872  19.146 227.819  1.00 32.61           C
ANISOU 1629  CD2 LEU B 598     4227   4115   4048    807     34     74       C
ATOM   1630  N   LEU B 599     106.939  14.886 229.006  1.00 23.48           N
ANISOU 1630  N   LEU B 599     2574   2913   3433     29     64    136       N
ATOM   1631  CA  LEU B 599     106.225  14.340 230.170  1.00 27.93           C
ANISOU 1631  CA  LEU B 599     3084   3502   4028    -23     42    155       C
ATOM   1632  C   LEU B 599     107.206  13.630 231.112  1.00 27.07           C
ANISOU 1632  C   LEU B 599     3005   3364   3915    -19     44    113       C
ATOM   1633  O   LEU B 599     107.200  13.869 232.343  1.00 25.12           O
ANISOU 1633  O   LEU B 599     2738   3154   3654     -1     39    131       O
ATOM   1634  CB  LEU B 599     105.138  13.363 229.735  1.00 27.78           C
ANISOU 1634  CB  LEU B 599     3079   3432   4043    -73      1    149       C
ATOM   1635  CG  LEU B 599     104.274  12.809 230.917  1.00 28.16           C
ANISOU 1635  CG  LEU B 599     3181   3447   4072    -95    -62    166       C
ATOM   1636  CD1 LEU B 599     103.639  13.959 231.693  1.00 32.92           C
ANISOU 1636  CD1 LEU B 599     3761   4122   4627   -193    -88    261       C
ATOM   1637  CD2 LEU B 599     103.256  11.884 230.336  1.00 30.31           C
ANISOU 1637  CD2 LEU B 599     3562   3634   4322    -68   -130    141       C
ATOM   1638  N   VAL B 600     108.121  12.839 230.549  1.00 22.92           N
ANISOU 1638  N   VAL B 600     2523   2809   3378    -65     44     71       N
ATOM   1639  CA  VAL B 600     109.106  12.120 231.381  1.00 24.42           C
ANISOU 1639  CA  VAL B 600     2728   3023   3529   -116     32     46       C
ATOM   1640  C   VAL B 600     110.051  13.090 232.078  1.00 27.11           C
ANISOU 1640  C   VAL B 600     3187   3299   3815    -71     25     46       C
ATOM   1641  O   VAL B 600     110.348  12.924 233.289  1.00 21.14           O
ANISOU 1641  O   VAL B 600     2416   2568   3049    -61     19     40       O
ATOM   1642  CB  VAL B 600     109.873  11.089 230.527  1.00 27.05           C
ANISOU 1642  CB  VAL B 600     3058   3420   3799   -253     17     35       C
ATOM   1643  CG1 VAL B 600     111.106  10.494 231.375  1.00 26.10           C
ANISOU 1643  CG1 VAL B 600     2966   3365   3588   -380    -15     33       C
ATOM   1644  CG2 VAL B 600     108.919   9.960 230.052  1.00 26.35           C
ANISOU 1644  CG2 VAL B 600     2824   3475   3714   -212     23     23       C
ATOM   1645  N   LEU B 601     110.580  14.099 231.356  1.00 23.87           N
ANISOU 1645  N   LEU B 601     2925   2804   3339     -4     14     44       N
ATOM   1646  CA  LEU B 601     111.486  15.057 232.011  1.00 27.71           C
ANISOU 1646  CA  LEU B 601     3583   3230   3715    129    -12     28       C
ATOM   1647  C   LEU B 601     110.808  15.765 233.183  1.00 29.19           C
ANISOU 1647  C   LEU B 601     3616   3565   3911    269     26     54       C
ATOM   1648  O   LEU B 601     111.424  15.971 234.274  1.00 25.71           O
ANISOU 1648  O   LEU B 601     3231   3127   3411    335     12     40       O
ATOM   1649  CB  LEU B 601     111.958  16.111 230.994  1.00 29.53           C
ANISOU 1649  CB  LEU B 601     4029   3367   3824    282    -43     13       C
ATOM   1650  CG  LEU B 601     112.924  15.579 229.938  1.00 27.61           C
ANISOU 1650  CG  LEU B 601     4052   2931   3507    112   -118     -1       C
ATOM   1651  CD1 LEU B 601     113.248  16.687 228.854  1.00 30.39           C
ANISOU 1651  CD1 LEU B 601     4671   3160   3716    316   -163    -20       C
ATOM   1652  CD2 LEU B 601     114.211  15.016 230.542  1.00 28.96           C
ANISOU 1652  CD2 LEU B 601     4462   2970   3573    -61   -207    -12       C
ATOM   1653  N   LEU B 602     109.576  16.215 232.956  1.00 24.59           N
ANISOU 1653  N   LEU B 602     2853   3122   3367    291     61    105       N
ATOM   1654  CA  LEU B 602     108.876  17.011 233.973  1.00 25.66           C
ANISOU 1654  CA  LEU B 602     2831   3465   3455    354     81    167       C
ATOM   1655  C   LEU B 602     108.508  16.134 235.167  1.00 24.97           C
ANISOU 1655  C   LEU B 602     2686   3359   3444    225     71    180       C
ATOM   1656  O   LEU B 602     108.699  16.542 236.339  1.00 25.60           O
ANISOU 1656  O   LEU B 602     2727   3535   3465    280     75    201       O
ATOM   1657  CB  LEU B 602     107.608  17.633 233.387  1.00 29.22           C
ANISOU 1657  CB  LEU B 602     3120   4093   3887    309     92    245       C
ATOM   1658  CG  LEU B 602     107.751  18.822 232.400  1.00 40.34           C
ANISOU 1658  CG  LEU B 602     4513   5650   5163    497    109    254       C
ATOM   1659  CD1 LEU B 602     106.456  19.005 231.549  1.00 49.42           C
ANISOU 1659  CD1 LEU B 602     5519   6927   6333    356    107    328       C
ATOM   1660  CD2 LEU B 602     107.967  20.013 233.214  1.00 45.23           C
ANISOU 1660  CD2 LEU B 602     5028   6566   5590    704    127    291       C
ATOM   1661  N   GLU B 603     108.006  14.922 234.899  1.00 21.77           N
ANISOU 1661  N   GLU B 603     2286   2847   3139     95     51    164       N
ATOM   1662  CA  GLU B 603     107.663  14.018 236.002  1.00 22.34           C
ANISOU 1662  CA  GLU B 603     2348   2897   3244     38     25    163       C
ATOM   1663  C   GLU B 603     108.914  13.574 236.776  1.00 22.94           C
ANISOU 1663  C   GLU B 603     2468   2945   3302     71     31    109       C
ATOM   1664  O   GLU B 603     108.864  13.448 238.044  1.00 23.74           O
ANISOU 1664  O   GLU B 603     2549   3080   3391     81     21    121       O
ATOM   1665  CB  GLU B 603     106.856  12.833 235.479  1.00 26.36           C
ANISOU 1665  CB  GLU B 603     2885   3333   3796     -9    -11    142       C
ATOM   1666  CG  GLU B 603     105.354  13.174 235.199  1.00 28.27           C
ANISOU 1666  CG  GLU B 603     3160   3559   4023    -84    -62    211       C
ATOM   1667  CD  GLU B 603     104.615  13.831 236.404  1.00 37.51           C
ANISOU 1667  CD  GLU B 603     4339   4788   5125   -182   -108    305       C
ATOM   1668  OE1 GLU B 603     104.870  13.492 237.598  1.00 36.39           O
ANISOU 1668  OE1 GLU B 603     4223   4637   4968   -161   -120    298       O
ATOM   1669  OE2 GLU B 603     103.800  14.740 236.178  1.00 37.45           O
ANISOU 1669  OE2 GLU B 603     4297   4880   5054   -309   -135    401       O
ATOM   1670  N   ASN B 604     110.038  13.376 236.074  1.00 21.72           N
ANISOU 1670  N   ASN B 604     2402   2729   3123     56     28     62       N
ATOM   1671  CA  ASN B 604     111.284  13.035 236.765  1.00 23.67           C
ANISOU 1671  CA  ASN B 604     2736   2944   3312     27      5     27       C
ATOM   1672  C   ASN B 604     111.668  14.129 237.769  1.00 24.66           C
ANISOU 1672  C   ASN B 604     2918   3080   3371    164      7     33       C
ATOM   1673  O   ASN B 604     112.064  13.833 238.905  1.00 25.15           O
ANISOU 1673  O   ASN B 604     2979   3160   3416    161     -3     23       O
ATOM   1674  CB  ASN B 604     112.419  12.838 235.768  1.00 21.05           C
ANISOU 1674  CB  ASN B 604     2572   2521   2907    -80    -37      3       C
ATOM   1675  CG  ASN B 604     112.308  11.516 235.031  1.00 21.55           C
ANISOU 1675  CG  ASN B 604     2528   2678   2981   -245    -42      7       C
ATOM   1676  OD1 ASN B 604     111.446  10.701 235.369  1.00 21.81           O
ANISOU 1676  OD1 ASN B 604     2388   2836   3064   -208    -18      5       O
ATOM   1677  ND2 ASN B 604     113.201  11.288 234.064  1.00 22.05           N
ANISOU 1677  ND2 ASN B 604     2721   2701   2954   -414    -88     14       N
ATOM   1678  N   GLU B 605     111.622  15.393 237.342  1.00 20.68           N
ANISOU 1678  N   GLU B 605     2459   2604   2795    316     19     47       N
ATOM   1679  CA  GLU B 605     111.927  16.491 238.285  1.00 21.47           C
ANISOU 1679  CA  GLU B 605     2573   2809   2774    515     25     55       C
ATOM   1680  C   GLU B 605     111.011  16.438 239.506  1.00 24.13           C
ANISOU 1680  C   GLU B 605     2701   3313   3153    467     54    118       C
ATOM   1681  O   GLU B 605     111.471  16.568 240.667  1.00 24.08           O
ANISOU 1681  O   GLU B 605     2706   3349   3093    530     50    112       O
ATOM   1682  CB  GLU B 605     111.774  17.825 237.567  1.00 26.25           C
ANISOU 1682  CB  GLU B 605     3183   3542   3249    735     39     72       C
ATOM   1683  CG  GLU B 605     112.542  18.916 238.288  1.00 31.34           C
ANISOU 1683  CG  GLU B 605     3932   4292   3683   1040     23     46       C
ATOM   1684  CD  GLU B 605     112.749  20.076 237.372  1.00 50.18           C
ANISOU 1684  CD  GLU B 605     6418   6771   5877   1340     11     28       C
ATOM   1685  OE1 GLU B 605     113.545  19.891 236.427  1.00 53.83           O
ANISOU 1685  OE1 GLU B 605     7197   6952   6303   1362    -55    -38       O
ATOM   1686  OE2 GLU B 605     112.088  21.130 237.553  1.00 56.41           O
ANISOU 1686  OE2 GLU B 605     6966   7942   6526   1531     58     89       O
ATOM   1687  N   ARG B 606     109.711  16.267 239.264  1.00 24.97           N
ANISOU 1687  N   ARG B 606     2660   3497   3329    340     66    185       N
ATOM   1688  CA  ARG B 606     108.729  16.227 240.348  1.00 26.84           C
ANISOU 1688  CA  ARG B 606     2781   3851   3565    236     57    265       C
ATOM   1689  C   ARG B 606     108.954  15.026 241.267  1.00 25.41           C
ANISOU 1689  C   ARG B 606     2663   3535   3455    177     31    223       C
ATOM   1690  O   ARG B 606     108.820  15.141 242.502  1.00 23.55           O
ANISOU 1690  O   ARG B 606     2395   3374   3179    169     23    261       O
ATOM   1691  CB  ARG B 606     107.317  16.179 239.743  1.00 26.24           C
ANISOU 1691  CB  ARG B 606     2652   3805   3512     71     28    344       C
ATOM   1692  CG  ARG B 606     106.909  17.544 239.173  1.00 30.30           C
ANISOU 1692  CG  ARG B 606     3025   4585   3901    100     51    425       C
ATOM   1693  CD  ARG B 606     105.370  17.592 238.927  1.00 36.80           C
ANISOU 1693  CD  ARG B 606     3805   5481   4698   -159     -8    544       C
ATOM   1694  NE  ARG B 606     104.658  17.549 240.224  1.00 41.74           N
ANISOU 1694  NE  ARG B 606     4430   6179   5248   -349    -68    646       N
ATOM   1695  CZ  ARG B 606     104.395  18.596 241.028  1.00 44.35           C
ANISOU 1695  CZ  ARG B 606     4581   6872   5397   -427    -66    774       C
ATOM   1696  NH1 ARG B 606     104.780  19.825 240.736  1.00 48.98           N
ANISOU 1696  NH1 ARG B 606     4940   7838   5832   -268      0    810       N
ATOM   1697  NH2 ARG B 606     103.744  18.400 242.157  1.00 43.37           N
ANISOU 1697  NH2 ARG B 606     4511   6763   5205   -647   -139    871       N
ATOM   1698  N   THR B 607     109.350  13.880 240.691  1.00 22.09           N
ANISOU 1698  N   THR B 607     2313   2970   3108    146     19    150       N
ATOM   1699  CA  THR B 607     109.593  12.690 241.496  1.00 21.31           C
ANISOU 1699  CA  THR B 607     2232   2833   3030    127     -5    109       C
ATOM   1700  C   THR B 607     110.764  12.925 242.423  1.00 22.85           C
ANISOU 1700  C   THR B 607     2458   3048   3176    176      2     80       C
ATOM   1701  O   THR B 607     110.703  12.572 243.606  1.00 23.10           O
ANISOU 1701  O   THR B 607     2471   3111   3197    187    -10     85       O
ATOM   1702  CB  THR B 607     109.884  11.495 240.592  1.00 23.23           C
ANISOU 1702  CB  THR B 607     2479   3052   3296     93    -15     52       C
ATOM   1703  OG1 THR B 607     108.677  11.120 239.868  1.00 23.45           O
ANISOU 1703  OG1 THR B 607     2508   3051   3349     93    -36     68       O
ATOM   1704  CG2 THR B 607     110.404  10.260 241.407  1.00 23.65           C
ANISOU 1704  CG2 THR B 607     2497   3180   3307    102    -36      9       C
ATOM   1705  N   LEU B 608     111.875  13.441 241.888  1.00 20.95           N
ANISOU 1705  N   LEU B 608     2317   2760   2884    209      2     43       N
ATOM   1706  CA  LEU B 608     113.010  13.659 242.815  1.00 20.92           C
ANISOU 1706  CA  LEU B 608     2416   2735   2799    261    -21     10       C
ATOM   1707  C   LEU B 608     112.623  14.633 243.940  1.00 26.84           C
ANISOU 1707  C   LEU B 608     3093   3606   3496    397      5     54       C
ATOM   1708  O   LEU B 608     113.069  14.465 245.102  1.00 26.52           O
ANISOU 1708  O   LEU B 608     3065   3586   3425    422     -6     42       O
ATOM   1709  CB  LEU B 608     114.233  14.188 242.077  1.00 23.52           C
ANISOU 1709  CB  LEU B 608     2985   2933   3020    295    -68    -35       C
ATOM   1710  CG  LEU B 608     114.753  13.231 240.964  1.00 24.36           C
ANISOU 1710  CG  LEU B 608     3173   2951   3130     82   -111    -52       C
ATOM   1711  CD1 LEU B 608     115.981  13.913 240.316  1.00 27.95           C
ANISOU 1711  CD1 LEU B 608     3984   3210   3427     98   -198    -85       C
ATOM   1712  CD2 LEU B 608     115.146  11.863 241.563  1.00 24.14           C
ANISOU 1712  CD2 LEU B 608     3058   3014   3101   -107   -136    -57       C
ATOM   1713  N   ASP B 609     111.867  15.697 243.604  1.00 24.44           N
ANISOU 1713  N   ASP B 609     2699   3437   3151    478     36    114       N
ATOM   1714  CA  ASP B 609     111.456  16.702 244.603  1.00 28.32           C
ANISOU 1714  CA  ASP B 609     3064   4164   3534    576     60    186       C
ATOM   1715  C   ASP B 609     110.533  16.082 245.642  1.00 25.34           C
ANISOU 1715  C   ASP B 609     2591   3822   3214    411     48    253       C
ATOM   1716  O   ASP B 609     110.551  16.466 246.842  1.00 24.25           O
ANISOU 1716  O   ASP B 609     2394   3824   2996    445     52    295       O
ATOM   1717  CB  ASP B 609     110.712  17.864 243.911  1.00 25.79           C
ANISOU 1717  CB  ASP B 609     2605   4082   3113    639     88    263       C
ATOM   1718  CG  ASP B 609     111.657  18.770 243.087  1.00 32.11           C
ANISOU 1718  CG  ASP B 609     3530   4897   3773    919     89    196       C
ATOM   1719  OD1 ASP B 609     112.843  18.828 243.402  1.00 41.31           O
ANISOU 1719  OD1 ASP B 609     4906   5930   4860   1087     56    111       O
ATOM   1720  OD2 ASP B 609     111.142  19.470 242.224  1.00 38.48           O
ANISOU 1720  OD2 ASP B 609     4244   5864   4514    976    108    237       O
ATOM   1721  N   PHE B 610     109.701  15.144 245.191  1.00 22.93           N
ANISOU 1721  N   PHE B 610     2307   3392   3015    254     21    262       N
ATOM   1722  CA  PHE B 610     108.775  14.444 246.093  1.00 24.43           C
ANISOU 1722  CA  PHE B 610     2520   3543   3220    132    -28    313       C
ATOM   1723  C   PHE B 610     109.535  13.644 247.149  1.00 25.09           C
ANISOU 1723  C   PHE B 610     2650   3563   3318    196    -36    248       C
ATOM   1724  O   PHE B 610     109.198  13.691 248.345  1.00 24.54           O
ANISOU 1724  O   PHE B 610     2582   3543   3198    168    -59    300       O
ATOM   1725  CB  PHE B 610     107.884  13.515 245.238  1.00 19.15           C
ANISOU 1725  CB  PHE B 610     1942   2718   2617     49    -77    302       C
ATOM   1726  CG  PHE B 610     106.988  12.540 246.057  1.00 22.11           C
ANISOU 1726  CG  PHE B 610     2465   2971   2964      3   -165    320       C
ATOM   1727  CD1 PHE B 610     105.960  13.010 246.802  1.00 25.15           C
ANISOU 1727  CD1 PHE B 610     2930   3374   3253   -153   -236    440       C
ATOM   1728  CD2 PHE B 610     107.121  11.177 245.937  1.00 22.78           C
ANISOU 1728  CD2 PHE B 610     2633   2949   3072    119   -193    225       C
ATOM   1729  CE1 PHE B 610     105.057  12.171 247.445  1.00 26.31           C
ANISOU 1729  CE1 PHE B 610     3325   3341   3330   -191   -355    459       C
ATOM   1730  CE2 PHE B 610     106.202  10.283 246.583  1.00 26.06           C
ANISOU 1730  CE2 PHE B 610     3255   3238   3407    165   -298    228       C
ATOM   1731  CZ  PHE B 610     105.179  10.809 247.321  1.00 26.31           C
ANISOU 1731  CZ  PHE B 610     3451   3196   3348     10   -388    341       C
ATOM   1732  N   HIS B 611     110.561  12.898 246.717  1.00 23.72           N
ANISOU 1732  N   HIS B 611     2516   3307   3191    249    -26    148       N
ATOM   1733  CA  HIS B 611     111.414  12.165 247.672  1.00 23.63           C
ANISOU 1733  CA  HIS B 611     2524   3291   3163    283    -39     93       C
ATOM   1734  C   HIS B 611     112.092  13.125 248.660  1.00 24.84           C
ANISOU 1734  C   HIS B 611     2679   3515   3243    361    -21    106       C
ATOM   1735  O   HIS B 611     112.149  12.831 249.867  1.00 23.79           O
ANISOU 1735  O   HIS B 611     2537   3414   3086    377    -34    112       O
ATOM   1736  CB  HIS B 611     112.452  11.327 246.892  1.00 21.78           C
ANISOU 1736  CB  HIS B 611     2315   3027   2933    241    -48     15       C
ATOM   1737  CG  HIS B 611     111.866  10.165 246.175  1.00 23.35           C
ANISOU 1737  CG  HIS B 611     2465   3252   3156    215    -63     -3       C
ATOM   1738  ND1 HIS B 611     111.155   9.187 246.816  1.00 22.42           N
ANISOU 1738  ND1 HIS B 611     2328   3180   3010    291    -94    -10       N
ATOM   1739  CD2 HIS B 611     111.785   9.861 244.843  1.00 21.65           C
ANISOU 1739  CD2 HIS B 611     2235   3035   2958    165    -60    -16       C
ATOM   1740  CE1 HIS B 611     110.743   8.276 245.967  1.00 23.68           C
ANISOU 1740  CE1 HIS B 611     2456   3394   3147    329   -110    -37       C
ATOM   1741  NE2 HIS B 611     111.075   8.684 244.751  1.00 23.32           N
ANISOU 1741  NE2 HIS B 611     2395   3326   3141    233    -83    -35       N
ATOM   1742  N   ASP B 612     112.625  14.252 248.160  1.00 23.32           N
ANISOU 1742  N   ASP B 612     2516   3358   2986    453      0    103       N
ATOM   1743  CA  ASP B 612     113.294  15.270 248.994  1.00 23.99           C
ANISOU 1743  CA  ASP B 612     2624   3549   2944    616      9    103       C
ATOM   1744  C   ASP B 612     112.330  15.778 250.044  1.00 24.91           C
ANISOU 1744  C   ASP B 612     2582   3873   3011    599     30    209       C
ATOM   1745  O   ASP B 612     112.649  15.846 251.249  1.00 24.35           O
ANISOU 1745  O   ASP B 612     2500   3870   2882    651     28    214       O
ATOM   1746  CB  ASP B 612     113.764  16.408 248.055  1.00 24.88           C
ANISOU 1746  CB  ASP B 612     2815   3695   2943    793     15     82       C
ATOM   1747  CG  ASP B 612     114.789  17.323 248.665  1.00 28.12           C
ANISOU 1747  CG  ASP B 612     3357   4161   3165   1056     -5     37       C
ATOM   1748  OD1 ASP B 612     115.086  18.365 248.036  1.00 29.66           O
ANISOU 1748  OD1 ASP B 612     3634   4432   3205   1295     -9     18       O
ATOM   1749  OD2 ASP B 612     115.265  17.087 249.828  1.00 29.09           O
ANISOU 1749  OD2 ASP B 612     3511   4282   3259   1077    -20     19       O
ATOM   1750  N   SER B 613     111.106  16.091 249.611  1.00 24.44           N
ANISOU 1750  N   SER B 613     2413   3918   2953    480     36    306       N
ATOM   1751  CA  SER B 613     110.057  16.538 250.536  1.00 24.45           C
ANISOU 1751  CA  SER B 613     2297   4127   2866    350     23    445       C
ATOM   1752  C   SER B 613     109.771  15.485 251.603  1.00 23.73           C
ANISOU 1752  C   SER B 613     2302   3884   2832    246    -26    445       C
ATOM   1753  O   SER B 613     109.655  15.800 252.809  1.00 24.23           O
ANISOU 1753  O   SER B 613     2320   4085   2802    221    -34    513       O
ATOM   1754  CB  SER B 613     108.794  16.799 249.698  1.00 26.51           C
ANISOU 1754  CB  SER B 613     2506   4453   3115    155     -1    549       C
ATOM   1755  OG  SER B 613     107.663  16.854 250.528  1.00 31.47           O
ANISOU 1755  OG  SER B 613     3125   5177   3654    -90    -64    694       O
ATOM   1756  N   ASN B 614     109.655  14.225 251.192  1.00 23.53           N
ANISOU 1756  N   ASN B 614     2404   3610   2926    213    -62    371       N
ATOM   1757  CA  ASN B 614     109.372  13.192 252.198  1.00 25.07           C
ANISOU 1757  CA  ASN B 614     2708   3689   3128    192   -119    360       C
ATOM   1758  C   ASN B 614     110.483  13.080 253.224  1.00 25.18           C
ANISOU 1758  C   ASN B 614     2691   3750   3126    312    -91    300       C
ATOM   1759  O   ASN B 614     110.196  12.885 254.410  1.00 26.49           O
ANISOU 1759  O   ASN B 614     2895   3932   3240    292   -125    342       O
ATOM   1760  CB  ASN B 614     109.169  11.843 251.521  1.00 25.79           C
ANISOU 1760  CB  ASN B 614     2908   3600   3290    230   -159    276       C
ATOM   1761  CG  ASN B 614     107.889  11.822 250.689  1.00 28.92           C
ANISOU 1761  CG  ASN B 614     3410   3902   3676    121   -218    336       C
ATOM   1762  OD1 ASN B 614     106.915  12.616 250.939  1.00 29.24           O
ANISOU 1762  OD1 ASN B 614     3493   3983   3632    -59   -266    468       O
ATOM   1763  ND2 ASN B 614     107.866  10.938 249.690  1.00 26.31           N
ANISOU 1763  ND2 ASN B 614     3122   3479   3397    198   -227    255       N
ATOM   1764  N   VAL B 615     111.760  13.186 252.796  1.00 22.98           N
ANISOU 1764  N   VAL B 615     2392   3470   2870    419    -50    206       N
ATOM   1765  CA  VAL B 615     112.860  13.162 253.779  1.00 24.92           C
ANISOU 1765  CA  VAL B 615     2655   3744   3071    512    -46    152       C
ATOM   1766  C   VAL B 615     112.779  14.366 254.705  1.00 25.74           C
ANISOU 1766  C   VAL B 615     2689   4034   3059    582    -21    228       C
ATOM   1767  O   VAL B 615     112.971  14.254 255.943  1.00 26.49           O
ANISOU 1767  O   VAL B 615     2779   4178   3107    610    -30    239       O
ATOM   1768  CB  VAL B 615     114.221  13.104 253.079  1.00 23.96           C
ANISOU 1768  CB  VAL B 615     2621   3542   2941    559    -51     53       C
ATOM   1769  CG1 VAL B 615     115.371  13.236 254.150  1.00 25.51           C
ANISOU 1769  CG1 VAL B 615     2896   3747   3049    643    -72      5       C
ATOM   1770  CG2 VAL B 615     114.330  11.775 252.281  1.00 20.36           C
ANISOU 1770  CG2 VAL B 615     2174   3007   2555    446    -77      1       C
ATOM   1771  N   LYS B 616     112.616  15.558 254.114  1.00 26.00           N
ANISOU 1771  N   LYS B 616     2646   4224   3008    642     12    277       N
ATOM   1772  CA  LYS B 616     112.472  16.770 254.919  1.00 27.79           C
ANISOU 1772  CA  LYS B 616     2737   4761   3060    732     41    368       C
ATOM   1773  C   LYS B 616     111.333  16.644 255.939  1.00 32.67           C
ANISOU 1773  C   LYS B 616     3277   5496   3641    519     14    507       C
ATOM   1774  O   LYS B 616     111.483  17.039 257.112  1.00 29.67           O
ANISOU 1774  O   LYS B 616     2831   5297   3146    560     20    556       O
ATOM   1775  CB  LYS B 616     112.260  17.955 253.975  1.00 29.04           C
ANISOU 1775  CB  LYS B 616     2782   5151   3098    831     76    413       C
ATOM   1776  CG  LYS B 616     112.075  19.319 254.664  1.00 34.64           C
ANISOU 1776  CG  LYS B 616     3274   6339   3550    965    112    523       C
ATOM   1777  CD  LYS B 616     113.375  19.677 255.444  1.00 39.39           C
ANISOU 1777  CD  LYS B 616     3970   6969   4029   1296    117    420       C
ATOM   1778  CE  LYS B 616     113.523  21.187 255.671  1.00 49.53           C
ANISOU 1778  CE  LYS B 616     5064   8768   4988   1616    157    475       C
ATOM   1779  NZ  LYS B 616     114.187  21.831 254.456  1.00 50.18           N
ANISOU 1779  NZ  LYS B 616     5278   8825   4962   1946    153    372       N
ATOM   1780  N   ASN B 617     110.180  16.094 255.528  1.00 28.39           N
ANISOU 1780  N   ASN B 617     2789   4833   3163    285    -37    576       N
ATOM   1781  CA  ASN B 617     109.038  16.057 256.462  1.00 28.01           C
ANISOU 1781  CA  ASN B 617     2770   4852   3021     39   -106    728       C
ATOM   1782  C   ASN B 617     109.266  15.041 257.554  1.00 26.87           C
ANISOU 1782  C   ASN B 617     2779   4506   2924     74   -149    673       C
ATOM   1783  O   ASN B 617     108.883  15.287 258.695  1.00 26.82           O
ANISOU 1783  O   ASN B 617     2773   4619   2797    -33   -184    778       O
ATOM   1784  CB  ASN B 617     107.726  15.729 255.720  1.00 30.77           C
ANISOU 1784  CB  ASN B 617     3249   5062   3380   -218   -190    813       C
ATOM   1785  CG  ASN B 617     107.282  16.855 254.820  1.00 32.35           C
ANISOU 1785  CG  ASN B 617     3263   5546   3482   -322   -161    915       C
ATOM   1786  OD1 ASN B 617     107.630  18.012 255.037  1.00 31.84           O
ANISOU 1786  OD1 ASN B 617     2950   5882   3266   -244    -95    978       O
ATOM   1787  ND2 ASN B 617     106.475  16.524 253.824  1.00 29.78           N
ANISOU 1787  ND2 ASN B 617     3055   5054   3207   -472   -217    934       N
ATOM   1788  N   LEU B 618     109.983  13.965 257.253  1.00 27.48           N
ANISOU 1788  N   LEU B 618     2955   4346   3142    229   -143    516       N
ATOM   1789  CA  LEU B 618     110.308  12.983 258.296  1.00 28.59           C
ANISOU 1789  CA  LEU B 618     3199   4366   3296    305   -178    455       C
ATOM   1790  C   LEU B 618     111.275  13.576 259.291  1.00 29.28           C
ANISOU 1790  C   LEU B 618     3179   4621   3323    417   -128    441       C
ATOM   1791  O   LEU B 618     111.097  13.444 260.520  1.00 29.68           O
ANISOU 1791  O   LEU B 618     3266   4705   3305    394   -159    489       O
ATOM   1792  CB  LEU B 618     110.903  11.744 257.645  1.00 30.07           C
ANISOU 1792  CB  LEU B 618     3441   4391   3592    428   -180    308       C
ATOM   1793  CG  LEU B 618     111.292  10.629 258.596  1.00 40.57           C
ANISOU 1793  CG  LEU B 618     4833   5676   4905    538   -215    238       C
ATOM   1794  CD1 LEU B 618     110.015  10.190 259.239  1.00 47.32           C
ANISOU 1794  CD1 LEU B 618     5889   6415   5676    495   -314    314       C
ATOM   1795  CD2 LEU B 618     111.873   9.466 257.724  1.00 38.26           C
ANISOU 1795  CD2 LEU B 618     4512   5361   4664    628   -213    117       C
ATOM   1796  N   TYR B 619     112.257  14.322 258.795  1.00 27.33           N
ANISOU 1796  N   TYR B 619     2837   4478   3068    553    -64    382       N
ATOM   1797  CA  TYR B 619     113.174  15.013 259.707  1.00 29.55           C
ANISOU 1797  CA  TYR B 619     3064   4919   3243    712    -32    362       C
ATOM   1798  C   TYR B 619     112.448  15.989 260.624  1.00 29.55           C
ANISOU 1798  C   TYR B 619     2925   5225   3076    647    -22    520       C
ATOM   1799  O   TYR B 619     112.677  16.021 261.852  1.00 28.40           O
ANISOU 1799  O   TYR B 619     2766   5168   2857    684    -27    542       O
ATOM   1800  CB  TYR B 619     114.247  15.722 258.863  1.00 28.24           C
ANISOU 1800  CB  TYR B 619     2921   4772   3036    908     -1    271       C
ATOM   1801  CG  TYR B 619     115.279  16.415 259.791  1.00 31.32           C
ANISOU 1801  CG  TYR B 619     3336   5290   3273   1140      6    227       C
ATOM   1802  CD1 TYR B 619     116.323  15.700 260.337  1.00 30.94           C
ANISOU 1802  CD1 TYR B 619     3442   5059   3254   1184    -34    120       C
ATOM   1803  CD2 TYR B 619     115.178  17.767 260.046  1.00 33.89           C
ANISOU 1803  CD2 TYR B 619     3526   5958   3392   1319     45    297       C
ATOM   1804  CE1 TYR B 619     117.265  16.347 261.201  1.00 32.44           C
ANISOU 1804  CE1 TYR B 619     3707   5337   3282   1410    -46     74       C
ATOM   1805  CE2 TYR B 619     116.083  18.438 260.882  1.00 38.55           C
ANISOU 1805  CE2 TYR B 619     4155   6693   3799   1598     45    251       C
ATOM   1806  CZ  TYR B 619     117.133  17.708 261.444  1.00 36.37           C
ANISOU 1806  CZ  TYR B 619     4094   6151   3573   1642     -6    132       C
ATOM   1807  OH  TYR B 619     118.016  18.385 262.288  1.00 43.83           O
ANISOU 1807  OH  TYR B 619     5122   7214   4316   1932    -22     81       O
ATOM   1808  N   GLU B 620     111.603  16.848 260.052  1.00 30.17           N
ANISOU 1808  N   GLU B 620     2876   5525   3062    532    -10    644       N
ATOM   1809  CA  GLU B 620     110.927  17.851 260.856  1.00 34.34           C
ANISOU 1809  CA  GLU B 620     3217   6462   3369    413     -7    826       C
ATOM   1810  C   GLU B 620     109.992  17.186 261.863  1.00 36.75           C
ANISOU 1810  C   GLU B 620     3648   6655   3661    124    -93    940       C
ATOM   1811  O   GLU B 620     109.793  17.717 262.965  1.00 32.30           O
ANISOU 1811  O   GLU B 620     2983   6369   2922     42   -101   1063       O
ATOM   1812  CB  GLU B 620     110.177  18.865 259.963  1.00 36.45           C
ANISOU 1812  CB  GLU B 620     3292   7057   3499    299     11    955       C
ATOM   1813  CG  GLU B 620     111.089  19.758 259.078  1.00 41.92           C
ANISOU 1813  CG  GLU B 620     3870   7941   4119    660     88    856       C
ATOM   1814  CD  GLU B 620     112.056  20.652 259.896  1.00 59.83           C
ANISOU 1814  CD  GLU B 620     6021  10544   6168   1020    137    821       C
ATOM   1815  OE1 GLU B 620     111.676  21.094 261.009  1.00 62.85           O
ANISOU 1815  OE1 GLU B 620     6232  11280   6370    927    140    957       O
ATOM   1816  OE2 GLU B 620     113.188  20.949 259.414  1.00 67.17           O
ANISOU 1816  OE2 GLU B 620     7063  11391   7069   1401    158    662       O
ATOM   1817  N   LYS B 621     109.396  16.060 261.490  1.00 32.43           N
ANISOU 1817  N   LYS B 621     3343   5724   3257    -10   -171    905       N
ATOM   1818  CA  LYS B 621     108.514  15.328 262.394  1.00 36.87           C
ANISOU 1818  CA  LYS B 621     4142   6098   3771   -221   -288    990       C
ATOM   1819  C   LYS B 621     109.262  14.824 263.615  1.00 36.32           C
ANISOU 1819  C   LYS B 621     4113   5973   3716    -49   -277    913       C
ATOM   1820  O   LYS B 621     108.762  14.893 264.747  1.00 35.45           O
ANISOU 1820  O   LYS B 621     4078   5923   3467   -203   -342   1034       O
ATOM   1821  CB  LYS B 621     107.912  14.139 261.655  1.00 38.64           C
ANISOU 1821  CB  LYS B 621     4653   5914   4113   -248   -376    917       C
ATOM   1822  CG  LYS B 621     106.909  13.340 262.445  1.00 42.51           C
ANISOU 1822  CG  LYS B 621     5503   6144   4502   -403   -535    989       C
ATOM   1823  CD  LYS B 621     105.872  12.752 261.416  1.00 50.59           C
ANISOU 1823  CD  LYS B 621     6815   6876   5530   -510   -651    994       C
ATOM   1824  CE  LYS B 621     105.142  11.460 261.923  1.00 55.03           C
ANISOU 1824  CE  LYS B 621     7861   7040   6008   -439   -826    956       C
ATOM   1825  NZ  LYS B 621     104.536  11.527 263.279  1.00 55.83           N
ANISOU 1825  NZ  LYS B 621     8225   7081   5906   -634   -959   1096       N
ATOM   1826  N   VAL B 622     110.447  14.273 263.407  1.00 29.49           N
ANISOU 1826  N   VAL B 622     3223   4989   2995    233   -213    724       N
ATOM   1827  CA  VAL B 622     111.230  13.857 264.555  1.00 28.87           C
ANISOU 1827  CA  VAL B 622     3162   4896   2912    384   -205    655       C
ATOM   1828  C   VAL B 622     111.644  15.066 265.372  1.00 34.62           C
ANISOU 1828  C   VAL B 622     3694   5974   3487    428   -147    733       C
ATOM   1829  O   VAL B 622     111.535  15.059 266.599  1.00 36.03           O
ANISOU 1829  O   VAL B 622     3891   6231   3569    388   -174    799       O
ATOM   1830  CB  VAL B 622     112.460  13.051 264.112  1.00 31.44           C
ANISOU 1830  CB  VAL B 622     3499   5069   3379    605   -169    458       C
ATOM   1831  CG1 VAL B 622     113.384  12.762 265.346  1.00 30.22           C
ANISOU 1831  CG1 VAL B 622     3342   4950   3191    742   -163    393       C
ATOM   1832  CG2 VAL B 622     112.008  11.759 263.449  1.00 30.38           C
ANISOU 1832  CG2 VAL B 622     3511   4694   3338    594   -226    391       C
ATOM   1833  N   LYS B 623     112.161  16.097 264.701  1.00 34.21           N
ANISOU 1833  N   LYS B 623     3464   6154   3381    556    -72    719       N
ATOM   1834  CA  LYS B 623     112.550  17.327 265.398  1.00 32.00           C
ANISOU 1834  CA  LYS B 623     2978   6291   2888    687    -18    788       C
ATOM   1835  C   LYS B 623     111.440  17.833 266.313  1.00 32.74           C
ANISOU 1835  C   LYS B 623     2963   6690   2785    399    -55   1018       C
ATOM   1836  O   LYS B 623     111.682  18.186 267.489  1.00 35.09           O
ANISOU 1836  O   LYS B 623     3176   7216   2939    447    -44   1072       O
ATOM   1837  CB  LYS B 623     112.902  18.389 264.350  1.00 33.19           C
ANISOU 1837  CB  LYS B 623     2980   6684   2948    874     44    767       C
ATOM   1838  CG  LYS B 623     113.318  19.750 265.031  1.00 40.51           C
ANISOU 1838  CG  LYS B 623     3671   8147   3574   1119    100    831       C
ATOM   1839  CD  LYS B 623     113.868  20.688 263.904  1.00 45.08           C
ANISOU 1839  CD  LYS B 623     4183   8910   4037   1440    145    757       C
ATOM   1840  CE  LYS B 623     114.511  21.991 264.489  1.00 53.01           C
ANISOU 1840  CE  LYS B 623     5006  10446   4690   1854    191    766       C
ATOM   1841  NZ  LYS B 623     115.172  22.712 263.327  1.00 59.71           N
ANISOU 1841  NZ  LYS B 623     5979  11285   5424   2197    210    638       N
ATOM   1842  N   SER B 624     110.204  17.850 265.813  1.00 38.04           N
ANISOU 1842  N   SER B 624     3666   7366   3423     59   -117   1166       N
ATOM   1843  CA  SER B 624     109.146  18.426 266.629  1.00 43.74           C
ANISOU 1843  CA  SER B 624     4309   8413   3895   -307   -182   1419       C
ATOM   1844  C   SER B 624     108.735  17.500 267.771  1.00 41.86           C
ANISOU 1844  C   SER B 624     4360   7874   3672   -476   -289   1456       C
ATOM   1845  O   SER B 624     108.268  17.999 268.802  1.00 39.07           O
ANISOU 1845  O   SER B 624     3943   7812   3090   -708   -332   1643       O
ATOM   1846  CB  SER B 624     107.955  18.805 265.741  1.00 50.86           C
ANISOU 1846  CB  SER B 624     5196   9425   4704   -674   -247   1587       C
ATOM   1847  OG  SER B 624     107.235  17.654 265.425  1.00 57.04           O
ANISOU 1847  OG  SER B 624     6369   9666   5637   -861   -368   1556       O
ATOM   1848  N   GLN B 625     108.960  16.175 267.659  1.00 36.79           N
ANISOU 1848  N   GLN B 625     4017   6707   3253   -337   -333   1284       N
ATOM   1849  CA  GLN B 625     108.737  15.319 268.828  1.00 37.75           C
ANISOU 1849  CA  GLN B 625     4406   6585   3353   -383   -427   1292       C
ATOM   1850  C   GLN B 625     109.797  15.520 269.905  1.00 36.53           C
ANISOU 1850  C   GLN B 625     4088   6614   3176   -139   -346   1226       C
ATOM   1851  O   GLN B 625     109.465  15.547 271.097  1.00 38.60           O
ANISOU 1851  O   GLN B 625     4423   6950   3292   -277   -405   1341       O
ATOM   1852  CB  GLN B 625     108.722  13.839 268.440  1.00 40.28           C
ANISOU 1852  CB  GLN B 625     5045   6402   3856   -223   -494   1121       C
ATOM   1853  CG  GLN B 625     107.655  13.348 267.511  1.00 40.68           C
ANISOU 1853  CG  GLN B 625     5367   6174   3915   -393   -606   1155       C
ATOM   1854  CD  GLN B 625     107.792  11.819 267.335  1.00 42.85           C
ANISOU 1854  CD  GLN B 625     5919   6054   4309   -114   -664    968       C
ATOM   1855  OE1 GLN B 625     107.237  11.088 268.147  1.00 40.47           O
ANISOU 1855  OE1 GLN B 625     5955   5528   3895   -113   -796    990       O
ATOM   1856  NE2 GLN B 625     108.550  11.322 266.248  1.00 38.41           N
ANISOU 1856  NE2 GLN B 625     5213   5444   3936    135   -572    786       N
ATOM   1857  N   LEU B 626     111.081  15.595 269.524  1.00 33.16           N
ANISOU 1857  N   LEU B 626     3501   6221   2877    211   -233   1039       N
ATOM   1858  CA  LEU B 626     112.124  15.618 270.536  1.00 37.55           C
ANISOU 1858  CA  LEU B 626     3989   6866   3413    451   -185    954       C
ATOM   1859  C   LEU B 626     112.224  16.960 271.265  1.00 40.06           C
ANISOU 1859  C   LEU B 626     4040   7698   3482    461   -129   1090       C
ATOM   1860  O   LEU B 626     112.595  16.975 272.459  1.00 39.44           O
ANISOU 1860  O   LEU B 626     3947   7721   3319    536   -127   1101       O
ATOM   1861  CB  LEU B 626     113.475  15.264 269.931  1.00 37.02           C
ANISOU 1861  CB  LEU B 626     3919   6642   3504    769   -124    726       C
ATOM   1862  CG  LEU B 626     113.472  13.923 269.162  1.00 37.83           C
ANISOU 1862  CG  LEU B 626     4209   6357   3808    766   -169    598       C
ATOM   1863  CD1 LEU B 626     114.827  13.701 268.544  1.00 37.80           C
ANISOU 1863  CD1 LEU B 626     4193   6267   3902    978   -128    416       C
ATOM   1864  CD2 LEU B 626     113.120  12.771 270.147  1.00 38.31           C
ANISOU 1864  CD2 LEU B 626     4455   6226   3875    740   -249    592       C
ATOM   1865  N   LYS B 627     111.934  18.071 270.562  1.00 42.51           N
ANISOU 1865  N   LYS B 627     4119   8383   3652    421    -82   1190       N
ATOM   1866  CA  LYS B 627     111.999  19.415 271.174  1.00 44.85           C
ANISOU 1866  CA  LYS B 627     4091   9311   3637    479    -23   1332       C
ATOM   1867  C   LYS B 627     113.400  19.570 271.757  1.00 40.06           C
ANISOU 1867  C   LYS B 627     3466   8738   3018    935     40   1155       C
ATOM   1868  O   LYS B 627     114.376  19.214 271.069  1.00 42.64           O
ANISOU 1868  O   LYS B 627     3936   8755   3510   1222     59    941       O
ATOM   1869  CB  LYS B 627     110.853  19.560 272.151  1.00 47.20           C
ANISOU 1869  CB  LYS B 627     4366   9837   3732     35   -103   1593       C
ATOM   1870  CG  LYS B 627     109.484  19.476 271.490  1.00 54.52           C
ANISOU 1870  CG  LYS B 627     5391  10702   4622   -446   -203   1774       C
ATOM   1871  CD  LYS B 627     108.421  19.589 272.573  1.00 64.09           C
ANISOU 1871  CD  LYS B 627     6675  11988   5688   -920   -315   1981       C
ATOM   1872  CE  LYS B 627     107.049  19.734 271.935  1.00 72.43           C
ANISOU 1872  CE  LYS B 627     7834  12974   6714  -1424   -436   2130       C
ATOM   1873  NZ  LYS B 627     106.117  18.816 272.646  1.00 78.45           N
ANISOU 1873  NZ  LYS B 627     9083  13270   7456  -1790   -623   2217       N
ATOM   1874  N   ASN B 628     113.562  20.069 272.987  1.00 43.17           N
ANISOU 1874  N   ASN B 628     3722   9481   3200    995     56   1239       N
ATOM   1875  CA  ASN B 628     114.886  20.275 273.527  1.00 45.42           C
ANISOU 1875  CA  ASN B 628     4028   9793   3437   1445     98   1069       C
ATOM   1876  C   ASN B 628     115.372  19.094 274.370  1.00 46.16           C
ANISOU 1876  C   ASN B 628     4381   9429   3729   1436     50    952       C
ATOM   1877  O   ASN B 628     116.302  19.263 275.162  1.00 48.55           O
ANISOU 1877  O   ASN B 628     4701   9799   3946   1719     65    861       O
ATOM   1878  CB  ASN B 628     114.932  21.584 274.347  1.00 50.07           C
ANISOU 1878  CB  ASN B 628     4285  10948   3790   1576    179   1149       C
ATOM   1879  CG  ASN B 628     114.051  21.544 275.564  1.00 54.00           C
ANISOU 1879  CG  ASN B 628     4675  11625   4218   1191    142   1348       C
ATOM   1880  OD1 ASN B 628     113.258  20.626 275.747  1.00 54.69           O
ANISOU 1880  OD1 ASN B 628     4969  11434   4375    809     52   1453       O
ATOM   1881  ND2 ASN B 628     114.218  22.543 276.463  1.00 59.86           N
ANISOU 1881  ND2 ASN B 628     5118  12824   4804   1317    192   1396       N
ATOM   1882  N   ASN B 629     114.752  17.911 274.240  1.00 43.16           N
ANISOU 1882  N   ASN B 629     4207   8619   3573   1149    -17    953       N
ATOM   1883  CA  ASN B 629     115.318  16.694 274.828  1.00 40.69           C
ANISOU 1883  CA  ASN B 629     4122   7901   3438   1210    -61    811       C
ATOM   1884  C   ASN B 629     116.470  16.131 273.996  1.00 40.54           C
ANISOU 1884  C   ASN B 629     4241   7569   3595   1437    -56    581       C
ATOM   1885  O   ASN B 629     117.016  15.069 274.342  1.00 37.67           O
ANISOU 1885  O   ASN B 629     4028   6928   3355   1468    -96    464       O
ATOM   1886  CB  ASN B 629     114.255  15.600 274.973  1.00 39.92           C
ANISOU 1886  CB  ASN B 629     4222   7497   3450    909   -149    882       C
ATOM   1887  CG  ASN B 629     113.388  15.772 276.167  1.00 44.78           C
ANISOU 1887  CG  ASN B 629     4855   8273   3887    672   -205   1079       C
ATOM   1888  OD1 ASN B 629     113.523  16.740 276.940  1.00 46.09           O
ANISOU 1888  OD1 ASN B 629     4816   8855   3842    694   -163   1186       O
ATOM   1889  ND2 ASN B 629     112.502  14.803 276.381  1.00 40.24           N
ANISOU 1889  ND2 ASN B 629     4557   7375   3355    463   -316   1128       N
ATOM   1890  N   ALA B 630     116.798  16.763 272.867  1.00 40.29           N
ANISOU 1890  N   ALA B 630     4170   7588   3552   1560    -23    529       N
ATOM   1891  CA  ALA B 630     117.906  16.328 272.037  1.00 37.58           C
ANISOU 1891  CA  ALA B 630     4003   6951   3323   1718    -44    336       C
ATOM   1892  C   ALA B 630     118.484  17.549 271.377  1.00 39.35           C
ANISOU 1892  C   ALA B 630     4205   7369   3379   1995    -15    295       C
ATOM   1893  O   ALA B 630     117.810  18.573 271.254  1.00 40.85           O
ANISOU 1893  O   ALA B 630     4180   7936   3404   2027     36    424       O
ATOM   1894  CB  ALA B 630     117.461  15.328 270.947  1.00 35.70           C
ANISOU 1894  CB  ALA B 630     3848   6413   3303   1511    -71    302       C
ATOM   1895  N   LYS B 631     119.703  17.432 270.883  1.00 37.89           N
ANISOU 1895  N   LYS B 631     4262   6940   3196   2184    -64    126       N
ATOM   1896  CA  LYS B 631     120.262  18.539 270.139  1.00 39.65           C
ANISOU 1896  CA  LYS B 631     4564   7276   3225   2502    -66     68       C
ATOM   1897  C   LYS B 631     120.542  18.149 268.690  1.00 43.91           C
ANISOU 1897  C   LYS B 631     5294   7491   3897   2419   -109    -20       C
ATOM   1898  O   LYS B 631     120.922  17.012 268.389  1.00 40.05           O
ANISOU 1898  O   LYS B 631     4966   6660   3593   2195   -165    -92       O
ATOM   1899  CB  LYS B 631     121.502  19.043 270.775  1.00 48.92           C
ANISOU 1899  CB  LYS B 631     5968   8443   4178   2862   -125    -52       C
ATOM   1900  CG  LYS B 631     122.662  18.168 270.621  1.00 57.09           C
ANISOU 1900  CG  LYS B 631     7379   9018   5295   2795   -241   -206       C
ATOM   1901  CD  LYS B 631     123.757  18.712 271.527  1.00 64.52           C
ANISOU 1901  CD  LYS B 631     8564   9974   5978   3140   -314   -302       C
ATOM   1902  CE  LYS B 631     125.128  18.334 271.011  1.00 70.88           C
ANISOU 1902  CE  LYS B 631     9889  10322   6721   3153   -481   -464       C
ATOM   1903  NZ  LYS B 631     125.878  17.525 272.030  1.00 73.84           N
ANISOU 1903  NZ  LYS B 631    10416  10528   7113   3009   -562   -517       N
ATOM   1904  N   GLU B 632     120.373  19.118 267.814  1.00 44.61           N
ANISOU 1904  N   GLU B 632     5347   7749   3854   2612    -83     -5       N
ATOM   1905  CA  GLU B 632     120.590  18.914 266.389  1.00 47.17           C
ANISOU 1905  CA  GLU B 632     5852   7799   4271   2558   -122    -76       C
ATOM   1906  C   GLU B 632     122.089  18.961 266.171  1.00 52.97           C
ANISOU 1906  C   GLU B 632     7047   8212   4868   2779   -248   -246       C
ATOM   1907  O   GLU B 632     122.734  19.943 266.560  1.00 56.42           O
ANISOU 1907  O   GLU B 632     7641   8783   5012   3198   -285   -303       O
ATOM   1908  CB  GLU B 632     119.896  20.009 265.602  1.00 51.43           C
ANISOU 1908  CB  GLU B 632     6197   8670   4674   2720    -58      2       C
ATOM   1909  CG  GLU B 632     118.419  19.838 265.487  1.00 50.71           C
ANISOU 1909  CG  GLU B 632     5749   8796   4722   2384     23    176       C
ATOM   1910  CD  GLU B 632     117.785  20.919 264.611  1.00 56.12           C
ANISOU 1910  CD  GLU B 632     6231   9844   5246   2507     75    260       C
ATOM   1911  OE1 GLU B 632     117.668  22.045 265.120  1.00 60.00           O
ANISOU 1911  OE1 GLU B 632     6550  10809   5441   2718    125    327       O
ATOM   1912  OE2 GLU B 632     117.421  20.681 263.424  1.00 52.90           O
ANISOU 1912  OE2 GLU B 632     5852   9270   4976   2363     74    255       O
ATOM   1913  N   ILE B 633     122.664  17.889 265.630  1.00 50.75           N
ANISOU 1913  N   ILE B 633     6640   7672   4970   2172    -34   -741       N
ATOM   1914  CA  ILE B 633     124.115  17.822 265.548  1.00 51.44           C
ANISOU 1914  CA  ILE B 633     7267   7416   4864   2212   -228  -1016       C
ATOM   1915  C   ILE B 633     124.593  17.820 264.118  1.00 53.82           C
ANISOU 1915  C   ILE B 633     7645   7440   5366   2048   -365  -1053       C
ATOM   1916  O   ILE B 633     125.765  17.561 263.868  1.00 54.19           O
ANISOU 1916  O   ILE B 633     8114   7147   5328   1940   -617  -1237       O
ATOM   1917  CB  ILE B 633     124.713  16.615 266.309  1.00 49.89           C
ANISOU 1917  CB  ILE B 633     7271   7133   4553   1910   -508  -1169       C
ATOM   1918  CG1 ILE B 633     124.080  15.307 265.860  1.00 45.87           C
ANISOU 1918  CG1 ILE B 633     6362   6733   4334   1457   -626  -1041       C
ATOM   1919  CG2 ILE B 633     124.633  16.788 267.827  1.00 56.35           C
ANISOU 1919  CG2 ILE B 633     8210   8144   5054   2161   -407  -1198       C
ATOM   1920  CD1 ILE B 633     124.852  14.053 266.397  1.00 50.87           C
ANISOU 1920  CD1 ILE B 633     7136   7291   4900   1123   -945  -1110       C
ATOM   1921  N   GLY B 634     123.729  18.120 263.175  1.00 54.60           N
ANISOU 1921  N   GLY B 634     7372   7653   5718   2008   -245   -861       N
ATOM   1922  CA  GLY B 634     124.343  18.072 261.871  1.00 51.12           C
ANISOU 1922  CA  GLY B 634     7067   6934   5423   1866   -391   -908       C
ATOM   1923  C   GLY B 634     123.976  16.834 261.073  1.00 43.98           C
ANISOU 1923  C   GLY B 634     5915   6038   4756   1421   -547   -833       C
ATOM   1924  O   GLY B 634     123.878  15.696 261.589  1.00 36.48           O
ANISOU 1924  O   GLY B 634     4876   5180   3806   1172   -652   -835       O
ATOM   1925  N   ASN B 635     123.781  17.057 259.791  1.00 36.87           N
ANISOU 1925  N   ASN B 635     4909   5066   4034   1368   -544   -738       N
ATOM   1926  CA  ASN B 635     123.710  15.952 258.854  1.00 39.66           C
ANISOU 1926  CA  ASN B 635     5130   5390   4549   1033   -676   -662       C
ATOM   1927  C   ASN B 635     122.474  15.082 259.120  1.00 38.63           C
ANISOU 1927  C   ASN B 635     4687   5522   4469    916   -615   -550       C
ATOM   1928  O   ASN B 635     122.499  13.861 258.929  1.00 39.58           O
ANISOU 1928  O   ASN B 635     4723   5695   4620    707   -692   -493       O
ATOM   1929  CB  ASN B 635     125.023  15.138 258.914  1.00 42.16           C
ANISOU 1929  CB  ASN B 635     5693   5497   4829    784   -926   -736       C
ATOM   1930  CG  ASN B 635     125.403  14.406 257.570  1.00 49.29           C
ANISOU 1930  CG  ASN B 635     6513   6308   5905    508  -1055   -582       C
ATOM   1931  OD1 ASN B 635     124.813  14.612 256.469  1.00 36.41           O
ANISOU 1931  OD1 ASN B 635     4730   4718   4386    552   -952   -473       O
ATOM   1932  ND2 ASN B 635     126.437  13.554 257.677  1.00 57.79           N
ANISOU 1932  ND2 ASN B 635     7696   7269   6993    207  -1311   -530       N
ATOM   1933  N   GLY B 636     121.376  15.685 259.576  1.00 32.96           N
ANISOU 1933  N   GLY B 636     3801   4972   3750   1063   -484   -476       N
ATOM   1934  CA  GLY B 636     120.156  14.908 259.836  1.00 28.61           C
ANISOU 1934  CA  GLY B 636     3057   4586   3229    960   -477   -378       C
ATOM   1935  C   GLY B 636     120.129  14.137 261.153  1.00 31.60           C
ANISOU 1935  C   GLY B 636     3415   5096   3497    926   -473   -420       C
ATOM   1936  O   GLY B 636     119.203  13.315 261.371  1.00 31.01           O
ANISOU 1936  O   GLY B 636     3232   5122   3428    860   -478   -345       O
ATOM   1937  N   CYS B 637     121.084  14.385 262.043  1.00 32.96           N
ANISOU 1937  N   CYS B 637     3738   5248   3540    995   -480   -538       N
ATOM   1938  CA  CYS B 637     121.246  13.593 263.278  1.00 32.65           C
ANISOU 1938  CA  CYS B 637     3708   5323   3374    938   -521   -578       C
ATOM   1939  C   CYS B 637     120.852  14.416 264.505  1.00 34.16           C
ANISOU 1939  C   CYS B 637     3889   5661   3429   1161   -386   -567       C
ATOM   1940  O   CYS B 637     121.055  15.633 264.534  1.00 35.08           O
ANISOU 1940  O   CYS B 637     4084   5763   3482   1403   -272   -569       O
ATOM   1941  CB  CYS B 637     122.706  13.128 263.462  1.00 34.80           C
ANISOU 1941  CB  CYS B 637     4223   5445   3555    804   -716   -700       C
ATOM   1942  SG  CYS B 637     123.187  11.978 262.151  1.00 38.50           S
ANISOU 1942  SG  CYS B 637     4590   5839   4198    502   -871   -574       S
ATOM   1943  N   PHE B 638     120.273  13.725 265.510  1.00 30.79           N
ANISOU 1943  N   PHE B 638     3346   5405   2946   1113   -378   -510       N
ATOM   1944  CA  PHE B 638     119.928  14.286 266.820  1.00 33.34           C
ANISOU 1944  CA  PHE B 638     3640   5911   3117   1299   -255   -455       C
ATOM   1945  C   PHE B 638     120.723  13.539 267.864  1.00 36.71           C
ANISOU 1945  C   PHE B 638     4238   6365   3347   1253   -364   -578       C
ATOM   1946  O   PHE B 638     120.854  12.318 267.771  1.00 37.71           O
ANISOU 1946  O   PHE B 638     4311   6486   3532   1027   -510   -576       O
ATOM   1947  CB  PHE B 638     118.417  14.122 267.142  1.00 34.64           C
ANISOU 1947  CB  PHE B 638     3530   6234   3398   1245   -199   -231       C
ATOM   1948  CG  PHE B 638     117.506  14.810 266.155  1.00 34.74           C
ANISOU 1948  CG  PHE B 638     3389   6202   3607   1216   -188    -65       C
ATOM   1949  CD1 PHE B 638     117.049  14.117 265.025  1.00 35.11           C
ANISOU 1949  CD1 PHE B 638     3452   6095   3793   1044   -312    -77       C
ATOM   1950  CD2 PHE B 638     117.153  16.160 266.339  1.00 38.35           C
ANISOU 1950  CD2 PHE B 638     3691   6797   4085   1385    -60    141       C
ATOM   1951  CE1 PHE B 638     116.207  14.775 264.073  1.00 36.56           C
ANISOU 1951  CE1 PHE B 638     3554   6204   4131    992   -370     73       C
ATOM   1952  CE2 PHE B 638     116.338  16.831 265.404  1.00 39.92           C
ANISOU 1952  CE2 PHE B 638     3718   6967   4484   1308   -112    352       C
ATOM   1953  CZ  PHE B 638     115.870  16.129 264.261  1.00 36.42           C
ANISOU 1953  CZ  PHE B 638     3353   6312   4174   1086   -300    292       C
ATOM   1954  N   GLU B 639     121.211  14.246 268.888  1.00 39.20           N
ANISOU 1954  N   GLU B 639     4750   6741   3404   1495   -293   -646       N
ATOM   1955  CA  GLU B 639     121.855  13.582 270.004  1.00 39.26           C
ANISOU 1955  CA  GLU B 639     4949   6782   3184   1450   -435   -747       C
ATOM   1956  C   GLU B 639     121.022  13.824 271.249  1.00 41.56           C
ANISOU 1956  C   GLU B 639     5089   7356   3348   1630   -254   -597       C
ATOM   1957  O   GLU B 639     120.758  14.971 271.606  1.00 42.08           O
ANISOU 1957  O   GLU B 639     5145   7549   3295   1947    -25   -503       O
ATOM   1958  CB  GLU B 639     123.274  14.088 270.207  1.00 40.80           C
ANISOU 1958  CB  GLU B 639     5655   6749   3100   1588   -577   -986       C
ATOM   1959  CG  GLU B 639     123.971  13.464 271.421  1.00 43.09           C
ANISOU 1959  CG  GLU B 639     6219   7047   3106   1525   -798  -1091       C
ATOM   1960  CD  GLU B 639     125.321  14.111 271.660  1.00 52.93           C
ANISOU 1960  CD  GLU B 639     8120   7990   4001   1714   -982  -1353       C
ATOM   1961  OE1 GLU B 639     125.795  14.176 272.814  1.00 61.04           O
ANISOU 1961  OE1 GLU B 639     9509   9027   4657   1874  -1075  -1464       O
ATOM   1962  OE2 GLU B 639     125.899  14.594 270.683  1.00 59.72           O
ANISOU 1962  OE2 GLU B 639     9193   8573   4926   1735  -1042  -1453       O
ATOM   1963  N   PHE B 640     120.571  12.739 271.869  1.00 40.26           N
ANISOU 1963  N   PHE B 640     4765   7314   3218   1444   -341   -516       N
ATOM   1964  CA  PHE B 640     119.666  12.823 273.001  1.00 39.46           C
ANISOU 1964  CA  PHE B 640     4490   7466   3039   1560   -197   -329       C
ATOM   1965  C   PHE B 640     120.394  13.388 274.211  1.00 45.02           C
ANISOU 1965  C   PHE B 640     5479   8272   3353   1833   -147   -412       C
ATOM   1966  O   PHE B 640     121.579  13.105 274.443  1.00 45.62           O
ANISOU 1966  O   PHE B 640     5925   8201   3208   1809   -357   -640       O
ATOM   1967  CB  PHE B 640     119.075  11.448 273.342  1.00 37.49           C
ANISOU 1967  CB  PHE B 640     4054   7289   2900   1333   -315   -229       C
ATOM   1968  CG  PHE B 640     118.127  10.935 272.251  1.00 35.81           C
ANISOU 1968  CG  PHE B 640     3632   6984   2992   1180   -320   -123       C
ATOM   1969  CD1 PHE B 640     118.622  10.184 271.201  1.00 31.74           C
ANISOU 1969  CD1 PHE B 640     3136   6330   2595   1026   -442   -208       C
ATOM   1970  CD2 PHE B 640     116.754  11.201 272.316  1.00 34.16           C
ANISOU 1970  CD2 PHE B 640     3248   6816   2917   1196   -231     88       C
ATOM   1971  CE1 PHE B 640     117.771   9.743 270.198  1.00 32.25           C
ANISOU 1971  CE1 PHE B 640     3087   6309   2857    969   -426   -123       C
ATOM   1972  CE2 PHE B 640     115.876  10.736 271.295  1.00 34.43           C
ANISOU 1972  CE2 PHE B 640     3227   6693   3162   1084   -291    150       C
ATOM   1973  CZ  PHE B 640     116.403  10.011 270.256  1.00 34.97           C
ANISOU 1973  CZ  PHE B 640     3355   6640   3290   1012   -363     25       C
ATOM   1974  N   TYR B 641     119.656  14.150 274.990  1.00 41.18           N
ANISOU 1974  N   TYR B 641     4837   8038   2772   2080     99   -191       N
ATOM   1975  CA  TYR B 641     120.120  14.555 276.315  1.00 44.58           C
ANISOU 1975  CA  TYR B 641     5507   8644   2786   2391    193   -205       C
ATOM   1976  C   TYR B 641     119.726  13.560 277.383  1.00 46.28           C
ANISOU 1976  C   TYR B 641     5621   9015   2947   2234     90   -112       C
ATOM   1977  O   TYR B 641     119.967  13.798 278.574  1.00 48.93           O
ANISOU 1977  O   TYR B 641     6128   9533   2930   2477    163    -84       O
ATOM   1978  CB  TYR B 641     119.578  15.935 276.680  1.00 46.91           C
ANISOU 1978  CB  TYR B 641     5639   9216   2969   2801    562     79       C
ATOM   1979  CG  TYR B 641     120.204  17.092 275.913  1.00 49.74           C
ANISOU 1979  CG  TYR B 641     6186   9477   3236   3131    714     -2       C
ATOM   1980  CD1 TYR B 641     121.549  17.426 276.087  1.00 54.06           C
ANISOU 1980  CD1 TYR B 641     7304   9735   3499   3364    616   -306       C
ATOM   1981  CD2 TYR B 641     119.434  17.875 275.044  1.00 47.96           C
ANISOU 1981  CD2 TYR B 641     5570   9339   3315   3145    884    275       C
ATOM   1982  CE1 TYR B 641     122.128  18.510 275.410  1.00 58.21           C
ANISOU 1982  CE1 TYR B 641     8036  10091   3989   3675    729   -348       C
ATOM   1983  CE2 TYR B 641     120.005  18.966 274.358  1.00 49.97           C
ANISOU 1983  CE2 TYR B 641     5973   9478   3534   3447   1005    255       C
ATOM   1984  CZ  TYR B 641     121.347  19.257 274.545  1.00 57.94           C
ANISOU 1984  CZ  TYR B 641     7573  10213   4227   3726    937    -63       C
ATOM   1985  OH  TYR B 641     121.901  20.317 273.880  1.00 63.75           O
ANISOU 1985  OH  TYR B 641     8490  10804   4928   4036   1041    -60       O
ATOM   1986  N   HIS B 642     119.171  12.424 276.993  1.00 45.65           N
ANISOU 1986  N   HIS B 642     5305   8871   3169   1883    -72    -61       N
ATOM   1987  CA  HIS B 642     118.806  11.370 277.941  1.00 44.60           C
ANISOU 1987  CA  HIS B 642     5070   8874   3001   1753   -179     44       C
ATOM   1988  C   HIS B 642     119.176  10.019 277.308  1.00 41.83           C
ANISOU 1988  C   HIS B 642     4688   8376   2831   1439   -445    -55       C
ATOM   1989  O   HIS B 642     119.420   9.939 276.090  1.00 41.39           O
ANISOU 1989  O   HIS B 642     4620   8132   2974   1313   -503   -149       O
ATOM   1990  CB  HIS B 642     117.295  11.454 278.277  1.00 43.94           C
ANISOU 1990  CB  HIS B 642     4638   8945   3112   1746    -16    384       C
ATOM   1991  CG  HIS B 642     116.404  11.284 277.068  1.00 37.77           C
ANISOU 1991  CG  HIS B 642     3657   7985   2709   1557    -39    464       C
ATOM   1992  ND1 HIS B 642     115.975  10.044 276.637  1.00 39.20           N
ANISOU 1992  ND1 HIS B 642     3778   8042   3075   1364   -188    459       N
ATOM   1993  CD2 HIS B 642     115.844  12.190 276.236  1.00 38.82           C
ANISOU 1993  CD2 HIS B 642     3666   8053   3031   1564     57    575       C
ATOM   1994  CE1 HIS B 642     115.198  10.195 275.567  1.00 38.00           C
ANISOU 1994  CE1 HIS B 642     3549   7715   3175   1275   -192    516       C
ATOM   1995  NE2 HIS B 642     115.116  11.487 275.296  1.00 39.21           N
ANISOU 1995  NE2 HIS B 642     3650   7894   3353   1352    -74    587       N
ATOM   1996  N   LYS B 643     119.229   8.963 278.119  1.00 42.76           N
ANISOU 1996  N   LYS B 643     4758   8614   2875   1334   -594     16       N
ATOM   1997  CA  LYS B 643     119.355   7.617 277.560  1.00 41.77           C
ANISOU 1997  CA  LYS B 643     4472   8453   2948   1091   -782     64       C
ATOM   1998  C   LYS B 643     118.087   7.236 276.805  1.00 40.51           C
ANISOU 1998  C   LYS B 643     4057   8251   3085   1093   -634    221       C
ATOM   1999  O   LYS B 643     116.964   7.437 277.290  1.00 41.15           O
ANISOU 1999  O   LYS B 643     4047   8385   3203   1196   -497    377       O
ATOM   2000  CB  LYS B 643     119.603   6.587 278.656  1.00 44.12           C
ANISOU 2000  CB  LYS B 643     4722   8940   3102   1017   -961    181       C
ATOM   2001  CG  LYS B 643     121.019   6.630 279.263  1.00 51.68           C
ANISOU 2001  CG  LYS B 643     6006   9833   3796    906  -1244     23       C
ATOM   2002  CD  LYS B 643     121.312   5.263 279.908  1.00 61.39           C
ANISOU 2002  CD  LYS B 643     7090  11142   5092    687  -1466    209       C
ATOM   2003  CE  LYS B 643     122.413   5.351 280.959  1.00 70.55           C
ANISOU 2003  CE  LYS B 643     8628  12238   5941    597  -1769    106       C
ATOM   2004  NZ  LYS B 643     122.513   4.197 281.970  1.00 73.83           N
ANISOU 2004  NZ  LYS B 643     8910  12776   6366    450  -1959    323       N
ATOM   2005  N   CYS B 644     118.262   6.703 275.597  1.00 35.84           N
ANISOU 2005  N   CYS B 644     3394   7540   2682    983   -686    196       N
ATOM   2006  CA  CYS B 644     117.131   6.370 274.711  1.00 33.65           C
ANISOU 2006  CA  CYS B 644     3002   7164   2621   1033   -571    299       C
ATOM   2007  C   CYS B 644     117.376   4.946 274.215  1.00 34.78           C
ANISOU 2007  C   CYS B 644     2997   7383   2836    993   -643    418       C
ATOM   2008  O   CYS B 644     118.035   4.729 273.189  1.00 34.75           O
ANISOU 2008  O   CYS B 644     2958   7328   2918    898   -693    387       O
ATOM   2009  CB  CYS B 644     117.015   7.376 273.586  1.00 37.44           C
ANISOU 2009  CB  CYS B 644     3557   7448   3221   1028   -499    184       C
ATOM   2010  SG  CYS B 644     115.535   7.143 272.499  1.00 36.92           S
ANISOU 2010  SG  CYS B 644     3482   7189   3358   1083   -433    285       S
ATOM   2011  N   ASP B 645     116.835   3.974 274.960  1.00 34.88           N
ANISOU 2011  N   ASP B 645     2898   7547   2807   1094   -632    606       N
ATOM   2012  CA  ASP B 645     117.017   2.578 274.614  1.00 37.66           C
ANISOU 2012  CA  ASP B 645     3096   7977   3235   1110   -611    789       C
ATOM   2013  C   ASP B 645     116.131   2.221 273.427  1.00 38.03           C
ANISOU 2013  C   ASP B 645     3179   7906   3366   1316   -466    835       C
ATOM   2014  O   ASP B 645     115.505   3.089 272.804  1.00 36.54           O
ANISOU 2014  O   ASP B 645     3151   7520   3211   1361   -439    700       O
ATOM   2015  CB  ASP B 645     116.740   1.689 275.813  1.00 37.92           C
ANISOU 2015  CB  ASP B 645     3055   8144   3208   1174   -592    966       C
ATOM   2016  CG  ASP B 645     115.315   1.823 276.368  1.00 39.89           C
ANISOU 2016  CG  ASP B 645     3430   8299   3425   1391   -480   1003       C
ATOM   2017  OD1 ASP B 645     114.377   2.142 275.601  1.00 40.92           O
ANISOU 2017  OD1 ASP B 645     3699   8243   3604   1529   -419    966       O
ATOM   2018  OD2 ASP B 645     115.149   1.505 277.593  1.00 38.84           O
ANISOU 2018  OD2 ASP B 645     3273   8266   3218   1409   -492   1104       O
ATOM   2019  N   ASN B 646     116.055   0.921 273.083  1.00 36.20           N
ANISOU 2019  N   ASN B 646     3254   6635   3867   1978   -794   -234       N
ATOM   2020  CA  ASN B 646     115.341   0.586 271.831  1.00 33.03           C
ANISOU 2020  CA  ASN B 646     2939   5995   3618   1887   -663   -264       C
ATOM   2021  C   ASN B 646     113.843   0.847 271.926  1.00 39.22           C
ANISOU 2021  C   ASN B 646     3980   6555   4367   1883   -691     -2       C
ATOM   2022  O   ASN B 646     113.190   1.082 270.905  1.00 33.56           O
ANISOU 2022  O   ASN B 646     3402   5646   3702   1722   -581     25       O
ATOM   2023  CB  ASN B 646     115.545  -0.898 271.437  1.00 36.05           C
ANISOU 2023  CB  ASN B 646     3147   6363   4186   1992   -630   -524       C
ATOM   2024  CG  ASN B 646     116.965  -1.190 270.947  1.00 35.77           C
ANISOU 2024  CG  ASN B 646     2875   6499   4217   1878   -519   -834       C
ATOM   2025  OD1 ASN B 646     117.718  -0.252 270.594  1.00 37.17           O
ANISOU 2025  OD1 ASN B 646     3096   6715   4313   1699   -432   -845       O
ATOM   2026  ND2 ASN B 646     117.319  -2.465 270.883  1.00 37.18           N
ANISOU 2026  ND2 ASN B 646     2844   6734   4549   1936   -496  -1086       N
ATOM   2027  N   GLU B 647     113.249   0.748 273.121  1.00 39.97           N
ANISOU 2027  N   GLU B 647     4178   6650   4359   2044   -841    186       N
ATOM   2028  CA  GLU B 647     111.829   1.103 273.227  1.00 38.23           C
ANISOU 2028  CA  GLU B 647     4247   6188   4090   1976   -834    433       C
ATOM   2029  C   GLU B 647     111.641   2.597 272.963  1.00 33.68           C
ANISOU 2029  C   GLU B 647     3735   5651   3412   1711   -745    570       C
ATOM   2030  O   GLU B 647     110.715   3.005 272.245  1.00 33.77           O
ANISOU 2030  O   GLU B 647     3889   5486   3456   1528   -673    648       O
ATOM   2031  CB  GLU B 647     111.283   0.720 274.639  1.00 42.15           C
ANISOU 2031  CB  GLU B 647     4910   6645   4461   2194  -1007    632       C
ATOM   2032  CG  GLU B 647     109.779   1.009 274.817  1.00 44.48           C
ANISOU 2032  CG  GLU B 647     5562   6639   4700   2093   -975    884       C
ATOM   2033  CD  GLU B 647     109.260   0.840 276.263  1.00 48.02           C
ANISOU 2033  CD  GLU B 647     6275   7009   4961   2264  -1126   1134       C
ATOM   2034  OE1 GLU B 647     110.064   0.579 277.190  1.00 48.27           O
ANISOU 2034  OE1 GLU B 647     6212   7254   4872   2472  -1289   1132       O
ATOM   2035  OE2 GLU B 647     108.020   0.903 276.465  1.00 49.07           O
ANISOU 2035  OE2 GLU B 647     6750   6843   5053   2189  -1092   1331       O
ATOM   2036  N   CYS B 648     112.506   3.432 273.557  1.00 34.19           N
ANISOU 2036  N   CYS B 648     3679   5960   3353   1691   -752    579       N
ATOM   2037  CA  CYS B 648     112.468   4.880 273.290  1.00 35.73           C
ANISOU 2037  CA  CYS B 648     3854   6231   3490   1483   -655    659       C
ATOM   2038  C   CYS B 648     112.672   5.174 271.793  1.00 36.34           C
ANISOU 2038  C   CYS B 648     3864   6236   3707   1357   -575    536       C
ATOM   2039  O   CYS B 648     111.948   5.995 271.187  1.00 33.77           O
ANISOU 2039  O   CYS B 648     3592   5843   3397   1188   -544    631       O
ATOM   2040  CB  CYS B 648     113.534   5.553 274.160  1.00 34.31           C
ANISOU 2040  CB  CYS B 648     3544   6321   3169   1524   -650    623       C
ATOM   2041  SG  CYS B 648     113.829   7.260 273.765  1.00 38.51           S
ANISOU 2041  SG  CYS B 648     3955   6985   3693   1352   -512    629       S
ATOM   2042  N   MET B 649     113.682   4.533 271.196  1.00 34.60           N
ANISOU 2042  N   MET B 649     3535   6040   3573   1423   -549    321       N
ATOM   2043  CA  MET B 649     113.961   4.716 269.760  1.00 33.55           C
ANISOU 2043  CA  MET B 649     3415   5803   3529   1302   -469    215       C
ATOM   2044  C   MET B 649     112.755   4.359 268.918  1.00 31.12           C
ANISOU 2044  C   MET B 649     3289   5268   3268   1192   -461    275       C
ATOM   2045  O   MET B 649     112.459   5.043 267.939  1.00 31.57           O
ANISOU 2045  O   MET B 649     3422   5252   3322   1048   -453    315       O
ATOM   2046  CB  MET B 649     115.127   3.829 269.306  1.00 30.81           C
ANISOU 2046  CB  MET B 649     2974   5478   3256   1344   -400    -38       C
ATOM   2047  CG  MET B 649     116.511   4.302 269.832  1.00 31.88           C
ANISOU 2047  CG  MET B 649     2957   5814   3342   1389   -383   -154       C
ATOM   2048  SD  MET B 649     116.999   5.943 269.242  1.00 34.97           S
ANISOU 2048  SD  MET B 649     3377   6207   3704   1311   -330    -95       S
ATOM   2049  CE  MET B 649     118.667   5.960 269.979  1.00 32.90           C
ANISOU 2049  CE  MET B 649     2972   6134   3394   1373   -275   -316       C
ATOM   2050  N   GLU B 650     112.130   3.210 269.202  1.00 29.58           N
ANISOU 2050  N   GLU B 650     3170   4951   3119   1275   -469    252       N
ATOM   2051  CA  GLU B 650     110.961   2.804 268.398  1.00 31.95           C
ANISOU 2051  CA  GLU B 650     3679   5005   3455   1160   -433    275       C
ATOM   2052  C   GLU B 650     109.832   3.836 268.524  1.00 32.61           C
ANISOU 2052  C   GLU B 650     3892   5037   3460    994   -487    491       C
ATOM   2053  O   GLU B 650     109.090   4.064 267.566  1.00 32.19           O
ANISOU 2053  O   GLU B 650     3982   4850   3398    809   -477    503       O
ATOM   2054  CB  GLU B 650     110.468   1.396 268.832  1.00 31.77           C
ANISOU 2054  CB  GLU B 650     3710   4841   3518   1333   -423    202       C
ATOM   2055  CG  GLU B 650     109.221   0.877 268.000  1.00 34.32           C
ANISOU 2055  CG  GLU B 650     4288   4871   3880   1215   -347    184       C
ATOM   2056  CD  GLU B 650     109.539   0.783 266.466  1.00 42.73           C
ANISOU 2056  CD  GLU B 650     5407   5879   4949   1025   -219     12       C
ATOM   2057  OE1 GLU B 650     110.733   0.690 266.105  1.00 42.03           O
ANISOU 2057  OE1 GLU B 650     5162   5927   4882   1037   -159   -131       O
ATOM   2058  OE2 GLU B 650     108.594   0.832 265.605  1.00 43.91           O
ANISOU 2058  OE2 GLU B 650     5795   5836   5052    835   -176     23       O
ATOM   2059  N   SER B 651     109.651   4.432 269.719  1.00 34.15           N
ANISOU 2059  N   SER B 651     4051   5344   3579   1029   -538    650       N
ATOM   2060  CA  SER B 651     108.625   5.463 269.879  1.00 32.61           C
ANISOU 2060  CA  SER B 651     3938   5136   3318    819   -551    826       C
ATOM   2061  C   SER B 651     108.935   6.703 269.054  1.00 35.08           C
ANISOU 2061  C   SER B 651     4095   5598   3635    676   -567    813       C
ATOM   2062  O   SER B 651     107.999   7.371 268.580  1.00 33.62           O
ANISOU 2062  O   SER B 651     3958   5378   3440    462   -598    884       O
ATOM   2063  CB  SER B 651     108.426   5.857 271.351  1.00 33.72           C
ANISOU 2063  CB  SER B 651     4095   5370   3347    850   -556    991       C
ATOM   2064  OG  SER B 651     109.455   6.701 271.881  1.00 35.86           O
ANISOU 2064  OG  SER B 651     4147   5921   3558    903   -541    979       O
ATOM   2065  N   VAL B 652     110.222   7.020 268.833  1.00 32.05           N
ANISOU 2065  N   VAL B 652     3533   5372   3274    795   -560    713       N
ATOM   2066  CA  VAL B 652     110.533   8.105 267.909  1.00 30.55           C
ANISOU 2066  CA  VAL B 652     3233   5267   3107    723   -601    698       C
ATOM   2067  C   VAL B 652     110.141   7.678 266.507  1.00 31.94           C
ANISOU 2067  C   VAL B 652     3586   5255   3295    617   -643    644       C
ATOM   2068  O   VAL B 652     109.476   8.426 265.759  1.00 33.89           O
ANISOU 2068  O   VAL B 652     3852   5500   3524    467   -740    702       O
ATOM   2069  CB  VAL B 652     112.033   8.476 268.000  1.00 32.40           C
ANISOU 2069  CB  VAL B 652     3305   5647   3360    888   -565    595       C
ATOM   2070  CG1 VAL B 652     112.374   9.640 267.050  1.00 32.35           C
ANISOU 2070  CG1 VAL B 652     3209   5690   3391    879   -628    593       C
ATOM   2071  CG2 VAL B 652     112.458   8.861 269.458  1.00 33.07           C
ANISOU 2071  CG2 VAL B 652     3247   5932   3386    978   -510    625       C
ATOM   2072  N   ARG B 653     110.498   6.436 266.159  1.00 30.86           N
ANISOU 2072  N   ARG B 653     3577   4971   3175    677   -569    517       N
ATOM   2073  CA  ARG B 653     110.283   5.948 264.787  1.00 30.68           C
ANISOU 2073  CA  ARG B 653     3763   4768   3128    560   -557    436       C
ATOM   2074  C   ARG B 653     108.812   5.820 264.462  1.00 32.38           C
ANISOU 2074  C   ARG B 653     4167   4837   3300    372   -599    498       C
ATOM   2075  O   ARG B 653     108.438   5.986 263.290  1.00 35.12           O
ANISOU 2075  O   ARG B 653     4679   5093   3571    215   -655    482       O
ATOM   2076  CB  ARG B 653     111.000   4.597 264.584  1.00 33.47           C
ANISOU 2076  CB  ARG B 653     4169   5023   3523    641   -409    245       C
ATOM   2077  CG  ARG B 653     112.552   4.691 264.518  1.00 33.79           C
ANISOU 2077  CG  ARG B 653     4083   5168   3586    741   -348    132       C
ATOM   2078  CD  ARG B 653     113.248   3.374 264.065  1.00 35.71           C
ANISOU 2078  CD  ARG B 653     4369   5325   3873    735   -173   -100       C
ATOM   2079  NE  ARG B 653     113.037   2.345 265.076  1.00 37.90           N
ANISOU 2079  NE  ARG B 653     4505   5649   4245    875   -140   -177       N
ATOM   2080  CZ  ARG B 653     113.953   1.876 265.943  1.00 38.02           C
ANISOU 2080  CZ  ARG B 653     4293   5826   4326   1024   -124   -294       C
ATOM   2081  NH1 ARG B 653     113.577   0.965 266.834  1.00 38.94           N
ANISOU 2081  NH1 ARG B 653     4304   5974   4518   1188   -157   -332       N
ATOM   2082  NH2 ARG B 653     115.214   2.234 265.931  1.00 31.86           N
ANISOU 2082  NH2 ARG B 653     3408   5163   3536   1019    -88   -387       N
ATOM   2083  N   ASN B 654     107.943   5.543 265.446  1.00 36.46           N
ANISOU 2083  N   ASN B 654     4709   5307   3838    365   -580    572       N
ATOM   2084  CA  ASN B 654     106.538   5.376 265.094  1.00 39.71           C
ANISOU 2084  CA  ASN B 654     5348   5533   4207    154   -595    605       C
ATOM   2085  C   ASN B 654     105.688   6.575 265.516  1.00 40.75           C
ANISOU 2085  C   ASN B 654     5403   5776   4305    -36   -691    756       C
ATOM   2086  O   ASN B 654     104.452   6.481 265.532  1.00 42.98           O
ANISOU 2086  O   ASN B 654     5872   5906   4554   -244   -688    791       O
ATOM   2087  CB  ASN B 654     105.978   4.058 265.631  1.00 37.67           C
ANISOU 2087  CB  ASN B 654     5269   5043   4000    245   -481    549       C
ATOM   2088  CG  ASN B 654     105.753   4.088 267.121  1.00 45.10           C
ANISOU 2088  CG  ASN B 654     6164   6009   4963    366   -487    686       C
ATOM   2089  OD1 ASN B 654     105.902   5.129 267.763  1.00 42.54           O
ANISOU 2089  OD1 ASN B 654     5685   5880   4597    323   -540    815       O
ATOM   2090  ND2 ASN B 654     105.385   2.946 267.672  1.00 56.50           N
ANISOU 2090  ND2 ASN B 654     7756   7249   6461    527   -427    655       N
ATOM   2091  N   GLY B 655     106.337   7.699 265.822  1.00 39.58           N
ANISOU 2091  N   GLY B 655     4979   5887   4171     13   -753    819       N
ATOM   2092  CA  GLY B 655     105.676   8.967 266.120  1.00 39.66           C
ANISOU 2092  CA  GLY B 655     4822   6074   4174   -175   -824    919       C
ATOM   2093  C   GLY B 655     104.928   9.075 267.441  1.00 43.34           C
ANISOU 2093  C   GLY B 655     5313   6531   4622   -280   -724   1030       C
ATOM   2094  O   GLY B 655     104.036   9.919 267.542  1.00 44.78           O
ANISOU 2094  O   GLY B 655     5428   6796   4791   -545   -745   1083       O
ATOM   2095  N   THR B 656     105.324   8.325 268.503  1.00 40.42           N
ANISOU 2095  N   THR B 656     5026   6092   4240    -86   -624   1067       N
ATOM   2096  CA  THR B 656     104.681   8.382 269.818  1.00 44.87           C
ANISOU 2096  CA  THR B 656     5699   6612   4737   -165   -534   1206       C
ATOM   2097  C   THR B 656     105.676   8.742 270.929  1.00 41.20           C
ANISOU 2097  C   THR B 656     5061   6370   4224     22   -481   1254       C
ATOM   2098  O   THR B 656     105.436   8.423 272.102  1.00 45.72           O
ANISOU 2098  O   THR B 656     5803   6871   4699     55   -419   1372       O
ATOM   2099  CB  THR B 656     103.996   7.044 270.143  1.00 46.21           C
ANISOU 2099  CB  THR B 656     6234   6430   4892    -97   -496   1233       C
ATOM   2100  OG1 THR B 656     104.979   6.004 270.133  1.00 45.00           O
ANISOU 2100  OG1 THR B 656     6060   6248   4789    239   -514   1138       O
ATOM   2101  CG2 THR B 656     102.953   6.688 269.053  1.00 46.79           C
ANISOU 2101  CG2 THR B 656     6522   6263   4992   -314   -514   1155       C
ATOM   2102  N   TYR B 657     106.779   9.415 270.588  1.00 37.30           N
ANISOU 2102  N   TYR B 657     4274   6123   3774    142   -506   1167       N
ATOM   2103  CA  TYR B 657     107.789   9.760 271.586  1.00 35.32           C
ANISOU 2103  CA  TYR B 657     3874   6083   3463    306   -442   1173       C
ATOM   2104  C   TYR B 657     107.155  10.598 272.696  1.00 37.94           C
ANISOU 2104  C   TYR B 657     4202   6530   3684    104   -322   1303       C
ATOM   2105  O   TYR B 657     106.329  11.487 272.432  1.00 42.60           O
ANISOU 2105  O   TYR B 657     4691   7188   4307   -166   -286   1327       O
ATOM   2106  CB  TYR B 657     108.953  10.507 270.910  1.00 33.69           C
ANISOU 2106  CB  TYR B 657     3380   6081   3339    432   -468   1042       C
ATOM   2107  CG  TYR B 657     109.956  11.091 271.887  1.00 33.99           C
ANISOU 2107  CG  TYR B 657     3251   6351   3311    557   -373   1014       C
ATOM   2108  CD1 TYR B 657     109.922  12.440 272.226  1.00 37.26           C
ANISOU 2108  CD1 TYR B 657     3428   7000   3729    455   -279   1018       C
ATOM   2109  CD2 TYR B 657     110.980  10.319 272.402  1.00 33.03           C
ANISOU 2109  CD2 TYR B 657     3182   6236   3131    770   -372    946       C
ATOM   2110  CE1 TYR B 657     110.852  13.002 273.095  1.00 38.93           C
ANISOU 2110  CE1 TYR B 657     3505   7421   3866    559   -157    961       C
ATOM   2111  CE2 TYR B 657     111.927  10.869 273.317  1.00 35.28           C
ANISOU 2111  CE2 TYR B 657     3344   6740   3320    860   -283    896       C
ATOM   2112  CZ  TYR B 657     111.858  12.227 273.625  1.00 37.57           C
ANISOU 2112  CZ  TYR B 657     3439   7235   3601    755   -163    902       C
ATOM   2113  OH  TYR B 657     112.759  12.819 274.519  1.00 39.02           O
ANISOU 2113  OH  TYR B 657     3519   7631   3675    827    -36    827       O
ATOM   2114  N   ASP B 658     107.535  10.317 273.942  1.00 41.70           N
ANISOU 2114  N   ASP B 658     4791   7042   4011    211   -259   1378       N
ATOM   2115  CA  ASP B 658     106.931  10.912 275.150  1.00 43.72           C
ANISOU 2115  CA  ASP B 658     5161   7359   4094      4   -111   1525       C
ATOM   2116  C   ASP B 658     107.923  11.922 275.741  1.00 43.87           C
ANISOU 2116  C   ASP B 658     4912   7714   4043     46     10   1454       C
ATOM   2117  O   ASP B 658     108.779  11.576 276.564  1.00 44.47           O
ANISOU 2117  O   ASP B 658     5059   7863   3973    234     11   1453       O
ATOM   2118  CB  ASP B 658     106.567   9.784 276.136  1.00 47.46           C
ANISOU 2118  CB  ASP B 658     6048   7583   4401    109   -149   1685       C
ATOM   2119  CG  ASP B 658     105.842  10.270 277.383  1.00 54.04           C
ANISOU 2119  CG  ASP B 658     7131   8397   5004   -133     10   1877       C
ATOM   2120  OD1 ASP B 658     105.853  11.481 277.704  1.00 53.53           O
ANISOU 2120  OD1 ASP B 658     6874   8582   4883   -368    191   1860       O
ATOM   2121  OD2 ASP B 658     105.307   9.394 278.093  1.00 56.67           O
ANISOU 2121  OD2 ASP B 658     7873   8456   5202    -66    -40   2044       O
ATOM   2122  N   TYR B 659     107.811  13.178 275.303  1.00 46.20           N
ANISOU 2122  N   TYR B 659     4471   9448   3634   -319    333   1774       N
ATOM   2123  CA  TYR B 659     108.727  14.222 275.748  1.00 46.02           C
ANISOU 2123  CA  TYR B 659     4391   9792   3302   -246    320   1665       C
ATOM   2124  C   TYR B 659     108.675  14.409 277.267  1.00 55.00           C
ANISOU 2124  C   TYR B 659     5686  11100   4113   -222    397   1928       C
ATOM   2125  O   TYR B 659     109.747  14.477 277.897  1.00 58.58           O
ANISOU 2125  O   TYR B 659     6151  11771   4333    -48    259   1873       O
ATOM   2126  CB  TYR B 659     108.435  15.535 274.987  1.00 50.57           C
ANISOU 2126  CB  TYR B 659     4792  10511   3913   -387    452   1434       C
ATOM   2127  CG  TYR B 659     109.168  16.757 275.578  1.00 51.08           C
ANISOU 2127  CG  TYR B 659     4751  10983   3673   -322    477   1277       C
ATOM   2128  CD1 TYR B 659     110.378  17.180 275.055  1.00 50.16           C
ANISOU 2128  CD1 TYR B 659     4554  11008   3498   -137    265    988       C
ATOM   2129  CD2 TYR B 659     108.678  17.427 276.678  1.00 54.89           C
ANISOU 2129  CD2 TYR B 659     5257  11625   3975   -457    689   1376       C
ATOM   2130  CE1 TYR B 659     111.080  18.229 275.588  1.00 50.56           C
ANISOU 2130  CE1 TYR B 659     4488  11394   3330    -47    259    793       C
ATOM   2131  CE2 TYR B 659     109.354  18.509 277.210  1.00 56.73           C
ANISOU 2131  CE2 TYR B 659     5368  12170   4016   -412    695   1150       C
ATOM   2132  CZ  TYR B 659     110.565  18.907 276.671  1.00 53.54           C
ANISOU 2132  CZ  TYR B 659     4822  11949   3573   -186    477    855       C
ATOM   2133  OH  TYR B 659     111.247  19.984 277.235  1.00 52.28           O
ANISOU 2133  OH  TYR B 659     4510  12112   3241   -126    480    602       O
ATOM   2134  N   PRO B 660     107.510  14.512 277.909  1.00 57.20           N
ANISOU 2134  N   PRO B 660     6124  11259   4352   -413    611   2193       N
ATOM   2135  CA  PRO B 660     107.524  14.718 279.377  1.00 61.95           C
ANISOU 2135  CA  PRO B 660     6973  11944   4619   -425    666   2417       C
ATOM   2136  C   PRO B 660     108.236  13.602 280.119  1.00 60.32           C
ANISOU 2136  C   PRO B 660     6953  11685   4281   -125    370   2586       C
ATOM   2137  O   PRO B 660     108.876  13.863 281.147  1.00 59.55           O
ANISOU 2137  O   PRO B 660     6979  11716   3931    -44    312   2588       O
ATOM   2138  CB  PRO B 660     106.033  14.799 279.741  1.00 59.08           C
ANISOU 2138  CB  PRO B 660     6834  11320   4295   -720    934   2673       C
ATOM   2139  CG  PRO B 660     105.337  15.226 278.363  1.00 56.26           C
ANISOU 2139  CG  PRO B 660     6184  10909   4284   -908   1094   2437       C
ATOM   2140  CD  PRO B 660     106.139  14.484 277.367  1.00 52.65           C
ANISOU 2140  CD  PRO B 660     5554  10401   4049   -655    814   2259       C
ATOM   2141  N   LYS B 661     108.166  12.373 279.607  1.00 55.68           N
ANISOU 2141  N   LYS B 661     6358  10846   3952     47    163   2611       N
ATOM   2142  CA  LYS B 661     108.791  11.229 280.262  1.00 57.05           C
ANISOU 2142  CA  LYS B 661     6651  10969   4059    372   -161   2684       C
ATOM   2143  C   LYS B 661     110.283  11.439 280.486  1.00 56.20           C
ANISOU 2143  C   LYS B 661     6397  11187   3769    545   -312   2425       C
ATOM   2144  O   LYS B 661     110.815  11.080 281.539  1.00 58.90           O
ANISOU 2144  O   LYS B 661     6897  11547   3936    731   -479   2473       O
ATOM   2145  CB  LYS B 661     108.542   9.968 279.437  1.00 58.54           C
ANISOU 2145  CB  LYS B 661     6724  10837   4682    493   -331   2543       C
ATOM   2146  CG  LYS B 661     109.070   8.660 280.050  1.00 66.26           C
ANISOU 2146  CG  LYS B 661     7754  11757   5663    859   -695   2525       C
ATOM   2147  CD  LYS B 661     108.642   7.471 279.181  1.00 64.09           C
[truncated: 13,104 more chars]
