# Supplementary material for: ProteinDJ: A high‐performance and modular protein design pipeline
Source: Protein Sci. 2026 Jan 21;35(2):e70464. doi: 10.1002/pro.70464 (PMC12820799; doi:10.1002/pro.70464)
Supplement: Supplementary file 2 — DATA S1. Compressed archive containing input PDB and Bindsweeper YAML files used for benchmarking and comparison of sequence design methods. [file PRO-35-e70464-s001.zip › SupplementaryFile1/binderfolds/ha/fold_0.pdb]

ATOM      1  N   GLY A   1     -16.724  -7.511  -8.382  1.00  0.00
ATOM      2  CA  GLY A   1     -16.128  -8.822  -8.153  1.00  0.00
ATOM      3  C   GLY A   1     -14.636  -8.810  -8.458  1.00  0.00
ATOM      4  O   GLY A   1     -13.846  -9.451  -7.765  1.00  0.00
ATOM      5  N   GLY A   2     -14.293  -8.108  -9.564  1.00  0.00
ATOM      6  CA  GLY A   2     -12.888  -7.969  -9.927  1.00  0.00
ATOM      7  C   GLY A   2     -12.140  -7.109  -8.917  1.00  0.00
ATOM      8  O   GLY A   2     -10.991  -7.391  -8.577  1.00  0.00
ATOM      9  N   GLY A   3     -12.785  -6.046  -8.440  1.00  0.00
ATOM     10  CA  GLY A   3     -12.186  -5.207  -7.409  1.00  0.00
ATOM     11  C   GLY A   3     -11.893  -6.010  -6.148  1.00  0.00
ATOM     12  O   GLY A   3     -10.853  -5.830  -5.514  1.00  0.00
ATOM     13  N   GLY A   4     -12.882  -6.847  -5.742  1.00  0.00
ATOM     14  CA  GLY A   4     -12.690  -7.672  -4.556  1.00  0.00
ATOM     15  C   GLY A   4     -11.556  -8.670  -4.756  1.00  0.00
ATOM     16  O   GLY A   4     -10.752  -8.899  -3.853  1.00  0.00
ATOM     17  N   GLY A   5     -11.497  -9.309  -5.911  1.00  0.00
ATOM     18  CA  GLY A   5     -10.434 -10.257  -6.223  1.00  0.00
ATOM     19  C   GLY A   5      -9.069  -9.580  -6.201  1.00  0.00
ATOM     20  O   GLY A   5      -8.096 -10.141  -5.697  1.00  0.00
ATOM     21  N   GLY A   6      -9.019  -8.359  -6.832  1.00  0.00
ATOM     22  CA  GLY A   6      -7.770  -7.607  -6.852  1.00  0.00
ATOM     23  C   GLY A   6      -7.334  -7.224  -5.444  1.00  0.00
ATOM     24  O   GLY A   6      -6.151  -7.294  -5.109  1.00  0.00
ATOM     25  N   GLY A   7      -8.309  -6.719  -4.653  1.00  0.00
ATOM     26  CA  GLY A   7      -8.018  -6.349  -3.273  1.00  0.00
ATOM     27  C   GLY A   7      -7.476  -7.537  -2.488  1.00  0.00
ATOM     28  O   GLY A   7      -6.542  -7.396  -1.698  1.00  0.00
ATOM     29  N   GLY A   8      -8.095  -8.706  -2.684  1.00  0.00
ATOM     30  CA  GLY A   8      -7.659  -9.921  -2.005  1.00  0.00
ATOM     31  C   GLY A   8      -6.239 -10.298  -2.410  1.00  0.00
ATOM     32  O   GLY A   8      -5.432 -10.704  -1.574  1.00  0.00
ATOM     33  N   GLY A   9      -5.922 -10.180  -3.686  1.00  0.00
ATOM     34  CA  GLY A   9      -4.582 -10.463  -4.186  1.00  0.00
ATOM     35  C   GLY A   9      -3.556  -9.515  -3.578  1.00  0.00
ATOM     36  O   GLY A   9      -2.453  -9.926  -3.218  1.00  0.00
ATOM     37  N   GLY A  10      -3.961  -8.206  -3.513  1.00  0.00
ATOM     38  CA  GLY A  10      -3.073  -7.206  -2.932  1.00  0.00
ATOM     39  C   GLY A  10      -2.789  -7.507  -1.466  1.00  0.00
ATOM     40  O   GLY A  10      -1.656  -7.374  -1.003  1.00  0.00
ATOM     41  N   GLY A  11      -3.876  -7.879  -0.748  1.00  0.00
ATOM     42  CA  GLY A  11      -3.731  -8.243   0.657  1.00  0.00
ATOM     43  C   GLY A  11      -2.829  -9.460   0.819  1.00  0.00
ATOM     44  O   GLY A  11      -2.000  -9.513   1.729  1.00  0.00
ATOM     45  N   GLY A  12      -3.001 -10.435  -0.092  1.00  0.00
ATOM     46  CA  GLY A  12      -2.160 -11.626  -0.063  1.00  0.00
ATOM     47  C   GLY A  12      -0.699 -11.274  -0.313  1.00  0.00
ATOM     48  O   GLY A  12       0.198 -11.809   0.339  1.00  0.00
ATOM     49  N   GLY A  13      -0.480 -10.330  -1.259  1.00  0.00
ATOM     50  CA  GLY A  13       0.873  -9.877  -1.556  1.00  0.00
ATOM     51  C   GLY A  13       1.502  -9.189  -0.351  1.00  0.00
ATOM     52  O   GLY A  13       2.680  -9.387  -0.056  1.00  0.00
ATOM     53  N   GLY A  14       0.662  -8.295   0.286  1.00  0.00
ATOM     54  CA  GLY A  14       1.135  -7.594   1.473  1.00  0.00
ATOM     55  C   GLY A  14       1.496  -8.573   2.583  1.00  0.00
ATOM     56  O   GLY A  14       2.503  -8.403   3.270  1.00  0.00
ATOM     57  N   GLY A  15       0.638  -9.591   2.746  1.00  0.00
ATOM     58  CA  GLY A  15       0.882 -10.615   3.754  1.00  0.00
ATOM     59  C   GLY A  15       2.148 -11.404   3.443  1.00  0.00
ATOM     60  O   GLY A  15       2.940 -11.702   4.336  1.00  0.00
ATOM     61  N   GLY A  16       2.318 -11.759   2.163  1.00  0.00
ATOM     62  CA  GLY A  16       3.499 -12.503   1.741  1.00  0.00
ATOM     63  C   GLY A  16       4.772 -11.704   1.992  1.00  0.00
ATOM     64  O   GLY A  16       5.778 -12.249   2.445  1.00  0.00
ATOM     65  N   GLY A  17       4.727 -10.410   1.612  1.00  0.00
ATOM     66  CA  GLY A  17       5.868  -9.526   1.819  1.00  0.00
ATOM     67  C   GLY A  17       6.206  -9.400   3.299  1.00  0.00
ATOM     68  O   GLY A  17       7.377  -9.395   3.679  1.00  0.00
ATOM     69  N   GLY A  18       5.125  -9.157   4.101  1.00  0.00
ATOM     70  CA  GLY A  18       5.304  -9.033   5.543  1.00  0.00
ATOM     71  C   GLY A  18       5.912 -10.298   6.134  1.00  0.00
ATOM     72  O   GLY A  18       6.788 -10.233   6.996  1.00  0.00
ATOM     73  N   GLY A  19       5.446 -11.440   5.673  1.00  0.00
ATOM     74  CA  GLY A  19       5.965 -12.721   6.140  1.00  0.00
ATOM     75  C   GLY A  19       7.434 -12.885   5.774  1.00  0.00
ATOM     76  O   GLY A  19       8.232 -13.375   6.574  1.00  0.00
ATOM     77  N   GLY A  20       7.770 -12.502   4.525  1.00  0.00
ATOM     78  CA  GLY A  20       9.151 -12.581   4.064  1.00  0.00
ATOM     79  C   GLY A  20      10.069 -11.720   4.923  1.00  0.00
ATOM     80  O   GLY A  20      11.180 -12.127   5.261  1.00  0.00
ATOM     81  N   GLY A  21       9.600 -10.519   5.264  1.00  0.00
ATOM     82  CA  GLY A  21      10.374  -9.611   6.102  1.00  0.00
ATOM     83  C   GLY A  21      10.506 -10.148   7.521  1.00  0.00
ATOM     84  O   GLY A  21      11.567 -10.049   8.137  1.00  0.00
ATOM     85  N   GLY A  22       9.418 -10.743   8.024  1.00  0.00
ATOM     86  CA  GLY A  22       9.390 -11.272   9.382  1.00  0.00
ATOM     87  C   GLY A  22      10.266 -12.512   9.508  1.00  0.00
ATOM     88  O   GLY A  22      10.909 -12.728  10.535  1.00  0.00
ATOM     89  N   GLY A  23      10.410 -13.248   8.441  1.00  0.00
ATOM     90  CA  GLY A  23      11.240 -14.446   8.414  1.00  0.00
ATOM     91  C   GLY A  23      12.679 -14.128   8.800  1.00  0.00
ATOM     92  O   GLY A  23      13.356 -14.939   9.432  1.00  0.00
ATOM     93  N   GLY A  24      13.060 -12.917   8.742  1.00  0.00
ATOM     94  CA  GLY A  24      14.381 -12.463   9.161  1.00  0.00
ATOM     95  C   GLY A  24      14.463 -12.330  10.676  1.00  0.00
ATOM     96  O   GLY A  24      15.526 -12.513  11.269  1.00  0.00
ATOM     97  N   GLY A  25      13.412 -12.401  11.355  1.00  0.00
ATOM     98  CA  GLY A  25      13.355 -12.280  12.807  1.00  0.00
ATOM     99  C   GLY A  25      13.302 -13.649  13.472  1.00  0.00
ATOM    100  O   GLY A  25      13.724 -14.649  12.890  1.00  0.00
ATOM    101  N   GLY A  26      12.964 -13.730  14.710  1.00  0.00
ATOM    102  CA  GLY A  26      12.762 -14.997  15.402  1.00  0.00
ATOM    103  C   GLY A  26      11.491 -15.688  14.926  1.00  0.00
ATOM    104  O   GLY A  26      10.466 -15.043  14.708  1.00  0.00
ATOM    105  N   GLY A  27      11.504 -17.012  15.074  1.00  0.00
ATOM    106  CA  GLY A  27      10.366 -17.788  14.594  1.00  0.00
ATOM    107  C   GLY A  27       9.086 -17.396  15.322  1.00  0.00
ATOM    108  O   GLY A  27       8.013 -17.340  14.722  1.00  0.00
ATOM    109  N   GLY A  28       9.199 -17.134  16.634  1.00  0.00
ATOM    110  CA  GLY A  28       8.041 -16.743  17.428  1.00  0.00
ATOM    111  C   GLY A  28       7.445 -15.435  16.924  1.00  0.00
ATOM    112  O   GLY A  28       6.225 -15.284  16.852  1.00  0.00
ATOM    113  N   GLY A  29       8.313 -14.482  16.593  1.00  0.00
ATOM    114  CA  GLY A  29       7.853 -13.198  16.078  1.00  0.00
ATOM    115  C   GLY A  29       7.207 -13.354  14.708  1.00  0.00
ATOM    116  O   GLY A  29       6.208 -12.701  14.403  1.00  0.00
ATOM    117  N   GLY A  30       7.815 -14.267  13.894  1.00  0.00
ATOM    118  CA  GLY A  30       7.284 -14.540  12.564  1.00  0.00
ATOM    119  C   GLY A  30       5.890 -15.150  12.642  1.00  0.00
ATOM    120  O   GLY A  30       5.005 -14.802  11.861  1.00  0.00
ATOM    121  N   GLY A  31       5.717 -16.114  13.562  1.00  0.00
ATOM    122  CA  GLY A  31       4.412 -16.744  13.726  1.00  0.00
ATOM    123  C   GLY A  31       3.373 -15.741  14.211  1.00  0.00
ATOM    124  O   GLY A  31       2.231 -15.746  13.752  1.00  0.00
ATOM    125  N   GLY A  32       3.744 -14.875  15.145  1.00  0.00
ATOM    126  CA  GLY A  32       2.842 -13.860  15.676  1.00  0.00
ATOM    127  C   GLY A  32       2.422 -12.876  14.592  1.00  0.00
ATOM    128  O   GLY A  32       1.258 -12.482  14.515  1.00  0.00
ATOM    129  N   GLY A  33       3.438 -12.442  13.795  1.00  0.00
ATOM    130  CA  GLY A  33       3.164 -11.512  12.706  1.00  0.00
ATOM    131  C   GLY A  33       2.240 -12.137  11.668  1.00  0.00
ATOM    132  O   GLY A  33       1.336 -11.480  11.152  1.00  0.00
ATOM    133  N   GLY A  34       2.528 -13.402  11.323  1.00  0.00
ATOM    134  CA  GLY A  34       1.717 -14.116  10.344  1.00  0.00
ATOM    135  C   GLY A  34       0.277 -14.260  10.821  1.00  0.00
ATOM    136  O   GLY A  34      -0.664 -14.096  10.044  1.00  0.00
ATOM    137  N   GLY A  35       0.092 -14.595  12.091  1.00  0.00
ATOM    138  CA  GLY A  35      -1.245 -14.736  12.655  1.00  0.00
ATOM    139  C   GLY A  35      -1.990 -13.407  12.644  1.00  0.00
ATOM    140  O   GLY A  35      -3.177 -13.352  12.321  1.00  0.00
ATOM    141  N   GLY A  36      -1.297 -12.325  13.049  1.00  0.00
ATOM    142  CA  GLY A  36      -1.911 -11.003  13.077  1.00  0.00
ATOM    143  C   GLY A  36      -2.326 -10.558  11.680  1.00  0.00
ATOM    144  O   GLY A  36      -3.401  -9.990  11.493  1.00  0.00
ATOM    145  N   GLY A  37      -1.399 -10.762  10.729  1.00  0.00
ATOM    146  CA  GLY A  37      -1.658 -10.362   9.351  1.00  0.00
ATOM    147  C   GLY A  37      -2.804 -11.165   8.750  1.00  0.00
ATOM    148  O   GLY A  37      -3.643 -10.624   8.030  1.00  0.00
ATOM    149  N   GLY A  38      -2.818 -12.464   9.035  1.00  0.00
ATOM    150  CA  GLY A  38      -3.883 -13.317   8.521  1.00  0.00
ATOM    151  C   GLY A  38      -5.239 -12.900   9.076  1.00  0.00
ATOM    152  O   GLY A  38      -6.235 -12.872   8.353  1.00  0.00
ATOM    153  N   GLY A  39      -5.289 -12.566  10.372  1.00  0.00
ATOM    154  CA  GLY A  39      -6.528 -12.124  11.001  1.00  0.00
ATOM    155  C   GLY A  39      -7.009 -10.807  10.405  1.00  0.00
ATOM    156  O   GLY A  39      -8.200 -10.629  10.151  1.00  0.00
ATOM    157  N   GLY A  40      -6.070  -9.862  10.222  1.00  0.00
ATOM    158  CA  GLY A  40      -6.414  -8.565   9.653  1.00  0.00
ATOM    159  C   GLY A  40      -6.886  -8.703   8.211  1.00  0.00
ATOM    160  O   GLY A  40      -7.830  -8.036   7.790  1.00  0.00
ATOM    161  N   GLY A  41      -6.155  -9.557   7.460  1.00  0.00
ATOM    162  CA  GLY A  41      -6.511  -9.794   6.065  1.00  0.00
ATOM    163  C   GLY A  41      -7.901 -10.405   5.947  1.00  0.00
ATOM    164  O   GLY A  41      -8.680 -10.035   5.069  1.00  0.00
ATOM    165  N   GLY A  42      -8.194 -11.373   6.802  1.00  0.00
ATOM    166  CA  GLY A  42      -9.508 -12.005   6.797  1.00  0.00
ATOM    167  C   GLY A  42     -10.605 -10.998   7.118  1.00  0.00
ATOM    168  O   GLY A  42     -11.666 -11.001   6.494  1.00  0.00
ATOM    169  N   GLY A  43     -10.344 -10.115   8.082  1.00  0.00
ATOM    170  CA  GLY A  43     -11.310  -9.093   8.468  1.00  0.00
ATOM    171  C   GLY A  43     -11.551  -8.106   7.333  1.00  0.00
ATOM    172  O   GLY A  43     -12.687  -7.712   7.072  1.00  0.00
ATOM    173  N   GLY A  44     -10.456  -7.671   6.691  1.00  0.00
ATOM    174  CA  GLY A  44     -10.561  -6.736   5.577  1.00  0.00
ATOM    175  C   GLY A  44     -11.323  -7.352   4.411  1.00  0.00
ATOM    176  O   GLY A  44     -12.132  -6.687   3.764  1.00  0.00
ATOM    177  N   GLY A  45     -10.990  -8.611   4.110  1.00  0.00
ATOM    178  CA  GLY A  45     -11.649  -9.324   3.023  1.00  0.00
ATOM    179  C   GLY A  45     -13.141  -9.476   3.288  1.00  0.00
ATOM    180  O   GLY A  45     -13.962  -9.323   2.383  1.00  0.00
ATOM    181  N   GLY A  46     -13.490  -9.791   4.532  1.00  0.00
ATOM    182  CA  GLY A  46     -14.893  -9.911   4.908  1.00  0.00
ATOM    183  C   GLY A  46     -15.624  -8.585   4.744  1.00  0.00
ATOM    184  O   GLY A  46     -16.756  -8.544   4.263  1.00  0.00
ATOM    185  N   GLY A  47     -14.951  -7.482   5.108  1.00  0.00
ATOM    186  CA  GLY A  47     -15.539  -6.155   4.968  1.00  0.00
ATOM    187  C   GLY A  47     -15.763  -5.804   3.503  1.00  0.00
ATOM    188  O   GLY A  47     -16.793  -5.234   3.141  1.00  0.00
ATOM    189  N   GLY A  48     -14.752  -6.089   2.666  1.00  0.00
ATOM    190  CA  GLY A  48     -14.871  -5.809   1.240  1.00  0.00
ATOM    191  C   GLY A  48     -15.991  -6.625   0.610  1.00  0.00
ATOM    192  O   GLY A  48     -16.730  -6.129  -0.241  1.00  0.00
ATOM    193  N   GLY A  49     -16.101  -7.865   1.007  1.00  0.00
ATOM    194  CA  GLY A  49     -17.142  -8.738   0.478  1.00  0.00
ATOM    195  C   GLY A  49     -18.527  -8.254   0.885  1.00  0.00
ATOM    196  O   GLY A  49     -19.473  -8.316   0.100  1.00  0.00
ATOM    197  N   GLY A  50     -18.671  -7.818   2.124  1.00  0.00
ATOM    198  CA  GLY A  50     -19.953  -7.315   2.604  1.00  0.00
ATOM    199  C   GLY A  50     -20.315  -5.998   1.930  1.00  0.00
ATOM    200  O   GLY A  50     -21.482  -5.742   1.633  1.00  0.00
ATOM    201  N   GLY A  51     -19.419  -5.247   1.548  1.00  0.00
ATOM    202  CA  GLY A  51     -19.683  -3.989   0.861  1.00  0.00
ATOM    203  C   GLY A  51     -20.039  -4.224  -0.602  1.00  0.00
ATOM    204  O   GLY A  51     -20.935  -3.578  -1.145  1.00  0.00
ATOM    205  N   ALA B  52      16.385   4.999  35.002  1.00  1.00
ATOM    206  CA  ALA B  52      14.933   5.072  35.112  1.00  1.00
ATOM    207  C   ALA B  52      14.256   4.345  33.957  1.00  1.00
ATOM    208  O   ALA B  52      14.723   4.398  32.819  1.00  1.00
ATOM    209  N   ASP B  53      13.106   3.680  34.209  1.00  1.00
ATOM    210  CA  ASP B  53      12.394   3.022  33.120  1.00  1.00
ATOM    211  C   ASP B  53      12.048   4.010  32.013  1.00  1.00
ATOM    212  O   ASP B  53      11.669   5.150  32.281  1.00  1.00
ATOM    213  N   THR B  54      11.777   3.408  30.797  1.00  1.00
ATOM    214  CA  THR B  54      11.430   4.202  29.625  1.00  1.00
ATOM    215  C   THR B  54      10.443   3.463  28.731  1.00  1.00
ATOM    216  O   THR B  54      10.467   2.235  28.645  1.00  1.00
ATOM    217  N   ILE B  55       9.723   4.172  27.954  1.00  1.00
ATOM    218  CA  ILE B  55       8.838   3.762  26.870  1.00  1.00
ATOM    219  C   ILE B  55       8.946   4.709  25.683  1.00  1.00
ATOM    220  O   ILE B  55       9.031   5.926  25.852  1.00  1.00
ATOM    221  N   CYS B  56       9.141   4.195  24.510  1.00  1.00
ATOM    222  CA  CYS B  56       9.260   4.959  23.274  1.00  1.00
ATOM    223  C   CYS B  56       8.176   4.567  22.278  1.00  1.00
ATOM    224  O   CYS B  56       7.836   3.391  22.147  1.00  1.00
ATOM    225  N   ILE B  57       7.583   5.637  21.582  1.00  1.00
ATOM    226  CA  ILE B  57       6.652   5.430  20.479  1.00  1.00
ATOM    227  C   ILE B  57       7.376   5.436  19.139  1.00  1.00
ATOM    228  O   ILE B  57       8.146   6.349  18.843  1.00  1.00
ATOM    229  N   GLY B  58       7.340   4.360  18.404  1.00  1.00
ATOM    230  CA  GLY B  58       8.096   4.271  17.161  1.00  1.00
ATOM    231  C   GLY B  58       7.205   3.832  16.005  1.00  1.00
ATOM    232  O   GLY B  58       6.034   3.508  16.200  1.00  1.00
ATOM    233  N   TYR B  59       7.887   3.273  14.951  1.00  1.00
ATOM    234  CA  TYR B  59       7.280   2.751  13.733  1.00  1.00
ATOM    235  C   TYR B  59       8.086   1.587  13.170  1.00  1.00
ATOM    236  O   TYR B  59       9.309   1.544  13.306  1.00  1.00
ATOM    237  N   HIS B  60       7.405   0.736  12.339  1.00  1.00
ATOM    238  CA  HIS B  60       8.028  -0.421  11.707  1.00  1.00
ATOM    239  C   HIS B  60       9.072   0.006  10.684  1.00  1.00
ATOM    240  O   HIS B  60       8.883   0.984   9.960  1.00  1.00
ATOM    241  N   ALA B  61      10.066  -0.823  10.515  1.00  1.00
ATOM    242  CA  ALA B  61      11.083  -0.846   9.470  1.00  1.00
ATOM    243  C   ALA B  61      11.453  -2.274   9.092  1.00  1.00
ATOM    244  O   ALA B  61      11.446  -3.171   9.935  1.00  1.00
ATOM    245  N   ASN B  62      11.754  -2.535   7.892  1.00  1.00
ATOM    246  CA  ASN B  62      12.144  -3.860   7.425  1.00  1.00
ATOM    247  C   ASN B  62      13.249  -3.773   6.381  1.00  1.00
ATOM    248  O   ASN B  62      13.494  -2.711   5.809  1.00  1.00
ATOM    249  N   ASN B  63      13.492  -4.832   5.668  1.00  1.00
ATOM    250  CA  ASN B  63      14.526  -4.941   4.646  1.00  1.00
ATOM    251  C   ASN B  63      13.951  -4.720   3.253  1.00  1.00
ATOM    252  O   ASN B  63      14.690  -4.513   2.291  1.00  1.00
ATOM    253  N   SER B  64      12.830  -4.170   3.107  1.00  1.00
ATOM    254  CA  SER B  64      12.239  -3.853   1.812  1.00  1.00
ATOM    255  C   SER B  64      13.051  -2.792   1.081  1.00  1.00
ATOM    256  O   SER B  64      13.471  -1.799   1.675  1.00  1.00
ATOM    257  N   THR B  65      13.173  -2.984  -0.255  1.00  1.00
ATOM    258  CA  THR B  65      13.894  -2.028  -1.086  1.00  1.00
ATOM    259  C   THR B  65      12.992  -1.446  -2.167  1.00  1.00
ATOM    260  O   THR B  65      13.273  -0.381  -2.716  1.00  1.00
ATOM    261  N   ASP B  66      11.674  -1.808  -2.081  1.00  1.00
ATOM    262  CA  ASP B  66      10.673  -1.235  -2.974  1.00  1.00
ATOM    263  C   ASP B  66      10.565   0.272  -2.785  1.00  1.00
ATOM    264  O   ASP B  66      10.612   0.772  -1.661  1.00  1.00
ATOM    265  N   THR B  67      10.393   0.971  -3.927  1.00  1.00
ATOM    266  CA  THR B  67      10.245   2.421  -3.898  1.00  1.00
ATOM    267  C   THR B  67       8.979   2.860  -4.621  1.00  1.00
ATOM    268  O   THR B  67       8.576   2.251  -5.613  1.00  1.00
ATOM    269  N   VAL B  68       8.467   3.945  -4.236  1.00  1.00
ATOM    270  CA  VAL B  68       7.331   4.640  -4.830  1.00  1.00
ATOM    271  C   VAL B  68       7.643   6.115  -5.051  1.00  1.00
ATOM    272  O   VAL B  68       8.405   6.718  -4.296  1.00  1.00
ATOM    273  N   ASP B  69       6.933   6.755  -5.886  1.00  1.00
ATOM    274  CA  ASP B  69       6.984   8.199  -6.079  1.00  1.00
ATOM    275  C   ASP B  69       5.745   8.875  -5.509  1.00  1.00
ATOM    276  O   ASP B  69       4.651   8.311  -5.532  1.00  1.00
ATOM    277  N   THR B  70       5.958  10.078  -5.024  1.00  1.00
ATOM    278  CA  THR B  70       4.882  10.976  -4.621  1.00  1.00
ATOM    279  C   THR B  70       4.901  12.261  -5.438  1.00  1.00
ATOM    280  O   THR B  70       5.950  12.685  -5.923  1.00  1.00
ATOM    281  N   VAL B  71       4.124  13.182  -5.239  1.00  1.00
ATOM    282  CA  VAL B  71       4.186  14.486  -5.889  1.00  1.00
ATOM    283  C   VAL B  71       5.364  15.303  -5.375  1.00  1.00
ATOM    284  O   VAL B  71       6.037  15.991  -6.142  1.00  1.00
ATOM    285  N   LEU B  72       5.778  15.181  -4.237  1.00  1.00
ATOM    286  CA  LEU B  72       6.867  15.939  -3.632  1.00  1.00
ATOM    287  C   LEU B  72       8.165  15.139  -3.636  1.00  1.00
ATOM    288  O   LEU B  72       9.250  15.698  -3.793  1.00  1.00
ATOM    289  N   GLU B  73       8.304  14.017  -3.929  1.00  1.00
ATOM    290  CA  GLU B  73       9.400  13.092  -3.666  1.00  1.00
ATOM    291  C   GLU B  73       9.399  11.939  -4.661  1.00  1.00
ATOM    292  O   GLU B  73       8.365  11.318  -4.904  1.00  1.00
ATOM    293  N   LYS B  74      10.567  11.669  -5.243  1.00  1.00
ATOM    294  CA  LYS B  74      10.761  10.495  -6.085  1.00  1.00
ATOM    295  C   LYS B  74      11.627   9.453  -5.386  1.00  1.00
ATOM    296  O   LYS B  74      12.669   9.779  -4.818  1.00  1.00
ATOM    297  N   ASN B  75      11.223   8.119  -5.646  1.00  1.00
ATOM    298  CA  ASN B  75      12.156   7.092  -5.199  1.00  1.00
ATOM    299  C   ASN B  75      12.182   6.994  -3.679  1.00  1.00
ATOM    300  O   ASN B  75      13.247   7.035  -3.063  1.00  1.00
ATOM    301  N   VAL B  76      11.027   7.090  -3.000  1.00  1.00
ATOM    302  CA  VAL B  76      10.831   6.803  -1.584  1.00  1.00
ATOM    303  C   VAL B  76      10.797   5.303  -1.325  1.00  1.00
ATOM    304  O   VAL B  76      10.003   4.578  -1.925  1.00  1.00
ATOM    305  N   THR B  77      11.840   4.825  -0.514  1.00  1.00
ATOM    306  CA  THR B  77      11.771   3.432  -0.090  1.00  1.00
ATOM    307  C   THR B  77      10.714   3.236   0.989  1.00  1.00
ATOM    308  O   THR B  77      10.688   3.961   1.984  1.00  1.00
ATOM    309  N   VAL B  78       9.860   2.270   0.843  1.00  1.00
ATOM    310  CA  VAL B  78       8.737   2.037   1.744  1.00  1.00
ATOM    311  C   VAL B  78       8.722   0.599   2.246  1.00  1.00
ATOM    312  O   VAL B  78       9.094  -0.325   1.523  1.00  1.00
ATOM    313  N   THR B  79       8.096   0.363   3.425  1.00  1.00
ATOM    314  CA  THR B  79       8.007  -0.967   4.015  1.00  1.00
ATOM    315  C   THR B  79       7.029  -1.847   3.247  1.00  1.00
ATOM    316  O   THR B  79       7.273  -3.037   3.050  1.00  1.00
ATOM    317  N   HIS B  80       6.077  -1.540   2.714  1.00  1.00
ATOM    318  CA  HIS B  80       5.038  -2.276   2.004  1.00  1.00
ATOM    319  C   HIS B  80       4.457  -1.448   0.865  1.00  1.00
ATOM    320  O   HIS B  80       4.321  -0.230   0.977  1.00  1.00
ATOM    321  N   SER B  81       4.221  -2.163  -0.260  1.00  1.00
ATOM    322  CA  SER B  81       3.679  -1.579  -1.480  1.00  1.00
ATOM    323  C   SER B  81       3.103  -2.653  -2.395  1.00  1.00
ATOM    324  O   SER B  81       3.505  -3.815  -2.335  1.00  1.00
ATOM    325  N   VAL B  82       2.398  -2.304  -3.399  1.00  1.00
ATOM    326  CA  VAL B  82       1.747  -3.176  -4.369  1.00  1.00
ATOM    327  C   VAL B  82       1.899  -2.635  -5.785  1.00  1.00
ATOM    328  O   VAL B  82       1.773  -1.433  -6.018  1.00  1.00
ATOM    329  N   ASN B  83       2.312  -3.569  -6.757  1.00  1.00
ATOM    330  CA  ASN B  83       2.328  -3.156  -8.155  1.00  1.00
ATOM    331  C   ASN B  83       0.928  -3.187  -8.755  1.00  1.00
ATOM    332  O   ASN B  83       0.205  -4.173  -8.618  1.00  1.00
ATOM    333  N   LEU B  84       0.505  -2.095  -9.404  1.00  1.00
ATOM    334  CA  LEU B  84      -0.808  -1.989 -10.029  1.00  1.00
ATOM    335  C   LEU B  84      -0.706  -2.097 -11.547  1.00  1.00
ATOM    336  O   LEU B  84      -1.666  -2.479 -12.217  1.00  1.00
ATOM    337  N   LEU B  85       0.371  -2.265 -12.096  1.00  1.00
ATOM    338  CA  LEU B  85       0.687  -2.338 -13.518  1.00  1.00
ATOM    339  C   LEU B  85       1.218  -3.717 -13.894  1.00  1.00
ATOM    340  O   LEU B  85       2.193  -4.197 -13.314  1.00  1.00
ATOM    341  N   GLU B  86       0.328  -4.455 -14.688  1.00  1.00
ATOM    342  CA  GLU B  86       0.729  -5.760 -15.201  1.00  1.00
ATOM    343  C   GLU B  86       1.583  -5.621 -16.454  1.00  1.00
ATOM    344  O   GLU B  86       1.251  -4.858 -17.361  1.00  1.00
ATOM    345  N   ASP B  87       2.751  -6.288 -16.451  1.00  1.00
ATOM    346  CA  ASP B  87       3.667  -6.204 -17.581  1.00  1.00
ATOM    347  C   ASP B  87       4.092  -7.590 -18.050  1.00  1.00
ATOM    348  O   ASP B  87       4.518  -7.767 -19.191  1.00  1.00
ATOM    349  N   SER B  88       3.505  -8.598 -17.506  1.00  1.00
ATOM    350  CA  SER B  88       3.748 -10.008 -17.784  1.00  1.00
ATOM    351  C   SER B  88       2.584 -10.627 -18.547  1.00  1.00
ATOM    352  O   SER B  88       1.420 -10.400 -18.215  1.00  1.00
ATOM    353  N   HIS B  89       2.861 -11.242 -19.640  1.00  1.00
ATOM    354  CA  HIS B  89       1.970 -12.090 -20.423  1.00  1.00
ATOM    355  C   HIS B  89       2.592 -13.458 -20.676  1.00  1.00
ATOM    356  O   HIS B  89       3.794 -13.569 -20.916  1.00  1.00
ATOM    357  N   ASN B  90       2.007 -14.438 -20.906  1.00  1.00
ATOM    358  CA  ASN B  90       2.467 -15.804 -21.120  1.00  1.00
ATOM    359  C   ASN B  90       2.910 -16.018 -22.562  1.00  1.00
ATOM    360  O   ASN B  90       3.628 -16.970 -22.867  1.00  1.00
ATOM    361  N   GLY B  91       3.002 -15.223 -23.409  1.00  1.00
ATOM    362  CA  GLY B  91       3.556 -15.279 -24.757  1.00  1.00
ATOM    363  C   GLY B  91       2.869 -16.352 -25.591  1.00  1.00
ATOM    364  O   GLY B  91       3.490 -16.977 -26.451  1.00  1.00
ATOM    365  N   LYS B  92       1.645 -16.689 -25.401  1.00  1.00
ATOM    366  CA  LYS B  92       0.889 -17.731 -26.086  1.00  1.00
ATOM    367  C   LYS B  92      -0.487 -17.228 -26.503  1.00  1.00
ATOM    368  O   LYS B  92      -1.105 -16.427 -25.801  1.00  1.00
ATOM    369  N   LEU B  93      -0.986 -17.719 -27.701  1.00  1.00
ATOM    370  CA  LEU B  93      -2.417 -17.617 -27.963  1.00  1.00
ATOM    371  C   LEU B  93      -3.189 -18.718 -27.243  1.00  1.00
ATOM    372  O   LEU B  93      -2.819 -19.890 -27.303  1.00  1.00
ATOM    373  N   CYS B  94      -4.185 -18.382 -26.525  1.00  1.00
ATOM    374  CA  CYS B  94      -4.919 -19.306 -25.669  1.00  1.00
ATOM    375  C   CYS B  94      -6.399 -19.332 -26.029  1.00  1.00
ATOM    376  O   CYS B  94      -6.967 -18.319 -26.437  1.00  1.00
ATOM    377  N   ARG B  95      -7.116 -20.396 -25.575  1.00  1.00
ATOM    378  CA  ARG B  95      -8.572 -20.332 -25.599  1.00  1.00
ATOM    379  C   ARG B  95      -9.093 -19.279 -24.631  1.00  1.00
ATOM    380  O   ARG B  95      -8.582 -19.135 -23.520  1.00  1.00
ATOM    381  N   LEU B  96     -10.243 -18.684 -25.033  1.00  1.00
ATOM    382  CA  LEU B  96     -10.966 -17.772 -24.153  1.00  1.00
ATOM    383  C   LEU B  96     -12.206 -18.439 -23.567  1.00  1.00
ATOM    384  O   LEU B  96     -13.093 -18.876 -24.301  1.00  1.00
ATOM    385  N   LYS B  97     -12.282 -18.553 -22.201  1.00  1.00
ATOM    386  CA  LYS B  97     -13.513 -19.137 -21.680  1.00  1.00
ATOM    387  C   LYS B  97     -13.741 -20.534 -22.243  1.00  1.00
ATOM    388  O   LYS B  97     -14.880 -20.955 -22.443  1.00  1.00
ATOM    389  N   GLY B  98     -12.627 -21.246 -22.752  1.00  1.00
ATOM    390  CA  GLY B  98     -12.687 -22.649 -23.143  1.00  1.00
ATOM    391  C   GLY B  98     -12.798 -22.795 -24.655  1.00  1.00
ATOM    392  O   GLY B  98     -12.508 -23.856 -25.209  1.00  1.00
ATOM    393  N   ILE B  99     -12.987 -21.861 -25.404  1.00  1.00
ATOM    394  CA  ILE B  99     -13.140 -21.839 -26.854  1.00  1.00
ATOM    395  C   ILE B  99     -11.863 -21.363 -27.535  1.00  1.00
ATOM    396  O   ILE B  99     -11.312 -20.320 -27.183  1.00  1.00
ATOM    397  N   ALA B 100     -11.370 -22.205 -28.531  1.00  1.00
ATOM    398  CA  ALA B 100     -10.179 -21.840 -29.288  1.00  1.00
ATOM    399  C   ALA B 100     -10.505 -20.814 -30.366  1.00  1.00
ATOM    400  O   ALA B 100     -11.516 -20.926 -31.058  1.00  1.00
ATOM    401  N   PRO B 101      -9.560 -19.878 -30.610  1.00  1.00
ATOM    402  CA  PRO B 101      -9.711 -18.937 -31.714  1.00  1.00
ATOM    403  C   PRO B 101      -9.707 -19.657 -33.056  1.00  1.00
ATOM    404  O   PRO B 101      -8.929 -20.586 -33.270  1.00  1.00
ATOM    405  N   SER B 102     -17.481 -22.000 -35.077  1.00  1.00
ATOM    406  CA  SER B 102     -17.410 -21.297 -33.802  1.00  1.00
ATOM    407  C   SER B 102     -15.968 -20.976 -33.430  1.00  1.00
ATOM    408  O   SER B 102     -15.069 -21.794 -33.627  1.00  1.00
ATOM    409  N   TRP B 103     -15.806 -19.821 -32.874  1.00  1.00
ATOM    410  CA  TRP B 103     -14.517 -19.364 -32.367  1.00  1.00
ATOM    411  C   TRP B 103     -14.690 -18.216 -31.380  1.00  1.00
ATOM    412  O   TRP B 103     -15.576 -17.377 -31.538  1.00  1.00
ATOM    413  N   SER B 104     -13.635 -17.970 -30.563  1.00  1.00
ATOM    414  CA  SER B 104     -13.679 -16.939 -29.533  1.00  1.00
ATOM    415  C   SER B 104     -13.023 -15.652 -30.014  1.00  1.00
ATOM    416  O   SER B 104     -13.338 -14.565 -29.529  1.00  1.00
ATOM    417  N   TYR B 105     -12.484 -15.556 -30.971  1.00  1.00
ATOM    418  CA  TYR B 105     -11.759 -14.503 -31.671  1.00  1.00
ATOM    419  C   TYR B 105     -11.164 -15.017 -32.976  1.00  1.00
ATOM    420  O   TYR B 105     -10.783 -16.183 -33.078  1.00  1.00
ATOM    421  N   ILE B 106     -10.869 -14.082 -33.886  1.00  1.00
ATOM    422  CA  ILE B 106     -10.095 -14.357 -35.090  1.00  1.00
ATOM    423  C   ILE B 106      -8.792 -13.570 -35.100  1.00  1.00
ATOM    424  O   ILE B 106      -8.758 -12.401 -34.713  1.00  1.00
ATOM    425  N   SER B 107     -16.929  -8.985 -36.620  1.00  1.00
ATOM    426  CA  SER B 107     -16.198  -9.081 -35.361  1.00  1.00
ATOM    427  C   SER B 107     -17.122  -9.478 -34.217  1.00  1.00
ATOM    428  O   SER B 107     -16.675 -10.016 -33.204  1.00  1.00
ATOM    429  N   SER B 108     -18.338  -9.435 -34.343  1.00  1.00
ATOM    430  CA  SER B 108     -19.343  -9.781 -33.345  1.00  1.00
ATOM    431  C   SER B 108     -20.080 -11.059 -33.726  1.00  1.00
ATOM    432  O   SER B 108     -20.796 -11.641 -32.910  1.00  1.00
ATOM    433  N   VAL B 109     -19.539 -11.851 -34.497  1.00  1.00
ATOM    434  CA  VAL B 109     -19.929 -13.215 -34.834  1.00  1.00
ATOM    435  C   VAL B 109     -19.121 -14.232 -34.037  1.00  1.00
ATOM    436  O   VAL B 109     -17.892 -14.255 -34.108  1.00  1.00
ATOM    437  N   SER B 110     -19.837 -15.117 -33.283  1.00  1.00
ATOM    438  CA  SER B 110     -19.180 -16.130 -32.466  1.00  1.00
ATOM    439  C   SER B 110     -19.264 -17.504 -33.118  1.00  1.00
ATOM    440  O   SER B 110     -18.391 -18.349 -32.923  1.00  1.00
ATOM    441  N   SER B 111     -20.090 -17.925 -33.718  1.00  1.00
ATOM    442  CA  SER B 111     -20.168 -19.151 -34.504  1.00  1.00
ATOM    443  C   SER B 111     -20.864 -18.907 -35.837  1.00  1.00
ATOM    444  O   SER B 111     -21.784 -18.094 -35.928  1.00  1.00
ATOM    445  N   SER B 112     -24.506 -16.346 -35.806  1.00  1.00
ATOM    446  CA  SER B 112     -24.684 -16.330 -34.359  1.00  1.00
ATOM    447  C   SER B 112     -23.851 -15.231 -33.712  1.00  1.00
ATOM    448  O   SER B 112     -22.656 -15.107 -33.980  1.00  1.00
ATOM    449  N   ARG B 113     -24.529 -14.216 -33.213  1.00  1.00
ATOM    450  CA  ARG B 113     -23.854 -13.050 -32.657  1.00  1.00
ATOM    451  C   ARG B 113     -23.423 -13.298 -31.217  1.00  1.00
ATOM    452  O   ARG B 113     -24.157 -13.901 -30.434  1.00  1.00
ATOM    453  N   GLY B 114     -22.297 -12.673 -30.868  1.00  1.00
ATOM    454  CA  GLY B 114     -21.726 -12.687 -29.526  1.00  1.00
ATOM    455  C   GLY B 114     -20.873 -11.450 -29.277  1.00  1.00
ATOM    456  O   GLY B 114     -20.106 -11.029 -30.142  1.00  1.00
ATOM    457  N   PHE B 115     -20.989 -10.851 -28.127  1.00  1.00
ATOM    458  CA  PHE B 115     -20.163  -9.702 -27.772  1.00  1.00
ATOM    459  C   PHE B 115     -18.800 -10.142 -27.255  1.00  1.00
ATOM    460  O   PHE B 115     -18.704 -11.021 -26.399  1.00  1.00
ATOM    461  N   GLY B 116     -17.748  -9.189 -27.728  1.00  1.00
ATOM    462  CA  GLY B 116     -16.449  -9.403 -27.101  1.00  1.00
ATOM    463  C   GLY B 116     -15.508 -10.161 -28.028  1.00  1.00
ATOM    464  O   GLY B 116     -14.301 -10.217 -27.792  1.00  1.00
ATOM    465  N   SER B 117     -16.003 -10.682 -29.147  1.00  1.00
ATOM    466  CA  SER B 117     -15.124 -11.196 -30.191  1.00  1.00
ATOM    467  C   SER B 117     -14.461 -10.061 -30.960  1.00  1.00
ATOM    468  O   SER B 117     -15.075  -9.023 -31.206  1.00  1.00
ATOM    469  N   GLY B 118     -13.561 -10.439 -31.852  1.00  1.00
ATOM    470  CA  GLY B 118     -12.777  -9.465 -32.602  1.00  1.00
ATOM    471  C   GLY B 118     -11.792 -10.154 -33.538  1.00  1.00
ATOM    472  O   GLY B 118     -11.454 -11.322 -33.348  1.00  1.00
ATOM    473  N   ILE B 119     -11.186  -9.422 -34.389  1.00  1.00
ATOM    474  CA  ILE B 119     -10.059  -9.851 -35.210  1.00  1.00
ATOM    475  C   ILE B 119      -8.771  -9.162 -34.780  1.00  1.00
ATOM    476  O   ILE B 119      -8.741  -7.947 -34.581  1.00  1.00
ATOM    477  N   ILE B 120      -7.774  -9.962 -34.506  1.00  1.00
ATOM    478  CA  ILE B 120      -6.447  -9.489 -34.131  1.00  1.00
ATOM    479  C   ILE B 120      -5.384 -10.016 -35.086  1.00  1.00
ATOM    480  O   ILE B 120      -5.481 -11.141 -35.578  1.00  1.00
ATOM    481  N   THR B 121      -4.356  -9.357 -35.280  1.00  1.00
ATOM    482  CA  THR B 121      -3.130  -9.811 -35.926  1.00  1.00
ATOM    483  C   THR B 121      -2.051 -10.127 -34.898  1.00  1.00
ATOM    484  O   THR B 121      -1.754  -9.312 -34.025  1.00  1.00
ATOM    485  N   SER B 122      -1.453 -11.395 -35.100  1.00  1.00
ATOM    486  CA  SER B 122      -0.550 -11.835 -34.043  1.00  1.00
ATOM    487  C   SER B 122       0.558 -12.720 -34.598  1.00  1.00
ATOM    488  O   SER B 122       0.328 -13.526 -35.501  1.00  1.00
ATOM    489  N   ASN B 123       1.719 -12.652 -33.941  1.00  1.00
ATOM    490  CA  ASN B 123       2.827 -13.517 -34.328  1.00  1.00
ATOM    491  C   ASN B 123       3.040 -14.629 -33.308  1.00  1.00
ATOM    492  O   ASN B 123       3.757 -15.595 -33.569  1.00  1.00
ATOM    493  N   ALA B 124       2.327 -14.710 -32.331  1.00  1.00
ATOM    494  CA  ALA B 124       2.319 -15.719 -31.279  1.00  1.00
ATOM    495  C   ALA B 124       1.851 -17.067 -31.811  1.00  1.00
ATOM    496  O   ALA B 124       0.928 -17.138 -32.623  1.00  1.00
ATOM    497  N   SER B 125       2.179 -18.160 -31.030  1.00  1.00
ATOM    498  CA  SER B 125       1.728 -19.499 -31.389  1.00  1.00
ATOM    499  C   SER B 125       0.593 -19.959 -30.484  1.00  1.00
ATOM    500  O   SER B 125       0.625 -19.742 -29.273  1.00  1.00
ATOM    501  N   MET B 126      -0.314 -20.804 -31.069  1.00  1.00
ATOM    502  CA  MET B 126      -1.376 -21.376 -30.250  1.00  1.00
ATOM    503  C   MET B 126      -0.840 -22.476 -29.343  1.00  1.00
ATOM    504  O   MET B 126      -0.104 -23.357 -29.788  1.00  1.00
ATOM    505  N   HIS B 127      -1.191 -22.456 -28.118  1.00  1.00
ATOM    506  CA  HIS B 127      -0.903 -23.473 -27.114  1.00  1.00
ATOM    507  C   HIS B 127      -2.184 -23.995 -26.476  1.00  1.00
ATOM    508  O   HIS B 127      -3.142 -23.247 -26.281  1.00  1.00
ATOM    509  N   GLU B 128      -2.165 -25.168 -25.925  1.00  1.00
ATOM    510  CA  GLU B 128      -3.295 -25.658 -25.144  1.00  1.00
ATOM    511  C   GLU B 128      -3.383 -24.949 -23.798  1.00  1.00
ATOM    512  O   GLU B 128      -2.550 -25.163 -22.917  1.00  1.00
ATOM    513  N   CYS B 129      -3.864 -23.814 -23.812  1.00  1.00
ATOM    514  CA  CYS B 129      -4.064 -22.936 -22.666  1.00  1.00
ATOM    515  C   CYS B 129      -5.428 -22.260 -22.721  1.00  1.00
ATOM    516  O   CYS B 129      -5.930 -21.940 -23.798  1.00  1.00
ATOM    517  N   ASN B 130      -5.915 -21.763 -21.692  1.00  1.00
ATOM    518  CA  ASN B 130      -7.149 -21.010 -21.504  1.00  1.00
ATOM    519  C   ASN B 130      -6.904 -19.746 -20.689  1.00  1.00
ATOM    520  O   ASN B 130      -6.247 -19.784 -19.650  1.00  1.00
ATOM    521  N   THR B 131      -7.593 -18.639 -21.193  1.00  1.00
ATOM    522  CA  THR B 131      -7.400 -17.346 -20.546  1.00  1.00
ATOM    523  C   THR B 131      -8.686 -16.530 -20.552  1.00  1.00
ATOM    524  O   THR B 131      -9.495 -16.634 -21.475  1.00  1.00
ATOM    525  N   LYS B 132      -8.777 -15.536 -19.768  1.00  1.00
ATOM    526  CA  LYS B 132      -9.863 -14.565 -19.712  1.00  1.00
ATOM    527  C   LYS B 132      -9.496 -13.285 -20.452  1.00  1.00
ATOM    528  O   LYS B 132     -10.367 -12.573 -20.950  1.00  1.00
ATOM    529  N   CYS B 133      -8.278 -13.218 -20.871  1.00  1.00
ATOM    530  CA  CYS B 133      -7.652 -12.041 -21.460  1.00  1.00
ATOM    531  C   CYS B 133      -6.565 -12.434 -22.453  1.00  1.00
ATOM    532  O   CYS B 133      -5.714 -13.273 -22.157  1.00  1.00
ATOM    533  N   GLN B 134      -6.731 -12.054 -23.693  1.00  1.00
ATOM    534  CA  GLN B 134      -5.805 -12.333 -24.783  1.00  1.00
ATOM    535  C   GLN B 134      -5.417 -11.056 -25.518  1.00  1.00
ATOM    536  O   GLN B 134      -6.265 -10.208 -25.797  1.00  1.00
ATOM    537  N   THR B 135      -4.155 -10.779 -25.565  1.00  1.00
ATOM    538  CA  THR B 135      -3.554  -9.759 -26.415  1.00  1.00
ATOM    539  C   THR B 135      -2.826 -10.385 -27.597  1.00  1.00
ATOM    540  O   THR B 135      -2.226 -11.452 -27.474  1.00  1.00
ATOM    541  N   PRO B 136      -2.385  -9.643 -28.560  1.00  1.00
ATOM    542  CA  PRO B 136      -1.650 -10.151 -29.712  1.00  1.00
ATOM    543  C   PRO B 136      -0.250 -10.604 -29.317  1.00  1.00
ATOM    544  O   PRO B 136       0.279 -11.570 -29.867  1.00  1.00
ATOM    545  N   LEU B 137       0.244 -10.385 -28.257  1.00  1.00
ATOM    546  CA  LEU B 137       1.571 -10.747 -27.775  1.00  1.00
ATOM    547  C   LEU B 137       1.512 -11.967 -26.863  1.00  1.00
ATOM    548  O   LEU B 137       2.449 -12.765 -26.816  1.00  1.00
ATOM    549  N   GLY B 138       0.351 -12.248 -26.286  1.00  1.00
ATOM    550  CA  GLY B 138       0.216 -13.292 -25.277  1.00  1.00
ATOM    551  C   GLY B 138      -1.010 -13.059 -24.404  1.00  1.00
ATOM    552  O   GLY B 138      -1.447 -11.923 -24.222  1.00  1.00
ATOM    553  N   ALA B 139      -1.379 -14.112 -23.612  1.00  1.00
ATOM    554  CA  ALA B 139      -2.496 -14.003 -22.681  1.00  1.00
ATOM    555  C   ALA B 139      -2.045 -13.425 -21.345  1.00  1.00
ATOM    556  O   ALA B 139      -0.965 -13.747 -20.852  1.00  1.00
ATOM    557  N   ILE B 140      -3.004 -12.731 -20.697  1.00  1.00
ATOM    558  CA  ILE B 140      -2.787 -12.153 -19.376  1.00  1.00
ATOM    559  C   ILE B 140      -3.635 -12.852 -18.322  1.00  1.00
ATOM    560  O   ILE B 140      -4.835 -13.052 -18.510  1.00  1.00
ATOM    561  N   ASN B 141      -3.050 -13.341 -17.316  1.00  1.00
ATOM    562  CA  ASN B 141      -3.700 -13.899 -16.136  1.00  1.00
ATOM    563  C   ASN B 141      -3.348 -13.103 -14.886  1.00  1.00
ATOM    564  O   ASN B 141      -2.187 -13.052 -14.478  1.00  1.00
ATOM    565  N   SER B 142      -4.232 -11.951 -14.710  1.00  1.00
ATOM    566  CA  SER B 142      -3.858 -10.972 -13.697  1.00  1.00
ATOM    567  C   SER B 142      -5.089 -10.315 -13.085  1.00  1.00
ATOM    568  O   SER B 142      -6.108 -10.141 -13.753  1.00  1.00
ATOM    569  N   SER B 143      -4.971  -9.933 -11.785  1.00  1.00
ATOM    570  CA  SER B 143      -6.027  -9.188 -11.109  1.00  1.00
ATOM    571  C   SER B 143      -5.677  -7.709 -11.003  1.00  1.00
ATOM    572  O   SER B 143      -6.550  -6.869 -10.789  1.00  1.00
ATOM    573  N   LEU B 144      -4.470  -7.379 -11.466  1.00  1.00
ATOM    574  CA  LEU B 144      -4.057  -5.982 -11.513  1.00  1.00
ATOM    575  C   LEU B 144      -4.999  -5.158 -12.384  1.00  1.00
ATOM    576  O   LEU B 144      -5.353  -5.565 -13.490  1.00  1.00
ATOM    577  N   PRO B 145      -5.175  -3.891 -12.033  1.00  1.00
ATOM    578  CA  PRO B 145      -6.107  -2.998 -12.711  1.00  1.00
ATOM    579  C   PRO B 145      -5.506  -2.448 -13.998  1.00  1.00
ATOM    580  O   PRO B 145      -6.206  -2.266 -14.993  1.00  1.00
ATOM    581  N   TYR B 146      -4.356  -2.336 -14.244  1.00  1.00
ATOM    582  CA  TYR B 146      -3.662  -1.745 -15.382  1.00  1.00
ATOM    583  C   TYR B 146      -2.647  -2.715 -15.972  1.00  1.00
ATOM    584  O   TYR B 146      -2.056  -3.522 -15.255  1.00  1.00
ATOM    585  N   GLN B 147      -2.402  -2.489 -17.285  1.00  1.00
ATOM    586  CA  GLN B 147      -1.387  -3.208 -18.045  1.00  1.00
ATOM    587  C   GLN B 147      -0.793  -2.331 -19.139  1.00  1.00
ATOM    588  O   GLN B 147      -1.495  -1.528 -19.754  1.00  1.00
ATOM    589  N   ASN B 148       0.433  -2.464 -19.422  1.00  1.00
ATOM    590  CA  ASN B 148       1.170  -1.749 -20.458  1.00  1.00
ATOM    591  C   ASN B 148       1.697  -2.707 -21.519  1.00  1.00
ATOM    592  O   ASN B 148       2.161  -2.282 -22.577  1.00  1.00
ATOM    593  N   ILE B 149       0.988  -3.852 -21.694  1.00  1.00
ATOM    594  CA  ILE B 149       1.392  -4.870 -22.657  1.00  1.00
ATOM    595  C   ILE B 149       0.892  -4.534 -24.056  1.00  1.00
ATOM    596  O   ILE B 149       1.611  -4.708 -25.040  1.00  1.00
ATOM    597  N   HIS B 150      -0.286  -4.190 -24.326  1.00  1.00
ATOM    598  CA  HIS B 150      -0.949  -4.041 -25.615  1.00  1.00
ATOM    599  C   HIS B 150      -2.353  -3.472 -25.450  1.00  1.00
ATOM    600  O   HIS B 150      -3.075  -3.834 -24.522  1.00  1.00
ATOM    601  N   PRO B 151      -2.710  -2.557 -26.448  1.00  1.00
ATOM    602  CA  PRO B 151      -4.025  -1.932 -26.384  1.00  1.00
ATOM    603  C   PRO B 151      -5.082  -2.803 -27.050  1.00  1.00
ATOM    604  O   PRO B 151      -6.246  -2.800 -26.648  1.00  1.00
ATOM    605  N   VAL B 152      -4.754  -3.672 -27.863  1.00  1.00
ATOM    606  CA  VAL B 152      -5.620  -4.700 -28.427  1.00  1.00
ATOM    607  C   VAL B 152      -5.827  -5.846 -27.445  1.00  1.00
ATOM    608  O   VAL B 152      -4.865  -6.435 -26.952  1.00  1.00
ATOM    609  N   THR B 153      -7.131  -6.043 -27.053  1.00  1.00
ATOM    610  CA  THR B 153      -7.493  -7.006 -26.020  1.00  1.00
ATOM    611  C   THR B 153      -8.778  -7.742 -26.379  1.00  1.00
ATOM    612  O   THR B 153      -9.704  -7.156 -26.938  1.00  1.00
ATOM    613  N   ILE B 154      -8.753  -9.035 -26.137  1.00  1.00
ATOM    614  CA  ILE B 154      -9.936  -9.881 -26.239  1.00  1.00
ATOM    615  C   ILE B 154     -10.357 -10.406 -24.872  1.00  1.00
ATOM    616  O   ILE B 154      -9.529 -10.889 -24.100  1.00  1.00
ATOM    617  N   GLY B 155     -11.456  -9.964 -24.346  1.00  1.00
ATOM    618  CA  GLY B 155     -11.984 -10.565 -23.127  1.00  1.00
ATOM    619  C   GLY B 155     -12.059  -9.546 -21.998  1.00  1.00
ATOM    620  O   GLY B 155     -11.606  -8.411 -22.142  1.00  1.00
ATOM    621  N   GLU B 156     -11.997  -9.733 -20.910  1.00  1.00
ATOM    622  CA  GLU B 156     -11.882  -8.947 -19.688  1.00  1.00
ATOM    623  C   GLU B 156     -10.425  -8.776 -19.278  1.00  1.00
ATOM    624  O   GLU B 156      -9.730  -9.754 -19.000  1.00  1.00
ATOM    625  N   CYS B 157      -9.825  -7.680 -19.817  1.00  1.00
ATOM    626  CA  CYS B 157      -8.404  -7.401 -19.644  1.00  1.00
ATOM    627  C   CYS B 157      -8.186  -6.179 -18.761  1.00  1.00
ATOM    628  O   CYS B 157      -8.956  -5.219 -18.812  1.00  1.00
ATOM    629  N   PRO B 158      -6.967  -6.104 -17.971  1.00  1.00
ATOM    630  CA  PRO B 158      -6.631  -4.832 -17.341  1.00  1.00
ATOM    631  C   PRO B 158      -6.650  -3.694 -18.354  1.00  1.00
ATOM    632  O   PRO B 158      -6.166  -3.840 -19.476  1.00  1.00
ATOM    633  N   LYS B 159      -6.972  -2.432 -17.779  1.00  1.00
ATOM    634  CA  LYS B 159      -6.912  -1.229 -18.599  1.00  1.00
ATOM    635  C   LYS B 159      -5.497  -0.976 -19.104  1.00  1.00
ATOM    636  O   LYS B 159      -4.539  -0.996 -18.332  1.00  1.00
ATOM    637  N   TYR B 160      -5.409  -0.700 -20.496  1.00  1.00
ATOM    638  CA  TYR B 160      -4.101  -0.383 -21.057  1.00  1.00
ATOM    639  C   TYR B 160      -3.729   1.071 -20.798  1.00  1.00
ATOM    640  O   TYR B 160      -4.553   1.971 -20.958  1.00  1.00
ATOM    641  N   VAL B 161      -2.467   1.260 -20.413  1.00  1.00
ATOM    642  CA  VAL B 161      -1.851   2.566 -20.211  1.00  1.00
ATOM    643  C   VAL B 161      -0.402   2.570 -20.681  1.00  1.00
ATOM    644  O   VAL B 161       0.300   1.565 -20.571  1.00  1.00
ATOM    645  N   ARG B 162       0.120   3.671 -21.048  1.00  1.00
ATOM    646  CA  ARG B 162       1.485   3.831 -21.534  1.00  1.00
ATOM    647  C   ARG B 162       2.476   3.900 -20.379  1.00  1.00
ATOM    648  O   ARG B 162       3.633   3.504 -20.516  1.00  1.00
ATOM    649  N   SER B 163       2.146   3.727 -19.235  1.00  1.00
ATOM    650  CA  SER B 163       2.989   3.843 -18.051  1.00  1.00
ATOM    651  C   SER B 163       3.977   2.687 -17.964  1.00  1.00
ATOM    652  O   SER B 163       3.620   1.533 -18.202  1.00  1.00
ATOM    653  N   ALA B 164       5.183   3.037 -17.330  1.00  1.00
ATOM    654  CA  ALA B 164       6.240   2.053 -17.129  1.00  1.00
ATOM    655  C   ALA B 164       6.249   1.540 -15.694  1.00  1.00
ATOM    656  O   ALA B 164       6.540   0.371 -15.445  1.00  1.00
ATOM    657  N   LYS B 165       5.619   2.164 -14.821  1.00  1.00
ATOM    658  CA  LYS B 165       5.531   1.893 -13.391  1.00  1.00
ATOM    659  C   LYS B 165       4.327   2.590 -12.770  1.00  1.00
ATOM    660  O   LYS B 165       4.019   3.733 -13.106  1.00  1.00
ATOM    661  N   LEU B 166       3.580   1.829 -11.985  1.00  1.00
ATOM    662  CA  LEU B 166       2.432   2.194 -11.163  1.00  1.00
ATOM    663  C   LEU B 166       2.396   1.380  -9.874  1.00  1.00
ATOM    664  O   LEU B 166       2.366   0.150  -9.905  1.00  1.00
ATOM    665  N   ARG B 167       3.136   1.835  -8.895  1.00  1.00
ATOM    666  CA  ARG B 167       3.295   1.191  -7.596  1.00  1.00
ATOM    667  C   ARG B 167       2.701   2.044  -6.482  1.00  1.00
ATOM    668  O   ARG B 167       2.940   3.249  -6.416  1.00  1.00
ATOM    669  N   MET B 168       1.653   1.495  -5.806  1.00  1.00
ATOM    670  CA  MET B 168       1.010   2.173  -4.688  1.00  1.00
ATOM    671  C   MET B 168       1.620   1.745  -3.359  1.00  1.00
ATOM    672  O   MET B 168       1.784   0.554  -3.095  1.00  1.00
ATOM    673  N   VAL B 169       2.136   2.801  -2.532  1.00  1.00
ATOM    674  CA  VAL B 169       2.584   2.416  -1.200  1.00  1.00
ATOM    675  C   VAL B 169       1.403   2.110  -0.288  1.00  1.00
ATOM    676  O   VAL B 169       0.407   2.834  -0.283  1.00  1.00
ATOM    677  N   THR B 170       1.612   1.023   0.553  1.00  1.00
ATOM    678  CA  THR B 170       0.590   0.642   1.521  1.00  1.00
ATOM    679  C   THR B 170       1.119   0.740   2.947  1.00  1.00
ATOM    680  O   THR B 170       0.382   1.084   3.870  1.00  1.00
ATOM    681  N   GLY B 171       2.445   0.706   3.054  1.00  1.00
ATOM    682  CA  GLY B 171       3.095   0.908   4.343  1.00  1.00
ATOM    683  C   GLY B 171       3.658   2.318   4.461  1.00  1.00
ATOM    684  O   GLY B 171       3.649   3.084   3.497  1.00  1.00
ATOM    685  N   LEU B 172       4.665   2.509   5.137  1.00  1.00
ATOM    686  CA  LEU B 172       5.279   3.788   5.474  1.00  1.00
ATOM    687  C   LEU B 172       6.738   3.832   5.036  1.00  1.00
ATOM    688  O   LEU B 172       7.418   2.806   5.004  1.00  1.00
ATOM    689  N   ARG B 173       7.312   5.067   5.036  1.00  1.00
ATOM    690  CA  ARG B 173       8.741   5.229   4.795  1.00  1.00
ATOM    691  C   ARG B 173       9.553   4.229   5.608  1.00  1.00
ATOM    692  O   ARG B 173       9.365   4.100   6.818  1.00  1.00
ATOM    693  N   ASN B 174      10.421   3.459   4.843  1.00  1.00
ATOM    694  CA  ASN B 174      11.297   2.482   5.477  1.00  1.00
ATOM    695  C   ASN B 174      12.635   3.105   5.854  1.00  1.00
ATOM    696  O   ASN B 174      13.318   3.690   5.013  1.00  1.00
ATOM    697  N   ILE B 175      12.949   3.182   7.100  1.00  1.00
ATOM    698  CA  ILE B 175      14.153   3.766   7.677  1.00  1.00
ATOM    699  C   ILE B 175      14.797   2.819   8.682  1.00  1.00
ATOM    700  O   ILE B 175      14.301   2.650   9.796  1.00  1.00
ATOM    701  N   PRO B 176      15.352   1.684   8.244  1.00  1.00
ATOM    702  CA  PRO B 176      15.891   0.661   9.132  1.00  1.00
ATOM    703  C   PRO B 176      17.189   1.124   9.782  1.00  1.00
ATOM    704  O   PRO B 176      17.978   1.844   9.170  1.00  1.00
ATOM    705  N   GLY B 177       7.938  14.862   7.226  1.00  1.00
ATOM    706  CA  GLY B 177       6.575  14.659   6.748  1.00  1.00
ATOM    707  C   GLY B 177       5.630  15.710   7.316  1.00  1.00
ATOM    708  O   GLY B 177       5.872  16.261   8.390  1.00  1.00
ATOM    709  N   LEU B 178       4.370  15.688   6.873  1.00  1.00
ATOM    710  CA  LEU B 178       3.400  16.676   7.330  1.00  1.00
ATOM    711  C   LEU B 178       3.201  16.596   8.840  1.00  1.00
ATOM    712  O   LEU B 178       3.030  17.616   9.508  1.00  1.00
ATOM    713  N   PHE B 179       3.224  15.678   9.561  1.00  1.00
ATOM    714  CA  PHE B 179       2.977  15.544  10.992  1.00  1.00
ATOM    715  C   PHE B 179       4.277  15.603  11.783  1.00  1.00
ATOM    716  O   PHE B 179       4.295  16.037  12.935  1.00  1.00
ATOM    717  N   GLY B 180       5.357  15.286  11.322  1.00  1.00
ATOM    718  CA  GLY B 180       6.642  15.626  11.923  1.00  1.00
ATOM    719  C   GLY B 180       7.156  14.492  12.801  1.00  1.00
ATOM    720  O   GLY B 180       8.304  14.511  13.246  1.00  1.00
ATOM    721  N   ALA B 181       6.544  13.293  12.650  1.00  1.00
ATOM    722  CA  ALA B 181       6.951  12.173  13.490  1.00  1.00
ATOM    723  C   ALA B 181       7.850  11.209  12.726  1.00  1.00
ATOM    724  O   ALA B 181       8.813  10.675  13.276  1.00  1.00
ATOM    725  N   ILE B 182       7.407  10.621  11.620  1.00  1.00
ATOM    726  CA  ILE B 182       8.241   9.736  10.815  1.00  1.00
ATOM    727  C   ILE B 182       9.334  10.515  10.094  1.00  1.00
ATOM    728  O   ILE B 182       9.057  11.485   9.389  1.00  1.00
ATOM    729  N   ALA B 183      10.623  10.003  10.209  1.00  1.00
ATOM    730  CA  ALA B 183      11.727  10.743   9.608  1.00  1.00
ATOM    731  C   ALA B 183      11.714  12.202  10.046  1.00  1.00
ATOM    732  O   ALA B 183      11.370  13.091   9.267  1.00  1.00
ATOM    733  N   GLY B 184      11.311  12.391  11.295  1.00  1.00
ATOM    734  CA  GLY B 184      11.259  13.710  11.914  1.00  1.00
ATOM    735  C   GLY B 184      11.833  13.679  13.324  1.00  1.00
ATOM    736  O   GLY B 184      12.741  14.444  13.652  1.00  1.00
ATOM    737  N   PHE B 185      10.905  13.774  14.381  1.00  1.00
ATOM    738  CA  PHE B 185      11.389  13.759  15.756  1.00  1.00
ATOM    739  C   PHE B 185      11.637  12.335  16.237  1.00  1.00
ATOM    740  O   PHE B 185      12.371  12.114  17.200  1.00  1.00
ATOM    741  N   ILE B 186      10.940  11.369  15.707  1.00  1.00
ATOM    742  CA  ILE B 186      11.375   9.979  15.778  1.00  1.00
ATOM    743  C   ILE B 186      12.247   9.614  14.583  1.00  1.00
ATOM    744  O   ILE B 186      11.767   9.536  13.452  1.00  1.00
ATOM    745  N   GLU B 187      13.487   9.762  14.578  1.00  1.00
ATOM    746  CA  GLU B 187      14.410   9.761  13.450  1.00  1.00
ATOM    747  C   GLU B 187      14.424   8.408  12.750  1.00  1.00
ATOM    748  O   GLU B 187      14.508   8.333  11.525  1.00  1.00
ATOM    749  N   GLY B 188      14.224   7.336  13.127  1.00  1.00
ATOM    750  CA  GLY B 188      14.360   6.069  12.418  1.00  1.00
ATOM    751  C   GLY B 188      13.224   5.117  12.768  1.00  1.00
ATOM    752  O   GLY B 188      12.681   5.162  13.872  1.00  1.00
ATOM    753  N   GLY B 189      13.143   4.025  12.059  1.00  1.00
ATOM    754  CA  GLY B 189      12.191   2.954  12.325  1.00  1.00
ATOM    755  C   GLY B 189      12.823   1.852  13.166  1.00  1.00
ATOM    756  O   GLY B 189      14.013   1.565  13.039  1.00  1.00
ATOM    757  N   TRP B 190      11.999   0.837  13.488  1.00  1.00
ATOM    758  CA  TRP B 190      12.431  -0.324  14.258  1.00  1.00
ATOM    759  C   TRP B 190      12.227  -1.613  13.473  1.00  1.00
ATOM    760  O   TRP B 190      11.100  -1.972  13.134  1.00  1.00
ATOM    761  N   THR B 191      13.374  -2.325  13.178  1.00  1.00
ATOM    762  CA  THR B 191      13.237  -3.611  12.505  1.00  1.00
ATOM    763  C   THR B 191      12.821  -4.703  13.482  1.00  1.00
ATOM    764  O   THR B 191      12.079  -5.619  13.125  1.00  1.00
ATOM    765  N   GLY B 192      12.879  -4.395  14.764  1.00  1.00
ATOM    766  CA  GLY B 192      12.569  -5.348  15.823  1.00  1.00
ATOM    767  C   GLY B 192      11.084  -5.331  16.162  1.00  1.00
ATOM    768  O   GLY B 192      10.529  -6.333  16.612  1.00  1.00
ATOM    769  N   MET B 193      10.347  -4.383  15.873  1.00  1.00
ATOM    770  CA  MET B 193       8.889  -4.359  15.901  1.00  1.00
ATOM    771  C   MET B 193       8.304  -4.943  14.621  1.00  1.00
ATOM    772  O   MET B 193       8.376  -4.329  13.557  1.00  1.00
ATOM    773  N   ILE B 194       7.975  -6.236  14.671  1.00  1.00
ATOM    774  CA  ILE B 194       7.648  -7.013  13.482  1.00  1.00
ATOM    775  C   ILE B 194       6.161  -7.336  13.427  1.00  1.00
ATOM    776  O   ILE B 194       5.575  -7.425  12.348  1.00  1.00
ATOM    777  N   ASP B 195       5.298  -6.844  14.224  1.00  1.00
ATOM    778  CA  ASP B 195       3.902  -7.266  14.252  1.00  1.00
ATOM    779  C   ASP B 195       2.968  -6.096  13.970  1.00  1.00
ATOM    780  O   ASP B 195       1.895  -6.271  13.393  1.00  1.00
ATOM    781  N   GLY B 196       3.309  -5.039  13.512  1.00  1.00
ATOM    782  CA  GLY B 196       2.490  -3.923  13.053  1.00  1.00
ATOM    783  C   GLY B 196       3.355  -2.749  12.614  1.00  1.00
ATOM    784  O   GLY B 196       4.528  -2.660  12.976  1.00  1.00
ATOM    785  N   TRP B 197       2.606  -1.647  12.179  1.00  1.00
ATOM    786  CA  TRP B 197       3.297  -0.465  11.678  1.00  1.00
ATOM    787  C   TRP B 197       3.653   0.487  12.812  1.00  1.00
ATOM    788  O   TRP B 197       4.728   1.087  12.818  1.00  1.00
ATOM    789  N   TYR B 198       2.992   0.700  13.767  1.00  1.00
ATOM    790  CA  TYR B 198       3.217   1.544  14.934  1.00  1.00
ATOM    791  C   TYR B 198       3.124   0.737  16.223  1.00  1.00
ATOM    792  O   TYR B 198       2.355  -0.221  16.313  1.00  1.00
ATOM    793  N   GLY B 199       3.924   1.387  17.308  1.00  1.00
ATOM    794  CA  GLY B 199       3.868   0.686  18.585  1.00  1.00
ATOM    795  C   GLY B 199       4.856   1.276  19.582  1.00  1.00
ATOM    796  O   GLY B 199       5.717   2.077  19.216  1.00  1.00
ATOM    797  N   TYR B 200       5.392   0.350  20.471  1.00  1.00
ATOM    798  CA  TYR B 200       6.131   0.770  21.656  1.00  1.00
ATOM    799  C   TYR B 200       7.390  -0.066  21.845  1.00  1.00
ATOM    800  O   TYR B 200       7.425  -1.243  21.486  1.00  1.00
ATOM    801  N   HIS B 201       8.400   0.549  22.348  1.00  1.00
ATOM    802  CA  HIS B 201       9.601  -0.065  22.901  1.00  1.00
ATOM    803  C   HIS B 201       9.777   0.293  24.371  1.00  1.00
ATOM    804  O   HIS B 201       9.600   1.446  24.764  1.00  1.00
ATOM    805  N   HIS B 202       9.867  -0.622  25.261  1.00  1.00
ATOM    806  CA  HIS B 202       9.988  -0.338  26.686  1.00  1.00
ATOM    807  C   HIS B 202      11.267  -0.935  27.260  1.00  1.00
ATOM    808  O   HIS B 202      11.707  -2.005  26.840  1.00  1.00
ATOM    809  N   GLN B 203      11.730  -0.410  28.294  1.00  1.00
ATOM    810  CA  GLN B 203      12.893  -0.758  29.101  1.00  1.00
ATOM    811  C   GLN B 203      12.609  -0.572  30.586  1.00  1.00
ATOM    812  O   GLN B 203      12.102   0.468  31.005  1.00  1.00
ATOM    813  N   ASN B 204      12.524  -1.622  31.345  1.00  1.00
ATOM    814  CA  ASN B 204      12.301  -1.577  32.785  1.00  1.00
ATOM    815  C   ASN B 204      13.106  -2.654  33.501  1.00  1.00
ATOM    816  O   ASN B 204      13.450  -3.679  32.913  1.00  1.00
ATOM    817  N   GLU B 205      13.072  -2.740  34.773  1.00  1.00
ATOM    818  CA  GLU B 205      13.794  -3.745  35.545  1.00  1.00
ATOM    819  C   GLU B 205      13.531  -5.146  35.007  1.00  1.00
ATOM    820  O   GLU B 205      14.431  -5.985  34.966  1.00  1.00
ATOM    821  N   GLN B 206      12.464  -5.512  34.585  1.00  1.00
ATOM    822  CA  GLN B 206      12.046  -6.805  34.058  1.00  1.00
ATOM    823  C   GLN B 206      12.495  -6.983  32.613  1.00  1.00
ATOM    824  O   GLN B 206      12.744  -8.101  32.163  1.00  1.00
ATOM    825  N   GLY B 207      13.128  -6.205  31.984  1.00  1.00
ATOM    826  CA  GLY B 207      13.667  -6.407  30.645  1.00  1.00
ATOM    827  C   GLY B 207      13.313  -5.243  29.728  1.00  1.00
ATOM    828  O   GLY B 207      12.731  -4.250  30.165  1.00  1.00
ATOM    829  N   SER B 208      13.551  -5.585  28.370  1.00  1.00
ATOM    830  CA  SER B 208      13.123  -4.692  27.300  1.00  1.00
ATOM    831  C   SER B 208      12.551  -5.474  26.125  1.00  1.00
ATOM    832  O   SER B 208      13.004  -6.578  25.823  1.00  1.00
ATOM    833  N   GLY B 209      11.616  -4.854  25.423  1.00  1.00
ATOM    834  CA  GLY B 209      11.008  -5.493  24.261  1.00  1.00
ATOM    835  C   GLY B 209      10.334  -4.468  23.358  1.00  1.00
ATOM    836  O   GLY B 209      10.095  -3.331  23.764  1.00  1.00
ATOM    837  N   TYR B 210       9.766  -4.963  22.275  1.00  1.00
ATOM    838  CA  TYR B 210       8.869  -4.242  21.381  1.00  1.00
ATOM    839  C   TYR B 210       7.476  -4.858  21.383  1.00  1.00
ATOM    840  O   TYR B 210       7.324  -6.073  21.509  1.00  1.00
ATOM    841  N   ALA B 211       6.488  -3.949  21.058  1.00  1.00
ATOM    842  CA  ALA B 211       5.089  -4.342  20.940  1.00  1.00
ATOM    843  C   ALA B 211       4.317  -3.371  20.056  1.00  1.00
ATOM    844  O   ALA B 211       4.482  -2.156  20.161  1.00  1.00
ATOM    845  N   ALA B 212       3.739  -3.840  18.944  1.00  1.00
ATOM    846  CA  ALA B 212       2.904  -2.994  18.100  1.00  1.00
ATOM    847  C   ALA B 212       1.636  -2.568  18.829  1.00  1.00
ATOM    848  O   ALA B 212       1.008  -3.369  19.522  1.00  1.00
ATOM    849  N   ASP B 213       1.242  -1.217  18.600  1.00  1.00
ATOM    850  CA  ASP B 213      -0.108  -0.848  19.010  1.00  1.00
ATOM    851  C   ASP B 213      -1.150  -1.452  18.078  1.00  1.00
ATOM    852  O   ASP B 213      -1.140  -1.201  16.873  1.00  1.00
ATOM    853  N   GLN B 214      -1.906  -2.454  18.631  1.00  1.00
ATOM    854  CA  GLN B 214      -2.771  -3.281  17.798  1.00  1.00
ATOM    855  C   GLN B 214      -3.945  -2.477  17.255  1.00  1.00
ATOM    856  O   GLN B 214      -4.347  -2.648  16.104  1.00  1.00
ATOM    857  N   LYS B 215      -4.496  -1.525  17.998  1.00  1.00
ATOM    858  CA  LYS B 215      -5.666  -0.754  17.597  1.00  1.00
ATOM    859  C   LYS B 215      -5.345   0.166  16.426  1.00  1.00
ATOM    860  O   LYS B 215      -6.131   0.289  15.487  1.00  1.00
ATOM    861  N   SER B 216      -4.259   0.956  16.519  1.00  1.00
ATOM    862  CA  SER B 216      -3.892   1.881  15.453  1.00  1.00
ATOM    863  C   SER B 216      -3.378   1.135  14.229  1.00  1.00
ATOM    864  O   SER B 216      -3.642   1.529  13.093  1.00  1.00
ATOM    865  N   THR B 217      -2.702   0.000  14.455  1.00  1.00
ATOM    866  CA  THR B 217      -2.225  -0.822  13.349  1.00  1.00
ATOM    867  C   THR B 217      -3.387  -1.425  12.570  1.00  1.00
ATOM    868  O   THR B 217      -3.376  -1.448  11.339  1.00  1.00
ATOM    869  N   GLN B 218      -4.404  -1.949  13.300  1.00  1.00
ATOM    870  CA  GLN B 218      -5.563  -2.589  12.688  1.00  1.00
ATOM    871  C   GLN B 218      -6.427  -1.573  11.951  1.00  1.00
ATOM    872  O   GLN B 218      -6.924  -1.844  10.857  1.00  1.00
ATOM    873  N   ASN B 219      -6.646  -0.408  12.546  1.00  1.00
ATOM    874  CA  ASN B 219      -7.426   0.656  11.926  1.00  1.00
ATOM    875  C   ASN B 219      -6.742   1.181  10.670  1.00  1.00
ATOM    876  O   ASN B 219      -7.398   1.484   9.674  1.00  1.00
ATOM    877  N   ALA B 220      -5.403   1.267  10.687  1.00  1.00
ATOM    878  CA  ALA B 220      -4.634   1.744   9.544  1.00  1.00
ATOM    879  C   ALA B 220      -4.636   0.723   8.414  1.00  1.00
ATOM    880  O   ALA B 220      -4.735   1.081   7.241  1.00  1.00
ATOM    881  N   ILE B 221      -4.505  -0.577   8.746  1.00  1.00
ATOM    882  CA  ILE B 221      -4.610  -1.610   7.723  1.00  1.00
ATOM    883  C   ILE B 221      -5.986  -1.602   7.071  1.00  1.00
ATOM    884  O   ILE B 221      -6.108  -1.746   5.854  1.00  1.00
ATOM    885  N   ASN B 222      -7.047  -1.421   7.916  1.00  1.00
ATOM    886  CA  ASN B 222      -8.408  -1.319   7.403  1.00  1.00
ATOM    887  C   ASN B 222      -8.543  -0.160   6.425  1.00  1.00
ATOM    888  O   ASN B 222      -9.185  -0.286   5.382  1.00  1.00
ATOM    889  N   GLY B 223      -7.975   0.996   6.791  1.00  1.00
ATOM    890  CA  GLY B 223      -8.077   2.211   5.992  1.00  1.00
ATOM    891  C   GLY B 223      -7.319   2.073   4.679  1.00  1.00
ATOM    892  O   GLY B 223      -7.805   2.480   3.624  1.00  1.00
ATOM    893  N   ILE B 224      -6.025   1.627   4.765  1.00  1.00
ATOM    894  CA  ILE B 224      -5.169   1.493   3.592  1.00  1.00
ATOM    895  C   ILE B 224      -5.750   0.497   2.597  1.00  1.00
ATOM    896  O   ILE B 224      -5.741   0.734   1.389  1.00  1.00
ATOM    897  N   THR B 225      -6.282  -0.628   3.083  1.00  1.00
ATOM    898  CA  THR B 225      -6.863  -1.646   2.216  1.00  1.00
ATOM    899  C   THR B 225      -8.165  -1.161   1.592  1.00  1.00
ATOM    900  O   THR B 225      -8.431  -1.409   0.416  1.00  1.00
ATOM    901  N   ASN B 226      -8.944  -0.393   2.281  1.00  1.00
ATOM    902  CA  ASN B 226     -10.142   0.234   1.735  1.00  1.00
ATOM    903  C   ASN B 226      -9.790   1.233   0.640  1.00  1.00
ATOM    904  O   ASN B 226     -10.481   1.325  -0.375  1.00  1.00
ATOM    905  N   LYS B 227      -8.637   1.940   0.847  1.00  1.00
ATOM    906  CA  LYS B 227      -8.149   2.886  -0.150  1.00  1.00
ATOM    907  C   LYS B 227      -7.751   2.174  -1.436  1.00  1.00
ATOM    908  O   LYS B 227      -8.047   2.645  -2.534  1.00  1.00
ATOM    909  N   VAL B 228      -7.038   1.036  -1.306  1.00  1.00
ATOM    910  CA  VAL B 228      -6.663   0.234  -2.465  1.00  1.00
ATOM    911  C   VAL B 228      -7.893  -0.250  -3.221  1.00  1.00
ATOM    912  O   VAL B 228      -7.938  -0.199  -4.450  1.00  1.00
ATOM    913  N   ASN B 229      -8.906  -0.697  -2.496  1.00  1.00
ATOM    914  CA  ASN B 229     -10.156  -1.188  -3.064  1.00  1.00
ATOM    915  C   ASN B 229     -10.885  -0.087  -3.823  1.00  1.00
ATOM    916  O   ASN B 229     -11.428  -0.320  -4.904  1.00  1.00
ATOM    917  N   THR B 230     -10.934   1.107  -3.228  1.00  1.00
ATOM    918  CA  THR B 230     -11.575   2.264  -3.840  1.00  1.00
ATOM    919  C   THR B 230     -10.898   2.638  -5.153  1.00  1.00
ATOM    920  O   THR B 230     -11.565   2.958  -6.137  1.00  1.00
ATOM    921  N   VAL B 231      -9.567   2.700  -5.155  1.00  1.00
ATOM    922  CA  VAL B 231      -8.787   2.983  -6.353  1.00  1.00
ATOM    923  C   VAL B 231      -9.036   1.938  -7.433  1.00  1.00
ATOM    924  O   VAL B 231      -9.187   2.270  -8.609  1.00  1.00
ATOM    925  N   ILE B 232      -8.993   0.672  -7.066  1.00  1.00
ATOM    926  CA  ILE B 232      -9.215  -0.427  -7.999  1.00  1.00
ATOM    927  C   ILE B 232     -10.640  -0.413  -8.537  1.00  1.00
ATOM    928  O   ILE B 232     -10.865  -0.625  -9.729  1.00  1.00
ATOM    929  N   GLU B 233     -11.587  -0.152  -7.784  1.00  1.00
ATOM    930  CA  GLU B 233     -13.014  -0.148  -8.084  1.00  1.00
ATOM    931  C   GLU B 233     -13.341   0.845  -9.192  1.00  1.00
ATOM    932  O   GLU B 233     -14.169   0.570 -10.060  1.00  1.00
ATOM    933  N   LYS B 234     -12.697   1.925  -9.302  1.00  1.00
ATOM    934  CA  LYS B 234     -13.002   3.015 -10.221  1.00  1.00
ATOM    935  C   LYS B 234     -12.429   2.745 -11.606  1.00  1.00
ATOM    936  O   LYS B 234     -13.042   3.084 -12.619  1.00  1.00
ATOM    937  N   MET B 235     -11.385   2.040 -11.706  1.00  1.00
ATOM    938  CA  MET B 235     -10.812   1.632 -12.983  1.00  1.00
ATOM    939  C   MET B 235      -9.914   0.413 -12.819  1.00  1.00
ATOM    940  O   MET B 235      -8.962   0.431 -12.039  1.00  1.00
ATOM    941  N   ASN B 236     -10.486  -0.737 -13.544  1.00  1.00
ATOM    942  CA  ASN B 236      -9.759  -1.993 -13.407  1.00  1.00
ATOM    943  C   ASN B 236     -10.118  -2.963 -14.525  1.00  1.00
ATOM    944  O   ASN B 236      -9.301  -3.791 -14.928  1.00  1.00
ATOM    945  N   ILE B 237     -10.582  -2.703 -15.600  1.00  1.00
ATOM    946  CA  ILE B 237     -10.986  -3.631 -16.650  1.00  1.00
ATOM    947  C   ILE B 237     -11.371  -2.888 -17.923  1.00  1.00
ATOM    948  O   ILE B 237     -11.878  -1.768 -17.870  1.00  1.00
ATOM    949  N   GLN B 238     -10.987  -3.458 -19.013  1.00  1.00
ATOM    950  CA  GLN B 238     -11.404  -3.098 -20.363  1.00  1.00
ATOM    951  C   GLN B 238     -11.943  -4.309 -21.115  1.00  1.00
ATOM    952  O   GLN B 238     -11.413  -5.414 -20.992  1.00  1.00
ATOM    953  N   PHE B 239     -13.106  -4.198 -21.677  1.00  1.00
ATOM    954  CA  PHE B 239     -13.625  -5.276 -22.511  1.00  1.00
ATOM    955  C   PHE B 239     -12.934  -5.305 -23.868  1.00  1.00
ATOM    956  O   PHE B 239     -12.522  -4.268 -24.387  1.00  1.00
ATOM    957  N   THR B 240     -13.166  -6.245 -24.693  1.00  1.00
ATOM    958  CA  THR B 240     -12.606  -6.373 -26.033  1.00  1.00
ATOM    959  C   THR B 240     -12.543  -5.023 -26.735  1.00  1.00
ATOM    960  O   THR B 240     -13.523  -4.279 -26.760  1.00  1.00
ATOM    961  N   ALA B 241     -11.303  -4.742 -27.183  1.00  1.00
ATOM    962  CA  ALA B 241     -10.908  -3.578 -27.968  1.00  1.00
ATOM    963  C   ALA B 241      -9.979  -3.972 -29.108  1.00  1.00
ATOM    964  O   ALA B 241      -8.980  -4.661 -28.898  1.00  1.00
ATOM    965  N   VAL B 242     -10.457  -4.012 -30.292  1.00  1.00
ATOM    966  CA  VAL B 242      -9.719  -4.449 -31.471  1.00  1.00
ATOM    967  C   VAL B 242      -9.616  -3.332 -32.502  1.00  1.00
ATOM    968  O   VAL B 242     -10.540  -2.535 -32.662  1.00  1.00
ATOM    969  N   GLY B 243      -8.651  -3.214 -33.222  1.00  1.00
ATOM    970  CA  GLY B 243      -8.468  -2.283 -34.328  1.00  1.00
ATOM    971  C   GLY B 243      -9.646  -2.336 -35.293  1.00  1.00
ATOM    972  O   GLY B 243     -10.189  -3.406 -35.567  1.00  1.00
ATOM    973  N   LYS B 244      -9.764  -1.204 -36.068  1.00  1.00
ATOM    974  CA  LYS B 244     -10.713  -1.135 -37.173  1.00  1.00
ATOM    975  C   LYS B 244      -9.999  -1.211 -38.517  1.00  1.00
ATOM    976  O   LYS B 244      -8.994  -0.535 -38.736  1.00  1.00
ATOM    977  N   LEU B 245      -9.579  10.556 -37.284  1.00  1.00
ATOM    978  CA  LEU B 245     -10.662  10.646 -36.312  1.00  1.00
ATOM    979  C   LEU B 245     -10.644   9.458 -35.356  1.00  1.00
ATOM    980  O   LEU B 245     -10.897   9.608 -34.160  1.00  1.00
ATOM    981  N   ASN B 246     -10.548   8.241 -35.874  1.00  1.00
ATOM    982  CA  ASN B 246     -10.440   7.044 -35.047  1.00  1.00
ATOM    983  C   ASN B 246      -9.148   7.047 -34.240  1.00  1.00
ATOM    984  O   ASN B 246      -9.127   6.629 -33.082  1.00  1.00
ATOM    985  N   LYS B 247      -8.040   7.373 -34.851  1.00  1.00
ATOM    986  CA  LYS B 247      -6.762   7.422 -34.152  1.00  1.00
ATOM    987  C   LYS B 247      -6.754   8.522 -33.098  1.00  1.00
ATOM    988  O   LYS B 247      -6.164   8.365 -32.029  1.00  1.00
ATOM    989  N   LYS B 248      -7.375   9.695 -33.398  1.00  1.00
ATOM    990  CA  LYS B 248      -7.476  10.795 -32.446  1.00  1.00
ATOM    991  C   LYS B 248      -8.253  10.379 -31.204  1.00  1.00
ATOM    992  O   LYS B 248      -7.904  10.758 -30.086  1.00  1.00
ATOM    993  N   VAL B 249      -9.377   9.628 -31.398  1.00  1.00
ATOM    994  CA  VAL B 249     -10.180   9.134 -30.285  1.00  1.00
ATOM    995  C   VAL B 249      -9.384   8.165 -29.420  1.00  1.00
ATOM    996  O   VAL B 249      -9.472   8.198 -28.193  1.00  1.00
ATOM    997  N   ASP B 250      -8.744   7.155 -30.084  1.00  1.00
ATOM    998  CA  ASP B 250      -7.951   6.171 -29.356  1.00  1.00
ATOM    999  C   ASP B 250      -6.793   6.833 -28.620  1.00  1.00
ATOM   1000  O   ASP B 250      -6.487   6.482 -27.480  1.00  1.00
ATOM   1001  N   ASP B 251      -6.039   7.677 -29.225  1.00  1.00
ATOM   1002  CA  ASP B 251      -4.879   8.327 -28.627  1.00  1.00
ATOM   1003  C   ASP B 251      -5.296   9.292 -27.525  1.00  1.00
ATOM   1004  O   ASP B 251      -4.598   9.443 -26.522  1.00  1.00
ATOM   1005  N   GLY B 252      -6.431   9.942 -27.644  1.00  1.00
ATOM   1006  CA  GLY B 252      -6.905  10.907 -26.660  1.00  1.00
ATOM   1007  C   GLY B 252      -7.407  10.209 -25.402  1.00  1.00
ATOM   1008  O   GLY B 252      -7.221  10.704 -24.290  1.00  1.00
ATOM   1009  N   PHE B 253      -8.123   9.113 -25.518  1.00  1.00
ATOM   1010  CA  PHE B 253      -8.559   8.324 -24.372  1.00  1.00
ATOM   1011  C   PHE B 253      -7.370   7.724 -23.632  1.00  1.00
ATOM   1012  O   PHE B 253      -7.360   7.660 -22.403  1.00  1.00
ATOM   1013  N   LEU B 254      -6.402   7.219 -24.413  1.00  1.00
ATOM   1014  CA  LEU B 254      -5.184   6.652 -23.849  1.00  1.00
ATOM   1015  C   LEU B 254      -4.392   7.702 -23.077  1.00  1.00
ATOM   1016  O   LEU B 254      -3.822   7.414 -22.025  1.00  1.00
ATOM   1017  N   ASP B 255      -4.292   8.923 -23.618  1.00  1.00
ATOM   1018  CA  ASP B 255      -3.602  10.016 -22.944  1.00  1.00
ATOM   1019  C   ASP B 255      -4.254  10.339 -21.606  1.00  1.00
ATOM   1020  O   ASP B 255      -3.569  10.614 -20.621  1.00  1.00
ATOM   1021  N   ILE B 256      -5.590  10.373 -21.576  1.00  1.00
ATOM   1022  CA  ILE B 256      -6.351  10.722 -20.383  1.00  1.00
ATOM   1023  C   ILE B 256      -6.216   9.649 -19.310  1.00  1.00
ATOM   1024  O   ILE B 256      -6.079   9.956 -18.126  1.00  1.00
ATOM   1025  N   TRP B 257      -6.353   8.367 -19.704  1.00  1.00
ATOM   1026  CA  TRP B 257      -6.292   7.263 -18.753  1.00  1.00
ATOM   1027  C   TRP B 257      -4.882   7.088 -18.203  1.00  1.00
ATOM   1028  O   TRP B 257      -4.700   6.762 -17.030  1.00  1.00
ATOM   1029  N   THR B 258      -3.882   7.261 -19.006  1.00  1.00
ATOM   1030  CA  THR B 258      -2.497   7.218 -18.553  1.00  1.00
ATOM   1031  C   THR B 258      -2.227   8.287 -17.501  1.00  1.00
ATOM   1032  O   THR B 258      -1.530   8.041 -16.517  1.00  1.00
ATOM   1033  N   TYR B 259      -2.735   9.531 -17.806  1.00  1.00
ATOM   1034  CA  TYR B 259      -2.594  10.651 -16.883  1.00  1.00
ATOM   1035  C   TYR B 259      -3.328  10.382 -15.575  1.00  1.00
ATOM   1036  O   TYR B 259      -2.822  10.686 -14.495  1.00  1.00
ATOM   1037  N   ASN B 260      -4.539   9.896 -15.664  1.00  1.00
ATOM   1038  CA  ASN B 260      -5.401   9.626 -14.519  1.00  1.00
ATOM   1039  C   ASN B 260      -4.792   8.568 -13.608  1.00  1.00
ATOM   1040  O   ASN B 260      -4.855   8.679 -12.384  1.00  1.00
ATOM   1041  N   ALA B 261      -4.316   7.478 -14.186  1.00  1.00
ATOM   1042  CA  ALA B 261      -3.738   6.371 -13.433  1.00  1.00
ATOM   1043  C   ALA B 261      -2.484   6.809 -12.686  1.00  1.00
ATOM   1044  O   ALA B 261      -2.276   6.435 -11.532  1.00  1.00
ATOM   1045  N   GLU B 262      -1.584   7.461 -13.367  1.00  1.00
ATOM   1046  CA  GLU B 262      -0.321   7.879 -12.770  1.00  1.00
ATOM   1047  C   GLU B 262      -0.545   8.923 -11.683  1.00  1.00
ATOM   1048  O   GLU B 262       0.102   8.892 -10.636  1.00  1.00
ATOM   1049  N   LEU B 263      -1.387   9.886 -11.900  1.00  1.00
ATOM   1050  CA  LEU B 263      -1.645  10.968 -10.957  1.00  1.00
ATOM   1051  C   LEU B 263      -2.407  10.464  -9.735  1.00  1.00
ATOM   1052  O   LEU B 263      -2.171  10.917  -8.615  1.00  1.00
ATOM   1053  N   LEU B 264      -3.358   9.590  -9.912  1.00  1.00
ATOM   1054  CA  LEU B 264      -4.089   8.981  -8.807  1.00  1.00
ATOM   1055  C   LEU B 264      -3.144   8.270  -7.845  1.00  1.00
ATOM   1056  O   LEU B 264      -3.318   8.332  -6.629  1.00  1.00
ATOM   1057  N   VAL B 265      -2.184   7.527  -8.420  1.00  1.00
ATOM   1058  CA  VAL B 265      -1.214   6.794  -7.616  1.00  1.00
ATOM   1059  C   VAL B 265      -0.283   7.744  -6.874  1.00  1.00
ATOM   1060  O   VAL B 265       0.034   7.530  -5.704  1.00  1.00
ATOM   1061  N   LEU B 266       0.214   8.759  -7.589  1.00  1.00
ATOM   1062  CA  LEU B 266       1.123   9.733  -6.999  1.00  1.00
ATOM   1063  C   LEU B 266       0.455  10.489  -5.855  1.00  1.00
ATOM   1064  O   LEU B 266       1.072  10.742  -4.821  1.00  1.00
ATOM   1065  N   LEU B 267      -0.751  10.936  -6.050  1.00  1.00
ATOM   1066  CA  LEU B 267      -1.487  11.677  -5.033  1.00  1.00
ATOM   1067  C   LEU B 267      -1.805  10.795  -3.831  1.00  1.00
ATOM   1068  O   LEU B 267      -1.732  11.240  -2.685  1.00  1.00
ATOM   1069  N   GLU B 268      -2.308   9.576  -4.091  1.00  1.00
ATOM   1070  CA  GLU B 268      -2.653   8.650  -3.019  1.00  1.00
ATOM   1071  C   GLU B 268      -1.415   8.223  -2.240  1.00  1.00
ATOM   1072  O   GLU B 268      -1.463   8.054  -1.022  1.00  1.00
ATOM   1073  N   ASN B 269      -0.294   8.083  -2.901  1.00  1.00
ATOM   1074  CA  ASN B 269       0.964   7.728  -2.255  1.00  1.00
ATOM   1075  C   ASN B 269       1.379   8.785  -1.239  1.00  1.00
ATOM   1076  O   ASN B 269       1.864   8.462  -0.155  1.00  1.00
ATOM   1077  N   GLU B 270       1.302  10.052  -1.637  1.00  1.00
ATOM   1078  CA  GLU B 270       1.607  11.161  -0.740  1.00  1.00
ATOM   1079  C   GLU B 270       0.693  11.151   0.479  1.00  1.00
ATOM   1080  O   GLU B 270       1.133  11.411   1.599  1.00  1.00
ATOM   1081  N   ARG B 271      -0.584  10.893   0.270  1.00  1.00
ATOM   1082  CA  ARG B 271      -1.582  10.873   1.332  1.00  1.00
ATOM   1083  C   ARG B 271      -1.355   9.701   2.278  1.00  1.00
ATOM   1084  O   ARG B 271      -1.542   9.822   3.489  1.00  1.00
ATOM   1085  N   THR B 272      -0.985   8.546   1.750  1.00  1.00
ATOM   1086  CA  THR B 272      -0.718   7.340   2.525  1.00  1.00
ATOM   1087  C   THR B 272       0.440   7.552   3.492  1.00  1.00
ATOM   1088  O   THR B 272       0.394   7.105   4.638  1.00  1.00
ATOM   1089  N   LEU B 273       1.535   8.109   2.989  1.00  1.00
ATOM   1090  CA  LEU B 273       2.698   8.385   3.823  1.00  1.00
ATOM   1091  C   LEU B 273       2.366   9.397   4.915  1.00  1.00
ATOM   1092  O   LEU B 273       2.804   9.258   6.057  1.00  1.00
ATOM   1093  N   ASP B 274       1.587  10.394   4.568  1.00  1.00
ATOM   1094  CA  ASP B 274       1.169  11.400   5.537  1.00  1.00
ATOM   1095  C   ASP B 274       0.256  10.797   6.598  1.00  1.00
ATOM   1096  O   ASP B 274       0.340  11.148   7.775  1.00  1.00
ATOM   1097  N   PHE B 275      -0.613   9.840   6.162  1.00  1.00
ATOM   1098  CA  PHE B 275      -1.527   9.133   7.052  1.00  1.00
ATOM   1099  C   PHE B 275      -0.767   8.370   8.129  1.00  1.00
ATOM   1100  O   PHE B 275      -1.184   8.331   9.287  1.00  1.00
ATOM   1101  N   HIS B 276       0.270   7.643   7.718  1.00  1.00
ATOM   1102  CA  HIS B 276       1.118   6.905   8.646  1.00  1.00
ATOM   1103  C   HIS B 276       1.813   7.844   9.624  1.00  1.00
ATOM   1104  O   HIS B 276       1.922   7.547  10.813  1.00  1.00
ATOM   1105  N   ASP B 277       2.366   8.972   9.068  1.00  1.00
ATOM   1106  CA  ASP B 277       3.008   9.980   9.903  1.00  1.00
ATOM   1107  C   ASP B 277       2.052  10.503  10.968  1.00  1.00
ATOM   1108  O   ASP B 277       2.440  10.707  12.118  1.00  1.00
ATOM   1109  N   SER B 278       0.808  10.745  10.591  1.00  1.00
ATOM   1110  CA  SER B 278      -0.237  11.239  11.480  1.00  1.00
ATOM   1111  C   SER B 278      -0.528  10.241  12.594  1.00  1.00
ATOM   1112  O   SER B 278      -0.758  10.627  13.740  1.00  1.00
ATOM   1113  N   ASN B 279      -0.643   8.954  12.252  1.00  1.00
ATOM   1114  CA  ASN B 279      -0.937   7.888  13.202  1.00  1.00
ATOM   1115  C   ASN B 279       0.144   7.790  14.271  1.00  1.00
ATOM   1116  O   ASN B 279      -0.150   7.563  15.445  1.00  1.00
ATOM   1117  N   VAL B 280       1.414   7.893  13.830  1.00  1.00
ATOM   1118  CA  VAL B 280       2.535   7.877  14.762  1.00  1.00
ATOM   1119  C   VAL B 280       2.483   9.072  15.706  1.00  1.00
ATOM   1120  O   VAL B 280       2.726   8.939  16.905  1.00  1.00
ATOM   1121  N   LYS B 281       2.236  10.253  15.129  1.00  1.00
ATOM   1122  CA  LYS B 281       2.157  11.498  15.884  1.00  1.00
ATOM   1123  C   LYS B 281       1.053  11.439  16.932  1.00  1.00
ATOM   1124  O   LYS B 281       1.224  11.913  18.055  1.00  1.00
ATOM   1125  N   ASN B 282      -0.124  10.901  16.528  1.00  1.00
ATOM   1126  CA  ASN B 282      -1.278  10.795  17.413  1.00  1.00
ATOM   1127  C   ASN B 282      -1.017   9.807  18.543  1.00  1.00
ATOM   1128  O   ASN B 282      -1.451  10.015  19.675  1.00  1.00
ATOM   1129  N   LEU B 283      -0.403   8.678  18.268  1.00  1.00
ATOM   1130  CA  LEU B 283      -0.026   7.687  19.268  1.00  1.00
ATOM   1131  C   LEU B 283       0.929   8.279  20.299  1.00  1.00
ATOM   1132  O   LEU B 283       0.810   8.011  21.495  1.00  1.00
ATOM   1133  N   TYR B 284       1.844   9.095  19.820  1.00  1.00
ATOM   1134  CA  TYR B 284       2.813   9.763  20.680  1.00  1.00
ATOM   1135  C   TYR B 284       2.134  10.775  21.593  1.00  1.00
ATOM   1136  O   TYR B 284       2.470  10.885  22.772  1.00  1.00
ATOM   1137  N   GLU B 285       1.302  11.634  21.007  1.00  1.00
ATOM   1138  CA  GLU B 285       0.556  12.636  21.759  1.00  1.00
ATOM   1139  C   GLU B 285      -0.377  11.984  22.771  1.00  1.00
ATOM   1140  O   GLU B 285      -0.558  12.490  23.879  1.00  1.00
ATOM   1141  N   LYS B 286      -0.962  10.856  22.445  1.00  1.00
ATOM   1142  CA  LYS B 286      -1.835  10.097  23.332  1.00  1.00
ATOM   1143  C   LYS B 286      -1.095   9.654  24.587  1.00  1.00
ATOM   1144  O   LYS B 286      -1.647   9.682  25.687  1.00  1.00
ATOM   1145  N   VAL B 287       0.087   9.032  24.416  1.00  1.00
ATOM   1146  CA  VAL B 287       0.919   8.625  25.542  1.00  1.00
ATOM   1147  C   VAL B 287       1.365   9.830  26.361  1.00  1.00
ATOM   1148  O   VAL B 287       1.371   9.788  27.591  1.00  1.00
ATOM   1149  N   LYS B 288       1.747  10.898  25.650  1.00  1.00
ATOM   1150  CA  LYS B 288       2.205  12.110  26.318  1.00  1.00
ATOM   1151  C   LYS B 288       1.133  12.664  27.248  1.00  1.00
ATOM   1152  O   LYS B 288       1.428  13.105  28.359  1.00  1.00
ATOM   1153  N   SER B 289      -0.116  12.662  26.812  1.00  1.00
ATOM   1154  CA  SER B 289      -1.233  13.207  27.574  1.00  1.00
ATOM   1155  C   SER B 289      -1.604  12.295  28.736  1.00  1.00
ATOM   1156  O   SER B 289      -2.015  12.763  29.798  1.00  1.00
ATOM   1157  N   GLN B 290      -1.370  11.009  28.658  1.00  1.00
ATOM   1158  CA  GLN B 290      -1.627  10.087  29.758  1.00  1.00
ATOM   1159  C   GLN B 290      -0.615  10.274  30.881  1.00  1.00
ATOM   1160  O   GLN B 290      -0.960  10.195  32.060  1.00  1.00
ATOM   1161  N   LEU B 291       0.677  10.320  30.539  1.00  1.00
ATOM   1162  CA  LEU B 291       1.758  10.403  31.513  1.00  1.00
ATOM   1163  C   LEU B 291       1.860  11.804  32.106  1.00  1.00
ATOM   1164  O   LEU B 291       2.170  11.968  33.286  1.00  1.00
ATOM   1165  N   LYS B 292       1.454  12.778  31.589  1.00  1.00
ATOM   1166  CA  LYS B 292       1.590  14.141  32.089  1.00  1.00
ATOM   1167  C   LYS B 292       3.008  14.410  32.578  1.00  1.00
ATOM   1168  O   LYS B 292       3.897  14.729  31.789  1.00  1.00
ATOM   1169  N   ASN B 293       3.211  14.775  33.825  1.00  1.00
ATOM   1170  CA  ASN B 293       4.505  15.094  34.417  1.00  1.00
ATOM   1171  C   ASN B 293       5.048  13.919  35.220  1.00  1.00
ATOM   1172  O   ASN B 293       6.207  13.921  35.634  1.00  1.00
ATOM   1173  N   ASN B 294       4.431  12.764  35.188  1.00  1.00
ATOM   1174  CA  ASN B 294       4.940  11.531  35.776  1.00  1.00
ATOM   1175  C   ASN B 294       6.061  10.940  34.931  1.00  1.00
ATOM   1176  O   ASN B 294       6.934  10.238  35.443  1.00  1.00
ATOM   1177  N   ALA B 295       6.397  11.505  33.963  1.00  1.00
ATOM   1178  CA  ALA B 295       7.466  11.204  33.018  1.00  1.00
ATOM   1179  C   ALA B 295       8.006  12.474  32.374  1.00  1.00
ATOM   1180  O   ALA B 295       7.266  13.434  32.157  1.00  1.00
ATOM   1181  N   LYS B 296       9.172  12.368  31.794  1.00  1.00
ATOM   1182  CA  LYS B 296       9.835  13.449  31.074  1.00  1.00
ATOM   1183  C   LYS B 296      10.090  13.068  29.621  1.00  1.00
ATOM   1184  O   LYS B 296      10.458  11.932  29.323  1.00  1.00
ATOM   1185  N   GLU B 297       9.729  14.019  28.679  1.00  1.00
ATOM   1186  CA  GLU B 297      10.167  13.791  27.307  1.00  1.00
ATOM   1187  C   GLU B 297      11.683  13.892  27.189  1.00  1.00
ATOM   1188  O   GLU B 297      12.278  14.902  27.565  1.00  1.00
ATOM   1189  N   ILE B 298      12.309  12.784  26.664  1.00  1.00
ATOM   1190  CA  ILE B 298      13.761  12.673  26.592  1.00  1.00
ATOM   1191  C   ILE B 298      14.246  12.705  25.148  1.00  1.00
ATOM   1192  O   ILE B 298      15.385  13.082  24.874  1.00  1.00
ATOM   1193  N   GLY B 299      13.446  12.664  24.227  1.00  1.00
ATOM   1194  CA  GLY B 299      13.909  12.882  22.862  1.00  1.00
ATOM   1195  C   GLY B 299      13.584  11.688  21.973  1.00  1.00
ATOM   1196  O   GLY B 299      13.724  10.538  22.387  1.00  1.00
ATOM   1197  N   ASN B 300      13.372  12.015  20.715  1.00  1.00
ATOM   1198  CA  ASN B 300      13.372  10.888  19.791  1.00  1.00
ATOM   1199  C   ASN B 300      12.113  10.045  19.950  1.00  1.00
ATOM   1200  O   ASN B 300      12.084   8.876  19.564  1.00  1.00
ATOM   1201  N   GLY B 301      11.114  10.477  20.757  1.00  1.00
ATOM   1202  CA  GLY B 301       9.864   9.743  20.911  1.00  1.00
ATOM   1203  C   GLY B 301       9.901   8.843  22.139  1.00  1.00
ATOM   1204  O   GLY B 301       8.933   8.144  22.438  1.00  1.00
ATOM   1205  N   CYS B 302      10.711   9.170  23.083  1.00  1.00
ATOM   1206  CA  CYS B 302      10.913   8.395  24.301  1.00  1.00
ATOM   1207  C   CYS B 302      10.505   9.192  25.534  1.00  1.00
ATOM   1208  O   CYS B 302      10.725  10.401  25.605  1.00  1.00
ATOM   1209  N   PHE B 303       9.862   8.527  26.461  1.00  1.00
ATOM   1210  CA  PHE B 303       9.548   9.029  27.793  1.00  1.00
ATOM   1211  C   PHE B 303      10.325   8.274  28.864  1.00  1.00
ATOM   1212  O   PHE B 303      10.473   7.054  28.793  1.00  1.00
ATOM   1213  N   GLU B 304      10.880   9.003  29.786  1.00  1.00
ATOM   1214  CA  GLU B 304      11.527   8.441  30.965  1.00  1.00
ATOM   1215  C   GLU B 304      10.691   8.676  32.217  1.00  1.00
ATOM   1216  O   GLU B 304      10.278   9.801  32.497  1.00  1.00
ATOM   1217  N   PHE B 305      10.195   7.507  32.819  1.00  1.00
ATOM   1218  CA  PHE B 305       9.321   7.640  33.978  1.00  1.00
ATOM   1219  C   PHE B 305      10.085   8.162  35.188  1.00  1.00
ATOM   1220  O   PHE B 305      11.221   7.757  35.439  1.00  1.00
ATOM   1221  N   TYR B 306       9.301   8.916  36.045  1.00  1.00
ATOM   1222  CA  TYR B 306       9.846   9.361  37.321  1.00  1.00
ATOM   1223  C   TYR B 306       9.541   8.361  38.429  1.00  1.00
ATOM   1224  O   TYR B 306      10.164   8.387  39.491  1.00  1.00
ATOM   1225  N   HIS B 307       8.888   7.357  38.098  1.00  1.00
ATOM   1226  CA  HIS B 307       8.456   6.227  38.912  1.00  1.00
ATOM   1227  C   HIS B 307       8.872   4.904  38.283  1.00  1.00
ATOM   1228  O   HIS B 307       8.945   4.783  37.060  1.00  1.00
ATOM   1229  N   LYS B 308       8.920   3.829  39.067  1.00  1.00
ATOM   1230  CA  LYS B 308       9.058   2.488  38.512  1.00  1.00
ATOM   1231  C   LYS B 308       7.800   2.071  37.760  1.00  1.00
ATOM   1232  O   LYS B 308       6.692   2.153  38.291  1.00  1.00
ATOM   1233  N   CYS B 309       7.902   1.723  36.557  1.00  1.00
ATOM   1234  CA  CYS B 309       6.831   1.263  35.680  1.00  1.00
ATOM   1235  C   CYS B 309       7.095  -0.153  35.186  1.00  1.00
ATOM   1236  O   CYS B 309       8.012  -0.386  34.398  1.00  1.00
ATOM   1237  N   ASP B 310       6.576  -1.141  35.923  1.00  1.00
ATOM   1238  CA  ASP B 310       6.753  -2.543  35.561  1.00  1.00
ATOM   1239  C   ASP B 310       5.953  -2.894  34.314  1.00  1.00
ATOM   1240  O   ASP B 310       4.959  -2.240  33.997  1.00  1.00
ATOM   1241  N   ASN B 311       5.743  -4.133  33.993  1.00  1.00
ATOM   1242  CA  ASN B 311       5.035  -4.580  32.800  1.00  1.00
ATOM   1243  C   ASN B 311       3.534  -4.358  32.933  1.00  1.00
ATOM   1244  O   ASN B 311       2.856  -4.031  31.959  1.00  1.00
ATOM   1245  N   GLU B 312       2.919  -4.464  34.058  1.00  1.00
ATOM   1246  CA  GLU B 312       1.522  -4.094  34.252  1.00  1.00
ATOM   1247  C   GLU B 312       1.303  -2.610  33.983  1.00  1.00
ATOM   1248  O   GLU B 312       0.285  -2.216  33.415  1.00  1.00
ATOM   1249  N   CYS B 313       2.237  -1.764  34.490  1.00  1.00
ATOM   1250  CA  CYS B 313       2.182  -0.328  34.246  1.00  1.00
ATOM   1251  C   CYS B 313       2.361  -0.013  32.767  1.00  1.00
ATOM   1252  O   CYS B 313       1.697   0.871  32.225  1.00  1.00
ATOM   1253  N   MET B 314       3.337  -0.656  32.138  1.00  1.00
ATOM   1254  CA  MET B 314       3.631  -0.460  30.724  1.00  1.00
ATOM   1255  C   MET B 314       2.447  -0.863  29.854  1.00  1.00
ATOM   1256  O   MET B 314       2.122  -0.187  28.878  1.00  1.00
ATOM   1257  N   GLU B 315       1.807  -1.958  30.138  1.00  1.00
ATOM   1258  CA  GLU B 315       0.634  -2.420  29.407  1.00  1.00
ATOM   1259  C   GLU B 315      -0.507  -1.416  29.506  1.00  1.00
ATOM   1260  O   GLU B 315      -1.253  -1.213  28.548  1.00  1.00
ATOM   1261  N   SER B 316      -0.715  -0.807  30.663  1.00  1.00
ATOM   1262  CA  SER B 316      -1.711   0.241  30.850  1.00  1.00
ATOM   1263  C   SER B 316      -1.412   1.448  29.970  1.00  1.00
ATOM   1264  O   SER B 316      -2.324   2.086  29.444  1.00  1.00
ATOM   1265  N   VAL B 317      -0.157   1.824  29.815  1.00  1.00
ATOM   1266  CA  VAL B 317       0.233   2.875  28.883  1.00  1.00
ATOM   1267  C   VAL B 317      -0.082   2.482  27.446  1.00  1.00
ATOM   1268  O   VAL B 317      -0.575   3.294  26.664  1.00  1.00
ATOM   1269  N   ARG B 318       0.197   1.274  27.085  1.00  1.00
ATOM   1270  CA  ARG B 318      -0.012   0.748  25.741  1.00  1.00
ATOM   1271  C   ARG B 318      -1.496   0.598  25.434  1.00  1.00
ATOM   1272  O   ARG B 318      -1.940   0.875  24.319  1.00  1.00
ATOM   1273  N   ASN B 319      -2.353   0.342  26.263  1.00  1.00
ATOM   1274  CA  ASN B 319      -3.778   0.119  26.046  1.00  1.00
ATOM   1275  C   ASN B 319      -4.599   1.317  26.505  1.00  1.00
ATOM   1276  O   ASN B 319      -5.783   1.428  26.188  1.00  1.00
ATOM   1277  N   GLY B 320      -4.034   2.355  26.947  1.00  1.00
ATOM   1278  CA  GLY B 320      -4.648   3.663  27.146  1.00  1.00
ATOM   1279  C   GLY B 320      -5.440   3.708  28.446  1.00  1.00
ATOM   1280  O   GLY B 320      -6.085   4.709  28.756  1.00  1.00
ATOM   1281  N   THR B 321      -4.971   3.114  29.489  1.00  1.00
ATOM   1282  CA  THR B 321      -5.608   3.076  30.800  1.00  1.00
ATOM   1283  C   THR B 321      -4.606   3.373  31.908  1.00  1.00
ATOM   1284  O   THR B 321      -4.953   3.368  33.090  1.00  1.00
ATOM   1285  N   TYR B 322      -3.541   4.104  31.553  1.00  1.00
ATOM   1286  CA  TYR B 322      -2.565   4.536  32.546  1.00  1.00
ATOM   1287  C   TYR B 322      -3.233   5.317  33.670  1.00  1.00
ATOM   1288  O   TYR B 322      -4.003   6.245  33.422  1.00  1.00
ATOM   1289  N   ASP B 323      -2.908   4.947  34.913  1.00  1.00
ATOM   1290  CA  ASP B 323      -3.410   5.636  36.096  1.00  1.00
ATOM   1291  C   ASP B 323      -2.383   6.622  36.636  1.00  1.00
ATOM   1292  O   ASP B 323      -1.417   6.231  37.290  1.00  1.00
ATOM   1293  N   TYR B 324      -2.608   7.982  36.316  1.00  1.00
ATOM   1294  CA  TYR B 324      -1.611   8.978  36.692  1.00  1.00
ATOM   1295  C   TYR B 324      -1.587   9.190  38.200  1.00  1.00
ATOM   1296  O   TYR B 324      -0.522   9.345  38.798  1.00  1.00
ATOM   1297  N   PRO B 325      -2.737   9.319  38.862  1.00  1.00
ATOM   1298  CA  PRO B 325      -2.829   9.545  40.300  1.00  1.00
ATOM   1299  C   PRO B 325      -2.163   8.418  41.079  1.00  1.00
ATOM   1300  O   PRO B 325      -1.548   8.649  42.120  1.00  1.00
ATOM   1301  N   LYS B 326      -2.109   7.243  40.642  1.00  1.00
ATOM   1302  CA  LYS B 326      -1.494   6.079  41.268  1.00  1.00
ATOM   1303  C   LYS B 326       0.003   6.283  41.460  1.00  1.00
ATOM   1304  O   LYS B 326       0.569   5.878  42.475  1.00  1.00
ATOM   1305  N   TYR B 327       0.710   6.874  40.537  1.00  1.00
ATOM   1306  CA  TYR B 327       2.159   7.015  40.598  1.00  1.00
ATOM   1307  C   TYR B 327       2.565   8.473  40.769  1.00  1.00
ATOM   1308  O   TYR B 327       3.703   8.773  41.129  1.00  1.00
ATOM   1309  N   SER B 328       1.697   9.345  40.963  1.00  1.00
ATOM   1310  CA  SER B 328       1.968  10.776  41.010  1.00  1.00
ATOM   1311  C   SER B 328       2.741  11.150  42.268  1.00  1.00
ATOM   1312  O   SER B 328       3.611  12.020  42.238  1.00  1.00
ATOM   1313  N   GLU B 329       2.536  10.574  43.416  1.00  1.00
ATOM   1314  CA  GLU B 329       3.291  10.864  44.628  1.00  1.00
ATOM   1315  C   GLU B 329       4.752  10.460  44.477  1.00  1.00
ATOM   1316  O   GLU B 329       5.652  11.168  44.928  1.00  1.00
ATOM   1317  N   GLU B 330       4.993   9.212  44.008  1.00  1.00
ATOM   1318  CA  GLU B 330       6.354   8.729  43.808  1.00  1.00
ATOM   1319  C   GLU B 330       7.085   9.562  42.762  1.00  1.00
ATOM   1320  O   GLU B 330       8.283   9.818  42.885  1.00  1.00
ATOM   1321  N   SER B 331       6.363   9.878  41.664  1.00  1.00
ATOM   1322  CA  SER B 331       6.935  10.705  40.608  1.00  1.00
ATOM   1323  C   SER B 331       7.369  12.063  41.146  1.00  1.00
ATOM   1324  O   SER B 331       8.403  12.598  40.747  1.00  1.00
ATOM   1325  N   LYS B 332       6.439  12.718  41.891  1.00  1.00
ATOM   1326  CA  LYS B 332       6.698  14.026  42.481  1.00  1.00
ATOM   1327  C   LYS B 332       7.977  14.013  43.310  1.00  1.00
ATOM   1328  O   LYS B 332       8.747  14.973  43.295  1.00  1.00
ATOM   1329  N   LEU B 333       8.150  13.001  44.162  1.00  1.00
ATOM   1330  CA  LEU B 333       9.341  12.868  44.992  1.00  1.00
ATOM   1331  C   LEU B 333      10.596  12.726  44.138  1.00  1.00
ATOM   1332  O   LEU B 333      11.659  13.237  44.490  1.00  1.00
ATOM   1333  N   ASN B 334      10.546  12.155  42.985  1.00  1.00
ATOM   1334  CA  ASN B 334      11.713  11.855  42.165  1.00  1.00
ATOM   1335  C   ASN B 334      12.123  13.060  41.328  1.00  1.00
ATOM   1336  O   ASN B 334      13.301  13.242  41.020  1.00  1.00
ATOM   1337  N   ARG B 335      11.230  13.703  40.639  1.00  1.00
ATOM   1338  CA  ARG B 335      11.586  14.871  39.842  1.00  1.00
ATOM   1339  C   ARG B 335      11.872  16.076  40.729  1.00  1.00
ATOM   1340  O   ARG B 335      11.161  16.326  41.702  1.00  1.00
