# Supplementary material for: ProteinDJ: A high‐performance and modular protein design pipeline
Source: Protein Sci. 2026 Jan 21;35(2):e70464. doi: 10.1002/pro.70464 (PMC12820799; doi:10.1002/pro.70464)
Supplement: Supplementary file 2 — DATA S1. Compressed archive containing input PDB and Bindsweeper YAML files used for benchmarking and comparison of sequence design methods. [file PRO-35-e70464-s001.zip › SupplementaryFile1/binderfolds/ha/fold_1.pdb]

ATOM      1  N   GLY A   1     -17.840   1.491  -0.330  1.00  0.00
ATOM      2  CA  GLY A   1     -18.214   0.468   0.639  1.00  0.00
ATOM      3  C   GLY A   1     -18.344   1.054   2.038  1.00  0.00
ATOM      4  O   GLY A   1     -17.588   1.948   2.420  1.00  0.00
ATOM      5  N   GLY A   2     -19.275   0.497   2.783  1.00  0.00
ATOM      6  CA  GLY A   2     -19.405   0.982   4.152  1.00  0.00
ATOM      7  C   GLY A   2     -18.208   0.571   4.999  1.00  0.00
ATOM      8  O   GLY A   2     -17.684  -0.534   4.856  1.00  0.00
ATOM      9  N   GLY A   3     -18.094   1.158   6.185  1.00  0.00
ATOM     10  CA  GLY A   3     -16.954   0.891   7.053  1.00  0.00
ATOM     11  C   GLY A   3     -16.992  -0.533   7.592  1.00  0.00
ATOM     12  O   GLY A   3     -15.960  -1.196   7.696  1.00  0.00
ATOM     13  N   GLY A   4     -18.151  -0.998   8.036  1.00  0.00
ATOM     14  CA  GLY A   4     -18.281  -2.362   8.533  1.00  0.00
ATOM     15  C   GLY A   4     -17.970  -3.378   7.441  1.00  0.00
ATOM     16  O   GLY A   4     -17.318  -4.392   7.691  1.00  0.00
ATOM     17  N   GLY A   5     -18.499  -3.171   6.254  1.00  0.00
ATOM     18  CA  GLY A   5     -18.228  -4.058   5.129  1.00  0.00
ATOM     19  C   GLY A   5     -16.741  -4.090   4.799  1.00  0.00
ATOM     20  O   GLY A   5     -16.181  -5.149   4.513  1.00  0.00
ATOM     21  N   GLY A   6     -16.122  -2.897   4.789  1.00  0.00
ATOM     22  CA  GLY A   6     -14.695  -2.801   4.507  1.00  0.00
ATOM     23  C   GLY A   6     -13.875  -3.531   5.562  1.00  0.00
ATOM     24  O   GLY A   6     -12.883  -4.188   5.246  1.00  0.00
ATOM     25  N   GLY A   7     -14.272  -3.411   6.821  1.00  0.00
ATOM     26  CA  GLY A   7     -13.605  -4.114   7.910  1.00  0.00
ATOM     27  C   GLY A   7     -13.724  -5.624   7.746  1.00  0.00
ATOM     28  O   GLY A   7     -12.769  -6.361   7.988  1.00  0.00
ATOM     29  N   GLY A   8     -14.950  -6.100   7.446  1.00  0.00
ATOM     30  CA  GLY A   8     -15.151  -7.525   7.210  1.00  0.00
ATOM     31  C   GLY A   8     -14.305  -8.014   6.042  1.00  0.00
ATOM     32  O   GLY A   8     -13.716  -9.094   6.099  1.00  0.00
ATOM     33  N   GLY A   9     -14.282  -7.214   4.957  1.00  0.00
ATOM     34  CA  GLY A   9     -13.484  -7.577   3.792  1.00  0.00
ATOM     35  C   GLY A   9     -12.006  -7.677   4.145  1.00  0.00
ATOM     36  O   GLY A   9     -11.307  -8.580   3.685  1.00  0.00
ATOM     37  N   GLY A  10     -11.533  -6.664   4.906  1.00  0.00
ATOM     38  CA  GLY A  10     -10.136  -6.656   5.325  1.00  0.00
ATOM     39  C   GLY A  10      -9.809  -7.879   6.173  1.00  0.00
ATOM     40  O   GLY A  10      -8.746  -8.482   6.025  1.00  0.00
ATOM     41  N   GLY A  11     -10.728  -8.233   7.056  1.00  0.00
ATOM     42  CA  GLY A  11     -10.546  -9.407   7.901  1.00  0.00
ATOM     43  C   GLY A  11     -10.501 -10.683   7.069  1.00  0.00
ATOM     44  O   GLY A  11      -9.696 -11.577   7.329  1.00  0.00
ATOM     45  N   GLY A  12     -11.387 -10.781   6.068  1.00  0.00
ATOM     46  CA  GLY A  12     -11.400 -11.932   5.173  1.00  0.00
ATOM     47  C   GLY A  12     -10.095 -12.042   4.396  1.00  0.00
ATOM     48  O   GLY A  12      -9.551 -13.133   4.228  1.00  0.00
ATOM     49  N   GLY A  13      -9.620 -10.893   3.878  1.00  0.00
ATOM     50  CA  GLY A  13      -8.363 -10.863   3.140  1.00  0.00
ATOM     51  C   GLY A  13      -7.197 -11.295   4.020  1.00  0.00
ATOM     52  O   GLY A  13      -6.309 -12.022   3.576  1.00  0.00
ATOM     53  N   GLY A  14      -7.192 -10.751   5.247  1.00  0.00
ATOM     54  CA  GLY A  14      -6.149 -11.115   6.198  1.00  0.00
ATOM     55  C   GLY A  14      -6.152 -12.614   6.471  1.00  0.00
ATOM     56  O   GLY A  14      -5.096 -13.241   6.553  1.00  0.00
ATOM     57  N   GLY A  15      -7.338 -13.187   6.600  1.00  0.00
ATOM     58  CA  GLY A  15      -7.476 -14.619   6.835  1.00  0.00
ATOM     59  C   GLY A  15      -6.975 -15.423   5.642  1.00  0.00
ATOM     60  O   GLY A  15      -6.302 -16.441   5.806  1.00  0.00
ATOM     61  N   GLY A  16      -7.324 -14.974   4.424  1.00  0.00
ATOM     62  CA  GLY A  16      -6.878 -15.656   3.215  1.00  0.00
ATOM     63  C   GLY A  16      -5.364 -15.583   3.069  1.00  0.00
ATOM     64  O   GLY A  16      -4.719 -16.562   2.693  1.00  0.00
ATOM     65  N   GLY A  17      -4.811 -14.373   3.326  1.00  0.00
ATOM     66  CA  GLY A  17      -3.368 -14.179   3.237  1.00  0.00
ATOM     67  C   GLY A  17      -2.631 -15.071   4.228  1.00  0.00
ATOM     68  O   GLY A  17      -1.597 -15.655   3.902  1.00  0.00
ATOM     69  N   GLY A  18      -3.180 -15.126   5.457  1.00  0.00
ATOM     70  CA  GLY A  18      -2.592 -15.973   6.489  1.00  0.00
ATOM     71  C   GLY A  18      -2.626 -17.440   6.083  1.00  0.00
ATOM     72  O   GLY A  18      -1.662 -18.176   6.296  1.00  0.00
ATOM     73  N   GLY A  19      -3.744 -17.852   5.475  1.00  0.00
ATOM     74  CA  GLY A  19      -3.874 -19.230   5.014  1.00  0.00
ATOM     75  C   GLY A  19      -2.857 -19.545   3.925  1.00  0.00
ATOM     76  O   GLY A  19      -2.250 -20.616   3.920  1.00  0.00
ATOM     77  N   GLY A  20      -2.670 -18.561   2.985  1.00  0.00
ATOM     78  CA  GLY A  20      -1.683 -18.732   1.925  1.00  0.00
ATOM     79  C   GLY A  20      -0.275 -18.839   2.497  1.00  0.00
ATOM     80  O   GLY A  20       0.528 -19.656   2.045  1.00  0.00
ATOM     81  N   GLY A  21       0.056 -17.924   3.420  1.00  0.00
ATOM     82  CA  GLY A  21       1.360 -17.949   4.071  1.00  0.00
ATOM     83  C   GLY A  21       1.592 -19.271   4.792  1.00  0.00
ATOM     84  O   GLY A  21       2.692 -19.822   4.760  1.00  0.00
ATOM     85  N   GLY A  22       0.540 -19.765   5.447  1.00  0.00
ATOM     86  CA  GLY A  22       0.646 -21.034   6.156  1.00  0.00
ATOM     87  C   GLY A  22       0.881 -22.188   5.190  1.00  0.00
ATOM     88  O   GLY A  22       1.628 -23.119   5.490  1.00  0.00
ATOM     89  N   GLY A  23       0.504 -21.983   3.934  1.00  0.00
ATOM     90  CA  GLY A  23       0.757 -22.981   2.901  1.00  0.00
ATOM     91  C   GLY A  23       2.199 -22.917   2.415  1.00  0.00
ATOM     92  O   GLY A  23       2.799 -23.940   2.085  1.00  0.00
ATOM     93  N   GLY A  24       2.898 -21.838   2.686  1.00  0.00
ATOM     94  CA  GLY A  24       4.300 -21.696   2.311  1.00  0.00
ATOM     95  C   GLY A  24       5.178 -22.673   3.082  1.00  0.00
ATOM     96  O   GLY A  24       5.963 -23.416   2.493  1.00  0.00
ATOM     97  N   GLY A  25       6.304 -23.036   2.419  1.00  0.00
ATOM     98  CA  GLY A  25       7.214 -24.004   3.020  1.00  0.00
ATOM     99  C   GLY A  25       7.717 -23.521   4.374  1.00  0.00
ATOM    100  O   GLY A  25       7.826 -24.300   5.321  1.00  0.00
ATOM    101  N   GLY A  26       8.103 -22.226   4.445  1.00  0.00
ATOM    102  CA  GLY A  26       8.632 -21.675   5.687  1.00  0.00
ATOM    103  C   GLY A  26       7.588 -21.715   6.796  1.00  0.00
ATOM    104  O   GLY A  26       7.902 -22.020   7.946  1.00  0.00
ATOM    105  N   GLY A  27       6.383 -21.326   6.464  1.00  0.00
ATOM    106  CA  GLY A  27       5.297 -21.319   7.437  1.00  0.00
ATOM    107  C   GLY A  27       4.973 -22.729   7.912  1.00  0.00
ATOM    108  O   GLY A  27       4.709 -22.952   9.094  1.00  0.00
ATOM    109  N   GLY A  28       4.983 -23.680   6.950  1.00  0.00
ATOM    110  CA  GLY A  28       4.705 -25.076   7.264  1.00  0.00
ATOM    111  C   GLY A  28       5.724 -25.632   8.250  1.00  0.00
ATOM    112  O   GLY A  28       5.384 -26.423   9.130  1.00  0.00
ATOM    113  N   GLY A  29       6.906 -25.091   8.262  1.00  0.00
ATOM    114  CA  GLY A  29       7.957 -25.504   9.184  1.00  0.00
ATOM    115  C   GLY A  29       7.738 -24.911  10.570  1.00  0.00
ATOM    116  O   GLY A  29       8.087 -25.523  11.579  1.00  0.00
ATOM    117  N   GLY A  30       7.037 -23.879  10.703  1.00  0.00
ATOM    118  CA  GLY A  30       6.716 -23.262  11.984  1.00  0.00
ATOM    119  C   GLY A  30       5.836 -24.173  12.830  1.00  0.00
ATOM    120  O   GLY A  30       5.094 -25.000  12.300  1.00  0.00
ATOM    121  N   GLY A  31       5.767 -23.882  14.128  1.00  0.00
ATOM    122  CA  GLY A  31       4.868 -24.622  15.006  1.00  0.00
ATOM    123  C   GLY A  31       3.412 -24.403  14.615  1.00  0.00
ATOM    124  O   GLY A  31       3.010 -23.289  14.280  1.00  0.00
ATOM    125  N   GLY A  32       2.606 -25.445  14.861  1.00  0.00
ATOM    126  CA  GLY A  32       1.186 -25.331  14.549  1.00  0.00
ATOM    127  C   GLY A  32       0.519 -24.262  15.405  1.00  0.00
ATOM    128  O   GLY A  32      -0.373 -23.550  14.943  1.00  0.00
ATOM    129  N   GLY A  33       0.978 -24.074  16.637  1.00  0.00
ATOM    130  CA  GLY A  33       0.447 -23.049  17.527  1.00  0.00
ATOM    131  C   GLY A  33       0.599 -21.660  16.921  1.00  0.00
ATOM    132  O   GLY A  33      -0.308 -20.833  17.006  1.00  0.00
ATOM    133  N   GLY A  34       1.794 -21.358  16.407  1.00  0.00
ATOM    134  CA  GLY A  34       2.049 -20.077  15.759  1.00  0.00
ATOM    135  C   GLY A  34       1.143 -19.881  14.550  1.00  0.00
ATOM    136  O   GLY A  34       0.632 -18.786  14.316  1.00  0.00
ATOM    137  N   GLY A  35       1.000 -20.975  13.773  1.00  0.00
ATOM    138  CA  GLY A  35       0.155 -20.908  12.586  1.00  0.00
ATOM    139  C   GLY A  35      -1.300 -20.659  12.960  1.00  0.00
ATOM    140  O   GLY A  35      -1.995 -19.881  12.305  1.00  0.00
ATOM    141  N   GLY A  36      -1.781 -21.341  14.010  1.00  0.00
ATOM    142  CA  GLY A  36      -3.144 -21.137  14.486  1.00  0.00
ATOM    143  C   GLY A  36      -3.359 -19.698  14.940  1.00  0.00
ATOM    144  O   GLY A  36      -4.405 -19.104  14.678  1.00  0.00
ATOM    145  N   GLY A  37      -2.397 -19.133  15.659  1.00  0.00
ATOM    146  CA  GLY A  37      -2.462 -17.742  16.093  1.00  0.00
ATOM    147  C   GLY A  37      -2.551 -16.797  14.901  1.00  0.00
ATOM    148  O   GLY A  37      -3.280 -15.807  14.936  1.00  0.00
ATOM    149  N   GLY A  38      -1.704 -17.102  13.872  1.00  0.00
ATOM    150  CA  GLY A  38      -1.726 -16.293  12.660  1.00  0.00
ATOM    151  C   GLY A  38      -3.107 -16.304  12.016  1.00  0.00
ATOM    152  O   GLY A  38      -3.588 -15.277  11.538  1.00  0.00
ATOM    153  N   GLY A  39      -3.773 -17.413  12.061  1.00  0.00
ATOM    154  CA  GLY A  39      -5.114 -17.535  11.501  1.00  0.00
ATOM    155  C   GLY A  39      -6.148 -16.861  12.395  1.00  0.00
ATOM    156  O   GLY A  39      -7.085 -16.229  11.908  1.00  0.00
ATOM    157  N   GLY A  40      -5.890 -16.839  13.703  1.00  0.00
ATOM    158  CA  GLY A  40      -6.769 -16.172  14.655  1.00  0.00
ATOM    159  C   GLY A  40      -6.557 -14.663  14.637  1.00  0.00
ATOM    160  O   GLY A  40      -7.515 -13.892  14.674  1.00  0.00
ATOM    161  N   GLY A  41      -5.326 -14.261  14.799  1.00  0.00
ATOM    162  CA  GLY A  41      -4.919 -12.862  14.741  1.00  0.00
ATOM    163  C   GLY A  41      -3.535 -12.716  14.121  1.00  0.00
ATOM    164  O   GLY A  41      -2.613 -13.459  14.456  1.00  0.00
ATOM    165  N   GLY A  42      -3.492 -12.129  12.952  1.00  0.00
ATOM    166  CA  GLY A  42      -2.244 -12.045  12.202  1.00  0.00
ATOM    167  C   GLY A  42      -1.160 -11.348  13.013  1.00  0.00
ATOM    168  O   GLY A  42      -0.003 -11.769  13.011  1.00  0.00
ATOM    169  N   GLY A  43      -1.531 -10.253  13.699  1.00  0.00
ATOM    170  CA  GLY A  43      -0.563  -9.464  14.451  1.00  0.00
ATOM    171  C   GLY A  43       0.027 -10.268  15.603  1.00  0.00
ATOM    172  O   GLY A  43       1.228 -10.205  15.865  1.00  0.00
ATOM    173  N   GLY A  44      -0.753 -10.992  16.307  1.00  0.00
ATOM    174  CA  GLY A  44      -0.311 -11.832  17.414  1.00  0.00
ATOM    175  C   GLY A  44       0.679 -12.890  16.941  1.00  0.00
ATOM    176  O   GLY A  44       1.687 -13.148  17.598  1.00  0.00
ATOM    177  N   GLY A  45       0.356 -13.549  15.844  1.00  0.00
ATOM    178  CA  GLY A  45       1.240 -14.555  15.266  1.00  0.00
ATOM    179  C   GLY A  45       2.562 -13.938  14.826  1.00  0.00
ATOM    180  O   GLY A  45       3.628 -14.517  15.035  1.00  0.00
ATOM    181  N   GLY A  46       2.480 -12.754  14.228  1.00  0.00
ATOM    182  CA  GLY A  46       3.675 -12.054  13.772  1.00  0.00
ATOM    183  C   GLY A  46       4.590 -11.707  14.939  1.00  0.00
ATOM    184  O   GLY A  46       5.810 -11.839  14.845  1.00  0.00
ATOM    185  N   GLY A  47       3.993 -11.293  16.046  1.00  0.00
ATOM    186  CA  GLY A  47       4.755 -10.998  17.254  1.00  0.00
ATOM    187  C   GLY A  47       5.395 -12.258  17.822  1.00  0.00
ATOM    188  O   GLY A  47       6.545 -12.237  18.263  1.00  0.00
ATOM    189  N   GLY A  48       4.652 -13.366  17.822  1.00  0.00
ATOM    190  CA  GLY A  48       5.183 -14.646  18.274  1.00  0.00
ATOM    191  C   GLY A  48       6.379 -15.074  17.433  1.00  0.00
ATOM    192  O   GLY A  48       7.374 -15.573  17.960  1.00  0.00
ATOM    193  N   GLY A  49       6.261 -14.939  16.120  1.00  0.00
ATOM    194  CA  GLY A  49       7.349 -15.284  15.212  1.00  0.00
ATOM    195  C   GLY A  49       8.580 -14.426  15.476  1.00  0.00
ATOM    196  O   GLY A  49       9.707 -14.920  15.458  1.00  0.00
ATOM    197  N   GLY A  50       8.325 -13.145  15.745  1.00  0.00
ATOM    198  CA  GLY A  50       9.417 -12.232  16.062  1.00  0.00
ATOM    199  C   GLY A  50      10.170 -12.685  17.306  1.00  0.00
ATOM    200  O   GLY A  50      11.398 -12.616  17.359  1.00  0.00
ATOM    201  N   GLY A  51       9.392 -13.128  18.311  1.00  0.00
ATOM    202  CA  GLY A  51       9.968 -13.620  19.556  1.00  0.00
ATOM    203  C   GLY A  51      10.820 -14.860  19.317  1.00  0.00
ATOM    204  O   GLY A  51      11.880 -15.024  19.921  1.00  0.00
ATOM    205  N   GLY A  52      10.438 -15.687  18.394  1.00  0.00
ATOM    206  CA  GLY A  52      11.176 -16.906  18.086  1.00  0.00
ATOM    207  C   GLY A  52      12.152 -16.684  16.938  1.00  0.00
ATOM    208  O   GLY A  52      13.056 -17.489  16.714  1.00  0.00
ATOM    209  N   GLY A  53      12.301 -15.444  16.500  1.00  0.00
ATOM    210  CA  GLY A  53      13.155 -15.124  15.362  1.00  0.00
ATOM    211  C   GLY A  53      14.586 -15.589  15.600  1.00  0.00
ATOM    212  O   GLY A  53      15.301 -15.934  14.659  1.00  0.00
ATOM    213  N   GLY A  54      14.902 -16.122  16.668  1.00  0.00
ATOM    214  CA  GLY A  54      16.187 -16.718  17.013  1.00  0.00
ATOM    215  C   GLY A  54      16.415 -18.015  16.248  1.00  0.00
ATOM    216  O   GLY A  54      17.531 -18.307  15.820  1.00  0.00
ATOM    217  N   GLY A  55      15.365 -18.664  15.863  1.00  0.00
ATOM    218  CA  GLY A  55      15.450 -19.846  15.014  1.00  0.00
ATOM    219  C   GLY A  55      15.418 -19.469  13.539  1.00  0.00
ATOM    220  O   GLY A  55      14.834 -18.454  13.160  1.00  0.00
ATOM    221  N   GLY A  56      16.062 -20.295  12.715  1.00  0.00
ATOM    222  CA  GLY A  56      16.141 -19.991  11.291  1.00  0.00
ATOM    223  C   GLY A  56      14.761 -20.008  10.646  1.00  0.00
ATOM    224  O   GLY A  56      14.460 -19.189   9.778  1.00  0.00
ATOM    225  N   GLY A  57      13.937 -21.064  11.047  1.00  0.00
ATOM    226  CA  GLY A  57      12.609 -21.157  10.452  1.00  0.00
ATOM    227  C   GLY A  57      11.778 -19.919  10.766  1.00  0.00
ATOM    228  O   GLY A  57      11.047 -19.418   9.911  1.00  0.00
ATOM    229  N   GLY A  58      11.860 -19.488  12.054  1.00  0.00
ATOM    230  CA  GLY A  58      11.117 -18.310  12.488  1.00  0.00
ATOM    231  C   GLY A  58      11.617 -17.054  11.786  1.00  0.00
ATOM    232  O   GLY A  58      10.831 -16.176  11.429  1.00  0.00
ATOM    233  N   GLY A  59      12.959 -16.978  11.557  1.00  0.00
ATOM    234  CA  GLY A  59      13.520 -15.848  10.825  1.00  0.00
ATOM    235  C   GLY A  59      12.939 -15.759   9.420  1.00  0.00
ATOM    236  O   GLY A  59      12.630 -14.671   8.934  1.00  0.00
ATOM    237  N   GLY A  60      12.914 -16.926   8.714  1.00  0.00
ATOM    238  CA  GLY A  60      12.341 -16.972   7.374  1.00  0.00
ATOM    239  C   GLY A  60      10.867 -16.589   7.392  1.00  0.00
ATOM    240  O   GLY A  60      10.389 -15.878   6.508  1.00  0.00
ATOM    241  N   GLY A  61      10.131 -17.131   8.381  1.00  0.00
ATOM    242  CA  GLY A  61       8.723 -16.789   8.537  1.00  0.00
ATOM    243  C   GLY A  61       8.540 -15.292   8.755  1.00  0.00
ATOM    244  O   GLY A  61       7.615 -14.685   8.215  1.00  0.00
ATOM    245  N   GLY A  62       9.401 -14.705   9.580  1.00  0.00
ATOM    246  CA  GLY A  62       9.355 -13.269   9.828  1.00  0.00
ATOM    247  C   GLY A  62       9.548 -12.480   8.539  1.00  0.00
ATOM    248  O   GLY A  62       8.886 -11.468   8.314  1.00  0.00
ATOM    249  N   GLY A  63      10.438 -12.996   7.670  1.00  0.00
ATOM    250  CA  GLY A  63      10.644 -12.368   6.371  1.00  0.00
ATOM    251  C   GLY A  63       9.363 -12.373   5.547  1.00  0.00
ATOM    252  O   GLY A  63       9.040 -11.392   4.877  1.00  0.00
ATOM    253  N   GLY A  64       8.650 -13.529   5.591  1.00  0.00
ATOM    254  CA  GLY A  64       7.374 -13.624   4.892  1.00  0.00
ATOM    255  C   GLY A  64       6.336 -12.696   5.511  1.00  0.00
ATOM    256  O   GLY A  64       5.570 -12.045   4.801  1.00  0.00
ATOM    257  N   GLY A  65       6.341 -12.647   6.862  1.00  0.00
ATOM    258  CA  GLY A  65       5.413 -11.786   7.584  1.00  0.00
ATOM    259  C   GLY A  65       5.656 -10.318   7.258  1.00  0.00
ATOM    260  O   GLY A  65       4.714  -9.537   7.128  1.00  0.00
ATOM    261  N   GLY A  66       6.903  -9.993   6.950  1.00  0.00
ATOM    262  CA  GLY A  66       7.249  -8.640   6.531  1.00  0.00
ATOM    263  C   GLY A  66       6.509  -8.251   5.258  1.00  0.00
ATOM    264  O   GLY A  66       6.054  -7.116   5.116  1.00  0.00
ATOM    265  N   GLY A  67       6.209  -9.247   4.423  1.00  0.00
ATOM    266  CA  GLY A  67       5.490  -9.004   3.179  1.00  0.00
ATOM    267  C   GLY A  67       4.002  -9.286   3.338  1.00  0.00
ATOM    268  O   GLY A  67       3.176  -8.751   2.598  1.00  0.00
ATOM    269  N   GLY A  68       3.532  -9.510   4.552  1.00  0.00
ATOM    270  CA  GLY A  68       2.148  -9.883   4.817  1.00  0.00
ATOM    271  C   GLY A  68       1.192  -8.761   4.434  1.00  0.00
ATOM    272  O   GLY A  68       0.134  -9.005   3.853  1.00  0.00
ATOM    273  N   GLY A  69       1.516  -7.525   4.684  1.00  0.00
ATOM    274  CA  GLY A  69       0.665  -6.386   4.359  1.00  0.00
ATOM    275  C   GLY A  69       0.511  -6.226   2.852  1.00  0.00
ATOM    276  O   GLY A  69      -0.581  -5.949   2.356  1.00  0.00
ATOM    277  N   GLY A  70       1.629  -6.504   2.131  1.00  0.00
ATOM    278  CA  GLY A  70       1.578  -6.452   0.675  1.00  0.00
ATOM    279  C   GLY A  70       0.709  -7.571   0.114  1.00  0.00
ATOM    280  O   GLY A  70      -0.065  -7.360  -0.820  1.00  0.00
ATOM    281  N   GLY A  71       0.869  -8.783   0.778  1.00  0.00
ATOM    282  CA  GLY A  71       0.079  -9.933   0.353  1.00  0.00
ATOM    283  C   GLY A  71      -1.405  -9.706   0.608  1.00  0.00
ATOM    284  O   GLY A  71      -2.247 -10.052  -0.221  1.00  0.00
ATOM    285  N   GLY A  72      -1.723  -9.107   1.782  1.00  0.00
ATOM    286  CA  GLY A  72      -3.111  -8.817   2.122  1.00  0.00
ATOM    287  C   GLY A  72      -3.729  -7.842   1.128  1.00  0.00
ATOM    288  O   GLY A  72      -4.878  -8.006   0.717  1.00  0.00
ATOM    289  N   GLY A  73      -2.933  -6.808   0.764  1.00  0.00
ATOM    290  CA  GLY A  73      -3.399  -5.843  -0.225  1.00  0.00
ATOM    291  C   GLY A  73      -3.668  -6.516  -1.565  1.00  0.00
ATOM    292  O   GLY A  73      -4.661  -6.221  -2.230  1.00  0.00
ATOM    293  N   GLY A  74      -2.763  -7.435  -1.947  1.00  0.00
ATOM    294  CA  GLY A  74      -2.926  -8.177  -3.191  1.00  0.00
ATOM    295  C   GLY A  74      -4.164  -9.062  -3.147  1.00  0.00
ATOM    296  O   GLY A  74      -4.906  -9.159  -4.124  1.00  0.00
ATOM    297  N   GLY A  75      -4.411  -9.682  -1.999  1.00  0.00
ATOM    298  CA  GLY A  75      -5.607 -10.502  -1.848  1.00  0.00
ATOM    299  C   GLY A  75      -6.871  -9.659  -1.957  1.00  0.00
ATOM    300  O   GLY A  75      -7.854 -10.073  -2.572  1.00  0.00
ATOM    301  N   GLY A  76      -6.842  -8.470  -1.314  1.00  0.00
ATOM    302  CA  GLY A  76      -7.977  -7.562  -1.421  1.00  0.00
ATOM    303  C   GLY A  76      -8.246  -7.185  -2.872  1.00  0.00
ATOM    304  O   GLY A  76      -9.397  -7.111  -3.302  1.00  0.00
ATOM    305  N   GLY A  77      -7.145  -6.904  -3.592  1.00  0.00
ATOM    306  CA  GLY A  77      -7.262  -6.581  -5.009  1.00  0.00
ATOM    307  C   GLY A  77      -7.886  -7.733  -5.786  1.00  0.00
ATOM    308  O   GLY A  77      -8.718  -7.520  -6.668  1.00  0.00
ATOM    309  N   GLY A  78      -7.500  -8.949  -5.430  1.00  0.00
ATOM    310  CA  GLY A  78      -8.030 -10.138  -6.088  1.00  0.00
ATOM    311  C   GLY A  78      -9.517 -10.307  -5.806  1.00  0.00
ATOM    312  O   GLY A  78     -10.286 -10.691  -6.687  1.00  0.00
ATOM    313  N   GLY A  79      -9.909 -10.015  -4.561  1.00  0.00
ATOM    314  CA  GLY A  79     -11.315 -10.154  -4.200  1.00  0.00
ATOM    315  C   GLY A  79     -12.161  -9.070  -4.856  1.00  0.00
ATOM    316  O   GLY A  79     -13.294  -9.319  -5.269  1.00  0.00
ATOM    317  N   GLY A  80     -11.658  -8.019  -5.179  1.00  0.00
ATOM    318  CA  GLY A  80     -12.404  -6.966  -5.857  1.00  0.00
ATOM    319  C   GLY A  80     -12.442  -7.199  -7.362  1.00  0.00
ATOM    320  O   GLY A  80     -13.298  -7.926  -7.866  1.00  0.00
ATOM    321  N   ALA B  81      16.398   5.006  35.002  1.00  1.00
ATOM    322  CA  ALA B  81      14.947   5.073  35.117  1.00  1.00
ATOM    323  C   ALA B  81      14.269   4.346  33.962  1.00  1.00
ATOM    324  O   ALA B  81      14.733   4.401  32.824  1.00  1.00
ATOM    325  N   ASP B  82      13.116   3.683  34.218  1.00  1.00
ATOM    326  CA  ASP B  82      12.400   3.025  33.131  1.00  1.00
ATOM    327  C   ASP B  82      12.054   4.012  32.023  1.00  1.00
ATOM    328  O   ASP B  82      11.679   5.153  32.290  1.00  1.00
ATOM    329  N   THR B  83      11.782   3.410  30.808  1.00  1.00
ATOM    330  CA  THR B  83      11.433   4.204  29.636  1.00  1.00
ATOM    331  C   THR B  83      10.442   3.467  28.746  1.00  1.00
ATOM    332  O   THR B  83      10.464   2.239  28.660  1.00  1.00
ATOM    333  N   ILE B  84       9.732   4.181  27.962  1.00  1.00
ATOM    334  CA  ILE B  84       8.844   3.771  26.880  1.00  1.00
ATOM    335  C   ILE B  84       8.947   4.721  25.694  1.00  1.00
ATOM    336  O   ILE B  84       9.030   5.937  25.865  1.00  1.00
ATOM    337  N   CYS B  85       9.150   4.205  24.523  1.00  1.00
ATOM    338  CA  CYS B  85       9.265   4.970  23.287  1.00  1.00
ATOM    339  C   CYS B  85       8.179   4.579  22.294  1.00  1.00
ATOM    340  O   CYS B  85       7.838   3.404  22.162  1.00  1.00
ATOM    341  N   ILE B  86       7.593   5.650  21.598  1.00  1.00
ATOM    342  CA  ILE B  86       6.662   5.446  20.495  1.00  1.00
ATOM    343  C   ILE B  86       7.386   5.451  19.155  1.00  1.00
ATOM    344  O   ILE B  86       8.164   6.358  18.862  1.00  1.00
ATOM    345  N   GLY B  87       7.342   4.372  18.419  1.00  1.00
ATOM    346  CA  GLY B  87       8.095   4.285  17.174  1.00  1.00
ATOM    347  C   GLY B  87       7.201   3.854  16.018  1.00  1.00
ATOM    348  O   GLY B  87       6.032   3.523  16.216  1.00  1.00
ATOM    349  N   TYR B  88       7.893   3.286  14.963  1.00  1.00
ATOM    350  CA  TYR B  88       7.281   2.761  13.748  1.00  1.00
ATOM    351  C   TYR B  88       8.083   1.593  13.187  1.00  1.00
ATOM    352  O   TYR B  88       9.306   1.550  13.316  1.00  1.00
ATOM    353  N   HIS B  89       7.432   0.763  12.358  1.00  1.00
ATOM    354  CA  HIS B  89       8.039  -0.405  11.731  1.00  1.00
ATOM    355  C   HIS B  89       9.084   0.005  10.700  1.00  1.00
ATOM    356  O   HIS B  89       8.897   0.974   9.965  1.00  1.00
ATOM    357  N   ALA B  90      10.079  -0.830  10.536  1.00  1.00
ATOM    358  CA  ALA B  90      11.086  -0.853   9.481  1.00  1.00
ATOM    359  C   ALA B  90      11.469  -2.282   9.117  1.00  1.00
ATOM    360  O   ALA B  90      11.480  -3.169   9.971  1.00  1.00
ATOM    361  N   ASN B  91      11.763  -2.535   7.908  1.00  1.00
ATOM    362  CA  ASN B  91      12.147  -3.865   7.451  1.00  1.00
ATOM    363  C   ASN B  91      13.257  -3.791   6.410  1.00  1.00
ATOM    364  O   ASN B  91      13.515  -2.731   5.838  1.00  1.00
ATOM    365  N   ASN B  92      13.461  -4.849   5.682  1.00  1.00
ATOM    366  CA  ASN B  92      14.502  -4.974   4.670  1.00  1.00
ATOM    367  C   ASN B  92      13.944  -4.733   3.273  1.00  1.00
ATOM    368  O   ASN B  92      14.697  -4.539   2.318  1.00  1.00
ATOM    369  N   SER B  93      12.821  -4.179   3.127  1.00  1.00
ATOM    370  CA  SER B  93      12.235  -3.844   1.835  1.00  1.00
ATOM    371  C   SER B  93      13.065  -2.794   1.109  1.00  1.00
ATOM    372  O   SER B  93      13.479  -1.797   1.702  1.00  1.00
ATOM    373  N   THR B  94      13.190  -2.991  -0.233  1.00  1.00
ATOM    374  CA  THR B  94      13.913  -2.038  -1.067  1.00  1.00
ATOM    375  C   THR B  94      13.014  -1.465  -2.155  1.00  1.00
ATOM    376  O   THR B  94      13.306  -0.413  -2.724  1.00  1.00
ATOM    377  N   ASP B  95      11.683  -1.806  -2.040  1.00  1.00
ATOM    378  CA  ASP B  95      10.682  -1.238  -2.934  1.00  1.00
ATOM    379  C   ASP B  95      10.584   0.273  -2.762  1.00  1.00
ATOM    380  O   ASP B  95      10.629   0.784  -1.643  1.00  1.00
ATOM    381  N   THR B  96      10.394   0.962  -3.898  1.00  1.00
ATOM    382  CA  THR B  96      10.246   2.412  -3.884  1.00  1.00
ATOM    383  C   THR B  96       8.974   2.843  -4.605  1.00  1.00
ATOM    384  O   THR B  96       8.565   2.223  -5.587  1.00  1.00
ATOM    385  N   VAL B  97       8.465   3.932  -4.219  1.00  1.00
ATOM    386  CA  VAL B  97       7.332   4.629  -4.815  1.00  1.00
ATOM    387  C   VAL B  97       7.648   6.103  -5.038  1.00  1.00
ATOM    388  O   VAL B  97       8.406   6.707  -4.280  1.00  1.00
ATOM    389  N   ASP B  98       6.937   6.747  -5.869  1.00  1.00
ATOM    390  CA  ASP B  98       6.990   8.191  -6.064  1.00  1.00
ATOM    391  C   ASP B  98       5.751   8.869  -5.494  1.00  1.00
ATOM    392  O   ASP B  98       4.657   8.305  -5.518  1.00  1.00
ATOM    393  N   THR B  99       5.966  10.074  -5.014  1.00  1.00
ATOM    394  CA  THR B  99       4.891  10.973  -4.612  1.00  1.00
ATOM    395  C   THR B  99       4.913  12.258  -5.429  1.00  1.00
ATOM    396  O   THR B  99       5.964  12.680  -5.911  1.00  1.00
ATOM    397  N   VAL B 100       4.144  13.183  -5.230  1.00  1.00
ATOM    398  CA  VAL B 100       4.205  14.486  -5.882  1.00  1.00
ATOM    399  C   VAL B 100       5.386  15.302  -5.373  1.00  1.00
ATOM    400  O   VAL B 100       6.056  15.989  -6.143  1.00  1.00
ATOM    401  N   LEU B 101       5.790  15.190  -4.226  1.00  1.00
ATOM    402  CA  LEU B 101       6.881  15.947  -3.626  1.00  1.00
ATOM    403  C   LEU B 101       8.177  15.144  -3.630  1.00  1.00
ATOM    404  O   LEU B 101       9.264  15.701  -3.787  1.00  1.00
ATOM    405  N   GLU B 102       8.309  14.019  -3.921  1.00  1.00
ATOM    406  CA  GLU B 102       9.407  13.096  -3.662  1.00  1.00
ATOM    407  C   GLU B 102       9.405  11.944  -4.660  1.00  1.00
ATOM    408  O   GLU B 102       8.371  11.321  -4.901  1.00  1.00
ATOM    409  N   LYS B 103      10.573  11.670  -5.237  1.00  1.00
ATOM    410  CA  LYS B 103      10.768  10.495  -6.078  1.00  1.00
ATOM    411  C   LYS B 103      11.638   9.457  -5.381  1.00  1.00
ATOM    412  O   LYS B 103      12.685   9.785  -4.823  1.00  1.00
ATOM    413  N   ASN B 104      11.236   8.133  -5.630  1.00  1.00
ATOM    414  CA  ASN B 104      12.159   7.096  -5.184  1.00  1.00
ATOM    415  C   ASN B 104      12.185   6.998  -3.664  1.00  1.00
ATOM    416  O   ASN B 104      13.250   7.025  -3.049  1.00  1.00
ATOM    417  N   VAL B 105      11.034   7.104  -2.982  1.00  1.00
ATOM    418  CA  VAL B 105      10.838   6.813  -1.566  1.00  1.00
ATOM    419  C   VAL B 105      10.800   5.312  -1.313  1.00  1.00
ATOM    420  O   VAL B 105      10.003   4.591  -1.913  1.00  1.00
ATOM    421  N   THR B 106      11.848   4.835  -0.496  1.00  1.00
ATOM    422  CA  THR B 106      11.778   3.440  -0.080  1.00  1.00
ATOM    423  C   THR B 106      10.727   3.240   1.004  1.00  1.00
ATOM    424  O   THR B 106      10.706   3.960   2.002  1.00  1.00
ATOM    425  N   VAL B 107       9.872   2.274   0.855  1.00  1.00
ATOM    426  CA  VAL B 107       8.755   2.041   1.762  1.00  1.00
ATOM    427  C   VAL B 107       8.742   0.603   2.263  1.00  1.00
ATOM    428  O   VAL B 107       9.102  -0.322   1.534  1.00  1.00
ATOM    429  N   THR B 108       8.119   0.368   3.441  1.00  1.00
ATOM    430  CA  THR B 108       8.041  -0.958   4.041  1.00  1.00
ATOM    431  C   THR B 108       7.087  -1.858   3.267  1.00  1.00
ATOM    432  O   THR B 108       7.349  -3.047   3.086  1.00  1.00
ATOM    433  N   HIS B 109       6.089  -1.529   2.763  1.00  1.00
ATOM    434  CA  HIS B 109       5.073  -2.283   2.039  1.00  1.00
ATOM    435  C   HIS B 109       4.502  -1.469   0.884  1.00  1.00
ATOM    436  O   HIS B 109       4.357  -0.251   0.983  1.00  1.00
ATOM    437  N   SER B 110       4.277  -2.185  -0.243  1.00  1.00
ATOM    438  CA  SER B 110       3.702  -1.603  -1.450  1.00  1.00
ATOM    439  C   SER B 110       3.155  -2.683  -2.375  1.00  1.00
ATOM    440  O   SER B 110       3.588  -3.834  -2.326  1.00  1.00
ATOM    441  N   VAL B 111       2.425  -2.334  -3.358  1.00  1.00
ATOM    442  CA  VAL B 111       1.766  -3.199  -4.328  1.00  1.00
ATOM    443  C   VAL B 111       1.917  -2.657  -5.743  1.00  1.00
ATOM    444  O   VAL B 111       1.774  -1.456  -5.977  1.00  1.00
ATOM    445  N   ASN B 112       2.321  -3.596  -6.726  1.00  1.00
ATOM    446  CA  ASN B 112       2.334  -3.167  -8.119  1.00  1.00
ATOM    447  C   ASN B 112       0.937  -3.213  -8.723  1.00  1.00
ATOM    448  O   ASN B 112       0.234  -4.218  -8.610  1.00  1.00
ATOM    449  N   LEU B 113       0.522  -2.098  -9.384  1.00  1.00
ATOM    450  CA  LEU B 113      -0.794  -2.002 -10.006  1.00  1.00
ATOM    451  C   LEU B 113      -0.697  -2.129 -11.523  1.00  1.00
ATOM    452  O   LEU B 113      -1.678  -2.453 -12.192  1.00  1.00
ATOM    453  N   LEU B 114       0.390  -2.265 -12.069  1.00  1.00
ATOM    454  CA  LEU B 114       0.691  -2.351 -13.493  1.00  1.00
ATOM    455  C   LEU B 114       1.227  -3.730 -13.861  1.00  1.00
ATOM    456  O   LEU B 114       2.214  -4.196 -13.291  1.00  1.00
ATOM    457  N   GLU B 115       0.347  -4.460 -14.668  1.00  1.00
ATOM    458  CA  GLU B 115       0.739  -5.767 -15.181  1.00  1.00
ATOM    459  C   GLU B 115       1.602  -5.633 -16.429  1.00  1.00
ATOM    460  O   GLU B 115       1.283  -4.865 -17.336  1.00  1.00
ATOM    461  N   ASP B 116       2.754  -6.305 -16.437  1.00  1.00
ATOM    462  CA  ASP B 116       3.669  -6.224 -17.569  1.00  1.00
ATOM    463  C   ASP B 116       4.096  -7.611 -18.032  1.00  1.00
ATOM    464  O   ASP B 116       4.504  -7.795 -19.178  1.00  1.00
ATOM    465  N   SER B 117       3.511  -8.616 -17.510  1.00  1.00
ATOM    466  CA  SER B 117       3.752 -10.027 -17.785  1.00  1.00
ATOM    467  C   SER B 117       2.587 -10.647 -18.546  1.00  1.00
ATOM    468  O   SER B 117       1.424 -10.418 -18.214  1.00  1.00
ATOM    469  N   HIS B 118       2.868 -11.268 -19.641  1.00  1.00
ATOM    470  CA  HIS B 118       1.974 -12.117 -20.419  1.00  1.00
ATOM    471  C   HIS B 118       2.592 -13.486 -20.669  1.00  1.00
ATOM    472  O   HIS B 118       3.795 -13.601 -20.904  1.00  1.00
ATOM    473  N   ASN B 119       2.005 -14.463 -20.908  1.00  1.00
ATOM    474  CA  ASN B 119       2.463 -15.831 -21.120  1.00  1.00
ATOM    475  C   ASN B 119       2.914 -16.044 -22.559  1.00  1.00
ATOM    476  O   ASN B 119       3.625 -17.003 -22.861  1.00  1.00
ATOM    477  N   GLY B 120       2.991 -15.247 -23.406  1.00  1.00
ATOM    478  CA  GLY B 120       3.541 -15.303 -24.756  1.00  1.00
ATOM    479  C   GLY B 120       2.848 -16.373 -25.589  1.00  1.00
ATOM    480  O   GLY B 120       3.478 -17.036 -26.413  1.00  1.00
ATOM    481  N   LYS B 121       1.628 -16.720 -25.391  1.00  1.00
ATOM    482  CA  LYS B 121       0.868 -17.757 -26.077  1.00  1.00
ATOM    483  C   LYS B 121      -0.505 -17.248 -26.497  1.00  1.00
ATOM    484  O   LYS B 121      -1.125 -16.452 -25.791  1.00  1.00
ATOM    485  N   LEU B 122      -1.008 -17.744 -27.690  1.00  1.00
ATOM    486  CA  LEU B 122      -2.438 -17.635 -27.951  1.00  1.00
ATOM    487  C   LEU B 122      -3.215 -18.734 -27.234  1.00  1.00
ATOM    488  O   LEU B 122      -2.851 -19.908 -27.298  1.00  1.00
ATOM    489  N   CYS B 123      -4.209 -18.400 -26.514  1.00  1.00
ATOM    490  CA  CYS B 123      -4.945 -19.325 -25.660  1.00  1.00
ATOM    491  C   CYS B 123      -6.426 -19.346 -26.019  1.00  1.00
ATOM    492  O   CYS B 123      -6.991 -18.329 -26.422  1.00  1.00
ATOM    493  N   ARG B 124      -7.144 -20.413 -25.554  1.00  1.00
ATOM    494  CA  ARG B 124      -8.600 -20.342 -25.585  1.00  1.00
ATOM    495  C   ARG B 124      -9.120 -19.285 -24.619  1.00  1.00
ATOM    496  O   ARG B 124      -8.612 -19.143 -23.507  1.00  1.00
ATOM    497  N   LEU B 125     -10.270 -18.697 -25.013  1.00  1.00
ATOM    498  CA  LEU B 125     -10.992 -17.783 -24.136  1.00  1.00
ATOM    499  C   LEU B 125     -12.232 -18.448 -23.548  1.00  1.00
ATOM    500  O   LEU B 125     -13.121 -18.883 -24.280  1.00  1.00
ATOM    501  N   LYS B 126     -12.305 -18.554 -22.179  1.00  1.00
ATOM    502  CA  LYS B 126     -13.534 -19.132 -21.649  1.00  1.00
ATOM    503  C   LYS B 126     -13.767 -20.532 -22.203  1.00  1.00
ATOM    504  O   LYS B 126     -14.909 -20.952 -22.392  1.00  1.00
ATOM    505  N   GLY B 127     -12.657 -21.246 -22.735  1.00  1.00
ATOM    506  CA  GLY B 127     -12.728 -22.649 -23.126  1.00  1.00
ATOM    507  C   GLY B 127     -12.837 -22.794 -24.638  1.00  1.00
ATOM    508  O   GLY B 127     -12.553 -23.856 -25.191  1.00  1.00
ATOM    509  N   ILE B 128     -13.017 -21.854 -25.388  1.00  1.00
ATOM    510  CA  ILE B 128     -13.172 -21.833 -26.838  1.00  1.00
ATOM    511  C   ILE B 128     -11.894 -21.362 -27.521  1.00  1.00
ATOM    512  O   ILE B 128     -11.340 -20.320 -27.172  1.00  1.00
ATOM    513  N   ALA B 129     -11.401 -22.202 -28.513  1.00  1.00
ATOM    514  CA  ALA B 129     -10.211 -21.841 -29.274  1.00  1.00
ATOM    515  C   ALA B 129     -10.537 -20.817 -30.354  1.00  1.00
ATOM    516  O   ALA B 129     -11.548 -20.934 -31.048  1.00  1.00
ATOM    517  N   PRO B 130      -9.587 -19.885 -30.604  1.00  1.00
ATOM    518  CA  PRO B 130      -9.739 -18.942 -31.705  1.00  1.00
ATOM    519  C   PRO B 130      -9.751 -19.661 -33.048  1.00  1.00
ATOM    520  O   PRO B 130      -8.984 -20.598 -33.268  1.00  1.00
ATOM    521  N   SER B 131     -17.513 -21.999 -35.057  1.00  1.00
ATOM    522  CA  SER B 131     -17.441 -21.289 -33.786  1.00  1.00
ATOM    523  C   SER B 131     -15.998 -20.976 -33.411  1.00  1.00
ATOM    524  O   SER B 131     -15.105 -21.803 -33.597  1.00  1.00
ATOM    525  N   TRP B 132     -15.831 -19.817 -32.865  1.00  1.00
ATOM    526  CA  TRP B 132     -14.541 -19.363 -32.358  1.00  1.00
ATOM    527  C   TRP B 132     -14.710 -18.211 -31.376  1.00  1.00
ATOM    528  O   TRP B 132     -15.592 -17.368 -31.539  1.00  1.00
ATOM    529  N   SER B 133     -13.662 -17.970 -30.554  1.00  1.00
ATOM    530  CA  SER B 133     -13.700 -16.936 -29.527  1.00  1.00
ATOM    531  C   SER B 133     -13.031 -15.655 -30.011  1.00  1.00
ATOM    532  O   SER B 133     -13.330 -14.565 -29.523  1.00  1.00
ATOM    533  N   TYR B 134     -12.506 -15.553 -30.961  1.00  1.00
ATOM    534  CA  TYR B 134     -11.776 -14.507 -31.667  1.00  1.00
ATOM    535  C   TYR B 134     -11.189 -15.030 -32.972  1.00  1.00
ATOM    536  O   TYR B 134     -10.817 -16.199 -33.073  1.00  1.00
ATOM    537  N   ILE B 135     -10.875 -14.085 -33.879  1.00  1.00
ATOM    538  CA  ILE B 135     -10.109 -14.379 -35.084  1.00  1.00
ATOM    539  C   ILE B 135      -8.782 -13.632 -35.089  1.00  1.00
ATOM    540  O   ILE B 135      -8.713 -12.466 -34.700  1.00  1.00
ATOM    541  N   SER B 136     -16.929  -8.986 -36.614  1.00  1.00
ATOM    542  CA  SER B 136     -16.202  -9.080 -35.354  1.00  1.00
ATOM    543  C   SER B 136     -17.130  -9.470 -34.211  1.00  1.00
ATOM    544  O   SER B 136     -16.688 -10.008 -33.196  1.00  1.00
ATOM    545  N   SER B 137     -18.346  -9.422 -34.339  1.00  1.00
ATOM    546  CA  SER B 137     -19.353  -9.760 -33.340  1.00  1.00
ATOM    547  C   SER B 137     -20.100 -11.032 -33.720  1.00  1.00
ATOM    548  O   SER B 137     -20.821 -11.607 -32.904  1.00  1.00
ATOM    549  N   VAL B 138     -19.548 -11.836 -34.491  1.00  1.00
ATOM    550  CA  VAL B 138     -19.951 -13.198 -34.819  1.00  1.00
ATOM    551  C   VAL B 138     -19.147 -14.218 -34.023  1.00  1.00
ATOM    552  O   VAL B 138     -17.919 -14.252 -34.101  1.00  1.00
ATOM    553  N   SER B 139     -19.865 -15.099 -33.267  1.00  1.00
ATOM    554  CA  SER B 139     -19.211 -16.111 -32.445  1.00  1.00
ATOM    555  C   SER B 139     -19.298 -17.487 -33.092  1.00  1.00
ATOM    556  O   SER B 139     -18.429 -18.335 -32.889  1.00  1.00
ATOM    557  N   SER B 140     -20.126 -17.908 -33.694  1.00  1.00
ATOM    558  CA  SER B 140     -20.203 -19.142 -34.468  1.00  1.00
ATOM    559  C   SER B 140     -20.879 -18.907 -35.812  1.00  1.00
ATOM    560  O   SER B 140     -21.789 -18.086 -35.925  1.00  1.00
ATOM    561  N   SER B 141     -24.580 -16.289 -35.771  1.00  1.00
ATOM    562  CA  SER B 141     -24.735 -16.283 -34.321  1.00  1.00
ATOM    563  C   SER B 141     -23.889 -15.190 -33.681  1.00  1.00
ATOM    564  O   SER B 141     -22.695 -15.073 -33.959  1.00  1.00
ATOM    565  N   ARG B 142     -24.565 -14.176 -33.176  1.00  1.00
ATOM    566  CA  ARG B 142     -23.879 -13.016 -32.618  1.00  1.00
ATOM    567  C   ARG B 142     -23.447 -13.271 -31.180  1.00  1.00
ATOM    568  O   ARG B 142     -24.184 -13.869 -30.397  1.00  1.00
ATOM    569  N   GLY B 143     -22.321 -12.645 -30.832  1.00  1.00
ATOM    570  CA  GLY B 143     -21.745 -12.664 -29.493  1.00  1.00
ATOM    571  C   GLY B 143     -20.880 -11.434 -29.248  1.00  1.00
ATOM    572  O   GLY B 143     -20.104 -11.027 -30.112  1.00  1.00
ATOM    573  N   PHE B 144     -21.013 -10.810 -28.114  1.00  1.00
ATOM    574  CA  PHE B 144     -20.177  -9.670 -27.759  1.00  1.00
ATOM    575  C   PHE B 144     -18.819 -10.124 -27.238  1.00  1.00
ATOM    576  O   PHE B 144     -18.734 -11.008 -26.386  1.00  1.00
ATOM    577  N   GLY B 145     -17.763  -9.167 -27.705  1.00  1.00
ATOM    578  CA  GLY B 145     -16.464  -9.384 -27.080  1.00  1.00
ATOM    579  C   GLY B 145     -15.528 -10.150 -28.007  1.00  1.00
ATOM    580  O   GLY B 145     -14.324 -10.227 -27.763  1.00  1.00
ATOM    581  N   SER B 146     -16.019 -10.655 -29.132  1.00  1.00
ATOM    582  CA  SER B 146     -15.141 -11.177 -30.172  1.00  1.00
ATOM    583  C   SER B 146     -14.469 -10.048 -30.944  1.00  1.00
ATOM    584  O   SER B 146     -15.078  -9.008 -31.196  1.00  1.00
ATOM    585  N   GLY B 147     -13.578 -10.430 -31.841  1.00  1.00
ATOM    586  CA  GLY B 147     -12.789  -9.461 -32.592  1.00  1.00
ATOM    587  C   GLY B 147     -11.807 -10.157 -33.526  1.00  1.00
ATOM    588  O   GLY B 147     -11.475 -11.327 -33.334  1.00  1.00
ATOM    589  N   ILE B 148     -11.190  -9.416 -34.377  1.00  1.00
ATOM    590  CA  ILE B 148     -10.065  -9.855 -35.194  1.00  1.00
ATOM    591  C   ILE B 148      -8.773  -9.172 -34.766  1.00  1.00
ATOM    592  O   ILE B 148      -8.737  -7.957 -34.572  1.00  1.00
ATOM    593  N   ILE B 149      -7.780  -9.973 -34.494  1.00  1.00
ATOM    594  CA  ILE B 149      -6.451  -9.503 -34.121  1.00  1.00
ATOM    595  C   ILE B 149      -5.391 -10.032 -35.078  1.00  1.00
ATOM    596  O   ILE B 149      -5.488 -11.157 -35.568  1.00  1.00
ATOM    597  N   THR B 150      -4.355  -9.365 -35.262  1.00  1.00
ATOM    598  CA  THR B 150      -3.132  -9.823 -35.910  1.00  1.00
ATOM    599  C   THR B 150      -2.054 -10.149 -34.884  1.00  1.00
ATOM    600  O   THR B 150      -1.753  -9.340 -34.007  1.00  1.00
ATOM    601  N   SER B 151      -1.463 -11.417 -35.089  1.00  1.00
ATOM    602  CA  SER B 151      -0.561 -11.861 -34.033  1.00  1.00
ATOM    603  C   SER B 151       0.541 -12.753 -34.588  1.00  1.00
ATOM    604  O   SER B 151       0.307 -13.557 -35.491  1.00  1.00
ATOM    605  N   ASN B 152       1.709 -12.682 -33.930  1.00  1.00
ATOM    606  CA  ASN B 152       2.810 -13.555 -34.319  1.00  1.00
ATOM    607  C   ASN B 152       3.018 -14.667 -33.298  1.00  1.00
ATOM    608  O   ASN B 152       3.730 -15.636 -33.559  1.00  1.00
ATOM    609  N   ALA B 153       2.308 -14.745 -32.323  1.00  1.00
ATOM    610  CA  ALA B 153       2.296 -15.753 -31.270  1.00  1.00
ATOM    611  C   ALA B 153       1.825 -17.101 -31.802  1.00  1.00
ATOM    612  O   ALA B 153       0.902 -17.171 -32.613  1.00  1.00
ATOM    613  N   SER B 154       2.153 -18.194 -31.020  1.00  1.00
ATOM    614  CA  SER B 154       1.700 -19.532 -31.380  1.00  1.00
ATOM    615  C   SER B 154       0.563 -19.991 -30.475  1.00  1.00
ATOM    616  O   SER B 154       0.599 -19.779 -29.263  1.00  1.00
ATOM    617  N   MET B 155      -0.345 -20.834 -31.060  1.00  1.00
ATOM    618  CA  MET B 155      -1.409 -21.400 -30.240  1.00  1.00
ATOM    619  C   MET B 155      -0.880 -22.505 -29.336  1.00  1.00
ATOM    620  O   MET B 155      -0.151 -23.390 -29.783  1.00  1.00
ATOM    621  N   HIS B 156      -1.219 -22.479 -28.108  1.00  1.00
ATOM    622  CA  HIS B 156      -0.938 -23.500 -27.105  1.00  1.00
ATOM    623  C   HIS B 156      -2.222 -24.015 -26.469  1.00  1.00
ATOM    624  O   HIS B 156      -3.176 -23.262 -26.274  1.00  1.00
ATOM    625  N   GLU B 157      -2.201 -25.199 -25.914  1.00  1.00
ATOM    626  CA  GLU B 157      -3.338 -25.679 -25.138  1.00  1.00
ATOM    627  C   GLU B 157      -3.428 -24.968 -23.794  1.00  1.00
ATOM    628  O   GLU B 157      -2.604 -25.190 -22.907  1.00  1.00
ATOM    629  N   CYS B 158      -3.906 -23.830 -23.811  1.00  1.00
ATOM    630  CA  CYS B 158      -4.103 -22.952 -22.664  1.00  1.00
ATOM    631  C   CYS B 158      -5.463 -22.269 -22.719  1.00  1.00
ATOM    632  O   CYS B 158      -5.962 -21.944 -23.797  1.00  1.00
ATOM    633  N   ASN B 159      -5.958 -21.783 -21.688  1.00  1.00
ATOM    634  CA  ASN B 159      -7.184 -21.018 -21.500  1.00  1.00
ATOM    635  C   ASN B 159      -6.925 -19.752 -20.692  1.00  1.00
ATOM    636  O   ASN B 159      -6.260 -19.790 -19.657  1.00  1.00
ATOM    637  N   THR B 160      -7.623 -18.648 -21.184  1.00  1.00
ATOM    638  CA  THR B 160      -7.426 -17.355 -20.540  1.00  1.00
ATOM    639  C   THR B 160      -8.709 -16.535 -20.548  1.00  1.00
ATOM    640  O   THR B 160      -9.520 -16.642 -21.468  1.00  1.00
ATOM    641  N   LYS B 161      -8.793 -15.544 -19.767  1.00  1.00
ATOM    642  CA  LYS B 161      -9.878 -14.571 -19.714  1.00  1.00
ATOM    643  C   LYS B 161      -9.511 -13.296 -20.462  1.00  1.00
ATOM    644  O   LYS B 161     -10.384 -12.578 -20.949  1.00  1.00
ATOM    645  N   CYS B 162      -8.291 -13.221 -20.855  1.00  1.00
ATOM    646  CA  CYS B 162      -7.665 -12.049 -21.453  1.00  1.00
ATOM    647  C   CYS B 162      -6.583 -12.449 -22.447  1.00  1.00
ATOM    648  O   CYS B 162      -5.726 -13.281 -22.146  1.00  1.00
ATOM    649  N   GLN B 163      -6.742 -12.051 -23.684  1.00  1.00
ATOM    650  CA  GLN B 163      -5.818 -12.337 -24.775  1.00  1.00
ATOM    651  C   GLN B 163      -5.426 -11.062 -25.512  1.00  1.00
ATOM    652  O   GLN B 163      -6.269 -10.212 -25.794  1.00  1.00
ATOM    653  N   THR B 164      -4.165 -10.788 -25.556  1.00  1.00
ATOM    654  CA  THR B 164      -3.561  -9.769 -26.407  1.00  1.00
ATOM    655  C   THR B 164      -2.836 -10.399 -27.589  1.00  1.00
ATOM    656  O   THR B 164      -2.237 -11.468 -27.465  1.00  1.00
ATOM    657  N   PRO B 165      -2.389  -9.649 -28.551  1.00  1.00
ATOM    658  CA  PRO B 165      -1.661 -10.165 -29.704  1.00  1.00
ATOM    659  C   PRO B 165      -0.265 -10.631 -29.310  1.00  1.00
ATOM    660  O   PRO B 165       0.255 -11.601 -29.862  1.00  1.00
ATOM    661  N   LEU B 166       0.231 -10.404 -28.243  1.00  1.00
ATOM    662  CA  LEU B 166       1.558 -10.773 -27.765  1.00  1.00
ATOM    663  C   LEU B 166       1.496 -11.996 -26.857  1.00  1.00
ATOM    664  O   LEU B 166       2.433 -12.793 -26.809  1.00  1.00
ATOM    665  N   GLY B 167       0.342 -12.268 -26.273  1.00  1.00
ATOM    666  CA  GLY B 167       0.204 -13.316 -25.268  1.00  1.00
ATOM    667  C   GLY B 167      -1.020 -13.082 -24.392  1.00  1.00
ATOM    668  O   GLY B 167      -1.455 -11.945 -24.207  1.00  1.00
ATOM    669  N   ALA B 168      -1.395 -14.125 -23.602  1.00  1.00
ATOM    670  CA  ALA B 168      -2.510 -14.014 -22.670  1.00  1.00
ATOM    671  C   ALA B 168      -2.058 -13.436 -21.335  1.00  1.00
ATOM    672  O   ALA B 168      -0.978 -13.761 -20.841  1.00  1.00
ATOM    673  N   ILE B 169      -3.024 -12.746 -20.685  1.00  1.00
ATOM    674  CA  ILE B 169      -2.798 -12.165 -19.367  1.00  1.00
ATOM    675  C   ILE B 169      -3.646 -12.856 -18.307  1.00  1.00
ATOM    676  O   ILE B 169      -4.849 -13.045 -18.488  1.00  1.00
ATOM    677  N   ASN B 170      -3.068 -13.343 -17.306  1.00  1.00
ATOM    678  CA  ASN B 170      -3.719 -13.893 -16.123  1.00  1.00
ATOM    679  C   ASN B 170      -3.351 -13.103 -14.874  1.00  1.00
ATOM    680  O   ASN B 170      -2.193 -13.082 -14.460  1.00  1.00
ATOM    681  N   SER B 171      -4.273 -11.968 -14.664  1.00  1.00
ATOM    682  CA  SER B 171      -3.880 -10.981 -13.665  1.00  1.00
ATOM    683  C   SER B 171      -5.099 -10.323 -13.033  1.00  1.00
ATOM    684  O   SER B 171      -6.129 -10.147 -13.683  1.00  1.00
ATOM    685  N   SER B 172      -4.972  -9.910 -11.764  1.00  1.00
ATOM    686  CA  SER B 172      -6.008  -9.164 -11.059  1.00  1.00
ATOM    687  C   SER B 172      -5.643  -7.690 -10.945  1.00  1.00
ATOM    688  O   SER B 172      -6.505  -6.845 -10.702  1.00  1.00
ATOM    689  N   LEU B 173      -4.449  -7.372 -11.410  1.00  1.00
ATOM    690  CA  LEU B 173      -4.039  -5.974 -11.477  1.00  1.00
ATOM    691  C   LEU B 173      -4.995  -5.161 -12.343  1.00  1.00
ATOM    692  O   LEU B 173      -5.356  -5.575 -13.444  1.00  1.00
ATOM    693  N   PRO B 174      -5.146  -3.882 -12.000  1.00  1.00
ATOM    694  CA  PRO B 174      -6.082  -3.002 -12.689  1.00  1.00
ATOM    695  C   PRO B 174      -5.484  -2.467 -13.983  1.00  1.00
ATOM    696  O   PRO B 174      -6.188  -2.291 -14.978  1.00  1.00
ATOM    697  N   TYR B 175      -4.337  -2.341 -14.227  1.00  1.00
ATOM    698  CA  TYR B 175      -3.649  -1.757 -15.372  1.00  1.00
ATOM    699  C   TYR B 175      -2.641  -2.732 -15.966  1.00  1.00
ATOM    700  O   TYR B 175      -2.045  -3.536 -15.249  1.00  1.00
ATOM    701  N   GLN B 176      -2.396  -2.484 -17.291  1.00  1.00
ATOM    702  CA  GLN B 176      -1.382  -3.210 -18.047  1.00  1.00
ATOM    703  C   GLN B 176      -0.773  -2.334 -19.134  1.00  1.00
ATOM    704  O   GLN B 176      -1.464  -1.525 -19.752  1.00  1.00
ATOM    705  N   ASN B 177       0.447  -2.475 -19.415  1.00  1.00
ATOM    706  CA  ASN B 177       1.187  -1.763 -20.450  1.00  1.00
ATOM    707  C   ASN B 177       1.714  -2.722 -21.509  1.00  1.00
ATOM    708  O   ASN B 177       2.187  -2.299 -22.564  1.00  1.00
ATOM    709  N   ILE B 178       0.988  -3.868 -21.684  1.00  1.00
ATOM    710  CA  ILE B 178       1.391  -4.887 -22.645  1.00  1.00
ATOM    711  C   ILE B 178       0.899  -4.548 -24.047  1.00  1.00
ATOM    712  O   ILE B 178       1.621  -4.724 -25.028  1.00  1.00
ATOM    713  N   HIS B 179      -0.285  -4.212 -24.314  1.00  1.00
ATOM    714  CA  HIS B 179      -0.945  -4.057 -25.605  1.00  1.00
ATOM    715  C   HIS B 179      -2.346  -3.482 -25.441  1.00  1.00
ATOM    716  O   HIS B 179      -3.073  -3.845 -24.516  1.00  1.00
ATOM    717  N   PRO B 180      -2.701  -2.569 -26.438  1.00  1.00
ATOM    718  CA  PRO B 180      -4.016  -1.941 -26.373  1.00  1.00
ATOM    719  C   PRO B 180      -5.074  -2.809 -27.040  1.00  1.00
ATOM    720  O   PRO B 180      -6.239  -2.801 -26.642  1.00  1.00
ATOM    721  N   VAL B 181      -4.741  -3.687 -27.848  1.00  1.00
ATOM    722  CA  VAL B 181      -5.615  -4.709 -28.412  1.00  1.00
ATOM    723  C   VAL B 181      -5.827  -5.855 -27.431  1.00  1.00
ATOM    724  O   VAL B 181      -4.868  -6.449 -26.939  1.00  1.00
ATOM    725  N   THR B 182      -7.128  -6.042 -27.033  1.00  1.00
ATOM    726  CA  THR B 182      -7.494  -7.008 -26.004  1.00  1.00
ATOM    727  C   THR B 182      -8.779  -7.740 -26.369  1.00  1.00
ATOM    728  O   THR B 182      -9.706  -7.149 -26.922  1.00  1.00
ATOM    729  N   ILE B 183      -8.759  -9.036 -26.111  1.00  1.00
ATOM    730  CA  ILE B 183      -9.947  -9.875 -26.219  1.00  1.00
ATOM    731  C   ILE B 183     -10.382 -10.392 -24.855  1.00  1.00
ATOM    732  O   ILE B 183      -9.567 -10.893 -24.081  1.00  1.00
ATOM    733  N   GLY B 184     -11.480  -9.962 -24.352  1.00  1.00
ATOM    734  CA  GLY B 184     -12.003 -10.558 -23.128  1.00  1.00
ATOM    735  C   GLY B 184     -12.062  -9.537 -21.999  1.00  1.00
ATOM    736  O   GLY B 184     -11.608  -8.403 -22.151  1.00  1.00
ATOM    737  N   GLU B 185     -12.014  -9.728 -20.924  1.00  1.00
ATOM    738  CA  GLU B 185     -11.895  -8.942 -19.702  1.00  1.00
ATOM    739  C   GLU B 185     -10.437  -8.778 -19.292  1.00  1.00
ATOM    740  O   GLU B 185      -9.745  -9.759 -19.017  1.00  1.00
ATOM    741  N   CYS B 186      -9.830  -7.679 -19.804  1.00  1.00
ATOM    742  CA  CYS B 186      -8.409  -7.406 -19.630  1.00  1.00
ATOM    743  C   CYS B 186      -8.187  -6.186 -18.745  1.00  1.00
ATOM    744  O   CYS B 186      -8.949  -5.221 -18.799  1.00  1.00
ATOM    745  N   PRO B 187      -6.956  -6.113 -17.950  1.00  1.00
ATOM    746  CA  PRO B 187      -6.620  -4.837 -17.330  1.00  1.00
ATOM    747  C   PRO B 187      -6.653  -3.705 -18.348  1.00  1.00
ATOM    748  O   PRO B 187      -6.175  -3.854 -19.473  1.00  1.00
ATOM    749  N   LYS B 188      -6.955  -2.430 -17.759  1.00  1.00
ATOM    750  CA  LYS B 188      -6.898  -1.235 -18.593  1.00  1.00
ATOM    751  C   LYS B 188      -5.485  -0.987 -19.105  1.00  1.00
ATOM    752  O   LYS B 188      -4.525  -0.993 -18.334  1.00  1.00
ATOM    753  N   TYR B 189      -5.397  -0.706 -20.487  1.00  1.00
ATOM    754  CA  TYR B 189      -4.091  -0.388 -21.052  1.00  1.00
ATOM    755  C   TYR B 189      -3.718   1.066 -20.792  1.00  1.00
ATOM    756  O   TYR B 189      -4.540   1.967 -20.957  1.00  1.00
ATOM    757  N   VAL B 190      -2.458   1.251 -20.396  1.00  1.00
ATOM    758  CA  VAL B 190      -1.838   2.556 -20.197  1.00  1.00
ATOM    759  C   VAL B 190      -0.391   2.556 -20.671  1.00  1.00
ATOM    760  O   VAL B 190       0.309   1.549 -20.560  1.00  1.00
ATOM    761  N   ARG B 191       0.131   3.661 -21.035  1.00  1.00
ATOM    762  CA  ARG B 191       1.496   3.817 -21.524  1.00  1.00
ATOM    763  C   ARG B 191       2.490   3.882 -20.371  1.00  1.00
ATOM    764  O   ARG B 191       3.646   3.483 -20.511  1.00  1.00
ATOM    765  N   SER B 192       2.156   3.710 -19.224  1.00  1.00
ATOM    766  CA  SER B 192       3.002   3.833 -18.043  1.00  1.00
ATOM    767  C   SER B 192       3.988   2.675 -17.949  1.00  1.00
ATOM    768  O   SER B 192       3.627   1.521 -18.177  1.00  1.00
ATOM    769  N   ALA B 193       5.196   3.029 -17.315  1.00  1.00
ATOM    770  CA  ALA B 193       6.249   2.041 -17.112  1.00  1.00
ATOM    771  C   ALA B 193       6.257   1.532 -15.676  1.00  1.00
ATOM    772  O   ALA B 193       6.542   0.361 -15.424  1.00  1.00
ATOM    773  N   LYS B 194       5.625   2.151 -14.807  1.00  1.00
ATOM    774  CA  LYS B 194       5.538   1.883 -13.377  1.00  1.00
ATOM    775  C   LYS B 194       4.336   2.585 -12.757  1.00  1.00
ATOM    776  O   LYS B 194       4.030   3.728 -13.096  1.00  1.00
ATOM    777  N   LEU B 195       3.595   1.826 -11.962  1.00  1.00
ATOM    778  CA  LEU B 195       2.444   2.189 -11.144  1.00  1.00
ATOM    779  C   LEU B 195       2.404   1.373  -9.856  1.00  1.00
ATOM    780  O   LEU B 195       2.366   0.143  -9.890  1.00  1.00
ATOM    781  N   ARG B 196       3.148   1.813  -8.881  1.00  1.00
ATOM    782  CA  ARG B 196       3.306   1.172  -7.580  1.00  1.00
ATOM    783  C   ARG B 196       2.715   2.030  -6.469  1.00  1.00
ATOM    784  O   ARG B 196       2.956   3.236  -6.407  1.00  1.00
ATOM    785  N   MET B 197       1.674   1.482  -5.781  1.00  1.00
ATOM    786  CA  MET B 197       1.031   2.167  -4.667  1.00  1.00
ATOM    787  C   MET B 197       1.637   1.742  -3.335  1.00  1.00
ATOM    788  O   MET B 197       1.782   0.551  -3.060  1.00  1.00
ATOM    789  N   VAL B 198       2.146   2.796  -2.515  1.00  1.00
ATOM    790  CA  VAL B 198       2.602   2.424  -1.181  1.00  1.00
ATOM    791  C   VAL B 198       1.427   2.103  -0.267  1.00  1.00
ATOM    792  O   VAL B 198       0.424   2.816  -0.255  1.00  1.00
ATOM    793  N   THR B 199       1.648   1.011   0.577  1.00  1.00
ATOM    794  CA  THR B 199       0.630   0.636   1.551  1.00  1.00
ATOM    795  C   THR B 199       1.170   0.719   2.973  1.00  1.00
ATOM    796  O   THR B 199       0.444   1.065   3.904  1.00  1.00
ATOM    797  N   GLY B 200       2.469   0.710   3.085  1.00  1.00
ATOM    798  CA  GLY B 200       3.117   0.917   4.375  1.00  1.00
ATOM    799  C   GLY B 200       3.689   2.325   4.484  1.00  1.00
ATOM    800  O   GLY B 200       3.721   3.070   3.505  1.00  1.00
ATOM    801  N   LEU B 201       4.690   2.517   5.155  1.00  1.00
ATOM    802  CA  LEU B 201       5.298   3.800   5.485  1.00  1.00
ATOM    803  C   LEU B 201       6.756   3.850   5.039  1.00  1.00
ATOM    804  O   LEU B 201       7.441   2.828   5.008  1.00  1.00
ATOM    805  N   ARG B 202       7.326   5.076   5.066  1.00  1.00
ATOM    806  CA  ARG B 202       8.753   5.241   4.815  1.00  1.00
ATOM    807  C   ARG B 202       9.573   4.249   5.630  1.00  1.00
ATOM    808  O   ARG B 202       9.398   4.132   6.843  1.00  1.00
ATOM    809  N   ASN B 203      10.428   3.468   4.858  1.00  1.00
ATOM    810  CA  ASN B 203      11.309   2.497   5.496  1.00  1.00
ATOM    811  C   ASN B 203      12.645   3.128   5.869  1.00  1.00
ATOM    812  O   ASN B 203      13.326   3.706   5.022  1.00  1.00
ATOM    813  N   ILE B 204      12.964   3.180   7.124  1.00  1.00
ATOM    814  CA  ILE B 204      14.168   3.772   7.695  1.00  1.00
ATOM    815  C   ILE B 204      14.824   2.830   8.695  1.00  1.00
ATOM    816  O   ILE B 204      14.342   2.663   9.815  1.00  1.00
ATOM    817  N   PRO B 205      15.359   1.674   8.244  1.00  1.00
ATOM    818  CA  PRO B 205      15.922   0.666   9.134  1.00  1.00
ATOM    819  C   PRO B 205      17.243   1.133   9.731  1.00  1.00
ATOM    820  O   PRO B 205      18.020   1.828   9.076  1.00  1.00
ATOM    821  N   GLY B 206       7.955  14.892   7.209  1.00  1.00
ATOM    822  CA  GLY B 206       6.589  14.682   6.746  1.00  1.00
ATOM    823  C   GLY B 206       5.645  15.731   7.320  1.00  1.00
ATOM    824  O   GLY B 206       5.897  16.288   8.388  1.00  1.00
ATOM    825  N   LEU B 207       4.378  15.701   6.877  1.00  1.00
ATOM    826  CA  LEU B 207       3.413  16.693   7.333  1.00  1.00
ATOM    827  C   LEU B 207       3.212  16.614   8.843  1.00  1.00
ATOM    828  O   LEU B 207       3.041  17.634   9.510  1.00  1.00
ATOM    829  N   PHE B 208       3.236  15.704   9.568  1.00  1.00
ATOM    830  CA  PHE B 208       2.988  15.570  10.999  1.00  1.00
ATOM    831  C   PHE B 208       4.288  15.625  11.790  1.00  1.00
ATOM    832  O   PHE B 208       4.308  16.062  12.941  1.00  1.00
ATOM    833  N   GLY B 209       5.365  15.306  11.340  1.00  1.00
ATOM    834  CA  GLY B 209       6.653  15.642  11.934  1.00  1.00
ATOM    835  C   GLY B 209       7.166  14.508  12.813  1.00  1.00
ATOM    836  O   GLY B 209       8.315  14.524  13.255  1.00  1.00
ATOM    837  N   ALA B 210       6.557  13.310  12.664  1.00  1.00
ATOM    838  CA  ALA B 210       6.968  12.192  13.505  1.00  1.00
ATOM    839  C   ALA B 210       7.860  11.224  12.739  1.00  1.00
ATOM    840  O   ALA B 210       8.825  10.690  13.284  1.00  1.00
ATOM    841  N   ILE B 211       7.421  10.644  11.633  1.00  1.00
ATOM    842  CA  ILE B 211       8.248   9.755  10.826  1.00  1.00
ATOM    843  C   ILE B 211       9.344  10.527  10.102  1.00  1.00
ATOM    844  O   ILE B 211       9.069  11.494   9.391  1.00  1.00
ATOM    845  N   ALA B 212      10.626  10.020  10.220  1.00  1.00
ATOM    846  CA  ALA B 212      11.734  10.755   9.621  1.00  1.00
ATOM    847  C   ALA B 212      11.728  12.213  10.059  1.00  1.00
ATOM    848  O   ALA B 212      11.437  13.109   9.266  1.00  1.00
ATOM    849  N   GLY B 213      11.318  12.404  11.311  1.00  1.00
ATOM    850  CA  GLY B 213      11.268  13.723  11.929  1.00  1.00
ATOM    851  C   GLY B 213      11.845  13.693  13.338  1.00  1.00
ATOM    852  O   GLY B 213      12.755  14.456  13.663  1.00  1.00
ATOM    853  N   PHE B 214      10.912  13.782  14.398  1.00  1.00
ATOM    854  CA  PHE B 214      11.405  13.769  15.770  1.00  1.00
ATOM    855  C   PHE B 214      11.650  12.345  16.253  1.00  1.00
ATOM    856  O   PHE B 214      12.393  12.123  17.209  1.00  1.00
ATOM    857  N   ILE B 215      10.956  11.380  15.725  1.00  1.00
ATOM    858  CA  ILE B 215      11.388   9.989  15.794  1.00  1.00
ATOM    859  C   ILE B 215      12.256   9.622  14.597  1.00  1.00
ATOM    860  O   ILE B 215      11.772   9.546  13.468  1.00  1.00
ATOM    861  N   GLU B 216      13.504   9.766  14.598  1.00  1.00
ATOM    862  CA  GLU B 216      14.420   9.766  13.464  1.00  1.00
ATOM    863  C   GLU B 216      14.425   8.416  12.760  1.00  1.00
ATOM    864  O   GLU B 216      14.504   8.345  11.533  1.00  1.00
ATOM    865  N   GLY B 217      14.242   7.333  13.148  1.00  1.00
ATOM    866  CA  GLY B 217      14.374   6.070  12.431  1.00  1.00
ATOM    867  C   GLY B 217      13.242   5.114  12.786  1.00  1.00
ATOM    868  O   GLY B 217      12.710   5.151  13.895  1.00  1.00
ATOM    869  N   GLY B 218      13.168   4.018  12.070  1.00  1.00
ATOM    870  CA  GLY B 218      12.210   2.952  12.340  1.00  1.00
ATOM    871  C   GLY B 218      12.841   1.842  13.171  1.00  1.00
ATOM    872  O   GLY B 218      14.024   1.536  13.020  1.00  1.00
ATOM    873  N   TRP B 219      12.025   0.831  13.499  1.00  1.00
ATOM    874  CA  TRP B 219      12.456  -0.333  14.264  1.00  1.00
ATOM    875  C   TRP B 219      12.236  -1.620  13.480  1.00  1.00
ATOM    876  O   TRP B 219      11.103  -1.970  13.147  1.00  1.00
ATOM    877  N   THR B 220      13.365  -2.344  13.171  1.00  1.00
ATOM    878  CA  THR B 220      13.219  -3.630  12.500  1.00  1.00
ATOM    879  C   THR B 220      12.803  -4.718  13.481  1.00  1.00
ATOM    880  O   THR B 220      12.051  -5.628  13.132  1.00  1.00
ATOM    881  N   GLY B 221      12.869  -4.429  14.759  1.00  1.00
ATOM    882  CA  GLY B 221      12.554  -5.373  15.824  1.00  1.00
ATOM    883  C   GLY B 221      11.070  -5.344  16.165  1.00  1.00
ATOM    884  O   GLY B 221      10.505  -6.343  16.609  1.00  1.00
ATOM    885  N   MET B 222      10.332  -4.431  15.896  1.00  1.00
ATOM    886  CA  MET B 222       8.874  -4.389  15.916  1.00  1.00
ATOM    887  C   MET B 222       8.289  -4.963  14.632  1.00  1.00
ATOM    888  O   MET B 222       8.392  -4.356  13.567  1.00  1.00
ATOM    889  N   ILE B 223       7.961  -6.252  14.670  1.00  1.00
ATOM    890  CA  ILE B 223       7.614  -7.011  13.475  1.00  1.00
ATOM    891  C   ILE B 223       6.125  -7.328  13.436  1.00  1.00
ATOM    892  O   ILE B 223       5.520  -7.386  12.365  1.00  1.00
ATOM    893  N   ASP B 224       5.283  -6.820  14.224  1.00  1.00
ATOM    894  CA  ASP B 224       3.884  -7.227  14.279  1.00  1.00
ATOM    895  C   ASP B 224       2.956  -6.044  14.042  1.00  1.00
ATOM    896  O   ASP B 224       1.890  -6.189  13.443  1.00  1.00
ATOM    897  N   GLY B 225       3.298  -5.009  13.526  1.00  1.00
ATOM    898  CA  GLY B 225       2.486  -3.879  13.092  1.00  1.00
ATOM    899  C   GLY B 225       3.358  -2.701  12.678  1.00  1.00
ATOM    900  O   GLY B 225       4.533  -2.628  13.039  1.00  1.00
ATOM    901  N   TRP B 226       2.590  -1.607  12.190  1.00  1.00
ATOM    902  CA  TRP B 226       3.296  -0.431  11.698  1.00  1.00
ATOM    903  C   TRP B 226       3.640   0.521  12.837  1.00  1.00
ATOM    904  O   TRP B 226       4.715   1.121  12.855  1.00  1.00
ATOM    905  N   TYR B 227       2.979   0.708  13.788  1.00  1.00
ATOM    906  CA  TYR B 227       3.206   1.554  14.953  1.00  1.00
ATOM    907  C   TYR B 227       3.104   0.753  16.244  1.00  1.00
ATOM    908  O   TYR B 227       2.325  -0.196  16.337  1.00  1.00
ATOM    909  N   GLY B 228       3.895   1.415  17.329  1.00  1.00
ATOM    910  CA  GLY B 228       3.848   0.710  18.604  1.00  1.00
ATOM    911  C   GLY B 228       4.840   1.301  19.597  1.00  1.00
ATOM    912  O   GLY B 228       5.698   2.104  19.230  1.00  1.00
ATOM    913  N   TYR B 229       5.388   0.369  20.488  1.00  1.00
ATOM    914  CA  TYR B 229       6.136   0.785  21.668  1.00  1.00
ATOM    915  C   TYR B 229       7.393  -0.056  21.848  1.00  1.00
ATOM    916  O   TYR B 229       7.421  -1.233  21.490  1.00  1.00
ATOM    917  N   HIS B 230       8.402   0.562  22.369  1.00  1.00
ATOM    918  CA  HIS B 230       9.603  -0.054  22.920  1.00  1.00
ATOM    919  C   HIS B 230       9.782   0.305  24.390  1.00  1.00
ATOM    920  O   HIS B 230       9.608   1.458  24.783  1.00  1.00
ATOM    921  N   HIS B 231       9.864  -0.607  25.279  1.00  1.00
ATOM    922  CA  HIS B 231       9.992  -0.323  26.703  1.00  1.00
ATOM    923  C   HIS B 231      11.271  -0.925  27.272  1.00  1.00
ATOM    924  O   HIS B 231      11.705  -1.997  26.850  1.00  1.00
ATOM    925  N   GLN B 232      11.727  -0.406  28.319  1.00  1.00
ATOM    926  CA  GLN B 232      12.895  -0.757  29.119  1.00  1.00
ATOM    927  C   GLN B 232      12.620  -0.570  30.606  1.00  1.00
ATOM    928  O   GLN B 232      12.117   0.472  31.027  1.00  1.00
ATOM    929  N   ASN B 233      12.517  -1.616  31.362  1.00  1.00
ATOM    930  CA  ASN B 233      12.302  -1.570  32.804  1.00  1.00
ATOM    931  C   ASN B 233      13.111  -2.647  33.516  1.00  1.00
ATOM    932  O   ASN B 233      13.452  -3.672  32.926  1.00  1.00
ATOM    933  N   GLU B 234      13.064  -2.730  34.801  1.00  1.00
ATOM    934  CA  GLU B 234      13.794  -3.731  35.570  1.00  1.00
ATOM    935  C   GLU B 234      13.535  -5.133  35.036  1.00  1.00
ATOM    936  O   GLU B 234      14.439  -5.968  34.993  1.00  1.00
ATOM    937  N   GLN B 235      12.475  -5.499  34.614  1.00  1.00
ATOM    938  CA  GLN B 235      12.059  -6.795  34.092  1.00  1.00
ATOM    939  C   GLN B 235      12.494  -6.971  32.643  1.00  1.00
ATOM    940  O   GLN B 235      12.746  -8.088  32.191  1.00  1.00
ATOM    941  N   GLY B 236      13.161  -6.210  32.007  1.00  1.00
ATOM    942  CA  GLY B 236      13.684  -6.416  30.661  1.00  1.00
ATOM    943  C   GLY B 236      13.347  -5.240  29.753  1.00  1.00
ATOM    944  O   GLY B 236      12.815  -4.226  30.206  1.00  1.00
ATOM    945  N   SER B 237      13.548  -5.593  28.376  1.00  1.00
ATOM    946  CA  SER B 237      13.108  -4.700  27.310  1.00  1.00
ATOM    947  C   SER B 237      12.511  -5.483  26.148  1.00  1.00
ATOM    948  O   SER B 237      12.947  -6.594  25.846  1.00  1.00
ATOM    949  N   GLY B 238      11.627  -4.875  25.417  1.00  1.00
ATOM    950  CA  GLY B 238      11.010  -5.508  24.258  1.00  1.00
ATOM    951  C   GLY B 238      10.347  -4.477  23.354  1.00  1.00
ATOM    952  O   GLY B 238      10.152  -3.327  23.747  1.00  1.00
ATOM    953  N   TYR B 239       9.749  -4.967  22.277  1.00  1.00
ATOM    954  CA  TYR B 239       8.860  -4.237  21.381  1.00  1.00
ATOM    955  C   TYR B 239       7.460  -4.838  21.384  1.00  1.00
ATOM    956  O   TYR B 239       7.296  -6.052  21.510  1.00  1.00
ATOM    957  N   ALA B 240       6.489  -3.951  21.055  1.00  1.00
ATOM    958  CA  ALA B 240       5.083  -4.326  20.955  1.00  1.00
ATOM    959  C   ALA B 240       4.312  -3.343  20.083  1.00  1.00
ATOM    960  O   ALA B 240       4.493  -2.130  20.189  1.00  1.00
ATOM    961  N   ALA B 241       3.725  -3.826  18.962  1.00  1.00
ATOM    962  CA  ALA B 241       2.896  -2.972  18.120  1.00  1.00
ATOM    963  C   ALA B 241       1.623  -2.553  18.845  1.00  1.00
ATOM    964  O   ALA B 241       0.993  -3.360  19.529  1.00  1.00
ATOM    965  N   ASP B 242       1.229  -1.206  18.604  1.00  1.00
ATOM    966  CA  ASP B 242      -0.115  -0.823  19.020  1.00  1.00
ATOM    967  C   ASP B 242      -1.170  -1.426  18.101  1.00  1.00
ATOM    968  O   ASP B 242      -1.172  -1.178  16.895  1.00  1.00
ATOM    969  N   GLN B 243      -1.919  -2.435  18.653  1.00  1.00
ATOM    970  CA  GLN B 243      -2.789  -3.254  17.818  1.00  1.00
ATOM    971  C   GLN B 243      -3.965  -2.443  17.287  1.00  1.00
ATOM    972  O   GLN B 243      -4.377  -2.608  16.139  1.00  1.00
ATOM    973  N   LYS B 244      -4.501  -1.494  18.015  1.00  1.00
ATOM    974  CA  LYS B 244      -5.667  -0.710  17.624  1.00  1.00
ATOM    975  C   LYS B 244      -5.342   0.218  16.461  1.00  1.00
ATOM    976  O   LYS B 244      -6.130   0.356  15.526  1.00  1.00
ATOM    977  N   SER B 245      -4.255   0.980  16.533  1.00  1.00
ATOM    978  CA  SER B 245      -3.884   1.908  15.471  1.00  1.00
ATOM    979  C   SER B 245      -3.385   1.164  14.239  1.00  1.00
ATOM    980  O   SER B 245      -3.654   1.566  13.108  1.00  1.00
ATOM    981  N   THR B 246      -2.710   0.001  14.468  1.00  1.00
ATOM    982  CA  THR B 246      -2.232  -0.819  13.361  1.00  1.00
ATOM    983  C   THR B 246      -3.394  -1.421  12.580  1.00  1.00
ATOM    984  O   THR B 246      -3.383  -1.440  11.349  1.00  1.00
ATOM    985  N   GLN B 247      -4.403  -1.943  13.323  1.00  1.00
ATOM    986  CA  GLN B 247      -5.570  -2.558  12.704  1.00  1.00
ATOM    987  C   GLN B 247      -6.425  -1.521  11.986  1.00  1.00
ATOM    988  O   GLN B 247      -6.919  -1.765  10.885  1.00  1.00
ATOM    989  N   ASN B 248      -6.644  -0.378  12.560  1.00  1.00
ATOM    990  CA  ASN B 248      -7.412   0.701  11.949  1.00  1.00
ATOM    991  C   ASN B 248      -6.724   1.224  10.694  1.00  1.00
ATOM    992  O   ASN B 248      -7.379   1.528   9.697  1.00  1.00
ATOM    993  N   ALA B 249      -5.399   1.302  10.708  1.00  1.00
ATOM    994  CA  ALA B 249      -4.629   1.782   9.567  1.00  1.00
ATOM    995  C   ALA B 249      -4.637   0.767   8.431  1.00  1.00
ATOM    996  O   ALA B 249      -4.745   1.132   7.260  1.00  1.00
ATOM    997  N   ILE B 250      -4.516  -0.531   8.775  1.00  1.00
ATOM    998  CA  ILE B 250      -4.615  -1.559   7.746  1.00  1.00
ATOM    999  C   ILE B 250      -5.987  -1.545   7.083  1.00  1.00
ATOM   1000  O   ILE B 250      -6.099  -1.677   5.864  1.00  1.00
ATOM   1001  N   ASN B 251      -7.048  -1.352   7.962  1.00  1.00
ATOM   1002  CA  ASN B 251      -8.404  -1.241   7.439  1.00  1.00
ATOM   1003  C   ASN B 251      -8.521  -0.085   6.452  1.00  1.00
ATOM   1004  O   ASN B 251      -9.155  -0.213   5.405  1.00  1.00
ATOM   1005  N   GLY B 252      -7.964   1.054   6.799  1.00  1.00
ATOM   1006  CA  GLY B 252      -8.047   2.267   5.995  1.00  1.00
ATOM   1007  C   GLY B 252      -7.287   2.112   4.684  1.00  1.00
ATOM   1008  O   GLY B 252      -7.765   2.523   3.626  1.00  1.00
ATOM   1009  N   ILE B 253      -6.012   1.627   4.775  1.00  1.00
ATOM   1010  CA  ILE B 253      -5.155   1.497   3.603  1.00  1.00
ATOM   1011  C   ILE B 253      -5.734   0.502   2.605  1.00  1.00
ATOM   1012  O   ILE B 253      -5.729   0.744   1.398  1.00  1.00
ATOM   1013  N   THR B 254      -6.267  -0.626   3.096  1.00  1.00
ATOM   1014  CA  THR B 254      -6.842  -1.640   2.221  1.00  1.00
ATOM   1015  C   THR B 254      -8.136  -1.149   1.584  1.00  1.00
ATOM   1016  O   THR B 254      -8.393  -1.397   0.406  1.00  1.00
ATOM   1017  N   ASN B 255      -8.929  -0.378   2.294  1.00  1.00
ATOM   1018  CA  ASN B 255     -10.121   0.247   1.734  1.00  1.00
ATOM   1019  C   ASN B 255      -9.760   1.234   0.631  1.00  1.00
ATOM   1020  O   ASN B 255     -10.439   1.311  -0.393  1.00  1.00
ATOM   1021  N   LYS B 256      -8.615   1.940   0.839  1.00  1.00
ATOM   1022  CA  LYS B 256      -8.116   2.884  -0.154  1.00  1.00
ATOM   1023  C   LYS B 256      -7.708   2.170  -1.437  1.00  1.00
ATOM   1024  O   LYS B 256      -7.997   2.638  -2.538  1.00  1.00
ATOM   1025  N   VAL B 257      -7.013   1.019  -1.300  1.00  1.00
ATOM   1026  CA  VAL B 257      -6.637   0.213  -2.455  1.00  1.00
ATOM   1027  C   VAL B 257      -7.866  -0.273  -3.212  1.00  1.00
ATOM   1028  O   VAL B 257      -7.910  -0.224  -4.441  1.00  1.00
ATOM   1029  N   ASN B 258      -8.880  -0.740  -2.467  1.00  1.00
ATOM   1030  CA  ASN B 258     -10.127  -1.220  -3.049  1.00  1.00
ATOM   1031  C   ASN B 258     -10.847  -0.110  -3.803  1.00  1.00
ATOM   1032  O   ASN B 258     -11.386  -0.331  -4.887  1.00  1.00
ATOM   1033  N   THR B 259     -10.917   1.077  -3.207  1.00  1.00
ATOM   1034  CA  THR B 259     -11.559   2.228  -3.830  1.00  1.00
ATOM   1035  C   THR B 259     -10.871   2.603  -5.136  1.00  1.00
ATOM   1036  O   THR B 259     -11.529   2.917  -6.128  1.00  1.00
ATOM   1037  N   VAL B 260      -9.553   2.664  -5.138  1.00  1.00
ATOM   1038  CA  VAL B 260      -8.771   2.949  -6.335  1.00  1.00
ATOM   1039  C   VAL B 260      -9.009   1.899  -7.412  1.00  1.00
ATOM   1040  O   VAL B 260      -9.163   2.226  -8.589  1.00  1.00
ATOM   1041  N   ILE B 261      -8.976   0.656  -7.066  1.00  1.00
ATOM   1042  CA  ILE B 261      -9.189  -0.447  -7.996  1.00  1.00
ATOM   1043  C   ILE B 261     -10.611  -0.439  -8.543  1.00  1.00
ATOM   1044  O   ILE B 261     -10.829  -0.661  -9.734  1.00  1.00
ATOM   1045  N   GLU B 262     -11.585  -0.198  -7.747  1.00  1.00
ATOM   1046  CA  GLU B 262     -13.004  -0.201  -8.083  1.00  1.00
ATOM   1047  C   GLU B 262     -13.312   0.810  -9.180  1.00  1.00
ATOM   1048  O   GLU B 262     -14.117   0.546 -10.073  1.00  1.00
ATOM   1049  N   LYS B 263     -12.703   1.887  -9.285  1.00  1.00
ATOM   1050  CA  LYS B 263     -13.006   2.978 -10.204  1.00  1.00
ATOM   1051  C   LYS B 263     -12.411   2.719 -11.582  1.00  1.00
ATOM   1052  O   LYS B 263     -13.011   3.058 -12.602  1.00  1.00
ATOM   1053  N   MET B 264     -11.370   2.044 -11.692  1.00  1.00
ATOM   1054  CA  MET B 264     -10.812   1.632 -12.974  1.00  1.00
ATOM   1055  C   MET B 264      -9.913   0.413 -12.817  1.00  1.00
ATOM   1056  O   MET B 264      -8.951   0.434 -12.048  1.00  1.00
ATOM   1057  N   ASN B 265     -10.485  -0.724 -13.537  1.00  1.00
ATOM   1058  CA  ASN B 265      -9.763  -1.983 -13.400  1.00  1.00
ATOM   1059  C   ASN B 265     -10.149  -2.962 -14.502  1.00  1.00
ATOM   1060  O   ASN B 265      -9.366  -3.837 -14.871  1.00  1.00
ATOM   1061  N   ILE B 266     -10.581  -2.682 -15.586  1.00  1.00
ATOM   1062  CA  ILE B 266     -10.980  -3.607 -16.640  1.00  1.00
ATOM   1063  C   ILE B 266     -11.356  -2.862 -17.914  1.00  1.00
ATOM   1064  O   ILE B 266     -11.856  -1.739 -17.864  1.00  1.00
ATOM   1065  N   GLN B 267     -10.995  -3.455 -19.003  1.00  1.00
ATOM   1066  CA  GLN B 267     -11.408  -3.092 -20.354  1.00  1.00
ATOM   1067  C   GLN B 267     -11.953  -4.299 -21.106  1.00  1.00
ATOM   1068  O   GLN B 267     -11.433  -5.408 -20.980  1.00  1.00
ATOM   1069  N   PHE B 268     -13.112  -4.207 -21.645  1.00  1.00
ATOM   1070  CA  PHE B 268     -13.637  -5.279 -22.482  1.00  1.00
ATOM   1071  C   PHE B 268     -12.930  -5.322 -23.830  1.00  1.00
ATOM   1072  O   PHE B 268     -12.502  -4.291 -24.350  1.00  1.00
ATOM   1073  N   THR B 269     -13.184  -6.230 -24.671  1.00  1.00
ATOM   1074  CA  THR B 269     -12.615  -6.363 -26.007  1.00  1.00
ATOM   1075  C   THR B 269     -12.542  -5.015 -26.711  1.00  1.00
ATOM   1076  O   THR B 269     -13.520  -4.268 -26.747  1.00  1.00
ATOM   1077  N   ALA B 270     -11.305  -4.741 -27.165  1.00  1.00
ATOM   1078  CA  ALA B 270     -10.904  -3.581 -27.952  1.00  1.00
ATOM   1079  C   ALA B 270      -9.979  -3.983 -29.093  1.00  1.00
ATOM   1080  O   ALA B 270      -8.985  -4.679 -28.884  1.00  1.00
ATOM   1081  N   VAL B 271     -10.453  -4.009 -30.279  1.00  1.00
ATOM   1082  CA  VAL B 271      -9.717  -4.451 -31.457  1.00  1.00
ATOM   1083  C   VAL B 271      -9.604  -3.335 -32.487  1.00  1.00
ATOM   1084  O   VAL B 271     -10.523  -2.531 -32.649  1.00  1.00
ATOM   1085  N   GLY B 272      -8.651  -3.225 -33.213  1.00  1.00
ATOM   1086  CA  GLY B 272      -8.465  -2.297 -34.322  1.00  1.00
ATOM   1087  C   GLY B 272      -9.649  -2.339 -35.279  1.00  1.00
ATOM   1088  O   GLY B 272     -10.200  -3.405 -35.554  1.00  1.00
ATOM   1089  N   LYS B 273      -9.763  -1.215 -36.057  1.00  1.00
ATOM   1090  CA  LYS B 273     -10.717  -1.141 -37.157  1.00  1.00
ATOM   1091  C   LYS B 273     -10.015  -1.249 -38.504  1.00  1.00
ATOM   1092  O   LYS B 273      -8.999  -0.595 -38.740  1.00  1.00
ATOM   1093  N   LEU B 274      -9.599  10.517 -37.298  1.00  1.00
ATOM   1094  CA  LEU B 274     -10.661  10.633 -36.306  1.00  1.00
ATOM   1095  C   LEU B 274     -10.646   9.451 -35.342  1.00  1.00
ATOM   1096  O   LEU B 274     -10.876   9.612 -34.143  1.00  1.00
ATOM   1097  N   ASN B 275     -10.547   8.230 -35.860  1.00  1.00
ATOM   1098  CA  ASN B 275     -10.443   7.034 -35.032  1.00  1.00
ATOM   1099  C   ASN B 275      -9.148   7.032 -34.230  1.00  1.00
ATOM   1100  O   ASN B 275      -9.125   6.614 -33.072  1.00  1.00
ATOM   1101  N   LYS B 276      -8.039   7.357 -34.848  1.00  1.00
ATOM   1102  CA  LYS B 276      -6.759   7.401 -34.152  1.00  1.00
ATOM   1103  C   LYS B 276      -6.741   8.501 -33.099  1.00  1.00
ATOM   1104  O   LYS B 276      -6.151   8.342 -32.030  1.00  1.00
ATOM   1105  N   LYS B 277      -7.367   9.675 -33.399  1.00  1.00
ATOM   1106  CA  LYS B 277      -7.457  10.777 -32.448  1.00  1.00
ATOM   1107  C   LYS B 277      -8.233  10.368 -31.203  1.00  1.00
ATOM   1108  O   LYS B 277      -7.878  10.746 -30.087  1.00  1.00
ATOM   1109  N   VAL B 278      -9.365   9.622 -31.396  1.00  1.00
ATOM   1110  CA  VAL B 278     -10.167   9.134 -30.280  1.00  1.00
ATOM   1111  C   VAL B 278      -9.374   8.162 -29.416  1.00  1.00
ATOM   1112  O   VAL B 278      -9.458   8.198 -28.188  1.00  1.00
ATOM   1113  N   ASP B 279      -8.735   7.153 -30.078  1.00  1.00
ATOM   1114  CA  ASP B 279      -7.945   6.168 -29.349  1.00  1.00
ATOM   1115  C   ASP B 279      -6.781   6.826 -28.618  1.00  1.00
ATOM   1116  O   ASP B 279      -6.475   6.477 -27.478  1.00  1.00
ATOM   1117  N   ASP B 280      -6.027   7.665 -29.225  1.00  1.00
ATOM   1118  CA  ASP B 280      -4.862   8.309 -28.629  1.00  1.00
ATOM   1119  C   ASP B 280      -5.272   9.278 -27.528  1.00  1.00
ATOM   1120  O   ASP B 280      -4.572   9.426 -26.526  1.00  1.00
ATOM   1121  N   GLY B 281      -6.415   9.925 -27.644  1.00  1.00
ATOM   1122  CA  GLY B 281      -6.876  10.896 -26.658  1.00  1.00
ATOM   1123  C   GLY B 281      -7.385  10.204 -25.400  1.00  1.00
ATOM   1124  O   GLY B 281      -7.190  10.695 -24.288  1.00  1.00
ATOM   1125  N   PHE B 282      -8.102   9.108 -25.513  1.00  1.00
ATOM   1126  CA  PHE B 282      -8.541   8.324 -24.365  1.00  1.00
ATOM   1127  C   PHE B 282      -7.356   7.718 -23.626  1.00  1.00
ATOM   1128  O   PHE B 282      -7.344   7.656 -22.396  1.00  1.00
ATOM   1129  N   LEU B 283      -6.386   7.217 -24.407  1.00  1.00
ATOM   1130  CA  LEU B 283      -5.169   6.645 -23.843  1.00  1.00
ATOM   1131  C   LEU B 283      -4.372   7.694 -23.075  1.00  1.00
ATOM   1132  O   LEU B 283      -3.801   7.406 -22.023  1.00  1.00
ATOM   1133  N   ASP B 284      -4.276   8.916 -23.616  1.00  1.00
ATOM   1134  CA  ASP B 284      -3.578  10.007 -22.946  1.00  1.00
ATOM   1135  C   ASP B 284      -4.226  10.335 -21.607  1.00  1.00
ATOM   1136  O   ASP B 284      -3.537  10.606 -20.623  1.00  1.00
ATOM   1137  N   ILE B 285      -5.569  10.363 -21.575  1.00  1.00
ATOM   1138  CA  ILE B 285      -6.324  10.717 -20.379  1.00  1.00
ATOM   1139  C   ILE B 285      -6.193   9.643 -19.306  1.00  1.00
ATOM   1140  O   ILE B 285      -6.051   9.949 -18.122  1.00  1.00
ATOM   1141  N   TRP B 286      -6.339   8.362 -19.694  1.00  1.00
ATOM   1142  CA  TRP B 286      -6.281   7.260 -18.741  1.00  1.00
ATOM   1143  C   TRP B 286      -4.872   7.079 -18.192  1.00  1.00
ATOM   1144  O   TRP B 286      -4.689   6.754 -17.019  1.00  1.00
ATOM   1145  N   THR B 287      -3.871   7.259 -18.998  1.00  1.00
ATOM   1146  CA  THR B 287      -2.486   7.211 -18.544  1.00  1.00
ATOM   1147  C   THR B 287      -2.213   8.280 -17.494  1.00  1.00
ATOM   1148  O   THR B 287      -1.517   8.033 -16.510  1.00  1.00
ATOM   1149  N   TYR B 288      -2.721   9.525 -17.803  1.00  1.00
ATOM   1150  CA  TYR B 288      -2.574  10.645 -16.881  1.00  1.00
ATOM   1151  C   TYR B 288      -3.304  10.380 -15.571  1.00  1.00
ATOM   1152  O   TYR B 288      -2.795  10.684 -14.492  1.00  1.00
ATOM   1153  N   ASN B 289      -4.521   9.895 -15.659  1.00  1.00
ATOM   1154  CA  ASN B 289      -5.383   9.627 -14.514  1.00  1.00
ATOM   1155  C   ASN B 289      -4.777   8.566 -13.605  1.00  1.00
ATOM   1156  O   ASN B 289      -4.841   8.674 -12.380  1.00  1.00
ATOM   1157  N   ALA B 290      -4.302   7.477 -14.179  1.00  1.00
ATOM   1158  CA  ALA B 290      -3.730   6.370 -13.423  1.00  1.00
ATOM   1159  C   ALA B 290      -2.478   6.804 -12.672  1.00  1.00
ATOM   1160  O   ALA B 290      -2.273   6.429 -11.518  1.00  1.00
ATOM   1161  N   GLU B 291      -1.573   7.456 -13.360  1.00  1.00
ATOM   1162  CA  GLU B 291      -0.309   7.871 -12.763  1.00  1.00
ATOM   1163  C   GLU B 291      -0.530   8.917 -11.678  1.00  1.00
ATOM   1164  O   GLU B 291       0.116   8.885 -10.630  1.00  1.00
ATOM   1165  N   LEU B 292      -1.373   9.880 -11.897  1.00  1.00
ATOM   1166  CA  LEU B 292      -1.630  10.962 -10.954  1.00  1.00
ATOM   1167  C   LEU B 292      -2.397  10.461  -9.735  1.00  1.00
ATOM   1168  O   LEU B 292      -2.164  10.913  -8.614  1.00  1.00
ATOM   1169  N   LEU B 293      -3.345   9.582  -9.912  1.00  1.00
ATOM   1170  CA  LEU B 293      -4.080   8.979  -8.807  1.00  1.00
ATOM   1171  C   LEU B 293      -3.139   8.263  -7.844  1.00  1.00
ATOM   1172  O   LEU B 293      -3.317   8.323  -6.627  1.00  1.00
ATOM   1173  N   VAL B 294      -2.174   7.522  -8.420  1.00  1.00
ATOM   1174  CA  VAL B 294      -1.211   6.786  -7.611  1.00  1.00
ATOM   1175  C   VAL B 294      -0.275   7.733  -6.872  1.00  1.00
ATOM   1176  O   VAL B 294       0.042   7.521  -5.701  1.00  1.00
ATOM   1177  N   LEU B 295       0.217   8.754  -7.585  1.00  1.00
ATOM   1178  CA  LEU B 295       1.129   9.726  -6.995  1.00  1.00
ATOM   1179  C   LEU B 295       0.462  10.487  -5.854  1.00  1.00
ATOM   1180  O   LEU B 295       1.079  10.739  -4.819  1.00  1.00
ATOM   1181  N   LEU B 296      -0.740  10.939  -6.050  1.00  1.00
ATOM   1182  CA  LEU B 296      -1.475  11.684  -5.035  1.00  1.00
ATOM   1183  C   LEU B 296      -1.797  10.805  -3.831  1.00  1.00
ATOM   1184  O   LEU B 296      -1.724  11.252  -2.687  1.00  1.00
ATOM   1185  N   GLU B 297      -2.296   9.583  -4.094  1.00  1.00
ATOM   1186  CA  GLU B 297      -2.643   8.660  -3.020  1.00  1.00
ATOM   1187  C   GLU B 297      -1.406   8.228  -2.243  1.00  1.00
ATOM   1188  O   GLU B 297      -1.454   8.061  -1.025  1.00  1.00
ATOM   1189  N   ASN B 298      -0.287   8.098  -2.897  1.00  1.00
ATOM   1190  CA  ASN B 298       0.969   7.737  -2.250  1.00  1.00
ATOM   1191  C   ASN B 298       1.390   8.794  -1.237  1.00  1.00
ATOM   1192  O   ASN B 298       1.878   8.470  -0.154  1.00  1.00
ATOM   1193  N   GLU B 299       1.307  10.060  -1.630  1.00  1.00
ATOM   1194  CA  GLU B 299       1.615  11.169  -0.735  1.00  1.00
ATOM   1195  C   GLU B 299       0.702  11.163   0.484  1.00  1.00
ATOM   1196  O   GLU B 299       1.142  11.423   1.603  1.00  1.00
ATOM   1197  N   ARG B 300      -0.575  10.908   0.272  1.00  1.00
ATOM   1198  CA  ARG B 300      -1.575  10.887   1.334  1.00  1.00
ATOM   1199  C   ARG B 300      -1.347   9.716   2.281  1.00  1.00
ATOM   1200  O   ARG B 300      -1.542   9.837   3.491  1.00  1.00
ATOM   1201  N   THR B 301      -0.972   8.559   1.750  1.00  1.00
ATOM   1202  CA  THR B 301      -0.708   7.354   2.528  1.00  1.00
ATOM   1203  C   THR B 301       0.451   7.565   3.494  1.00  1.00
ATOM   1204  O   THR B 301       0.403   7.125   4.642  1.00  1.00
ATOM   1205  N   LEU B 302       1.540   8.130   3.000  1.00  1.00
ATOM   1206  CA  LEU B 302       2.705   8.403   3.833  1.00  1.00
ATOM   1207  C   LEU B 302       2.377   9.416   4.925  1.00  1.00
ATOM   1208  O   LEU B 302       2.817   9.278   6.066  1.00  1.00
ATOM   1209  N   ASP B 303       1.598  10.412   4.578  1.00  1.00
ATOM   1210  CA  ASP B 303       1.184  11.418   5.549  1.00  1.00
ATOM   1211  C   ASP B 303       0.272  10.817   6.610  1.00  1.00
ATOM   1212  O   ASP B 303       0.358  11.167   7.787  1.00  1.00
ATOM   1213  N   PHE B 304      -0.596   9.859   6.174  1.00  1.00
ATOM   1214  CA  PHE B 304      -1.510   9.154   7.063  1.00  1.00
ATOM   1215  C   PHE B 304      -0.750   8.387   8.138  1.00  1.00
ATOM   1216  O   PHE B 304      -1.165   8.348   9.297  1.00  1.00
ATOM   1217  N   HIS B 305       0.286   7.665   7.726  1.00  1.00
ATOM   1218  CA  HIS B 305       1.132   6.925   8.655  1.00  1.00
ATOM   1219  C   HIS B 305       1.830   7.864   9.631  1.00  1.00
ATOM   1220  O   HIS B 305       1.938   7.570  10.821  1.00  1.00
ATOM   1221  N   ASP B 306       2.375   8.992   9.080  1.00  1.00
ATOM   1222  CA  ASP B 306       3.021   9.998   9.915  1.00  1.00
ATOM   1223  C   ASP B 306       2.066  10.525  10.979  1.00  1.00
ATOM   1224  O   ASP B 306       2.455  10.730  12.129  1.00  1.00
ATOM   1225  N   SER B 307       0.821  10.755  10.603  1.00  1.00
ATOM   1226  CA  SER B 307      -0.221  11.254  11.493  1.00  1.00
ATOM   1227  C   SER B 307      -0.515  10.260  12.609  1.00  1.00
ATOM   1228  O   SER B 307      -0.740  10.647  13.755  1.00  1.00
ATOM   1229  N   ASN B 308      -0.632   8.972  12.267  1.00  1.00
ATOM   1230  CA  ASN B 308      -0.926   7.907  13.219  1.00  1.00
ATOM   1231  C   ASN B 308       0.157   7.805  14.284  1.00  1.00
ATOM   1232  O   ASN B 308      -0.133   7.581  15.459  1.00  1.00
ATOM   1233  N   VAL B 309       1.421   7.921  13.840  1.00  1.00
ATOM   1234  CA  VAL B 309       2.544   7.904  14.770  1.00  1.00
ATOM   1235  C   VAL B 309       2.496   9.100  15.712  1.00  1.00
ATOM   1236  O   VAL B 309       2.744   8.968  16.911  1.00  1.00
ATOM   1237  N   LYS B 310       2.247  10.273  15.138  1.00  1.00
ATOM   1238  CA  LYS B 310       2.173  11.519  15.891  1.00  1.00
ATOM   1239  C   LYS B 310       1.071  11.464  16.942  1.00  1.00
ATOM   1240  O   LYS B 310       1.244  11.943  18.062  1.00  1.00
ATOM   1241  N   ASN B 311      -0.107  10.924  16.542  1.00  1.00
ATOM   1242  CA  ASN B 311      -1.260  10.822  17.429  1.00  1.00
ATOM   1243  C   ASN B 311      -0.999   9.835  18.559  1.00  1.00
ATOM   1244  O   ASN B 311      -1.430  10.046  19.693  1.00  1.00
ATOM   1245  N   LEU B 312      -0.392   8.701  18.279  1.00  1.00
ATOM   1246  CA  LEU B 312      -0.019   7.709  19.280  1.00  1.00
ATOM   1247  C   LEU B 312       0.939   8.298  20.310  1.00  1.00
ATOM   1248  O   LEU B 312       0.821   8.032  21.506  1.00  1.00
ATOM   1249  N   TYR B 313       1.849   9.118  19.831  1.00  1.00
ATOM   1250  CA  TYR B 313       2.821   9.782  20.691  1.00  1.00
ATOM   1251  C   TYR B 313       2.145  10.796  21.605  1.00  1.00
ATOM   1252  O   TYR B 313       2.483  10.905  22.784  1.00  1.00
ATOM   1253  N   GLU B 314       1.314  11.654  21.021  1.00  1.00
ATOM   1254  CA  GLU B 314       0.573  12.658  21.775  1.00  1.00
ATOM   1255  C   GLU B 314      -0.364  12.009  22.785  1.00  1.00
ATOM   1256  O   GLU B 314      -0.543  12.514  23.894  1.00  1.00
ATOM   1257  N   LYS B 315      -0.943  10.879  22.462  1.00  1.00
ATOM   1258  CA  LYS B 315      -1.821  10.124  23.347  1.00  1.00
ATOM   1259  C   LYS B 315      -1.085   9.675  24.603  1.00  1.00
ATOM   1260  O   LYS B 315      -1.638   9.705  25.702  1.00  1.00
ATOM   1261  N   VAL B 316       0.100   9.056  24.429  1.00  1.00
ATOM   1262  CA  VAL B 316       0.929   8.644  25.555  1.00  1.00
ATOM   1263  C   VAL B 316       1.381   9.846  26.375  1.00  1.00
ATOM   1264  O   VAL B 316       1.387   9.803  27.605  1.00  1.00
ATOM   1265  N   LYS B 317       1.761  10.914  25.657  1.00  1.00
ATOM   1266  CA  LYS B 317       2.224  12.123  26.328  1.00  1.00
ATOM   1267  C   LYS B 317       1.156  12.680  27.260  1.00  1.00
ATOM   1268  O   LYS B 317       1.454  13.117  28.371  1.00  1.00
ATOM   1269  N   SER B 318      -0.095  12.680  26.824  1.00  1.00
ATOM   1270  CA  SER B 318      -1.208  13.228  27.589  1.00  1.00
ATOM   1271  C   SER B 318      -1.584  12.313  28.747  1.00  1.00
ATOM   1272  O   SER B 318      -1.991  12.779  29.812  1.00  1.00
ATOM   1273  N   GLN B 319      -1.347  11.031  28.673  1.00  1.00
ATOM   1274  CA  GLN B 319      -1.607  10.108  29.771  1.00  1.00
ATOM   1275  C   GLN B 319      -0.595  10.289  30.895  1.00  1.00
ATOM   1276  O   GLN B 319      -0.940  10.208  32.074  1.00  1.00
ATOM   1277  N   LEU B 320       0.695  10.341  30.553  1.00  1.00
ATOM   1278  CA  LEU B 320       1.776  10.419  31.529  1.00  1.00
ATOM   1279  C   LEU B 320       1.884  11.820  32.121  1.00  1.00
ATOM   1280  O   LEU B 320       2.193  11.983  33.302  1.00  1.00
ATOM   1281  N   LYS B 321       1.469  12.794  31.606  1.00  1.00
ATOM   1282  CA  LYS B 321       1.610  14.158  32.102  1.00  1.00
ATOM   1283  C   LYS B 321       3.029  14.422  32.589  1.00  1.00
ATOM   1284  O   LYS B 321       3.895  14.830  31.816  1.00  1.00
ATOM   1285  N   ASN B 322       3.231  14.791  33.839  1.00  1.00
ATOM   1286  CA  ASN B 322       4.528  15.108  34.425  1.00  1.00
ATOM   1287  C   ASN B 322       5.071  13.933  35.228  1.00  1.00
ATOM   1288  O   ASN B 322       6.233  13.932  35.635  1.00  1.00
ATOM   1289  N   ASN B 323       4.445  12.777  35.200  1.00  1.00
ATOM   1290  CA  ASN B 323       4.958  11.547  35.790  1.00  1.00
ATOM   1291  C   ASN B 323       6.074  10.952  34.940  1.00  1.00
ATOM   1292  O   ASN B 323       6.949  10.251  35.449  1.00  1.00
ATOM   1293  N   ALA B 324       6.413  11.515  33.976  1.00  1.00
ATOM   1294  CA  ALA B 324       7.482  11.213  33.031  1.00  1.00
ATOM   1295  C   ALA B 324       8.022  12.482  32.386  1.00  1.00
ATOM   1296  O   ALA B 324       7.282  13.442  32.168  1.00  1.00
ATOM   1297  N   LYS B 325       9.195  12.371  31.807  1.00  1.00
ATOM   1298  CA  LYS B 325       9.852  13.452  31.083  1.00  1.00
ATOM   1299  C   LYS B 325      10.104  13.070  29.630  1.00  1.00
ATOM   1300  O   LYS B 325      10.477  11.935  29.333  1.00  1.00
ATOM   1301  N   GLU B 326       9.754  14.027  28.690  1.00  1.00
ATOM   1302  CA  GLU B 326      10.186  13.796  27.317  1.00  1.00
ATOM   1303  C   GLU B 326      11.701  13.896  27.193  1.00  1.00
ATOM   1304  O   GLU B 326      12.299  14.906  27.565  1.00  1.00
ATOM   1305  N   ILE B 327      12.329  12.791  26.675  1.00  1.00
ATOM   1306  CA  ILE B 327      13.781  12.677  26.599  1.00  1.00
ATOM   1307  C   ILE B 327      14.261  12.706  25.153  1.00  1.00
ATOM   1308  O   ILE B 327      15.399  13.084  24.875  1.00  1.00
ATOM   1309  N   GLY B 328      13.476  12.657  24.240  1.00  1.00
ATOM   1310  CA  GLY B 328      13.928  12.881  22.872  1.00  1.00
ATOM   1311  C   GLY B 328      13.598  11.690  21.981  1.00  1.00
ATOM   1312  O   GLY B 328      13.770  10.538  22.379  1.00  1.00
ATOM   1313  N   ASN B 329      13.380  12.011  20.734  1.00  1.00
ATOM   1314  CA  ASN B 329      13.379  10.890  19.802  1.00  1.00
ATOM   1315  C   ASN B 329      12.120  10.046  19.956  1.00  1.00
ATOM   1316  O   ASN B 329      12.087   8.883  19.554  1.00  1.00
ATOM   1317  N   GLY B 330      11.126  10.473  20.767  1.00  1.00
ATOM   1318  CA  GLY B 330       9.875   9.741  20.921  1.00  1.00
ATOM   1319  C   GLY B 330       9.911   8.841  22.149  1.00  1.00
ATOM   1320  O   GLY B 330       8.949   8.129  22.437  1.00  1.00
ATOM   1321  N   CYS B 331      10.723   9.169  23.093  1.00  1.00
ATOM   1322  CA  CYS B 331      10.922   8.394  24.312  1.00  1.00
ATOM   1323  C   CYS B 331      10.518   9.192  25.545  1.00  1.00
ATOM   1324  O   CYS B 331      10.743  10.400  25.616  1.00  1.00
ATOM   1325  N   PHE B 332       9.875   8.530  26.471  1.00  1.00
ATOM   1326  CA  PHE B 332       9.563   9.033  27.804  1.00  1.00
ATOM   1327  C   PHE B 332      10.340   8.277  28.874  1.00  1.00
ATOM   1328  O   PHE B 332      10.486   7.057  28.803  1.00  1.00
ATOM   1329  N   GLU B 333      10.891   9.006  29.799  1.00  1.00
ATOM   1330  CA  GLU B 333      11.537   8.442  30.978  1.00  1.00
ATOM   1331  C   GLU B 333      10.702   8.678  32.230  1.00  1.00
ATOM   1332  O   GLU B 333      10.292   9.805  32.511  1.00  1.00
ATOM   1333  N   PHE B 334      10.206   7.509  32.833  1.00  1.00
ATOM   1334  CA  PHE B 334       9.332   7.645  33.992  1.00  1.00
ATOM   1335  C   PHE B 334      10.099   8.164  35.202  1.00  1.00
ATOM   1336  O   PHE B 334      11.231   7.752  35.454  1.00  1.00
ATOM   1337  N   TYR B 335       9.317   8.923  36.058  1.00  1.00
ATOM   1338  CA  TYR B 335       9.865   9.368  37.334  1.00  1.00
ATOM   1339  C   TYR B 335       9.559   8.369  38.443  1.00  1.00
ATOM   1340  O   TYR B 335      10.187   8.391  39.501  1.00  1.00
ATOM   1341  N   HIS B 336       8.898   7.367  38.111  1.00  1.00
ATOM   1342  CA  HIS B 336       8.470   6.238  38.928  1.00  1.00
ATOM   1343  C   HIS B 336       8.883   4.914  38.297  1.00  1.00
ATOM   1344  O   HIS B 336       8.946   4.791  37.074  1.00  1.00
ATOM   1345  N   LYS B 337       8.928   3.839  39.079  1.00  1.00
ATOM   1346  CA  LYS B 337       9.064   2.497  38.526  1.00  1.00
ATOM   1347  C   LYS B 337       7.805   2.080  37.776  1.00  1.00
ATOM   1348  O   LYS B 337       6.699   2.159  38.310  1.00  1.00
ATOM   1349  N   CYS B 338       7.910   1.731  36.568  1.00  1.00
ATOM   1350  CA  CYS B 338       6.836   1.271  35.696  1.00  1.00
ATOM   1351  C   CYS B 338       7.095  -0.147  35.203  1.00  1.00
ATOM   1352  O   CYS B 338       8.009  -0.382  34.412  1.00  1.00
ATOM   1353  N   ASP B 339       6.574  -1.131  35.950  1.00  1.00
ATOM   1354  CA  ASP B 339       6.746  -2.533  35.589  1.00  1.00
ATOM   1355  C   ASP B 339       5.943  -2.883  34.343  1.00  1.00
ATOM   1356  O   ASP B 339       4.950  -2.227  34.027  1.00  1.00
ATOM   1357  N   ASN B 340       5.735  -4.116  34.026  1.00  1.00
ATOM   1358  CA  ASN B 340       5.024  -4.565  32.835  1.00  1.00
ATOM   1359  C   ASN B 340       3.524  -4.341  32.972  1.00  1.00
ATOM   1360  O   ASN B 340       2.844  -4.014  31.999  1.00  1.00
ATOM   1361  N   GLU B 341       2.911  -4.441  34.089  1.00  1.00
ATOM   1362  CA  GLU B 341       1.514  -4.071  34.285  1.00  1.00
ATOM   1363  C   GLU B 341       1.295  -2.587  34.019  1.00  1.00
ATOM   1364  O   GLU B 341       0.276  -2.193  33.453  1.00  1.00
ATOM   1365  N   CYS B 342       2.236  -1.745  34.514  1.00  1.00
ATOM   1366  CA  CYS B 342       2.181  -0.309  34.269  1.00  1.00
ATOM   1367  C   CYS B 342       2.357   0.005  32.789  1.00  1.00
ATOM   1368  O   CYS B 342       1.693   0.890  32.249  1.00  1.00
ATOM   1369  N   MET B 343       3.338  -0.644  32.163  1.00  1.00
ATOM   1370  CA  MET B 343       3.629  -0.445  30.748  1.00  1.00
ATOM   1371  C   MET B 343       2.443  -0.847  29.880  1.00  1.00
ATOM   1372  O   MET B 343       2.117  -0.170  28.905  1.00  1.00
ATOM   1373  N   GLU B 344       1.807  -1.940  30.165  1.00  1.00
ATOM   1374  CA  GLU B 344       0.636  -2.403  29.431  1.00  1.00
ATOM   1375  C   GLU B 344      -0.508  -1.402  29.530  1.00  1.00
ATOM   1376  O   GLU B 344      -1.250  -1.197  28.569  1.00  1.00
ATOM   1377  N   SER B 345      -0.713  -0.790  30.679  1.00  1.00
ATOM   1378  CA  SER B 345      -1.706   0.260  30.874  1.00  1.00
ATOM   1379  C   SER B 345      -1.411   1.468  29.994  1.00  1.00
ATOM   1380  O   SER B 345      -2.325   2.108  29.475  1.00  1.00
ATOM   1381  N   VAL B 346      -0.149   1.843  29.845  1.00  1.00
ATOM   1382  CA  VAL B 346       0.237   2.892  28.909  1.00  1.00
ATOM   1383  C   VAL B 346      -0.084   2.495  27.473  1.00  1.00
ATOM   1384  O   VAL B 346      -0.580   3.306  26.691  1.00  1.00
ATOM   1385  N   ARG B 347       0.200   1.293  27.111  1.00  1.00
ATOM   1386  CA  ARG B 347      -0.015   0.765  25.769  1.00  1.00
ATOM   1387  C   ARG B 347      -1.500   0.621  25.466  1.00  1.00
ATOM   1388  O   ARG B 347      -1.946   0.896  24.351  1.00  1.00
ATOM   1389  N   ASN B 348      -2.360   0.391  26.292  1.00  1.00
ATOM   1390  CA  ASN B 348      -3.784   0.164  26.077  1.00  1.00
ATOM   1391  C   ASN B 348      -4.609   1.359  26.537  1.00  1.00
ATOM   1392  O   ASN B 348      -5.793   1.467  26.221  1.00  1.00
ATOM   1393  N   GLY B 349      -4.035   2.397  26.969  1.00  1.00
ATOM   1394  CA  GLY B 349      -4.650   3.704  27.170  1.00  1.00
ATOM   1395  C   GLY B 349      -5.446   3.744  28.468  1.00  1.00
ATOM   1396  O   GLY B 349      -6.099   4.741  28.775  1.00  1.00
ATOM   1397  N   THR B 350      -4.979   3.145  29.504  1.00  1.00
ATOM   1398  CA  THR B 350      -5.611   3.104  30.818  1.00  1.00
ATOM   1399  C   THR B 350      -4.603   3.391  31.923  1.00  1.00
ATOM   1400  O   THR B 350      -4.944   3.380  33.106  1.00  1.00
ATOM   1401  N   TYR B 351      -3.542   4.136  31.563  1.00  1.00
ATOM   1402  CA  TYR B 351      -2.562   4.553  32.558  1.00  1.00
ATOM   1403  C   TYR B 351      -3.221   5.334  33.688  1.00  1.00
ATOM   1404  O   TYR B 351      -3.986   6.268  33.445  1.00  1.00
ATOM   1405  N   ASP B 352      -2.897   4.968  34.927  1.00  1.00
ATOM   1406  CA  ASP B 352      -3.395   5.659  36.110  1.00  1.00
ATOM   1407  C   ASP B 352      -2.363   6.642  36.649  1.00  1.00
ATOM   1408  O   ASP B 352      -1.396   6.247  37.300  1.00  1.00
ATOM   1409  N   TYR B 353      -2.592   8.005  36.335  1.00  1.00
ATOM   1410  CA  TYR B 353      -1.594   8.999  36.713  1.00  1.00
ATOM   1411  C   TYR B 353      -1.570   9.210  38.221  1.00  1.00
ATOM   1412  O   TYR B 353      -0.504   9.362  38.819  1.00  1.00
ATOM   1413  N   PRO B 354      -2.722   9.347  38.881  1.00  1.00
ATOM   1414  CA  PRO B 354      -2.811   9.573  40.318  1.00  1.00
ATOM   1415  C   PRO B 354      -2.154   8.440  41.096  1.00  1.00
ATOM   1416  O   PRO B 354      -1.536   8.665  42.136  1.00  1.00
ATOM   1417  N   LYS B 355      -2.095   7.271  40.662  1.00  1.00
ATOM   1418  CA  LYS B 355      -1.485   6.105  41.290  1.00  1.00
ATOM   1419  C   LYS B 355       0.012   6.303  41.483  1.00  1.00
ATOM   1420  O   LYS B 355       0.576   5.895  42.499  1.00  1.00
ATOM   1421  N   TYR B 356       0.720   6.895  40.558  1.00  1.00
ATOM   1422  CA  TYR B 356       2.170   7.031  40.620  1.00  1.00
ATOM   1423  C   TYR B 356       2.580   8.488  40.794  1.00  1.00
ATOM   1424  O   TYR B 356       3.721   8.784  41.148  1.00  1.00
ATOM   1425  N   SER B 357       1.713   9.363  40.982  1.00  1.00
ATOM   1426  CA  SER B 357       1.987  10.794  41.026  1.00  1.00
ATOM   1427  C   SER B 357       2.761  11.169  42.283  1.00  1.00
ATOM   1428  O   SER B 357       3.634  12.036  42.250  1.00  1.00
ATOM   1429  N   GLU B 358       2.552  10.589  43.435  1.00  1.00
ATOM   1430  CA  GLU B 358       3.310  10.885  44.645  1.00  1.00
ATOM   1431  C   GLU B 358       4.769  10.475  44.495  1.00  1.00
ATOM   1432  O   GLU B 358       5.672  11.182  44.942  1.00  1.00
ATOM   1433  N   GLU B 359       5.009   9.228  44.025  1.00  1.00
ATOM   1434  CA  GLU B 359       6.369   8.743  43.828  1.00  1.00
ATOM   1435  C   GLU B 359       7.103   9.572  42.781  1.00  1.00
ATOM   1436  O   GLU B 359       8.301   9.827  42.905  1.00  1.00
ATOM   1437  N   SER B 360       6.381   9.892  41.685  1.00  1.00
ATOM   1438  CA  SER B 360       6.955  10.715  40.627  1.00  1.00
ATOM   1439  C   SER B 360       7.393  12.072  41.161  1.00  1.00
ATOM   1440  O   SER B 360       8.429  12.603  40.759  1.00  1.00
ATOM   1441  N   LYS B 361       6.464  12.728  41.909  1.00  1.00
ATOM   1442  CA  LYS B 361       6.725  14.039  42.491  1.00  1.00
ATOM   1443  C   LYS B 361       8.002  14.028  43.321  1.00  1.00
ATOM   1444  O   LYS B 361       8.774  14.987  43.302  1.00  1.00
ATOM   1445  N   LEU B 362       8.177  13.012  44.172  1.00  1.00
ATOM   1446  CA  LEU B 362       9.367  12.881  45.004  1.00  1.00
ATOM   1447  C   LEU B 362      10.623  12.736  44.150  1.00  1.00
ATOM   1448  O   LEU B 362      11.687  13.245  44.503  1.00  1.00
ATOM   1449  N   ASN B 363      10.571  12.170  42.993  1.00  1.00
ATOM   1450  CA  ASN B 363      11.740  11.866  42.177  1.00  1.00
ATOM   1451  C   ASN B 363      12.150  13.067  41.333  1.00  1.00
ATOM   1452  O   ASN B 363      13.328  13.248  41.025  1.00  1.00
ATOM   1453  N   ARG B 364      11.262  13.711  40.646  1.00  1.00
ATOM   1454  CA  ARG B 364      11.618  14.876  39.845  1.00  1.00
ATOM   1455  C   ARG B 364      11.901  16.085  40.728  1.00  1.00
ATOM   1456  O   ARG B 364      11.182  16.342  41.694  1.00  1.00
