# Supplementary material for: ProteinDJ: A high‐performance and modular protein design pipeline
Source: Protein Sci. 2026 Jan 21;35(2):e70464. doi: 10.1002/pro.70464 (PMC12820799; doi:10.1002/pro.70464)
Supplement: Supplementary file 2 — DATA S1. Compressed archive containing input PDB and Bindsweeper YAML files used for benchmarking and comparison of sequence design methods. [file PRO-35-e70464-s001.zip › SupplementaryFile1/binderfolds/ha/fold_10.pdb]

ATOM      1  N   GLY A   1      19.449 -23.002  27.358  1.00  0.00
ATOM      2  CA  GLY A   1      18.181 -22.354  27.675  1.00  0.00
ATOM      3  C   GLY A   1      18.059 -21.009  26.971  1.00  0.00
ATOM      4  O   GLY A   1      16.973 -20.621  26.539  1.00  0.00
ATOM      5  N   GLY A   2      19.206 -20.358  26.740  1.00  0.00
ATOM      6  CA  GLY A   2      19.212 -19.116  25.977  1.00  0.00
ATOM      7  C   GLY A   2      18.899 -19.369  24.508  1.00  0.00
ATOM      8  O   GLY A   2      18.189 -18.591  23.871  1.00  0.00
ATOM      9  N   GLY A   3      19.444 -20.490  23.965  1.00  0.00
ATOM     10  CA  GLY A   3      19.116 -20.866  22.596  1.00  0.00
ATOM     11  C   GLY A   3      17.622 -21.117  22.436  1.00  0.00
ATOM     12  O   GLY A   3      17.020 -20.726  21.436  1.00  0.00
ATOM     13  N   GLY A   4      17.013 -21.767  23.466  1.00  0.00
ATOM     14  CA  GLY A   4      15.578 -22.019  23.417  1.00  0.00
ATOM     15  C   GLY A   4      14.787 -20.719  23.491  1.00  0.00
ATOM     16  O   GLY A   4      13.790 -20.547  22.790  1.00  0.00
ATOM     17  N   GLY A   5      15.225 -19.790  24.352  1.00  0.00
ATOM     18  CA  GLY A   5      14.553 -18.500  24.458  1.00  0.00
ATOM     19  C   GLY A   5      14.644 -17.722  23.152  1.00  0.00
ATOM     20  O   GLY A   5      13.677 -17.093  22.724  1.00  0.00
ATOM     21  N   GLY A   6      15.841 -17.729  22.527  1.00  0.00
ATOM     22  CA  GLY A   6      16.016 -17.066  21.241  1.00  0.00
ATOM     23  C   GLY A   6      15.148 -17.709  20.167  1.00  0.00
ATOM     24  O   GLY A   6      14.551 -17.018  19.342  1.00  0.00
ATOM     25  N   GLY A   7      15.104 -19.058  20.168  1.00  0.00
ATOM     26  CA  GLY A   7      14.240 -19.764  19.229  1.00  0.00
ATOM     27  C   GLY A   7      12.780 -19.375  19.424  1.00  0.00
ATOM     28  O   GLY A   7      12.043 -19.190  18.455  1.00  0.00
ATOM     29  N   GLY A   8      12.359 -19.299  20.727  1.00  0.00
ATOM     30  CA  GLY A   8      10.989 -18.910  21.037  1.00  0.00
ATOM     31  C   GLY A   8      10.700 -17.489  20.569  1.00  0.00
ATOM     32  O   GLY A   8       9.626 -17.207  20.038  1.00  0.00
ATOM     33  N   GLY A   9      11.654 -16.593  20.748  1.00  0.00
ATOM     34  CA  GLY A   9      11.490 -15.209  20.319  1.00  0.00
ATOM     35  C   GLY A   9      11.395 -15.111  18.802  1.00  0.00
ATOM     36  O   GLY A   9      10.593 -14.344  18.269  1.00  0.00
ATOM     37  N   GLY A  10      12.228 -15.914  18.090  1.00  0.00
ATOM     38  CA  GLY A  10      12.187 -15.939  16.633  1.00  0.00
ATOM     39  C   GLY A  10      10.845 -16.455  16.129  1.00  0.00
ATOM     40  O   GLY A  10      10.286 -15.923  15.170  1.00  0.00
ATOM     41  N   GLY A  11      10.388 -17.594  16.787  1.00  0.00
ATOM     42  CA  GLY A  11       9.094 -18.149  16.410  1.00  0.00
ATOM     43  C   GLY A  11       7.972 -17.148  16.655  1.00  0.00
ATOM     44  O   GLY A  11       7.057 -17.015  15.842  1.00  0.00
ATOM     45  N   GLY A  12       8.055 -16.454  17.803  1.00  0.00
ATOM     46  CA  GLY A  12       7.048 -15.451  18.130  1.00  0.00
ATOM     47  C   GLY A  12       7.036 -14.327  17.102  1.00  0.00
ATOM     48  O   GLY A  12       5.973 -13.847  16.707  1.00  0.00
ATOM     49  N   GLY A  13       8.233 -13.936  16.648  1.00  0.00
ATOM     50  CA  GLY A  13       8.344 -12.891  15.638  1.00  0.00
ATOM     51  C   GLY A  13       7.725 -13.331  14.318  1.00  0.00
ATOM     52  O   GLY A  13       7.035 -12.556  13.655  1.00  0.00
ATOM     53  N   GLY A  14       8.026 -14.622  13.958  1.00  0.00
ATOM     54  CA  GLY A  14       7.465 -15.187  12.737  1.00  0.00
ATOM     55  C   GLY A  14       5.945 -15.253  12.808  1.00  0.00
ATOM     56  O   GLY A  14       5.255 -14.947  11.836  1.00  0.00
ATOM     57  N   GLY A  15       5.436 -15.696  13.996  1.00  0.00
ATOM     58  CA  GLY A  15       3.995 -15.784  14.199  1.00  0.00
ATOM     59  C   GLY A  15       3.343 -14.409  14.124  1.00  0.00
ATOM     60  O   GLY A  15       2.272 -14.251  13.538  1.00  0.00
ATOM     61  N   GLY A  16       4.020 -13.405  14.644  1.00  0.00
ATOM     62  CA  GLY A  16       3.508 -12.040  14.627  1.00  0.00
ATOM     63  C   GLY A  16       3.410 -11.507  13.203  1.00  0.00
ATOM     64  O   GLY A  16       2.437 -10.843  12.844  1.00  0.00
ATOM     65  N   GLY A  17       4.529 -11.770  12.425  1.00  0.00
ATOM     66  CA  GLY A  17       4.551 -11.331  11.035  1.00  0.00
ATOM     67  C   GLY A  17       3.439 -11.993  10.231  1.00  0.00
ATOM     68  O   GLY A  17       2.779 -11.345   9.418  1.00  0.00
ATOM     69  N   GLY A  18       3.276 -13.360  10.504  1.00  0.00
ATOM     70  CA  GLY A  18       2.232 -14.100   9.804  1.00  0.00
ATOM     71  C   GLY A  18       0.848 -13.582  10.172  1.00  0.00
ATOM     72  O   GLY A  18      -0.024 -13.450   9.313  1.00  0.00
ATOM     73  N   GLY A  19       0.667 -13.229  11.438  1.00  0.00
ATOM     74  CA  GLY A  19      -0.604 -12.684  11.899  1.00  0.00
ATOM     75  C   GLY A  19      -0.917 -11.360  11.215  1.00  0.00
ATOM     76  O   GLY A  19      -2.058 -11.102  10.831  1.00  0.00
ATOM     77  N   GLY A  20       0.143 -10.507  11.101  1.00  0.00
ATOM     78  CA  GLY A  20      -0.024  -9.221  10.434  1.00  0.00
ATOM     79  C   GLY A  20      -0.440  -9.405   8.980  1.00  0.00
ATOM     80  O   GLY A  20      -1.316  -8.698   8.482  1.00  0.00
ATOM     81  N   GLY A  21       0.317 -10.333   8.317  1.00  0.00
ATOM     82  CA  GLY A  21       0.020 -10.628   6.921  1.00  0.00
ATOM     83  C   GLY A  21      -1.383 -11.201   6.765  1.00  0.00
ATOM     84  O   GLY A  21      -2.108 -10.849   5.835  1.00  0.00
ATOM     85  N   GLY A  22      -1.778 -12.059   7.721  1.00  0.00
ATOM     86  CA  GLY A  22      -3.112 -12.648   7.682  1.00  0.00
ATOM     87  C   GLY A  22      -4.190 -11.579   7.811  1.00  0.00
ATOM     88  O   GLY A  22      -5.196 -11.610   7.103  1.00  0.00
ATOM     89  N   GLY A  23      -3.960 -10.631   8.722  1.00  0.00
ATOM     90  CA  GLY A  23      -4.912  -9.547   8.934  1.00  0.00
ATOM     91  C   GLY A  23      -5.016  -8.658   7.702  1.00  0.00
ATOM     92  O   GLY A  23      -6.108  -8.246   7.312  1.00  0.00
ATOM     93  N   GLY A  24      -3.843  -8.340   7.119  1.00  0.00
ATOM     94  CA  GLY A  24      -3.807  -7.509   5.922  1.00  0.00
ATOM     95  C   GLY A  24      -4.526  -8.184   4.761  1.00  0.00
ATOM     96  O   GLY A  24      -5.281  -7.544   4.029  1.00  0.00
ATOM     97  N   GLY A  25      -4.193  -9.496   4.603  1.00  0.00
ATOM     98  CA  GLY A  25      -4.799 -10.260   3.519  1.00  0.00
ATOM     99  C   GLY A  25      -6.298 -10.423   3.731  1.00  0.00
ATOM    100  O   GLY A  25      -7.083 -10.316   2.789  1.00  0.00
ATOM    101  N   GLY A  26      -6.697 -10.666   4.969  1.00  0.00
ATOM    102  CA  GLY A  26      -8.114 -10.814   5.278  1.00  0.00
ATOM    103  C   GLY A  26      -8.876  -9.524   5.001  1.00  0.00
ATOM    104  O   GLY A  26      -9.985  -9.549   4.466  1.00  0.00
ATOM    105  N   GLY A  27      -8.287  -8.399   5.410  1.00  0.00
ATOM    106  CA  GLY A  27      -8.902  -7.094   5.199  1.00  0.00
ATOM    107  C   GLY A  27      -9.024  -6.776   3.715  1.00  0.00
ATOM    108  O   GLY A  27     -10.043  -6.254   3.264  1.00  0.00
ATOM    109  N   GLY A  28      -7.909  -7.029   2.988  1.00  0.00
ATOM    110  CA  GLY A  28      -7.909  -6.816   1.545  1.00  0.00
ATOM    111  C   GLY A  28      -8.943  -7.698   0.858  1.00  0.00
ATOM    112  O   GLY A  28      -9.632  -7.261  -0.063  1.00  0.00
ATOM    113  N   GLY A  29      -8.996  -8.972   1.306  1.00  0.00
ATOM    114  CA  GLY A  29      -9.937  -9.920   0.722  1.00  0.00
ATOM    115  C   GLY A  29     -11.376  -9.470   0.935  1.00  0.00
ATOM    116  O   GLY A  29     -12.203  -9.551   0.027  1.00  0.00
ATOM    117  N   GLY A  30     -11.669  -9.018   2.145  1.00  0.00
ATOM    118  CA  GLY A  30     -13.018  -8.567   2.463  1.00  0.00
ATOM    119  C   GLY A  30     -13.388  -7.327   1.659  1.00  0.00
ATOM    120  O   GLY A  30     -14.510  -7.207   1.167  1.00  0.00
ATOM    121  N   GLY A  31     -12.447  -6.407   1.504  1.00  0.00
ATOM    122  CA  GLY A  31     -12.681  -5.172   0.766  1.00  0.00
ATOM    123  C   GLY A  31     -12.851  -5.444  -0.723  1.00  0.00
ATOM    124  O   GLY A  31     -13.713  -4.857  -1.377  1.00  0.00
ATOM    125  N   GLY A  32     -11.963  -6.282  -1.278  1.00  0.00
ATOM    126  CA  GLY A  32     -11.999  -6.587  -2.703  1.00  0.00
ATOM    127  C   GLY A  32     -13.179  -7.486  -3.045  1.00  0.00
ATOM    128  O   GLY A  32     -13.758  -7.384  -4.126  1.00  0.00
ATOM    129  N   GLY A  33     -13.611  -8.281  -2.109  1.00  0.00
ATOM    130  CA  GLY A  33     -14.744  -9.170  -2.336  1.00  0.00
ATOM    131  C   GLY A  33     -15.997  -8.384  -2.697  1.00  0.00
ATOM    132  O   GLY A  33     -16.803  -8.824  -3.517  1.00  0.00
ATOM    133  N   GLY A  34     -16.071  -7.166  -2.320  1.00  0.00
ATOM    134  CA  GLY A  34     -17.198  -6.290  -2.615  1.00  0.00
ATOM    135  C   GLY A  34     -17.173  -5.829  -4.066  1.00  0.00
ATOM    136  O   GLY A  34     -18.220  -5.644  -4.687  1.00  0.00
ATOM    137  N   GLY A  35     -16.174  -6.086  -4.774  1.00  0.00
ATOM    138  CA  GLY A  35     -16.051  -5.717  -6.179  1.00  0.00
ATOM    139  C   GLY A  35     -15.881  -6.948  -7.060  1.00  0.00
ATOM    140  O   GLY A  35     -15.159  -7.880  -6.706  1.00  0.00
ATOM    141  N   GLY A  36     -16.667  -7.040  -8.092  1.00  0.00
ATOM    142  CA  GLY A  36     -16.556  -8.186  -8.987  1.00  0.00
ATOM    143  C   GLY A  36     -15.204  -8.211  -9.687  1.00  0.00
ATOM    144  O   GLY A  36     -14.609  -9.272  -9.871  1.00  0.00
ATOM    145  N   GLY A  37     -14.704  -6.999 -10.015  1.00  0.00
ATOM    146  CA  GLY A  37     -13.440  -6.865 -10.730  1.00  0.00
ATOM    147  C   GLY A  37     -12.268  -7.311  -9.865  1.00  0.00
ATOM    148  O   GLY A  37     -11.321  -7.926 -10.355  1.00  0.00
ATOM    149  N   GLY A  38     -12.292  -7.139  -8.626  1.00  0.00
ATOM    150  CA  GLY A  38     -11.202  -7.476  -7.718  1.00  0.00
ATOM    151  C   GLY A  38     -11.372  -8.880  -7.151  1.00  0.00
ATOM    152  O   GLY A  38     -10.400  -9.520  -6.749  1.00  0.00
ATOM    153  N   GLY A  39     -12.253  -9.646  -7.658  1.00  0.00
ATOM    154  CA  GLY A  39     -12.580 -10.983  -7.177  1.00  0.00
ATOM    155  C   GLY A  39     -11.350 -11.882  -7.172  1.00  0.00
ATOM    156  O   GLY A  39     -11.134 -12.649  -6.234  1.00  0.00
ATOM    157  N   GLY A  40     -10.521 -11.848  -8.137  1.00  0.00
ATOM    158  CA  GLY A  40      -9.317 -12.664  -8.236  1.00  0.00
ATOM    159  C   GLY A  40      -8.308 -12.290  -7.158  1.00  0.00
ATOM    160  O   GLY A  40      -7.666 -13.158  -6.567  1.00  0.00
ATOM    161  N   GLY A  41      -8.128 -10.975  -6.960  1.00  0.00
ATOM    162  CA  GLY A  41      -7.223 -10.504  -5.919  1.00  0.00
ATOM    163  C   GLY A  41      -7.696 -10.942  -4.539  1.00  0.00
ATOM    164  O   GLY A  41      -6.894 -11.340  -3.694  1.00  0.00
ATOM    165  N   GLY A  42      -9.052 -10.864  -4.387  1.00  0.00
ATOM    166  CA  GLY A  42      -9.660 -11.278  -3.128  1.00  0.00
ATOM    167  C   GLY A  42      -9.440 -12.764  -2.873  1.00  0.00
ATOM    168  O   GLY A  42      -9.137 -13.173  -1.752  1.00  0.00
ATOM    169  N   GLY A  43      -9.579 -13.589  -3.920  1.00  0.00
ATOM    170  CA  GLY A  43      -9.350 -15.024  -3.796  1.00  0.00
ATOM    171  C   GLY A  43      -7.898 -15.321  -3.447  1.00  0.00
ATOM    172  O   GLY A  43      -7.613 -16.187  -2.620  1.00  0.00
ATOM    173  N   GLY A  44      -6.970 -14.609  -4.114  1.00  0.00
ATOM    174  CA  GLY A  44      -5.547 -14.777  -3.845  1.00  0.00
ATOM    175  C   GLY A  44      -5.213 -14.418  -2.403  1.00  0.00
ATOM    176  O   GLY A  44      -4.432 -15.107  -1.746  1.00  0.00
ATOM    177  N   GLY A  45      -5.805 -13.287  -1.960  1.00  0.00
ATOM    178  CA  GLY A  45      -5.576 -12.822  -0.597  1.00  0.00
ATOM    179  C   GLY A  45      -6.163 -13.792   0.421  1.00  0.00
ATOM    180  O   GLY A  45      -5.556 -14.060   1.458  1.00  0.00
ATOM    181  N   GLY A  46      -7.294 -14.386   0.073  1.00  0.00
ATOM    182  CA  GLY A  46      -7.926 -15.378   0.935  1.00  0.00
ATOM    183  C   GLY A  46      -7.054 -16.619   1.078  1.00  0.00
ATOM    184  O   GLY A  46      -6.919 -17.172   2.169  1.00  0.00
ATOM    185  N   GLY A  47      -6.489 -17.070  -0.072  1.00  0.00
ATOM    186  CA  GLY A  47      -5.598 -18.224  -0.068  1.00  0.00
ATOM    187  C   GLY A  47      -4.331 -17.939   0.729  1.00  0.00
ATOM    188  O   GLY A  47      -3.866 -18.782   1.496  1.00  0.00
ATOM    189  N   GLY A  48      -3.732 -16.758   0.470  1.00  0.00
ATOM    190  CA  GLY A  48      -2.533 -16.354   1.194  1.00  0.00
ATOM    191  C   GLY A  48      -2.802 -16.246   2.690  1.00  0.00
ATOM    192  O   GLY A  48      -1.963 -16.619   3.510  1.00  0.00
ATOM    193  N   GLY A  49      -3.991 -15.721   3.022  1.00  0.00
ATOM    194  CA  GLY A  49      -4.409 -15.600   4.413  1.00  0.00
ATOM    195  C   GLY A  49      -4.524 -16.967   5.075  1.00  0.00
ATOM    196  O   GLY A  49      -4.116 -17.149   6.222  1.00  0.00
ATOM    197  N   GLY A  50      -5.097 -17.911   4.363  1.00  0.00
ATOM    198  CA  GLY A  50      -5.230 -19.274   4.863  1.00  0.00
ATOM    199  C   GLY A  50      -3.866 -19.914   5.087  1.00  0.00
ATOM    200  O   GLY A  50      -3.647 -20.597   6.088  1.00  0.00
ATOM    201  N   GLY A  51      -2.932 -19.664   4.157  1.00  0.00
ATOM    202  CA  GLY A  51      -1.573 -20.175   4.280  1.00  0.00
ATOM    203  C   GLY A  51      -0.872 -19.586   5.498  1.00  0.00
ATOM    204  O   GLY A  51      -0.178 -20.292   6.229  1.00  0.00
ATOM    205  N   GLY A  52      -1.032 -18.235   5.647  1.00  0.00
ATOM    206  CA  GLY A  52      -0.436 -17.544   6.784  1.00  0.00
ATOM    207  C   GLY A  52      -1.029 -18.035   8.099  1.00  0.00
ATOM    208  O   GLY A  52      -0.317 -18.201   9.089  1.00  0.00
ATOM    209  N   GLY A  53      -2.320 -18.305   8.083  1.00  0.00
ATOM    210  CA  GLY A  53      -2.995 -18.837   9.261  1.00  0.00
ATOM    211  C   GLY A  53      -2.446 -20.207   9.639  1.00  0.00
ATOM    212  O   GLY A  53      -2.248 -20.503  10.817  1.00  0.00
ATOM    213  N   GLY A  54      -2.216 -21.042   8.599  1.00  0.00
ATOM    214  CA  GLY A  54      -1.652 -22.368   8.817  1.00  0.00
ATOM    215  C   GLY A  54      -0.241 -22.280   9.386  1.00  0.00
ATOM    216  O   GLY A  54       0.118 -23.023  10.299  1.00  0.00
ATOM    217  N   GLY A  55       0.571 -21.377   8.802  1.00  0.00
ATOM    218  CA  GLY A  55       1.933 -21.158   9.276  1.00  0.00
ATOM    219  C   GLY A  55       1.942 -20.659  10.715  1.00  0.00
ATOM    220  O   GLY A  55       2.771 -21.079  11.522  1.00  0.00
ATOM    221  N   GLY A  56       0.992 -19.716  10.996  1.00  0.00
ATOM    222  CA  GLY A  56       0.863 -19.187  12.349  1.00  0.00
ATOM    223  C   GLY A  56       0.515 -20.289  13.341  1.00  0.00
ATOM    224  O   GLY A  56       1.057 -20.337  14.445  1.00  0.00
ATOM    225  N   GLY A  57      -0.376 -21.175  12.929  1.00  0.00
ATOM    226  CA  GLY A  57      -0.782 -22.298  13.765  1.00  0.00
ATOM    227  C   GLY A  57       0.388 -23.236  14.033  1.00  0.00
ATOM    228  O   GLY A  57       0.565 -23.720  15.151  1.00  0.00
ATOM    229  N   GLY A  58       1.224 -23.451  13.010  1.00  0.00
ATOM    230  CA  GLY A  58       2.401 -24.303  13.136  1.00  0.00
ATOM    231  C   GLY A  58       3.409 -23.709  14.112  1.00  0.00
ATOM    232  O   GLY A  58       3.983 -24.421  14.935  1.00  0.00
ATOM    233  N   GLY A  59       3.693 -22.391  13.916  1.00  0.00
ATOM    234  CA  GLY A  59       4.621 -21.692  14.796  1.00  0.00
ATOM    235  C   GLY A  59       4.097 -21.647  16.225  1.00  0.00
ATOM    236  O   GLY A  59       4.857 -21.808  17.181  1.00  0.00
ATOM    237  N   GLY A  60       2.789 -21.458  16.337  1.00  0.00
ATOM    238  CA  GLY A  60       2.145 -21.431  17.644  1.00  0.00
ATOM    239  C   GLY A  60       2.294 -22.767  18.361  1.00  0.00
ATOM    240  O   GLY A  60       2.545 -22.812  19.565  1.00  0.00
ATOM    241  N   GLY A  61       2.148 -23.854  17.578  1.00  0.00
ATOM    242  CA  GLY A  61       2.318 -25.199  18.115  1.00  0.00
ATOM    243  C   GLY A  61       3.741 -25.417  18.613  1.00  0.00
ATOM    244  O   GLY A  61       3.955 -26.002  19.675  1.00  0.00
ATOM    245  N   GLY A  62       4.712 -24.925  17.840  1.00  0.00
ATOM    246  CA  GLY A  62       6.120 -25.030  18.203  1.00  0.00
ATOM    247  C   GLY A  62       6.422 -24.240  19.471  1.00  0.00
ATOM    248  O   GLY A  62       7.158 -24.702  20.342  1.00  0.00
ATOM    249  N   GLY A  63       5.866 -23.021  19.534  1.00  0.00
ATOM    250  CA  GLY A  63       6.053 -22.174  20.706  1.00  0.00
ATOM    251  C   GLY A  63       5.452 -22.815  21.951  1.00  0.00
ATOM    252  O   GLY A  63       6.039 -22.764  23.032  1.00  0.00
ATOM    253  N   GLY A  64       4.270 -23.379  21.776  1.00  0.00
ATOM    254  CA  GLY A  64       3.592 -24.058  22.874  1.00  0.00
ATOM    255  C   GLY A  64       4.406 -25.245  23.374  1.00  0.00
ATOM    256  O   GLY A  64       4.485 -25.492  24.577  1.00  0.00
ATOM    257  N   GLY A  65       5.091 -25.894  22.462  1.00  0.00
ATOM    258  CA  GLY A  65       5.907 -27.060  22.778  1.00  0.00
ATOM    259  C   GLY A  65       7.189 -26.656  23.496  1.00  0.00
ATOM    260  O   GLY A  65       7.656 -27.358  24.393  1.00  0.00
ATOM    261  N   GLY A  66       7.642 -25.434  23.301  1.00  0.00
ATOM    262  CA  GLY A  66       8.906 -24.938  23.834  1.00  0.00
ATOM    263  C   GLY A  66       8.785 -24.599  25.314  1.00  0.00
ATOM    264  O   GLY A  66       9.680 -24.898  26.104  1.00  0.00
ATOM    265  N   GLY A  67       7.667 -23.989  25.710  1.00  0.00
ATOM    266  CA  GLY A  67       7.496 -23.716  27.132  1.00  0.00
ATOM    267  C   GLY A  67       6.135 -23.094  27.414  1.00  0.00
ATOM    268  O   GLY A  67       5.491 -22.553  26.515  1.00  0.00
ATOM    269  N   GLY A  68       5.885 -22.900  28.728  1.00  0.00
ATOM    270  CA  GLY A  68       4.607 -22.318  29.121  1.00  0.00
ATOM    271  C   GLY A  68       4.519 -20.854  28.708  1.00  0.00
ATOM    272  O   GLY A  68       3.471 -20.386  28.264  1.00  0.00
ATOM    273  N   GLY A  69       5.615 -20.101  28.904  1.00  0.00
ATOM    274  CA  GLY A  69       5.625 -18.706  28.479  1.00  0.00
ATOM    275  C   GLY A  69       5.364 -18.584  26.984  1.00  0.00
ATOM    276  O   GLY A  69       4.637 -17.695  26.542  1.00  0.00
ATOM    277  N   GLY A  70       6.011 -19.490  26.228  1.00  0.00
ATOM    278  CA  GLY A  70       5.788 -19.512  24.787  1.00  0.00
ATOM    279  C   GLY A  70       4.344 -19.869  24.458  1.00  0.00
ATOM    280  O   GLY A  70       3.751 -19.311  23.535  1.00  0.00
ATOM    281  N   GLY A  71       3.782 -20.805  25.246  1.00  0.00
ATOM    282  CA  GLY A  71       2.385 -21.175  25.055  1.00  0.00
ATOM    283  C   GLY A  71       1.466 -19.976  25.255  1.00  0.00
ATOM    284  O   GLY A  71       0.500 -19.793  24.514  1.00  0.00
ATOM    285  N   GLY A  72       1.770 -19.126  26.233  1.00  0.00
ATOM    286  CA  GLY A  72       1.000 -17.909  26.459  1.00  0.00
ATOM    287  C   GLY A  72       1.080 -16.975  25.258  1.00  0.00
ATOM    288  O   GLY A  72       0.080 -16.385  24.851  1.00  0.00
ATOM    289  N   GLY A  73       2.309 -16.790  24.735  1.00  0.00
ATOM    290  CA  GLY A  73       2.498 -15.922  23.579  1.00  0.00
ATOM    291  C   GLY A  73       1.771 -16.467  22.356  1.00  0.00
ATOM    292  O   GLY A  73       1.170 -15.712  21.592  1.00  0.00
ATOM    293  N   GLY A  74       1.840 -17.808  22.203  1.00  0.00
ATOM    294  CA  GLY A  74       1.142 -18.446  21.094  1.00  0.00
ATOM    295  C   GLY A  74      -0.363 -18.226  21.191  1.00  0.00
ATOM    296  O   GLY A  74      -1.026 -17.955  20.190  1.00  0.00
ATOM    297  N   GLY A  75      -0.897 -18.374  22.407  1.00  0.00
ATOM    298  CA  GLY A  75      -2.322 -18.142  22.608  1.00  0.00
ATOM    299  C   GLY A  75      -2.694 -16.698  22.295  1.00  0.00
ATOM    300  O   GLY A  75      -3.729 -16.433  21.684  1.00  0.00
ATOM    301  N   GLY A  76      -1.838 -15.753  22.643  1.00  0.00
ATOM    302  CA  GLY A  76      -2.071 -14.339  22.375  1.00  0.00
ATOM    303  C   GLY A  76      -2.129 -14.066  20.877  1.00  0.00
ATOM    304  O   GLY A  76      -2.965 -13.291  20.410  1.00  0.00
ATOM    305  N   GLY A  77      -1.163 -14.654  20.144  1.00  0.00
ATOM    306  CA  GLY A  77      -1.108 -14.480  18.697  1.00  0.00
ATOM    307  C   GLY A  77      -2.352 -15.049  18.027  1.00  0.00
ATOM    308  O   GLY A  77      -2.893 -14.455  17.094  1.00  0.00
ATOM    309  N   GLY A  78      -2.772 -16.226  18.485  1.00  0.00
ATOM    310  CA  GLY A  78      -3.971 -16.846  17.934  1.00  0.00
ATOM    311  C   GLY A  78      -5.202 -15.985  18.185  1.00  0.00
ATOM    312  O   GLY A  78      -6.057 -15.837  17.312  1.00  0.00
ATOM    313  N   GLY A  79      -5.261 -15.345  19.355  1.00  0.00
ATOM    314  CA  GLY A  79      -6.363 -14.443  19.665  1.00  0.00
ATOM    315  C   GLY A  79      -6.359 -13.231  18.742  1.00  0.00
ATOM    316  O   GLY A  79      -7.409 -12.792  18.274  1.00  0.00
ATOM    317  N   GLY A  80      -5.157 -12.650  18.510  1.00  0.00
ATOM    318  CA  GLY A  80      -5.041 -11.502  17.618  1.00  0.00
ATOM    319  C   GLY A  80      -5.496 -11.853  16.207  1.00  0.00
ATOM    320  O   GLY A  80      -6.150 -11.053  15.538  1.00  0.00
ATOM    321  N   GLY A  81      -5.157 -13.074  15.793  1.00  0.00
ATOM    322  CA  GLY A  81      -5.560 -13.526  14.466  1.00  0.00
ATOM    323  C   GLY A  81      -7.061 -13.773  14.401  1.00  0.00
ATOM    324  O   GLY A  81      -7.710 -13.451  13.406  1.00  0.00
ATOM    325  N   GLY A  82      -7.621 -14.307  15.451  1.00  0.00
ATOM    326  CA  GLY A  82      -9.065 -14.512  15.459  1.00  0.00
ATOM    327  C   GLY A  82      -9.797 -13.252  15.903  1.00  0.00
ATOM    328  O   GLY A  82     -10.796 -12.858  15.301  1.00  0.00
ATOM    329  N   ALA B  83      16.415   4.973  34.974  1.00  1.00
ATOM    330  CA  ALA B  83      14.963   5.039  35.089  1.00  1.00
ATOM    331  C   ALA B  83      14.286   4.307  33.938  1.00  1.00
ATOM    332  O   ALA B  83      14.753   4.352  32.800  1.00  1.00
ATOM    333  N   ASP B  84      13.132   3.646  34.194  1.00  1.00
ATOM    334  CA  ASP B  84      12.417   2.985  33.108  1.00  1.00
ATOM    335  C   ASP B  84      12.069   3.968  31.998  1.00  1.00
ATOM    336  O   ASP B  84      11.689   5.109  32.263  1.00  1.00
ATOM    337  N   THR B  85      11.805   3.361  30.781  1.00  1.00
ATOM    338  CA  THR B  85      11.448   4.156  29.612  1.00  1.00
ATOM    339  C   THR B  85      10.451   3.418  28.728  1.00  1.00
ATOM    340  O   THR B  85      10.473   2.190  28.641  1.00  1.00
ATOM    341  N   ILE B  86       9.747   4.128  27.940  1.00  1.00
ATOM    342  CA  ILE B  86       8.853   3.720  26.862  1.00  1.00
ATOM    343  C   ILE B  86       8.958   4.666  25.672  1.00  1.00
ATOM    344  O   ILE B  86       9.047   5.882  25.840  1.00  1.00
ATOM    345  N   CYS B  87       9.150   4.152  24.503  1.00  1.00
ATOM    346  CA  CYS B  87       9.265   4.912  23.265  1.00  1.00
ATOM    347  C   CYS B  87       8.175   4.522  22.275  1.00  1.00
ATOM    348  O   CYS B  87       7.833   3.346  22.145  1.00  1.00
ATOM    349  N   ILE B  88       7.590   5.598  21.576  1.00  1.00
ATOM    350  CA  ILE B  88       6.657   5.392  20.475  1.00  1.00
ATOM    351  C   ILE B  88       7.379   5.392  19.134  1.00  1.00
ATOM    352  O   ILE B  88       8.155   6.300  18.836  1.00  1.00
ATOM    353  N   GLY B  89       7.331   4.308  18.399  1.00  1.00
ATOM    354  CA  GLY B  89       8.082   4.218  17.153  1.00  1.00
ATOM    355  C   GLY B  89       7.186   3.784  16.000  1.00  1.00
ATOM    356  O   GLY B  89       6.021   3.442  16.201  1.00  1.00
ATOM    357  N   TYR B  90       7.874   3.212  14.947  1.00  1.00
ATOM    358  CA  TYR B  90       7.261   2.691  13.731  1.00  1.00
ATOM    359  C   TYR B  90       8.056   1.518  13.172  1.00  1.00
ATOM    360  O   TYR B  90       9.280   1.471  13.295  1.00  1.00
ATOM    361  N   HIS B  91       7.382   0.702  12.345  1.00  1.00
ATOM    362  CA  HIS B  91       7.987  -0.465  11.714  1.00  1.00
ATOM    363  C   HIS B  91       9.026  -0.056  10.679  1.00  1.00
ATOM    364  O   HIS B  91       8.834   0.910   9.940  1.00  1.00
ATOM    365  N   ALA B  92      10.019  -0.908  10.522  1.00  1.00
ATOM    366  CA  ALA B  92      11.020  -0.930   9.463  1.00  1.00
ATOM    367  C   ALA B  92      11.382  -2.359   9.077  1.00  1.00
ATOM    368  O   ALA B  92      11.389  -3.256   9.920  1.00  1.00
ATOM    369  N   ASN B  93      11.672  -2.621   7.895  1.00  1.00
ATOM    370  CA  ASN B  93      12.045  -3.948   7.419  1.00  1.00
ATOM    371  C   ASN B  93      13.147  -3.867   6.371  1.00  1.00
ATOM    372  O   ASN B  93      13.380  -2.813   5.781  1.00  1.00
ATOM    373  N   ASN B  94      13.389  -4.946   5.677  1.00  1.00
ATOM    374  CA  ASN B  94      14.428  -5.058   4.660  1.00  1.00
ATOM    375  C   ASN B  94      13.858  -4.843   3.264  1.00  1.00
ATOM    376  O   ASN B  94      14.599  -4.609   2.309  1.00  1.00
ATOM    377  N   SER B  95      12.804  -4.213   3.098  1.00  1.00
ATOM    378  CA  SER B  95      12.217  -3.884   1.805  1.00  1.00
ATOM    379  C   SER B  95      13.033  -2.819   1.084  1.00  1.00
ATOM    380  O   SER B  95      13.410  -1.807   1.675  1.00  1.00
ATOM    381  N   THR B  96      13.188  -3.020  -0.262  1.00  1.00
ATOM    382  CA  THR B  96      13.900  -2.057  -1.095  1.00  1.00
ATOM    383  C   THR B  96      12.994  -1.491  -2.180  1.00  1.00
ATOM    384  O   THR B  96      13.302  -0.465  -2.787  1.00  1.00
ATOM    385  N   ASP B  97      11.665  -1.855  -2.067  1.00  1.00
ATOM    386  CA  ASP B  97      10.668  -1.282  -2.962  1.00  1.00
ATOM    387  C   ASP B  97      10.569   0.228  -2.784  1.00  1.00
ATOM    388  O   ASP B  97      10.609   0.734  -1.662  1.00  1.00
ATOM    389  N   THR B  98      10.377   0.925  -3.912  1.00  1.00
ATOM    390  CA  THR B  98      10.227   2.375  -3.894  1.00  1.00
ATOM    391  C   THR B  98       8.957   2.806  -4.615  1.00  1.00
ATOM    392  O   THR B  98       8.552   2.191  -5.602  1.00  1.00
ATOM    393  N   VAL B  99       8.450   3.897  -4.231  1.00  1.00
ATOM    394  CA  VAL B  99       7.320   4.596  -4.831  1.00  1.00
ATOM    395  C   VAL B  99       7.640   6.069  -5.057  1.00  1.00
ATOM    396  O   VAL B  99       8.394   6.674  -4.295  1.00  1.00
ATOM    397  N   ASP B 100       6.915   6.715  -5.877  1.00  1.00
ATOM    398  CA  ASP B 100       6.971   8.159  -6.070  1.00  1.00
ATOM    399  C   ASP B 100       5.732   8.839  -5.502  1.00  1.00
ATOM    400  O   ASP B 100       4.637   8.279  -5.528  1.00  1.00
ATOM    401  N   THR B 101       5.949  10.042  -5.017  1.00  1.00
ATOM    402  CA  THR B 101       4.876  10.942  -4.615  1.00  1.00
ATOM    403  C   THR B 101       4.900  12.228  -5.433  1.00  1.00
ATOM    404  O   THR B 101       5.952  12.651  -5.911  1.00  1.00
ATOM    405  N   VAL B 102       4.126  13.153  -5.231  1.00  1.00
ATOM    406  CA  VAL B 102       4.190  14.455  -5.884  1.00  1.00
ATOM    407  C   VAL B 102       5.378  15.265  -5.383  1.00  1.00
ATOM    408  O   VAL B 102       6.048  15.947  -6.158  1.00  1.00
ATOM    409  N   LEU B 103       5.776  15.153  -4.224  1.00  1.00
ATOM    410  CA  LEU B 103       6.872  15.907  -3.627  1.00  1.00
ATOM    411  C   LEU B 103       8.165  15.098  -3.633  1.00  1.00
ATOM    412  O   LEU B 103       9.253  15.651  -3.793  1.00  1.00
ATOM    413  N   GLU B 104       8.298  13.978  -3.922  1.00  1.00
ATOM    414  CA  GLU B 104       9.395  13.053  -3.663  1.00  1.00
ATOM    415  C   GLU B 104       9.389  11.899  -4.658  1.00  1.00
ATOM    416  O   GLU B 104       8.354  11.277  -4.896  1.00  1.00
ATOM    417  N   LYS B 105      10.558  11.629  -5.243  1.00  1.00
ATOM    418  CA  LYS B 105      10.750  10.454  -6.084  1.00  1.00
ATOM    419  C   LYS B 105      11.617   9.413  -5.387  1.00  1.00
ATOM    420  O   LYS B 105      12.665   9.737  -4.829  1.00  1.00
ATOM    421  N   ASN B 106      11.221   8.093  -5.644  1.00  1.00
ATOM    422  CA  ASN B 106      12.137   7.050  -5.198  1.00  1.00
ATOM    423  C   ASN B 106      12.163   6.953  -3.678  1.00  1.00
ATOM    424  O   ASN B 106      13.229   6.975  -3.063  1.00  1.00
ATOM    425  N   VAL B 107      11.010   7.050  -2.998  1.00  1.00
ATOM    426  CA  VAL B 107      10.815   6.756  -1.584  1.00  1.00
ATOM    427  C   VAL B 107      10.778   5.253  -1.334  1.00  1.00
ATOM    428  O   VAL B 107       9.978   4.534  -1.934  1.00  1.00
ATOM    429  N   THR B 108      11.811   4.775  -0.513  1.00  1.00
ATOM    430  CA  THR B 108      11.742   3.379  -0.097  1.00  1.00
ATOM    431  C   THR B 108      10.688   3.178   0.984  1.00  1.00
ATOM    432  O   THR B 108      10.668   3.893   1.986  1.00  1.00
ATOM    433  N   VAL B 109       9.844   2.201   0.840  1.00  1.00
ATOM    434  CA  VAL B 109       8.720   1.972   1.740  1.00  1.00
ATOM    435  C   VAL B 109       8.702   0.534   2.244  1.00  1.00
ATOM    436  O   VAL B 109       9.070  -0.392   1.521  1.00  1.00
ATOM    437  N   THR B 110       8.070   0.297   3.419  1.00  1.00
ATOM    438  CA  THR B 110       7.976  -1.028   4.021  1.00  1.00
ATOM    439  C   THR B 110       7.009  -1.916   3.248  1.00  1.00
ATOM    440  O   THR B 110       7.254  -3.110   3.072  1.00  1.00
ATOM    441  N   HIS B 111       6.027  -1.577   2.746  1.00  1.00
ATOM    442  CA  HIS B 111       4.998  -2.312   2.021  1.00  1.00
ATOM    443  C   HIS B 111       4.431  -1.482   0.876  1.00  1.00
ATOM    444  O   HIS B 111       4.279  -0.267   0.994  1.00  1.00
ATOM    445  N   SER B 112       4.205  -2.205  -0.248  1.00  1.00
ATOM    446  CA  SER B 112       3.646  -1.618  -1.461  1.00  1.00
ATOM    447  C   SER B 112       3.058  -2.688  -2.370  1.00  1.00
ATOM    448  O   SER B 112       3.451  -3.853  -2.309  1.00  1.00
ATOM    449  N   VAL B 113       2.391  -2.320  -3.396  1.00  1.00
ATOM    450  CA  VAL B 113       1.727  -3.180  -4.368  1.00  1.00
ATOM    451  C   VAL B 113       1.874  -2.631  -5.781  1.00  1.00
ATOM    452  O   VAL B 113       1.741  -1.429  -6.007  1.00  1.00
ATOM    453  N   ASN B 114       2.300  -3.586  -6.764  1.00  1.00
ATOM    454  CA  ASN B 114       2.312  -3.161  -8.158  1.00  1.00
ATOM    455  C   ASN B 114       0.910  -3.193  -8.755  1.00  1.00
ATOM    456  O   ASN B 114       0.197  -4.189  -8.635  1.00  1.00
ATOM    457  N   LEU B 115       0.498  -2.099  -9.415  1.00  1.00
ATOM    458  CA  LEU B 115      -0.815  -1.985 -10.040  1.00  1.00
ATOM    459  C   LEU B 115      -0.716  -2.102 -11.557  1.00  1.00
ATOM    460  O   LEU B 115      -1.689  -2.443 -12.228  1.00  1.00
ATOM    461  N   LEU B 116       0.362  -2.277 -12.098  1.00  1.00
ATOM    462  CA  LEU B 116       0.677  -2.357 -13.519  1.00  1.00
ATOM    463  C   LEU B 116       1.207  -3.739 -13.889  1.00  1.00
ATOM    464  O   LEU B 116       2.185  -4.214 -13.311  1.00  1.00
ATOM    465  N   GLU B 117       0.328  -4.463 -14.697  1.00  1.00
ATOM    466  CA  GLU B 117       0.718  -5.770 -15.212  1.00  1.00
ATOM    467  C   GLU B 117       1.581  -5.635 -16.460  1.00  1.00
ATOM    468  O   GLU B 117       1.257  -4.874 -17.371  1.00  1.00
ATOM    469  N   ASP B 118       2.747  -6.303 -16.449  1.00  1.00
ATOM    470  CA  ASP B 118       3.666  -6.227 -17.578  1.00  1.00
ATOM    471  C   ASP B 118       4.086  -7.617 -18.040  1.00  1.00
ATOM    472  O   ASP B 118       4.512  -7.800 -19.181  1.00  1.00
ATOM    473  N   SER B 119       3.504  -8.620 -17.499  1.00  1.00
ATOM    474  CA  SER B 119       3.745 -10.031 -17.779  1.00  1.00
ATOM    475  C   SER B 119       2.578 -10.649 -18.538  1.00  1.00
ATOM    476  O   SER B 119       1.415 -10.409 -18.212  1.00  1.00
ATOM    477  N   HIS B 120       2.853 -11.259 -19.636  1.00  1.00
ATOM    478  CA  HIS B 120       1.958 -12.109 -20.412  1.00  1.00
ATOM    479  C   HIS B 120       2.575 -13.480 -20.656  1.00  1.00
ATOM    480  O   HIS B 120       3.777 -13.597 -20.895  1.00  1.00
ATOM    481  N   ASN B 121       1.988 -14.455 -20.899  1.00  1.00
ATOM    482  CA  ASN B 121       2.444 -15.825 -21.105  1.00  1.00
ATOM    483  C   ASN B 121       2.889 -16.047 -22.545  1.00  1.00
ATOM    484  O   ASN B 121       3.594 -17.009 -22.845  1.00  1.00
ATOM    485  N   GLY B 122       2.983 -15.249 -23.393  1.00  1.00
ATOM    486  CA  GLY B 122       3.536 -15.310 -24.741  1.00  1.00
ATOM    487  C   GLY B 122       2.845 -16.384 -25.572  1.00  1.00
ATOM    488  O   GLY B 122       3.460 -17.003 -26.440  1.00  1.00
ATOM    489  N   LYS B 123       1.621 -16.720 -25.378  1.00  1.00
ATOM    490  CA  LYS B 123       0.862 -17.760 -26.062  1.00  1.00
ATOM    491  C   LYS B 123      -0.509 -17.251 -26.487  1.00  1.00
ATOM    492  O   LYS B 123      -1.131 -16.452 -25.786  1.00  1.00
ATOM    493  N   LEU B 124      -1.009 -17.751 -27.679  1.00  1.00
ATOM    494  CA  LEU B 124      -2.437 -17.641 -27.947  1.00  1.00
ATOM    495  C   LEU B 124      -3.219 -18.736 -27.230  1.00  1.00
ATOM    496  O   LEU B 124      -2.856 -19.911 -27.289  1.00  1.00
ATOM    497  N   CYS B 125      -4.212 -18.399 -26.510  1.00  1.00
ATOM    498  CA  CYS B 125      -4.953 -19.321 -25.658  1.00  1.00
ATOM    499  C   CYS B 125      -6.433 -19.336 -26.020  1.00  1.00
ATOM    500  O   CYS B 125      -6.994 -18.316 -26.421  1.00  1.00
ATOM    501  N   ARG B 126      -7.155 -20.414 -25.546  1.00  1.00
ATOM    502  CA  ARG B 126      -8.610 -20.335 -25.585  1.00  1.00
ATOM    503  C   ARG B 126      -9.129 -19.269 -24.628  1.00  1.00
ATOM    504  O   ARG B 126      -8.627 -19.125 -23.513  1.00  1.00
ATOM    505  N   LEU B 127     -10.273 -18.678 -25.030  1.00  1.00
ATOM    506  CA  LEU B 127     -10.998 -17.756 -24.164  1.00  1.00
ATOM    507  C   LEU B 127     -12.248 -18.410 -23.585  1.00  1.00
ATOM    508  O   LEU B 127     -13.128 -18.851 -24.324  1.00  1.00
ATOM    509  N   LYS B 128     -12.319 -18.546 -22.222  1.00  1.00
ATOM    510  CA  LYS B 128     -13.559 -19.109 -21.701  1.00  1.00
ATOM    511  C   LYS B 128     -13.804 -20.507 -22.254  1.00  1.00
ATOM    512  O   LYS B 128     -14.948 -20.939 -22.393  1.00  1.00
ATOM    513  N   GLY B 129     -12.663 -21.227 -22.747  1.00  1.00
ATOM    514  CA  GLY B 129     -12.738 -22.630 -23.137  1.00  1.00
ATOM    515  C   GLY B 129     -12.854 -22.776 -24.649  1.00  1.00
ATOM    516  O   GLY B 129     -12.564 -23.835 -25.204  1.00  1.00
ATOM    517  N   ILE B 130     -13.033 -21.832 -25.394  1.00  1.00
ATOM    518  CA  ILE B 130     -13.188 -21.814 -26.844  1.00  1.00
ATOM    519  C   ILE B 130     -11.911 -21.342 -27.528  1.00  1.00
ATOM    520  O   ILE B 130     -11.360 -20.297 -27.182  1.00  1.00
ATOM    521  N   ALA B 131     -11.413 -22.190 -28.512  1.00  1.00
ATOM    522  CA  ALA B 131     -10.220 -21.829 -29.268  1.00  1.00
ATOM    523  C   ALA B 131     -10.543 -20.812 -30.354  1.00  1.00
ATOM    524  O   ALA B 131     -11.549 -20.933 -31.053  1.00  1.00
ATOM    525  N   PRO B 132      -9.593 -19.877 -30.601  1.00  1.00
ATOM    526  CA  PRO B 132      -9.745 -18.935 -31.703  1.00  1.00
ATOM    527  C   PRO B 132      -9.764 -19.655 -33.045  1.00  1.00
ATOM    528  O   PRO B 132      -9.002 -20.595 -33.267  1.00  1.00
ATOM    529  N   SER B 133     -17.498 -22.025 -35.067  1.00  1.00
ATOM    530  CA  SER B 133     -17.430 -21.286 -33.812  1.00  1.00
ATOM    531  C   SER B 133     -15.988 -20.976 -33.432  1.00  1.00
ATOM    532  O   SER B 133     -15.097 -21.806 -33.612  1.00  1.00
ATOM    533  N   TRP B 134     -15.833 -19.804 -32.869  1.00  1.00
ATOM    534  CA  TRP B 134     -14.544 -19.356 -32.356  1.00  1.00
ATOM    535  C   TRP B 134     -14.712 -18.197 -31.382  1.00  1.00
ATOM    536  O   TRP B 134     -15.587 -17.349 -31.556  1.00  1.00
ATOM    537  N   SER B 135     -13.667 -17.956 -30.556  1.00  1.00
ATOM    538  CA  SER B 135     -13.706 -16.916 -29.534  1.00  1.00
ATOM    539  C   SER B 135     -13.036 -15.639 -30.023  1.00  1.00
ATOM    540  O   SER B 135     -13.335 -14.546 -29.542  1.00  1.00
ATOM    541  N   TYR B 136     -12.503 -15.537 -30.965  1.00  1.00
ATOM    542  CA  TYR B 136     -11.771 -14.495 -31.675  1.00  1.00
ATOM    543  C   TYR B 136     -11.185 -15.024 -32.978  1.00  1.00
ATOM    544  O   TYR B 136     -10.816 -16.195 -33.073  1.00  1.00
ATOM    545  N   ILE B 137     -10.866 -14.088 -33.889  1.00  1.00
ATOM    546  CA  ILE B 137     -10.097 -14.393 -35.089  1.00  1.00
ATOM    547  C   ILE B 137      -8.765 -13.653 -35.092  1.00  1.00
ATOM    548  O   ILE B 137      -8.691 -12.486 -34.708  1.00  1.00
ATOM    549  N   SER B 138     -16.885  -9.010 -36.645  1.00  1.00
ATOM    550  CA  SER B 138     -16.169  -9.080 -35.377  1.00  1.00
ATOM    551  C   SER B 138     -17.107  -9.450 -34.235  1.00  1.00
ATOM    552  O   SER B 138     -16.675  -9.982 -33.212  1.00  1.00
ATOM    553  N   SER B 139     -18.315  -9.419 -34.372  1.00  1.00
ATOM    554  CA  SER B 139     -19.330  -9.742 -33.377  1.00  1.00
ATOM    555  C   SER B 139     -20.083 -11.013 -33.750  1.00  1.00
ATOM    556  O   SER B 139     -20.811 -11.577 -32.933  1.00  1.00
ATOM    557  N   VAL B 140     -19.527 -11.822 -34.520  1.00  1.00
ATOM    558  CA  VAL B 140     -19.937 -13.183 -34.843  1.00  1.00
ATOM    559  C   VAL B 140     -19.140 -14.203 -34.042  1.00  1.00
ATOM    560  O   VAL B 140     -17.911 -14.242 -34.115  1.00  1.00
ATOM    561  N   SER B 141     -19.863 -15.079 -33.284  1.00  1.00
ATOM    562  CA  SER B 141     -19.216 -16.091 -32.458  1.00  1.00
ATOM    563  C   SER B 141     -19.310 -17.469 -33.101  1.00  1.00
ATOM    564  O   SER B 141     -18.446 -18.321 -32.896  1.00  1.00
ATOM    565  N   SER B 142     -20.136 -17.884 -33.711  1.00  1.00
ATOM    566  CA  SER B 142     -20.216 -19.122 -34.477  1.00  1.00
ATOM    567  C   SER B 142     -20.885 -18.892 -35.826  1.00  1.00
ATOM    568  O   SER B 142     -21.787 -18.064 -35.949  1.00  1.00
ATOM    569  N   SER B 143     -24.504 -16.318 -35.802  1.00  1.00
ATOM    570  CA  SER B 143     -24.710 -16.270 -34.360  1.00  1.00
ATOM    571  C   SER B 143     -23.868 -15.173 -33.720  1.00  1.00
ATOM    572  O   SER B 143     -22.667 -15.074 -33.968  1.00  1.00
ATOM    573  N   ARG B 144     -24.545 -14.152 -33.223  1.00  1.00
ATOM    574  CA  ARG B 144     -23.859 -12.989 -32.671  1.00  1.00
ATOM    575  C   ARG B 144     -23.436 -13.233 -31.228  1.00  1.00
ATOM    576  O   ARG B 144     -24.180 -13.821 -30.444  1.00  1.00
ATOM    577  N   GLY B 145     -22.304 -12.620 -30.881  1.00  1.00
ATOM    578  CA  GLY B 145     -21.737 -12.632 -29.538  1.00  1.00
ATOM    579  C   GLY B 145     -20.867 -11.405 -29.296  1.00  1.00
ATOM    580  O   GLY B 145     -20.084 -11.007 -30.159  1.00  1.00
ATOM    581  N   PHE B 146     -20.991 -10.782 -28.161  1.00  1.00
ATOM    582  CA  PHE B 146     -20.152  -9.641 -27.814  1.00  1.00
ATOM    583  C   PHE B 146     -18.796 -10.093 -27.289  1.00  1.00
ATOM    584  O   PHE B 146     -18.714 -10.972 -26.431  1.00  1.00
ATOM    585  N   GLY B 147     -17.735  -9.125 -27.765  1.00  1.00
ATOM    586  CA  GLY B 147     -16.443  -9.361 -27.133  1.00  1.00
ATOM    587  C   GLY B 147     -15.510 -10.133 -28.058  1.00  1.00
ATOM    588  O   GLY B 147     -14.306 -10.213 -27.815  1.00  1.00
ATOM    589  N   SER B 148     -16.008 -10.646 -29.173  1.00  1.00
ATOM    590  CA  SER B 148     -15.128 -11.170 -30.210  1.00  1.00
ATOM    591  C   SER B 148     -14.457 -10.043 -30.984  1.00  1.00
ATOM    592  O   SER B 148     -15.067  -9.005 -31.240  1.00  1.00
ATOM    593  N   GLY B 149     -13.558 -10.419 -31.864  1.00  1.00
ATOM    594  CA  GLY B 149     -12.771  -9.454 -32.621  1.00  1.00
ATOM    595  C   GLY B 149     -11.788 -10.153 -33.552  1.00  1.00
ATOM    596  O   GLY B 149     -11.453 -11.321 -33.353  1.00  1.00
ATOM    597  N   ILE B 150     -11.170  -9.412 -34.404  1.00  1.00
ATOM    598  CA  ILE B 150     -10.044  -9.855 -35.218  1.00  1.00
ATOM    599  C   ILE B 150      -8.752  -9.171 -34.791  1.00  1.00
ATOM    600  O   ILE B 150      -8.715  -7.955 -34.603  1.00  1.00
ATOM    601  N   ILE B 151      -7.762  -9.973 -34.508  1.00  1.00
ATOM    602  CA  ILE B 151      -6.432  -9.504 -34.138  1.00  1.00
ATOM    603  C   ILE B 151      -5.372 -10.042 -35.091  1.00  1.00
ATOM    604  O   ILE B 151      -5.474 -11.169 -35.574  1.00  1.00
ATOM    605  N   THR B 152      -4.331  -9.373 -35.275  1.00  1.00
ATOM    606  CA  THR B 152      -3.110  -9.839 -35.921  1.00  1.00
ATOM    607  C   THR B 152      -2.033 -10.162 -34.894  1.00  1.00
ATOM    608  O   THR B 152      -1.729  -9.349 -34.021  1.00  1.00
ATOM    609  N   SER B 153      -1.445 -11.433 -35.093  1.00  1.00
ATOM    610  CA  SER B 153      -0.544 -11.873 -34.034  1.00  1.00
ATOM    611  C   SER B 153       0.557 -12.770 -34.586  1.00  1.00
ATOM    612  O   SER B 153       0.321 -13.577 -35.485  1.00  1.00
ATOM    613  N   ASN B 154       1.725 -12.698 -33.926  1.00  1.00
ATOM    614  CA  ASN B 154       2.824 -13.575 -34.313  1.00  1.00
ATOM    615  C   ASN B 154       3.033 -14.682 -33.287  1.00  1.00
ATOM    616  O   ASN B 154       3.742 -15.654 -33.545  1.00  1.00
ATOM    617  N   ALA B 155       2.321 -14.760 -32.314  1.00  1.00
ATOM    618  CA  ALA B 155       2.308 -15.765 -31.257  1.00  1.00
ATOM    619  C   ALA B 155       1.837 -17.114 -31.786  1.00  1.00
ATOM    620  O   ALA B 155       0.916 -17.185 -32.599  1.00  1.00
ATOM    621  N   SER B 156       2.161 -18.205 -30.999  1.00  1.00
ATOM    622  CA  SER B 156       1.707 -19.543 -31.357  1.00  1.00
ATOM    623  C   SER B 156       0.568 -19.998 -30.453  1.00  1.00
ATOM    624  O   SER B 156       0.600 -19.783 -29.241  1.00  1.00
ATOM    625  N   MET B 157      -0.340 -20.842 -31.040  1.00  1.00
ATOM    626  CA  MET B 157      -1.407 -21.405 -30.221  1.00  1.00
ATOM    627  C   MET B 157      -0.880 -22.508 -29.312  1.00  1.00
ATOM    628  O   MET B 157      -0.151 -23.395 -29.755  1.00  1.00
ATOM    629  N   HIS B 158      -1.221 -22.478 -28.084  1.00  1.00
ATOM    630  CA  HIS B 158      -0.943 -23.497 -27.080  1.00  1.00
ATOM    631  C   HIS B 158      -2.229 -24.007 -26.442  1.00  1.00
ATOM    632  O   HIS B 158      -3.180 -23.249 -26.247  1.00  1.00
ATOM    633  N   GLU B 159      -2.210 -25.197 -25.890  1.00  1.00
ATOM    634  CA  GLU B 159      -3.351 -25.675 -25.119  1.00  1.00
ATOM    635  C   GLU B 159      -3.446 -24.962 -23.776  1.00  1.00
ATOM    636  O   GLU B 159      -2.626 -25.185 -22.885  1.00  1.00
ATOM    637  N   CYS B 160      -3.908 -23.824 -23.791  1.00  1.00
ATOM    638  CA  CYS B 160      -4.108 -22.943 -22.647  1.00  1.00
ATOM    639  C   CYS B 160      -5.470 -22.262 -22.708  1.00  1.00
ATOM    640  O   CYS B 160      -5.967 -21.943 -23.788  1.00  1.00
ATOM    641  N   ASN B 161      -5.962 -21.762 -21.682  1.00  1.00
ATOM    642  CA  ASN B 161      -7.194 -21.005 -21.499  1.00  1.00
ATOM    643  C   ASN B 161      -6.947 -19.737 -20.691  1.00  1.00
ATOM    644  O   ASN B 161      -6.288 -19.771 -19.651  1.00  1.00
ATOM    645  N   THR B 162      -7.639 -18.631 -21.184  1.00  1.00
ATOM    646  CA  THR B 162      -7.441 -17.336 -20.544  1.00  1.00
ATOM    647  C   THR B 162      -8.723 -16.513 -20.560  1.00  1.00
ATOM    648  O   THR B 162      -9.531 -16.622 -21.481  1.00  1.00
ATOM    649  N   LYS B 163      -8.801 -15.507 -19.765  1.00  1.00
ATOM    650  CA  LYS B 163      -9.887 -14.536 -19.727  1.00  1.00
ATOM    651  C   LYS B 163      -9.516 -13.264 -20.479  1.00  1.00
ATOM    652  O   LYS B 163     -10.385 -12.562 -20.997  1.00  1.00
ATOM    653  N   CYS B 164      -8.294 -13.197 -20.872  1.00  1.00
ATOM    654  CA  CYS B 164      -7.666 -12.026 -21.472  1.00  1.00
ATOM    655  C   CYS B 164      -6.580 -12.428 -22.460  1.00  1.00
ATOM    656  O   CYS B 164      -5.730 -13.266 -22.157  1.00  1.00
ATOM    657  N   GLN B 165      -6.744 -12.044 -23.703  1.00  1.00
ATOM    658  CA  GLN B 165      -5.815 -12.332 -24.788  1.00  1.00
ATOM    659  C   GLN B 165      -5.421 -11.059 -25.527  1.00  1.00
ATOM    660  O   GLN B 165      -6.265 -10.210 -25.814  1.00  1.00
ATOM    661  N   THR B 166      -4.157 -10.784 -25.569  1.00  1.00
ATOM    662  CA  THR B 166      -3.552  -9.769 -26.423  1.00  1.00
ATOM    663  C   THR B 166      -2.825 -10.403 -27.602  1.00  1.00
ATOM    664  O   THR B 166      -2.228 -11.472 -27.474  1.00  1.00
ATOM    665  N   PRO B 167      -2.372  -9.655 -28.566  1.00  1.00
ATOM    666  CA  PRO B 167      -1.639 -10.177 -29.713  1.00  1.00
ATOM    667  C   PRO B 167      -0.245 -10.642 -29.312  1.00  1.00
ATOM    668  O   PRO B 167       0.274 -11.617 -29.855  1.00  1.00
ATOM    669  N   LEU B 168       0.250 -10.416 -28.256  1.00  1.00
ATOM    670  CA  LEU B 168       1.573 -10.784 -27.767  1.00  1.00
ATOM    671  C   LEU B 168       1.503 -11.998 -26.846  1.00  1.00
ATOM    672  O   LEU B 168       2.430 -12.805 -26.796  1.00  1.00
ATOM    673  N   GLY B 169       0.353 -12.279 -26.279  1.00  1.00
ATOM    674  CA  GLY B 169       0.210 -13.321 -25.269  1.00  1.00
ATOM    675  C   GLY B 169      -1.016 -13.079 -24.398  1.00  1.00
ATOM    676  O   GLY B 169      -1.445 -11.939 -24.216  1.00  1.00
ATOM    677  N   ALA B 170      -1.394 -14.139 -23.609  1.00  1.00
ATOM    678  CA  ALA B 170      -2.515 -14.018 -22.685  1.00  1.00
ATOM    679  C   ALA B 170      -2.067 -13.442 -21.347  1.00  1.00
ATOM    680  O   ALA B 170      -0.992 -13.773 -20.847  1.00  1.00
ATOM    681  N   ILE B 171      -3.021 -12.735 -20.706  1.00  1.00
ATOM    682  CA  ILE B 171      -2.808 -12.158 -19.385  1.00  1.00
ATOM    683  C   ILE B 171      -3.667 -12.852 -18.336  1.00  1.00
ATOM    684  O   ILE B 171      -4.867 -13.046 -18.531  1.00  1.00
ATOM    685  N   ASN B 172      -3.081 -13.340 -17.327  1.00  1.00
ATOM    686  CA  ASN B 172      -3.737 -13.887 -16.145  1.00  1.00
ATOM    687  C   ASN B 172      -3.373 -13.094 -14.896  1.00  1.00
ATOM    688  O   ASN B 172      -2.209 -13.039 -14.501  1.00  1.00
ATOM    689  N   SER B 173      -4.274 -11.955 -14.701  1.00  1.00
ATOM    690  CA  SER B 173      -3.890 -10.960 -13.707  1.00  1.00
ATOM    691  C   SER B 173      -5.115 -10.301 -13.085  1.00  1.00
ATOM    692  O   SER B 173      -6.141 -10.129 -13.744  1.00  1.00
ATOM    693  N   SER B 174      -4.993  -9.916 -11.793  1.00  1.00
ATOM    694  CA  SER B 174      -6.045  -9.171 -11.110  1.00  1.00
ATOM    695  C   SER B 174      -5.690  -7.694 -10.999  1.00  1.00
ATOM    696  O   SER B 174      -6.562  -6.849 -10.795  1.00  1.00
ATOM    697  N   LEU B 175      -4.499  -7.361 -11.452  1.00  1.00
ATOM    698  CA  LEU B 175      -4.080  -5.966 -11.515  1.00  1.00
ATOM    699  C   LEU B 175      -5.017  -5.147 -12.395  1.00  1.00
ATOM    700  O   LEU B 175      -5.375  -5.567 -13.496  1.00  1.00
ATOM    701  N   PRO B 176      -5.161  -3.860 -12.046  1.00  1.00
ATOM    702  CA  PRO B 176      -6.097  -2.977 -12.731  1.00  1.00
ATOM    703  C   PRO B 176      -5.497  -2.431 -14.020  1.00  1.00
ATOM    704  O   PRO B 176      -6.196  -2.260 -15.019  1.00  1.00
ATOM    705  N   TYR B 177      -4.329  -2.320 -14.260  1.00  1.00
ATOM    706  CA  TYR B 177      -3.641  -1.732 -15.403  1.00  1.00
ATOM    707  C   TYR B 177      -2.631  -2.704 -15.999  1.00  1.00
ATOM    708  O   TYR B 177      -2.034  -3.509 -15.284  1.00  1.00
ATOM    709  N   GLN B 178      -2.387  -2.480 -17.308  1.00  1.00
ATOM    710  CA  GLN B 178      -1.377  -3.202 -18.074  1.00  1.00
ATOM    711  C   GLN B 178      -0.777  -2.321 -19.162  1.00  1.00
ATOM    712  O   GLN B 178      -1.475  -1.513 -19.776  1.00  1.00
ATOM    713  N   ASN B 179       0.460  -2.469 -19.434  1.00  1.00
ATOM    714  CA  ASN B 179       1.194  -1.756 -20.472  1.00  1.00
ATOM    715  C   ASN B 179       1.718  -2.714 -21.534  1.00  1.00
ATOM    716  O   ASN B 179       2.193  -2.290 -22.587  1.00  1.00
ATOM    717  N   ILE B 180       1.000  -3.867 -21.696  1.00  1.00
ATOM    718  CA  ILE B 180       1.400  -4.887 -22.658  1.00  1.00
ATOM    719  C   ILE B 180       0.907  -4.547 -24.058  1.00  1.00
ATOM    720  O   ILE B 180       1.628  -4.724 -25.041  1.00  1.00
ATOM    721  N   HIS B 181      -0.277  -4.216 -24.328  1.00  1.00
ATOM    722  CA  HIS B 181      -0.932  -4.057 -25.621  1.00  1.00
ATOM    723  C   HIS B 181      -2.333  -3.481 -25.461  1.00  1.00
ATOM    724  O   HIS B 181      -3.065  -3.849 -24.542  1.00  1.00
ATOM    725  N   PRO B 182      -2.682  -2.567 -26.460  1.00  1.00
ATOM    726  CA  PRO B 182      -3.994  -1.935 -26.401  1.00  1.00
ATOM    727  C   PRO B 182      -5.054  -2.802 -27.068  1.00  1.00
ATOM    728  O   PRO B 182      -6.219  -2.790 -26.672  1.00  1.00
ATOM    729  N   VAL B 183      -4.711  -3.682 -27.884  1.00  1.00
ATOM    730  CA  VAL B 183      -5.587  -4.702 -28.448  1.00  1.00
ATOM    731  C   VAL B 183      -5.805  -5.845 -27.465  1.00  1.00
ATOM    732  O   VAL B 183      -4.849  -6.441 -26.969  1.00  1.00
ATOM    733  N   THR B 184      -7.107  -6.042 -27.083  1.00  1.00
ATOM    734  CA  THR B 184      -7.476  -7.004 -26.051  1.00  1.00
ATOM    735  C   THR B 184      -8.765  -7.731 -26.412  1.00  1.00
ATOM    736  O   THR B 184      -9.690  -7.138 -26.966  1.00  1.00
ATOM    737  N   ILE B 185      -8.744  -9.033 -26.154  1.00  1.00
ATOM    738  CA  ILE B 185      -9.936  -9.866 -26.265  1.00  1.00
ATOM    739  C   ILE B 185     -10.379 -10.378 -24.901  1.00  1.00
ATOM    740  O   ILE B 185      -9.571 -10.889 -24.126  1.00  1.00
ATOM    741  N   GLY B 186     -11.431  -9.954 -24.389  1.00  1.00
ATOM    742  CA  GLY B 186     -11.985 -10.535 -23.172  1.00  1.00
ATOM    743  C   GLY B 186     -12.037  -9.510 -22.047  1.00  1.00
ATOM    744  O   GLY B 186     -11.556  -8.387 -22.195  1.00  1.00
ATOM    745  N   GLU B 187     -12.002  -9.710 -20.956  1.00  1.00
ATOM    746  CA  GLU B 187     -11.886  -8.916 -19.739  1.00  1.00
ATOM    747  C   GLU B 187     -10.429  -8.748 -19.328  1.00  1.00
ATOM    748  O   GLU B 187      -9.733  -9.726 -19.056  1.00  1.00
ATOM    749  N   CYS B 188      -9.829  -7.653 -19.841  1.00  1.00
ATOM    750  CA  CYS B 188      -8.407  -7.380 -19.671  1.00  1.00
ATOM    751  C   CYS B 188      -8.183  -6.153 -18.797  1.00  1.00
ATOM    752  O   CYS B 188      -8.948  -5.190 -18.853  1.00  1.00
ATOM    753  N   PRO B 189      -6.973  -6.087 -17.999  1.00  1.00
ATOM    754  CA  PRO B 189      -6.629  -4.814 -17.378  1.00  1.00
ATOM    755  C   PRO B 189      -6.641  -3.682 -18.398  1.00  1.00
ATOM    756  O   PRO B 189      -6.160  -3.839 -19.520  1.00  1.00
ATOM    757  N   LYS B 190      -6.960  -2.408 -17.801  1.00  1.00
ATOM    758  CA  LYS B 190      -6.896  -1.211 -18.630  1.00  1.00
ATOM    759  C   LYS B 190      -5.481  -0.968 -19.139  1.00  1.00
ATOM    760  O   LYS B 190      -4.522  -0.983 -18.366  1.00  1.00
ATOM    761  N   TYR B 191      -5.392  -0.690 -20.526  1.00  1.00
ATOM    762  CA  TYR B 191      -4.083  -0.378 -21.087  1.00  1.00
ATOM    763  C   TYR B 191      -3.704   1.075 -20.827  1.00  1.00
ATOM    764  O   TYR B 191      -4.524   1.979 -20.987  1.00  1.00
ATOM    765  N   VAL B 192      -2.451   1.260 -20.418  1.00  1.00
ATOM    766  CA  VAL B 192      -1.829   2.564 -20.222  1.00  1.00
ATOM    767  C   VAL B 192      -0.379   2.558 -20.690  1.00  1.00
ATOM    768  O   VAL B 192       0.318   1.551 -20.570  1.00  1.00
ATOM    769  N   ARG B 193       0.143   3.673 -21.055  1.00  1.00
ATOM    770  CA  ARG B 193       1.511   3.818 -21.540  1.00  1.00
ATOM    771  C   ARG B 193       2.501   3.877 -20.384  1.00  1.00
ATOM    772  O   ARG B 193       3.654   3.468 -20.521  1.00  1.00
ATOM    773  N   SER B 194       2.158   3.712 -19.236  1.00  1.00
ATOM    774  CA  SER B 194       3.002   3.832 -18.054  1.00  1.00
ATOM    775  C   SER B 194       3.977   2.666 -17.952  1.00  1.00
ATOM    776  O   SER B 194       3.604   1.512 -18.167  1.00  1.00
ATOM    777  N   ALA B 195       5.193   3.014 -17.333  1.00  1.00
ATOM    778  CA  ALA B 195       6.238   2.019 -17.124  1.00  1.00
ATOM    779  C   ALA B 195       6.247   1.523 -15.684  1.00  1.00
ATOM    780  O   ALA B 195       6.529   0.354 -15.422  1.00  1.00
ATOM    781  N   LYS B 196       5.606   2.126 -14.822  1.00  1.00
ATOM    782  CA  LYS B 196       5.522   1.865 -13.390  1.00  1.00
ATOM    783  C   LYS B 196       4.319   2.567 -12.772  1.00  1.00
ATOM    784  O   LYS B 196       4.012   3.709 -13.113  1.00  1.00
ATOM    785  N   LEU B 197       3.577   1.800 -11.978  1.00  1.00
ATOM    786  CA  LEU B 197       2.430   2.165 -11.156  1.00  1.00
ATOM    787  C   LEU B 197       2.393   1.349  -9.868  1.00  1.00
ATOM    788  O   LEU B 197       2.358   0.119  -9.902  1.00  1.00
ATOM    789  N   ARG B 198       3.117   1.794  -8.888  1.00  1.00
ATOM    790  CA  ARG B 198       3.275   1.153  -7.589  1.00  1.00
ATOM    791  C   ARG B 198       2.680   2.008  -6.477  1.00  1.00
ATOM    792  O   ARG B 198       2.928   3.211  -6.406  1.00  1.00
ATOM    793  N   MET B 199       1.646   1.457  -5.794  1.00  1.00
ATOM    794  CA  MET B 199       0.996   2.135  -4.679  1.00  1.00
ATOM    795  C   MET B 199       1.597   1.705  -3.347  1.00  1.00
ATOM    796  O   MET B 199       1.738   0.513  -3.075  1.00  1.00
ATOM    797  N   VAL B 200       2.113   2.756  -2.526  1.00  1.00
ATOM    798  CA  VAL B 200       2.567   2.380  -1.193  1.00  1.00
ATOM    799  C   VAL B 200       1.390   2.065  -0.278  1.00  1.00
ATOM    800  O   VAL B 200       0.393   2.788  -0.263  1.00  1.00
ATOM    801  N   THR B 201       1.599   0.966   0.563  1.00  1.00
ATOM    802  CA  THR B 201       0.577   0.596   1.534  1.00  1.00
ATOM    803  C   THR B 201       1.107   0.698   2.958  1.00  1.00
ATOM    804  O   THR B 201       0.366   1.028   3.884  1.00  1.00
ATOM    805  N   GLY B 202       2.428   0.645   3.061  1.00  1.00
ATOM    806  CA  GLY B 202       3.066   0.857   4.355  1.00  1.00
ATOM    807  C   GLY B 202       3.649   2.261   4.458  1.00  1.00
ATOM    808  O   GLY B 202       3.714   2.990   3.468  1.00  1.00
ATOM    809  N   LEU B 203       4.639   2.469   5.131  1.00  1.00
ATOM    810  CA  LEU B 203       5.259   3.746   5.460  1.00  1.00
ATOM    811  C   LEU B 203       6.714   3.787   5.004  1.00  1.00
ATOM    812  O   LEU B 203       7.393   2.760   4.971  1.00  1.00
ATOM    813  N   ARG B 204       7.294   5.019   5.052  1.00  1.00
ATOM    814  CA  ARG B 204       8.720   5.176   4.794  1.00  1.00
ATOM    815  C   ARG B 204       9.540   4.176   5.598  1.00  1.00
ATOM    816  O   ARG B 204       9.369   4.051   6.811  1.00  1.00
ATOM    817  N   ASN B 205      10.392   3.396   4.835  1.00  1.00
ATOM    818  CA  ASN B 205      11.269   2.420   5.468  1.00  1.00
ATOM    819  C   ASN B 205      12.606   3.045   5.848  1.00  1.00
ATOM    820  O   ASN B 205      13.292   3.625   5.006  1.00  1.00
ATOM    821  N   ILE B 206      12.927   3.104   7.089  1.00  1.00
ATOM    822  CA  ILE B 206      14.130   3.688   7.669  1.00  1.00
ATOM    823  C   ILE B 206      14.780   2.736   8.664  1.00  1.00
ATOM    824  O   ILE B 206      14.294   2.564   9.782  1.00  1.00
ATOM    825  N   PRO B 207      15.321   1.593   8.219  1.00  1.00
ATOM    826  CA  PRO B 207      15.864   0.574   9.109  1.00  1.00
ATOM    827  C   PRO B 207      17.184   1.024   9.722  1.00  1.00
ATOM    828  O   PRO B 207      17.976   1.712   9.078  1.00  1.00
ATOM    829  N   GLY B 208       7.944  14.814   7.229  1.00  1.00
ATOM    830  CA  GLY B 208       6.580  14.620   6.750  1.00  1.00
ATOM    831  C   GLY B 208       5.641  15.676   7.318  1.00  1.00
ATOM    832  O   GLY B 208       5.886  16.226   8.392  1.00  1.00
ATOM    833  N   LEU B 209       4.374  15.649   6.870  1.00  1.00
ATOM    834  CA  LEU B 209       3.411  16.644   7.326  1.00  1.00
ATOM    835  C   LEU B 209       3.218  16.573   8.837  1.00  1.00
ATOM    836  O   LEU B 209       3.050  17.596   9.500  1.00  1.00
ATOM    837  N   PHE B 210       3.231  15.648   9.560  1.00  1.00
ATOM    838  CA  PHE B 210       2.990  15.521  10.992  1.00  1.00
ATOM    839  C   PHE B 210       4.294  15.573  11.777  1.00  1.00
ATOM    840  O   PHE B 210       4.321  16.016  12.925  1.00  1.00
ATOM    841  N   GLY B 211       5.364  15.255  11.324  1.00  1.00
ATOM    842  CA  GLY B 211       6.659  15.584  11.908  1.00  1.00
ATOM    843  C   GLY B 211       7.172  14.449  12.785  1.00  1.00
ATOM    844  O   GLY B 211       8.320  14.464  13.227  1.00  1.00
ATOM    845  N   ALA B 212       6.558  13.254  12.639  1.00  1.00
ATOM    846  CA  ALA B 212       6.966  12.134  13.479  1.00  1.00
ATOM    847  C   ALA B 212       7.853  11.163  12.711  1.00  1.00
ATOM    848  O   ALA B 212       8.817  10.625  13.254  1.00  1.00
ATOM    849  N   ILE B 213       7.407  10.576  11.609  1.00  1.00
ATOM    850  CA  ILE B 213       8.232   9.685  10.802  1.00  1.00
ATOM    851  C   ILE B 213       9.324  10.456  10.072  1.00  1.00
ATOM    852  O   ILE B 213       9.048  11.426   9.367  1.00  1.00
ATOM    853  N   ALA B 214      10.608   9.951  10.205  1.00  1.00
ATOM    854  CA  ALA B 214      11.720  10.677   9.603  1.00  1.00
ATOM    855  C   ALA B 214      11.723  12.138  10.036  1.00  1.00
ATOM    856  O   ALA B 214      11.455  13.033   9.235  1.00  1.00
ATOM    857  N   GLY B 215      11.308  12.329  11.285  1.00  1.00
ATOM    858  CA  GLY B 215      11.268  13.650  11.901  1.00  1.00
ATOM    859  C   GLY B 215      11.848  13.619  13.309  1.00  1.00
ATOM    860  O   GLY B 215      12.758  14.382  13.633  1.00  1.00
ATOM    861  N   PHE B 216      10.910  13.717  14.371  1.00  1.00
ATOM    862  CA  PHE B 216      11.416  13.704  15.738  1.00  1.00
ATOM    863  C   PHE B 216      11.657  12.281  16.223  1.00  1.00
ATOM    864  O   PHE B 216      12.400  12.058  17.179  1.00  1.00
ATOM    865  N   ILE B 217      10.958  11.313  15.689  1.00  1.00
ATOM    866  CA  ILE B 217      11.385   9.921  15.760  1.00  1.00
ATOM    867  C   ILE B 217      12.245   9.547  14.560  1.00  1.00
ATOM    868  O   ILE B 217      11.761   9.493  13.429  1.00  1.00
ATOM    869  N   GLU B 218      13.498   9.688  14.561  1.00  1.00
ATOM    870  CA  GLU B 218      14.410   9.684  13.424  1.00  1.00
ATOM    871  C   GLU B 218      14.409   8.333  12.721  1.00  1.00
ATOM    872  O   GLU B 218      14.481   8.260  11.494  1.00  1.00
ATOM    873  N   GLY B 219      14.223   7.249  13.113  1.00  1.00
ATOM    874  CA  GLY B 219      14.354   5.983  12.400  1.00  1.00
ATOM    875  C   GLY B 219      13.220   5.031  12.757  1.00  1.00
ATOM    876  O   GLY B 219      12.686   5.074  13.865  1.00  1.00
ATOM    877  N   GLY B 220      13.148   3.930  12.051  1.00  1.00
ATOM    878  CA  GLY B 220      12.187   2.868  12.320  1.00  1.00
ATOM    879  C   GLY B 220      12.811   1.760  13.160  1.00  1.00
ATOM    880  O   GLY B 220      13.992   1.448  13.013  1.00  1.00
ATOM    881  N   TRP B 221      11.979   0.740  13.468  1.00  1.00
ATOM    882  CA  TRP B 221      12.409  -0.421  14.237  1.00  1.00
ATOM    883  C   TRP B 221      12.182  -1.711  13.460  1.00  1.00
ATOM    884  O   TRP B 221      11.047  -2.058  13.133  1.00  1.00
ATOM    885  N   THR B 222      13.306  -2.442  13.148  1.00  1.00
ATOM    886  CA  THR B 222      13.153  -3.726  12.475  1.00  1.00
ATOM    887  C   THR B 222      12.728  -4.814  13.454  1.00  1.00
ATOM    888  O   THR B 222      11.984  -5.727  13.097  1.00  1.00
ATOM    889  N   GLY B 223      12.808  -4.516  14.732  1.00  1.00
ATOM    890  CA  GLY B 223      12.490  -5.461  15.795  1.00  1.00
ATOM    891  C   GLY B 223      11.007  -5.423  16.141  1.00  1.00
ATOM    892  O   GLY B 223      10.441  -6.416  16.597  1.00  1.00
ATOM    893  N   MET B 224      10.289  -4.463  15.857  1.00  1.00
ATOM    894  CA  MET B 224       8.831  -4.425  15.885  1.00  1.00
ATOM    895  C   MET B 224       8.240  -4.998  14.603  1.00  1.00
ATOM    896  O   MET B 224       8.340  -4.391  13.537  1.00  1.00
ATOM    897  N   ILE B 225       7.911  -6.292  14.649  1.00  1.00
ATOM    898  CA  ILE B 225       7.567  -7.059  13.458  1.00  1.00
ATOM    899  C   ILE B 225       6.071  -7.341  13.398  1.00  1.00
ATOM    900  O   ILE B 225       5.484  -7.403  12.318  1.00  1.00
ATOM    901  N   ASP B 226       5.209  -6.875  14.200  1.00  1.00
ATOM    902  CA  ASP B 226       3.804  -7.260  14.261  1.00  1.00
ATOM    903  C   ASP B 226       2.895  -6.071  13.977  1.00  1.00
ATOM    904  O   ASP B 226       1.830  -6.221  13.378  1.00  1.00
ATOM    905  N   GLY B 227       3.228  -5.032  13.544  1.00  1.00
ATOM    906  CA  GLY B 227       2.412  -3.908  13.100  1.00  1.00
ATOM    907  C   GLY B 227       3.281  -2.734  12.666  1.00  1.00
ATOM    908  O   GLY B 227       4.454  -2.650  13.030  1.00  1.00
ATOM    909  N   TRP B 228       2.526  -1.642  12.200  1.00  1.00
ATOM    910  CA  TRP B 228       3.242  -0.477  11.692  1.00  1.00
ATOM    911  C   TRP B 228       3.613   0.476  12.821  1.00  1.00
ATOM    912  O   TRP B 228       4.692   1.069  12.816  1.00  1.00
ATOM    913  N   TYR B 229       2.950   0.673  13.777  1.00  1.00
ATOM    914  CA  TYR B 229       3.184   1.522  14.938  1.00  1.00
ATOM    915  C   TYR B 229       3.095   0.722  16.232  1.00  1.00
ATOM    916  O   TYR B 229       2.321  -0.230  16.332  1.00  1.00
ATOM    917  N   GLY B 230       3.913   1.384  17.310  1.00  1.00
ATOM    918  CA  GLY B 230       3.844   0.686  18.588  1.00  1.00
ATOM    919  C   GLY B 230       4.850   1.254  19.580  1.00  1.00
ATOM    920  O   GLY B 230       5.731   2.031  19.211  1.00  1.00
ATOM    921  N   TYR B 231       5.372   0.319  20.472  1.00  1.00
ATOM    922  CA  TYR B 231       6.118   0.734  21.653  1.00  1.00
ATOM    923  C   TYR B 231       7.373  -0.109  21.837  1.00  1.00
ATOM    924  O   TYR B 231       7.400  -1.286  21.477  1.00  1.00
ATOM    925  N   HIS B 232       8.380   0.514  22.357  1.00  1.00
ATOM    926  CA  HIS B 232       9.583  -0.104  22.901  1.00  1.00
ATOM    927  C   HIS B 232       9.773   0.258  24.368  1.00  1.00
ATOM    928  O   HIS B 232       9.602   1.412  24.761  1.00  1.00
ATOM    929  N   HIS B 233       9.850  -0.655  25.261  1.00  1.00
ATOM    930  CA  HIS B 233       9.986  -0.368  26.684  1.00  1.00
ATOM    931  C   HIS B 233      11.269  -0.967  27.246  1.00  1.00
ATOM    932  O   HIS B 233      11.704  -2.038  26.822  1.00  1.00
ATOM    933  N   GLN B 234      11.723  -0.447  28.298  1.00  1.00
ATOM    934  CA  GLN B 234      12.897  -0.796  29.088  1.00  1.00
ATOM    935  C   GLN B 234      12.636  -0.603  30.577  1.00  1.00
ATOM    936  O   GLN B 234      12.126   0.435  30.998  1.00  1.00
ATOM    937  N   ASN B 235      12.520  -1.654  31.336  1.00  1.00
ATOM    938  CA  ASN B 235      12.315  -1.606  32.779  1.00  1.00
ATOM    939  C   ASN B 235      13.132  -2.680  33.487  1.00  1.00
ATOM    940  O   ASN B 235      13.485  -3.698  32.892  1.00  1.00
ATOM    941  N   GLU B 236      13.101  -2.772  34.761  1.00  1.00
ATOM    942  CA  GLU B 236      13.839  -3.768  35.528  1.00  1.00
ATOM    943  C   GLU B 236      13.580  -5.173  35.001  1.00  1.00
ATOM    944  O   GLU B 236      14.485  -6.007  34.956  1.00  1.00
ATOM    945  N   GLN B 237      12.500  -5.519  34.594  1.00  1.00
ATOM    946  CA  GLN B 237      12.080  -6.813  34.070  1.00  1.00
ATOM    947  C   GLN B 237      12.512  -6.986  32.620  1.00  1.00
ATOM    948  O   GLN B 237      12.806  -8.097  32.178  1.00  1.00
ATOM    949  N   GLY B 238      13.191  -6.207  31.968  1.00  1.00
ATOM    950  CA  GLY B 238      13.705  -6.421  30.620  1.00  1.00
ATOM    951  C   GLY B 238      13.327  -5.269  29.698  1.00  1.00
ATOM    952  O   GLY B 238      12.755  -4.271  30.137  1.00  1.00
ATOM    953  N   SER B 239      13.534  -5.614  28.330  1.00  1.00
ATOM    954  CA  SER B 239      13.090  -4.731  27.258  1.00  1.00
ATOM    955  C   SER B 239      12.467  -5.522  26.115  1.00  1.00
ATOM    956  O   SER B 239      12.882  -6.644  25.825  1.00  1.00
ATOM    957  N   GLY B 240      11.632  -4.907  25.353  1.00  1.00
ATOM    958  CA  GLY B 240      10.991  -5.558  24.217  1.00  1.00
ATOM    959  C   GLY B 240      10.321  -4.538  23.304  1.00  1.00
ATOM    960  O   GLY B 240      10.144  -3.378  23.677  1.00  1.00
ATOM    961  N   TYR B 241       9.735  -5.021  22.233  1.00  1.00
ATOM    962  CA  TYR B 241       8.833  -4.291  21.351  1.00  1.00
ATOM    963  C   TYR B 241       7.433  -4.892  21.374  1.00  1.00
ATOM    964  O   TYR B 241       7.270  -6.105  21.503  1.00  1.00
ATOM    965  N   ALA B 242       6.456  -4.006  21.045  1.00  1.00
ATOM    966  CA  ALA B 242       5.052  -4.388  20.953  1.00  1.00
ATOM    967  C   ALA B 242       4.273  -3.413  20.080  1.00  1.00
ATOM    968  O   ALA B 242       4.464  -2.200  20.165  1.00  1.00
ATOM    969  N   ALA B 243       3.698  -3.875  18.955  1.00  1.00
ATOM    970  CA  ALA B 243       2.858  -3.019  18.126  1.00  1.00
ATOM    971  C   ALA B 243       1.610  -2.577  18.878  1.00  1.00
ATOM    972  O   ALA B 243       0.994  -3.365  19.595  1.00  1.00
ATOM    973  N   ASP B 244       1.208  -1.227  18.608  1.00  1.00
ATOM    974  CA  ASP B 244      -0.132  -0.845  19.035  1.00  1.00
ATOM    975  C   ASP B 244      -1.194  -1.457  18.130  1.00  1.00
ATOM    976  O   ASP B 244      -1.206  -1.218  16.922  1.00  1.00
ATOM    977  N   GLN B 245      -1.950  -2.437  18.671  1.00  1.00
ATOM    978  CA  GLN B 245      -2.834  -3.260  17.855  1.00  1.00
ATOM    979  C   GLN B 245      -4.001  -2.445  17.313  1.00  1.00
ATOM    980  O   GLN B 245      -4.411  -2.617  16.165  1.00  1.00
ATOM    981  N   LYS B 246      -4.549  -1.503  18.032  1.00  1.00
ATOM    982  CA  LYS B 246      -5.717  -0.730  17.627  1.00  1.00
ATOM    983  C   LYS B 246      -5.394   0.180  16.449  1.00  1.00
ATOM    984  O   LYS B 246      -6.183   0.303  15.512  1.00  1.00
ATOM    985  N   SER B 247      -4.294   0.965  16.541  1.00  1.00
ATOM    986  CA  SER B 247      -3.934   1.882  15.466  1.00  1.00
ATOM    987  C   SER B 247      -3.438   1.127  14.240  1.00  1.00
ATOM    988  O   SER B 247      -3.717   1.514  13.105  1.00  1.00
ATOM    989  N   THR B 248      -2.743  -0.001  14.457  1.00  1.00
ATOM    990  CA  THR B 248      -2.277  -0.831  13.353  1.00  1.00
ATOM    991  C   THR B 248      -3.447  -1.431  12.584  1.00  1.00
ATOM    992  O   THR B 248      -3.443  -1.462  11.353  1.00  1.00
ATOM    993  N   GLN B 249      -4.457  -1.943  13.310  1.00  1.00
ATOM    994  CA  GLN B 249      -5.625  -2.571  12.705  1.00  1.00
ATOM    995  C   GLN B 249      -6.483  -1.547  11.973  1.00  1.00
ATOM    996  O   GLN B 249      -6.991  -1.814  10.883  1.00  1.00
ATOM    997  N   ASN B 250      -6.698  -0.378  12.572  1.00  1.00
ATOM    998  CA  ASN B 250      -7.469   0.689  11.945  1.00  1.00
ATOM    999  C   ASN B 250      -6.785   1.193  10.681  1.00  1.00
ATOM   1000  O   ASN B 250      -7.443   1.488   9.683  1.00  1.00
ATOM   1001  N   ALA B 251      -5.450   1.280  10.695  1.00  1.00
ATOM   1002  CA  ALA B 251      -4.686   1.750   9.546  1.00  1.00
ATOM   1003  C   ALA B 251      -4.696   0.724   8.420  1.00  1.00
ATOM   1004  O   ALA B 251      -4.789   1.078   7.245  1.00  1.00
ATOM   1005  N   ILE B 252      -4.566  -0.559   8.753  1.00  1.00
ATOM   1006  CA  ILE B 252      -4.675  -1.606   7.745  1.00  1.00
ATOM   1007  C   ILE B 252      -6.049  -1.598   7.089  1.00  1.00
ATOM   1008  O   ILE B 252      -6.168  -1.753   5.873  1.00  1.00
ATOM   1009  N   ASN B 253      -7.103  -1.377   7.946  1.00  1.00
ATOM   1010  CA  ASN B 253      -8.463  -1.267   7.432  1.00  1.00
ATOM   1011  C   ASN B 253      -8.586  -0.117   6.440  1.00  1.00
ATOM   1012  O   ASN B 253      -9.232  -0.248   5.401  1.00  1.00
ATOM   1013  N   GLY B 254      -8.024   1.023   6.781  1.00  1.00
ATOM   1014  CA  GLY B 254      -8.111   2.231   5.971  1.00  1.00
ATOM   1015  C   GLY B 254      -7.348   2.072   4.661  1.00  1.00
ATOM   1016  O   GLY B 254      -7.821   2.487   3.603  1.00  1.00
ATOM   1017  N   ILE B 255      -6.048   1.614   4.767  1.00  1.00
ATOM   1018  CA  ILE B 255      -5.192   1.481   3.594  1.00  1.00
ATOM   1019  C   ILE B 255      -5.765   0.473   2.606  1.00  1.00
ATOM   1020  O   ILE B 255      -5.751   0.698   1.396  1.00  1.00
ATOM   1021  N   THR B 256      -6.299  -0.635   3.087  1.00  1.00
ATOM   1022  CA  THR B 256      -6.875  -1.656   2.219  1.00  1.00
ATOM   1023  C   THR B 256      -8.162  -1.165   1.570  1.00  1.00
ATOM   1024  O   THR B 256      -8.412  -1.422   0.393  1.00  1.00
ATOM   1025  N   ASN B 257      -8.971  -0.399   2.288  1.00  1.00
ATOM   1026  CA  ASN B 257     -10.161   0.229   1.727  1.00  1.00
ATOM   1027  C   ASN B 257      -9.796   1.209   0.619  1.00  1.00
ATOM   1028  O   ASN B 257     -10.486   1.297  -0.397  1.00  1.00
ATOM   1029  N   LYS B 258      -8.656   1.933   0.833  1.00  1.00
ATOM   1030  CA  LYS B 258      -8.161   2.873  -0.165  1.00  1.00
ATOM   1031  C   LYS B 258      -7.753   2.154  -1.445  1.00  1.00
ATOM   1032  O   LYS B 258      -8.032   2.623  -2.548  1.00  1.00
ATOM   1033  N   VAL B 259      -7.049   1.013  -1.307  1.00  1.00
ATOM   1034  CA  VAL B 259      -6.663   0.204  -2.457  1.00  1.00
ATOM   1035  C   VAL B 259      -7.886  -0.276  -3.228  1.00  1.00
ATOM   1036  O   VAL B 259      -7.914  -0.231  -4.458  1.00  1.00
ATOM   1037  N   ASN B 260      -8.900  -0.739  -2.495  1.00  1.00
ATOM   1038  CA  ASN B 260     -10.143  -1.225  -3.082  1.00  1.00
ATOM   1039  C   ASN B 260     -10.861  -0.120  -3.846  1.00  1.00
ATOM   1040  O   ASN B 260     -11.391  -0.347  -4.933  1.00  1.00
ATOM   1041  N   THR B 261     -10.939   1.078  -3.241  1.00  1.00
ATOM   1042  CA  THR B 261     -11.582   2.233  -3.857  1.00  1.00
ATOM   1043  C   THR B 261     -10.902   2.608  -5.168  1.00  1.00
ATOM   1044  O   THR B 261     -11.566   2.930  -6.153  1.00  1.00
ATOM   1045  N   VAL B 262      -9.572   2.671  -5.155  1.00  1.00
ATOM   1046  CA  VAL B 262      -8.789   2.959  -6.352  1.00  1.00
ATOM   1047  C   VAL B 262      -9.036   1.917  -7.435  1.00  1.00
ATOM   1048  O   VAL B 262      -9.185   2.253  -8.610  1.00  1.00
ATOM   1049  N   ILE B 263      -8.987   0.662  -7.087  1.00  1.00
ATOM   1050  CA  ILE B 263      -9.210  -0.437  -8.020  1.00  1.00
ATOM   1051  C   ILE B 263     -10.629  -0.411  -8.572  1.00  1.00
ATOM   1052  O   ILE B 263     -10.846  -0.627  -9.764  1.00  1.00
ATOM   1053  N   GLU B 264     -11.592  -0.187  -7.787  1.00  1.00
ATOM   1054  CA  GLU B 264     -13.013  -0.183  -8.110  1.00  1.00
ATOM   1055  C   GLU B 264     -13.325   0.827  -9.208  1.00  1.00
ATOM   1056  O   GLU B 264     -14.131   0.559 -10.099  1.00  1.00
ATOM   1057  N   LYS B 265     -12.708   1.902  -9.309  1.00  1.00
ATOM   1058  CA  LYS B 265     -13.023   2.990 -10.227  1.00  1.00
ATOM   1059  C   LYS B 265     -12.457   2.719 -11.615  1.00  1.00
ATOM   1060  O   LYS B 265     -13.079   3.052 -12.625  1.00  1.00
ATOM   1061  N   MET B 266     -11.367   2.054 -11.710  1.00  1.00
ATOM   1062  CA  MET B 266     -10.819   1.641 -12.996  1.00  1.00
ATOM   1063  C   MET B 266      -9.922   0.419 -12.845  1.00  1.00
ATOM   1064  O   MET B 266      -8.958   0.435 -12.080  1.00  1.00
ATOM   1065  N   ASN B 267     -10.465  -0.702 -13.599  1.00  1.00
ATOM   1066  CA  ASN B 267      -9.753  -1.967 -13.461  1.00  1.00
ATOM   1067  C   ASN B 267     -10.121  -2.931 -14.582  1.00  1.00
ATOM   1068  O   ASN B 267      -9.315  -3.773 -14.979  1.00  1.00
ATOM   1069  N   ILE B 268     -10.567  -2.674 -15.644  1.00  1.00
ATOM   1070  CA  ILE B 268     -10.991  -3.593 -16.692  1.00  1.00
ATOM   1071  C   ILE B 268     -11.344  -2.845 -17.971  1.00  1.00
ATOM   1072  O   ILE B 268     -11.811  -1.707 -17.927  1.00  1.00
ATOM   1073  N   GLN B 269     -10.979  -3.434 -19.051  1.00  1.00
ATOM   1074  CA  GLN B 269     -11.388  -3.075 -20.403  1.00  1.00
ATOM   1075  C   GLN B 269     -11.932  -4.284 -21.153  1.00  1.00
ATOM   1076  O   GLN B 269     -11.413  -5.392 -21.024  1.00  1.00
ATOM   1077  N   PHE B 270     -13.097  -4.171 -21.698  1.00  1.00
ATOM   1078  CA  PHE B 270     -13.621  -5.250 -22.526  1.00  1.00
ATOM   1079  C   PHE B 270     -12.922  -5.296 -23.879  1.00  1.00
ATOM   1080  O   PHE B 270     -12.492  -4.268 -24.401  1.00  1.00
ATOM   1081  N   THR B 271     -13.164  -6.210 -24.709  1.00  1.00
ATOM   1082  CA  THR B 271     -12.599  -6.348 -26.046  1.00  1.00
ATOM   1083  C   THR B 271     -12.522  -5.002 -26.754  1.00  1.00
ATOM   1084  O   THR B 271     -13.496  -4.249 -26.785  1.00  1.00
ATOM   1085  N   ALA B 272     -11.286  -4.725 -27.199  1.00  1.00
ATOM   1086  CA  ALA B 272     -10.884  -3.569 -27.991  1.00  1.00
ATOM   1087  C   ALA B 272      -9.958  -3.976 -29.129  1.00  1.00
ATOM   1088  O   ALA B 272      -8.966  -4.672 -28.916  1.00  1.00
ATOM   1089  N   VAL B 273     -10.431  -4.003 -30.314  1.00  1.00
ATOM   1090  CA  VAL B 273      -9.694  -4.447 -31.491  1.00  1.00
ATOM   1091  C   VAL B 273      -9.581  -3.332 -32.524  1.00  1.00
ATOM   1092  O   VAL B 273     -10.499  -2.529 -32.687  1.00  1.00
ATOM   1093  N   GLY B 274      -8.614  -3.221 -33.241  1.00  1.00
ATOM   1094  CA  GLY B 274      -8.430  -2.294 -34.352  1.00  1.00
ATOM   1095  C   GLY B 274      -9.614  -2.339 -35.309  1.00  1.00
ATOM   1096  O   GLY B 274     -10.160  -3.407 -35.586  1.00  1.00
ATOM   1097  N   LYS B 275      -9.728  -1.212 -36.088  1.00  1.00
ATOM   1098  CA  LYS B 275     -10.686  -1.142 -37.185  1.00  1.00
ATOM   1099  C   LYS B 275      -9.990  -1.274 -38.534  1.00  1.00
ATOM   1100  O   LYS B 275      -8.970  -0.630 -38.782  1.00  1.00
ATOM   1101  N   LEU B 276      -9.511  10.540 -37.313  1.00  1.00
ATOM   1102  CA  LEU B 276     -10.597  10.644 -36.346  1.00  1.00
ATOM   1103  C   LEU B 276     -10.594   9.461 -35.383  1.00  1.00
ATOM   1104  O   LEU B 276     -10.848   9.619 -34.189  1.00  1.00
ATOM   1105  N   ASN B 277     -10.496   8.239 -35.898  1.00  1.00
ATOM   1106  CA  ASN B 277     -10.402   7.047 -35.064  1.00  1.00
ATOM   1107  C   ASN B 277      -9.112   7.042 -34.254  1.00  1.00
ATOM   1108  O   ASN B 277      -9.098   6.631 -33.094  1.00  1.00
ATOM   1109  N   LYS B 278      -8.000   7.360 -34.867  1.00  1.00
ATOM   1110  CA  LYS B 278      -6.722   7.407 -34.168  1.00  1.00
ATOM   1111  C   LYS B 278      -6.708   8.512 -33.119  1.00  1.00
ATOM   1112  O   LYS B 278      -6.120   8.358 -32.049  1.00  1.00
ATOM   1113  N   LYS B 279      -7.331   9.681 -33.420  1.00  1.00
ATOM   1114  CA  LYS B 279      -7.426  10.785 -32.472  1.00  1.00
ATOM   1115  C   LYS B 279      -8.207  10.378 -31.229  1.00  1.00
ATOM   1116  O   LYS B 279      -7.857  10.758 -30.112  1.00  1.00
ATOM   1117  N   VAL B 280      -9.340   9.633 -31.427  1.00  1.00
ATOM   1118  CA  VAL B 280     -10.145   9.146 -30.313  1.00  1.00
ATOM   1119  C   VAL B 280      -9.355   8.176 -29.445  1.00  1.00
ATOM   1120  O   VAL B 280      -9.442   8.213 -28.217  1.00  1.00
ATOM   1121  N   ASP B 281      -8.711   7.167 -30.110  1.00  1.00
ATOM   1122  CA  ASP B 281      -7.924   6.181 -29.379  1.00  1.00
ATOM   1123  C   ASP B 281      -6.761   6.838 -28.646  1.00  1.00
ATOM   1124  O   ASP B 281      -6.458   6.490 -27.505  1.00  1.00
ATOM   1125  N   ASP B 282      -6.005   7.677 -29.250  1.00  1.00
ATOM   1126  CA  ASP B 282      -4.841   8.320 -28.651  1.00  1.00
ATOM   1127  C   ASP B 282      -5.253   9.293 -27.554  1.00  1.00
ATOM   1128  O   ASP B 282      -4.557   9.443 -26.550  1.00  1.00
ATOM   1129  N   GLY B 283      -6.393   9.939 -27.670  1.00  1.00
ATOM   1130  CA  GLY B 283      -6.860  10.909 -26.687  1.00  1.00
ATOM   1131  C   GLY B 283      -7.365  10.216 -25.427  1.00  1.00
ATOM   1132  O   GLY B 283      -7.172  10.709 -24.316  1.00  1.00
ATOM   1133  N   PHE B 284      -8.088   9.120 -25.544  1.00  1.00
ATOM   1134  CA  PHE B 284      -8.530   8.338 -24.395  1.00  1.00
ATOM   1135  C   PHE B 284      -7.346   7.733 -23.652  1.00  1.00
ATOM   1136  O   PHE B 284      -7.336   7.676 -22.422  1.00  1.00
ATOM   1137  N   LEU B 285      -6.375   7.232 -24.433  1.00  1.00
ATOM   1138  CA  LEU B 285      -5.160   6.659 -23.866  1.00  1.00
ATOM   1139  C   LEU B 285      -4.364   7.707 -23.096  1.00  1.00
ATOM   1140  O   LEU B 285      -3.797   7.419 -22.042  1.00  1.00
ATOM   1141  N   ASP B 286      -4.265   8.928 -23.631  1.00  1.00
ATOM   1142  CA  ASP B 286      -3.569  10.017 -22.958  1.00  1.00
ATOM   1143  C   ASP B 286      -4.222  10.347 -21.622  1.00  1.00
ATOM   1144  O   ASP B 286      -3.538  10.619 -20.636  1.00  1.00
ATOM   1145  N   ILE B 287      -5.557  10.373 -21.588  1.00  1.00
ATOM   1146  CA  ILE B 287      -6.318  10.728 -20.396  1.00  1.00
ATOM   1147  C   ILE B 287      -6.192   9.655 -19.322  1.00  1.00
ATOM   1148  O   ILE B 287      -6.053   9.962 -18.138  1.00  1.00
ATOM   1149  N   TRP B 288      -6.331   8.371 -19.718  1.00  1.00
ATOM   1150  CA  TRP B 288      -6.278   7.271 -18.763  1.00  1.00
ATOM   1151  C   TRP B 288      -4.870   7.089 -18.210  1.00  1.00
ATOM   1152  O   TRP B 288      -4.691   6.767 -17.036  1.00  1.00
ATOM   1153  N   THR B 289      -3.868   7.270 -19.014  1.00  1.00
ATOM   1154  CA  THR B 289      -2.485   7.219 -18.558  1.00  1.00
ATOM   1155  C   THR B 289      -2.211   8.287 -17.508  1.00  1.00
ATOM   1156  O   THR B 289      -1.518   8.038 -16.521  1.00  1.00
ATOM   1157  N   TYR B 290      -2.720   9.530 -17.811  1.00  1.00
ATOM   1158  CA  TYR B 290      -2.574  10.650 -16.889  1.00  1.00
ATOM   1159  C   TYR B 290      -3.312  10.388 -15.583  1.00  1.00
ATOM   1160  O   TYR B 290      -2.806  10.690 -14.502  1.00  1.00
ATOM   1161  N   ASN B 291      -4.526   9.898 -15.676  1.00  1.00
ATOM   1162  CA  ASN B 291      -5.390   9.635 -14.531  1.00  1.00
ATOM   1163  C   ASN B 291      -4.786   8.576 -13.618  1.00  1.00
ATOM   1164  O   ASN B 291      -4.849   8.690 -12.394  1.00  1.00
ATOM   1165  N   ALA B 292      -4.312   7.483 -14.196  1.00  1.00
ATOM   1166  CA  ALA B 292      -3.740   6.375 -13.441  1.00  1.00
ATOM   1167  C   ALA B 292      -2.486   6.808 -12.693  1.00  1.00
ATOM   1168  O   ALA B 292      -2.280   6.434 -11.538  1.00  1.00
ATOM   1169  N   GLU B 293      -1.583   7.454 -13.372  1.00  1.00
ATOM   1170  CA  GLU B 293      -0.319   7.867 -12.772  1.00  1.00
ATOM   1171  C   GLU B 293      -0.540   8.914 -11.689  1.00  1.00
ATOM   1172  O   GLU B 293       0.103   8.881 -10.640  1.00  1.00
ATOM   1173  N   LEU B 294      -1.379   9.874 -11.901  1.00  1.00
ATOM   1174  CA  LEU B 294      -1.636  10.957 -10.960  1.00  1.00
ATOM   1175  C   LEU B 294      -2.401  10.456  -9.739  1.00  1.00
ATOM   1176  O   LEU B 294      -2.162  10.905  -8.618  1.00  1.00
ATOM   1177  N   LEU B 295      -3.353   9.577  -9.924  1.00  1.00
ATOM   1178  CA  LEU B 295      -4.089   8.974  -8.820  1.00  1.00
ATOM   1179  C   LEU B 295      -3.148   8.253  -7.859  1.00  1.00
ATOM   1180  O   LEU B 295      -3.323   8.313  -6.642  1.00  1.00
ATOM   1181  N   VAL B 296      -2.187   7.511  -8.428  1.00  1.00
ATOM   1182  CA  VAL B 296      -1.222   6.773  -7.622  1.00  1.00
ATOM   1183  C   VAL B 296      -0.284   7.718  -6.883  1.00  1.00
ATOM   1184  O   VAL B 296       0.033   7.505  -5.713  1.00  1.00
ATOM   1185  N   LEU B 297       0.207   8.736  -7.585  1.00  1.00
ATOM   1186  CA  LEU B 297       1.120   9.706  -6.993  1.00  1.00
ATOM   1187  C   LEU B 297       0.454  10.467  -5.852  1.00  1.00
ATOM   1188  O   LEU B 297       1.070  10.715  -4.816  1.00  1.00
ATOM   1189  N   LEU B 298      -0.747  10.918  -6.045  1.00  1.00
ATOM   1190  CA  LEU B 298      -1.481  11.664  -5.030  1.00  1.00
ATOM   1191  C   LEU B 298      -1.810  10.784  -3.829  1.00  1.00
ATOM   1192  O   LEU B 298      -1.726  11.226  -2.683  1.00  1.00
ATOM   1193  N   GLU B 299      -2.312   9.565  -4.095  1.00  1.00
ATOM   1194  CA  GLU B 299      -2.663   8.641  -3.023  1.00  1.00
ATOM   1195  C   GLU B 299      -1.427   8.203  -2.247  1.00  1.00
ATOM   1196  O   GLU B 299      -1.476   8.032  -1.029  1.00  1.00
ATOM   1197  N   ASN B 300      -0.307   8.065  -2.899  1.00  1.00
ATOM   1198  CA  ASN B 300       0.948   7.701  -2.251  1.00  1.00
ATOM   1199  C   ASN B 300       1.370   8.756  -1.237  1.00  1.00
ATOM   1200  O   ASN B 300       1.856   8.430  -0.154  1.00  1.00
ATOM   1201  N   GLU B 301       1.295  10.021  -1.634  1.00  1.00
ATOM   1202  CA  GLU B 301       1.604  11.129  -0.738  1.00  1.00
ATOM   1203  C   GLU B 301       0.689  11.124   0.480  1.00  1.00
ATOM   1204  O   GLU B 301       1.130  11.383   1.600  1.00  1.00
ATOM   1205  N   ARG B 302      -0.589  10.875   0.267  1.00  1.00
ATOM   1206  CA  ARG B 302      -1.590  10.857   1.328  1.00  1.00
ATOM   1207  C   ARG B 302      -1.368   9.685   2.275  1.00  1.00
ATOM   1208  O   ARG B 302      -1.560   9.807   3.485  1.00  1.00
ATOM   1209  N   THR B 303      -0.996   8.526   1.745  1.00  1.00
ATOM   1210  CA  THR B 303      -0.738   7.321   2.525  1.00  1.00
ATOM   1211  C   THR B 303       0.423   7.526   3.489  1.00  1.00
ATOM   1212  O   THR B 303       0.376   7.081   4.636  1.00  1.00
ATOM   1213  N   LEU B 304       1.514   8.083   2.992  1.00  1.00
ATOM   1214  CA  LEU B 304       2.679   8.355   3.825  1.00  1.00
ATOM   1215  C   LEU B 304       2.352   9.368   4.918  1.00  1.00
ATOM   1216  O   LEU B 304       2.795   9.230   6.058  1.00  1.00
ATOM   1217  N   ASP B 305       1.577  10.369   4.571  1.00  1.00
ATOM   1218  CA  ASP B 305       1.165  11.376   5.541  1.00  1.00
ATOM   1219  C   ASP B 305       0.250  10.776   6.602  1.00  1.00
ATOM   1220  O   ASP B 305       0.335  11.126   7.779  1.00  1.00
ATOM   1221  N   PHE B 306      -0.623   9.821   6.167  1.00  1.00
ATOM   1222  CA  PHE B 306      -1.541   9.119   7.055  1.00  1.00
ATOM   1223  C   PHE B 306      -0.787   8.351   8.133  1.00  1.00
ATOM   1224  O   PHE B 306      -1.207   8.311   9.289  1.00  1.00
ATOM   1225  N   HIS B 307       0.250   7.625   7.720  1.00  1.00
ATOM   1226  CA  HIS B 307       1.095   6.881   8.647  1.00  1.00
ATOM   1227  C   HIS B 307       1.795   7.816   9.625  1.00  1.00
ATOM   1228  O   HIS B 307       1.905   7.516  10.814  1.00  1.00
ATOM   1229  N   ASP B 308       2.355   8.944   9.066  1.00  1.00
ATOM   1230  CA  ASP B 308       3.002   9.949   9.901  1.00  1.00
ATOM   1231  C   ASP B 308       2.049  10.479  10.965  1.00  1.00
ATOM   1232  O   ASP B 308       2.439  10.685  12.114  1.00  1.00
ATOM   1233  N   SER B 309       0.810  10.718  10.596  1.00  1.00
ATOM   1234  CA  SER B 309      -0.231  11.218  11.486  1.00  1.00
ATOM   1235  C   SER B 309      -0.527  10.224  12.601  1.00  1.00
ATOM   1236  O   SER B 309      -0.753  10.611  13.747  1.00  1.00
ATOM   1237  N   ASN B 310      -0.652   8.934  12.258  1.00  1.00
ATOM   1238  CA  ASN B 310      -0.952   7.871  13.209  1.00  1.00
ATOM   1239  C   ASN B 310       0.131   7.766  14.275  1.00  1.00
ATOM   1240  O   ASN B 310      -0.160   7.541  15.450  1.00  1.00
ATOM   1241  N   VAL B 311       1.396   7.878  13.826  1.00  1.00
ATOM   1242  CA  VAL B 311       2.519   7.857  14.755  1.00  1.00
ATOM   1243  C   VAL B 311       2.476   9.053  15.698  1.00  1.00
ATOM   1244  O   VAL B 311       2.723   8.920  16.897  1.00  1.00
ATOM   1245  N   LYS B 312       2.239  10.226  15.125  1.00  1.00
ATOM   1246  CA  LYS B 312       2.170  11.473  15.876  1.00  1.00
ATOM   1247  C   LYS B 312       1.067  11.423  16.926  1.00  1.00
ATOM   1248  O   LYS B 312       1.242  11.902  18.047  1.00  1.00
ATOM   1249  N   ASN B 313      -0.112  10.878  16.525  1.00  1.00
ATOM   1250  CA  ASN B 313      -1.262  10.780  17.416  1.00  1.00
ATOM   1251  C   ASN B 313      -1.001   9.794  18.547  1.00  1.00
ATOM   1252  O   ASN B 313      -1.429  10.008  19.681  1.00  1.00
ATOM   1253  N   LEU B 314      -0.393   8.656  18.268  1.00  1.00
ATOM   1254  CA  LEU B 314      -0.021   7.666  19.272  1.00  1.00
ATOM   1255  C   LEU B 314       0.939   8.256  20.299  1.00  1.00
ATOM   1256  O   LEU B 314       0.823   7.992  21.495  1.00  1.00
ATOM   1257  N   TYR B 315       1.852   9.066  19.816  1.00  1.00
ATOM   1258  CA  TYR B 315       2.825   9.733  20.673  1.00  1.00
ATOM   1259  C   TYR B 315       2.149  10.747  21.588  1.00  1.00
ATOM   1260  O   TYR B 315       2.488  10.857  22.766  1.00  1.00
ATOM   1261  N   GLU B 316       1.319  11.607  21.003  1.00  1.00
ATOM   1262  CA  GLU B 316       0.581  12.613  21.757  1.00  1.00
ATOM   1263  C   GLU B 316      -0.354  11.966  22.771  1.00  1.00
ATOM   1264  O   GLU B 316      -0.531  12.474  23.878  1.00  1.00
ATOM   1265  N   LYS B 317      -0.939  10.839  22.450  1.00  1.00
ATOM   1266  CA  LYS B 317      -1.815  10.086  23.340  1.00  1.00
ATOM   1267  C   LYS B 317      -1.074   9.639  24.594  1.00  1.00
ATOM   1268  O   LYS B 317      -1.622   9.672  25.696  1.00  1.00
ATOM   1269  N   VAL B 318       0.104   9.016  24.420  1.00  1.00
ATOM   1270  CA  VAL B 318       0.937   8.604  25.543  1.00  1.00
ATOM   1271  C   VAL B 318       1.392   9.806  26.361  1.00  1.00
ATOM   1272  O   VAL B 318       1.400   9.765  27.591  1.00  1.00
ATOM   1273  N   LYS B 319       1.767  10.875  25.641  1.00  1.00
ATOM   1274  CA  LYS B 319       2.233  12.085  26.308  1.00  1.00
ATOM   1275  C   LYS B 319       1.167  12.645  27.241  1.00  1.00
ATOM   1276  O   LYS B 319       1.469  13.085  28.350  1.00  1.00
ATOM   1277  N   SER B 320      -0.085  12.642  26.806  1.00  1.00
ATOM   1278  CA  SER B 320      -1.195  13.194  27.574  1.00  1.00
ATOM   1279  C   SER B 320      -1.566  12.283  28.737  1.00  1.00
ATOM   1280  O   SER B 320      -1.970  12.752  29.801  1.00  1.00
ATOM   1281  N   GLN B 321      -1.337  10.994  28.660  1.00  1.00
ATOM   1282  CA  GLN B 321      -1.595  10.075  29.762  1.00  1.00
ATOM   1283  C   GLN B 321      -0.578  10.260  30.882  1.00  1.00
ATOM   1284  O   GLN B 321      -0.920  10.184  32.062  1.00  1.00
ATOM   1285  N   LEU B 322       0.709  10.307  30.540  1.00  1.00
ATOM   1286  CA  LEU B 322       1.793  10.387  31.511  1.00  1.00
ATOM   1287  C   LEU B 322       1.906  11.791  32.097  1.00  1.00
ATOM   1288  O   LEU B 322       2.220  11.959  33.275  1.00  1.00
ATOM   1289  N   LYS B 323       1.484  12.758  31.594  1.00  1.00
ATOM   1290  CA  LYS B 323       1.633  14.125  32.080  1.00  1.00
ATOM   1291  C   LYS B 323       3.055  14.389  32.557  1.00  1.00
ATOM   1292  O   LYS B 323       3.923  14.770  31.772  1.00  1.00
ATOM   1293  N   ASN B 324       3.252  14.764  33.821  1.00  1.00
ATOM   1294  CA  ASN B 324       4.556  15.076  34.394  1.00  1.00
ATOM   1295  C   ASN B 324       5.102  13.901  35.195  1.00  1.00
ATOM   1296  O   ASN B 324       6.266  13.897  35.594  1.00  1.00
ATOM   1297  N   ASN B 325       4.474  12.751  35.180  1.00  1.00
ATOM   1298  CA  ASN B 325       4.983  11.517  35.766  1.00  1.00
ATOM   1299  C   ASN B 325       6.094  10.919  34.912  1.00  1.00
ATOM   1300  O   ASN B 325       6.968  10.216  35.418  1.00  1.00
ATOM   1301  N   ALA B 326       6.439  11.484  33.956  1.00  1.00
ATOM   1302  CA  ALA B 326       7.501  11.179  33.005  1.00  1.00
ATOM   1303  C   ALA B 326       8.041  12.447  32.357  1.00  1.00
ATOM   1304  O   ALA B 326       7.303  13.409  32.142  1.00  1.00
ATOM   1305  N   LYS B 327       9.214  12.335  31.778  1.00  1.00
ATOM   1306  CA  LYS B 327       9.868  13.415  31.050  1.00  1.00
ATOM   1307  C   LYS B 327      10.116  13.030  29.598  1.00  1.00
ATOM   1308  O   LYS B 327      10.489  11.895  29.301  1.00  1.00
ATOM   1309  N   GLU B 328       9.777  13.991  28.658  1.00  1.00
ATOM   1310  CA  GLU B 328      10.202  13.753  27.284  1.00  1.00
ATOM   1311  C   GLU B 328      11.717  13.845  27.153  1.00  1.00
ATOM   1312  O   GLU B 328      12.321  14.853  27.517  1.00  1.00
ATOM   1313  N   ILE B 329      12.337  12.733  26.632  1.00  1.00
ATOM   1314  CA  ILE B 329      13.788  12.616  26.548  1.00  1.00
ATOM   1315  C   ILE B 329      14.258  12.620  25.099  1.00  1.00
ATOM   1316  O   ILE B 329      15.395  12.992  24.806  1.00  1.00
ATOM   1317  N   GLY B 330      13.485  12.608  24.190  1.00  1.00
ATOM   1318  CA  GLY B 330      13.937  12.826  22.821  1.00  1.00
ATOM   1319  C   GLY B 330      13.602  11.634  21.935  1.00  1.00
ATOM   1320  O   GLY B 330      13.771  10.482  22.336  1.00  1.00
ATOM   1321  N   ASN B 331      13.393  11.939  20.701  1.00  1.00
ATOM   1322  CA  ASN B 331      13.380  10.821  19.766  1.00  1.00
ATOM   1323  C   ASN B 331      12.115   9.987  19.923  1.00  1.00
ATOM   1324  O   ASN B 331      12.075   8.822  19.527  1.00  1.00
ATOM   1325  N   GLY B 332      11.132  10.399  20.729  1.00  1.00
ATOM   1326  CA  GLY B 332       9.876   9.676  20.889  1.00  1.00
ATOM   1327  C   GLY B 332       9.911   8.777  22.119  1.00  1.00
ATOM   1328  O   GLY B 332       8.939   8.085  22.421  1.00  1.00
ATOM   1329  N   CYS B 333      10.727   9.098  23.058  1.00  1.00
ATOM   1330  CA  CYS B 333      10.928   8.327  24.279  1.00  1.00
ATOM   1331  C   CYS B 333      10.525   9.129  25.510  1.00  1.00
ATOM   1332  O   CYS B 333      10.754  10.337  25.578  1.00  1.00
ATOM   1333  N   PHE B 334       9.877   8.472  26.440  1.00  1.00
ATOM   1334  CA  PHE B 334       9.574   8.984  27.771  1.00  1.00
ATOM   1335  C   PHE B 334      10.354   8.231  28.841  1.00  1.00
ATOM   1336  O   PHE B 334      10.498   7.011  28.775  1.00  1.00
ATOM   1337  N   GLU B 335      10.901   8.962  29.767  1.00  1.00
ATOM   1338  CA  GLU B 335      11.550   8.399  30.945  1.00  1.00
ATOM   1339  C   GLU B 335      10.719   8.638  32.199  1.00  1.00
ATOM   1340  O   GLU B 335      10.312   9.766  32.480  1.00  1.00
ATOM   1341  N   PHE B 336      10.222   7.466  32.804  1.00  1.00
ATOM   1342  CA  PHE B 336       9.351   7.606  33.965  1.00  1.00
ATOM   1343  C   PHE B 336      10.120   8.126  35.172  1.00  1.00
ATOM   1344  O   PHE B 336      11.252   7.714  35.423  1.00  1.00
ATOM   1345  N   TYR B 337       9.336   8.886  36.029  1.00  1.00
ATOM   1346  CA  TYR B 337       9.887   9.333  37.303  1.00  1.00
ATOM   1347  C   TYR B 337       9.592   8.332  38.413  1.00  1.00
ATOM   1348  O   TYR B 337      10.224   8.358  39.469  1.00  1.00
ATOM   1349  N   HIS B 338       8.906   7.336  38.080  1.00  1.00
ATOM   1350  CA  HIS B 338       8.493   6.205  38.902  1.00  1.00
ATOM   1351  C   HIS B 338       8.907   4.883  38.268  1.00  1.00
ATOM   1352  O   HIS B 338       8.954   4.759  37.044  1.00  1.00
ATOM   1353  N   LYS B 339       8.959   3.806  39.050  1.00  1.00
ATOM   1354  CA  LYS B 339       9.094   2.463  38.499  1.00  1.00
ATOM   1355  C   LYS B 339       7.832   2.043  37.756  1.00  1.00
ATOM   1356  O   LYS B 339       6.729   2.119  38.296  1.00  1.00
ATOM   1357  N   CYS B 340       7.932   1.695  36.544  1.00  1.00
ATOM   1358  CA  CYS B 340       6.855   1.235  35.676  1.00  1.00
ATOM   1359  C   CYS B 340       7.113  -0.183  35.182  1.00  1.00
ATOM   1360  O   CYS B 340       8.025  -0.418  34.391  1.00  1.00
ATOM   1361  N   ASP B 341       6.596  -1.168  35.921  1.00  1.00
ATOM   1362  CA  ASP B 341       6.764  -2.570  35.559  1.00  1.00
ATOM   1363  C   ASP B 341       5.941  -2.924  34.327  1.00  1.00
ATOM   1364  O   ASP B 341       4.941  -2.271  34.028  1.00  1.00
ATOM   1365  N   ASN B 342       5.771  -4.151  33.981  1.00  1.00
ATOM   1366  CA  ASN B 342       5.043  -4.608  32.803  1.00  1.00
ATOM   1367  C   ASN B 342       3.544  -4.386  32.962  1.00  1.00
ATOM   1368  O   ASN B 342       2.850  -4.057  31.999  1.00  1.00
ATOM   1369  N   GLU B 343       2.952  -4.467  34.083  1.00  1.00
ATOM   1370  CA  GLU B 343       1.557  -4.097  34.295  1.00  1.00
ATOM   1371  C   GLU B 343       1.334  -2.615  34.026  1.00  1.00
ATOM   1372  O   GLU B 343       0.317  -2.225  33.452  1.00  1.00
ATOM   1373  N   CYS B 344       2.268  -1.772  34.518  1.00  1.00
ATOM   1374  CA  CYS B 344       2.204  -0.337  34.268  1.00  1.00
ATOM   1375  C   CYS B 344       2.372  -0.028  32.786  1.00  1.00
ATOM   1376  O   CYS B 344       1.702   0.852  32.245  1.00  1.00
ATOM   1377  N   MET B 345       3.349  -0.672  32.152  1.00  1.00
ATOM   1378  CA  MET B 345       3.631  -0.481  30.735  1.00  1.00
ATOM   1379  C   MET B 345       2.438  -0.884  29.877  1.00  1.00
ATOM   1380  O   MET B 345       2.104  -0.207  28.904  1.00  1.00
ATOM   1381  N   GLU B 346       1.819  -1.985  30.156  1.00  1.00
ATOM   1382  CA  GLU B 346       0.642  -2.452  29.434  1.00  1.00
ATOM   1383  C   GLU B 346      -0.501  -1.451  29.540  1.00  1.00
ATOM   1384  O   GLU B 346      -1.244  -1.239  28.581  1.00  1.00
ATOM   1385  N   SER B 347      -0.697  -0.833  30.691  1.00  1.00
ATOM   1386  CA  SER B 347      -1.696   0.212  30.878  1.00  1.00
ATOM   1387  C   SER B 347      -1.404   1.417  29.992  1.00  1.00
ATOM   1388  O   SER B 347      -2.321   2.050  29.467  1.00  1.00
ATOM   1389  N   VAL B 348      -0.143   1.800  29.846  1.00  1.00
ATOM   1390  CA  VAL B 348       0.237   2.849  28.907  1.00  1.00
ATOM   1391  C   VAL B 348      -0.092   2.451  27.474  1.00  1.00
ATOM   1392  O   VAL B 348      -0.595   3.261  26.694  1.00  1.00
ATOM   1393  N   ARG B 349       0.202   1.257  27.101  1.00  1.00
ATOM   1394  CA  ARG B 349      -0.021   0.726  25.762  1.00  1.00
ATOM   1395  C   ARG B 349      -1.509   0.587  25.466  1.00  1.00
ATOM   1396  O   ARG B 349      -1.958   0.862  24.353  1.00  1.00
ATOM   1397  N   ASN B 350      -2.361   0.348  26.284  1.00  1.00
ATOM   1398  CA  ASN B 350      -3.787   0.132  26.073  1.00  1.00
ATOM   1399  C   ASN B 350      -4.600   1.338  26.526  1.00  1.00
ATOM   1400  O   ASN B 350      -5.783   1.457  26.206  1.00  1.00
ATOM   1401  N   GLY B 351      -4.036   2.365  26.975  1.00  1.00
ATOM   1402  CA  GLY B 351      -4.639   3.677  27.173  1.00  1.00
ATOM   1403  C   GLY B 351      -5.430   3.730  28.474  1.00  1.00
ATOM   1404  O   GLY B 351      -6.064   4.738  28.786  1.00  1.00
ATOM   1405  N   THR B 352      -4.977   3.108  29.508  1.00  1.00
ATOM   1406  CA  THR B 352      -5.608   3.077  30.822  1.00  1.00
ATOM   1407  C   THR B 352      -4.598   3.370  31.925  1.00  1.00
ATOM   1408  O   THR B 352      -4.939   3.369  33.108  1.00  1.00
ATOM   1409  N   TYR B 353      -3.534   4.108  31.559  1.00  1.00
ATOM   1410  CA  TYR B 353      -2.552   4.522  32.553  1.00  1.00
ATOM   1411  C   TYR B 353      -3.207   5.308  33.681  1.00  1.00
ATOM   1412  O   TYR B 353      -3.972   6.242  33.438  1.00  1.00
ATOM   1413  N   ASP B 354      -2.883   4.937  34.922  1.00  1.00
ATOM   1414  CA  ASP B 354      -3.378   5.632  36.105  1.00  1.00
ATOM   1415  C   ASP B 354      -2.346   6.618  36.636  1.00  1.00
ATOM   1416  O   ASP B 354      -1.375   6.227  37.284  1.00  1.00
ATOM   1417  N   TYR B 355      -2.577   7.978  36.328  1.00  1.00
ATOM   1418  CA  TYR B 355      -1.577   8.973  36.695  1.00  1.00
ATOM   1419  C   TYR B 355      -1.543   9.190  38.203  1.00  1.00
ATOM   1420  O   TYR B 355      -0.475   9.345  38.794  1.00  1.00
ATOM   1421  N   PRO B 356      -2.702   9.319  38.866  1.00  1.00
ATOM   1422  CA  PRO B 356      -2.783   9.552  40.303  1.00  1.00
ATOM   1423  C   PRO B 356      -2.120   8.424  41.083  1.00  1.00
ATOM   1424  O   PRO B 356      -1.495   8.655  42.118  1.00  1.00
ATOM   1425  N   LYS B 357      -2.069   7.248  40.651  1.00  1.00
ATOM   1426  CA  LYS B 357      -1.459   6.085  41.282  1.00  1.00
ATOM   1427  C   LYS B 357       0.041   6.279  41.463  1.00  1.00
ATOM   1428  O   LYS B 357       0.611   5.877  42.477  1.00  1.00
ATOM   1429  N   TYR B 358       0.745   6.870  40.552  1.00  1.00
ATOM   1430  CA  TYR B 358       2.196   7.004  40.601  1.00  1.00
ATOM   1431  C   TYR B 358       2.610   8.460  40.772  1.00  1.00
ATOM   1432  O   TYR B 358       3.754   8.754  41.118  1.00  1.00
ATOM   1433  N   SER B 359       1.736   9.337  40.961  1.00  1.00
ATOM   1434  CA  SER B 359       2.013  10.768  40.997  1.00  1.00
ATOM   1435  C   SER B 359       2.794  11.146  42.249  1.00  1.00
ATOM   1436  O   SER B 359       3.668  12.012  42.210  1.00  1.00
ATOM   1437  N   GLU B 360       2.578  10.573  43.409  1.00  1.00
ATOM   1438  CA  GLU B 360       3.341  10.876  44.614  1.00  1.00
ATOM   1439  C   GLU B 360       4.798  10.457  44.464  1.00  1.00
ATOM   1440  O   GLU B 360       5.705  11.165  44.902  1.00  1.00
ATOM   1441  N   GLU B 361       5.033   9.211  44.002  1.00  1.00
ATOM   1442  CA  GLU B 361       6.391   8.719  43.802  1.00  1.00
ATOM   1443  C   GLU B 361       7.125   9.540  42.750  1.00  1.00
ATOM   1444  O   GLU B 361       8.325   9.790  42.870  1.00  1.00
ATOM   1445  N   SER B 362       6.404   9.868  41.662  1.00  1.00
ATOM   1446  CA  SER B 362       6.979  10.684  40.600  1.00  1.00
ATOM   1447  C   SER B 362       7.423  12.042  41.127  1.00  1.00
ATOM   1448  O   SER B 362       8.461  12.567  40.723  1.00  1.00
ATOM   1449  N   LYS B 363       6.488  12.704  41.873  1.00  1.00
ATOM   1450  CA  LYS B 363       6.754  14.017  42.448  1.00  1.00
ATOM   1451  C   LYS B 363       8.033  14.007  43.277  1.00  1.00
ATOM   1452  O   LYS B 363       8.808  14.963  43.250  1.00  1.00
ATOM   1453  N   LEU B 364       8.206  12.999  44.132  1.00  1.00
ATOM   1454  CA  LEU B 364       9.397  12.871  44.963  1.00  1.00
ATOM   1455  C   LEU B 364      10.650  12.708  44.109  1.00  1.00
ATOM   1456  O   LEU B 364      11.717  13.218  44.453  1.00  1.00
ATOM   1457  N   ASN B 365      10.596  12.152  42.953  1.00  1.00
ATOM   1458  CA  ASN B 365      11.763  11.839  42.138  1.00  1.00
ATOM   1459  C   ASN B 365      12.180  13.034  41.290  1.00  1.00
ATOM   1460  O   ASN B 365      13.359  13.211  40.986  1.00  1.00
ATOM   1461  N   ARG B 366      11.282  13.682  40.606  1.00  1.00
ATOM   1462  CA  ARG B 366      11.642  14.845  39.803  1.00  1.00
ATOM   1463  C   ARG B 366      11.930  16.054  40.683  1.00  1.00
ATOM   1464  O   ARG B 366      11.215  16.316  41.649  1.00  1.00
