# Supplementary material for: ProteinDJ: A high‐performance and modular protein design pipeline
Source: Protein Sci. 2026 Jan 21;35(2):e70464. doi: 10.1002/pro.70464 (PMC12820799; doi:10.1002/pro.70464)
Supplement: Supplementary file 2 — DATA S1. Compressed archive containing input PDB and Bindsweeper YAML files used for benchmarking and comparison of sequence design methods. [file PRO-35-e70464-s001.zip › SupplementaryFile1/binderfolds/ha/fold_11.pdb]

ATOM      1  N   GLY A   1     -24.233  -6.695  11.554  1.00  0.00
ATOM      2  CA  GLY A   1     -23.481  -6.991  10.340  1.00  0.00
ATOM      3  C   GLY A   1     -21.980  -6.928  10.592  1.00  0.00
ATOM      4  O   GLY A   1     -21.214  -7.714  10.035  1.00  0.00
ATOM      5  N   GLY A   2     -21.570  -6.030  11.491  1.00  0.00
ATOM      6  CA  GLY A   2     -20.158  -5.946  11.845  1.00  0.00
ATOM      7  C   GLY A   2     -19.722  -7.154  12.664  1.00  0.00
ATOM      8  O   GLY A   2     -18.610  -7.657  12.503  1.00  0.00
ATOM      9  N   GLY A   3     -20.607  -7.656  13.537  1.00  0.00
ATOM     10  CA  GLY A   3     -20.304  -8.856  14.308  1.00  0.00
ATOM     11  C   GLY A   3     -20.160 -10.071  13.401  1.00  0.00
ATOM     12  O   GLY A   3     -19.269 -10.899  13.593  1.00  0.00
ATOM     13  N   GLY A   4     -21.052 -10.217  12.417  1.00  0.00
ATOM     14  CA  GLY A   4     -20.950 -11.326  11.475  1.00  0.00
ATOM     15  C   GLY A   4     -19.661 -11.246  10.668  1.00  0.00
ATOM     16  O   GLY A   4     -19.001 -12.258  10.433  1.00  0.00
ATOM     17  N   GLY A   5     -19.350 -10.001  10.187  1.00  0.00
ATOM     18  CA  GLY A   5     -18.119  -9.798   9.433  1.00  0.00
ATOM     19  C   GLY A   5     -16.896 -10.156  10.268  1.00  0.00
ATOM     20  O   GLY A   5     -15.949 -10.765   9.770  1.00  0.00
ATOM     21  N   GLY A   6     -16.897  -9.729  11.527  1.00  0.00
ATOM     22  CA  GLY A   6     -15.800 -10.027  12.440  1.00  0.00
ATOM     23  C   GLY A   6     -15.672 -11.527  12.676  1.00  0.00
ATOM     24  O   GLY A   6     -14.566 -12.063  12.733  1.00  0.00
ATOM     25  N   GLY A   7     -16.791 -12.228  12.855  1.00  0.00
ATOM     26  CA  GLY A   7     -16.777 -13.674  13.041  1.00  0.00
ATOM     27  C   GLY A   7     -16.212 -14.381  11.816  1.00  0.00
ATOM     28  O   GLY A   7     -15.431 -15.325  11.938  1.00  0.00
ATOM     29  N   GLY A   8     -16.693 -13.985  10.624  1.00  0.00
ATOM     30  CA  GLY A   8     -16.209 -14.588   9.388  1.00  0.00
ATOM     31  C   GLY A   8     -14.722 -14.323   9.192  1.00  0.00
ATOM     32  O   GLY A   8     -13.979 -15.199   8.750  1.00  0.00
ATOM     33  N   GLY A   9     -14.312 -13.067   9.484  1.00  0.00
ATOM     34  CA  GLY A   9     -12.901 -12.723   9.360  1.00  0.00
ATOM     35  C   GLY A   9     -12.043 -13.577  10.286  1.00  0.00
ATOM     36  O   GLY A   9     -10.963 -14.029   9.905  1.00  0.00
ATOM     37  N   GLY A  10     -12.521 -13.807  11.495  1.00  0.00
ATOM     38  CA  GLY A  10     -11.833 -14.640  12.475  1.00  0.00
ATOM     39  C   GLY A  10     -11.694 -16.073  11.978  1.00  0.00
ATOM     40  O   GLY A  10     -10.646 -16.697  12.142  1.00  0.00
ATOM     41  N   GLY A  11     -12.795 -16.615  11.426  1.00  0.00
ATOM     42  CA  GLY A  11     -12.764 -17.961  10.867  1.00  0.00
ATOM     43  C   GLY A  11     -11.768 -18.059   9.719  1.00  0.00
ATOM     44  O   GLY A  11     -11.029 -19.037   9.607  1.00  0.00
ATOM     45  N   GLY A  12     -11.796 -17.020   8.839  1.00  0.00
ATOM     46  CA  GLY A  12     -10.875 -16.985   7.710  1.00  0.00
ATOM     47  C   GLY A  12      -9.427 -16.933   8.182  1.00  0.00
ATOM     48  O   GLY A  12      -8.559 -17.608   7.628  1.00  0.00
ATOM     49  N   GLY A  13      -9.191 -16.106   9.202  1.00  0.00
ATOM     50  CA  GLY A  13      -7.852 -15.960   9.760  1.00  0.00
ATOM     51  C   GLY A  13      -7.353 -17.274  10.347  1.00  0.00
ATOM     52  O   GLY A  13      -6.188 -17.635  10.183  1.00  0.00
ATOM     53  N   GLY A  14      -8.249 -18.005  11.028  1.00  0.00
ATOM     54  CA  GLY A  14      -7.911 -19.310  11.583  1.00  0.00
ATOM     55  C   GLY A  14      -7.535 -20.296  10.485  1.00  0.00
ATOM     56  O   GLY A  14      -6.579 -21.059  10.623  1.00  0.00
ATOM     57  N   GLY A  15      -8.339 -20.318   9.411  1.00  0.00
ATOM     58  CA  GLY A  15      -8.073 -21.211   8.289  1.00  0.00
ATOM     59  C   GLY A  15      -6.768 -20.846   7.592  1.00  0.00
ATOM     60  O   GLY A  15      -5.991 -21.722   7.211  1.00  0.00
ATOM     61  N   GLY A  16      -6.575 -19.519   7.394  1.00  0.00
ATOM     62  CA  GLY A  16      -5.352 -19.044   6.759  1.00  0.00
ATOM     63  C   GLY A  16      -4.124 -19.427   7.575  1.00  0.00
ATOM     64  O   GLY A  16      -3.097 -19.820   7.022  1.00  0.00
ATOM     65  N   GLY A  17      -4.242 -19.274   8.899  1.00  0.00
ATOM     66  CA  GLY A  17      -3.166 -19.644   9.810  1.00  0.00
ATOM     67  C   GLY A  17      -2.817 -21.121   9.679  1.00  0.00
ATOM     68  O   GLY A  17      -1.644 -21.495   9.692  1.00  0.00
ATOM     69  N   GLY A  18      -3.861 -21.962   9.555  1.00  0.00
ATOM     70  CA  GLY A  18      -3.657 -23.395   9.379  1.00  0.00
ATOM     71  C   GLY A  18      -2.920 -23.690   8.079  1.00  0.00
ATOM     72  O   GLY A  18      -2.017 -24.527   8.042  1.00  0.00
ATOM     73  N   GLY A  19      -3.320 -22.976   7.003  1.00  0.00
ATOM     74  CA  GLY A  19      -2.685 -23.170   5.704  1.00  0.00
ATOM     75  C   GLY A  19      -1.242 -22.682   5.718  1.00  0.00
ATOM     76  O   GLY A  19      -0.354 -23.324   5.157  1.00  0.00
ATOM     77  N   GLY A  20      -1.039 -21.507   6.341  1.00  0.00
ATOM     78  CA  GLY A  20       0.308 -20.955   6.433  1.00  0.00
ATOM     79  C   GLY A  20       1.230 -21.880   7.216  1.00  0.00
ATOM     80  O   GLY A  20       2.388 -22.076   6.847  1.00  0.00
ATOM     81  N   GLY A  21       0.692 -22.428   8.339  1.00  0.00
ATOM     82  CA  GLY A  21       1.452 -23.392   9.125  1.00  0.00
ATOM     83  C   GLY A  21       1.832 -24.607   8.288  1.00  0.00
ATOM     84  O   GLY A  21       2.957 -25.101   8.370  1.00  0.00
ATOM     85  N   GLY A  22       0.843 -25.125   7.528  1.00  0.00
ATOM     86  CA  GLY A  22       1.097 -26.252   6.639  1.00  0.00
ATOM     87  C   GLY A  22       2.126 -25.893   5.575  1.00  0.00
ATOM     88  O   GLY A  22       2.989 -26.702   5.234  1.00  0.00
ATOM     89  N   GLY A  23       2.015 -24.650   5.049  1.00  0.00
ATOM     90  CA  GLY A  23       2.969 -24.173   4.054  1.00  0.00
ATOM     91  C   GLY A  23       4.388 -24.176   4.607  1.00  0.00
ATOM     92  O   GLY A  23       5.331 -24.570   3.920  1.00  0.00
ATOM     93  N   GLY A  24       4.503 -23.628   5.844  1.00  0.00
ATOM     94  CA  GLY A  24       5.802 -23.591   6.503  1.00  0.00
ATOM     95  C   GLY A  24       6.343 -24.996   6.736  1.00  0.00
ATOM     96  O   GLY A  24       7.532 -25.253   6.550  1.00  0.00
ATOM     97  N   GLY A  25       5.416 -25.923   7.069  1.00  0.00
ATOM     98  CA  GLY A  25       5.785 -27.319   7.273  1.00  0.00
ATOM     99  C   GLY A  25       6.201 -27.975   5.962  1.00  0.00
ATOM    100  O   GLY A  25       7.137 -28.774   5.927  1.00  0.00
ATOM    101  N   GLY A  26       5.529 -27.673   4.866  1.00  0.00
ATOM    102  CA  GLY A  26       5.798 -28.276   3.566  1.00  0.00
ATOM    103  C   GLY A  26       6.919 -27.543   2.841  1.00  0.00
ATOM    104  O   GLY A  26       7.453 -28.035   1.846  1.00  0.00
ATOM    105  N   GLY A  27       7.493 -26.588   3.462  1.00  0.00
ATOM    106  CA  GLY A  27       8.629 -25.861   2.907  1.00  0.00
ATOM    107  C   GLY A  27       9.718 -26.817   2.437  1.00  0.00
ATOM    108  O   GLY A  27      10.413 -26.549   1.458  1.00  0.00
ATOM    109  N   GLY A  28       9.505 -28.107   2.769  1.00  0.00
ATOM    110  CA  GLY A  28      10.323 -29.205   2.269  1.00  0.00
ATOM    111  C   GLY A  28      10.053 -29.465   0.793  1.00  0.00
ATOM    112  O   GLY A  28      10.974 -29.734   0.022  1.00  0.00
ATOM    113  N   GLY A  29       8.798 -29.359   0.438  1.00  0.00
ATOM    114  CA  GLY A  29       8.386 -29.442  -0.958  1.00  0.00
ATOM    115  C   GLY A  29       7.838 -28.109  -1.451  1.00  0.00
ATOM    116  O   GLY A  29       6.854 -27.596  -0.917  1.00  0.00
ATOM    117  N   GLY A  30       8.550 -27.437  -2.304  1.00  0.00
ATOM    118  CA  GLY A  30       8.193 -26.088  -2.728  1.00  0.00
ATOM    119  C   GLY A  30       6.861 -26.077  -3.466  1.00  0.00
ATOM    120  O   GLY A  30       6.063 -25.152  -3.313  1.00  0.00
ATOM    121  N   GLY A  31       6.572 -27.087  -4.281  1.00  0.00
ATOM    122  CA  GLY A  31       5.304 -27.186  -4.994  1.00  0.00
ATOM    123  C   GLY A  31       4.131 -27.259  -4.025  1.00  0.00
ATOM    124  O   GLY A  31       3.098 -26.625  -4.237  1.00  0.00
ATOM    125  N   GLY A  32       4.196 -28.152  -3.050  1.00  0.00
ATOM    126  CA  GLY A  32       3.155 -28.282  -2.037  1.00  0.00
ATOM    127  C   GLY A  32       2.989 -26.989  -1.249  1.00  0.00
ATOM    128  O   GLY A  32       1.872 -26.593  -0.916  1.00  0.00
ATOM    129  N   GLY A  33       4.133 -26.344  -0.936  1.00  0.00
ATOM    130  CA  GLY A  33       4.097 -25.071  -0.227  1.00  0.00
ATOM    131  C   GLY A  33       3.334 -24.019  -1.022  1.00  0.00
ATOM    132  O   GLY A  33       2.555 -23.248  -0.461  1.00  0.00
ATOM    133  N   GLY A  34       3.622 -23.916  -2.315  1.00  0.00
ATOM    134  CA  GLY A  34       2.914 -22.988  -3.188  1.00  0.00
ATOM    135  C   GLY A  34       1.428 -23.317  -3.253  1.00  0.00
ATOM    136  O   GLY A  34       0.584 -22.421  -3.267  1.00  0.00
ATOM    137  N   GLY A  35       1.086 -24.610  -3.260  1.00  0.00
ATOM    138  CA  GLY A  35      -0.307 -25.041  -3.244  1.00  0.00
ATOM    139  C   GLY A  35      -1.019 -24.555  -1.988  1.00  0.00
ATOM    140  O   GLY A  35      -2.168 -24.116  -2.045  1.00  0.00
ATOM    141  N   GLY A  36      -0.333 -24.752  -0.809  1.00  0.00
ATOM    142  CA  GLY A  36      -0.905 -24.301   0.455  1.00  0.00
ATOM    143  C   GLY A  36      -1.107 -22.791   0.460  1.00  0.00
ATOM    144  O   GLY A  36      -2.111 -22.291   0.967  1.00  0.00
ATOM    145  N   GLY A  37      -0.149 -22.062  -0.093  1.00  0.00
ATOM    146  CA  GLY A  37      -0.266 -20.612  -0.186  1.00  0.00
ATOM    147  C   GLY A  37      -1.444 -20.209  -1.063  1.00  0.00
ATOM    148  O   GLY A  37      -2.179 -19.275  -0.742  1.00  0.00
ATOM    149  N   GLY A  38      -1.633 -20.925  -2.176  1.00  0.00
ATOM    150  CA  GLY A  38      -2.765 -20.684  -3.064  1.00  0.00
ATOM    151  C   GLY A  38      -4.084 -21.007  -2.374  1.00  0.00
ATOM    152  O   GLY A  38      -5.073 -20.291  -2.539  1.00  0.00
ATOM    153  N   GLY A  39      -4.092 -22.123  -1.601  1.00  0.00
ATOM    154  CA  GLY A  39      -5.279 -22.486  -0.836  1.00  0.00
ATOM    155  C   GLY A  39      -5.653 -21.391   0.154  1.00  0.00
ATOM    156  O   GLY A  39      -6.831 -21.089   0.344  1.00  0.00
ATOM    157  N   GLY A  40      -4.610 -20.782   0.786  1.00  0.00
ATOM    158  CA  GLY A  40      -4.852 -19.682   1.712  1.00  0.00
ATOM    159  C   GLY A  40      -5.542 -18.516   1.015  1.00  0.00
ATOM    160  O   GLY A  40      -6.462 -17.909   1.563  1.00  0.00
ATOM    161  N   GLY A  41      -5.083 -18.211  -0.192  1.00  0.00
ATOM    162  CA  GLY A  41      -5.701 -17.163  -0.995  1.00  0.00
ATOM    163  C   GLY A  41      -7.147 -17.506  -1.330  1.00  0.00
ATOM    164  O   GLY A  41      -8.027 -16.647  -1.280  1.00  0.00
ATOM    165  N   GLY A  42      -7.356 -18.811  -1.653  1.00  0.00
ATOM    166  CA  GLY A  42      -8.696 -19.286  -1.977  1.00  0.00
ATOM    167  C   GLY A  42      -9.631 -19.157  -0.782  1.00  0.00
ATOM    168  O   GLY A  42     -10.787 -18.758  -0.926  1.00  0.00
ATOM    169  N   GLY A  43      -9.121 -19.511   0.410  1.00  0.00
ATOM    170  CA  GLY A  43      -9.906 -19.405   1.633  1.00  0.00
ATOM    171  C   GLY A  43     -10.304 -17.961   1.909  1.00  0.00
ATOM    172  O   GLY A  43     -11.436 -17.684   2.306  1.00  0.00
ATOM    173  N   GLY A  44      -9.354 -17.052   1.708  1.00  0.00
ATOM    174  CA  GLY A  44      -9.630 -15.634   1.908  1.00  0.00
ATOM    175  C   GLY A  44     -10.715 -15.145   0.958  1.00  0.00
ATOM    176  O   GLY A  44     -11.606 -14.391   1.352  1.00  0.00
ATOM    177  N   GLY A  45     -10.631 -15.586  -0.279  1.00  0.00
ATOM    178  CA  GLY A  45     -11.606 -15.230  -1.302  1.00  0.00
ATOM    179  C   GLY A  45     -12.986 -15.778  -0.963  1.00  0.00
ATOM    180  O   GLY A  45     -13.995 -15.091  -1.124  1.00  0.00
ATOM    181  N   GLY A  46     -13.011 -17.040  -0.515  1.00  0.00
ATOM    182  CA  GLY A  46     -14.262 -17.692  -0.146  1.00  0.00
ATOM    183  C   GLY A  46     -14.929 -16.981   1.025  1.00  0.00
ATOM    184  O   GLY A  46     -16.144 -16.782   1.032  1.00  0.00
ATOM    185  N   GLY A  47     -14.103 -16.610   2.023  1.00  0.00
ATOM    186  CA  GLY A  47     -14.622 -15.931   3.205  1.00  0.00
ATOM    187  C   GLY A  47     -15.184 -14.561   2.850  1.00  0.00
ATOM    188  O   GLY A  47     -16.237 -14.163   3.348  1.00  0.00
ATOM    189  N   GLY A  48     -14.440 -13.832   2.014  1.00  0.00
ATOM    190  CA  GLY A  48     -14.885 -12.511   1.588  1.00  0.00
ATOM    191  C   GLY A  48     -16.194 -12.592   0.814  1.00  0.00
ATOM    192  O   GLY A  48     -17.088 -11.766   0.998  1.00  0.00
ATOM    193  N   GLY A  49     -16.310 -13.653  -0.006  1.00  0.00
ATOM    194  CA  GLY A  49     -17.530 -13.892  -0.768  1.00  0.00
ATOM    195  C   GLY A  49     -18.713 -14.158   0.155  1.00  0.00
ATOM    196  O   GLY A  49     -19.816 -13.662  -0.075  1.00  0.00
ATOM    197  N   GLY A  50     -18.451 -14.953   1.207  1.00  0.00
ATOM    198  CA  GLY A  50     -19.484 -15.282   2.182  1.00  0.00
ATOM    199  C   GLY A  50     -19.910 -14.049   2.969  1.00  0.00
ATOM    200  O   GLY A  50     -21.092 -13.864   3.258  1.00  0.00
ATOM    201  N   GLY A  51     -18.982 -13.151   3.229  1.00  0.00
ATOM    202  CA  GLY A  51     -19.261 -11.949   4.006  1.00  0.00
ATOM    203  C   GLY A  51     -19.971 -10.899   3.161  1.00  0.00
ATOM    204  O   GLY A  51     -20.891 -10.229   3.630  1.00  0.00
ATOM    205  N   GLY A  52     -19.832 -10.945   1.891  1.00  0.00
ATOM    206  CA  GLY A  52     -20.601 -10.045   1.040  1.00  0.00
ATOM    207  C   GLY A  52     -19.690  -9.259   0.106  1.00  0.00
ATOM    208  O   GLY A  52     -20.159  -8.573  -0.802  1.00  0.00
ATOM    209  N   GLY A  53     -18.434  -9.536   0.143  1.00  0.00
ATOM    210  CA  GLY A  53     -17.473  -8.885  -0.739  1.00  0.00
ATOM    211  C   GLY A  53     -17.540  -7.369  -0.603  1.00  0.00
ATOM    212  O   GLY A  53     -16.803  -6.643  -1.271  1.00  0.00
ATOM    213  N   GLY A  54     -17.912  -6.821   0.465  1.00  0.00
ATOM    214  CA  GLY A  54     -17.886  -5.395   0.768  1.00  0.00
ATOM    215  C   GLY A  54     -16.484  -4.939   1.149  1.00  0.00
ATOM    216  O   GLY A  54     -15.742  -5.665   1.811  1.00  0.00
ATOM    217  N   GLY A  55     -16.209  -3.654   0.894  1.00  0.00
ATOM    218  CA  GLY A  55     -14.892  -3.115   1.209  1.00  0.00
ATOM    219  C   GLY A  55     -14.570  -3.279   2.689  1.00  0.00
ATOM    220  O   GLY A  55     -13.437  -3.591   3.057  1.00  0.00
ATOM    221  N   GLY A  56     -15.535  -3.103   3.561  1.00  0.00
ATOM    222  CA  GLY A  56     -15.345  -3.253   4.999  1.00  0.00
ATOM    223  C   GLY A  56     -14.940  -4.678   5.355  1.00  0.00
ATOM    224  O   GLY A  56     -14.068  -4.894   6.197  1.00  0.00
ATOM    225  N   GLY A  57     -15.660  -5.654   4.772  1.00  0.00
ATOM    226  CA  GLY A  57     -15.372  -7.059   5.030  1.00  0.00
ATOM    227  C   GLY A  57     -13.978  -7.435   4.543  1.00  0.00
ATOM    228  O   GLY A  57     -13.249  -8.161   5.218  1.00  0.00
ATOM    229  N   GLY A  58     -13.683  -6.976   3.286  1.00  0.00
ATOM    230  CA  GLY A  58     -12.378  -7.275   2.707  1.00  0.00
ATOM    231  C   GLY A  58     -11.253  -6.695   3.555  1.00  0.00
ATOM    232  O   GLY A  58     -10.231  -7.345   3.776  1.00  0.00
ATOM    233  N   GLY A  59     -11.452  -5.481   4.050  1.00  0.00
ATOM    234  CA  GLY A  59     -10.453  -4.831   4.890  1.00  0.00
ATOM    235  C   GLY A  59     -10.266  -5.580   6.203  1.00  0.00
ATOM    236  O   GLY A  59      -9.142  -5.755   6.674  1.00  0.00
ATOM    237  N   GLY A  60     -11.371  -5.985   6.831  1.00  0.00
ATOM    238  CA  GLY A  60     -11.333  -6.728   8.085  1.00  0.00
ATOM    239  C   GLY A  60     -10.590  -8.048   7.921  1.00  0.00
ATOM    240  O   GLY A  60      -9.808  -8.442   8.786  1.00  0.00
ATOM    241  N   GLY A  61     -10.886  -8.761   6.824  1.00  0.00
ATOM    242  CA  GLY A  61     -10.243 -10.043   6.560  1.00  0.00
ATOM    243  C   GLY A  61      -8.739  -9.878   6.385  1.00  0.00
ATOM    244  O   GLY A  61      -7.953 -10.675   6.899  1.00  0.00
ATOM    245  N   GLY A  62      -8.358  -8.830   5.615  1.00  0.00
ATOM    246  CA  GLY A  62      -6.943  -8.580   5.370  1.00  0.00
ATOM    247  C   GLY A  62      -6.215  -8.227   6.660  1.00  0.00
ATOM    248  O   GLY A  62      -5.099  -8.687   6.901  1.00  0.00
ATOM    249  N   GLY A  63      -6.874  -7.464   7.518  1.00  0.00
ATOM    250  CA  GLY A  63      -6.298  -7.088   8.804  1.00  0.00
ATOM    251  C   GLY A  63      -6.083  -8.309   9.689  1.00  0.00
ATOM    252  O   GLY A  63      -5.048  -8.438  10.343  1.00  0.00
ATOM    253  N   GLY A  64      -7.108  -9.184   9.731  1.00  0.00
ATOM    254  CA  GLY A  64      -7.041 -10.404  10.526  1.00  0.00
ATOM    255  C   GLY A  64      -5.932 -11.324  10.031  1.00  0.00
ATOM    256  O   GLY A  64      -5.206 -11.920  10.826  1.00  0.00
ATOM    257  N   GLY A  65      -5.759 -11.369   8.696  1.00  0.00
ATOM    258  CA  GLY A  65      -4.727 -12.212   8.105  1.00  0.00
ATOM    259  C   GLY A  65      -3.334 -11.727   8.488  1.00  0.00
ATOM    260  O   GLY A  65      -2.450 -12.527   8.795  1.00  0.00
ATOM    261  N   GLY A  66      -3.171 -10.366   8.336  1.00  0.00
ATOM    262  CA  GLY A  66      -1.888  -9.764   8.678  1.00  0.00
ATOM    263  C   GLY A  66      -1.543  -9.997  10.144  1.00  0.00
ATOM    264  O   GLY A  66      -0.404 -10.321  10.479  1.00  0.00
ATOM    265  N   GLY A  67      -2.539  -9.937  10.996  1.00  0.00
ATOM    266  CA  GLY A  67      -2.323 -10.084  12.430  1.00  0.00
ATOM    267  C   GLY A  67      -2.137 -11.547  12.812  1.00  0.00
ATOM    268  O   GLY A  67      -1.276 -11.882  13.626  1.00  0.00
ATOM    269  N   GLY A  68      -2.875 -12.447  12.254  1.00  0.00
ATOM    270  CA  GLY A  68      -2.840 -13.855  12.634  1.00  0.00
ATOM    271  C   GLY A  68      -1.700 -14.585  11.936  1.00  0.00
ATOM    272  O   GLY A  68      -1.013 -15.406  12.544  1.00  0.00
ATOM    273  N   GLY A  69      -1.390 -14.265  10.709  1.00  0.00
ATOM    274  CA  GLY A  69      -0.402 -15.010   9.939  1.00  0.00
ATOM    275  C   GLY A  69       0.919 -14.255   9.861  1.00  0.00
ATOM    276  O   GLY A  69       1.992 -14.858   9.869  1.00  0.00
ATOM    277  N   GLY A  70       0.831 -12.958  10.122  1.00  0.00
ATOM    278  CA  GLY A  70       2.099 -12.239  10.139  1.00  0.00
ATOM    279  C   GLY A  70       2.506 -11.808   8.736  1.00  0.00
ATOM    280  O   GLY A  70       3.597 -11.277   8.531  1.00  0.00
ATOM    281  N   GLY A  71       1.556 -11.916   7.799  1.00  0.00
ATOM    282  CA  GLY A  71       1.796 -11.458   6.436  1.00  0.00
ATOM    283  C   GLY A  71       1.951  -9.944   6.383  1.00  0.00
ATOM    284  O   GLY A  71       1.251  -9.213   7.085  1.00  0.00
ATOM    285  N   GLY A  72       2.853  -9.480   5.454  1.00  0.00
ATOM    286  CA  GLY A  72       3.022  -8.039   5.311  1.00  0.00
ATOM    287  C   GLY A  72       1.770  -7.392   4.731  1.00  0.00
ATOM    288  O   GLY A  72       1.129  -7.948   3.840  1.00  0.00
ATOM    289  N   GLY A  73       1.704  -6.062   4.910  1.00  0.00
ATOM    290  CA  GLY A  73       0.595  -5.299   4.352  1.00  0.00
ATOM    291  C   GLY A  73       0.574  -5.390   2.831  1.00  0.00
ATOM    292  O   GLY A  73      -0.491  -5.463   2.219  1.00  0.00
ATOM    293  N   GLY A  74       1.754  -5.542   2.212  1.00  0.00
ATOM    294  CA  GLY A  74       1.838  -5.656   0.761  1.00  0.00
ATOM    295  C   GLY A  74       1.113  -6.900   0.264  1.00  0.00
ATOM    296  O   GLY A  74       0.410  -6.859  -0.746  1.00  0.00
ATOM    297  N   GLY A  75       1.392  -8.048   1.005  1.00  0.00
ATOM    298  CA  GLY A  75       0.744  -9.301   0.637  1.00  0.00
ATOM    299  C   GLY A  75      -0.761  -9.230   0.863  1.00  0.00
ATOM    300  O   GLY A  75      -1.545  -9.708   0.044  1.00  0.00
ATOM    301  N   GLY A  76      -1.143  -8.588   1.999  1.00  0.00
ATOM    302  CA  GLY A  76      -2.561  -8.431   2.299  1.00  0.00
ATOM    303  C   GLY A  76      -3.261  -7.597   1.233  1.00  0.00
ATOM    304  O   GLY A  76      -4.371  -7.919   0.809  1.00  0.00
ATOM    305  N   GLY A  77      -2.575  -6.541   0.763  1.00  0.00
ATOM    306  CA  GLY A  77      -3.136  -5.685  -0.275  1.00  0.00
ATOM    307  C   GLY A  77      -3.286  -6.439  -1.590  1.00  0.00
ATOM    308  O   GLY A  77      -4.287  -6.290  -2.292  1.00  0.00
ATOM    309  N   GLY A  78      -2.293  -7.290  -1.915  1.00  0.00
ATOM    310  CA  GLY A  78      -2.373  -8.108  -3.119  1.00  0.00
ATOM    311  C   GLY A  78      -3.545  -9.079  -3.048  1.00  0.00
ATOM    312  O   GLY A  78      -4.262  -9.275  -4.029  1.00  0.00
ATOM    313  N   GLY A  79      -3.753  -9.661  -1.852  1.00  0.00
ATOM    314  CA  GLY A  79      -4.885 -10.561  -1.664  1.00  0.00
ATOM    315  C   GLY A  79      -6.208  -9.821  -1.820  1.00  0.00
ATOM    316  O   GLY A  79      -7.147 -10.332  -2.430  1.00  0.00
ATOM    317  N   GLY A  80      -6.259  -8.589  -1.269  1.00  0.00
ATOM    318  CA  GLY A  80      -7.454  -7.764  -1.401  1.00  0.00
ATOM    319  C   GLY A  80      -7.753  -7.457  -2.862  1.00  0.00
ATOM    320  O   GLY A  80      -8.906  -7.499  -3.292  1.00  0.00
ATOM    321  N   GLY A  81      -6.716  -7.191  -3.635  1.00  0.00
ATOM    322  CA  GLY A  81      -6.867  -6.928  -5.061  1.00  0.00
ATOM    323  C   GLY A  81      -7.402  -8.152  -5.793  1.00  0.00
ATOM    324  O   GLY A  81      -8.265  -8.038  -6.664  1.00  0.00
ATOM    325  N   GLY A  82      -6.902  -9.332  -5.388  1.00  0.00
ATOM    326  CA  GLY A  82      -7.365 -10.577  -5.989  1.00  0.00
ATOM    327  C   GLY A  82      -8.839 -10.819  -5.690  1.00  0.00
ATOM    328  O   GLY A  82      -9.599 -11.238  -6.563  1.00  0.00
ATOM    329  N   GLY A  83      -9.232 -10.553  -4.436  1.00  0.00
ATOM    330  CA  GLY A  83     -10.623 -10.733  -4.038  1.00  0.00
ATOM    331  C   GLY A  83     -11.541  -9.790  -4.804  1.00  0.00
ATOM    332  O   GLY A  83     -12.622 -10.182  -5.245  1.00  0.00
ATOM    333  N   GLY A  84     -11.150  -8.523  -4.848  1.00  0.00
ATOM    334  CA  GLY A  84     -11.954  -7.531  -5.552  1.00  0.00
ATOM    335  C   GLY A  84     -12.092  -7.880  -7.028  1.00  0.00
ATOM    336  O   GLY A  84     -13.166  -7.736  -7.613  1.00  0.00
ATOM    337  N   GLY A  85     -10.999  -8.370  -7.618  1.00  0.00
ATOM    338  CA  GLY A  85     -11.034  -8.769  -9.020  1.00  0.00
ATOM    339  C   GLY A  85     -11.909 -10.000  -9.221  1.00  0.00
ATOM    340  O   GLY A  85     -12.637 -10.102 -10.208  1.00  0.00
ATOM    341  N   GLY A  86     -11.815 -10.963  -8.314  1.00  0.00
ATOM    342  CA  GLY A  86     -12.590 -12.193  -8.425  1.00  0.00
ATOM    343  C   GLY A  86     -14.080 -11.922  -8.258  1.00  0.00
ATOM    344  O   GLY A  86     -14.911 -12.527  -8.936  1.00  0.00
ATOM    345  N   GLY A  87     -14.471 -10.988  -7.541  1.00  0.00
ATOM    346  CA  GLY A  87     -15.880 -10.636  -7.411  1.00  0.00
ATOM    347  C   GLY A  87     -16.362  -9.836  -8.614  1.00  0.00
ATOM    348  O   GLY A  87     -17.439 -10.093  -9.152  1.00  0.00
ATOM    349  N   ALA B  88      16.383   4.997  34.977  1.00  1.00
ATOM    350  CA  ALA B  88      14.931   5.064  35.091  1.00  1.00
ATOM    351  C   ALA B  88      14.254   4.342  33.933  1.00  1.00
ATOM    352  O   ALA B  88      14.722   4.397  32.796  1.00  1.00
ATOM    353  N   ASP B  89      13.099   3.678  34.186  1.00  1.00
ATOM    354  CA  ASP B  89      12.389   3.021  33.096  1.00  1.00
ATOM    355  C   ASP B  89      12.038   4.010  31.991  1.00  1.00
ATOM    356  O   ASP B  89      11.657   5.149  32.263  1.00  1.00
ATOM    357  N   THR B  90      11.783   3.413  30.771  1.00  1.00
ATOM    358  CA  THR B  90      11.428   4.212  29.604  1.00  1.00
ATOM    359  C   THR B  90      10.440   3.473  28.710  1.00  1.00
ATOM    360  O   THR B  90      10.470   2.246  28.617  1.00  1.00
ATOM    361  N   ILE B  91       9.728   4.187  27.931  1.00  1.00
ATOM    362  CA  ILE B  91       8.839   3.779  26.849  1.00  1.00
ATOM    363  C   ILE B  91       8.940   4.731  25.665  1.00  1.00
ATOM    364  O   ILE B  91       9.019   5.947  25.838  1.00  1.00
ATOM    365  N   CYS B  92       9.147   4.219  24.495  1.00  1.00
ATOM    366  CA  CYS B  92       9.261   4.984  23.259  1.00  1.00
ATOM    367  C   CYS B  92       8.170   4.596  22.269  1.00  1.00
ATOM    368  O   CYS B  92       7.827   3.421  22.138  1.00  1.00
ATOM    369  N   ILE B  93       7.589   5.668  21.573  1.00  1.00
ATOM    370  CA  ILE B  93       6.654   5.464  20.474  1.00  1.00
ATOM    371  C   ILE B  93       7.373   5.475  19.130  1.00  1.00
ATOM    372  O   ILE B  93       8.145   6.387  18.836  1.00  1.00
ATOM    373  N   GLY B  94       7.332   4.384  18.401  1.00  1.00
ATOM    374  CA  GLY B  94       8.084   4.297  17.156  1.00  1.00
ATOM    375  C   GLY B  94       7.192   3.857  16.002  1.00  1.00
ATOM    376  O   GLY B  94       6.033   3.494  16.205  1.00  1.00
ATOM    377  N   TYR B  95       7.887   3.286  14.955  1.00  1.00
ATOM    378  CA  TYR B  95       7.276   2.770  13.736  1.00  1.00
ATOM    379  C   TYR B  95       8.074   1.601  13.171  1.00  1.00
ATOM    380  O   TYR B  95       9.297   1.554  13.297  1.00  1.00
ATOM    381  N   HIS B  96       7.419   0.790  12.340  1.00  1.00
ATOM    382  CA  HIS B  96       8.023  -0.379  11.711  1.00  1.00
ATOM    383  C   HIS B  96       9.067   0.029  10.680  1.00  1.00
ATOM    384  O   HIS B  96       8.881   0.997   9.943  1.00  1.00
ATOM    385  N   ALA B  97      10.062  -0.799  10.529  1.00  1.00
ATOM    386  CA  ALA B  97      11.066  -0.828   9.473  1.00  1.00
ATOM    387  C   ALA B  97      11.422  -2.259   9.091  1.00  1.00
ATOM    388  O   ALA B  97      11.419  -3.156   9.935  1.00  1.00
ATOM    389  N   ASN B  98      11.719  -2.520   7.901  1.00  1.00
ATOM    390  CA  ASN B  98      12.107  -3.844   7.429  1.00  1.00
ATOM    391  C   ASN B  98      13.216  -3.754   6.389  1.00  1.00
ATOM    392  O   ASN B  98      13.446  -2.697   5.801  1.00  1.00
ATOM    393  N   ASN B  99      13.443  -4.864   5.668  1.00  1.00
ATOM    394  CA  ASN B  99      14.488  -4.939   4.653  1.00  1.00
ATOM    395  C   ASN B  99      13.918  -4.716   3.258  1.00  1.00
ATOM    396  O   ASN B  99      14.659  -4.464   2.308  1.00  1.00
ATOM    397  N   SER B 100      12.821  -4.150   3.095  1.00  1.00
ATOM    398  CA  SER B 100      12.227  -3.821   1.805  1.00  1.00
ATOM    399  C   SER B 100      13.042  -2.759   1.078  1.00  1.00
ATOM    400  O   SER B 100      13.430  -1.750   1.666  1.00  1.00
ATOM    401  N   THR B 101      13.193  -2.968  -0.265  1.00  1.00
ATOM    402  CA  THR B 101      13.903  -2.005  -1.097  1.00  1.00
ATOM    403  C   THR B 101      12.994  -1.435  -2.178  1.00  1.00
ATOM    404  O   THR B 101      13.290  -0.396  -2.768  1.00  1.00
ATOM    405  N   ASP B 102      11.660  -1.803  -2.060  1.00  1.00
ATOM    406  CA  ASP B 102      10.660  -1.232  -2.954  1.00  1.00
ATOM    407  C   ASP B 102      10.562   0.278  -2.777  1.00  1.00
ATOM    408  O   ASP B 102      10.606   0.786  -1.656  1.00  1.00
ATOM    409  N   THR B 103      10.369   0.968  -3.911  1.00  1.00
ATOM    410  CA  THR B 103      10.219   2.419  -3.896  1.00  1.00
ATOM    411  C   THR B 103       8.948   2.849  -4.616  1.00  1.00
ATOM    412  O   THR B 103       8.540   2.230  -5.599  1.00  1.00
ATOM    413  N   VAL B 104       8.440   3.937  -4.235  1.00  1.00
ATOM    414  CA  VAL B 104       7.305   4.634  -4.827  1.00  1.00
ATOM    415  C   VAL B 104       7.618   6.108  -5.049  1.00  1.00
ATOM    416  O   VAL B 104       8.373   6.713  -4.287  1.00  1.00
ATOM    417  N   ASP B 105       6.906   6.750  -5.883  1.00  1.00
ATOM    418  CA  ASP B 105       6.961   8.194  -6.077  1.00  1.00
ATOM    419  C   ASP B 105       5.722   8.874  -5.510  1.00  1.00
ATOM    420  O   ASP B 105       4.627   8.313  -5.538  1.00  1.00
ATOM    421  N   THR B 106       5.940  10.080  -5.030  1.00  1.00
ATOM    422  CA  THR B 106       4.865  10.979  -4.627  1.00  1.00
ATOM    423  C   THR B 106       4.886  12.264  -5.444  1.00  1.00
ATOM    424  O   THR B 106       5.937  12.687  -5.927  1.00  1.00
ATOM    425  N   VAL B 107       4.113  13.186  -5.249  1.00  1.00
ATOM    426  CA  VAL B 107       4.169  14.490  -5.899  1.00  1.00
ATOM    427  C   VAL B 107       5.349  15.308  -5.391  1.00  1.00
ATOM    428  O   VAL B 107       6.016  15.999  -6.162  1.00  1.00
ATOM    429  N   LEU B 108       5.760  15.191  -4.247  1.00  1.00
ATOM    430  CA  LEU B 108       6.851  15.951  -3.648  1.00  1.00
ATOM    431  C   LEU B 108       8.149  15.152  -3.656  1.00  1.00
ATOM    432  O   LEU B 108       9.233  15.712  -3.820  1.00  1.00
ATOM    433  N   GLU B 109       8.282  14.024  -3.940  1.00  1.00
ATOM    434  CA  GLU B 109       9.382  13.103  -3.682  1.00  1.00
ATOM    435  C   GLU B 109       9.378  11.948  -4.676  1.00  1.00
ATOM    436  O   GLU B 109       8.345  11.321  -4.909  1.00  1.00
ATOM    437  N   LYS B 110      10.546  11.678  -5.260  1.00  1.00
ATOM    438  CA  LYS B 110      10.741  10.501  -6.099  1.00  1.00
ATOM    439  C   LYS B 110      11.616   9.467  -5.403  1.00  1.00
ATOM    440  O   LYS B 110      12.665   9.798  -4.851  1.00  1.00
ATOM    441  N   ASN B 111      11.208   8.138  -5.652  1.00  1.00
ATOM    442  CA  ASN B 111      12.130   7.101  -5.207  1.00  1.00
ATOM    443  C   ASN B 111      12.156   7.002  -3.687  1.00  1.00
ATOM    444  O   ASN B 111      13.222   7.024  -3.072  1.00  1.00
ATOM    445  N   VAL B 112      11.004   7.115  -3.005  1.00  1.00
ATOM    446  CA  VAL B 112      10.811   6.826  -1.589  1.00  1.00
ATOM    447  C   VAL B 112      10.775   5.325  -1.333  1.00  1.00
ATOM    448  O   VAL B 112       9.975   4.603  -1.928  1.00  1.00
ATOM    449  N   THR B 113      11.834   4.854  -0.527  1.00  1.00
ATOM    450  CA  THR B 113      11.768   3.459  -0.108  1.00  1.00
ATOM    451  C   THR B 113      10.718   3.259   0.978  1.00  1.00
ATOM    452  O   THR B 113      10.698   3.980   1.976  1.00  1.00
ATOM    453  N   VAL B 114       9.857   2.312   0.828  1.00  1.00
ATOM    454  CA  VAL B 114       8.740   2.074   1.734  1.00  1.00
ATOM    455  C   VAL B 114       8.735   0.636   2.236  1.00  1.00
ATOM    456  O   VAL B 114       9.101  -0.287   1.507  1.00  1.00
ATOM    457  N   THR B 115       8.099   0.403   3.411  1.00  1.00
ATOM    458  CA  THR B 115       8.030  -0.922   4.014  1.00  1.00
ATOM    459  C   THR B 115       7.089  -1.833   3.237  1.00  1.00
ATOM    460  O   THR B 115       7.362  -3.020   3.062  1.00  1.00
ATOM    461  N   HIS B 116       6.070  -1.467   2.742  1.00  1.00
ATOM    462  CA  HIS B 116       5.059  -2.231   2.021  1.00  1.00
ATOM    463  C   HIS B 116       4.480  -1.426   0.865  1.00  1.00
ATOM    464  O   HIS B 116       4.316  -0.210   0.964  1.00  1.00
ATOM    465  N   SER B 117       4.258  -2.151  -0.256  1.00  1.00
ATOM    466  CA  SER B 117       3.680  -1.582  -1.467  1.00  1.00
ATOM    467  C   SER B 117       3.133  -2.671  -2.381  1.00  1.00
ATOM    468  O   SER B 117       3.565  -3.821  -2.320  1.00  1.00
ATOM    469  N   VAL B 118       2.389  -2.311  -3.372  1.00  1.00
ATOM    470  CA  VAL B 118       1.740  -3.184  -4.342  1.00  1.00
ATOM    471  C   VAL B 118       1.890  -2.642  -5.758  1.00  1.00
ATOM    472  O   VAL B 118       1.733  -1.445  -5.994  1.00  1.00
ATOM    473  N   ASN B 119       2.314  -3.594  -6.734  1.00  1.00
ATOM    474  CA  ASN B 119       2.327  -3.168  -8.128  1.00  1.00
ATOM    475  C   ASN B 119       0.929  -3.214  -8.732  1.00  1.00
ATOM    476  O   ASN B 119       0.229  -4.221  -8.625  1.00  1.00
ATOM    477  N   LEU B 120       0.500  -2.110  -9.377  1.00  1.00
ATOM    478  CA  LEU B 120      -0.815  -2.012 -10.000  1.00  1.00
ATOM    479  C   LEU B 120      -0.718  -2.139 -11.517  1.00  1.00
ATOM    480  O   LEU B 120      -1.696  -2.472 -12.185  1.00  1.00
ATOM    481  N   LEU B 121       0.369  -2.275 -12.057  1.00  1.00
ATOM    482  CA  LEU B 121       0.669  -2.368 -13.481  1.00  1.00
ATOM    483  C   LEU B 121       1.209  -3.748 -13.842  1.00  1.00
ATOM    484  O   LEU B 121       2.197  -4.208 -13.270  1.00  1.00
ATOM    485  N   GLU B 122       0.324  -4.483 -14.650  1.00  1.00
ATOM    486  CA  GLU B 122       0.719  -5.791 -15.159  1.00  1.00
ATOM    487  C   GLU B 122       1.578  -5.658 -16.410  1.00  1.00
ATOM    488  O   GLU B 122       1.248  -4.903 -17.324  1.00  1.00
ATOM    489  N   ASP B 123       2.735  -6.315 -16.420  1.00  1.00
ATOM    490  CA  ASP B 123       3.648  -6.236 -17.554  1.00  1.00
ATOM    491  C   ASP B 123       4.077  -7.624 -18.013  1.00  1.00
ATOM    492  O   ASP B 123       4.488  -7.810 -19.158  1.00  1.00
ATOM    493  N   SER B 124       3.483  -8.630 -17.495  1.00  1.00
ATOM    494  CA  SER B 124       3.731 -10.040 -17.768  1.00  1.00
ATOM    495  C   SER B 124       2.568 -10.667 -18.527  1.00  1.00
ATOM    496  O   SER B 124       1.404 -10.441 -18.195  1.00  1.00
ATOM    497  N   HIS B 125       2.850 -11.272 -19.628  1.00  1.00
ATOM    498  CA  HIS B 125       1.963 -12.123 -20.412  1.00  1.00
ATOM    499  C   HIS B 125       2.590 -13.487 -20.666  1.00  1.00
ATOM    500  O   HIS B 125       3.794 -13.594 -20.902  1.00  1.00
ATOM    501  N   ASN B 126       2.002 -14.470 -20.895  1.00  1.00
ATOM    502  CA  ASN B 126       2.458 -15.838 -21.111  1.00  1.00
ATOM    503  C   ASN B 126       2.897 -16.051 -22.554  1.00  1.00
ATOM    504  O   ASN B 126       3.603 -17.011 -22.862  1.00  1.00
ATOM    505  N   GLY B 127       2.993 -15.254 -23.394  1.00  1.00
ATOM    506  CA  GLY B 127       3.542 -15.305 -24.744  1.00  1.00
ATOM    507  C   GLY B 127       2.853 -16.377 -25.578  1.00  1.00
ATOM    508  O   GLY B 127       3.476 -17.009 -26.431  1.00  1.00
ATOM    509  N   LYS B 128       1.633 -16.720 -25.384  1.00  1.00
ATOM    510  CA  LYS B 128       0.877 -17.759 -26.073  1.00  1.00
ATOM    511  C   LYS B 128      -0.500 -17.254 -26.487  1.00  1.00
ATOM    512  O   LYS B 128      -1.123 -16.467 -25.775  1.00  1.00
ATOM    513  N   LEU B 129      -0.998 -17.741 -27.689  1.00  1.00
ATOM    514  CA  LEU B 129      -2.429 -17.636 -27.948  1.00  1.00
ATOM    515  C   LEU B 129      -3.201 -18.740 -27.234  1.00  1.00
ATOM    516  O   LEU B 129      -2.831 -19.912 -27.301  1.00  1.00
ATOM    517  N   CYS B 130      -4.198 -18.407 -26.513  1.00  1.00
ATOM    518  CA  CYS B 130      -4.934 -19.337 -25.665  1.00  1.00
ATOM    519  C   CYS B 130      -6.415 -19.353 -26.022  1.00  1.00
ATOM    520  O   CYS B 130      -6.980 -18.332 -26.416  1.00  1.00
ATOM    521  N   ARG B 131      -7.135 -20.429 -25.579  1.00  1.00
ATOM    522  CA  ARG B 131      -8.591 -20.353 -25.611  1.00  1.00
ATOM    523  C   ARG B 131      -9.109 -19.299 -24.641  1.00  1.00
ATOM    524  O   ARG B 131      -8.603 -19.165 -23.527  1.00  1.00
ATOM    525  N   LEU B 132     -10.269 -18.710 -25.045  1.00  1.00
ATOM    526  CA  LEU B 132     -10.990 -17.804 -24.160  1.00  1.00
ATOM    527  C   LEU B 132     -12.232 -18.472 -23.579  1.00  1.00
ATOM    528  O   LEU B 132     -13.120 -18.900 -24.316  1.00  1.00
ATOM    529  N   LYS B 133     -12.311 -18.597 -22.219  1.00  1.00
ATOM    530  CA  LYS B 133     -13.541 -19.176 -21.693  1.00  1.00
ATOM    531  C   LYS B 133     -13.786 -20.565 -22.269  1.00  1.00
ATOM    532  O   LYS B 133     -14.930 -20.998 -22.408  1.00  1.00
ATOM    533  N   GLY B 134     -12.643 -21.284 -22.768  1.00  1.00
ATOM    534  CA  GLY B 134     -12.721 -22.684 -23.170  1.00  1.00
ATOM    535  C   GLY B 134     -12.826 -22.817 -24.684  1.00  1.00
ATOM    536  O   GLY B 134     -12.540 -23.874 -25.245  1.00  1.00
ATOM    537  N   ILE B 135     -13.014 -21.868 -25.423  1.00  1.00
ATOM    538  CA  ILE B 135     -13.165 -21.848 -26.873  1.00  1.00
ATOM    539  C   ILE B 135     -11.889 -21.369 -27.553  1.00  1.00
ATOM    540  O   ILE B 135     -11.340 -20.326 -27.200  1.00  1.00
ATOM    541  N   ALA B 136     -11.388 -22.208 -28.540  1.00  1.00
ATOM    542  CA  ALA B 136     -10.198 -21.842 -29.298  1.00  1.00
ATOM    543  C   ALA B 136     -10.525 -20.814 -30.374  1.00  1.00
ATOM    544  O   ALA B 136     -11.535 -20.929 -31.070  1.00  1.00
ATOM    545  N   PRO B 137      -9.573 -19.883 -30.622  1.00  1.00
ATOM    546  CA  PRO B 137      -9.729 -18.933 -31.717  1.00  1.00
ATOM    547  C   PRO B 137      -9.747 -19.643 -33.064  1.00  1.00
ATOM    548  O   PRO B 137      -8.982 -20.579 -33.294  1.00  1.00
ATOM    549  N   SER B 138     -17.496 -22.011 -35.090  1.00  1.00
ATOM    550  CA  SER B 138     -17.424 -21.287 -33.827  1.00  1.00
ATOM    551  C   SER B 138     -15.980 -20.978 -33.451  1.00  1.00
ATOM    552  O   SER B 138     -15.090 -21.808 -33.635  1.00  1.00
ATOM    553  N   TRP B 139     -15.821 -19.816 -32.886  1.00  1.00
ATOM    554  CA  TRP B 139     -14.532 -19.364 -32.375  1.00  1.00
ATOM    555  C   TRP B 139     -14.704 -18.219 -31.385  1.00  1.00
ATOM    556  O   TRP B 139     -15.589 -17.378 -31.540  1.00  1.00
ATOM    557  N   SER B 140     -13.655 -17.980 -30.564  1.00  1.00
ATOM    558  CA  SER B 140     -13.693 -16.948 -29.534  1.00  1.00
ATOM    559  C   SER B 140     -13.028 -15.665 -30.016  1.00  1.00
ATOM    560  O   SER B 140     -13.329 -14.577 -29.525  1.00  1.00
ATOM    561  N   TYR B 141     -12.498 -15.560 -30.964  1.00  1.00
ATOM    562  CA  TYR B 141     -11.770 -14.512 -31.668  1.00  1.00
ATOM    563  C   TYR B 141     -11.181 -15.032 -32.973  1.00  1.00
ATOM    564  O   TYR B 141     -10.806 -16.200 -33.074  1.00  1.00
ATOM    565  N   ILE B 142     -10.869 -14.081 -33.880  1.00  1.00
ATOM    566  CA  ILE B 142     -10.100 -14.371 -35.084  1.00  1.00
ATOM    567  C   ILE B 142      -8.775 -13.619 -35.086  1.00  1.00
ATOM    568  O   ILE B 142      -8.712 -12.453 -34.697  1.00  1.00
ATOM    569  N   SER B 143     -16.930  -8.969 -36.611  1.00  1.00
ATOM    570  CA  SER B 143     -16.200  -9.068 -35.353  1.00  1.00
ATOM    571  C   SER B 143     -17.125  -9.462 -34.209  1.00  1.00
ATOM    572  O   SER B 143     -16.680 -10.004 -33.197  1.00  1.00
ATOM    573  N   SER B 144     -18.346  -9.407 -34.339  1.00  1.00
ATOM    574  CA  SER B 144     -19.349  -9.750 -33.338  1.00  1.00
ATOM    575  C   SER B 144     -20.098 -11.020 -33.721  1.00  1.00
ATOM    576  O   SER B 144     -20.819 -11.596 -32.906  1.00  1.00
ATOM    577  N   VAL B 145     -19.543 -11.829 -34.481  1.00  1.00
ATOM    578  CA  VAL B 145     -19.949 -13.189 -34.815  1.00  1.00
ATOM    579  C   VAL B 145     -19.146 -14.213 -34.024  1.00  1.00
ATOM    580  O   VAL B 145     -17.918 -14.250 -34.106  1.00  1.00
ATOM    581  N   SER B 146     -19.864 -15.094 -33.267  1.00  1.00
ATOM    582  CA  SER B 146     -19.209 -16.110 -32.451  1.00  1.00
ATOM    583  C   SER B 146     -19.298 -17.483 -33.104  1.00  1.00
ATOM    584  O   SER B 146     -18.428 -18.332 -32.908  1.00  1.00
ATOM    585  N   SER B 147     -20.124 -17.902 -33.708  1.00  1.00
ATOM    586  CA  SER B 147     -20.199 -19.132 -34.487  1.00  1.00
ATOM    587  C   SER B 147     -20.866 -18.890 -35.835  1.00  1.00
ATOM    588  O   SER B 147     -21.771 -18.063 -35.952  1.00  1.00
ATOM    589  N   SER B 148     -24.605 -16.250 -35.798  1.00  1.00
ATOM    590  CA  SER B 148     -24.749 -16.258 -34.347  1.00  1.00
ATOM    591  C   SER B 148     -23.899 -15.171 -33.703  1.00  1.00
ATOM    592  O   SER B 148     -22.706 -15.053 -33.986  1.00  1.00
ATOM    593  N   ARG B 149     -24.572 -14.162 -33.186  1.00  1.00
ATOM    594  CA  ARG B 149     -23.885 -13.005 -32.625  1.00  1.00
ATOM    595  C   ARG B 149     -23.453 -13.265 -31.187  1.00  1.00
ATOM    596  O   ARG B 149     -24.191 -13.865 -30.406  1.00  1.00
ATOM    597  N   GLY B 150     -22.322 -12.651 -30.841  1.00  1.00
ATOM    598  CA  GLY B 150     -21.744 -12.675 -29.503  1.00  1.00
ATOM    599  C   GLY B 150     -20.880 -11.446 -29.254  1.00  1.00
ATOM    600  O   GLY B 150     -20.104 -11.035 -30.117  1.00  1.00
ATOM    601  N   PHE B 151     -21.017 -10.824 -28.119  1.00  1.00
ATOM    602  CA  PHE B 151     -20.179  -9.687 -27.760  1.00  1.00
ATOM    603  C   PHE B 151     -18.822 -10.145 -27.241  1.00  1.00
ATOM    604  O   PHE B 151     -18.738 -11.032 -26.392  1.00  1.00
ATOM    605  N   GLY B 152     -17.764  -9.178 -27.707  1.00  1.00
ATOM    606  CA  GLY B 152     -16.466  -9.401 -27.082  1.00  1.00
ATOM    607  C   GLY B 152     -15.532 -10.166 -28.011  1.00  1.00
ATOM    608  O   GLY B 152     -14.327 -10.241 -27.771  1.00  1.00
ATOM    609  N   SER B 153     -16.015 -10.665 -29.135  1.00  1.00
ATOM    610  CA  SER B 153     -15.136 -11.183 -30.176  1.00  1.00
ATOM    611  C   SER B 153     -14.468 -10.052 -30.947  1.00  1.00
ATOM    612  O   SER B 153     -15.079  -9.013 -31.197  1.00  1.00
ATOM    613  N   GLY B 154     -13.575 -10.432 -31.843  1.00  1.00
ATOM    614  CA  GLY B 154     -12.785  -9.461 -32.592  1.00  1.00
ATOM    615  C   GLY B 154     -11.802 -10.155 -33.526  1.00  1.00
ATOM    616  O   GLY B 154     -11.469 -11.324 -33.335  1.00  1.00
ATOM    617  N   ILE B 155     -11.184  -9.408 -34.376  1.00  1.00
ATOM    618  CA  ILE B 155     -10.059  -9.848 -35.193  1.00  1.00
ATOM    619  C   ILE B 155      -8.767  -9.165 -34.764  1.00  1.00
ATOM    620  O   ILE B 155      -8.729  -7.949 -34.573  1.00  1.00
ATOM    621  N   ILE B 156      -7.773  -9.968 -34.492  1.00  1.00
ATOM    622  CA  ILE B 156      -6.445  -9.499 -34.117  1.00  1.00
ATOM    623  C   ILE B 156      -5.384 -10.025 -35.075  1.00  1.00
ATOM    624  O   ILE B 156      -5.480 -11.149 -35.566  1.00  1.00
ATOM    625  N   THR B 157      -4.346  -9.355 -35.254  1.00  1.00
ATOM    626  CA  THR B 157      -3.122  -9.811 -35.902  1.00  1.00
ATOM    627  C   THR B 157      -2.045 -10.139 -34.877  1.00  1.00
ATOM    628  O   THR B 157      -1.743  -9.331 -33.999  1.00  1.00
ATOM    629  N   SER B 158      -1.456 -11.408 -35.080  1.00  1.00
ATOM    630  CA  SER B 158      -0.555 -11.852 -34.024  1.00  1.00
ATOM    631  C   SER B 158       0.549 -12.743 -34.580  1.00  1.00
ATOM    632  O   SER B 158       0.315 -13.546 -35.483  1.00  1.00
ATOM    633  N   ASN B 159       1.716 -12.671 -33.918  1.00  1.00
ATOM    634  CA  ASN B 159       2.818 -13.542 -34.310  1.00  1.00
ATOM    635  C   ASN B 159       3.027 -14.657 -33.292  1.00  1.00
ATOM    636  O   ASN B 159       3.737 -15.627 -33.557  1.00  1.00
ATOM    637  N   ALA B 160       2.318 -14.731 -32.312  1.00  1.00
ATOM    638  CA  ALA B 160       2.308 -15.741 -31.261  1.00  1.00
ATOM    639  C   ALA B 160       1.836 -17.087 -31.796  1.00  1.00
ATOM    640  O   ALA B 160       0.911 -17.154 -32.605  1.00  1.00
ATOM    641  N   SER B 161       2.163 -18.183 -31.018  1.00  1.00
ATOM    642  CA  SER B 161       1.711 -19.519 -31.385  1.00  1.00
ATOM    643  C   SER B 161       0.579 -19.986 -30.479  1.00  1.00
ATOM    644  O   SER B 161       0.618 -19.783 -29.265  1.00  1.00
ATOM    645  N   MET B 162      -0.335 -20.817 -31.069  1.00  1.00
ATOM    646  CA  MET B 162      -1.397 -21.389 -30.250  1.00  1.00
ATOM    647  C   MET B 162      -0.863 -22.497 -29.351  1.00  1.00
ATOM    648  O   MET B 162      -0.133 -23.379 -29.803  1.00  1.00
ATOM    649  N   HIS B 163      -1.199 -22.468 -28.118  1.00  1.00
ATOM    650  CA  HIS B 163      -0.915 -23.493 -27.120  1.00  1.00
ATOM    651  C   HIS B 163      -2.198 -24.013 -26.485  1.00  1.00
ATOM    652  O   HIS B 163      -3.151 -23.262 -26.283  1.00  1.00
ATOM    653  N   GLU B 164      -2.180 -25.199 -25.942  1.00  1.00
ATOM    654  CA  GLU B 164      -3.317 -25.684 -25.169  1.00  1.00
ATOM    655  C   GLU B 164      -3.405 -24.983 -23.819  1.00  1.00
ATOM    656  O   GLU B 164      -2.583 -25.216 -22.933  1.00  1.00
ATOM    657  N   CYS B 165      -3.879 -23.840 -23.831  1.00  1.00
ATOM    658  CA  CYS B 165      -4.080 -22.967 -22.681  1.00  1.00
ATOM    659  C   CYS B 165      -5.441 -22.285 -22.738  1.00  1.00
ATOM    660  O   CYS B 165      -5.935 -21.954 -23.815  1.00  1.00
ATOM    661  N   ASN B 166      -5.946 -21.806 -21.728  1.00  1.00
ATOM    662  CA  ASN B 166      -7.177 -21.052 -21.524  1.00  1.00
ATOM    663  C   ASN B 166      -6.920 -19.783 -20.722  1.00  1.00
ATOM    664  O   ASN B 166      -6.245 -19.814 -19.693  1.00  1.00
ATOM    665  N   THR B 167      -7.623 -18.679 -21.215  1.00  1.00
ATOM    666  CA  THR B 167      -7.425 -17.389 -20.564  1.00  1.00
ATOM    667  C   THR B 167      -8.708 -16.568 -20.567  1.00  1.00
ATOM    668  O   THR B 167      -9.519 -16.669 -21.488  1.00  1.00
ATOM    669  N   LYS B 168      -8.794 -15.576 -19.787  1.00  1.00
ATOM    670  CA  LYS B 168      -9.876 -14.603 -19.718  1.00  1.00
ATOM    671  C   LYS B 168      -9.514 -13.322 -20.459  1.00  1.00
ATOM    672  O   LYS B 168     -10.390 -12.603 -20.939  1.00  1.00
ATOM    673  N   CYS B 169      -8.284 -13.245 -20.847  1.00  1.00
ATOM    674  CA  CYS B 169      -7.665 -12.068 -21.444  1.00  1.00
ATOM    675  C   CYS B 169      -6.581 -12.460 -22.439  1.00  1.00
ATOM    676  O   CYS B 169      -5.721 -13.289 -22.141  1.00  1.00
ATOM    677  N   GLN B 170      -6.743 -12.066 -23.676  1.00  1.00
ATOM    678  CA  GLN B 170      -5.816 -12.348 -24.766  1.00  1.00
ATOM    679  C   GLN B 170      -5.425 -11.072 -25.500  1.00  1.00
ATOM    680  O   GLN B 170      -6.270 -10.222 -25.780  1.00  1.00
ATOM    681  N   THR B 171      -4.163 -10.798 -25.546  1.00  1.00
ATOM    682  CA  THR B 171      -3.560  -9.779 -26.397  1.00  1.00
ATOM    683  C   THR B 171      -2.836 -10.407 -27.581  1.00  1.00
ATOM    684  O   THR B 171      -2.238 -11.475 -27.458  1.00  1.00
ATOM    685  N   PRO B 172      -2.382  -9.651 -28.538  1.00  1.00
ATOM    686  CA  PRO B 172      -1.654 -10.164 -29.693  1.00  1.00
ATOM    687  C   PRO B 172      -0.257 -10.628 -29.301  1.00  1.00
ATOM    688  O   PRO B 172       0.264 -11.595 -29.856  1.00  1.00
ATOM    689  N   LEU B 173       0.236 -10.405 -28.233  1.00  1.00
ATOM    690  CA  LEU B 173       1.563 -10.773 -27.753  1.00  1.00
ATOM    691  C   LEU B 173       1.502 -12.002 -26.852  1.00  1.00
ATOM    692  O   LEU B 173       2.440 -12.798 -26.808  1.00  1.00
ATOM    693  N   GLY B 174       0.345 -12.269 -26.259  1.00  1.00
ATOM    694  CA  GLY B 174       0.208 -13.319 -25.258  1.00  1.00
ATOM    695  C   GLY B 174      -1.016 -13.088 -24.381  1.00  1.00
ATOM    696  O   GLY B 174      -1.447 -11.951 -24.188  1.00  1.00
ATOM    697  N   ALA B 175      -1.396 -14.136 -23.599  1.00  1.00
ATOM    698  CA  ALA B 175      -2.512 -14.028 -22.667  1.00  1.00
ATOM    699  C   ALA B 175      -2.061 -13.452 -21.331  1.00  1.00
ATOM    700  O   ALA B 175      -0.982 -13.778 -20.837  1.00  1.00
ATOM    701  N   ILE B 176      -3.028 -12.760 -20.678  1.00  1.00
ATOM    702  CA  ILE B 176      -2.801 -12.181 -19.360  1.00  1.00
ATOM    703  C   ILE B 176      -3.649 -12.873 -18.300  1.00  1.00
ATOM    704  O   ILE B 176      -4.853 -13.056 -18.478  1.00  1.00
ATOM    705  N   ASN B 177      -3.081 -13.372 -17.305  1.00  1.00
ATOM    706  CA  ASN B 177      -3.727 -13.919 -16.118  1.00  1.00
ATOM    707  C   ASN B 177      -3.350 -13.129 -14.872  1.00  1.00
ATOM    708  O   ASN B 177      -2.180 -13.069 -14.494  1.00  1.00
ATOM    709  N   SER B 178      -4.278 -11.990 -14.658  1.00  1.00
ATOM    710  CA  SER B 178      -3.882 -11.001 -13.663  1.00  1.00
ATOM    711  C   SER B 178      -5.099 -10.344 -13.025  1.00  1.00
ATOM    712  O   SER B 178      -6.135 -10.176 -13.669  1.00  1.00
ATOM    713  N   SER B 179      -4.964  -9.952 -11.726  1.00  1.00
ATOM    714  CA  SER B 179      -6.005  -9.202 -11.033  1.00  1.00
ATOM    715  C   SER B 179      -5.641  -7.726 -10.925  1.00  1.00
ATOM    716  O   SER B 179      -6.509  -6.876 -10.725  1.00  1.00
ATOM    717  N   LEU B 180      -4.467  -7.391 -11.389  1.00  1.00
ATOM    718  CA  LEU B 180      -4.060  -5.993 -11.466  1.00  1.00
ATOM    719  C   LEU B 180      -5.019  -5.186 -12.334  1.00  1.00
ATOM    720  O   LEU B 180      -5.376  -5.604 -13.435  1.00  1.00
ATOM    721  N   PRO B 181      -5.165  -3.902 -11.992  1.00  1.00
ATOM    722  CA  PRO B 181      -6.108  -3.028 -12.681  1.00  1.00
ATOM    723  C   PRO B 181      -5.515  -2.491 -13.977  1.00  1.00
ATOM    724  O   PRO B 181      -6.221  -2.322 -14.971  1.00  1.00
ATOM    725  N   TYR B 182      -4.356  -2.357 -14.209  1.00  1.00
ATOM    726  CA  TYR B 182      -3.673  -1.775 -15.358  1.00  1.00
ATOM    727  C   TYR B 182      -2.661  -2.748 -15.949  1.00  1.00
ATOM    728  O   TYR B 182      -2.058  -3.544 -15.230  1.00  1.00
ATOM    729  N   GLN B 183      -2.416  -2.509 -17.269  1.00  1.00
ATOM    730  CA  GLN B 183      -1.402  -3.232 -18.027  1.00  1.00
ATOM    731  C   GLN B 183      -0.796  -2.353 -19.113  1.00  1.00
ATOM    732  O   GLN B 183      -1.491  -1.549 -19.734  1.00  1.00
ATOM    733  N   ASN B 184       0.428  -2.493 -19.399  1.00  1.00
ATOM    734  CA  ASN B 184       1.166  -1.779 -20.434  1.00  1.00
ATOM    735  C   ASN B 184       1.693  -2.737 -21.494  1.00  1.00
ATOM    736  O   ASN B 184       2.157  -2.313 -22.553  1.00  1.00
ATOM    737  N   ILE B 185       0.985  -3.884 -21.668  1.00  1.00
ATOM    738  CA  ILE B 185       1.388  -4.901 -22.632  1.00  1.00
ATOM    739  C   ILE B 185       0.894  -4.559 -24.032  1.00  1.00
ATOM    740  O   ILE B 185       1.614  -4.733 -25.015  1.00  1.00
ATOM    741  N   HIS B 186      -0.290  -4.227 -24.298  1.00  1.00
ATOM    742  CA  HIS B 186      -0.949  -4.068 -25.589  1.00  1.00
ATOM    743  C   HIS B 186      -2.351  -3.494 -25.426  1.00  1.00
ATOM    744  O   HIS B 186      -3.079  -3.863 -24.505  1.00  1.00
ATOM    745  N   PRO B 187      -2.704  -2.577 -26.423  1.00  1.00
ATOM    746  CA  PRO B 187      -4.018  -1.950 -26.357  1.00  1.00
ATOM    747  C   PRO B 187      -5.077  -2.819 -27.024  1.00  1.00
ATOM    748  O   PRO B 187      -6.242  -2.810 -26.625  1.00  1.00
ATOM    749  N   VAL B 188      -4.746  -3.691 -27.837  1.00  1.00
ATOM    750  CA  VAL B 188      -5.620  -4.712 -28.400  1.00  1.00
ATOM    751  C   VAL B 188      -5.828  -5.861 -27.421  1.00  1.00
ATOM    752  O   VAL B 188      -4.867  -6.458 -26.937  1.00  1.00
ATOM    753  N   THR B 189      -7.134  -6.051 -27.026  1.00  1.00
ATOM    754  CA  THR B 189      -7.496  -7.023 -26.001  1.00  1.00
ATOM    755  C   THR B 189      -8.782  -7.753 -26.364  1.00  1.00
ATOM    756  O   THR B 189      -9.711  -7.159 -26.911  1.00  1.00
ATOM    757  N   ILE B 190      -8.762  -9.048 -26.109  1.00  1.00
ATOM    758  CA  ILE B 190      -9.949  -9.888 -26.216  1.00  1.00
ATOM    759  C   ILE B 190     -10.375 -10.416 -24.852  1.00  1.00
ATOM    760  O   ILE B 190      -9.553 -10.917 -24.085  1.00  1.00
ATOM    761  N   GLY B 191     -11.500  -9.982 -24.354  1.00  1.00
ATOM    762  CA  GLY B 191     -12.012 -10.584 -23.129  1.00  1.00
ATOM    763  C   GLY B 191     -12.076  -9.565 -21.998  1.00  1.00
ATOM    764  O   GLY B 191     -11.632  -8.427 -22.150  1.00  1.00
ATOM    765  N   GLU B 192     -12.014  -9.768 -20.910  1.00  1.00
ATOM    766  CA  GLU B 192     -11.900  -8.976 -19.691  1.00  1.00
ATOM    767  C   GLU B 192     -10.443  -8.799 -19.284  1.00  1.00
ATOM    768  O   GLU B 192      -9.743  -9.773 -19.007  1.00  1.00
ATOM    769  N   CYS B 193      -9.845  -7.701 -19.787  1.00  1.00
ATOM    770  CA  CYS B 193      -8.425  -7.422 -19.617  1.00  1.00
ATOM    771  C   CYS B 193      -8.205  -6.198 -18.738  1.00  1.00
ATOM    772  O   CYS B 193      -8.971  -5.236 -18.793  1.00  1.00
ATOM    773  N   PRO B 194      -6.967  -6.132 -17.944  1.00  1.00
ATOM    774  CA  PRO B 194      -6.635  -4.856 -17.322  1.00  1.00
ATOM    775  C   PRO B 194      -6.669  -3.723 -18.339  1.00  1.00
ATOM    776  O   PRO B 194      -6.184  -3.868 -19.461  1.00  1.00
ATOM    777  N   LYS B 195      -6.967  -2.448 -17.749  1.00  1.00
ATOM    778  CA  LYS B 195      -6.915  -1.254 -18.583  1.00  1.00
ATOM    779  C   LYS B 195      -5.504  -1.001 -19.096  1.00  1.00
ATOM    780  O   LYS B 195      -4.543  -1.002 -18.326  1.00  1.00
ATOM    781  N   TYR B 196      -5.413  -0.721 -20.475  1.00  1.00
ATOM    782  CA  TYR B 196      -4.108  -0.402 -21.041  1.00  1.00
ATOM    783  C   TYR B 196      -3.735   1.052 -20.780  1.00  1.00
ATOM    784  O   TYR B 196      -4.557   1.953 -20.948  1.00  1.00
ATOM    785  N   VAL B 197      -2.474   1.240 -20.395  1.00  1.00
ATOM    786  CA  VAL B 197      -1.856   2.545 -20.192  1.00  1.00
ATOM    787  C   VAL B 197      -0.407   2.547 -20.662  1.00  1.00
ATOM    788  O   VAL B 197       0.295   1.542 -20.546  1.00  1.00
ATOM    789  N   ARG B 198       0.112   3.650 -21.033  1.00  1.00
ATOM    790  CA  ARG B 198       1.478   3.808 -21.518  1.00  1.00
ATOM    791  C   ARG B 198       2.469   3.872 -20.363  1.00  1.00
ATOM    792  O   ARG B 198       3.626   3.474 -20.503  1.00  1.00
ATOM    793  N   SER B 199       2.134   3.704 -19.219  1.00  1.00
ATOM    794  CA  SER B 199       2.980   3.826 -18.038  1.00  1.00
ATOM    795  C   SER B 199       3.966   2.669 -17.944  1.00  1.00
ATOM    796  O   SER B 199       3.605   1.513 -18.169  1.00  1.00
ATOM    797  N   ALA B 200       5.176   3.023 -17.320  1.00  1.00
ATOM    798  CA  ALA B 200       6.230   2.036 -17.117  1.00  1.00
ATOM    799  C   ALA B 200       6.236   1.523 -15.683  1.00  1.00
ATOM    800  O   ALA B 200       6.522   0.352 -15.434  1.00  1.00
ATOM    801  N   LYS B 201       5.599   2.152 -14.815  1.00  1.00
ATOM    802  CA  LYS B 201       5.514   1.884 -13.384  1.00  1.00
ATOM    803  C   LYS B 201       4.312   2.584 -12.763  1.00  1.00
ATOM    804  O   LYS B 201       4.004   3.727 -13.102  1.00  1.00
ATOM    805  N   LEU B 202       3.568   1.827 -11.973  1.00  1.00
ATOM    806  CA  LEU B 202       2.416   2.189 -11.155  1.00  1.00
ATOM    807  C   LEU B 202       2.377   1.375  -9.866  1.00  1.00
ATOM    808  O   LEU B 202       2.344   0.145  -9.899  1.00  1.00
ATOM    809  N   ARG B 203       3.119   1.818  -8.892  1.00  1.00
ATOM    810  CA  ARG B 203       3.280   1.179  -7.592  1.00  1.00
ATOM    811  C   ARG B 203       2.684   2.033  -6.480  1.00  1.00
ATOM    812  O   ARG B 203       2.921   3.240  -6.417  1.00  1.00
ATOM    813  N   MET B 204       1.650   1.484  -5.792  1.00  1.00
ATOM    814  CA  MET B 204       1.003   2.168  -4.678  1.00  1.00
ATOM    815  C   MET B 204       1.610   1.747  -3.346  1.00  1.00
ATOM    816  O   MET B 204       1.756   0.557  -3.068  1.00  1.00
ATOM    817  N   VAL B 205       2.111   2.794  -2.523  1.00  1.00
ATOM    818  CA  VAL B 205       2.564   2.421  -1.188  1.00  1.00
ATOM    819  C   VAL B 205       1.386   2.103  -0.275  1.00  1.00
ATOM    820  O   VAL B 205       0.388   2.824  -0.260  1.00  1.00
ATOM    821  N   THR B 206       1.604   1.017   0.568  1.00  1.00
ATOM    822  CA  THR B 206       0.590   0.640   1.545  1.00  1.00
ATOM    823  C   THR B 206       1.134   0.724   2.965  1.00  1.00
ATOM    824  O   THR B 206       0.408   1.061   3.900  1.00  1.00
ATOM    825  N   GLY B 207       2.441   0.732   3.067  1.00  1.00
ATOM    826  CA  GLY B 207       3.092   0.933   4.356  1.00  1.00
ATOM    827  C   GLY B 207       3.662   2.341   4.472  1.00  1.00
ATOM    828  O   GLY B 207       3.698   3.089   3.495  1.00  1.00
ATOM    829  N   LEU B 208       4.669   2.532   5.135  1.00  1.00
ATOM    830  CA  LEU B 208       5.281   3.812   5.472  1.00  1.00
ATOM    831  C   LEU B 208       6.738   3.862   5.024  1.00  1.00
ATOM    832  O   LEU B 208       7.421   2.839   4.988  1.00  1.00
ATOM    833  N   ARG B 209       7.305   5.100   5.049  1.00  1.00
ATOM    834  CA  ARG B 209       8.733   5.262   4.800  1.00  1.00
ATOM    835  C   ARG B 209       9.549   4.261   5.608  1.00  1.00
ATOM    836  O   ARG B 209       9.370   4.133   6.819  1.00  1.00
ATOM    837  N   ASN B 210      10.412   3.492   4.836  1.00  1.00
ATOM    838  CA  ASN B 210      11.292   2.518   5.472  1.00  1.00
ATOM    839  C   ASN B 210      12.628   3.146   5.849  1.00  1.00
ATOM    840  O   ASN B 210      13.310   3.729   5.006  1.00  1.00
ATOM    841  N   ILE B 211      12.943   3.202   7.098  1.00  1.00
ATOM    842  CA  ILE B 211      14.145   3.792   7.675  1.00  1.00
ATOM    843  C   ILE B 211      14.801   2.843   8.670  1.00  1.00
ATOM    844  O   ILE B 211      14.313   2.665   9.787  1.00  1.00
ATOM    845  N   PRO B 212      15.366   1.707   8.217  1.00  1.00
ATOM    846  CA  PRO B 212      15.912   0.688   9.106  1.00  1.00
ATOM    847  C   PRO B 212      17.220   1.150   9.736  1.00  1.00
ATOM    848  O   PRO B 212      18.011   1.849   9.104  1.00  1.00
ATOM    849  N   GLY B 213       7.941  14.918   7.178  1.00  1.00
ATOM    850  CA  GLY B 213       6.573  14.703   6.723  1.00  1.00
ATOM    851  C   GLY B 213       5.628  15.748   7.302  1.00  1.00
ATOM    852  O   GLY B 213       5.882  16.303   8.372  1.00  1.00
ATOM    853  N   LEU B 214       4.361  15.719   6.853  1.00  1.00
ATOM    854  CA  LEU B 214       3.395  16.709   7.313  1.00  1.00
ATOM    855  C   LEU B 214       3.197  16.628   8.823  1.00  1.00
ATOM    856  O   LEU B 214       3.027  17.647   9.492  1.00  1.00
ATOM    857  N   PHE B 215       3.224  15.724   9.549  1.00  1.00
ATOM    858  CA  PHE B 215       2.978  15.587  10.980  1.00  1.00
ATOM    859  C   PHE B 215       4.279  15.642  11.770  1.00  1.00
ATOM    860  O   PHE B 215       4.298  16.071  12.924  1.00  1.00
ATOM    861  N   GLY B 216       5.355  15.326  11.320  1.00  1.00
ATOM    862  CA  GLY B 216       6.644  15.661  11.913  1.00  1.00
ATOM    863  C   GLY B 216       7.157  14.528  12.792  1.00  1.00
ATOM    864  O   GLY B 216       8.305  14.546  13.237  1.00  1.00
ATOM    865  N   ALA B 217       6.549  13.328  12.648  1.00  1.00
ATOM    866  CA  ALA B 217       6.962  12.211  13.489  1.00  1.00
ATOM    867  C   ALA B 217       7.855  11.244  12.722  1.00  1.00
ATOM    868  O   ALA B 217       8.821  10.711  13.267  1.00  1.00
ATOM    869  N   ILE B 218       7.413  10.661  11.619  1.00  1.00
ATOM    870  CA  ILE B 218       8.237   9.773  10.808  1.00  1.00
ATOM    871  C   ILE B 218       9.336  10.546  10.088  1.00  1.00
ATOM    872  O   ILE B 218       9.064  11.513   9.377  1.00  1.00
ATOM    873  N   ALA B 219      10.612  10.036  10.196  1.00  1.00
ATOM    874  CA  ALA B 219      11.723  10.768   9.599  1.00  1.00
ATOM    875  C   ALA B 219      11.721  12.226  10.037  1.00  1.00
ATOM    876  O   ALA B 219      11.423  13.122   9.247  1.00  1.00
ATOM    877  N   GLY B 220      11.310  12.423  11.290  1.00  1.00
ATOM    878  CA  GLY B 220      11.262  13.743  11.908  1.00  1.00
ATOM    879  C   GLY B 220      11.842  13.714  13.316  1.00  1.00
ATOM    880  O   GLY B 220      12.760  14.470  13.635  1.00  1.00
ATOM    881  N   PHE B 221      10.908  13.800  14.379  1.00  1.00
ATOM    882  CA  PHE B 221      11.402  13.787  15.751  1.00  1.00
ATOM    883  C   PHE B 221      11.650  12.363  16.233  1.00  1.00
ATOM    884  O   PHE B 221      12.395  12.142  17.188  1.00  1.00
ATOM    885  N   ILE B 222      10.945  11.396  15.709  1.00  1.00
ATOM    886  CA  ILE B 222      11.377  10.006  15.777  1.00  1.00
ATOM    887  C   ILE B 222      12.245   9.639  14.580  1.00  1.00
ATOM    888  O   ILE B 222      11.760   9.559  13.451  1.00  1.00
ATOM    889  N   GLU B 223      13.490   9.788  14.576  1.00  1.00
ATOM    890  CA  GLU B 223      14.406   9.789  13.442  1.00  1.00
ATOM    891  C   GLU B 223      14.408   8.440  12.735  1.00  1.00
ATOM    892  O   GLU B 223      14.485   8.372  11.508  1.00  1.00
ATOM    893  N   GLY B 224      14.228   7.354  13.124  1.00  1.00
ATOM    894  CA  GLY B 224      14.360   6.092  12.406  1.00  1.00
ATOM    895  C   GLY B 224      13.230   5.135  12.763  1.00  1.00
ATOM    896  O   GLY B 224      12.705   5.167  13.876  1.00  1.00
ATOM    897  N   GLY B 225      13.152   4.044  12.049  1.00  1.00
ATOM    898  CA  GLY B 225      12.199   2.974  12.316  1.00  1.00
ATOM    899  C   GLY B 225      12.835   1.863  13.143  1.00  1.00
ATOM    900  O   GLY B 225      14.015   1.554  12.980  1.00  1.00
ATOM    901  N   TRP B 226      11.998   0.864  13.484  1.00  1.00
ATOM    902  CA  TRP B 226      12.439  -0.300  14.244  1.00  1.00
ATOM    903  C   TRP B 226      12.227  -1.586  13.456  1.00  1.00
ATOM    904  O   TRP B 226      11.093  -1.962  13.158  1.00  1.00
ATOM    905  N   THR B 227      13.374  -2.294  13.154  1.00  1.00
ATOM    906  CA  THR B 227      13.240  -3.574  12.470  1.00  1.00
ATOM    907  C   THR B 227      12.819  -4.674  13.437  1.00  1.00
ATOM    908  O   THR B 227      12.107  -5.605  13.061  1.00  1.00
ATOM    909  N   GLY B 228      12.866  -4.368  14.723  1.00  1.00
ATOM    910  CA  GLY B 228      12.553  -5.321  15.781  1.00  1.00
ATOM    911  C   GLY B 228      11.066  -5.312  16.108  1.00  1.00
ATOM    912  O   GLY B 228      10.518  -6.308  16.580  1.00  1.00
ATOM    913  N   MET B 229      10.327  -4.366  15.842  1.00  1.00
ATOM    914  CA  MET B 229       8.870  -4.338  15.870  1.00  1.00
ATOM    915  C   MET B 229       8.284  -4.927  14.593  1.00  1.00
ATOM    916  O   MET B 229       8.343  -4.311  13.529  1.00  1.00
ATOM    917  N   ILE B 230       7.941  -6.206  14.624  1.00  1.00
ATOM    918  CA  ILE B 230       7.598  -6.969  13.430  1.00  1.00
ATOM    919  C   ILE B 230       6.107  -7.277  13.382  1.00  1.00
ATOM    920  O   ILE B 230       5.524  -7.402  12.305  1.00  1.00
ATOM    921  N   ASP B 231       5.265  -6.842  14.166  1.00  1.00
ATOM    922  CA  ASP B 231       3.865  -7.244  14.230  1.00  1.00
ATOM    923  C   ASP B 231       2.941  -6.065  13.953  1.00  1.00
ATOM    924  O   ASP B 231       1.831  -6.239  13.451  1.00  1.00
ATOM    925  N   GLY B 232       3.246  -5.012  13.524  1.00  1.00
ATOM    926  CA  GLY B 232       2.435  -3.894  13.058  1.00  1.00
ATOM    927  C   GLY B 232       3.308  -2.727  12.613  1.00  1.00
ATOM    928  O   GLY B 232       4.470  -2.624  13.006  1.00  1.00
ATOM    929  N   TRP B 233       2.559  -1.608  12.177  1.00  1.00
ATOM    930  CA  TRP B 233       3.267  -0.431  11.686  1.00  1.00
ATOM    931  C   TRP B 233       3.621   0.514  12.827  1.00  1.00
ATOM    932  O   TRP B 233       4.694   1.119  12.834  1.00  1.00
ATOM    933  N   TYR B 234       2.978   0.723  13.771  1.00  1.00
ATOM    934  CA  TYR B 234       3.203   1.577  14.931  1.00  1.00
ATOM    935  C   TYR B 234       3.108   0.782  16.227  1.00  1.00
ATOM    936  O   TYR B 234       2.333  -0.169  16.327  1.00  1.00
ATOM    937  N   GLY B 235       3.897   1.425  17.302  1.00  1.00
ATOM    938  CA  GLY B 235       3.840   0.731  18.583  1.00  1.00
ATOM    939  C   GLY B 235       4.827   1.327  19.577  1.00  1.00
ATOM    940  O   GLY B 235       5.686   2.129  19.210  1.00  1.00
ATOM    941  N   TYR B 236       5.374   0.360  20.466  1.00  1.00
ATOM    942  CA  TYR B 236       6.122   0.788  21.642  1.00  1.00
ATOM    943  C   TYR B 236       7.381  -0.049  21.829  1.00  1.00
ATOM    944  O   TYR B 236       7.409  -1.230  21.484  1.00  1.00
ATOM    945  N   HIS B 237       8.392   0.580  22.333  1.00  1.00
ATOM    946  CA  HIS B 237       9.592  -0.037  22.886  1.00  1.00
ATOM    947  C   HIS B 237       9.761   0.312  24.359  1.00  1.00
ATOM    948  O   HIS B 237       9.593   1.465  24.758  1.00  1.00
ATOM    949  N   HIS B 238       9.858  -0.601  25.239  1.00  1.00
ATOM    950  CA  HIS B 238       9.983  -0.325  26.666  1.00  1.00
ATOM    951  C   HIS B 238      11.264  -0.924  27.232  1.00  1.00
ATOM    952  O   HIS B 238      11.702  -1.992  26.806  1.00  1.00
ATOM    953  N   GLN B 239      11.721  -0.398  28.279  1.00  1.00
ATOM    954  CA  GLN B 239      12.888  -0.748  29.079  1.00  1.00
ATOM    955  C   GLN B 239      12.608  -0.575  30.567  1.00  1.00
ATOM    956  O   GLN B 239      12.107   0.464  30.997  1.00  1.00
ATOM    957  N   ASN B 240      12.509  -1.620  31.317  1.00  1.00
ATOM    958  CA  ASN B 240      12.292  -1.581  32.758  1.00  1.00
ATOM    959  C   ASN B 240      13.094  -2.666  33.465  1.00  1.00
ATOM    960  O   ASN B 240      13.430  -3.690  32.870  1.00  1.00
ATOM    961  N   GLU B 241      13.055  -2.746  34.752  1.00  1.00
ATOM    962  CA  GLU B 241      13.778  -3.755  35.518  1.00  1.00
ATOM    963  C   GLU B 241      13.517  -5.152  34.971  1.00  1.00
ATOM    964  O   GLU B 241      14.418  -5.989  34.925  1.00  1.00
ATOM    965  N   GLN B 242      12.464  -5.520  34.538  1.00  1.00
ATOM    966  CA  GLN B 242      12.051  -6.814  34.010  1.00  1.00
ATOM    967  C   GLN B 242      12.488  -6.983  32.561  1.00  1.00
ATOM    968  O   GLN B 242      12.737  -8.099  32.103  1.00  1.00
ATOM    969  N   GLY B 243      13.155  -6.245  31.924  1.00  1.00
ATOM    970  CA  GLY B 243      13.674  -6.453  30.578  1.00  1.00
ATOM    971  C   GLY B 243      13.347  -5.273  29.672  1.00  1.00
ATOM    972  O   GLY B 243      12.830  -4.253  30.128  1.00  1.00
ATOM    973  N   SER B 244      13.564  -5.643  28.289  1.00  1.00
ATOM    974  CA  SER B 244      13.117  -4.738  27.237  1.00  1.00
ATOM    975  C   SER B 244      12.541  -5.508  26.055  1.00  1.00
ATOM    976  O   SER B 244      13.006  -6.600  25.728  1.00  1.00
ATOM    977  N   GLY B 245      11.617  -4.903  25.371  1.00  1.00
ATOM    978  CA  GLY B 245      10.993  -5.532  24.213  1.00  1.00
ATOM    979  C   GLY B 245      10.333  -4.496  23.312  1.00  1.00
ATOM    980  O   GLY B 245      10.057  -3.375  23.738  1.00  1.00
ATOM    981  N   TYR B 246       9.744  -4.995  22.242  1.00  1.00
ATOM    982  CA  TYR B 246       8.857  -4.243  21.362  1.00  1.00
ATOM    983  C   TYR B 246       7.456  -4.840  21.350  1.00  1.00
ATOM    984  O   TYR B 246       7.289  -6.056  21.440  1.00  1.00
ATOM    985  N   ALA B 247       6.486  -3.943  21.049  1.00  1.00
ATOM    986  CA  ALA B 247       5.079  -4.310  20.936  1.00  1.00
ATOM    987  C   ALA B 247       4.325  -3.333  20.044  1.00  1.00
ATOM    988  O   ALA B 247       4.489  -2.118  20.158  1.00  1.00
ATOM    989  N   ALA B 248       3.682  -3.836  18.957  1.00  1.00
ATOM    990  CA  ALA B 248       2.866  -2.966  18.118  1.00  1.00
ATOM    991  C   ALA B 248       1.592  -2.542  18.838  1.00  1.00
ATOM    992  O   ALA B 248       0.938  -3.355  19.491  1.00  1.00
ATOM    993  N   ASP B 249       1.203  -1.184  18.582  1.00  1.00
ATOM    994  CA  ASP B 249      -0.140  -0.803  19.004  1.00  1.00
ATOM    995  C   ASP B 249      -1.197  -1.404  18.087  1.00  1.00
ATOM    996  O   ASP B 249      -1.213  -1.139  16.885  1.00  1.00
ATOM    997  N   GLN B 250      -1.944  -2.412  18.631  1.00  1.00
ATOM    998  CA  GLN B 250      -2.823  -3.228  17.803  1.00  1.00
ATOM    999  C   GLN B 250      -3.990  -2.410  17.265  1.00  1.00
ATOM   1000  O   GLN B 250      -4.409  -2.586  16.121  1.00  1.00
ATOM   1001  N   LYS B 251      -4.540  -1.475  17.967  1.00  1.00
ATOM   1002  CA  LYS B 251      -5.703  -0.685  17.579  1.00  1.00
ATOM   1003  C   LYS B 251      -5.377   0.239  16.413  1.00  1.00
ATOM   1004  O   LYS B 251      -6.171   0.386  15.484  1.00  1.00
ATOM   1005  N   SER B 252      -4.289   1.027  16.517  1.00  1.00
ATOM   1006  CA  SER B 252      -3.913   1.953  15.455  1.00  1.00
ATOM   1007  C   SER B 252      -3.419   1.206  14.223  1.00  1.00
ATOM   1008  O   SER B 252      -3.676   1.618  13.091  1.00  1.00
ATOM   1009  N   THR B 253      -2.756   0.058  14.455  1.00  1.00
ATOM   1010  CA  THR B 253      -2.280  -0.764  13.349  1.00  1.00
ATOM   1011  C   THR B 253      -3.442  -1.365  12.569  1.00  1.00
ATOM   1012  O   THR B 253      -3.429  -1.390  11.338  1.00  1.00
ATOM   1013  N   GLN B 254      -4.442  -1.921  13.316  1.00  1.00
ATOM   1014  CA  GLN B 254      -5.607  -2.541  12.696  1.00  1.00
ATOM   1015  C   GLN B 254      -6.458  -1.508  11.969  1.00  1.00
ATOM   1016  O   GLN B 254      -6.956  -1.761  10.872  1.00  1.00
ATOM   1017  N   ASN B 255      -6.682  -0.347  12.554  1.00  1.00
ATOM   1018  CA  ASN B 255      -7.443   0.736  11.943  1.00  1.00
ATOM   1019  C   ASN B 255      -6.752   1.257  10.689  1.00  1.00
ATOM   1020  O   ASN B 255      -7.404   1.559   9.689  1.00  1.00
ATOM   1021  N   ALA B 256      -5.429   1.309  10.692  1.00  1.00
ATOM   1022  CA  ALA B 256      -4.654   1.776   9.549  1.00  1.00
ATOM   1023  C   ALA B 256      -4.670   0.755   8.418  1.00  1.00
ATOM   1024  O   ALA B 256      -4.764   1.116   7.245  1.00  1.00
ATOM   1025  N   ILE B 257      -4.552  -0.536   8.752  1.00  1.00
ATOM   1026  CA  ILE B 257      -4.658  -1.569   7.729  1.00  1.00
ATOM   1027  C   ILE B 257      -6.035  -1.559   7.077  1.00  1.00
ATOM   1028  O   ILE B 257      -6.157  -1.698   5.860  1.00  1.00
ATOM   1029  N   ASN B 258      -7.080  -1.347   7.976  1.00  1.00
ATOM   1030  CA  ASN B 258      -8.440  -1.236   7.461  1.00  1.00
ATOM   1031  C   ASN B 258      -8.562  -0.082   6.474  1.00  1.00
ATOM   1032  O   ASN B 258      -9.199  -0.211   5.429  1.00  1.00
ATOM   1033  N   GLY B 259      -7.992   1.049   6.789  1.00  1.00
ATOM   1034  CA  GLY B 259      -8.080   2.265   5.990  1.00  1.00
ATOM   1035  C   GLY B 259      -7.325   2.116   4.675  1.00  1.00
ATOM   1036  O   GLY B 259      -7.809   2.526   3.620  1.00  1.00
ATOM   1037  N   ILE B 260      -6.050   1.619   4.767  1.00  1.00
ATOM   1038  CA  ILE B 260      -5.197   1.491   3.591  1.00  1.00
ATOM   1039  C   ILE B 260      -5.773   0.488   2.600  1.00  1.00
ATOM   1040  O   ILE B 260      -5.771   0.725   1.392  1.00  1.00
ATOM   1041  N   THR B 261      -6.280  -0.646   3.090  1.00  1.00
ATOM   1042  CA  THR B 261      -6.856  -1.663   2.219  1.00  1.00
ATOM   1043  C   THR B 261      -8.155  -1.177   1.588  1.00  1.00
ATOM   1044  O   THR B 261      -8.416  -1.427   0.411  1.00  1.00
ATOM   1045  N   ASN B 262      -8.937  -0.400   2.300  1.00  1.00
ATOM   1046  CA  ASN B 262     -10.132   0.225   1.747  1.00  1.00
ATOM   1047  C   ASN B 262      -9.776   1.215   0.645  1.00  1.00
ATOM   1048  O   ASN B 262     -10.452   1.285  -0.382  1.00  1.00
ATOM   1049  N   LYS B 263      -8.633   1.905   0.835  1.00  1.00
ATOM   1050  CA  LYS B 263      -8.142   2.853  -0.158  1.00  1.00
ATOM   1051  C   LYS B 263      -7.729   2.142  -1.440  1.00  1.00
ATOM   1052  O   LYS B 263      -8.017   2.610  -2.542  1.00  1.00
ATOM   1053  N   VAL B 264      -7.043   0.987  -1.299  1.00  1.00
ATOM   1054  CA  VAL B 264      -6.661   0.181  -2.453  1.00  1.00
ATOM   1055  C   VAL B 264      -7.887  -0.308  -3.213  1.00  1.00
ATOM   1056  O   VAL B 264      -7.925  -0.263  -4.443  1.00  1.00
ATOM   1057  N   ASN B 265      -8.913  -0.778  -2.460  1.00  1.00
ATOM   1058  CA  ASN B 265     -10.154  -1.264  -3.049  1.00  1.00
ATOM   1059  C   ASN B 265     -10.876  -0.157  -3.806  1.00  1.00
ATOM   1060  O   ASN B 265     -11.399  -0.377  -4.899  1.00  1.00
ATOM   1061  N   THR B 266     -10.939   1.040  -3.212  1.00  1.00
ATOM   1062  CA  THR B 266     -11.589   2.190  -3.829  1.00  1.00
ATOM   1063  C   THR B 266     -10.902   2.575  -5.133  1.00  1.00
ATOM   1064  O   THR B 266     -11.562   2.881  -6.126  1.00  1.00
ATOM   1065  N   VAL B 267      -9.582   2.635  -5.128  1.00  1.00
ATOM   1066  CA  VAL B 267      -8.806   2.921  -6.329  1.00  1.00
ATOM   1067  C   VAL B 267      -9.046   1.868  -7.403  1.00  1.00
ATOM   1068  O   VAL B 267      -9.204   2.194  -8.580  1.00  1.00
ATOM   1069  N   ILE B 268      -8.992   0.617  -7.057  1.00  1.00
ATOM   1070  CA  ILE B 268      -9.208  -0.487  -7.984  1.00  1.00
ATOM   1071  C   ILE B 268     -10.630  -0.476  -8.532  1.00  1.00
ATOM   1072  O   ILE B 268     -10.849  -0.697  -9.723  1.00  1.00
ATOM   1073  N   GLU B 269     -11.605  -0.236  -7.738  1.00  1.00
ATOM   1074  CA  GLU B 269     -13.025  -0.228  -8.068  1.00  1.00
ATOM   1075  C   GLU B 269     -13.331   0.790  -9.160  1.00  1.00
ATOM   1076  O   GLU B 269     -14.136   0.531 -10.055  1.00  1.00
ATOM   1077  N   LYS B 270     -12.716   1.862  -9.255  1.00  1.00
ATOM   1078  CA  LYS B 270     -13.034   2.947 -10.176  1.00  1.00
ATOM   1079  C   LYS B 270     -12.455   2.683 -11.560  1.00  1.00
ATOM   1080  O   LYS B 270     -13.073   3.007 -12.574  1.00  1.00
ATOM   1081  N   MET B 271     -11.388   2.003 -11.663  1.00  1.00
ATOM   1082  CA  MET B 271     -10.837   1.595 -12.950  1.00  1.00
ATOM   1083  C   MET B 271      -9.932   0.379 -12.801  1.00  1.00
ATOM   1084  O   MET B 271      -8.964   0.403 -12.040  1.00  1.00
ATOM   1085  N   ASN B 272     -10.501  -0.760 -13.534  1.00  1.00
ATOM   1086  CA  ASN B 272      -9.778  -2.019 -13.403  1.00  1.00
ATOM   1087  C   ASN B 272     -10.162  -2.993 -14.509  1.00  1.00
ATOM   1088  O   ASN B 272      -9.369  -3.851 -14.897  1.00  1.00
ATOM   1089  N   ILE B 273     -10.591  -2.708 -15.589  1.00  1.00
ATOM   1090  CA  ILE B 273     -10.996  -3.634 -16.640  1.00  1.00
ATOM   1091  C   ILE B 273     -11.373  -2.889 -17.915  1.00  1.00
ATOM   1092  O   ILE B 273     -11.871  -1.765 -17.864  1.00  1.00
ATOM   1093  N   GLN B 274     -11.003  -3.478 -19.003  1.00  1.00
ATOM   1094  CA  GLN B 274     -11.418  -3.111 -20.351  1.00  1.00
ATOM   1095  C   GLN B 274     -11.958  -4.318 -21.109  1.00  1.00
ATOM   1096  O   GLN B 274     -11.433  -5.425 -20.988  1.00  1.00
ATOM   1097  N   PHE B 275     -13.120  -4.223 -21.646  1.00  1.00
ATOM   1098  CA  PHE B 275     -13.643  -5.294 -22.486  1.00  1.00
ATOM   1099  C   PHE B 275     -12.934  -5.333 -23.833  1.00  1.00
ATOM   1100  O   PHE B 275     -12.500  -4.302 -24.348  1.00  1.00
ATOM   1101  N   THR B 276     -13.194  -6.246 -24.675  1.00  1.00
ATOM   1102  CA  THR B 276     -12.620  -6.378 -26.008  1.00  1.00
ATOM   1103  C   THR B 276     -12.542  -5.028 -26.711  1.00  1.00
ATOM   1104  O   THR B 276     -13.519  -4.279 -26.746  1.00  1.00
ATOM   1105  N   ALA B 277     -11.312  -4.752 -27.160  1.00  1.00
ATOM   1106  CA  ALA B 277     -10.908  -3.591 -27.944  1.00  1.00
ATOM   1107  C   ALA B 277      -9.980  -3.992 -29.084  1.00  1.00
ATOM   1108  O   ALA B 277      -8.987  -4.689 -28.873  1.00  1.00
ATOM   1109  N   VAL B 278     -10.450  -4.013 -30.270  1.00  1.00
ATOM   1110  CA  VAL B 278      -9.713  -4.454 -31.447  1.00  1.00
ATOM   1111  C   VAL B 278      -9.596  -3.336 -32.475  1.00  1.00
ATOM   1112  O   VAL B 278     -10.512  -2.530 -32.637  1.00  1.00
ATOM   1113  N   GLY B 279      -8.650  -3.227 -33.204  1.00  1.00
ATOM   1114  CA  GLY B 279      -8.465  -2.298 -34.312  1.00  1.00
ATOM   1115  C   GLY B 279      -9.652  -2.335 -35.266  1.00  1.00
ATOM   1116  O   GLY B 279     -10.205  -3.399 -35.543  1.00  1.00
ATOM   1117  N   LYS B 280      -9.759  -1.213 -36.049  1.00  1.00
ATOM   1118  CA  LYS B 280     -10.717  -1.138 -37.146  1.00  1.00
ATOM   1119  C   LYS B 280     -10.020  -1.251 -38.495  1.00  1.00
ATOM   1120  O   LYS B 280      -9.004  -0.599 -38.737  1.00  1.00
ATOM   1121  N   LEU B 281      -9.622  10.500 -37.304  1.00  1.00
ATOM   1122  CA  LEU B 281     -10.667  10.630 -36.296  1.00  1.00
ATOM   1123  C   LEU B 281     -10.650   9.452 -35.329  1.00  1.00
ATOM   1124  O   LEU B 281     -10.866   9.619 -34.128  1.00  1.00
ATOM   1125  N   ASN B 282     -10.557   8.230 -35.844  1.00  1.00
ATOM   1126  CA  ASN B 282     -10.451   7.034 -35.017  1.00  1.00
ATOM   1127  C   ASN B 282      -9.156   7.030 -34.216  1.00  1.00
ATOM   1128  O   ASN B 282      -9.132   6.613 -33.058  1.00  1.00
ATOM   1129  N   LYS B 283      -8.047   7.356 -34.835  1.00  1.00
ATOM   1130  CA  LYS B 283      -6.766   7.398 -34.140  1.00  1.00
ATOM   1131  C   LYS B 283      -6.748   8.497 -33.085  1.00  1.00
ATOM   1132  O   LYS B 283      -6.158   8.336 -32.017  1.00  1.00
ATOM   1133  N   LYS B 284      -7.375   9.673 -33.388  1.00  1.00
ATOM   1134  CA  LYS B 284      -7.465  10.774 -32.436  1.00  1.00
ATOM   1135  C   LYS B 284      -8.241  10.364 -31.191  1.00  1.00
ATOM   1136  O   LYS B 284      -7.886  10.741 -30.074  1.00  1.00
ATOM   1137  N   VAL B 285      -9.372   9.617 -31.385  1.00  1.00
ATOM   1138  CA  VAL B 285     -10.175   9.128 -30.271  1.00  1.00
ATOM   1139  C   VAL B 285      -9.383   8.155 -29.407  1.00  1.00
ATOM   1140  O   VAL B 285      -9.467   8.191 -28.179  1.00  1.00
ATOM   1141  N   ASP B 286      -8.743   7.147 -30.066  1.00  1.00
ATOM   1142  CA  ASP B 286      -7.953   6.162 -29.338  1.00  1.00
ATOM   1143  C   ASP B 286      -6.791   6.819 -28.605  1.00  1.00
ATOM   1144  O   ASP B 286      -6.485   6.469 -27.465  1.00  1.00
ATOM   1145  N   ASP B 287      -6.037   7.660 -29.214  1.00  1.00
ATOM   1146  CA  ASP B 287      -4.872   8.303 -28.617  1.00  1.00
ATOM   1147  C   ASP B 287      -5.282   9.271 -27.514  1.00  1.00
ATOM   1148  O   ASP B 287      -4.582   9.417 -26.512  1.00  1.00
ATOM   1149  N   GLY B 288      -6.427   9.920 -27.634  1.00  1.00
ATOM   1150  CA  GLY B 288      -6.887  10.889 -26.646  1.00  1.00
ATOM   1151  C   GLY B 288      -7.397  10.195 -25.390  1.00  1.00
ATOM   1152  O   GLY B 288      -7.202  10.683 -24.277  1.00  1.00
ATOM   1153  N   PHE B 289      -8.117   9.101 -25.501  1.00  1.00
ATOM   1154  CA  PHE B 289      -8.557   8.315 -24.355  1.00  1.00
ATOM   1155  C   PHE B 289      -7.372   7.707 -23.616  1.00  1.00
ATOM   1156  O   PHE B 289      -7.360   7.645 -22.387  1.00  1.00
ATOM   1157  N   LEU B 290      -6.402   7.209 -24.395  1.00  1.00
ATOM   1158  CA  LEU B 290      -5.186   6.635 -23.830  1.00  1.00
ATOM   1159  C   LEU B 290      -4.389   7.683 -23.060  1.00  1.00
ATOM   1160  O   LEU B 290      -3.818   7.393 -22.009  1.00  1.00
ATOM   1161  N   ASP B 291      -4.297   8.908 -23.606  1.00  1.00
ATOM   1162  CA  ASP B 291      -3.598   9.997 -22.933  1.00  1.00
ATOM   1163  C   ASP B 291      -4.246  10.322 -21.593  1.00  1.00
ATOM   1164  O   ASP B 291      -3.557  10.592 -20.609  1.00  1.00
ATOM   1165  N   ILE B 292      -5.591  10.351 -21.564  1.00  1.00
ATOM   1166  CA  ILE B 292      -6.347  10.702 -20.368  1.00  1.00
ATOM   1167  C   ILE B 292      -6.216   9.626 -19.298  1.00  1.00
ATOM   1168  O   ILE B 292      -6.075   9.930 -18.113  1.00  1.00
ATOM   1169  N   TRP B 293      -6.363   8.346 -19.687  1.00  1.00
ATOM   1170  CA  TRP B 293      -6.306   7.242 -18.736  1.00  1.00
ATOM   1171  C   TRP B 293      -4.897   7.062 -18.186  1.00  1.00
ATOM   1172  O   TRP B 293      -4.715   6.736 -17.013  1.00  1.00
ATOM   1173  N   THR B 294      -3.893   7.249 -18.996  1.00  1.00
ATOM   1174  CA  THR B 294      -2.509   7.199 -18.540  1.00  1.00
ATOM   1175  C   THR B 294      -2.236   8.267 -17.489  1.00  1.00
ATOM   1176  O   THR B 294      -1.543   8.019 -16.503  1.00  1.00
ATOM   1177  N   TYR B 295      -2.748   9.513 -17.797  1.00  1.00
ATOM   1178  CA  TYR B 295      -2.602  10.632 -16.874  1.00  1.00
ATOM   1179  C   TYR B 295      -3.334  10.365 -15.565  1.00  1.00
ATOM   1180  O   TYR B 295      -2.826  10.668 -14.486  1.00  1.00
ATOM   1181  N   ASN B 296      -4.552   9.877 -15.655  1.00  1.00
ATOM   1182  CA  ASN B 296      -5.414   9.609 -14.510  1.00  1.00
ATOM   1183  C   ASN B 296      -4.808   8.547 -13.601  1.00  1.00
ATOM   1184  O   ASN B 296      -4.872   8.654 -12.377  1.00  1.00
ATOM   1185  N   ALA B 297      -4.336   7.459 -14.176  1.00  1.00
ATOM   1186  CA  ALA B 297      -3.764   6.350 -13.422  1.00  1.00
ATOM   1187  C   ALA B 297      -2.512   6.783 -12.670  1.00  1.00
ATOM   1188  O   ALA B 297      -2.307   6.406 -11.516  1.00  1.00
ATOM   1189  N   GLU B 298      -1.609   7.441 -13.358  1.00  1.00
ATOM   1190  CA  GLU B 298      -0.346   7.857 -12.761  1.00  1.00
ATOM   1191  C   GLU B 298      -0.568   8.901 -11.674  1.00  1.00
ATOM   1192  O   GLU B 298       0.079   8.868 -10.627  1.00  1.00
ATOM   1193  N   LEU B 299      -1.408   9.867 -11.896  1.00  1.00
ATOM   1194  CA  LEU B 299      -1.664  10.949 -10.952  1.00  1.00
ATOM   1195  C   LEU B 299      -2.433  10.447  -9.734  1.00  1.00
ATOM   1196  O   LEU B 299      -2.201  10.899  -8.613  1.00  1.00
ATOM   1197  N   LEU B 300      -3.379   9.567  -9.911  1.00  1.00
ATOM   1198  CA  LEU B 300      -4.114   8.962  -8.807  1.00  1.00
ATOM   1199  C   LEU B 300      -3.172   8.248  -7.843  1.00  1.00
ATOM   1200  O   LEU B 300      -3.351   8.308  -6.627  1.00  1.00
ATOM   1201  N   VAL B 301      -2.207   7.508  -8.422  1.00  1.00
ATOM   1202  CA  VAL B 301      -1.242   6.771  -7.614  1.00  1.00
ATOM   1203  C   VAL B 301      -0.306   7.718  -6.874  1.00  1.00
ATOM   1204  O   VAL B 301       0.011   7.503  -5.704  1.00  1.00
ATOM   1205  N   LEU B 302       0.183   8.741  -7.591  1.00  1.00
ATOM   1206  CA  LEU B 302       1.095   9.715  -7.002  1.00  1.00
ATOM   1207  C   LEU B 302       0.428  10.474  -5.860  1.00  1.00
ATOM   1208  O   LEU B 302       1.046  10.729  -4.826  1.00  1.00
ATOM   1209  N   LEU B 303      -0.775  10.928  -6.062  1.00  1.00
ATOM   1210  CA  LEU B 303      -1.507  11.673  -5.045  1.00  1.00
ATOM   1211  C   LEU B 303      -1.824  10.795  -3.839  1.00  1.00
ATOM   1212  O   LEU B 303      -1.743  11.242  -2.695  1.00  1.00
ATOM   1213  N   GLU B 304      -2.328   9.576  -4.103  1.00  1.00
ATOM   1214  CA  GLU B 304      -2.677   8.654  -3.029  1.00  1.00
ATOM   1215  C   GLU B 304      -1.441   8.223  -2.249  1.00  1.00
ATOM   1216  O   GLU B 304      -1.491   8.054  -1.031  1.00  1.00
ATOM   1217  N   ASN B 305      -0.318   8.093  -2.912  1.00  1.00
ATOM   1218  CA  ASN B 305       0.939   7.733  -2.265  1.00  1.00
ATOM   1219  C   ASN B 305       1.358   8.788  -1.249  1.00  1.00
ATOM   1220  O   ASN B 305       1.844   8.462  -0.166  1.00  1.00
ATOM   1221  N   GLU B 306       1.283  10.057  -1.646  1.00  1.00
ATOM   1222  CA  GLU B 306       1.590  11.164  -0.749  1.00  1.00
ATOM   1223  C   GLU B 306       0.675  11.157   0.469  1.00  1.00
ATOM   1224  O   GLU B 306       1.114  11.418   1.589  1.00  1.00
ATOM   1225  N   ARG B 307      -0.601  10.898   0.258  1.00  1.00
ATOM   1226  CA  ARG B 307      -1.599  10.879   1.321  1.00  1.00
ATOM   1227  C   ARG B 307      -1.372   9.708   2.269  1.00  1.00
ATOM   1228  O   ARG B 307      -1.565   9.830   3.478  1.00  1.00
ATOM   1229  N   THR B 308      -0.986   8.554   1.730  1.00  1.00
ATOM   1230  CA  THR B 308      -0.727   7.353   2.516  1.00  1.00
ATOM   1231  C   THR B 308       0.434   7.565   3.479  1.00  1.00
ATOM   1232  O   THR B 308       0.384   7.132   4.630  1.00  1.00
ATOM   1233  N   LEU B 309       1.520   8.141   2.979  1.00  1.00
ATOM   1234  CA  LEU B 309       2.685   8.414   3.812  1.00  1.00
ATOM   1235  C   LEU B 309       2.358   9.429   4.902  1.00  1.00
ATOM   1236  O   LEU B 309       2.797   9.291   6.044  1.00  1.00
ATOM   1237  N   ASP B 310       1.583  10.425   4.556  1.00  1.00
ATOM   1238  CA  ASP B 310       1.169  11.432   5.526  1.00  1.00
ATOM   1239  C   ASP B 310       0.254  10.832   6.586  1.00  1.00
ATOM   1240  O   ASP B 310       0.339  11.181   7.763  1.00  1.00
ATOM   1241  N   PHE B 311      -0.606   9.874   6.153  1.00  1.00
ATOM   1242  CA  PHE B 311      -1.525   9.173   7.042  1.00  1.00
ATOM   1243  C   PHE B 311      -0.770   8.410   8.123  1.00  1.00
ATOM   1244  O   PHE B 311      -1.192   8.373   9.279  1.00  1.00
ATOM   1245  N   HIS B 312       0.275   7.679   7.709  1.00  1.00
ATOM   1246  CA  HIS B 312       1.118   6.944   8.644  1.00  1.00
ATOM   1247  C   HIS B 312       1.821   7.888   9.611  1.00  1.00
ATOM   1248  O   HIS B 312       1.925   7.605  10.804  1.00  1.00
ATOM   1249  N   ASP B 313       2.364   9.010   9.062  1.00  1.00
ATOM   1250  CA  ASP B 313       3.011  10.017   9.894  1.00  1.00
ATOM   1251  C   ASP B 313       2.057  10.549  10.956  1.00  1.00
ATOM   1252  O   ASP B 313       2.446  10.755  12.106  1.00  1.00
ATOM   1253  N   SER B 314       0.812  10.775  10.580  1.00  1.00
ATOM   1254  CA  SER B 314      -0.229  11.278  11.469  1.00  1.00
ATOM   1255  C   SER B 314      -0.523  10.287  12.588  1.00  1.00
ATOM   1256  O   SER B 314      -0.746  10.677  13.734  1.00  1.00
ATOM   1257  N   ASN B 315      -0.648   9.005  12.250  1.00  1.00
ATOM   1258  CA  ASN B 315      -0.941   7.942  13.204  1.00  1.00
ATOM   1259  C   ASN B 315       0.146   7.840  14.265  1.00  1.00
ATOM   1260  O   ASN B 315      -0.140   7.614  15.441  1.00  1.00
ATOM   1261  N   VAL B 316       1.412   7.952  13.826  1.00  1.00
ATOM   1262  CA  VAL B 316       2.533   7.933  14.758  1.00  1.00
ATOM   1263  C   VAL B 316       2.486   9.127  15.702  1.00  1.00
ATOM   1264  O   VAL B 316       2.732   8.993  16.900  1.00  1.00
ATOM   1265  N   LYS B 317       2.242  10.302  15.124  1.00  1.00
ATOM   1266  CA  LYS B 317       2.167  11.550  15.875  1.00  1.00
ATOM   1267  C   LYS B 317       1.063  11.496  16.923  1.00  1.00
ATOM   1268  O   LYS B 317       1.236  11.973  18.045  1.00  1.00
ATOM   1269  N   ASN B 318      -0.112  10.945  16.523  1.00  1.00
ATOM   1270  CA  ASN B 318      -1.266  10.846  17.409  1.00  1.00
ATOM   1271  C   ASN B 318      -1.008   9.859  18.540  1.00  1.00
ATOM   1272  O   ASN B 318      -1.438  10.073  19.673  1.00  1.00
ATOM   1273  N   LEU B 319      -0.391   8.726  18.261  1.00  1.00
ATOM   1274  CA  LEU B 319      -0.021   7.734  19.264  1.00  1.00
ATOM   1275  C   LEU B 319       0.942   8.322  20.290  1.00  1.00
ATOM   1276  O   LEU B 319       0.824   8.058  21.487  1.00  1.00
ATOM   1277  N   TYR B 320       1.852   9.139  19.806  1.00  1.00
ATOM   1278  CA  TYR B 320       2.823   9.802  20.668  1.00  1.00
ATOM   1279  C   TYR B 320       2.147  10.813  21.584  1.00  1.00
ATOM   1280  O   TYR B 320       2.483  10.920  22.763  1.00  1.00
ATOM   1281  N   GLU B 321       1.312  11.672  21.002  1.00  1.00
ATOM   1282  CA  GLU B 321       0.575  12.679  21.757  1.00  1.00
ATOM   1283  C   GLU B 321      -0.363  12.031  22.767  1.00  1.00
ATOM   1284  O   GLU B 321      -0.539  12.535  23.877  1.00  1.00
ATOM   1285  N   LYS B 322      -0.944  10.906  22.447  1.00  1.00
ATOM   1286  CA  LYS B 322      -1.824  10.152  23.332  1.00  1.00
ATOM   1287  C   LYS B 322      -1.088   9.700  24.587  1.00  1.00
ATOM   1288  O   LYS B 322      -1.640   9.731  25.687  1.00  1.00
ATOM   1289  N   VAL B 323       0.098   9.079  24.412  1.00  1.00
ATOM   1290  CA  VAL B 323       0.926   8.666  25.539  1.00  1.00
ATOM   1291  C   VAL B 323       1.380   9.867  26.358  1.00  1.00
ATOM   1292  O   VAL B 323       1.385   9.826  27.589  1.00  1.00
ATOM   1293  N   LYS B 324       1.756  10.937  25.643  1.00  1.00
ATOM   1294  CA  LYS B 324       2.220  12.146  26.313  1.00  1.00
ATOM   1295  C   LYS B 324       1.152  12.704  27.245  1.00  1.00
ATOM   1296  O   LYS B 324       1.451  13.142  28.356  1.00  1.00
ATOM   1297  N   SER B 325      -0.099  12.701  26.809  1.00  1.00
ATOM   1298  CA  SER B 325      -1.212  13.250  27.574  1.00  1.00
ATOM   1299  C   SER B 325      -1.589  12.335  28.732  1.00  1.00
ATOM   1300  O   SER B 325      -1.995  12.800  29.797  1.00  1.00
ATOM   1301  N   GLN B 326      -1.352  11.054  28.659  1.00  1.00
ATOM   1302  CA  GLN B 326      -1.614  10.130  29.756  1.00  1.00
ATOM   1303  C   GLN B 326      -0.603  10.310  30.881  1.00  1.00
ATOM   1304  O   GLN B 326      -0.950  10.229  32.060  1.00  1.00
ATOM   1305  N   LEU B 327       0.688  10.359  30.541  1.00  1.00
ATOM   1306  CA  LEU B 327       1.769  10.435  31.518  1.00  1.00
ATOM   1307  C   LEU B 327       1.877  11.835  32.112  1.00  1.00
ATOM   1308  O   LEU B 327       2.184  11.997  33.293  1.00  1.00
ATOM   1309  N   LYS B 328       1.462  12.807  31.602  1.00  1.00
ATOM   1310  CA  LYS B 328       1.604  14.170  32.100  1.00  1.00
ATOM   1311  C   LYS B 328       3.023  14.433  32.587  1.00  1.00
ATOM   1312  O   LYS B 328       3.876  14.889  31.825  1.00  1.00
ATOM   1313  N   ASN B 329       3.225  14.793  33.838  1.00  1.00
ATOM   1314  CA  ASN B 329       4.520  15.110  34.427  1.00  1.00
ATOM   1315  C   ASN B 329       5.065  13.933  35.225  1.00  1.00
ATOM   1316  O   ASN B 329       6.226  13.933  35.636  1.00  1.00
ATOM   1317  N   ASN B 330       4.433  12.776  35.193  1.00  1.00
ATOM   1318  CA  ASN B 330       4.947  11.545  35.781  1.00  1.00
ATOM   1319  C   ASN B 330       6.066  10.954  34.932  1.00  1.00
ATOM   1320  O   ASN B 330       6.941  10.254  35.441  1.00  1.00
ATOM   1321  N   ALA B 331       6.402  11.521  33.963  1.00  1.00
ATOM   1322  CA  ALA B 331       7.474  11.221  33.021  1.00  1.00
ATOM   1323  C   ALA B 331       8.013  12.491  32.377  1.00  1.00
ATOM   1324  O   ALA B 331       7.273  13.449  32.155  1.00  1.00
ATOM   1325  N   LYS B 332       9.190  12.379  31.796  1.00  1.00
ATOM   1326  CA  LYS B 332       9.848  13.461  31.075  1.00  1.00
ATOM   1327  C   LYS B 332      10.100  13.081  29.621  1.00  1.00
ATOM   1328  O   LYS B 332      10.473  11.947  29.322  1.00  1.00
ATOM   1329  N   GLU B 333       9.751  14.039  28.682  1.00  1.00
ATOM   1330  CA  GLU B 333      10.185  13.812  27.309  1.00  1.00
ATOM   1331  C   GLU B 333      11.700  13.914  27.187  1.00  1.00
ATOM   1332  O   GLU B 333      12.296  14.924  27.562  1.00  1.00
ATOM   1333  N   ILE B 334      12.327  12.803  26.668  1.00  1.00
ATOM   1334  CA  ILE B 334      13.778  12.691  26.595  1.00  1.00
ATOM   1335  C   ILE B 334      14.262  12.738  25.151  1.00  1.00
ATOM   1336  O   ILE B 334      15.403  13.110  24.880  1.00  1.00
ATOM   1337  N   GLY B 335      13.480  12.661  24.235  1.00  1.00
ATOM   1338  CA  GLY B 335      13.927  12.894  22.867  1.00  1.00
ATOM   1339  C   GLY B 335      13.590  11.711  21.968  1.00  1.00
ATOM   1340  O   GLY B 335      13.753  10.555  22.360  1.00  1.00
ATOM   1341  N   ASN B 336      13.377  12.019  20.738  1.00  1.00
ATOM   1342  CA  ASN B 336      13.365  10.911  19.791  1.00  1.00
ATOM   1343  C   ASN B 336      12.105  10.070  19.942  1.00  1.00
ATOM   1344  O   ASN B 336      12.066   8.912  19.526  1.00  1.00
ATOM   1345  N   GLY B 337      11.112  10.502  20.760  1.00  1.00
ATOM   1346  CA  GLY B 337       9.863   9.765  20.910  1.00  1.00
ATOM   1347  C   GLY B 337       9.904   8.854  22.130  1.00  1.00
ATOM   1348  O   GLY B 337       8.946   8.132  22.411  1.00  1.00
ATOM   1349  N   CYS B 338      10.713   9.197  23.083  1.00  1.00
ATOM   1350  CA  CYS B 338      10.916   8.417  24.297  1.00  1.00
ATOM   1351  C   CYS B 338      10.514   9.210  25.535  1.00  1.00
ATOM   1352  O   CYS B 338      10.743  10.417  25.611  1.00  1.00
ATOM   1353  N   PHE B 339       9.862   8.549  26.455  1.00  1.00
ATOM   1354  CA  PHE B 339       9.552   9.047  27.789  1.00  1.00
ATOM   1355  C   PHE B 339      10.330   8.287  28.856  1.00  1.00
ATOM   1356  O   PHE B 339      10.472   7.066  28.782  1.00  1.00
ATOM   1357  N   GLU B 340      10.879   9.015  29.785  1.00  1.00
ATOM   1358  CA  GLU B 340      11.527   8.447  30.961  1.00  1.00
ATOM   1359  C   GLU B 340      10.693   8.679  32.214  1.00  1.00
ATOM   1360  O   GLU B 340      10.283   9.804  32.500  1.00  1.00
ATOM   1361  N   PHE B 341      10.194   7.512  32.814  1.00  1.00
ATOM   1362  CA  PHE B 341       9.322   7.646  33.975  1.00  1.00
ATOM   1363  C   PHE B 341      10.090   8.163  35.184  1.00  1.00
ATOM   1364  O   PHE B 341      11.223   7.751  35.435  1.00  1.00
ATOM   1365  N   TYR B 342       9.305   8.919  36.045  1.00  1.00
ATOM   1366  CA  TYR B 342       9.854   9.359  37.322  1.00  1.00
ATOM   1367  C   TYR B 342       9.552   8.356  38.427  1.00  1.00
ATOM   1368  O   TYR B 342      10.187   8.369  39.482  1.00  1.00
ATOM   1369  N   HIS B 343       8.887   7.357  38.095  1.00  1.00
ATOM   1370  CA  HIS B 343       8.458   6.225  38.908  1.00  1.00
ATOM   1371  C   HIS B 343       8.869   4.903  38.271  1.00  1.00
ATOM   1372  O   HIS B 343       8.926   4.784  37.047  1.00  1.00
ATOM   1373  N   LYS B 344       8.918   3.821  39.063  1.00  1.00
ATOM   1374  CA  LYS B 344       9.056   2.483  38.502  1.00  1.00
ATOM   1375  C   LYS B 344       7.797   2.068  37.752  1.00  1.00
ATOM   1376  O   LYS B 344       6.691   2.139  38.289  1.00  1.00
ATOM   1377  N   CYS B 345       7.901   1.725  36.543  1.00  1.00
ATOM   1378  CA  CYS B 345       6.827   1.268  35.669  1.00  1.00
ATOM   1379  C   CYS B 345       7.089  -0.147  35.169  1.00  1.00
ATOM   1380  O   CYS B 345       8.002  -0.377  34.376  1.00  1.00
ATOM   1381  N   ASP B 346       6.568  -1.140  35.914  1.00  1.00
ATOM   1382  CA  ASP B 346       6.745  -2.539  35.544  1.00  1.00
ATOM   1383  C   ASP B 346       5.942  -2.884  34.296  1.00  1.00
ATOM   1384  O   ASP B 346       4.943  -2.233  33.989  1.00  1.00
ATOM   1385  N   ASN B 347       5.733  -4.126  33.974  1.00  1.00
ATOM   1386  CA  ASN B 347       5.020  -4.564  32.780  1.00  1.00
ATOM   1387  C   ASN B 347       3.520  -4.340  32.921  1.00  1.00
ATOM   1388  O   ASN B 347       2.838  -4.007  31.951  1.00  1.00
ATOM   1389  N   GLU B 348       2.907  -4.442  34.038  1.00  1.00
ATOM   1390  CA  GLU B 348       1.511  -4.073  34.236  1.00  1.00
ATOM   1391  C   GLU B 348       1.291  -2.589  33.974  1.00  1.00
ATOM   1392  O   GLU B 348       0.271  -2.193  33.409  1.00  1.00
ATOM   1393  N   CYS B 349       2.229  -1.746  34.477  1.00  1.00
ATOM   1394  CA  CYS B 349       2.174  -0.309  34.238  1.00  1.00
ATOM   1395  C   CYS B 349       2.348   0.011  32.758  1.00  1.00
ATOM   1396  O   CYS B 349       1.684   0.898  32.223  1.00  1.00
ATOM   1397  N   MET B 350       3.327  -0.638  32.130  1.00  1.00
ATOM   1398  CA  MET B 350       3.619  -0.435  30.716  1.00  1.00
ATOM   1399  C   MET B 350       2.434  -0.835  29.847  1.00  1.00
ATOM   1400  O   MET B 350       2.110  -0.156  28.872  1.00  1.00
ATOM   1401  N   GLU B 351       1.793  -1.933  30.129  1.00  1.00
ATOM   1402  CA  GLU B 351       0.620  -2.393  29.395  1.00  1.00
ATOM   1403  C   GLU B 351      -0.522  -1.390  29.498  1.00  1.00
ATOM   1404  O   GLU B 351      -1.272  -1.189  28.543  1.00  1.00
ATOM   1405  N   SER B 352      -0.724  -0.776  30.644  1.00  1.00
ATOM   1406  CA  SER B 352      -1.720   0.271  30.840  1.00  1.00
ATOM   1407  C   SER B 352      -1.428   1.480  29.960  1.00  1.00
ATOM   1408  O   SER B 352      -2.345   2.119  29.444  1.00  1.00
ATOM   1409  N   VAL B 353      -0.162   1.858  29.817  1.00  1.00
ATOM   1410  CA  VAL B 353       0.222   2.909  28.881  1.00  1.00
ATOM   1411  C   VAL B 353      -0.102   2.514  27.446  1.00  1.00
ATOM   1412  O   VAL B 353      -0.599   3.326  26.666  1.00  1.00
ATOM   1413  N   ARG B 354       0.187   1.309  27.079  1.00  1.00
ATOM   1414  CA  ARG B 354      -0.030   0.782  25.737  1.00  1.00
ATOM   1415  C   ARG B 354      -1.516   0.630  25.438  1.00  1.00
ATOM   1416  O   ARG B 354      -1.966   0.904  24.326  1.00  1.00
ATOM   1417  N   ASN B 355      -2.371   0.398  26.258  1.00  1.00
ATOM   1418  CA  ASN B 355      -3.797   0.175  26.050  1.00  1.00
ATOM   1419  C   ASN B 355      -4.615   1.376  26.506  1.00  1.00
ATOM   1420  O   ASN B 355      -5.800   1.489  26.190  1.00  1.00
ATOM   1421  N   GLY B 356      -4.050   2.412  26.938  1.00  1.00
ATOM   1422  CA  GLY B 356      -4.662   3.719  27.143  1.00  1.00
ATOM   1423  C   GLY B 356      -5.452   3.761  28.444  1.00  1.00
ATOM   1424  O   GLY B 356      -6.110   4.755  28.750  1.00  1.00
ATOM   1425  N   THR B 357      -4.992   3.167  29.481  1.00  1.00
ATOM   1426  CA  THR B 357      -5.624   3.123  30.794  1.00  1.00
ATOM   1427  C   THR B 357      -4.617   3.411  31.901  1.00  1.00
ATOM   1428  O   THR B 357      -4.960   3.398  33.083  1.00  1.00
ATOM   1429  N   TYR B 358      -3.553   4.150  31.539  1.00  1.00
ATOM   1430  CA  TYR B 358      -2.574   4.567  32.536  1.00  1.00
ATOM   1431  C   TYR B 358      -3.237   5.346  33.666  1.00  1.00
ATOM   1432  O   TYR B 358      -4.000   6.281  33.424  1.00  1.00
ATOM   1433  N   ASP B 359      -2.910   4.972  34.906  1.00  1.00
ATOM   1434  CA  ASP B 359      -3.408   5.659  36.091  1.00  1.00
ATOM   1435  C   ASP B 359      -2.378   6.642  36.632  1.00  1.00
ATOM   1436  O   ASP B 359      -1.412   6.248  37.284  1.00  1.00
ATOM   1437  N   TYR B 360      -2.603   8.005  36.317  1.00  1.00
ATOM   1438  CA  TYR B 360      -1.605   8.998  36.697  1.00  1.00
ATOM   1439  C   TYR B 360      -1.582   9.206  38.205  1.00  1.00
ATOM   1440  O   TYR B 360      -0.518   9.355  38.805  1.00  1.00
ATOM   1441  N   PRO B 361      -2.736   9.336  38.866  1.00  1.00
ATOM   1442  CA  PRO B 361      -2.825   9.560  40.303  1.00  1.00
ATOM   1443  C   PRO B 361      -2.171   8.424  41.080  1.00  1.00
ATOM   1444  O   PRO B 361      -1.553   8.647  42.121  1.00  1.00
ATOM   1445  N   LYS B 362      -2.109   7.258  40.640  1.00  1.00
ATOM   1446  CA  LYS B 362      -1.500   6.090  41.265  1.00  1.00
ATOM   1447  C   LYS B 362      -0.002   6.289  41.463  1.00  1.00
ATOM   1448  O   LYS B 362       0.560   5.878  42.478  1.00  1.00
ATOM   1449  N   TYR B 363       0.708   6.878  40.535  1.00  1.00
ATOM   1450  CA  TYR B 363       2.158   7.014  40.600  1.00  1.00
ATOM   1451  C   TYR B 363       2.567   8.470  40.782  1.00  1.00
ATOM   1452  O   TYR B 363       3.709   8.764  41.137  1.00  1.00
ATOM   1453  N   SER B 364       1.698   9.345  40.970  1.00  1.00
ATOM   1454  CA  SER B 364       1.971  10.777  41.018  1.00  1.00
ATOM   1455  C   SER B 364       2.745  11.148  42.276  1.00  1.00
ATOM   1456  O   SER B 364       3.617  12.017  42.247  1.00  1.00
ATOM   1457  N   GLU B 365       2.539  10.561  43.425  1.00  1.00
ATOM   1458  CA  GLU B 365       3.297  10.853  44.636  1.00  1.00
ATOM   1459  C   GLU B 365       4.757  10.444  44.484  1.00  1.00
ATOM   1460  O   GLU B 365       5.659  11.150  44.934  1.00  1.00
ATOM   1461  N   GLU B 366       4.994   9.195  44.010  1.00  1.00
ATOM   1462  CA  GLU B 366       6.356   8.713  43.814  1.00  1.00
ATOM   1463  C   GLU B 366       7.090   9.545  42.770  1.00  1.00
ATOM   1464  O   GLU B 366       8.287   9.800  42.895  1.00  1.00
ATOM   1465  N   SER B 367       6.367   9.871  41.676  1.00  1.00
ATOM   1466  CA  SER B 367       6.941  10.698  40.620  1.00  1.00
ATOM   1467  C   SER B 367       7.377  12.054  41.159  1.00  1.00
ATOM   1468  O   SER B 367       8.413  12.587  40.760  1.00  1.00
ATOM   1469  N   LYS B 368       6.449  12.705  41.910  1.00  1.00
ATOM   1470  CA  LYS B 368       6.709  14.015  42.495  1.00  1.00
ATOM   1471  C   LYS B 368       7.986  14.003  43.327  1.00  1.00
ATOM   1472  O   LYS B 368       8.757  14.962  43.310  1.00  1.00
ATOM   1473  N   LEU B 369       8.159  12.980  44.172  1.00  1.00
ATOM   1474  CA  LEU B 369       9.349  12.846  45.004  1.00  1.00
ATOM   1475  C   LEU B 369      10.605  12.705  44.151  1.00  1.00
ATOM   1476  O   LEU B 369      11.668  13.213  44.507  1.00  1.00
ATOM   1477  N   ASN B 370      10.552  12.143  42.989  1.00  1.00
ATOM   1478  CA  ASN B 370      11.723  11.843  42.174  1.00  1.00
ATOM   1479  C   ASN B 370      12.131  13.046  41.333  1.00  1.00
ATOM   1480  O   ASN B 370      13.310  13.231  41.028  1.00  1.00
ATOM   1481  N   ARG B 371      11.242  13.695  40.651  1.00  1.00
ATOM   1482  CA  ARG B 371      11.598  14.863  39.855  1.00  1.00
ATOM   1483  C   ARG B 371      11.875  16.071  40.741  1.00  1.00
ATOM   1484  O   ARG B 371      11.151  16.325  41.704  1.00  1.00
