# Supplementary material for: ProteinDJ: A high‐performance and modular protein design pipeline
Source: Protein Sci. 2026 Jan 21;35(2):e70464. doi: 10.1002/pro.70464 (PMC12820799; doi:10.1002/pro.70464)
Supplement: Supplementary file 2 — DATA S1. Compressed archive containing input PDB and Bindsweeper YAML files used for benchmarking and comparison of sequence design methods. [file PRO-35-e70464-s001.zip › SupplementaryFile1/binderfolds/ha/fold_12.pdb]

ATOM      1  N   GLY A   1     -19.818  -6.893 -14.539  1.00  0.00
ATOM      2  CA  GLY A   1     -18.629  -6.050 -14.502  1.00  0.00
ATOM      3  C   GLY A   1     -18.284  -5.647 -13.074  1.00  0.00
ATOM      4  O   GLY A   1     -17.111  -5.562 -12.709  1.00  0.00
ATOM      5  N   GLY A   2     -19.358  -5.416 -12.289  1.00  0.00
ATOM      6  CA  GLY A   2     -19.169  -5.095 -10.879  1.00  0.00
ATOM      7  C   GLY A   2     -18.637  -6.296 -10.108  1.00  0.00
ATOM      8  O   GLY A   2     -17.784  -6.155  -9.231  1.00  0.00
ATOM      9  N   GLY A   3     -19.100  -7.504 -10.469  1.00  0.00
ATOM     10  CA  GLY A   3     -18.618  -8.715  -9.817  1.00  0.00
ATOM     11  C   GLY A   3     -17.147  -8.960 -10.128  1.00  0.00
ATOM     12  O   GLY A   3     -16.375  -9.354  -9.253  1.00  0.00
ATOM     13  N   GLY A   4     -16.763  -8.729 -11.421  1.00  0.00
ATOM     14  CA  GLY A   4     -15.365  -8.896 -11.799  1.00  0.00
ATOM     15  C   GLY A   4     -14.482  -7.861 -11.114  1.00  0.00
ATOM     16  O   GLY A   4     -13.380  -8.172 -10.664  1.00  0.00
ATOM     17  N   GLY A   5     -14.965  -6.601 -11.067  1.00  0.00
ATOM     18  CA  GLY A   5     -14.228  -5.553 -10.372  1.00  0.00
ATOM     19  C   GLY A   5     -14.064  -5.883  -8.893  1.00  0.00
ATOM     20  O   GLY A   5     -13.006  -5.649  -8.309  1.00  0.00
ATOM     21  N   GLY A   6     -15.161  -6.385  -8.283  1.00  0.00
ATOM     22  CA  GLY A   6     -15.118  -6.759  -6.874  1.00  0.00
ATOM     23  C   GLY A   6     -14.115  -7.880  -6.632  1.00  0.00
ATOM     24  O   GLY A   6     -13.380  -7.866  -5.645  1.00  0.00
ATOM     25  N   GLY A   7     -14.085  -8.878  -7.500  1.00  0.00
ATOM     26  CA  GLY A   7     -13.160  -9.999  -7.387  1.00  0.00
ATOM     27  C   GLY A   7     -11.714  -9.532  -7.495  1.00  0.00
ATOM     28  O   GLY A   7     -10.843 -10.003  -6.763  1.00  0.00
ATOM     29  N   GLY A   8     -11.461  -8.635  -8.499  1.00  0.00
ATOM     30  CA  GLY A   8     -10.115  -8.103  -8.679  1.00  0.00
ATOM     31  C   GLY A   8      -9.668  -7.309  -7.458  1.00  0.00
ATOM     32  O   GLY A   8      -8.519  -7.407  -7.029  1.00  0.00
ATOM     33  N   GLY A   9     -10.602  -6.501  -6.942  1.00  0.00
ATOM     34  CA  GLY A   9     -10.316  -5.698  -5.759  1.00  0.00
ATOM     35  C   GLY A   9      -9.994  -6.580  -4.559  1.00  0.00
ATOM     36  O   GLY A   9      -9.081  -6.286  -3.788  1.00  0.00
ATOM     37  N   GLY A  10     -10.800  -7.642  -4.382  1.00  0.00
ATOM     38  CA  GLY A  10     -10.582  -8.575  -3.283  1.00  0.00
ATOM     39  C   GLY A  10      -9.226  -9.259  -3.402  1.00  0.00
ATOM     40  O   GLY A  10      -8.518  -9.434  -2.410  1.00  0.00
ATOM     41  N   GLY A  11      -8.837  -9.619  -4.587  1.00  0.00
ATOM     42  CA  GLY A  11      -7.557 -10.272  -4.837  1.00  0.00
ATOM     43  C   GLY A  11      -6.393  -9.335  -4.537  1.00  0.00
ATOM     44  O   GLY A  11      -5.390  -9.744  -3.952  1.00  0.00
ATOM     45  N   GLY A  12      -6.540  -8.047  -5.021  1.00  0.00
ATOM     46  CA  GLY A  12      -5.474  -7.079  -4.789  1.00  0.00
ATOM     47  C   GLY A  12      -5.329  -6.763  -3.306  1.00  0.00
ATOM     48  O   GLY A  12      -4.217  -6.660  -2.789  1.00  0.00
ATOM     49  N   GLY A  13      -6.492  -6.588  -2.641  1.00  0.00
ATOM     50  CA  GLY A  13      -6.485  -6.288  -1.214  1.00  0.00
ATOM     51  C   GLY A  13      -5.900  -7.444  -0.412  1.00  0.00
ATOM     52  O   GLY A  13      -5.128  -7.234   0.524  1.00  0.00
ATOM     53  N   GLY A  14      -6.289  -8.671  -0.771  1.00  0.00
ATOM     54  CA  GLY A  14      -5.775  -9.856  -0.094  1.00  0.00
ATOM     55  C   GLY A  14      -4.271  -9.996  -0.295  1.00  0.00
ATOM     56  O   GLY A  14      -3.542 -10.352   0.631  1.00  0.00
ATOM     57  N   GLY A  15      -3.806  -9.715  -1.509  1.00  0.00
ATOM     58  CA  GLY A  15      -2.380  -9.774  -1.807  1.00  0.00
ATOM     59  C   GLY A  15      -1.600  -8.771  -0.967  1.00  0.00
ATOM     60  O   GLY A  15      -0.518  -9.076  -0.465  1.00  0.00
ATOM     61  N   GLY A  16      -2.196  -7.539  -0.864  1.00  0.00
ATOM     62  CA  GLY A  16      -1.559  -6.489  -0.078  1.00  0.00
ATOM     63  C   GLY A  16      -1.493  -6.868   1.396  1.00  0.00
ATOM     64  O   GLY A  16      -0.478  -6.651   2.057  1.00  0.00
ATOM     65  N   GLY A  17      -2.648  -7.384   1.901  1.00  0.00
ATOM     66  CA  GLY A  17      -2.711  -7.796   3.298  1.00  0.00
ATOM     67  C   GLY A  17      -1.711  -8.908   3.589  1.00  0.00
ATOM     68  O   GLY A  17      -1.046  -8.901   4.625  1.00  0.00
ATOM     69  N   GLY A  18      -1.609  -9.863   2.661  1.00  0.00
ATOM     70  CA  GLY A  18      -0.680 -10.975   2.823  1.00  0.00
ATOM     71  C   GLY A  18       0.765 -10.492   2.804  1.00  0.00
ATOM     72  O   GLY A  18       1.592 -10.949   3.594  1.00  0.00
ATOM     73  N   GLY A  19       1.052  -9.553   1.879  1.00  0.00
ATOM     74  CA  GLY A  19       2.395  -8.991   1.789  1.00  0.00
ATOM     75  C   GLY A  19       2.774  -8.263   3.072  1.00  0.00
ATOM     76  O   GLY A  19       3.903  -8.375   3.551  1.00  0.00
ATOM     77  N   GLY A  20       1.793  -7.437   3.563  1.00  0.00
ATOM     78  CA  GLY A  20       2.023  -6.679   4.787  1.00  0.00
ATOM     79  C   GLY A  20       2.213  -7.606   5.981  1.00  0.00
ATOM     80  O   GLY A  20       3.078  -7.376   6.826  1.00  0.00
ATOM     81  N   GLY A  21       1.375  -8.630   6.058  1.00  0.00
ATOM     82  CA  GLY A  21       1.447  -9.589   7.154  1.00  0.00
ATOM     83  C   GLY A  21       2.780 -10.328   7.152  1.00  0.00
ATOM     84  O   GLY A  21       3.381 -10.546   8.204  1.00  0.00
ATOM     85  N   GLY A  22       3.221 -10.730   5.952  1.00  0.00
ATOM     86  CA  GLY A  22       4.478 -11.458   5.829  1.00  0.00
ATOM     87  C   GLY A  22       5.666 -10.569   6.174  1.00  0.00
ATOM     88  O   GLY A  22       6.599 -10.999   6.852  1.00  0.00
ATOM     89  N   GLY A  23       5.612  -9.310   5.667  1.00  0.00
ATOM     90  CA  GLY A  23       6.684  -8.364   5.949  1.00  0.00
ATOM     91  C   GLY A  23       6.716  -7.992   7.426  1.00  0.00
ATOM     92  O   GLY A  23       7.785  -7.881   8.026  1.00  0.00
ATOM     93  N   GLY A  24       5.538  -7.701   7.980  1.00  0.00
ATOM     94  CA  GLY A  24       5.414  -7.307   9.378  1.00  0.00
ATOM     95  C   GLY A  24       5.542  -8.510  10.303  1.00  0.00
ATOM     96  O   GLY A  24       6.162  -8.427  11.363  1.00  0.00
ATOM     97  N   GLY A  25       5.329  -9.658   9.817  1.00  0.00
ATOM     98  CA  GLY A  25       5.519 -10.850  10.635  1.00  0.00
ATOM     99  C   GLY A  25       4.325 -11.087  11.550  1.00  0.00
ATOM    100  O   GLY A  25       4.435 -11.774  12.565  1.00  0.00
ATOM    101  N   GLY A  26       3.148 -10.648  11.102  1.00  0.00
ATOM    102  CA  GLY A  26       1.902 -10.806  11.843  1.00  0.00
ATOM    103  C   GLY A  26       1.494 -12.271  11.929  1.00  0.00
ATOM    104  O   GLY A  26       1.647 -13.025  10.968  1.00  0.00
ATOM    105  N   GLY A  27       0.899 -12.636  13.113  1.00  0.00
ATOM    106  CA  GLY A  27       0.385 -13.993  13.254  1.00  0.00
ATOM    107  C   GLY A  27      -0.883 -14.190  12.432  1.00  0.00
ATOM    108  O   GLY A  27      -1.713 -13.287  12.328  1.00  0.00
ATOM    109  N   GLY A  28      -1.266 -15.475  12.296  1.00  0.00
ATOM    110  CA  GLY A  28      -2.455 -15.788  11.514  1.00  0.00
ATOM    111  C   GLY A  28      -3.709 -15.221  12.167  1.00  0.00
ATOM    112  O   GLY A  28      -4.612 -14.738  11.485  1.00  0.00
ATOM    113  N   GLY A  29      -3.792 -15.230  13.488  1.00  0.00
ATOM    114  CA  GLY A  29      -4.946 -14.708  14.211  1.00  0.00
ATOM    115  C   GLY A  29      -5.128 -13.218  13.956  1.00  0.00
ATOM    116  O   GLY A  29      -6.247 -12.744  13.759  1.00  0.00
ATOM    117  N   GLY A  30      -4.027 -12.456  13.984  1.00  0.00
ATOM    118  CA  GLY A  30      -4.092 -11.024  13.713  1.00  0.00
ATOM    119  C   GLY A  30      -4.482 -10.754  12.266  1.00  0.00
ATOM    120  O   GLY A  30      -5.252  -9.837  11.982  1.00  0.00
ATOM    121  N   GLY A  31      -3.923 -11.632  11.369  1.00  0.00
ATOM    122  CA  GLY A  31      -4.248 -11.487   9.955  1.00  0.00
ATOM    123  C   GLY A  31      -5.726 -11.752   9.699  1.00  0.00
ATOM    124  O   GLY A  31      -6.367 -11.048   8.918  1.00  0.00
ATOM    125  N   GLY A  32      -6.263 -12.803  10.348  1.00  0.00
ATOM    126  CA  GLY A  32      -7.674 -13.138  10.195  1.00  0.00
ATOM    127  C   GLY A  32      -8.566 -12.009  10.695  1.00  0.00
ATOM    128  O   GLY A  32      -9.573 -11.677  10.070  1.00  0.00
ATOM    129  N   GLY A  33      -8.237 -11.411  11.832  1.00  0.00
ATOM    130  CA  GLY A  33      -9.004 -10.302  12.387  1.00  0.00
ATOM    131  C   GLY A  33      -8.975  -9.094  11.460  1.00  0.00
ATOM    132  O   GLY A  33      -9.993  -8.433  11.254  1.00  0.00
ATOM    133  N   GLY A  34      -7.789  -8.803  10.902  1.00  0.00
ATOM    134  CA  GLY A  34      -7.647  -7.671   9.994  1.00  0.00
ATOM    135  C   GLY A  34      -8.446  -7.886   8.716  1.00  0.00
ATOM    136  O   GLY A  34      -9.081  -6.962   8.206  1.00  0.00
ATOM    137  N   GLY A  35      -8.344  -9.107   8.164  1.00  0.00
ATOM    138  CA  GLY A  35      -9.059  -9.437   6.937  1.00  0.00
ATOM    139  C   GLY A  35     -10.566  -9.349   7.137  1.00  0.00
ATOM    140  O   GLY A  35     -11.289  -8.853   6.273  1.00  0.00
ATOM    141  N   GLY A  36     -11.046  -9.823   8.264  1.00  0.00
ATOM    142  CA  GLY A  36     -12.471  -9.769   8.568  1.00  0.00
ATOM    143  C   GLY A  36     -12.953  -8.329   8.695  1.00  0.00
ATOM    144  O   GLY A  36     -14.028  -7.980   8.208  1.00  0.00
ATOM    145  N   GLY A  37     -12.149  -7.483   9.345  1.00  0.00
ATOM    146  CA  GLY A  37     -12.499  -6.077   9.510  1.00  0.00
ATOM    147  C   GLY A  37     -12.528  -5.355   8.169  1.00  0.00
ATOM    148  O   GLY A  37     -13.413  -4.539   7.911  1.00  0.00
ATOM    149  N   GLY A  38     -11.526  -5.658   7.325  1.00  0.00
ATOM    150  CA  GLY A  38     -11.437  -5.035   6.010  1.00  0.00
ATOM    151  C   GLY A  38     -12.615  -5.434   5.131  1.00  0.00
ATOM    152  O   GLY A  38     -13.165  -4.609   4.401  1.00  0.00
ATOM    153  N   GLY A  39     -12.915  -6.745   5.150  1.00  0.00
ATOM    154  CA  GLY A  39     -14.028  -7.262   4.363  1.00  0.00
ATOM    155  C   GLY A  39     -15.348  -6.644   4.805  1.00  0.00
ATOM    156  O   GLY A  39     -16.191  -6.299   3.976  1.00  0.00
ATOM    157  N   GLY A  40     -15.498  -6.469   6.117  1.00  0.00
ATOM    158  CA  GLY A  40     -16.715  -5.867   6.648  1.00  0.00
ATOM    159  C   GLY A  40     -16.811  -4.394   6.270  1.00  0.00
ATOM    160  O   GLY A  40     -17.881  -3.904   5.909  1.00  0.00
ATOM    161  N   GLY A  41     -15.652  -3.706   6.226  1.00  0.00
ATOM    162  CA  GLY A  41     -15.616  -2.285   5.902  1.00  0.00
ATOM    163  C   GLY A  41     -15.843  -2.053   4.413  1.00  0.00
ATOM    164  O   GLY A  41     -16.550  -1.125   4.021  1.00  0.00
ATOM    165  N   GLY A  42     -15.304  -2.884   3.568  1.00  0.00
ATOM    166  CA  GLY A  42     -15.418  -2.736   2.122  1.00  0.00
ATOM    167  C   GLY A  42     -16.691  -3.391   1.600  1.00  0.00
ATOM    168  O   GLY A  42     -17.299  -2.912   0.643  1.00  0.00
ATOM    169  N   GLY A  43     -17.261  -4.203   2.378  1.00  0.00
ATOM    170  CA  GLY A  43     -18.518  -4.830   1.990  1.00  0.00
ATOM    171  C   GLY A  43     -18.275  -6.063   1.129  1.00  0.00
ATOM    172  O   GLY A  43     -19.207  -6.620   0.548  1.00  0.00
ATOM    173  N   GLY A  44     -17.087  -6.577   1.191  1.00  0.00
ATOM    174  CA  GLY A  44     -16.706  -7.792   0.482  1.00  0.00
ATOM    175  C   GLY A  44     -16.936  -9.028   1.343  1.00  0.00
ATOM    176  O   GLY A  44     -16.863  -8.963   2.570  1.00  0.00
ATOM    177  N   GLY A  45     -17.040 -10.201   0.683  1.00  0.00
ATOM    178  CA  GLY A  45     -17.151 -11.436   1.449  1.00  0.00
ATOM    179  C   GLY A  45     -15.871 -11.720   2.225  1.00  0.00
ATOM    180  O   GLY A  45     -14.770 -11.628   1.681  1.00  0.00
ATOM    181  N   GLY A  46     -16.001 -11.932   3.530  1.00  0.00
ATOM    182  CA  GLY A  46     -14.832 -12.170   4.368  1.00  0.00
ATOM    183  C   GLY A  46     -14.187 -13.512   4.046  1.00  0.00
ATOM    184  O   GLY A  46     -12.963 -13.640   4.045  1.00  0.00
ATOM    185  N   GLY A  47     -15.026 -14.516   3.744  1.00  0.00
ATOM    186  CA  GLY A  47     -14.518 -15.834   3.382  1.00  0.00
ATOM    187  C   GLY A  47     -13.657 -15.768   2.127  1.00  0.00
ATOM    188  O   GLY A  47     -12.606 -16.403   2.050  1.00  0.00
ATOM    189  N   GLY A  48     -14.065 -14.995   1.139  1.00  0.00
ATOM    190  CA  GLY A  48     -13.301 -14.844  -0.094  1.00  0.00
ATOM    191  C   GLY A  48     -11.950 -14.193   0.172  1.00  0.00
ATOM    192  O   GLY A  48     -10.932 -14.604  -0.385  1.00  0.00
ATOM    193  N   GLY A  49     -11.985 -13.090   0.974  1.00  0.00
ATOM    194  CA  GLY A  49     -10.755 -12.371   1.287  1.00  0.00
ATOM    195  C   GLY A  49      -9.784 -13.253   2.060  1.00  0.00
ATOM    196  O   GLY A  49      -8.580 -13.240   1.804  1.00  0.00
ATOM    197  N   GLY A  50     -10.286 -13.983   3.017  1.00  0.00
ATOM    198  CA  GLY A  50      -9.458 -14.877   3.817  1.00  0.00
ATOM    199  C   GLY A  50      -8.851 -15.980   2.960  1.00  0.00
ATOM    200  O   GLY A  50      -7.683 -16.334   3.123  1.00  0.00
ATOM    201  N   GLY A  51      -9.653 -16.565   2.066  1.00  0.00
ATOM    202  CA  GLY A  51      -9.153 -17.605   1.175  1.00  0.00
ATOM    203  C   GLY A  51      -8.039 -17.076   0.281  1.00  0.00
ATOM    204  O   GLY A  51      -7.029 -17.746   0.068  1.00  0.00
ATOM    205  N   GLY A  52      -8.226 -15.868  -0.262  1.00  0.00
ATOM    206  CA  GLY A  52      -7.214 -15.260  -1.118  1.00  0.00
ATOM    207  C   GLY A  52      -5.922 -15.009  -0.351  1.00  0.00
ATOM    208  O   GLY A  52      -4.828 -15.236  -0.867  1.00  0.00
ATOM    209  N   GLY A  53      -6.052 -14.463   0.860  1.00  0.00
ATOM    210  CA  GLY A  53      -4.887 -14.186   1.692  1.00  0.00
ATOM    211  C   GLY A  53      -4.145 -15.469   2.045  1.00  0.00
ATOM    212  O   GLY A  53      -2.915 -15.503   2.053  1.00  0.00
ATOM    213  N   GLY A  54      -4.896 -16.499   2.382  1.00  0.00
ATOM    214  CA  GLY A  54      -4.296 -17.788   2.702  1.00  0.00
ATOM    215  C   GLY A  54      -3.572 -18.374   1.497  1.00  0.00
ATOM    216  O   GLY A  54      -2.497 -18.958   1.629  1.00  0.00
ATOM    217  N   GLY A  55      -4.132 -18.188   0.296  1.00  0.00
ATOM    218  CA  GLY A  55      -3.480 -18.660  -0.919  1.00  0.00
ATOM    219  C   GLY A  55      -2.154 -17.947  -1.147  1.00  0.00
ATOM    220  O   GLY A  55      -1.174 -18.559  -1.573  1.00  0.00
ATOM    221  N   GLY A  56      -2.118 -16.642  -0.859  1.00  0.00
ATOM    222  CA  GLY A  56      -0.889 -15.880  -1.045  1.00  0.00
ATOM    223  C   GLY A  56       0.148 -16.241   0.012  1.00  0.00
ATOM    224  O   GLY A  56       1.347 -16.260  -0.263  1.00  0.00
ATOM    225  N   GLY A  57      -0.235 -16.641   1.133  1.00  0.00
ATOM    226  CA  GLY A  57       0.710 -17.097   2.146  1.00  0.00
ATOM    227  C   GLY A  57       1.139 -18.536   1.891  1.00  0.00
ATOM    228  O   GLY A  57       2.321 -18.867   1.986  1.00  0.00
ATOM    229  N   ALA B  58      16.375   5.024  34.990  1.00  1.00
ATOM    230  CA  ALA B  58      14.923   5.086  35.110  1.00  1.00
ATOM    231  C   ALA B  58      14.244   4.361  33.955  1.00  1.00
ATOM    232  O   ALA B  58      14.712   4.411  32.817  1.00  1.00
ATOM    233  N   ASP B  59      13.098   3.692  34.207  1.00  1.00
ATOM    234  CA  ASP B  59      12.386   3.035  33.117  1.00  1.00
ATOM    235  C   ASP B  59      12.037   4.023  32.012  1.00  1.00
ATOM    236  O   ASP B  59      11.656   5.162  32.283  1.00  1.00
ATOM    237  N   THR B  60      11.771   3.423  30.794  1.00  1.00
ATOM    238  CA  THR B  60      11.419   4.219  29.624  1.00  1.00
ATOM    239  C   THR B  60      10.433   3.479  28.730  1.00  1.00
ATOM    240  O   THR B  60      10.461   2.252  28.641  1.00  1.00
ATOM    241  N   ILE B  61       9.714   4.188  27.952  1.00  1.00
ATOM    242  CA  ILE B  61       8.829   3.777  26.869  1.00  1.00
ATOM    243  C   ILE B  61       8.931   4.728  25.683  1.00  1.00
ATOM    244  O   ILE B  61       9.012   5.944  25.856  1.00  1.00
ATOM    245  N   CYS B  62       9.133   4.218  24.513  1.00  1.00
ATOM    246  CA  CYS B  62       9.248   4.983  23.277  1.00  1.00
ATOM    247  C   CYS B  62       8.161   4.592  22.284  1.00  1.00
ATOM    248  O   CYS B  62       7.819   3.417  22.153  1.00  1.00
ATOM    249  N   ILE B  63       7.572   5.662  21.588  1.00  1.00
ATOM    250  CA  ILE B  63       6.638   5.455  20.487  1.00  1.00
ATOM    251  C   ILE B  63       7.358   5.465  19.145  1.00  1.00
ATOM    252  O   ILE B  63       8.126   6.379  18.848  1.00  1.00
ATOM    253  N   GLY B  64       7.314   4.386  18.408  1.00  1.00
ATOM    254  CA  GLY B  64       8.072   4.294  17.166  1.00  1.00
ATOM    255  C   GLY B  64       7.183   3.857  16.009  1.00  1.00
ATOM    256  O   GLY B  64       6.017   3.513  16.205  1.00  1.00
ATOM    257  N   TYR B  65       7.871   3.282  14.962  1.00  1.00
ATOM    258  CA  TYR B  65       7.266   2.762  13.742  1.00  1.00
ATOM    259  C   TYR B  65       8.072   1.599  13.180  1.00  1.00
ATOM    260  O   TYR B  65       9.296   1.558  13.310  1.00  1.00
ATOM    261  N   HIS B  66       7.417   0.771  12.352  1.00  1.00
ATOM    262  CA  HIS B  66       8.035  -0.385  11.714  1.00  1.00
ATOM    263  C   HIS B  66       9.086   0.042  10.697  1.00  1.00
ATOM    264  O   HIS B  66       8.905   1.026   9.980  1.00  1.00
ATOM    265  N   ALA B  67      10.068  -0.780  10.527  1.00  1.00
ATOM    266  CA  ALA B  67      11.085  -0.806   9.483  1.00  1.00
ATOM    267  C   ALA B  67      11.448  -2.236   9.103  1.00  1.00
ATOM    268  O   ALA B  67      11.436  -3.134   9.945  1.00  1.00
ATOM    269  N   ASN B  68      11.709  -2.500   7.899  1.00  1.00
ATOM    270  CA  ASN B  68      12.108  -3.824   7.436  1.00  1.00
ATOM    271  C   ASN B  68      13.227  -3.733   6.407  1.00  1.00
ATOM    272  O   ASN B  68      13.469  -2.672   5.830  1.00  1.00
ATOM    273  N   ASN B  69      13.440  -4.814   5.668  1.00  1.00
ATOM    274  CA  ASN B  69      14.489  -4.901   4.660  1.00  1.00
ATOM    275  C   ASN B  69      13.932  -4.664   3.263  1.00  1.00
ATOM    276  O   ASN B  69      14.682  -4.412   2.319  1.00  1.00
ATOM    277  N   SER B  70      12.825  -4.131   3.097  1.00  1.00
ATOM    278  CA  SER B  70      12.234  -3.803   1.805  1.00  1.00
ATOM    279  C   SER B  70      13.049  -2.739   1.080  1.00  1.00
ATOM    280  O   SER B  70      13.450  -1.738   1.675  1.00  1.00
ATOM    281  N   THR B  71      13.187  -2.937  -0.257  1.00  1.00
ATOM    282  CA  THR B  71      13.904  -1.977  -1.087  1.00  1.00
ATOM    283  C   THR B  71      12.999  -1.401  -2.169  1.00  1.00
ATOM    284  O   THR B  71      13.293  -0.352  -2.744  1.00  1.00
ATOM    285  N   ASP B  72      11.673  -1.767  -2.069  1.00  1.00
ATOM    286  CA  ASP B  72      10.675  -1.195  -2.965  1.00  1.00
ATOM    287  C   ASP B  72      10.565   0.313  -2.777  1.00  1.00
ATOM    288  O   ASP B  72      10.596   0.811  -1.652  1.00  1.00
ATOM    289  N   THR B  73      10.385   1.011  -3.918  1.00  1.00
ATOM    290  CA  THR B  73      10.229   2.461  -3.890  1.00  1.00
ATOM    291  C   THR B  73       8.961   2.893  -4.614  1.00  1.00
ATOM    292  O   THR B  73       8.562   2.282  -5.606  1.00  1.00
ATOM    293  N   VAL B  74       8.446   3.975  -4.232  1.00  1.00
ATOM    294  CA  VAL B  74       7.308   4.667  -4.823  1.00  1.00
ATOM    295  C   VAL B  74       7.614   6.143  -5.043  1.00  1.00
ATOM    296  O   VAL B  74       8.367   6.751  -4.282  1.00  1.00
ATOM    297  N   ASP B  75       6.904   6.780  -5.882  1.00  1.00
ATOM    298  CA  ASP B  75       6.953   8.225  -6.072  1.00  1.00
ATOM    299  C   ASP B  75       5.711   8.898  -5.501  1.00  1.00
ATOM    300  O   ASP B  75       4.619   8.331  -5.526  1.00  1.00
ATOM    301  N   THR B  76       5.923  10.103  -5.017  1.00  1.00
ATOM    302  CA  THR B  76       4.844  10.997  -4.614  1.00  1.00
ATOM    303  C   THR B  76       4.860  12.282  -5.432  1.00  1.00
ATOM    304  O   THR B  76       5.908  12.708  -5.917  1.00  1.00
ATOM    305  N   VAL B  77       4.080  13.203  -5.227  1.00  1.00
ATOM    306  CA  VAL B  77       4.135  14.507  -5.878  1.00  1.00
ATOM    307  C   VAL B  77       5.313  15.328  -5.370  1.00  1.00
ATOM    308  O   VAL B  77       5.979  16.018  -6.140  1.00  1.00
ATOM    309  N   LEU B  78       5.726  15.207  -4.225  1.00  1.00
ATOM    310  CA  LEU B  78       6.814  15.969  -3.624  1.00  1.00
ATOM    311  C   LEU B  78       8.115  15.174  -3.635  1.00  1.00
ATOM    312  O   LEU B  78       9.198  15.739  -3.795  1.00  1.00
ATOM    313  N   GLU B  79       8.256  14.048  -3.922  1.00  1.00
ATOM    314  CA  GLU B  79       9.355  13.126  -3.658  1.00  1.00
ATOM    315  C   GLU B  79       9.357  11.973  -4.654  1.00  1.00
ATOM    316  O   GLU B  79       8.325  11.348  -4.896  1.00  1.00
ATOM    317  N   LYS B  80      10.522  11.707  -5.238  1.00  1.00
ATOM    318  CA  LYS B  80      10.722  10.534  -6.080  1.00  1.00
ATOM    319  C   LYS B  80      11.593   9.497  -5.383  1.00  1.00
ATOM    320  O   LYS B  80      12.634   9.827  -4.815  1.00  1.00
ATOM    321  N   ASN B  81      11.186   8.158  -5.643  1.00  1.00
ATOM    322  CA  ASN B  81      12.123   7.134  -5.195  1.00  1.00
ATOM    323  C   ASN B  81      12.147   7.036  -3.676  1.00  1.00
ATOM    324  O   ASN B  81      13.212   7.073  -3.059  1.00  1.00
ATOM    325  N   VAL B  82      10.992   7.138  -2.995  1.00  1.00
ATOM    326  CA  VAL B  82      10.799   6.847  -1.579  1.00  1.00
ATOM    327  C   VAL B  82      10.767   5.346  -1.324  1.00  1.00
ATOM    328  O   VAL B  82       9.976   4.621  -1.927  1.00  1.00
ATOM    329  N   THR B  83      11.815   4.872  -0.520  1.00  1.00
ATOM    330  CA  THR B  83      11.753   3.478  -0.097  1.00  1.00
ATOM    331  C   THR B  83      10.697   3.277   0.982  1.00  1.00
ATOM    332  O   THR B  83      10.668   4.000   1.978  1.00  1.00
ATOM    333  N   VAL B  84       9.846   2.301   0.834  1.00  1.00
ATOM    334  CA  VAL B  84       8.729   2.061   1.741  1.00  1.00
ATOM    335  C   VAL B  84       8.723   0.621   2.238  1.00  1.00
ATOM    336  O   VAL B  84       9.091  -0.300   1.507  1.00  1.00
ATOM    337  N   THR B  85       8.082   0.383   3.419  1.00  1.00
ATOM    338  CA  THR B  85       8.011  -0.946   4.016  1.00  1.00
ATOM    339  C   THR B  85       7.060  -1.848   3.239  1.00  1.00
ATOM    340  O   THR B  85       7.327  -3.035   3.056  1.00  1.00
ATOM    341  N   HIS B  86       6.072  -1.525   2.723  1.00  1.00
ATOM    342  CA  HIS B  86       5.042  -2.268   2.007  1.00  1.00
ATOM    343  C   HIS B  86       4.475  -1.450   0.853  1.00  1.00
ATOM    344  O   HIS B  86       4.343  -0.230   0.951  1.00  1.00
ATOM    345  N   SER B  87       4.212  -2.177  -0.260  1.00  1.00
ATOM    346  CA  SER B  87       3.659  -1.596  -1.477  1.00  1.00
ATOM    347  C   SER B  87       3.091  -2.673  -2.392  1.00  1.00
ATOM    348  O   SER B  87       3.500  -3.832  -2.332  1.00  1.00
ATOM    349  N   VAL B  88       2.369  -2.311  -3.392  1.00  1.00
ATOM    350  CA  VAL B  88       1.726  -3.185  -4.365  1.00  1.00
ATOM    351  C   VAL B  88       1.875  -2.639  -5.779  1.00  1.00
ATOM    352  O   VAL B  88       1.735  -1.438  -6.010  1.00  1.00
ATOM    353  N   ASN B  89       2.297  -3.563  -6.755  1.00  1.00
ATOM    354  CA  ASN B  89       2.316  -3.140  -8.151  1.00  1.00
ATOM    355  C   ASN B  89       0.918  -3.171  -8.754  1.00  1.00
ATOM    356  O   ASN B  89       0.197  -4.160  -8.625  1.00  1.00
ATOM    357  N   LEU B  90       0.489  -2.089  -9.394  1.00  1.00
ATOM    358  CA  LEU B  90      -0.821  -1.976 -10.023  1.00  1.00
ATOM    359  C   LEU B  90      -0.714  -2.079 -11.541  1.00  1.00
ATOM    360  O   LEU B  90      -1.676  -2.444 -12.217  1.00  1.00
ATOM    361  N   LEU B  91       0.352  -2.249 -12.085  1.00  1.00
ATOM    362  CA  LEU B  91       0.671  -2.326 -13.505  1.00  1.00
ATOM    363  C   LEU B  91       1.207  -3.705 -13.876  1.00  1.00
ATOM    364  O   LEU B  91       2.184  -4.178 -13.297  1.00  1.00
ATOM    365  N   GLU B  92       0.316  -4.447 -14.670  1.00  1.00
ATOM    366  CA  GLU B  92       0.721  -5.750 -15.183  1.00  1.00
ATOM    367  C   GLU B  92       1.577  -5.607 -16.435  1.00  1.00
ATOM    368  O   GLU B  92       1.244  -4.845 -17.343  1.00  1.00
ATOM    369  N   ASP B  93       2.738  -6.274 -16.439  1.00  1.00
ATOM    370  CA  ASP B  93       3.654  -6.189 -17.570  1.00  1.00
ATOM    371  C   ASP B  93       4.081  -7.574 -18.039  1.00  1.00
ATOM    372  O   ASP B  93       4.503  -7.751 -19.182  1.00  1.00
ATOM    373  N   SER B  94       3.489  -8.581 -17.499  1.00  1.00
ATOM    374  CA  SER B  94       3.737  -9.989 -17.780  1.00  1.00
ATOM    375  C   SER B  94       2.576 -10.611 -18.545  1.00  1.00
ATOM    376  O   SER B  94       1.412 -10.387 -18.215  1.00  1.00
ATOM    377  N   HIS B  95       2.856 -11.228 -19.636  1.00  1.00
ATOM    378  CA  HIS B  95       1.967 -12.080 -20.417  1.00  1.00
ATOM    379  C   HIS B  95       2.594 -13.446 -20.668  1.00  1.00
ATOM    380  O   HIS B  95       3.797 -13.554 -20.906  1.00  1.00
ATOM    381  N   ASN B  96       2.001 -14.431 -20.893  1.00  1.00
ATOM    382  CA  ASN B  96       2.462 -15.798 -21.106  1.00  1.00
ATOM    383  C   ASN B  96       2.903 -16.013 -22.548  1.00  1.00
ATOM    384  O   ASN B  96       3.617 -16.968 -22.854  1.00  1.00
ATOM    385  N   GLY B  97       2.999 -15.217 -23.395  1.00  1.00
ATOM    386  CA  GLY B  97       3.550 -15.268 -24.744  1.00  1.00
ATOM    387  C   GLY B  97       2.866 -16.343 -25.578  1.00  1.00
ATOM    388  O   GLY B  97       3.469 -16.917 -26.484  1.00  1.00
ATOM    389  N   LYS B  98       1.642 -16.677 -25.393  1.00  1.00
ATOM    390  CA  LYS B  98       0.887 -17.718 -26.079  1.00  1.00
ATOM    391  C   LYS B  98      -0.489 -17.215 -26.498  1.00  1.00
ATOM    392  O   LYS B  98      -1.108 -16.415 -25.796  1.00  1.00
ATOM    393  N   LEU B  99      -0.987 -17.703 -27.696  1.00  1.00
ATOM    394  CA  LEU B  99      -2.418 -17.603 -27.957  1.00  1.00
ATOM    395  C   LEU B  99      -3.188 -18.707 -27.239  1.00  1.00
ATOM    396  O   LEU B  99      -2.813 -19.878 -27.299  1.00  1.00
ATOM    397  N   CYS B 100      -4.189 -18.374 -26.526  1.00  1.00
ATOM    398  CA  CYS B 100      -4.924 -19.300 -25.673  1.00  1.00
ATOM    399  C   CYS B 100      -6.404 -19.324 -26.034  1.00  1.00
ATOM    400  O   CYS B 100      -6.970 -18.310 -26.439  1.00  1.00
ATOM    401  N   ARG B 101      -7.117 -20.395 -25.590  1.00  1.00
ATOM    402  CA  ARG B 101      -8.573 -20.332 -25.615  1.00  1.00
ATOM    403  C   ARG B 101      -9.096 -19.281 -24.644  1.00  1.00
ATOM    404  O   ARG B 101      -8.584 -19.139 -23.534  1.00  1.00
ATOM    405  N   LEU B 102     -10.247 -18.681 -25.058  1.00  1.00
ATOM    406  CA  LEU B 102     -10.969 -17.773 -24.176  1.00  1.00
ATOM    407  C   LEU B 102     -12.211 -18.440 -23.594  1.00  1.00
ATOM    408  O   LEU B 102     -13.091 -18.886 -24.331  1.00  1.00
ATOM    409  N   LYS B 103     -12.277 -18.567 -22.223  1.00  1.00
ATOM    410  CA  LYS B 103     -13.509 -19.146 -21.701  1.00  1.00
ATOM    411  C   LYS B 103     -13.745 -20.540 -22.268  1.00  1.00
ATOM    412  O   LYS B 103     -14.887 -20.970 -22.430  1.00  1.00
ATOM    413  N   GLY B 104     -12.634 -21.252 -22.774  1.00  1.00
ATOM    414  CA  GLY B 104     -12.695 -22.654 -23.171  1.00  1.00
ATOM    415  C   GLY B 104     -12.801 -22.794 -24.684  1.00  1.00
ATOM    416  O   GLY B 104     -12.500 -23.849 -25.242  1.00  1.00
ATOM    417  N   ILE B 105     -12.996 -21.865 -25.429  1.00  1.00
ATOM    418  CA  ILE B 105     -13.143 -21.839 -26.879  1.00  1.00
ATOM    419  C   ILE B 105     -11.864 -21.358 -27.554  1.00  1.00
ATOM    420  O   ILE B 105     -11.318 -20.314 -27.198  1.00  1.00
ATOM    421  N   ALA B 106     -11.367 -22.203 -28.550  1.00  1.00
ATOM    422  CA  ALA B 106     -10.174 -21.833 -29.303  1.00  1.00
ATOM    423  C   ALA B 106     -10.498 -20.803 -30.377  1.00  1.00
ATOM    424  O   ALA B 106     -11.509 -20.913 -31.071  1.00  1.00
ATOM    425  N   PRO B 107      -9.551 -19.869 -30.621  1.00  1.00
ATOM    426  CA  PRO B 107      -9.704 -18.925 -31.722  1.00  1.00
ATOM    427  C   PRO B 107      -9.698 -19.642 -33.066  1.00  1.00
ATOM    428  O   PRO B 107      -8.919 -20.570 -33.283  1.00  1.00
ATOM    429  N   SER B 108     -17.463 -22.004 -35.109  1.00  1.00
ATOM    430  CA  SER B 108     -17.396 -21.296 -33.836  1.00  1.00
ATOM    431  C   SER B 108     -15.956 -20.975 -33.459  1.00  1.00
ATOM    432  O   SER B 108     -15.056 -21.791 -33.655  1.00  1.00
ATOM    433  N   TRP B 109     -15.800 -19.816 -32.894  1.00  1.00
ATOM    434  CA  TRP B 109     -14.513 -19.357 -32.386  1.00  1.00
ATOM    435  C   TRP B 109     -14.688 -18.214 -31.395  1.00  1.00
ATOM    436  O   TRP B 109     -15.578 -17.376 -31.549  1.00  1.00
ATOM    437  N   SER B 110     -13.634 -17.967 -30.579  1.00  1.00
ATOM    438  CA  SER B 110     -13.677 -16.937 -29.548  1.00  1.00
ATOM    439  C   SER B 110     -13.020 -15.650 -30.028  1.00  1.00
ATOM    440  O   SER B 110     -13.334 -14.563 -29.543  1.00  1.00
ATOM    441  N   TYR B 111     -12.477 -15.557 -30.986  1.00  1.00
ATOM    442  CA  TYR B 111     -11.756 -14.501 -31.687  1.00  1.00
ATOM    443  C   TYR B 111     -11.154 -15.015 -32.988  1.00  1.00
ATOM    444  O   TYR B 111     -10.764 -16.179 -33.086  1.00  1.00
ATOM    445  N   ILE B 112     -10.862 -14.073 -33.898  1.00  1.00
ATOM    446  CA  ILE B 112     -10.085 -14.342 -35.102  1.00  1.00
ATOM    447  C   ILE B 112      -8.789 -13.541 -35.111  1.00  1.00
ATOM    448  O   ILE B 112      -8.767 -12.373 -34.723  1.00  1.00
ATOM    449  N   SER B 113     -16.948  -8.942 -36.640  1.00  1.00
ATOM    450  CA  SER B 113     -16.208  -9.061 -35.389  1.00  1.00
ATOM    451  C   SER B 113     -17.124  -9.474 -34.244  1.00  1.00
ATOM    452  O   SER B 113     -16.670 -10.023 -33.241  1.00  1.00
ATOM    453  N   SER B 114     -18.348  -9.412 -34.366  1.00  1.00
ATOM    454  CA  SER B 114     -19.346  -9.770 -33.364  1.00  1.00
ATOM    455  C   SER B 114     -20.079 -11.048 -33.750  1.00  1.00
ATOM    456  O   SER B 114     -20.785 -11.640 -32.934  1.00  1.00
ATOM    457  N   VAL B 115     -19.537 -11.841 -34.517  1.00  1.00
ATOM    458  CA  VAL B 115     -19.927 -13.204 -34.856  1.00  1.00
ATOM    459  C   VAL B 115     -19.119 -14.222 -34.063  1.00  1.00
ATOM    460  O   VAL B 115     -17.890 -14.247 -34.136  1.00  1.00
ATOM    461  N   SER B 116     -19.836 -15.112 -33.313  1.00  1.00
ATOM    462  CA  SER B 116     -19.175 -16.127 -32.501  1.00  1.00
ATOM    463  C   SER B 116     -19.256 -17.498 -33.160  1.00  1.00
ATOM    464  O   SER B 116     -18.381 -18.343 -32.966  1.00  1.00
ATOM    465  N   SER B 117     -20.087 -17.923 -33.751  1.00  1.00
ATOM    466  CA  SER B 117     -20.162 -19.144 -34.543  1.00  1.00
ATOM    467  C   SER B 117     -20.860 -18.895 -35.874  1.00  1.00
ATOM    468  O   SER B 117     -21.781 -18.082 -35.961  1.00  1.00
ATOM    469  N   SER B 118     -24.515 -16.332 -35.861  1.00  1.00
ATOM    470  CA  SER B 118     -24.690 -16.329 -34.414  1.00  1.00
ATOM    471  C   SER B 118     -23.856 -15.235 -33.761  1.00  1.00
ATOM    472  O   SER B 118     -22.661 -15.108 -34.029  1.00  1.00
ATOM    473  N   ARG B 119     -24.536 -14.219 -33.264  1.00  1.00
ATOM    474  CA  ARG B 119     -23.858 -13.054 -32.709  1.00  1.00
ATOM    475  C   ARG B 119     -23.428 -13.301 -31.269  1.00  1.00
ATOM    476  O   ARG B 119     -24.164 -13.901 -30.485  1.00  1.00
ATOM    477  N   GLY B 120     -22.297 -12.693 -30.924  1.00  1.00
ATOM    478  CA  GLY B 120     -21.719 -12.704 -29.586  1.00  1.00
ATOM    479  C   GLY B 120     -20.871 -11.463 -29.341  1.00  1.00
ATOM    480  O   GLY B 120     -20.113 -11.036 -30.212  1.00  1.00
ATOM    481  N   PHE B 121     -20.981 -10.866 -28.196  1.00  1.00
ATOM    482  CA  PHE B 121     -20.159  -9.712 -27.852  1.00  1.00
ATOM    483  C   PHE B 121     -18.792 -10.143 -27.336  1.00  1.00
ATOM    484  O   PHE B 121     -18.689 -11.038 -26.497  1.00  1.00
ATOM    485  N   GLY B 122     -17.751  -9.188 -27.773  1.00  1.00
ATOM    486  CA  GLY B 122     -16.453  -9.398 -27.144  1.00  1.00
ATOM    487  C   GLY B 122     -15.511 -10.162 -28.066  1.00  1.00
ATOM    488  O   GLY B 122     -14.302 -10.202 -27.839  1.00  1.00
ATOM    489  N   SER B 123     -16.007 -10.685 -29.177  1.00  1.00
ATOM    490  CA  SER B 123     -15.123 -11.196 -30.218  1.00  1.00
ATOM    491  C   SER B 123     -14.461 -10.059 -30.986  1.00  1.00
ATOM    492  O   SER B 123     -15.078  -9.023 -31.234  1.00  1.00
ATOM    493  N   GLY B 124     -13.561 -10.428 -31.869  1.00  1.00
ATOM    494  CA  GLY B 124     -12.775  -9.453 -32.616  1.00  1.00
ATOM    495  C   GLY B 124     -11.789 -10.141 -33.551  1.00  1.00
ATOM    496  O   GLY B 124     -11.449 -11.309 -33.361  1.00  1.00
ATOM    497  N   ILE B 125     -11.179  -9.409 -34.396  1.00  1.00
ATOM    498  CA  ILE B 125     -10.051  -9.835 -35.215  1.00  1.00
ATOM    499  C   ILE B 125      -8.764  -9.143 -34.783  1.00  1.00
ATOM    500  O   ILE B 125      -8.738  -7.929 -34.585  1.00  1.00
ATOM    501  N   ILE B 126      -7.768  -9.946 -34.505  1.00  1.00
ATOM    502  CA  ILE B 126      -6.442  -9.473 -34.127  1.00  1.00
ATOM    503  C   ILE B 126      -5.377  -9.997 -35.082  1.00  1.00
ATOM    504  O   ILE B 126      -5.472 -11.120 -35.578  1.00  1.00
ATOM    505  N   THR B 127      -4.351  -9.341 -35.274  1.00  1.00
ATOM    506  CA  THR B 127      -3.124  -9.793 -35.919  1.00  1.00
ATOM    507  C   THR B 127      -2.045 -10.110 -34.891  1.00  1.00
ATOM    508  O   THR B 127      -1.751  -9.296 -34.015  1.00  1.00
ATOM    509  N   SER B 128      -1.448 -11.374 -35.090  1.00  1.00
ATOM    510  CA  SER B 128      -0.545 -11.815 -34.033  1.00  1.00
ATOM    511  C   SER B 128       0.564 -12.699 -34.589  1.00  1.00
ATOM    512  O   SER B 128       0.336 -13.503 -35.494  1.00  1.00
ATOM    513  N   ASN B 129       1.723 -12.635 -33.928  1.00  1.00
ATOM    514  CA  ASN B 129       2.834 -13.496 -34.315  1.00  1.00
ATOM    515  C   ASN B 129       3.046 -14.611 -33.299  1.00  1.00
ATOM    516  O   ASN B 129       3.767 -15.574 -33.561  1.00  1.00
ATOM    517  N   ALA B 130       2.328 -14.691 -32.320  1.00  1.00
ATOM    518  CA  ALA B 130       2.321 -15.702 -31.269  1.00  1.00
ATOM    519  C   ALA B 130       1.856 -17.050 -31.804  1.00  1.00
ATOM    520  O   ALA B 130       0.934 -17.121 -32.616  1.00  1.00
ATOM    521  N   SER B 131       2.184 -18.143 -31.019  1.00  1.00
ATOM    522  CA  SER B 131       1.735 -19.482 -31.382  1.00  1.00
ATOM    523  C   SER B 131       0.600 -19.946 -30.478  1.00  1.00
ATOM    524  O   SER B 131       0.631 -19.731 -29.267  1.00  1.00
ATOM    525  N   MET B 132      -0.311 -20.782 -31.066  1.00  1.00
ATOM    526  CA  MET B 132      -1.372 -21.357 -30.248  1.00  1.00
ATOM    527  C   MET B 132      -0.835 -22.461 -29.346  1.00  1.00
ATOM    528  O   MET B 132      -0.100 -23.340 -29.795  1.00  1.00
ATOM    529  N   HIS B 133      -1.186 -22.437 -28.117  1.00  1.00
ATOM    530  CA  HIS B 133      -0.899 -23.459 -27.116  1.00  1.00
ATOM    531  C   HIS B 133      -2.181 -23.985 -26.484  1.00  1.00
ATOM    532  O   HIS B 133      -3.141 -23.239 -26.289  1.00  1.00
ATOM    533  N   GLU B 134      -2.163 -25.154 -25.933  1.00  1.00
ATOM    534  CA  GLU B 134      -3.294 -25.647 -25.156  1.00  1.00
ATOM    535  C   GLU B 134      -3.385 -24.944 -23.809  1.00  1.00
ATOM    536  O   GLU B 134      -2.554 -25.161 -22.926  1.00  1.00
ATOM    537  N   CYS B 135      -3.863 -23.800 -23.825  1.00  1.00
ATOM    538  CA  CYS B 135      -4.067 -22.928 -22.674  1.00  1.00
ATOM    539  C   CYS B 135      -5.433 -22.257 -22.727  1.00  1.00
ATOM    540  O   CYS B 135      -5.936 -21.936 -23.803  1.00  1.00
ATOM    541  N   ASN B 136      -5.921 -21.757 -21.697  1.00  1.00
ATOM    542  CA  ASN B 136      -7.158 -21.009 -21.507  1.00  1.00
ATOM    543  C   ASN B 136      -6.918 -19.748 -20.688  1.00  1.00
ATOM    544  O   ASN B 136      -6.258 -19.786 -19.650  1.00  1.00
ATOM    545  N   THR B 137      -7.596 -18.635 -21.189  1.00  1.00
ATOM    546  CA  THR B 137      -7.410 -17.346 -20.533  1.00  1.00
ATOM    547  C   THR B 137      -8.699 -16.535 -20.539  1.00  1.00
ATOM    548  O   THR B 137      -9.505 -16.638 -21.464  1.00  1.00
ATOM    549  N   LYS B 138      -8.792 -15.538 -19.766  1.00  1.00
ATOM    550  CA  LYS B 138      -9.875 -14.564 -19.714  1.00  1.00
ATOM    551  C   LYS B 138      -9.503 -13.286 -20.454  1.00  1.00
ATOM    552  O   LYS B 138     -10.370 -12.585 -20.977  1.00  1.00
ATOM    553  N   CYS B 139      -8.289 -13.218 -20.871  1.00  1.00
ATOM    554  CA  CYS B 139      -7.663 -12.040 -21.459  1.00  1.00
ATOM    555  C   CYS B 139      -6.571 -12.431 -22.446  1.00  1.00
ATOM    556  O   CYS B 139      -5.720 -13.268 -22.145  1.00  1.00
ATOM    557  N   GLN B 140      -6.739 -12.049 -23.690  1.00  1.00
ATOM    558  CA  GLN B 140      -5.809 -12.328 -24.778  1.00  1.00
ATOM    559  C   GLN B 140      -5.423 -11.051 -25.513  1.00  1.00
ATOM    560  O   GLN B 140      -6.271 -10.204 -25.793  1.00  1.00
ATOM    561  N   THR B 141      -4.161 -10.774 -25.561  1.00  1.00
ATOM    562  CA  THR B 141      -3.563  -9.751 -26.411  1.00  1.00
ATOM    563  C   THR B 141      -2.837 -10.376 -27.597  1.00  1.00
ATOM    564  O   THR B 141      -2.237 -11.444 -27.476  1.00  1.00
ATOM    565  N   PRO B 142      -2.386  -9.631 -28.554  1.00  1.00
ATOM    566  CA  PRO B 142      -1.653 -10.138 -29.708  1.00  1.00
ATOM    567  C   PRO B 142      -0.252 -10.591 -29.315  1.00  1.00
ATOM    568  O   PRO B 142       0.278 -11.554 -29.870  1.00  1.00
ATOM    569  N   LEU B 143       0.240 -10.368 -28.251  1.00  1.00
ATOM    570  CA  LEU B 143       1.568 -10.732 -27.771  1.00  1.00
ATOM    571  C   LEU B 143       1.511 -11.958 -26.866  1.00  1.00
ATOM    572  O   LEU B 143       2.451 -12.752 -26.821  1.00  1.00
ATOM    573  N   GLY B 144       0.346 -12.225 -26.276  1.00  1.00
ATOM    574  CA  GLY B 144       0.209 -13.276 -25.275  1.00  1.00
ATOM    575  C   GLY B 144      -1.017 -13.048 -24.401  1.00  1.00
ATOM    576  O   GLY B 144      -1.453 -11.913 -24.210  1.00  1.00
ATOM    577  N   ALA B 145      -1.384 -14.095 -23.610  1.00  1.00
ATOM    578  CA  ALA B 145      -2.502 -13.990 -22.679  1.00  1.00
ATOM    579  C   ALA B 145      -2.054 -13.413 -21.343  1.00  1.00
ATOM    580  O   ALA B 145      -0.974 -13.734 -20.848  1.00  1.00
ATOM    581  N   ILE B 146      -3.007 -12.710 -20.699  1.00  1.00
ATOM    582  CA  ILE B 146      -2.793 -12.133 -19.378  1.00  1.00
ATOM    583  C   ILE B 146      -3.641 -12.835 -18.326  1.00  1.00
ATOM    584  O   ILE B 146      -4.843 -13.030 -18.511  1.00  1.00
ATOM    585  N   ASN B 147      -3.060 -13.328 -17.327  1.00  1.00
ATOM    586  CA  ASN B 147      -3.711 -13.886 -16.148  1.00  1.00
ATOM    587  C   ASN B 147      -3.355 -13.094 -14.896  1.00  1.00
ATOM    588  O   ASN B 147      -2.192 -13.032 -14.498  1.00  1.00
ATOM    589  N   SER B 148      -4.261 -11.928 -14.723  1.00  1.00
ATOM    590  CA  SER B 148      -3.879 -10.955 -13.706  1.00  1.00
ATOM    591  C   SER B 148      -5.104 -10.289 -13.093  1.00  1.00
ATOM    592  O   SER B 148      -6.121 -10.101 -13.762  1.00  1.00
ATOM    593  N   SER B 149      -4.970  -9.898 -11.789  1.00  1.00
ATOM    594  CA  SER B 149      -6.016  -9.157 -11.093  1.00  1.00
ATOM    595  C   SER B 149      -5.652  -7.684 -10.959  1.00  1.00
ATOM    596  O   SER B 149      -6.521  -6.835 -10.765  1.00  1.00
ATOM    597  N   LEU B 150      -4.484  -7.350 -11.450  1.00  1.00
ATOM    598  CA  LEU B 150      -4.062  -5.955 -11.502  1.00  1.00
ATOM    599  C   LEU B 150      -4.995  -5.130 -12.382  1.00  1.00
ATOM    600  O   LEU B 150      -5.339  -5.537 -13.491  1.00  1.00
ATOM    601  N   PRO B 151      -5.204  -3.892 -12.020  1.00  1.00
ATOM    602  CA  PRO B 151      -6.126  -2.990 -12.700  1.00  1.00
ATOM    603  C   PRO B 151      -5.509  -2.429 -13.975  1.00  1.00
ATOM    604  O   PRO B 151      -6.197  -2.240 -14.978  1.00  1.00
ATOM    605  N   TYR B 152      -4.368  -2.333 -14.233  1.00  1.00
ATOM    606  CA  TYR B 152      -3.675  -1.738 -15.370  1.00  1.00
ATOM    607  C   TYR B 152      -2.657  -2.704 -15.961  1.00  1.00
ATOM    608  O   TYR B 152      -2.063  -3.510 -15.245  1.00  1.00
ATOM    609  N   GLN B 153      -2.415  -2.484 -17.270  1.00  1.00
ATOM    610  CA  GLN B 153      -1.403  -3.203 -18.034  1.00  1.00
ATOM    611  C   GLN B 153      -0.807  -2.322 -19.125  1.00  1.00
ATOM    612  O   GLN B 153      -1.508  -1.516 -19.737  1.00  1.00
ATOM    613  N   ASN B 154       0.423  -2.457 -19.409  1.00  1.00
ATOM    614  CA  ASN B 154       1.154  -1.738 -20.446  1.00  1.00
ATOM    615  C   ASN B 154       1.682  -2.692 -21.510  1.00  1.00
ATOM    616  O   ASN B 154       2.143  -2.264 -22.568  1.00  1.00
ATOM    617  N   ILE B 155       0.975  -3.841 -21.686  1.00  1.00
ATOM    618  CA  ILE B 155       1.382  -4.856 -22.650  1.00  1.00
ATOM    619  C   ILE B 155       0.883  -4.518 -24.049  1.00  1.00
ATOM    620  O   ILE B 155       1.603  -4.688 -25.033  1.00  1.00
ATOM    621  N   HIS B 156      -0.297  -4.177 -24.319  1.00  1.00
ATOM    622  CA  HIS B 156      -0.961  -4.027 -25.608  1.00  1.00
ATOM    623  C   HIS B 156      -2.364  -3.458 -25.442  1.00  1.00
ATOM    624  O   HIS B 156      -3.086  -3.822 -24.514  1.00  1.00
ATOM    625  N   PRO B 157      -2.723  -2.544 -26.442  1.00  1.00
ATOM    626  CA  PRO B 157      -4.040  -1.921 -26.375  1.00  1.00
ATOM    627  C   PRO B 157      -5.096  -2.793 -27.041  1.00  1.00
ATOM    628  O   PRO B 157      -6.260  -2.791 -26.640  1.00  1.00
ATOM    629  N   VAL B 158      -4.761  -3.659 -27.860  1.00  1.00
ATOM    630  CA  VAL B 158      -5.628  -4.686 -28.427  1.00  1.00
ATOM    631  C   VAL B 158      -5.833  -5.835 -27.448  1.00  1.00
ATOM    632  O   VAL B 158      -4.870  -6.420 -26.951  1.00  1.00
ATOM    633  N   THR B 159      -7.140  -6.028 -27.054  1.00  1.00
ATOM    634  CA  THR B 159      -7.499  -7.000 -26.028  1.00  1.00
ATOM    635  C   THR B 159      -8.783  -7.735 -26.390  1.00  1.00
ATOM    636  O   THR B 159      -9.709  -7.148 -26.949  1.00  1.00
ATOM    637  N   ILE B 160      -8.759  -9.027 -26.143  1.00  1.00
ATOM    638  CA  ILE B 160      -9.941  -9.875 -26.243  1.00  1.00
ATOM    639  C   ILE B 160     -10.352 -10.410 -24.877  1.00  1.00
ATOM    640  O   ILE B 160      -9.515 -10.883 -24.108  1.00  1.00
ATOM    641  N   GLY B 161     -11.494  -9.960 -24.363  1.00  1.00
ATOM    642  CA  GLY B 161     -11.998 -10.570 -23.139  1.00  1.00
ATOM    643  C   GLY B 161     -12.085  -9.550 -22.011  1.00  1.00
ATOM    644  O   GLY B 161     -11.658  -8.405 -22.162  1.00  1.00
ATOM    645  N   GLU B 162     -12.002  -9.743 -20.915  1.00  1.00
ATOM    646  CA  GLU B 162     -11.895  -8.947 -19.698  1.00  1.00
ATOM    647  C   GLU B 162     -10.441  -8.773 -19.280  1.00  1.00
ATOM    648  O   GLU B 162      -9.744  -9.749 -19.000  1.00  1.00
ATOM    649  N   CYS B 163      -9.842  -7.673 -19.817  1.00  1.00
ATOM    650  CA  CYS B 163      -8.422  -7.395 -19.638  1.00  1.00
ATOM    651  C   CYS B 163      -8.208  -6.172 -18.755  1.00  1.00
ATOM    652  O   CYS B 163      -8.984  -5.218 -18.800  1.00  1.00
ATOM    653  N   PRO B 164      -6.973  -6.106 -17.965  1.00  1.00
ATOM    654  CA  PRO B 164      -6.639  -4.834 -17.335  1.00  1.00
ATOM    655  C   PRO B 164      -6.668  -3.694 -18.345  1.00  1.00
ATOM    656  O   PRO B 164      -6.196  -3.839 -19.473  1.00  1.00
ATOM    657  N   LYS B 165      -6.979  -2.437 -17.774  1.00  1.00
ATOM    658  CA  LYS B 165      -6.929  -1.232 -18.593  1.00  1.00
ATOM    659  C   LYS B 165      -5.516  -0.967 -19.097  1.00  1.00
ATOM    660  O   LYS B 165      -4.558  -0.982 -18.323  1.00  1.00
ATOM    661  N   TYR B 166      -5.425  -0.700 -20.492  1.00  1.00
ATOM    662  CA  TYR B 166      -4.117  -0.376 -21.049  1.00  1.00
ATOM    663  C   TYR B 166      -3.752   1.079 -20.786  1.00  1.00
ATOM    664  O   TYR B 166      -4.580   1.976 -20.944  1.00  1.00
ATOM    665  N   VAL B 167      -2.487   1.270 -20.404  1.00  1.00
ATOM    666  CA  VAL B 167      -1.875   2.577 -20.200  1.00  1.00
ATOM    667  C   VAL B 167      -0.426   2.587 -20.670  1.00  1.00
ATOM    668  O   VAL B 167       0.279   1.584 -20.559  1.00  1.00
ATOM    669  N   ARG B 168       0.093   3.683 -21.038  1.00  1.00
ATOM    670  CA  ARG B 168       1.457   3.847 -21.524  1.00  1.00
ATOM    671  C   ARG B 168       2.449   3.918 -20.370  1.00  1.00
ATOM    672  O   ARG B 168       3.607   3.525 -20.508  1.00  1.00
ATOM    673  N   SER B 169       2.119   3.743 -19.225  1.00  1.00
ATOM    674  CA  SER B 169       2.962   3.861 -18.042  1.00  1.00
ATOM    675  C   SER B 169       3.955   2.709 -17.955  1.00  1.00
ATOM    676  O   SER B 169       3.602   1.554 -18.193  1.00  1.00
ATOM    677  N   ALA B 170       5.160   3.061 -17.324  1.00  1.00
ATOM    678  CA  ALA B 170       6.220   2.080 -17.124  1.00  1.00
ATOM    679  C   ALA B 170       6.234   1.569 -15.688  1.00  1.00
ATOM    680  O   ALA B 170       6.528   0.400 -15.438  1.00  1.00
ATOM    681  N   LYS B 171       5.589   2.188 -14.819  1.00  1.00
ATOM    682  CA  LYS B 171       5.508   1.921 -13.388  1.00  1.00
ATOM    683  C   LYS B 171       4.300   2.611 -12.767  1.00  1.00
ATOM    684  O   LYS B 171       3.976   3.747 -13.113  1.00  1.00
ATOM    685  N   LEU B 172       3.558   1.846 -11.983  1.00  1.00
ATOM    686  CA  LEU B 172       2.413   2.209 -11.157  1.00  1.00
ATOM    687  C   LEU B 172       2.386   1.398  -9.865  1.00  1.00
ATOM    688  O   LEU B 172       2.355   0.168  -9.894  1.00  1.00
ATOM    689  N   ARG B 173       3.119   1.854  -8.890  1.00  1.00
ATOM    690  CA  ARG B 173       3.284   1.214  -7.591  1.00  1.00
ATOM    691  C   ARG B 173       2.685   2.064  -6.478  1.00  1.00
ATOM    692  O   ARG B 173       2.917   3.271  -6.413  1.00  1.00
ATOM    693  N   MET B 174       1.650   1.507  -5.793  1.00  1.00
ATOM    694  CA  MET B 174       1.002   2.186  -4.677  1.00  1.00
ATOM    695  C   MET B 174       1.610   1.762  -3.346  1.00  1.00
ATOM    696  O   MET B 174       1.771   0.572  -3.077  1.00  1.00
ATOM    697  N   VAL B 175       2.125   2.828  -2.528  1.00  1.00
ATOM    698  CA  VAL B 175       2.575   2.448  -1.194  1.00  1.00
ATOM    699  C   VAL B 175       1.395   2.134  -0.283  1.00  1.00
ATOM    700  O   VAL B 175       0.396   2.853  -0.275  1.00  1.00
ATOM    701  N   THR B 176       1.611   1.051   0.558  1.00  1.00
ATOM    702  CA  THR B 176       0.594   0.665   1.529  1.00  1.00
ATOM    703  C   THR B 176       1.128   0.761   2.953  1.00  1.00
ATOM    704  O   THR B 176       0.389   1.088   3.882  1.00  1.00
ATOM    705  N   GLY B 177       2.448   0.720   3.064  1.00  1.00
ATOM    706  CA  GLY B 177       3.090   0.931   4.356  1.00  1.00
ATOM    707  C   GLY B 177       3.655   2.341   4.467  1.00  1.00
ATOM    708  O   GLY B 177       3.682   3.088   3.488  1.00  1.00
ATOM    709  N   LEU B 178       4.650   2.545   5.130  1.00  1.00
ATOM    710  CA  LEU B 178       5.261   3.823   5.477  1.00  1.00
ATOM    711  C   LEU B 178       6.719   3.875   5.036  1.00  1.00
ATOM    712  O   LEU B 178       7.402   2.851   4.995  1.00  1.00
ATOM    713  N   ARG B 179       7.291   5.103   5.039  1.00  1.00
ATOM    714  CA  ARG B 179       8.720   5.269   4.802  1.00  1.00
ATOM    715  C   ARG B 179       9.532   4.267   5.613  1.00  1.00
ATOM    716  O   ARG B 179       9.343   4.134   6.822  1.00  1.00
ATOM    717  N   ASN B 180      10.407   3.505   4.842  1.00  1.00
ATOM    718  CA  ASN B 180      11.287   2.533   5.479  1.00  1.00
ATOM    719  C   ASN B 180      12.620   3.164   5.862  1.00  1.00
ATOM    720  O   ASN B 180      13.304   3.750   5.022  1.00  1.00
ATOM    721  N   ILE B 181      12.936   3.227   7.104  1.00  1.00
ATOM    722  CA  ILE B 181      14.136   3.819   7.682  1.00  1.00
ATOM    723  C   ILE B 181      14.794   2.871   8.677  1.00  1.00
ATOM    724  O   ILE B 181      14.301   2.683   9.789  1.00  1.00
ATOM    725  N   PRO B 182      15.350   1.739   8.235  1.00  1.00
ATOM    726  CA  PRO B 182      15.892   0.718   9.123  1.00  1.00
ATOM    727  C   PRO B 182      17.175   1.194   9.792  1.00  1.00
ATOM    728  O   PRO B 182      17.966   1.922   9.191  1.00  1.00
ATOM    729  N   GLY B 183       7.900  14.924   7.201  1.00  1.00
ATOM    730  CA  GLY B 183       6.533  14.704   6.745  1.00  1.00
ATOM    731  C   GLY B 183       5.585  15.748   7.322  1.00  1.00
ATOM    732  O   GLY B 183       5.839  16.309   8.388  1.00  1.00
ATOM    733  N   LEU B 184       4.321  15.717   6.880  1.00  1.00
ATOM    734  CA  LEU B 184       3.348  16.700   7.340  1.00  1.00
ATOM    735  C   LEU B 184       3.152  16.618   8.850  1.00  1.00
ATOM    736  O   LEU B 184       2.978  17.636   9.519  1.00  1.00
ATOM    737  N   PHE B 185       3.179  15.703   9.572  1.00  1.00
ATOM    738  CA  PHE B 185       2.933  15.567  11.002  1.00  1.00
ATOM    739  C   PHE B 185       4.232  15.634  11.793  1.00  1.00
ATOM    740  O   PHE B 185       4.246  16.061  12.948  1.00  1.00
ATOM    741  N   GLY B 186       5.314  15.312  11.334  1.00  1.00
ATOM    742  CA  GLY B 186       6.596  15.657  11.935  1.00  1.00
ATOM    743  C   GLY B 186       7.118  14.524  12.810  1.00  1.00
ATOM    744  O   GLY B 186       8.266  14.547  13.252  1.00  1.00
ATOM    745  N   ALA B 187       6.505  13.321  12.661  1.00  1.00
ATOM    746  CA  ALA B 187       6.920  12.205  13.504  1.00  1.00
ATOM    747  C   ALA B 187       7.826  11.247  12.742  1.00  1.00
ATOM    748  O   ALA B 187       8.792  10.720  13.294  1.00  1.00
ATOM    749  N   ILE B 188       7.375  10.651  11.631  1.00  1.00
ATOM    750  CA  ILE B 188       8.216   9.771  10.828  1.00  1.00
ATOM    751  C   ILE B 188       9.306  10.555  10.109  1.00  1.00
ATOM    752  O   ILE B 188       9.024  11.523   9.403  1.00  1.00
ATOM    753  N   ALA B 189      10.599  10.038  10.219  1.00  1.00
ATOM    754  CA  ALA B 189      11.698  10.784   9.620  1.00  1.00
ATOM    755  C   ALA B 189      11.677  12.243  10.058  1.00  1.00
ATOM    756  O   ALA B 189      11.322  13.129   9.281  1.00  1.00
ATOM    757  N   GLY B 190      11.282  12.434  11.309  1.00  1.00
ATOM    758  CA  GLY B 190      11.222  13.753  11.928  1.00  1.00
ATOM    759  C   GLY B 190      11.801  13.726  13.337  1.00  1.00
ATOM    760  O   GLY B 190      12.706  14.495  13.661  1.00  1.00
ATOM    761  N   PHE B 191      10.865  13.805  14.396  1.00  1.00
ATOM    762  CA  PHE B 191      11.353  13.793  15.769  1.00  1.00
ATOM    763  C   PHE B 191      11.614  12.370  16.249  1.00  1.00
ATOM    764  O   PHE B 191      12.350  12.154  17.211  1.00  1.00
ATOM    765  N   ILE B 192      10.907  11.400  15.725  1.00  1.00
ATOM    766  CA  ILE B 192      11.350  10.013  15.792  1.00  1.00
ATOM    767  C   ILE B 192      12.223   9.655  14.596  1.00  1.00
ATOM    768  O   ILE B 192      11.741   9.576  13.466  1.00  1.00
ATOM    769  N   GLU B 193      13.460   9.808  14.589  1.00  1.00
ATOM    770  CA  GLU B 193      14.381   9.813  13.459  1.00  1.00
ATOM    771  C   GLU B 193      14.396   8.463  12.754  1.00  1.00
ATOM    772  O   GLU B 193      14.481   8.392  11.528  1.00  1.00
ATOM    773  N   GLY B 194      14.194   7.383  13.131  1.00  1.00
ATOM    774  CA  GLY B 194      14.342   6.118  12.422  1.00  1.00
ATOM    775  C   GLY B 194      13.210   5.158  12.767  1.00  1.00
ATOM    776  O   GLY B 194      12.662   5.200  13.869  1.00  1.00
ATOM    777  N   GLY B 195      13.139   4.066  12.065  1.00  1.00
ATOM    778  CA  GLY B 195      12.191   2.990  12.327  1.00  1.00
ATOM    779  C   GLY B 195      12.826   1.887  13.165  1.00  1.00
ATOM    780  O   GLY B 195      14.013   1.592  13.023  1.00  1.00
ATOM    781  N   TRP B 196      12.011   0.881  13.495  1.00  1.00
ATOM    782  CA  TRP B 196      12.449  -0.281  14.259  1.00  1.00
ATOM    783  C   TRP B 196      12.249  -1.567  13.469  1.00  1.00
ATOM    784  O   TRP B 196      11.121  -1.941  13.148  1.00  1.00
ATOM    785  N   THR B 197      13.395  -2.272  13.174  1.00  1.00
ATOM    786  CA  THR B 197      13.268  -3.553  12.490  1.00  1.00
ATOM    787  C   THR B 197      12.849  -4.654  13.455  1.00  1.00
ATOM    788  O   THR B 197      12.141  -5.587  13.078  1.00  1.00
ATOM    789  N   GLY B 198      12.886  -4.351  14.743  1.00  1.00
ATOM    790  CA  GLY B 198      12.568  -5.309  15.796  1.00  1.00
ATOM    791  C   GLY B 198      11.081  -5.293  16.124  1.00  1.00
ATOM    792  O   GLY B 198      10.530  -6.285  16.601  1.00  1.00
ATOM    793  N   MET B 199      10.352  -4.328  15.879  1.00  1.00
ATOM    794  CA  MET B 199       8.894  -4.309  15.902  1.00  1.00
ATOM    795  C   MET B 199       8.314  -4.911  14.629  1.00  1.00
ATOM    796  O   MET B 199       8.390  -4.310  13.557  1.00  1.00
ATOM    797  N   ILE B 200       7.971  -6.198  14.690  1.00  1.00
ATOM    798  CA  ILE B 200       7.642  -6.984  13.507  1.00  1.00
ATOM    799  C   ILE B 200       6.155  -7.308  13.457  1.00  1.00
ATOM    800  O   ILE B 200       5.579  -7.463  12.380  1.00  1.00
ATOM    801  N   ASP B 201       5.292  -6.845  14.226  1.00  1.00
ATOM    802  CA  ASP B 201       3.892  -7.249  14.276  1.00  1.00
ATOM    803  C   ASP B 201       2.969  -6.070  13.996  1.00  1.00
ATOM    804  O   ASP B 201       1.864  -6.244  13.482  1.00  1.00
ATOM    805  N   GLY B 202       3.321  -4.999  13.553  1.00  1.00
ATOM    806  CA  GLY B 202       2.502  -3.888  13.083  1.00  1.00
ATOM    807  C   GLY B 202       3.366  -2.707  12.658  1.00  1.00
ATOM    808  O   GLY B 202       4.526  -2.599  13.057  1.00  1.00
ATOM    809  N   TRP B 203       2.616  -1.618  12.175  1.00  1.00
ATOM    810  CA  TRP B 203       3.299  -0.429  11.679  1.00  1.00
ATOM    811  C   TRP B 203       3.650   0.520  12.818  1.00  1.00
ATOM    812  O   TRP B 203       4.717   1.134  12.819  1.00  1.00
ATOM    813  N   TYR B 204       2.987   0.717  13.773  1.00  1.00
ATOM    814  CA  TYR B 204       3.204   1.565  14.939  1.00  1.00
ATOM    815  C   TYR B 204       3.116   0.761  16.229  1.00  1.00
ATOM    816  O   TYR B 204       2.355  -0.203  16.321  1.00  1.00
ATOM    817  N   GLY B 205       3.899   1.417  17.315  1.00  1.00
ATOM    818  CA  GLY B 205       3.845   0.710  18.589  1.00  1.00
ATOM    819  C   GLY B 205       4.826   1.305  19.591  1.00  1.00
ATOM    820  O   GLY B 205       5.685   2.110  19.230  1.00  1.00
ATOM    821  N   TYR B 206       5.386   0.359  20.469  1.00  1.00
ATOM    822  CA  TYR B 206       6.127   0.782  21.651  1.00  1.00
ATOM    823  C   TYR B 206       7.384  -0.057  21.842  1.00  1.00
ATOM    824  O   TYR B 206       7.414  -1.236  21.491  1.00  1.00
ATOM    825  N   HIS B 207       8.402   0.574  22.342  1.00  1.00
ATOM    826  CA  HIS B 207       9.600  -0.044  22.897  1.00  1.00
ATOM    827  C   HIS B 207       9.766   0.302  24.371  1.00  1.00
ATOM    828  O   HIS B 207       9.588   1.452  24.773  1.00  1.00
ATOM    829  N   HIS B 208       9.870  -0.602  25.253  1.00  1.00
ATOM    830  CA  HIS B 208       9.992  -0.324  26.679  1.00  1.00
ATOM    831  C   HIS B 208      11.274  -0.918  27.248  1.00  1.00
ATOM    832  O   HIS B 208      11.717  -1.985  26.823  1.00  1.00
ATOM    833  N   GLN B 209      11.730  -0.391  28.292  1.00  1.00
ATOM    834  CA  GLN B 209      12.895  -0.736  29.098  1.00  1.00
ATOM    835  C   GLN B 209      12.608  -0.561  30.584  1.00  1.00
ATOM    836  O   GLN B 209      12.098   0.475  31.009  1.00  1.00
ATOM    837  N   ASN B 210      12.523  -1.605  31.338  1.00  1.00
ATOM    838  CA  ASN B 210      12.299  -1.567  32.778  1.00  1.00
ATOM    839  C   ASN B 210      13.103  -2.647  33.489  1.00  1.00
ATOM    840  O   ASN B 210      13.447  -3.671  32.897  1.00  1.00
ATOM    841  N   GLU B 211      13.069  -2.727  34.771  1.00  1.00
ATOM    842  CA  GLU B 211      13.792  -3.733  35.541  1.00  1.00
ATOM    843  C   GLU B 211      13.540  -5.131  34.993  1.00  1.00
ATOM    844  O   GLU B 211      14.445  -5.965  34.952  1.00  1.00
ATOM    845  N   GLN B 212      12.478  -5.501  34.564  1.00  1.00
ATOM    846  CA  GLN B 212      12.071  -6.798  34.035  1.00  1.00
ATOM    847  C   GLN B 212      12.518  -6.967  32.588  1.00  1.00
ATOM    848  O   GLN B 212      12.775  -8.082  32.135  1.00  1.00
ATOM    849  N   GLY B 213      13.144  -6.210  31.946  1.00  1.00
ATOM    850  CA  GLY B 213      13.674  -6.419  30.604  1.00  1.00
ATOM    851  C   GLY B 213      13.337  -5.248  29.691  1.00  1.00
ATOM    852  O   GLY B 213      12.795  -4.236  30.136  1.00  1.00
ATOM    853  N   SER B 214      13.569  -5.611  28.322  1.00  1.00
ATOM    854  CA  SER B 214      13.133  -4.710  27.262  1.00  1.00
ATOM    855  C   SER B 214      12.570  -5.485  26.077  1.00  1.00
ATOM    856  O   SER B 214      13.038  -6.579  25.761  1.00  1.00
ATOM    857  N   GLY B 215      11.625  -4.878  25.399  1.00  1.00
ATOM    858  CA  GLY B 215      11.013  -5.510  24.236  1.00  1.00
ATOM    859  C   GLY B 215      10.342  -4.478  23.339  1.00  1.00
ATOM    860  O   GLY B 215      10.065  -3.357  23.765  1.00  1.00
ATOM    861  N   TYR B 216       9.767  -4.977  22.259  1.00  1.00
ATOM    862  CA  TYR B 216       8.876  -4.234  21.375  1.00  1.00
ATOM    863  C   TYR B 216       7.479  -4.840  21.367  1.00  1.00
ATOM    864  O   TYR B 216       7.319  -6.057  21.466  1.00  1.00
ATOM    865  N   ALA B 217       6.498  -3.937  21.065  1.00  1.00
ATOM    866  CA  ALA B 217       5.096  -4.316  20.945  1.00  1.00
ATOM    867  C   ALA B 217       4.333  -3.336  20.064  1.00  1.00
ATOM    868  O   ALA B 217       4.498  -2.122  20.182  1.00  1.00
ATOM    869  N   ALA B 218       3.718  -3.835  18.953  1.00  1.00
ATOM    870  CA  ALA B 218       2.888  -2.977  18.115  1.00  1.00
ATOM    871  C   ALA B 218       1.621  -2.553  18.846  1.00  1.00
ATOM    872  O   ALA B 218       0.983  -3.360  19.522  1.00  1.00
ATOM    873  N   ASP B 219       1.227  -1.196  18.623  1.00  1.00
ATOM    874  CA  ASP B 219      -0.123  -0.828  19.031  1.00  1.00
ATOM    875  C   ASP B 219      -1.165  -1.436  18.101  1.00  1.00
ATOM    876  O   ASP B 219      -1.154  -1.188  16.895  1.00  1.00
ATOM    877  N   GLN B 220      -1.927  -2.436  18.645  1.00  1.00
ATOM    878  CA  GLN B 220      -2.790  -3.262  17.810  1.00  1.00
ATOM    879  C   GLN B 220      -3.965  -2.458  17.268  1.00  1.00
ATOM    880  O   GLN B 220      -4.367  -2.626  16.117  1.00  1.00
ATOM    881  N   LYS B 221      -4.522  -1.516  18.008  1.00  1.00
ATOM    882  CA  LYS B 221      -5.693  -0.747  17.605  1.00  1.00
ATOM    883  C   LYS B 221      -5.372   0.173  16.434  1.00  1.00
ATOM    884  O   LYS B 221      -6.158   0.296  15.495  1.00  1.00
ATOM    885  N   SER B 222      -4.281   0.963  16.529  1.00  1.00
ATOM    886  CA  SER B 222      -3.914   1.891  15.466  1.00  1.00
ATOM    887  C   SER B 222      -3.399   1.148  14.240  1.00  1.00
ATOM    888  O   SER B 222      -3.666   1.543  13.105  1.00  1.00
ATOM    889  N   THR B 223      -2.728   0.003  14.466  1.00  1.00
ATOM    890  CA  THR B 223      -2.247  -0.813  13.357  1.00  1.00
ATOM    891  C   THR B 223      -3.405  -1.418  12.575  1.00  1.00
ATOM    892  O   THR B 223      -3.396  -1.431  11.344  1.00  1.00
ATOM    893  N   GLN B 224      -4.413  -1.945  13.305  1.00  1.00
ATOM    894  CA  GLN B 224      -5.572  -2.583  12.692  1.00  1.00
ATOM    895  C   GLN B 224      -6.440  -1.566  11.963  1.00  1.00
ATOM    896  O   GLN B 224      -6.939  -1.832  10.870  1.00  1.00
ATOM    897  N   ASN B 225      -6.660  -0.398  12.552  1.00  1.00
ATOM    898  CA  ASN B 225      -7.437   0.674  11.941  1.00  1.00
ATOM    899  C   ASN B 225      -6.752   1.204  10.687  1.00  1.00
ATOM    900  O   ASN B 225      -7.410   1.518   9.695  1.00  1.00
ATOM    901  N   ALA B 226      -5.424   1.270  10.696  1.00  1.00
ATOM    902  CA  ALA B 226      -4.654   1.747   9.554  1.00  1.00
ATOM    903  C   ALA B 226      -4.652   0.724   8.425  1.00  1.00
ATOM    904  O   ALA B 226      -4.754   1.080   7.251  1.00  1.00
ATOM    905  N   ILE B 227      -4.517  -0.577   8.760  1.00  1.00
ATOM    906  CA  ILE B 227      -4.617  -1.614   7.740  1.00  1.00
ATOM    907  C   ILE B 227      -5.992  -1.612   7.085  1.00  1.00
ATOM    908  O   ILE B 227      -6.111  -1.755   5.868  1.00  1.00
ATOM    909  N   ASN B 228      -7.047  -1.412   7.928  1.00  1.00
ATOM    910  CA  ASN B 228      -8.408  -1.309   7.416  1.00  1.00
ATOM    911  C   ASN B 228      -8.542  -0.150   6.437  1.00  1.00
ATOM    912  O   ASN B 228      -9.187  -0.275   5.396  1.00  1.00
ATOM    913  N   GLY B 229      -7.999   1.005   6.798  1.00  1.00
ATOM    914  CA  GLY B 229      -8.091   2.224   6.003  1.00  1.00
ATOM    915  C   GLY B 229      -7.334   2.082   4.688  1.00  1.00
ATOM    916  O   GLY B 229      -7.817   2.498   3.635  1.00  1.00
ATOM    917  N   ILE B 230      -6.049   1.627   4.773  1.00  1.00
ATOM    918  CA  ILE B 230      -5.191   1.498   3.602  1.00  1.00
ATOM    919  C   ILE B 230      -5.764   0.498   2.606  1.00  1.00
ATOM    920  O   ILE B 230      -5.754   0.736   1.398  1.00  1.00
ATOM    921  N   THR B 231      -6.274  -0.646   3.103  1.00  1.00
ATOM    922  CA  THR B 231      -6.850  -1.664   2.232  1.00  1.00
ATOM    923  C   THR B 231      -8.149  -1.178   1.601  1.00  1.00
ATOM    924  O   THR B 231      -8.410  -1.427   0.424  1.00  1.00
ATOM    925  N   ASN B 232      -8.932  -0.419   2.278  1.00  1.00
ATOM    926  CA  ASN B 232     -10.132   0.207   1.736  1.00  1.00
ATOM    927  C   ASN B 232      -9.785   1.204   0.638  1.00  1.00
ATOM    928  O   ASN B 232     -10.480   1.295  -0.374  1.00  1.00
ATOM    929  N   LYS B 233      -8.645   1.923   0.833  1.00  1.00
ATOM    930  CA  LYS B 233      -8.152   2.864  -0.165  1.00  1.00
ATOM    931  C   LYS B 233      -7.750   2.148  -1.447  1.00  1.00
ATOM    932  O   LYS B 233      -8.037   2.617  -2.548  1.00  1.00
ATOM    933  N   VAL B 234      -7.050   1.008  -1.323  1.00  1.00
ATOM    934  CA  VAL B 234      -6.670   0.198  -2.474  1.00  1.00
ATOM    935  C   VAL B 234      -7.897  -0.294  -3.232  1.00  1.00
ATOM    936  O   VAL B 234      -7.938  -0.249  -4.461  1.00  1.00
ATOM    937  N   ASN B 235      -8.899  -0.745  -2.474  1.00  1.00
ATOM    938  CA  ASN B 235     -10.149  -1.229  -3.048  1.00  1.00
ATOM    939  C   ASN B 235     -10.873  -0.122  -3.803  1.00  1.00
ATOM    940  O   ASN B 235     -11.407  -0.346  -4.889  1.00  1.00
ATOM    941  N   THR B 236     -10.944   1.065  -3.209  1.00  1.00
ATOM    942  CA  THR B 236     -11.589   2.223  -3.817  1.00  1.00
ATOM    943  C   THR B 236     -10.910   2.606  -5.126  1.00  1.00
ATOM    944  O   THR B 236     -11.576   2.922  -6.112  1.00  1.00
ATOM    945  N   VAL B 237      -9.585   2.671  -5.133  1.00  1.00
ATOM    946  CA  VAL B 237      -8.813   2.960  -6.335  1.00  1.00
ATOM    947  C   VAL B 237      -9.068   1.920  -7.418  1.00  1.00
ATOM    948  O   VAL B 237      -9.227   2.257  -8.591  1.00  1.00
ATOM    949  N   ILE B 238      -8.996   0.656  -7.066  1.00  1.00
ATOM    950  CA  ILE B 238      -9.217  -0.439  -8.002  1.00  1.00
ATOM    951  C   ILE B 238     -10.644  -0.428  -8.536  1.00  1.00
ATOM    952  O   ILE B 238     -10.873  -0.635  -9.728  1.00  1.00
ATOM    953  N   GLU B 239     -11.595  -0.175  -7.777  1.00  1.00
ATOM    954  CA  GLU B 239     -13.019  -0.175  -8.088  1.00  1.00
ATOM    955  C   GLU B 239     -13.342   0.830  -9.187  1.00  1.00
ATOM    956  O   GLU B 239     -14.158   0.559 -10.068  1.00  1.00
ATOM    957  N   LYS B 240     -12.733   1.905  -9.300  1.00  1.00
ATOM    958  CA  LYS B 240     -13.048   2.996 -10.214  1.00  1.00
ATOM    959  C   LYS B 240     -12.467   2.739 -11.599  1.00  1.00
ATOM    960  O   LYS B 240     -13.077   3.081 -12.612  1.00  1.00
ATOM    961  N   MET B 241     -11.449   2.026 -11.709  1.00  1.00
ATOM    962  CA  MET B 241     -10.865   1.631 -12.985  1.00  1.00
ATOM    963  C   MET B 241      -9.960   0.416 -12.824  1.00  1.00
ATOM    964  O   MET B 241      -9.028   0.426 -12.020  1.00  1.00
ATOM    965  N   ASN B 242     -10.527  -0.739 -13.535  1.00  1.00
ATOM    966  CA  ASN B 242      -9.773  -1.981 -13.407  1.00  1.00
ATOM    967  C   ASN B 242     -10.113  -2.950 -14.532  1.00  1.00
ATOM    968  O   ASN B 242      -9.279  -3.756 -14.943  1.00  1.00
ATOM    969  N   ILE B 243     -10.619  -2.693 -15.588  1.00  1.00
ATOM    970  CA  ILE B 243     -11.013  -3.623 -16.640  1.00  1.00
ATOM    971  C   ILE B 243     -11.396  -2.883 -17.915  1.00  1.00
ATOM    972  O   ILE B 243     -11.908  -1.765 -17.865  1.00  1.00
ATOM    973  N   GLN B 244     -11.021  -3.460 -19.004  1.00  1.00
ATOM    974  CA  GLN B 244     -11.429  -3.099 -20.357  1.00  1.00
ATOM    975  C   GLN B 244     -11.964  -4.309 -21.112  1.00  1.00
ATOM    976  O   GLN B 244     -11.443  -5.416 -20.979  1.00  1.00
ATOM    977  N   PHE B 245     -13.121  -4.201 -21.675  1.00  1.00
ATOM    978  CA  PHE B 245     -13.643  -5.280 -22.506  1.00  1.00
ATOM    979  C   PHE B 245     -12.949  -5.316 -23.862  1.00  1.00
ATOM    980  O   PHE B 245     -12.516  -4.285 -24.376  1.00  1.00
ATOM    981  N   THR B 246     -13.163  -6.238 -24.695  1.00  1.00
ATOM    982  CA  THR B 246     -12.607  -6.366 -26.037  1.00  1.00
ATOM    983  C   THR B 246     -12.543  -5.014 -26.737  1.00  1.00
ATOM    984  O   THR B 246     -13.520  -4.266 -26.753  1.00  1.00
ATOM    985  N   ALA B 247     -11.308  -4.743 -27.200  1.00  1.00
ATOM    986  CA  ALA B 247     -10.911  -3.578 -27.982  1.00  1.00
ATOM    987  C   ALA B 247      -9.977  -3.971 -29.120  1.00  1.00
ATOM    988  O   ALA B 247      -8.986  -4.669 -28.910  1.00  1.00
ATOM    989  N   VAL B 248     -10.454  -4.009 -30.302  1.00  1.00
ATOM    990  CA  VAL B 248      -9.713  -4.443 -31.480  1.00  1.00
ATOM    991  C   VAL B 248      -9.608  -3.325 -32.509  1.00  1.00
ATOM    992  O   VAL B 248     -10.533  -2.529 -32.671  1.00  1.00
ATOM    993  N   GLY B 249      -8.653  -3.204 -33.226  1.00  1.00
ATOM    994  CA  GLY B 249      -8.467  -2.271 -34.331  1.00  1.00
ATOM    995  C   GLY B 249      -9.642  -2.322 -35.299  1.00  1.00
ATOM    996  O   GLY B 249     -10.184  -3.392 -35.576  1.00  1.00
ATOM    997  N   LYS B 250      -9.757  -1.191 -36.073  1.00  1.00
ATOM    998  CA  LYS B 250     -10.701  -1.119 -37.181  1.00  1.00
ATOM    999  C   LYS B 250      -9.981  -1.182 -38.523  1.00  1.00
ATOM   1000  O   LYS B 250      -8.980  -0.498 -38.733  1.00  1.00
ATOM   1001  N   LEU B 251      -9.618  10.558 -37.290  1.00  1.00
ATOM   1002  CA  LEU B 251     -10.688  10.657 -36.305  1.00  1.00
ATOM   1003  C   LEU B 251     -10.667   9.471 -35.347  1.00  1.00
ATOM   1004  O   LEU B 251     -10.906   9.624 -34.149  1.00  1.00
ATOM   1005  N   ASN B 252     -10.573   8.254 -35.864  1.00  1.00
ATOM   1006  CA  ASN B 252     -10.464   7.056 -35.039  1.00  1.00
ATOM   1007  C   ASN B 252      -9.172   7.060 -34.231  1.00  1.00
ATOM   1008  O   ASN B 252      -9.151   6.640 -33.074  1.00  1.00
ATOM   1009  N   LYS B 253      -8.063   7.388 -34.845  1.00  1.00
ATOM   1010  CA  LYS B 253      -6.785   7.436 -34.144  1.00  1.00
ATOM   1011  C   LYS B 253      -6.777   8.534 -33.088  1.00  1.00
ATOM   1012  O   LYS B 253      -6.189   8.375 -32.019  1.00  1.00
ATOM   1013  N   LYS B 254      -7.404   9.708 -33.389  1.00  1.00
ATOM   1014  CA  LYS B 254      -7.505  10.806 -32.435  1.00  1.00
ATOM   1015  C   LYS B 254      -8.280  10.388 -31.193  1.00  1.00
ATOM   1016  O   LYS B 254      -7.931  10.766 -30.075  1.00  1.00
ATOM   1017  N   VAL B 255      -9.407   9.638 -31.389  1.00  1.00
ATOM   1018  CA  VAL B 255     -10.209   9.142 -30.277  1.00  1.00
ATOM   1019  C   VAL B 255      -9.413   8.173 -29.413  1.00  1.00
ATOM   1020  O   VAL B 255      -9.500   8.204 -28.186  1.00  1.00
ATOM   1021  N   ASP B 256      -8.773   7.162 -30.073  1.00  1.00
ATOM   1022  CA  ASP B 256      -7.978   6.180 -29.346  1.00  1.00
ATOM   1023  C   ASP B 256      -6.823   6.845 -28.608  1.00  1.00
ATOM   1024  O   ASP B 256      -6.517   6.493 -27.468  1.00  1.00
ATOM   1025  N   ASP B 257      -6.067   7.689 -29.216  1.00  1.00
ATOM   1026  CA  ASP B 257      -4.909   8.340 -28.616  1.00  1.00
ATOM   1027  C   ASP B 257      -5.329   9.302 -27.512  1.00  1.00
ATOM   1028  O   ASP B 257      -4.631   9.453 -26.508  1.00  1.00
ATOM   1029  N   GLY B 258      -6.464   9.954 -27.635  1.00  1.00
ATOM   1030  CA  GLY B 258      -6.939  10.918 -26.649  1.00  1.00
ATOM   1031  C   GLY B 258      -7.440  10.218 -25.392  1.00  1.00
ATOM   1032  O   GLY B 258      -7.253  10.710 -24.279  1.00  1.00
ATOM   1033  N   PHE B 259      -8.157   9.123 -25.510  1.00  1.00
ATOM   1034  CA  PHE B 259      -8.594   8.333 -24.365  1.00  1.00
ATOM   1035  C   PHE B 259      -7.406   7.733 -23.625  1.00  1.00
ATOM   1036  O   PHE B 259      -7.397   7.669 -22.395  1.00  1.00
ATOM   1037  N   LEU B 260      -6.438   7.229 -24.401  1.00  1.00
ATOM   1038  CA  LEU B 260      -5.219   6.663 -23.836  1.00  1.00
ATOM   1039  C   LEU B 260      -4.429   7.714 -23.063  1.00  1.00
ATOM   1040  O   LEU B 260      -3.858   7.426 -22.011  1.00  1.00
ATOM   1041  N   ASP B 261      -4.329   8.934 -23.605  1.00  1.00
ATOM   1042  CA  ASP B 261      -3.638  10.027 -22.931  1.00  1.00
ATOM   1043  C   ASP B 261      -4.289  10.347 -21.591  1.00  1.00
ATOM   1044  O   ASP B 261      -3.603  10.621 -20.607  1.00  1.00
ATOM   1045  N   ILE B 262      -5.627  10.379 -21.564  1.00  1.00
ATOM   1046  CA  ILE B 262      -6.391  10.726 -20.371  1.00  1.00
ATOM   1047  C   ILE B 262      -6.253   9.653 -19.298  1.00  1.00
ATOM   1048  O   ILE B 262      -6.116   9.960 -18.114  1.00  1.00
ATOM   1049  N   TRP B 263      -6.390   8.371 -19.694  1.00  1.00
ATOM   1050  CA  TRP B 263      -6.325   7.267 -18.744  1.00  1.00
ATOM   1051  C   TRP B 263      -4.914   7.094 -18.196  1.00  1.00
ATOM   1052  O   TRP B 263      -4.729   6.769 -17.023  1.00  1.00
ATOM   1053  N   THR B 264      -3.913   7.274 -18.999  1.00  1.00
ATOM   1054  CA  THR B 264      -2.528   7.233 -18.545  1.00  1.00
ATOM   1055  C   THR B 264      -2.262   8.303 -17.494  1.00  1.00
ATOM   1056  O   THR B 264      -1.565   8.059 -16.509  1.00  1.00
ATOM   1057  N   TYR B 265      -2.773   9.544 -17.796  1.00  1.00
ATOM   1058  CA  TYR B 265      -2.635  10.663 -16.871  1.00  1.00
ATOM   1059  C   TYR B 265      -3.368  10.391 -15.564  1.00  1.00
ATOM   1060  O   TYR B 265      -2.863  10.696 -14.483  1.00  1.00
ATOM   1061  N   ASN B 266      -4.580   9.905 -15.653  1.00  1.00
ATOM   1062  CA  ASN B 266      -5.441   9.633 -14.509  1.00  1.00
ATOM   1063  C   ASN B 266      -4.828   8.576 -13.598  1.00  1.00
ATOM   1064  O   ASN B 266      -4.895   8.684 -12.373  1.00  1.00
ATOM   1065  N   ALA B 267      -4.353   7.484 -14.180  1.00  1.00
ATOM   1066  CA  ALA B 267      -3.774   6.379 -13.426  1.00  1.00
ATOM   1067  C   ALA B 267      -2.522   6.819 -12.677  1.00  1.00
ATOM   1068  O   ALA B 267      -2.314   6.444 -11.524  1.00  1.00
ATOM   1069  N   GLU B 268      -1.619   7.470 -13.357  1.00  1.00
ATOM   1070  CA  GLU B 268      -0.358   7.891 -12.759  1.00  1.00
ATOM   1071  C   GLU B 268      -0.584   8.933 -11.671  1.00  1.00
ATOM   1072  O   GLU B 268       0.064   8.904 -10.626  1.00  1.00
ATOM   1073  N   LEU B 269      -1.428   9.894 -11.888  1.00  1.00
ATOM   1074  CA  LEU B 269      -1.689  10.973 -10.944  1.00  1.00
ATOM   1075  C   LEU B 269      -2.448  10.465  -9.722  1.00  1.00
ATOM   1076  O   LEU B 269      -2.214  10.918  -8.602  1.00  1.00
ATOM   1077  N   LEU B 270      -3.399   9.592  -9.899  1.00  1.00
ATOM   1078  CA  LEU B 270      -4.128   8.980  -8.795  1.00  1.00
ATOM   1079  C   LEU B 270      -3.181   8.270  -7.835  1.00  1.00
ATOM   1080  O   LEU B 270      -3.356   8.329  -6.618  1.00  1.00
ATOM   1081  N   VAL B 271      -2.218   7.529  -8.412  1.00  1.00
ATOM   1082  CA  VAL B 271      -1.245   6.798  -7.608  1.00  1.00
ATOM   1083  C   VAL B 271      -0.315   7.751  -6.869  1.00  1.00
ATOM   1084  O   VAL B 271       0.006   7.539  -5.699  1.00  1.00
ATOM   1085  N   LEU B 272       0.178   8.765  -7.579  1.00  1.00
ATOM   1086  CA  LEU B 272       1.086   9.742  -6.988  1.00  1.00
ATOM   1087  C   LEU B 272       0.415  10.496  -5.845  1.00  1.00
ATOM   1088  O   LEU B 272       1.031  10.751  -4.810  1.00  1.00
ATOM   1089  N   LEU B 273      -0.787  10.947  -6.040  1.00  1.00
ATOM   1090  CA  LEU B 273      -1.524  11.687  -5.022  1.00  1.00
ATOM   1091  C   LEU B 273      -1.840  10.805  -3.819  1.00  1.00
ATOM   1092  O   LEU B 273      -1.763  11.250  -2.674  1.00  1.00
ATOM   1093  N   GLU B 274      -2.340   9.583  -4.085  1.00  1.00
ATOM   1094  CA  GLU B 274      -2.684   8.657  -3.012  1.00  1.00
ATOM   1095  C   GLU B 274      -1.446   8.234  -2.232  1.00  1.00
ATOM   1096  O   GLU B 274      -1.496   8.064  -1.014  1.00  1.00
ATOM   1097  N   ASN B 275      -0.324   8.092  -2.894  1.00  1.00
ATOM   1098  CA  ASN B 275       0.934   7.739  -2.248  1.00  1.00
ATOM   1099  C   ASN B 275       1.347   8.795  -1.231  1.00  1.00
ATOM   1100  O   ASN B 275       1.835   8.472  -0.148  1.00  1.00
ATOM   1101  N   GLU B 276       1.266  10.061  -1.627  1.00  1.00
ATOM   1102  CA  GLU B 276       1.570  11.168  -0.729  1.00  1.00
ATOM   1103  C   GLU B 276       0.655  11.156   0.489  1.00  1.00
ATOM   1104  O   GLU B 276       1.094  11.415   1.610  1.00  1.00
ATOM   1105  N   ARG B 277      -0.623  10.903   0.276  1.00  1.00
ATOM   1106  CA  ARG B 277      -1.621  10.878   1.338  1.00  1.00
ATOM   1107  C   ARG B 277      -1.389   9.708   2.285  1.00  1.00
ATOM   1108  O   ARG B 277      -1.579   9.829   3.495  1.00  1.00
ATOM   1109  N   THR B 278      -1.009   8.556   1.753  1.00  1.00
ATOM   1110  CA  THR B 278      -0.743   7.351   2.530  1.00  1.00
ATOM   1111  C   THR B 278       0.415   7.562   3.496  1.00  1.00
ATOM   1112  O   THR B 278       0.369   7.116   4.643  1.00  1.00
ATOM   1113  N   LEU B 279       1.507   8.120   2.994  1.00  1.00
ATOM   1114  CA  LEU B 279       2.669   8.396   3.831  1.00  1.00
ATOM   1115  C   LEU B 279       2.335   9.407   4.922  1.00  1.00
ATOM   1116  O   LEU B 279       2.773   9.270   6.065  1.00  1.00
ATOM   1117  N   ASP B 280       1.558  10.409   4.577  1.00  1.00
ATOM   1118  CA  ASP B 280       1.139  11.412   5.548  1.00  1.00
ATOM   1119  C   ASP B 280       0.227  10.806   6.607  1.00  1.00
ATOM   1120  O   ASP B 280       0.310  11.155   7.785  1.00  1.00
ATOM   1121  N   PHE B 281      -0.635   9.850   6.174  1.00  1.00
ATOM   1122  CA  PHE B 281      -1.548   9.141   7.062  1.00  1.00
ATOM   1123  C   PHE B 281      -0.788   8.379   8.140  1.00  1.00
ATOM   1124  O   PHE B 281      -1.206   8.339   9.297  1.00  1.00
ATOM   1125  N   HIS B 282       0.254   7.656   7.728  1.00  1.00
ATOM   1126  CA  HIS B 282       1.104   6.922   8.659  1.00  1.00
ATOM   1127  C   HIS B 282       1.798   7.867   9.632  1.00  1.00
ATOM   1128  O   HIS B 282       1.908   7.576  10.823  1.00  1.00
ATOM   1129  N   ASP B 283       2.345   8.992   9.080  1.00  1.00
ATOM   1130  CA  ASP B 283       2.984  10.001   9.916  1.00  1.00
ATOM   1131  C   ASP B 283       2.025  10.523  10.979  1.00  1.00
ATOM   1132  O   ASP B 283       2.411  10.730  12.129  1.00  1.00
ATOM   1133  N   SER B 284       0.780  10.756  10.600  1.00  1.00
ATOM   1134  CA  SER B 284      -0.266  11.248  11.489  1.00  1.00
ATOM   1135  C   SER B 284      -0.556  10.250  12.603  1.00  1.00
ATOM   1136  O   SER B 284      -0.783  10.634  13.750  1.00  1.00
ATOM   1137  N   ASN B 285      -0.670   8.972  12.269  1.00  1.00
ATOM   1138  CA  ASN B 285      -0.961   7.902  13.216  1.00  1.00
ATOM   1139  C   ASN B 285       0.123   7.801  14.282  1.00  1.00
ATOM   1140  O   ASN B 285      -0.167   7.568  15.455  1.00  1.00
ATOM   1141  N   VAL B 286       1.387   7.919  13.846  1.00  1.00
ATOM   1142  CA  VAL B 286       2.509   7.907  14.777  1.00  1.00
ATOM   1143  C   VAL B 286       2.455   9.103  15.720  1.00  1.00
ATOM   1144  O   VAL B 286       2.701   8.971  16.919  1.00  1.00
ATOM   1145  N   LYS B 287       2.208  10.278  15.143  1.00  1.00
ATOM   1146  CA  LYS B 287       2.125  11.522  15.898  1.00  1.00
ATOM   1147  C   LYS B 287       1.021  11.459  16.945  1.00  1.00
ATOM   1148  O   LYS B 287       1.191  11.932  18.069  1.00  1.00
ATOM   1149  N   ASN B 288      -0.152  10.915  16.542  1.00  1.00
ATOM   1150  CA  ASN B 288      -1.306  10.806  17.427  1.00  1.00
ATOM   1151  C   ASN B 288      -1.043   9.818  18.556  1.00  1.00
ATOM   1152  O   ASN B 288      -1.475  10.026  19.689  1.00  1.00
ATOM   1153  N   LEU B 289      -0.422   8.689  18.279  1.00  1.00
ATOM   1154  CA  LEU B 289      -0.044   7.696  19.278  1.00  1.00
ATOM   1155  C   LEU B 289       0.914   8.288  20.307  1.00  1.00
ATOM   1156  O   LEU B 289       0.798   8.019  21.503  1.00  1.00
ATOM   1157  N   TYR B 290       1.823   9.106  19.824  1.00  1.00
ATOM   1158  CA  TYR B 290       2.788   9.774  20.688  1.00  1.00
ATOM   1159  C   TYR B 290       2.104  10.782  21.603  1.00  1.00
ATOM   1160  O   TYR B 290       2.437  10.890  22.783  1.00  1.00
ATOM   1161  N   GLU B 291       1.275  11.645  21.021  1.00  1.00
ATOM   1162  CA  GLU B 291       0.530  12.646  21.775  1.00  1.00
ATOM   1163  C   GLU B 291      -0.403  11.992  22.786  1.00  1.00
ATOM   1164  O   GLU B 291      -0.583  12.495  23.895  1.00  1.00
ATOM   1165  N   LYS B 292      -0.984  10.867  22.463  1.00  1.00
ATOM   1166  CA  LYS B 292      -1.857  10.105  23.348  1.00  1.00
ATOM   1167  C   LYS B 292      -1.117   9.661  24.603  1.00  1.00
ATOM   1168  O   LYS B 292      -1.669   9.688  25.703  1.00  1.00
ATOM   1169  N   VAL B 293       0.067   9.041  24.432  1.00  1.00
ATOM   1170  CA  VAL B 293       0.900   8.633  25.556  1.00  1.00
ATOM   1171  C   VAL B 293       1.347   9.837  26.376  1.00  1.00
ATOM   1172  O   VAL B 293       1.354   9.795  27.606  1.00  1.00
ATOM   1173  N   LYS B 294       1.726  10.904  25.663  1.00  1.00
ATOM   1174  CA  LYS B 294       2.183  12.115  26.334  1.00  1.00
ATOM   1175  C   LYS B 294       1.111  12.667  27.265  1.00  1.00
ATOM   1176  O   LYS B 294       1.407  13.105  28.377  1.00  1.00
ATOM   1177  N   SER B 295      -0.137  12.668  26.829  1.00  1.00
ATOM   1178  CA  SER B 295      -1.255  13.211  27.593  1.00  1.00
ATOM   1179  C   SER B 295      -1.624  12.297  28.754  1.00  1.00
ATOM   1180  O   SER B 295      -2.034  12.763  29.817  1.00  1.00
ATOM   1181  N   GLN B 296      -1.389  11.014  28.677  1.00  1.00
ATOM   1182  CA  GLN B 296      -1.644  10.090  29.775  1.00  1.00
ATOM   1183  C   GLN B 296      -0.633  10.277  30.898  1.00  1.00
ATOM   1184  O   GLN B 296      -0.977  10.196  32.077  1.00  1.00
ATOM   1185  N   LEU B 297       0.659  10.325  30.557  1.00  1.00
ATOM   1186  CA  LEU B 297       1.740  10.409  31.531  1.00  1.00
ATOM   1187  C   LEU B 297       1.840  11.809  32.126  1.00  1.00
ATOM   1188  O   LEU B 297       2.150  11.972  33.306  1.00  1.00
ATOM   1189  N   LYS B 298       1.432  12.782  31.612  1.00  1.00
ATOM   1190  CA  LYS B 298       1.565  14.144  32.114  1.00  1.00
ATOM   1191  C   LYS B 298       2.982  14.416  32.601  1.00  1.00
ATOM   1192  O   LYS B 298       3.845  14.832  31.829  1.00  1.00
ATOM   1193  N   ASN B 299       3.185  14.773  33.850  1.00  1.00
ATOM   1194  CA  ASN B 299       4.477  15.096  34.442  1.00  1.00
ATOM   1195  C   ASN B 299       5.028  13.920  35.239  1.00  1.00
ATOM   1196  O   ASN B 299       6.188  13.927  35.652  1.00  1.00
ATOM   1197  N   ASN B 300       4.401  12.762  35.208  1.00  1.00
ATOM   1198  CA  ASN B 300       4.918  11.532  35.796  1.00  1.00
ATOM   1199  C   ASN B 300       6.044  10.949  34.952  1.00  1.00
ATOM   1200  O   ASN B 300       6.922  10.255  35.465  1.00  1.00
ATOM   1201  N   ALA B 301       6.373  11.511  33.977  1.00  1.00
ATOM   1202  CA  ALA B 301       7.445  11.213  33.036  1.00  1.00
ATOM   1203  C   ALA B 301       7.983  12.485  32.394  1.00  1.00
ATOM   1204  O   ALA B 301       7.242  13.443  32.174  1.00  1.00
ATOM   1205  N   LYS B 302       9.152  12.379  31.812  1.00  1.00
ATOM   1206  CA  LYS B 302       9.813  13.462  31.093  1.00  1.00
ATOM   1207  C   LYS B 302      10.069  13.083  29.640  1.00  1.00
ATOM   1208  O   LYS B 302      10.439  11.947  29.341  1.00  1.00
ATOM   1209  N   GLU B 303       9.702  14.034  28.700  1.00  1.00
ATOM   1210  CA  GLU B 303      10.144  13.811  27.328  1.00  1.00
ATOM   1211  C   GLU B 303      11.659  13.919  27.213  1.00  1.00
ATOM   1212  O   GLU B 303      12.250  14.929  27.594  1.00  1.00
ATOM   1213  N   ILE B 304      12.289  12.810  26.687  1.00  1.00
ATOM   1214  CA  ILE B 304      13.741  12.704  26.619  1.00  1.00
ATOM   1215  C   ILE B 304      14.231  12.757  25.178  1.00  1.00
ATOM   1216  O   ILE B 304      15.374  13.132  24.914  1.00  1.00
ATOM   1217  N   GLY B 305      13.426  12.688  24.253  1.00  1.00
ATOM   1218  CA  GLY B 305      13.884  12.913  22.887  1.00  1.00
ATOM   1219  C   GLY B 305      13.555  11.723  21.993  1.00  1.00
ATOM   1220  O   GLY B 305      13.695  10.570  22.402  1.00  1.00
ATOM   1221  N   ASN B 306      13.343  12.046  20.745  1.00  1.00
ATOM   1222  CA  ASN B 306      13.340  10.927  19.811  1.00  1.00
ATOM   1223  C   ASN B 306      12.087  10.077  19.974  1.00  1.00
ATOM   1224  O   ASN B 306      12.048   8.922  19.548  1.00  1.00
ATOM   1225  N   GLY B 307      11.079  10.521  20.781  1.00  1.00
ATOM   1226  CA  GLY B 307       9.837   9.773  20.931  1.00  1.00
ATOM   1227  C   GLY B 307       9.886   8.862  22.152  1.00  1.00
ATOM   1228  O   GLY B 307       8.931   8.142  22.440  1.00  1.00
ATOM   1229  N   CYS B 308      10.688   9.202  23.100  1.00  1.00
ATOM   1230  CA  CYS B 308      10.897   8.426  24.316  1.00  1.00
ATOM   1231  C   CYS B 308      10.488   9.217  25.552  1.00  1.00
ATOM   1232  O   CYS B 308      10.704  10.427  25.626  1.00  1.00
ATOM   1233  N   PHE B 309       9.846   8.552  26.474  1.00  1.00
ATOM   1234  CA  PHE B 309       9.530   9.047  27.808  1.00  1.00
ATOM   1235  C   PHE B 309      10.310   8.290  28.876  1.00  1.00
ATOM   1236  O   PHE B 309      10.461   7.071  28.801  1.00  1.00
ATOM   1237  N   GLU B 310      10.863   9.020  29.800  1.00  1.00
ATOM   1238  CA  GLU B 310      11.512   8.456  30.977  1.00  1.00
ATOM   1239  C   GLU B 310      10.677   8.686  32.230  1.00  1.00
ATOM   1240  O   GLU B 310      10.261   9.809  32.513  1.00  1.00
ATOM   1241  N   PHE B 311      10.183   7.518  32.831  1.00  1.00
ATOM   1242  CA  PHE B 311       9.309   7.647  33.991  1.00  1.00
ATOM   1243  C   PHE B 311      10.074   8.167  35.201  1.00  1.00
ATOM   1244  O   PHE B 311      11.211   7.765  35.448  1.00  1.00
ATOM   1245  N   TYR B 312       9.288   8.921  36.060  1.00  1.00
ATOM   1246  CA  TYR B 312       9.832   9.364  37.338  1.00  1.00
ATOM   1247  C   TYR B 312       9.533   8.359  38.443  1.00  1.00
ATOM   1248  O   TYR B 312      10.163   8.379  39.500  1.00  1.00
ATOM   1249  N   HIS B 313       8.876   7.357  38.113  1.00  1.00
ATOM   1250  CA  HIS B 313       8.447   6.225  38.925  1.00  1.00
ATOM   1251  C   HIS B 313       8.865   4.904  38.292  1.00  1.00
ATOM   1252  O   HIS B 313       8.936   4.786  37.069  1.00  1.00
ATOM   1253  N   LYS B 314       8.912   3.824  39.079  1.00  1.00
ATOM   1254  CA  LYS B 314       9.053   2.485  38.520  1.00  1.00
ATOM   1255  C   LYS B 314       7.797   2.068  37.766  1.00  1.00
ATOM   1256  O   LYS B 314       6.688   2.146  38.296  1.00  1.00
ATOM   1257  N   CYS B 315       7.898   1.728  36.564  1.00  1.00
ATOM   1258  CA  CYS B 315       6.830   1.267  35.685  1.00  1.00
ATOM   1259  C   CYS B 315       7.098  -0.147  35.186  1.00  1.00
ATOM   1260  O   CYS B 315       8.018  -0.374  34.400  1.00  1.00
ATOM   1261  N   ASP B 316       6.578  -1.140  35.927  1.00  1.00
ATOM   1262  CA  ASP B 316       6.760  -2.539  35.561  1.00  1.00
ATOM   1263  C   ASP B 316       5.962  -2.890  34.311  1.00  1.00
ATOM   1264  O   ASP B 316       4.969  -2.236  33.993  1.00  1.00
ATOM   1265  N   ASN B 317       5.752  -4.124  33.988  1.00  1.00
ATOM   1266  CA  ASN B 317       5.043  -4.571  32.795  1.00  1.00
ATOM   1267  C   ASN B 317       3.542  -4.347  32.930  1.00  1.00
ATOM   1268  O   ASN B 317       2.863  -4.022  31.956  1.00  1.00
ATOM   1269  N   GLU B 318       2.928  -4.460  34.057  1.00  1.00
ATOM   1270  CA  GLU B 318       1.531  -4.092  34.252  1.00  1.00
ATOM   1271  C   GLU B 318       1.309  -2.609  33.986  1.00  1.00
ATOM   1272  O   GLU B 318       0.290  -2.216  33.418  1.00  1.00
ATOM   1273  N   CYS B 319       2.240  -1.762  34.493  1.00  1.00
ATOM   1274  CA  CYS B 319       2.182  -0.325  34.251  1.00  1.00
ATOM   1275  C   CYS B 319       2.361  -0.008  32.772  1.00  1.00
ATOM   1276  O   CYS B 319       1.696   0.876  32.232  1.00  1.00
ATOM   1277  N   MET B 320       3.334  -0.649  32.142  1.00  1.00
ATOM   1278  CA  MET B 320       3.628  -0.452  30.728  1.00  1.00
ATOM   1279  C   MET B 320       2.446  -0.856  29.858  1.00  1.00
ATOM   1280  O   MET B 320       2.122  -0.181  28.881  1.00  1.00
ATOM   1281  N   GLU B 321       1.810  -1.955  30.141  1.00  1.00
ATOM   1282  CA  GLU B 321       0.638  -2.418  29.408  1.00  1.00
ATOM   1283  C   GLU B 321      -0.505  -1.414  29.506  1.00  1.00
ATOM   1284  O   GLU B 321      -1.252  -1.215  28.548  1.00  1.00
ATOM   1285  N   SER B 322      -0.714  -0.807  30.667  1.00  1.00
ATOM   1286  CA  SER B 322      -1.713   0.238  30.857  1.00  1.00
ATOM   1287  C   SER B 322      -1.421   1.446  29.975  1.00  1.00
ATOM   1288  O   SER B 322      -2.337   2.081  29.454  1.00  1.00
ATOM   1289  N   VAL B 323      -0.165   1.829  29.825  1.00  1.00
ATOM   1290  CA  VAL B 323       0.221   2.881  28.892  1.00  1.00
ATOM   1291  C   VAL B 323      -0.096   2.486  27.455  1.00  1.00
ATOM   1292  O   VAL B 323      -0.593   3.297  26.674  1.00  1.00
ATOM   1293  N   ARG B 324       0.192   1.286  27.091  1.00  1.00
ATOM   1294  CA  ARG B 324      -0.020   0.757  25.749  1.00  1.00
ATOM   1295  C   ARG B 324      -1.505   0.605  25.445  1.00  1.00
ATOM   1296  O   ARG B 324      -1.952   0.879  24.331  1.00  1.00
ATOM   1297  N   ASN B 325      -2.360   0.363  26.277  1.00  1.00
ATOM   1298  CA  ASN B 325      -3.785   0.135  26.070  1.00  1.00
ATOM   1299  C   ASN B 325      -4.607   1.328  26.538  1.00  1.00
ATOM   1300  O   ASN B 325      -5.793   1.437  26.227  1.00  1.00
ATOM   1301  N   GLY B 326      -4.046   2.371  26.960  1.00  1.00
ATOM   1302  CA  GLY B 326      -4.668   3.675  27.158  1.00  1.00
ATOM   1303  C   GLY B 326      -5.460   3.715  28.459  1.00  1.00
ATOM   1304  O   GLY B 326      -6.124   4.707  28.761  1.00  1.00
ATOM   1305  N   THR B 327      -4.987   3.109  29.494  1.00  1.00
ATOM   1306  CA  THR B 327      -5.624   3.069  30.805  1.00  1.00
ATOM   1307  C   THR B 327      -4.622   3.365  31.913  1.00  1.00
ATOM   1308  O   THR B 327      -4.966   3.351  33.095  1.00  1.00
ATOM   1309  N   TYR B 328      -3.557   4.098  31.556  1.00  1.00
ATOM   1310  CA  TYR B 328      -2.581   4.528  32.551  1.00  1.00
ATOM   1311  C   TYR B 328      -3.250   5.304  33.678  1.00  1.00
ATOM   1312  O   TYR B 328      -4.022   6.232  33.434  1.00  1.00
ATOM   1313  N   ASP B 329      -2.917   4.935  34.920  1.00  1.00
ATOM   1314  CA  ASP B 329      -3.419   5.619  36.106  1.00  1.00
ATOM   1315  C   ASP B 329      -2.394   6.606  36.648  1.00  1.00
ATOM   1316  O   ASP B 329      -1.426   6.215  37.301  1.00  1.00
ATOM   1317  N   TYR B 330      -2.622   7.966  36.335  1.00  1.00
ATOM   1318  CA  TYR B 330      -1.627   8.963  36.713  1.00  1.00
ATOM   1319  C   TYR B 330      -1.606   9.174  38.221  1.00  1.00
ATOM   1320  O   TYR B 330      -0.542   9.330  38.821  1.00  1.00
ATOM   1321  N   PRO B 331      -2.754   9.300  38.883  1.00  1.00
ATOM   1322  CA  PRO B 331      -2.849   9.525  40.320  1.00  1.00
ATOM   1323  C   PRO B 331      -2.179   8.400  41.099  1.00  1.00
ATOM   1324  O   PRO B 331      -1.566   8.633  42.141  1.00  1.00
ATOM   1325  N   LYS B 332      -2.122   7.224  40.659  1.00  1.00
ATOM   1326  CA  LYS B 332      -1.504   6.060  41.282  1.00  1.00
ATOM   1327  C   LYS B 332      -0.008   6.269  41.479  1.00  1.00
ATOM   1328  O   LYS B 332       0.557   5.864  42.494  1.00  1.00
ATOM   1329  N   TYR B 333       0.699   6.859  40.551  1.00  1.00
ATOM   1330  CA  TYR B 333       2.148   7.001  40.615  1.00  1.00
ATOM   1331  C   TYR B 333       2.551   8.460  40.792  1.00  1.00
ATOM   1332  O   TYR B 333       3.689   8.760  41.151  1.00  1.00
ATOM   1333  N   SER B 334       1.681   9.331  40.984  1.00  1.00
ATOM   1334  CA  SER B 334       1.950  10.763  41.034  1.00  1.00
ATOM   1335  C   SER B 334       2.724  11.135  42.292  1.00  1.00
ATOM   1336  O   SER B 334       3.592  12.007  42.263  1.00  1.00
ATOM   1337  N   GLU B 335       2.520  10.553  43.439  1.00  1.00
ATOM   1338  CA  GLU B 335       3.275  10.842  44.652  1.00  1.00
ATOM   1339  C   GLU B 335       4.737  10.445  44.498  1.00  1.00
ATOM   1340  O   GLU B 335       5.634  11.156  44.952  1.00  1.00
ATOM   1341  N   GLU B 336       4.980   9.193  44.025  1.00  1.00
ATOM   1342  CA  GLU B 336       6.344   8.719  43.826  1.00  1.00
ATOM   1343  C   GLU B 336       7.072   9.557  42.783  1.00  1.00
ATOM   1344  O   GLU B 336       8.269   9.819  42.908  1.00  1.00
ATOM   1345  N   SER B 337       6.350   9.871  41.683  1.00  1.00
ATOM   1346  CA  SER B 337       6.920  10.702  40.629  1.00  1.00
ATOM   1347  C   SER B 337       7.348  12.060  41.170  1.00  1.00
ATOM   1348  O   SER B 337       8.380  12.600  40.772  1.00  1.00
ATOM   1349  N   LYS B 338       6.421  12.708  41.918  1.00  1.00
ATOM   1350  CA  LYS B 338       6.676  14.016  42.510  1.00  1.00
ATOM   1351  C   LYS B 338       7.954  14.007  43.339  1.00  1.00
ATOM   1352  O   LYS B 338       8.721  14.970  43.326  1.00  1.00
ATOM   1353  N   LEU B 339       8.129  12.988  44.188  1.00  1.00
ATOM   1354  CA  LEU B 339       9.320  12.855  45.018  1.00  1.00
ATOM   1355  C   LEU B 339      10.576  12.724  44.163  1.00  1.00
ATOM   1356  O   LEU B 339      11.637  13.237  44.518  1.00  1.00
ATOM   1357  N   ASN B 340      10.524  12.148  43.006  1.00  1.00
ATOM   1358  CA  ASN B 340      11.694  11.854  42.187  1.00  1.00
ATOM   1359  C   ASN B 340      12.098  13.060  41.349  1.00  1.00
ATOM   1360  O   ASN B 340      13.275  13.247  41.041  1.00  1.00
ATOM   1361  N   ARG B 341      11.208  13.708  40.670  1.00  1.00
ATOM   1362  CA  ARG B 341      11.560  14.879  39.875  1.00  1.00
ATOM   1363  C   ARG B 341      11.832  16.086  40.764  1.00  1.00
ATOM   1364  O   ARG B 341      11.109  16.335  41.728  1.00  1.00
