# Supplementary material for: ProteinDJ: A high‐performance and modular protein design pipeline
Source: Protein Sci. 2026 Jan 21;35(2):e70464. doi: 10.1002/pro.70464 (PMC12820799; doi:10.1002/pro.70464)
Supplement: Supplementary file 2 — DATA S1. Compressed archive containing input PDB and Bindsweeper YAML files used for benchmarking and comparison of sequence design methods. [file PRO-35-e70464-s001.zip › SupplementaryFile1/binderfolds/ha/fold_13.pdb]

ATOM      1  N   GLY A   1     -15.452  -6.688  -8.128  1.00  0.00
ATOM      2  CA  GLY A   1     -15.040  -7.976  -7.582  1.00  0.00
ATOM      3  C   GLY A   1     -13.523  -8.083  -7.508  1.00  0.00
ATOM      4  O   GLY A   1     -12.977  -8.652  -6.563  1.00  0.00
ATOM      5  N   GLY A   2     -12.862  -7.574  -8.557  1.00  0.00
ATOM      6  CA  GLY A   2     -11.405  -7.561  -8.581  1.00  0.00
ATOM      7  C   GLY A   2     -10.844  -6.650  -7.496  1.00  0.00
ATOM      8  O   GLY A   2      -9.835  -6.967  -6.866  1.00  0.00
ATOM      9  N   GLY A   3     -11.540  -5.515  -7.294  1.00  0.00
ATOM     10  CA  GLY A   3     -11.128  -4.592  -6.244  1.00  0.00
ATOM     11  C   GLY A   3     -11.221  -5.244  -4.870  1.00  0.00
ATOM     12  O   GLY A   3     -10.340  -5.070  -4.028  1.00  0.00
ATOM     13  N   GLY A   4     -12.367  -5.922  -4.624  1.00  0.00
ATOM     14  CA  GLY A   4     -12.546  -6.610  -3.351  1.00  0.00
ATOM     15  C   GLY A   4     -11.514  -7.716  -3.173  1.00  0.00
ATOM     16  O   GLY A   4     -10.979  -7.909  -2.081  1.00  0.00
ATOM     17  N   GLY A   5     -11.194  -8.410  -4.279  1.00  0.00
ATOM     18  CA  GLY A   5     -10.211  -9.486  -4.258  1.00  0.00
ATOM     19  C   GLY A   5      -8.818  -8.953  -3.951  1.00  0.00
ATOM     20  O   GLY A   5      -8.066  -9.558  -3.187  1.00  0.00
ATOM     21  N   GLY A   6      -8.428  -7.863  -4.679  1.00  0.00
ATOM     22  CA  GLY A   6      -7.112  -7.270  -4.475  1.00  0.00
ATOM     23  C   GLY A   6      -6.955  -6.754  -3.050  1.00  0.00
ATOM     24  O   GLY A   6      -5.907  -6.928  -2.429  1.00  0.00
ATOM     25  N   GLY A   7      -7.990  -6.091  -2.554  1.00  0.00
ATOM     26  CA  GLY A   7      -7.976  -5.565  -1.194  1.00  0.00
ATOM     27  C   GLY A   7      -7.880  -6.689  -0.171  1.00  0.00
ATOM     28  O   GLY A   7      -7.148  -6.583   0.814  1.00  0.00
ATOM     29  N   GLY A   8      -8.654  -7.766  -0.409  1.00  0.00
ATOM     30  CA  GLY A   8      -8.625  -8.911   0.493  1.00  0.00
ATOM     31  C   GLY A   8      -7.255  -9.577   0.494  1.00  0.00
ATOM     32  O   GLY A   8      -6.751  -9.979   1.542  1.00  0.00
ATOM     33  N   GLY A   9      -6.651  -9.667  -0.695  1.00  0.00
ATOM     34  CA  GLY A   9      -5.328 -10.266  -0.828  1.00  0.00
ATOM     35  C   GLY A   9      -4.277  -9.449  -0.086  1.00  0.00
ATOM     36  O   GLY A   9      -3.396 -10.004   0.570  1.00  0.00
ATOM     37  N   GLY A  10      -4.385  -8.099  -0.245  1.00  0.00
ATOM     38  CA  GLY A  10      -3.458  -7.202   0.436  1.00  0.00
ATOM     39  C   GLY A  10      -3.602  -7.308   1.949  1.00  0.00
ATOM     40  O   GLY A  10      -2.610  -7.325   2.677  1.00  0.00
ATOM     41  N   GLY A  11      -4.862  -7.309   2.403  1.00  0.00
ATOM     42  CA  GLY A  11      -5.153  -7.458   3.824  1.00  0.00
ATOM     43  C   GLY A  11      -4.625  -8.782   4.359  1.00  0.00
ATOM     44  O   GLY A  11      -4.063  -8.841   5.452  1.00  0.00
ATOM     45  N   GLY A  12      -4.851  -9.862   3.553  1.00  0.00
ATOM     46  CA  GLY A  12      -4.381 -11.188   3.934  1.00  0.00
ATOM     47  C   GLY A  12      -2.862 -11.221   4.053  1.00  0.00
ATOM     48  O   GLY A  12      -2.316 -11.815   4.982  1.00  0.00
ATOM     49  N   GLY A  13      -2.193 -10.550   3.132  1.00  0.00
ATOM     50  CA  GLY A  13      -0.736 -10.488   3.153  1.00  0.00
ATOM     51  C   GLY A  13      -0.232  -9.820   4.426  1.00  0.00
ATOM     52  O   GLY A  13       0.726 -10.284   5.044  1.00  0.00
ATOM     53  N   GLY A  14      -0.928  -8.702   4.770  1.00  0.00
ATOM     54  CA  GLY A  14      -0.538  -7.955   5.960  1.00  0.00
ATOM     55  C   GLY A  14      -0.862  -8.733   7.229  1.00  0.00
ATOM     56  O   GLY A  14      -0.062  -8.776   8.163  1.00  0.00
ATOM     57  N   GLY A  15      -2.042  -9.318   7.283  1.00  0.00
ATOM     58  CA  GLY A  15      -2.477 -10.096   8.437  1.00  0.00
ATOM     59  C   GLY A  15      -1.597 -11.324   8.636  1.00  0.00
ATOM     60  O   GLY A  15      -1.239 -11.666   9.763  1.00  0.00
ATOM     61  N   GLY A  16      -1.231 -11.942   7.503  1.00  0.00
ATOM     62  CA  GLY A  16      -0.374 -13.120   7.550  1.00  0.00
ATOM     63  C   GLY A  16       1.004 -12.777   8.103  1.00  0.00
ATOM     64  O   GLY A  16       1.568 -13.527   8.900  1.00  0.00
ATOM     65  N   GLY A  17       1.519 -11.622   7.608  1.00  0.00
ATOM     66  CA  GLY A  17       2.810 -11.150   8.094  1.00  0.00
ATOM     67  C   GLY A  17       2.780 -10.915   9.598  1.00  0.00
ATOM     68  O   GLY A  17       3.724 -11.260  10.309  1.00  0.00
ATOM     69  N   GLY A  18       1.676 -10.213  10.022  1.00  0.00
ATOM     70  CA  GLY A  18       1.497  -9.904  11.436  1.00  0.00
ATOM     71  C   GLY A  18       1.329 -11.174  12.260  1.00  0.00
ATOM     72  O   GLY A  18       1.882 -11.294  13.353  1.00  0.00
ATOM     73  N   GLY A  19       0.566 -12.130  11.736  1.00  0.00
ATOM     74  CA  GLY A  19       0.349 -13.401  12.416  1.00  0.00
ATOM     75  C   GLY A  19       1.662 -14.144  12.627  1.00  0.00
ATOM     76  O   GLY A  19       1.900 -14.714  13.692  1.00  0.00
ATOM     77  N   GLY A  20       2.485 -14.159  11.597  1.00  0.00
ATOM     78  CA  GLY A  20       3.778 -14.827  11.676  1.00  0.00
ATOM     79  C   GLY A  20       4.652 -14.209  12.760  1.00  0.00
ATOM     80  O   GLY A  20       5.327 -14.918  13.506  1.00  0.00
ATOM     81  N   GLY A  21       4.596 -12.884  12.860  1.00  0.00
ATOM     82  CA  GLY A  21       5.380 -12.170  13.861  1.00  0.00
ATOM     83  C   GLY A  21       4.822 -12.394  15.261  1.00  0.00
ATOM     84  O   GLY A  21       5.574 -12.577  16.218  1.00  0.00
ATOM     85  N   GLY A  22       3.483 -12.315  15.374  1.00  0.00
ATOM     86  CA  GLY A  22       2.803 -12.522  16.647  1.00  0.00
ATOM     87  C   GLY A  22       3.050 -13.927  17.181  1.00  0.00
ATOM     88  O   GLY A  22       3.220 -14.123  18.385  1.00  0.00
ATOM     89  N   GLY A  23       3.179 -14.883  16.273  1.00  0.00
ATOM     90  CA  GLY A  23       3.458 -16.260  16.660  1.00  0.00
ATOM     91  C   GLY A  23       4.790 -16.368  17.393  1.00  0.00
ATOM     92  O   GLY A  23       4.909 -17.094  18.380  1.00  0.00
ATOM     93  N   GLY A  24       5.724 -15.489  16.959  1.00  0.00
ATOM     94  CA  GLY A  24       7.029 -15.446  17.608  1.00  0.00
ATOM     95  C   GLY A  24       6.948 -14.757  18.964  1.00  0.00
ATOM     96  O   GLY A  24       7.610 -15.165  19.919  1.00  0.00
ATOM     97  N   GLY A  25       5.881 -13.879  19.064  1.00  0.00
ATOM     98  CA  GLY A  25       5.730 -13.120  20.300  1.00  0.00
ATOM     99  C   GLY A  25       4.604 -13.683  21.158  1.00  0.00
ATOM    100  O   GLY A  25       4.733 -13.789  22.378  1.00  0.00
ATOM    101  N   GLY A  26       3.417 -13.782  20.561  1.00  0.00
ATOM    102  CA  GLY A  26       2.236 -14.274  21.259  1.00  0.00
ATOM    103  C   GLY A  26       1.436 -15.229  20.383  1.00  0.00
ATOM    104  O   GLY A  26       1.164 -14.938  19.218  1.00  0.00
ATOM    105  N   GLY A  27       1.258 -16.446  20.876  1.00  0.00
ATOM    106  CA  GLY A  27       0.632 -17.476  20.055  1.00  0.00
ATOM    107  C   GLY A  27      -0.846 -17.182  19.835  1.00  0.00
ATOM    108  O   GLY A  27      -1.372 -17.381  18.740  1.00  0.00
ATOM    109  N   GLY A  28      -1.562 -16.750  20.868  1.00  0.00
ATOM    110  CA  GLY A  28      -2.997 -16.505  20.789  1.00  0.00
ATOM    111  C   GLY A  28      -3.311 -15.392  19.797  1.00  0.00
ATOM    112  O   GLY A  28      -4.255 -15.494  19.014  1.00  0.00
ATOM    113  N   GLY A  29      -2.611 -14.294  19.878  1.00  0.00
ATOM    114  CA  GLY A  29      -2.794 -13.168  18.970  1.00  0.00
ATOM    115  C   GLY A  29      -2.451 -13.555  17.537  1.00  0.00
ATOM    116  O   GLY A  29      -3.127 -13.144  16.594  1.00  0.00
ATOM    117  N   GLY A  30      -1.370 -14.428  17.460  1.00  0.00
ATOM    118  CA  GLY A  30      -0.983 -14.914  16.141  1.00  0.00
ATOM    119  C   GLY A  30      -2.103 -15.727  15.504  1.00  0.00
ATOM    120  O   GLY A  30      -2.379 -15.593  14.312  1.00  0.00
ATOM    121  N   GLY A  31      -2.751 -16.583  16.336  1.00  0.00
ATOM    122  CA  GLY A  31      -3.852 -17.392  15.827  1.00  0.00
ATOM    123  C   GLY A  31      -5.010 -16.518  15.364  1.00  0.00
ATOM    124  O   GLY A  31      -5.616 -16.773  14.324  1.00  0.00
ATOM    125  N   GLY A  32      -5.321 -15.476  16.067  1.00  0.00
ATOM    126  CA  GLY A  32      -6.400 -14.563  15.708  1.00  0.00
ATOM    127  C   GLY A  32      -6.107 -13.855  14.392  1.00  0.00
ATOM    128  O   GLY A  32      -6.988 -13.710  13.544  1.00  0.00
ATOM    129  N   GLY A  33      -4.842 -13.353  14.268  1.00  0.00
ATOM    130  CA  GLY A  33      -4.442 -12.655  13.052  1.00  0.00
ATOM    131  C   GLY A  33      -4.416 -13.600  11.857  1.00  0.00
ATOM    132  O   GLY A  33      -4.827 -13.235  10.756  1.00  0.00
ATOM    133  N   GLY A  34      -3.916 -14.831  12.125  1.00  0.00
ATOM    134  CA  GLY A  34      -3.866 -15.836  11.069  1.00  0.00
ATOM    135  C   GLY A  34      -5.265 -16.199  10.588  1.00  0.00
ATOM    136  O   GLY A  34      -5.496 -16.369   9.391  1.00  0.00
ATOM    137  N   GLY A  35      -6.206 -16.331  11.537  1.00  0.00
ATOM    138  CA  GLY A  35      -7.592 -16.628  11.195  1.00  0.00
ATOM    139  C   GLY A  35      -8.198 -15.519  10.344  1.00  0.00
ATOM    140  O   GLY A  35      -8.903 -15.785   9.370  1.00  0.00
ATOM    141  N   GLY A  36      -7.916 -14.284  10.695  1.00  0.00
ATOM    142  CA  GLY A  36      -8.382 -13.130   9.937  1.00  0.00
ATOM    143  C   GLY A  36      -7.797 -13.121   8.531  1.00  0.00
ATOM    144  O   GLY A  36      -8.493 -12.825   7.560  1.00  0.00
ATOM    145  N   GLY A  37      -6.466 -13.459   8.465  1.00  0.00
ATOM    146  CA  GLY A  37      -5.787 -13.511   7.176  1.00  0.00
ATOM    147  C   GLY A  37      -6.389 -14.584   6.279  1.00  0.00
ATOM    148  O   GLY A  37      -6.582 -14.370   5.082  1.00  0.00
ATOM    149  N   GLY A  38      -6.680 -15.747   6.891  1.00  0.00
ATOM    150  CA  GLY A  38      -7.268 -16.847   6.135  1.00  0.00
ATOM    151  C   GLY A  38      -8.650 -16.478   5.611  1.00  0.00
ATOM    152  O   GLY A  38      -8.996 -16.793   4.472  1.00  0.00
ATOM    153  N   GLY A  39      -9.424 -15.785   6.432  1.00  0.00
ATOM    154  CA  GLY A  39     -10.749 -15.334   6.024  1.00  0.00
ATOM    155  C   GLY A  39     -10.665 -14.371   4.847  1.00  0.00
ATOM    156  O   GLY A  39     -11.454 -14.454   3.906  1.00  0.00
ATOM    157  N   GLY A  40      -9.683 -13.451   4.915  1.00  0.00
ATOM    158  CA  GLY A  40      -9.460 -12.494   3.839  1.00  0.00
ATOM    159  C   GLY A  40      -9.034 -13.197   2.556  1.00  0.00
ATOM    160  O   GLY A  40      -9.481 -12.843   1.465  1.00  0.00
ATOM    161  N   GLY A  41      -8.165 -14.209   2.728  1.00  0.00
ATOM    162  CA  GLY A  41      -7.704 -14.998   1.592  1.00  0.00
ATOM    163  C   GLY A  41      -8.859 -15.737   0.929  1.00  0.00
ATOM    164  O   GLY A  41      -8.937 -15.815  -0.297  1.00  0.00
ATOM    165  N   GLY A  42      -9.726 -16.325   1.796  1.00  0.00
ATOM    166  CA  GLY A  42     -10.901 -17.032   1.302  1.00  0.00
ATOM    167  C   GLY A  42     -11.826 -16.096   0.535  1.00  0.00
ATOM    168  O   GLY A  42     -12.356 -16.455  -0.516  1.00  0.00
ATOM    169  N   GLY A  43     -12.008 -14.898   1.070  1.00  0.00
ATOM    170  CA  GLY A  43     -12.846 -13.891   0.431  1.00  0.00
ATOM    171  C   GLY A  43     -12.268 -13.465  -0.912  1.00  0.00
ATOM    172  O   GLY A  43     -13.002 -13.271  -1.882  1.00  0.00
ATOM    173  N   GLY A  44     -10.914 -13.374  -0.961  1.00  0.00
ATOM    174  CA  GLY A  44     -10.226 -12.992  -2.188  1.00  0.00
ATOM    175  C   GLY A  44     -10.278 -14.111  -3.220  1.00  0.00
ATOM    176  O   GLY A  44     -10.480 -13.863  -4.409  1.00  0.00
ATOM    177  N   GLY A  45      -9.853 -15.286  -2.840  1.00  0.00
ATOM    178  CA  GLY A  45      -9.902 -16.455  -3.710  1.00  0.00
ATOM    179  C   GLY A  45     -10.924 -17.469  -3.213  1.00  0.00
ATOM    180  O   GLY A  45     -10.638 -18.268  -2.322  1.00  0.00
ATOM    181  N   GLY A  46     -12.109 -17.396  -3.746  1.00  0.00
ATOM    182  CA  GLY A  46     -13.192 -18.255  -3.281  1.00  0.00
ATOM    183  C   GLY A  46     -12.822 -19.727  -3.410  1.00  0.00
ATOM    184  O   GLY A  46     -13.152 -20.538  -2.545  1.00  0.00
ATOM    185  N   GLY A  47     -12.009 -20.083  -4.345  1.00  0.00
ATOM    186  CA  GLY A  47     -11.566 -21.452  -4.577  1.00  0.00
ATOM    187  C   GLY A  47     -10.765 -21.980  -3.394  1.00  0.00
ATOM    188  O   GLY A  47     -10.891 -23.145  -3.017  1.00  0.00
ATOM    189  N   GLY A  48     -10.102 -21.239  -2.673  1.00  0.00
ATOM    190  CA  GLY A  48      -9.275 -21.630  -1.537  1.00  0.00
ATOM    191  C   GLY A  48     -10.071 -21.599  -0.239  1.00  0.00
ATOM    192  O   GLY A  48      -9.732 -22.285   0.725  1.00  0.00
ATOM    193  N   GLY A  49     -11.321 -21.353  -0.306  1.00  0.00
ATOM    194  CA  GLY A  49     -12.192 -21.207   0.854  1.00  0.00
ATOM    195  C   GLY A  49     -12.294 -22.512   1.634  1.00  0.00
ATOM    196  O   GLY A  49     -12.240 -22.517   2.864  1.00  0.00
ATOM    197  N   GLY A  50     -12.616 -23.611   0.964  1.00  0.00
ATOM    198  CA  GLY A  50     -12.772 -24.908   1.611  1.00  0.00
ATOM    199  C   GLY A  50     -11.470 -25.360   2.260  1.00  0.00
ATOM    200  O   GLY A  50     -11.471 -25.902   3.365  1.00  0.00
ATOM    201  N   GLY A  51     -10.358 -25.187   1.578  1.00  0.00
ATOM    202  CA  GLY A  51      -9.052 -25.543   2.118  1.00  0.00
ATOM    203  C   GLY A  51      -8.744 -24.753   3.383  1.00  0.00
ATOM    204  O   GLY A  51      -8.225 -25.299   4.357  1.00  0.00
ATOM    205  N   GLY A  52      -8.991 -23.421   3.284  1.00  0.00
ATOM    206  CA  GLY A  52      -8.727 -22.549   4.422  1.00  0.00
ATOM    207  C   GLY A  52      -9.635 -22.888   5.598  1.00  0.00
ATOM    208  O   GLY A  52      -9.195 -22.910   6.747  1.00  0.00
ATOM    209  N   GLY A  53     -10.881 -23.209   5.322  1.00  0.00
ATOM    210  CA  GLY A  53     -11.827 -23.592   6.364  1.00  0.00
ATOM    211  C   GLY A  53     -11.408 -24.893   7.037  1.00  0.00
ATOM    212  O   GLY A  53     -11.495 -25.027   8.258  1.00  0.00
ATOM    213  N   GLY A  54     -10.967 -25.873   6.229  1.00  0.00
ATOM    214  CA  GLY A  54     -10.491 -27.147   6.753  1.00  0.00
ATOM    215  C   GLY A  54      -9.260 -26.957   7.630  1.00  0.00
ATOM    216  O   GLY A  54      -9.141 -27.569   8.692  1.00  0.00
ATOM    217  N   GLY A  55      -8.311 -26.156   7.157  1.00  0.00
ATOM    218  CA  GLY A  55      -7.099 -25.869   7.915  1.00  0.00
ATOM    219  C   GLY A  55      -7.429 -25.244   9.265  1.00  0.00
ATOM    220  O   GLY A  55      -6.826 -25.587  10.282  1.00  0.00
ATOM    221  N   GLY A  56      -8.333 -24.277   9.250  1.00  0.00
ATOM    222  CA  GLY A  56      -8.743 -23.603  10.476  1.00  0.00
ATOM    223  C   GLY A  56      -9.435 -24.568  11.431  1.00  0.00
ATOM    224  O   GLY A  56      -9.203 -24.534  12.639  1.00  0.00
ATOM    225  N   GLY A  57     -10.262 -25.455  10.876  1.00  0.00
ATOM    226  CA  GLY A  57     -10.945 -26.458  11.683  1.00  0.00
ATOM    227  C   GLY A  57      -9.952 -27.418  12.326  1.00  0.00
ATOM    228  O   GLY A  57     -10.088 -27.776  13.496  1.00  0.00
ATOM    229  N   GLY A  58      -8.968 -27.885  11.526  1.00  0.00
ATOM    230  CA  GLY A  58      -7.926 -28.774  12.025  1.00  0.00
ATOM    231  C   GLY A  58      -7.120 -28.111  13.134  1.00  0.00
ATOM    232  O   GLY A  58      -6.782 -28.745  14.134  1.00  0.00
ATOM    233  N   GLY A  59      -6.778 -26.830  12.916  1.00  0.00
ATOM    234  CA  GLY A  59      -6.016 -26.089  13.914  1.00  0.00
ATOM    235  C   GLY A  59      -6.788 -25.974  15.222  1.00  0.00
ATOM    236  O   GLY A  59      -6.216 -26.097  16.305  1.00  0.00
ATOM    237  N   GLY A  60      -8.077 -25.726  15.106  1.00  0.00
ATOM    238  CA  GLY A  60      -8.931 -25.601  16.281  1.00  0.00
ATOM    239  C   GLY A  60      -9.018 -26.919  17.040  1.00  0.00
ATOM    240  O   GLY A  60      -9.068 -26.935  18.270  1.00  0.00
ATOM    241  N   GLY A  61      -8.787 -28.015  16.358  1.00  0.00
ATOM    242  CA  GLY A  61      -8.794 -29.342  16.963  1.00  0.00
ATOM    243  C   GLY A  61      -7.480 -29.628  17.677  1.00  0.00
ATOM    244  O   GLY A  61      -7.452 -30.332  18.687  1.00  0.00
ATOM    245  N   GLY A  62      -6.486 -28.923  17.497  1.00  0.00
ATOM    246  CA  GLY A  62      -5.167 -29.105  18.091  1.00  0.00
ATOM    247  C   GLY A  62      -5.032 -28.315  19.386  1.00  0.00
ATOM    248  O   GLY A  62      -6.008 -28.124  20.112  1.00  0.00
ATOM    249  N   GLY A  63      -3.878 -28.483  20.059  1.00  0.00
ATOM    250  CA  GLY A  63      -3.608 -27.600  21.188  1.00  0.00
ATOM    251  C   GLY A  63      -3.459 -26.154  20.733  1.00  0.00
ATOM    252  O   GLY A  63      -2.897 -25.881  19.672  1.00  0.00
ATOM    253  N   GLY A  64      -3.628 -25.244  21.625  1.00  0.00
ATOM    254  CA  GLY A  64      -3.594 -23.830  21.270  1.00  0.00
ATOM    255  C   GLY A  64      -2.246 -23.444  20.676  1.00  0.00
ATOM    256  O   GLY A  64      -2.178 -22.679  19.714  1.00  0.00
ATOM    257  N   GLY A  65      -1.142 -23.928  21.302  1.00  0.00
ATOM    258  CA  GLY A  65       0.192 -23.587  20.823  1.00  0.00
ATOM    259  C   GLY A  65       0.475 -24.234  19.473  1.00  0.00
ATOM    260  O   GLY A  65       1.069 -23.615  18.590  1.00  0.00
ATOM    261  N   GLY A  66       0.196 -25.517  19.345  1.00  0.00
ATOM    262  CA  GLY A  66       0.382 -26.225  18.084  1.00  0.00
ATOM    263  C   GLY A  66      -0.475 -25.619  16.981  1.00  0.00
ATOM    264  O   GLY A  66      -0.033 -25.488  15.839  1.00  0.00
ATOM    265  N   GLY A  67      -1.744 -25.274  17.372  1.00  0.00
ATOM    266  CA  GLY A  67      -2.643 -24.643  16.413  1.00  0.00
ATOM    267  C   GLY A  67      -2.070 -23.325  15.908  1.00  0.00
ATOM    268  O   GLY A  67      -2.140 -23.022  14.716  1.00  0.00
ATOM    269  N   GLY A  68      -1.569 -22.504  16.896  1.00  0.00
ATOM    270  CA  GLY A  68      -0.987 -21.218  16.529  1.00  0.00
ATOM    271  C   GLY A  68       0.224 -21.400  15.623  1.00  0.00
ATOM    272  O   GLY A  68       0.407 -20.657  14.659  1.00  0.00
ATOM    273  N   GLY A  69       1.040 -22.390  15.902  1.00  0.00
ATOM    274  CA  GLY A  69       2.216 -22.673  15.087  1.00  0.00
ATOM    275  C   GLY A  69       1.822 -23.072  13.671  1.00  0.00
ATOM    276  O   GLY A  69       2.436 -22.634  12.699  1.00  0.00
ATOM    277  N   GLY A  70       0.840 -23.989  13.563  1.00  0.00
ATOM    278  CA  GLY A  70       0.375 -24.462  12.264  1.00  0.00
ATOM    279  C   GLY A  70      -0.255 -23.332  11.461  1.00  0.00
ATOM    280  O   GLY A  70      -0.024 -23.208  10.258  1.00  0.00
ATOM    281  N   GLY A  71      -1.104 -22.548  12.131  1.00  0.00
ATOM    282  CA  GLY A  71      -1.764 -21.427  11.472  1.00  0.00
ATOM    283  C   GLY A  71      -0.753 -20.388  11.006  1.00  0.00
ATOM    284  O   GLY A  71      -0.873 -19.839   9.911  1.00  0.00
ATOM    285  N   GLY A  72       0.259 -20.130  11.885  1.00  0.00
ATOM    286  CA  GLY A  72       1.288 -19.157  11.540  1.00  0.00
ATOM    287  C   GLY A  72       2.093 -19.612  10.330  1.00  0.00
ATOM    288  O   GLY A  72       2.424 -18.812   9.455  1.00  0.00
ATOM    289  N   GLY A  73       2.405 -20.888  10.265  1.00  0.00
ATOM    290  CA  GLY A  73       3.136 -21.449   9.134  1.00  0.00
ATOM    291  C   GLY A  73       2.352 -21.288   7.838  1.00  0.00
ATOM    292  O   GLY A  73       2.914 -20.937   6.801  1.00  0.00
ATOM    293  N   GLY A  74       1.045 -21.648   7.902  1.00  0.00
ATOM    294  CA  GLY A  74       0.189 -21.516   6.728  1.00  0.00
ATOM    295  C   GLY A  74       0.056 -20.059   6.304  1.00  0.00
ATOM    296  O   GLY A  74       0.091 -19.744   5.114  1.00  0.00
ATOM    297  N   GLY A  75      -0.066 -19.190   7.323  1.00  0.00
ATOM    298  CA  GLY A  75      -0.208 -17.763   7.063  1.00  0.00
ATOM    299  C   GLY A  75       1.037 -17.200   6.389  1.00  0.00
ATOM    300  O   GLY A  75       0.942 -16.385   5.471  1.00  0.00
ATOM    301  N   GLY A  76       2.196 -17.659   6.856  1.00  0.00
ATOM    302  CA  GLY A  76       3.455 -17.227   6.261  1.00  0.00
ATOM    303  C   GLY A  76       3.541 -17.639   4.796  1.00  0.00
ATOM    304  O   GLY A  76       4.003 -16.872   3.952  1.00  0.00
ATOM    305  N   GLY A  77       3.052 -18.877   4.517  1.00  0.00
ATOM    306  CA  GLY A  77       3.046 -19.386   3.151  1.00  0.00
ATOM    307  C   GLY A  77       2.115 -18.571   2.262  1.00  0.00
ATOM    308  O   GLY A  77       2.454 -18.245   1.125  1.00  0.00
ATOM    309  N   GLY A  78       0.910 -18.294   2.775  1.00  0.00
ATOM    310  CA  GLY A  78      -0.076 -17.535   2.015  1.00  0.00
ATOM    311  C   GLY A  78       0.389 -16.103   1.783  1.00  0.00
ATOM    312  O   GLY A  78       0.201 -15.546   0.702  1.00  0.00
ATOM    313  N   GLY A  79       0.969 -15.505   2.824  1.00  0.00
ATOM    314  CA  GLY A  79       1.445 -14.130   2.745  1.00  0.00
ATOM    315  C   GLY A  79       2.537 -13.984   1.693  1.00  0.00
ATOM    316  O   GLY A  79       2.556 -13.016   0.933  1.00  0.00
ATOM    317  N   GLY A  80       3.435 -14.990   1.688  1.00  0.00
ATOM    318  CA  GLY A  80       4.497 -14.988   0.690  1.00  0.00
ATOM    319  C   GLY A  80       3.929 -15.103  -0.719  1.00  0.00
ATOM    320  O   GLY A  80       4.399 -14.442  -1.644  1.00  0.00
ATOM    321  N   GLY A  81       2.892 -15.983  -0.861  1.00  0.00
ATOM    322  CA  GLY A  81       2.263 -16.172  -2.163  1.00  0.00
ATOM    323  C   GLY A  81       1.563 -14.900  -2.626  1.00  0.00
ATOM    324  O   GLY A  81       1.648 -14.524  -3.795  1.00  0.00
ATOM    325  N   GLY A  82       0.818 -14.275  -1.701  1.00  0.00
ATOM    326  CA  GLY A  82       0.084 -13.055  -2.016  1.00  0.00
ATOM    327  C   GLY A  82       1.034 -11.910  -2.343  1.00  0.00
ATOM    328  O   GLY A  82       0.787 -11.129  -3.262  1.00  0.00
ATOM    329  N   GLY A  83       2.118 -11.830  -1.609  1.00  0.00
ATOM    330  CA  GLY A  83       3.125 -10.803  -1.850  1.00  0.00
ATOM    331  C   GLY A  83       3.752 -10.959  -3.230  1.00  0.00
ATOM    332  O   GLY A  83       3.991  -9.973  -3.928  1.00  0.00
ATOM    333  N   GLY A  84       4.035 -12.238  -3.585  1.00  0.00
ATOM    334  CA  GLY A  84       4.590 -12.516  -4.904  1.00  0.00
ATOM    335  C   GLY A  84       3.600 -12.156  -6.005  1.00  0.00
ATOM    336  O   GLY A  84       3.980 -11.609  -7.040  1.00  0.00
ATOM    337  N   GLY A  85       2.313 -12.489  -5.762  1.00  0.00
ATOM    338  CA  GLY A  85       1.282 -12.179  -6.744  1.00  0.00
ATOM    339  C   GLY A  85       1.103 -10.674  -6.899  1.00  0.00
ATOM    340  O   GLY A  85       0.899 -10.174  -8.005  1.00  0.00
ATOM    341  N   GLY A  86       1.223  -9.951  -5.796  1.00  0.00
ATOM    342  CA  GLY A  86       1.011  -8.508  -5.799  1.00  0.00
ATOM    343  C   GLY A  86       2.232  -7.774  -6.337  1.00  0.00
ATOM    344  O   GLY A  86       2.105  -6.759  -7.022  1.00  0.00
ATOM    345  N   GLY A  87       3.375  -8.322  -6.199  1.00  0.00
ATOM    346  CA  GLY A  87       4.588  -7.719  -6.739  1.00  0.00
ATOM    347  C   GLY A  87       4.939  -8.310  -8.098  1.00  0.00
ATOM    348  O   GLY A  87       4.657  -9.477  -8.370  1.00  0.00
ATOM    349  N   ALA B  88      16.384   5.015  34.973  1.00  1.00
ATOM    350  CA  ALA B  88      14.933   5.074  35.098  1.00  1.00
ATOM    351  C   ALA B  88      14.252   4.350  33.944  1.00  1.00
ATOM    352  O   ALA B  88      14.712   4.407  32.803  1.00  1.00
ATOM    353  N   ASP B  89      13.111   3.670  34.204  1.00  1.00
ATOM    354  CA  ASP B  89      12.395   3.012  33.117  1.00  1.00
ATOM    355  C   ASP B  89      12.044   3.999  32.011  1.00  1.00
ATOM    356  O   ASP B  89      11.666   5.139  32.281  1.00  1.00
ATOM    357  N   THR B  90      11.786   3.393  30.791  1.00  1.00
ATOM    358  CA  THR B  90      11.428   4.189  29.623  1.00  1.00
ATOM    359  C   THR B  90      10.439   3.448  28.733  1.00  1.00
ATOM    360  O   THR B  90      10.469   2.220  28.643  1.00  1.00
ATOM    361  N   ILE B  91       9.732   4.153  27.949  1.00  1.00
ATOM    362  CA  ILE B  91       8.840   3.745  26.870  1.00  1.00
ATOM    363  C   ILE B  91       8.938   4.696  25.684  1.00  1.00
ATOM    364  O   ILE B  91       9.019   5.912  25.856  1.00  1.00
ATOM    365  N   CYS B  92       9.146   4.182  24.514  1.00  1.00
ATOM    366  CA  CYS B  92       9.257   4.946  23.277  1.00  1.00
ATOM    367  C   CYS B  92       8.169   4.552  22.287  1.00  1.00
ATOM    368  O   CYS B  92       7.832   3.375  22.156  1.00  1.00
ATOM    369  N   ILE B  93       7.581   5.615  21.590  1.00  1.00
ATOM    370  CA  ILE B  93       6.648   5.409  20.490  1.00  1.00
ATOM    371  C   ILE B  93       7.368   5.419  19.147  1.00  1.00
ATOM    372  O   ILE B  93       8.138   6.333  18.852  1.00  1.00
ATOM    373  N   GLY B  94       7.329   4.330  18.413  1.00  1.00
ATOM    374  CA  GLY B  94       8.081   4.248  17.167  1.00  1.00
ATOM    375  C   GLY B  94       7.189   3.809  16.013  1.00  1.00
ATOM    376  O   GLY B  94       6.028   3.454  16.214  1.00  1.00
ATOM    377  N   TYR B  95       7.887   3.237  14.963  1.00  1.00
ATOM    378  CA  TYR B  95       7.277   2.716  13.745  1.00  1.00
ATOM    379  C   TYR B  95       8.078   1.548  13.184  1.00  1.00
ATOM    380  O   TYR B  95       9.302   1.504  13.312  1.00  1.00
ATOM    381  N   HIS B  96       7.412   0.728  12.350  1.00  1.00
ATOM    382  CA  HIS B  96       8.025  -0.435  11.720  1.00  1.00
ATOM    383  C   HIS B  96       9.067  -0.019  10.690  1.00  1.00
ATOM    384  O   HIS B  96       8.872   0.945   9.950  1.00  1.00
ATOM    385  N   ALA B  97      10.058  -0.855  10.529  1.00  1.00
ATOM    386  CA  ALA B  97      11.063  -0.877   9.473  1.00  1.00
ATOM    387  C   ALA B  97      11.430  -2.306   9.092  1.00  1.00
ATOM    388  O   ALA B  97      11.435  -3.202   9.936  1.00  1.00
ATOM    389  N   ASN B  98      11.680  -2.566   7.887  1.00  1.00
ATOM    390  CA  ASN B  98      12.079  -3.889   7.422  1.00  1.00
ATOM    391  C   ASN B  98      13.185  -3.796   6.379  1.00  1.00
ATOM    392  O   ASN B  98      13.404  -2.740   5.785  1.00  1.00
ATOM    393  N   ASN B  99      13.429  -4.875   5.671  1.00  1.00
ATOM    394  CA  ASN B  99      14.473  -4.974   4.659  1.00  1.00
ATOM    395  C   ASN B  99      13.910  -4.746   3.262  1.00  1.00
ATOM    396  O   ASN B  99      14.657  -4.520   2.310  1.00  1.00
ATOM    397  N   SER B 100      12.814  -4.167   3.098  1.00  1.00
ATOM    398  CA  SER B 100      12.228  -3.858   1.799  1.00  1.00
ATOM    399  C   SER B 100      13.034  -2.790   1.071  1.00  1.00
ATOM    400  O   SER B 100      13.418  -1.779   1.660  1.00  1.00
ATOM    401  N   THR B 101      13.193  -2.994  -0.260  1.00  1.00
ATOM    402  CA  THR B 101      13.900  -2.024  -1.089  1.00  1.00
ATOM    403  C   THR B 101      12.987  -1.451  -2.165  1.00  1.00
ATOM    404  O   THR B 101      13.266  -0.392  -2.729  1.00  1.00
ATOM    405  N   ASP B 102      11.675  -1.810  -2.068  1.00  1.00
ATOM    406  CA  ASP B 102      10.669  -1.246  -2.960  1.00  1.00
ATOM    407  C   ASP B 102      10.562   0.264  -2.786  1.00  1.00
ATOM    408  O   ASP B 102      10.607   0.774  -1.667  1.00  1.00
ATOM    409  N   THR B 103      10.388   0.955  -3.910  1.00  1.00
ATOM    410  CA  THR B 103      10.236   2.405  -3.893  1.00  1.00
ATOM    411  C   THR B 103       8.962   2.833  -4.611  1.00  1.00
ATOM    412  O   THR B 103       8.550   2.211  -5.590  1.00  1.00
ATOM    413  N   VAL B 104       8.457   3.926  -4.225  1.00  1.00
ATOM    414  CA  VAL B 104       7.324   4.623  -4.820  1.00  1.00
ATOM    415  C   VAL B 104       7.641   6.096  -5.048  1.00  1.00
ATOM    416  O   VAL B 104       8.408   6.699  -4.297  1.00  1.00
ATOM    417  N   ASP B 105       6.922   6.744  -5.864  1.00  1.00
ATOM    418  CA  ASP B 105       6.972   8.189  -6.057  1.00  1.00
ATOM    419  C   ASP B 105       5.732   8.864  -5.487  1.00  1.00
ATOM    420  O   ASP B 105       4.638   8.299  -5.512  1.00  1.00
ATOM    421  N   THR B 106       5.944  10.071  -5.008  1.00  1.00
ATOM    422  CA  THR B 106       4.867  10.966  -4.602  1.00  1.00
ATOM    423  C   THR B 106       4.879  12.250  -5.423  1.00  1.00
ATOM    424  O   THR B 106       5.925  12.674  -5.914  1.00  1.00
ATOM    425  N   VAL B 107       4.110  13.177  -5.208  1.00  1.00
ATOM    426  CA  VAL B 107       4.163  14.479  -5.861  1.00  1.00
ATOM    427  C   VAL B 107       5.349  15.297  -5.365  1.00  1.00
ATOM    428  O   VAL B 107       6.010  15.985  -6.142  1.00  1.00
ATOM    429  N   LEU B 108       5.753  15.179  -4.203  1.00  1.00
ATOM    430  CA  LEU B 108       6.845  15.939  -3.608  1.00  1.00
ATOM    431  C   LEU B 108       8.145  15.142  -3.624  1.00  1.00
ATOM    432  O   LEU B 108       9.227  15.704  -3.791  1.00  1.00
ATOM    433  N   GLU B 109       8.284  14.016  -3.903  1.00  1.00
ATOM    434  CA  GLU B 109       9.383  13.094  -3.646  1.00  1.00
ATOM    435  C   GLU B 109       9.382  11.944  -4.645  1.00  1.00
ATOM    436  O   GLU B 109       8.349  11.321  -4.888  1.00  1.00
ATOM    437  N   LYS B 110      10.552  11.674  -5.227  1.00  1.00
ATOM    438  CA  LYS B 110      10.749  10.501  -6.070  1.00  1.00
ATOM    439  C   LYS B 110      11.621   9.463  -5.376  1.00  1.00
ATOM    440  O   LYS B 110      12.668   9.791  -4.818  1.00  1.00
ATOM    441  N   ASN B 111      11.206   8.127  -5.636  1.00  1.00
ATOM    442  CA  ASN B 111      12.136   7.094  -5.193  1.00  1.00
ATOM    443  C   ASN B 111      12.163   6.993  -3.673  1.00  1.00
ATOM    444  O   ASN B 111      13.229   7.012  -3.059  1.00  1.00
ATOM    445  N   VAL B 112      11.004   7.091  -2.989  1.00  1.00
ATOM    446  CA  VAL B 112      10.818   6.795  -1.574  1.00  1.00
ATOM    447  C   VAL B 112      10.784   5.293  -1.325  1.00  1.00
ATOM    448  O   VAL B 112       9.988   4.572  -1.928  1.00  1.00
ATOM    449  N   THR B 113      11.821   4.819  -0.506  1.00  1.00
ATOM    450  CA  THR B 113      11.760   3.422  -0.092  1.00  1.00
ATOM    451  C   THR B 113      10.712   3.215   0.994  1.00  1.00
ATOM    452  O   THR B 113      10.688   3.935   1.993  1.00  1.00
ATOM    453  N   VAL B 114       9.847   2.264   0.837  1.00  1.00
ATOM    454  CA  VAL B 114       8.733   2.021   1.745  1.00  1.00
ATOM    455  C   VAL B 114       8.731   0.580   2.241  1.00  1.00
ATOM    456  O   VAL B 114       9.100  -0.338   1.509  1.00  1.00
ATOM    457  N   THR B 115       8.071   0.341   3.415  1.00  1.00
ATOM    458  CA  THR B 115       8.012  -0.990   4.007  1.00  1.00
ATOM    459  C   THR B 115       7.062  -1.895   3.233  1.00  1.00
ATOM    460  O   THR B 115       7.336  -3.080   3.044  1.00  1.00
ATOM    461  N   HIS B 116       6.046  -1.568   2.744  1.00  1.00
ATOM    462  CA  HIS B 116       5.035  -2.326   2.018  1.00  1.00
ATOM    463  C   HIS B 116       4.462  -1.514   0.863  1.00  1.00
ATOM    464  O   HIS B 116       4.297  -0.299   0.968  1.00  1.00
ATOM    465  N   SER B 117       4.243  -2.203  -0.257  1.00  1.00
ATOM    466  CA  SER B 117       3.679  -1.618  -1.467  1.00  1.00
ATOM    467  C   SER B 117       3.131  -2.695  -2.395  1.00  1.00
ATOM    468  O   SER B 117       3.575  -3.843  -2.360  1.00  1.00
ATOM    469  N   VAL B 118       2.389  -2.330  -3.384  1.00  1.00
ATOM    470  CA  VAL B 118       1.747  -3.206  -4.357  1.00  1.00
ATOM    471  C   VAL B 118       1.882  -2.652  -5.770  1.00  1.00
ATOM    472  O   VAL B 118       1.721  -1.453  -5.995  1.00  1.00
ATOM    473  N   ASN B 119       2.309  -3.590  -6.740  1.00  1.00
ATOM    474  CA  ASN B 119       2.323  -3.168  -8.135  1.00  1.00
ATOM    475  C   ASN B 119       0.921  -3.189  -8.732  1.00  1.00
ATOM    476  O   ASN B 119       0.201  -4.180  -8.613  1.00  1.00
ATOM    477  N   LEU B 120       0.516  -2.103  -9.395  1.00  1.00
ATOM    478  CA  LEU B 120      -0.800  -2.000 -10.014  1.00  1.00
ATOM    479  C   LEU B 120      -0.706  -2.113 -11.532  1.00  1.00
ATOM    480  O   LEU B 120      -1.681  -2.458 -12.200  1.00  1.00
ATOM    481  N   LEU B 121       0.378  -2.273 -12.082  1.00  1.00
ATOM    482  CA  LEU B 121       0.688  -2.349 -13.504  1.00  1.00
ATOM    483  C   LEU B 121       1.229  -3.725 -13.877  1.00  1.00
ATOM    484  O   LEU B 121       2.214  -4.192 -13.304  1.00  1.00
ATOM    485  N   GLU B 122       0.340  -4.481 -14.656  1.00  1.00
ATOM    486  CA  GLU B 122       0.744  -5.785 -15.167  1.00  1.00
ATOM    487  C   GLU B 122       1.593  -5.645 -16.424  1.00  1.00
ATOM    488  O   GLU B 122       1.254  -4.885 -17.332  1.00  1.00
ATOM    489  N   ASP B 123       2.746  -6.316 -16.427  1.00  1.00
ATOM    490  CA  ASP B 123       3.661  -6.228 -17.559  1.00  1.00
ATOM    491  C   ASP B 123       4.077  -7.613 -18.039  1.00  1.00
ATOM    492  O   ASP B 123       4.456  -7.791 -19.197  1.00  1.00
ATOM    493  N   SER B 124       3.501  -8.620 -17.485  1.00  1.00
ATOM    494  CA  SER B 124       3.740 -10.029 -17.777  1.00  1.00
ATOM    495  C   SER B 124       2.574 -10.637 -18.545  1.00  1.00
ATOM    496  O   SER B 124       1.411 -10.376 -18.237  1.00  1.00
ATOM    497  N   HIS B 125       2.857 -11.257 -19.630  1.00  1.00
ATOM    498  CA  HIS B 125       1.962 -12.099 -20.416  1.00  1.00
ATOM    499  C   HIS B 125       2.573 -13.472 -20.661  1.00  1.00
ATOM    500  O   HIS B 125       3.779 -13.597 -20.873  1.00  1.00
ATOM    501  N   ASN B 126       1.998 -14.445 -20.918  1.00  1.00
ATOM    502  CA  ASN B 126       2.448 -15.815 -21.136  1.00  1.00
ATOM    503  C   ASN B 126       2.878 -16.030 -22.581  1.00  1.00
ATOM    504  O   ASN B 126       3.574 -16.995 -22.895  1.00  1.00
ATOM    505  N   GLY B 127       2.992 -15.240 -23.417  1.00  1.00
ATOM    506  CA  GLY B 127       3.536 -15.286 -24.769  1.00  1.00
ATOM    507  C   GLY B 127       2.846 -16.358 -25.604  1.00  1.00
ATOM    508  O   GLY B 127       3.420 -16.877 -26.562  1.00  1.00
ATOM    509  N   LYS B 128       1.627 -16.704 -25.400  1.00  1.00
ATOM    510  CA  LYS B 128       0.867 -17.741 -26.087  1.00  1.00
ATOM    511  C   LYS B 128      -0.504 -17.228 -26.511  1.00  1.00
ATOM    512  O   LYS B 128      -1.122 -16.428 -25.809  1.00  1.00
ATOM    513  N   LEU B 129      -1.013 -17.727 -27.694  1.00  1.00
ATOM    514  CA  LEU B 129      -2.442 -17.617 -27.958  1.00  1.00
ATOM    515  C   LEU B 129      -3.221 -18.718 -27.245  1.00  1.00
ATOM    516  O   LEU B 129      -2.854 -19.891 -27.307  1.00  1.00
ATOM    517  N   CYS B 130      -4.211 -18.385 -26.520  1.00  1.00
ATOM    518  CA  CYS B 130      -4.951 -19.311 -25.670  1.00  1.00
ATOM    519  C   CYS B 130      -6.431 -19.327 -26.031  1.00  1.00
ATOM    520  O   CYS B 130      -6.994 -18.308 -26.429  1.00  1.00
ATOM    521  N   ARG B 131      -7.153 -20.397 -25.560  1.00  1.00
ATOM    522  CA  ARG B 131      -8.609 -20.320 -25.596  1.00  1.00
ATOM    523  C   ARG B 131      -9.128 -19.263 -24.630  1.00  1.00
ATOM    524  O   ARG B 131      -8.625 -19.126 -23.515  1.00  1.00
ATOM    525  N   LEU B 132     -10.282 -18.673 -25.032  1.00  1.00
ATOM    526  CA  LEU B 132     -11.002 -17.758 -24.154  1.00  1.00
ATOM    527  C   LEU B 132     -12.245 -18.419 -23.568  1.00  1.00
ATOM    528  O   LEU B 132     -13.133 -18.853 -24.302  1.00  1.00
ATOM    529  N   LYS B 133     -12.326 -18.549 -22.221  1.00  1.00
ATOM    530  CA  LYS B 133     -13.557 -19.126 -21.694  1.00  1.00
ATOM    531  C   LYS B 133     -13.801 -20.517 -22.264  1.00  1.00
ATOM    532  O   LYS B 133     -14.946 -20.946 -22.410  1.00  1.00
ATOM    533  N   GLY B 134     -12.662 -21.246 -22.765  1.00  1.00
ATOM    534  CA  GLY B 134     -12.742 -22.645 -23.170  1.00  1.00
ATOM    535  C   GLY B 134     -12.853 -22.775 -24.683  1.00  1.00
ATOM    536  O   GLY B 134     -12.549 -23.825 -25.250  1.00  1.00
ATOM    537  N   ILE B 135     -13.028 -21.836 -25.423  1.00  1.00
ATOM    538  CA  ILE B 135     -13.182 -21.812 -26.873  1.00  1.00
ATOM    539  C   ILE B 135     -11.905 -21.336 -27.554  1.00  1.00
ATOM    540  O   ILE B 135     -11.354 -20.293 -27.202  1.00  1.00
ATOM    541  N   ALA B 136     -11.406 -22.178 -28.541  1.00  1.00
ATOM    542  CA  ALA B 136     -10.215 -21.813 -29.299  1.00  1.00
ATOM    543  C   ALA B 136     -10.542 -20.789 -30.378  1.00  1.00
ATOM    544  O   ALA B 136     -11.549 -20.906 -31.075  1.00  1.00
ATOM    545  N   PRO B 137      -9.590 -19.859 -30.630  1.00  1.00
ATOM    546  CA  PRO B 137      -9.746 -18.912 -31.727  1.00  1.00
ATOM    547  C   PRO B 137      -9.761 -19.625 -33.073  1.00  1.00
ATOM    548  O   PRO B 137      -8.993 -20.561 -33.299  1.00  1.00
ATOM    549  N   SER B 138     -17.504 -22.019 -35.074  1.00  1.00
ATOM    550  CA  SER B 138     -17.435 -21.273 -33.823  1.00  1.00
ATOM    551  C   SER B 138     -15.992 -20.959 -33.448  1.00  1.00
ATOM    552  O   SER B 138     -15.101 -21.790 -33.619  1.00  1.00
ATOM    553  N   TRP B 139     -15.839 -19.792 -32.881  1.00  1.00
ATOM    554  CA  TRP B 139     -14.550 -19.337 -32.374  1.00  1.00
ATOM    555  C   TRP B 139     -14.720 -18.191 -31.385  1.00  1.00
ATOM    556  O   TRP B 139     -15.605 -17.349 -31.542  1.00  1.00
ATOM    557  N   SER B 140     -13.668 -17.949 -30.568  1.00  1.00
ATOM    558  CA  SER B 140     -13.707 -16.916 -29.539  1.00  1.00
ATOM    559  C   SER B 140     -13.042 -15.633 -30.022  1.00  1.00
ATOM    560  O   SER B 140     -13.345 -14.544 -29.534  1.00  1.00
ATOM    561  N   TYR B 141     -12.505 -15.532 -30.967  1.00  1.00
ATOM    562  CA  TYR B 141     -11.780 -14.484 -31.674  1.00  1.00
ATOM    563  C   TYR B 141     -11.191 -15.006 -32.979  1.00  1.00
ATOM    564  O   TYR B 141     -10.812 -16.173 -33.077  1.00  1.00
ATOM    565  N   ILE B 142     -10.880 -14.061 -33.887  1.00  1.00
ATOM    566  CA  ILE B 142     -10.114 -14.353 -35.093  1.00  1.00
ATOM    567  C   ILE B 142      -8.786 -13.606 -35.096  1.00  1.00
ATOM    568  O   ILE B 142      -8.717 -12.442 -34.704  1.00  1.00
ATOM    569  N   SER B 143     -16.966  -8.923 -36.624  1.00  1.00
ATOM    570  CA  SER B 143     -16.224  -9.040 -35.375  1.00  1.00
ATOM    571  C   SER B 143     -17.140  -9.442 -34.226  1.00  1.00
ATOM    572  O   SER B 143     -16.687  -9.991 -33.221  1.00  1.00
ATOM    573  N   SER B 144     -18.364  -9.379 -34.347  1.00  1.00
ATOM    574  CA  SER B 144     -19.362  -9.726 -33.341  1.00  1.00
ATOM    575  C   SER B 144     -20.108 -10.998 -33.722  1.00  1.00
ATOM    576  O   SER B 144     -20.821 -11.579 -32.904  1.00  1.00
ATOM    577  N   VAL B 145     -19.557 -11.802 -34.491  1.00  1.00
ATOM    578  CA  VAL B 145     -19.961 -13.163 -34.823  1.00  1.00
ATOM    579  C   VAL B 145     -19.156 -14.185 -34.031  1.00  1.00
ATOM    580  O   VAL B 145     -17.928 -14.220 -34.112  1.00  1.00
ATOM    581  N   SER B 146     -19.874 -15.065 -33.271  1.00  1.00
ATOM    582  CA  SER B 146     -19.219 -16.079 -32.454  1.00  1.00
ATOM    583  C   SER B 146     -19.305 -17.452 -33.107  1.00  1.00
ATOM    584  O   SER B 146     -18.436 -18.301 -32.907  1.00  1.00
ATOM    585  N   SER B 147     -20.142 -17.867 -33.710  1.00  1.00
ATOM    586  CA  SER B 147     -20.223 -19.099 -34.486  1.00  1.00
ATOM    587  C   SER B 147     -20.907 -18.861 -35.826  1.00  1.00
ATOM    588  O   SER B 147     -21.814 -18.036 -35.933  1.00  1.00
ATOM    589  N   SER B 148     -24.570 -16.257 -35.774  1.00  1.00
ATOM    590  CA  SER B 148     -24.751 -16.239 -34.327  1.00  1.00
ATOM    591  C   SER B 148     -23.905 -15.150 -33.680  1.00  1.00
ATOM    592  O   SER B 148     -22.706 -15.045 -33.941  1.00  1.00
ATOM    593  N   ARG B 149     -24.580 -14.134 -33.175  1.00  1.00
ATOM    594  CA  ARG B 149     -23.891 -12.977 -32.617  1.00  1.00
ATOM    595  C   ARG B 149     -23.460 -13.234 -31.178  1.00  1.00
ATOM    596  O   ARG B 149     -24.199 -13.830 -30.395  1.00  1.00
ATOM    597  N   GLY B 150     -22.331 -12.615 -30.831  1.00  1.00
ATOM    598  CA  GLY B 150     -21.755 -12.635 -29.492  1.00  1.00
ATOM    599  C   GLY B 150     -20.888 -11.406 -29.247  1.00  1.00
ATOM    600  O   GLY B 150     -20.113 -10.999 -30.112  1.00  1.00
ATOM    601  N   PHE B 151     -21.018 -10.788 -28.108  1.00  1.00
ATOM    602  CA  PHE B 151     -20.180  -9.648 -27.755  1.00  1.00
ATOM    603  C   PHE B 151     -18.820 -10.101 -27.241  1.00  1.00
ATOM    604  O   PHE B 151     -18.731 -10.986 -26.390  1.00  1.00
ATOM    605  N   GLY B 152     -17.769  -9.152 -27.718  1.00  1.00
ATOM    606  CA  GLY B 152     -16.467  -9.360 -27.096  1.00  1.00
ATOM    607  C   GLY B 152     -15.528 -10.120 -28.025  1.00  1.00
ATOM    608  O   GLY B 152     -14.323 -10.188 -27.785  1.00  1.00
ATOM    609  N   SER B 153     -16.022 -10.634 -29.147  1.00  1.00
ATOM    610  CA  SER B 153     -15.143 -11.154 -30.187  1.00  1.00
ATOM    611  C   SER B 153     -14.475 -10.024 -30.960  1.00  1.00
ATOM    612  O   SER B 153     -15.086  -8.985 -31.212  1.00  1.00
ATOM    613  N   GLY B 154     -13.575 -10.404 -31.847  1.00  1.00
ATOM    614  CA  GLY B 154     -12.788  -9.435 -32.601  1.00  1.00
ATOM    615  C   GLY B 154     -11.807 -10.131 -33.536  1.00  1.00
ATOM    616  O   GLY B 154     -11.472 -11.300 -33.342  1.00  1.00
ATOM    617  N   ILE B 155     -11.190  -9.391 -34.382  1.00  1.00
ATOM    618  CA  ILE B 155     -10.066  -9.827 -35.203  1.00  1.00
ATOM    619  C   ILE B 155      -8.774  -9.141 -34.776  1.00  1.00
ATOM    620  O   ILE B 155      -8.739  -7.926 -34.583  1.00  1.00
ATOM    621  N   ILE B 156      -7.783  -9.943 -34.493  1.00  1.00
ATOM    622  CA  ILE B 156      -6.454  -9.472 -34.123  1.00  1.00
ATOM    623  C   ILE B 156      -5.395 -10.002 -35.081  1.00  1.00
ATOM    624  O   ILE B 156      -5.492 -11.129 -35.567  1.00  1.00
ATOM    625  N   THR B 157      -4.357  -9.334 -35.263  1.00  1.00
ATOM    626  CA  THR B 157      -3.135  -9.793 -35.913  1.00  1.00
ATOM    627  C   THR B 157      -2.056 -10.118 -34.889  1.00  1.00
ATOM    628  O   THR B 157      -1.751  -9.306 -34.015  1.00  1.00
ATOM    629  N   SER B 158      -1.470 -11.388 -35.089  1.00  1.00
ATOM    630  CA  SER B 158      -0.566 -11.830 -34.034  1.00  1.00
ATOM    631  C   SER B 158       0.534 -12.725 -34.590  1.00  1.00
ATOM    632  O   SER B 158       0.297 -13.531 -35.490  1.00  1.00
ATOM    633  N   ASN B 159       1.704 -12.653 -33.931  1.00  1.00
ATOM    634  CA  ASN B 159       2.805 -13.526 -34.323  1.00  1.00
ATOM    635  C   ASN B 159       3.015 -14.638 -33.304  1.00  1.00
ATOM    636  O   ASN B 159       3.727 -15.608 -33.567  1.00  1.00
ATOM    637  N   ALA B 160       2.307 -14.716 -32.324  1.00  1.00
ATOM    638  CA  ALA B 160       2.298 -15.725 -31.273  1.00  1.00
ATOM    639  C   ALA B 160       1.823 -17.071 -31.805  1.00  1.00
ATOM    640  O   ALA B 160       0.897 -17.138 -32.614  1.00  1.00
ATOM    641  N   SER B 161       2.153 -18.167 -31.026  1.00  1.00
ATOM    642  CA  SER B 161       1.697 -19.503 -31.388  1.00  1.00
ATOM    643  C   SER B 161       0.560 -19.961 -30.484  1.00  1.00
ATOM    644  O   SER B 161       0.596 -19.752 -29.271  1.00  1.00
ATOM    645  N   MET B 162      -0.350 -20.801 -31.070  1.00  1.00
ATOM    646  CA  MET B 162      -1.415 -21.368 -30.250  1.00  1.00
ATOM    647  C   MET B 162      -0.886 -22.479 -29.352  1.00  1.00
ATOM    648  O   MET B 162      -0.164 -23.366 -29.806  1.00  1.00
ATOM    649  N   HIS B 163      -1.219 -22.448 -28.117  1.00  1.00
ATOM    650  CA  HIS B 163      -0.937 -23.475 -27.122  1.00  1.00
ATOM    651  C   HIS B 163      -2.220 -23.992 -26.484  1.00  1.00
ATOM    652  O   HIS B 163      -3.171 -23.237 -26.282  1.00  1.00
ATOM    653  N   GLU B 164      -2.200 -25.179 -25.938  1.00  1.00
ATOM    654  CA  GLU B 164      -3.338 -25.665 -25.166  1.00  1.00
ATOM    655  C   GLU B 164      -3.428 -24.964 -23.817  1.00  1.00
ATOM    656  O   GLU B 164      -2.606 -25.195 -22.930  1.00  1.00
ATOM    657  N   CYS B 165      -3.903 -23.815 -23.832  1.00  1.00
ATOM    658  CA  CYS B 165      -4.104 -22.944 -22.680  1.00  1.00
ATOM    659  C   CYS B 165      -5.464 -22.260 -22.738  1.00  1.00
ATOM    660  O   CYS B 165      -5.958 -21.930 -23.816  1.00  1.00
ATOM    661  N   ASN B 166      -5.958 -21.769 -21.707  1.00  1.00
ATOM    662  CA  ASN B 166      -7.187 -21.006 -21.525  1.00  1.00
ATOM    663  C   ASN B 166      -6.936 -19.743 -20.711  1.00  1.00
ATOM    664  O   ASN B 166      -6.276 -19.784 -19.672  1.00  1.00
ATOM    665  N   THR B 167      -7.622 -18.634 -21.205  1.00  1.00
ATOM    666  CA  THR B 167      -7.428 -17.345 -20.552  1.00  1.00
ATOM    667  C   THR B 167      -8.714 -16.529 -20.550  1.00  1.00
ATOM    668  O   THR B 167      -9.527 -16.631 -21.469  1.00  1.00
ATOM    669  N   LYS B 168      -8.790 -15.518 -19.777  1.00  1.00
ATOM    670  CA  LYS B 168      -9.877 -14.549 -19.716  1.00  1.00
ATOM    671  C   LYS B 168      -9.519 -13.272 -20.465  1.00  1.00
ATOM    672  O   LYS B 168     -10.397 -12.559 -20.952  1.00  1.00
ATOM    673  N   CYS B 169      -8.289 -13.199 -20.853  1.00  1.00
ATOM    674  CA  CYS B 169      -7.672 -12.025 -21.457  1.00  1.00
ATOM    675  C   CYS B 169      -6.591 -12.422 -22.454  1.00  1.00
ATOM    676  O   CYS B 169      -5.730 -13.250 -22.155  1.00  1.00
ATOM    677  N   GLN B 170      -6.750 -12.034 -23.691  1.00  1.00
ATOM    678  CA  GLN B 170      -5.823 -12.316 -24.781  1.00  1.00
ATOM    679  C   GLN B 170      -5.433 -11.041 -25.517  1.00  1.00
ATOM    680  O   GLN B 170      -6.280 -10.193 -25.800  1.00  1.00
ATOM    681  N   THR B 171      -4.169 -10.767 -25.562  1.00  1.00
ATOM    682  CA  THR B 171      -3.566  -9.748 -26.414  1.00  1.00
ATOM    683  C   THR B 171      -2.845 -10.377 -27.599  1.00  1.00
ATOM    684  O   THR B 171      -2.249 -11.448 -27.478  1.00  1.00
ATOM    685  N   PRO B 172      -2.386  -9.623 -28.553  1.00  1.00
ATOM    686  CA  PRO B 172      -1.659 -10.137 -29.707  1.00  1.00
ATOM    687  C   PRO B 172      -0.264 -10.608 -29.315  1.00  1.00
ATOM    688  O   PRO B 172       0.252 -11.578 -29.868  1.00  1.00
ATOM    689  N   LEU B 173       0.237 -10.374 -28.254  1.00  1.00
ATOM    690  CA  LEU B 173       1.562 -10.747 -27.773  1.00  1.00
ATOM    691  C   LEU B 173       1.494 -11.972 -26.867  1.00  1.00
ATOM    692  O   LEU B 173       2.426 -12.775 -26.823  1.00  1.00
ATOM    693  N   GLY B 174       0.342 -12.231 -26.275  1.00  1.00
ATOM    694  CA  GLY B 174       0.195 -13.290 -25.284  1.00  1.00
ATOM    695  C   GLY B 174      -1.029 -13.058 -24.407  1.00  1.00
ATOM    696  O   GLY B 174      -1.454 -11.921 -24.206  1.00  1.00
ATOM    697  N   ALA B 175      -1.405 -14.111 -23.622  1.00  1.00
ATOM    698  CA  ALA B 175      -2.522 -14.001 -22.692  1.00  1.00
ATOM    699  C   ALA B 175      -2.070 -13.431 -21.354  1.00  1.00
ATOM    700  O   ALA B 175      -0.995 -13.767 -20.856  1.00  1.00
ATOM    701  N   ILE B 176      -3.042 -12.723 -20.713  1.00  1.00
ATOM    702  CA  ILE B 176      -2.818 -12.148 -19.392  1.00  1.00
ATOM    703  C   ILE B 176      -3.674 -12.840 -18.339  1.00  1.00
ATOM    704  O   ILE B 176      -4.876 -13.027 -18.527  1.00  1.00
ATOM    705  N   ASN B 177      -3.082 -13.360 -17.347  1.00  1.00
ATOM    706  CA  ASN B 177      -3.738 -13.903 -16.164  1.00  1.00
ATOM    707  C   ASN B 177      -3.367 -13.112 -14.916  1.00  1.00
ATOM    708  O   ASN B 177      -2.199 -13.058 -14.529  1.00  1.00
ATOM    709  N   SER B 178      -4.266 -11.972 -14.688  1.00  1.00
ATOM    710  CA  SER B 178      -3.887 -10.986 -13.684  1.00  1.00
ATOM    711  C   SER B 178      -5.115 -10.333 -13.062  1.00  1.00
ATOM    712  O   SER B 178      -6.140 -10.164 -13.721  1.00  1.00
ATOM    713  N   SER B 179      -4.962  -9.910 -11.770  1.00  1.00
ATOM    714  CA  SER B 179      -6.017  -9.174 -11.084  1.00  1.00
ATOM    715  C   SER B 179      -5.678  -7.693 -10.981  1.00  1.00
ATOM    716  O   SER B 179      -6.561  -6.856 -10.793  1.00  1.00
ATOM    717  N   LEU B 180      -4.477  -7.364 -11.450  1.00  1.00
ATOM    718  CA  LEU B 180      -4.069  -5.966 -11.509  1.00  1.00
ATOM    719  C   LEU B 180      -5.013  -5.152 -12.387  1.00  1.00
ATOM    720  O   LEU B 180      -5.362  -5.567 -13.492  1.00  1.00
ATOM    721  N   PRO B 181      -5.163  -3.864 -12.017  1.00  1.00
ATOM    722  CA  PRO B 181      -6.107  -2.986 -12.699  1.00  1.00
ATOM    723  C   PRO B 181      -5.515  -2.441 -13.992  1.00  1.00
ATOM    724  O   PRO B 181      -6.221  -2.273 -14.987  1.00  1.00
ATOM    725  N   TYR B 182      -4.350  -2.330 -14.246  1.00  1.00
ATOM    726  CA  TYR B 182      -3.658  -1.736 -15.383  1.00  1.00
ATOM    727  C   TYR B 182      -2.650  -2.707 -15.984  1.00  1.00
ATOM    728  O   TYR B 182      -2.059  -3.521 -15.274  1.00  1.00
ATOM    729  N   GLN B 183      -2.403  -2.476 -17.293  1.00  1.00
ATOM    730  CA  GLN B 183      -1.391  -3.194 -18.057  1.00  1.00
ATOM    731  C   GLN B 183      -0.798  -2.314 -19.150  1.00  1.00
ATOM    732  O   GLN B 183      -1.499  -1.505 -19.758  1.00  1.00
ATOM    733  N   ASN B 184       0.438  -2.457 -19.427  1.00  1.00
ATOM    734  CA  ASN B 184       1.169  -1.738 -20.463  1.00  1.00
ATOM    735  C   ASN B 184       1.691  -2.690 -21.530  1.00  1.00
ATOM    736  O   ASN B 184       2.145  -2.261 -22.591  1.00  1.00
ATOM    737  N   ILE B 185       0.983  -3.855 -21.684  1.00  1.00
ATOM    738  CA  ILE B 185       1.391  -4.867 -22.651  1.00  1.00
ATOM    739  C   ILE B 185       0.900  -4.521 -24.051  1.00  1.00
ATOM    740  O   ILE B 185       1.624  -4.690 -25.033  1.00  1.00
ATOM    741  N   HIS B 186      -0.288  -4.193 -24.318  1.00  1.00
ATOM    742  CA  HIS B 186      -0.947  -4.034 -25.609  1.00  1.00
ATOM    743  C   HIS B 186      -2.346  -3.455 -25.445  1.00  1.00
ATOM    744  O   HIS B 186      -3.073  -3.813 -24.518  1.00  1.00
ATOM    745  N   PRO B 187      -2.701  -2.542 -26.440  1.00  1.00
ATOM    746  CA  PRO B 187      -4.014  -1.912 -26.376  1.00  1.00
ATOM    747  C   PRO B 187      -5.074  -2.778 -27.044  1.00  1.00
ATOM    748  O   PRO B 187      -6.239  -2.769 -26.645  1.00  1.00
ATOM    749  N   VAL B 188      -4.742  -3.656 -27.853  1.00  1.00
ATOM    750  CA  VAL B 188      -5.616  -4.679 -28.415  1.00  1.00
ATOM    751  C   VAL B 188      -5.824  -5.826 -27.435  1.00  1.00
ATOM    752  O   VAL B 188      -4.862  -6.421 -26.949  1.00  1.00
ATOM    753  N   THR B 189      -7.132  -6.015 -27.038  1.00  1.00
ATOM    754  CA  THR B 189      -7.493  -6.986 -26.013  1.00  1.00
ATOM    755  C   THR B 189      -8.781  -7.715 -26.374  1.00  1.00
ATOM    756  O   THR B 189      -9.709  -7.121 -26.922  1.00  1.00
ATOM    757  N   ILE B 190      -8.763  -9.010 -26.126  1.00  1.00
ATOM    758  CA  ILE B 190      -9.950  -9.850 -26.231  1.00  1.00
ATOM    759  C   ILE B 190     -10.376 -10.376 -24.866  1.00  1.00
ATOM    760  O   ILE B 190      -9.552 -10.870 -24.096  1.00  1.00
ATOM    761  N   GLY B 191     -11.485  -9.953 -24.362  1.00  1.00
ATOM    762  CA  GLY B 191     -12.006 -10.551 -23.139  1.00  1.00
ATOM    763  C   GLY B 191     -12.067  -9.531 -22.009  1.00  1.00
ATOM    764  O   GLY B 191     -11.611  -8.397 -22.158  1.00  1.00
ATOM    765  N   GLU B 192     -12.015  -9.709 -20.930  1.00  1.00
ATOM    766  CA  GLU B 192     -11.893  -8.923 -19.707  1.00  1.00
ATOM    767  C   GLU B 192     -10.434  -8.760 -19.301  1.00  1.00
ATOM    768  O   GLU B 192      -9.741  -9.741 -19.032  1.00  1.00
ATOM    769  N   CYS B 193      -9.836  -7.654 -19.824  1.00  1.00
ATOM    770  CA  CYS B 193      -8.415  -7.380 -19.646  1.00  1.00
ATOM    771  C   CYS B 193      -8.195  -6.163 -18.758  1.00  1.00
ATOM    772  O   CYS B 193      -8.959  -5.199 -18.808  1.00  1.00
ATOM    773  N   PRO B 194      -6.979  -6.088 -17.980  1.00  1.00
ATOM    774  CA  PRO B 194      -6.639  -4.817 -17.352  1.00  1.00
ATOM    775  C   PRO B 194      -6.667  -3.678 -18.363  1.00  1.00
ATOM    776  O   PRO B 194      -6.188  -3.822 -19.488  1.00  1.00
ATOM    777  N   LYS B 195      -6.959  -2.410 -17.768  1.00  1.00
ATOM    778  CA  LYS B 195      -6.906  -1.211 -18.597  1.00  1.00
ATOM    779  C   LYS B 195      -5.493  -0.958 -19.107  1.00  1.00
ATOM    780  O   LYS B 195      -4.533  -0.965 -18.336  1.00  1.00
ATOM    781  N   TYR B 196      -5.401  -0.690 -20.490  1.00  1.00
ATOM    782  CA  TYR B 196      -4.095  -0.370 -21.055  1.00  1.00
ATOM    783  C   TYR B 196      -3.724   1.085 -20.795  1.00  1.00
ATOM    784  O   TYR B 196      -4.550   1.984 -20.954  1.00  1.00
ATOM    785  N   VAL B 197      -2.468   1.273 -20.396  1.00  1.00
ATOM    786  CA  VAL B 197      -1.849   2.579 -20.202  1.00  1.00
ATOM    787  C   VAL B 197      -0.405   2.582 -20.688  1.00  1.00
ATOM    788  O   VAL B 197       0.297   1.576 -20.584  1.00  1.00
ATOM    789  N   ARG B 198       0.121   3.690 -21.029  1.00  1.00
ATOM    790  CA  ARG B 198       1.483   3.847 -21.524  1.00  1.00
ATOM    791  C   ARG B 198       2.483   3.906 -20.376  1.00  1.00
ATOM    792  O   ARG B 198       3.639   3.511 -20.526  1.00  1.00
ATOM    793  N   SER B 199       2.143   3.740 -19.223  1.00  1.00
ATOM    794  CA  SER B 199       2.992   3.859 -18.043  1.00  1.00
ATOM    795  C   SER B 199       3.976   2.700 -17.953  1.00  1.00
ATOM    796  O   SER B 199       3.614   1.546 -18.181  1.00  1.00
ATOM    797  N   ALA B 200       5.189   3.058 -17.328  1.00  1.00
ATOM    798  CA  ALA B 200       6.240   2.068 -17.125  1.00  1.00
ATOM    799  C   ALA B 200       6.251   1.562 -15.688  1.00  1.00
ATOM    800  O   ALA B 200       6.536   0.392 -15.434  1.00  1.00
ATOM    801  N   LYS B 201       5.613   2.180 -14.820  1.00  1.00
ATOM    802  CA  LYS B 201       5.527   1.909 -13.390  1.00  1.00
ATOM    803  C   LYS B 201       4.326   2.609 -12.767  1.00  1.00
ATOM    804  O   LYS B 201       4.010   3.747 -13.114  1.00  1.00
ATOM    805  N   LEU B 202       3.585   1.840 -11.976  1.00  1.00
ATOM    806  CA  LEU B 202       2.437   2.202 -11.153  1.00  1.00
ATOM    807  C   LEU B 202       2.409   1.393  -9.860  1.00  1.00
ATOM    808  O   LEU B 202       2.395   0.162  -9.887  1.00  1.00
ATOM    809  N   ARG B 203       3.128   1.817  -8.893  1.00  1.00
ATOM    810  CA  ARG B 203       3.298   1.185  -7.590  1.00  1.00
ATOM    811  C   ARG B 203       2.706   2.044  -6.480  1.00  1.00
ATOM    812  O   ARG B 203       2.941   3.251  -6.424  1.00  1.00
ATOM    813  N   MET B 204       1.667   1.474  -5.791  1.00  1.00
ATOM    814  CA  MET B 204       1.020   2.151  -4.673  1.00  1.00
ATOM    815  C   MET B 204       1.632   1.728  -3.344  1.00  1.00
ATOM    816  O   MET B 204       1.785   0.537  -3.071  1.00  1.00
ATOM    817  N   VAL B 205       2.135   2.775  -2.518  1.00  1.00
ATOM    818  CA  VAL B 205       2.586   2.395  -1.184  1.00  1.00
ATOM    819  C   VAL B 205       1.407   2.079  -0.273  1.00  1.00
ATOM    820  O   VAL B 205       0.407   2.797  -0.265  1.00  1.00
ATOM    821  N   THR B 206       1.614   1.009   0.574  1.00  1.00
ATOM    822  CA  THR B 206       0.596   0.625   1.544  1.00  1.00
ATOM    823  C   THR B 206       1.136   0.693   2.967  1.00  1.00
ATOM    824  O   THR B 206       0.408   1.023   3.903  1.00  1.00
ATOM    825  N   GLY B 207       2.433   0.678   3.086  1.00  1.00
ATOM    826  CA  GLY B 207       3.084   0.873   4.376  1.00  1.00
ATOM    827  C   GLY B 207       3.644   2.284   4.502  1.00  1.00
ATOM    828  O   GLY B 207       3.670   3.041   3.532  1.00  1.00
ATOM    829  N   LEU B 208       4.679   2.469   5.144  1.00  1.00
ATOM    830  CA  LEU B 208       5.284   3.753   5.476  1.00  1.00
ATOM    831  C   LEU B 208       6.743   3.804   5.036  1.00  1.00
ATOM    832  O   LEU B 208       7.430   2.783   5.007  1.00  1.00
ATOM    833  N   ARG B 209       7.307   5.040   5.060  1.00  1.00
ATOM    834  CA  ARG B 209       8.733   5.210   4.811  1.00  1.00
ATOM    835  C   ARG B 209       9.556   4.210   5.613  1.00  1.00
ATOM    836  O   ARG B 209       9.376   4.073   6.824  1.00  1.00
ATOM    837  N   ASN B 210      10.415   3.440   4.845  1.00  1.00
ATOM    838  CA  ASN B 210      11.298   2.468   5.478  1.00  1.00
ATOM    839  C   ASN B 210      12.631   3.100   5.858  1.00  1.00
ATOM    840  O   ASN B 210      13.313   3.685   5.017  1.00  1.00
ATOM    841  N   ILE B 211      12.949   3.159   7.102  1.00  1.00
ATOM    842  CA  ILE B 211      14.149   3.748   7.683  1.00  1.00
ATOM    843  C   ILE B 211      14.802   2.798   8.680  1.00  1.00
ATOM    844  O   ILE B 211      14.314   2.623   9.796  1.00  1.00
ATOM    845  N   PRO B 212      15.356   1.656   8.227  1.00  1.00
ATOM    846  CA  PRO B 212      15.904   0.638   9.114  1.00  1.00
ATOM    847  C   PRO B 212      17.214   1.099   9.740  1.00  1.00
ATOM    848  O   PRO B 212      18.004   1.798   9.104  1.00  1.00
ATOM    849  N   GLY B 213       7.919  14.885   7.192  1.00  1.00
ATOM    850  CA  GLY B 213       6.549  14.660   6.748  1.00  1.00
ATOM    851  C   GLY B 213       5.603  15.702   7.332  1.00  1.00
ATOM    852  O   GLY B 213       5.862  16.262   8.397  1.00  1.00
ATOM    853  N   LEU B 214       4.336  15.672   6.882  1.00  1.00
ATOM    854  CA  LEU B 214       3.367  16.658   7.344  1.00  1.00
ATOM    855  C   LEU B 214       3.171  16.574   8.854  1.00  1.00
ATOM    856  O   LEU B 214       2.996  17.592   9.525  1.00  1.00
ATOM    857  N   PHE B 215       3.194  15.663   9.574  1.00  1.00
ATOM    858  CA  PHE B 215       2.950  15.526  11.005  1.00  1.00
ATOM    859  C   PHE B 215       4.251  15.591  11.794  1.00  1.00
ATOM    860  O   PHE B 215       4.268  16.026  12.946  1.00  1.00
ATOM    861  N   GLY B 216       5.328  15.268  11.339  1.00  1.00
ATOM    862  CA  GLY B 216       6.616  15.608  11.931  1.00  1.00
ATOM    863  C   GLY B 216       7.138  14.475  12.805  1.00  1.00
ATOM    864  O   GLY B 216       8.287  14.498  13.247  1.00  1.00
ATOM    865  N   ALA B 217       6.524  13.273  12.659  1.00  1.00
ATOM    866  CA  ALA B 217       6.942  12.156  13.498  1.00  1.00
ATOM    867  C   ALA B 217       7.840  11.196  12.729  1.00  1.00
ATOM    868  O   ALA B 217       8.808  10.666  13.274  1.00  1.00
ATOM    869  N   ILE B 218       7.390  10.600  11.627  1.00  1.00
ATOM    870  CA  ILE B 218       8.221   9.715  10.820  1.00  1.00
ATOM    871  C   ILE B 218       9.312  10.494  10.095  1.00  1.00
ATOM    872  O   ILE B 218       9.032  11.463   9.391  1.00  1.00
ATOM    873  N   ALA B 219      10.602   9.988  10.216  1.00  1.00
ATOM    874  CA  ALA B 219      11.708  10.725   9.616  1.00  1.00
ATOM    875  C   ALA B 219      11.703  12.182  10.060  1.00  1.00
ATOM    876  O   ALA B 219      11.412  13.081   9.270  1.00  1.00
ATOM    877  N   GLY B 220      11.291  12.374  11.305  1.00  1.00
ATOM    878  CA  GLY B 220      11.241  13.694  11.924  1.00  1.00
ATOM    879  C   GLY B 220      11.828  13.666  13.329  1.00  1.00
ATOM    880  O   GLY B 220      12.735  14.434  13.649  1.00  1.00
ATOM    881  N   PHE B 221      10.874  13.757  14.396  1.00  1.00
ATOM    882  CA  PHE B 221      11.380  13.745  15.763  1.00  1.00
ATOM    883  C   PHE B 221      11.638  12.323  16.243  1.00  1.00
ATOM    884  O   PHE B 221      12.386  12.105  17.197  1.00  1.00
ATOM    885  N   ILE B 222      10.929  11.352  15.721  1.00  1.00
ATOM    886  CA  ILE B 222      11.368   9.963  15.788  1.00  1.00
ATOM    887  C   ILE B 222      12.234   9.600  14.588  1.00  1.00
ATOM    888  O   ILE B 222      11.747   9.520  13.461  1.00  1.00
ATOM    889  N   GLU B 223      13.482   9.743  14.589  1.00  1.00
ATOM    890  CA  GLU B 223      14.393   9.748  13.450  1.00  1.00
ATOM    891  C   GLU B 223      14.397   8.400  12.742  1.00  1.00
ATOM    892  O   GLU B 223      14.471   8.332  11.515  1.00  1.00
ATOM    893  N   GLY B 224      14.213   7.310  13.133  1.00  1.00
ATOM    894  CA  GLY B 224      14.348   6.049  12.414  1.00  1.00
ATOM    895  C   GLY B 224      13.218   5.090  12.767  1.00  1.00
ATOM    896  O   GLY B 224      12.687   5.123  13.877  1.00  1.00
ATOM    897  N   GLY B 225      13.150   3.991  12.059  1.00  1.00
ATOM    898  CA  GLY B 225      12.199   2.919  12.328  1.00  1.00
ATOM    899  C   GLY B 225      12.837   1.812  13.158  1.00  1.00
ATOM    900  O   GLY B 225      14.021   1.512  13.005  1.00  1.00
ATOM    901  N   TRP B 226      11.995   0.802  13.491  1.00  1.00
ATOM    902  CA  TRP B 226      12.439  -0.360  14.251  1.00  1.00
ATOM    903  C   TRP B 226      12.228  -1.647  13.463  1.00  1.00
ATOM    904  O   TRP B 226      11.097  -2.012  13.142  1.00  1.00
ATOM    905  N   THR B 227      13.346  -2.363  13.154  1.00  1.00
ATOM    906  CA  THR B 227      13.205  -3.647  12.477  1.00  1.00
ATOM    907  C   THR B 227      12.775  -4.738  13.449  1.00  1.00
ATOM    908  O   THR B 227      12.050  -5.661  13.079  1.00  1.00
ATOM    909  N   GLY B 228      12.871  -4.422  14.750  1.00  1.00
ATOM    910  CA  GLY B 228      12.547  -5.377  15.804  1.00  1.00
ATOM    911  C   GLY B 228      11.060  -5.350  16.133  1.00  1.00
ATOM    912  O   GLY B 228      10.496  -6.347  16.583  1.00  1.00
ATOM    913  N   MET B 229      10.337  -4.413  15.890  1.00  1.00
ATOM    914  CA  MET B 229       8.879  -4.384  15.908  1.00  1.00
ATOM    915  C   MET B 229       8.300  -4.961  14.623  1.00  1.00
ATOM    916  O   MET B 229       8.368  -4.336  13.565  1.00  1.00
ATOM    917  N   ILE B 230       7.996  -6.251  14.653  1.00  1.00
ATOM    918  CA  ILE B 230       7.658  -7.015  13.458  1.00  1.00
ATOM    919  C   ILE B 230       6.162  -7.295  13.388  1.00  1.00
ATOM    920  O   ILE B 230       5.592  -7.403  12.302  1.00  1.00
ATOM    921  N   ASP B 231       5.322  -6.900  14.227  1.00  1.00
ATOM    922  CA  ASP B 231       3.918  -7.292  14.279  1.00  1.00
ATOM    923  C   ASP B 231       3.004  -6.097  14.043  1.00  1.00
ATOM    924  O   ASP B 231       1.905  -6.241  13.507  1.00  1.00
ATOM    925  N   GLY B 232       3.321  -5.081  13.512  1.00  1.00
ATOM    926  CA  GLY B 232       2.492  -3.961  13.083  1.00  1.00
ATOM    927  C   GLY B 232       3.347  -2.777  12.648  1.00  1.00
ATOM    928  O   GLY B 232       4.517  -2.675  13.017  1.00  1.00
ATOM    929  N   TRP B 233       2.569  -1.678  12.181  1.00  1.00
ATOM    930  CA  TRP B 233       3.274  -0.498  11.695  1.00  1.00
ATOM    931  C   TRP B 233       3.646   0.433  12.841  1.00  1.00
ATOM    932  O   TRP B 233       4.721   1.033  12.843  1.00  1.00
ATOM    933  N   TYR B 234       2.968   0.664  13.774  1.00  1.00
ATOM    934  CA  TYR B 234       3.206   1.504  14.942  1.00  1.00
ATOM    935  C   TYR B 234       3.116   0.696  16.230  1.00  1.00
ATOM    936  O   TYR B 234       2.340  -0.255  16.324  1.00  1.00
ATOM    937  N   GLY B 235       3.904   1.359  17.313  1.00  1.00
ATOM    938  CA  GLY B 235       3.850   0.663  18.593  1.00  1.00
ATOM    939  C   GLY B 235       4.830   1.268  19.590  1.00  1.00
ATOM    940  O   GLY B 235       5.678   2.083  19.225  1.00  1.00
ATOM    941  N   TYR B 236       5.385   0.332  20.482  1.00  1.00
ATOM    942  CA  TYR B 236       6.130   0.755  21.662  1.00  1.00
ATOM    943  C   TYR B 236       7.392  -0.078  21.845  1.00  1.00
ATOM    944  O   TYR B 236       7.427  -1.256  21.488  1.00  1.00
ATOM    945  N   HIS B 237       8.399   0.539  22.353  1.00  1.00
ATOM    946  CA  HIS B 237       9.601  -0.074  22.906  1.00  1.00
ATOM    947  C   HIS B 237       9.774   0.281  24.377  1.00  1.00
ATOM    948  O   HIS B 237       9.597   1.433  24.772  1.00  1.00
ATOM    949  N   HIS B 238       9.866  -0.630  25.262  1.00  1.00
ATOM    950  CA  HIS B 238       9.994  -0.349  26.687  1.00  1.00
ATOM    951  C   HIS B 238      11.278  -0.942  27.253  1.00  1.00
ATOM    952  O   HIS B 238      11.719  -2.010  26.828  1.00  1.00
ATOM    953  N   GLN B 239      11.732  -0.416  28.301  1.00  1.00
ATOM    954  CA  GLN B 239      12.900  -0.764  29.101  1.00  1.00
ATOM    955  C   GLN B 239      12.622  -0.587  30.588  1.00  1.00
ATOM    956  O   GLN B 239      12.110   0.448  31.015  1.00  1.00
ATOM    957  N   ASN B 240      12.521  -1.630  31.343  1.00  1.00
ATOM    958  CA  ASN B 240      12.310  -1.583  32.785  1.00  1.00
ATOM    959  C   ASN B 240      13.121  -2.660  33.494  1.00  1.00
ATOM    960  O   ASN B 240      13.460  -3.686  32.905  1.00  1.00
ATOM    961  N   GLU B 241      13.086  -2.735  34.785  1.00  1.00
ATOM    962  CA  GLU B 241      13.820  -3.735  35.551  1.00  1.00
ATOM    963  C   GLU B 241      13.566  -5.137  35.012  1.00  1.00
ATOM    964  O   GLU B 241      14.473  -5.968  34.966  1.00  1.00
ATOM    965  N   GLN B 242      12.515  -5.511  34.599  1.00  1.00
ATOM    966  CA  GLN B 242      12.103  -6.804  34.068  1.00  1.00
ATOM    967  C   GLN B 242      12.549  -6.974  32.621  1.00  1.00
ATOM    968  O   GLN B 242      12.803  -8.089  32.167  1.00  1.00
ATOM    969  N   GLY B 243      13.202  -6.210  31.984  1.00  1.00
ATOM    970  CA  GLY B 243      13.739  -6.408  30.643  1.00  1.00
ATOM    971  C   GLY B 243      13.387  -5.241  29.731  1.00  1.00
ATOM    972  O   GLY B 243      12.816  -4.244  30.174  1.00  1.00
ATOM    973  N   SER B 244      13.608  -5.625  28.343  1.00  1.00
ATOM    974  CA  SER B 244      13.153  -4.725  27.291  1.00  1.00
ATOM    975  C   SER B 244      12.585  -5.501  26.109  1.00  1.00
ATOM    976  O   SER B 244      13.053  -6.593  25.789  1.00  1.00
ATOM    977  N   GLY B 245      11.654  -4.891  25.417  1.00  1.00
ATOM    978  CA  GLY B 245      11.040  -5.522  24.255  1.00  1.00
ATOM    979  C   GLY B 245      10.391  -4.487  23.345  1.00  1.00
ATOM    980  O   GLY B 245      10.152  -3.351  23.753  1.00  1.00
ATOM    981  N   TYR B 246       9.778  -5.019  22.267  1.00  1.00
ATOM    982  CA  TYR B 246       8.888  -4.276  21.382  1.00  1.00
ATOM    983  C   TYR B 246       7.485  -4.868  21.388  1.00  1.00
ATOM    984  O   TYR B 246       7.314  -6.082  21.502  1.00  1.00
ATOM    985  N   ALA B 247       6.508  -3.996  21.069  1.00  1.00
ATOM    986  CA  ALA B 247       5.104  -4.374  20.963  1.00  1.00
ATOM    987  C   ALA B 247       4.333  -3.394  20.089  1.00  1.00
ATOM    988  O   ALA B 247       4.506  -2.180  20.201  1.00  1.00
ATOM    989  N   ALA B 248       3.737  -3.892  18.959  1.00  1.00
ATOM    990  CA  ALA B 248       2.908  -3.029  18.126  1.00  1.00
ATOM    991  C   ALA B 248       1.642  -2.606  18.860  1.00  1.00
ATOM    992  O   ALA B 248       1.013  -3.411  19.547  1.00  1.00
ATOM    993  N   ASP B 249       1.231  -1.271  18.603  1.00  1.00
ATOM    994  CA  ASP B 249      -0.112  -0.894  19.027  1.00  1.00
ATOM    995  C   ASP B 249      -1.170  -1.504  18.115  1.00  1.00
ATOM    996  O   ASP B 249      -1.185  -1.251  16.910  1.00  1.00
ATOM    997  N   GLN B 250      -1.911  -2.507  18.660  1.00  1.00
ATOM    998  CA  GLN B 250      -2.790  -3.330  17.837  1.00  1.00
ATOM    999  C   GLN B 250      -3.969  -2.520  17.312  1.00  1.00
ATOM   1000  O   GLN B 250      -4.384  -2.683  16.164  1.00  1.00
ATOM   1001  N   LYS B 251      -4.508  -1.557  18.023  1.00  1.00
ATOM   1002  CA  LYS B 251      -5.678  -0.781  17.628  1.00  1.00
ATOM   1003  C   LYS B 251      -5.360   0.137  16.455  1.00  1.00
ATOM   1004  O   LYS B 251      -6.153   0.264  15.522  1.00  1.00
ATOM   1005  N   SER B 252      -4.270   0.927  16.548  1.00  1.00
ATOM   1006  CA  SER B 252      -3.906   1.845  15.475  1.00  1.00
ATOM   1007  C   SER B 252      -3.407   1.090  14.250  1.00  1.00
ATOM   1008  O   SER B 252      -3.655   1.498  13.115  1.00  1.00
ATOM   1009  N   THR B 253      -2.717  -0.035  14.466  1.00  1.00
ATOM   1010  CA  THR B 253      -2.246  -0.867  13.365  1.00  1.00
ATOM   1011  C   THR B 253      -3.412  -1.463  12.587  1.00  1.00
ATOM   1012  O   THR B 253      -3.400  -1.493  11.357  1.00  1.00
ATOM   1013  N   GLN B 254      -4.405  -2.015  13.310  1.00  1.00
ATOM   1014  CA  GLN B 254      -5.569  -2.647  12.700  1.00  1.00
ATOM   1015  C   GLN B 254      -6.435  -1.624  11.976  1.00  1.00
ATOM   1016  O   GLN B 254      -6.944  -1.887  10.886  1.00  1.00
ATOM   1017  N   ASN B 255      -6.651  -0.446  12.572  1.00  1.00
ATOM   1018  CA  ASN B 255      -7.425   0.625  11.957  1.00  1.00
ATOM   1019  C   ASN B 255      -6.745   1.141  10.695  1.00  1.00
ATOM   1020  O   ASN B 255      -7.406   1.454   9.705  1.00  1.00
ATOM   1021  N   ALA B 256      -5.412   1.235  10.709  1.00  1.00
ATOM   1022  CA  ALA B 256      -4.650   1.708   9.559  1.00  1.00
ATOM   1023  C   ALA B 256      -4.668   0.686   8.429  1.00  1.00
ATOM   1024  O   ALA B 256      -4.751   1.047   7.255  1.00  1.00
ATOM   1025  N   ILE B 257      -4.502  -0.610   8.752  1.00  1.00
ATOM   1026  CA  ILE B 257      -4.609  -1.650   7.735  1.00  1.00
ATOM   1027  C   ILE B 257      -5.989  -1.648   7.089  1.00  1.00
ATOM   1028  O   ILE B 257      -6.116  -1.800   5.874  1.00  1.00
ATOM   1029  N   ASN B 258      -7.039  -1.465   7.936  1.00  1.00
ATOM   1030  CA  ASN B 258      -8.401  -1.360   7.425  1.00  1.00
ATOM   1031  C   ASN B 258      -8.530  -0.210   6.434  1.00  1.00
ATOM   1032  O   ASN B 258      -9.172  -0.345   5.392  1.00  1.00
ATOM   1033  N   GLY B 259      -7.981   0.960   6.797  1.00  1.00
ATOM   1034  CA  GLY B 259      -8.072   2.173   5.993  1.00  1.00
ATOM   1035  C   GLY B 259      -7.322   2.018   4.676  1.00  1.00
ATOM   1036  O   GLY B 259      -7.799   2.446   3.625  1.00  1.00
ATOM   1037  N   ILE B 260      -6.024   1.582   4.766  1.00  1.00
ATOM   1038  CA  ILE B 260      -5.171   1.451   3.591  1.00  1.00
ATOM   1039  C   ILE B 260      -5.752   0.455   2.596  1.00  1.00
ATOM   1040  O   ILE B 260      -5.735   0.688   1.388  1.00  1.00
ATOM   1041  N   THR B 261      -6.249  -0.676   3.080  1.00  1.00
ATOM   1042  CA  THR B 261      -6.823  -1.700   2.215  1.00  1.00
ATOM   1043  C   THR B 261      -8.127  -1.223   1.588  1.00  1.00
ATOM   1044  O   THR B 261      -8.391  -1.478   0.412  1.00  1.00
ATOM   1045  N   ASN B 262      -8.914  -0.445   2.305  1.00  1.00
ATOM   1046  CA  ASN B 262     -10.112   0.178   1.755  1.00  1.00
ATOM   1047  C   ASN B 262      -9.762   1.161   0.645  1.00  1.00
ATOM   1048  O   ASN B 262     -10.459   1.243  -0.366  1.00  1.00
ATOM   1049  N   LYS B 263      -8.632   1.890   0.852  1.00  1.00
ATOM   1050  CA  LYS B 263      -8.138   2.832  -0.145  1.00  1.00
ATOM   1051  C   LYS B 263      -7.743   2.117  -1.431  1.00  1.00
ATOM   1052  O   LYS B 263      -8.012   2.601  -2.530  1.00  1.00
ATOM   1053  N   VAL B 264      -7.034   0.995  -1.310  1.00  1.00
ATOM   1054  CA  VAL B 264      -6.655   0.182  -2.459  1.00  1.00
ATOM   1055  C   VAL B 264      -7.884  -0.308  -3.216  1.00  1.00
ATOM   1056  O   VAL B 264      -7.922  -0.274  -4.446  1.00  1.00
ATOM   1057  N   ASN B 265      -8.884  -0.761  -2.476  1.00  1.00
ATOM   1058  CA  ASN B 265     -10.128  -1.261  -3.050  1.00  1.00
ATOM   1059  C   ASN B 265     -10.861  -0.166  -3.815  1.00  1.00
ATOM   1060  O   ASN B 265     -11.399  -0.405  -4.896  1.00  1.00
ATOM   1061  N   THR B 266     -10.918   1.047  -3.204  1.00  1.00
ATOM   1062  CA  THR B 266     -11.567   2.199  -3.818  1.00  1.00
ATOM   1063  C   THR B 266     -10.896   2.575  -5.133  1.00  1.00
ATOM   1064  O   THR B 266     -11.566   2.902  -6.112  1.00  1.00
ATOM   1065  N   VAL B 267      -9.569   2.668  -5.125  1.00  1.00
ATOM   1066  CA  VAL B 267      -8.792   2.965  -6.322  1.00  1.00
ATOM   1067  C   VAL B 267      -9.037   1.927  -7.410  1.00  1.00
ATOM   1068  O   VAL B 267      -9.183   2.267  -8.584  1.00  1.00
ATOM   1069  N   ILE B 268      -8.984   0.679  -7.073  1.00  1.00
ATOM   1070  CA  ILE B 268      -9.197  -0.416  -8.012  1.00  1.00
ATOM   1071  C   ILE B 268     -10.620  -0.408  -8.554  1.00  1.00
ATOM   1072  O   ILE B 268     -10.842  -0.625  -9.745  1.00  1.00
ATOM   1073  N   GLU B 269     -11.574  -0.170  -7.761  1.00  1.00
ATOM   1074  CA  GLU B 269     -13.000  -0.181  -8.065  1.00  1.00
ATOM   1075  C   GLU B 269     -13.334   0.807  -9.175  1.00  1.00
ATOM   1076  O   GLU B 269     -14.163   0.525 -10.041  1.00  1.00
ATOM   1077  N   LYS B 270     -12.693   1.917  -9.270  1.00  1.00
ATOM   1078  CA  LYS B 270     -13.018   3.000 -10.190  1.00  1.00
ATOM   1079  C   LYS B 270     -12.449   2.734 -11.578  1.00  1.00
ATOM   1080  O   LYS B 270     -13.068   3.068 -12.588  1.00  1.00
ATOM   1081  N   MET B 271     -11.385   2.065 -11.698  1.00  1.00
ATOM   1082  CA  MET B 271     -10.826   1.665 -12.984  1.00  1.00
ATOM   1083  C   MET B 271      -9.929   0.443 -12.838  1.00  1.00
ATOM   1084  O   MET B 271      -8.962   0.457 -12.076  1.00  1.00
ATOM   1085  N   ASN B 272     -10.512  -0.707 -13.543  1.00  1.00
ATOM   1086  CA  ASN B 272      -9.772  -1.957 -13.427  1.00  1.00
ATOM   1087  C   ASN B 272     -10.150  -2.926 -14.540  1.00  1.00
ATOM   1088  O   ASN B 272      -9.355  -3.783 -14.926  1.00  1.00
ATOM   1089  N   ILE B 273     -10.585  -2.672 -15.598  1.00  1.00
ATOM   1090  CA  ILE B 273     -10.990  -3.596 -16.651  1.00  1.00
ATOM   1091  C   ILE B 273     -11.362  -2.850 -17.926  1.00  1.00
ATOM   1092  O   ILE B 273     -11.862  -1.726 -17.875  1.00  1.00
ATOM   1093  N   GLN B 274     -10.990  -3.434 -19.018  1.00  1.00
ATOM   1094  CA  GLN B 274     -11.406  -3.069 -20.366  1.00  1.00
ATOM   1095  C   GLN B 274     -11.946  -4.276 -21.123  1.00  1.00
ATOM   1096  O   GLN B 274     -11.418  -5.382 -21.004  1.00  1.00
ATOM   1097  N   PHE B 275     -13.111  -4.161 -21.687  1.00  1.00
ATOM   1098  CA  PHE B 275     -13.631  -5.240 -22.517  1.00  1.00
ATOM   1099  C   PHE B 275     -12.934  -5.280 -23.871  1.00  1.00
ATOM   1100  O   PHE B 275     -12.528  -4.245 -24.400  1.00  1.00
ATOM   1101  N   THR B 276     -13.174  -6.215 -24.688  1.00  1.00
ATOM   1102  CA  THR B 276     -12.610  -6.349 -26.026  1.00  1.00
ATOM   1103  C   THR B 276     -12.539  -5.001 -26.732  1.00  1.00
ATOM   1104  O   THR B 276     -13.519  -4.256 -26.768  1.00  1.00
ATOM   1105  N   ALA B 277     -11.300  -4.716 -27.169  1.00  1.00
ATOM   1106  CA  ALA B 277     -10.907  -3.556 -27.959  1.00  1.00
ATOM   1107  C   ALA B 277      -9.980  -3.956 -29.101  1.00  1.00
ATOM   1108  O   ALA B 277      -8.985  -4.649 -28.891  1.00  1.00
ATOM   1109  N   VAL B 278     -10.457  -3.986 -30.285  1.00  1.00
ATOM   1110  CA  VAL B 278      -9.721  -4.426 -31.464  1.00  1.00
ATOM   1111  C   VAL B 278      -9.609  -3.307 -32.492  1.00  1.00
ATOM   1112  O   VAL B 278     -10.529  -2.506 -32.654  1.00  1.00
ATOM   1113  N   GLY B 279      -8.651  -3.195 -33.216  1.00  1.00
ATOM   1114  CA  GLY B 279      -8.467  -2.265 -34.323  1.00  1.00
ATOM   1115  C   GLY B 279      -9.652  -2.306 -35.280  1.00  1.00
ATOM   1116  O   GLY B 279     -10.199  -3.372 -35.559  1.00  1.00
ATOM   1117  N   LYS B 280      -9.765  -1.181 -36.058  1.00  1.00
ATOM   1118  CA  LYS B 280     -10.720  -1.107 -37.157  1.00  1.00
ATOM   1119  C   LYS B 280     -10.018  -1.214 -38.505  1.00  1.00
ATOM   1120  O   LYS B 280      -9.003  -0.560 -38.741  1.00  1.00
ATOM   1121  N   LEU B 281      -9.619  10.550 -37.294  1.00  1.00
ATOM   1122  CA  LEU B 281     -10.678  10.667 -36.298  1.00  1.00
ATOM   1123  C   LEU B 281     -10.662   9.486 -35.334  1.00  1.00
ATOM   1124  O   LEU B 281     -10.887   9.648 -34.135  1.00  1.00
ATOM   1125  N   ASN B 282     -10.564   8.264 -35.851  1.00  1.00
ATOM   1126  CA  ASN B 282     -10.462   7.069 -35.021  1.00  1.00
ATOM   1127  C   ASN B 282      -9.166   7.064 -34.222  1.00  1.00
ATOM   1128  O   ASN B 282      -9.142   6.648 -33.063  1.00  1.00
ATOM   1129  N   LYS B 283      -8.058   7.390 -34.838  1.00  1.00
ATOM   1130  CA  LYS B 283      -6.776   7.433 -34.144  1.00  1.00
ATOM   1131  C   LYS B 283      -6.756   8.534 -33.092  1.00  1.00
ATOM   1132  O   LYS B 283      -6.163   8.375 -32.025  1.00  1.00
ATOM   1133  N   LYS B 284      -7.386   9.707 -33.391  1.00  1.00
ATOM   1134  CA  LYS B 284      -7.474  10.809 -32.440  1.00  1.00
ATOM   1135  C   LYS B 284      -8.247  10.400 -31.193  1.00  1.00
ATOM   1136  O   LYS B 284      -7.890  10.778 -30.077  1.00  1.00
ATOM   1137  N   VAL B 285      -9.383   9.652 -31.389  1.00  1.00
ATOM   1138  CA  VAL B 285     -10.182   9.164 -30.270  1.00  1.00
ATOM   1139  C   VAL B 285      -9.387   8.193 -29.408  1.00  1.00
ATOM   1140  O   VAL B 285      -9.467   8.230 -28.180  1.00  1.00
ATOM   1141  N   ASP B 286      -8.751   7.182 -30.070  1.00  1.00
ATOM   1142  CA  ASP B 286      -7.959   6.197 -29.343  1.00  1.00
ATOM   1143  C   ASP B 286      -6.795   6.856 -28.614  1.00  1.00
ATOM   1144  O   ASP B 286      -6.486   6.507 -27.475  1.00  1.00
ATOM   1145  N   ASP B 287      -6.044   7.698 -29.218  1.00  1.00
ATOM   1146  CA  ASP B 287      -4.880   8.344 -28.623  1.00  1.00
ATOM   1147  C   ASP B 287      -5.290   9.311 -27.521  1.00  1.00
ATOM   1148  O   ASP B 287      -4.589   9.461 -26.520  1.00  1.00
ATOM   1149  N   GLY B 288      -6.433   9.960 -27.638  1.00  1.00
ATOM   1150  CA  GLY B 288      -6.897  10.927 -26.650  1.00  1.00
ATOM   1151  C   GLY B 288      -7.397  10.231 -25.391  1.00  1.00
ATOM   1152  O   GLY B 288      -7.202  10.723 -24.279  1.00  1.00
ATOM   1153  N   PHE B 289      -8.121   9.135 -25.506  1.00  1.00
ATOM   1154  CA  PHE B 289      -8.558   8.350 -24.358  1.00  1.00
ATOM   1155  C   PHE B 289      -7.370   7.745 -23.620  1.00  1.00
ATOM   1156  O   PHE B 289      -7.356   7.684 -22.391  1.00  1.00
ATOM   1157  N   LEU B 290      -6.401   7.246 -24.400  1.00  1.00
ATOM   1158  CA  LEU B 290      -5.182   6.676 -23.838  1.00  1.00
ATOM   1159  C   LEU B 290      -4.385   7.725 -23.071  1.00  1.00
ATOM   1160  O   LEU B 290      -3.812   7.438 -22.020  1.00  1.00
ATOM   1161  N   ASP B 291      -4.296   8.949 -23.604  1.00  1.00
ATOM   1162  CA  ASP B 291      -3.600  10.040 -22.932  1.00  1.00
ATOM   1163  C   ASP B 291      -4.248  10.364 -21.592  1.00  1.00
ATOM   1164  O   ASP B 291      -3.559  10.634 -20.608  1.00  1.00
ATOM   1165  N   ILE B 292      -5.591  10.392 -21.562  1.00  1.00
ATOM   1166  CA  ILE B 292      -6.347  10.741 -20.365  1.00  1.00
ATOM   1167  C   ILE B 292      -6.210   9.667 -19.294  1.00  1.00
ATOM   1168  O   ILE B 292      -6.067   9.972 -18.110  1.00  1.00
ATOM   1169  N   TRP B 293      -6.353   8.383 -19.687  1.00  1.00
ATOM   1170  CA  TRP B 293      -6.293   7.280 -18.735  1.00  1.00
ATOM   1171  C   TRP B 293      -4.881   7.098 -18.192  1.00  1.00
ATOM   1172  O   TRP B 293      -4.694   6.772 -17.020  1.00  1.00
ATOM   1173  N   THR B 294      -3.883   7.281 -18.990  1.00  1.00
ATOM   1174  CA  THR B 294      -2.497   7.235 -18.538  1.00  1.00
ATOM   1175  C   THR B 294      -2.226   8.301 -17.484  1.00  1.00
ATOM   1176  O   THR B 294      -1.528   8.053 -16.501  1.00  1.00
ATOM   1177  N   TYR B 295      -2.739   9.545 -17.786  1.00  1.00
ATOM   1178  CA  TYR B 295      -2.596  10.664 -16.862  1.00  1.00
ATOM   1179  C   TYR B 295      -3.324  10.391 -15.552  1.00  1.00
ATOM   1180  O   TYR B 295      -2.815  10.695 -14.473  1.00  1.00
ATOM   1181  N   ASN B 296      -4.546   9.906 -15.646  1.00  1.00
ATOM   1182  CA  ASN B 296      -5.404   9.637 -14.498  1.00  1.00
ATOM   1183  C   ASN B 296      -4.793   8.576 -13.590  1.00  1.00
ATOM   1184  O   ASN B 296      -4.852   8.685 -12.366  1.00  1.00
ATOM   1185  N   ALA B 297      -4.316   7.487 -14.172  1.00  1.00
ATOM   1186  CA  ALA B 297      -3.741   6.380 -13.418  1.00  1.00
ATOM   1187  C   ALA B 297      -2.486   6.815 -12.672  1.00  1.00
ATOM   1188  O   ALA B 297      -2.278   6.441 -11.518  1.00  1.00
ATOM   1189  N   GLU B 298      -1.585   7.467 -13.352  1.00  1.00
ATOM   1190  CA  GLU B 298      -0.322   7.885 -12.757  1.00  1.00
ATOM   1191  C   GLU B 298      -0.543   8.925 -11.667  1.00  1.00
ATOM   1192  O   GLU B 298       0.106   8.892 -10.622  1.00  1.00
ATOM   1193  N   LEU B 299      -1.394   9.885 -11.880  1.00  1.00
ATOM   1194  CA  LEU B 299      -1.651  10.964 -10.934  1.00  1.00
ATOM   1195  C   LEU B 299      -2.408  10.456  -9.711  1.00  1.00
ATOM   1196  O   LEU B 299      -2.169  10.905  -8.590  1.00  1.00
ATOM   1197  N   LEU B 300      -3.373   9.586  -9.896  1.00  1.00
ATOM   1198  CA  LEU B 300      -4.101   8.976  -8.789  1.00  1.00
ATOM   1199  C   LEU B 300      -3.152   8.262  -7.832  1.00  1.00
ATOM   1200  O   LEU B 300      -3.321   8.323  -6.615  1.00  1.00
ATOM   1201  N   VAL B 301      -2.190   7.534  -8.406  1.00  1.00
ATOM   1202  CA  VAL B 301      -1.220   6.798  -7.605  1.00  1.00
ATOM   1203  C   VAL B 301      -0.282   7.746  -6.868  1.00  1.00
ATOM   1204  O   VAL B 301       0.038   7.534  -5.699  1.00  1.00
ATOM   1205  N   LEU B 302       0.203   8.762  -7.573  1.00  1.00
ATOM   1206  CA  LEU B 302       1.111   9.736  -6.980  1.00  1.00
ATOM   1207  C   LEU B 302       0.442  10.490  -5.836  1.00  1.00
ATOM   1208  O   LEU B 302       1.058  10.742  -4.800  1.00  1.00
ATOM   1209  N   LEU B 303      -0.764  10.935  -6.027  1.00  1.00
ATOM   1210  CA  LEU B 303      -1.499  11.675  -5.009  1.00  1.00
ATOM   1211  C   LEU B 303      -1.820  10.790  -3.809  1.00  1.00
ATOM   1212  O   LEU B 303      -1.743  11.231  -2.662  1.00  1.00
ATOM   1213  N   GLU B 304      -2.319   9.569  -4.073  1.00  1.00
ATOM   1214  CA  GLU B 304      -2.663   8.641  -3.002  1.00  1.00
ATOM   1215  C   GLU B 304      -1.423   8.214  -2.226  1.00  1.00
ATOM   1216  O   GLU B 304      -1.472   8.039  -1.008  1.00  1.00
ATOM   1217  N   ASN B 305      -0.306   8.064  -2.887  1.00  1.00
ATOM   1218  CA  ASN B 305       0.953   7.711  -2.242  1.00  1.00
ATOM   1219  C   ASN B 305       1.364   8.766  -1.223  1.00  1.00
ATOM   1220  O   ASN B 305       1.852   8.439  -0.141  1.00  1.00
ATOM   1221  N   GLU B 306       1.289  10.032  -1.624  1.00  1.00
ATOM   1222  CA  GLU B 306       1.592  11.140  -0.725  1.00  1.00
ATOM   1223  C   GLU B 306       0.682  11.121   0.497  1.00  1.00
ATOM   1224  O   GLU B 306       1.126  11.379   1.616  1.00  1.00
ATOM   1225  N   ARG B 307      -0.598  10.875   0.287  1.00  1.00
ATOM   1226  CA  ARG B 307      -1.593  10.852   1.353  1.00  1.00
ATOM   1227  C   ARG B 307      -1.364   9.676   2.295  1.00  1.00
ATOM   1228  O   ARG B 307      -1.550   9.794   3.506  1.00  1.00
ATOM   1229  N   THR B 308      -0.997   8.523   1.764  1.00  1.00
ATOM   1230  CA  THR B 308      -0.731   7.318   2.540  1.00  1.00
ATOM   1231  C   THR B 308       0.431   7.527   3.503  1.00  1.00
ATOM   1232  O   THR B 308       0.390   7.078   4.648  1.00  1.00
ATOM   1233  N   LEU B 309       1.520   8.086   3.001  1.00  1.00
ATOM   1234  CA  LEU B 309       2.684   8.360   3.835  1.00  1.00
ATOM   1235  C   LEU B 309       2.352   9.367   4.931  1.00  1.00
ATOM   1236  O   LEU B 309       2.794   9.226   6.072  1.00  1.00
ATOM   1237  N   ASP B 310       1.574  10.370   4.581  1.00  1.00
ATOM   1238  CA  ASP B 310       1.155  11.371   5.555  1.00  1.00
ATOM   1239  C   ASP B 310       0.244  10.762   6.614  1.00  1.00
ATOM   1240  O   ASP B 310       0.326  11.111   7.792  1.00  1.00
ATOM   1241  N   PHE B 311      -0.624   9.812   6.183  1.00  1.00
ATOM   1242  CA  PHE B 311      -1.537   9.101   7.070  1.00  1.00
ATOM   1243  C   PHE B 311      -0.777   8.335   8.145  1.00  1.00
ATOM   1244  O   PHE B 311      -1.196   8.288   9.301  1.00  1.00
ATOM   1245  N   HIS B 312       0.261   7.613   7.732  1.00  1.00
ATOM   1246  CA  HIS B 312       1.108   6.872   8.658  1.00  1.00
ATOM   1247  C   HIS B 312       1.805   7.808   9.637  1.00  1.00
ATOM   1248  O   HIS B 312       1.918   7.508  10.825  1.00  1.00
ATOM   1249  N   ASP B 313       2.352   8.943   9.076  1.00  1.00
ATOM   1250  CA  ASP B 313       2.993   9.949   9.915  1.00  1.00
ATOM   1251  C   ASP B 313       2.037  10.468  10.981  1.00  1.00
ATOM   1252  O   ASP B 313       2.425  10.671  12.131  1.00  1.00
ATOM   1253  N   SER B 314       0.796  10.712  10.606  1.00  1.00
ATOM   1254  CA  SER B 314      -0.248  11.206  11.497  1.00  1.00
ATOM   1255  C   SER B 314      -0.539  10.208  12.610  1.00  1.00
ATOM   1256  O   SER B 314      -0.768  10.592  13.757  1.00  1.00
ATOM   1257  N   ASN B 315      -0.659   8.921  12.270  1.00  1.00
ATOM   1258  CA  ASN B 315      -0.952   7.853  13.219  1.00  1.00
ATOM   1259  C   ASN B 315       0.131   7.751  14.285  1.00  1.00
ATOM   1260  O   ASN B 315      -0.159   7.518  15.459  1.00  1.00
ATOM   1261  N   VAL B 316       1.399   7.865  13.841  1.00  1.00
ATOM   1262  CA  VAL B 316       2.520   7.848  14.773  1.00  1.00
ATOM   1263  C   VAL B 316       2.470   9.043  15.716  1.00  1.00
ATOM   1264  O   VAL B 316       2.714   8.910  16.915  1.00  1.00
ATOM   1265  N   LYS B 317       2.223  10.221  15.138  1.00  1.00
ATOM   1266  CA  LYS B 317       2.144  11.468  15.890  1.00  1.00
ATOM   1267  C   LYS B 317       1.040  11.409  16.939  1.00  1.00
ATOM   1268  O   LYS B 317       1.211  11.887  18.060  1.00  1.00
ATOM   1269  N   ASN B 318      -0.139  10.869  16.532  1.00  1.00
ATOM   1270  CA  ASN B 318      -1.290  10.762  17.420  1.00  1.00
ATOM   1271  C   ASN B 318      -1.025   9.774  18.549  1.00  1.00
ATOM   1272  O   ASN B 318      -1.454   9.984  19.684  1.00  1.00
ATOM   1273  N   LEU B 319      -0.412   8.646  18.274  1.00  1.00
ATOM   1274  CA  LEU B 319      -0.037   7.654  19.274  1.00  1.00
ATOM   1275  C   LEU B 319       0.920   8.244  20.304  1.00  1.00
ATOM   1276  O   LEU B 319       0.803   7.975  21.500  1.00  1.00
ATOM   1277  N   TYR B 320       1.833   9.064  19.815  1.00  1.00
ATOM   1278  CA  TYR B 320       2.799   9.732  20.679  1.00  1.00
ATOM   1279  C   TYR B 320       2.116  10.740  21.594  1.00  1.00
ATOM   1280  O   TYR B 320       2.450  10.848  22.774  1.00  1.00
ATOM   1281  N   GLU B 321       1.288  11.603  21.011  1.00  1.00
ATOM   1282  CA  GLU B 321       0.544  12.605  21.765  1.00  1.00
ATOM   1283  C   GLU B 321      -0.390  11.953  22.776  1.00  1.00
ATOM   1284  O   GLU B 321      -0.570  12.457  23.885  1.00  1.00
ATOM   1285  N   LYS B 322      -0.970  10.828  22.455  1.00  1.00
ATOM   1286  CA  LYS B 322      -1.845  10.069  23.341  1.00  1.00
ATOM   1287  C   LYS B 322      -1.107   9.622  24.596  1.00  1.00
ATOM   1288  O   LYS B 322      -1.658   9.651  25.696  1.00  1.00
ATOM   1289  N   VAL B 323       0.078   9.009  24.422  1.00  1.00
ATOM   1290  CA  VAL B 323       0.909   8.599  25.547  1.00  1.00
ATOM   1291  C   VAL B 323       1.359   9.802  26.366  1.00  1.00
ATOM   1292  O   VAL B 323       1.366   9.761  27.597  1.00  1.00
ATOM   1293  N   LYS B 324       1.733  10.873  25.646  1.00  1.00
ATOM   1294  CA  LYS B 324       2.193  12.084  26.317  1.00  1.00
ATOM   1295  C   LYS B 324       1.123  12.637  27.249  1.00  1.00
ATOM   1296  O   LYS B 324       1.421  13.075  28.360  1.00  1.00
ATOM   1297  N   SER B 325      -0.127  12.635  26.814  1.00  1.00
ATOM   1298  CA  SER B 325      -1.241  13.180  27.579  1.00  1.00
ATOM   1299  C   SER B 325      -1.613  12.266  28.739  1.00  1.00
ATOM   1300  O   SER B 325      -2.020  12.731  29.803  1.00  1.00
ATOM   1301  N   GLN B 326      -1.378  10.981  28.662  1.00  1.00
ATOM   1302  CA  GLN B 326      -1.636  10.057  29.760  1.00  1.00
ATOM   1303  C   GLN B 326      -0.625  10.242  30.884  1.00  1.00
ATOM   1304  O   GLN B 326      -0.970  10.161  32.063  1.00  1.00
ATOM   1305  N   LEU B 327       0.665  10.302  30.543  1.00  1.00
ATOM   1306  CA  LEU B 327       1.746  10.383  31.518  1.00  1.00
ATOM   1307  C   LEU B 327       1.850  11.785  32.110  1.00  1.00
ATOM   1308  O   LEU B 327       2.157  11.949  33.290  1.00  1.00
ATOM   1309  N   LYS B 328       1.434  12.754  31.600  1.00  1.00
ATOM   1310  CA  LYS B 328       1.573  14.120  32.092  1.00  1.00
ATOM   1311  C   LYS B 328       2.991  14.389  32.578  1.00  1.00
ATOM   1312  O   LYS B 328       3.851  14.817  31.807  1.00  1.00
ATOM   1313  N   ASN B 329       3.189  14.755  33.834  1.00  1.00
ATOM   1314  CA  ASN B 329       4.485  15.077  34.419  1.00  1.00
ATOM   1315  C   ASN B 329       5.037  13.901  35.215  1.00  1.00
ATOM   1316  O   ASN B 329       6.200  13.903  35.618  1.00  1.00
ATOM   1317  N   ASN B 330       4.406  12.745  35.195  1.00  1.00
ATOM   1318  CA  ASN B 330       4.925  11.515  35.781  1.00  1.00
ATOM   1319  C   ASN B 330       6.041  10.926  34.928  1.00  1.00
ATOM   1320  O   ASN B 330       6.919  10.228  35.434  1.00  1.00
ATOM   1321  N   ALA B 331       6.382  11.491  33.969  1.00  1.00
ATOM   1322  CA  ALA B 331       7.450  11.192  33.022  1.00  1.00
ATOM   1323  C   ALA B 331       7.988  12.463  32.379  1.00  1.00
ATOM   1324  O   ALA B 331       7.248  13.423  32.164  1.00  1.00
ATOM   1325  N   LYS B 332       9.164  12.354  31.801  1.00  1.00
ATOM   1326  CA  LYS B 332       9.819  13.437  31.077  1.00  1.00
ATOM   1327  C   LYS B 332      10.071  13.055  29.624  1.00  1.00
ATOM   1328  O   LYS B 332      10.446  11.921  29.326  1.00  1.00
ATOM   1329  N   GLU B 333       9.721  14.011  28.685  1.00  1.00
ATOM   1330  CA  GLU B 333      10.154  13.781  27.311  1.00  1.00
ATOM   1331  C   GLU B 333      11.668  13.885  27.187  1.00  1.00
ATOM   1332  O   GLU B 333      12.263  14.897  27.557  1.00  1.00
ATOM   1333  N   ILE B 334      12.300  12.778  26.673  1.00  1.00
ATOM   1334  CA  ILE B 334      13.752  12.671  26.596  1.00  1.00
ATOM   1335  C   ILE B 334      14.231  12.707  25.150  1.00  1.00
ATOM   1336  O   ILE B 334      15.370  13.083  24.873  1.00  1.00
ATOM   1337  N   GLY B 335      13.452  12.634  24.234  1.00  1.00
ATOM   1338  CA  GLY B 335      13.898  12.865  22.865  1.00  1.00
ATOM   1339  C   GLY B 335      13.563  11.680  21.969  1.00  1.00
ATOM   1340  O   GLY B 335      13.735  10.525  22.360  1.00  1.00
ATOM   1341  N   ASN B 336      13.354  11.989  20.736  1.00  1.00
ATOM   1342  CA  ASN B 336      13.348  10.877  19.792  1.00  1.00
ATOM   1343  C   ASN B 336      12.090  10.032  19.945  1.00  1.00
ATOM   1344  O   ASN B 336      12.057   8.871  19.539  1.00  1.00
ATOM   1345  N   GLY B 337      11.094  10.456  20.757  1.00  1.00
ATOM   1346  CA  GLY B 337       9.847   9.716  20.911  1.00  1.00
ATOM   1347  C   GLY B 337       9.893   8.809  22.134  1.00  1.00
ATOM   1348  O   GLY B 337       8.937   8.086  22.418  1.00  1.00
ATOM   1349  N   CYS B 338      10.697   9.155  23.085  1.00  1.00
ATOM   1350  CA  CYS B 338      10.902   8.378  24.301  1.00  1.00
ATOM   1351  C   CYS B 338      10.496   9.171  25.537  1.00  1.00
ATOM   1352  O   CYS B 338      10.719  10.380  25.612  1.00  1.00
ATOM   1353  N   PHE B 339       9.848   8.512  26.459  1.00  1.00
ATOM   1354  CA  PHE B 339       9.536   9.013  27.792  1.00  1.00
ATOM   1355  C   PHE B 339      10.318   8.260  28.861  1.00  1.00
ATOM   1356  O   PHE B 339      10.467   7.040  28.790  1.00  1.00
ATOM   1357  N   GLU B 340      10.862   8.994  29.790  1.00  1.00
ATOM   1358  CA  GLU B 340      11.512   8.432  30.967  1.00  1.00
ATOM   1359  C   GLU B 340      10.679   8.666  32.221  1.00  1.00
ATOM   1360  O   GLU B 340      10.267   9.791  32.503  1.00  1.00
ATOM   1361  N   PHE B 341      10.181   7.497  32.821  1.00  1.00
ATOM   1362  CA  PHE B 341       9.308   7.630  33.981  1.00  1.00
ATOM   1363  C   PHE B 341      10.075   8.148  35.191  1.00  1.00
ATOM   1364  O   PHE B 341      11.209   7.740  35.441  1.00  1.00
ATOM   1365  N   TYR B 342       9.285   8.905  36.051  1.00  1.00
ATOM   1366  CA  TYR B 342       9.834   9.349  37.326  1.00  1.00
ATOM   1367  C   TYR B 342       9.542   8.342  38.432  1.00  1.00
ATOM   1368  O   TYR B 342      10.180   8.360  39.485  1.00  1.00
ATOM   1369  N   HIS B 343       8.863   7.347  38.103  1.00  1.00
ATOM   1370  CA  HIS B 343       8.444   6.214  38.919  1.00  1.00
ATOM   1371  C   HIS B 343       8.858   4.894  38.282  1.00  1.00
ATOM   1372  O   HIS B 343       8.913   4.774  37.058  1.00  1.00
ATOM   1373  N   LYS B 344       8.912   3.813  39.072  1.00  1.00
ATOM   1374  CA  LYS B 344       9.056   2.474  38.513  1.00  1.00
ATOM   1375  C   LYS B 344       7.798   2.053  37.763  1.00  1.00
ATOM   1376  O   LYS B 344       6.692   2.125  38.298  1.00  1.00
ATOM   1377  N   CYS B 345       7.902   1.710  36.554  1.00  1.00
ATOM   1378  CA  CYS B 345       6.829   1.247  35.683  1.00  1.00
ATOM   1379  C   CYS B 345       7.096  -0.168  35.185  1.00  1.00
ATOM   1380  O   CYS B 345       8.012  -0.396  34.395  1.00  1.00
ATOM   1381  N   ASP B 346       6.583  -1.159  35.938  1.00  1.00
ATOM   1382  CA  ASP B 346       6.759  -2.559  35.572  1.00  1.00
ATOM   1383  C   ASP B 346       5.955  -2.909  34.327  1.00  1.00
ATOM   1384  O   ASP B 346       4.956  -2.258  34.019  1.00  1.00
ATOM   1385  N   ASN B 347       5.764  -4.150  34.009  1.00  1.00
ATOM   1386  CA  ASN B 347       5.048  -4.594  32.819  1.00  1.00
ATOM   1387  C   ASN B 347       3.548  -4.376  32.965  1.00  1.00
ATOM   1388  O   ASN B 347       2.862  -4.044  31.998  1.00  1.00
ATOM   1389  N   GLU B 348       2.940  -4.480  34.076  1.00  1.00
ATOM   1390  CA  GLU B 348       1.543  -4.114  34.277  1.00  1.00
ATOM   1391  C   GLU B 348       1.319  -2.631  34.010  1.00  1.00
ATOM   1392  O   GLU B 348       0.298  -2.239  33.443  1.00  1.00
ATOM   1393  N   CYS B 349       2.251  -1.785  34.503  1.00  1.00
ATOM   1394  CA  CYS B 349       2.189  -0.349  34.259  1.00  1.00
ATOM   1395  C   CYS B 349       2.362  -0.033  32.779  1.00  1.00
ATOM   1396  O   CYS B 349       1.695   0.850  32.241  1.00  1.00
ATOM   1397  N   MET B 350       3.352  -0.675  32.155  1.00  1.00
ATOM   1398  CA  MET B 350       3.639  -0.474  30.740  1.00  1.00
ATOM   1399  C   MET B 350       2.453  -0.879  29.875  1.00  1.00
ATOM   1400  O   MET B 350       2.120  -0.200  28.904  1.00  1.00
ATOM   1401  N   GLU B 351       1.823  -1.978  30.158  1.00  1.00
ATOM   1402  CA  GLU B 351       0.651  -2.444  29.427  1.00  1.00
ATOM   1403  C   GLU B 351      -0.497  -1.450  29.536  1.00  1.00
ATOM   1404  O   GLU B 351      -1.240  -1.237  28.577  1.00  1.00
ATOM   1405  N   SER B 352      -0.704  -0.841  30.679  1.00  1.00
ATOM   1406  CA  SER B 352      -1.706   0.202  30.870  1.00  1.00
ATOM   1407  C   SER B 352      -1.418   1.409  29.987  1.00  1.00
ATOM   1408  O   SER B 352      -2.336   2.043  29.466  1.00  1.00
ATOM   1409  N   VAL B 353      -0.152   1.787  29.835  1.00  1.00
ATOM   1410  CA  VAL B 353       0.227   2.837  28.898  1.00  1.00
ATOM   1411  C   VAL B 353      -0.098   2.439  27.464  1.00  1.00
ATOM   1412  O   VAL B 353      -0.599   3.248  26.683  1.00  1.00
ATOM   1413  N   ARG B 354       0.208   1.240  27.094  1.00  1.00
ATOM   1414  CA  ARG B 354      -0.016   0.709  25.755  1.00  1.00
ATOM   1415  C   ARG B 354      -1.504   0.564  25.462  1.00  1.00
ATOM   1416  O   ARG B 354      -1.957   0.840  24.351  1.00  1.00
ATOM   1417  N   ASN B 355      -2.355   0.325  26.278  1.00  1.00
ATOM   1418  CA  ASN B 355      -3.779   0.095  26.066  1.00  1.00
ATOM   1419  C   ASN B 355      -4.604   1.291  26.524  1.00  1.00
ATOM   1420  O   ASN B 355      -5.787   1.402  26.202  1.00  1.00
ATOM   1421  N   GLY B 356      -4.048   2.327  26.960  1.00  1.00
ATOM   1422  CA  GLY B 356      -4.662   3.635  27.159  1.00  1.00
ATOM   1423  C   GLY B 356      -5.457   3.678  28.458  1.00  1.00
ATOM   1424  O   GLY B 356      -6.120   4.670  28.758  1.00  1.00
ATOM   1425  N   THR B 357      -4.986   3.084  29.498  1.00  1.00
ATOM   1426  CA  THR B 357      -5.622   3.047  30.809  1.00  1.00
ATOM   1427  C   THR B 357      -4.620   3.343  31.917  1.00  1.00
ATOM   1428  O   THR B 357      -4.966   3.342  33.098  1.00  1.00
ATOM   1429  N   TYR B 358      -3.551   4.078  31.554  1.00  1.00
ATOM   1430  CA  TYR B 358      -2.576   4.505  32.550  1.00  1.00
ATOM   1431  C   TYR B 358      -3.243   5.284  33.676  1.00  1.00
ATOM   1432  O   TYR B 358      -4.017   6.209  33.430  1.00  1.00
ATOM   1433  N   ASP B 359      -2.918   4.920  34.917  1.00  1.00
ATOM   1434  CA  ASP B 359      -3.420   5.610  36.098  1.00  1.00
ATOM   1435  C   ASP B 359      -2.393   6.597  36.638  1.00  1.00
ATOM   1436  O   ASP B 359      -1.425   6.206  37.290  1.00  1.00
ATOM   1437  N   TYR B 360      -2.621   7.958  36.319  1.00  1.00
ATOM   1438  CA  TYR B 360      -1.624   8.953  36.695  1.00  1.00
ATOM   1439  C   TYR B 360      -1.601   9.168  38.203  1.00  1.00
ATOM   1440  O   TYR B 360      -0.537   9.323  38.802  1.00  1.00
ATOM   1441  N   PRO B 361      -2.757   9.293  38.863  1.00  1.00
ATOM   1442  CA  PRO B 361      -2.847   9.524  40.300  1.00  1.00
ATOM   1443  C   PRO B 361      -2.182   8.399  41.082  1.00  1.00
ATOM   1444  O   PRO B 361      -1.564   8.632  42.120  1.00  1.00
ATOM   1445  N   LYS B 362      -2.123   7.224  40.644  1.00  1.00
ATOM   1446  CA  LYS B 362      -1.511   6.060  41.273  1.00  1.00
ATOM   1447  C   LYS B 362      -0.013   6.262  41.465  1.00  1.00
ATOM   1448  O   LYS B 362       0.552   5.858  42.481  1.00  1.00
ATOM   1449  N   TYR B 363       0.695   6.853  40.546  1.00  1.00
ATOM   1450  CA  TYR B 363       2.145   6.991  40.606  1.00  1.00
ATOM   1451  C   TYR B 363       2.552   8.448  40.784  1.00  1.00
ATOM   1452  O   TYR B 363       3.694   8.745  41.136  1.00  1.00
ATOM   1453  N   SER B 364       1.678   9.322  40.971  1.00  1.00
ATOM   1454  CA  SER B 364       1.950  10.754  41.014  1.00  1.00
ATOM   1455  C   SER B 364       2.726  11.130  42.270  1.00  1.00
ATOM   1456  O   SER B 364       3.598  11.999  42.236  1.00  1.00
ATOM   1457  N   GLU B 365       2.517  10.551  43.423  1.00  1.00
ATOM   1458  CA  GLU B 365       3.274  10.847  44.633  1.00  1.00
ATOM   1459  C   GLU B 365       4.735  10.443  44.482  1.00  1.00
ATOM   1460  O   GLU B 365       5.635  11.153  44.929  1.00  1.00
ATOM   1461  N   GLU B 366       4.976   9.193  44.013  1.00  1.00
ATOM   1462  CA  GLU B 366       6.338   8.713  43.817  1.00  1.00
ATOM   1463  C   GLU B 366       7.070   9.543  42.770  1.00  1.00
ATOM   1464  O   GLU B 366       8.267   9.802  42.895  1.00  1.00
ATOM   1465  N   SER B 367       6.348   9.864  41.675  1.00  1.00
ATOM   1466  CA  SER B 367       6.920  10.688  40.617  1.00  1.00
ATOM   1467  C   SER B 367       7.355  12.047  41.151  1.00  1.00
ATOM   1468  O   SER B 367       8.390  12.579  40.750  1.00  1.00
ATOM   1469  N   LYS B 368       6.423  12.697  41.904  1.00  1.00
ATOM   1470  CA  LYS B 368       6.681  14.009  42.485  1.00  1.00
ATOM   1471  C   LYS B 368       7.958  14.002  43.315  1.00  1.00
ATOM   1472  O   LYS B 368       8.728  14.962  43.295  1.00  1.00
ATOM   1473  N   LEU B 369       8.134  12.984  44.165  1.00  1.00
ATOM   1474  CA  LEU B 369       9.325  12.855  44.996  1.00  1.00
ATOM   1475  C   LEU B 369      10.581  12.712  44.143  1.00  1.00
ATOM   1476  O   LEU B 369      11.643  13.224  44.495  1.00  1.00
ATOM   1477  N   ASN B 370      10.531  12.149  42.985  1.00  1.00
ATOM   1478  CA  ASN B 370      11.702  11.847  42.171  1.00  1.00
ATOM   1479  C   ASN B 370      12.112  13.048  41.328  1.00  1.00
ATOM   1480  O   ASN B 370      13.290  13.231  41.023  1.00  1.00
ATOM   1481  N   ARG B 371      11.220  13.691  40.640  1.00  1.00
ATOM   1482  CA  ARG B 371      11.575  14.858  39.841  1.00  1.00
ATOM   1483  C   ARG B 371      11.856  16.066  40.725  1.00  1.00
ATOM   1484  O   ARG B 371      11.141  16.318  41.694  1.00  1.00
