# Supplementary material for: ProteinDJ: A high‐performance and modular protein design pipeline
Source: Protein Sci. 2026 Jan 21;35(2):e70464. doi: 10.1002/pro.70464 (PMC12820799; doi:10.1002/pro.70464)
Supplement: Supplementary file 2 — DATA S1. Compressed archive containing input PDB and Bindsweeper YAML files used for benchmarking and comparison of sequence design methods. [file PRO-35-e70464-s001.zip › SupplementaryFile1/binderfolds/ha/fold_14.pdb]

ATOM      1  N   GLY A   1       2.290 -12.939 -12.541  1.00  0.00
ATOM      2  CA  GLY A   1       3.302 -13.398 -11.598  1.00  0.00
ATOM      3  C   GLY A   1       3.622 -12.324 -10.567  1.00  0.00
ATOM      4  O   GLY A   1       3.843 -12.622  -9.393  1.00  0.00
ATOM      5  N   GLY A   2       3.782 -11.092 -11.112  1.00  0.00
ATOM      6  CA  GLY A   2       4.054  -9.957 -10.238  1.00  0.00
ATOM      7  C   GLY A   2       2.889  -9.700  -9.291  1.00  0.00
ATOM      8  O   GLY A   2       3.088  -9.369  -8.122  1.00  0.00
ATOM      9  N   GLY A   3       1.647  -9.891  -9.834  1.00  0.00
ATOM     10  CA  GLY A   3       0.480  -9.685  -8.985  1.00  0.00
ATOM     11  C   GLY A   3       0.431 -10.709  -7.858  1.00  0.00
ATOM     12  O   GLY A   3       0.113 -10.375  -6.717  1.00  0.00
ATOM     13  N   GLY A   4       0.773 -11.990  -8.229  1.00  0.00
ATOM     14  CA  GLY A   4       0.782 -13.048  -7.225  1.00  0.00
ATOM     15  C   GLY A   4       1.880 -12.818  -6.194  1.00  0.00
ATOM     16  O   GLY A   4       1.671 -13.017  -4.997  1.00  0.00
ATOM     17  N   GLY A   5       3.081 -12.437  -6.710  1.00  0.00
ATOM     18  CA  GLY A   5       4.203 -12.173  -5.817  1.00  0.00
ATOM     19  C   GLY A   5       3.899 -11.013  -4.878  1.00  0.00
ATOM     20  O   GLY A   5       4.226 -11.059  -3.692  1.00  0.00
ATOM     21  N   GLY A   6       3.311  -9.924  -5.464  1.00  0.00
ATOM     22  CA  GLY A   6       2.980  -8.756  -4.656  1.00  0.00
ATOM     23  C   GLY A   6       1.908  -9.085  -3.624  1.00  0.00
ATOM     24  O   GLY A   6       1.973  -8.631  -2.482  1.00  0.00
ATOM     25  N   GLY A   7       0.901  -9.867  -4.060  1.00  0.00
ATOM     26  CA  GLY A   7      -0.174 -10.252  -3.155  1.00  0.00
ATOM     27  C   GLY A   7       0.350 -11.109  -2.009  1.00  0.00
ATOM     28  O   GLY A   7      -0.052 -10.938  -0.859  1.00  0.00
ATOM     29  N   GLY A   8       1.222 -12.091  -2.374  1.00  0.00
ATOM     30  CA  GLY A   8       1.809 -12.958  -1.360  1.00  0.00
ATOM     31  C   GLY A   8       2.661 -12.162  -0.380  1.00  0.00
ATOM     32  O   GLY A   8       2.632 -12.409   0.826  1.00  0.00
ATOM     33  N   GLY A   9       3.474 -11.241  -0.936  1.00  0.00
ATOM     34  CA  GLY A   9       4.318 -10.418  -0.079  1.00  0.00
ATOM     35  C   GLY A   9       3.480  -9.549   0.849  1.00  0.00
ATOM     36  O   GLY A   9       3.807  -9.384   2.024  1.00  0.00
ATOM     37  N   GLY A  10       2.409  -8.947   0.263  1.00  0.00
ATOM     38  CA  GLY A  10       1.546  -8.070   1.046  1.00  0.00
ATOM     39  C   GLY A  10       0.811  -8.847   2.130  1.00  0.00
ATOM     40  O   GLY A  10       0.685  -8.383   3.263  1.00  0.00
ATOM     41  N   GLY A  11       0.288 -10.024   1.763  1.00  0.00
ATOM     42  CA  GLY A  11      -0.439 -10.862   2.710  1.00  0.00
ATOM     43  C   GLY A  11       0.478 -11.361   3.820  1.00  0.00
ATOM     44  O   GLY A  11       0.096 -11.386   4.990  1.00  0.00
ATOM     45  N   GLY A  12       1.705 -11.742   3.450  1.00  0.00
ATOM     46  CA  GLY A  12       2.688 -12.191   4.428  1.00  0.00
ATOM     47  C   GLY A  12       3.038 -11.078   5.407  1.00  0.00
ATOM     48  O   GLY A  12       3.168 -11.314   6.608  1.00  0.00
ATOM     49  N   GLY A  13       3.241  -9.854   4.823  1.00  0.00
ATOM     50  CA  GLY A  13       3.559  -8.709   5.668  1.00  0.00
ATOM     51  C   GLY A  13       2.402  -8.374   6.600  1.00  0.00
ATOM     52  O   GLY A  13       2.607  -8.060   7.772  1.00  0.00
ATOM     53  N   GLY A  14       1.167  -8.384   6.023  1.00  0.00
ATOM     54  CA  GLY A  14      -0.027  -8.089   6.807  1.00  0.00
ATOM     55  C   GLY A  14      -0.222  -9.110   7.920  1.00  0.00
ATOM     56  O   GLY A  14      -0.573  -8.757   9.045  1.00  0.00
ATOM     57  N   GLY A  15      -0.075 -10.391   7.583  1.00  0.00
ATOM     58  CA  GLY A  15      -0.194 -11.453   8.575  1.00  0.00
ATOM     59  C   GLY A  15       0.845 -11.294   9.678  1.00  0.00
ATOM     60  O   GLY A  15       0.545 -11.476  10.858  1.00  0.00
ATOM     61  N   GLY A  16       2.052 -10.922   9.279  1.00  0.00
ATOM     62  CA  GLY A  16       3.118 -10.674  10.242  1.00  0.00
ATOM     63  C   GLY A  16       2.792  -9.481  11.130  1.00  0.00
ATOM     64  O   GLY A  16       3.038  -9.507  12.336  1.00  0.00
ATOM     65  N   GLY A  17       2.203  -8.426  10.458  1.00  0.00
ATOM     66  CA  GLY A  17       1.840  -7.215  11.185  1.00  0.00
ATOM     67  C   GLY A  17       0.659  -7.463  12.114  1.00  0.00
ATOM     68  O   GLY A  17       0.627  -6.965  13.239  1.00  0.00
ATOM     69  N   GLY A  18      -0.273  -8.244  11.742  1.00  0.00
ATOM     70  CA  GLY A  18      -1.449  -8.544  12.548  1.00  0.00
ATOM     71  C   GLY A  18      -1.340  -9.922  13.190  1.00  0.00
ATOM     72  O   GLY A  18      -2.073 -10.241  14.126  1.00  0.00
ATOM     73  N   GLY A  19      -0.178 -10.346  13.539  1.00  0.00
ATOM     74  CA  GLY A  19       0.124 -11.671  14.065  1.00  0.00
ATOM     75  C   GLY A  19      -0.749 -11.998  15.269  1.00  0.00
ATOM     76  O   GLY A  19      -1.221 -13.125  15.419  1.00  0.00
ATOM     77  N   GLY A  20      -1.182 -11.133  16.020  1.00  0.00
ATOM     78  CA  GLY A  20      -2.036 -11.337  17.184  1.00  0.00
ATOM     79  C   GLY A  20      -3.501 -11.437  16.781  1.00  0.00
ATOM     80  O   GLY A  20      -4.245 -12.263  17.310  1.00  0.00
ATOM     81  N   GLY A  21      -3.962 -10.614  15.931  1.00  0.00
ATOM     82  CA  GLY A  21      -5.335 -10.637  15.443  1.00  0.00
ATOM     83  C   GLY A  21      -5.392 -11.041  13.976  1.00  0.00
ATOM     84  O   GLY A  21      -6.428 -10.905  13.324  1.00  0.00
ATOM     85  N   GLY A  22      -4.731 -12.201  13.720  1.00  0.00
ATOM     86  CA  GLY A  22      -4.549 -12.672  12.352  1.00  0.00
ATOM     87  C   GLY A  22      -5.890 -12.901  11.666  1.00  0.00
ATOM     88  O   GLY A  22      -6.057 -12.585  10.489  1.00  0.00
ATOM     89  N   GLY A  23      -6.853 -13.451  12.360  1.00  0.00
ATOM     90  CA  GLY A  23      -8.179 -13.702  11.807  1.00  0.00
ATOM     91  C   GLY A  23      -8.841 -12.406  11.355  1.00  0.00
ATOM     92  O   GLY A  23      -9.469 -12.355  10.297  1.00  0.00
ATOM     93  N   GLY A  24      -8.776 -11.343  12.155  1.00  0.00
ATOM     94  CA  GLY A  24      -9.347 -10.045  11.812  1.00  0.00
ATOM     95  C   GLY A  24      -8.671  -9.453  10.583  1.00  0.00
ATOM     96  O   GLY A  24      -9.332  -8.896   9.706  1.00  0.00
ATOM     97  N   GLY A  25      -7.322  -9.584  10.562  1.00  0.00
ATOM     98  CA  GLY A  25      -6.559  -9.069   9.432  1.00  0.00
ATOM     99  C   GLY A  25      -6.915  -9.804   8.146  1.00  0.00
ATOM    100  O   GLY A  25      -7.053  -9.191   7.088  1.00  0.00
ATOM    101  N   GLY A  26      -6.995 -11.151   8.262  1.00  0.00
ATOM    102  CA  GLY A  26      -7.331 -11.966   7.101  1.00  0.00
ATOM    103  C   GLY A  26      -8.727 -11.643   6.585  1.00  0.00
ATOM    104  O   GLY A  26      -8.949 -11.554   5.378  1.00  0.00
ATOM    105  N   GLY A  27      -9.684 -11.496   7.488  1.00  0.00
ATOM    106  CA  GLY A  27     -11.049 -11.162   7.096  1.00  0.00
ATOM    107  C   GLY A  27     -11.105  -9.812   6.393  1.00  0.00
ATOM    108  O   GLY A  27     -11.803  -9.652   5.391  1.00  0.00
ATOM    109  N   GLY A  28     -10.373  -8.835   6.882  1.00  0.00
ATOM    110  CA  GLY A  28     -10.347  -7.502   6.293  1.00  0.00
ATOM    111  C   GLY A  28      -9.719  -7.524   4.906  1.00  0.00
ATOM    112  O   GLY A  28     -10.207  -6.872   3.983  1.00  0.00
ATOM    113  N   GLY A  29      -8.581  -8.225   4.803  1.00  0.00
ATOM    114  CA  GLY A  29      -7.871  -8.304   3.532  1.00  0.00
ATOM    115  C   GLY A  29      -8.684  -9.066   2.493  1.00  0.00
ATOM    116  O   GLY A  29      -8.743  -8.675   1.327  1.00  0.00
ATOM    117  N   GLY A  30      -9.260 -10.187   2.910  1.00  0.00
ATOM    118  CA  GLY A  30     -10.048 -11.012   2.001  1.00  0.00
ATOM    119  C   GLY A  30     -11.266 -10.255   1.488  1.00  0.00
ATOM    120  O   GLY A  30     -11.605 -10.333   0.307  1.00  0.00
ATOM    121  N   GLY A  31     -11.958  -9.560   2.385  1.00  0.00
ATOM    122  CA  GLY A  31     -13.136  -8.791   2.000  1.00  0.00
ATOM    123  C   GLY A  31     -12.771  -7.670   1.035  1.00  0.00
ATOM    124  O   GLY A  31     -13.485  -7.416   0.065  1.00  0.00
ATOM    125  N   GLY A  32     -11.661  -6.983   1.317  1.00  0.00
ATOM    126  CA  GLY A  32     -11.213  -5.879   0.477  1.00  0.00
ATOM    127  C   GLY A  32     -10.783  -6.372  -0.898  1.00  0.00
ATOM    128  O   GLY A  32     -11.073  -5.739  -1.914  1.00  0.00
ATOM    129  N   GLY A  33     -10.010  -7.463  -0.914  1.00  0.00
ATOM    130  CA  GLY A  33      -9.539  -8.033  -2.171  1.00  0.00
ATOM    131  C   GLY A  33     -10.702  -8.510  -3.030  1.00  0.00
ATOM    132  O   GLY A  33     -10.698  -8.337  -4.249  1.00  0.00
ATOM    133  N   GLY A  34     -11.667  -9.136  -2.367  1.00  0.00
ATOM    134  CA  GLY A  34     -12.849  -9.613  -3.074  1.00  0.00
ATOM    135  C   GLY A  34     -13.625  -8.457  -3.692  1.00  0.00
ATOM    136  O   GLY A  34     -14.088  -8.545  -4.829  1.00  0.00
ATOM    137  N   GLY A  35     -13.771  -7.370  -2.871  1.00  0.00
ATOM    138  CA  GLY A  35     -14.512  -6.204  -3.336  1.00  0.00
ATOM    139  C   GLY A  35     -13.765  -5.485  -4.452  1.00  0.00
ATOM    140  O   GLY A  35     -14.369  -5.036  -5.426  1.00  0.00
ATOM    141  N   GLY A  36     -12.454  -5.550  -4.417  1.00  0.00
ATOM    142  CA  GLY A  36     -11.636  -4.820  -5.378  1.00  0.00
ATOM    143  C   GLY A  36     -11.375  -5.655  -6.626  1.00  0.00
ATOM    144  O   GLY A  36     -11.414  -5.144  -7.745  1.00  0.00
ATOM    145  N   GLY A  37     -10.945  -6.911  -6.468  1.00  0.00
ATOM    146  CA  GLY A  37     -10.493  -7.721  -7.593  1.00  0.00
ATOM    147  C   GLY A  37     -11.438  -8.890  -7.844  1.00  0.00
ATOM    148  O   GLY A  37     -11.634  -9.308  -8.985  1.00  0.00
ATOM    149  N   GLY A  38     -12.207  -9.194  -6.884  1.00  0.00
ATOM    150  CA  GLY A  38     -13.240 -10.203  -7.089  1.00  0.00
ATOM    151  C   GLY A  38     -12.903 -11.494  -6.355  1.00  0.00
ATOM    152  O   GLY A  38     -11.834 -11.617  -5.756  1.00  0.00
ATOM    153  N   GLY A  39     -13.509 -12.535  -6.729  1.00  0.00
ATOM    154  CA  GLY A  39     -13.328 -13.832  -6.088  1.00  0.00
ATOM    155  C   GLY A  39     -11.933 -14.385  -6.346  1.00  0.00
ATOM    156  O   GLY A  39     -11.330 -15.008  -5.473  1.00  0.00
ATOM    157  N   GLY A  40     -11.315 -14.030  -7.443  1.00  0.00
ATOM    158  CA  GLY A  40      -9.978 -14.502  -7.783  1.00  0.00
ATOM    159  C   GLY A  40      -8.954 -14.044  -6.752  1.00  0.00
ATOM    160  O   GLY A  40      -8.075 -14.809  -6.355  1.00  0.00
ATOM    161  N   GLY A  41      -9.011 -12.730  -6.449  1.00  0.00
ATOM    162  CA  GLY A  41      -8.076 -12.162  -5.485  1.00  0.00
ATOM    163  C   GLY A  41      -8.317 -12.722  -4.089  1.00  0.00
ATOM    164  O   GLY A  41      -7.372 -13.012  -3.355  1.00  0.00
ATOM    165  N   GLY A  42      -9.598 -12.910  -3.772  1.00  0.00
ATOM    166  CA  GLY A  42      -9.959 -13.488  -2.483  1.00  0.00
ATOM    167  C   GLY A  42      -9.440 -14.914  -2.355  1.00  0.00
ATOM    168  O   GLY A  42      -8.941 -15.310  -1.302  1.00  0.00
ATOM    169  N   GLY A  43      -9.545 -15.680  -3.466  1.00  0.00
ATOM    170  CA  GLY A  43      -9.038 -17.047  -3.458  1.00  0.00
ATOM    171  C   GLY A  43      -7.528 -17.074  -3.259  1.00  0.00
ATOM    172  O   GLY A  43      -7.006 -17.899  -2.510  1.00  0.00
ATOM    173  N   GLY A  44      -6.805 -16.190  -3.986  1.00  0.00
ATOM    174  CA  GLY A  44      -5.356 -16.116  -3.842  1.00  0.00
ATOM    175  C   GLY A  44      -4.963 -15.718  -2.425  1.00  0.00
ATOM    176  O   GLY A  44      -4.015 -16.261  -1.858  1.00  0.00
ATOM    177  N   GLY A  45      -5.698 -14.745  -1.884  1.00  0.00
ATOM    178  CA  GLY A  45      -5.417 -14.270  -0.534  1.00  0.00
ATOM    179  C   GLY A  45      -5.654 -15.366   0.497  1.00  0.00
ATOM    180  O   GLY A  45      -4.876 -15.525   1.437  1.00  0.00
ATOM    181  N   GLY A  46      -6.764 -16.088   0.334  1.00  0.00
ATOM    182  CA  GLY A  46      -7.085 -17.177   1.249  1.00  0.00
ATOM    183  C   GLY A  46      -6.026 -18.270   1.197  1.00  0.00
ATOM    184  O   GLY A  46      -5.635 -18.819   2.227  1.00  0.00
ATOM    185  N   GLY A  47      -5.549 -18.591  -0.017  1.00  0.00
ATOM    186  CA  GLY A  47      -4.500 -19.591  -0.173  1.00  0.00
ATOM    187  C   GLY A  47      -3.226 -19.169   0.549  1.00  0.00
ATOM    188  O   GLY A  47      -2.579 -19.980   1.211  1.00  0.00
ATOM    189  N   GLY A  48      -2.845 -17.893   0.382  1.00  0.00
ATOM    190  CA  GLY A  48      -1.643 -17.378   1.027  1.00  0.00
ATOM    191  C   GLY A  48      -1.791 -17.370   2.543  1.00  0.00
ATOM    192  O   GLY A  48      -0.853 -17.700   3.269  1.00  0.00
ATOM    193  N   GLY A  49      -2.981 -16.974   3.014  1.00  0.00
ATOM    194  CA  GLY A  49      -3.247 -16.952   4.447  1.00  0.00
ATOM    195  C   GLY A  49      -3.186 -18.354   5.040  1.00  0.00
ATOM    196  O   GLY A  49      -2.653 -18.554   6.131  1.00  0.00
ATOM    197  N   GLY A  50      -3.793 -19.306   4.323  1.00  0.00
ATOM    198  CA  GLY A  50      -3.770 -20.691   4.780  1.00  0.00
ATOM    199  C   GLY A  50      -2.344 -21.220   4.861  1.00  0.00
ATOM    200  O   GLY A  50      -1.981 -21.911   5.813  1.00  0.00
ATOM    201  N   GLY A  51      -1.499 -20.839   3.880  1.00  0.00
ATOM    202  CA  GLY A  51      -0.093 -21.225   3.903  1.00  0.00
ATOM    203  C   GLY A  51       0.622 -20.632   5.110  1.00  0.00
ATOM    204  O   GLY A  51       1.426 -21.302   5.758  1.00  0.00
ATOM    205  N   GLY A  52       0.342 -19.330   5.366  1.00  0.00
ATOM    206  CA  GLY A  52       0.956 -18.658   6.505  1.00  0.00
ATOM    207  C   GLY A  52       0.510 -19.284   7.820  1.00  0.00
ATOM    208  O   GLY A  52       1.309 -19.452   8.741  1.00  0.00
ATOM    209  N   GLY A  53      -0.787 -19.573   7.934  1.00  0.00
ATOM    210  CA  GLY A  53      -1.328 -20.191   9.138  1.00  0.00
ATOM    211  C   GLY A  53      -0.745 -21.581   9.354  1.00  0.00
ATOM    212  O   GLY A  53      -0.463 -21.978  10.485  1.00  0.00
ATOM    213  N   GLY A  54      -0.572 -22.322   8.277  1.00  0.00
ATOM    214  CA  GLY A  54       0.052 -23.636   8.373  1.00  0.00
ATOM    215  C   GLY A  54       1.503 -23.526   8.824  1.00  0.00
ATOM    216  O   GLY A  54       1.982 -24.341   9.612  1.00  0.00
ATOM    217  N   GLY A  55       2.206 -22.504   8.352  1.00  0.00
ATOM    218  CA  GLY A  55       3.581 -22.298   8.792  1.00  0.00
ATOM    219  C   GLY A  55       3.629 -21.743  10.210  1.00  0.00
ATOM    220  O   GLY A  55       4.442 -22.174  11.028  1.00  0.00
ATOM    221  N   ALA B  56      16.383   5.047  34.996  1.00  1.00
ATOM    222  CA  ALA B  56      14.932   5.115  35.111  1.00  1.00
ATOM    223  C   ALA B  56      14.253   4.387  33.957  1.00  1.00
ATOM    224  O   ALA B  56      14.725   4.429  32.821  1.00  1.00
ATOM    225  N   ASP B  57      13.107   3.725  34.203  1.00  1.00
ATOM    226  CA  ASP B  57      12.395   3.065  33.115  1.00  1.00
ATOM    227  C   ASP B  57      12.044   4.051  32.008  1.00  1.00
ATOM    228  O   ASP B  57      11.663   5.190  32.277  1.00  1.00
ATOM    229  N   THR B  58      11.778   3.448  30.791  1.00  1.00
ATOM    230  CA  THR B  58      11.426   4.242  29.620  1.00  1.00
ATOM    231  C   THR B  58      10.437   3.502  28.729  1.00  1.00
ATOM    232  O   THR B  58      10.464   2.274  28.641  1.00  1.00
ATOM    233  N   ILE B  59       9.720   4.213  27.950  1.00  1.00
ATOM    234  CA  ILE B  59       8.835   3.800  26.867  1.00  1.00
ATOM    235  C   ILE B  59       8.935   4.750  25.681  1.00  1.00
ATOM    236  O   ILE B  59       9.016   5.966  25.852  1.00  1.00
ATOM    237  N   CYS B  60       9.142   4.236  24.512  1.00  1.00
ATOM    238  CA  CYS B  60       9.255   5.000  23.275  1.00  1.00
ATOM    239  C   CYS B  60       8.167   4.606  22.283  1.00  1.00
ATOM    240  O   CYS B  60       7.826   3.430  22.155  1.00  1.00
ATOM    241  N   ILE B  61       7.579   5.676  21.584  1.00  1.00
ATOM    242  CA  ILE B  61       6.646   5.466  20.483  1.00  1.00
ATOM    243  C   ILE B  61       7.367   5.471  19.141  1.00  1.00
ATOM    244  O   ILE B  61       8.138   6.383  18.843  1.00  1.00
ATOM    245  N   GLY B  62       7.324   4.390  18.407  1.00  1.00
ATOM    246  CA  GLY B  62       8.080   4.298  17.164  1.00  1.00
ATOM    247  C   GLY B  62       7.191   3.856  16.009  1.00  1.00
ATOM    248  O   GLY B  62       6.026   3.511  16.207  1.00  1.00
ATOM    249  N   TYR B  63       7.873   3.281  14.963  1.00  1.00
ATOM    250  CA  TYR B  63       7.269   2.756  13.744  1.00  1.00
ATOM    251  C   TYR B  63       8.075   1.588  13.189  1.00  1.00
ATOM    252  O   TYR B  63       9.298   1.548  13.318  1.00  1.00
ATOM    253  N   HIS B  64       7.403   0.767  12.340  1.00  1.00
ATOM    254  CA  HIS B  64       8.023  -0.395  11.715  1.00  1.00
ATOM    255  C   HIS B  64       9.070   0.023  10.691  1.00  1.00
ATOM    256  O   HIS B  64       8.885   0.998   9.962  1.00  1.00
ATOM    257  N   ALA B  65      10.047  -0.822  10.519  1.00  1.00
ATOM    258  CA  ALA B  65      11.066  -0.843   9.477  1.00  1.00
ATOM    259  C   ALA B  65      11.436  -2.271   9.097  1.00  1.00
ATOM    260  O   ALA B  65      11.426  -3.170   9.938  1.00  1.00
ATOM    261  N   ASN B  66      11.699  -2.528   7.883  1.00  1.00
ATOM    262  CA  ASN B  66      12.101  -3.852   7.423  1.00  1.00
ATOM    263  C   ASN B  66      13.203  -3.760   6.376  1.00  1.00
ATOM    264  O   ASN B  66      13.426  -2.703   5.786  1.00  1.00
ATOM    265  N   ASN B  67      13.426  -4.845   5.653  1.00  1.00
ATOM    266  CA  ASN B  67      14.470  -4.942   4.640  1.00  1.00
ATOM    267  C   ASN B  67      13.909  -4.700   3.245  1.00  1.00
ATOM    268  O   ASN B  67      14.658  -4.478   2.293  1.00  1.00
ATOM    269  N   SER B  68      12.792  -4.168   3.080  1.00  1.00
ATOM    270  CA  SER B  68      12.209  -3.842   1.785  1.00  1.00
ATOM    271  C   SER B  68      13.026  -2.777   1.065  1.00  1.00
ATOM    272  O   SER B  68      13.428  -1.779   1.663  1.00  1.00
ATOM    273  N   THR B  69      13.181  -2.986  -0.273  1.00  1.00
ATOM    274  CA  THR B  69      13.895  -2.022  -1.102  1.00  1.00
ATOM    275  C   THR B  69      12.988  -1.444  -2.180  1.00  1.00
ATOM    276  O   THR B  69      13.265  -0.378  -2.732  1.00  1.00
ATOM    277  N   ASP B  70      11.666  -1.802  -2.082  1.00  1.00
ATOM    278  CA  ASP B  70      10.662  -1.232  -2.971  1.00  1.00
ATOM    279  C   ASP B  70      10.547   0.275  -2.778  1.00  1.00
ATOM    280  O   ASP B  70      10.581   0.770  -1.652  1.00  1.00
ATOM    281  N   THR B  71      10.392   0.975  -3.915  1.00  1.00
ATOM    282  CA  THR B  71      10.235   2.424  -3.885  1.00  1.00
ATOM    283  C   THR B  71       8.967   2.857  -4.610  1.00  1.00
ATOM    284  O   THR B  71       8.569   2.247  -5.602  1.00  1.00
ATOM    285  N   VAL B  72       8.452   3.938  -4.224  1.00  1.00
ATOM    286  CA  VAL B  72       7.315   4.632  -4.817  1.00  1.00
ATOM    287  C   VAL B  72       7.624   6.107  -5.039  1.00  1.00
ATOM    288  O   VAL B  72       8.384   6.712  -4.283  1.00  1.00
ATOM    289  N   ASP B  73       6.923   6.746  -5.874  1.00  1.00
ATOM    290  CA  ASP B  73       6.972   8.190  -6.068  1.00  1.00
ATOM    291  C   ASP B  73       5.727   8.864  -5.504  1.00  1.00
ATOM    292  O   ASP B  73       4.636   8.296  -5.532  1.00  1.00
ATOM    293  N   THR B  74       5.939  10.067  -5.019  1.00  1.00
ATOM    294  CA  THR B  74       4.861  10.964  -4.619  1.00  1.00
ATOM    295  C   THR B  74       4.882  12.249  -5.436  1.00  1.00
ATOM    296  O   THR B  74       5.933  12.675  -5.915  1.00  1.00
ATOM    297  N   VAL B  75       4.105  13.171  -5.233  1.00  1.00
ATOM    298  CA  VAL B  75       4.164  14.475  -5.883  1.00  1.00
ATOM    299  C   VAL B  75       5.340  15.295  -5.367  1.00  1.00
ATOM    300  O   VAL B  75       6.012  15.984  -6.134  1.00  1.00
ATOM    301  N   LEU B  76       5.753  15.175  -4.231  1.00  1.00
ATOM    302  CA  LEU B  76       6.841  15.935  -3.627  1.00  1.00
ATOM    303  C   LEU B  76       8.140  15.135  -3.629  1.00  1.00
ATOM    304  O   LEU B  76       9.225  15.695  -3.787  1.00  1.00
ATOM    305  N   GLU B  77       8.278  14.012  -3.927  1.00  1.00
ATOM    306  CA  GLU B  77       9.374  13.088  -3.660  1.00  1.00
ATOM    307  C   GLU B  77       9.377  11.935  -4.656  1.00  1.00
ATOM    308  O   GLU B  77       8.344  11.313  -4.903  1.00  1.00
ATOM    309  N   LYS B  78      10.548  11.666  -5.236  1.00  1.00
ATOM    310  CA  LYS B  78      10.744  10.491  -6.076  1.00  1.00
ATOM    311  C   LYS B  78      11.615   9.454  -5.379  1.00  1.00
ATOM    312  O   LYS B  78      12.659   9.784  -4.815  1.00  1.00
ATOM    313  N   ASN B  79      11.202   8.113  -5.639  1.00  1.00
ATOM    314  CA  ASN B  79      12.139   7.090  -5.191  1.00  1.00
ATOM    315  C   ASN B  79      12.161   6.992  -3.671  1.00  1.00
ATOM    316  O   ASN B  79      13.225   7.021  -3.052  1.00  1.00
ATOM    317  N   VAL B  80      11.005   7.091  -2.993  1.00  1.00
ATOM    318  CA  VAL B  80      10.810   6.800  -1.578  1.00  1.00
ATOM    319  C   VAL B  80      10.773   5.299  -1.324  1.00  1.00
ATOM    320  O   VAL B  80       9.980   4.576  -1.928  1.00  1.00
ATOM    321  N   THR B  81      11.817   4.822  -0.514  1.00  1.00
ATOM    322  CA  THR B  81      11.753   3.427  -0.095  1.00  1.00
ATOM    323  C   THR B  81      10.697   3.225   0.984  1.00  1.00
ATOM    324  O   THR B  81      10.669   3.945   1.982  1.00  1.00
ATOM    325  N   VAL B  82       9.842   2.265   0.837  1.00  1.00
ATOM    326  CA  VAL B  82       8.722   2.026   1.740  1.00  1.00
ATOM    327  C   VAL B  82       8.716   0.588   2.242  1.00  1.00
ATOM    328  O   VAL B  82       9.088  -0.335   1.516  1.00  1.00
ATOM    329  N   THR B  83       8.087   0.351   3.421  1.00  1.00
ATOM    330  CA  THR B  83       8.013  -0.973   4.027  1.00  1.00
ATOM    331  C   THR B  83       7.056  -1.877   3.261  1.00  1.00
ATOM    332  O   THR B  83       7.318  -3.067   3.083  1.00  1.00
ATOM    333  N   HIS B  84       6.071  -1.552   2.736  1.00  1.00
ATOM    334  CA  HIS B  84       5.039  -2.296   2.023  1.00  1.00
ATOM    335  C   HIS B  84       4.465  -1.477   0.875  1.00  1.00
ATOM    336  O   HIS B  84       4.330  -0.257   0.975  1.00  1.00
ATOM    337  N   SER B  85       4.241  -2.195  -0.259  1.00  1.00
ATOM    338  CA  SER B  85       3.680  -1.605  -1.468  1.00  1.00
ATOM    339  C   SER B  85       3.112  -2.675  -2.392  1.00  1.00
ATOM    340  O   SER B  85       3.522  -3.835  -2.339  1.00  1.00
ATOM    341  N   VAL B  86       2.407  -2.331  -3.388  1.00  1.00
ATOM    342  CA  VAL B  86       1.743  -3.196  -4.356  1.00  1.00
ATOM    343  C   VAL B  86       1.883  -2.650  -5.771  1.00  1.00
ATOM    344  O   VAL B  86       1.737  -1.449  -6.000  1.00  1.00
ATOM    345  N   ASN B  87       2.347  -3.574  -6.756  1.00  1.00
ATOM    346  CA  ASN B  87       2.346  -3.157  -8.153  1.00  1.00
ATOM    347  C   ASN B  87       0.942  -3.201  -8.741  1.00  1.00
ATOM    348  O   ASN B  87       0.235  -4.200  -8.608  1.00  1.00
ATOM    349  N   LEU B  88       0.533  -2.096  -9.425  1.00  1.00
ATOM    350  CA  LEU B  88      -0.787  -2.005 -10.037  1.00  1.00
ATOM    351  C   LEU B  88      -0.699  -2.114 -11.556  1.00  1.00
ATOM    352  O   LEU B  88      -1.662  -2.504 -12.216  1.00  1.00
ATOM    353  N   LEU B  89       0.380  -2.279 -12.109  1.00  1.00
ATOM    354  CA  LEU B  89       0.692  -2.353 -13.531  1.00  1.00
ATOM    355  C   LEU B  89       1.236  -3.728 -13.905  1.00  1.00
ATOM    356  O   LEU B  89       2.216  -4.197 -13.326  1.00  1.00
ATOM    357  N   GLU B  90       0.347  -4.479 -14.705  1.00  1.00
ATOM    358  CA  GLU B  90       0.756  -5.782 -15.214  1.00  1.00
ATOM    359  C   GLU B  90       1.607  -5.641 -16.470  1.00  1.00
ATOM    360  O   GLU B  90       1.263  -4.890 -17.383  1.00  1.00
ATOM    361  N   ASP B  91       2.758  -6.314 -16.482  1.00  1.00
ATOM    362  CA  ASP B  91       3.674  -6.222 -17.613  1.00  1.00
ATOM    363  C   ASP B  91       4.104  -7.604 -18.087  1.00  1.00
ATOM    364  O   ASP B  91       4.507  -7.779 -19.237  1.00  1.00
ATOM    365  N   SER B  92       3.504  -8.619 -17.532  1.00  1.00
ATOM    366  CA  SER B  92       3.746 -10.028 -17.818  1.00  1.00
ATOM    367  C   SER B  92       2.583 -10.642 -18.585  1.00  1.00
ATOM    368  O   SER B  92       1.419 -10.388 -18.275  1.00  1.00
ATOM    369  N   HIS B  93       2.865 -11.264 -19.679  1.00  1.00
ATOM    370  CA  HIS B  93       1.973 -12.103 -20.469  1.00  1.00
ATOM    371  C   HIS B  93       2.591 -13.470 -20.731  1.00  1.00
ATOM    372  O   HIS B  93       3.797 -13.585 -20.949  1.00  1.00
ATOM    373  N   ASN B  94       1.993 -14.450 -21.003  1.00  1.00
ATOM    374  CA  ASN B  94       2.456 -15.816 -21.216  1.00  1.00
ATOM    375  C   ASN B  94       2.890 -16.032 -22.660  1.00  1.00
ATOM    376  O   ASN B  94       3.615 -16.979 -22.966  1.00  1.00
ATOM    377  N   GLY B  95       2.990 -15.246 -23.494  1.00  1.00
ATOM    378  CA  GLY B  95       3.541 -15.291 -24.843  1.00  1.00
ATOM    379  C   GLY B  95       2.851 -16.356 -25.685  1.00  1.00
ATOM    380  O   GLY B  95       3.421 -16.861 -26.653  1.00  1.00
ATOM    381  N   LYS B  96       1.632 -16.708 -25.444  1.00  1.00
ATOM    382  CA  LYS B  96       0.877 -17.746 -26.136  1.00  1.00
ATOM    383  C   LYS B  96      -0.499 -17.241 -26.551  1.00  1.00
ATOM    384  O   LYS B  96      -1.117 -16.444 -25.845  1.00  1.00
ATOM    385  N   LEU B  97      -1.000 -17.717 -27.742  1.00  1.00
ATOM    386  CA  LEU B  97      -2.431 -17.618 -28.006  1.00  1.00
ATOM    387  C   LEU B  97      -3.201 -18.723 -27.291  1.00  1.00
ATOM    388  O   LEU B  97      -2.826 -19.895 -27.354  1.00  1.00
ATOM    389  N   CYS B  98      -4.195 -18.390 -26.565  1.00  1.00
ATOM    390  CA  CYS B  98      -4.930 -19.319 -25.715  1.00  1.00
ATOM    391  C   CYS B  98      -6.410 -19.343 -26.075  1.00  1.00
ATOM    392  O   CYS B  98      -6.978 -18.326 -26.476  1.00  1.00
ATOM    393  N   ARG B  99      -7.128 -20.407 -25.608  1.00  1.00
ATOM    394  CA  ARG B  99      -8.584 -20.338 -25.634  1.00  1.00
ATOM    395  C   ARG B  99      -9.104 -19.287 -24.662  1.00  1.00
ATOM    396  O   ARG B  99      -8.592 -19.148 -23.551  1.00  1.00
ATOM    397  N   LEU B 100     -10.255 -18.690 -25.065  1.00  1.00
ATOM    398  CA  LEU B 100     -10.974 -17.778 -24.184  1.00  1.00
ATOM    399  C   LEU B 100     -12.214 -18.441 -23.596  1.00  1.00
ATOM    400  O   LEU B 100     -13.102 -18.880 -24.328  1.00  1.00
ATOM    401  N   LYS B 101     -12.296 -18.572 -22.248  1.00  1.00
ATOM    402  CA  LYS B 101     -13.529 -19.152 -21.728  1.00  1.00
ATOM    403  C   LYS B 101     -13.761 -20.548 -22.291  1.00  1.00
ATOM    404  O   LYS B 101     -14.902 -20.981 -22.453  1.00  1.00
ATOM    405  N   GLY B 102     -12.645 -21.256 -22.796  1.00  1.00
ATOM    406  CA  GLY B 102     -12.700 -22.658 -23.193  1.00  1.00
ATOM    407  C   GLY B 102     -12.801 -22.797 -24.707  1.00  1.00
ATOM    408  O   GLY B 102     -12.489 -23.849 -25.265  1.00  1.00
ATOM    409  N   ILE B 103     -13.008 -21.864 -25.450  1.00  1.00
ATOM    410  CA  ILE B 103     -13.157 -21.839 -26.900  1.00  1.00
ATOM    411  C   ILE B 103     -11.879 -21.361 -27.578  1.00  1.00
ATOM    412  O   ILE B 103     -11.330 -20.318 -27.223  1.00  1.00
ATOM    413  N   ALA B 104     -11.384 -22.204 -28.573  1.00  1.00
ATOM    414  CA  ALA B 104     -10.191 -21.837 -29.327  1.00  1.00
ATOM    415  C   ALA B 104     -10.514 -20.810 -30.404  1.00  1.00
ATOM    416  O   ALA B 104     -11.523 -20.924 -31.101  1.00  1.00
ATOM    417  N   PRO B 105      -9.571 -19.875 -30.647  1.00  1.00
ATOM    418  CA  PRO B 105      -9.723 -18.932 -31.749  1.00  1.00
ATOM    419  C   PRO B 105      -9.715 -19.649 -33.093  1.00  1.00
ATOM    420  O   PRO B 105      -8.935 -20.577 -33.308  1.00  1.00
ATOM    421  N   SER B 106     -17.469 -22.016 -35.115  1.00  1.00
ATOM    422  CA  SER B 106     -17.412 -21.296 -33.849  1.00  1.00
ATOM    423  C   SER B 106     -15.974 -20.975 -33.462  1.00  1.00
ATOM    424  O   SER B 106     -15.077 -21.799 -33.635  1.00  1.00
ATOM    425  N   TRP B 107     -15.816 -19.811 -32.909  1.00  1.00
ATOM    426  CA  TRP B 107     -14.529 -19.355 -32.401  1.00  1.00
ATOM    427  C   TRP B 107     -14.702 -18.209 -31.412  1.00  1.00
ATOM    428  O   TRP B 107     -15.586 -17.368 -31.570  1.00  1.00
ATOM    429  N   SER B 108     -13.644 -17.970 -30.589  1.00  1.00
ATOM    430  CA  SER B 108     -13.693 -16.939 -29.559  1.00  1.00
ATOM    431  C   SER B 108     -13.039 -15.650 -30.038  1.00  1.00
ATOM    432  O   SER B 108     -13.361 -14.563 -29.557  1.00  1.00
ATOM    433  N   TYR B 109     -12.495 -15.556 -30.995  1.00  1.00
ATOM    434  CA  TYR B 109     -11.774 -14.501 -31.696  1.00  1.00
ATOM    435  C   TYR B 109     -11.178 -15.014 -33.001  1.00  1.00
ATOM    436  O   TYR B 109     -10.793 -16.179 -33.103  1.00  1.00
ATOM    437  N   ILE B 110     -10.886 -14.074 -33.910  1.00  1.00
ATOM    438  CA  ILE B 110     -10.112 -14.346 -35.115  1.00  1.00
ATOM    439  C   ILE B 110      -8.813 -13.551 -35.127  1.00  1.00
ATOM    440  O   ILE B 110      -8.786 -12.382 -34.740  1.00  1.00
ATOM    441  N   SER B 111     -16.966  -8.936 -36.633  1.00  1.00
ATOM    442  CA  SER B 111     -16.226  -9.058 -35.382  1.00  1.00
ATOM    443  C   SER B 111     -17.143  -9.472 -34.238  1.00  1.00
ATOM    444  O   SER B 111     -16.689 -10.017 -33.233  1.00  1.00
ATOM    445  N   SER B 112     -18.362  -9.413 -34.354  1.00  1.00
ATOM    446  CA  SER B 112     -19.362  -9.769 -33.355  1.00  1.00
ATOM    447  C   SER B 112     -20.094 -11.049 -33.740  1.00  1.00
ATOM    448  O   SER B 112     -20.807 -11.636 -32.926  1.00  1.00
ATOM    449  N   VAL B 113     -19.562 -11.836 -34.511  1.00  1.00
ATOM    450  CA  VAL B 113     -19.947 -13.200 -34.851  1.00  1.00
ATOM    451  C   VAL B 113     -19.137 -14.216 -34.054  1.00  1.00
ATOM    452  O   VAL B 113     -17.909 -14.238 -34.126  1.00  1.00
ATOM    453  N   SER B 114     -19.856 -15.102 -33.302  1.00  1.00
ATOM    454  CA  SER B 114     -19.197 -16.113 -32.483  1.00  1.00
ATOM    455  C   SER B 114     -19.268 -17.486 -33.140  1.00  1.00
ATOM    456  O   SER B 114     -18.394 -18.328 -32.937  1.00  1.00
ATOM    457  N   SER B 115     -20.115 -17.905 -33.741  1.00  1.00
ATOM    458  CA  SER B 115     -20.183 -19.129 -34.530  1.00  1.00
ATOM    459  C   SER B 115     -20.867 -18.883 -35.869  1.00  1.00
ATOM    460  O   SER B 115     -21.787 -18.072 -35.967  1.00  1.00
ATOM    461  N   SER B 116     -24.503 -16.344 -35.814  1.00  1.00
ATOM    462  CA  SER B 116     -24.701 -16.317 -34.369  1.00  1.00
ATOM    463  C   SER B 116     -23.867 -15.220 -33.720  1.00  1.00
ATOM    464  O   SER B 116     -22.668 -15.106 -33.973  1.00  1.00
ATOM    465  N   ARG B 117     -24.544 -14.204 -33.222  1.00  1.00
ATOM    466  CA  ARG B 117     -23.866 -13.041 -32.664  1.00  1.00
ATOM    467  C   ARG B 117     -23.442 -13.289 -31.222  1.00  1.00
ATOM    468  O   ARG B 117     -24.181 -13.891 -30.443  1.00  1.00
ATOM    469  N   GLY B 118     -22.310 -12.667 -30.874  1.00  1.00
ATOM    470  CA  GLY B 118     -21.749 -12.677 -29.528  1.00  1.00
ATOM    471  C   GLY B 118     -20.897 -11.439 -29.276  1.00  1.00
ATOM    472  O   GLY B 118     -20.128 -11.017 -30.140  1.00  1.00
ATOM    473  N   PHE B 119     -21.015 -10.841 -28.124  1.00  1.00
ATOM    474  CA  PHE B 119     -20.191  -9.692 -27.770  1.00  1.00
ATOM    475  C   PHE B 119     -18.827 -10.131 -27.253  1.00  1.00
ATOM    476  O   PHE B 119     -18.731 -11.013 -26.400  1.00  1.00
ATOM    477  N   GLY B 120     -17.775  -9.187 -27.728  1.00  1.00
ATOM    478  CA  GLY B 120     -16.476  -9.395 -27.101  1.00  1.00
ATOM    479  C   GLY B 120     -15.531 -10.148 -28.030  1.00  1.00
ATOM    480  O   GLY B 120     -14.324 -10.200 -27.794  1.00  1.00
ATOM    481  N   SER B 121     -16.022 -10.663 -29.156  1.00  1.00
ATOM    482  CA  SER B 121     -15.142 -11.178 -30.198  1.00  1.00
ATOM    483  C   SER B 121     -14.478 -10.043 -30.968  1.00  1.00
ATOM    484  O   SER B 121     -15.093  -9.007 -31.218  1.00  1.00
ATOM    485  N   GLY B 122     -13.584 -10.427 -31.870  1.00  1.00
ATOM    486  CA  GLY B 122     -12.798  -9.455 -32.621  1.00  1.00
ATOM    487  C   GLY B 122     -11.814 -10.145 -33.556  1.00  1.00
ATOM    488  O   GLY B 122     -11.479 -11.314 -33.366  1.00  1.00
ATOM    489  N   ILE B 123     -11.207  -9.413 -34.408  1.00  1.00
ATOM    490  CA  ILE B 123     -10.083  -9.841 -35.231  1.00  1.00
ATOM    491  C   ILE B 123      -8.793  -9.153 -34.803  1.00  1.00
ATOM    492  O   ILE B 123      -8.764  -7.939 -34.600  1.00  1.00
ATOM    493  N   ILE B 124      -7.797  -9.952 -34.535  1.00  1.00
ATOM    494  CA  ILE B 124      -6.468  -9.482 -34.162  1.00  1.00
ATOM    495  C   ILE B 124      -5.408 -10.005 -35.122  1.00  1.00
ATOM    496  O   ILE B 124      -5.505 -11.129 -35.616  1.00  1.00
ATOM    497  N   THR B 125      -4.376  -9.348 -35.305  1.00  1.00
ATOM    498  CA  THR B 125      -3.150  -9.801 -35.953  1.00  1.00
ATOM    499  C   THR B 125      -2.070 -10.118 -34.927  1.00  1.00
ATOM    500  O   THR B 125      -1.775  -9.306 -34.050  1.00  1.00
ATOM    501  N   SER B 126      -1.468 -11.380 -35.131  1.00  1.00
ATOM    502  CA  SER B 126      -0.564 -11.822 -34.077  1.00  1.00
ATOM    503  C   SER B 126       0.547 -12.702 -34.637  1.00  1.00
ATOM    504  O   SER B 126       0.320 -13.503 -35.543  1.00  1.00
ATOM    505  N   ASN B 127       1.709 -12.640 -33.966  1.00  1.00
ATOM    506  CA  ASN B 127       2.821 -13.498 -34.354  1.00  1.00
ATOM    507  C   ASN B 127       3.037 -14.614 -33.339  1.00  1.00
ATOM    508  O   ASN B 127       3.753 -15.579 -33.606  1.00  1.00
ATOM    509  N   ALA B 128       2.325 -14.703 -32.358  1.00  1.00
ATOM    510  CA  ALA B 128       2.321 -15.716 -31.310  1.00  1.00
ATOM    511  C   ALA B 128       1.853 -17.063 -31.846  1.00  1.00
ATOM    512  O   ALA B 128       0.930 -17.132 -32.658  1.00  1.00
ATOM    513  N   SER B 129       2.175 -18.158 -31.057  1.00  1.00
ATOM    514  CA  SER B 129       1.723 -19.495 -31.423  1.00  1.00
ATOM    515  C   SER B 129       0.588 -19.959 -30.519  1.00  1.00
ATOM    516  O   SER B 129       0.622 -19.751 -29.307  1.00  1.00
ATOM    517  N   MET B 130      -0.325 -20.795 -31.109  1.00  1.00
ATOM    518  CA  MET B 130      -1.385 -21.371 -30.292  1.00  1.00
ATOM    519  C   MET B 130      -0.848 -22.475 -29.390  1.00  1.00
ATOM    520  O   MET B 130      -0.114 -23.355 -29.840  1.00  1.00
ATOM    521  N   HIS B 131      -1.199 -22.453 -28.161  1.00  1.00
ATOM    522  CA  HIS B 131      -0.912 -23.477 -27.164  1.00  1.00
ATOM    523  C   HIS B 131      -2.193 -24.007 -26.534  1.00  1.00
ATOM    524  O   HIS B 131      -3.154 -23.263 -26.336  1.00  1.00
ATOM    525  N   GLU B 132      -2.179 -25.171 -25.986  1.00  1.00
ATOM    526  CA  GLU B 132      -3.312 -25.671 -25.216  1.00  1.00
ATOM    527  C   GLU B 132      -3.408 -24.978 -23.863  1.00  1.00
ATOM    528  O   GLU B 132      -2.579 -25.202 -22.981  1.00  1.00
ATOM    529  N   CYS B 133      -3.869 -23.819 -23.876  1.00  1.00
ATOM    530  CA  CYS B 133      -4.078 -22.957 -22.719  1.00  1.00
ATOM    531  C   CYS B 133      -5.443 -22.282 -22.774  1.00  1.00
ATOM    532  O   CYS B 133      -5.939 -21.951 -23.851  1.00  1.00
ATOM    533  N   ASN B 134      -5.926 -21.769 -21.756  1.00  1.00
ATOM    534  CA  ASN B 134      -7.161 -21.019 -21.564  1.00  1.00
ATOM    535  C   ASN B 134      -6.918 -19.756 -20.747  1.00  1.00
ATOM    536  O   ASN B 134      -6.251 -19.793 -19.713  1.00  1.00
ATOM    537  N   THR B 135      -7.610 -18.649 -21.248  1.00  1.00
ATOM    538  CA  THR B 135      -7.424 -17.358 -20.596  1.00  1.00
ATOM    539  C   THR B 135      -8.710 -16.543 -20.611  1.00  1.00
ATOM    540  O   THR B 135      -9.514 -16.650 -21.537  1.00  1.00
ATOM    541  N   LYS B 136      -8.790 -15.535 -19.819  1.00  1.00
ATOM    542  CA  LYS B 136      -9.879 -14.567 -19.769  1.00  1.00
ATOM    543  C   LYS B 136      -9.515 -13.288 -20.513  1.00  1.00
ATOM    544  O   LYS B 136     -10.387 -12.589 -21.028  1.00  1.00
ATOM    545  N   CYS B 137      -8.302 -13.210 -20.911  1.00  1.00
ATOM    546  CA  CYS B 137      -7.672 -12.035 -21.501  1.00  1.00
ATOM    547  C   CYS B 137      -6.591 -12.431 -22.498  1.00  1.00
ATOM    548  O   CYS B 137      -5.738 -13.269 -22.203  1.00  1.00
ATOM    549  N   GLN B 138      -6.750 -12.047 -23.735  1.00  1.00
ATOM    550  CA  GLN B 138      -5.819 -12.329 -24.821  1.00  1.00
ATOM    551  C   GLN B 138      -5.431 -11.054 -25.559  1.00  1.00
ATOM    552  O   GLN B 138      -6.278 -10.206 -25.841  1.00  1.00
ATOM    553  N   THR B 139      -4.171 -10.770 -25.596  1.00  1.00
ATOM    554  CA  THR B 139      -3.567  -9.750 -26.446  1.00  1.00
ATOM    555  C   THR B 139      -2.837 -10.378 -27.626  1.00  1.00
ATOM    556  O   THR B 139      -2.239 -11.447 -27.501  1.00  1.00
ATOM    557  N   PRO B 140      -2.393  -9.636 -28.587  1.00  1.00
ATOM    558  CA  PRO B 140      -1.659 -10.144 -29.739  1.00  1.00
ATOM    559  C   PRO B 140      -0.259 -10.597 -29.344  1.00  1.00
ATOM    560  O   PRO B 140       0.270 -11.563 -29.894  1.00  1.00
ATOM    561  N   LEU B 141       0.241 -10.376 -28.294  1.00  1.00
ATOM    562  CA  LEU B 141       1.568 -10.741 -27.814  1.00  1.00
ATOM    563  C   LEU B 141       1.508 -11.966 -26.907  1.00  1.00
ATOM    564  O   LEU B 141       2.441 -12.769 -26.869  1.00  1.00
ATOM    565  N   GLY B 142       0.342 -12.242 -26.334  1.00  1.00
ATOM    566  CA  GLY B 142       0.201 -13.291 -25.331  1.00  1.00
ATOM    567  C   GLY B 142      -1.026 -13.058 -24.459  1.00  1.00
ATOM    568  O   GLY B 142      -1.453 -11.920 -24.263  1.00  1.00
ATOM    569  N   ALA B 143      -1.403 -14.123 -23.677  1.00  1.00
ATOM    570  CA  ALA B 143      -2.515 -14.010 -22.741  1.00  1.00
ATOM    571  C   ALA B 143      -2.056 -13.435 -21.407  1.00  1.00
ATOM    572  O   ALA B 143      -0.977 -13.764 -20.916  1.00  1.00
ATOM    573  N   ILE B 144      -3.019 -12.725 -20.761  1.00  1.00
ATOM    574  CA  ILE B 144      -2.795 -12.154 -19.438  1.00  1.00
ATOM    575  C   ILE B 144      -3.636 -12.861 -18.383  1.00  1.00
ATOM    576  O   ILE B 144      -4.838 -13.057 -18.563  1.00  1.00
ATOM    577  N   ASN B 145      -3.050 -13.341 -17.383  1.00  1.00
ATOM    578  CA  ASN B 145      -3.690 -13.898 -16.197  1.00  1.00
ATOM    579  C   ASN B 145      -3.315 -13.111 -14.948  1.00  1.00
ATOM    580  O   ASN B 145      -2.146 -13.056 -14.565  1.00  1.00
ATOM    581  N   SER B 146      -4.233 -11.969 -14.733  1.00  1.00
ATOM    582  CA  SER B 146      -3.852 -10.984 -13.728  1.00  1.00
ATOM    583  C   SER B 146      -5.079 -10.326 -13.109  1.00  1.00
ATOM    584  O   SER B 146      -6.094 -10.132 -13.777  1.00  1.00
ATOM    585  N   SER B 147      -4.967  -9.916 -11.831  1.00  1.00
ATOM    586  CA  SER B 147      -6.016  -9.176 -11.140  1.00  1.00
ATOM    587  C   SER B 147      -5.665  -7.698 -11.027  1.00  1.00
ATOM    588  O   SER B 147      -6.540  -6.855 -10.833  1.00  1.00
ATOM    589  N   LEU B 148      -4.485  -7.359 -11.492  1.00  1.00
ATOM    590  CA  LEU B 148      -4.066  -5.964 -11.549  1.00  1.00
ATOM    591  C   LEU B 148      -4.995  -5.145 -12.438  1.00  1.00
ATOM    592  O   LEU B 148      -5.340  -5.563 -13.544  1.00  1.00
ATOM    593  N   PRO B 149      -5.170  -3.858 -12.057  1.00  1.00
ATOM    594  CA  PRO B 149      -6.107  -2.977 -12.744  1.00  1.00
ATOM    595  C   PRO B 149      -5.505  -2.432 -14.033  1.00  1.00
ATOM    596  O   PRO B 149      -6.204  -2.264 -15.033  1.00  1.00
ATOM    597  N   TYR B 150      -4.361  -2.320 -14.285  1.00  1.00
ATOM    598  CA  TYR B 150      -3.658  -1.733 -15.419  1.00  1.00
ATOM    599  C   TYR B 150      -2.650  -2.712 -16.008  1.00  1.00
ATOM    600  O   TYR B 150      -2.068  -3.526 -15.290  1.00  1.00
ATOM    601  N   GLN B 151      -2.405  -2.486 -17.328  1.00  1.00
ATOM    602  CA  GLN B 151      -1.381  -3.202 -18.080  1.00  1.00
ATOM    603  C   GLN B 151      -0.788  -2.325 -19.175  1.00  1.00
ATOM    604  O   GLN B 151      -1.493  -1.530 -19.796  1.00  1.00
ATOM    605  N   ASN B 152       0.444  -2.458 -19.447  1.00  1.00
ATOM    606  CA  ASN B 152       1.180  -1.735 -20.477  1.00  1.00
ATOM    607  C   ASN B 152       1.713  -2.685 -21.542  1.00  1.00
ATOM    608  O   ASN B 152       2.162  -2.254 -22.604  1.00  1.00
ATOM    609  N   ILE B 153       0.984  -3.833 -21.733  1.00  1.00
ATOM    610  CA  ILE B 153       1.390  -4.846 -22.699  1.00  1.00
ATOM    611  C   ILE B 153       0.880  -4.513 -24.095  1.00  1.00
ATOM    612  O   ILE B 153       1.595  -4.677 -25.083  1.00  1.00
ATOM    613  N   HIS B 154      -0.288  -4.181 -24.362  1.00  1.00
ATOM    614  CA  HIS B 154      -0.956  -4.036 -25.649  1.00  1.00
ATOM    615  C   HIS B 154      -2.360  -3.469 -25.480  1.00  1.00
ATOM    616  O   HIS B 154      -3.079  -3.834 -24.550  1.00  1.00
ATOM    617  N   PRO B 155      -2.714  -2.544 -26.462  1.00  1.00
ATOM    618  CA  PRO B 155      -4.031  -1.923 -26.394  1.00  1.00
ATOM    619  C   PRO B 155      -5.086  -2.795 -27.063  1.00  1.00
ATOM    620  O   PRO B 155      -6.249  -2.798 -26.659  1.00  1.00
ATOM    621  N   VAL B 156      -4.763  -3.657 -27.877  1.00  1.00
ATOM    622  CA  VAL B 156      -5.629  -4.687 -28.439  1.00  1.00
ATOM    623  C   VAL B 156      -5.829  -5.834 -27.457  1.00  1.00
ATOM    624  O   VAL B 156      -4.863  -6.419 -26.966  1.00  1.00
ATOM    625  N   THR B 157      -7.144  -6.035 -27.071  1.00  1.00
ATOM    626  CA  THR B 157      -7.500  -7.003 -26.041  1.00  1.00
ATOM    627  C   THR B 157      -8.784  -7.741 -26.399  1.00  1.00
ATOM    628  O   THR B 157      -9.714  -7.156 -26.953  1.00  1.00
ATOM    629  N   ILE B 158      -8.759  -9.032 -26.160  1.00  1.00
ATOM    630  CA  ILE B 158      -9.940  -9.881 -26.263  1.00  1.00
ATOM    631  C   ILE B 158     -10.356 -10.414 -24.898  1.00  1.00
ATOM    632  O   ILE B 158      -9.524 -10.899 -24.130  1.00  1.00
ATOM    633  N   GLY B 159     -11.459  -9.978 -24.393  1.00  1.00
ATOM    634  CA  GLY B 159     -11.989 -10.577 -23.174  1.00  1.00
ATOM    635  C   GLY B 159     -12.061  -9.558 -22.045  1.00  1.00
ATOM    636  O   GLY B 159     -11.618  -8.419 -22.195  1.00  1.00
ATOM    637  N   GLU B 160     -11.988  -9.739 -20.979  1.00  1.00
ATOM    638  CA  GLU B 160     -11.880  -8.954 -19.755  1.00  1.00
ATOM    639  C   GLU B 160     -10.424  -8.768 -19.347  1.00  1.00
ATOM    640  O   GLU B 160      -9.715  -9.738 -19.080  1.00  1.00
ATOM    641  N   CYS B 161      -9.826  -7.678 -19.865  1.00  1.00
ATOM    642  CA  CYS B 161      -8.405  -7.398 -19.693  1.00  1.00
ATOM    643  C   CYS B 161      -8.188  -6.175 -18.811  1.00  1.00
ATOM    644  O   CYS B 161      -8.960  -5.218 -18.859  1.00  1.00
ATOM    645  N   PRO B 162      -6.964  -6.102 -18.003  1.00  1.00
ATOM    646  CA  PRO B 162      -6.623  -4.828 -17.381  1.00  1.00
ATOM    647  C   PRO B 162      -6.648  -3.695 -18.398  1.00  1.00
ATOM    648  O   PRO B 162      -6.174  -3.847 -19.523  1.00  1.00
ATOM    649  N   LYS B 163      -6.962  -2.417 -17.792  1.00  1.00
ATOM    650  CA  LYS B 163      -6.908  -1.221 -18.624  1.00  1.00
ATOM    651  C   LYS B 163      -5.495  -0.969 -19.135  1.00  1.00
ATOM    652  O   LYS B 163      -4.535  -0.974 -18.363  1.00  1.00
ATOM    653  N   TYR B 164      -5.401  -0.708 -20.517  1.00  1.00
ATOM    654  CA  TYR B 164      -4.096  -0.383 -21.081  1.00  1.00
ATOM    655  C   TYR B 164      -3.730   1.073 -20.822  1.00  1.00
ATOM    656  O   TYR B 164      -4.558   1.969 -20.987  1.00  1.00
ATOM    657  N   VAL B 165      -2.470   1.262 -20.413  1.00  1.00
ATOM    658  CA  VAL B 165      -1.859   2.571 -20.213  1.00  1.00
ATOM    659  C   VAL B 165      -0.412   2.581 -20.689  1.00  1.00
ATOM    660  O   VAL B 165       0.294   1.578 -20.581  1.00  1.00
ATOM    661  N   ARG B 166       0.114   3.672 -21.044  1.00  1.00
ATOM    662  CA  ARG B 166       1.478   3.838 -21.533  1.00  1.00
ATOM    663  C   ARG B 166       2.471   3.913 -20.380  1.00  1.00
ATOM    664  O   ARG B 166       3.630   3.523 -20.521  1.00  1.00
ATOM    665  N   SER B 167       2.142   3.721 -19.234  1.00  1.00
ATOM    666  CA  SER B 167       2.986   3.840 -18.051  1.00  1.00
ATOM    667  C   SER B 167       3.977   2.687 -17.963  1.00  1.00
ATOM    668  O   SER B 167       3.623   1.532 -18.203  1.00  1.00
ATOM    669  N   ALA B 168       5.180   3.038 -17.326  1.00  1.00
ATOM    670  CA  ALA B 168       6.239   2.056 -17.124  1.00  1.00
ATOM    671  C   ALA B 168       6.248   1.543 -15.689  1.00  1.00
ATOM    672  O   ALA B 168       6.546   0.375 -15.440  1.00  1.00
ATOM    673  N   LYS B 169       5.615   2.171 -14.817  1.00  1.00
ATOM    674  CA  LYS B 169       5.523   1.892 -13.389  1.00  1.00
ATOM    675  C   LYS B 169       4.316   2.584 -12.769  1.00  1.00
ATOM    676  O   LYS B 169       3.997   3.722 -13.111  1.00  1.00
ATOM    677  N   LEU B 170       3.578   1.825 -11.980  1.00  1.00
ATOM    678  CA  LEU B 170       2.426   2.178 -11.159  1.00  1.00
ATOM    679  C   LEU B 170       2.396   1.362  -9.871  1.00  1.00
ATOM    680  O   LEU B 170       2.388   0.131  -9.904  1.00  1.00
ATOM    681  N   ARG B 171       3.120   1.819  -8.888  1.00  1.00
ATOM    682  CA  ARG B 171       3.288   1.175  -7.591  1.00  1.00
ATOM    683  C   ARG B 171       2.692   2.023  -6.475  1.00  1.00
ATOM    684  O   ARG B 171       2.913   3.232  -6.415  1.00  1.00
ATOM    685  N   MET B 172       1.653   1.482  -5.800  1.00  1.00
ATOM    686  CA  MET B 172       1.001   2.153  -4.681  1.00  1.00
ATOM    687  C   MET B 172       1.607   1.721  -3.352  1.00  1.00
ATOM    688  O   MET B 172       1.770   0.528  -3.091  1.00  1.00
ATOM    689  N   VAL B 173       2.112   2.781  -2.521  1.00  1.00
ATOM    690  CA  VAL B 173       2.564   2.395  -1.190  1.00  1.00
ATOM    691  C   VAL B 173       1.385   2.074  -0.280  1.00  1.00
ATOM    692  O   VAL B 173       0.380   2.786  -0.276  1.00  1.00
ATOM    693  N   THR B 174       1.595   1.002   0.566  1.00  1.00
ATOM    694  CA  THR B 174       0.578   0.618   1.537  1.00  1.00
ATOM    695  C   THR B 174       1.109   0.724   2.961  1.00  1.00
ATOM    696  O   THR B 174       0.371   1.066   3.885  1.00  1.00
ATOM    697  N   GLY B 175       2.435   0.698   3.071  1.00  1.00
ATOM    698  CA  GLY B 175       3.081   0.911   4.361  1.00  1.00
ATOM    699  C   GLY B 175       3.659   2.316   4.462  1.00  1.00
ATOM    700  O   GLY B 175       3.693   3.056   3.479  1.00  1.00
ATOM    701  N   LEU B 176       4.658   2.503   5.149  1.00  1.00
ATOM    702  CA  LEU B 176       5.268   3.785   5.482  1.00  1.00
ATOM    703  C   LEU B 176       6.726   3.834   5.038  1.00  1.00
ATOM    704  O   LEU B 176       7.411   2.812   5.010  1.00  1.00
ATOM    705  N   ARG B 177       7.292   5.059   5.040  1.00  1.00
ATOM    706  CA  ARG B 177       8.720   5.228   4.801  1.00  1.00
ATOM    707  C   ARG B 177       9.537   4.227   5.608  1.00  1.00
ATOM    708  O   ARG B 177       9.351   4.092   6.818  1.00  1.00
ATOM    709  N   ASN B 178      10.402   3.460   4.841  1.00  1.00
ATOM    710  CA  ASN B 178      11.283   2.488   5.478  1.00  1.00
ATOM    711  C   ASN B 178      12.617   3.118   5.856  1.00  1.00
ATOM    712  O   ASN B 178      13.302   3.697   5.013  1.00  1.00
ATOM    713  N   ILE B 179      12.933   3.190   7.098  1.00  1.00
ATOM    714  CA  ILE B 179      14.133   3.781   7.676  1.00  1.00
ATOM    715  C   ILE B 179      14.790   2.833   8.672  1.00  1.00
ATOM    716  O   ILE B 179      14.303   2.656   9.788  1.00  1.00
ATOM    717  N   PRO B 180      15.349   1.699   8.226  1.00  1.00
ATOM    718  CA  PRO B 180      15.895   0.681   9.116  1.00  1.00
ATOM    719  C   PRO B 180      17.191   1.153   9.762  1.00  1.00
ATOM    720  O   PRO B 180      17.982   1.864   9.142  1.00  1.00
ATOM    721  N   GLY B 181       7.909  14.892   7.211  1.00  1.00
ATOM    722  CA  GLY B 181       6.546  14.680   6.739  1.00  1.00
ATOM    723  C   GLY B 181       5.595  15.721   7.314  1.00  1.00
ATOM    724  O   GLY B 181       5.839  16.273   8.387  1.00  1.00
ATOM    725  N   LEU B 182       4.340  15.702   6.866  1.00  1.00
ATOM    726  CA  LEU B 182       3.364  16.684   7.322  1.00  1.00
ATOM    727  C   LEU B 182       3.165  16.603   8.832  1.00  1.00
ATOM    728  O   LEU B 182       2.986  17.622   9.500  1.00  1.00
ATOM    729  N   PHE B 183       3.191  15.693   9.555  1.00  1.00
ATOM    730  CA  PHE B 183       2.944  15.559  10.986  1.00  1.00
ATOM    731  C   PHE B 183       4.244  15.629  11.778  1.00  1.00
ATOM    732  O   PHE B 183       4.258  16.063  12.929  1.00  1.00
ATOM    733  N   GLY B 184       5.327  15.304  11.313  1.00  1.00
ATOM    734  CA  GLY B 184       6.610  15.648  11.914  1.00  1.00
ATOM    735  C   GLY B 184       7.129  14.516  12.792  1.00  1.00
ATOM    736  O   GLY B 184       8.276  14.540  13.238  1.00  1.00
ATOM    737  N   ALA B 185       6.522  13.311  12.636  1.00  1.00
ATOM    738  CA  ALA B 185       6.933  12.197  13.482  1.00  1.00
ATOM    739  C   ALA B 185       7.833  11.231  12.723  1.00  1.00
ATOM    740  O   ALA B 185       8.797  10.701  13.276  1.00  1.00
ATOM    741  N   ILE B 186       7.382  10.638  11.610  1.00  1.00
ATOM    742  CA  ILE B 186       8.220   9.749  10.815  1.00  1.00
ATOM    743  C   ILE B 186       9.317  10.524  10.095  1.00  1.00
ATOM    744  O   ILE B 186       9.042  11.489   9.382  1.00  1.00
ATOM    745  N   ALA B 187      10.599  10.012  10.200  1.00  1.00
ATOM    746  CA  ALA B 187      11.708  10.748   9.607  1.00  1.00
ATOM    747  C   ALA B 187      11.701  12.206  10.049  1.00  1.00
ATOM    748  O   ALA B 187      11.361  13.098   9.272  1.00  1.00
ATOM    749  N   GLY B 188      11.289  12.404  11.292  1.00  1.00
ATOM    750  CA  GLY B 188      11.238  13.725  11.907  1.00  1.00
ATOM    751  C   GLY B 188      11.816  13.700  13.316  1.00  1.00
ATOM    752  O   GLY B 188      12.721  14.469  13.640  1.00  1.00
ATOM    753  N   PHE B 189      10.880  13.798  14.377  1.00  1.00
ATOM    754  CA  PHE B 189      11.370  13.788  15.750  1.00  1.00
ATOM    755  C   PHE B 189      11.625  12.366  16.233  1.00  1.00
ATOM    756  O   PHE B 189      12.361  12.150  17.196  1.00  1.00
ATOM    757  N   ILE B 190      10.922  11.397  15.700  1.00  1.00
ATOM    758  CA  ILE B 190      11.360  10.008  15.774  1.00  1.00
ATOM    759  C   ILE B 190      12.229   9.640  14.578  1.00  1.00
ATOM    760  O   ILE B 190      11.745   9.561  13.449  1.00  1.00
ATOM    761  N   GLU B 191      13.467   9.789  14.570  1.00  1.00
ATOM    762  CA  GLU B 191      14.387   9.785  13.439  1.00  1.00
ATOM    763  C   GLU B 191      14.402   8.429  12.746  1.00  1.00
ATOM    764  O   GLU B 191      14.483   8.349  11.520  1.00  1.00
ATOM    765  N   GLY B 192      14.198   7.356  13.118  1.00  1.00
ATOM    766  CA  GLY B 192      14.342   6.090  12.410  1.00  1.00
ATOM    767  C   GLY B 192      13.211   5.132  12.759  1.00  1.00
ATOM    768  O   GLY B 192      12.667   5.174  13.862  1.00  1.00
ATOM    769  N   GLY B 193      13.147   4.037  12.053  1.00  1.00
ATOM    770  CA  GLY B 193      12.198   2.964  12.321  1.00  1.00
ATOM    771  C   GLY B 193      12.834   1.862  13.159  1.00  1.00
ATOM    772  O   GLY B 193      14.018   1.559  13.007  1.00  1.00
ATOM    773  N   TRP B 194      12.016   0.859  13.492  1.00  1.00
ATOM    774  CA  TRP B 194      12.449  -0.302  14.261  1.00  1.00
ATOM    775  C   TRP B 194      12.240  -1.591  13.477  1.00  1.00
ATOM    776  O   TRP B 194      11.109  -1.964  13.168  1.00  1.00
ATOM    777  N   THR B 195      13.357  -2.303  13.163  1.00  1.00
ATOM    778  CA  THR B 195      13.221  -3.586  12.485  1.00  1.00
ATOM    779  C   THR B 195      12.800  -4.682  13.456  1.00  1.00
ATOM    780  O   THR B 195      12.083  -5.611  13.086  1.00  1.00
ATOM    781  N   GLY B 196      12.886  -4.374  14.749  1.00  1.00
ATOM    782  CA  GLY B 196      12.565  -5.323  15.809  1.00  1.00
ATOM    783  C   GLY B 196      11.076  -5.306  16.131  1.00  1.00
ATOM    784  O   GLY B 196      10.521  -6.300  16.599  1.00  1.00
ATOM    785  N   MET B 197      10.351  -4.325  15.888  1.00  1.00
ATOM    786  CA  MET B 197       8.893  -4.306  15.908  1.00  1.00
ATOM    787  C   MET B 197       8.316  -4.897  14.628  1.00  1.00
ATOM    788  O   MET B 197       8.385  -4.283  13.563  1.00  1.00
ATOM    789  N   ILE B 198       7.984  -6.188  14.686  1.00  1.00
ATOM    790  CA  ILE B 198       7.647  -6.963  13.498  1.00  1.00
ATOM    791  C   ILE B 198       6.156  -7.270  13.445  1.00  1.00
ATOM    792  O   ILE B 198       5.577  -7.400  12.366  1.00  1.00
ATOM    793  N   ASP B 199       5.326  -6.772  14.299  1.00  1.00
ATOM    794  CA  ASP B 199       3.926  -7.174  14.367  1.00  1.00
ATOM    795  C   ASP B 199       3.000  -5.987  14.132  1.00  1.00
ATOM    796  O   ASP B 199       1.887  -6.145  13.632  1.00  1.00
ATOM    797  N   GLY B 200       3.331  -4.953  13.616  1.00  1.00
ATOM    798  CA  GLY B 200       2.503  -3.852  13.141  1.00  1.00
ATOM    799  C   GLY B 200       3.355  -2.659  12.729  1.00  1.00
ATOM    800  O   GLY B 200       4.510  -2.538  13.137  1.00  1.00
ATOM    801  N   TRP B 201       2.610  -1.606  12.194  1.00  1.00
ATOM    802  CA  TRP B 201       3.287  -0.413  11.700  1.00  1.00
ATOM    803  C   TRP B 201       3.637   0.533  12.841  1.00  1.00
ATOM    804  O   TRP B 201       4.701   1.153  12.842  1.00  1.00
ATOM    805  N   TYR B 202       2.993   0.731  13.784  1.00  1.00
ATOM    806  CA  TYR B 202       3.205   1.582  14.949  1.00  1.00
ATOM    807  C   TYR B 202       3.118   0.779  16.241  1.00  1.00
ATOM    808  O   TYR B 202       2.361  -0.188  16.332  1.00  1.00
ATOM    809  N   GLY B 203       3.923   1.433  17.317  1.00  1.00
ATOM    810  CA  GLY B 203       3.859   0.732  18.594  1.00  1.00
ATOM    811  C   GLY B 203       4.842   1.323  19.597  1.00  1.00
ATOM    812  O   GLY B 203       5.700   2.130  19.238  1.00  1.00
ATOM    813  N   TYR B 204       5.396   0.375  20.476  1.00  1.00
ATOM    814  CA  TYR B 204       6.132   0.800  21.661  1.00  1.00
ATOM    815  C   TYR B 204       7.391  -0.034  21.856  1.00  1.00
ATOM    816  O   TYR B 204       7.427  -1.213  21.503  1.00  1.00
ATOM    817  N   HIS B 205       8.409   0.595  22.349  1.00  1.00
ATOM    818  CA  HIS B 205       9.606  -0.021  22.909  1.00  1.00
ATOM    819  C   HIS B 205       9.769   0.330  24.382  1.00  1.00
ATOM    820  O   HIS B 205       9.591   1.481  24.779  1.00  1.00
ATOM    821  N   HIS B 206       9.875  -0.580  25.264  1.00  1.00
ATOM    822  CA  HIS B 206       9.997  -0.303  26.690  1.00  1.00
ATOM    823  C   HIS B 206      11.280  -0.895  27.259  1.00  1.00
ATOM    824  O   HIS B 206      11.725  -1.961  26.833  1.00  1.00
ATOM    825  N   GLN B 207      11.739  -0.368  28.297  1.00  1.00
ATOM    826  CA  GLN B 207      12.903  -0.714  29.104  1.00  1.00
ATOM    827  C   GLN B 207      12.616  -0.533  30.589  1.00  1.00
ATOM    828  O   GLN B 207      12.107   0.506  31.011  1.00  1.00
ATOM    829  N   ASN B 208      12.530  -1.582  31.343  1.00  1.00
ATOM    830  CA  ASN B 208      12.307  -1.541  32.784  1.00  1.00
ATOM    831  C   ASN B 208      13.112  -2.619  33.497  1.00  1.00
ATOM    832  O   ASN B 208      13.455  -3.644  32.907  1.00  1.00
ATOM    833  N   GLU B 209      13.084  -2.699  34.772  1.00  1.00
ATOM    834  CA  GLU B 209      13.807  -3.704  35.543  1.00  1.00
ATOM    835  C   GLU B 209      13.548  -5.104  35.002  1.00  1.00
ATOM    836  O   GLU B 209      14.450  -5.941  34.959  1.00  1.00
ATOM    837  N   GLN B 210      12.493  -5.476  34.573  1.00  1.00
ATOM    838  CA  GLN B 210      12.082  -6.772  34.047  1.00  1.00
ATOM    839  C   GLN B 210      12.525  -6.946  32.601  1.00  1.00
ATOM    840  O   GLN B 210      12.785  -8.062  32.150  1.00  1.00
ATOM    841  N   GLY B 211      13.149  -6.191  31.955  1.00  1.00
ATOM    842  CA  GLY B 211      13.679  -6.401  30.613  1.00  1.00
ATOM    843  C   GLY B 211      13.346  -5.228  29.700  1.00  1.00
ATOM    844  O   GLY B 211      12.806  -4.216  30.145  1.00  1.00
ATOM    845  N   SER B 212      13.583  -5.589  28.334  1.00  1.00
ATOM    846  CA  SER B 212      13.154  -4.685  27.273  1.00  1.00
ATOM    847  C   SER B 212      12.590  -5.457  26.087  1.00  1.00
ATOM    848  O   SER B 212      13.053  -6.553  25.770  1.00  1.00
ATOM    849  N   GLY B 213      11.643  -4.857  25.413  1.00  1.00
ATOM    850  CA  GLY B 213      11.032  -5.489  24.250  1.00  1.00
ATOM    851  C   GLY B 213      10.359  -4.458  23.353  1.00  1.00
ATOM    852  O   GLY B 213      10.074  -3.340  23.782  1.00  1.00
ATOM    853  N   TYR B 214       9.777  -4.958  22.279  1.00  1.00
ATOM    854  CA  TYR B 214       8.886  -4.219  21.392  1.00  1.00
ATOM    855  C   TYR B 214       7.487  -4.824  21.389  1.00  1.00
ATOM    856  O   TYR B 214       7.326  -6.039  21.495  1.00  1.00
ATOM    857  N   ALA B 215       6.509  -3.923  21.075  1.00  1.00
ATOM    858  CA  ALA B 215       5.105  -4.302  20.960  1.00  1.00
ATOM    859  C   ALA B 215       4.343  -3.326  20.072  1.00  1.00
ATOM    860  O   ALA B 215       4.509  -2.111  20.183  1.00  1.00
ATOM    861  N   ALA B 216       3.711  -3.836  18.975  1.00  1.00
ATOM    862  CA  ALA B 216       2.887  -2.970  18.140  1.00  1.00
ATOM    863  C   ALA B 216       1.627  -2.531  18.875  1.00  1.00
ATOM    864  O   ALA B 216       0.985  -3.330  19.557  1.00  1.00
ATOM    865  N   ASP B 217       1.229  -1.191  18.630  1.00  1.00
ATOM    866  CA  ASP B 217      -0.116  -0.806  19.042  1.00  1.00
ATOM    867  C   ASP B 217      -1.168  -1.410  18.120  1.00  1.00
ATOM    868  O   ASP B 217      -1.171  -1.155  16.915  1.00  1.00
ATOM    869  N   GLN B 218      -1.931  -2.405  18.676  1.00  1.00
ATOM    870  CA  GLN B 218      -2.806  -3.227  17.850  1.00  1.00
ATOM    871  C   GLN B 218      -3.983  -2.418  17.320  1.00  1.00
ATOM    872  O   GLN B 218      -4.400  -2.588  16.174  1.00  1.00
ATOM    873  N   LYS B 219      -4.539  -1.489  18.026  1.00  1.00
ATOM    874  CA  LYS B 219      -5.707  -0.717  17.619  1.00  1.00
ATOM    875  C   LYS B 219      -5.381   0.198  16.446  1.00  1.00
ATOM    876  O   LYS B 219      -6.168   0.323  15.507  1.00  1.00
ATOM    877  N   SER B 220      -4.279   0.970  16.535  1.00  1.00
ATOM    878  CA  SER B 220      -3.908   1.893  15.469  1.00  1.00
ATOM    879  C   SER B 220      -3.405   1.144  14.242  1.00  1.00
ATOM    880  O   SER B 220      -3.675   1.540  13.108  1.00  1.00
ATOM    881  N   THR B 221      -2.729   0.005  14.463  1.00  1.00
ATOM    882  CA  THR B 221      -2.249  -0.819  13.360  1.00  1.00
ATOM    883  C   THR B 221      -3.408  -1.425  12.579  1.00  1.00
ATOM    884  O   THR B 221      -3.394  -1.450  11.349  1.00  1.00
ATOM    885  N   GLN B 222      -4.415  -1.957  13.308  1.00  1.00
ATOM    886  CA  GLN B 222      -5.573  -2.597  12.696  1.00  1.00
ATOM    887  C   GLN B 222      -6.441  -1.580  11.965  1.00  1.00
ATOM    888  O   GLN B 222      -6.949  -1.852  10.877  1.00  1.00
ATOM    889  N   ASN B 223      -6.659  -0.397  12.562  1.00  1.00
ATOM    890  CA  ASN B 223      -7.434   0.669  11.940  1.00  1.00
ATOM    891  C   ASN B 223      -6.752   1.181  10.677  1.00  1.00
ATOM    892  O   ASN B 223      -7.410   1.469   9.678  1.00  1.00
ATOM    893  N   ALA B 224      -5.419   1.260  10.687  1.00  1.00
ATOM    894  CA  ALA B 224      -4.649   1.731   9.542  1.00  1.00
ATOM    895  C   ALA B 224      -4.648   0.703   8.418  1.00  1.00
ATOM    896  O   ALA B 224      -4.741   1.054   7.242  1.00  1.00
ATOM    897  N   ILE B 225      -4.501  -0.595   8.753  1.00  1.00
ATOM    898  CA  ILE B 225      -4.601  -1.636   7.738  1.00  1.00
ATOM    899  C   ILE B 225      -5.978  -1.640   7.086  1.00  1.00
ATOM    900  O   ILE B 225      -6.100  -1.794   5.871  1.00  1.00
ATOM    901  N   ASN B 226      -7.033  -1.416   7.941  1.00  1.00
ATOM    902  CA  ASN B 226      -8.395  -1.319   7.430  1.00  1.00
ATOM    903  C   ASN B 226      -8.532  -0.171   6.439  1.00  1.00
ATOM    904  O   ASN B 226      -9.176  -0.309   5.399  1.00  1.00
ATOM    905  N   GLY B 227      -7.968   0.985   6.785  1.00  1.00
ATOM    906  CA  GLY B 227      -8.067   2.190   5.971  1.00  1.00
ATOM    907  C   GLY B 227      -7.300   2.036   4.664  1.00  1.00
ATOM    908  O   GLY B 227      -7.776   2.437   3.602  1.00  1.00
ATOM    909  N   ILE B 228      -6.023   1.580   4.749  1.00  1.00
ATOM    910  CA  ILE B 228      -5.159   1.448   3.582  1.00  1.00
ATOM    911  C   ILE B 228      -5.729   0.445   2.586  1.00  1.00
ATOM    912  O   ILE B 228      -5.713   0.679   1.378  1.00  1.00
ATOM    913  N   THR B 229      -6.246  -0.679   3.074  1.00  1.00
ATOM    914  CA  THR B 229      -6.821  -1.701   2.207  1.00  1.00
ATOM    915  C   THR B 229      -8.116  -1.215   1.568  1.00  1.00
ATOM    916  O   THR B 229      -8.372  -1.468   0.391  1.00  1.00
ATOM    917  N   ASN B 230      -8.915  -0.451   2.292  1.00  1.00
ATOM    918  CA  ASN B 230     -10.113   0.166   1.734  1.00  1.00
ATOM    919  C   ASN B 230      -9.761   1.151   0.627  1.00  1.00
ATOM    920  O   ASN B 230     -10.458   1.239  -0.384  1.00  1.00
ATOM    921  N   LYS B 231      -8.625   1.871   0.830  1.00  1.00
ATOM    922  CA  LYS B 231      -8.135   2.813  -0.170  1.00  1.00
ATOM    923  C   LYS B 231      -7.720   2.094  -1.447  1.00  1.00
ATOM    924  O   LYS B 231      -7.991   2.565  -2.552  1.00  1.00
ATOM    925  N   VAL B 232      -7.017   0.975  -1.321  1.00  1.00
ATOM    926  CA  VAL B 232      -6.633   0.165  -2.470  1.00  1.00
ATOM    927  C   VAL B 232      -7.858  -0.323  -3.234  1.00  1.00
ATOM    928  O   VAL B 232      -7.892  -0.282  -4.463  1.00  1.00
ATOM    929  N   ASN B 233      -8.869  -0.785  -2.476  1.00  1.00
ATOM    930  CA  ASN B 233     -10.112  -1.276  -3.057  1.00  1.00
ATOM    931  C   ASN B 233     -10.839  -0.174  -3.816  1.00  1.00
ATOM    932  O   ASN B 233     -11.375  -0.403  -4.900  1.00  1.00
ATOM    933  N   THR B 234     -10.918   1.016  -3.214  1.00  1.00
ATOM    934  CA  THR B 234     -11.564   2.168  -3.833  1.00  1.00
ATOM    935  C   THR B 234     -10.882   2.543  -5.142  1.00  1.00
ATOM    936  O   THR B 234     -11.545   2.871  -6.127  1.00  1.00
ATOM    937  N   VAL B 235      -9.561   2.626  -5.133  1.00  1.00
ATOM    938  CA  VAL B 235      -8.782   2.915  -6.331  1.00  1.00
ATOM    939  C   VAL B 235      -9.028   1.871  -7.413  1.00  1.00
ATOM    940  O   VAL B 235      -9.172   2.205  -8.589  1.00  1.00
ATOM    941  N   ILE B 236      -8.960   0.619  -7.075  1.00  1.00
ATOM    942  CA  ILE B 236      -9.189  -0.477  -8.010  1.00  1.00
ATOM    943  C   ILE B 236     -10.612  -0.452  -8.551  1.00  1.00
ATOM    944  O   ILE B 236     -10.838  -0.667  -9.741  1.00  1.00
ATOM    945  N   GLU B 237     -11.575  -0.228  -7.770  1.00  1.00
ATOM    946  CA  GLU B 237     -12.997  -0.219  -8.091  1.00  1.00
ATOM    947  C   GLU B 237     -13.308   0.789  -9.190  1.00  1.00
ATOM    948  O   GLU B 237     -14.124   0.527 -10.073  1.00  1.00
ATOM    949  N   LYS B 238     -12.699   1.866  -9.293  1.00  1.00
ATOM    950  CA  LYS B 238     -13.014   2.954 -10.211  1.00  1.00
ATOM    951  C   LYS B 238     -12.427   2.696 -11.593  1.00  1.00
ATOM    952  O   LYS B 238     -13.036   3.033 -12.609  1.00  1.00
ATOM    953  N   MET B 239     -11.393   2.001 -11.705  1.00  1.00
ATOM    954  CA  MET B 239     -10.819   1.606 -12.986  1.00  1.00
ATOM    955  C   MET B 239      -9.902   0.400 -12.830  1.00  1.00
ATOM    956  O   MET B 239      -8.947   0.431 -12.054  1.00  1.00
ATOM    957  N   ASN B 240     -10.474  -0.749 -13.564  1.00  1.00
ATOM    958  CA  ASN B 240      -9.734  -1.999 -13.436  1.00  1.00
ATOM    959  C   ASN B 240     -10.094  -2.969 -14.554  1.00  1.00
ATOM    960  O   ASN B 240      -9.281  -3.803 -14.951  1.00  1.00
ATOM    961  N   ILE B 241     -10.575  -2.698 -15.623  1.00  1.00
ATOM    962  CA  ILE B 241     -10.985  -3.623 -16.673  1.00  1.00
ATOM    963  C   ILE B 241     -11.356  -2.879 -17.949  1.00  1.00
ATOM    964  O   ILE B 241     -11.846  -1.750 -17.900  1.00  1.00
ATOM    965  N   GLN B 242     -10.994  -3.447 -19.038  1.00  1.00
ATOM    966  CA  GLN B 242     -11.409  -3.088 -20.389  1.00  1.00
ATOM    967  C   GLN B 242     -11.948  -4.299 -21.139  1.00  1.00
ATOM    968  O   GLN B 242     -11.422  -5.405 -21.012  1.00  1.00
ATOM    969  N   PHE B 243     -13.119  -4.200 -21.682  1.00  1.00
ATOM    970  CA  PHE B 243     -13.639  -5.281 -22.511  1.00  1.00
ATOM    971  C   PHE B 243     -12.946  -5.317 -23.867  1.00  1.00
ATOM    972  O   PHE B 243     -12.532  -4.283 -24.391  1.00  1.00
ATOM    973  N   THR B 244     -13.181  -6.236 -24.695  1.00  1.00
ATOM    974  CA  THR B 244     -12.619  -6.368 -26.034  1.00  1.00
ATOM    975  C   THR B 244     -12.548  -5.019 -26.738  1.00  1.00
ATOM    976  O   THR B 244     -13.526  -4.272 -26.768  1.00  1.00
ATOM    977  N   ALA B 245     -11.319  -4.735 -27.188  1.00  1.00
ATOM    978  CA  ALA B 245     -10.925  -3.573 -27.975  1.00  1.00
ATOM    979  C   ALA B 245      -9.997  -3.969 -29.116  1.00  1.00
ATOM    980  O   ALA B 245      -9.001  -4.661 -28.906  1.00  1.00
ATOM    981  N   VAL B 246     -10.474  -4.000 -30.300  1.00  1.00
ATOM    982  CA  VAL B 246      -9.737  -4.435 -31.480  1.00  1.00
ATOM    983  C   VAL B 246      -9.628  -3.315 -32.506  1.00  1.00
ATOM    984  O   VAL B 246     -10.550  -2.515 -32.666  1.00  1.00
ATOM    985  N   GLY B 247      -8.663  -3.205 -33.231  1.00  1.00
ATOM    986  CA  GLY B 247      -8.480  -2.271 -34.336  1.00  1.00
ATOM    987  C   GLY B 247      -9.656  -2.325 -35.303  1.00  1.00
ATOM    988  O   GLY B 247     -10.196  -3.396 -35.580  1.00  1.00
ATOM    989  N   LYS B 248      -9.780  -1.192 -36.072  1.00  1.00
ATOM    990  CA  LYS B 248     -10.724  -1.120 -37.180  1.00  1.00
ATOM    991  C   LYS B 248     -10.005  -1.185 -38.522  1.00  1.00
ATOM    992  O   LYS B 248      -9.002  -0.504 -38.733  1.00  1.00
ATOM    993  N   LEU B 249      -9.562  10.591 -37.257  1.00  1.00
ATOM    994  CA  LEU B 249     -10.664  10.661 -36.305  1.00  1.00
ATOM    995  C   LEU B 249     -10.651   9.466 -35.357  1.00  1.00
ATOM    996  O   LEU B 249     -10.921   9.605 -34.164  1.00  1.00
ATOM    997  N   ASN B 250     -10.547   8.251 -35.880  1.00  1.00
ATOM    998  CA  ASN B 250     -10.444   7.055 -35.052  1.00  1.00
ATOM    999  C   ASN B 250      -9.154   7.056 -34.241  1.00  1.00
ATOM   1000  O   ASN B 250      -9.137   6.638 -33.083  1.00  1.00
ATOM   1001  N   LYS B 251      -8.043   7.385 -34.853  1.00  1.00
ATOM   1002  CA  LYS B 251      -6.767   7.432 -34.150  1.00  1.00
ATOM   1003  C   LYS B 251      -6.760   8.531 -33.095  1.00  1.00
ATOM   1004  O   LYS B 251      -6.173   8.373 -32.024  1.00  1.00
ATOM   1005  N   LYS B 252      -7.380   9.704 -33.393  1.00  1.00
ATOM   1006  CA  LYS B 252      -7.481  10.804 -32.441  1.00  1.00
ATOM   1007  C   LYS B 252      -8.260  10.388 -31.200  1.00  1.00
ATOM   1008  O   LYS B 252      -7.912  10.764 -30.081  1.00  1.00
ATOM   1009  N   VAL B 253      -9.386   9.640 -31.398  1.00  1.00
ATOM   1010  CA  VAL B 253     -10.191   9.143 -30.288  1.00  1.00
ATOM   1011  C   VAL B 253      -9.396   8.174 -29.422  1.00  1.00
ATOM   1012  O   VAL B 253      -9.487   8.206 -28.195  1.00  1.00
ATOM   1013  N   ASP B 254      -8.751   7.167 -30.089  1.00  1.00
ATOM   1014  CA  ASP B 254      -7.958   6.184 -29.360  1.00  1.00
ATOM   1015  C   ASP B 254      -6.801   6.846 -28.623  1.00  1.00
ATOM   1016  O   ASP B 254      -6.497   6.496 -27.483  1.00  1.00
ATOM   1017  N   ASP B 255      -6.046   7.688 -29.226  1.00  1.00
ATOM   1018  CA  ASP B 255      -4.887   8.339 -28.626  1.00  1.00
ATOM   1019  C   ASP B 255      -5.306   9.300 -27.522  1.00  1.00
ATOM   1020  O   ASP B 255      -4.608   9.451 -26.519  1.00  1.00
ATOM   1021  N   GLY B 256      -6.441   9.950 -27.639  1.00  1.00
ATOM   1022  CA  GLY B 256      -6.916  10.913 -26.652  1.00  1.00
ATOM   1023  C   GLY B 256      -7.415  10.212 -25.395  1.00  1.00
ATOM   1024  O   GLY B 256      -7.230  10.706 -24.283  1.00  1.00
ATOM   1025  N   PHE B 257      -8.132   9.119 -25.511  1.00  1.00
ATOM   1026  CA  PHE B 257      -8.567   8.328 -24.366  1.00  1.00
ATOM   1027  C   PHE B 257      -7.378   7.730 -23.626  1.00  1.00
ATOM   1028  O   PHE B 257      -7.368   7.667 -22.396  1.00  1.00
ATOM   1029  N   LEU B 258      -6.407   7.228 -24.411  1.00  1.00
ATOM   1030  CA  LEU B 258      -5.188   6.661 -23.847  1.00  1.00
ATOM   1031  C   LEU B 258      -4.398   7.711 -23.073  1.00  1.00
ATOM   1032  O   LEU B 258      -3.827   7.422 -22.022  1.00  1.00
ATOM   1033  N   ASP B 259      -4.299   8.931 -23.607  1.00  1.00
ATOM   1034  CA  ASP B 259      -3.608  10.023 -22.932  1.00  1.00
ATOM   1035  C   ASP B 259      -4.260  10.344 -21.594  1.00  1.00
ATOM   1036  O   ASP B 259      -3.574  10.615 -20.608  1.00  1.00
ATOM   1037  N   ILE B 260      -5.602  10.380 -21.568  1.00  1.00
ATOM   1038  CA  ILE B 260      -6.363  10.725 -20.374  1.00  1.00
ATOM   1039  C   ILE B 260      -6.227   9.649 -19.304  1.00  1.00
ATOM   1040  O   ILE B 260      -6.091   9.953 -18.119  1.00  1.00
ATOM   1041  N   TRP B 261      -6.361   8.368 -19.699  1.00  1.00
ATOM   1042  CA  TRP B 261      -6.297   7.263 -18.750  1.00  1.00
ATOM   1043  C   TRP B 261      -4.888   7.092 -18.197  1.00  1.00
ATOM   1044  O   TRP B 261      -4.706   6.766 -17.024  1.00  1.00
ATOM   1045  N   THR B 262      -3.885   7.260 -19.005  1.00  1.00
ATOM   1046  CA  THR B 262      -2.500   7.219 -18.551  1.00  1.00
ATOM   1047  C   THR B 262      -2.234   8.285 -17.496  1.00  1.00
ATOM   1048  O   THR B 262      -1.538   8.037 -16.511  1.00  1.00
ATOM   1049  N   TYR B 263      -2.742   9.529 -17.798  1.00  1.00
ATOM   1050  CA  TYR B 263      -2.601  10.646 -16.872  1.00  1.00
ATOM   1051  C   TYR B 263      -3.334  10.374 -15.565  1.00  1.00
ATOM   1052  O   TYR B 263      -2.829  10.677 -14.484  1.00  1.00
ATOM   1053  N   ASN B 264      -4.553   9.896 -15.658  1.00  1.00
ATOM   1054  CA  ASN B 264      -5.416   9.624 -14.515  1.00  1.00
ATOM   1055  C   ASN B 264      -4.806   8.567 -13.603  1.00  1.00
ATOM   1056  O   ASN B 264      -4.871   8.677 -12.379  1.00  1.00
ATOM   1057  N   ALA B 265      -4.321   7.479 -14.190  1.00  1.00
ATOM   1058  CA  ALA B 265      -3.742   6.372 -13.438  1.00  1.00
ATOM   1059  C   ALA B 265      -2.492   6.811 -12.687  1.00  1.00
ATOM   1060  O   ALA B 265      -2.285   6.436 -11.533  1.00  1.00
ATOM   1061  N   GLU B 266      -1.585   7.453 -13.363  1.00  1.00
ATOM   1062  CA  GLU B 266      -0.324   7.872 -12.765  1.00  1.00
ATOM   1063  C   GLU B 266      -0.550   8.913 -11.676  1.00  1.00
ATOM   1064  O   GLU B 266       0.095   8.880 -10.628  1.00  1.00
ATOM   1065  N   LEU B 267      -1.391   9.878 -11.892  1.00  1.00
ATOM   1066  CA  LEU B 267      -1.655  10.956 -10.947  1.00  1.00
ATOM   1067  C   LEU B 267      -2.418  10.447  -9.729  1.00  1.00
ATOM   1068  O   LEU B 267      -2.187  10.898  -8.607  1.00  1.00
ATOM   1069  N   LEU B 268      -3.366   9.580  -9.908  1.00  1.00
ATOM   1070  CA  LEU B 268      -4.100   8.968  -8.806  1.00  1.00
ATOM   1071  C   LEU B 268      -3.156   8.257  -7.843  1.00  1.00
ATOM   1072  O   LEU B 268      -3.333   8.319  -6.626  1.00  1.00
ATOM   1073  N   VAL B 269      -2.193   7.521  -8.417  1.00  1.00
ATOM   1074  CA  VAL B 269      -1.222   6.787  -7.615  1.00  1.00
ATOM   1075  C   VAL B 269      -0.294   7.736  -6.868  1.00  1.00
ATOM   1076  O   VAL B 269       0.021   7.519  -5.698  1.00  1.00
ATOM   1077  N   LEU B 270       0.206   8.744  -7.579  1.00  1.00
ATOM   1078  CA  LEU B 270       1.110   9.723  -6.985  1.00  1.00
ATOM   1079  C   LEU B 270       0.435  10.476  -5.844  1.00  1.00
ATOM   1080  O   LEU B 270       1.047  10.730  -4.807  1.00  1.00
ATOM   1081  N   LEU B 271      -0.768  10.921  -6.043  1.00  1.00
ATOM   1082  CA  LEU B 271      -1.510  11.660  -5.028  1.00  1.00
ATOM   1083  C   LEU B 271      -1.831  10.776  -3.827  1.00  1.00
ATOM   1084  O   LEU B 271      -1.760  11.220  -2.681  1.00  1.00
ATOM   1085  N   GLU B 272      -2.330   9.557  -4.091  1.00  1.00
ATOM   1086  CA  GLU B 272      -2.675   8.630  -3.020  1.00  1.00
ATOM   1087  C   GLU B 272      -1.438   8.205  -2.239  1.00  1.00
ATOM   1088  O   GLU B 272      -1.488   8.035  -1.021  1.00  1.00
ATOM   1089  N   ASN B 273      -0.315   8.065  -2.901  1.00  1.00
ATOM   1090  CA  ASN B 273       0.942   7.711  -2.254  1.00  1.00
ATOM   1091  C   ASN B 273       1.356   8.767  -1.237  1.00  1.00
ATOM   1092  O   ASN B 273       1.840   8.443  -0.153  1.00  1.00
ATOM   1093  N   GLU B 274       1.282  10.033  -1.633  1.00  1.00
ATOM   1094  CA  GLU B 274       1.582  11.142  -0.735  1.00  1.00
ATOM   1095  C   GLU B 274       0.666  11.129   0.481  1.00  1.00
ATOM   1096  O   GLU B 274       1.103  11.390   1.602  1.00  1.00
ATOM   1097  N   ARG B 275      -0.609  10.879   0.269  1.00  1.00
ATOM   1098  CA  ARG B 275      -1.609  10.855   1.329  1.00  1.00
ATOM   1099  C   ARG B 275      -1.381   9.683   2.276  1.00  1.00
ATOM   1100  O   ARG B 275      -1.570   9.805   3.486  1.00  1.00
ATOM   1101  N   THR B 276      -1.003   8.527   1.748  1.00  1.00
ATOM   1102  CA  THR B 276      -0.738   7.323   2.525  1.00  1.00
ATOM   1103  C   THR B 276       0.418   7.535   3.493  1.00  1.00
ATOM   1104  O   THR B 276       0.372   7.086   4.639  1.00  1.00
ATOM   1105  N   LEU B 277       1.509   8.097   2.992  1.00  1.00
ATOM   1106  CA  LEU B 277       2.671   8.373   3.828  1.00  1.00
ATOM   1107  C   LEU B 277       2.336   9.383   4.921  1.00  1.00
ATOM   1108  O   LEU B 277       2.773   9.244   6.063  1.00  1.00
ATOM   1109  N   ASP B 278       1.566  10.389   4.570  1.00  1.00
ATOM   1110  CA  ASP B 278       1.145  11.393   5.541  1.00  1.00
ATOM   1111  C   ASP B 278       0.231  10.787   6.598  1.00  1.00
ATOM   1112  O   ASP B 278       0.311  11.137   7.776  1.00  1.00
ATOM   1113  N   PHE B 279      -0.634   9.834   6.168  1.00  1.00
ATOM   1114  CA  PHE B 279      -1.547   9.123   7.054  1.00  1.00
ATOM   1115  C   PHE B 279      -0.787   8.363   8.134  1.00  1.00
ATOM   1116  O   PHE B 279      -1.209   8.319   9.289  1.00  1.00
ATOM   1117  N   HIS B 280       0.254   7.631   7.722  1.00  1.00
ATOM   1118  CA  HIS B 280       1.103   6.899   8.654  1.00  1.00
ATOM   1119  C   HIS B 280       1.794   7.844   9.629  1.00  1.00
ATOM   1120  O   HIS B 280       1.900   7.553  10.820  1.00  1.00
ATOM   1121  N   ASP B 281       2.351   8.974   9.070  1.00  1.00
ATOM   1122  CA  ASP B 281       2.987   9.984   9.906  1.00  1.00
ATOM   1123  C   ASP B 281       2.027  10.506  10.967  1.00  1.00
ATOM   1124  O   ASP B 281       2.412  10.715  12.117  1.00  1.00
ATOM   1125  N   SER B 282       0.788  10.751  10.591  1.00  1.00
ATOM   1126  CA  SER B 282      -0.257  11.244  11.480  1.00  1.00
ATOM   1127  C   SER B 282      -0.548  10.247  12.594  1.00  1.00
ATOM   1128  O   SER B 282      -0.777  10.632  13.740  1.00  1.00
ATOM   1129  N   ASN B 283      -0.666   8.964  12.257  1.00  1.00
ATOM   1130  CA  ASN B 283      -0.956   7.896  13.206  1.00  1.00
ATOM   1131  C   ASN B 283       0.127   7.798  14.273  1.00  1.00
ATOM   1132  O   ASN B 283      -0.163   7.565  15.447  1.00  1.00
ATOM   1133  N   VAL B 284       1.392   7.913  13.834  1.00  1.00
ATOM   1134  CA  VAL B 284       2.514   7.901  14.766  1.00  1.00
ATOM   1135  C   VAL B 284       2.462   9.097  15.706  1.00  1.00
ATOM   1136  O   VAL B 284       2.707   8.967  16.906  1.00  1.00
ATOM   1137  N   LYS B 285       2.220  10.274  15.126  1.00  1.00
ATOM   1138  CA  LYS B 285       2.136  11.521  15.877  1.00  1.00
ATOM   1139  C   LYS B 285       1.033  11.461  16.926  1.00  1.00
ATOM   1140  O   LYS B 285       1.201  11.942  18.046  1.00  1.00
ATOM   1141  N   ASN B 286      -0.143  10.921  16.525  1.00  1.00
ATOM   1142  CA  ASN B 286      -1.296  10.812  17.411  1.00  1.00
ATOM   1143  C   ASN B 286      -1.031   9.827  18.542  1.00  1.00
ATOM   1144  O   ASN B 286      -1.461  10.037  19.676  1.00  1.00
ATOM   1145  N   LEU B 287      -0.413   8.702  18.274  1.00  1.00
ATOM   1146  CA  LEU B 287      -0.037   7.711  19.275  1.00  1.00
ATOM   1147  C   LEU B 287       0.922   8.303  20.303  1.00  1.00
ATOM   1148  O   LEU B 287       0.807   8.038  21.499  1.00  1.00
ATOM   1149  N   TYR B 288       1.833   9.120  19.817  1.00  1.00
ATOM   1150  CA  TYR B 288       2.799   9.791  20.678  1.00  1.00
ATOM   1151  C   TYR B 288       2.116  10.801  21.591  1.00  1.00
ATOM   1152  O   TYR B 288       2.450  10.912  22.771  1.00  1.00
ATOM   1153  N   GLU B 289       1.285  11.661  21.009  1.00  1.00
ATOM   1154  CA  GLU B 289       0.539  12.663  21.759  1.00  1.00
ATOM   1155  C   GLU B 289      -0.392  12.012  22.774  1.00  1.00
ATOM   1156  O   GLU B 289      -0.572  12.519  23.881  1.00  1.00
ATOM   1157  N   LYS B 290      -0.973  10.885  22.456  1.00  1.00
ATOM   1158  CA  LYS B 290      -1.846  10.126  23.343  1.00  1.00
ATOM   1159  C   LYS B 290      -1.107   9.686  24.600  1.00  1.00
ATOM   1160  O   LYS B 290      -1.660   9.717  25.699  1.00  1.00
ATOM   1161  N   VAL B 291       0.078   9.062  24.426  1.00  1.00
ATOM   1162  CA  VAL B 291       0.910   8.656  25.552  1.00  1.00
ATOM   1163  C   VAL B 291       1.357   9.861  26.369  1.00  1.00
ATOM   1164  O   VAL B 291       1.362   9.821  27.600  1.00  1.00
ATOM   1165  N   LYS B 292       1.738  10.927  25.653  1.00  1.00
ATOM   1166  CA  LYS B 292       2.195  12.139  26.322  1.00  1.00
ATOM   1167  C   LYS B 292       1.123  12.692  27.253  1.00  1.00
ATOM   1168  O   LYS B 292       1.419  13.133  28.363  1.00  1.00
ATOM   1169  N   SER B 293      -0.124  12.694  26.820  1.00  1.00
ATOM   1170  CA  SER B 293      -1.242  13.237  27.582  1.00  1.00
ATOM   1171  C   SER B 293      -1.609  12.327  28.747  1.00  1.00
ATOM   1172  O   SER B 293      -2.019  12.796  29.809  1.00  1.00
ATOM   1173  N   GLN B 294      -1.376  11.041  28.671  1.00  1.00
ATOM   1174  CA  GLN B 294      -1.632  10.120  29.772  1.00  1.00
ATOM   1175  C   GLN B 294      -0.620  10.310  30.895  1.00  1.00
ATOM   1176  O   GLN B 294      -0.965  10.231  32.074  1.00  1.00
ATOM   1177  N   LEU B 295       0.672  10.351  30.553  1.00  1.00
ATOM   1178  CA  LEU B 295       1.754  10.436  31.527  1.00  1.00
ATOM   1179  C   LEU B 295       1.853  11.838  32.120  1.00  1.00
ATOM   1180  O   LEU B 295       2.163  12.003  33.299  1.00  1.00
ATOM   1181  N   LYS B 296       1.442  12.807  31.610  1.00  1.00
ATOM   1182  CA  LYS B 296       1.579  14.171  32.107  1.00  1.00
ATOM   1183  C   LYS B 296       2.997  14.441  32.593  1.00  1.00
ATOM   1184  O   LYS B 296       3.871  14.814  31.810  1.00  1.00
ATOM   1185  N   ASN B 297       3.199  14.803  33.844  1.00  1.00
ATOM   1186  CA  ASN B 297       4.493  15.125  34.431  1.00  1.00
ATOM   1187  C   ASN B 297       5.044  13.951  35.230  1.00  1.00
ATOM   1188  O   ASN B 297       6.204  13.956  35.640  1.00  1.00
ATOM   1189  N   ASN B 298       4.420  12.794  35.202  1.00  1.00
ATOM   1190  CA  ASN B 298       4.935  11.563  35.789  1.00  1.00
ATOM   1191  C   ASN B 298       6.057  10.976  34.941  1.00  1.00
ATOM   1192  O   ASN B 298       6.934  10.279  35.452  1.00  1.00
ATOM   1193  N   ALA B 299       6.393  11.542  33.975  1.00  1.00
ATOM   1194  CA  ALA B 299       7.461  11.243  33.029  1.00  1.00
ATOM   1195  C   ALA B 299       7.998  12.514  32.384  1.00  1.00
ATOM   1196  O   ALA B 299       7.257  13.473  32.168  1.00  1.00
ATOM   1197  N   LYS B 300       9.166  12.405  31.798  1.00  1.00
ATOM   1198  CA  LYS B 300       9.825  13.487  31.076  1.00  1.00
ATOM   1199  C   LYS B 300      10.078  13.105  29.623  1.00  1.00
ATOM   1200  O   LYS B 300      10.448  11.970  29.325  1.00  1.00
ATOM   1201  N   GLU B 301       9.715  14.056  28.682  1.00  1.00
ATOM   1202  CA  GLU B 301      10.153  13.829  27.310  1.00  1.00
ATOM   1203  C   GLU B 301      11.668  13.935  27.191  1.00  1.00
ATOM   1204  O   GLU B 301      12.261  14.945  27.569  1.00  1.00
ATOM   1205  N   ILE B 302      12.297  12.825  26.667  1.00  1.00
ATOM   1206  CA  ILE B 302      13.749  12.717  26.594  1.00  1.00
ATOM   1207  C   ILE B 302      14.231  12.750  25.149  1.00  1.00
ATOM   1208  O   ILE B 302      15.372  13.122  24.874  1.00  1.00
ATOM   1209  N   GLY B 303      13.437  12.701  24.229  1.00  1.00
ATOM   1210  CA  GLY B 303      13.894  12.919  22.862  1.00  1.00
ATOM   1211  C   GLY B 303      13.570  11.724  21.975  1.00  1.00
ATOM   1212  O   GLY B 303      13.708  10.574  22.393  1.00  1.00
ATOM   1213  N   ASN B 304      13.354  12.058  20.711  1.00  1.00
ATOM   1214  CA  ASN B 304      13.350  10.927  19.790  1.00  1.00
ATOM   1215  C   ASN B 304      12.096  10.079  19.965  1.00  1.00
ATOM   1216  O   ASN B 304      12.069   8.909  19.585  1.00  1.00
ATOM   1217  N   GLY B 305      11.094  10.521  20.762  1.00  1.00
ATOM   1218  CA  GLY B 305       9.847   9.781  20.917  1.00  1.00
ATOM   1219  C   GLY B 305       9.893   8.876  22.141  1.00  1.00
ATOM   1220  O   GLY B 305       8.932   8.165  22.436  1.00  1.00
ATOM   1221  N   CYS B 306      10.697   9.214  23.088  1.00  1.00
ATOM   1222  CA  CYS B 306      10.906   8.441  24.306  1.00  1.00
ATOM   1223  C   CYS B 306      10.498   9.236  25.540  1.00  1.00
ATOM   1224  O   CYS B 306      10.716  10.445  25.611  1.00  1.00
ATOM   1225  N   PHE B 307       9.854   8.570  26.464  1.00  1.00
ATOM   1226  CA  PHE B 307       9.539   9.069  27.798  1.00  1.00
ATOM   1227  C   PHE B 307      10.319   8.314  28.867  1.00  1.00
ATOM   1228  O   PHE B 307      10.468   7.094  28.795  1.00  1.00
ATOM   1229  N   GLU B 308      10.871   9.045  29.790  1.00  1.00
ATOM   1230  CA  GLU B 308      11.521   8.483  30.968  1.00  1.00
ATOM   1231  C   GLU B 308      10.686   8.715  32.221  1.00  1.00
ATOM   1232  O   GLU B 308      10.270   9.839  32.502  1.00  1.00
ATOM   1233  N   PHE B 309      10.194   7.547  32.824  1.00  1.00
ATOM   1234  CA  PHE B 309       9.321   7.678  33.984  1.00  1.00
ATOM   1235  C   PHE B 309      10.086   8.200  35.194  1.00  1.00
ATOM   1236  O   PHE B 309      11.222   7.796  35.443  1.00  1.00
ATOM   1237  N   TYR B 310       9.300   8.953  36.053  1.00  1.00
ATOM   1238  CA  TYR B 310       9.845   9.398  37.330  1.00  1.00
ATOM   1239  C   TYR B 310       9.546   8.394  38.436  1.00  1.00
ATOM   1240  O   TYR B 310      10.175   8.416  39.494  1.00  1.00
ATOM   1241  N   HIS B 311       8.889   7.392  38.106  1.00  1.00
ATOM   1242  CA  HIS B 311       8.460   6.261  38.920  1.00  1.00
ATOM   1243  C   HIS B 311       8.876   4.938  38.288  1.00  1.00
ATOM   1244  O   HIS B 311       8.946   4.818  37.065  1.00  1.00
ATOM   1245  N   LYS B 312       8.926   3.861  39.073  1.00  1.00
ATOM   1246  CA  LYS B 312       9.065   2.520  38.517  1.00  1.00
ATOM   1247  C   LYS B 312       7.807   2.102  37.766  1.00  1.00
ATOM   1248  O   LYS B 312       6.700   2.181  38.298  1.00  1.00
ATOM   1249  N   CYS B 313       7.908   1.759  36.561  1.00  1.00
ATOM   1250  CA  CYS B 313       6.836   1.298  35.687  1.00  1.00
ATOM   1251  C   CYS B 313       7.101  -0.117  35.189  1.00  1.00
ATOM   1252  O   CYS B 313       8.019  -0.347  34.402  1.00  1.00
ATOM   1253  N   ASP B 314       6.586  -1.108  35.934  1.00  1.00
ATOM   1254  CA  ASP B 314       6.763  -2.509  35.569  1.00  1.00
ATOM   1255  C   ASP B 314       5.960  -2.859  34.323  1.00  1.00
ATOM   1256  O   ASP B 314       4.965  -2.206  34.010  1.00  1.00
ATOM   1257  N   ASN B 315       5.753  -4.092  33.999  1.00  1.00
ATOM   1258  CA  ASN B 315       5.041  -4.541  32.809  1.00  1.00
ATOM   1259  C   ASN B 315       3.541  -4.315  32.947  1.00  1.00
ATOM   1260  O   ASN B 315       2.860  -3.991  31.974  1.00  1.00
ATOM   1261  N   GLU B 316       2.929  -4.426  34.071  1.00  1.00
ATOM   1262  CA  GLU B 316       1.532  -4.059  34.269  1.00  1.00
ATOM   1263  C   GLU B 316       1.309  -2.576  34.001  1.00  1.00
ATOM   1264  O   GLU B 316       0.289  -2.184  33.435  1.00  1.00
ATOM   1265  N   CYS B 317       2.243  -1.729  34.501  1.00  1.00
ATOM   1266  CA  CYS B 317       2.185  -0.293  34.258  1.00  1.00
ATOM   1267  C   CYS B 317       2.362   0.023  32.779  1.00  1.00
ATOM   1268  O   CYS B 317       1.697   0.907  32.239  1.00  1.00
ATOM   1269  N   MET B 318       3.341  -0.617  32.151  1.00  1.00
ATOM   1270  CA  MET B 318       3.633  -0.421  30.737  1.00  1.00
ATOM   1271  C   MET B 318       2.450  -0.826  29.868  1.00  1.00
ATOM   1272  O   MET B 318       2.123  -0.150  28.892  1.00  1.00
ATOM   1273  N   GLU B 319       1.814  -1.916  30.152  1.00  1.00
ATOM   1274  CA  GLU B 319       0.638  -2.381  29.426  1.00  1.00
ATOM   1275  C   GLU B 319      -0.503  -1.377  29.525  1.00  1.00
ATOM   1276  O   GLU B 319      -1.249  -1.173  28.566  1.00  1.00
ATOM   1277  N   SER B 320      -0.709  -0.769  30.685  1.00  1.00
ATOM   1278  CA  SER B 320      -1.708   0.276  30.873  1.00  1.00
ATOM   1279  C   SER B 320      -1.416   1.482  29.990  1.00  1.00
ATOM   1280  O   SER B 320      -2.332   2.115  29.464  1.00  1.00
ATOM   1281  N   VAL B 321      -0.159   1.861  29.834  1.00  1.00
ATOM   1282  CA  VAL B 321       0.225   2.912  28.900  1.00  1.00
ATOM   1283  C   VAL B 321      -0.090   2.515  27.463  1.00  1.00
ATOM   1284  O   VAL B 321      -0.589   3.325  26.681  1.00  1.00
ATOM   1285  N   ARG B 322       0.203   1.319  27.099  1.00  1.00
ATOM   1286  CA  ARG B 322      -0.015   0.789  25.758  1.00  1.00
ATOM   1287  C   ARG B 322      -1.502   0.639  25.461  1.00  1.00
ATOM   1288  O   ARG B 322      -1.953   0.915  24.349  1.00  1.00
ATOM   1289  N   ASN B 323      -2.353   0.403  26.291  1.00  1.00
ATOM   1290  CA  ASN B 323      -3.779   0.180  26.087  1.00  1.00
ATOM   1291  C   ASN B 323      -4.595   1.383  26.544  1.00  1.00
ATOM   1292  O   ASN B 323      -5.780   1.497  26.229  1.00  1.00
ATOM   1293  N   GLY B 324      -4.037   2.413  26.977  1.00  1.00
ATOM   1294  CA  GLY B 324      -4.654   3.720  27.168  1.00  1.00
ATOM   1295  C   GLY B 324      -5.443   3.772  28.470  1.00  1.00
ATOM   1296  O   GLY B 324      -6.094   4.772  28.773  1.00  1.00
ATOM   1297  N   THR B 325      -4.979   3.139  29.502  1.00  1.00
ATOM   1298  CA  THR B 325      -5.617   3.102  30.812  1.00  1.00
ATOM   1299  C   THR B 325      -4.617   3.401  31.921  1.00  1.00
ATOM   1300  O   THR B 325      -4.963   3.392  33.102  1.00  1.00
ATOM   1301  N   TYR B 326      -3.548   4.133  31.560  1.00  1.00
ATOM   1302  CA  TYR B 326      -2.573   4.561  32.556  1.00  1.00
ATOM   1303  C   TYR B 326      -3.241   5.336  33.684  1.00  1.00
ATOM   1304  O   TYR B 326      -4.015   6.261  33.441  1.00  1.00
ATOM   1305  N   ASP B 327      -2.906   4.967  34.925  1.00  1.00
ATOM   1306  CA  ASP B 327      -3.407   5.650  36.112  1.00  1.00
ATOM   1307  C   ASP B 327      -2.381   6.639  36.651  1.00  1.00
ATOM   1308  O   ASP B 327      -1.411   6.250  37.300  1.00  1.00
ATOM   1309  N   TYR B 328      -2.610   7.998  36.337  1.00  1.00
ATOM   1310  CA  TYR B 328      -1.616   8.996  36.713  1.00  1.00
ATOM   1311  C   TYR B 328      -1.593   9.209  38.221  1.00  1.00
ATOM   1312  O   TYR B 328      -0.528   9.368  38.819  1.00  1.00
ATOM   1313  N   PRO B 329      -2.742   9.331  38.884  1.00  1.00
ATOM   1314  CA  PRO B 329      -2.835   9.558  40.321  1.00  1.00
ATOM   1315  C   PRO B 329      -2.158   8.438  41.101  1.00  1.00
ATOM   1316  O   PRO B 329      -1.543   8.676  42.140  1.00  1.00
ATOM   1317  N   LYS B 330      -2.107   7.258  40.664  1.00  1.00
ATOM   1318  CA  LYS B 330      -1.486   6.097  41.290  1.00  1.00
ATOM   1319  C   LYS B 330       0.011   6.306  41.477  1.00  1.00
ATOM   1320  O   LYS B 330       0.581   5.907  42.492  1.00  1.00
ATOM   1321  N   TYR B 331       0.715   6.893  40.559  1.00  1.00
ATOM   1322  CA  TYR B 331       2.165   7.036  40.614  1.00  1.00
ATOM   1323  C   TYR B 331       2.569   8.494  40.789  1.00  1.00
ATOM   1324  O   TYR B 331       3.708   8.795  41.144  1.00  1.00
ATOM   1325  N   SER B 332       1.697   9.365  40.982  1.00  1.00
ATOM   1326  CA  SER B 332       1.965  10.797  41.029  1.00  1.00
ATOM   1327  C   SER B 332       2.741  11.171  42.286  1.00  1.00
ATOM   1328  O   SER B 332       3.609  12.043  42.255  1.00  1.00
ATOM   1329  N   GLU B 333       2.534  10.585  43.435  1.00  1.00
ATOM   1330  CA  GLU B 333       3.291  10.876  44.647  1.00  1.00
ATOM   1331  C   GLU B 333       4.753  10.479  44.492  1.00  1.00
ATOM   1332  O   GLU B 333       5.651  11.190  44.944  1.00  1.00
ATOM   1333  N   GLU B 334       4.996   9.227  44.020  1.00  1.00
ATOM   1334  CA  GLU B 334       6.361   8.753  43.821  1.00  1.00
ATOM   1335  C   GLU B 334       7.087   9.589  42.775  1.00  1.00
ATOM   1336  O   GLU B 334       8.284   9.852  42.899  1.00  1.00
ATOM   1337  N   SER B 335       6.366   9.903  41.678  1.00  1.00
ATOM   1338  CA  SER B 335       6.932  10.734  40.622  1.00  1.00
ATOM   1339  C   SER B 335       7.362  12.092  41.161  1.00  1.00
ATOM   1340  O   SER B 335       8.394  12.632  40.760  1.00  1.00
ATOM   1341  N   LYS B 336       6.435  12.740  41.911  1.00  1.00
ATOM   1342  CA  LYS B 336       6.691  14.048  42.501  1.00  1.00
ATOM   1343  C   LYS B 336       7.972  14.039  43.327  1.00  1.00
ATOM   1344  O   LYS B 336       8.739  15.001  43.311  1.00  1.00
ATOM   1345  N   LEU B 337       8.145  13.019  44.179  1.00  1.00
ATOM   1346  CA  LEU B 337       9.338  12.888  45.007  1.00  1.00
ATOM   1347  C   LEU B 337      10.592  12.750  44.149  1.00  1.00
ATOM   1348  O   LEU B 337      11.654  13.264  44.499  1.00  1.00
ATOM   1349  N   ASN B 338      10.542  12.180  42.995  1.00  1.00
ATOM   1350  CA  ASN B 338      11.709  11.884  42.174  1.00  1.00
ATOM   1351  C   ASN B 338      12.113  13.089  41.335  1.00  1.00
ATOM   1352  O   ASN B 338      13.289  13.276  41.025  1.00  1.00
ATOM   1353  N   ARG B 339      11.224  13.737  40.657  1.00  1.00
ATOM   1354  CA  ARG B 339      11.575  14.907  39.862  1.00  1.00
ATOM   1355  C   ARG B 339      11.848  16.115  40.750  1.00  1.00
ATOM   1356  O   ARG B 339      11.123  16.366  41.712  1.00  1.00
