# Supplementary material for: ProteinDJ: A high‐performance and modular protein design pipeline
Source: Protein Sci. 2026 Jan 21;35(2):e70464. doi: 10.1002/pro.70464 (PMC12820799; doi:10.1002/pro.70464)
Supplement: Supplementary file 2 — DATA S1. Compressed archive containing input PDB and Bindsweeper YAML files used for benchmarking and comparison of sequence design methods. [file PRO-35-e70464-s001.zip › SupplementaryFile1/binderfolds/ha/fold_15.pdb]

ATOM      1  N   GLY A   1     -12.887  -8.119 -13.230  1.00  0.00
ATOM      2  CA  GLY A   1     -14.084  -7.516 -12.658  1.00  0.00
ATOM      3  C   GLY A   1     -13.745  -6.671 -11.436  1.00  0.00
ATOM      4  O   GLY A   1     -12.904  -7.051 -10.621  1.00  0.00
ATOM      5  N   GLY A   2     -14.355  -5.493 -11.384  1.00  0.00
ATOM      6  CA  GLY A   2     -14.110  -4.642 -10.227  1.00  0.00
ATOM      7  C   GLY A   2     -14.715  -5.241  -8.964  1.00  0.00
ATOM      8  O   GLY A   2     -14.122  -5.174  -7.887  1.00  0.00
ATOM      9  N   GLY A   3     -15.911  -5.801  -9.070  1.00  0.00
ATOM     10  CA  GLY A   3     -16.575  -6.407  -7.923  1.00  0.00
ATOM     11  C   GLY A   3     -15.769  -7.578  -7.375  1.00  0.00
ATOM     12  O   GLY A   3     -15.650  -7.749  -6.162  1.00  0.00
ATOM     13  N   GLY A   4     -15.219  -8.387  -8.230  1.00  0.00
ATOM     14  CA  GLY A   4     -14.395  -9.522  -7.830  1.00  0.00
ATOM     15  C   GLY A   4     -13.131  -9.060  -7.116  1.00  0.00
ATOM     16  O   GLY A   4     -12.720  -9.651  -6.118  1.00  0.00
ATOM     17  N   GLY A   5     -12.490  -8.015  -7.697  1.00  0.00
ATOM     18  CA  GLY A   5     -11.281  -7.469  -7.091  1.00  0.00
ATOM     19  C   GLY A   5     -11.573  -6.871  -5.721  1.00  0.00
ATOM     20  O   GLY A   5     -10.790  -7.030  -4.784  1.00  0.00
ATOM     21  N   GLY A   6     -12.708  -6.173  -5.632  1.00  0.00
ATOM     22  CA  GLY A   6     -13.116  -5.569  -4.369  1.00  0.00
ATOM     23  C   GLY A   6     -13.344  -6.630  -3.300  1.00  0.00
ATOM     24  O   GLY A   6     -12.966  -6.451  -2.142  1.00  0.00
ATOM     25  N   GLY A   7     -14.064  -7.715  -3.666  1.00  0.00
ATOM     26  CA  GLY A   7     -14.301  -8.810  -2.733  1.00  0.00
ATOM     27  C   GLY A   7     -12.991  -9.442  -2.280  1.00  0.00
ATOM     28  O   GLY A   7     -12.821  -9.768  -1.105  1.00  0.00
ATOM     29  N   GLY A   8     -12.062  -9.623  -3.213  1.00  0.00
ATOM     30  CA  GLY A   8     -10.764 -10.205  -2.896  1.00  0.00
ATOM     31  C   GLY A   8      -9.980  -9.317  -1.938  1.00  0.00
ATOM     32  O   GLY A   8      -9.334  -9.805  -1.011  1.00  0.00
ATOM     33  N   GLY A   9      -9.986  -7.997  -2.237  1.00  0.00
ATOM     34  CA  GLY A   9      -9.284  -7.048  -1.381  1.00  0.00
ATOM     35  C   GLY A   9      -9.905  -6.996   0.009  1.00  0.00
ATOM     36  O   GLY A   9      -9.197  -6.913   1.013  1.00  0.00
ATOM     37  N   GLY A  10     -11.245  -7.084   0.060  1.00  0.00
ATOM     38  CA  GLY A  10     -11.942  -7.103   1.341  1.00  0.00
ATOM     39  C   GLY A  10     -11.571  -8.339   2.151  1.00  0.00
ATOM     40  O   GLY A  10     -11.371  -8.260   3.363  1.00  0.00
ATOM     41  N   GLY A  11     -11.603  -9.521   1.490  1.00  0.00
ATOM     42  CA  GLY A  11     -11.199 -10.760   2.143  1.00  0.00
ATOM     43  C   GLY A  11      -9.762 -10.677   2.642  1.00  0.00
ATOM     44  O   GLY A  11      -9.450 -11.131   3.742  1.00  0.00
ATOM     45  N   GLY A  12      -8.880 -10.157   1.750  1.00  0.00
ATOM     46  CA  GLY A  12      -7.477  -9.995   2.112  1.00  0.00
ATOM     47  C   GLY A  12      -7.322  -9.091   3.328  1.00  0.00
ATOM     48  O   GLY A  12      -6.506  -9.357   4.211  1.00  0.00
ATOM     49  N   GLY A  13      -8.090  -7.987   3.321  1.00  0.00
ATOM     50  CA  GLY A  13      -8.055  -7.053   4.440  1.00  0.00
ATOM     51  C   GLY A  13      -8.483  -7.730   5.736  1.00  0.00
ATOM     52  O   GLY A  13      -7.889  -7.506   6.790  1.00  0.00
ATOM     53  N   GLY A  14      -9.572  -8.517   5.647  1.00  0.00
ATOM     54  CA  GLY A  14     -10.065  -9.247   6.809  1.00  0.00
ATOM     55  C   GLY A  14      -9.024 -10.233   7.322  1.00  0.00
ATOM     56  O   GLY A  14      -8.826 -10.369   8.530  1.00  0.00
ATOM     57  N   GLY A  15      -8.421 -10.988   6.403  1.00  0.00
ATOM     58  CA  GLY A  15      -7.392 -11.958   6.756  1.00  0.00
ATOM     59  C   GLY A  15      -6.174 -11.273   7.363  1.00  0.00
ATOM     60  O   GLY A  15      -5.598 -11.758   8.337  1.00  0.00
ATOM     61  N   GLY A  16      -5.755 -10.166   6.708  1.00  0.00
ATOM     62  CA  GLY A  16      -4.593  -9.419   7.172  1.00  0.00
ATOM     63  C   GLY A  16      -4.826  -8.846   8.564  1.00  0.00
ATOM     64  O   GLY A  16      -3.936  -8.874   9.414  1.00  0.00
ATOM     65  N   GLY A  17      -6.023  -8.273   8.759  1.00  0.00
ATOM     66  CA  GLY A  17      -6.386  -7.711  10.054  1.00  0.00
ATOM     67  C   GLY A  17      -6.426  -8.788  11.130  1.00  0.00
ATOM     68  O   GLY A  17      -5.993  -8.565  12.261  1.00  0.00
ATOM     69  N   GLY A  18      -6.975  -9.961  10.770  1.00  0.00
ATOM     70  CA  GLY A  18      -7.022 -11.086  11.696  1.00  0.00
ATOM     71  C   GLY A  18      -5.621 -11.542  12.082  1.00  0.00
ATOM     72  O   GLY A  18      -5.357 -11.854  13.243  1.00  0.00
ATOM     73  N   GLY A  19      -4.724 -11.632  11.103  1.00  0.00
ATOM     74  CA  GLY A  19      -3.338 -12.016  11.344  1.00  0.00
ATOM     75  C   GLY A  19      -2.642 -11.019  12.261  1.00  0.00
ATOM     76  O   GLY A  19      -1.875 -11.403  13.144  1.00  0.00
ATOM     77  N   GLY A  20      -2.845  -9.715  11.924  1.00  0.00
ATOM     78  CA  GLY A  20      -2.258  -8.662  12.744  1.00  0.00
ATOM     79  C   GLY A  20      -2.785  -8.718  14.172  1.00  0.00
ATOM     80  O   GLY A  20      -2.033  -8.538  15.129  1.00  0.00
ATOM     81  N   GLY A  21      -4.059  -9.013  14.318  1.00  0.00
ATOM     82  CA  GLY A  21      -4.668  -9.164  15.634  1.00  0.00
ATOM     83  C   GLY A  21      -4.016 -10.297  16.416  1.00  0.00
ATOM     84  O   GLY A  21      -3.793 -10.185  17.622  1.00  0.00
ATOM     85  N   GLY A  22      -3.650 -11.350  15.703  1.00  0.00
ATOM     86  CA  GLY A  22      -2.956 -12.482  16.306  1.00  0.00
ATOM     87  C   GLY A  22      -1.474 -12.182  16.495  1.00  0.00
ATOM     88  O   GLY A  22      -0.868 -12.599  17.482  1.00  0.00
ATOM     89  N   GLY A  23      -1.017 -11.086  15.757  1.00  0.00
ATOM     90  CA  GLY A  23       0.378 -10.689  15.902  1.00  0.00
ATOM     91  C   GLY A  23       1.251 -11.348  14.842  1.00  0.00
ATOM     92  O   GLY A  23       2.439 -11.046  14.726  1.00  0.00
ATOM     93  N   GLY A  24       0.643 -11.947  13.872  1.00  0.00
ATOM     94  CA  GLY A  24       1.345 -12.563  12.752  1.00  0.00
ATOM     95  C   GLY A  24       1.327 -11.658  11.527  1.00  0.00
ATOM     96  O   GLY A  24       0.549 -11.871  10.597  1.00  0.00
ATOM     97  N   GLY A  25       2.362 -10.899  11.298  1.00  0.00
ATOM     98  CA  GLY A  25       2.415  -9.995  10.155  1.00  0.00
ATOM     99  C   GLY A  25       2.897 -10.716   8.903  1.00  0.00
ATOM    100  O   GLY A  25       2.502 -10.376   7.788  1.00  0.00
ATOM    101  N   GLY A  26       3.663 -11.814   9.113  1.00  0.00
ATOM    102  CA  GLY A  26       4.128 -12.637   8.002  1.00  0.00
ATOM    103  C   GLY A  26       2.957 -13.224   7.224  1.00  0.00
ATOM    104  O   GLY A  26       2.967 -13.247   5.993  1.00  0.00
ATOM    105  N   GLY A  27       2.000 -13.834   7.926  1.00  0.00
ATOM    106  CA  GLY A  27       0.823 -14.406   7.284  1.00  0.00
ATOM    107  C   GLY A  27       0.006 -13.333   6.576  1.00  0.00
ATOM    108  O   GLY A  27      -0.516 -13.557   5.484  1.00  0.00
ATOM    109  N   GLY A  28      -0.055 -12.152   7.157  1.00  0.00
ATOM    110  CA  GLY A  28      -0.760 -11.024   6.561  1.00  0.00
ATOM    111  C   GLY A  28      -0.162 -10.651   5.210  1.00  0.00
ATOM    112  O   GLY A  28      -0.886 -10.377   4.254  1.00  0.00
ATOM    113  N   GLY A  29       1.165 -10.534   5.185  1.00  0.00
ATOM    114  CA  GLY A  29       1.872 -10.189   3.958  1.00  0.00
ATOM    115  C   GLY A  29       1.698 -11.269   2.898  1.00  0.00
ATOM    116  O   GLY A  29       1.538 -10.972   1.714  1.00  0.00
ATOM    117  N   GLY A  30       1.659 -12.528   3.354  1.00  0.00
ATOM    118  CA  GLY A  30       1.433 -13.639   2.436  1.00  0.00
ATOM    119  C   GLY A  30       0.062 -13.542   1.780  1.00  0.00
ATOM    120  O   GLY A  30      -0.084 -13.792   0.584  1.00  0.00
ATOM    121  N   GLY A  31      -0.959 -13.185   2.556  1.00  0.00
ATOM    122  CA  GLY A  31      -2.310 -13.009   2.038  1.00  0.00
ATOM    123  C   GLY A  31      -2.361 -11.902   0.993  1.00  0.00
ATOM    124  O   GLY A  31      -3.024 -12.035  -0.035  1.00  0.00
ATOM    125  N   GLY A  32      -1.712 -10.798   1.285  1.00  0.00
ATOM    126  CA  GLY A  32      -1.638  -9.685   0.346  1.00  0.00
ATOM    127  C   GLY A  32      -0.940 -10.098  -0.943  1.00  0.00
ATOM    128  O   GLY A  32      -1.350  -9.705  -2.035  1.00  0.00
ATOM    129  N   GLY A  33       0.086 -10.962  -0.787  1.00  0.00
ATOM    130  CA  GLY A  33       0.814 -11.463  -1.947  1.00  0.00
ATOM    131  C   GLY A  33      -0.082 -12.323  -2.829  1.00  0.00
ATOM    132  O   GLY A  33      -0.040 -12.224  -4.056  1.00  0.00
ATOM    133  N   GLY A  34      -0.892 -13.165  -2.175  1.00  0.00
ATOM    134  CA  GLY A  34      -1.818 -14.016  -2.913  1.00  0.00
ATOM    135  C   GLY A  34      -2.873 -13.187  -3.634  1.00  0.00
ATOM    136  O   GLY A  34      -3.238 -13.483  -4.772  1.00  0.00
ATOM    137  N   GLY A  35      -3.255 -12.066  -2.987  1.00  0.00
ATOM    138  CA  GLY A  35      -4.262 -11.181  -3.562  1.00  0.00
ATOM    139  C   GLY A  35      -3.687 -10.370  -4.716  1.00  0.00
ATOM    140  O   GLY A  35      -4.346 -10.171  -5.736  1.00  0.00
ATOM    141  N   GLY A  36      -2.497  -9.797  -4.468  1.00  0.00
ATOM    142  CA  GLY A  36      -1.830  -9.020  -5.506  1.00  0.00
ATOM    143  C   GLY A  36      -0.652  -9.784  -6.096  1.00  0.00
ATOM    144  O   GLY A  36       0.436  -9.808  -5.520  1.00  0.00
ATOM    145  N   GLY A  37      -0.892 -10.549  -7.107  1.00  0.00
ATOM    146  CA  GLY A  37       0.099 -11.459  -7.668  1.00  0.00
ATOM    147  C   GLY A  37       1.317 -10.700  -8.179  1.00  0.00
ATOM    148  O   GLY A  37       2.450 -11.162  -8.044  1.00  0.00
ATOM    149  N   GLY A  38       1.168  -9.524  -8.711  1.00  0.00
ATOM    150  CA  GLY A  38       2.264  -8.711  -9.222  1.00  0.00
ATOM    151  C   GLY A  38       3.242  -8.344  -8.113  1.00  0.00
ATOM    152  O   GLY A  38       4.454  -8.314  -8.326  1.00  0.00
ATOM    153  N   GLY A  39       2.840  -8.132  -6.948  1.00  0.00
ATOM    154  CA  GLY A  39       3.697  -7.807  -5.813  1.00  0.00
ATOM    155  C   GLY A  39       3.988  -9.043  -4.971  1.00  0.00
ATOM    156  O   GLY A  39       4.979  -9.089  -4.242  1.00  0.00
ATOM    157  N   GLY A  40       3.689 -10.202  -5.495  1.00  0.00
ATOM    158  CA  GLY A  40       3.776 -11.465  -4.771  1.00  0.00
ATOM    159  C   GLY A  40       5.192 -11.713  -4.265  1.00  0.00
ATOM    160  O   GLY A  40       5.388 -12.151  -3.131  1.00  0.00
ATOM    161  N   GLY A  41       6.189 -11.541  -5.129  1.00  0.00
ATOM    162  CA  GLY A  41       7.578 -11.770  -4.749  1.00  0.00
ATOM    163  C   GLY A  41       8.010 -10.820  -3.640  1.00  0.00
ATOM    164  O   GLY A  41       8.728 -11.210  -2.719  1.00  0.00
ATOM    165  N   GLY A  42       7.599  -9.550  -3.743  1.00  0.00
ATOM    166  CA  GLY A  42       7.948  -8.563  -2.728  1.00  0.00
ATOM    167  C   GLY A  42       7.327  -8.914  -1.382  1.00  0.00
ATOM    168  O   GLY A  42       7.965  -8.777  -0.339  1.00  0.00
ATOM    169  N   GLY A  43       6.019  -9.253  -1.430  1.00  0.00
ATOM    170  CA  GLY A  43       5.294  -9.583  -0.209  1.00  0.00
ATOM    171  C   GLY A  43       5.844 -10.851   0.433  1.00  0.00
ATOM    172  O   GLY A  43       5.975 -10.934   1.654  1.00  0.00
ATOM    173  N   GLY A  44       6.161 -11.844  -0.385  1.00  0.00
ATOM    174  CA  GLY A  44       6.723 -13.083   0.139  1.00  0.00
ATOM    175  C   GLY A  44       8.080 -12.842   0.788  1.00  0.00
ATOM    176  O   GLY A  44       8.387 -13.408   1.837  1.00  0.00
ATOM    177  N   GLY A  45       8.917 -12.024   0.125  1.00  0.00
ATOM    178  CA  GLY A  45      10.224 -11.680   0.673  1.00  0.00
ATOM    179  C   GLY A  45      10.089 -10.964   2.011  1.00  0.00
ATOM    180  O   GLY A  45      10.853 -11.218   2.942  1.00  0.00
ATOM    181  N   GLY A  46       9.161 -10.008   2.074  1.00  0.00
ATOM    182  CA  GLY A  46       8.907  -9.269   3.304  1.00  0.00
ATOM    183  C   GLY A  46       8.448 -10.198   4.421  1.00  0.00
ATOM    184  O   GLY A  46       8.852 -10.045   5.574  1.00  0.00
ATOM    185  N   GLY A  47       7.565 -11.139   4.069  1.00  0.00
ATOM    186  CA  GLY A  47       7.073 -12.109   5.041  1.00  0.00
ATOM    187  C   GLY A  47       8.210 -12.952   5.602  1.00  0.00
ATOM    188  O   GLY A  47       8.261 -13.223   6.802  1.00  0.00
ATOM    189  N   GLY A  48       9.102 -13.390   4.699  1.00  0.00
ATOM    190  CA  GLY A  48      10.259 -14.169   5.122  1.00  0.00
ATOM    191  C   GLY A  48      11.163 -13.358   6.043  1.00  0.00
ATOM    192  O   GLY A  48      11.667 -13.871   7.042  1.00  0.00
ATOM    193  N   GLY A  49      11.360 -12.073   5.693  1.00  0.00
ATOM    194  CA  GLY A  49      12.178 -11.183   6.508  1.00  0.00
ATOM    195  C   GLY A  49      11.609 -11.047   7.915  1.00  0.00
ATOM    196  O   GLY A  49      12.351 -11.040   8.897  1.00  0.00
ATOM    197  N   GLY A  50      10.274 -10.832   7.981  1.00  0.00
ATOM    198  CA  GLY A  50       9.599 -10.703   9.268  1.00  0.00
ATOM    199  C   GLY A  50       9.765 -11.965  10.104  1.00  0.00
ATOM    200  O   GLY A  50       9.986 -11.896  11.313  1.00  0.00
ATOM    201  N   GLY A  51       9.597 -13.104   9.456  1.00  0.00
ATOM    202  CA  GLY A  51       9.772 -14.375  10.149  1.00  0.00
ATOM    203  C   GLY A  51      11.198 -14.531  10.662  1.00  0.00
ATOM    204  O   GLY A  51      11.419 -15.013  11.773  1.00  0.00
ATOM    205  N   GLY A  52      12.181 -14.162   9.840  1.00  0.00
ATOM    206  CA  GLY A  52      13.581 -14.256  10.236  1.00  0.00
ATOM    207  C   GLY A  52      13.886 -13.327  11.405  1.00  0.00
ATOM    208  O   GLY A  52      14.644 -13.679  12.308  1.00  0.00
ATOM    209  N   GLY A  53      13.235 -12.192  11.438  1.00  0.00
ATOM    210  CA  GLY A  53      13.464 -11.217  12.497  1.00  0.00
ATOM    211  C   GLY A  53      12.776 -11.636  13.790  1.00  0.00
ATOM    212  O   GLY A  53      13.261 -11.349  14.884  1.00  0.00
ATOM    213  N   GLY A  54      11.787 -12.373  13.743  1.00  0.00
ATOM    214  CA  GLY A  54      11.110 -12.895  14.925  1.00  0.00
ATOM    215  C   GLY A  54      11.960 -13.945  15.628  1.00  0.00
ATOM    216  O   GLY A  54      12.071 -13.949  16.853  1.00  0.00
ATOM    217  N   ALA B  55      16.389   5.042  34.969  1.00  1.00
ATOM    218  CA  ALA B  55      14.938   5.097  35.103  1.00  1.00
ATOM    219  C   ALA B  55      14.251   4.373  33.952  1.00  1.00
ATOM    220  O   ALA B  55      14.712   4.421  32.812  1.00  1.00
ATOM    221  N   ASP B  56      13.113   3.699  34.207  1.00  1.00
ATOM    222  CA  ASP B  56      12.397   3.042  33.120  1.00  1.00
ATOM    223  C   ASP B  56      12.048   4.029  32.014  1.00  1.00
ATOM    224  O   ASP B  56      11.671   5.169  32.282  1.00  1.00
ATOM    225  N   THR B  57      11.775   3.428  30.800  1.00  1.00
ATOM    226  CA  THR B  57      11.427   4.220  29.626  1.00  1.00
ATOM    227  C   THR B  57      10.439   3.479  28.734  1.00  1.00
ATOM    228  O   THR B  57      10.463   2.251  28.651  1.00  1.00
ATOM    229  N   ILE B  58       9.720   4.188  27.957  1.00  1.00
ATOM    230  CA  ILE B  58       8.837   3.775  26.872  1.00  1.00
ATOM    231  C   ILE B  58       8.943   4.724  25.686  1.00  1.00
ATOM    232  O   ILE B  58       9.026   5.941  25.857  1.00  1.00
ATOM    233  N   CYS B  59       9.144   4.208  24.514  1.00  1.00
ATOM    234  CA  CYS B  59       9.259   4.972  23.277  1.00  1.00
ATOM    235  C   CYS B  59       8.174   4.578  22.283  1.00  1.00
ATOM    236  O   CYS B  59       7.834   3.402  22.155  1.00  1.00
ATOM    237  N   ILE B  60       7.585   5.647  21.585  1.00  1.00
ATOM    238  CA  ILE B  60       6.653   5.440  20.483  1.00  1.00
ATOM    239  C   ILE B  60       7.375   5.447  19.142  1.00  1.00
ATOM    240  O   ILE B  60       8.149   6.358  18.847  1.00  1.00
ATOM    241  N   GLY B  61       7.334   4.368  18.408  1.00  1.00
ATOM    242  CA  GLY B  61       8.086   4.279  17.162  1.00  1.00
ATOM    243  C   GLY B  61       7.194   3.838  16.009  1.00  1.00
ATOM    244  O   GLY B  61       6.022   3.517  16.207  1.00  1.00
ATOM    245  N   TYR B  62       7.884   3.273  14.953  1.00  1.00
ATOM    246  CA  TYR B  62       7.272   2.750  13.738  1.00  1.00
ATOM    247  C   TYR B  62       8.074   1.583  13.176  1.00  1.00
ATOM    248  O   TYR B  62       9.296   1.535  13.310  1.00  1.00
ATOM    249  N   HIS B  63       7.404   0.737  12.346  1.00  1.00
ATOM    250  CA  HIS B  63       8.018  -0.421  11.707  1.00  1.00
ATOM    251  C   HIS B  63       9.062   0.004  10.683  1.00  1.00
ATOM    252  O   HIS B  63       8.876   0.986   9.964  1.00  1.00
ATOM    253  N   ALA B  64      10.052  -0.815  10.508  1.00  1.00
ATOM    254  CA  ALA B  64      11.069  -0.836   9.463  1.00  1.00
ATOM    255  C   ALA B  64      11.429  -2.264   9.073  1.00  1.00
ATOM    256  O   ALA B  64      11.412  -3.169   9.908  1.00  1.00
ATOM    257  N   ASN B  65      11.714  -2.528   7.877  1.00  1.00
ATOM    258  CA  ASN B  65      12.107  -3.853   7.410  1.00  1.00
ATOM    259  C   ASN B  65      13.207  -3.764   6.360  1.00  1.00
ATOM    260  O   ASN B  65      13.440  -2.703   5.781  1.00  1.00
ATOM    261  N   ASN B  66      13.476  -4.815   5.658  1.00  1.00
ATOM    262  CA  ASN B  66      14.506  -4.922   4.631  1.00  1.00
ATOM    263  C   ASN B  66      13.924  -4.695   3.242  1.00  1.00
ATOM    264  O   ASN B  66      14.659  -4.482   2.278  1.00  1.00
ATOM    265  N   SER B  67      12.794  -4.156   3.088  1.00  1.00
ATOM    266  CA  SER B  67      12.205  -3.838   1.793  1.00  1.00
ATOM    267  C   SER B  67      13.020  -2.778   1.062  1.00  1.00
ATOM    268  O   SER B  67      13.433  -1.781   1.654  1.00  1.00
ATOM    269  N   THR B  68      13.148  -2.969  -0.264  1.00  1.00
ATOM    270  CA  THR B  68      13.875  -2.018  -1.097  1.00  1.00
ATOM    271  C   THR B  68      12.975  -1.431  -2.177  1.00  1.00
ATOM    272  O   THR B  68      13.275  -0.382  -2.746  1.00  1.00
ATOM    273  N   ASP B  69      11.654  -1.781  -2.094  1.00  1.00
ATOM    274  CA  ASP B  69      10.655  -1.208  -2.988  1.00  1.00
ATOM    275  C   ASP B  69      10.546   0.300  -2.799  1.00  1.00
ATOM    276  O   ASP B  69      10.595   0.799  -1.675  1.00  1.00
ATOM    277  N   THR B  70      10.390   1.000  -3.928  1.00  1.00
ATOM    278  CA  THR B  70      10.239   2.450  -3.900  1.00  1.00
ATOM    279  C   THR B  70       8.970   2.886  -4.620  1.00  1.00
ATOM    280  O   THR B  70       8.562   2.272  -5.607  1.00  1.00
ATOM    281  N   VAL B  71       8.453   3.970  -4.227  1.00  1.00
ATOM    282  CA  VAL B  71       7.315   4.661  -4.820  1.00  1.00
ATOM    283  C   VAL B  71       7.619   6.139  -5.036  1.00  1.00
ATOM    284  O   VAL B  71       8.379   6.743  -4.279  1.00  1.00
ATOM    285  N   ASP B  72       6.924   6.778  -5.884  1.00  1.00
ATOM    286  CA  ASP B  72       6.975   8.223  -6.072  1.00  1.00
ATOM    287  C   ASP B  72       5.733   8.897  -5.502  1.00  1.00
ATOM    288  O   ASP B  72       4.640   8.331  -5.531  1.00  1.00
ATOM    289  N   THR B  73       5.946  10.102  -5.015  1.00  1.00
ATOM    290  CA  THR B  73       4.868  10.998  -4.613  1.00  1.00
ATOM    291  C   THR B  73       4.886  12.284  -5.429  1.00  1.00
ATOM    292  O   THR B  73       5.936  12.710  -5.911  1.00  1.00
ATOM    293  N   VAL B  74       4.111  13.207  -5.226  1.00  1.00
ATOM    294  CA  VAL B  74       4.169  14.511  -5.875  1.00  1.00
ATOM    295  C   VAL B  74       5.349  15.328  -5.364  1.00  1.00
ATOM    296  O   VAL B  74       6.019  16.018  -6.133  1.00  1.00
ATOM    297  N   LEU B  75       5.763  15.205  -4.224  1.00  1.00
ATOM    298  CA  LEU B  75       6.852  15.964  -3.621  1.00  1.00
ATOM    299  C   LEU B  75       8.151  15.165  -3.629  1.00  1.00
ATOM    300  O   LEU B  75       9.235  15.727  -3.788  1.00  1.00
ATOM    301  N   GLU B  76       8.286  14.037  -3.917  1.00  1.00
ATOM    302  CA  GLU B  76       9.386  13.117  -3.655  1.00  1.00
ATOM    303  C   GLU B  76       9.388  11.963  -4.650  1.00  1.00
ATOM    304  O   GLU B  76       8.355  11.340  -4.893  1.00  1.00
ATOM    305  N   LYS B  77      10.556  11.694  -5.233  1.00  1.00
ATOM    306  CA  LYS B  77      10.752  10.520  -6.075  1.00  1.00
ATOM    307  C   LYS B  77      11.626   9.484  -5.380  1.00  1.00
ATOM    308  O   LYS B  77      12.670   9.814  -4.819  1.00  1.00
ATOM    309  N   ASN B  78      11.203   8.134  -5.643  1.00  1.00
ATOM    310  CA  ASN B  78      12.145   7.115  -5.196  1.00  1.00
ATOM    311  C   ASN B  78      12.169   7.015  -3.676  1.00  1.00
ATOM    312  O   ASN B  78      13.233   7.047  -3.059  1.00  1.00
ATOM    313  N   VAL B  79      11.007   7.112  -2.996  1.00  1.00
ATOM    314  CA  VAL B  79      10.817   6.825  -1.579  1.00  1.00
ATOM    315  C   VAL B  79      10.780   5.324  -1.321  1.00  1.00
ATOM    316  O   VAL B  79       9.986   4.601  -1.922  1.00  1.00
ATOM    317  N   THR B  80      11.821   4.842  -0.507  1.00  1.00
ATOM    318  CA  THR B  80      11.754   3.448  -0.085  1.00  1.00
ATOM    319  C   THR B  80      10.700   3.251   0.998  1.00  1.00
ATOM    320  O   THR B  80      10.670   3.981   1.989  1.00  1.00
ATOM    321  N   VAL B  81       9.837   2.291   0.843  1.00  1.00
ATOM    322  CA  VAL B  81       8.718   2.054   1.747  1.00  1.00
ATOM    323  C   VAL B  81       8.707   0.613   2.242  1.00  1.00
ATOM    324  O   VAL B  81       9.078  -0.307   1.514  1.00  1.00
ATOM    325  N   THR B  82       8.070   0.374   3.436  1.00  1.00
ATOM    326  CA  THR B  82       8.002  -0.955   4.030  1.00  1.00
ATOM    327  C   THR B  82       7.045  -1.855   3.259  1.00  1.00
ATOM    328  O   THR B  82       7.317  -3.039   3.057  1.00  1.00
ATOM    329  N   HIS B  83       6.061  -1.511   2.725  1.00  1.00
ATOM    330  CA  HIS B  83       5.031  -2.255   2.011  1.00  1.00
ATOM    331  C   HIS B  83       4.442  -1.428   0.875  1.00  1.00
ATOM    332  O   HIS B  83       4.302  -0.210   0.989  1.00  1.00
ATOM    333  N   SER B  84       4.233  -2.124  -0.257  1.00  1.00
ATOM    334  CA  SER B  84       3.678  -1.545  -1.474  1.00  1.00
ATOM    335  C   SER B  84       3.099  -2.622  -2.382  1.00  1.00
ATOM    336  O   SER B  84       3.480  -3.790  -2.298  1.00  1.00
ATOM    337  N   VAL B  85       2.391  -2.256  -3.407  1.00  1.00
ATOM    338  CA  VAL B  85       1.745  -3.141  -4.370  1.00  1.00
ATOM    339  C   VAL B  85       1.884  -2.605  -5.789  1.00  1.00
ATOM    340  O   VAL B  85       1.743  -1.406  -6.027  1.00  1.00
ATOM    341  N   ASN B  86       2.312  -3.534  -6.755  1.00  1.00
ATOM    342  CA  ASN B  86       2.322  -3.130  -8.156  1.00  1.00
ATOM    343  C   ASN B  86       0.920  -3.162  -8.749  1.00  1.00
ATOM    344  O   ASN B  86       0.194  -4.145  -8.597  1.00  1.00
ATOM    345  N   LEU B  87       0.505  -2.062  -9.405  1.00  1.00
ATOM    346  CA  LEU B  87      -0.811  -1.963 -10.023  1.00  1.00
ATOM    347  C   LEU B  87      -0.717  -2.072 -11.541  1.00  1.00
ATOM    348  O   LEU B  87      -1.677  -2.461 -12.206  1.00  1.00
ATOM    349  N   LEU B  88       0.352  -2.239 -12.095  1.00  1.00
ATOM    350  CA  LEU B  88       0.671  -2.319 -13.515  1.00  1.00
ATOM    351  C   LEU B  88       1.214  -3.697 -13.881  1.00  1.00
ATOM    352  O   LEU B  88       2.193  -4.163 -13.299  1.00  1.00
ATOM    353  N   GLU B  89       0.319  -4.441 -14.678  1.00  1.00
ATOM    354  CA  GLU B  89       0.721  -5.747 -15.186  1.00  1.00
ATOM    355  C   GLU B  89       1.580  -5.611 -16.437  1.00  1.00
ATOM    356  O   GLU B  89       1.250  -4.852 -17.349  1.00  1.00
ATOM    357  N   ASP B  90       2.736  -6.264 -16.441  1.00  1.00
ATOM    358  CA  ASP B  90       3.653  -6.175 -17.571  1.00  1.00
ATOM    359  C   ASP B  90       4.083  -7.558 -18.042  1.00  1.00
ATOM    360  O   ASP B  90       4.486  -7.736 -19.191  1.00  1.00
ATOM    361  N   SER B  91       3.487  -8.567 -17.513  1.00  1.00
ATOM    362  CA  SER B  91       3.729  -9.977 -17.793  1.00  1.00
ATOM    363  C   SER B  91       2.568 -10.593 -18.563  1.00  1.00
ATOM    364  O   SER B  91       1.403 -10.336 -18.259  1.00  1.00
ATOM    365  N   HIS B  92       2.850 -11.211 -19.650  1.00  1.00
ATOM    366  CA  HIS B  92       1.962 -12.058 -20.437  1.00  1.00
ATOM    367  C   HIS B  92       2.583 -13.425 -20.687  1.00  1.00
ATOM    368  O   HIS B  92       3.789 -13.539 -20.908  1.00  1.00
ATOM    369  N   ASN B  93       1.990 -14.409 -20.934  1.00  1.00
ATOM    370  CA  ASN B  93       2.452 -15.775 -21.148  1.00  1.00
ATOM    371  C   ASN B  93       2.879 -15.992 -22.594  1.00  1.00
ATOM    372  O   ASN B  93       3.598 -16.942 -22.903  1.00  1.00
ATOM    373  N   GLY B  94       3.004 -15.196 -23.426  1.00  1.00
ATOM    374  CA  GLY B  94       3.550 -15.243 -24.777  1.00  1.00
ATOM    375  C   GLY B  94       2.865 -16.319 -25.611  1.00  1.00
ATOM    376  O   GLY B  94       3.449 -16.851 -26.555  1.00  1.00
ATOM    377  N   LYS B  95       1.641 -16.660 -25.402  1.00  1.00
ATOM    378  CA  LYS B  95       0.886 -17.702 -26.086  1.00  1.00
ATOM    379  C   LYS B  95      -0.490 -17.200 -26.507  1.00  1.00
ATOM    380  O   LYS B  95      -1.110 -16.400 -25.807  1.00  1.00
ATOM    381  N   LEU B  96      -0.989 -17.685 -27.700  1.00  1.00
ATOM    382  CA  LEU B  96      -2.420 -17.587 -27.965  1.00  1.00
ATOM    383  C   LEU B  96      -3.190 -18.691 -27.248  1.00  1.00
ATOM    384  O   LEU B  96      -2.814 -19.861 -27.305  1.00  1.00
ATOM    385  N   CYS B  97      -4.189 -18.355 -26.529  1.00  1.00
ATOM    386  CA  CYS B  97      -4.924 -19.282 -25.676  1.00  1.00
ATOM    387  C   CYS B  97      -6.403 -19.309 -26.039  1.00  1.00
ATOM    388  O   CYS B  97      -6.971 -18.296 -26.446  1.00  1.00
ATOM    389  N   ARG B  98      -7.121 -20.372 -25.589  1.00  1.00
ATOM    390  CA  ARG B  98      -8.577 -20.310 -25.613  1.00  1.00
ATOM    391  C   ARG B  98      -9.100 -19.259 -24.643  1.00  1.00
ATOM    392  O   ARG B  98      -8.589 -19.117 -23.532  1.00  1.00
ATOM    393  N   LEU B  99     -10.256 -18.665 -25.048  1.00  1.00
ATOM    394  CA  LEU B  99     -10.975 -17.757 -24.162  1.00  1.00
ATOM    395  C   LEU B  99     -12.213 -18.426 -23.574  1.00  1.00
ATOM    396  O   LEU B  99     -13.101 -18.865 -24.305  1.00  1.00
ATOM    397  N   LYS B 100     -12.286 -18.546 -22.216  1.00  1.00
ATOM    398  CA  LYS B 100     -13.512 -19.137 -21.693  1.00  1.00
ATOM    399  C   LYS B 100     -13.725 -20.541 -22.243  1.00  1.00
ATOM    400  O   LYS B 100     -14.860 -20.975 -22.441  1.00  1.00
ATOM    401  N   GLY B 101     -12.646 -21.237 -22.776  1.00  1.00
ATOM    402  CA  GLY B 101     -12.692 -22.640 -23.168  1.00  1.00
ATOM    403  C   GLY B 101     -12.789 -22.787 -24.681  1.00  1.00
ATOM    404  O   GLY B 101     -12.477 -23.842 -25.233  1.00  1.00
ATOM    405  N   ILE B 102     -12.998 -21.851 -25.427  1.00  1.00
ATOM    406  CA  ILE B 102     -13.144 -21.825 -26.877  1.00  1.00
ATOM    407  C   ILE B 102     -11.865 -21.347 -27.552  1.00  1.00
ATOM    408  O   ILE B 102     -11.317 -20.304 -27.196  1.00  1.00
ATOM    409  N   ALA B 103     -11.367 -22.191 -28.548  1.00  1.00
ATOM    410  CA  ALA B 103     -10.175 -21.822 -29.301  1.00  1.00
ATOM    411  C   ALA B 103     -10.500 -20.793 -30.376  1.00  1.00
ATOM    412  O   ALA B 103     -11.511 -20.904 -31.071  1.00  1.00
ATOM    413  N   PRO B 104      -9.553 -19.860 -30.623  1.00  1.00
ATOM    414  CA  PRO B 104      -9.708 -18.917 -31.724  1.00  1.00
ATOM    415  C   PRO B 104      -9.703 -19.633 -33.068  1.00  1.00
ATOM    416  O   PRO B 104      -8.923 -20.561 -33.285  1.00  1.00
ATOM    417  N   SER B 105     -17.452 -22.032 -35.092  1.00  1.00
ATOM    418  CA  SER B 105     -17.391 -21.308 -33.828  1.00  1.00
ATOM    419  C   SER B 105     -15.952 -20.979 -33.451  1.00  1.00
ATOM    420  O   SER B 105     -15.050 -21.797 -33.633  1.00  1.00
ATOM    421  N   TRP B 106     -15.796 -19.816 -32.896  1.00  1.00
ATOM    422  CA  TRP B 106     -14.510 -19.352 -32.390  1.00  1.00
ATOM    423  C   TRP B 106     -14.688 -18.208 -31.401  1.00  1.00
ATOM    424  O   TRP B 106     -15.578 -17.372 -31.556  1.00  1.00
ATOM    425  N   SER B 107     -13.628 -17.959 -30.584  1.00  1.00
ATOM    426  CA  SER B 107     -13.680 -16.928 -29.554  1.00  1.00
ATOM    427  C   SER B 107     -13.030 -15.637 -30.033  1.00  1.00
ATOM    428  O   SER B 107     -13.355 -14.551 -29.553  1.00  1.00
ATOM    429  N   TYR B 108     -12.473 -15.550 -30.985  1.00  1.00
ATOM    430  CA  TYR B 108     -11.757 -14.491 -31.687  1.00  1.00
ATOM    431  C   TYR B 108     -11.153 -15.003 -32.988  1.00  1.00
ATOM    432  O   TYR B 108     -10.757 -16.164 -33.086  1.00  1.00
ATOM    433  N   ILE B 109     -10.869 -14.066 -33.900  1.00  1.00
ATOM    434  CA  ILE B 109     -10.093 -14.334 -35.105  1.00  1.00
ATOM    435  C   ILE B 109      -8.798 -13.531 -35.115  1.00  1.00
ATOM    436  O   ILE B 109      -8.777 -12.363 -34.727  1.00  1.00
ATOM    437  N   SER B 110     -16.970  -8.932 -36.637  1.00  1.00
ATOM    438  CA  SER B 110     -16.227  -9.055 -35.388  1.00  1.00
ATOM    439  C   SER B 110     -17.140  -9.473 -34.243  1.00  1.00
ATOM    440  O   SER B 110     -16.682 -10.013 -33.236  1.00  1.00
ATOM    441  N   SER B 111     -18.365  -9.411 -34.359  1.00  1.00
ATOM    442  CA  SER B 111     -19.359  -9.775 -33.357  1.00  1.00
ATOM    443  C   SER B 111     -20.085 -11.058 -33.743  1.00  1.00
ATOM    444  O   SER B 111     -20.794 -11.650 -32.929  1.00  1.00
ATOM    445  N   VAL B 112     -19.552 -11.841 -34.515  1.00  1.00
ATOM    446  CA  VAL B 112     -19.931 -13.207 -34.857  1.00  1.00
ATOM    447  C   VAL B 112     -19.122 -14.220 -34.058  1.00  1.00
ATOM    448  O   VAL B 112     -17.893 -14.237 -34.121  1.00  1.00
ATOM    449  N   SER B 113     -19.842 -15.111 -33.311  1.00  1.00
ATOM    450  CA  SER B 113     -19.184 -16.121 -32.491  1.00  1.00
ATOM    451  C   SER B 113     -19.256 -17.494 -33.146  1.00  1.00
ATOM    452  O   SER B 113     -18.381 -18.336 -32.943  1.00  1.00
ATOM    453  N   SER B 114     -20.091 -17.920 -33.740  1.00  1.00
ATOM    454  CA  SER B 114     -20.165 -19.142 -34.531  1.00  1.00
ATOM    455  C   SER B 114     -20.870 -18.898 -35.859  1.00  1.00
ATOM    456  O   SER B 114     -21.794 -18.089 -35.942  1.00  1.00
ATOM    457  N   SER B 115     -24.519 -16.358 -35.826  1.00  1.00
ATOM    458  CA  SER B 115     -24.694 -16.343 -34.379  1.00  1.00
ATOM    459  C   SER B 115     -23.860 -15.244 -33.735  1.00  1.00
ATOM    460  O   SER B 115     -22.665 -15.120 -34.003  1.00  1.00
ATOM    461  N   ARG B 116     -24.537 -14.230 -33.232  1.00  1.00
ATOM    462  CA  ARG B 116     -23.858 -13.063 -32.681  1.00  1.00
ATOM    463  C   ARG B 116     -23.434 -13.304 -31.238  1.00  1.00
ATOM    464  O   ARG B 116     -24.171 -13.905 -30.456  1.00  1.00
ATOM    465  N   GLY B 117     -22.304 -12.697 -30.890  1.00  1.00
ATOM    466  CA  GLY B 117     -21.740 -12.695 -29.545  1.00  1.00
ATOM    467  C   GLY B 117     -20.893 -11.452 -29.305  1.00  1.00
ATOM    468  O   GLY B 117     -20.128 -11.033 -30.173  1.00  1.00
ATOM    469  N   PHE B 118     -21.003 -10.852 -28.155  1.00  1.00
ATOM    470  CA  PHE B 118     -20.185  -9.694 -27.815  1.00  1.00
ATOM    471  C   PHE B 118     -18.816 -10.119 -27.299  1.00  1.00
ATOM    472  O   PHE B 118     -18.709 -11.003 -26.449  1.00  1.00
ATOM    473  N   GLY B 119     -17.773  -9.194 -27.781  1.00  1.00
ATOM    474  CA  GLY B 119     -16.472  -9.382 -27.150  1.00  1.00
ATOM    475  C   GLY B 119     -15.518 -10.133 -28.070  1.00  1.00
ATOM    476  O   GLY B 119     -14.309 -10.162 -27.836  1.00  1.00
ATOM    477  N   SER B 120     -16.013 -10.670 -29.178  1.00  1.00
ATOM    478  CA  SER B 120     -15.128 -11.183 -30.217  1.00  1.00
ATOM    479  C   SER B 120     -14.468 -10.047 -30.989  1.00  1.00
ATOM    480  O   SER B 120     -15.087  -9.014 -31.241  1.00  1.00
ATOM    481  N   GLY B 121     -13.558 -10.421 -31.865  1.00  1.00
ATOM    482  CA  GLY B 121     -12.777  -9.447 -32.618  1.00  1.00
ATOM    483  C   GLY B 121     -11.789 -10.135 -33.550  1.00  1.00
ATOM    484  O   GLY B 121     -11.446 -11.301 -33.355  1.00  1.00
ATOM    485  N   ILE B 122     -11.192  -9.411 -34.403  1.00  1.00
ATOM    486  CA  ILE B 122     -10.066  -9.834 -35.227  1.00  1.00
ATOM    487  C   ILE B 122      -8.779  -9.141 -34.800  1.00  1.00
ATOM    488  O   ILE B 122      -8.753  -7.927 -34.599  1.00  1.00
ATOM    489  N   ILE B 123      -7.782  -9.941 -34.523  1.00  1.00
ATOM    490  CA  ILE B 123      -6.456  -9.466 -34.147  1.00  1.00
ATOM    491  C   ILE B 123      -5.391  -9.990 -35.102  1.00  1.00
ATOM    492  O   ILE B 123      -5.484 -11.116 -35.593  1.00  1.00
ATOM    493  N   THR B 124      -4.363  -9.331 -35.291  1.00  1.00
ATOM    494  CA  THR B 124      -3.137  -9.785 -35.935  1.00  1.00
ATOM    495  C   THR B 124      -2.057 -10.097 -34.906  1.00  1.00
ATOM    496  O   THR B 124      -1.762  -9.279 -34.034  1.00  1.00
ATOM    497  N   SER B 125      -1.456 -11.360 -35.104  1.00  1.00
ATOM    498  CA  SER B 125      -0.553 -11.799 -34.047  1.00  1.00
ATOM    499  C   SER B 125       0.559 -12.680 -34.603  1.00  1.00
ATOM    500  O   SER B 125       0.333 -13.486 -35.505  1.00  1.00
ATOM    501  N   ASN B 126       1.719 -12.613 -33.938  1.00  1.00
ATOM    502  CA  ASN B 126       2.831 -13.473 -34.323  1.00  1.00
ATOM    503  C   ASN B 126       3.046 -14.586 -33.305  1.00  1.00
ATOM    504  O   ASN B 126       3.767 -15.549 -33.567  1.00  1.00
ATOM    505  N   ALA B 127       2.330 -14.669 -32.326  1.00  1.00
ATOM    506  CA  ALA B 127       2.323 -15.679 -31.275  1.00  1.00
ATOM    507  C   ALA B 127       1.855 -17.027 -31.809  1.00  1.00
ATOM    508  O   ALA B 127       0.932 -17.097 -32.621  1.00  1.00
ATOM    509  N   SER B 128       2.180 -18.121 -31.026  1.00  1.00
ATOM    510  CA  SER B 128       1.730 -19.459 -31.388  1.00  1.00
ATOM    511  C   SER B 128       0.594 -19.922 -30.486  1.00  1.00
ATOM    512  O   SER B 128       0.624 -19.707 -29.274  1.00  1.00
ATOM    513  N   MET B 129      -0.312 -20.766 -31.071  1.00  1.00
ATOM    514  CA  MET B 129      -1.374 -21.340 -30.254  1.00  1.00
ATOM    515  C   MET B 129      -0.839 -22.444 -29.352  1.00  1.00
ATOM    516  O   MET B 129      -0.106 -23.325 -29.801  1.00  1.00
ATOM    517  N   HIS B 130      -1.185 -22.419 -28.122  1.00  1.00
ATOM    518  CA  HIS B 130      -0.898 -23.441 -27.123  1.00  1.00
ATOM    519  C   HIS B 130      -2.180 -23.971 -26.494  1.00  1.00
ATOM    520  O   HIS B 130      -3.141 -23.227 -26.299  1.00  1.00
ATOM    521  N   GLU B 131      -2.161 -25.131 -25.937  1.00  1.00
ATOM    522  CA  GLU B 131      -3.293 -25.630 -25.164  1.00  1.00
ATOM    523  C   GLU B 131      -3.387 -24.933 -23.813  1.00  1.00
ATOM    524  O   GLU B 131      -2.555 -25.152 -22.932  1.00  1.00
ATOM    525  N   CYS B 132      -3.853 -23.772 -23.834  1.00  1.00
ATOM    526  CA  CYS B 132      -4.065 -22.911 -22.677  1.00  1.00
ATOM    527  C   CYS B 132      -5.429 -22.235 -22.735  1.00  1.00
ATOM    528  O   CYS B 132      -5.921 -21.901 -23.813  1.00  1.00
ATOM    529  N   ASN B 133      -5.922 -21.738 -21.709  1.00  1.00
ATOM    530  CA  ASN B 133      -7.158 -20.986 -21.522  1.00  1.00
ATOM    531  C   ASN B 133      -6.917 -19.726 -20.701  1.00  1.00
ATOM    532  O   ASN B 133      -6.256 -19.767 -19.663  1.00  1.00
ATOM    533  N   THR B 134      -7.596 -18.614 -21.203  1.00  1.00
ATOM    534  CA  THR B 134      -7.412 -17.325 -20.547  1.00  1.00
ATOM    535  C   THR B 134      -8.701 -16.513 -20.557  1.00  1.00
ATOM    536  O   THR B 134      -9.503 -16.615 -21.485  1.00  1.00
ATOM    537  N   LYS B 135      -8.788 -15.509 -19.770  1.00  1.00
ATOM    538  CA  LYS B 135      -9.880 -14.545 -19.728  1.00  1.00
ATOM    539  C   LYS B 135      -9.517 -13.269 -20.476  1.00  1.00
ATOM    540  O   LYS B 135     -10.390 -12.573 -20.996  1.00  1.00
ATOM    541  N   CYS B 136      -8.296 -13.191 -20.879  1.00  1.00
ATOM    542  CA  CYS B 136      -7.676 -12.013 -21.473  1.00  1.00
ATOM    543  C   CYS B 136      -6.580 -12.404 -22.456  1.00  1.00
ATOM    544  O   CYS B 136      -5.723 -13.232 -22.148  1.00  1.00
ATOM    545  N   GLN B 137      -6.748 -12.026 -23.702  1.00  1.00
ATOM    546  CA  GLN B 137      -5.817 -12.307 -24.788  1.00  1.00
ATOM    547  C   GLN B 137      -5.428 -11.031 -25.524  1.00  1.00
ATOM    548  O   GLN B 137      -6.274 -10.184 -25.807  1.00  1.00
ATOM    549  N   THR B 138      -4.164 -10.749 -25.565  1.00  1.00
ATOM    550  CA  THR B 138      -3.564  -9.729 -26.416  1.00  1.00
ATOM    551  C   THR B 138      -2.835 -10.356 -27.598  1.00  1.00
ATOM    552  O   THR B 138      -2.235 -11.424 -27.474  1.00  1.00
ATOM    553  N   PRO B 139      -2.389  -9.613 -28.556  1.00  1.00
ATOM    554  CA  PRO B 139      -1.655 -10.120 -29.710  1.00  1.00
ATOM    555  C   PRO B 139      -0.254 -10.571 -29.317  1.00  1.00
ATOM    556  O   PRO B 139       0.275 -11.535 -29.869  1.00  1.00
ATOM    557  N   LEU B 140       0.239 -10.356 -28.259  1.00  1.00
ATOM    558  CA  LEU B 140       1.568 -10.715 -27.778  1.00  1.00
ATOM    559  C   LEU B 140       1.513 -11.938 -26.868  1.00  1.00
ATOM    560  O   LEU B 140       2.452 -12.732 -26.822  1.00  1.00
ATOM    561  N   GLY B 141       0.343 -12.221 -26.294  1.00  1.00
ATOM    562  CA  GLY B 141       0.207 -13.264 -25.284  1.00  1.00
ATOM    563  C   GLY B 141      -1.024 -13.035 -24.417  1.00  1.00
ATOM    564  O   GLY B 141      -1.464 -11.900 -24.234  1.00  1.00
ATOM    565  N   ALA B 142      -1.399 -14.092 -23.628  1.00  1.00
ATOM    566  CA  ALA B 142      -2.515 -13.980 -22.697  1.00  1.00
ATOM    567  C   ALA B 142      -2.065 -13.397 -21.364  1.00  1.00
ATOM    568  O   ALA B 142      -0.984 -13.717 -20.869  1.00  1.00
ATOM    569  N   ILE B 143      -3.031 -12.689 -20.724  1.00  1.00
ATOM    570  CA  ILE B 143      -2.809 -12.113 -19.403  1.00  1.00
ATOM    571  C   ILE B 143      -3.653 -12.816 -18.347  1.00  1.00
ATOM    572  O   ILE B 143      -4.853 -13.019 -18.531  1.00  1.00
ATOM    573  N   ASN B 144      -3.064 -13.306 -17.350  1.00  1.00
ATOM    574  CA  ASN B 144      -3.708 -13.865 -16.167  1.00  1.00
ATOM    575  C   ASN B 144      -3.344 -13.074 -14.917  1.00  1.00
ATOM    576  O   ASN B 144      -2.179 -13.020 -14.523  1.00  1.00
ATOM    577  N   SER B 145      -4.248 -11.955 -14.680  1.00  1.00
ATOM    578  CA  SER B 145      -3.878 -10.952 -13.690  1.00  1.00
ATOM    579  C   SER B 145      -5.112 -10.311 -13.067  1.00  1.00
ATOM    580  O   SER B 145      -6.145 -10.168 -13.721  1.00  1.00
ATOM    581  N   SER B 146      -4.976  -9.888 -11.774  1.00  1.00
ATOM    582  CA  SER B 146      -6.034  -9.147 -11.098  1.00  1.00
ATOM    583  C   SER B 146      -5.688  -7.667 -10.992  1.00  1.00
ATOM    584  O   SER B 146      -6.564  -6.829 -10.780  1.00  1.00
ATOM    585  N   LEU B 147      -4.495  -7.330 -11.449  1.00  1.00
ATOM    586  CA  LEU B 147      -4.079  -5.933 -11.507  1.00  1.00
ATOM    587  C   LEU B 147      -5.013  -5.117 -12.395  1.00  1.00
ATOM    588  O   LEU B 147      -5.360  -5.537 -13.499  1.00  1.00
ATOM    589  N   PRO B 148      -5.192  -3.839 -12.030  1.00  1.00
ATOM    590  CA  PRO B 148      -6.126  -2.955 -12.717  1.00  1.00
ATOM    591  C   PRO B 148      -5.519  -2.403 -14.000  1.00  1.00
ATOM    592  O   PRO B 148      -6.213  -2.232 -15.003  1.00  1.00
ATOM    593  N   TYR B 149      -4.370  -2.310 -14.262  1.00  1.00
ATOM    594  CA  TYR B 149      -3.676  -1.715 -15.398  1.00  1.00
ATOM    595  C   TYR B 149      -2.657  -2.681 -15.988  1.00  1.00
ATOM    596  O   TYR B 149      -2.064  -3.487 -15.271  1.00  1.00
ATOM    597  N   GLN B 150      -2.413  -2.457 -17.299  1.00  1.00
ATOM    598  CA  GLN B 150      -1.397  -3.174 -18.060  1.00  1.00
ATOM    599  C   GLN B 150      -0.805  -2.294 -19.154  1.00  1.00
ATOM    600  O   GLN B 150      -1.507  -1.486 -19.762  1.00  1.00
ATOM    601  N   ASN B 151       0.429  -2.426 -19.430  1.00  1.00
ATOM    602  CA  ASN B 151       1.162  -1.709 -20.467  1.00  1.00
ATOM    603  C   ASN B 151       1.695  -2.665 -21.526  1.00  1.00
ATOM    604  O   ASN B 151       2.148  -2.239 -22.589  1.00  1.00
ATOM    605  N   ILE B 152       0.977  -3.814 -21.702  1.00  1.00
ATOM    606  CA  ILE B 152       1.383  -4.834 -22.661  1.00  1.00
ATOM    607  C   ILE B 152       0.880  -4.505 -24.061  1.00  1.00
ATOM    608  O   ILE B 152       1.597  -4.681 -25.046  1.00  1.00
ATOM    609  N   HIS B 153      -0.289  -4.153 -24.335  1.00  1.00
ATOM    610  CA  HIS B 153      -0.956  -4.007 -25.623  1.00  1.00
ATOM    611  C   HIS B 153      -2.359  -3.438 -25.455  1.00  1.00
ATOM    612  O   HIS B 153      -3.076  -3.796 -24.520  1.00  1.00
ATOM    613  N   PRO B 154      -2.720  -2.525 -26.454  1.00  1.00
ATOM    614  CA  PRO B 154      -4.037  -1.904 -26.386  1.00  1.00
ATOM    615  C   PRO B 154      -5.093  -2.778 -27.052  1.00  1.00
ATOM    616  O   PRO B 154      -6.256  -2.779 -26.648  1.00  1.00
ATOM    617  N   VAL B 155      -4.767  -3.640 -27.869  1.00  1.00
ATOM    618  CA  VAL B 155      -5.633  -4.669 -28.433  1.00  1.00
ATOM    619  C   VAL B 155      -5.837  -5.816 -27.451  1.00  1.00
ATOM    620  O   VAL B 155      -4.873  -6.400 -26.955  1.00  1.00
ATOM    621  N   THR B 156      -7.148  -6.016 -27.065  1.00  1.00
ATOM    622  CA  THR B 156      -7.506  -6.983 -26.035  1.00  1.00
ATOM    623  C   THR B 156      -8.789  -7.722 -26.395  1.00  1.00
ATOM    624  O   THR B 156      -9.716  -7.138 -26.956  1.00  1.00
ATOM    625  N   ILE B 157      -8.767  -9.011 -26.148  1.00  1.00
ATOM    626  CA  ILE B 157      -9.947  -9.861 -26.246  1.00  1.00
ATOM    627  C   ILE B 157     -10.359 -10.392 -24.878  1.00  1.00
ATOM    628  O   ILE B 157      -9.523 -10.865 -24.108  1.00  1.00
ATOM    629  N   GLY B 158     -11.496  -9.953 -24.366  1.00  1.00
ATOM    630  CA  GLY B 158     -12.010 -10.561 -23.145  1.00  1.00
ATOM    631  C   GLY B 158     -12.101  -9.541 -22.017  1.00  1.00
ATOM    632  O   GLY B 158     -11.681  -8.394 -22.169  1.00  1.00
ATOM    633  N   GLU B 159     -12.006  -9.730 -20.925  1.00  1.00
ATOM    634  CA  GLU B 159     -11.899  -8.932 -19.710  1.00  1.00
ATOM    635  C   GLU B 159     -10.444  -8.752 -19.296  1.00  1.00
ATOM    636  O   GLU B 159      -9.739  -9.726 -19.032  1.00  1.00
ATOM    637  N   CYS B 160      -9.847  -7.652 -19.841  1.00  1.00
ATOM    638  CA  CYS B 160      -8.427  -7.370 -19.660  1.00  1.00
ATOM    639  C   CYS B 160      -8.217  -6.148 -18.775  1.00  1.00
ATOM    640  O   CYS B 160      -8.993  -5.194 -18.823  1.00  1.00
ATOM    641  N   PRO B 161      -6.979  -6.070 -17.989  1.00  1.00
ATOM    642  CA  PRO B 161      -6.647  -4.796 -17.363  1.00  1.00
ATOM    643  C   PRO B 161      -6.669  -3.661 -18.379  1.00  1.00
ATOM    644  O   PRO B 161      -6.188  -3.812 -19.502  1.00  1.00
ATOM    645  N   LYS B 162      -6.981  -2.399 -17.790  1.00  1.00
ATOM    646  CA  LYS B 162      -6.928  -1.198 -18.616  1.00  1.00
ATOM    647  C   LYS B 162      -5.514  -0.937 -19.118  1.00  1.00
ATOM    648  O   LYS B 162      -4.557  -0.950 -18.344  1.00  1.00
ATOM    649  N   TYR B 163      -5.418  -0.674 -20.507  1.00  1.00
ATOM    650  CA  TYR B 163      -4.110  -0.351 -21.065  1.00  1.00
ATOM    651  C   TYR B 163      -3.745   1.105 -20.805  1.00  1.00
ATOM    652  O   TYR B 163      -4.573   2.002 -20.968  1.00  1.00
ATOM    653  N   VAL B 164      -2.480   1.295 -20.411  1.00  1.00
ATOM    654  CA  VAL B 164      -1.869   2.603 -20.210  1.00  1.00
ATOM    655  C   VAL B 164      -0.421   2.614 -20.682  1.00  1.00
ATOM    656  O   VAL B 164       0.284   1.611 -20.577  1.00  1.00
ATOM    657  N   ARG B 165       0.102   3.708 -21.043  1.00  1.00
ATOM    658  CA  ARG B 165       1.466   3.872 -21.533  1.00  1.00
ATOM    659  C   ARG B 165       2.460   3.947 -20.381  1.00  1.00
ATOM    660  O   ARG B 165       3.618   3.556 -20.522  1.00  1.00
ATOM    661  N   SER B 166       2.131   3.769 -19.237  1.00  1.00
ATOM    662  CA  SER B 166       2.974   3.886 -18.053  1.00  1.00
ATOM    663  C   SER B 166       3.968   2.734 -17.968  1.00  1.00
ATOM    664  O   SER B 166       3.616   1.580 -18.213  1.00  1.00
ATOM    665  N   ALA B 167       5.172   3.094 -17.332  1.00  1.00
ATOM    666  CA  ALA B 167       6.234   2.115 -17.131  1.00  1.00
ATOM    667  C   ALA B 167       6.248   1.606 -15.695  1.00  1.00
ATOM    668  O   ALA B 167       6.543   0.437 -15.444  1.00  1.00
ATOM    669  N   LYS B 168       5.594   2.214 -14.825  1.00  1.00
ATOM    670  CA  LYS B 168       5.506   1.946 -13.394  1.00  1.00
ATOM    671  C   LYS B 168       4.297   2.638 -12.777  1.00  1.00
ATOM    672  O   LYS B 168       3.967   3.768 -13.136  1.00  1.00
ATOM    673  N   LEU B 169       3.560   1.875 -11.984  1.00  1.00
ATOM    674  CA  LEU B 169       2.409   2.232 -11.164  1.00  1.00
ATOM    675  C   LEU B 169       2.380   1.425  -9.871  1.00  1.00
ATOM    676  O   LEU B 169       2.366   0.194  -9.897  1.00  1.00
ATOM    677  N   ARG B 170       3.112   1.873  -8.895  1.00  1.00
ATOM    678  CA  ARG B 170       3.279   1.229  -7.598  1.00  1.00
ATOM    679  C   ARG B 170       2.687   2.079  -6.481  1.00  1.00
ATOM    680  O   ARG B 170       2.913   3.287  -6.421  1.00  1.00
ATOM    681  N   MET B 171       1.635   1.528  -5.808  1.00  1.00
ATOM    682  CA  MET B 171       0.990   2.198  -4.685  1.00  1.00
ATOM    683  C   MET B 171       1.603   1.765  -3.359  1.00  1.00
ATOM    684  O   MET B 171       1.766   0.573  -3.099  1.00  1.00
ATOM    685  N   VAL B 172       2.115   2.809  -2.522  1.00  1.00
ATOM    686  CA  VAL B 172       2.566   2.421  -1.191  1.00  1.00
ATOM    687  C   VAL B 172       1.386   2.104  -0.280  1.00  1.00
ATOM    688  O   VAL B 172       0.384   2.818  -0.276  1.00  1.00
ATOM    689  N   THR B 173       1.586   1.038   0.567  1.00  1.00
ATOM    690  CA  THR B 173       0.570   0.643   1.535  1.00  1.00
ATOM    691  C   THR B 173       1.103   0.730   2.959  1.00  1.00
ATOM    692  O   THR B 173       0.376   1.093   3.884  1.00  1.00
ATOM    693  N   GLY B 174       2.403   0.755   3.081  1.00  1.00
ATOM    694  CA  GLY B 174       3.072   0.948   4.362  1.00  1.00
ATOM    695  C   GLY B 174       3.663   2.348   4.469  1.00  1.00
ATOM    696  O   GLY B 174       3.661   3.109   3.502  1.00  1.00
ATOM    697  N   LEU B 175       4.658   2.532   5.149  1.00  1.00
ATOM    698  CA  LEU B 175       5.274   3.810   5.485  1.00  1.00
ATOM    699  C   LEU B 175       6.733   3.852   5.042  1.00  1.00
ATOM    700  O   LEU B 175       7.411   2.825   5.005  1.00  1.00
ATOM    701  N   ARG B 176       7.302   5.082   5.043  1.00  1.00
ATOM    702  CA  ARG B 176       8.730   5.248   4.801  1.00  1.00
ATOM    703  C   ARG B 176       9.546   4.244   5.606  1.00  1.00
ATOM    704  O   ARG B 176       9.360   4.106   6.815  1.00  1.00
ATOM    705  N   ASN B 177      10.409   3.479   4.841  1.00  1.00
ATOM    706  CA  ASN B 177      11.294   2.507   5.472  1.00  1.00
ATOM    707  C   ASN B 177      12.626   3.140   5.852  1.00  1.00
ATOM    708  O   ASN B 177      13.298   3.744   5.016  1.00  1.00
ATOM    709  N   ILE B 178      12.940   3.199   7.101  1.00  1.00
ATOM    710  CA  ILE B 178      14.144   3.782   7.681  1.00  1.00
ATOM    711  C   ILE B 178      14.790   2.831   8.681  1.00  1.00
ATOM    712  O   ILE B 178      14.288   2.648   9.790  1.00  1.00
ATOM    713  N   PRO B 179      15.334   1.688   8.233  1.00  1.00
ATOM    714  CA  PRO B 179      15.873   0.663   9.118  1.00  1.00
ATOM    715  C   PRO B 179      17.157   1.135   9.789  1.00  1.00
ATOM    716  O   PRO B 179      17.945   1.870   9.194  1.00  1.00
ATOM    717  N   GLY B 180       7.933  14.901   7.185  1.00  1.00
ATOM    718  CA  GLY B 180       6.564  14.676   6.738  1.00  1.00
ATOM    719  C   GLY B 180       5.617  15.718   7.320  1.00  1.00
ATOM    720  O   GLY B 180       5.873  16.277   8.385  1.00  1.00
ATOM    721  N   LEU B 181       4.357  15.701   6.879  1.00  1.00
ATOM    722  CA  LEU B 181       3.385  16.685   7.341  1.00  1.00
ATOM    723  C   LEU B 181       3.188  16.598   8.851  1.00  1.00
ATOM    724  O   LEU B 181       3.014  17.615   9.523  1.00  1.00
ATOM    725  N   PHE B 182       3.214  15.688   9.571  1.00  1.00
ATOM    726  CA  PHE B 182       2.967  15.552  11.001  1.00  1.00
ATOM    727  C   PHE B 182       4.266  15.618  11.793  1.00  1.00
ATOM    728  O   PHE B 182       4.281  16.051  12.945  1.00  1.00
ATOM    729  N   GLY B 183       5.347  15.290  11.331  1.00  1.00
ATOM    730  CA  GLY B 183       6.631  15.635  11.931  1.00  1.00
ATOM    731  C   GLY B 183       7.150  14.502  12.807  1.00  1.00
ATOM    732  O   GLY B 183       8.299  14.524  13.250  1.00  1.00
ATOM    733  N   ALA B 184       6.539  13.296  12.651  1.00  1.00
ATOM    734  CA  ALA B 184       6.952  12.180  13.493  1.00  1.00
ATOM    735  C   ALA B 184       7.854  11.219  12.730  1.00  1.00
ATOM    736  O   ALA B 184       8.820  10.690  13.279  1.00  1.00
ATOM    737  N   ILE B 185       7.403  10.624  11.621  1.00  1.00
ATOM    738  CA  ILE B 185       8.240   9.739  10.821  1.00  1.00
ATOM    739  C   ILE B 185       9.337  10.515  10.104  1.00  1.00
ATOM    740  O   ILE B 185       9.063  11.480   9.391  1.00  1.00
ATOM    741  N   ALA B 186      10.622  10.004  10.210  1.00  1.00
ATOM    742  CA  ALA B 186      11.726  10.745   9.612  1.00  1.00
ATOM    743  C   ALA B 186      11.717  12.202  10.059  1.00  1.00
ATOM    744  O   ALA B 186      11.365  13.095   9.289  1.00  1.00
ATOM    745  N   GLY B 187      11.308  12.396  11.298  1.00  1.00
ATOM    746  CA  GLY B 187      11.256  13.715  11.917  1.00  1.00
ATOM    747  C   GLY B 187      11.836  13.687  13.325  1.00  1.00
ATOM    748  O   GLY B 187      12.743  14.454  13.649  1.00  1.00
ATOM    749  N   PHE B 188      10.895  13.785  14.386  1.00  1.00
ATOM    750  CA  PHE B 188      11.389  13.770  15.758  1.00  1.00
ATOM    751  C   PHE B 188      11.646  12.347  16.236  1.00  1.00
ATOM    752  O   PHE B 188      12.386  12.128  17.195  1.00  1.00
ATOM    753  N   ILE B 189      10.934  11.376  15.711  1.00  1.00
ATOM    754  CA  ILE B 189      11.375   9.988  15.781  1.00  1.00
ATOM    755  C   ILE B 189      12.244   9.626  14.584  1.00  1.00
ATOM    756  O   ILE B 189      11.762   9.554  13.454  1.00  1.00
ATOM    757  N   GLU B 190      13.491   9.764  14.588  1.00  1.00
ATOM    758  CA  GLU B 190      14.408   9.765  13.454  1.00  1.00
ATOM    759  C   GLU B 190      14.417   8.414  12.752  1.00  1.00
ATOM    760  O   GLU B 190      14.496   8.342  11.525  1.00  1.00
ATOM    761  N   GLY B 191      14.210   7.331  13.130  1.00  1.00
ATOM    762  CA  GLY B 191      14.348   6.068  12.415  1.00  1.00
ATOM    763  C   GLY B 191      13.215   5.112  12.764  1.00  1.00
ATOM    764  O   GLY B 191      12.670   5.156  13.868  1.00  1.00
ATOM    765  N   GLY B 192      13.135   4.014  12.057  1.00  1.00
ATOM    766  CA  GLY B 192      12.185   2.942  12.327  1.00  1.00
ATOM    767  C   GLY B 192      12.819   1.843  13.169  1.00  1.00
ATOM    768  O   GLY B 192      14.008   1.552  13.035  1.00  1.00
ATOM    769  N   TRP B 193      12.003   0.819  13.480  1.00  1.00
ATOM    770  CA  TRP B 193      12.437  -0.338  14.253  1.00  1.00
ATOM    771  C   TRP B 193      12.225  -1.631  13.476  1.00  1.00
ATOM    772  O   TRP B 193      11.096  -1.987  13.141  1.00  1.00
ATOM    773  N   THR B 194      13.363  -2.330  13.154  1.00  1.00
ATOM    774  CA  THR B 194      13.228  -3.616  12.481  1.00  1.00
ATOM    775  C   THR B 194      12.825  -4.711  13.461  1.00  1.00
ATOM    776  O   THR B 194      12.084  -5.629  13.110  1.00  1.00
ATOM    777  N   GLY B 195      12.869  -4.389  14.740  1.00  1.00
ATOM    778  CA  GLY B 195      12.566  -5.333  15.808  1.00  1.00
ATOM    779  C   GLY B 195      11.085  -5.307  16.163  1.00  1.00
ATOM    780  O   GLY B 195      10.531  -6.302  16.630  1.00  1.00
ATOM    781  N   MET B 196      10.337  -4.388  15.855  1.00  1.00
ATOM    782  CA  MET B 196       8.880  -4.357  15.884  1.00  1.00
ATOM    783  C   MET B 196       8.291  -4.936  14.604  1.00  1.00
ATOM    784  O   MET B 196       8.374  -4.325  13.539  1.00  1.00
ATOM    785  N   ILE B 197       7.959  -6.233  14.649  1.00  1.00
ATOM    786  CA  ILE B 197       7.628  -6.996  13.452  1.00  1.00
ATOM    787  C   ILE B 197       6.138  -7.307  13.392  1.00  1.00
ATOM    788  O   ILE B 197       5.557  -7.402  12.310  1.00  1.00
ATOM    789  N   ASP B 198       5.290  -6.846  14.223  1.00  1.00
ATOM    790  CA  ASP B 198       3.894  -7.263  14.264  1.00  1.00
ATOM    791  C   ASP B 198       2.960  -6.090  13.996  1.00  1.00
ATOM    792  O   ASP B 198       1.872  -6.262  13.447  1.00  1.00
ATOM    793  N   GLY B 199       3.295  -5.039  13.521  1.00  1.00
ATOM    794  CA  GLY B 199       2.478  -3.921  13.065  1.00  1.00
ATOM    795  C   GLY B 199       3.345  -2.739  12.650  1.00  1.00
ATOM    796  O   GLY B 199       4.513  -2.651  13.026  1.00  1.00
ATOM    797  N   TRP B 200       2.589  -1.652  12.181  1.00  1.00
ATOM    798  CA  TRP B 200       3.277  -0.466  11.687  1.00  1.00
ATOM    799  C   TRP B 200       3.630   0.481  12.827  1.00  1.00
ATOM    800  O   TRP B 200       4.705   1.082  12.838  1.00  1.00
ATOM    801  N   TYR B 201       3.000   0.696  13.773  1.00  1.00
ATOM    802  CA  TYR B 201       3.213   1.545  14.939  1.00  1.00
ATOM    803  C   TYR B 201       3.120   0.741  16.229  1.00  1.00
ATOM    804  O   TYR B 201       2.360  -0.223  16.318  1.00  1.00
ATOM    805  N   GLY B 202       3.907   1.413  17.317  1.00  1.00
ATOM    806  CA  GLY B 202       3.850   0.712  18.594  1.00  1.00
ATOM    807  C   GLY B 202       4.836   1.306  19.592  1.00  1.00
ATOM    808  O   GLY B 202       5.688   2.117  19.230  1.00  1.00
ATOM    809  N   TYR B 203       5.386   0.356  20.475  1.00  1.00
ATOM    810  CA  TYR B 203       6.132   0.776  21.656  1.00  1.00
ATOM    811  C   TYR B 203       7.389  -0.063  21.842  1.00  1.00
ATOM    812  O   TYR B 203       7.419  -1.241  21.484  1.00  1.00
ATOM    813  N   HIS B 204       8.399   0.562  22.354  1.00  1.00
ATOM    814  CA  HIS B 204       9.601  -0.052  22.904  1.00  1.00
ATOM    815  C   HIS B 204       9.774   0.300  24.376  1.00  1.00
ATOM    816  O   HIS B 204       9.592   1.450  24.775  1.00  1.00
ATOM    817  N   HIS B 205       9.869  -0.607  25.261  1.00  1.00
ATOM    818  CA  HIS B 205       9.992  -0.327  26.686  1.00  1.00
ATOM    819  C   HIS B 205      11.273  -0.921  27.257  1.00  1.00
ATOM    820  O   HIS B 205      11.716  -1.989  26.833  1.00  1.00
ATOM    821  N   GLN B 206      11.732  -0.395  28.296  1.00  1.00
ATOM    822  CA  GLN B 206      12.897  -0.738  29.102  1.00  1.00
ATOM    823  C   GLN B 206      12.610  -0.560  30.588  1.00  1.00
ATOM    824  O   GLN B 206      12.098   0.476  31.011  1.00  1.00
ATOM    825  N   ASN B 207      12.532  -1.600  31.346  1.00  1.00
ATOM    826  CA  ASN B 207      12.309  -1.558  32.787  1.00  1.00
ATOM    827  C   ASN B 207      13.118  -2.632  33.501  1.00  1.00
ATOM    828  O   ASN B 207      13.465  -3.656  32.912  1.00  1.00
ATOM    829  N   GLU B 208      13.067  -2.719  34.785  1.00  1.00
ATOM    830  CA  GLU B 208      13.797  -3.722  35.551  1.00  1.00
ATOM    831  C   GLU B 208      13.547  -5.122  35.005  1.00  1.00
ATOM    832  O   GLU B 208      14.455  -5.952  34.960  1.00  1.00
ATOM    833  N   GLN B 209      12.476  -5.496  34.588  1.00  1.00
ATOM    834  CA  GLN B 209      12.065  -6.791  34.059  1.00  1.00
ATOM    835  C   GLN B 209      12.504  -6.958  32.610  1.00  1.00
ATOM    836  O   GLN B 209      12.759  -8.073  32.153  1.00  1.00
ATOM    837  N   GLY B 210      13.136  -6.208  31.974  1.00  1.00
ATOM    838  CA  GLY B 210      13.666  -6.413  30.631  1.00  1.00
ATOM    839  C   GLY B 210      13.323  -5.243  29.719  1.00  1.00
ATOM    840  O   GLY B 210      12.775  -4.235  30.165  1.00  1.00
ATOM    841  N   SER B 211      13.546  -5.612  28.346  1.00  1.00
ATOM    842  CA  SER B 211      13.122  -4.704  27.287  1.00  1.00
ATOM    843  C   SER B 211      12.550  -5.470  26.101  1.00  1.00
ATOM    844  O   SER B 211      13.002  -6.570  25.784  1.00  1.00
ATOM    845  N   GLY B 212      11.626  -4.878  25.411  1.00  1.00
ATOM    846  CA  GLY B 212      11.010  -5.510  24.251  1.00  1.00
ATOM    847  C   GLY B 212      10.336  -4.480  23.355  1.00  1.00
ATOM    848  O   GLY B 212      10.112  -3.340  23.762  1.00  1.00
ATOM    849  N   TYR B 213       9.764  -4.975  22.268  1.00  1.00
ATOM    850  CA  TYR B 213       8.872  -4.237  21.381  1.00  1.00
ATOM    851  C   TYR B 213       7.474  -4.843  21.377  1.00  1.00
ATOM    852  O   TYR B 213       7.314  -6.058  21.488  1.00  1.00
ATOM    853  N   ALA B 214       6.496  -3.950  21.056  1.00  1.00
ATOM    854  CA  ALA B 214       5.092  -4.329  20.949  1.00  1.00
ATOM    855  C   ALA B 214       4.325  -3.355  20.064  1.00  1.00
ATOM    856  O   ALA B 214       4.505  -2.141  20.159  1.00  1.00
ATOM    857  N   ALA B 215       3.702  -3.859  18.959  1.00  1.00
ATOM    858  CA  ALA B 215       2.878  -2.998  18.118  1.00  1.00
ATOM    859  C   ALA B 215       1.616  -2.560  18.848  1.00  1.00
ATOM    860  O   ALA B 215       0.978  -3.355  19.538  1.00  1.00
ATOM    861  N   ASP B 216       1.211  -1.231  18.594  1.00  1.00
ATOM    862  CA  ASP B 216      -0.132  -0.841  19.008  1.00  1.00
ATOM    863  C   ASP B 216      -1.187  -1.429  18.081  1.00  1.00
ATOM    864  O   ASP B 216      -1.184  -1.170  16.877  1.00  1.00
ATOM    865  N   GLN B 217      -1.935  -2.449  18.636  1.00  1.00
ATOM    866  CA  GLN B 217      -2.814  -3.262  17.804  1.00  1.00
ATOM    867  C   GLN B 217      -3.987  -2.444  17.279  1.00  1.00
ATOM    868  O   GLN B 217      -4.408  -2.609  16.134  1.00  1.00
ATOM    869  N   LYS B 218      -4.534  -1.517  17.992  1.00  1.00
ATOM    870  CA  LYS B 218      -5.699  -0.737  17.595  1.00  1.00
ATOM    871  C   LYS B 218      -5.374   0.181  16.424  1.00  1.00
ATOM    872  O   LYS B 218      -6.166   0.318  15.491  1.00  1.00
ATOM    873  N   SER B 219      -4.287   0.963  16.522  1.00  1.00
ATOM    874  CA  SER B 219      -3.911   1.890  15.462  1.00  1.00
ATOM    875  C   SER B 219      -3.409   1.146  14.231  1.00  1.00
ATOM    876  O   SER B 219      -3.676   1.548  13.099  1.00  1.00
ATOM    877  N   THR B 220      -2.727   0.010  14.464  1.00  1.00
ATOM    878  CA  THR B 220      -2.250  -0.813  13.359  1.00  1.00
ATOM    879  C   THR B 220      -3.412  -1.415  12.580  1.00  1.00
ATOM    880  O   THR B 220      -3.400  -1.441  11.349  1.00  1.00
ATOM    881  N   GLN B 221      -4.418  -1.945  13.309  1.00  1.00
ATOM    882  CA  GLN B 221      -5.581  -2.573  12.693  1.00  1.00
ATOM    883  C   GLN B 221      -6.445  -1.546  11.973  1.00  1.00
ATOM    884  O   GLN B 221      -6.957  -1.806  10.884  1.00  1.00
ATOM    885  N   ASN B 222      -6.663  -0.394  12.547  1.00  1.00
ATOM    886  CA  ASN B 222      -7.432   0.682  11.934  1.00  1.00
ATOM    887  C   ASN B 222      -6.746   1.203  10.677  1.00  1.00
ATOM    888  O   ASN B 222      -7.403   1.514   9.684  1.00  1.00
ATOM    889  N   ALA B 223      -5.422   1.272  10.682  1.00  1.00
ATOM    890  CA  ALA B 223      -4.644   1.742   9.542  1.00  1.00
ATOM    891  C   ALA B 223      -4.660   0.726   8.408  1.00  1.00
ATOM    892  O   ALA B 223      -4.741   1.091   7.235  1.00  1.00
ATOM    893  N   ILE B 224      -4.522  -0.565   8.732  1.00  1.00
ATOM    894  CA  ILE B 224      -4.629  -1.605   7.716  1.00  1.00
ATOM    895  C   ILE B 224      -6.007  -1.600   7.065  1.00  1.00
ATOM    896  O   ILE B 224      -6.130  -1.748   5.849  1.00  1.00
ATOM    897  N   ASN B 225      -7.052  -1.402   7.912  1.00  1.00
ATOM    898  CA  ASN B 225      -8.415  -1.291   7.407  1.00  1.00
ATOM    899  C   ASN B 225      -8.546  -0.135   6.424  1.00  1.00
ATOM    900  O   ASN B 225      -9.191  -0.262   5.384  1.00  1.00
ATOM    901  N   GLY B 226      -7.984   1.021   6.774  1.00  1.00
ATOM    902  CA  GLY B 226      -8.067   2.236   5.972  1.00  1.00
ATOM    903  C   GLY B 226      -7.307   2.082   4.661  1.00  1.00
ATOM    904  O   GLY B 226      -7.781   2.503   3.605  1.00  1.00
ATOM    905  N   ILE B 227      -6.019   1.647   4.746  1.00  1.00
ATOM    906  CA  ILE B 227      -5.157   1.505   3.578  1.00  1.00
ATOM    907  C   ILE B 227      -5.742   0.514   2.580  1.00  1.00
ATOM    908  O   ILE B 227      -5.719   0.749   1.372  1.00  1.00
ATOM    909  N   THR B 228      -6.262  -0.616   3.068  1.00  1.00
ATOM    910  CA  THR B 228      -6.830  -1.637   2.196  1.00  1.00
ATOM    911  C   THR B 228      -8.126  -1.155   1.556  1.00  1.00
ATOM    912  O   THR B 228      -8.380  -1.408   0.378  1.00  1.00
ATOM    913  N   ASN B 229      -8.916  -0.388   2.263  1.00  1.00
ATOM    914  CA  ASN B 229     -10.115   0.233   1.713  1.00  1.00
ATOM    915  C   ASN B 229      -9.765   1.229   0.616  1.00  1.00
ATOM    916  O   ASN B 229     -10.455   1.317  -0.400  1.00  1.00
ATOM    917  N   LYS B 230      -8.634   1.957   0.824  1.00  1.00
ATOM    918  CA  LYS B 230      -8.133   2.901  -0.168  1.00  1.00
ATOM    919  C   LYS B 230      -7.735   2.189  -1.454  1.00  1.00
ATOM    920  O   LYS B 230      -8.011   2.672  -2.553  1.00  1.00
ATOM    921  N   VAL B 231      -7.027   1.053  -1.326  1.00  1.00
ATOM    922  CA  VAL B 231      -6.648   0.243  -2.477  1.00  1.00
ATOM    923  C   VAL B 231      -7.876  -0.239  -3.239  1.00  1.00
ATOM    924  O   VAL B 231      -7.911  -0.196  -4.469  1.00  1.00
ATOM    925  N   ASN B 232      -8.879  -0.715  -2.484  1.00  1.00
ATOM    926  CA  ASN B 232     -10.122  -1.201  -3.069  1.00  1.00
ATOM    927  C   ASN B 232     -10.845  -0.093  -3.825  1.00  1.00
ATOM    928  O   ASN B 232     -11.377  -0.316  -4.912  1.00  1.00
ATOM    929  N   THR B 233     -10.918   1.104  -3.222  1.00  1.00
ATOM    930  CA  THR B 233     -11.571   2.252  -3.839  1.00  1.00
ATOM    931  C   THR B 233     -10.896   2.631  -5.150  1.00  1.00
ATOM    932  O   THR B 233     -11.563   2.950  -6.134  1.00  1.00
ATOM    933  N   VAL B 234      -9.576   2.709  -5.151  1.00  1.00
ATOM    934  CA  VAL B 234      -8.795   2.994  -6.348  1.00  1.00
ATOM    935  C   VAL B 234      -9.050   1.955  -7.433  1.00  1.00
ATOM    936  O   VAL B 234      -9.195   2.292  -8.607  1.00  1.00
ATOM    937  N   ILE B 235      -8.988   0.694  -7.082  1.00  1.00
ATOM    938  CA  ILE B 235      -9.207  -0.409  -8.010  1.00  1.00
ATOM    939  C   ILE B 235     -10.631  -0.398  -8.551  1.00  1.00
ATOM    940  O   ILE B 235     -10.854  -0.615  -9.743  1.00  1.00
ATOM    941  N   GLU B 236     -11.591  -0.146  -7.782  1.00  1.00
ATOM    942  CA  GLU B 236     -13.015  -0.147  -8.095  1.00  1.00
ATOM    943  C   GLU B 236     -13.336   0.846  -9.205  1.00  1.00
ATOM    944  O   GLU B 236     -14.151   0.566 -10.084  1.00  1.00
ATOM    945  N   LYS B 237     -12.714   1.938  -9.301  1.00  1.00
ATOM    946  CA  LYS B 237     -13.032   3.021 -10.224  1.00  1.00
ATOM    947  C   LYS B 237     -12.452   2.755 -11.607  1.00  1.00
ATOM    948  O   LYS B 237     -13.066   3.084 -12.622  1.00  1.00
ATOM    949  N   MET B 238     -11.425   2.051 -11.719  1.00  1.00
ATOM    950  CA  MET B 238     -10.845   1.654 -12.997  1.00  1.00
ATOM    951  C   MET B 238      -9.932   0.446 -12.836  1.00  1.00
ATOM    952  O   MET B 238      -8.990   0.469 -12.043  1.00  1.00
ATOM    953  N   ASN B 239     -10.511  -0.713 -13.569  1.00  1.00
ATOM    954  CA  ASN B 239      -9.758  -1.954 -13.432  1.00  1.00
ATOM    955  C   ASN B 239     -10.091  -2.928 -14.555  1.00  1.00
ATOM    956  O   ASN B 239      -9.246  -3.718 -14.976  1.00  1.00
ATOM    957  N   ILE B 240     -10.621  -2.660 -15.610  1.00  1.00
ATOM    958  CA  ILE B 240     -11.011  -3.590 -16.662  1.00  1.00
ATOM    959  C   ILE B 240     -11.388  -2.851 -17.939  1.00  1.00
ATOM    960  O   ILE B 240     -11.901  -1.732 -17.892  1.00  1.00
ATOM    961  N   GLN B 241     -11.011  -3.424 -19.030  1.00  1.00
ATOM    962  CA  GLN B 241     -11.421  -3.072 -20.384  1.00  1.00
ATOM    963  C   GLN B 241     -11.955  -4.288 -21.132  1.00  1.00
ATOM    964  O   GLN B 241     -11.427  -5.392 -20.997  1.00  1.00
ATOM    965  N   PHE B 242     -13.120  -4.172 -21.707  1.00  1.00
ATOM    966  CA  PHE B 242     -13.641  -5.261 -22.525  1.00  1.00
ATOM    967  C   PHE B 242     -12.961  -5.301 -23.888  1.00  1.00
ATOM    968  O   PHE B 242     -12.559  -4.267 -24.422  1.00  1.00
ATOM    969  N   THR B 243     -13.169  -6.223 -24.703  1.00  1.00
ATOM    970  CA  THR B 243     -12.615  -6.355 -26.045  1.00  1.00
ATOM    971  C   THR B 243     -12.551  -5.005 -26.749  1.00  1.00
ATOM    972  O   THR B 243     -13.531  -4.260 -26.774  1.00  1.00
ATOM    973  N   ALA B 244     -11.315  -4.724 -27.201  1.00  1.00
ATOM    974  CA  ALA B 244     -10.921  -3.561 -27.987  1.00  1.00
ATOM    975  C   ALA B 244      -9.990  -3.955 -29.126  1.00  1.00
ATOM    976  O   ALA B 244      -8.995  -4.649 -28.915  1.00  1.00
ATOM    977  N   VAL B 245     -10.468  -3.994 -30.310  1.00  1.00
ATOM    978  CA  VAL B 245      -9.728  -4.429 -31.489  1.00  1.00
ATOM    979  C   VAL B 245      -9.630  -3.312 -32.520  1.00  1.00
ATOM    980  O   VAL B 245     -10.558  -2.521 -32.683  1.00  1.00
ATOM    981  N   GLY B 246      -8.660  -3.187 -33.232  1.00  1.00
ATOM    982  CA  GLY B 246      -8.476  -2.255 -34.338  1.00  1.00
ATOM    983  C   GLY B 246      -9.649  -2.312 -35.308  1.00  1.00
ATOM    984  O   GLY B 246     -10.187  -3.384 -35.584  1.00  1.00
ATOM    985  N   LYS B 247      -9.773  -1.177 -36.075  1.00  1.00
ATOM    986  CA  LYS B 247     -10.714  -1.107 -37.187  1.00  1.00
ATOM    987  C   LYS B 247      -9.990  -1.162 -38.526  1.00  1.00
ATOM    988  O   LYS B 247      -8.989  -0.474 -38.730  1.00  1.00
ATOM    989  N   LEU B 248      -9.593  10.594 -37.277  1.00  1.00
ATOM    990  CA  LEU B 248     -10.684  10.672 -36.313  1.00  1.00
ATOM    991  C   LEU B 248     -10.664   9.481 -35.361  1.00  1.00
ATOM    992  O   LEU B 248     -10.922   9.625 -34.165  1.00  1.00
ATOM    993  N   ASN B 249     -10.563   8.265 -35.879  1.00  1.00
ATOM    994  CA  ASN B 249     -10.454   7.069 -35.053  1.00  1.00
ATOM    995  C   ASN B 249      -9.163   7.073 -34.245  1.00  1.00
ATOM    996  O   ASN B 249      -9.142   6.654 -33.088  1.00  1.00
ATOM    997  N   LYS B 250      -8.054   7.403 -34.856  1.00  1.00
ATOM    998  CA  LYS B 250      -6.777   7.451 -34.155  1.00  1.00
ATOM    999  C   LYS B 250      -6.769   8.550 -33.100  1.00  1.00
ATOM   1000  O   LYS B 250      -6.181   8.392 -32.030  1.00  1.00
ATOM   1001  N   LYS B 251      -7.396   9.721 -33.396  1.00  1.00
ATOM   1002  CA  LYS B 251      -7.497  10.821 -32.445  1.00  1.00
ATOM   1003  C   LYS B 251      -8.273  10.405 -31.202  1.00  1.00
ATOM   1004  O   LYS B 251      -7.925  10.786 -30.084  1.00  1.00
ATOM   1005  N   VAL B 252      -9.403   9.654 -31.401  1.00  1.00
ATOM   1006  CA  VAL B 252     -10.204   9.157 -30.289  1.00  1.00
ATOM   1007  C   VAL B 252      -9.406   8.190 -29.424  1.00  1.00
ATOM   1008  O   VAL B 252      -9.493   8.223 -28.196  1.00  1.00
ATOM   1009  N   ASP B 253      -8.764   7.181 -30.087  1.00  1.00
ATOM   1010  CA  ASP B 253      -7.967   6.200 -29.359  1.00  1.00
ATOM   1011  C   ASP B 253      -6.812   6.866 -28.623  1.00  1.00
ATOM   1012  O   ASP B 253      -6.505   6.516 -27.483  1.00  1.00
ATOM   1013  N   ASP B 254      -6.057   7.708 -29.228  1.00  1.00
ATOM   1014  CA  ASP B 254      -4.900   8.363 -28.631  1.00  1.00
ATOM   1015  C   ASP B 254      -5.320   9.325 -27.527  1.00  1.00
ATOM   1016  O   ASP B 254      -4.622   9.478 -26.525  1.00  1.00
ATOM   1017  N   GLY B 255      -6.455   9.976 -27.649  1.00  1.00
ATOM   1018  CA  GLY B 255      -6.931  10.939 -26.663  1.00  1.00
ATOM   1019  C   GLY B 255      -7.426  10.239 -25.404  1.00  1.00
ATOM   1020  O   GLY B 255      -7.239  10.734 -24.292  1.00  1.00
ATOM   1021  N   PHE B 256      -8.149   9.145 -25.522  1.00  1.00
ATOM   1022  CA  PHE B 256      -8.582   8.355 -24.375  1.00  1.00
ATOM   1023  C   PHE B 256      -7.391   7.760 -23.636  1.00  1.00
ATOM   1024  O   PHE B 256      -7.379   7.698 -22.406  1.00  1.00
ATOM   1025  N   LEU B 257      -6.424   7.256 -24.415  1.00  1.00
ATOM   1026  CA  LEU B 257      -5.204   6.690 -23.851  1.00  1.00
ATOM   1027  C   LEU B 257      -4.414   7.741 -23.079  1.00  1.00
ATOM   1028  O   LEU B 257      -3.841   7.453 -22.028  1.00  1.00
ATOM   1029  N   ASP B 258      -4.315   8.960 -23.616  1.00  1.00
ATOM   1030  CA  ASP B 258      -3.626  10.055 -22.943  1.00  1.00
ATOM   1031  C   ASP B 258      -4.276  10.373 -21.602  1.00  1.00
ATOM   1032  O   ASP B 258      -3.590  10.651 -20.619  1.00  1.00
ATOM   1033  N   ILE B 259      -5.615  10.410 -21.576  1.00  1.00
ATOM   1034  CA  ILE B 259      -6.376  10.756 -20.382  1.00  1.00
ATOM   1035  C   ILE B 259      -6.234   9.685 -19.308  1.00  1.00
ATOM   1036  O   ILE B 259      -6.097   9.993 -18.124  1.00  1.00
ATOM   1037  N   TRP B 260      -6.369   8.401 -19.707  1.00  1.00
ATOM   1038  CA  TRP B 260      -6.304   7.299 -18.755  1.00  1.00
ATOM   1039  C   TRP B 260      -4.893   7.128 -18.207  1.00  1.00
ATOM   1040  O   TRP B 260      -4.707   6.806 -17.033  1.00  1.00
ATOM   1041  N   THR B 261      -3.893   7.302 -19.004  1.00  1.00
ATOM   1042  CA  THR B 261      -2.508   7.263 -18.553  1.00  1.00
ATOM   1043  C   THR B 261      -2.240   8.333 -17.502  1.00  1.00
ATOM   1044  O   THR B 261      -1.542   8.091 -16.518  1.00  1.00
ATOM   1045  N   TYR B 262      -2.754   9.571 -17.799  1.00  1.00
ATOM   1046  CA  TYR B 262      -2.616  10.690 -16.875  1.00  1.00
ATOM   1047  C   TYR B 262      -3.347  10.417 -15.566  1.00  1.00
ATOM   1048  O   TYR B 262      -2.842  10.723 -14.486  1.00  1.00
ATOM   1049  N   ASN B 263      -4.564   9.937 -15.658  1.00  1.00
ATOM   1050  CA  ASN B 263      -5.424   9.662 -14.513  1.00  1.00
ATOM   1051  C   ASN B 263      -4.809   8.605 -13.604  1.00  1.00
ATOM   1052  O   ASN B 263      -4.871   8.714 -12.379  1.00  1.00
ATOM   1053  N   ALA B 264      -4.335   7.513 -14.185  1.00  1.00
ATOM   1054  CA  ALA B 264      -3.755   6.409 -13.431  1.00  1.00
ATOM   1055  C   ALA B 264      -2.503   6.850 -12.683  1.00  1.00
ATOM   1056  O   ALA B 264      -2.295   6.477 -11.528  1.00  1.00
ATOM   1057  N   GLU B 265      -1.599   7.492 -13.357  1.00  1.00
ATOM   1058  CA  GLU B 265      -0.337   7.913 -12.761  1.00  1.00
ATOM   1059  C   GLU B 265      -0.562   8.955 -11.673  1.00  1.00
ATOM   1060  O   GLU B 265       0.087   8.925 -10.627  1.00  1.00
ATOM   1061  N   LEU B 266      -1.398   9.921 -11.890  1.00  1.00
ATOM   1062  CA  LEU B 266      -1.663  11.000 -10.945  1.00  1.00
ATOM   1063  C   LEU B 266      -2.419  10.489  -9.723  1.00  1.00
ATOM   1064  O   LEU B 266      -2.187  10.944  -8.603  1.00  1.00
ATOM   1065  N   LEU B 267      -3.374   9.618  -9.907  1.00  1.00
ATOM   1066  CA  LEU B 267      -4.103   9.003  -8.804  1.00  1.00
ATOM   1067  C   LEU B 267      -3.155   8.291  -7.845  1.00  1.00
ATOM   1068  O   LEU B 267      -3.327   8.352  -6.628  1.00  1.00
ATOM   1069  N   VAL B 268      -2.194   7.547  -8.422  1.00  1.00
ATOM   1070  CA  VAL B 268      -1.224   6.814  -7.618  1.00  1.00
ATOM   1071  C   VAL B 268      -0.293   7.765  -6.876  1.00  1.00
ATOM   1072  O   VAL B 268       0.024   7.551  -5.706  1.00  1.00
ATOM   1073  N   LEU B 269       0.200   8.784  -7.580  1.00  1.00
ATOM   1074  CA  LEU B 269       1.105   9.761  -6.988  1.00  1.00
ATOM   1075  C   LEU B 269       0.432  10.515  -5.846  1.00  1.00
ATOM   1076  O   LEU B 269       1.046  10.769  -4.809  1.00  1.00
ATOM   1077  N   LEU B 270      -0.763  10.973  -6.039  1.00  1.00
ATOM   1078  CA  LEU B 270      -1.501  11.713  -5.023  1.00  1.00
ATOM   1079  C   LEU B 270      -1.821  10.830  -3.821  1.00  1.00
ATOM   1080  O   LEU B 270      -1.743  11.273  -2.675  1.00  1.00
ATOM   1081  N   GLU B 271      -2.319   9.610  -4.086  1.00  1.00
ATOM   1082  CA  GLU B 271      -2.664   8.681  -3.017  1.00  1.00
ATOM   1083  C   GLU B 271      -1.427   8.254  -2.237  1.00  1.00
ATOM   1084  O   GLU B 271      -1.478   8.080  -1.020  1.00  1.00
ATOM   1085  N   ASN B 272      -0.311   8.101  -2.904  1.00  1.00
ATOM   1086  CA  ASN B 272       0.948   7.748  -2.258  1.00  1.00
ATOM   1087  C   ASN B 272       1.359   8.801  -1.238  1.00  1.00
ATOM   1088  O   ASN B 272       1.843   8.474  -0.154  1.00  1.00
ATOM   1089  N   GLU B 273       1.293  10.066  -1.633  1.00  1.00
ATOM   1090  CA  GLU B 273       1.595  11.172  -0.732  1.00  1.00
ATOM   1091  C   GLU B 273       0.684  11.154   0.488  1.00  1.00
ATOM   1092  O   GLU B 273       1.125  11.411   1.608  1.00  1.00
ATOM   1093  N   ARG B 274      -0.593  10.908   0.277  1.00  1.00
ATOM   1094  CA  ARG B 274      -1.591  10.883   1.340  1.00  1.00
ATOM   1095  C   ARG B 274      -1.362   9.709   2.283  1.00  1.00
ATOM   1096  O   ARG B 274      -1.550   9.828   3.494  1.00  1.00
ATOM   1097  N   THR B 275      -0.984   8.558   1.752  1.00  1.00
ATOM   1098  CA  THR B 275      -0.719   7.352   2.526  1.00  1.00
ATOM   1099  C   THR B 275       0.439   7.561   3.493  1.00  1.00
ATOM   1100  O   THR B 275       0.393   7.113   4.638  1.00  1.00
ATOM   1101  N   LEU B 276       1.533   8.118   2.992  1.00  1.00
ATOM   1102  CA  LEU B 276       2.696   8.394   3.828  1.00  1.00
ATOM   1103  C   LEU B 276       2.361   9.400   4.923  1.00  1.00
ATOM   1104  O   LEU B 276       2.799   9.259   6.065  1.00  1.00
ATOM   1105  N   ASP B 277       1.587  10.405   4.576  1.00  1.00
ATOM   1106  CA  ASP B 277       1.168  11.406   5.549  1.00  1.00
ATOM   1107  C   ASP B 277       0.257  10.797   6.607  1.00  1.00
ATOM   1108  O   ASP B 277       0.339  11.145   7.785  1.00  1.00
ATOM   1109  N   PHE B 278      -0.613   9.849   6.174  1.00  1.00
ATOM   1110  CA  PHE B 278      -1.527   9.138   7.059  1.00  1.00
ATOM   1111  C   PHE B 278      -0.768   8.372   8.135  1.00  1.00
ATOM   1112  O   PHE B 278      -1.187   8.327   9.292  1.00  1.00
ATOM   1113  N   HIS B 279       0.271   7.654   7.724  1.00  1.00
ATOM   1114  CA  HIS B 279       1.117   6.911   8.650  1.00  1.00
ATOM   1115  C   HIS B 279       1.814   7.846   9.630  1.00  1.00
ATOM   1116  O   HIS B 279       1.922   7.545  10.819  1.00  1.00
ATOM   1117  N   ASP B 280       2.366   8.977   9.072  1.00  1.00
ATOM   1118  CA  ASP B 280       3.006   9.984   9.909  1.00  1.00
ATOM   1119  C   ASP B 280       2.049  10.503  10.975  1.00  1.00
ATOM   1120  O   ASP B 280       2.437  10.706  12.125  1.00  1.00
ATOM   1121  N   SER B 281       0.810  10.755  10.598  1.00  1.00
ATOM   1122  CA  SER B 281      -0.235  11.247  11.488  1.00  1.00
ATOM   1123  C   SER B 281      -0.527  10.249  12.601  1.00  1.00
ATOM   1124  O   SER B 281      -0.758  10.633  13.747  1.00  1.00
ATOM   1125  N   ASN B 282      -0.643   8.966  12.262  1.00  1.00
ATOM   1126  CA  ASN B 282      -0.934   7.897  13.210  1.00  1.00
ATOM   1127  C   ASN B 282       0.147   7.799  14.279  1.00  1.00
ATOM   1128  O   ASN B 282      -0.147   7.567  15.452  1.00  1.00
ATOM   1129  N   VAL B 283       1.415   7.902  13.836  1.00  1.00
ATOM   1130  CA  VAL B 283       2.536   7.886  14.769  1.00  1.00
ATOM   1131  C   VAL B 283       2.484   9.081  15.712  1.00  1.00
ATOM   1132  O   VAL B 283       2.729   8.949  16.911  1.00  1.00
ATOM   1133  N   LYS B 284       2.236  10.261  15.137  1.00  1.00
ATOM   1134  CA  LYS B 284       2.155  11.507  15.890  1.00  1.00
ATOM   1135  C   LYS B 284       1.051  11.445  16.938  1.00  1.00
ATOM   1136  O   LYS B 284       1.220  11.922  18.060  1.00  1.00
ATOM   1137  N   ASN B 285      -0.126  10.911  16.533  1.00  1.00
ATOM   1138  CA  ASN B 285      -1.280  10.800  17.417  1.00  1.00
ATOM   1139  C   ASN B 285      -1.016   9.813  18.547  1.00  1.00
ATOM   1140  O   ASN B 285      -1.449  10.020  19.680  1.00  1.00
ATOM   1141  N   LEU B 286      -0.403   8.688  18.275  1.00  1.00
ATOM   1142  CA  LEU B 286      -0.023   7.699  19.276  1.00  1.00
ATOM   1143  C   LEU B 286       0.933   8.294  20.304  1.00  1.00
ATOM   1144  O   LEU B 286       0.818   8.027  21.501  1.00  1.00
ATOM   1145  N   TYR B 287       1.845   9.105  19.821  1.00  1.00
ATOM   1146  CA  TYR B 287       2.811   9.776  20.683  1.00  1.00
ATOM   1147  C   TYR B 287       2.127  10.786  21.595  1.00  1.00
ATOM   1148  O   TYR B 287       2.461  10.897  22.775  1.00  1.00
ATOM   1149  N   GLU B 288       1.299  11.646  21.013  1.00  1.00
ATOM   1150  CA  GLU B 288       0.552  12.647  21.764  1.00  1.00
ATOM   1151  C   GLU B 288      -0.380  11.995  22.777  1.00  1.00
ATOM   1152  O   GLU B 288      -0.561  12.501  23.884  1.00  1.00
ATOM   1153  N   LYS B 289      -0.962  10.870  22.456  1.00  1.00
ATOM   1154  CA  LYS B 289      -1.836  10.109  23.341  1.00  1.00
ATOM   1155  C   LYS B 289      -1.097   9.669  24.599  1.00  1.00
ATOM   1156  O   LYS B 289      -1.651   9.697  25.698  1.00  1.00
ATOM   1157  N   VAL B 290       0.087   9.045  24.425  1.00  1.00
ATOM   1158  CA  VAL B 290       0.918   8.638  25.552  1.00  1.00
ATOM   1159  C   VAL B 290       1.363   9.843  26.371  1.00  1.00
ATOM   1160  O   VAL B 290       1.367   9.802  27.601  1.00  1.00
ATOM   1161  N   LYS B 291       1.746  10.909  25.655  1.00  1.00
ATOM   1162  CA  LYS B 291       2.202  12.121  26.324  1.00  1.00
ATOM   1163  C   LYS B 291       1.130  12.673  27.256  1.00  1.00
ATOM   1164  O   LYS B 291       1.427  13.113  28.367  1.00  1.00
ATOM   1165  N   SER B 292      -0.116  12.680  26.820  1.00  1.00
ATOM   1166  CA  SER B 292      -1.235  13.222  27.581  1.00  1.00
ATOM   1167  C   SER B 292      -1.601  12.311  28.746  1.00  1.00
ATOM   1168  O   SER B 292      -2.011  12.779  29.808  1.00  1.00
ATOM   1169  N   GLN B 293      -1.369  11.026  28.669  1.00  1.00
ATOM   1170  CA  GLN B 293      -1.625  10.104  29.769  1.00  1.00
ATOM   1171  C   GLN B 293      -0.615  10.293  30.893  1.00  1.00
ATOM   1172  O   GLN B 293      -0.961  10.214  32.072  1.00  1.00
ATOM   1173  N   LEU B 294       0.678  10.335  30.552  1.00  1.00
ATOM   1174  CA  LEU B 294       1.759  10.421  31.527  1.00  1.00
ATOM   1175  C   LEU B 294       1.856  11.822  32.121  1.00  1.00
ATOM   1176  O   LEU B 294       2.165  11.986  33.301  1.00  1.00
ATOM   1177  N   LYS B 295       1.448  12.792  31.607  1.00  1.00
ATOM   1178  CA  LYS B 295       1.582  14.157  32.103  1.00  1.00
ATOM   1179  C   LYS B 295       3.000  14.430  32.586  1.00  1.00
ATOM   1180  O   LYS B 295       3.871  14.809  31.803  1.00  1.00
ATOM   1181  N   ASN B 296       3.201  14.786  33.841  1.00  1.00
ATOM   1182  CA  ASN B 296       4.496  15.112  34.427  1.00  1.00
ATOM   1183  C   ASN B 296       5.052  13.938  35.222  1.00  1.00
ATOM   1184  O   ASN B 296       6.213  13.947  35.630  1.00  1.00
ATOM   1185  N   ASN B 297       4.422  12.779  35.198  1.00  1.00
ATOM   1186  CA  ASN B 297       4.941  11.551  35.787  1.00  1.00
ATOM   1187  C   ASN B 297       6.065  10.966  34.942  1.00  1.00
ATOM   1188  O   ASN B 297       6.944  10.273  35.454  1.00  1.00
ATOM   1189  N   ALA B 298       6.398  11.522  33.974  1.00  1.00
ATOM   1190  CA  ALA B 298       7.469  11.223  33.030  1.00  1.00
ATOM   1191  C   ALA B 298       8.007  12.494  32.387  1.00  1.00
ATOM   1192  O   ALA B 298       7.266  13.453  32.170  1.00  1.00
ATOM   1193  N   LYS B 299       9.174  12.385  31.802  1.00  1.00
ATOM   1194  CA  LYS B 299       9.833  13.467  31.081  1.00  1.00
ATOM   1195  C   LYS B 299      10.089  13.085  29.628  1.00  1.00
ATOM   1196  O   LYS B 299      10.459  11.950  29.331  1.00  1.00
ATOM   1197  N   GLU B 300       9.724  14.032  28.686  1.00  1.00
ATOM   1198  CA  GLU B 300      10.164  13.808  27.315  1.00  1.00
ATOM   1199  C   GLU B 300      11.679  13.915  27.198  1.00  1.00
ATOM   1200  O   GLU B 300      12.271  14.924  27.580  1.00  1.00
ATOM   1201  N   ILE B 301      12.307  12.804  26.675  1.00  1.00
ATOM   1202  CA  ILE B 301      13.760  12.697  26.603  1.00  1.00
ATOM   1203  C   ILE B 301      14.245  12.740  25.160  1.00  1.00
ATOM   1204  O   ILE B 301      15.385  13.114  24.889  1.00  1.00
ATOM   1205  N   GLY B 302      13.450  12.669  24.239  1.00  1.00
ATOM   1206  CA  GLY B 302      13.904  12.893  22.871  1.00  1.00
ATOM   1207  C   GLY B 302      13.580  11.700  21.981  1.00  1.00
ATOM   1208  O   GLY B 302      13.727  10.549  22.392  1.00  1.00
ATOM   1209  N   ASN B 303      13.361  12.034  20.717  1.00  1.00
ATOM   1210  CA  ASN B 303      13.366  10.904  19.795  1.00  1.00
ATOM   1211  C   ASN B 303      12.113  10.054  19.959  1.00  1.00
ATOM   1212  O   ASN B 303      12.087   8.887  19.568  1.00  1.00
ATOM   1213  N   GLY B 304      11.105  10.501  20.763  1.00  1.00
ATOM   1214  CA  GLY B 304       9.861   9.756  20.916  1.00  1.00
ATOM   1215  C   GLY B 304       9.909   8.850  22.140  1.00  1.00
ATOM   1216  O   GLY B 304       8.950   8.137  22.434  1.00  1.00
ATOM   1217  N   CYS B 305      10.706   9.184  23.086  1.00  1.00
ATOM   1218  CA  CYS B 305      10.915   8.411  24.305  1.00  1.00
ATOM   1219  C   CYS B 305      10.500   9.204  25.537  1.00  1.00
ATOM   1220  O   CYS B 305      10.709  10.415  25.608  1.00  1.00
ATOM   1221  N   PHE B 306       9.866   8.546  26.463  1.00  1.00
ATOM   1222  CA  PHE B 306       9.550   9.045  27.795  1.00  1.00
ATOM   1223  C   PHE B 306      10.329   8.291  28.865  1.00  1.00
ATOM   1224  O   PHE B 306      10.481   7.071  28.792  1.00  1.00
ATOM   1225  N   GLU B 307      10.877   9.024  29.792  1.00  1.00
ATOM   1226  CA  GLU B 307      11.526   8.463  30.971  1.00  1.00
ATOM   1227  C   GLU B 307      10.690   8.695  32.223  1.00  1.00
ATOM   1228  O   GLU B 307      10.273   9.819  32.502  1.00  1.00
ATOM   1229  N   PHE B 308      10.200   7.529  32.828  1.00  1.00
ATOM   1230  CA  PHE B 308       9.327   7.661  33.988  1.00  1.00
ATOM   1231  C   PHE B 308      10.092   8.183  35.197  1.00  1.00
ATOM   1232  O   PHE B 308      11.230   7.783  35.443  1.00  1.00
ATOM   1233  N   TYR B 309       9.306   8.937  36.055  1.00  1.00
ATOM   1234  CA  TYR B 309       9.852   9.383  37.332  1.00  1.00
ATOM   1235  C   TYR B 309       9.554   8.379  38.438  1.00  1.00
ATOM   1236  O   TYR B 309      10.184   8.402  39.496  1.00  1.00
ATOM   1237  N   HIS B 310       8.891   7.378  38.109  1.00  1.00
ATOM   1238  CA  HIS B 310       8.462   6.248  38.923  1.00  1.00
ATOM   1239  C   HIS B 310       8.880   4.925  38.293  1.00  1.00
ATOM   1240  O   HIS B 310       8.954   4.805  37.070  1.00  1.00
ATOM   1241  N   LYS B 311       8.927   3.848  39.076  1.00  1.00
ATOM   1242  CA  LYS B 311       9.066   2.507  38.521  1.00  1.00
ATOM   1243  C   LYS B 311       7.809   2.089  37.768  1.00  1.00
ATOM   1244  O   LYS B 311       6.701   2.172  38.298  1.00  1.00
ATOM   1245  N   CYS B 312       7.910   1.743  36.566  1.00  1.00
ATOM   1246  CA  CYS B 312       6.839   1.282  35.690  1.00  1.00
ATOM   1247  C   CYS B 312       7.106  -0.133  35.193  1.00  1.00
ATOM   1248  O   CYS B 312       8.026  -0.363  34.408  1.00  1.00
ATOM   1249  N   ASP B 313       6.584  -1.124  35.936  1.00  1.00
ATOM   1250  CA  ASP B 313       6.762  -2.524  35.570  1.00  1.00
ATOM   1251  C   ASP B 313       5.964  -2.873  34.320  1.00  1.00
ATOM   1252  O   ASP B 313       4.973  -2.216  34.001  1.00  1.00
ATOM   1253  N   ASN B 314       5.749  -4.113  34.004  1.00  1.00
ATOM   1254  CA  ASN B 314       5.042  -4.555  32.808  1.00  1.00
ATOM   1255  C   ASN B 314       3.541  -4.327  32.939  1.00  1.00
ATOM   1256  O   ASN B 314       2.866  -3.998  31.964  1.00  1.00
ATOM   1257  N   GLU B 315       2.926  -4.441  34.066  1.00  1.00
ATOM   1258  CA  GLU B 315       1.529  -4.072  34.263  1.00  1.00
ATOM   1259  C   GLU B 315       1.310  -2.588  33.998  1.00  1.00
ATOM   1260  O   GLU B 315       0.291  -2.193  33.432  1.00  1.00
ATOM   1261  N   CYS B 316       2.241  -1.743  34.502  1.00  1.00
ATOM   1262  CA  CYS B 316       2.185  -0.306  34.260  1.00  1.00
ATOM   1263  C   CYS B 316       2.364   0.010  32.781  1.00  1.00
ATOM   1264  O   CYS B 316       1.700   0.895  32.241  1.00  1.00
ATOM   1265  N   MET B 317       3.344  -0.632  32.153  1.00  1.00
ATOM   1266  CA  MET B 317       3.639  -0.432  30.740  1.00  1.00
ATOM   1267  C   MET B 317       2.456  -0.831  29.868  1.00  1.00
ATOM   1268  O   MET B 317       2.134  -0.152  28.893  1.00  1.00
ATOM   1269  N   GLU B 318       1.819  -1.923  30.160  1.00  1.00
ATOM   1270  CA  GLU B 318       0.642  -2.385  29.434  1.00  1.00
ATOM   1271  C   GLU B 318      -0.500  -1.383  29.542  1.00  1.00
ATOM   1272  O   GLU B 318      -1.245  -1.171  28.585  1.00  1.00
ATOM   1273  N   SER B 319      -0.710  -0.780  30.682  1.00  1.00
ATOM   1274  CA  SER B 319      -1.704   0.269  30.874  1.00  1.00
ATOM   1275  C   SER B 319      -1.408   1.477  29.994  1.00  1.00
ATOM   1276  O   SER B 319      -2.322   2.116  29.473  1.00  1.00
ATOM   1277  N   VAL B 320      -0.154   1.847  29.831  1.00  1.00
ATOM   1278  CA  VAL B 320       0.232   2.897  28.896  1.00  1.00
ATOM   1279  C   VAL B 320      -0.083   2.499  27.460  1.00  1.00
ATOM   1280  O   VAL B 320      -0.581   3.307  26.676  1.00  1.00
ATOM   1281  N   ARG B 321       0.214   1.304  27.096  1.00  1.00
ATOM   1282  CA  ARG B 321      -0.003   0.771  25.756  1.00  1.00
ATOM   1283  C   ARG B 321      -1.489   0.619  25.458  1.00  1.00
ATOM   1284  O   ARG B 321      -1.940   0.891  24.345  1.00  1.00
ATOM   1285  N   ASN B 322      -2.346   0.387  26.283  1.00  1.00
ATOM   1286  CA  ASN B 322      -3.773   0.166  26.081  1.00  1.00
ATOM   1287  C   ASN B 322      -4.588   1.363  26.553  1.00  1.00
ATOM   1288  O   ASN B 322      -5.772   1.483  26.239  1.00  1.00
ATOM   1289  N   GLY B 323      -4.027   2.398  26.973  1.00  1.00
ATOM   1290  CA  GLY B 323      -4.644   3.704  27.169  1.00  1.00
ATOM   1291  C   GLY B 323      -5.439   3.748  28.468  1.00  1.00
ATOM   1292  O   GLY B 323      -6.093   4.745  28.773  1.00  1.00
ATOM   1293  N   THR B 324      -4.967   3.139  29.506  1.00  1.00
ATOM   1294  CA  THR B 324      -5.607   3.098  30.815  1.00  1.00
ATOM   1295  C   THR B 324      -4.609   3.395  31.927  1.00  1.00
ATOM   1296  O   THR B 324      -4.959   3.391  33.107  1.00  1.00
ATOM   1297  N   TYR B 325      -3.536   4.120  31.567  1.00  1.00
ATOM   1298  CA  TYR B 325      -2.562   4.553  32.562  1.00  1.00
ATOM   1299  C   TYR B 325      -3.232   5.327  33.690  1.00  1.00
ATOM   1300  O   TYR B 325      -4.009   6.249  33.446  1.00  1.00
ATOM   1301  N   ASP B 326      -2.901   4.958  34.931  1.00  1.00
ATOM   1302  CA  ASP B 326      -3.403   5.642  36.116  1.00  1.00
ATOM   1303  C   ASP B 326      -2.378   6.630  36.658  1.00  1.00
ATOM   1304  O   ASP B 326      -1.408   6.239  37.306  1.00  1.00
ATOM   1305  N   TYR B 327      -2.604   7.989  36.338  1.00  1.00
ATOM   1306  CA  TYR B 327      -1.610   8.987  36.715  1.00  1.00
ATOM   1307  C   TYR B 327      -1.588   9.201  38.223  1.00  1.00
ATOM   1308  O   TYR B 327      -0.525   9.360  38.822  1.00  1.00
ATOM   1309  N   PRO B 328      -2.736   9.322  38.885  1.00  1.00
ATOM   1310  CA  PRO B 328      -2.831   9.548  40.323  1.00  1.00
ATOM   1311  C   PRO B 328      -2.152   8.429  41.102  1.00  1.00
ATOM   1312  O   PRO B 328      -1.539   8.668  42.142  1.00  1.00
ATOM   1313  N   LYS B 329      -2.104   7.247  40.665  1.00  1.00
ATOM   1314  CA  LYS B 329      -1.483   6.086  41.290  1.00  1.00
ATOM   1315  C   LYS B 329       0.012   6.299  41.485  1.00  1.00
ATOM   1316  O   LYS B 329       0.579   5.897  42.501  1.00  1.00
ATOM   1317  N   TYR B 330       0.720   6.880  40.559  1.00  1.00
ATOM   1318  CA  TYR B 330       2.169   7.025  40.620  1.00  1.00
ATOM   1319  C   TYR B 330       2.570   8.485  40.796  1.00  1.00
ATOM   1320  O   TYR B 330       3.707   8.787  41.158  1.00  1.00
ATOM   1321  N   SER B 331       1.702   9.354  40.984  1.00  1.00
ATOM   1322  CA  SER B 331       1.969  10.787  41.031  1.00  1.00
ATOM   1323  C   SER B 331       2.745  11.161  42.287  1.00  1.00
ATOM   1324  O   SER B 331       3.612  12.034  42.256  1.00  1.00
ATOM   1325  N   GLU B 332       2.538  10.576  43.437  1.00  1.00
ATOM   1326  CA  GLU B 332       3.293  10.867  44.650  1.00  1.00
ATOM   1327  C   GLU B 332       4.756  10.473  44.495  1.00  1.00
ATOM   1328  O   GLU B 332       5.652  11.187  44.946  1.00  1.00
ATOM   1329  N   GLU B 333       5.001   9.219  44.022  1.00  1.00
ATOM   1330  CA  GLU B 333       6.366   8.748  43.823  1.00  1.00
ATOM   1331  C   GLU B 333       7.092   9.587  42.779  1.00  1.00
ATOM   1332  O   GLU B 333       8.287   9.853  42.904  1.00  1.00
ATOM   1333  N   SER B 334       6.372   9.895  41.678  1.00  1.00
ATOM   1334  CA  SER B 334       6.938  10.727  40.623  1.00  1.00
ATOM   1335  C   SER B 334       7.364  12.086  41.162  1.00  1.00
ATOM   1336  O   SER B 334       8.395  12.628  40.762  1.00  1.00
ATOM   1337  N   LYS B 335       6.438  12.733  41.910  1.00  1.00
ATOM   1338  CA  LYS B 335       6.690  14.041  42.501  1.00  1.00
ATOM   1339  C   LYS B 335       7.971  14.036  43.326  1.00  1.00
ATOM   1340  O   LYS B 335       8.734  15.001  43.311  1.00  1.00
ATOM   1341  N   LEU B 336       8.145  13.013  44.180  1.00  1.00
ATOM   1342  CA  LEU B 336       9.339  12.884  45.007  1.00  1.00
ATOM   1343  C   LEU B 336      10.593  12.755  44.149  1.00  1.00
ATOM   1344  O   LEU B 336      11.653  13.273  44.500  1.00  1.00
ATOM   1345  N   ASN B 337      10.544  12.172  42.997  1.00  1.00
ATOM   1346  CA  ASN B 337      11.712  11.879  42.176  1.00  1.00
ATOM   1347  C   ASN B 337      12.112  13.085  41.336  1.00  1.00
ATOM   1348  O   ASN B 337      13.288  13.275  41.026  1.00  1.00
ATOM   1349  N   ARG B 338      11.226  13.730  40.656  1.00  1.00
ATOM   1350  CA  ARG B 338      11.576  14.899  39.859  1.00  1.00
ATOM   1351  C   ARG B 338      11.848  16.108  40.744  1.00  1.00
ATOM   1352  O   ARG B 338      11.128  16.356  41.711  1.00  1.00
