# Supplementary material for: ProteinDJ: A high‐performance and modular protein design pipeline
Source: Protein Sci. 2026 Jan 21;35(2):e70464. doi: 10.1002/pro.70464 (PMC12820799; doi:10.1002/pro.70464)
Supplement: Supplementary file 2 — DATA S1. Compressed archive containing input PDB and Bindsweeper YAML files used for benchmarking and comparison of sequence design methods. [file PRO-35-e70464-s001.zip › SupplementaryFile1/binderfolds/ha/fold_16.pdb]

ATOM      1  N   GLY A   1     -16.665  -4.961  -6.543  1.00  0.00
ATOM      2  CA  GLY A   1     -15.936  -5.460  -7.703  1.00  0.00
ATOM      3  C   GLY A   1     -15.240  -6.779  -7.391  1.00  0.00
ATOM      4  O   GLY A   1     -14.671  -6.951  -6.313  1.00  0.00
ATOM      5  N   GLY A   2     -15.230  -7.655  -8.361  1.00  0.00
ATOM      6  CA  GLY A   2     -14.542  -8.922  -8.146  1.00  0.00
ATOM      7  C   GLY A   2     -13.034  -8.761  -8.288  1.00  0.00
ATOM      8  O   GLY A   2     -12.262  -9.364  -7.542  1.00  0.00
ATOM      9  N   GLY A   3     -12.645  -7.830  -9.201  1.00  0.00
ATOM     10  CA  GLY A   3     -11.233  -7.535  -9.412  1.00  0.00
ATOM     11  C   GLY A   3     -10.597  -6.957  -8.155  1.00  0.00
ATOM     12  O   GLY A   3      -9.461  -7.289  -7.814  1.00  0.00
ATOM     13  N   GLY A   4     -11.371  -6.088  -7.492  1.00  0.00
ATOM     14  CA  GLY A   4     -10.911  -5.479  -6.250  1.00  0.00
ATOM     15  C   GLY A   4     -10.643  -6.534  -5.185  1.00  0.00
ATOM     16  O   GLY A   4      -9.651  -6.460  -4.460  1.00  0.00
ATOM     17  N   GLY A   5     -11.605  -7.492  -5.078  1.00  0.00
ATOM     18  CA  GLY A   5     -11.471  -8.563  -4.098  1.00  0.00
ATOM     19  C   GLY A   5     -10.259  -9.435  -4.398  1.00  0.00
ATOM     20  O   GLY A   5      -9.519  -9.820  -3.492  1.00  0.00
ATOM     21  N   GLY A   6     -10.039  -9.719  -5.666  1.00  0.00
ATOM     22  CA  GLY A   6      -8.902 -10.528  -6.091  1.00  0.00
ATOM     23  C   GLY A   6      -7.585  -9.814  -5.817  1.00  0.00
ATOM     24  O   GLY A   6      -6.613 -10.430  -5.380  1.00  0.00
ATOM     25  N   GLY A   7      -7.564  -8.476  -6.093  1.00  0.00
ATOM     26  CA  GLY A   7      -6.366  -7.685  -5.842  1.00  0.00
ATOM     27  C   GLY A   7      -6.007  -7.682  -4.362  1.00  0.00
ATOM     28  O   GLY A   7      -4.837  -7.789  -3.997  1.00  0.00
ATOM     29  N   GLY A   8      -7.036  -7.485  -3.516  1.00  0.00
ATOM     30  CA  GLY A   8      -6.813  -7.495  -2.076  1.00  0.00
ATOM     31  C   GLY A   8      -6.281  -8.844  -1.609  1.00  0.00
ATOM     32  O   GLY A   8      -5.377  -8.911  -0.776  1.00  0.00
ATOM     33  N   GLY A   9      -6.821  -9.913  -2.168  1.00  0.00
ATOM     34  CA  GLY A   9      -6.366 -11.256  -1.831  1.00  0.00
ATOM     35  C   GLY A   9      -4.921 -11.473  -2.262  1.00  0.00
ATOM     36  O   GLY A   9      -4.128 -12.068  -1.532  1.00  0.00
ATOM     37  N   GLY A  10      -4.572 -10.968  -3.441  1.00  0.00
ATOM     38  CA  GLY A  10      -3.214 -11.071  -3.960  1.00  0.00
ATOM     39  C   GLY A  10      -2.229 -10.310  -3.081  1.00  0.00
ATOM     40  O   GLY A  10      -1.123 -10.783  -2.819  1.00  0.00
ATOM     41  N   GLY A  11      -2.674  -9.088  -2.670  1.00  0.00
ATOM     42  CA  GLY A  11      -1.837  -8.268  -1.803  1.00  0.00
ATOM     43  C   GLY A  11      -1.559  -8.971  -0.480  1.00  0.00
ATOM     44  O   GLY A  11      -0.437  -8.945   0.024  1.00  0.00
ATOM     45  N   GLY A  12      -2.637  -9.608   0.036  1.00  0.00
ATOM     46  CA  GLY A  12      -2.507 -10.347   1.287  1.00  0.00
ATOM     47  C   GLY A  12      -1.572 -11.539   1.127  1.00  0.00
ATOM     48  O   GLY A  12      -0.749 -11.815   2.000  1.00  0.00
ATOM     49  N   GLY A  13      -1.693 -12.220  -0.032  1.00  0.00
ATOM     50  CA  GLY A  13      -0.837 -13.369  -0.303  1.00  0.00
ATOM     51  C   GLY A  13       0.626 -12.954  -0.400  1.00  0.00
ATOM     52  O   GLY A  13       1.510 -13.638   0.117  1.00  0.00
ATOM     53  N   GLY A  14       0.871 -11.831  -1.112  1.00  0.00
ATOM     54  CA  GLY A  14       2.228 -11.327  -1.280  1.00  0.00
ATOM     55  C   GLY A  14       2.827 -10.901   0.055  1.00  0.00
ATOM     56  O   GLY A  14       3.995 -11.168   0.335  1.00  0.00
ATOM     57  N   GLY A  15       2.013 -10.130   0.822  1.00  0.00
ATOM     58  CA  GLY A  15       2.464  -9.666   2.128  1.00  0.00
ATOM     59  C   GLY A  15       2.733 -10.837   3.065  1.00  0.00
ATOM     60  O   GLY A  15       3.715 -10.837   3.808  1.00  0.00
ATOM     61  N   GLY A  16       1.848 -11.819   3.038  1.00  0.00
ATOM     62  CA  GLY A  16       2.003 -13.006   3.871  1.00  0.00
ATOM     63  C   GLY A  16       3.260 -13.780   3.497  1.00  0.00
ATOM     64  O   GLY A  16       3.988 -14.258   4.368  1.00  0.00
ATOM     65  N   GLY A  17       3.491 -13.925   2.187  1.00  0.00
ATOM     66  CA  GLY A  17       4.677 -14.623   1.703  1.00  0.00
ATOM     67  C   GLY A  17       5.951 -13.914   2.144  1.00  0.00
ATOM     68  O   GLY A  17       6.923 -14.556   2.544  1.00  0.00
ATOM     69  N   GLY A  18       5.940 -12.581   2.031  1.00  0.00
ATOM     70  CA  GLY A  18       7.091 -11.784   2.437  1.00  0.00
ATOM     71  C   GLY A  18       7.364 -11.931   3.928  1.00  0.00
ATOM     72  O   GLY A  18       8.515 -12.044   4.350  1.00  0.00
ATOM     73  N   GLY A  19       6.253 -11.799   4.717  1.00  0.00
ATOM     74  CA  GLY A  19       6.378 -11.902   6.166  1.00  0.00
ATOM     75  C   GLY A  19       6.859 -13.287   6.580  1.00  0.00
ATOM     76  O   GLY A  19       7.687 -13.423   7.480  1.00  0.00
ATOM     77  N   GLY A  20       6.354 -14.300   5.913  1.00  0.00
ATOM     78  CA  GLY A  20       6.769 -15.667   6.201  1.00  0.00
ATOM     79  C   GLY A  20       8.249 -15.867   5.904  1.00  0.00
ATOM     80  O   GLY A  20       8.961 -16.528   6.661  1.00  0.00
ATOM     81  N   GLY A  21       8.709 -15.298   4.763  1.00  0.00
ATOM     82  CA  GLY A  21      10.119 -15.379   4.398  1.00  0.00
ATOM     83  C   GLY A  21      10.997 -14.694   5.436  1.00  0.00
ATOM     84  O   GLY A  21      12.056 -15.205   5.802  1.00  0.00
ATOM     85  N   GLY A  22      10.555 -13.503   5.872  1.00  0.00
ATOM     86  CA  GLY A  22      11.293 -12.751   6.880  1.00  0.00
ATOM     87  C   GLY A  22      11.346 -13.506   8.202  1.00  0.00
ATOM     88  O   GLY A  22      12.375 -13.523   8.877  1.00  0.00
ATOM     89  N   GLY A  23      10.211 -14.137   8.546  1.00  0.00
ATOM     90  CA  GLY A  23      10.130 -14.915   9.777  1.00  0.00
ATOM     91  C   GLY A  23      11.089 -16.098   9.745  1.00  0.00
ATOM     92  O   GLY A  23      11.733 -16.415  10.745  1.00  0.00
ATOM     93  N   GLY A  24      11.139 -16.764   8.601  1.00  0.00
ATOM     94  CA  GLY A  24      12.020 -17.914   8.437  1.00  0.00
ATOM     95  C   GLY A  24      13.485 -17.500   8.499  1.00  0.00
ATOM     96  O   GLY A  24      14.318 -18.211   9.060  1.00  0.00
ATOM     97  N   GLY A  25      13.768 -16.259   8.166  1.00  0.00
ATOM     98  CA  GLY A  25      15.135 -15.752   8.140  1.00  0.00
ATOM     99  C   GLY A  25      15.520 -15.139   9.481  1.00  0.00
ATOM    100  O   GLY A  25      16.673 -15.222   9.903  1.00  0.00
ATOM    101  N   GLY A  26      14.661 -14.915  10.381  1.00  0.00
ATOM    102  CA  GLY A  26      14.954 -14.193  11.614  1.00  0.00
ATOM    103  C   GLY A  26      14.944 -15.129  12.816  1.00  0.00
ATOM    104  O   GLY A  26      15.995 -15.576  13.275  1.00  0.00
ATOM    105  N   GLY A  27      15.007 -14.605  13.990  1.00  0.00
ATOM    106  CA  GLY A  27      14.936 -15.381  15.222  1.00  0.00
ATOM    107  C   GLY A  27      13.515 -15.861  15.490  1.00  0.00
ATOM    108  O   GLY A  27      12.547 -15.226  15.072  1.00  0.00
ATOM    109  N   GLY A  28      13.417 -16.675  16.557  1.00  0.00
ATOM    110  CA  GLY A  28      12.113 -17.243  16.878  1.00  0.00
ATOM    111  C   GLY A  28      11.132 -16.161  17.310  1.00  0.00
ATOM    112  O   GLY A  28       9.955 -16.197  16.950  1.00  0.00
ATOM    113  N   GLY A  29      11.649 -15.180  18.099  1.00  0.00
ATOM    114  CA  GLY A  29      10.793 -14.100  18.575  1.00  0.00
ATOM    115  C   GLY A  29      10.284 -13.250  17.418  1.00  0.00
ATOM    116  O   GLY A  29       9.120 -12.850  17.395  1.00  0.00
ATOM    117  N   GLY A  30      11.220 -12.935  16.487  1.00  0.00
ATOM    118  CA  GLY A  30      10.835 -12.172  15.306  1.00  0.00
ATOM    119  C   GLY A  30       9.868 -12.959  14.432  1.00  0.00
ATOM    120  O   GLY A  30       8.936 -12.396  13.857  1.00  0.00
ATOM    121  N   GLY A  31      10.131 -14.300  14.372  1.00  0.00
ATOM    122  CA  GLY A  31       9.260 -15.177  13.599  1.00  0.00
ATOM    123  C   GLY A  31       7.834 -15.147  14.132  1.00  0.00
ATOM    124  O   GLY A  31       6.873 -15.119  13.362  1.00  0.00
ATOM    125  N   GLY A  32       7.693 -15.233  15.466  1.00  0.00
ATOM    126  CA  GLY A  32       6.379 -15.175  16.094  1.00  0.00
ATOM    127  C   GLY A  32       5.700 -13.838  15.829  1.00  0.00
ATOM    128  O   GLY A  32       4.498 -13.781  15.569  1.00  0.00
ATOM    129  N   GLY A  33       6.477 -12.756  15.854  1.00  0.00
ATOM    130  CA  GLY A  33       5.940 -11.423  15.610  1.00  0.00
ATOM    131  C   GLY A  33       5.490 -11.266  14.164  1.00  0.00
ATOM    132  O   GLY A  33       4.461 -10.649  13.887  1.00  0.00
ATOM    133  N   GLY A  34       6.379 -11.750  13.236  1.00  0.00
ATOM    134  CA  GLY A  34       6.055 -11.684  11.816  1.00  0.00
ATOM    135  C   GLY A  34       4.807 -12.497  11.497  1.00  0.00
ATOM    136  O   GLY A  34       3.970 -12.079  10.697  1.00  0.00
ATOM    137  N   GLY A  35       4.694 -13.666  12.167  1.00  0.00
ATOM    138  CA  GLY A  35       3.504 -14.488  11.985  1.00  0.00
ATOM    139  C   GLY A  35       2.256 -13.767  12.478  1.00  0.00
ATOM    140  O   GLY A  35       1.198 -13.838  11.852  1.00  0.00
ATOM    141  N   GLY A  36       2.378 -13.029  13.590  1.00  0.00
ATOM    142  CA  GLY A  36       1.275 -12.235  14.120  1.00  0.00
ATOM    143  C   GLY A  36       0.851 -11.154  13.133  1.00  0.00
ATOM    144  O   GLY A  36      -0.339 -10.900  12.951  1.00  0.00
ATOM    145  N   GLY A  37       1.898 -10.517  12.510  1.00  0.00
ATOM    146  CA  GLY A  37       1.637  -9.475  11.525  1.00  0.00
ATOM    147  C   GLY A  37       0.894 -10.032  10.318  1.00  0.00
ATOM    148  O   GLY A  37      -0.031  -9.403   9.802  1.00  0.00
ATOM    149  N   GLY A  38       1.359 -11.243   9.884  1.00  0.00
ATOM    150  CA  GLY A  38       0.717 -11.904   8.754  1.00  0.00
ATOM    151  C   GLY A  38      -0.731 -12.255   9.071  1.00  0.00
ATOM    152  O   GLY A  38      -1.617 -12.089   8.233  1.00  0.00
ATOM    153  N   GLY A  39      -0.971 -12.699  10.298  1.00  0.00
ATOM    154  CA  GLY A  39      -2.326 -13.032  10.718  1.00  0.00
ATOM    155  C   GLY A  39      -3.217 -11.796  10.733  1.00  0.00
ATOM    156  O   GLY A  39      -4.371 -11.845  10.308  1.00  0.00
ATOM    157  N   GLY A  40      -2.658 -10.663  11.231  1.00  0.00
ATOM    158  CA  GLY A  40      -3.407  -9.413  11.281  1.00  0.00
ATOM    159  C   GLY A  40      -3.763  -8.928   9.881  1.00  0.00
ATOM    160  O   GLY A  40      -4.876  -8.460   9.640  1.00  0.00
ATOM    161  N   GLY A  41      -2.729  -8.982   9.001  1.00  0.00
ATOM    162  CA  GLY A  41      -2.919  -8.540   7.625  1.00  0.00
ATOM    163  C   GLY A  41      -3.936  -9.414   6.902  1.00  0.00
ATOM    164  O   GLY A  41      -4.784  -8.914   6.163  1.00  0.00
ATOM    165  N   GLY A  42      -3.805 -10.730   7.127  1.00  0.00
ATOM    166  CA  GLY A  42      -4.720 -11.674   6.496  1.00  0.00
ATOM    167  C   GLY A  42      -6.148 -11.467   6.984  1.00  0.00
ATOM    168  O   GLY A  42      -7.095 -11.510   6.199  1.00  0.00
ATOM    169  N   GLY A  43      -6.308 -11.262   8.287  1.00  0.00
ATOM    170  CA  GLY A  43      -7.626 -11.042   8.872  1.00  0.00
ATOM    171  C   GLY A  43      -8.253  -9.757   8.347  1.00  0.00
ATOM    172  O   GLY A  43      -9.443  -9.718   8.036  1.00  0.00
ATOM    173  N   GLY A  44      -7.447  -8.693   8.284  1.00  0.00
ATOM    174  CA  GLY A  44      -7.933  -7.399   7.822  1.00  0.00
ATOM    175  C   GLY A  44      -8.308  -7.446   6.346  1.00  0.00
ATOM    176  O   GLY A  44      -9.326  -6.889   5.936  1.00  0.00
ATOM    177  N   GLY A  45      -7.392  -8.063   5.559  1.00  0.00
ATOM    178  CA  GLY A  45      -7.625  -8.184   4.125  1.00  0.00
ATOM    179  C   GLY A  45      -8.848  -9.045   3.836  1.00  0.00
ATOM    180  O   GLY A  45      -9.642  -8.735   2.948  1.00  0.00
ATOM    181  N   GLY A  46      -8.976 -10.140   4.586  1.00  0.00
ATOM    182  CA  GLY A  46     -10.119 -11.027   4.410  1.00  0.00
ATOM    183  C   GLY A  46     -11.424 -10.318   4.749  1.00  0.00
ATOM    184  O   GLY A  46     -12.428 -10.480   4.057  1.00  0.00
ATOM    185  N   GLY A  47     -11.397  -9.509   5.839  1.00  0.00
ATOM    186  CA  GLY A  47     -12.569  -8.739   6.237  1.00  0.00
ATOM    187  C   GLY A  47     -12.951  -7.726   5.166  1.00  0.00
ATOM    188  O   GLY A  47     -14.131  -7.544   4.863  1.00  0.00
ATOM    189  N   GLY A  48     -11.928  -7.014   4.654  1.00  0.00
ATOM    190  CA  GLY A  48     -12.157  -6.023   3.609  1.00  0.00
ATOM    191  C   GLY A  48     -12.724  -6.670   2.352  1.00  0.00
ATOM    192  O   GLY A  48     -13.630  -6.129   1.718  1.00  0.00
ATOM    193  N   GLY A  49     -12.118  -7.817   1.970  1.00  0.00
ATOM    194  CA  GLY A  49     -12.571  -8.550   0.795  1.00  0.00
ATOM    195  C   GLY A  49     -14.004  -9.036   0.967  1.00  0.00
ATOM    196  O   GLY A  49     -14.808  -8.971   0.037  1.00  0.00
ATOM    197  N   GLY A  50     -14.305  -9.543   2.156  1.00  0.00
ATOM    198  CA  GLY A  50     -15.656 -10.004   2.450  1.00  0.00
ATOM    199  C   GLY A  50     -16.661  -8.863   2.349  1.00  0.00
ATOM    200  O   GLY A  50     -17.755  -9.034   1.812  1.00  0.00
ATOM    201  N   GLY A  51     -16.252  -7.681   2.861  1.00  0.00
ATOM    202  CA  GLY A  51     -17.111  -6.503   2.812  1.00  0.00
ATOM    203  C   GLY A  51     -17.374  -6.073   1.374  1.00  0.00
ATOM    204  O   GLY A  51     -18.498  -5.720   1.018  1.00  0.00
ATOM    205  N   GLY A  52     -16.307  -6.084   0.556  1.00  0.00
ATOM    206  CA  GLY A  52     -16.426  -5.700  -0.845  1.00  0.00
ATOM    207  C   GLY A  52     -17.318  -6.671  -1.608  1.00  0.00
ATOM    208  O   GLY A  52     -18.132  -6.261  -2.436  1.00  0.00
ATOM    209  N   GLY A  53     -17.130  -7.954  -1.305  1.00  0.00
ATOM    210  CA  GLY A  53     -17.922  -8.991  -1.955  1.00  0.00
ATOM    211  C   GLY A  53     -19.392  -8.883  -1.572  1.00  0.00
ATOM    212  O   GLY A  53     -20.276  -9.025  -2.417  1.00  0.00
ATOM    213  N   GLY A  54     -19.637  -8.666  -0.251  1.00  0.00
ATOM    214  CA  GLY A  54     -21.000  -8.496   0.238  1.00  0.00
ATOM    215  C   GLY A  54     -21.667  -7.286  -0.403  1.00  0.00
ATOM    216  O   GLY A  54     -22.837  -7.339  -0.782  1.00  0.00
ATOM    217  N   GLY A  55     -20.907  -6.182  -0.495  1.00  0.00
ATOM    218  CA  GLY A  55     -21.426  -4.960  -1.097  1.00  0.00
ATOM    219  C   GLY A  55     -21.796  -5.180  -2.559  1.00  0.00
ATOM    220  O   GLY A  55     -22.833  -4.707  -3.025  1.00  0.00
ATOM    221  N   GLY A  56     -20.899  -5.881  -3.285  1.00  0.00
ATOM    222  CA  GLY A  56     -21.146  -6.172  -4.692  1.00  0.00
ATOM    223  C   GLY A  56     -22.339  -7.105  -4.861  1.00  0.00
ATOM    224  O   GLY A  56     -23.163  -6.920  -5.756  1.00  0.00
ATOM    225  N   GLY A  57     -22.389  -8.141  -4.010  1.00  0.00
ATOM    226  CA  GLY A  57     -23.487  -9.099  -4.062  1.00  0.00
ATOM    227  C   GLY A  57     -24.819  -8.429  -3.752  1.00  0.00
ATOM    228  O   GLY A  57     -25.829  -8.703  -4.401  1.00  0.00
ATOM    229  N   GLY A  58     -24.817  -7.605  -2.682  1.00  0.00
ATOM    230  CA  GLY A  58     -26.024  -6.884  -2.299  1.00  0.00
ATOM    231  C   GLY A  58     -26.495  -5.964  -3.418  1.00  0.00
ATOM    232  O   GLY A  58     -27.690  -5.875  -3.701  1.00  0.00
ATOM    233  N   GLY A  59     -25.518  -5.260  -4.039  1.00  0.00
ATOM    234  CA  GLY A  59     -25.840  -4.354  -5.135  1.00  0.00
ATOM    235  C   GLY A  59     -26.444  -5.108  -6.313  1.00  0.00
ATOM    236  O   GLY A  59     -27.407  -4.649  -6.928  1.00  0.00
ATOM    237  N   GLY A  60     -25.843  -6.269  -6.621  1.00  0.00
ATOM    238  CA  GLY A  60     -26.321  -7.094  -7.724  1.00  0.00
ATOM    239  C   GLY A  60     -27.694  -7.680  -7.419  1.00  0.00
ATOM    240  O   GLY A  60     -28.566  -7.727  -8.287  1.00  0.00
ATOM    241  N   GLY A  61     -27.880  -8.180  -6.191  1.00  0.00
ATOM    242  CA  GLY A  61     -29.154  -8.757  -5.779  1.00  0.00
ATOM    243  C   GLY A  61     -30.264  -7.714  -5.802  1.00  0.00
ATOM    244  O   GLY A  61     -31.380  -7.990  -6.242  1.00  0.00
ATOM    245  N   GLY A  62     -29.955  -6.522  -5.252  1.00  0.00
ATOM    246  CA  GLY A  62     -30.929  -5.437  -5.218  1.00  0.00
ATOM    247  C   GLY A  62     -31.329  -5.012  -6.625  1.00  0.00
ATOM    248  O   GLY A  62     -32.504  -4.766  -6.899  1.00  0.00
ATOM    249  N   GLY A  63     -30.314  -4.895  -7.514  1.00  0.00
ATOM    250  CA  GLY A  63     -30.583  -4.521  -8.898  1.00  0.00
ATOM    251  C   GLY A  63     -31.452  -5.563  -9.590  1.00  0.00
ATOM    252  O   GLY A  63     -32.367  -5.222 -10.340  1.00  0.00
ATOM    253  N   GLY A  64     -31.139  -6.852  -9.346  1.00  0.00
ATOM    254  CA  GLY A  64     -31.911  -7.940  -9.933  1.00  0.00
ATOM    255  C   GLY A  64     -33.349  -7.931  -9.430  1.00  0.00
ATOM    256  O   GLY A  64     -34.288  -8.137 -10.199  1.00  0.00
ATOM    257  N   GLY A  65     -33.506  -7.823  -8.084  1.00  0.00
ATOM    258  CA  GLY A  65     -34.835  -7.786  -7.484  1.00  0.00
ATOM    259  C   GLY A  65     -35.654  -6.625  -8.032  1.00  0.00
ATOM    260  O   GLY A  65     -36.842  -6.771  -8.319  1.00  0.00
ATOM    261  N   GLY A  66     -35.014  -5.441  -8.114  1.00  0.00
ATOM    262  CA  GLY A  66     -35.693  -4.260  -8.634  1.00  0.00
ATOM    263  C   GLY A  66     -36.112  -4.460 -10.085  1.00  0.00
ATOM    264  O   GLY A  66     -37.210  -4.071 -10.484  1.00  0.00
ATOM    265  N   GLY A  67     -35.215  -5.072 -10.885  1.00  0.00
ATOM    266  CA  GLY A  67     -35.519  -5.351 -12.284  1.00  0.00
ATOM    267  C   GLY A  67     -36.687  -6.321 -12.411  1.00  0.00
ATOM    268  O   GLY A  67     -37.555  -6.153 -13.267  1.00  0.00
ATOM    269  N   GLY A  68     -36.682  -7.366 -11.530  1.00  0.00
ATOM    270  CA  GLY A  68     -37.766  -8.342 -11.528  1.00  0.00
ATOM    271  C   GLY A  68     -39.093  -7.689 -11.167  1.00  0.00
ATOM    272  O   GLY A  68     -40.126  -7.986 -11.767  1.00  0.00
ATOM    273  N   GLY A  69     -39.066  -6.810 -10.137  1.00  0.00
ATOM    274  CA  GLY A  69     -40.268  -6.104  -9.707  1.00  0.00
ATOM    275  C   GLY A  69     -40.793  -5.191 -10.807  1.00  0.00
ATOM    276  O   GLY A  69     -42.001  -5.097 -11.025  1.00  0.00
ATOM    277  N   GLY A  70     -39.882  -4.491 -11.493  1.00  0.00
ATOM    278  CA  GLY A  70     -40.263  -3.586 -12.570  1.00  0.00
ATOM    279  C   GLY A  70     -40.844  -4.351 -13.752  1.00  0.00
ATOM    280  O   GLY A  70     -41.794  -3.897 -14.391  1.00  0.00
ATOM    281  N   GLY A  71     -40.363  -5.543 -13.979  1.00  0.00
ATOM    282  CA  GLY A  71     -40.840  -6.384 -15.071  1.00  0.00
ATOM    283  C   GLY A  71     -42.192  -7.003 -14.739  1.00  0.00
ATOM    284  O   GLY A  71     -43.050  -7.149 -15.610  1.00  0.00
ATOM    285  N   GLY A  72     -42.431  -7.281 -13.474  1.00  0.00
ATOM    286  CA  GLY A  72     -43.701  -7.848 -13.036  1.00  0.00
ATOM    287  C   GLY A  72     -44.810  -6.803 -13.065  1.00  0.00
ATOM    288  O   GLY A  72     -45.928  -7.083 -13.498  1.00  0.00
ATOM    289  N   ALA B  73      16.394   5.023  35.022  1.00  1.00
ATOM    290  CA  ALA B  73      14.941   5.098  35.121  1.00  1.00
ATOM    291  C   ALA B  73      14.272   4.370  33.963  1.00  1.00
ATOM    292  O   ALA B  73      14.746   4.420  32.828  1.00  1.00
ATOM    293  N   ASP B  74      13.114   3.711  34.216  1.00  1.00
ATOM    294  CA  ASP B  74      12.406   3.049  33.126  1.00  1.00
ATOM    295  C   ASP B  74      12.059   4.034  32.017  1.00  1.00
ATOM    296  O   ASP B  74      11.676   5.173  32.283  1.00  1.00
ATOM    297  N   THR B  75      11.796   3.429  30.799  1.00  1.00
ATOM    298  CA  THR B  75      11.444   4.224  29.629  1.00  1.00
ATOM    299  C   THR B  75      10.457   3.484  28.736  1.00  1.00
ATOM    300  O   THR B  75      10.486   2.257  28.647  1.00  1.00
ATOM    301  N   ILE B  76       9.748   4.193  27.951  1.00  1.00
ATOM    302  CA  ILE B  76       8.860   3.783  26.870  1.00  1.00
ATOM    303  C   ILE B  76       8.964   4.731  25.682  1.00  1.00
ATOM    304  O   ILE B  76       9.047   5.947  25.851  1.00  1.00
ATOM    305  N   CYS B  77       9.164   4.216  24.511  1.00  1.00
ATOM    306  CA  CYS B  77       9.278   4.978  23.274  1.00  1.00
ATOM    307  C   CYS B  77       8.194   4.581  22.280  1.00  1.00
ATOM    308  O   CYS B  77       7.857   3.404  22.152  1.00  1.00
ATOM    309  N   ILE B  78       7.602   5.650  21.582  1.00  1.00
ATOM    310  CA  ILE B  78       6.671   5.440  20.480  1.00  1.00
ATOM    311  C   ILE B  78       7.395   5.442  19.140  1.00  1.00
ATOM    312  O   ILE B  78       8.166   6.354  18.841  1.00  1.00
ATOM    313  N   GLY B  79       7.352   4.362  18.404  1.00  1.00
ATOM    314  CA  GLY B  79       8.104   4.271  17.158  1.00  1.00
ATOM    315  C   GLY B  79       7.210   3.831  16.006  1.00  1.00
ATOM    316  O   GLY B  79       6.039   3.508  16.205  1.00  1.00
ATOM    317  N   TYR B  80       7.897   3.255  14.952  1.00  1.00
ATOM    318  CA  TYR B  80       7.286   2.734  13.734  1.00  1.00
ATOM    319  C   TYR B  80       8.090   1.569  13.170  1.00  1.00
ATOM    320  O   TYR B  80       9.313   1.525  13.301  1.00  1.00
ATOM    321  N   HIS B  81       7.402   0.718  12.349  1.00  1.00
ATOM    322  CA  HIS B  81       8.018  -0.441  11.714  1.00  1.00
ATOM    323  C   HIS B  81       9.060  -0.016  10.686  1.00  1.00
ATOM    324  O   HIS B  81       8.868   0.960   9.961  1.00  1.00
ATOM    325  N   ALA B  82      10.058  -0.832  10.515  1.00  1.00
ATOM    326  CA  ALA B  82      11.072  -0.858   9.468  1.00  1.00
ATOM    327  C   ALA B  82      11.441  -2.288   9.094  1.00  1.00
ATOM    328  O   ALA B  82      11.435  -3.182   9.939  1.00  1.00
ATOM    329  N   ASN B  83      11.720  -2.557   7.892  1.00  1.00
ATOM    330  CA  ASN B  83      12.106  -3.885   7.429  1.00  1.00
ATOM    331  C   ASN B  83      13.209  -3.804   6.382  1.00  1.00
ATOM    332  O   ASN B  83      13.441  -2.750   5.791  1.00  1.00
ATOM    333  N   ASN B  84      13.462  -4.858   5.680  1.00  1.00
ATOM    334  CA  ASN B  84      14.497  -4.971   4.659  1.00  1.00
ATOM    335  C   ASN B  84      13.922  -4.752   3.266  1.00  1.00
ATOM    336  O   ASN B  84      14.660  -4.520   2.309  1.00  1.00
ATOM    337  N   SER B  85      12.806  -4.183   3.111  1.00  1.00
ATOM    338  CA  SER B  85      12.220  -3.870   1.813  1.00  1.00
ATOM    339  C   SER B  85      13.033  -2.809   1.083  1.00  1.00
ATOM    340  O   SER B  85      13.447  -1.813   1.676  1.00  1.00
ATOM    341  N   THR B  86      13.169  -3.013  -0.260  1.00  1.00
ATOM    342  CA  THR B  86      13.894  -2.057  -1.088  1.00  1.00
ATOM    343  C   THR B  86      12.994  -1.470  -2.168  1.00  1.00
ATOM    344  O   THR B  86      13.281  -0.408  -2.719  1.00  1.00
ATOM    345  N   ASP B  87      11.667  -1.832  -2.069  1.00  1.00
ATOM    346  CA  ASP B  87      10.669  -1.259  -2.964  1.00  1.00
ATOM    347  C   ASP B  87      10.559   0.248  -2.774  1.00  1.00
ATOM    348  O   ASP B  87      10.590   0.745  -1.648  1.00  1.00
ATOM    349  N   THR B  88      10.392   0.945  -3.914  1.00  1.00
ATOM    350  CA  THR B  88      10.241   2.395  -3.886  1.00  1.00
ATOM    351  C   THR B  88       8.973   2.831  -4.608  1.00  1.00
ATOM    352  O   THR B  88       8.571   2.223  -5.600  1.00  1.00
ATOM    353  N   VAL B  89       8.464   3.913  -4.228  1.00  1.00
ATOM    354  CA  VAL B  89       7.329   4.611  -4.821  1.00  1.00
ATOM    355  C   VAL B  89       7.642   6.085  -5.042  1.00  1.00
ATOM    356  O   VAL B  89       8.403   6.688  -4.285  1.00  1.00
ATOM    357  N   ASP B  90       6.933   6.727  -5.873  1.00  1.00
ATOM    358  CA  ASP B  90       6.988   8.171  -6.065  1.00  1.00
ATOM    359  C   ASP B  90       5.748   8.850  -5.498  1.00  1.00
ATOM    360  O   ASP B  90       4.653   8.288  -5.525  1.00  1.00
ATOM    361  N   THR B  91       5.963  10.053  -5.017  1.00  1.00
ATOM    362  CA  THR B  91       4.888  10.952  -4.614  1.00  1.00
ATOM    363  C   THR B  91       4.908  12.237  -5.432  1.00  1.00
ATOM    364  O   THR B  91       5.959  12.662  -5.912  1.00  1.00
ATOM    365  N   VAL B  92       4.132  13.160  -5.229  1.00  1.00
ATOM    366  CA  VAL B  92       4.195  14.462  -5.882  1.00  1.00
ATOM    367  C   VAL B  92       5.377  15.277  -5.372  1.00  1.00
ATOM    368  O   VAL B  92       6.048  15.963  -6.143  1.00  1.00
ATOM    369  N   LEU B  93       5.786  15.157  -4.229  1.00  1.00
ATOM    370  CA  LEU B  93       6.878  15.913  -3.627  1.00  1.00
ATOM    371  C   LEU B  93       8.173  15.107  -3.628  1.00  1.00
ATOM    372  O   LEU B  93       9.260  15.662  -3.787  1.00  1.00
ATOM    373  N   GLU B  94       8.307  13.987  -3.918  1.00  1.00
ATOM    374  CA  GLU B  94       9.407  13.065  -3.661  1.00  1.00
ATOM    375  C   GLU B  94       9.403  11.911  -4.655  1.00  1.00
ATOM    376  O   GLU B  94       8.368  11.289  -4.894  1.00  1.00
ATOM    377  N   LYS B  95      10.574  11.640  -5.236  1.00  1.00
ATOM    378  CA  LYS B  95      10.767  10.463  -6.075  1.00  1.00
ATOM    379  C   LYS B  95      11.635   9.425  -5.376  1.00  1.00
ATOM    380  O   LYS B  95      12.681   9.752  -4.815  1.00  1.00
ATOM    381  N   ASN B  96      11.229   8.089  -5.641  1.00  1.00
ATOM    382  CA  ASN B  96      12.158   7.059  -5.191  1.00  1.00
ATOM    383  C   ASN B  96      12.183   6.966  -3.671  1.00  1.00
ATOM    384  O   ASN B  96      13.247   7.005  -3.054  1.00  1.00
ATOM    385  N   VAL B  97      11.025   7.063  -2.995  1.00  1.00
ATOM    386  CA  VAL B  97      10.831   6.776  -1.579  1.00  1.00
ATOM    387  C   VAL B  97      10.793   5.275  -1.322  1.00  1.00
ATOM    388  O   VAL B  97       9.994   4.554  -1.918  1.00  1.00
ATOM    389  N   THR B  98      11.836   4.802  -0.506  1.00  1.00
ATOM    390  CA  THR B  98      11.768   3.408  -0.085  1.00  1.00
ATOM    391  C   THR B  98      10.715   3.210   0.997  1.00  1.00
ATOM    392  O   THR B  98      10.693   3.932   1.994  1.00  1.00
ATOM    393  N   VAL B  99       9.859   2.251   0.851  1.00  1.00
ATOM    394  CA  VAL B  99       8.736   2.018   1.751  1.00  1.00
ATOM    395  C   VAL B  99       8.720   0.579   2.250  1.00  1.00
ATOM    396  O   VAL B  99       9.092  -0.344   1.525  1.00  1.00
ATOM    397  N   THR B 100       8.090   0.339   3.424  1.00  1.00
ATOM    398  CA  THR B 100       7.999  -0.989   4.018  1.00  1.00
ATOM    399  C   THR B 100       7.020  -1.869   3.251  1.00  1.00
ATOM    400  O   THR B 100       7.264  -3.060   3.054  1.00  1.00
ATOM    401  N   HIS B 101       6.056  -1.569   2.729  1.00  1.00
ATOM    402  CA  HIS B 101       5.020  -2.309   2.019  1.00  1.00
ATOM    403  C   HIS B 101       4.438  -1.483   0.878  1.00  1.00
ATOM    404  O   HIS B 101       4.291  -0.266   0.992  1.00  1.00
ATOM    405  N   SER B 102       4.210  -2.197  -0.249  1.00  1.00
ATOM    406  CA  SER B 102       3.665  -1.608  -1.466  1.00  1.00
ATOM    407  C   SER B 102       3.086  -2.677  -2.384  1.00  1.00
ATOM    408  O   SER B 102       3.487  -3.840  -2.329  1.00  1.00
ATOM    409  N   VAL B 103       2.401  -2.320  -3.396  1.00  1.00
ATOM    410  CA  VAL B 103       1.744  -3.187  -4.366  1.00  1.00
ATOM    411  C   VAL B 103       1.891  -2.643  -5.781  1.00  1.00
ATOM    412  O   VAL B 103       1.752  -1.442  -6.012  1.00  1.00
ATOM    413  N   ASN B 104       2.304  -3.575  -6.754  1.00  1.00
ATOM    414  CA  ASN B 104       2.321  -3.160  -8.152  1.00  1.00
ATOM    415  C   ASN B 104       0.922  -3.194  -8.754  1.00  1.00
ATOM    416  O   ASN B 104       0.206  -4.187  -8.629  1.00  1.00
ATOM    417  N   LEU B 105       0.501  -2.091  -9.396  1.00  1.00
ATOM    418  CA  LEU B 105      -0.812  -1.990 -10.023  1.00  1.00
ATOM    419  C   LEU B 105      -0.708  -2.100 -11.541  1.00  1.00
ATOM    420  O   LEU B 105      -1.672  -2.465 -12.214  1.00  1.00
ATOM    421  N   LEU B 106       0.363  -2.267 -12.090  1.00  1.00
ATOM    422  CA  LEU B 106       0.680  -2.346 -13.510  1.00  1.00
ATOM    423  C   LEU B 106       1.208  -3.727 -13.882  1.00  1.00
ATOM    424  O   LEU B 106       2.186  -4.204 -13.305  1.00  1.00
ATOM    425  N   GLU B 107       0.311  -4.462 -14.674  1.00  1.00
ATOM    426  CA  GLU B 107       0.708  -5.770 -15.181  1.00  1.00
ATOM    427  C   GLU B 107       1.565  -5.639 -16.434  1.00  1.00
ATOM    428  O   GLU B 107       1.233  -4.883 -17.348  1.00  1.00
ATOM    429  N   ASP B 108       2.735  -6.299 -16.424  1.00  1.00
ATOM    430  CA  ASP B 108       3.653  -6.221 -17.554  1.00  1.00
ATOM    431  C   ASP B 108       4.077  -7.609 -18.016  1.00  1.00
ATOM    432  O   ASP B 108       4.495  -7.792 -19.160  1.00  1.00
ATOM    433  N   SER B 109       3.491  -8.611 -17.473  1.00  1.00
ATOM    434  CA  SER B 109       3.731 -10.022 -17.750  1.00  1.00
ATOM    435  C   SER B 109       2.568 -10.640 -18.515  1.00  1.00
ATOM    436  O   SER B 109       1.404 -10.414 -18.183  1.00  1.00
ATOM    437  N   HIS B 110       2.845 -11.251 -19.610  1.00  1.00
ATOM    438  CA  HIS B 110       1.954 -12.098 -20.392  1.00  1.00
ATOM    439  C   HIS B 110       2.574 -13.467 -20.643  1.00  1.00
ATOM    440  O   HIS B 110       3.776 -13.579 -20.885  1.00  1.00
ATOM    441  N   ASN B 111       1.989 -14.446 -20.868  1.00  1.00
ATOM    442  CA  ASN B 111       2.448 -15.814 -21.079  1.00  1.00
ATOM    443  C   ASN B 111       2.887 -16.031 -22.521  1.00  1.00
ATOM    444  O   ASN B 111       3.595 -16.991 -22.826  1.00  1.00
ATOM    445  N   GLY B 112       2.986 -15.233 -23.368  1.00  1.00
ATOM    446  CA  GLY B 112       3.539 -15.290 -24.716  1.00  1.00
ATOM    447  C   GLY B 112       2.849 -16.361 -25.550  1.00  1.00
ATOM    448  O   GLY B 112       3.453 -16.946 -26.450  1.00  1.00
ATOM    449  N   LYS B 113       1.628 -16.698 -25.360  1.00  1.00
ATOM    450  CA  LYS B 113       0.871 -17.738 -26.047  1.00  1.00
ATOM    451  C   LYS B 113      -0.503 -17.231 -26.468  1.00  1.00
ATOM    452  O   LYS B 113      -1.124 -16.435 -25.764  1.00  1.00
ATOM    453  N   LEU B 114      -1.000 -17.724 -27.666  1.00  1.00
ATOM    454  CA  LEU B 114      -2.430 -17.619 -27.932  1.00  1.00
ATOM    455  C   LEU B 114      -3.206 -18.720 -27.217  1.00  1.00
ATOM    456  O   LEU B 114      -2.840 -19.893 -27.283  1.00  1.00
ATOM    457  N   CYS B 115      -4.205 -18.382 -26.498  1.00  1.00
ATOM    458  CA  CYS B 115      -4.943 -19.308 -25.647  1.00  1.00
ATOM    459  C   CYS B 115      -6.423 -19.327 -26.007  1.00  1.00
ATOM    460  O   CYS B 115      -6.987 -18.309 -26.408  1.00  1.00
ATOM    461  N   ARG B 116      -7.143 -20.396 -25.548  1.00  1.00
ATOM    462  CA  ARG B 116      -8.599 -20.326 -25.581  1.00  1.00
ATOM    463  C   ARG B 116      -9.121 -19.268 -24.617  1.00  1.00
ATOM    464  O   ARG B 116      -8.617 -19.128 -23.502  1.00  1.00
ATOM    465  N   LEU B 117     -10.271 -18.670 -25.027  1.00  1.00
ATOM    466  CA  LEU B 117     -10.994 -17.758 -24.150  1.00  1.00
ATOM    467  C   LEU B 117     -12.241 -18.420 -23.574  1.00  1.00
ATOM    468  O   LEU B 117     -13.127 -18.849 -24.314  1.00  1.00
ATOM    469  N   LYS B 118     -12.310 -18.530 -22.195  1.00  1.00
ATOM    470  CA  LYS B 118     -13.543 -19.107 -21.672  1.00  1.00
ATOM    471  C   LYS B 118     -13.782 -20.500 -22.239  1.00  1.00
ATOM    472  O   LYS B 118     -14.926 -20.932 -22.389  1.00  1.00
ATOM    473  N   GLY B 119     -12.653 -21.225 -22.737  1.00  1.00
ATOM    474  CA  GLY B 119     -12.726 -22.627 -23.130  1.00  1.00
ATOM    475  C   GLY B 119     -12.840 -22.770 -24.642  1.00  1.00
ATOM    476  O   GLY B 119     -12.554 -23.830 -25.199  1.00  1.00
ATOM    477  N   ILE B 120     -13.017 -21.837 -25.391  1.00  1.00
ATOM    478  CA  ILE B 120     -13.169 -21.817 -26.841  1.00  1.00
ATOM    479  C   ILE B 120     -11.891 -21.342 -27.522  1.00  1.00
ATOM    480  O   ILE B 120     -11.341 -20.298 -27.171  1.00  1.00
ATOM    481  N   ALA B 121     -11.392 -22.190 -28.507  1.00  1.00
ATOM    482  CA  ALA B 121     -10.199 -21.826 -29.262  1.00  1.00
ATOM    483  C   ALA B 121     -10.522 -20.806 -30.346  1.00  1.00
ATOM    484  O   ALA B 121     -11.528 -20.926 -31.045  1.00  1.00
ATOM    485  N   PRO B 122      -9.576 -19.871 -30.590  1.00  1.00
ATOM    486  CA  PRO B 122      -9.726 -18.929 -31.692  1.00  1.00
ATOM    487  C   PRO B 122      -9.728 -19.648 -33.035  1.00  1.00
ATOM    488  O   PRO B 122      -8.953 -20.580 -33.252  1.00  1.00
ATOM    489  N   SER B 123     -17.486 -22.005 -35.059  1.00  1.00
ATOM    490  CA  SER B 123     -17.415 -21.279 -33.796  1.00  1.00
ATOM    491  C   SER B 123     -15.972 -20.969 -33.419  1.00  1.00
ATOM    492  O   SER B 123     -15.080 -21.797 -33.606  1.00  1.00
ATOM    493  N   TRP B 124     -15.815 -19.806 -32.860  1.00  1.00
ATOM    494  CA  TRP B 124     -14.527 -19.352 -32.349  1.00  1.00
ATOM    495  C   TRP B 124     -14.699 -18.201 -31.366  1.00  1.00
ATOM    496  O   TRP B 124     -15.582 -17.359 -31.531  1.00  1.00
ATOM    497  N   SER B 125     -13.648 -17.956 -30.547  1.00  1.00
ATOM    498  CA  SER B 125     -13.694 -16.921 -29.521  1.00  1.00
ATOM    499  C   SER B 125     -13.033 -15.637 -30.003  1.00  1.00
ATOM    500  O   SER B 125     -13.345 -14.547 -29.522  1.00  1.00
ATOM    501  N   TYR B 126     -12.496 -15.541 -30.953  1.00  1.00
ATOM    502  CA  TYR B 126     -11.769 -14.493 -31.660  1.00  1.00
ATOM    503  C   TYR B 126     -11.181 -15.014 -32.965  1.00  1.00
ATOM    504  O   TYR B 126     -10.807 -16.182 -33.065  1.00  1.00
ATOM    505  N   ILE B 127     -10.865 -14.071 -33.869  1.00  1.00
ATOM    506  CA  ILE B 127     -10.096 -14.361 -35.074  1.00  1.00
ATOM    507  C   ILE B 127      -8.781 -13.593 -35.086  1.00  1.00
ATOM    508  O   ILE B 127      -8.730 -12.423 -34.706  1.00  1.00
ATOM    509  N   SER B 128     -16.912  -8.967 -36.619  1.00  1.00
ATOM    510  CA  SER B 128     -16.187  -9.063 -35.358  1.00  1.00
ATOM    511  C   SER B 128     -17.116  -9.461 -34.218  1.00  1.00
ATOM    512  O   SER B 128     -16.675 -10.011 -33.209  1.00  1.00
ATOM    513  N   SER B 129     -18.339  -9.408 -34.351  1.00  1.00
ATOM    514  CA  SER B 129     -19.345  -9.751 -33.354  1.00  1.00
ATOM    515  C   SER B 129     -20.096 -11.019 -33.742  1.00  1.00
ATOM    516  O   SER B 129     -20.796 -11.613 -32.923  1.00  1.00
ATOM    517  N   VAL B 130     -19.531 -11.833 -34.497  1.00  1.00
ATOM    518  CA  VAL B 130     -19.932 -13.194 -34.832  1.00  1.00
ATOM    519  C   VAL B 130     -19.128 -14.216 -34.037  1.00  1.00
ATOM    520  O   VAL B 130     -17.900 -14.245 -34.109  1.00  1.00
ATOM    521  N   SER B 131     -19.852 -15.093 -33.272  1.00  1.00
ATOM    522  CA  SER B 131     -19.200 -16.106 -32.451  1.00  1.00
ATOM    523  C   SER B 131     -19.289 -17.482 -33.098  1.00  1.00
ATOM    524  O   SER B 131     -18.417 -18.329 -32.902  1.00  1.00
ATOM    525  N   SER B 132     -20.111 -17.893 -33.707  1.00  1.00
ATOM    526  CA  SER B 132     -20.193 -19.123 -34.485  1.00  1.00
ATOM    527  C   SER B 132     -20.877 -18.883 -35.825  1.00  1.00
ATOM    528  O   SER B 132     -21.792 -18.066 -35.928  1.00  1.00
ATOM    529  N   SER B 133     -24.455 -16.321 -35.805  1.00  1.00
ATOM    530  CA  SER B 133     -24.677 -16.277 -34.365  1.00  1.00
ATOM    531  C   SER B 133     -23.842 -15.183 -33.712  1.00  1.00
ATOM    532  O   SER B 133     -22.637 -15.087 -33.944  1.00  1.00
ATOM    533  N   ARG B 134     -24.524 -14.159 -33.220  1.00  1.00
ATOM    534  CA  ARG B 134     -23.847 -12.996 -32.660  1.00  1.00
ATOM    535  C   ARG B 134     -23.426 -13.246 -31.217  1.00  1.00
ATOM    536  O   ARG B 134     -24.176 -13.829 -30.434  1.00  1.00
ATOM    537  N   GLY B 135     -22.301 -12.624 -30.860  1.00  1.00
ATOM    538  CA  GLY B 135     -21.735 -12.647 -29.517  1.00  1.00
ATOM    539  C   GLY B 135     -20.871 -11.419 -29.263  1.00  1.00
ATOM    540  O   GLY B 135     -20.092 -11.008 -30.122  1.00  1.00
ATOM    541  N   PHE B 136     -21.003 -10.806 -28.117  1.00  1.00
ATOM    542  CA  PHE B 136     -20.173  -9.662 -27.759  1.00  1.00
ATOM    543  C   PHE B 136     -18.813 -10.108 -27.239  1.00  1.00
ATOM    544  O   PHE B 136     -18.723 -11.000 -26.395  1.00  1.00
ATOM    545  N   GLY B 137     -17.750  -9.149 -27.733  1.00  1.00
ATOM    546  CA  GLY B 137     -16.457  -9.374 -27.098  1.00  1.00
ATOM    547  C   GLY B 137     -15.516 -10.139 -28.019  1.00  1.00
ATOM    548  O   GLY B 137     -14.308 -10.187 -27.789  1.00  1.00
ATOM    549  N   SER B 138     -16.014 -10.654 -29.151  1.00  1.00
ATOM    550  CA  SER B 138     -15.134 -11.172 -30.192  1.00  1.00
ATOM    551  C   SER B 138     -14.471 -10.040 -30.966  1.00  1.00
ATOM    552  O   SER B 138     -15.087  -9.004 -31.218  1.00  1.00
ATOM    553  N   GLY B 139     -13.564 -10.420 -31.848  1.00  1.00
ATOM    554  CA  GLY B 139     -12.776  -9.450 -32.599  1.00  1.00
ATOM    555  C   GLY B 139     -11.793 -10.143 -33.534  1.00  1.00
ATOM    556  O   GLY B 139     -11.456 -11.311 -33.340  1.00  1.00
ATOM    557  N   ILE B 140     -11.176  -9.407 -34.381  1.00  1.00
ATOM    558  CA  ILE B 140     -10.051  -9.844 -35.198  1.00  1.00
ATOM    559  C   ILE B 140      -8.760  -9.159 -34.770  1.00  1.00
ATOM    560  O   ILE B 140      -8.725  -7.944 -34.576  1.00  1.00
ATOM    561  N   ILE B 141      -7.767  -9.961 -34.493  1.00  1.00
ATOM    562  CA  ILE B 141      -6.438  -9.490 -34.121  1.00  1.00
ATOM    563  C   ILE B 141      -5.378 -10.021 -35.077  1.00  1.00
ATOM    564  O   ILE B 141      -5.477 -11.146 -35.567  1.00  1.00
ATOM    565  N   THR B 142      -4.339  -9.358 -35.256  1.00  1.00
ATOM    566  CA  THR B 142      -3.115  -9.818 -35.902  1.00  1.00
ATOM    567  C   THR B 142      -2.037 -10.138 -34.874  1.00  1.00
ATOM    568  O   THR B 142      -1.737  -9.323 -34.001  1.00  1.00
ATOM    569  N   SER B 143      -1.447 -11.408 -35.072  1.00  1.00
ATOM    570  CA  SER B 143      -0.545 -11.847 -34.014  1.00  1.00
ATOM    571  C   SER B 143       0.561 -12.736 -34.566  1.00  1.00
ATOM    572  O   SER B 143       0.331 -13.543 -35.467  1.00  1.00
ATOM    573  N   ASN B 144       1.724 -12.668 -33.903  1.00  1.00
ATOM    574  CA  ASN B 144       2.829 -13.537 -34.289  1.00  1.00
ATOM    575  C   ASN B 144       3.041 -14.646 -33.267  1.00  1.00
ATOM    576  O   ASN B 144       3.754 -15.615 -33.527  1.00  1.00
ATOM    577  N   ALA B 145       2.322 -14.728 -32.294  1.00  1.00
ATOM    578  CA  ALA B 145       2.313 -15.735 -31.240  1.00  1.00
ATOM    579  C   ALA B 145       1.842 -17.084 -31.770  1.00  1.00
ATOM    580  O   ALA B 145       0.919 -17.155 -32.581  1.00  1.00
ATOM    581  N   SER B 146       2.168 -18.175 -30.986  1.00  1.00
ATOM    582  CA  SER B 146       1.716 -19.514 -31.345  1.00  1.00
ATOM    583  C   SER B 146       0.578 -19.972 -30.440  1.00  1.00
ATOM    584  O   SER B 146       0.611 -19.758 -29.229  1.00  1.00
ATOM    585  N   MET B 147      -0.329 -20.817 -31.027  1.00  1.00
ATOM    586  CA  MET B 147      -1.393 -21.383 -30.208  1.00  1.00
ATOM    587  C   MET B 147      -0.863 -22.485 -29.300  1.00  1.00
ATOM    588  O   MET B 147      -0.133 -23.371 -29.745  1.00  1.00
ATOM    589  N   HIS B 148      -1.210 -22.460 -28.074  1.00  1.00
ATOM    590  CA  HIS B 148      -0.928 -23.479 -27.070  1.00  1.00
ATOM    591  C   HIS B 148      -2.213 -23.997 -26.436  1.00  1.00
ATOM    592  O   HIS B 148      -3.168 -23.244 -26.242  1.00  1.00
ATOM    593  N   GLU B 149      -2.193 -25.166 -25.873  1.00  1.00
ATOM    594  CA  GLU B 149      -3.327 -25.653 -25.098  1.00  1.00
ATOM    595  C   GLU B 149      -3.420 -24.943 -23.753  1.00  1.00
ATOM    596  O   GLU B 149      -2.596 -25.164 -22.866  1.00  1.00
ATOM    597  N   CYS B 150      -3.895 -23.801 -23.774  1.00  1.00
ATOM    598  CA  CYS B 150      -4.097 -22.925 -22.626  1.00  1.00
ATOM    599  C   CYS B 150      -5.455 -22.238 -22.690  1.00  1.00
ATOM    600  O   CYS B 150      -5.944 -21.907 -23.770  1.00  1.00
ATOM    601  N   ASN B 151      -5.953 -21.751 -21.659  1.00  1.00
ATOM    602  CA  ASN B 151      -7.187 -20.996 -21.479  1.00  1.00
ATOM    603  C   ASN B 151      -6.944 -19.731 -20.665  1.00  1.00
ATOM    604  O   ASN B 151      -6.294 -19.769 -19.620  1.00  1.00
ATOM    605  N   THR B 152      -7.634 -18.624 -21.166  1.00  1.00
ATOM    606  CA  THR B 152      -7.440 -17.332 -20.518  1.00  1.00
ATOM    607  C   THR B 152      -8.721 -16.508 -20.538  1.00  1.00
ATOM    608  O   THR B 152      -9.520 -16.609 -21.469  1.00  1.00
ATOM    609  N   LYS B 153      -8.805 -15.513 -19.751  1.00  1.00
ATOM    610  CA  LYS B 153      -9.893 -14.543 -19.700  1.00  1.00
ATOM    611  C   LYS B 153      -9.524 -13.262 -20.438  1.00  1.00
ATOM    612  O   LYS B 153     -10.394 -12.550 -20.938  1.00  1.00
ATOM    613  N   CYS B 154      -8.310 -13.201 -20.854  1.00  1.00
ATOM    614  CA  CYS B 154      -7.677 -12.028 -21.443  1.00  1.00
ATOM    615  C   CYS B 154      -6.592 -12.427 -22.435  1.00  1.00
ATOM    616  O   CYS B 154      -5.742 -13.266 -22.136  1.00  1.00
ATOM    617  N   GLN B 155      -6.751 -12.042 -23.675  1.00  1.00
ATOM    618  CA  GLN B 155      -5.821 -12.325 -24.762  1.00  1.00
ATOM    619  C   GLN B 155      -5.430 -11.051 -25.498  1.00  1.00
ATOM    620  O   GLN B 155      -6.275 -10.203 -25.784  1.00  1.00
ATOM    621  N   THR B 156      -4.166 -10.778 -25.547  1.00  1.00
ATOM    622  CA  THR B 156      -3.562  -9.761 -26.399  1.00  1.00
ATOM    623  C   THR B 156      -2.833 -10.392 -27.578  1.00  1.00
ATOM    624  O   THR B 156      -2.235 -11.460 -27.451  1.00  1.00
ATOM    625  N   PRO B 157      -2.382  -9.646 -28.541  1.00  1.00
ATOM    626  CA  PRO B 157      -1.647 -10.162 -29.689  1.00  1.00
ATOM    627  C   PRO B 157      -0.249 -10.617 -29.290  1.00  1.00
ATOM    628  O   PRO B 157       0.278 -11.587 -29.834  1.00  1.00
ATOM    629  N   LEU B 158       0.243 -10.398 -28.233  1.00  1.00
ATOM    630  CA  LEU B 158       1.568 -10.761 -27.747  1.00  1.00
ATOM    631  C   LEU B 158       1.505 -11.980 -26.831  1.00  1.00
ATOM    632  O   LEU B 158       2.440 -12.779 -26.781  1.00  1.00
ATOM    633  N   GLY B 159       0.348 -12.247 -26.249  1.00  1.00
ATOM    634  CA  GLY B 159       0.205 -13.296 -25.247  1.00  1.00
ATOM    635  C   GLY B 159      -1.019 -13.059 -24.372  1.00  1.00
ATOM    636  O   GLY B 159      -1.448 -11.921 -24.182  1.00  1.00
ATOM    637  N   ALA B 160      -1.397 -14.118 -23.591  1.00  1.00
ATOM    638  CA  ALA B 160      -2.515 -14.006 -22.662  1.00  1.00
ATOM    639  C   ALA B 160      -2.066 -13.429 -21.326  1.00  1.00
ATOM    640  O   ALA B 160      -0.988 -13.755 -20.829  1.00  1.00
ATOM    641  N   ILE B 161      -3.024 -12.727 -20.686  1.00  1.00
ATOM    642  CA  ILE B 161      -2.811 -12.151 -19.364  1.00  1.00
ATOM    643  C   ILE B 161      -3.665 -12.850 -18.314  1.00  1.00
ATOM    644  O   ILE B 161      -4.865 -13.046 -18.506  1.00  1.00
ATOM    645  N   ASN B 162      -3.083 -13.335 -17.301  1.00  1.00
ATOM    646  CA  ASN B 162      -3.738 -13.886 -16.121  1.00  1.00
ATOM    647  C   ASN B 162      -3.391 -13.084 -14.874  1.00  1.00
ATOM    648  O   ASN B 162      -2.232 -13.026 -14.464  1.00  1.00
ATOM    649  N   SER B 163      -4.294 -11.931 -14.688  1.00  1.00
ATOM    650  CA  SER B 163      -3.910 -10.953 -13.677  1.00  1.00
ATOM    651  C   SER B 163      -5.135 -10.288 -13.061  1.00  1.00
ATOM    652  O   SER B 163      -6.152 -10.100 -13.728  1.00  1.00
ATOM    653  N   SER B 164      -5.008  -9.892 -11.756  1.00  1.00
ATOM    654  CA  SER B 164      -6.063  -9.151 -11.076  1.00  1.00
ATOM    655  C   SER B 164      -5.710  -7.674 -10.955  1.00  1.00
ATOM    656  O   SER B 164      -6.583  -6.832 -10.746  1.00  1.00
ATOM    657  N   LEU B 165      -4.485  -7.364 -11.418  1.00  1.00
ATOM    658  CA  LEU B 165      -4.070  -5.968 -11.477  1.00  1.00
ATOM    659  C   LEU B 165      -5.013  -5.149 -12.352  1.00  1.00
ATOM    660  O   LEU B 165      -5.365  -5.561 -13.457  1.00  1.00
ATOM    661  N   PRO B 166      -5.182  -3.880 -12.011  1.00  1.00
ATOM    662  CA  PRO B 166      -6.117  -2.996 -12.698  1.00  1.00
ATOM    663  C   PRO B 166      -5.509  -2.440 -13.979  1.00  1.00
ATOM    664  O   PRO B 166      -6.200  -2.272 -14.983  1.00  1.00
ATOM    665  N   TYR B 167      -4.360  -2.324 -14.237  1.00  1.00
ATOM    666  CA  TYR B 167      -3.662  -1.733 -15.372  1.00  1.00
ATOM    667  C   TYR B 167      -2.647  -2.704 -15.961  1.00  1.00
ATOM    668  O   TYR B 167      -2.059  -3.514 -15.244  1.00  1.00
ATOM    669  N   GLN B 168      -2.401  -2.480 -17.279  1.00  1.00
ATOM    670  CA  GLN B 168      -1.387  -3.205 -18.035  1.00  1.00
ATOM    671  C   GLN B 168      -0.793  -2.334 -19.135  1.00  1.00
ATOM    672  O   GLN B 168      -1.496  -1.538 -19.758  1.00  1.00
ATOM    673  N   ASN B 169       0.440  -2.465 -19.407  1.00  1.00
ATOM    674  CA  ASN B 169       1.174  -1.752 -20.446  1.00  1.00
ATOM    675  C   ASN B 169       1.699  -2.711 -21.507  1.00  1.00
ATOM    676  O   ASN B 169       2.157  -2.288 -22.568  1.00  1.00
ATOM    677  N   ILE B 170       0.992  -3.858 -21.675  1.00  1.00
ATOM    678  CA  ILE B 170       1.391  -4.876 -22.639  1.00  1.00
ATOM    679  C   ILE B 170       0.890  -4.537 -24.038  1.00  1.00
ATOM    680  O   ILE B 170       1.605  -4.713 -25.023  1.00  1.00
ATOM    681  N   HIS B 171      -0.288  -4.205 -24.306  1.00  1.00
ATOM    682  CA  HIS B 171      -0.944  -4.045 -25.598  1.00  1.00
ATOM    683  C   HIS B 171      -2.346  -3.471 -25.437  1.00  1.00
ATOM    684  O   HIS B 171      -3.076  -3.840 -24.517  1.00  1.00
ATOM    685  N   PRO B 172      -2.698  -2.555 -26.435  1.00  1.00
ATOM    686  CA  PRO B 172      -4.012  -1.928 -26.373  1.00  1.00
ATOM    687  C   PRO B 172      -5.069  -2.797 -27.044  1.00  1.00
ATOM    688  O   PRO B 172      -6.233  -2.794 -26.644  1.00  1.00
ATOM    689  N   VAL B 173      -4.741  -3.667 -27.852  1.00  1.00
ATOM    690  CA  VAL B 173      -5.610  -4.693 -28.418  1.00  1.00
ATOM    691  C   VAL B 173      -5.821  -5.839 -27.437  1.00  1.00
ATOM    692  O   VAL B 173      -4.861  -6.434 -26.948  1.00  1.00
ATOM    693  N   THR B 174      -7.128  -6.031 -27.046  1.00  1.00
ATOM    694  CA  THR B 174      -7.492  -7.000 -26.019  1.00  1.00
ATOM    695  C   THR B 174      -8.778  -7.730 -26.382  1.00  1.00
ATOM    696  O   THR B 174      -9.708  -7.136 -26.928  1.00  1.00
ATOM    697  N   ILE B 175      -8.763  -9.025 -26.121  1.00  1.00
ATOM    698  CA  ILE B 175      -9.948  -9.867 -26.233  1.00  1.00
ATOM    699  C   ILE B 175     -10.374 -10.400 -24.871  1.00  1.00
ATOM    700  O   ILE B 175      -9.551 -10.898 -24.103  1.00  1.00
ATOM    701  N   GLY B 176     -11.462  -9.944 -24.353  1.00  1.00
ATOM    702  CA  GLY B 176     -12.002 -10.544 -23.139  1.00  1.00
ATOM    703  C   GLY B 176     -12.077  -9.527 -22.007  1.00  1.00
ATOM    704  O   GLY B 176     -11.644  -8.385 -22.157  1.00  1.00
ATOM    705  N   GLU B 177     -12.002  -9.727 -20.914  1.00  1.00
ATOM    706  CA  GLU B 177     -11.890  -8.930 -19.699  1.00  1.00
ATOM    707  C   GLU B 177     -10.435  -8.755 -19.286  1.00  1.00
ATOM    708  O   GLU B 177      -9.733  -9.731 -19.021  1.00  1.00
ATOM    709  N   CYS B 178      -9.834  -7.664 -19.832  1.00  1.00
ATOM    710  CA  CYS B 178      -8.413  -7.388 -19.657  1.00  1.00
ATOM    711  C   CYS B 178      -8.195  -6.161 -18.780  1.00  1.00
ATOM    712  O   CYS B 178      -8.967  -5.204 -18.832  1.00  1.00
ATOM    713  N   PRO B 179      -6.972  -6.100 -17.963  1.00  1.00
ATOM    714  CA  PRO B 179      -6.635  -4.826 -17.340  1.00  1.00
ATOM    715  C   PRO B 179      -6.655  -3.693 -18.358  1.00  1.00
ATOM    716  O   PRO B 179      -6.171  -3.844 -19.480  1.00  1.00
ATOM    717  N   LYS B 180      -6.972  -2.423 -17.781  1.00  1.00
ATOM    718  CA  LYS B 180      -6.909  -1.219 -18.601  1.00  1.00
ATOM    719  C   LYS B 180      -5.492  -0.969 -19.103  1.00  1.00
ATOM    720  O   LYS B 180      -4.537  -0.984 -18.327  1.00  1.00
ATOM    721  N   TYR B 181      -5.403  -0.692 -20.494  1.00  1.00
ATOM    722  CA  TYR B 181      -4.093  -0.376 -21.052  1.00  1.00
ATOM    723  C   TYR B 181      -3.720   1.078 -20.792  1.00  1.00
ATOM    724  O   TYR B 181      -4.541   1.979 -20.962  1.00  1.00
ATOM    725  N   VAL B 182      -2.462   1.264 -20.396  1.00  1.00
ATOM    726  CA  VAL B 182      -1.844   2.570 -20.197  1.00  1.00
ATOM    727  C   VAL B 182      -0.394   2.570 -20.665  1.00  1.00
ATOM    728  O   VAL B 182       0.307   1.565 -20.544  1.00  1.00
ATOM    729  N   ARG B 183       0.127   3.670 -21.034  1.00  1.00
ATOM    730  CA  ARG B 183       1.493   3.824 -21.519  1.00  1.00
ATOM    731  C   ARG B 183       2.483   3.894 -20.363  1.00  1.00
ATOM    732  O   ARG B 183       3.639   3.494 -20.499  1.00  1.00
ATOM    733  N   SER B 184       2.145   3.715 -19.218  1.00  1.00
ATOM    734  CA  SER B 184       2.991   3.834 -18.036  1.00  1.00
ATOM    735  C   SER B 184       3.975   2.675 -17.944  1.00  1.00
ATOM    736  O   SER B 184       3.613   1.521 -18.176  1.00  1.00
ATOM    737  N   ALA B 185       5.182   3.025 -17.315  1.00  1.00
ATOM    738  CA  ALA B 185       6.235   2.037 -17.113  1.00  1.00
ATOM    739  C   ALA B 185       6.244   1.527 -15.678  1.00  1.00
ATOM    740  O   ALA B 185       6.528   0.355 -15.426  1.00  1.00
ATOM    741  N   LYS B 186       5.616   2.151 -14.804  1.00  1.00
ATOM    742  CA  LYS B 186       5.528   1.876 -13.375  1.00  1.00
ATOM    743  C   LYS B 186       4.326   2.574 -12.752  1.00  1.00
ATOM    744  O   LYS B 186       4.021   3.720 -13.083  1.00  1.00
ATOM    745  N   LEU B 187       3.574   1.816 -11.972  1.00  1.00
ATOM    746  CA  LEU B 187       2.429   2.185 -11.149  1.00  1.00
ATOM    747  C   LEU B 187       2.393   1.373  -9.858  1.00  1.00
ATOM    748  O   LEU B 187       2.350   0.144  -9.888  1.00  1.00
ATOM    749  N   ARG B 188       3.137   1.830  -8.881  1.00  1.00
ATOM    750  CA  ARG B 188       3.294   1.185  -7.583  1.00  1.00
ATOM    751  C   ARG B 188       2.699   2.036  -6.469  1.00  1.00
ATOM    752  O   ARG B 188       2.943   3.241  -6.398  1.00  1.00
ATOM    753  N   MET B 189       1.658   1.480  -5.787  1.00  1.00
ATOM    754  CA  MET B 189       1.012   2.158  -4.670  1.00  1.00
ATOM    755  C   MET B 189       1.621   1.733  -3.340  1.00  1.00
ATOM    756  O   MET B 189       1.777   0.542  -3.070  1.00  1.00
ATOM    757  N   VAL B 190       2.131   2.778  -2.515  1.00  1.00
ATOM    758  CA  VAL B 190       2.585   2.399  -1.182  1.00  1.00
ATOM    759  C   VAL B 190       1.408   2.096  -0.264  1.00  1.00
ATOM    760  O   VAL B 190       0.416   2.825  -0.251  1.00  1.00
ATOM    761  N   THR B 191       1.614   1.001   0.572  1.00  1.00
ATOM    762  CA  THR B 191       0.594   0.626   1.544  1.00  1.00
ATOM    763  C   THR B 191       1.129   0.721   2.967  1.00  1.00
ATOM    764  O   THR B 191       0.396   1.067   3.894  1.00  1.00
ATOM    765  N   GLY B 192       2.447   0.701   3.071  1.00  1.00
ATOM    766  CA  GLY B 192       3.100   0.892   4.361  1.00  1.00
ATOM    767  C   GLY B 192       3.674   2.298   4.484  1.00  1.00
ATOM    768  O   GLY B 192       3.686   3.061   3.518  1.00  1.00
ATOM    769  N   LEU B 193       4.671   2.488   5.153  1.00  1.00
ATOM    770  CA  LEU B 193       5.289   3.766   5.487  1.00  1.00
ATOM    771  C   LEU B 193       6.747   3.807   5.045  1.00  1.00
ATOM    772  O   LEU B 193       7.425   2.779   5.013  1.00  1.00
ATOM    773  N   ARG B 194       7.315   5.045   5.045  1.00  1.00
ATOM    774  CA  ARG B 194       8.743   5.205   4.800  1.00  1.00
ATOM    775  C   ARG B 194       9.557   4.203   5.609  1.00  1.00
ATOM    776  O   ARG B 194       9.377   4.077   6.821  1.00  1.00
ATOM    777  N   ASN B 195      10.428   3.439   4.844  1.00  1.00
ATOM    778  CA  ASN B 195      11.302   2.461   5.482  1.00  1.00
ATOM    779  C   ASN B 195      12.641   3.082   5.859  1.00  1.00
ATOM    780  O   ASN B 195      13.322   3.670   5.019  1.00  1.00
ATOM    781  N   ILE B 196      12.953   3.157   7.103  1.00  1.00
ATOM    782  CA  ILE B 196      14.157   3.740   7.683  1.00  1.00
ATOM    783  C   ILE B 196      14.799   2.794   8.689  1.00  1.00
ATOM    784  O   ILE B 196      14.303   2.627   9.803  1.00  1.00
ATOM    785  N   PRO B 197      15.347   1.644   8.235  1.00  1.00
ATOM    786  CA  PRO B 197      15.892   0.629   9.128  1.00  1.00
ATOM    787  C   PRO B 197      17.199   1.093   9.757  1.00  1.00
ATOM    788  O   PRO B 197      17.989   1.793   9.125  1.00  1.00
ATOM    789  N   GLY B 198       7.953  14.844   7.234  1.00  1.00
ATOM    790  CA  GLY B 198       6.593  14.646   6.748  1.00  1.00
ATOM    791  C   GLY B 198       5.647  15.696   7.317  1.00  1.00
ATOM    792  O   GLY B 198       5.886  16.242   8.394  1.00  1.00
ATOM    793  N   LEU B 199       4.385  15.671   6.867  1.00  1.00
ATOM    794  CA  LEU B 199       3.416  16.662   7.321  1.00  1.00
ATOM    795  C   LEU B 199       3.219  16.589   8.831  1.00  1.00
ATOM    796  O   LEU B 199       3.046  17.612   9.494  1.00  1.00
ATOM    797  N   PHE B 200       3.237  15.667   9.553  1.00  1.00
ATOM    798  CA  PHE B 200       2.991  15.540  10.985  1.00  1.00
ATOM    799  C   PHE B 200       4.293  15.598  11.775  1.00  1.00
ATOM    800  O   PHE B 200       4.313  16.039  12.924  1.00  1.00
ATOM    801  N   GLY B 201       5.371  15.281  11.314  1.00  1.00
ATOM    802  CA  GLY B 201       6.660  15.617  11.906  1.00  1.00
ATOM    803  C   GLY B 201       7.173  14.486  12.788  1.00  1.00
ATOM    804  O   GLY B 201       8.319  14.506  13.236  1.00  1.00
ATOM    805  N   ALA B 202       6.563  13.285  12.637  1.00  1.00
ATOM    806  CA  ALA B 202       6.970  12.169  13.482  1.00  1.00
ATOM    807  C   ALA B 202       7.865  11.199  12.721  1.00  1.00
ATOM    808  O   ALA B 202       8.827  10.664  13.273  1.00  1.00
ATOM    809  N   ILE B 203       7.416  10.615  11.608  1.00  1.00
ATOM    810  CA  ILE B 203       8.247   9.723  10.810  1.00  1.00
ATOM    811  C   ILE B 203       9.348  10.492  10.089  1.00  1.00
ATOM    812  O   ILE B 203       9.078  11.458   9.376  1.00  1.00
ATOM    813  N   ALA B 204      10.626   9.993  10.210  1.00  1.00
ATOM    814  CA  ALA B 204      11.739  10.719   9.611  1.00  1.00
ATOM    815  C   ALA B 204      11.740  12.180  10.043  1.00  1.00
ATOM    816  O   ALA B 204      11.458  13.074   9.246  1.00  1.00
ATOM    817  N   GLY B 205      11.322  12.377  11.289  1.00  1.00
ATOM    818  CA  GLY B 205      11.278  13.699  11.902  1.00  1.00
ATOM    819  C   GLY B 205      11.859  13.673  13.311  1.00  1.00
ATOM    820  O   GLY B 205      12.760  14.445  13.635  1.00  1.00
ATOM    821  N   PHE B 206      10.925  13.767  14.368  1.00  1.00
ATOM    822  CA  PHE B 206      11.414  13.756  15.742  1.00  1.00
ATOM    823  C   PHE B 206      11.655  12.333  16.230  1.00  1.00
ATOM    824  O   PHE B 206      12.393  12.113  17.190  1.00  1.00
ATOM    825  N   ILE B 207      10.958  11.364  15.693  1.00  1.00
ATOM    826  CA  ILE B 207      11.390   9.974  15.769  1.00  1.00
ATOM    827  C   ILE B 207      12.257   9.600  14.574  1.00  1.00
ATOM    828  O   ILE B 207      11.776   9.529  13.443  1.00  1.00
ATOM    829  N   GLU B 208      13.500   9.754  14.567  1.00  1.00
ATOM    830  CA  GLU B 208      14.422   9.747  13.438  1.00  1.00
ATOM    831  C   GLU B 208      14.439   8.388  12.749  1.00  1.00
ATOM    832  O   GLU B 208      14.522   8.304  11.524  1.00  1.00
ATOM    833  N   GLY B 209      14.242   7.325  13.119  1.00  1.00
ATOM    834  CA  GLY B 209      14.376   6.058  12.411  1.00  1.00
ATOM    835  C   GLY B 209      13.240   5.107  12.763  1.00  1.00
ATOM    836  O   GLY B 209      12.702   5.150  13.870  1.00  1.00
ATOM    837  N   GLY B 210      13.163   4.015  12.046  1.00  1.00
ATOM    838  CA  GLY B 210      12.212   2.945  12.320  1.00  1.00
ATOM    839  C   GLY B 210      12.850   1.842  13.156  1.00  1.00
ATOM    840  O   GLY B 210      14.037   1.551  13.015  1.00  1.00
ATOM    841  N   TRP B 211      12.024   0.829  13.484  1.00  1.00
ATOM    842  CA  TRP B 211      12.453  -0.329  14.259  1.00  1.00
ATOM    843  C   TRP B 211      12.238  -1.621  13.482  1.00  1.00
ATOM    844  O   TRP B 211      11.106  -1.981  13.158  1.00  1.00
ATOM    845  N   THR B 212      13.374  -2.346  13.165  1.00  1.00
ATOM    846  CA  THR B 212      13.221  -3.632  12.495  1.00  1.00
ATOM    847  C   THR B 212      12.812  -4.721  13.479  1.00  1.00
ATOM    848  O   THR B 212      12.053  -5.627  13.136  1.00  1.00
ATOM    849  N   GLY B 213      12.879  -4.400  14.768  1.00  1.00
ATOM    850  CA  GLY B 213      12.573  -5.351  15.829  1.00  1.00
ATOM    851  C   GLY B 213      11.089  -5.333  16.174  1.00  1.00
ATOM    852  O   GLY B 213      10.534  -6.336  16.623  1.00  1.00
ATOM    853  N   MET B 214      10.352  -4.381  15.882  1.00  1.00
ATOM    854  CA  MET B 214       8.894  -4.361  15.910  1.00  1.00
ATOM    855  C   MET B 214       8.311  -4.936  14.626  1.00  1.00
ATOM    856  O   MET B 214       8.361  -4.303  13.572  1.00  1.00
ATOM    857  N   ILE B 215       7.978  -6.228  14.673  1.00  1.00
ATOM    858  CA  ILE B 215       7.643  -7.000  13.483  1.00  1.00
ATOM    859  C   ILE B 215       6.150  -7.298  13.422  1.00  1.00
ATOM    860  O   ILE B 215       5.569  -7.387  12.341  1.00  1.00
ATOM    861  N   ASP B 216       5.306  -6.852  14.259  1.00  1.00
ATOM    862  CA  ASP B 216       3.907  -7.258  14.302  1.00  1.00
ATOM    863  C   ASP B 216       2.982  -6.074  14.047  1.00  1.00
ATOM    864  O   ASP B 216       1.895  -6.232  13.491  1.00  1.00
ATOM    865  N   GLY B 217       3.304  -5.040  13.552  1.00  1.00
ATOM    866  CA  GLY B 217       2.485  -3.925  13.092  1.00  1.00
ATOM    867  C   GLY B 217       3.349  -2.746  12.663  1.00  1.00
ATOM    868  O   GLY B 217       4.516  -2.649  13.043  1.00  1.00
ATOM    869  N   TRP B 218       2.601  -1.649  12.213  1.00  1.00
ATOM    870  CA  TRP B 218       3.294  -0.469  11.711  1.00  1.00
ATOM    871  C   TRP B 218       3.647   0.486  12.845  1.00  1.00
ATOM    872  O   TRP B 218       4.719   1.091  12.849  1.00  1.00
ATOM    873  N   TYR B 219       3.005   0.701  13.789  1.00  1.00
ATOM    874  CA  TYR B 219       3.222   1.552  14.952  1.00  1.00
ATOM    875  C   TYR B 219       3.128   0.753  16.245  1.00  1.00
ATOM    876  O   TYR B 219       2.364  -0.208  16.338  1.00  1.00
ATOM    877  N   GLY B 220       3.930   1.404  17.323  1.00  1.00
ATOM    878  CA  GLY B 220       3.871   0.706  18.602  1.00  1.00
ATOM    879  C   GLY B 220       4.867   1.290  19.595  1.00  1.00
ATOM    880  O   GLY B 220       5.730   2.087  19.227  1.00  1.00
ATOM    881  N   TYR B 221       5.390   0.360  20.486  1.00  1.00
ATOM    882  CA  TYR B 221       6.136   0.780  21.667  1.00  1.00
ATOM    883  C   TYR B 221       7.397  -0.055  21.847  1.00  1.00
ATOM    884  O   TYR B 221       7.431  -1.231  21.486  1.00  1.00
ATOM    885  N   HIS B 222       8.409   0.565  22.355  1.00  1.00
ATOM    886  CA  HIS B 222       9.609  -0.052  22.907  1.00  1.00
ATOM    887  C   HIS B 222       9.790   0.312  24.375  1.00  1.00
ATOM    888  O   HIS B 222       9.620   1.468  24.764  1.00  1.00
ATOM    889  N   HIS B 223       9.877  -0.598  25.270  1.00  1.00
ATOM    890  CA  HIS B 223      10.001  -0.311  26.694  1.00  1.00
ATOM    891  C   HIS B 223      11.283  -0.903  27.266  1.00  1.00
ATOM    892  O   HIS B 223      11.726  -1.972  26.846  1.00  1.00
ATOM    893  N   GLN B 224      11.739  -0.379  28.310  1.00  1.00
ATOM    894  CA  GLN B 224      12.904  -0.728  29.114  1.00  1.00
ATOM    895  C   GLN B 224      12.625  -0.539  30.600  1.00  1.00
ATOM    896  O   GLN B 224      12.116   0.500  31.018  1.00  1.00
ATOM    897  N   ASN B 225      12.534  -1.595  31.358  1.00  1.00
ATOM    898  CA  ASN B 225      12.314  -1.547  32.798  1.00  1.00
ATOM    899  C   ASN B 225      13.122  -2.621  33.515  1.00  1.00
ATOM    900  O   ASN B 225      13.466  -3.647  32.929  1.00  1.00
ATOM    901  N   GLU B 226      13.080  -2.705  34.790  1.00  1.00
ATOM    902  CA  GLU B 226      13.805  -3.706  35.564  1.00  1.00
ATOM    903  C   GLU B 226      13.542  -5.109  35.032  1.00  1.00
ATOM    904  O   GLU B 226      14.443  -5.947  34.993  1.00  1.00
ATOM    905  N   GLN B 227      12.477  -5.472  34.604  1.00  1.00
ATOM    906  CA  GLN B 227      12.059  -6.769  34.085  1.00  1.00
ATOM    907  C   GLN B 227      12.508  -6.955  32.641  1.00  1.00
ATOM    908  O   GLN B 227      12.762  -8.076  32.200  1.00  1.00
ATOM    909  N   GLY B 228      13.138  -6.175  31.998  1.00  1.00
ATOM    910  CA  GLY B 228      13.682  -6.378  30.661  1.00  1.00
ATOM    911  C   GLY B 228      13.335  -5.214  29.742  1.00  1.00
ATOM    912  O   GLY B 228      12.752  -4.220  30.176  1.00  1.00
ATOM    913  N   SER B 229      13.567  -5.564  28.375  1.00  1.00
ATOM    914  CA  SER B 229      13.129  -4.679  27.303  1.00  1.00
ATOM    915  C   SER B 229      12.552  -5.470  26.136  1.00  1.00
ATOM    916  O   SER B 229      13.003  -6.576  25.840  1.00  1.00
ATOM    917  N   GLY B 230      11.627  -4.846  25.423  1.00  1.00
ATOM    918  CA  GLY B 230      11.025  -5.488  24.261  1.00  1.00
ATOM    919  C   GLY B 230      10.353  -4.465  23.354  1.00  1.00
ATOM    920  O   GLY B 230      10.098  -3.332  23.762  1.00  1.00
ATOM    921  N   TYR B 231       9.777  -4.964  22.278  1.00  1.00
ATOM    922  CA  TYR B 231       8.883  -4.243  21.379  1.00  1.00
ATOM    923  C   TYR B 231       7.489  -4.857  21.379  1.00  1.00
ATOM    924  O   TYR B 231       7.336  -6.072  21.503  1.00  1.00
ATOM    925  N   ALA B 232       6.504  -3.948  21.069  1.00  1.00
ATOM    926  CA  ALA B 232       5.104  -4.339  20.954  1.00  1.00
ATOM    927  C   ALA B 232       4.332  -3.365  20.073  1.00  1.00
ATOM    928  O   ALA B 232       4.493  -2.150  20.185  1.00  1.00
ATOM    929  N   ALA B 233       3.745  -3.838  18.972  1.00  1.00
ATOM    930  CA  ALA B 233       2.910  -2.993  18.128  1.00  1.00
ATOM    931  C   ALA B 233       1.648  -2.558  18.862  1.00  1.00
ATOM    932  O   ALA B 233       1.018  -3.353  19.559  1.00  1.00
ATOM    933  N   ASP B 234       1.246  -1.207  18.609  1.00  1.00
ATOM    934  CA  ASP B 234      -0.100  -0.835  19.027  1.00  1.00
ATOM    935  C   ASP B 234      -1.150  -1.441  18.105  1.00  1.00
ATOM    936  O   ASP B 234      -1.151  -1.191  16.900  1.00  1.00
ATOM    937  N   GLN B 235      -1.917  -2.430  18.658  1.00  1.00
ATOM    938  CA  GLN B 235      -2.786  -3.257  17.829  1.00  1.00
ATOM    939  C   GLN B 235      -3.955  -2.449  17.280  1.00  1.00
ATOM    940  O   GLN B 235      -4.359  -2.626  16.131  1.00  1.00
ATOM    941  N   LYS B 236      -4.507  -1.509  18.019  1.00  1.00
ATOM    942  CA  LYS B 236      -5.678  -0.744  17.610  1.00  1.00
ATOM    943  C   LYS B 236      -5.358   0.165  16.430  1.00  1.00
ATOM    944  O   LYS B 236      -6.147   0.282  15.492  1.00  1.00
ATOM    945  N   SER B 237      -4.256   0.947  16.521  1.00  1.00
ATOM    946  CA  SER B 237      -3.893   1.868  15.451  1.00  1.00
ATOM    947  C   SER B 237      -3.381   1.117  14.228  1.00  1.00
ATOM    948  O   SER B 237      -3.651   1.505  13.092  1.00  1.00
ATOM    949  N   THR B 238      -2.700  -0.016  14.458  1.00  1.00
ATOM    950  CA  THR B 238      -2.221  -0.840  13.355  1.00  1.00
ATOM    951  C   THR B 238      -3.381  -1.447  12.577  1.00  1.00
ATOM    952  O   THR B 238      -3.366  -1.479  11.346  1.00  1.00
ATOM    953  N   GLN B 239      -4.400  -1.964  13.316  1.00  1.00
ATOM    954  CA  GLN B 239      -5.561  -2.600  12.705  1.00  1.00
ATOM    955  C   GLN B 239      -6.418  -1.584  11.962  1.00  1.00
ATOM    956  O   GLN B 239      -6.918  -1.858  10.871  1.00  1.00
ATOM    957  N   ASN B 240      -6.646  -0.421  12.567  1.00  1.00
ATOM    958  CA  ASN B 240      -7.425   0.642  11.943  1.00  1.00
ATOM    959  C   ASN B 240      -6.743   1.157  10.682  1.00  1.00
ATOM    960  O   ASN B 240      -7.401   1.454   9.685  1.00  1.00
ATOM    961  N   ALA B 241      -5.403   1.244  10.700  1.00  1.00
ATOM    962  CA  ALA B 241      -4.635   1.719   9.556  1.00  1.00
ATOM    963  C   ALA B 241      -4.635   0.695   8.429  1.00  1.00
ATOM    964  O   ALA B 241      -4.724   1.051   7.253  1.00  1.00
ATOM    965  N   ILE B 242      -4.509  -0.595   8.765  1.00  1.00
ATOM    966  CA  ILE B 242      -4.610  -1.632   7.745  1.00  1.00
ATOM    967  C   ILE B 242      -5.984  -1.625   7.087  1.00  1.00
ATOM    968  O   ILE B 242      -6.100  -1.768   5.870  1.00  1.00
ATOM    969  N   ASN B 243      -7.050  -1.437   7.943  1.00  1.00
ATOM    970  CA  ASN B 243      -8.410  -1.340   7.426  1.00  1.00
ATOM    971  C   ASN B 243      -8.543  -0.188   6.439  1.00  1.00
ATOM    972  O   ASN B 243      -9.185  -0.322   5.397  1.00  1.00
ATOM    973  N   GLY B 244      -7.977   0.977   6.807  1.00  1.00
ATOM    974  CA  GLY B 244      -8.079   2.189   6.002  1.00  1.00
ATOM    975  C   GLY B 244      -7.317   2.045   4.691  1.00  1.00
ATOM    976  O   GLY B 244      -7.798   2.453   3.634  1.00  1.00
ATOM    977  N   ILE B 245      -6.018   1.605   4.787  1.00  1.00
ATOM    978  CA  ILE B 245      -5.160   1.474   3.615  1.00  1.00
ATOM    979  C   ILE B 245      -5.734   0.473   2.621  1.00  1.00
ATOM    980  O   ILE B 245      -5.721   0.706   1.413  1.00  1.00
ATOM    981  N   THR B 246      -6.270  -0.649   3.120  1.00  1.00
ATOM    982  CA  THR B 246      -6.841  -1.674   2.255  1.00  1.00
ATOM    983  C   THR B 246      -8.142  -1.198   1.621  1.00  1.00
ATOM    984  O   THR B 246      -8.400  -1.455   0.445  1.00  1.00
ATOM    985  N   ASN B 247      -8.934  -0.422   2.312  1.00  1.00
ATOM    986  CA  ASN B 247     -10.133   0.199   1.763  1.00  1.00
ATOM    987  C   ASN B 247      -9.784   1.194   0.663  1.00  1.00
ATOM    988  O   ASN B 247     -10.468   1.272  -0.357  1.00  1.00
ATOM    989  N   LYS B 248      -8.633   1.913   0.866  1.00  1.00
ATOM    990  CA  LYS B 248      -8.146   2.859  -0.132  1.00  1.00
ATOM    991  C   LYS B 248      -7.735   2.145  -1.413  1.00  1.00
ATOM    992  O   LYS B 248      -8.026   2.610  -2.515  1.00  1.00
ATOM    993  N   VAL B 249      -7.039   1.004  -1.290  1.00  1.00
ATOM    994  CA  VAL B 249      -6.657   0.202  -2.446  1.00  1.00
ATOM    995  C   VAL B 249      -7.883  -0.284  -3.209  1.00  1.00
ATOM    996  O   VAL B 249      -7.921  -0.232  -4.438  1.00  1.00
ATOM    997  N   ASN B 250      -8.904  -0.744  -2.470  1.00  1.00
ATOM    998  CA  ASN B 250     -10.149  -1.237  -3.047  1.00  1.00
ATOM    999  C   ASN B 250     -10.877  -0.135  -3.807  1.00  1.00
ATOM   1000  O   ASN B 250     -11.410  -0.365  -4.893  1.00  1.00
ATOM   1001  N   THR B 251     -10.922   1.067  -3.207  1.00  1.00
ATOM   1002  CA  THR B 251     -11.569   2.222  -3.819  1.00  1.00
ATOM   1003  C   THR B 251     -10.887   2.607  -5.125  1.00  1.00
ATOM   1004  O   THR B 251     -11.550   2.919  -6.114  1.00  1.00
ATOM   1005  N   VAL B 252      -9.564   2.677  -5.135  1.00  1.00
ATOM   1006  CA  VAL B 252      -8.785   2.962  -6.333  1.00  1.00
ATOM   1007  C   VAL B 252      -9.023   1.911  -7.409  1.00  1.00
ATOM   1008  O   VAL B 252      -9.175   2.237  -8.586  1.00  1.00
ATOM   1009  N   ILE B 253      -8.992   0.653  -7.050  1.00  1.00
ATOM   1010  CA  ILE B 253      -9.206  -0.445  -7.985  1.00  1.00
ATOM   1011  C   ILE B 253     -10.630  -0.437  -8.526  1.00  1.00
ATOM   1012  O   ILE B 253     -10.852  -0.646  -9.719  1.00  1.00
ATOM   1013  N   GLU B 254     -11.594  -0.192  -7.746  1.00  1.00
ATOM   1014  CA  GLU B 254     -13.017  -0.197  -8.063  1.00  1.00
ATOM   1015  C   GLU B 254     -13.340   0.805  -9.163  1.00  1.00
ATOM   1016  O   GLU B 254     -14.141   0.526 -10.055  1.00  1.00
ATOM   1017  N   LYS B 255     -12.705   1.891  -9.281  1.00  1.00
ATOM   1018  CA  LYS B 255     -13.021   2.984 -10.193  1.00  1.00
ATOM   1019  C   LYS B 255     -12.443   2.730 -11.579  1.00  1.00
ATOM   1020  O   LYS B 255     -13.064   3.058 -12.591  1.00  1.00
ATOM   1021  N   MET B 256     -11.382   2.054 -11.688  1.00  1.00
ATOM   1022  CA  MET B 256     -10.823   1.648 -12.972  1.00  1.00
ATOM   1023  C   MET B 256      -9.914   0.435 -12.818  1.00  1.00
ATOM   1024  O   MET B 256      -8.961   0.456 -12.040  1.00  1.00
ATOM   1025  N   ASN B 257     -10.466  -0.704 -13.560  1.00  1.00
ATOM   1026  CA  ASN B 257      -9.757  -1.971 -13.419  1.00  1.00
ATOM   1027  C   ASN B 257     -10.133  -2.939 -14.534  1.00  1.00
ATOM   1028  O   ASN B 257      -9.327  -3.776 -14.940  1.00  1.00
ATOM   1029  N   ILE B 258     -10.571  -2.689 -15.615  1.00  1.00
ATOM   1030  CA  ILE B 258     -10.996  -3.615 -16.658  1.00  1.00
ATOM   1031  C   ILE B 258     -11.373  -2.874 -17.934  1.00  1.00
ATOM   1032  O   ILE B 258     -11.860  -1.744 -17.886  1.00  1.00
ATOM   1033  N   GLN B 259     -10.998  -3.444 -19.022  1.00  1.00
ATOM   1034  CA  GLN B 259     -11.409  -3.082 -20.374  1.00  1.00
ATOM   1035  C   GLN B 259     -11.950  -4.290 -21.127  1.00  1.00
ATOM   1036  O   GLN B 259     -11.428  -5.397 -21.001  1.00  1.00
ATOM   1037  N   PHE B 260     -13.102  -4.169 -21.706  1.00  1.00
ATOM   1038  CA  PHE B 260     -13.637  -5.239 -22.538  1.00  1.00
ATOM   1039  C   PHE B 260     -12.958  -5.268 -23.901  1.00  1.00
ATOM   1040  O   PHE B 260     -12.541  -4.233 -24.420  1.00  1.00
ATOM   1041  N   THR B 261     -13.163  -6.230 -24.700  1.00  1.00
ATOM   1042  CA  THR B 261     -12.608  -6.359 -26.042  1.00  1.00
ATOM   1043  C   THR B 261     -12.549  -5.009 -26.745  1.00  1.00
ATOM   1044  O   THR B 261     -13.532  -4.269 -26.774  1.00  1.00
ATOM   1045  N   ALA B 262     -11.298  -4.727 -27.180  1.00  1.00
ATOM   1046  CA  ALA B 262     -10.903  -3.564 -27.965  1.00  1.00
ATOM   1047  C   ALA B 262      -9.972  -3.959 -29.104  1.00  1.00
ATOM   1048  O   ALA B 262      -8.973  -4.646 -28.893  1.00  1.00
ATOM   1049  N   VAL B 263     -10.449  -3.998 -30.291  1.00  1.00
ATOM   1050  CA  VAL B 263      -9.709  -4.439 -31.467  1.00  1.00
ATOM   1051  C   VAL B 263      -9.602  -3.324 -32.500  1.00  1.00
ATOM   1052  O   VAL B 263     -10.526  -2.528 -32.666  1.00  1.00
ATOM   1053  N   GLY B 264      -8.631  -3.208 -33.216  1.00  1.00
ATOM   1054  CA  GLY B 264      -8.448  -2.278 -34.325  1.00  1.00
ATOM   1055  C   GLY B 264      -9.632  -2.324 -35.283  1.00  1.00
ATOM   1056  O   GLY B 264     -10.180  -3.391 -35.557  1.00  1.00
ATOM   1057  N   LYS B 265      -9.737  -1.195 -36.068  1.00  1.00
ATOM   1058  CA  LYS B 265     -10.690  -1.124 -37.169  1.00  1.00
ATOM   1059  C   LYS B 265      -9.985  -1.221 -38.515  1.00  1.00
ATOM   1060  O   LYS B 265      -8.976  -0.556 -38.748  1.00  1.00
ATOM   1061  N   LEU B 266      -9.540  10.556 -37.274  1.00  1.00
ATOM   1062  CA  LEU B 266     -10.625  10.652 -36.306  1.00  1.00
ATOM   1063  C   LEU B 266     -10.619   9.463 -35.351  1.00  1.00
ATOM   1064  O   LEU B 266     -10.875   9.612 -34.156  1.00  1.00
ATOM   1065  N   ASN B 267     -10.519   8.247 -35.867  1.00  1.00
ATOM   1066  CA  ASN B 267     -10.421   7.050 -35.039  1.00  1.00
ATOM   1067  C   ASN B 267      -9.131   7.046 -34.228  1.00  1.00
ATOM   1068  O   ASN B 267      -9.117   6.631 -33.070  1.00  1.00
ATOM   1069  N   LYS B 268      -8.019   7.372 -34.843  1.00  1.00
ATOM   1070  CA  LYS B 268      -6.742   7.418 -34.141  1.00  1.00
ATOM   1071  C   LYS B 268      -6.731   8.520 -33.089  1.00  1.00
ATOM   1072  O   LYS B 268      -6.144   8.363 -32.018  1.00  1.00
ATOM   1073  N   LYS B 269      -7.353   9.693 -33.391  1.00  1.00
ATOM   1074  CA  LYS B 269      -7.447  10.794 -32.440  1.00  1.00
ATOM   1075  C   LYS B 269      -8.230  10.384 -31.199  1.00  1.00
ATOM   1076  O   LYS B 269      -7.880  10.759 -30.080  1.00  1.00
ATOM   1077  N   VAL B 270      -9.359   9.637 -31.395  1.00  1.00
ATOM   1078  CA  VAL B 270     -10.164   9.150 -30.281  1.00  1.00
ATOM   1079  C   VAL B 270      -9.373   8.178 -29.414  1.00  1.00
ATOM   1080  O   VAL B 270      -9.460   8.215 -28.186  1.00  1.00
ATOM   1081  N   ASP B 271      -8.732   7.170 -30.073  1.00  1.00
ATOM   1082  CA  ASP B 271      -7.943   6.185 -29.343  1.00  1.00
ATOM   1083  C   ASP B 271      -6.784   6.844 -28.607  1.00  1.00
ATOM   1084  O   ASP B 271      -6.481   6.494 -27.466  1.00  1.00
ATOM   1085  N   ASP B 272      -6.026   7.684 -29.216  1.00  1.00
ATOM   1086  CA  ASP B 272      -4.864   8.329 -28.616  1.00  1.00
ATOM   1087  C   ASP B 272      -5.278   9.298 -27.516  1.00  1.00
ATOM   1088  O   ASP B 272      -4.582   9.446 -26.512  1.00  1.00
ATOM   1089  N   GLY B 273      -6.415   9.946 -27.635  1.00  1.00
ATOM   1090  CA  GLY B 273      -6.883  10.914 -26.649  1.00  1.00
ATOM   1091  C   GLY B 273      -7.392  10.218 -25.393  1.00  1.00
ATOM   1092  O   GLY B 273      -7.203  10.708 -24.280  1.00  1.00
ATOM   1093  N   PHE B 274      -8.108   9.120 -25.511  1.00  1.00
ATOM   1094  CA  PHE B 274      -8.549   8.336 -24.364  1.00  1.00
ATOM   1095  C   PHE B 274      -7.363   7.731 -23.622  1.00  1.00
ATOM   1096  O   PHE B 274      -7.353   7.672 -22.393  1.00  1.00
ATOM   1097  N   LEU B 275      -6.393   7.231 -24.404  1.00  1.00
ATOM   1098  CA  LEU B 275      -5.178   6.658 -23.837  1.00  1.00
ATOM   1099  C   LEU B 275      -4.383   7.706 -23.064  1.00  1.00
ATOM   1100  O   LEU B 275      -3.816   7.417 -22.011  1.00  1.00
ATOM   1101  N   ASP B 276      -4.284   8.929 -23.602  1.00  1.00
ATOM   1102  CA  ASP B 276      -3.590  10.019 -22.928  1.00  1.00
ATOM   1103  C   ASP B 276      -4.245  10.346 -21.592  1.00  1.00
ATOM   1104  O   ASP B 276      -3.561  10.620 -20.605  1.00  1.00
ATOM   1105  N   ILE B 277      -5.583  10.370 -21.562  1.00  1.00
ATOM   1106  CA  ILE B 277      -6.344  10.723 -20.369  1.00  1.00
ATOM   1107  C   ILE B 277      -6.213   9.651 -19.295  1.00  1.00
ATOM   1108  O   ILE B 277      -6.073   9.958 -18.111  1.00  1.00
ATOM   1109  N   TRP B 278      -6.351   8.366 -19.691  1.00  1.00
ATOM   1110  CA  TRP B 278      -6.292   7.265 -18.738  1.00  1.00
ATOM   1111  C   TRP B 278      -4.882   7.086 -18.188  1.00  1.00
ATOM   1112  O   TRP B 278      -4.699   6.765 -17.014  1.00  1.00
ATOM   1113  N   THR B 279      -3.879   7.269 -18.994  1.00  1.00
ATOM   1114  CA  THR B 279      -2.494   7.221 -18.539  1.00  1.00
ATOM   1115  C   THR B 279      -2.222   8.291 -17.490  1.00  1.00
ATOM   1116  O   THR B 279      -1.528   8.044 -16.504  1.00  1.00
ATOM   1117  N   TYR B 280      -2.732   9.532 -17.791  1.00  1.00
ATOM   1118  CA  TYR B 280      -2.586  10.651 -16.867  1.00  1.00
ATOM   1119  C   TYR B 280      -3.324  10.387 -15.561  1.00  1.00
ATOM   1120  O   TYR B 280      -2.819  10.689 -14.480  1.00  1.00
ATOM   1121  N   ASN B 281      -4.537   9.894 -15.652  1.00  1.00
ATOM   1122  CA  ASN B 281      -5.399   9.629 -14.506  1.00  1.00
ATOM   1123  C   ASN B 281      -4.793   8.571 -13.594  1.00  1.00
ATOM   1124  O   ASN B 281      -4.854   8.684 -12.369  1.00  1.00
ATOM   1125  N   ALA B 282      -4.322   7.474 -14.174  1.00  1.00
ATOM   1126  CA  ALA B 282      -3.749   6.368 -13.418  1.00  1.00
ATOM   1127  C   ALA B 282      -2.498   6.804 -12.666  1.00  1.00
ATOM   1128  O   ALA B 282      -2.294   6.429 -11.511  1.00  1.00
ATOM   1129  N   GLU B 283      -1.591   7.454 -13.347  1.00  1.00
ATOM   1130  CA  GLU B 283      -0.327   7.869 -12.749  1.00  1.00
ATOM   1131  C   GLU B 283      -0.549   8.916 -11.665  1.00  1.00
ATOM   1132  O   GLU B 283       0.097   8.885 -10.617  1.00  1.00
ATOM   1133  N   LEU B 284      -1.392   9.875 -11.879  1.00  1.00
ATOM   1134  CA  LEU B 284      -1.649  10.956 -10.936  1.00  1.00
ATOM   1135  C   LEU B 284      -2.415  10.454  -9.716  1.00  1.00
ATOM   1136  O   LEU B 284      -2.181  10.906  -8.596  1.00  1.00
ATOM   1137  N   LEU B 285      -3.365   9.572  -9.895  1.00  1.00
ATOM   1138  CA  LEU B 285      -4.099   8.968  -8.790  1.00  1.00
ATOM   1139  C   LEU B 285      -3.155   8.256  -7.826  1.00  1.00
ATOM   1140  O   LEU B 285      -3.332   8.320  -6.609  1.00  1.00
ATOM   1141  N   VAL B 286      -2.192   7.513  -8.402  1.00  1.00
ATOM   1142  CA  VAL B 286      -1.225   6.779  -7.595  1.00  1.00
ATOM   1143  C   VAL B 286      -0.294   7.729  -6.853  1.00  1.00
ATOM   1144  O   VAL B 286       0.020   7.516  -5.682  1.00  1.00
ATOM   1145  N   LEU B 287       0.210   8.740  -7.572  1.00  1.00
ATOM   1146  CA  LEU B 287       1.121   9.713  -6.981  1.00  1.00
ATOM   1147  C   LEU B 287       0.453  10.474  -5.841  1.00  1.00
ATOM   1148  O   LEU B 287       1.069  10.726  -4.805  1.00  1.00
ATOM   1149  N   LEU B 288      -0.755  10.913  -6.037  1.00  1.00
ATOM   1150  CA  LEU B 288      -1.490  11.658  -5.022  1.00  1.00
ATOM   1151  C   LEU B 288      -1.812  10.779  -3.818  1.00  1.00
ATOM   1152  O   LEU B 288      -1.735  11.226  -2.673  1.00  1.00
ATOM   1153  N   GLU B 289      -2.314   9.556  -4.083  1.00  1.00
ATOM   1154  CA  GLU B 289      -2.660   8.633  -3.009  1.00  1.00
ATOM   1155  C   GLU B 289      -1.423   8.207  -2.228  1.00  1.00
ATOM   1156  O   GLU B 289      -1.473   8.041  -1.009  1.00  1.00
ATOM   1157  N   ASN B 290      -0.301   8.060  -2.892  1.00  1.00
ATOM   1158  CA  ASN B 290       0.956   7.703  -2.245  1.00  1.00
ATOM   1159  C   ASN B 290       1.374   8.761  -1.231  1.00  1.00
ATOM   1160  O   ASN B 290       1.858   8.437  -0.146  1.00  1.00
ATOM   1161  N   GLU B 291       1.300  10.023  -1.628  1.00  1.00
ATOM   1162  CA  GLU B 291       1.609  11.131  -0.733  1.00  1.00
ATOM   1163  C   GLU B 291       0.696  11.126   0.486  1.00  1.00
ATOM   1164  O   GLU B 291       1.137  11.385   1.606  1.00  1.00
ATOM   1165  N   ARG B 292      -0.585  10.872   0.273  1.00  1.00
ATOM   1166  CA  ARG B 292      -1.583  10.856   1.336  1.00  1.00
ATOM   1167  C   ARG B 292      -1.360   9.685   2.284  1.00  1.00
ATOM   1168  O   ARG B 292      -1.548   9.808   3.494  1.00  1.00
ATOM   1169  N   THR B 293      -0.984   8.527   1.749  1.00  1.00
ATOM   1170  CA  THR B 293      -0.724   7.323   2.529  1.00  1.00
ATOM   1171  C   THR B 293       0.433   7.531   3.497  1.00  1.00
ATOM   1172  O   THR B 293       0.384   7.087   4.644  1.00  1.00
ATOM   1173  N   LEU B 294       1.530   8.089   2.995  1.00  1.00
ATOM   1174  CA  LEU B 294       2.694   8.363   3.828  1.00  1.00
ATOM   1175  C   LEU B 294       2.365   9.376   4.919  1.00  1.00
ATOM   1176  O   LEU B 294       2.804   9.238   6.061  1.00  1.00
ATOM   1177  N   ASP B 295       1.589  10.373   4.572  1.00  1.00
ATOM   1178  CA  ASP B 295       1.174  11.381   5.541  1.00  1.00
ATOM   1179  C   ASP B 295       0.260  10.783   6.602  1.00  1.00
ATOM   1180  O   ASP B 295       0.344  11.136   7.778  1.00  1.00
ATOM   1181  N   PHE B 296      -0.609   9.820   6.164  1.00  1.00
ATOM   1182  CA  PHE B 296      -1.525   9.118   7.054  1.00  1.00
ATOM   1183  C   PHE B 296      -0.768   8.356   8.134  1.00  1.00
ATOM   1184  O   PHE B 296      -1.186   8.320   9.291  1.00  1.00
ATOM   1185  N   HIS B 297       0.274   7.631   7.721  1.00  1.00
ATOM   1186  CA  HIS B 297       1.118   6.888   8.649  1.00  1.00
ATOM   1187  C   HIS B 297       1.817   7.824   9.627  1.00  1.00
ATOM   1188  O   HIS B 297       1.925   7.526  10.816  1.00  1.00
ATOM   1189  N   ASP B 298       2.369   8.955   9.069  1.00  1.00
ATOM   1190  CA  ASP B 298       3.013   9.962   9.903  1.00  1.00
ATOM   1191  C   ASP B 298       2.059  10.489  10.967  1.00  1.00
ATOM   1192  O   ASP B 298       2.448  10.695  12.117  1.00  1.00
ATOM   1193  N   SER B 299       0.817  10.731  10.588  1.00  1.00
ATOM   1194  CA  SER B 299      -0.226  11.229  11.477  1.00  1.00
ATOM   1195  C   SER B 299      -0.520  10.235  12.593  1.00  1.00
ATOM   1196  O   SER B 299      -0.749  10.623  13.739  1.00  1.00
ATOM   1197  N   ASN B 300      -0.634   8.946  12.249  1.00  1.00
ATOM   1198  CA  ASN B 300      -0.931   7.883  13.202  1.00  1.00
ATOM   1199  C   ASN B 300       0.150   7.784  14.271  1.00  1.00
ATOM   1200  O   ASN B 300      -0.144   7.560  15.446  1.00  1.00
ATOM   1201  N   VAL B 301       1.421   7.892  13.825  1.00  1.00
ATOM   1202  CA  VAL B 301       2.542   7.876  14.757  1.00  1.00
ATOM   1203  C   VAL B 301       2.493   9.073  15.698  1.00  1.00
ATOM   1204  O   VAL B 301       2.739   8.943  16.897  1.00  1.00
ATOM   1205  N   LYS B 302       2.249  10.251  15.121  1.00  1.00
ATOM   1206  CA  LYS B 302       2.174  11.499  15.871  1.00  1.00
ATOM   1207  C   LYS B 302       1.071  11.446  16.920  1.00  1.00
ATOM   1208  O   LYS B 302       1.244  11.925  18.041  1.00  1.00
ATOM   1209  N   ASN B 303      -0.107  10.904  16.519  1.00  1.00
ATOM   1210  CA  ASN B 303      -1.260  10.803  17.406  1.00  1.00
ATOM   1211  C   ASN B 303      -1.000   9.818  18.538  1.00  1.00
ATOM   1212  O   ASN B 303      -1.433  10.030  19.670  1.00  1.00
ATOM   1213  N   LEU B 304      -0.385   8.688  18.263  1.00  1.00
ATOM   1214  CA  LEU B 304      -0.013   7.698  19.267  1.00  1.00
ATOM   1215  C   LEU B 304       0.945   8.289  20.295  1.00  1.00
ATOM   1216  O   LEU B 304       0.826   8.025  21.492  1.00  1.00
ATOM   1217  N   TYR B 305       1.856   9.107  19.816  1.00  1.00
ATOM   1218  CA  TYR B 305       2.828   9.774  20.674  1.00  1.00
ATOM   1219  C   TYR B 305       2.152  10.790  21.586  1.00  1.00
ATOM   1220  O   TYR B 305       2.490  10.902  22.765  1.00  1.00
ATOM   1221  N   GLU B 306       1.318  11.645  20.997  1.00  1.00
ATOM   1222  CA  GLU B 306       0.577  12.652  21.747  1.00  1.00
ATOM   1223  C   GLU B 306      -0.358  12.006  22.762  1.00  1.00
ATOM   1224  O   GLU B 306      -0.537  12.516  23.868  1.00  1.00
ATOM   1225  N   LYS B 307      -0.940  10.874  22.440  1.00  1.00
ATOM   1226  CA  LYS B 307      -1.816  10.122  23.330  1.00  1.00
ATOM   1227  C   LYS B 307      -1.077   9.680  24.586  1.00  1.00
ATOM   1228  O   LYS B 307      -1.629   9.713  25.686  1.00  1.00
ATOM   1229  N   VAL B 308       0.107   9.054  24.411  1.00  1.00
ATOM   1230  CA  VAL B 308       0.937   8.647  25.539  1.00  1.00
ATOM   1231  C   VAL B 308       1.387   9.852  26.355  1.00  1.00
ATOM   1232  O   VAL B 308       1.392   9.813  27.585  1.00  1.00
ATOM   1233  N   LYS B 309       1.765  10.919  25.639  1.00  1.00
ATOM   1234  CA  LYS B 309       2.226  12.131  26.305  1.00  1.00
ATOM   1235  C   LYS B 309       1.156  12.689  27.235  1.00  1.00
ATOM   1236  O   LYS B 309       1.454  13.130  28.345  1.00  1.00
ATOM   1237  N   SER B 310      -0.095  12.682  26.800  1.00  1.00
ATOM   1238  CA  SER B 310      -1.209  13.233  27.562  1.00  1.00
ATOM   1239  C   SER B 310      -1.583  12.325  28.726  1.00  1.00
ATOM   1240  O   SER B 310      -1.992  12.796  29.787  1.00  1.00
ATOM   1241  N   GLN B 311      -1.346  11.037  28.651  1.00  1.00
ATOM   1242  CA  GLN B 311      -1.605  10.120  29.754  1.00  1.00
ATOM   1243  C   GLN B 311      -0.593  10.308  30.877  1.00  1.00
ATOM   1244  O   GLN B 311      -0.939  10.234  32.056  1.00  1.00
ATOM   1245  N   LEU B 312       0.697  10.353  30.537  1.00  1.00
ATOM   1246  CA  LEU B 312       1.778  10.435  31.511  1.00  1.00
ATOM   1247  C   LEU B 312       1.886  11.839  32.098  1.00  1.00
ATOM   1248  O   LEU B 312       2.197  12.006  33.277  1.00  1.00
ATOM   1249  N   LYS B 313       1.471  12.807  31.591  1.00  1.00
ATOM   1250  CA  LYS B 313       1.613  14.173  32.080  1.00  1.00
ATOM   1251  C   LYS B 313       3.031  14.438  32.569  1.00  1.00
ATOM   1252  O   LYS B 313       3.910  14.801  31.786  1.00  1.00
ATOM   1253  N   ASN B 314       3.233  14.807  33.817  1.00  1.00
ATOM   1254  CA  ASN B 314       4.528  15.125  34.406  1.00  1.00
ATOM   1255  C   ASN B 314       5.069  13.952  35.214  1.00  1.00
ATOM   1256  O   ASN B 314       6.229  13.953  35.626  1.00  1.00
ATOM   1257  N   ASN B 315       4.449  12.797  35.181  1.00  1.00
ATOM   1258  CA  ASN B 315       4.956  11.564  35.771  1.00  1.00
ATOM   1259  C   ASN B 315       6.076  10.969  34.926  1.00  1.00
ATOM   1260  O   ASN B 315       6.947  10.266  35.438  1.00  1.00
ATOM   1261  N   ALA B 316       6.417  11.535  33.961  1.00  1.00
ATOM   1262  CA  ALA B 316       7.485  11.233  33.016  1.00  1.00
ATOM   1263  C   ALA B 316       8.022  12.503  32.368  1.00  1.00
ATOM   1264  O   ALA B 316       7.281  13.460  32.149  1.00  1.00
ATOM   1265  N   LYS B 317       9.197  12.392  31.789  1.00  1.00
ATOM   1266  CA  LYS B 317       9.852  13.474  31.063  1.00  1.00
ATOM   1267  C   LYS B 317      10.105  13.090  29.611  1.00  1.00
ATOM   1268  O   LYS B 317      10.481  11.955  29.316  1.00  1.00
ATOM   1269  N   GLU B 318       9.755  14.045  28.669  1.00  1.00
ATOM   1270  CA  GLU B 318      10.188  13.810  27.296  1.00  1.00
ATOM   1271  C   GLU B 318      11.703  13.910  27.172  1.00  1.00
ATOM   1272  O   GLU B 318      12.300  14.923  27.538  1.00  1.00
ATOM   1273  N   ILE B 319      12.329  12.801  26.653  1.00  1.00
ATOM   1274  CA  ILE B 319      13.780  12.690  26.575  1.00  1.00
ATOM   1275  C   ILE B 319      14.257  12.706  25.128  1.00  1.00
ATOM   1276  O   ILE B 319      15.396  13.079  24.844  1.00  1.00
ATOM   1277  N   GLY B 320      13.465  12.673  24.212  1.00  1.00
ATOM   1278  CA  GLY B 320      13.924  12.885  22.845  1.00  1.00
ATOM   1279  C   GLY B 320      13.603  11.686  21.963  1.00  1.00
ATOM   1280  O   GLY B 320      13.756  10.538  22.380  1.00  1.00
ATOM   1281  N   ASN B 321      13.386  12.017  20.699  1.00  1.00
ATOM   1282  CA  ASN B 321      13.384  10.887  19.779  1.00  1.00
ATOM   1283  C   ASN B 321      12.126  10.044  19.944  1.00  1.00
ATOM   1284  O   ASN B 321      12.098   8.872  19.567  1.00  1.00
ATOM   1285  N   GLY B 322      11.136  10.469  20.745  1.00  1.00
ATOM   1286  CA  GLY B 322       9.883   9.740  20.902  1.00  1.00
ATOM   1287  C   GLY B 322       9.920   8.841  22.131  1.00  1.00
ATOM   1288  O   GLY B 322       8.956   8.132  22.422  1.00  1.00
ATOM   1289  N   CYS B 323      10.730   9.177  23.077  1.00  1.00
ATOM   1290  CA  CYS B 323      10.930   8.403  24.296  1.00  1.00
ATOM   1291  C   CYS B 323      10.524   9.202  25.528  1.00  1.00
ATOM   1292  O   CYS B 323      10.750  10.410  25.598  1.00  1.00
ATOM   1293  N   PHE B 324       9.879   8.544  26.455  1.00  1.00
ATOM   1294  CA  PHE B 324       9.567   9.051  27.786  1.00  1.00
ATOM   1295  C   PHE B 324      10.345   8.298  28.858  1.00  1.00
ATOM   1296  O   PHE B 324      10.492   7.078  28.791  1.00  1.00
ATOM   1297  N   GLU B 325      10.891   9.026  29.785  1.00  1.00
ATOM   1298  CA  GLU B 325      11.539   8.466  30.965  1.00  1.00
ATOM   1299  C   GLU B 325      10.704   8.705  32.217  1.00  1.00
ATOM   1300  O   GLU B 325      10.295   9.831  32.496  1.00  1.00
ATOM   1301  N   PHE B 326      10.209   7.538  32.822  1.00  1.00
ATOM   1302  CA  PHE B 326       9.335   7.673  33.981  1.00  1.00
ATOM   1303  C   PHE B 326      10.100   8.195  35.190  1.00  1.00
ATOM   1304  O   PHE B 326      11.233   7.787  35.444  1.00  1.00
ATOM   1305  N   TYR B 327       9.313   8.949  36.048  1.00  1.00
ATOM   1306  CA  TYR B 327       9.858   9.395  37.324  1.00  1.00
ATOM   1307  C   TYR B 327       9.553   8.395  38.432  1.00  1.00
ATOM   1308  O   TYR B 327      10.176   8.421  39.494  1.00  1.00
ATOM   1309  N   HIS B 328       8.894   7.392  38.100  1.00  1.00
ATOM   1310  CA  HIS B 328       8.466   6.261  38.914  1.00  1.00
ATOM   1311  C   HIS B 328       8.884   4.938  38.284  1.00  1.00
ATOM   1312  O   HIS B 328       8.949   4.816  37.061  1.00  1.00
ATOM   1313  N   LYS B 329       8.931   3.862  39.070  1.00  1.00
ATOM   1314  CA  LYS B 329       9.070   2.520  38.516  1.00  1.00
ATOM   1315  C   LYS B 329       7.811   2.101  37.767  1.00  1.00
ATOM   1316  O   LYS B 329       6.705   2.177  38.302  1.00  1.00
ATOM   1317  N   CYS B 330       7.917   1.749  36.559  1.00  1.00
ATOM   1318  CA  CYS B 330       6.843   1.289  35.687  1.00  1.00
ATOM   1319  C   CYS B 330       7.103  -0.128  35.194  1.00  1.00
ATOM   1320  O   CYS B 330       8.014  -0.362  34.400  1.00  1.00
ATOM   1321  N   ASP B 331       6.587  -1.115  35.936  1.00  1.00
ATOM   1322  CA  ASP B 331       6.762  -2.516  35.574  1.00  1.00
ATOM   1323  C   ASP B 331       5.959  -2.868  34.328  1.00  1.00
ATOM   1324  O   ASP B 331       4.962  -2.217  34.016  1.00  1.00
ATOM   1325  N   ASN B 332       5.754  -4.106  34.007  1.00  1.00
ATOM   1326  CA  ASN B 332       5.047  -4.554  32.814  1.00  1.00
ATOM   1327  C   ASN B 332       3.546  -4.334  32.948  1.00  1.00
ATOM   1328  O   ASN B 332       2.867  -4.008  31.974  1.00  1.00
ATOM   1329  N   GLU B 333       2.935  -4.433  34.078  1.00  1.00
ATOM   1330  CA  GLU B 333       1.538  -4.065  34.269  1.00  1.00
ATOM   1331  C   GLU B 333       1.317  -2.582  33.998  1.00  1.00
ATOM   1332  O   GLU B 333       0.299  -2.191  33.427  1.00  1.00
ATOM   1333  N   CYS B 334       2.253  -1.734  34.503  1.00  1.00
ATOM   1334  CA  CYS B 334       2.194  -0.299  34.258  1.00  1.00
ATOM   1335  C   CYS B 334       2.372   0.015  32.778  1.00  1.00
ATOM   1336  O   CYS B 334       1.706   0.897  32.235  1.00  1.00
ATOM   1337  N   MET B 335       3.352  -0.624  32.152  1.00  1.00
ATOM   1338  CA  MET B 335       3.647  -0.430  30.737  1.00  1.00
ATOM   1339  C   MET B 335       2.464  -0.837  29.867  1.00  1.00
ATOM   1340  O   MET B 335       2.139  -0.163  28.890  1.00  1.00
ATOM   1341  N   GLU B 336       1.826  -1.930  30.156  1.00  1.00
ATOM   1342  CA  GLU B 336       0.654  -2.394  29.423  1.00  1.00
ATOM   1343  C   GLU B 336      -0.486  -1.388  29.514  1.00  1.00
ATOM   1344  O   GLU B 336      -1.230  -1.191  28.553  1.00  1.00
ATOM   1345  N   SER B 337      -0.698  -0.778  30.677  1.00  1.00
ATOM   1346  CA  SER B 337      -1.696   0.268  30.861  1.00  1.00
ATOM   1347  C   SER B 337      -1.398   1.474  29.979  1.00  1.00
ATOM   1348  O   SER B 337      -2.311   2.110  29.452  1.00  1.00
ATOM   1349  N   VAL B 338      -0.142   1.848  29.823  1.00  1.00
ATOM   1350  CA  VAL B 338       0.245   2.900  28.890  1.00  1.00
ATOM   1351  C   VAL B 338      -0.069   2.504  27.453  1.00  1.00
ATOM   1352  O   VAL B 338      -0.564   3.314  26.670  1.00  1.00
ATOM   1353  N   ARG B 339       0.216   1.297  27.093  1.00  1.00
ATOM   1354  CA  ARG B 339       0.008   0.767  25.751  1.00  1.00
ATOM   1355  C   ARG B 339      -1.476   0.620  25.440  1.00  1.00
ATOM   1356  O   ARG B 339      -1.916   0.892  24.323  1.00  1.00
ATOM   1357  N   ASN B 340      -2.336   0.372  26.278  1.00  1.00
ATOM   1358  CA  ASN B 340      -3.760   0.149  26.060  1.00  1.00
ATOM   1359  C   ASN B 340      -4.581   1.350  26.512  1.00  1.00
ATOM   1360  O   ASN B 340      -5.765   1.460  26.193  1.00  1.00
ATOM   1361  N   GLY B 341      -4.024   2.383  26.960  1.00  1.00
ATOM   1362  CA  GLY B 341      -4.635   3.692  27.154  1.00  1.00
ATOM   1363  C   GLY B 341      -5.423   3.745  28.457  1.00  1.00
ATOM   1364  O   GLY B 341      -6.073   4.745  28.760  1.00  1.00
ATOM   1365  N   THR B 342      -4.956   3.145  29.497  1.00  1.00
ATOM   1366  CA  THR B 342      -5.595   3.113  30.807  1.00  1.00
ATOM   1367  C   THR B 342      -4.594   3.411  31.916  1.00  1.00
ATOM   1368  O   THR B 342      -4.942   3.408  33.097  1.00  1.00
ATOM   1369  N   TYR B 343      -3.524   4.145  31.553  1.00  1.00
ATOM   1370  CA  TYR B 343      -2.549   4.571  32.549  1.00  1.00
ATOM   1371  C   TYR B 343      -3.216   5.354  33.673  1.00  1.00
ATOM   1372  O   TYR B 343      -3.981   6.285  33.424  1.00  1.00
ATOM   1373  N   ASP B 344      -2.893   4.984  34.916  1.00  1.00
ATOM   1374  CA  ASP B 344      -3.397   5.677  36.096  1.00  1.00
ATOM   1375  C   ASP B 344      -2.370   6.664  36.636  1.00  1.00
ATOM   1376  O   ASP B 344      -1.402   6.274  37.289  1.00  1.00
ATOM   1377  N   TYR B 345      -2.594   8.023  36.312  1.00  1.00
ATOM   1378  CA  TYR B 345      -1.598   9.019  36.687  1.00  1.00
ATOM   1379  C   TYR B 345      -1.574   9.234  38.195  1.00  1.00
ATOM   1380  O   TYR B 345      -0.509   9.389  38.793  1.00  1.00
ATOM   1381  N   PRO B 346      -2.725   9.358  38.857  1.00  1.00
ATOM   1382  CA  PRO B 346      -2.816   9.588  40.294  1.00  1.00
ATOM   1383  C   PRO B 346      -2.155   8.460  41.076  1.00  1.00
ATOM   1384  O   PRO B 346      -1.538   8.692  42.116  1.00  1.00
ATOM   1385  N   LYS B 347      -2.097   7.286  40.637  1.00  1.00
ATOM   1386  CA  LYS B 347      -1.486   6.122  41.268  1.00  1.00
ATOM   1387  C   LYS B 347       0.012   6.321  41.458  1.00  1.00
ATOM   1388  O   LYS B 347       0.577   5.919  42.475  1.00  1.00
ATOM   1389  N   TYR B 348       0.719   6.911  40.540  1.00  1.00
ATOM   1390  CA  TYR B 348       2.170   7.048  40.600  1.00  1.00
ATOM   1391  C   TYR B 348       2.578   8.506  40.772  1.00  1.00
ATOM   1392  O   TYR B 348       3.719   8.803  41.126  1.00  1.00
ATOM   1393  N   SER B 349       1.705   9.380  40.965  1.00  1.00
ATOM   1394  CA  SER B 349       1.979  10.811  41.005  1.00  1.00
ATOM   1395  C   SER B 349       2.753  11.189  42.261  1.00  1.00
ATOM   1396  O   SER B 349       3.625  12.057  42.227  1.00  1.00
ATOM   1397  N   GLU B 350       2.545  10.609  43.413  1.00  1.00
ATOM   1398  CA  GLU B 350       3.302  10.907  44.623  1.00  1.00
ATOM   1399  C   GLU B 350       4.761  10.495  44.476  1.00  1.00
ATOM   1400  O   GLU B 350       5.665  11.202  44.921  1.00  1.00
ATOM   1401  N   GLU B 351       5.001   9.250  44.007  1.00  1.00
ATOM   1402  CA  GLU B 351       6.360   8.762  43.809  1.00  1.00
ATOM   1403  C   GLU B 351       7.095   9.589  42.761  1.00  1.00
ATOM   1404  O   GLU B 351       8.293   9.841  42.883  1.00  1.00
ATOM   1405  N   SER B 352       6.370   9.912  41.667  1.00  1.00
ATOM   1406  CA  SER B 352       6.944  10.733  40.608  1.00  1.00
ATOM   1407  C   SER B 352       7.383  12.091  41.141  1.00  1.00
ATOM   1408  O   SER B 352       8.419  12.621  40.739  1.00  1.00
ATOM   1409  N   LYS B 353       6.454  12.747  41.890  1.00  1.00
ATOM   1410  CA  LYS B 353       6.716  14.058  42.471  1.00  1.00
ATOM   1411  C   LYS B 353       7.992  14.047  43.303  1.00  1.00
ATOM   1412  O   LYS B 353       8.765  15.004  43.283  1.00  1.00
ATOM   1413  N   LEU B 354       8.165  13.032  44.154  1.00  1.00
ATOM   1414  CA  LEU B 354       9.354  12.901  44.987  1.00  1.00
ATOM   1415  C   LEU B 354      10.610  12.748  44.135  1.00  1.00
ATOM   1416  O   LEU B 354      11.675  13.257  44.485  1.00  1.00
ATOM   1417  N   ASN B 355      10.559  12.188  42.979  1.00  1.00
ATOM   1418  CA  ASN B 355      11.727  11.883  42.161  1.00  1.00
ATOM   1419  C   ASN B 355      12.141  13.085  41.321  1.00  1.00
ATOM   1420  O   ASN B 355      13.320  13.265  41.016  1.00  1.00
ATOM   1421  N   ARG B 356      11.248  13.727  40.629  1.00  1.00
ATOM   1422  CA  ARG B 356      11.606  14.894  39.832  1.00  1.00
ATOM   1423  C   ARG B 356      11.893  16.100  40.718  1.00  1.00
ATOM   1424  O   ARG B 356      11.175  16.356  41.685  1.00  1.00
