# Supplementary material for: ProteinDJ: A high‐performance and modular protein design pipeline
Source: Protein Sci. 2026 Jan 21;35(2):e70464. doi: 10.1002/pro.70464 (PMC12820799; doi:10.1002/pro.70464)
Supplement: Supplementary file 2 — DATA S1. Compressed archive containing input PDB and Bindsweeper YAML files used for benchmarking and comparison of sequence design methods. [file PRO-35-e70464-s001.zip › SupplementaryFile1/binderfolds/ha/fold_17.pdb]

ATOM      1  N   GLY A   1     -15.989  -3.150   3.609  1.00  0.00
ATOM      2  CA  GLY A   1     -15.454  -2.570   4.835  1.00  0.00
ATOM      3  C   GLY A   1     -15.385  -3.606   5.950  1.00  0.00
ATOM      4  O   GLY A   1     -14.427  -3.638   6.722  1.00  0.00
ATOM      5  N   GLY A   2     -16.488  -4.399   6.043  1.00  0.00
ATOM      6  CA  GLY A   2     -16.536  -5.474   7.026  1.00  0.00
ATOM      7  C   GLY A   2     -15.487  -6.539   6.729  1.00  0.00
ATOM      8  O   GLY A   2     -14.843  -7.060   7.639  1.00  0.00
ATOM      9  N   GLY A   3     -15.370  -6.901   5.412  1.00  0.00
ATOM     10  CA  GLY A   3     -14.378  -7.896   5.024  1.00  0.00
ATOM     11  C   GLY A   3     -12.966  -7.419   5.343  1.00  0.00
ATOM     12  O   GLY A   3     -12.126  -8.196   5.797  1.00  0.00
ATOM     13  N   GLY A   4     -12.723  -6.095   5.071  1.00  0.00
ATOM     14  CA  GLY A   4     -11.414  -5.540   5.392  1.00  0.00
ATOM     15  C   GLY A   4     -11.163  -5.554   6.895  1.00  0.00
ATOM     16  O   GLY A   4     -10.056  -5.846   7.347  1.00  0.00
ATOM     17  N   GLY A   5     -12.189  -5.259   7.675  1.00  0.00
ATOM     18  CA  GLY A   5     -12.087  -5.331   9.127  1.00  0.00
ATOM     19  C   GLY A   5     -11.790  -6.752   9.589  1.00  0.00
ATOM     20  O   GLY A   5     -10.989  -6.965  10.499  1.00  0.00
ATOM     21  N   GLY A   6     -12.502  -7.727   8.984  1.00  0.00
ATOM     22  CA  GLY A   6     -12.281  -9.133   9.299  1.00  0.00
ATOM     23  C   GLY A   6     -10.843  -9.543   9.010  1.00  0.00
ATOM     24  O   GLY A   6     -10.229 -10.278   9.784  1.00  0.00
ATOM     25  N   GLY A   7     -10.333  -9.081   7.835  1.00  0.00
ATOM     26  CA  GLY A   7      -8.957  -9.387   7.464  1.00  0.00
ATOM     27  C   GLY A   7      -7.974  -8.821   8.480  1.00  0.00
ATOM     28  O   GLY A   7      -6.997  -9.476   8.844  1.00  0.00
ATOM     29  N   GLY A   8      -8.221  -7.556   8.860  1.00  0.00
ATOM     30  CA  GLY A   8      -7.366  -6.912   9.850  1.00  0.00
ATOM     31  C   GLY A   8      -7.408  -7.655  11.180  1.00  0.00
ATOM     32  O   GLY A   8      -6.384  -7.815  11.844  1.00  0.00
ATOM     33  N   GLY A   9      -8.565  -8.179  11.521  1.00  0.00
ATOM     34  CA  GLY A   9      -8.725  -8.963  12.740  1.00  0.00
ATOM     35  C   GLY A   9      -7.923 -10.257  12.672  1.00  0.00
ATOM     36  O   GLY A   9      -7.291 -10.659  13.648  1.00  0.00
ATOM     37  N   GLY A  10      -8.002 -10.939  11.486  1.00  0.00
ATOM     38  CA  GLY A  10      -7.257 -12.175  11.279  1.00  0.00
ATOM     39  C   GLY A  10      -5.756 -11.939  11.391  1.00  0.00
ATOM     40  O   GLY A  10      -5.034 -12.743  11.980  1.00  0.00
ATOM     41  N   GLY A  11      -5.301 -10.822  10.762  1.00  0.00
ATOM     42  CA  GLY A  11      -3.886 -10.474  10.811  1.00  0.00
ATOM     43  C   GLY A  11      -3.428 -10.232  12.243  1.00  0.00
ATOM     44  O   GLY A  11      -2.344 -10.661  12.639  1.00  0.00
ATOM     45  N   GLY A  12      -4.260  -9.534  13.007  1.00  0.00
ATOM     46  CA  GLY A  12      -3.956  -9.269  14.408  1.00  0.00
ATOM     47  C   GLY A  12      -3.898 -10.561  15.213  1.00  0.00
ATOM     48  O   GLY A  12      -3.027 -10.734  16.065  1.00  0.00
ATOM     49  N   GLY A  13      -4.838 -11.482  14.934  1.00  0.00
ATOM     50  CA  GLY A  13      -4.852 -12.779  15.599  1.00  0.00
ATOM     51  C   GLY A  13      -3.565 -13.549  15.332  1.00  0.00
ATOM     52  O   GLY A  13      -3.000 -14.164  16.236  1.00  0.00
ATOM     53  N   GLY A  14      -3.117 -13.499  14.051  1.00  0.00
ATOM     54  CA  GLY A  14      -1.885 -14.176  13.665  1.00  0.00
ATOM     55  C   GLY A  14      -0.679 -13.570  14.372  1.00  0.00
ATOM     56  O   GLY A  14       0.210 -14.288  14.830  1.00  0.00
ATOM     57  N   GLY A  15      -0.657 -12.226  14.384  1.00  0.00
ATOM     58  CA  GLY A  15       0.431 -11.512  15.041  1.00  0.00
ATOM     59  C   GLY A  15       0.515 -11.875  16.518  1.00  0.00
ATOM     60  O   GLY A  15       1.604 -12.069  17.059  1.00  0.00
ATOM     61  N   GLY A  16      -0.661 -11.978  17.139  1.00  0.00
ATOM     62  CA  GLY A  16      -0.738 -12.345  18.548  1.00  0.00
ATOM     63  C   GLY A  16      -0.217 -13.758  18.778  1.00  0.00
ATOM     64  O   GLY A  16       0.505 -14.015  19.741  1.00  0.00
ATOM     65  N   GLY A  17      -0.624 -14.692  17.901  1.00  0.00
ATOM     66  CA  GLY A  17      -0.172 -16.075  17.994  1.00  0.00
ATOM     67  C   GLY A  17       1.339 -16.172  17.824  1.00  0.00
ATOM     68  O   GLY A  17       2.008 -16.915  18.543  1.00  0.00
ATOM     69  N   GLY A  18       1.863 -15.406  16.864  1.00  0.00
ATOM     70  CA  GLY A  18       3.294 -15.415  16.585  1.00  0.00
ATOM     71  C   GLY A  18       4.089 -14.872  17.766  1.00  0.00
ATOM     72  O   GLY A  18       5.136 -15.412  18.124  1.00  0.00
ATOM     73  N   GLY A  19       3.587 -13.765  18.312  1.00  0.00
ATOM     74  CA  GLY A  19       4.237 -13.173  19.475  1.00  0.00
ATOM     75  C   GLY A  19       4.219 -14.128  20.662  1.00  0.00
ATOM     76  O   GLY A  19       5.207 -14.252  21.386  1.00  0.00
ATOM     77  N   GLY A  20       3.103 -14.866  20.789  1.00  0.00
ATOM     78  CA  GLY A  20       2.970 -15.844  21.862  1.00  0.00
ATOM     79  C   GLY A  20       3.963 -16.986  21.693  1.00  0.00
ATOM     80  O   GLY A  20       4.583 -17.431  22.659  1.00  0.00
ATOM     81  N   GLY A  21       4.083 -17.491  20.461  1.00  0.00
ATOM     82  CA  GLY A  21       5.015 -18.567  20.148  1.00  0.00
ATOM     83  C   GLY A  21       6.458 -18.121  20.347  1.00  0.00
ATOM     84  O   GLY A  21       7.285 -18.875  20.860  1.00  0.00
ATOM     85  N   GLY A  22       6.732 -16.870  19.940  1.00  0.00
ATOM     86  CA  GLY A  22       8.077 -16.328  20.096  1.00  0.00
ATOM     87  C   GLY A  22       8.461 -16.220  21.566  1.00  0.00
ATOM     88  O   GLY A  22       9.591 -16.526  21.946  1.00  0.00
ATOM     89  N   GLY A  23       7.484 -15.774  22.372  1.00  0.00
ATOM     90  CA  GLY A  23       7.719 -15.650  23.805  1.00  0.00
ATOM     91  C   GLY A  23       7.843 -17.018  24.463  1.00  0.00
ATOM     92  O   GLY A  23       8.669 -17.217  25.354  1.00  0.00
ATOM     93  N   GLY A  24       7.184 -18.030  23.904  1.00  0.00
ATOM     94  CA  GLY A  24       7.244 -19.397  24.407  1.00  0.00
ATOM     95  C   GLY A  24       8.576 -20.052  24.066  1.00  0.00
ATOM     96  O   GLY A  24       9.156 -20.765  24.885  1.00  0.00
ATOM     97  N   GLY A  25       8.983 -19.953  22.830  1.00  0.00
ATOM     98  CA  GLY A  25      10.251 -20.499  22.362  1.00  0.00
ATOM     99  C   GLY A  25      11.226 -19.388  21.993  1.00  0.00
ATOM    100  O   GLY A  25      12.006 -19.522  21.049  1.00  0.00
ATOM    101  N   GLY A  26      11.908 -18.874  22.966  1.00  0.00
ATOM    102  CA  GLY A  26      12.828 -17.770  22.719  1.00  0.00
ATOM    103  C   GLY A  26      13.973 -18.199  21.810  1.00  0.00
ATOM    104  O   GLY A  26      14.444 -17.422  20.980  1.00  0.00
ATOM    105  N   GLY A  27      14.246 -19.530  21.767  1.00  0.00
ATOM    106  CA  GLY A  27      15.276 -20.095  20.904  1.00  0.00
ATOM    107  C   GLY A  27      14.929 -19.903  19.433  1.00  0.00
ATOM    108  O   GLY A  27      15.797 -19.597  18.615  1.00  0.00
ATOM    109  N   GLY A  28      13.770 -20.078  19.018  1.00  0.00
ATOM    110  CA  GLY A  28      13.321 -19.947  17.637  1.00  0.00
ATOM    111  C   GLY A  28      12.636 -18.606  17.405  1.00  0.00
ATOM    112  O   GLY A  28      12.388 -18.214  16.265  1.00  0.00
ATOM    113  N   GLY A  29      12.806 -17.682  18.278  1.00  0.00
ATOM    114  CA  GLY A  29      12.163 -16.374  18.244  1.00  0.00
ATOM    115  C   GLY A  29      12.465 -15.645  16.941  1.00  0.00
ATOM    116  O   GLY A  29      11.584 -15.025  16.346  1.00  0.00
ATOM    117  N   GLY A  30      13.681 -15.608  16.502  1.00  0.00
ATOM    118  CA  GLY A  30      14.081 -14.948  15.265  1.00  0.00
ATOM    119  C   GLY A  30      13.425 -15.601  14.055  1.00  0.00
ATOM    120  O   GLY A  30      12.997 -14.919  13.125  1.00  0.00
ATOM    121  N   GLY A  31      13.384 -16.933  14.037  1.00  0.00
ATOM    122  CA  GLY A  31      12.754 -17.661  12.942  1.00  0.00
ATOM    123  C   GLY A  31      11.268 -17.339  12.851  1.00  0.00
ATOM    124  O   GLY A  31      10.728 -17.157  11.759  1.00  0.00
ATOM    125  N   GLY A  32      10.615 -17.326  14.040  1.00  0.00
ATOM    126  CA  GLY A  32       9.192 -17.014  14.086  1.00  0.00
ATOM    127  C   GLY A  32       8.928 -15.579  13.648  1.00  0.00
ATOM    128  O   GLY A  32       7.972 -15.306  12.923  1.00  0.00
ATOM    129  N   GLY A  33       9.788 -14.660  14.048  1.00  0.00
ATOM    130  CA  GLY A  33       9.643 -13.262  13.660  1.00  0.00
ATOM    131  C   GLY A  33       9.791 -13.091  12.153  1.00  0.00
ATOM    132  O   GLY A  33       9.056 -12.325  11.531  1.00  0.00
ATOM    133  N   GLY A  34      10.798 -13.822  11.575  1.00  0.00
ATOM    134  CA  GLY A  34      11.033 -13.777  10.136  1.00  0.00
ATOM    135  C   GLY A  34       9.826 -14.294   9.364  1.00  0.00
ATOM    136  O   GLY A  34       9.439 -13.724   8.344  1.00  0.00
ATOM    137  N   GLY A  35       9.292 -15.444   9.823  1.00  0.00
ATOM    138  CA  GLY A  35       8.116 -16.019   9.182  1.00  0.00
ATOM    139  C   GLY A  35       6.923 -15.076   9.271  1.00  0.00
ATOM    140  O   GLY A  35       6.166 -14.924   8.312  1.00  0.00
ATOM    141  N   GLY A  36       6.811 -14.408  10.431  1.00  0.00
ATOM    142  CA  GLY A  36       5.724 -13.458  10.637  1.00  0.00
ATOM    143  C   GLY A  36       5.835 -12.279   9.679  1.00  0.00
ATOM    144  O   GLY A  36       4.837 -11.829   9.114  1.00  0.00
ATOM    145  N   GLY A  37       7.064 -11.770   9.521  1.00  0.00
ATOM    146  CA  GLY A  37       7.302 -10.650   8.618  1.00  0.00
ATOM    147  C   GLY A  37       7.006 -11.034   7.174  1.00  0.00
ATOM    148  O   GLY A  37       6.411 -10.260   6.425  1.00  0.00
ATOM    149  N   GLY A  38       7.454 -12.268   6.804  1.00  0.00
ATOM    150  CA  GLY A  38       7.238 -12.757   5.448  1.00  0.00
ATOM    151  C   GLY A  38       5.754 -12.959   5.165  1.00  0.00
ATOM    152  O   GLY A  38       5.266 -12.616   4.089  1.00  0.00
ATOM    153  N   GLY A  39       5.053 -13.588   6.162  1.00  0.00
ATOM    154  CA  GLY A  39       3.625 -13.834   6.000  1.00  0.00
ATOM    155  C   GLY A  39       2.843 -12.527   5.954  1.00  0.00
ATOM    156  O   GLY A  39       1.906 -12.381   5.169  1.00  0.00
ATOM    157  N   GLY A  40       3.214 -11.587   6.796  1.00  0.00
ATOM    158  CA  GLY A  40       2.563 -10.282   6.816  1.00  0.00
ATOM    159  C   GLY A  40       2.720  -9.568   5.480  1.00  0.00
ATOM    160  O   GLY A  40       1.778  -8.954   4.978  1.00  0.00
ATOM    161  N   GLY A  41       3.926  -9.703   4.902  1.00  0.00
ATOM    162  CA  GLY A  41       4.201  -9.105   3.601  1.00  0.00
ATOM    163  C   GLY A  41       3.389  -9.779   2.502  1.00  0.00
ATOM    164  O   GLY A  41       2.854  -9.113   1.616  1.00  0.00
ATOM    165  N   GLY A  42       3.366 -11.162   2.587  1.00  0.00
ATOM    166  CA  GLY A  42       2.595 -11.931   1.617  1.00  0.00
ATOM    167  C   GLY A  42       1.108 -11.618   1.724  1.00  0.00
ATOM    168  O   GLY A  42       0.415 -11.499   0.714  1.00  0.00
ATOM    169  N   GLY A  43       0.626 -11.519   2.994  1.00  0.00
ATOM    170  CA  GLY A  43      -0.780 -11.220   3.240  1.00  0.00
ATOM    171  C   GLY A  43      -1.155  -9.848   2.696  1.00  0.00
ATOM    172  O   GLY A  43      -2.219  -9.675   2.101  1.00  0.00
ATOM    173  N   GLY A  44      -0.318  -8.863   2.962  1.00  0.00
ATOM    174  CA  GLY A  44      -0.563  -7.507   2.485  1.00  0.00
ATOM    175  C   GLY A  44      -0.595  -7.456   0.963  1.00  0.00
ATOM    176  O   GLY A  44      -1.439  -6.781   0.373  1.00  0.00
ATOM    177  N   GLY A  45       0.312  -8.272   0.350  1.00  0.00
ATOM    178  CA  GLY A  45       0.353  -8.347  -1.105  1.00  0.00
ATOM    179  C   GLY A  45      -0.905  -9.006  -1.658  1.00  0.00
ATOM    180  O   GLY A  45      -1.465  -8.555  -2.658  1.00  0.00
ATOM    181  N   GLY A  46      -1.297 -10.136  -0.995  1.00  0.00
ATOM    182  CA  GLY A  46      -2.491 -10.859  -1.414  1.00  0.00
ATOM    183  C   GLY A  46      -3.737  -9.994  -1.274  1.00  0.00
ATOM    184  O   GLY A  46      -4.608  -9.998  -2.143  1.00  0.00
ATOM    185  N   GLY A  47      -3.825  -9.302  -0.113  1.00  0.00
ATOM    186  CA  GLY A  47      -4.972  -8.436   0.134  1.00  0.00
ATOM    187  C   GLY A  47      -5.059  -7.327  -0.906  1.00  0.00
ATOM    188  O   GLY A  47      -6.139  -7.018  -1.409  1.00  0.00
ATOM    189  N   GLY A  48      -3.886  -6.736  -1.184  1.00  0.00
ATOM    190  CA  GLY A  48      -3.834  -5.674  -2.181  1.00  0.00
ATOM    191  C   GLY A  48      -4.132  -6.212  -3.575  1.00  0.00
ATOM    192  O   GLY A  48      -4.844  -5.580  -4.355  1.00  0.00
ATOM    193  N   GLY A  49      -3.727  -7.444  -3.829  1.00  0.00
ATOM    194  CA  GLY A  49      -3.956  -8.082  -5.119  1.00  0.00
ATOM    195  C   GLY A  49      -5.425  -8.440  -5.304  1.00  0.00
ATOM    196  O   GLY A  49      -5.981  -8.284  -6.391  1.00  0.00
ATOM    197  N   GLY A  50      -6.101  -8.865  -4.293  1.00  0.00
ATOM    198  CA  GLY A  50      -7.495  -9.280  -4.396  1.00  0.00
ATOM    199  C   GLY A  50      -8.431  -8.209  -3.850  1.00  0.00
ATOM    200  O   GLY A  50      -9.624  -8.202  -4.152  1.00  0.00
ATOM    201  N   GLY A  51      -7.909  -7.017  -3.641  1.00  0.00
ATOM    202  CA  GLY A  51      -8.675  -5.913  -3.074  1.00  0.00
ATOM    203  C   GLY A  51      -9.874  -5.569  -3.948  1.00  0.00
ATOM    204  O   GLY A  51     -10.926  -5.171  -3.447  1.00  0.00
ATOM    205  N   GLY A  52     -10.009  -6.033  -5.088  1.00  0.00
ATOM    206  CA  GLY A  52     -11.166  -5.897  -5.964  1.00  0.00
ATOM    207  C   GLY A  52     -12.383  -6.607  -5.384  1.00  0.00
ATOM    208  O   GLY A  52     -13.502  -6.100  -5.454  1.00  0.00
ATOM    209  N   GLY A  53     -12.138  -7.778  -4.876  1.00  0.00
ATOM    210  CA  GLY A  53     -13.146  -8.546  -4.156  1.00  0.00
ATOM    211  C   GLY A  53     -12.782  -8.687  -2.683  1.00  0.00
ATOM    212  O   GLY A  53     -12.026  -9.582  -2.304  1.00  0.00
ATOM    213  N   GLY A  54     -13.334  -7.792  -1.858  1.00  0.00
ATOM    214  CA  GLY A  54     -12.926  -7.704  -0.461  1.00  0.00
ATOM    215  C   GLY A  54     -13.128  -9.032   0.256  1.00  0.00
ATOM    216  O   GLY A  54     -12.302  -9.439   1.074  1.00  0.00
ATOM    217  N   GLY A  55     -14.205  -9.753  -0.058  1.00  0.00
ATOM    218  CA  GLY A  55     -14.499 -11.033   0.576  1.00  0.00
ATOM    219  C   GLY A  55     -13.431 -12.068   0.247  1.00  0.00
ATOM    220  O   GLY A  55     -13.012 -12.838   1.112  1.00  0.00
ATOM    221  N   GLY A  56     -13.044 -12.169  -1.022  1.00  0.00
ATOM    222  CA  GLY A  56     -11.991 -13.082  -1.450  1.00  0.00
ATOM    223  C   GLY A  56     -10.657 -12.724  -0.807  1.00  0.00
ATOM    224  O   GLY A  56      -9.894 -13.604  -0.407  1.00  0.00
ATOM    225  N   GLY A  57     -10.411 -11.382  -0.713  1.00  0.00
ATOM    226  CA  GLY A  57      -9.184 -10.907  -0.086  1.00  0.00
ATOM    227  C   GLY A  57      -9.097 -11.358   1.366  1.00  0.00
ATOM    228  O   GLY A  57      -8.039 -11.779   1.833  1.00  0.00
ATOM    229  N   GLY A  58     -10.209 -11.221   2.087  1.00  0.00
ATOM    230  CA  GLY A  58     -10.268 -11.613   3.490  1.00  0.00
ATOM    231  C   GLY A  58     -10.084 -13.117   3.649  1.00  0.00
ATOM    232  O   GLY A  58      -9.389 -13.574   4.557  1.00  0.00
ATOM    233  N   GLY A  59     -10.670 -13.909   2.741  1.00  0.00
ATOM    234  CA  GLY A  59     -10.525 -15.359   2.785  1.00  0.00
ATOM    235  C   GLY A  59      -9.079 -15.775   2.550  1.00  0.00
ATOM    236  O   GLY A  59      -8.560 -16.663   3.227  1.00  0.00
ATOM    237  N   GLY A  60      -8.447 -15.161   1.519  1.00  0.00
ATOM    238  CA  GLY A  60      -7.053 -15.461   1.213  1.00  0.00
ATOM    239  C   GLY A  60      -6.142 -15.093   2.377  1.00  0.00
ATOM    240  O   GLY A  60      -5.212 -15.829   2.707  1.00  0.00
ATOM    241  N   GLY A  61      -6.377 -13.909   2.949  1.00  0.00
ATOM    242  CA  GLY A  61      -5.596 -13.454   4.093  1.00  0.00
ATOM    243  C   GLY A  61      -5.737 -14.409   5.271  1.00  0.00
ATOM    244  O   GLY A  61      -4.761 -14.711   5.958  1.00  0.00
ATOM    245  N   GLY A  62      -6.947 -14.894   5.485  1.00  0.00
ATOM    246  CA  GLY A  62      -7.207 -15.851   6.554  1.00  0.00
ATOM    247  C   GLY A  62      -6.450 -17.153   6.324  1.00  0.00
ATOM    248  O   GLY A  62      -5.910 -17.741   7.261  1.00  0.00
ATOM    249  N   GLY A  63      -6.411 -17.597   5.039  1.00  0.00
ATOM    250  CA  GLY A  63      -5.675 -18.807   4.693  1.00  0.00
ATOM    251  C   GLY A  63      -4.185 -18.641   4.962  1.00  0.00
ATOM    252  O   GLY A  63      -3.534 -19.545   5.485  1.00  0.00
ATOM    253  N   GLY A  64      -3.647 -17.458   4.571  1.00  0.00
ATOM    254  CA  GLY A  64      -2.229 -17.186   4.772  1.00  0.00
ATOM    255  C   GLY A  64      -1.883 -17.132   6.255  1.00  0.00
ATOM    256  O   GLY A  64      -0.848 -17.644   6.680  1.00  0.00
ATOM    257  N   GLY A  65      -2.742 -16.454   7.018  1.00  0.00
ATOM    258  CA  GLY A  65      -2.542 -16.366   8.460  1.00  0.00
ATOM    259  C   GLY A  65      -2.574 -17.746   9.105  1.00  0.00
ATOM    260  O   GLY A  65      -1.772 -18.047   9.989  1.00  0.00
ATOM    261  N   GLY A  66      -3.521 -18.582   8.633  1.00  0.00
ATOM    262  CA  GLY A  66      -3.622 -19.944   9.142  1.00  0.00
ATOM    263  C   GLY A  66      -2.357 -20.739   8.843  1.00  0.00
ATOM    264  O   GLY A  66      -1.868 -21.487   9.690  1.00  0.00
ATOM    265  N   GLY A  67      -1.832 -20.564   7.606  1.00  0.00
ATOM    266  CA  GLY A  67      -0.600 -21.239   7.219  1.00  0.00
ATOM    267  C   GLY A  67       0.569 -20.793   8.088  1.00  0.00
ATOM    268  O   GLY A  67       1.390 -21.609   8.507  1.00  0.00
ATOM    269  N   GLY A  68       0.637 -19.456   8.323  1.00  0.00
ATOM    270  CA  GLY A  68       1.707 -18.910   9.148  1.00  0.00
ATOM    271  C   GLY A  68       1.641 -19.455  10.569  1.00  0.00
ATOM    272  O   GLY A  68       2.665 -19.802  11.159  1.00  0.00
ATOM    273  N   GLY A  69       0.397 -19.485  11.098  1.00  0.00
ATOM    274  CA  GLY A  69       0.196 -20.009  12.443  1.00  0.00
ATOM    275  C   GLY A  69       0.591 -21.478  12.527  1.00  0.00
ATOM    276  O   GLY A  69       1.206 -21.910  13.502  1.00  0.00
ATOM    277  N   GLY A  70       0.268 -22.228  11.461  1.00  0.00
ATOM    278  CA  GLY A  70       0.641 -23.636  11.395  1.00  0.00
ATOM    279  C   GLY A  70       2.155 -23.805  11.389  1.00  0.00
ATOM    280  O   GLY A  70       2.694 -24.682  12.064  1.00  0.00
ATOM    281  N   GLY A  71       2.834 -22.962  10.565  1.00  0.00
ATOM    282  CA  GLY A  71       4.289 -23.006  10.479  1.00  0.00
ATOM    283  C   GLY A  71       4.930 -22.694  11.825  1.00  0.00
ATOM    284  O   GLY A  71       5.898 -23.341  12.228  1.00  0.00
ATOM    285  N   GLY A  72       4.432 -21.645  12.482  1.00  0.00
ATOM    286  CA  GLY A  72       4.957 -21.252  13.784  1.00  0.00
ATOM    287  C   GLY A  72       4.796 -22.372  14.804  1.00  0.00
ATOM    288  O   GLY A  72       5.699 -22.638  15.596  1.00  0.00
ATOM    289  N   GLY A  73       3.590 -22.960  14.815  1.00  0.00
ATOM    290  CA  GLY A  73       3.314 -24.066  15.724  1.00  0.00
ATOM    291  C   GLY A  73       4.240 -25.245  15.453  1.00  0.00
ATOM    292  O   GLY A  73       4.744 -25.877  16.381  1.00  0.00
ATOM    293  N   GLY A  74       4.490 -25.514  14.169  1.00  0.00
ATOM    294  CA  GLY A  74       5.396 -26.589  13.783  1.00  0.00
ATOM    295  C   GLY A  74       6.809 -26.326  14.289  1.00  0.00
ATOM    296  O   GLY A  74       7.481 -27.233  14.781  1.00  0.00
ATOM    297  N   GLY A  75       7.255 -25.053  14.139  1.00  0.00
ATOM    298  CA  GLY A  75       8.586 -24.676  14.597  1.00  0.00
ATOM    299  C   GLY A  75       8.714 -24.832  16.107  1.00  0.00
ATOM    300  O   GLY A  75       9.736 -25.302  16.608  1.00  0.00
ATOM    301  N   GLY A  76       7.673 -24.389  16.814  1.00  0.00
ATOM    302  CA  GLY A  76       7.669 -24.503  18.268  1.00  0.00
ATOM    303  C   GLY A  76       7.654 -25.961  18.707  1.00  0.00
ATOM    304  O   GLY A  76       8.336 -26.340  19.659  1.00  0.00
ATOM    305  N   GLY A  77       6.816 -26.765  18.022  1.00  0.00
ATOM    306  CA  GLY A  77       6.747 -28.191  18.318  1.00  0.00
ATOM    307  C   GLY A  77       8.078 -28.877  18.040  1.00  0.00
ATOM    308  O   GLY A  77       8.501 -29.759  18.787  1.00  0.00
ATOM    309  N   GLY A  78       8.799 -28.404  17.066  1.00  0.00
ATOM    310  CA  GLY A  78      10.093 -28.967  16.700  1.00  0.00
ATOM    311  C   GLY A  78      11.156 -28.623  17.736  1.00  0.00
ATOM    312  O   GLY A  78      12.025 -29.440  18.042  1.00  0.00
ATOM    313  N   GLY A  79      11.071 -27.428  18.282  1.00  0.00
ATOM    314  CA  GLY A  79      12.029 -27.043  19.311  1.00  0.00
ATOM    315  C   GLY A  79      11.726 -27.735  20.633  1.00  0.00
ATOM    316  O   GLY A  79      12.632 -28.210  21.318  1.00  0.00
ATOM    317  N   ALA B  80      16.384   5.036  34.957  1.00  1.00
ATOM    318  CA  ALA B  80      14.934   5.071  35.106  1.00  1.00
ATOM    319  C   ALA B  80      14.245   4.346  33.956  1.00  1.00
ATOM    320  O   ALA B  80      14.698   4.403  32.813  1.00  1.00
ATOM    321  N   ASP B  81      13.108   3.665  34.220  1.00  1.00
ATOM    322  CA  ASP B  81      12.389   3.008  33.135  1.00  1.00
ATOM    323  C   ASP B  81      12.042   3.996  32.028  1.00  1.00
ATOM    324  O   ASP B  81      11.669   5.138  32.296  1.00  1.00
ATOM    325  N   THR B  82      11.772   3.392  30.812  1.00  1.00
ATOM    326  CA  THR B  82      11.420   4.187  29.642  1.00  1.00
ATOM    327  C   THR B  82      10.429   3.449  28.752  1.00  1.00
ATOM    328  O   THR B  82      10.453   2.221  28.665  1.00  1.00
ATOM    329  N   ILE B  83       9.722   4.159  27.964  1.00  1.00
ATOM    330  CA  ILE B  83       8.835   3.749  26.883  1.00  1.00
ATOM    331  C   ILE B  83       8.938   4.699  25.696  1.00  1.00
ATOM    332  O   ILE B  83       9.024   5.915  25.867  1.00  1.00
ATOM    333  N   CYS B  84       9.134   4.184  24.523  1.00  1.00
ATOM    334  CA  CYS B  84       9.249   4.951  23.288  1.00  1.00
ATOM    335  C   CYS B  84       8.164   4.558  22.293  1.00  1.00
ATOM    336  O   CYS B  84       7.827   3.381  22.161  1.00  1.00
ATOM    337  N   ILE B  85       7.577   5.627  21.597  1.00  1.00
ATOM    338  CA  ILE B  85       6.645   5.422  20.494  1.00  1.00
ATOM    339  C   ILE B  85       7.368   5.430  19.153  1.00  1.00
ATOM    340  O   ILE B  85       8.144   6.340  18.861  1.00  1.00
ATOM    341  N   GLY B  86       7.326   4.346  18.419  1.00  1.00
ATOM    342  CA  GLY B  86       8.076   4.265  17.171  1.00  1.00
ATOM    343  C   GLY B  86       7.181   3.826  16.019  1.00  1.00
ATOM    344  O   GLY B  86       6.014   3.491  16.220  1.00  1.00
ATOM    345  N   TYR B  87       7.866   3.263  14.965  1.00  1.00
ATOM    346  CA  TYR B  87       7.257   2.738  13.749  1.00  1.00
ATOM    347  C   TYR B  87       8.058   1.567  13.193  1.00  1.00
ATOM    348  O   TYR B  87       9.281   1.521  13.324  1.00  1.00
ATOM    349  N   HIS B  88       7.394   0.746  12.348  1.00  1.00
ATOM    350  CA  HIS B  88       8.007  -0.422  11.727  1.00  1.00
ATOM    351  C   HIS B  88       9.048  -0.013  10.693  1.00  1.00
ATOM    352  O   HIS B  88       8.852   0.945   9.945  1.00  1.00
ATOM    353  N   ALA B  89      10.043  -0.852  10.537  1.00  1.00
ATOM    354  CA  ALA B  89      11.049  -0.871   9.482  1.00  1.00
ATOM    355  C   ALA B  89      11.431  -2.298   9.110  1.00  1.00
ATOM    356  O   ALA B  89      11.442  -3.189   9.959  1.00  1.00
ATOM    357  N   ASN B  90      11.714  -2.557   7.909  1.00  1.00
ATOM    358  CA  ASN B  90      12.097  -3.885   7.447  1.00  1.00
ATOM    359  C   ASN B  90      13.197  -3.807   6.396  1.00  1.00
ATOM    360  O   ASN B  90      13.431  -2.753   5.806  1.00  1.00
ATOM    361  N   ASN B  91      13.406  -4.888   5.689  1.00  1.00
ATOM    362  CA  ASN B  91      14.446  -5.002   4.674  1.00  1.00
ATOM    363  C   ASN B  91      13.882  -4.763   3.279  1.00  1.00
ATOM    364  O   ASN B  91      14.630  -4.541   2.327  1.00  1.00
ATOM    365  N   SER B  92      12.772  -4.191   3.126  1.00  1.00
ATOM    366  CA  SER B  92      12.188  -3.863   1.831  1.00  1.00
ATOM    367  C   SER B  92      13.017  -2.812   1.103  1.00  1.00
ATOM    368  O   SER B  92      13.418  -1.808   1.691  1.00  1.00
ATOM    369  N   THR B  93      13.159  -3.006  -0.238  1.00  1.00
ATOM    370  CA  THR B  93      13.880  -2.049  -1.068  1.00  1.00
ATOM    371  C   THR B  93      12.982  -1.478  -2.158  1.00  1.00
ATOM    372  O   THR B  93      13.270  -0.424  -2.725  1.00  1.00
ATOM    373  N   ASP B  94      11.666  -1.794  -2.056  1.00  1.00
ATOM    374  CA  ASP B  94      10.665  -1.222  -2.949  1.00  1.00
ATOM    375  C   ASP B  94      10.567   0.288  -2.771  1.00  1.00
ATOM    376  O   ASP B  94      10.607   0.794  -1.649  1.00  1.00
ATOM    377  N   THR B  95      10.383   0.981  -3.904  1.00  1.00
ATOM    378  CA  THR B  95      10.233   2.431  -3.887  1.00  1.00
ATOM    379  C   THR B  95       8.961   2.861  -4.607  1.00  1.00
ATOM    380  O   THR B  95       8.554   2.243  -5.591  1.00  1.00
ATOM    381  N   VAL B  96       8.456   3.949  -4.227  1.00  1.00
ATOM    382  CA  VAL B  96       7.323   4.648  -4.820  1.00  1.00
ATOM    383  C   VAL B  96       7.639   6.122  -5.041  1.00  1.00
ATOM    384  O   VAL B  96       8.396   6.725  -4.280  1.00  1.00
ATOM    385  N   ASP B  97       6.928   6.764  -5.870  1.00  1.00
ATOM    386  CA  ASP B  97       6.978   8.209  -6.062  1.00  1.00
ATOM    387  C   ASP B  97       5.739   8.884  -5.488  1.00  1.00
ATOM    388  O   ASP B  97       4.645   8.318  -5.511  1.00  1.00
ATOM    389  N   THR B  98       5.953  10.088  -5.006  1.00  1.00
ATOM    390  CA  THR B  98       4.876  10.984  -4.603  1.00  1.00
ATOM    391  C   THR B  98       4.896  12.271  -5.418  1.00  1.00
ATOM    392  O   THR B  98       5.946  12.694  -5.903  1.00  1.00
ATOM    393  N   VAL B  99       4.132  13.193  -5.223  1.00  1.00
ATOM    394  CA  VAL B  99       4.188  14.499  -5.869  1.00  1.00
ATOM    395  C   VAL B  99       5.369  15.315  -5.360  1.00  1.00
ATOM    396  O   VAL B  99       6.037  16.006  -6.130  1.00  1.00
ATOM    397  N   LEU B 100       5.775  15.195  -4.211  1.00  1.00
ATOM    398  CA  LEU B 100       6.865  15.953  -3.609  1.00  1.00
ATOM    399  C   LEU B 100       8.163  15.153  -3.617  1.00  1.00
ATOM    400  O   LEU B 100       9.248  15.713  -3.776  1.00  1.00
ATOM    401  N   GLU B 101       8.298  14.026  -3.906  1.00  1.00
ATOM    402  CA  GLU B 101       9.394  13.101  -3.645  1.00  1.00
ATOM    403  C   GLU B 101       9.392  11.949  -4.641  1.00  1.00
ATOM    404  O   GLU B 101       8.358  11.327  -4.884  1.00  1.00
ATOM    405  N   LYS B 102      10.559  11.679  -5.224  1.00  1.00
ATOM    406  CA  LYS B 102      10.757  10.504  -6.065  1.00  1.00
ATOM    407  C   LYS B 102      11.631   9.469  -5.369  1.00  1.00
ATOM    408  O   LYS B 102      12.676   9.801  -4.809  1.00  1.00
ATOM    409  N   ASN B 103      11.218   8.133  -5.624  1.00  1.00
ATOM    410  CA  ASN B 103      12.147   7.102  -5.177  1.00  1.00
ATOM    411  C   ASN B 103      12.171   7.004  -3.657  1.00  1.00
ATOM    412  O   ASN B 103      13.236   7.034  -3.040  1.00  1.00
ATOM    413  N   VAL B 104      11.017   7.103  -2.978  1.00  1.00
ATOM    414  CA  VAL B 104      10.822   6.810  -1.563  1.00  1.00
ATOM    415  C   VAL B 104      10.782   5.308  -1.312  1.00  1.00
ATOM    416  O   VAL B 104       9.983   4.590  -1.913  1.00  1.00
ATOM    417  N   THR B 105      11.828   4.830  -0.495  1.00  1.00
ATOM    418  CA  THR B 105      11.756   3.434  -0.082  1.00  1.00
ATOM    419  C   THR B 105      10.705   3.233   1.001  1.00  1.00
ATOM    420  O   THR B 105      10.686   3.950   2.002  1.00  1.00
ATOM    421  N   VAL B 106       9.846   2.273   0.850  1.00  1.00
ATOM    422  CA  VAL B 106       8.726   2.041   1.755  1.00  1.00
ATOM    423  C   VAL B 106       8.707   0.601   2.249  1.00  1.00
ATOM    424  O   VAL B 106       9.064  -0.322   1.517  1.00  1.00
ATOM    425  N   THR B 107       8.080   0.358   3.416  1.00  1.00
ATOM    426  CA  THR B 107       8.001  -0.968   4.018  1.00  1.00
ATOM    427  C   THR B 107       7.048  -1.868   3.242  1.00  1.00
ATOM    428  O   THR B 107       7.311  -3.058   3.063  1.00  1.00
ATOM    429  N   HIS B 108       6.042  -1.535   2.757  1.00  1.00
ATOM    430  CA  HIS B 108       5.029  -2.290   2.030  1.00  1.00
ATOM    431  C   HIS B 108       4.463  -1.479   0.872  1.00  1.00
ATOM    432  O   HIS B 108       4.306  -0.262   0.972  1.00  1.00
ATOM    433  N   SER B 109       4.247  -2.171  -0.248  1.00  1.00
ATOM    434  CA  SER B 109       3.677  -1.592  -1.459  1.00  1.00
ATOM    435  C   SER B 109       3.145  -2.674  -2.389  1.00  1.00
ATOM    436  O   SER B 109       3.591  -3.821  -2.343  1.00  1.00
ATOM    437  N   VAL B 110       2.407  -2.310  -3.375  1.00  1.00
ATOM    438  CA  VAL B 110       1.760  -3.180  -4.350  1.00  1.00
ATOM    439  C   VAL B 110       1.911  -2.632  -5.763  1.00  1.00
ATOM    440  O   VAL B 110       1.769  -1.431  -5.992  1.00  1.00
ATOM    441  N   ASN B 111       2.321  -3.572  -6.740  1.00  1.00
ATOM    442  CA  ASN B 111       2.332  -3.142  -8.134  1.00  1.00
ATOM    443  C   ASN B 111       0.933  -3.188  -8.736  1.00  1.00
ATOM    444  O   ASN B 111       0.230  -4.192  -8.618  1.00  1.00
ATOM    445  N   LEU B 112       0.522  -2.073  -9.403  1.00  1.00
ATOM    446  CA  LEU B 112      -0.794  -1.977 -10.023  1.00  1.00
ATOM    447  C   LEU B 112      -0.700  -2.109 -11.539  1.00  1.00
ATOM    448  O   LEU B 112      -1.682  -2.433 -12.206  1.00  1.00
ATOM    449  N   LEU B 113       0.385  -2.247 -12.088  1.00  1.00
ATOM    450  CA  LEU B 113       0.689  -2.330 -13.511  1.00  1.00
ATOM    451  C   LEU B 113       1.228  -3.707 -13.881  1.00  1.00
ATOM    452  O   LEU B 113       2.215  -4.172 -13.311  1.00  1.00
ATOM    453  N   GLU B 114       0.348  -4.441 -14.691  1.00  1.00
ATOM    454  CA  GLU B 114       0.746  -5.747 -15.203  1.00  1.00
ATOM    455  C   GLU B 114       1.599  -5.610 -16.458  1.00  1.00
ATOM    456  O   GLU B 114       1.265  -4.851 -17.367  1.00  1.00
ATOM    457  N   ASP B 115       2.765  -6.276 -16.458  1.00  1.00
ATOM    458  CA  ASP B 115       3.677  -6.192 -17.592  1.00  1.00
ATOM    459  C   ASP B 115       4.105  -7.577 -18.058  1.00  1.00
ATOM    460  O   ASP B 115       4.524  -7.756 -19.202  1.00  1.00
ATOM    461  N   SER B 116       3.512  -8.585 -17.520  1.00  1.00
ATOM    462  CA  SER B 116       3.756  -9.995 -17.798  1.00  1.00
ATOM    463  C   SER B 116       2.591 -10.617 -18.558  1.00  1.00
ATOM    464  O   SER B 116       1.428 -10.387 -18.227  1.00  1.00
ATOM    465  N   HIS B 117       2.866 -11.238 -19.649  1.00  1.00
ATOM    466  CA  HIS B 117       1.971 -12.089 -20.424  1.00  1.00
ATOM    467  C   HIS B 117       2.593 -13.456 -20.677  1.00  1.00
ATOM    468  O   HIS B 117       3.796 -13.567 -20.915  1.00  1.00
ATOM    469  N   ASN B 118       1.998 -14.437 -20.906  1.00  1.00
ATOM    470  CA  ASN B 118       2.456 -15.805 -21.117  1.00  1.00
ATOM    471  C   ASN B 118       2.909 -16.019 -22.555  1.00  1.00
ATOM    472  O   ASN B 118       3.623 -16.976 -22.855  1.00  1.00
ATOM    473  N   GLY B 119       2.994 -15.225 -23.402  1.00  1.00
ATOM    474  CA  GLY B 119       3.542 -15.280 -24.752  1.00  1.00
ATOM    475  C   GLY B 119       2.850 -16.352 -25.585  1.00  1.00
ATOM    476  O   GLY B 119       3.478 -17.007 -26.417  1.00  1.00
ATOM    477  N   LYS B 120       1.629 -16.695 -25.387  1.00  1.00
ATOM    478  CA  LYS B 120       0.871 -17.735 -26.073  1.00  1.00
ATOM    479  C   LYS B 120      -0.502 -17.227 -26.494  1.00  1.00
ATOM    480  O   LYS B 120      -1.122 -16.430 -25.790  1.00  1.00
ATOM    481  N   LEU B 121      -1.006 -17.723 -27.684  1.00  1.00
ATOM    482  CA  LEU B 121      -2.436 -17.617 -27.946  1.00  1.00
ATOM    483  C   LEU B 121      -3.211 -18.718 -27.230  1.00  1.00
ATOM    484  O   LEU B 121      -2.842 -19.891 -27.293  1.00  1.00
ATOM    485  N   CYS B 122      -4.205 -18.380 -26.506  1.00  1.00
ATOM    486  CA  CYS B 122      -4.941 -19.306 -25.653  1.00  1.00
ATOM    487  C   CYS B 122      -6.421 -19.329 -26.014  1.00  1.00
ATOM    488  O   CYS B 122      -6.987 -18.313 -26.418  1.00  1.00
ATOM    489  N   ARG B 123      -7.142 -20.392 -25.547  1.00  1.00
ATOM    490  CA  ARG B 123      -8.598 -20.323 -25.578  1.00  1.00
ATOM    491  C   ARG B 123      -9.120 -19.271 -24.608  1.00  1.00
ATOM    492  O   ARG B 123      -8.613 -19.133 -23.494  1.00  1.00
ATOM    493  N   LEU B 124     -10.276 -18.683 -25.004  1.00  1.00
ATOM    494  CA  LEU B 124     -10.993 -17.771 -24.120  1.00  1.00
ATOM    495  C   LEU B 124     -12.233 -18.436 -23.531  1.00  1.00
ATOM    496  O   LEU B 124     -13.124 -18.868 -24.261  1.00  1.00
ATOM    497  N   LYS B 125     -12.309 -18.534 -22.163  1.00  1.00
ATOM    498  CA  LYS B 125     -13.536 -19.116 -21.632  1.00  1.00
ATOM    499  C   LYS B 125     -13.770 -20.513 -22.191  1.00  1.00
ATOM    500  O   LYS B 125     -14.911 -20.926 -22.401  1.00  1.00
ATOM    501  N   GLY B 126     -12.667 -21.224 -22.726  1.00  1.00
ATOM    502  CA  GLY B 126     -12.723 -22.628 -23.117  1.00  1.00
ATOM    503  C   GLY B 126     -12.821 -22.775 -24.630  1.00  1.00
ATOM    504  O   GLY B 126     -12.524 -23.835 -25.180  1.00  1.00
ATOM    505  N   ILE B 127     -13.017 -21.845 -25.383  1.00  1.00
ATOM    506  CA  ILE B 127     -13.165 -21.824 -26.834  1.00  1.00
ATOM    507  C   ILE B 127     -11.884 -21.354 -27.511  1.00  1.00
ATOM    508  O   ILE B 127     -11.331 -20.311 -27.161  1.00  1.00
ATOM    509  N   ALA B 128     -11.394 -22.195 -28.509  1.00  1.00
ATOM    510  CA  ALA B 128     -10.200 -21.833 -29.264  1.00  1.00
ATOM    511  C   ALA B 128     -10.523 -20.810 -30.346  1.00  1.00
ATOM    512  O   ALA B 128     -11.529 -20.929 -31.046  1.00  1.00
ATOM    513  N   PRO B 129      -9.578 -19.880 -30.595  1.00  1.00
ATOM    514  CA  PRO B 129      -9.728 -18.938 -31.698  1.00  1.00
ATOM    515  C   PRO B 129      -9.730 -19.658 -33.040  1.00  1.00
ATOM    516  O   PRO B 129      -8.957 -20.592 -33.256  1.00  1.00
ATOM    517  N   SER B 130     -17.486 -22.003 -35.052  1.00  1.00
ATOM    518  CA  SER B 130     -17.423 -21.293 -33.781  1.00  1.00
ATOM    519  C   SER B 130     -15.983 -20.976 -33.398  1.00  1.00
ATOM    520  O   SER B 130     -15.088 -21.802 -33.573  1.00  1.00
ATOM    521  N   TRP B 131     -15.817 -19.817 -32.857  1.00  1.00
ATOM    522  CA  TRP B 131     -14.530 -19.358 -32.348  1.00  1.00
ATOM    523  C   TRP B 131     -14.704 -18.209 -31.364  1.00  1.00
ATOM    524  O   TRP B 131     -15.590 -17.370 -31.526  1.00  1.00
ATOM    525  N   SER B 132     -13.651 -17.964 -30.544  1.00  1.00
ATOM    526  CA  SER B 132     -13.700 -16.931 -29.516  1.00  1.00
ATOM    527  C   SER B 132     -13.040 -15.645 -29.996  1.00  1.00
ATOM    528  O   SER B 132     -13.351 -14.557 -29.511  1.00  1.00
ATOM    529  N   TYR B 133     -12.501 -15.555 -30.955  1.00  1.00
ATOM    530  CA  TYR B 133     -11.776 -14.504 -31.657  1.00  1.00
ATOM    531  C   TYR B 133     -11.180 -15.021 -32.960  1.00  1.00
ATOM    532  O   TYR B 133     -10.799 -16.188 -33.060  1.00  1.00
ATOM    533  N   ILE B 134     -10.886 -14.083 -33.871  1.00  1.00
ATOM    534  CA  ILE B 134     -10.112 -14.363 -35.075  1.00  1.00
ATOM    535  C   ILE B 134      -8.803 -13.584 -35.082  1.00  1.00
ATOM    536  O   ILE B 134      -8.762 -12.416 -34.694  1.00  1.00
ATOM    537  N   SER B 135     -16.976  -8.932 -36.618  1.00  1.00
ATOM    538  CA  SER B 135     -16.230  -9.065 -35.373  1.00  1.00
ATOM    539  C   SER B 135     -17.142  -9.477 -34.225  1.00  1.00
ATOM    540  O   SER B 135     -16.685 -10.023 -33.221  1.00  1.00
ATOM    541  N   SER B 136     -18.366  -9.414 -34.341  1.00  1.00
ATOM    542  CA  SER B 136     -19.361  -9.767 -33.335  1.00  1.00
ATOM    543  C   SER B 136     -20.101 -11.043 -33.716  1.00  1.00
ATOM    544  O   SER B 136     -20.813 -11.626 -32.899  1.00  1.00
ATOM    545  N   VAL B 137     -19.555 -11.840 -34.489  1.00  1.00
ATOM    546  CA  VAL B 137     -19.950 -13.203 -34.821  1.00  1.00
ATOM    547  C   VAL B 137     -19.143 -14.221 -34.025  1.00  1.00
ATOM    548  O   VAL B 137     -17.914 -14.250 -34.103  1.00  1.00
ATOM    549  N   SER B 138     -19.859 -15.103 -33.267  1.00  1.00
ATOM    550  CA  SER B 138     -19.201 -16.111 -32.446  1.00  1.00
ATOM    551  C   SER B 138     -19.275 -17.486 -33.097  1.00  1.00
ATOM    552  O   SER B 138     -18.402 -18.329 -32.891  1.00  1.00
ATOM    553  N   SER B 139     -20.116 -17.911 -33.694  1.00  1.00
ATOM    554  CA  SER B 139     -20.185 -19.142 -34.473  1.00  1.00
ATOM    555  C   SER B 139     -20.864 -18.906 -35.816  1.00  1.00
ATOM    556  O   SER B 139     -21.778 -18.089 -35.926  1.00  1.00
ATOM    557  N   SER B 140     -24.551 -16.302 -35.783  1.00  1.00
ATOM    558  CA  SER B 140     -24.717 -16.299 -34.334  1.00  1.00
ATOM    559  C   SER B 140     -23.874 -15.208 -33.686  1.00  1.00
ATOM    560  O   SER B 140     -22.678 -15.094 -33.951  1.00  1.00
ATOM    561  N   ARG B 141     -24.550 -14.195 -33.183  1.00  1.00
ATOM    562  CA  ARG B 141     -23.867 -13.034 -32.624  1.00  1.00
ATOM    563  C   ARG B 141     -23.438 -13.287 -31.185  1.00  1.00
ATOM    564  O   ARG B 141     -24.175 -13.891 -30.405  1.00  1.00
ATOM    565  N   GLY B 142     -22.312 -12.657 -30.834  1.00  1.00
ATOM    566  CA  GLY B 142     -21.743 -12.672 -29.492  1.00  1.00
ATOM    567  C   GLY B 142     -20.882 -11.440 -29.246  1.00  1.00
ATOM    568  O   GLY B 142     -20.107 -11.029 -30.110  1.00  1.00
ATOM    569  N   PHE B 143     -21.013 -10.819 -28.112  1.00  1.00
ATOM    570  CA  PHE B 143     -20.181  -9.675 -27.759  1.00  1.00
ATOM    571  C   PHE B 143     -18.822 -10.121 -27.237  1.00  1.00
ATOM    572  O   PHE B 143     -18.734 -11.003 -26.382  1.00  1.00
ATOM    573  N   GLY B 144     -17.771  -9.172 -27.707  1.00  1.00
ATOM    574  CA  GLY B 144     -16.471  -9.377 -27.081  1.00  1.00
ATOM    575  C   GLY B 144     -15.528 -10.137 -28.005  1.00  1.00
ATOM    576  O   GLY B 144     -14.323 -10.200 -27.762  1.00  1.00
ATOM    577  N   SER B 145     -16.026 -10.652 -29.134  1.00  1.00
ATOM    578  CA  SER B 145     -15.143 -11.173 -30.171  1.00  1.00
ATOM    579  C   SER B 145     -14.474 -10.044 -30.943  1.00  1.00
ATOM    580  O   SER B 145     -15.085  -9.006 -31.199  1.00  1.00
ATOM    581  N   GLY B 146     -13.583 -10.429 -31.843  1.00  1.00
ATOM    582  CA  GLY B 146     -12.792  -9.459 -32.592  1.00  1.00
ATOM    583  C   GLY B 146     -11.807 -10.154 -33.523  1.00  1.00
ATOM    584  O   GLY B 146     -11.475 -11.324 -33.330  1.00  1.00
ATOM    585  N   ILE B 147     -11.197  -9.419 -34.378  1.00  1.00
ATOM    586  CA  ILE B 147     -10.070  -9.853 -35.195  1.00  1.00
ATOM    587  C   ILE B 147      -8.780  -9.165 -34.765  1.00  1.00
ATOM    588  O   ILE B 147      -8.747  -7.949 -34.577  1.00  1.00
ATOM    589  N   ILE B 148      -7.786  -9.968 -34.487  1.00  1.00
ATOM    590  CA  ILE B 148      -6.459  -9.496 -34.113  1.00  1.00
ATOM    591  C   ILE B 148      -5.396 -10.024 -35.068  1.00  1.00
ATOM    592  O   ILE B 148      -5.491 -11.150 -35.556  1.00  1.00
ATOM    593  N   THR B 149      -4.369  -9.361 -35.266  1.00  1.00
ATOM    594  CA  THR B 149      -3.144  -9.818 -35.911  1.00  1.00
ATOM    595  C   THR B 149      -2.064 -10.133 -34.884  1.00  1.00
ATOM    596  O   THR B 149      -1.764  -9.315 -34.015  1.00  1.00
ATOM    597  N   SER B 150      -1.469 -11.404 -35.088  1.00  1.00
ATOM    598  CA  SER B 150      -0.566 -11.843 -34.031  1.00  1.00
ATOM    599  C   SER B 150       0.540 -12.732 -34.586  1.00  1.00
ATOM    600  O   SER B 150       0.308 -13.541 -35.483  1.00  1.00
ATOM    601  N   ASN B 151       1.705 -12.660 -33.928  1.00  1.00
ATOM    602  CA  ASN B 151       2.810 -13.529 -34.315  1.00  1.00
ATOM    603  C   ASN B 151       3.020 -14.641 -33.296  1.00  1.00
ATOM    604  O   ASN B 151       3.738 -15.606 -33.555  1.00  1.00
ATOM    605  N   ALA B 152       2.304 -14.721 -32.320  1.00  1.00
ATOM    606  CA  ALA B 152       2.297 -15.730 -31.267  1.00  1.00
ATOM    607  C   ALA B 152       1.827 -17.078 -31.799  1.00  1.00
ATOM    608  O   ALA B 152       0.903 -17.149 -32.609  1.00  1.00
ATOM    609  N   SER B 153       2.156 -18.170 -31.015  1.00  1.00
ATOM    610  CA  SER B 153       1.704 -19.509 -31.373  1.00  1.00
ATOM    611  C   SER B 153       0.566 -19.967 -30.469  1.00  1.00
ATOM    612  O   SER B 153       0.600 -19.754 -29.257  1.00  1.00
ATOM    613  N   MET B 154      -0.339 -20.812 -31.051  1.00  1.00
ATOM    614  CA  MET B 154      -1.403 -21.378 -30.230  1.00  1.00
ATOM    615  C   MET B 154      -0.873 -22.485 -29.328  1.00  1.00
ATOM    616  O   MET B 154      -0.147 -23.372 -29.777  1.00  1.00
ATOM    617  N   HIS B 155      -1.209 -22.456 -28.097  1.00  1.00
ATOM    618  CA  HIS B 155      -0.929 -23.478 -27.096  1.00  1.00
ATOM    619  C   HIS B 155      -2.214 -23.996 -26.463  1.00  1.00
ATOM    620  O   HIS B 155      -3.168 -23.244 -26.267  1.00  1.00
ATOM    621  N   GLU B 156      -2.190 -25.172 -25.901  1.00  1.00
ATOM    622  CA  GLU B 156      -3.328 -25.657 -25.129  1.00  1.00
ATOM    623  C   GLU B 156      -3.422 -24.949 -23.783  1.00  1.00
ATOM    624  O   GLU B 156      -2.599 -25.173 -22.894  1.00  1.00
ATOM    625  N   CYS B 157      -3.890 -23.797 -23.802  1.00  1.00
ATOM    626  CA  CYS B 157      -4.094 -22.929 -22.649  1.00  1.00
ATOM    627  C   CYS B 157      -5.455 -22.248 -22.706  1.00  1.00
ATOM    628  O   CYS B 157      -5.950 -21.916 -23.783  1.00  1.00
ATOM    629  N   ASN B 158      -5.946 -21.753 -21.670  1.00  1.00
ATOM    630  CA  ASN B 158      -7.175 -20.991 -21.485  1.00  1.00
ATOM    631  C   ASN B 158      -6.923 -19.726 -20.675  1.00  1.00
ATOM    632  O   ASN B 158      -6.259 -19.763 -19.638  1.00  1.00
ATOM    633  N   THR B 159      -7.628 -18.622 -21.161  1.00  1.00
ATOM    634  CA  THR B 159      -7.430 -17.331 -20.514  1.00  1.00
ATOM    635  C   THR B 159      -8.713 -16.511 -20.517  1.00  1.00
ATOM    636  O   THR B 159      -9.524 -16.612 -21.439  1.00  1.00
ATOM    637  N   LYS B 160      -8.797 -15.514 -19.720  1.00  1.00
ATOM    638  CA  LYS B 160      -9.886 -14.546 -19.674  1.00  1.00
ATOM    639  C   LYS B 160      -9.523 -13.273 -20.429  1.00  1.00
ATOM    640  O   LYS B 160     -10.399 -12.562 -20.921  1.00  1.00
ATOM    641  N   CYS B 161      -8.294 -13.207 -20.840  1.00  1.00
ATOM    642  CA  CYS B 161      -7.676 -12.031 -21.439  1.00  1.00
ATOM    643  C   CYS B 161      -6.588 -12.424 -22.429  1.00  1.00
ATOM    644  O   CYS B 161      -5.724 -13.246 -22.123  1.00  1.00
ATOM    645  N   GLN B 162      -6.749 -12.039 -23.672  1.00  1.00
ATOM    646  CA  GLN B 162      -5.822 -12.322 -24.762  1.00  1.00
ATOM    647  C   GLN B 162      -5.431 -11.046 -25.497  1.00  1.00
ATOM    648  O   GLN B 162      -6.277 -10.198 -25.781  1.00  1.00
ATOM    649  N   THR B 163      -4.169 -10.774 -25.550  1.00  1.00
ATOM    650  CA  THR B 163      -3.566  -9.755 -26.402  1.00  1.00
ATOM    651  C   THR B 163      -2.838 -10.385 -27.582  1.00  1.00
ATOM    652  O   THR B 163      -2.239 -11.454 -27.456  1.00  1.00
ATOM    653  N   PRO B 164      -2.399  -9.637 -28.548  1.00  1.00
ATOM    654  CA  PRO B 164      -1.667 -10.149 -29.701  1.00  1.00
ATOM    655  C   PRO B 164      -0.270 -10.609 -29.306  1.00  1.00
ATOM    656  O   PRO B 164       0.256 -11.575 -29.859  1.00  1.00
ATOM    657  N   LEU B 165       0.228 -10.384 -28.246  1.00  1.00
ATOM    658  CA  LEU B 165       1.555 -10.751 -27.766  1.00  1.00
ATOM    659  C   LEU B 165       1.494 -11.975 -26.859  1.00  1.00
ATOM    660  O   LEU B 165       2.433 -12.770 -26.810  1.00  1.00
ATOM    661  N   GLY B 166       0.340 -12.242 -26.268  1.00  1.00
ATOM    662  CA  GLY B 166       0.202 -13.290 -25.264  1.00  1.00
ATOM    663  C   GLY B 166      -1.026 -13.059 -24.392  1.00  1.00
ATOM    664  O   GLY B 166      -1.463 -11.923 -24.208  1.00  1.00
ATOM    665  N   ALA B 167      -1.399 -14.100 -23.598  1.00  1.00
ATOM    666  CA  ALA B 167      -2.515 -13.989 -22.667  1.00  1.00
ATOM    667  C   ALA B 167      -2.064 -13.408 -21.333  1.00  1.00
ATOM    668  O   ALA B 167      -0.985 -13.732 -20.837  1.00  1.00
ATOM    669  N   ILE B 168      -3.041 -12.717 -20.685  1.00  1.00
ATOM    670  CA  ILE B 168      -2.811 -12.134 -19.369  1.00  1.00
ATOM    671  C   ILE B 168      -3.652 -12.828 -18.305  1.00  1.00
ATOM    672  O   ILE B 168      -4.855 -13.019 -18.478  1.00  1.00
ATOM    673  N   ASN B 169      -3.072 -13.330 -17.318  1.00  1.00
ATOM    674  CA  ASN B 169      -3.714 -13.878 -16.129  1.00  1.00
ATOM    675  C   ASN B 169      -3.337 -13.085 -14.884  1.00  1.00
ATOM    676  O   ASN B 169      -2.172 -13.052 -14.486  1.00  1.00
ATOM    677  N   SER B 170      -4.262 -11.958 -14.676  1.00  1.00
ATOM    678  CA  SER B 170      -3.875 -10.966 -13.679  1.00  1.00
ATOM    679  C   SER B 170      -5.099 -10.316 -13.046  1.00  1.00
ATOM    680  O   SER B 170      -6.134 -10.156 -13.693  1.00  1.00
ATOM    681  N   SER B 171      -4.964  -9.909 -11.769  1.00  1.00
ATOM    682  CA  SER B 171      -6.007  -9.158 -11.081  1.00  1.00
ATOM    683  C   SER B 171      -5.643  -7.682 -10.972  1.00  1.00
ATOM    684  O   SER B 171      -6.508  -6.834 -10.758  1.00  1.00
ATOM    685  N   LEU B 172      -4.467  -7.342 -11.443  1.00  1.00
ATOM    686  CA  LEU B 172      -4.058  -5.944 -11.506  1.00  1.00
ATOM    687  C   LEU B 172      -5.009  -5.130 -12.377  1.00  1.00
ATOM    688  O   LEU B 172      -5.367  -5.547 -13.479  1.00  1.00
ATOM    689  N   PRO B 173      -5.145  -3.832 -12.025  1.00  1.00
ATOM    690  CA  PRO B 173      -6.088  -2.958 -12.713  1.00  1.00
ATOM    691  C   PRO B 173      -5.498  -2.426 -14.013  1.00  1.00
ATOM    692  O   PRO B 173      -6.208  -2.258 -15.005  1.00  1.00
ATOM    693  N   TYR B 174      -4.340  -2.312 -14.250  1.00  1.00
ATOM    694  CA  TYR B 174      -3.647  -1.723 -15.390  1.00  1.00
ATOM    695  C   TYR B 174      -2.643  -2.699 -15.988  1.00  1.00
ATOM    696  O   TYR B 174      -2.051  -3.510 -15.276  1.00  1.00
ATOM    697  N   GLN B 175      -2.397  -2.467 -17.299  1.00  1.00
ATOM    698  CA  GLN B 175      -1.384  -3.186 -18.062  1.00  1.00
ATOM    699  C   GLN B 175      -0.781  -2.303 -19.147  1.00  1.00
ATOM    700  O   GLN B 175      -1.477  -1.495 -19.761  1.00  1.00
ATOM    701  N   ASN B 176       0.446  -2.451 -19.425  1.00  1.00
ATOM    702  CA  ASN B 176       1.184  -1.736 -20.460  1.00  1.00
ATOM    703  C   ASN B 176       1.712  -2.693 -21.521  1.00  1.00
ATOM    704  O   ASN B 176       2.188  -2.268 -22.573  1.00  1.00
ATOM    705  N   ILE B 177       0.979  -3.847 -21.689  1.00  1.00
ATOM    706  CA  ILE B 177       1.387  -4.862 -22.653  1.00  1.00
ATOM    707  C   ILE B 177       0.892  -4.522 -24.053  1.00  1.00
ATOM    708  O   ILE B 177       1.614  -4.693 -25.035  1.00  1.00
ATOM    709  N   HIS B 178      -0.287  -4.185 -24.324  1.00  1.00
ATOM    710  CA  HIS B 178      -0.951  -4.036 -25.614  1.00  1.00
ATOM    711  C   HIS B 178      -2.351  -3.460 -25.449  1.00  1.00
ATOM    712  O   HIS B 178      -3.075  -3.819 -24.520  1.00  1.00
ATOM    713  N   PRO B 179      -2.709  -2.550 -26.447  1.00  1.00
ATOM    714  CA  PRO B 179      -4.024  -1.924 -26.381  1.00  1.00
ATOM    715  C   PRO B 179      -5.081  -2.794 -27.049  1.00  1.00
ATOM    716  O   PRO B 179      -6.246  -2.788 -26.651  1.00  1.00
ATOM    717  N   VAL B 180      -4.755  -3.670 -27.851  1.00  1.00
ATOM    718  CA  VAL B 180      -5.626  -4.694 -28.415  1.00  1.00
ATOM    719  C   VAL B 180      -5.836  -5.841 -27.434  1.00  1.00
ATOM    720  O   VAL B 180      -4.875  -6.431 -26.940  1.00  1.00
ATOM    721  N   THR B 181      -7.140  -6.026 -27.033  1.00  1.00
ATOM    722  CA  THR B 181      -7.502  -6.994 -26.005  1.00  1.00
ATOM    723  C   THR B 181      -8.788  -7.727 -26.367  1.00  1.00
ATOM    724  O   THR B 181      -9.715  -7.138 -26.922  1.00  1.00
ATOM    725  N   ILE B 182      -8.770  -9.018 -26.113  1.00  1.00
ATOM    726  CA  ILE B 182      -9.954  -9.862 -26.214  1.00  1.00
ATOM    727  C   ILE B 182     -10.378 -10.382 -24.847  1.00  1.00
ATOM    728  O   ILE B 182      -9.552 -10.867 -24.073  1.00  1.00
ATOM    729  N   GLY B 183     -11.491  -9.940 -24.328  1.00  1.00
ATOM    730  CA  GLY B 183     -12.011 -10.543 -23.107  1.00  1.00
ATOM    731  C   GLY B 183     -12.086  -9.524 -21.978  1.00  1.00
ATOM    732  O   GLY B 183     -11.651  -8.382 -22.129  1.00  1.00
ATOM    733  N   GLU B 184     -12.009  -9.728 -20.879  1.00  1.00
ATOM    734  CA  GLU B 184     -11.892  -8.928 -19.665  1.00  1.00
ATOM    735  C   GLU B 184     -10.434  -8.755 -19.259  1.00  1.00
ATOM    736  O   GLU B 184      -9.743  -9.730 -18.961  1.00  1.00
ATOM    737  N   CYS B 185      -9.833  -7.659 -19.798  1.00  1.00
ATOM    738  CA  CYS B 185      -8.412  -7.383 -19.629  1.00  1.00
ATOM    739  C   CYS B 185      -8.189  -6.162 -18.746  1.00  1.00
ATOM    740  O   CYS B 185      -8.953  -5.199 -18.797  1.00  1.00
ATOM    741  N   PRO B 186      -6.964  -6.084 -17.970  1.00  1.00
ATOM    742  CA  PRO B 186      -6.627  -4.809 -17.348  1.00  1.00
ATOM    743  C   PRO B 186      -6.662  -3.674 -18.363  1.00  1.00
ATOM    744  O   PRO B 186      -6.183  -3.820 -19.488  1.00  1.00
ATOM    745  N   LYS B 187      -6.954  -2.402 -17.765  1.00  1.00
ATOM    746  CA  LYS B 187      -6.901  -1.207 -18.599  1.00  1.00
ATOM    747  C   LYS B 187      -5.489  -0.956 -19.113  1.00  1.00
ATOM    748  O   LYS B 187      -4.529  -0.954 -18.343  1.00  1.00
ATOM    749  N   TYR B 188      -5.401  -0.682 -20.495  1.00  1.00
ATOM    750  CA  TYR B 188      -4.097  -0.362 -21.063  1.00  1.00
ATOM    751  C   TYR B 188      -3.726   1.092 -20.804  1.00  1.00
ATOM    752  O   TYR B 188      -4.549   1.992 -20.971  1.00  1.00
ATOM    753  N   VAL B 189      -2.464   1.276 -20.410  1.00  1.00
ATOM    754  CA  VAL B 189      -1.846   2.581 -20.211  1.00  1.00
ATOM    755  C   VAL B 189      -0.398   2.583 -20.685  1.00  1.00
ATOM    756  O   VAL B 189       0.303   1.577 -20.575  1.00  1.00
ATOM    757  N   ARG B 190       0.126   3.682 -21.046  1.00  1.00
ATOM    758  CA  ARG B 190       1.491   3.841 -21.532  1.00  1.00
ATOM    759  C   ARG B 190       2.483   3.907 -20.378  1.00  1.00
ATOM    760  O   ARG B 190       3.639   3.510 -20.517  1.00  1.00
ATOM    761  N   SER B 191       2.151   3.736 -19.232  1.00  1.00
ATOM    762  CA  SER B 191       2.997   3.860 -18.051  1.00  1.00
ATOM    763  C   SER B 191       3.983   2.703 -17.956  1.00  1.00
ATOM    764  O   SER B 191       3.622   1.547 -18.179  1.00  1.00
ATOM    765  N   ALA B 192       5.190   3.056 -17.323  1.00  1.00
ATOM    766  CA  ALA B 192       6.245   2.070 -17.120  1.00  1.00
ATOM    767  C   ALA B 192       6.254   1.562 -15.684  1.00  1.00
ATOM    768  O   ALA B 192       6.539   0.391 -15.431  1.00  1.00
ATOM    769  N   LYS B 193       5.623   2.185 -14.817  1.00  1.00
ATOM    770  CA  LYS B 193       5.534   1.916 -13.387  1.00  1.00
ATOM    771  C   LYS B 193       4.330   2.616 -12.769  1.00  1.00
ATOM    772  O   LYS B 193       4.025   3.760 -13.105  1.00  1.00
ATOM    773  N   LEU B 194       3.588   1.863 -11.984  1.00  1.00
ATOM    774  CA  LEU B 194       2.439   2.223 -11.161  1.00  1.00
ATOM    775  C   LEU B 194       2.403   1.403  -9.876  1.00  1.00
ATOM    776  O   LEU B 194       2.376   0.173  -9.913  1.00  1.00
ATOM    777  N   ARG B 195       3.125   1.842  -8.892  1.00  1.00
ATOM    778  CA  ARG B 195       3.288   1.199  -7.593  1.00  1.00
ATOM    779  C   ARG B 195       2.694   2.050  -6.478  1.00  1.00
ATOM    780  O   ARG B 195       2.931   3.256  -6.411  1.00  1.00
ATOM    781  N   MET B 196       1.664   1.498  -5.785  1.00  1.00
ATOM    782  CA  MET B 196       1.016   2.179  -4.670  1.00  1.00
ATOM    783  C   MET B 196       1.618   1.750  -3.338  1.00  1.00
ATOM    784  O   MET B 196       1.764   0.558  -3.067  1.00  1.00
ATOM    785  N   VAL B 197       2.115   2.798  -2.509  1.00  1.00
ATOM    786  CA  VAL B 197       2.568   2.421  -1.176  1.00  1.00
ATOM    787  C   VAL B 197       1.391   2.101  -0.264  1.00  1.00
ATOM    788  O   VAL B 197       0.388   2.815  -0.255  1.00  1.00
ATOM    789  N   THR B 198       1.604   1.012   0.576  1.00  1.00
ATOM    790  CA  THR B 198       0.585   0.635   1.549  1.00  1.00
ATOM    791  C   THR B 198       1.125   0.717   2.971  1.00  1.00
ATOM    792  O   THR B 198       0.396   1.054   3.903  1.00  1.00
ATOM    793  N   GLY B 199       2.425   0.736   3.077  1.00  1.00
ATOM    794  CA  GLY B 199       3.081   0.936   4.363  1.00  1.00
ATOM    795  C   GLY B 199       3.666   2.338   4.471  1.00  1.00
ATOM    796  O   GLY B 199       3.701   3.083   3.491  1.00  1.00
ATOM    797  N   LEU B 200       4.664   2.518   5.153  1.00  1.00
ATOM    798  CA  LEU B 200       5.276   3.798   5.489  1.00  1.00
ATOM    799  C   LEU B 200       6.734   3.846   5.044  1.00  1.00
ATOM    800  O   LEU B 200       7.415   2.822   5.007  1.00  1.00
ATOM    801  N   ARG B 201       7.304   5.061   5.064  1.00  1.00
ATOM    802  CA  ARG B 201       8.731   5.226   4.816  1.00  1.00
ATOM    803  C   ARG B 201       9.549   4.227   5.624  1.00  1.00
ATOM    804  O   ARG B 201       9.371   4.099   6.835  1.00  1.00
ATOM    805  N   ASN B 202      10.400   3.442   4.851  1.00  1.00
ATOM    806  CA  ASN B 202      11.277   2.468   5.489  1.00  1.00
ATOM    807  C   ASN B 202      12.613   3.094   5.868  1.00  1.00
ATOM    808  O   ASN B 202      13.304   3.663   5.024  1.00  1.00
ATOM    809  N   ILE B 203      12.928   3.157   7.118  1.00  1.00
ATOM    810  CA  ILE B 203      14.132   3.744   7.694  1.00  1.00
ATOM    811  C   ILE B 203      14.783   2.796   8.693  1.00  1.00
ATOM    812  O   ILE B 203      14.292   2.622   9.809  1.00  1.00
ATOM    813  N   PRO B 204      15.332   1.654   8.243  1.00  1.00
ATOM    814  CA  PRO B 204      15.881   0.637   9.132  1.00  1.00
ATOM    815  C   PRO B 204      17.191   1.101   9.756  1.00  1.00
ATOM    816  O   PRO B 204      17.979   1.802   9.121  1.00  1.00
ATOM    817  N   GLY B 205       7.935  14.898   7.203  1.00  1.00
ATOM    818  CA  GLY B 205       6.566  14.676   6.755  1.00  1.00
ATOM    819  C   GLY B 205       5.621  15.721   7.334  1.00  1.00
ATOM    820  O   GLY B 205       5.878  16.282   8.399  1.00  1.00
ATOM    821  N   LEU B 206       4.357  15.697   6.888  1.00  1.00
ATOM    822  CA  LEU B 206       3.389  16.686   7.347  1.00  1.00
ATOM    823  C   LEU B 206       3.189  16.601   8.857  1.00  1.00
ATOM    824  O   LEU B 206       3.015  17.619   9.527  1.00  1.00
ATOM    825  N   PHE B 207       3.212  15.694   9.579  1.00  1.00
ATOM    826  CA  PHE B 207       2.965  15.556  11.010  1.00  1.00
ATOM    827  C   PHE B 207       4.266  15.616  11.801  1.00  1.00
ATOM    828  O   PHE B 207       4.284  16.054  12.951  1.00  1.00
ATOM    829  N   GLY B 208       5.342  15.288  11.350  1.00  1.00
ATOM    830  CA  GLY B 208       6.629  15.627  11.945  1.00  1.00
ATOM    831  C   GLY B 208       7.146  14.495  12.822  1.00  1.00
ATOM    832  O   GLY B 208       8.295  14.515  13.266  1.00  1.00
ATOM    833  N   ALA B 209       6.540  13.288  12.664  1.00  1.00
ATOM    834  CA  ALA B 209       6.954  12.173  13.507  1.00  1.00
ATOM    835  C   ALA B 209       7.852  11.209  12.743  1.00  1.00
ATOM    836  O   ALA B 209       8.818  10.678  13.291  1.00  1.00
ATOM    837  N   ILE B 210       7.404  10.619  11.634  1.00  1.00
ATOM    838  CA  ILE B 210       8.235   9.731  10.831  1.00  1.00
ATOM    839  C   ILE B 210       9.334  10.504  10.114  1.00  1.00
ATOM    840  O   ILE B 210       9.063  11.471   9.401  1.00  1.00
ATOM    841  N   ALA B 211      10.615   9.997  10.225  1.00  1.00
ATOM    842  CA  ALA B 211      11.723  10.733   9.629  1.00  1.00
ATOM    843  C   ALA B 211      11.718  12.190  10.073  1.00  1.00
ATOM    844  O   ALA B 211      11.430  13.089   9.282  1.00  1.00
ATOM    845  N   GLY B 212      11.302  12.384  11.316  1.00  1.00
ATOM    846  CA  GLY B 212      11.253  13.703  11.936  1.00  1.00
ATOM    847  C   GLY B 212      11.832  13.672  13.344  1.00  1.00
ATOM    848  O   GLY B 212      12.742  14.436  13.669  1.00  1.00
ATOM    849  N   PHE B 213      10.894  13.765  14.404  1.00  1.00
ATOM    850  CA  PHE B 213      11.390  13.752  15.775  1.00  1.00
ATOM    851  C   PHE B 213      11.644  12.329  16.256  1.00  1.00
ATOM    852  O   PHE B 213      12.388  12.110  17.212  1.00  1.00
ATOM    853  N   ILE B 214      10.940  11.359  15.726  1.00  1.00
ATOM    854  CA  ILE B 214      11.378   9.970  15.797  1.00  1.00
ATOM    855  C   ILE B 214      12.249   9.605  14.601  1.00  1.00
ATOM    856  O   ILE B 214      11.767   9.527  13.471  1.00  1.00
ATOM    857  N   GLU B 215      13.493   9.737  14.601  1.00  1.00
ATOM    858  CA  GLU B 215      14.407   9.739  13.464  1.00  1.00
ATOM    859  C   GLU B 215      14.414   8.388  12.761  1.00  1.00
ATOM    860  O   GLU B 215      14.490   8.315  11.535  1.00  1.00
ATOM    861  N   GLY B 216      14.220   7.306  13.148  1.00  1.00
ATOM    862  CA  GLY B 216      14.353   6.042  12.433  1.00  1.00
ATOM    863  C   GLY B 216      13.219   5.088  12.785  1.00  1.00
ATOM    864  O   GLY B 216      12.685   5.126  13.894  1.00  1.00
ATOM    865  N   GLY B 217      13.144   3.992  12.077  1.00  1.00
ATOM    866  CA  GLY B 217      12.188   2.924  12.341  1.00  1.00
ATOM    867  C   GLY B 217      12.817   1.815  13.176  1.00  1.00
ATOM    868  O   GLY B 217      14.002   1.513  13.030  1.00  1.00
ATOM    869  N   TRP B 218      11.992   0.796  13.494  1.00  1.00
ATOM    870  CA  TRP B 218      12.430  -0.368  14.255  1.00  1.00
ATOM    871  C   TRP B 218      12.209  -1.654  13.470  1.00  1.00
ATOM    872  O   TRP B 218      11.076  -2.011  13.151  1.00  1.00
ATOM    873  N   THR B 219      13.339  -2.375  13.158  1.00  1.00
ATOM    874  CA  THR B 219      13.196  -3.660  12.484  1.00  1.00
ATOM    875  C   THR B 219      12.781  -4.751  13.462  1.00  1.00
ATOM    876  O   THR B 219      12.042  -5.669  13.106  1.00  1.00
ATOM    877  N   GLY B 220      12.844  -4.447  14.751  1.00  1.00
ATOM    878  CA  GLY B 220      12.528  -5.394  15.814  1.00  1.00
ATOM    879  C   GLY B 220      11.042  -5.371  16.149  1.00  1.00
ATOM    880  O   GLY B 220      10.480  -6.372  16.591  1.00  1.00
ATOM    881  N   MET B 221      10.307  -4.440  15.892  1.00  1.00
ATOM    882  CA  MET B 221       8.849  -4.406  15.912  1.00  1.00
ATOM    883  C   MET B 221       8.267  -4.972  14.623  1.00  1.00
ATOM    884  O   MET B 221       8.366  -4.354  13.563  1.00  1.00
ATOM    885  N   ILE B 222       7.943  -6.268  14.656  1.00  1.00
ATOM    886  CA  ILE B 222       7.601  -7.028  13.460  1.00  1.00
ATOM    887  C   ILE B 222       6.109  -7.328  13.406  1.00  1.00
ATOM    888  O   ILE B 222       5.516  -7.384  12.329  1.00  1.00
ATOM    889  N   ASP B 223       5.264  -6.838  14.217  1.00  1.00
ATOM    890  CA  ASP B 223       3.862  -7.235  14.267  1.00  1.00
ATOM    891  C   ASP B 223       2.944  -6.042  14.031  1.00  1.00
ATOM    892  O   ASP B 223       1.881  -6.176  13.424  1.00  1.00
ATOM    893  N   GLY B 224       3.245  -5.021  13.530  1.00  1.00
ATOM    894  CA  GLY B 224       2.435  -3.894  13.084  1.00  1.00
ATOM    895  C   GLY B 224       3.309  -2.712  12.683  1.00  1.00
ATOM    896  O   GLY B 224       4.486  -2.650  13.038  1.00  1.00
ATOM    897  N   TRP B 225       2.553  -1.631  12.180  1.00  1.00
ATOM    898  CA  TRP B 225       3.254  -0.450  11.692  1.00  1.00
ATOM    899  C   TRP B 225       3.606   0.493  12.836  1.00  1.00
ATOM    900  O   TRP B 225       4.683   1.091  12.851  1.00  1.00
ATOM    901  N   TYR B 226       2.977   0.695  13.783  1.00  1.00
ATOM    902  CA  TYR B 226       3.192   1.542  14.950  1.00  1.00
ATOM    903  C   TYR B 226       3.089   0.738  16.240  1.00  1.00
ATOM    904  O   TYR B 226       2.317  -0.216  16.329  1.00  1.00
ATOM    905  N   GLY B 227       3.891   1.397  17.324  1.00  1.00
ATOM    906  CA  GLY B 227       3.834   0.698  18.602  1.00  1.00
ATOM    907  C   GLY B 227       4.825   1.287  19.598  1.00  1.00
ATOM    908  O   GLY B 227       5.685   2.088  19.232  1.00  1.00
ATOM    909  N   TYR B 228       5.375   0.348  20.486  1.00  1.00
ATOM    910  CA  TYR B 228       6.119   0.763  21.670  1.00  1.00
ATOM    911  C   TYR B 228       7.378  -0.075  21.851  1.00  1.00
ATOM    912  O   TYR B 228       7.409  -1.252  21.489  1.00  1.00
ATOM    913  N   HIS B 229       8.384   0.542  22.368  1.00  1.00
ATOM    914  CA  HIS B 229       9.588  -0.071  22.916  1.00  1.00
ATOM    915  C   HIS B 229       9.771   0.289  24.384  1.00  1.00
ATOM    916  O   HIS B 229       9.596   1.442  24.777  1.00  1.00
ATOM    917  N   HIS B 230       9.855  -0.624  25.277  1.00  1.00
ATOM    918  CA  HIS B 230       9.984  -0.338  26.701  1.00  1.00
ATOM    919  C   HIS B 230      11.265  -0.936  27.269  1.00  1.00
ATOM    920  O   HIS B 230      11.701  -2.007  26.848  1.00  1.00
ATOM    921  N   GLN B 231      11.712  -0.420  28.326  1.00  1.00
ATOM    922  CA  GLN B 231      12.884  -0.767  29.121  1.00  1.00
ATOM    923  C   GLN B 231      12.613  -0.587  30.609  1.00  1.00
ATOM    924  O   GLN B 231      12.109   0.451  31.037  1.00  1.00
ATOM    925  N   ASN B 232      12.503  -1.623  31.366  1.00  1.00
ATOM    926  CA  ASN B 232      12.293  -1.580  32.808  1.00  1.00
ATOM    927  C   ASN B 232      13.106  -2.656  33.516  1.00  1.00
ATOM    928  O   ASN B 232      13.455  -3.675  32.921  1.00  1.00
ATOM    929  N   GLU B 233      13.049  -2.742  34.808  1.00  1.00
ATOM    930  CA  GLU B 233      13.791  -3.739  35.571  1.00  1.00
ATOM    931  C   GLU B 233      13.549  -5.141  35.027  1.00  1.00
ATOM    932  O   GLU B 233      14.461  -5.965  34.980  1.00  1.00
ATOM    933  N   GLN B 234      12.467  -5.505  34.622  1.00  1.00
ATOM    934  CA  GLN B 234      12.055  -6.793  34.077  1.00  1.00
ATOM    935  C   GLN B 234      12.496  -6.944  32.627  1.00  1.00
ATOM    936  O   GLN B 234      12.783  -8.049  32.167  1.00  1.00
ATOM    937  N   GLY B 235      13.180  -6.184  31.998  1.00  1.00
ATOM    938  CA  GLY B 235      13.717  -6.380  30.657  1.00  1.00
ATOM    939  C   GLY B 235      13.362  -5.212  29.746  1.00  1.00
ATOM    940  O   GLY B 235      12.829  -4.199  30.198  1.00  1.00
ATOM    941  N   SER B 236      13.555  -5.585  28.361  1.00  1.00
ATOM    942  CA  SER B 236      13.108  -4.694  27.297  1.00  1.00
ATOM    943  C   SER B 236      12.506  -5.478  26.138  1.00  1.00
ATOM    944  O   SER B 236      12.942  -6.589  25.836  1.00  1.00
ATOM    945  N   GLY B 237      11.616  -4.872  25.412  1.00  1.00
ATOM    946  CA  GLY B 237      11.002  -5.510  24.253  1.00  1.00
ATOM    947  C   GLY B 237      10.349  -4.480  23.340  1.00  1.00
ATOM    948  O   GLY B 237      10.166  -3.324  23.722  1.00  1.00
ATOM    949  N   TYR B 238       9.740  -4.975  22.276  1.00  1.00
ATOM    950  CA  TYR B 238       8.851  -4.248  21.376  1.00  1.00
ATOM    951  C   TYR B 238       7.449  -4.844  21.387  1.00  1.00
ATOM    952  O   TYR B 238       7.280  -6.055  21.525  1.00  1.00
ATOM    953  N   ALA B 239       6.473  -3.972  21.063  1.00  1.00
ATOM    954  CA  ALA B 239       5.069  -4.351  20.962  1.00  1.00
ATOM    955  C   ALA B 239       4.297  -3.377  20.082  1.00  1.00
ATOM    956  O   ALA B 239       4.487  -2.163  20.168  1.00  1.00
ATOM    957  N   ALA B 240       3.701  -3.861  18.958  1.00  1.00
ATOM    958  CA  ALA B 240       2.872  -3.008  18.115  1.00  1.00
ATOM    959  C   ALA B 240       1.607  -2.574  18.844  1.00  1.00
ATOM    960  O   ALA B 240       0.979  -3.369  19.543  1.00  1.00
ATOM    961  N   ASP B 241       1.204  -1.239  18.596  1.00  1.00
ATOM    962  CA  ASP B 241      -0.139  -0.850  19.011  1.00  1.00
ATOM    963  C   ASP B 241      -1.194  -1.437  18.082  1.00  1.00
ATOM    964  O   ASP B 241      -1.192  -1.173  16.880  1.00  1.00
ATOM    965  N   GLN B 242      -1.959  -2.431  18.655  1.00  1.00
ATOM    966  CA  GLN B 242      -2.838  -3.246  17.825  1.00  1.00
ATOM    967  C   GLN B 242      -4.010  -2.429  17.297  1.00  1.00
ATOM    968  O   GLN B 242      -4.424  -2.590  16.149  1.00  1.00
ATOM    969  N   LYS B 243      -4.549  -1.484  18.013  1.00  1.00
ATOM    970  CA  LYS B 243      -5.716  -0.702  17.623  1.00  1.00
ATOM    971  C   LYS B 243      -5.395   0.223  16.456  1.00  1.00
ATOM    972  O   LYS B 243      -6.187   0.360  15.524  1.00  1.00
ATOM    973  N   SER B 244      -4.301   0.974  16.526  1.00  1.00
ATOM    974  CA  SER B 244      -3.929   1.903  15.465  1.00  1.00
ATOM    975  C   SER B 244      -3.426   1.160  14.234  1.00  1.00
ATOM    976  O   SER B 244      -3.688   1.565  13.102  1.00  1.00
ATOM    977  N   THR B 245      -2.742   0.033  14.456  1.00  1.00
ATOM    978  CA  THR B 245      -2.261  -0.794  13.356  1.00  1.00
ATOM    979  C   THR B 245      -3.419  -1.395  12.571  1.00  1.00
ATOM    980  O   THR B 245      -3.399  -1.424  11.340  1.00  1.00
ATOM    981  N   GLN B 246      -4.420  -1.926  13.328  1.00  1.00
ATOM    982  CA  GLN B 246      -5.583  -2.554  12.712  1.00  1.00
ATOM    983  C   GLN B 246      -6.447  -1.525  11.994  1.00  1.00
ATOM    984  O   GLN B 246      -6.932  -1.771  10.889  1.00  1.00
ATOM    985  N   ASN B 247      -6.672  -0.370  12.557  1.00  1.00
ATOM    986  CA  ASN B 247      -7.441   0.706  11.944  1.00  1.00
ATOM    987  C   ASN B 247      -6.756   1.226  10.687  1.00  1.00
ATOM    988  O   ASN B 247      -7.413   1.537   9.694  1.00  1.00
ATOM    989  N   ALA B 248      -5.427   1.300  10.706  1.00  1.00
ATOM    990  CA  ALA B 248      -4.656   1.773   9.562  1.00  1.00
ATOM    991  C   ALA B 248      -4.665   0.753   8.431  1.00  1.00
ATOM    992  O   ALA B 248      -4.761   1.114   7.258  1.00  1.00
ATOM    993  N   ILE B 249      -4.535  -0.533   8.758  1.00  1.00
ATOM    994  CA  ILE B 249      -4.635  -1.571   7.739  1.00  1.00
ATOM    995  C   ILE B 249      -6.007  -1.561   7.076  1.00  1.00
ATOM    996  O   ILE B 249      -6.118  -1.693   5.857  1.00  1.00
ATOM    997  N   ASN B 250      -7.067  -1.372   7.945  1.00  1.00
ATOM    998  CA  ASN B 250      -8.425  -1.275   7.423  1.00  1.00
ATOM    999  C   ASN B 250      -8.558  -0.112   6.448  1.00  1.00
ATOM   1000  O   ASN B 250      -9.189  -0.239   5.398  1.00  1.00
ATOM   1001  N   GLY B 251      -7.992   1.031   6.785  1.00  1.00
ATOM   1002  CA  GLY B 251      -8.084   2.250   5.990  1.00  1.00
ATOM   1003  C   GLY B 251      -7.323   2.110   4.678  1.00  1.00
ATOM   1004  O   GLY B 251      -7.805   2.524   3.623  1.00  1.00
ATOM   1005  N   ILE B 252      -6.042   1.645   4.761  1.00  1.00
ATOM   1006  CA  ILE B 252      -5.184   1.523   3.588  1.00  1.00
ATOM   1007  C   ILE B 252      -5.755   0.525   2.590  1.00  1.00
ATOM   1008  O   ILE B 252      -5.748   0.767   1.383  1.00  1.00
ATOM   1009  N   THR B 253      -6.300  -0.597   3.092  1.00  1.00
ATOM   1010  CA  THR B 253      -6.866  -1.615   2.216  1.00  1.00
ATOM   1011  C   THR B 253      -8.168  -1.137   1.586  1.00  1.00
ATOM   1012  O   THR B 253      -8.424  -1.381   0.407  1.00  1.00
ATOM   1013  N   ASN B 254      -8.954  -0.377   2.274  1.00  1.00
ATOM   1014  CA  ASN B 254     -10.151   0.245   1.720  1.00  1.00
ATOM   1015  C   ASN B 254      -9.798   1.243   0.625  1.00  1.00
ATOM   1016  O   ASN B 254     -10.480   1.325  -0.397  1.00  1.00
ATOM   1017  N   LYS B 255      -8.648   1.935   0.822  1.00  1.00
ATOM   1018  CA  LYS B 255      -8.152   2.888  -0.164  1.00  1.00
ATOM   1019  C   LYS B 255      -7.742   2.186  -1.452  1.00  1.00
ATOM   1020  O   LYS B 255      -8.029   2.665  -2.549  1.00  1.00
ATOM   1021  N   VAL B 256      -7.052   1.032  -1.316  1.00  1.00
ATOM   1022  CA  VAL B 256      -6.668   0.229  -2.470  1.00  1.00
ATOM   1023  C   VAL B 256      -7.893  -0.261  -3.232  1.00  1.00
ATOM   1024  O   VAL B 256      -7.931  -0.214  -4.462  1.00  1.00
ATOM   1025  N   ASN B 257      -8.915  -0.717  -2.482  1.00  1.00
ATOM   1026  CA  ASN B 257     -10.159  -1.197  -3.073  1.00  1.00
ATOM   1027  C   ASN B 257     -10.871  -0.086  -3.833  1.00  1.00
ATOM   1028  O   ASN B 257     -11.394  -0.305  -4.926  1.00  1.00
ATOM   1029  N   THR B 258     -10.927   1.104  -3.227  1.00  1.00
ATOM   1030  CA  THR B 258     -11.574   2.256  -3.843  1.00  1.00
ATOM   1031  C   THR B 258     -10.894   2.635  -5.153  1.00  1.00
ATOM   1032  O   THR B 258     -11.559   2.952  -6.139  1.00  1.00
ATOM   1033  N   VAL B 259      -9.575   2.706  -5.155  1.00  1.00
ATOM   1034  CA  VAL B 259      -8.789   2.993  -6.349  1.00  1.00
ATOM   1035  C   VAL B 259      -9.027   1.947  -7.430  1.00  1.00
ATOM   1036  O   VAL B 259      -9.167   2.278  -8.608  1.00  1.00
ATOM   1037  N   ILE B 260      -8.992   0.704  -7.092  1.00  1.00
ATOM   1038  CA  ILE B 260      -9.206  -0.400  -8.020  1.00  1.00
ATOM   1039  C   ILE B 260     -10.625  -0.388  -8.573  1.00  1.00
ATOM   1040  O   ILE B 260     -10.839  -0.616  -9.763  1.00  1.00
ATOM   1041  N   GLU B 261     -11.583  -0.140  -7.791  1.00  1.00
ATOM   1042  CA  GLU B 261     -13.006  -0.140  -8.110  1.00  1.00
ATOM   1043  C   GLU B 261     -13.322   0.854  -9.220  1.00  1.00
ATOM   1044  O   GLU B 261     -14.141   0.580 -10.097  1.00  1.00
ATOM   1045  N   LYS B 262     -12.706   1.947  -9.311  1.00  1.00
ATOM   1046  CA  LYS B 262     -13.020   3.035 -10.230  1.00  1.00
ATOM   1047  C   LYS B 262     -12.442   2.771 -11.614  1.00  1.00
ATOM   1048  O   LYS B 262     -13.054   3.109 -12.627  1.00  1.00
ATOM   1049  N   MET B 263     -11.392   2.073 -11.715  1.00  1.00
ATOM   1050  CA  MET B 263     -10.822   1.671 -12.996  1.00  1.00
ATOM   1051  C   MET B 263      -9.921   0.453 -12.840  1.00  1.00
ATOM   1052  O   MET B 263      -8.960   0.474 -12.070  1.00  1.00
ATOM   1053  N   ASN B 264     -10.499  -0.705 -13.543  1.00  1.00
ATOM   1054  CA  ASN B 264      -9.758  -1.954 -13.414  1.00  1.00
ATOM   1055  C   ASN B 264     -10.130  -2.932 -14.521  1.00  1.00
ATOM   1056  O   ASN B 264      -9.332  -3.789 -14.899  1.00  1.00
ATOM   1057  N   ILE B 265     -10.586  -2.667 -15.590  1.00  1.00
ATOM   1058  CA  ILE B 265     -10.983  -3.593 -16.645  1.00  1.00
ATOM   1059  C   ILE B 265     -11.357  -2.848 -17.919  1.00  1.00
ATOM   1060  O   ILE B 265     -11.862  -1.726 -17.869  1.00  1.00
ATOM   1061  N   GLN B 266     -10.998  -3.427 -19.009  1.00  1.00
ATOM   1062  CA  GLN B 266     -11.411  -3.071 -20.361  1.00  1.00
ATOM   1063  C   GLN B 266     -11.953  -4.282 -21.109  1.00  1.00
ATOM   1064  O   GLN B 266     -11.429  -5.389 -20.980  1.00  1.00
ATOM   1065  N   PHE B 267     -13.118  -4.188 -21.651  1.00  1.00
ATOM   1066  CA  PHE B 267     -13.640  -5.267 -22.483  1.00  1.00
ATOM   1067  C   PHE B 267     -12.941  -5.306 -23.836  1.00  1.00
ATOM   1068  O   PHE B 267     -12.526  -4.272 -24.361  1.00  1.00
ATOM   1069  N   THR B 268     -13.186  -6.220 -24.670  1.00  1.00
ATOM   1070  CA  THR B 268     -12.621  -6.353 -26.008  1.00  1.00
ATOM   1071  C   THR B 268     -12.548  -5.004 -26.712  1.00  1.00
ATOM   1072  O   THR B 268     -13.526  -4.258 -26.746  1.00  1.00
ATOM   1073  N   ALA B 269     -11.315  -4.732 -27.169  1.00  1.00
ATOM   1074  CA  ALA B 269     -10.914  -3.572 -27.957  1.00  1.00
ATOM   1075  C   ALA B 269      -9.983  -3.974 -29.095  1.00  1.00
ATOM   1076  O   ALA B 269      -8.990  -4.668 -28.880  1.00  1.00
ATOM   1077  N   VAL B 270     -10.463  -4.006 -30.282  1.00  1.00
ATOM   1078  CA  VAL B 270      -9.724  -4.446 -31.460  1.00  1.00
ATOM   1079  C   VAL B 270      -9.610  -3.328 -32.488  1.00  1.00
ATOM   1080  O   VAL B 270     -10.529  -2.525 -32.651  1.00  1.00
ATOM   1081  N   GLY B 271      -8.660  -3.216 -33.215  1.00  1.00
ATOM   1082  CA  GLY B 271      -8.474  -2.288 -34.324  1.00  1.00
ATOM   1083  C   GLY B 271      -9.654  -2.334 -35.285  1.00  1.00
ATOM   1084  O   GLY B 271     -10.202  -3.402 -35.560  1.00  1.00
ATOM   1085  N   LYS B 272      -9.773  -1.207 -36.058  1.00  1.00
ATOM   1086  CA  LYS B 272     -10.720  -1.135 -37.164  1.00  1.00
ATOM   1087  C   LYS B 272     -10.007  -1.223 -38.507  1.00  1.00
ATOM   1088  O   LYS B 272      -8.996  -0.557 -38.729  1.00  1.00
ATOM   1089  N   LEU B 273      -9.600  10.546 -37.293  1.00  1.00
ATOM   1090  CA  LEU B 273     -10.675  10.642 -36.313  1.00  1.00
ATOM   1091  C   LEU B 273     -10.658   9.454 -35.358  1.00  1.00
ATOM   1092  O   LEU B 273     -10.899   9.604 -34.160  1.00  1.00
ATOM   1093  N   ASN B 274     -10.550   8.238 -35.877  1.00  1.00
ATOM   1094  CA  ASN B 274     -10.445   7.040 -35.054  1.00  1.00
ATOM   1095  C   ASN B 274      -9.152   7.037 -34.247  1.00  1.00
ATOM   1096  O   ASN B 274      -9.132   6.617 -33.090  1.00  1.00
ATOM   1097  N   LYS B 275      -8.041   7.374 -34.867  1.00  1.00
ATOM   1098  CA  LYS B 275      -6.764   7.412 -34.166  1.00  1.00
ATOM   1099  C   LYS B 275      -6.747   8.511 -33.111  1.00  1.00
ATOM   1100  O   LYS B 275      -6.162   8.348 -32.040  1.00  1.00
ATOM   1101  N   LYS B 276      -7.375   9.686 -33.411  1.00  1.00
ATOM   1102  CA  LYS B 276      -7.465  10.788 -32.460  1.00  1.00
ATOM   1103  C   LYS B 276      -8.241  10.380 -31.215  1.00  1.00
ATOM   1104  O   LYS B 276      -7.886  10.758 -30.099  1.00  1.00
ATOM   1105  N   VAL B 277      -9.374   9.633 -31.409  1.00  1.00
ATOM   1106  CA  VAL B 277     -10.176   9.143 -30.294  1.00  1.00
ATOM   1107  C   VAL B 277      -9.382   8.171 -29.430  1.00  1.00
ATOM   1108  O   VAL B 277      -9.467   8.206 -28.202  1.00  1.00
ATOM   1109  N   ASP B 278      -8.740   7.164 -30.094  1.00  1.00
ATOM   1110  CA  ASP B 278      -7.949   6.179 -29.366  1.00  1.00
ATOM   1111  C   ASP B 278      -6.787   6.839 -28.634  1.00  1.00
ATOM   1112  O   ASP B 278      -6.481   6.490 -27.494  1.00  1.00
ATOM   1113  N   ASP B 279      -6.034   7.681 -29.241  1.00  1.00
ATOM   1114  CA  ASP B 279      -4.872   8.328 -28.644  1.00  1.00
ATOM   1115  C   ASP B 279      -5.285   9.295 -27.542  1.00  1.00
ATOM   1116  O   ASP B 279      -4.586   9.444 -26.539  1.00  1.00
ATOM   1117  N   GLY B 280      -6.425   9.947 -27.663  1.00  1.00
ATOM   1118  CA  GLY B 280      -6.888  10.916 -26.676  1.00  1.00
ATOM   1119  C   GLY B 280      -7.389  10.222 -25.416  1.00  1.00
ATOM   1120  O   GLY B 280      -7.194  10.715 -24.305  1.00  1.00
ATOM   1121  N   PHE B 281      -8.109   9.126 -25.528  1.00  1.00
ATOM   1122  CA  PHE B 281      -8.546   8.341 -24.380  1.00  1.00
ATOM   1123  C   PHE B 281      -7.358   7.737 -23.642  1.00  1.00
ATOM   1124  O   PHE B 281      -7.345   7.677 -22.412  1.00  1.00
ATOM   1125  N   LEU B 282      -6.388   7.240 -24.422  1.00  1.00
ATOM   1126  CA  LEU B 282      -5.170   6.670 -23.859  1.00  1.00
ATOM   1127  C   LEU B 282      -4.374   7.719 -23.090  1.00  1.00
ATOM   1128  O   LEU B 282      -3.803   7.431 -22.038  1.00  1.00
ATOM   1129  N   ASP B 283      -4.281   8.943 -23.630  1.00  1.00
ATOM   1130  CA  ASP B 283      -3.583  10.032 -22.959  1.00  1.00
ATOM   1131  C   ASP B 283      -4.230  10.358 -21.618  1.00  1.00
ATOM   1132  O   ASP B 283      -3.541  10.626 -20.635  1.00  1.00
ATOM   1133  N   ILE B 284      -5.576  10.388 -21.590  1.00  1.00
ATOM   1134  CA  ILE B 284      -6.330  10.741 -20.393  1.00  1.00
ATOM   1135  C   ILE B 284      -6.196   9.667 -19.321  1.00  1.00
ATOM   1136  O   ILE B 284      -6.052   9.972 -18.137  1.00  1.00
ATOM   1137  N   TRP B 285      -6.340   8.383 -19.710  1.00  1.00
ATOM   1138  CA  TRP B 285      -6.283   7.280 -18.759  1.00  1.00
ATOM   1139  C   TRP B 285      -4.874   7.099 -18.208  1.00  1.00
ATOM   1140  O   TRP B 285      -4.692   6.772 -17.036  1.00  1.00
ATOM   1141  N   THR B 286      -3.871   7.283 -19.010  1.00  1.00
ATOM   1142  CA  THR B 286      -2.487   7.236 -18.554  1.00  1.00
ATOM   1143  C   THR B 286      -2.218   8.305 -17.502  1.00  1.00
ATOM   1144  O   THR B 286      -1.523   8.058 -16.516  1.00  1.00
ATOM   1145  N   TYR B 287      -2.722   9.552 -17.811  1.00  1.00
ATOM   1146  CA  TYR B 287      -2.575  10.672 -16.890  1.00  1.00
ATOM   1147  C   TYR B 287      -3.306  10.406 -15.579  1.00  1.00
ATOM   1148  O   TYR B 287      -2.796  10.711 -14.501  1.00  1.00
ATOM   1149  N   ASN B 288      -4.525   9.920 -15.671  1.00  1.00
ATOM   1150  CA  ASN B 288      -5.387   9.655 -14.525  1.00  1.00
ATOM   1151  C   ASN B 288      -4.782   8.595 -13.614  1.00  1.00
ATOM   1152  O   ASN B 288      -4.845   8.705 -12.390  1.00  1.00
ATOM   1153  N   ALA B 289      -4.307   7.506 -14.189  1.00  1.00
ATOM   1154  CA  ALA B 289      -3.734   6.399 -13.432  1.00  1.00
ATOM   1155  C   ALA B 289      -2.483   6.834 -12.681  1.00  1.00
ATOM   1156  O   ALA B 289      -2.279   6.461 -11.526  1.00  1.00
ATOM   1157  N   GLU B 290      -1.576   7.481 -13.365  1.00  1.00
ATOM   1158  CA  GLU B 290      -0.314   7.899 -12.767  1.00  1.00
ATOM   1159  C   GLU B 290      -0.537   8.944 -11.682  1.00  1.00
ATOM   1160  O   GLU B 290       0.109   8.914 -10.635  1.00  1.00
ATOM   1161  N   LEU B 291      -1.377   9.908 -11.900  1.00  1.00
ATOM   1162  CA  LEU B 291      -1.637  10.988 -10.956  1.00  1.00
ATOM   1163  C   LEU B 291      -2.401  10.484  -9.737  1.00  1.00
ATOM   1164  O   LEU B 291      -2.168  10.937  -8.616  1.00  1.00
ATOM   1165  N   LEU B 292      -3.359   9.611  -9.917  1.00  1.00
ATOM   1166  CA  LEU B 292      -4.092   9.005  -8.811  1.00  1.00
ATOM   1167  C   LEU B 292      -3.147   8.293  -7.849  1.00  1.00
ATOM   1168  O   LEU B 292      -3.325   8.352  -6.632  1.00  1.00
ATOM   1169  N   VAL B 293      -2.186   7.549  -8.427  1.00  1.00
ATOM   1170  CA  VAL B 293      -1.218   6.815  -7.620  1.00  1.00
ATOM   1171  C   VAL B 293      -0.284   7.765  -6.881  1.00  1.00
ATOM   1172  O   VAL B 293       0.032   7.553  -5.711  1.00  1.00
ATOM   1173  N   LEU B 294       0.212   8.777  -7.585  1.00  1.00
ATOM   1174  CA  LEU B 294       1.121   9.751  -6.992  1.00  1.00
ATOM   1175  C   LEU B 294       0.449  10.510  -5.853  1.00  1.00
ATOM   1176  O   LEU B 294       1.063  10.764  -4.816  1.00  1.00
ATOM   1177  N   LEU B 295      -0.752  10.955  -6.046  1.00  1.00
ATOM   1178  CA  LEU B 295      -1.490  11.697  -5.030  1.00  1.00
ATOM   1179  C   LEU B 295      -1.811  10.815  -3.828  1.00  1.00
ATOM   1180  O   LEU B 295      -1.737  11.260  -2.682  1.00  1.00
ATOM   1181  N   GLU B 296      -2.314   9.598  -4.089  1.00  1.00
ATOM   1182  CA  GLU B 296      -2.661   8.674  -3.016  1.00  1.00
ATOM   1183  C   GLU B 296      -1.424   8.244  -2.238  1.00  1.00
ATOM   1184  O   GLU B 296      -1.474   8.071  -1.020  1.00  1.00
ATOM   1185  N   ASN B 297      -0.303   8.106  -2.894  1.00  1.00
ATOM   1186  CA  ASN B 297       0.954   7.749  -2.248  1.00  1.00
ATOM   1187  C   ASN B 297       1.369   8.804  -1.230  1.00  1.00
ATOM   1188  O   ASN B 297       1.858   8.479  -0.148  1.00  1.00
ATOM   1189  N   GLU B 298       1.295  10.071  -1.627  1.00  1.00
ATOM   1190  CA  GLU B 298       1.601  11.177  -0.728  1.00  1.00
ATOM   1191  C   GLU B 298       0.685  11.168   0.489  1.00  1.00
ATOM   1192  O   GLU B 298       1.124  11.427   1.610  1.00  1.00
ATOM   1193  N   ARG B 299      -0.588  10.914   0.281  1.00  1.00
ATOM   1194  CA  ARG B 299      -1.587  10.894   1.343  1.00  1.00
ATOM   1195  C   ARG B 299      -1.361   9.721   2.289  1.00  1.00
ATOM   1196  O   ARG B 299      -1.550   9.843   3.500  1.00  1.00
ATOM   1197  N   THR B 300      -0.987   8.563   1.755  1.00  1.00
ATOM   1198  CA  THR B 300      -0.725   7.358   2.532  1.00  1.00
ATOM   1199  C   THR B 300       0.434   7.566   3.498  1.00  1.00
ATOM   1200  O   THR B 300       0.389   7.118   4.643  1.00  1.00
ATOM   1201  N   LEU B 301       1.525   8.129   3.003  1.00  1.00
ATOM   1202  CA  LEU B 301       2.688   8.405   3.839  1.00  1.00
ATOM   1203  C   LEU B 301       2.354   9.415   4.932  1.00  1.00
ATOM   1204  O   LEU B 301       2.794   9.277   6.073  1.00  1.00
ATOM   1205  N   ASP B 302       1.583  10.415   4.585  1.00  1.00
ATOM   1206  CA  ASP B 302       1.165  11.419   5.556  1.00  1.00
ATOM   1207  C   ASP B 302       0.252  10.814   6.615  1.00  1.00
ATOM   1208  O   ASP B 302       0.334  11.163   7.793  1.00  1.00
ATOM   1209  N   PHE B 303      -0.612   9.861   6.181  1.00  1.00
ATOM   1210  CA  PHE B 303      -1.529   9.154   7.068  1.00  1.00
ATOM   1211  C   PHE B 303      -0.771   8.386   8.143  1.00  1.00
ATOM   1212  O   PHE B 303      -1.190   8.342   9.300  1.00  1.00
ATOM   1213  N   HIS B 304       0.261   7.657   7.730  1.00  1.00
ATOM   1214  CA  HIS B 304       1.108   6.916   8.657  1.00  1.00
ATOM   1215  C   HIS B 304       1.806   7.852   9.635  1.00  1.00
ATOM   1216  O   HIS B 304       1.915   7.553  10.824  1.00  1.00
ATOM   1217  N   ASP B 305       2.358   8.979   9.082  1.00  1.00
ATOM   1218  CA  ASP B 305       3.001   9.984   9.920  1.00  1.00
ATOM   1219  C   ASP B 305       2.045  10.509  10.984  1.00  1.00
ATOM   1220  O   ASP B 305       2.432  10.713  12.134  1.00  1.00
ATOM   1221  N   SER B 306       0.804  10.747  10.609  1.00  1.00
ATOM   1222  CA  SER B 306      -0.238  11.244  11.499  1.00  1.00
ATOM   1223  C   SER B 306      -0.532  10.249  12.614  1.00  1.00
ATOM   1224  O   SER B 306      -0.757  10.636  13.761  1.00  1.00
ATOM   1225  N   ASN B 307      -0.651   8.965  12.275  1.00  1.00
ATOM   1226  CA  ASN B 307      -0.944   7.896  13.222  1.00  1.00
ATOM   1227  C   ASN B 307       0.140   7.792  14.288  1.00  1.00
ATOM   1228  O   ASN B 307      -0.150   7.559  15.461  1.00  1.00
ATOM   1229  N   VAL B 308       1.406   7.908  13.841  1.00  1.00
ATOM   1230  CA  VAL B 308       2.528   7.892  14.772  1.00  1.00
ATOM   1231  C   VAL B 308       2.478   9.086  15.716  1.00  1.00
ATOM   1232  O   VAL B 308       2.724   8.954  16.915  1.00  1.00
ATOM   1233  N   LYS B 309       2.231  10.260  15.146  1.00  1.00
ATOM   1234  CA  LYS B 309       2.156  11.505  15.901  1.00  1.00
ATOM   1235  C   LYS B 309       1.053  11.448  16.950  1.00  1.00
ATOM   1236  O   LYS B 309       1.225  11.924  18.072  1.00  1.00
ATOM   1237  N   ASN B 310      -0.122  10.908  16.551  1.00  1.00
ATOM   1238  CA  ASN B 310      -1.275  10.806  17.438  1.00  1.00
ATOM   1239  C   ASN B 310      -1.014   9.820  18.569  1.00  1.00
ATOM   1240  O   ASN B 310      -1.446  10.032  19.702  1.00  1.00
ATOM   1241  N   LEU B 311      -0.401   8.683  18.284  1.00  1.00
ATOM   1242  CA  LEU B 311      -0.027   7.692  19.286  1.00  1.00
ATOM   1243  C   LEU B 311       0.932   8.283  20.314  1.00  1.00
ATOM   1244  O   LEU B 311       0.816   8.016  21.511  1.00  1.00
ATOM   1245  N   TYR B 312       1.842   9.096  19.830  1.00  1.00
ATOM   1246  CA  TYR B 312       2.810   9.762  20.693  1.00  1.00
ATOM   1247  C   TYR B 312       2.129  10.772  21.608  1.00  1.00
ATOM   1248  O   TYR B 312       2.465  10.880  22.787  1.00  1.00
ATOM   1249  N   GLU B 313       1.299  11.631  21.026  1.00  1.00
ATOM   1250  CA  GLU B 313       0.557  12.634  21.780  1.00  1.00
ATOM   1251  C   GLU B 313      -0.379  11.983  22.790  1.00  1.00
ATOM   1252  O   GLU B 313      -0.560  12.487  23.899  1.00  1.00
ATOM   1253  N   LYS B 314      -0.959  10.858  22.469  1.00  1.00
ATOM   1254  CA  LYS B 314      -1.836  10.100  23.353  1.00  1.00
ATOM   1255  C   LYS B 314      -1.100   9.652  24.608  1.00  1.00
ATOM   1256  O   LYS B 314      -1.653   9.680  25.708  1.00  1.00
ATOM   1257  N   VAL B 315       0.085   9.034  24.434  1.00  1.00
ATOM   1258  CA  VAL B 315       0.912   8.622  25.562  1.00  1.00
ATOM   1259  C   VAL B 315       1.364   9.824  26.381  1.00  1.00
ATOM   1260  O   VAL B 315       1.367   9.783  27.612  1.00  1.00
ATOM   1261  N   LYS B 316       1.743  10.892  25.663  1.00  1.00
ATOM   1262  CA  LYS B 316       2.205  12.101  26.333  1.00  1.00
ATOM   1263  C   LYS B 316       1.137  12.657  27.266  1.00  1.00
ATOM   1264  O   LYS B 316       1.435  13.094  28.377  1.00  1.00
ATOM   1265  N   SER B 317      -0.113  12.658  26.830  1.00  1.00
ATOM   1266  CA  SER B 317      -1.226  13.205  27.596  1.00  1.00
ATOM   1267  C   SER B 317      -1.600  12.290  28.754  1.00  1.00
ATOM   1268  O   SER B 317      -2.006  12.755  29.819  1.00  1.00
ATOM   1269  N   GLN B 318      -1.366  11.007  28.679  1.00  1.00
ATOM   1270  CA  GLN B 318      -1.625  10.083  29.777  1.00  1.00
ATOM   1271  C   GLN B 318      -0.613  10.264  30.901  1.00  1.00
ATOM   1272  O   GLN B 318      -0.958  10.182  32.079  1.00  1.00
ATOM   1273  N   LEU B 319       0.676  10.319  30.559  1.00  1.00
ATOM   1274  CA  LEU B 319       1.757  10.398  31.534  1.00  1.00
ATOM   1275  C   LEU B 319       1.862  11.798  32.129  1.00  1.00
ATOM   1276  O   LEU B 319       2.171  11.960  33.310  1.00  1.00
ATOM   1277  N   LYS B 320       1.444  12.771  31.612  1.00  1.00
ATOM   1278  CA  LYS B 320       1.583  14.135  32.108  1.00  1.00
ATOM   1279  C   LYS B 320       3.002  14.403  32.593  1.00  1.00
ATOM   1280  O   LYS B 320       3.862  14.827  31.822  1.00  1.00
ATOM   1281  N   ASN B 321       3.201  14.765  33.846  1.00  1.00
ATOM   1282  CA  ASN B 321       4.497  15.089  34.430  1.00  1.00
ATOM   1283  C   ASN B 321       5.050  13.916  35.229  1.00  1.00
ATOM   1284  O   ASN B 321       6.212  13.920  35.635  1.00  1.00
ATOM   1285  N   ASN B 322       4.416  12.753  35.201  1.00  1.00
ATOM   1286  CA  ASN B 322       4.938  11.529  35.797  1.00  1.00
ATOM   1287  C   ASN B 322       6.060  10.940  34.953  1.00  1.00
ATOM   1288  O   ASN B 322       6.941  10.250  35.467  1.00  1.00
ATOM   1289  N   ALA B 323       6.390  11.496  33.978  1.00  1.00
ATOM   1290  CA  ALA B 323       7.463  11.196  33.038  1.00  1.00
ATOM   1291  C   ALA B 323       8.003  12.467  32.394  1.00  1.00
ATOM   1292  O   ALA B 323       7.262  13.424  32.172  1.00  1.00
ATOM   1293  N   LYS B 324       9.174  12.356  31.812  1.00  1.00
ATOM   1294  CA  LYS B 324       9.831  13.439  31.090  1.00  1.00
ATOM   1295  C   LYS B 324      10.086  13.057  29.638  1.00  1.00
ATOM   1296  O   LYS B 324      10.460  11.922  29.341  1.00  1.00
ATOM   1297  N   GLU B 325       9.730  14.010  28.696  1.00  1.00
ATOM   1298  CA  GLU B 325      10.167  13.781  27.324  1.00  1.00
ATOM   1299  C   GLU B 325      11.682  13.883  27.204  1.00  1.00
ATOM   1300  O   GLU B 325      12.278  14.892  27.579  1.00  1.00
ATOM   1301  N   ILE B 326      12.310  12.776  26.681  1.00  1.00
ATOM   1302  CA  ILE B 326      13.762  12.667  26.608  1.00  1.00
ATOM   1303  C   ILE B 326      14.245  12.706  25.164  1.00  1.00
ATOM   1304  O   ILE B 326      15.384  13.084  24.891  1.00  1.00
ATOM   1305  N   GLY B 327      13.457  12.639  24.247  1.00  1.00
ATOM   1306  CA  GLY B 327      13.908  12.866  22.879  1.00  1.00
ATOM   1307  C   GLY B 327      13.579  11.676  21.987  1.00  1.00
ATOM   1308  O   GLY B 327      13.745  10.524  22.386  1.00  1.00
ATOM   1309  N   ASN B 328      13.361  12.002  20.731  1.00  1.00
ATOM   1310  CA  ASN B 328      13.364  10.877  19.804  1.00  1.00
ATOM   1311  C   ASN B 328      12.108  10.029  19.963  1.00  1.00
ATOM   1312  O   ASN B 328      12.081   8.863  19.570  1.00  1.00
ATOM   1313  N   GLY B 329      11.106  10.459  20.768  1.00  1.00
ATOM   1314  CA  GLY B 329       9.859   9.719  20.922  1.00  1.00
ATOM   1315  C   GLY B 329       9.904   8.814  22.147  1.00  1.00
ATOM   1316  O   GLY B 329       8.948   8.094  22.434  1.00  1.00
ATOM   1317  N   CYS B 330      10.704   9.158  23.100  1.00  1.00
ATOM   1318  CA  CYS B 330      10.909   8.382  24.317  1.00  1.00
ATOM   1319  C   CYS B 330      10.503   9.177  25.551  1.00  1.00
ATOM   1320  O   CYS B 330      10.722  10.387  25.623  1.00  1.00
ATOM   1321  N   PHE B 331       9.863   8.519  26.476  1.00  1.00
ATOM   1322  CA  PHE B 331       9.548   9.019  27.809  1.00  1.00
ATOM   1323  C   PHE B 331      10.326   8.262  28.879  1.00  1.00
ATOM   1324  O   PHE B 331      10.472   7.042  28.807  1.00  1.00
ATOM   1325  N   GLU B 332      10.873   8.994  29.807  1.00  1.00
ATOM   1326  CA  GLU B 332      11.522   8.431  30.985  1.00  1.00
ATOM   1327  C   GLU B 332      10.687   8.663  32.237  1.00  1.00
ATOM   1328  O   GLU B 332      10.276   9.788  32.521  1.00  1.00
ATOM   1329  N   PHE B 333      10.193   7.494  32.839  1.00  1.00
ATOM   1330  CA  PHE B 333       9.319   7.628  33.999  1.00  1.00
ATOM   1331  C   PHE B 333      10.085   8.147  35.209  1.00  1.00
ATOM   1332  O   PHE B 333      11.219   7.738  35.459  1.00  1.00
ATOM   1333  N   TYR B 334       9.301   8.907  36.064  1.00  1.00
ATOM   1334  CA  TYR B 334       9.847   9.353  37.340  1.00  1.00
ATOM   1335  C   TYR B 334       9.549   8.352  38.448  1.00  1.00
ATOM   1336  O   TYR B 334      10.179   8.375  39.505  1.00  1.00
ATOM   1337  N   HIS B 335       8.877   7.352  38.116  1.00  1.00
ATOM   1338  CA  HIS B 335       8.456   6.221  38.934  1.00  1.00
ATOM   1339  C   HIS B 335       8.873   4.899  38.302  1.00  1.00
ATOM   1340  O   HIS B 335       8.934   4.777  37.079  1.00  1.00
ATOM   1341  N   LYS B 336       8.917   3.822  39.084  1.00  1.00
ATOM   1342  CA  LYS B 336       9.055   2.481  38.531  1.00  1.00
ATOM   1343  C   LYS B 336       7.796   2.061  37.782  1.00  1.00
ATOM   1344  O   LYS B 336       6.689   2.140  38.315  1.00  1.00
ATOM   1345  N   CYS B 337       7.899   1.719  36.571  1.00  1.00
ATOM   1346  CA  CYS B 337       6.826   1.257  35.700  1.00  1.00
ATOM   1347  C   CYS B 337       7.090  -0.159  35.204  1.00  1.00
ATOM   1348  O   CYS B 337       8.007  -0.390  34.416  1.00  1.00
ATOM   1349  N   ASP B 338       6.567  -1.148  35.951  1.00  1.00
ATOM   1350  CA  ASP B 338       6.743  -2.549  35.587  1.00  1.00
ATOM   1351  C   ASP B 338       5.945  -2.897  34.336  1.00  1.00
ATOM   1352  O   ASP B 338       4.963  -2.231  34.010  1.00  1.00
ATOM   1353  N   ASN B 339       5.743  -4.141  34.016  1.00  1.00
ATOM   1354  CA  ASN B 339       5.030  -4.583  32.824  1.00  1.00
ATOM   1355  C   ASN B 339       3.529  -4.364  32.967  1.00  1.00
ATOM   1356  O   ASN B 339       2.846  -4.031  31.999  1.00  1.00
ATOM   1357  N   GLU B 340       2.925  -4.458  34.087  1.00  1.00
ATOM   1358  CA  GLU B 340       1.528  -4.094  34.290  1.00  1.00
ATOM   1359  C   GLU B 340       1.302  -2.610  34.027  1.00  1.00
ATOM   1360  O   GLU B 340       0.282  -2.219  33.460  1.00  1.00
ATOM   1361  N   CYS B 341       2.237  -1.765  34.522  1.00  1.00
ATOM   1362  CA  CYS B 341       2.175  -0.329  34.274  1.00  1.00
ATOM   1363  C   CYS B 341       2.353  -0.018  32.794  1.00  1.00
ATOM   1364  O   CYS B 341       1.689   0.865  32.251  1.00  1.00
ATOM   1365  N   MET B 342       3.337  -0.665  32.168  1.00  1.00
ATOM   1366  CA  MET B 342       3.630  -0.468  30.754  1.00  1.00
ATOM   1367  C   MET B 342       2.445  -0.867  29.884  1.00  1.00
ATOM   1368  O   MET B 342       2.120  -0.187  28.911  1.00  1.00
ATOM   1369  N   GLU B 343       1.808  -1.953  30.168  1.00  1.00
ATOM   1370  CA  GLU B 343       0.635  -2.420  29.438  1.00  1.00
ATOM   1371  C   GLU B 343      -0.511  -1.422  29.540  1.00  1.00
ATOM   1372  O   GLU B 343      -1.252  -1.212  28.580  1.00  1.00
ATOM   1373  N   SER B 344      -0.715  -0.809  30.684  1.00  1.00
ATOM   1374  CA  SER B 344      -1.712   0.237  30.879  1.00  1.00
ATOM   1375  C   SER B 344      -1.420   1.446  29.999  1.00  1.00
ATOM   1376  O   SER B 344      -2.336   2.083  29.479  1.00  1.00
ATOM   1377  N   VAL B 345      -0.156   1.823  29.851  1.00  1.00
ATOM   1378  CA  VAL B 345       0.226   2.871  28.913  1.00  1.00
ATOM   1379  C   VAL B 345      -0.093   2.470  27.478  1.00  1.00
ATOM   1380  O   VAL B 345      -0.593   3.277  26.694  1.00  1.00
ATOM   1381  N   ARG B 346       0.202   1.272  27.113  1.00  1.00
ATOM   1382  CA  ARG B 346      -0.014   0.743  25.771  1.00  1.00
ATOM   1383  C   ARG B 346      -1.500   0.599  25.468  1.00  1.00
ATOM   1384  O   ARG B 346      -1.945   0.872  24.354  1.00  1.00
ATOM   1385  N   ASN B 347      -2.359   0.369  26.296  1.00  1.00
ATOM   1386  CA  ASN B 347      -3.784   0.147  26.083  1.00  1.00
ATOM   1387  C   ASN B 347      -4.603   1.347  26.540  1.00  1.00
ATOM   1388  O   ASN B 347      -5.788   1.459  26.224  1.00  1.00
ATOM   1389  N   GLY B 348      -4.038   2.383  26.979  1.00  1.00
ATOM   1390  CA  GLY B 348      -4.656   3.688  27.177  1.00  1.00
ATOM   1391  C   GLY B 348      -5.453   3.729  28.474  1.00  1.00
ATOM   1392  O   GLY B 348      -6.118   4.721  28.775  1.00  1.00
ATOM   1393  N   THR B 349      -4.991   3.118  29.506  1.00  1.00
ATOM   1394  CA  THR B 349      -5.626   3.083  30.818  1.00  1.00
ATOM   1395  C   THR B 349      -4.618   3.365  31.925  1.00  1.00
ATOM   1396  O   THR B 349      -4.961   3.356  33.107  1.00  1.00
ATOM   1397  N   TYR B 350      -3.555   4.112  31.563  1.00  1.00
ATOM   1398  CA  TYR B 350      -2.574   4.525  32.560  1.00  1.00
ATOM   1399  C   TYR B 350      -3.234   5.302  33.693  1.00  1.00
ATOM   1400  O   TYR B 350      -4.000   6.235  33.454  1.00  1.00
ATOM   1401  N   ASP B 351      -2.910   4.935  34.929  1.00  1.00
ATOM   1402  CA  ASP B 351      -3.408   5.623  36.114  1.00  1.00
ATOM   1403  C   ASP B 351      -2.379   6.607  36.655  1.00  1.00
ATOM   1404  O   ASP B 351      -1.409   6.212  37.302  1.00  1.00
ATOM   1405  N   TYR B 352      -2.610   7.970  36.342  1.00  1.00
ATOM   1406  CA  TYR B 352      -1.614   8.966  36.720  1.00  1.00
ATOM   1407  C   TYR B 352      -1.592   9.178  38.228  1.00  1.00
ATOM   1408  O   TYR B 352      -0.528   9.332  38.828  1.00  1.00
ATOM   1409  N   PRO B 353      -2.743   9.307  38.888  1.00  1.00
ATOM   1410  CA  PRO B 353      -2.836   9.535  40.325  1.00  1.00
ATOM   1411  C   PRO B 353      -2.170   8.410  41.106  1.00  1.00
ATOM   1412  O   PRO B 353      -1.556   8.642  42.146  1.00  1.00
ATOM   1413  N   LYS B 354      -2.113   7.235  40.670  1.00  1.00
ATOM   1414  CA  LYS B 354      -1.499   6.072  41.298  1.00  1.00
ATOM   1415  C   LYS B 354      -0.003   6.279  41.498  1.00  1.00
ATOM   1416  O   LYS B 354       0.559   5.872  42.515  1.00  1.00
ATOM   1417  N   TYR B 355       0.705   6.866  40.569  1.00  1.00
ATOM   1418  CA  TYR B 355       2.155   7.006  40.631  1.00  1.00
ATOM   1419  C   TYR B 355       2.561   8.463  40.808  1.00  1.00
ATOM   1420  O   TYR B 355       3.700   8.761  41.168  1.00  1.00
ATOM   1421  N   SER B 356       1.694   9.337  40.989  1.00  1.00
ATOM   1422  CA  SER B 356       1.965  10.769  41.032  1.00  1.00
ATOM   1423  C   SER B 356       2.742  11.146  42.287  1.00  1.00
ATOM   1424  O   SER B 356       3.612  12.015  42.252  1.00  1.00
ATOM   1425  N   GLU B 357       2.531  10.564  43.440  1.00  1.00
ATOM   1426  CA  GLU B 357       3.288  10.861  44.650  1.00  1.00
ATOM   1427  C   GLU B 357       4.749  10.458  44.498  1.00  1.00
ATOM   1428  O   GLU B 357       5.649  11.169  44.946  1.00  1.00
ATOM   1429  N   GLU B 358       4.990   9.206  44.027  1.00  1.00
ATOM   1430  CA  GLU B 358       6.354   8.728  43.833  1.00  1.00
ATOM   1431  C   GLU B 358       7.085   9.558  42.785  1.00  1.00
ATOM   1432  O   GLU B 358       8.281   9.819  42.911  1.00  1.00
ATOM   1433  N   SER B 359       6.364   9.877  41.690  1.00  1.00
ATOM   1434  CA  SER B 359       6.935  10.701  40.632  1.00  1.00
ATOM   1435  C   SER B 359       7.371  12.060  41.167  1.00  1.00
ATOM   1436  O   SER B 359       8.406  12.593  40.766  1.00  1.00
ATOM   1437  N   LYS B 360       6.439  12.712  41.913  1.00  1.00
ATOM   1438  CA  LYS B 360       6.696  14.023  42.497  1.00  1.00
ATOM   1439  C   LYS B 360       7.976  14.017  43.324  1.00  1.00
ATOM   1440  O   LYS B 360       8.743  14.979  43.305  1.00  1.00
ATOM   1441  N   LEU B 361       8.152  12.996  44.175  1.00  1.00
ATOM   1442  CA  LEU B 361       9.343  12.869  45.006  1.00  1.00
ATOM   1443  C   LEU B 361      10.599  12.730  44.151  1.00  1.00
ATOM   1444  O   LEU B 361      11.660  13.245  44.502  1.00  1.00
ATOM   1445  N   ASN B 362      10.548  12.157  42.996  1.00  1.00
ATOM   1446  CA  ASN B 362      11.718  11.855  42.180  1.00  1.00
ATOM   1447  C   ASN B 362      12.126  13.056  41.335  1.00  1.00
ATOM   1448  O   ASN B 362      13.304  13.242  41.030  1.00  1.00
ATOM   1449  N   ARG B 363      11.237  13.698  40.647  1.00  1.00
ATOM   1450  CA  ARG B 363      11.591  14.864  39.847  1.00  1.00
ATOM   1451  C   ARG B 363      11.875  16.072  40.729  1.00  1.00
ATOM   1452  O   ARG B 363      11.162  16.325  41.701  1.00  1.00
