# Supplementary material for: ProteinDJ: A high‐performance and modular protein design pipeline
Source: Protein Sci. 2026 Jan 21;35(2):e70464. doi: 10.1002/pro.70464 (PMC12820799; doi:10.1002/pro.70464)
Supplement: Supplementary file 2 — DATA S1. Compressed archive containing input PDB and Bindsweeper YAML files used for benchmarking and comparison of sequence design methods. [file PRO-35-e70464-s001.zip › SupplementaryFile1/binderfolds/ha/fold_18.pdb]

ATOM      1  N   GLY A   1      11.639 -25.695  10.749  1.00  0.00
ATOM      2  CA  GLY A   1      10.960 -24.601  11.434  1.00  0.00
ATOM      3  C   GLY A   1      10.530 -23.519  10.453  1.00  0.00
ATOM      4  O   GLY A   1       9.459 -22.929  10.593  1.00  0.00
ATOM      5  N   GLY A   2      11.392 -23.237   9.475  1.00  0.00
ATOM      6  CA  GLY A   2      11.032 -22.279   8.437  1.00  0.00
ATOM      7  C   GLY A   2       9.920 -22.821   7.548  1.00  0.00
ATOM      8  O   GLY A   2       9.026 -22.083   7.135  1.00  0.00
ATOM      9  N   GLY A   3       9.960 -24.115   7.243  1.00  0.00
ATOM     10  CA  GLY A   3       8.903 -24.739   6.457  1.00  0.00
ATOM     11  C   GLY A   3       7.564 -24.671   7.181  1.00  0.00
ATOM     12  O   GLY A   3       6.529 -24.406   6.569  1.00  0.00
ATOM     13  N   GLY A   4       7.564 -24.911   8.500  1.00  0.00
ATOM     14  CA  GLY A   4       6.340 -24.806   9.286  1.00  0.00
ATOM     15  C   GLY A   4       5.775 -23.393   9.239  1.00  0.00
ATOM     16  O   GLY A   4       4.566 -23.201   9.111  1.00  0.00
ATOM     17  N   GLY A   5       6.673 -22.392   9.380  1.00  0.00
ATOM     18  CA  GLY A   5       6.248 -20.998   9.322  1.00  0.00
ATOM     19  C   GLY A   5       5.683 -20.651   7.951  1.00  0.00
ATOM     20  O   GLY A   5       4.688 -19.935   7.842  1.00  0.00
ATOM     21  N   GLY A   6       6.351 -21.129   6.903  1.00  0.00
ATOM     22  CA  GLY A   6       5.884 -20.893   5.542  1.00  0.00
ATOM     23  C   GLY A   6       4.512 -21.514   5.315  1.00  0.00
ATOM     24  O   GLY A   6       3.650 -20.919   4.669  1.00  0.00
ATOM     25  N   GLY A   7       4.314 -22.758   5.798  1.00  0.00
ATOM     26  CA  GLY A   7       3.015 -23.410   5.678  1.00  0.00
ATOM     27  C   GLY A   7       1.933 -22.618   6.400  1.00  0.00
ATOM     28  O   GLY A   7       0.824 -22.456   5.890  1.00  0.00
ATOM     29  N   GLY A   8       2.237 -22.186   7.638  1.00  0.00
ATOM     30  CA  GLY A   8       1.291 -21.384   8.406  1.00  0.00
ATOM     31  C   GLY A   8       0.932 -20.101   7.668  1.00  0.00
ATOM     32  O   GLY A   8      -0.229 -19.691   7.645  1.00  0.00
ATOM     33  N   GLY A   9       1.960 -19.449   7.106  1.00  0.00
ATOM     34  CA  GLY A   9       1.737 -18.223   6.350  1.00  0.00
ATOM     35  C   GLY A   9       0.859 -18.479   5.132  1.00  0.00
ATOM     36  O   GLY A   9      -0.027 -17.685   4.815  1.00  0.00
ATOM     37  N   GLY A  10       1.106 -19.589   4.440  1.00  0.00
ATOM     38  CA  GLY A  10       0.302 -19.963   3.283  1.00  0.00
ATOM     39  C   GLY A  10      -1.150 -20.205   3.676  1.00  0.00
ATOM     40  O   GLY A  10      -2.071 -19.802   2.965  1.00  0.00
ATOM     41  N   GLY A  11      -1.361 -20.928   4.796  1.00  0.00
ATOM     42  CA  GLY A  11      -2.714 -21.173   5.281  1.00  0.00
ATOM     43  C   GLY A  11      -3.421 -19.868   5.625  1.00  0.00
ATOM     44  O   GLY A  11      -4.598 -19.688   5.313  1.00  0.00
ATOM     45  N   GLY A  12      -2.683 -18.966   6.314  1.00  0.00
ATOM     46  CA  GLY A  12      -3.255 -17.682   6.701  1.00  0.00
ATOM     47  C   GLY A  12      -3.616 -16.849   5.478  1.00  0.00
ATOM     48  O   GLY A  12      -4.657 -16.194   5.447  1.00  0.00
ATOM     49  N   GLY A  13      -2.736 -16.846   4.488  1.00  0.00
ATOM     50  CA  GLY A  13      -2.997 -16.123   3.249  1.00  0.00
ATOM     51  C   GLY A  13      -4.233 -16.667   2.544  1.00  0.00
ATOM     52  O   GLY A  13      -5.037 -15.906   2.006  1.00  0.00
ATOM     53  N   GLY A  14      -4.363 -18.000   2.545  1.00  0.00
ATOM     54  CA  GLY A  14      -5.539 -18.637   1.965  1.00  0.00
ATOM     55  C   GLY A  14      -6.809 -18.219   2.695  1.00  0.00
ATOM     56  O   GLY A  14      -7.838 -17.961   2.072  1.00  0.00
ATOM     57  N   GLY A  15      -6.719 -18.141   4.041  1.00  0.00
ATOM     58  CA  GLY A  15      -7.856 -17.702   4.841  1.00  0.00
ATOM     59  C   GLY A  15      -8.247 -16.270   4.501  1.00  0.00
ATOM     60  O   GLY A  15      -9.431 -15.946   4.403  1.00  0.00
ATOM     61  N   GLY A  16      -7.246 -15.390   4.404  1.00  0.00
ATOM     62  CA  GLY A  16      -7.502 -13.998   4.053  1.00  0.00
ATOM     63  C   GLY A  16      -8.167 -13.888   2.688  1.00  0.00
ATOM     64  O   GLY A  16      -9.080 -13.085   2.495  1.00  0.00
ATOM     65  N   GLY A  17      -7.716 -14.695   1.760  1.00  0.00
ATOM     66  CA  GLY A  17      -8.257 -14.683   0.406  1.00  0.00
ATOM     67  C   GLY A  17      -9.675 -15.239   0.374  1.00  0.00
ATOM     68  O   GLY A  17     -10.526 -14.752  -0.369  1.00  0.00
ATOM     69  N   GLY A  18     -10.009 -16.085   1.266  1.00  0.00
ATOM     70  CA  GLY A  18     -11.343 -16.669   1.338  1.00  0.00
ATOM     71  C   GLY A  18     -12.321 -15.727   2.029  1.00  0.00
ATOM     72  O   GLY A  18     -13.508 -15.701   1.704  1.00  0.00
ATOM     73  N   GLY A  19     -11.897 -14.696   2.626  1.00  0.00
ATOM     74  CA  GLY A  19     -12.748 -13.764   3.355  1.00  0.00
ATOM     75  C   GLY A  19     -13.263 -12.659   2.443  1.00  0.00
ATOM     76  O   GLY A  19     -12.820 -12.525   1.302  1.00  0.00
ATOM     77  N   GLY A  20     -14.313 -11.933   2.947  1.00  0.00
ATOM     78  CA  GLY A  20     -14.791 -10.776   2.200  1.00  0.00
ATOM     79  C   GLY A  20     -13.749  -9.665   2.181  1.00  0.00
ATOM     80  O   GLY A  20     -13.079  -9.412   3.181  1.00  0.00
ATOM     81  N   GLY A  21     -13.950  -8.773   1.178  1.00  0.00
ATOM     82  CA  GLY A  21     -13.028  -7.651   1.049  1.00  0.00
ATOM     83  C   GLY A  21     -13.042  -6.780   2.299  1.00  0.00
ATOM     84  O   GLY A  21     -11.999  -6.299   2.743  1.00  0.00
ATOM     85  N   GLY A  22     -14.176  -6.646   2.947  1.00  0.00
ATOM     86  CA  GLY A  22     -14.308  -5.792   4.121  1.00  0.00
ATOM     87  C   GLY A  22     -13.614  -6.406   5.330  1.00  0.00
ATOM     88  O   GLY A  22     -12.986  -5.703   6.122  1.00  0.00
ATOM     89  N   GLY A  23     -13.523  -7.607   5.521  1.00  0.00
ATOM     90  CA  GLY A  23     -12.965  -8.308   6.671  1.00  0.00
ATOM     91  C   GLY A  23     -11.541  -8.773   6.395  1.00  0.00
ATOM     92  O   GLY A  23     -10.753  -8.974   7.319  1.00  0.00
ATOM     93  N   GLY A  24     -11.086  -8.613   5.189  1.00  0.00
ATOM     94  CA  GLY A  24      -9.763  -9.057   4.767  1.00  0.00
ATOM     95  C   GLY A  24      -8.669  -8.387   5.589  1.00  0.00
ATOM     96  O   GLY A  24      -7.687  -9.024   5.970  1.00  0.00
ATOM     97  N   GLY A  25      -8.795  -7.148   5.883  1.00  0.00
ATOM     98  CA  GLY A  25      -7.805  -6.413   6.662  1.00  0.00
ATOM     99  C   GLY A  25      -7.680  -6.979   8.070  1.00  0.00
ATOM    100  O   GLY A  25      -6.579  -7.099   8.606  1.00  0.00
ATOM    101  N   GLY A  26      -8.807  -7.252   8.717  1.00  0.00
ATOM    102  CA  GLY A  26      -8.821  -7.828  10.056  1.00  0.00
ATOM    103  C   GLY A  26      -8.153  -9.197  10.073  1.00  0.00
ATOM    104  O   GLY A  26      -7.392  -9.515  10.987  1.00  0.00
ATOM    105  N   GLY A  27      -8.523 -10.023   9.061  1.00  0.00
ATOM    106  CA  GLY A  27      -7.953 -11.360   8.951  1.00  0.00
ATOM    107  C   GLY A  27      -6.453 -11.299   8.693  1.00  0.00
ATOM    108  O   GLY A  27      -5.684 -12.077   9.258  1.00  0.00
ATOM    109  N   GLY A  28      -6.059 -10.340   7.820  1.00  0.00
ATOM    110  CA  GLY A  28      -4.649 -10.178   7.487  1.00  0.00
ATOM    111  C   GLY A  28      -3.828  -9.833   8.723  1.00  0.00
ATOM    112  O   GLY A  28      -2.731 -10.358   8.918  1.00  0.00
ATOM    113  N   GLY A  29      -4.325  -8.872   9.501  1.00  0.00
ATOM    114  CA  GLY A  29      -3.645  -8.449  10.720  1.00  0.00
ATOM    115  C   GLY A  29      -3.569  -9.586  11.731  1.00  0.00
ATOM    116  O   GLY A  29      -2.542  -9.783  12.381  1.00  0.00
ATOM    117  N   GLY A  30      -4.618 -10.355  11.851  1.00  0.00
ATOM    118  CA  GLY A  30      -4.657 -11.500  12.753  1.00  0.00
ATOM    119  C   GLY A  30      -3.649 -12.564  12.336  1.00  0.00
ATOM    120  O   GLY A  30      -2.957 -13.139  13.176  1.00  0.00
ATOM    121  N   GLY A  31      -3.611 -12.831  11.001  1.00  0.00
ATOM    122  CA  GLY A  31      -2.699 -13.840  10.477  1.00  0.00
ATOM    123  C   GLY A  31      -1.247 -13.408  10.637  1.00  0.00
ATOM    124  O   GLY A  31      -0.385 -14.212  10.992  1.00  0.00
ATOM    125  N   GLY A  32      -0.997 -12.122  10.353  1.00  0.00
ATOM    126  CA  GLY A  32       0.347 -11.575  10.489  1.00  0.00
ATOM    127  C   GLY A  32       0.854 -11.706  11.919  1.00  0.00
ATOM    128  O   GLY A  32       2.012 -12.052  12.148  1.00  0.00
ATOM    129  N   GLY A  33      -0.009 -11.402  12.867  1.00  0.00
ATOM    130  CA  GLY A  33       0.327 -11.494  14.283  1.00  0.00
ATOM    131  C   GLY A  33       0.596 -12.936  14.693  1.00  0.00
ATOM    132  O   GLY A  33       1.538 -13.215  15.435  1.00  0.00
ATOM    133  N   GLY A  34      -0.266 -13.845  14.226  1.00  0.00
ATOM    134  CA  GLY A  34      -0.108 -15.262  14.533  1.00  0.00
ATOM    135  C   GLY A  34       1.192 -15.808  13.959  1.00  0.00
ATOM    136  O   GLY A  34       1.902 -16.569  14.617  1.00  0.00
ATOM    137  N   GLY A  35       1.489 -15.423  12.721  1.00  0.00
ATOM    138  CA  GLY A  35       2.701 -15.881  12.054  1.00  0.00
ATOM    139  C   GLY A  35       3.948 -15.357  12.755  1.00  0.00
ATOM    140  O   GLY A  35       4.929 -16.081  12.922  1.00  0.00
ATOM    141  N   GLY A  36       3.898 -14.077  13.121  1.00  0.00
ATOM    142  CA  GLY A  36       5.013 -13.446  13.818  1.00  0.00
ATOM    143  C   GLY A  36       5.295 -14.138  15.146  1.00  0.00
ATOM    144  O   GLY A  36       6.450 -14.356  15.510  1.00  0.00
ATOM    145  N   GLY A  37       4.213 -14.450  15.856  1.00  0.00
ATOM    146  CA  GLY A  37       4.330 -15.142  17.134  1.00  0.00
ATOM    147  C   GLY A  37       4.956 -16.519  16.960  1.00  0.00
ATOM    148  O   GLY A  37       5.807 -16.929  17.750  1.00  0.00
ATOM    149  N   GLY A  38       4.514 -17.233  15.902  1.00  0.00
ATOM    150  CA  GLY A  38       5.041 -18.562  15.613  1.00  0.00
ATOM    151  C   GLY A  38       6.516 -18.499  15.236  1.00  0.00
ATOM    152  O   GLY A  38       7.312 -19.333  15.668  1.00  0.00
ATOM    153  N   GLY A  39       6.872 -17.532  14.426  1.00  0.00
ATOM    154  CA  GLY A  39       8.255 -17.364  13.997  1.00  0.00
ATOM    155  C   GLY A  39       9.169 -17.076  15.181  1.00  0.00
ATOM    156  O   GLY A  39      10.279 -17.601  15.263  1.00  0.00
ATOM    157  N   GLY A  40       8.683 -16.175  16.048  1.00  0.00
ATOM    158  CA  GLY A  40       9.452 -15.815  17.232  1.00  0.00
ATOM    159  C   GLY A  40       9.631 -17.011  18.158  1.00  0.00
ATOM    160  O   GLY A  40      10.703 -17.212  18.729  1.00  0.00
ATOM    161  N   GLY A  41       8.641 -17.881  18.186  1.00  0.00
ATOM    162  CA  GLY A  41       8.660 -19.051  19.055  1.00  0.00
ATOM    163  C   GLY A  41       9.499 -20.171  18.453  1.00  0.00
ATOM    164  O   GLY A  41      10.218 -20.872  19.165  1.00  0.00
ATOM    165  N   GLY A  42       9.686 -20.214  17.157  1.00  0.00
ATOM    166  CA  GLY A  42      10.322 -21.333  16.472  1.00  0.00
ATOM    167  C   GLY A  42      11.730 -20.972  16.017  1.00  0.00
ATOM    168  O   GLY A  42      12.632 -21.809  16.036  1.00  0.00
ATOM    169  N   GLY A  43      12.046 -19.810  15.737  1.00  0.00
ATOM    170  CA  GLY A  43      13.332 -19.436  15.161  1.00  0.00
ATOM    171  C   GLY A  43      14.085 -18.474  16.071  1.00  0.00
ATOM    172  O   GLY A  43      13.522 -17.940  17.027  1.00  0.00
ATOM    173  N   GLY A  44      15.323 -18.202  15.743  1.00  0.00
ATOM    174  CA  GLY A  44      16.047 -17.152  16.449  1.00  0.00
ATOM    175  C   GLY A  44      15.387 -15.794  16.244  1.00  0.00
ATOM    176  O   GLY A  44      14.906 -15.486  15.153  1.00  0.00
ATOM    177  N   GLY A  45      15.738 -14.861  17.121  1.00  0.00
ATOM    178  CA  GLY A  45      15.108 -13.548  17.054  1.00  0.00
ATOM    179  C   GLY A  45      15.422 -12.853  15.735  1.00  0.00
ATOM    180  O   GLY A  45      14.559 -12.208  15.141  1.00  0.00
ATOM    181  N   GLY A  46      16.720 -12.975  15.280  1.00  0.00
ATOM    182  CA  GLY A  46      17.129 -12.323  14.042  1.00  0.00
ATOM    183  C   GLY A  46      16.446 -12.953  12.835  1.00  0.00
ATOM    184  O   GLY A  46      16.001 -12.253  11.926  1.00  0.00
ATOM    185  N   GLY A  47      16.582 -14.283  12.707  1.00  0.00
ATOM    186  CA  GLY A  47      15.942 -15.003  11.613  1.00  0.00
ATOM    187  C   GLY A  47      14.435 -14.782  11.615  1.00  0.00
ATOM    188  O   GLY A  47      13.820 -14.624  10.560  1.00  0.00
ATOM    189  N   GLY A  48      13.861 -14.794  12.855  1.00  0.00
ATOM    190  CA  GLY A  48      12.427 -14.569  12.986  1.00  0.00
ATOM    191  C   GLY A  48      12.035 -13.193  12.465  1.00  0.00
ATOM    192  O   GLY A  48      11.008 -13.038  11.804  1.00  0.00
ATOM    193  N   GLY A  49      12.872 -12.196  12.723  1.00  0.00
ATOM    194  CA  GLY A  49      12.584 -10.847  12.254  1.00  0.00
ATOM    195  C   GLY A  49      12.568 -10.784  10.732  1.00  0.00
ATOM    196  O   GLY A  49      11.708 -10.134  10.137  1.00  0.00
ATOM    197  N   GLY A  50      13.611 -11.417  10.108  1.00  0.00
ATOM    198  CA  GLY A  50      13.714 -11.417   8.653  1.00  0.00
ATOM    199  C   GLY A  50      12.548 -12.164   8.018  1.00  0.00
ATOM    200  O   GLY A  50      11.979 -11.716   7.023  1.00  0.00
ATOM    201  N   GLY A  51      12.280 -13.380   8.544  1.00  0.00
ATOM    202  CA  GLY A  51      11.191 -14.189   8.011  1.00  0.00
ATOM    203  C   GLY A  51       9.843 -13.514   8.233  1.00  0.00
ATOM    204  O   GLY A  51       8.975 -13.539   7.360  1.00  0.00
ATOM    205  N   GLY A  52       9.661 -12.926   9.431  1.00  0.00
ATOM    206  CA  GLY A  52       8.412 -12.243   9.743  1.00  0.00
ATOM    207  C   GLY A  52       8.181 -11.063   8.808  1.00  0.00
ATOM    208  O   GLY A  52       7.059 -10.822   8.363  1.00  0.00
ATOM    209  N   GLY A  53       9.219 -10.324   8.488  1.00  0.00
ATOM    210  CA  GLY A  53       9.106  -9.209   7.556  1.00  0.00
ATOM    211  C   GLY A  53       8.694  -9.689   6.170  1.00  0.00
ATOM    212  O   GLY A  53       7.860  -9.068   5.510  1.00  0.00
ATOM    213  N   GLY A  54       9.332 -10.793   5.728  1.00  0.00
ATOM    214  CA  GLY A  54       9.003 -11.357   4.425  1.00  0.00
ATOM    215  C   GLY A  54       7.560 -11.844   4.384  1.00  0.00
ATOM    216  O   GLY A  54       6.852 -11.635   3.398  1.00  0.00
ATOM    217  N   GLY A  55       7.134 -12.500   5.489  1.00  0.00
ATOM    218  CA  GLY A  55       5.773 -13.019   5.556  1.00  0.00
ATOM    219  C   GLY A  55       4.753 -11.889   5.597  1.00  0.00
ATOM    220  O   GLY A  55       3.703 -11.963   4.959  1.00  0.00
ATOM    221  N   GLY A  56       5.056 -10.859   6.390  1.00  0.00
ATOM    222  CA  GLY A  56       4.175  -9.701   6.485  1.00  0.00
ATOM    223  C   GLY A  56       3.987  -9.040   5.125  1.00  0.00
ATOM    224  O   GLY A  56       2.880  -8.636   4.768  1.00  0.00
ATOM    225  N   GLY A  57       5.080  -8.966   4.370  1.00  0.00
ATOM    226  CA  GLY A  57       5.022  -8.405   3.026  1.00  0.00
ATOM    227  C   GLY A  57       4.173  -9.271   2.104  1.00  0.00
ATOM    228  O   GLY A  57       3.390  -8.759   1.303  1.00  0.00
ATOM    229  N   GLY A  58       4.353 -10.624   2.274  1.00  0.00
ATOM    230  CA  GLY A  58       3.576 -11.559   1.469  1.00  0.00
ATOM    231  C   GLY A  58       2.092 -11.470   1.801  1.00  0.00
ATOM    232  O   GLY A  58       1.244 -11.513   0.910  1.00  0.00
ATOM    233  N   GLY A  59       1.783 -11.396   3.124  1.00  0.00
ATOM    234  CA  GLY A  59       0.394 -11.309   3.557  1.00  0.00
ATOM    235  C   GLY A  59      -0.264 -10.034   3.045  1.00  0.00
ATOM    236  O   GLY A  59      -1.413 -10.052   2.603  1.00  0.00
ATOM    237  N   GLY A  60       0.472  -8.923   3.134  1.00  0.00
ATOM    238  CA  GLY A  60      -0.056  -7.651   2.654  1.00  0.00
ATOM    239  C   GLY A  60      -0.322  -7.696   1.155  1.00  0.00
ATOM    240  O   GLY A  60      -1.339  -7.191   0.680  1.00  0.00
ATOM    241  N   GLY A  61       0.610  -8.367   0.430  1.00  0.00
ATOM    242  CA  GLY A  61       0.442  -8.520  -1.010  1.00  0.00
ATOM    243  C   GLY A  61      -0.762  -9.395  -1.334  1.00  0.00
ATOM    244  O   GLY A  61      -1.529  -9.098  -2.250  1.00  0.00
ATOM    245  N   GLY A  62      -0.904 -10.494  -0.549  1.00  0.00
ATOM    246  CA  GLY A  62      -2.029 -11.400  -0.751  1.00  0.00
ATOM    247  C   GLY A  62      -3.355 -10.697  -0.493  1.00  0.00
ATOM    248  O   GLY A  62      -4.326 -10.895  -1.225  1.00  0.00
ATOM    249  N   GLY A  63      -3.391  -9.898   0.612  1.00  0.00
ATOM    250  CA  GLY A  63      -4.604  -9.155   0.933  1.00  0.00
ATOM    251  C   GLY A  63      -4.974  -8.193  -0.189  1.00  0.00
ATOM    252  O   GLY A  63      -6.143  -8.067  -0.552  1.00  0.00
ATOM    253  N   GLY A  64      -3.935  -7.491  -0.690  1.00  0.00
ATOM    254  CA  GLY A  64      -4.164  -6.573  -1.799  1.00  0.00
ATOM    255  C   GLY A  64      -4.647  -7.315  -3.038  1.00  0.00
ATOM    256  O   GLY A  64      -5.548  -6.853  -3.738  1.00  0.00
ATOM    257  N   GLY A  65      -4.023  -8.488  -3.298  1.00  0.00
ATOM    258  CA  GLY A  65      -4.422  -9.315  -4.431  1.00  0.00
ATOM    259  C   GLY A  65      -5.865  -9.783  -4.289  1.00  0.00
ATOM    260  O   GLY A  65      -6.622  -9.794  -5.259  1.00  0.00
ATOM    261  N   GLY A  66      -6.248 -10.165  -3.082  1.00  0.00
ATOM    262  CA  GLY A  66      -7.618 -10.593  -2.826  1.00  0.00
ATOM    263  C   GLY A  66      -8.603  -9.455  -3.064  1.00  0.00
ATOM    264  O   GLY A  66      -9.675  -9.659  -3.633  1.00  0.00
ATOM    265  N   GLY A  67      -8.247  -8.262  -2.584  1.00  0.00
ATOM    266  CA  GLY A  67      -9.101  -7.098  -2.784  1.00  0.00
ATOM    267  C   GLY A  67      -9.287  -6.799  -4.267  1.00  0.00
ATOM    268  O   GLY A  67     -10.386  -6.467  -4.709  1.00  0.00
ATOM    269  N   GLY A  68      -8.197  -6.902  -5.005  1.00  0.00
ATOM    270  CA  GLY A  68      -8.247  -6.670  -6.444  1.00  0.00
ATOM    271  C   GLY A  68      -9.099  -7.723  -7.142  1.00  0.00
ATOM    272  O   GLY A  68      -9.859  -7.412  -8.059  1.00  0.00
ATOM    273  N   GLY A  69      -8.993  -8.966  -6.694  1.00  0.00
ATOM    274  CA  GLY A  69      -9.759 -10.060  -7.277  1.00  0.00
ATOM    275  C   GLY A  69     -11.250  -9.891  -7.010  1.00  0.00
ATOM    276  O   GLY A  69     -12.080 -10.167  -7.876  1.00  0.00
ATOM    277  N   GLY A  70     -11.597  -9.496  -5.793  1.00  0.00
ATOM    278  CA  GLY A  70     -12.997  -9.338  -5.421  1.00  0.00
ATOM    279  C   GLY A  70     -13.595  -8.083  -6.042  1.00  0.00
ATOM    280  O   GLY A  70     -14.766  -8.063  -6.422  1.00  0.00
ATOM    281  N   GLY A  71     -12.894  -7.160  -6.382  1.00  0.00
ATOM    282  CA  GLY A  71     -13.436  -5.972  -7.030  1.00  0.00
ATOM    283  C   GLY A  71     -13.471  -6.138  -8.544  1.00  0.00
ATOM    284  O   GLY A  71     -13.270  -7.237  -9.062  1.00  0.00
ATOM    285  N   ALA B  72      16.397   5.001  35.018  1.00  1.00
ATOM    286  CA  ALA B  72      14.945   5.077  35.121  1.00  1.00
ATOM    287  C   ALA B  72      14.271   4.347  33.966  1.00  1.00
ATOM    288  O   ALA B  72      14.744   4.393  32.831  1.00  1.00
ATOM    289  N   ASP B  73      13.114   3.697  34.214  1.00  1.00
ATOM    290  CA  ASP B  73      12.402   3.039  33.126  1.00  1.00
ATOM    291  C   ASP B  73      12.057   4.025  32.017  1.00  1.00
ATOM    292  O   ASP B  73      11.679   5.166  32.283  1.00  1.00
ATOM    293  N   THR B  74      11.791   3.423  30.802  1.00  1.00
ATOM    294  CA  THR B  74      11.440   4.218  29.631  1.00  1.00
ATOM    295  C   THR B  74      10.448   3.481  28.741  1.00  1.00
ATOM    296  O   THR B  74      10.470   2.253  28.655  1.00  1.00
ATOM    297  N   ILE B  75       9.734   4.192  27.964  1.00  1.00
ATOM    298  CA  ILE B  75       8.845   3.784  26.883  1.00  1.00
ATOM    299  C   ILE B  75       8.952   4.732  25.695  1.00  1.00
ATOM    300  O   ILE B  75       9.040   5.948  25.864  1.00  1.00
ATOM    301  N   CYS B  76       9.144   4.219  24.527  1.00  1.00
ATOM    302  CA  CYS B  76       9.264   4.978  23.288  1.00  1.00
ATOM    303  C   CYS B  76       8.174   4.590  22.297  1.00  1.00
ATOM    304  O   CYS B  76       7.825   3.416  22.172  1.00  1.00
ATOM    305  N   ILE B  77       7.601   5.666  21.585  1.00  1.00
ATOM    306  CA  ILE B  77       6.668   5.458  20.485  1.00  1.00
ATOM    307  C   ILE B  77       7.389   5.460  19.143  1.00  1.00
ATOM    308  O   ILE B  77       8.167   6.367  18.847  1.00  1.00
ATOM    309  N   GLY B  78       7.356   4.386  18.409  1.00  1.00
ATOM    310  CA  GLY B  78       8.105   4.300  17.161  1.00  1.00
ATOM    311  C   GLY B  78       7.210   3.859  16.010  1.00  1.00
ATOM    312  O   GLY B  78       6.041   3.529  16.211  1.00  1.00
ATOM    313  N   TYR B  79       7.900   3.305  14.948  1.00  1.00
ATOM    314  CA  TYR B  79       7.285   2.773  13.738  1.00  1.00
ATOM    315  C   TYR B  79       8.087   1.604  13.181  1.00  1.00
ATOM    316  O   TYR B  79       9.311   1.562  13.306  1.00  1.00
ATOM    317  N   HIS B  80       7.424   0.774  12.348  1.00  1.00
ATOM    318  CA  HIS B  80       8.030  -0.395  11.720  1.00  1.00
ATOM    319  C   HIS B  80       9.072   0.013  10.687  1.00  1.00
ATOM    320  O   HIS B  80       8.886   0.983   9.952  1.00  1.00
ATOM    321  N   ALA B  81      10.072  -0.808  10.530  1.00  1.00
ATOM    322  CA  ALA B  81      11.078  -0.833   9.474  1.00  1.00
ATOM    323  C   ALA B  81      11.451  -2.262   9.102  1.00  1.00
ATOM    324  O   ALA B  81      11.458  -3.153   9.952  1.00  1.00
ATOM    325  N   ASN B  82      11.746  -2.524   7.902  1.00  1.00
ATOM    326  CA  ASN B  82      12.117  -3.854   7.435  1.00  1.00
ATOM    327  C   ASN B  82      13.215  -3.782   6.381  1.00  1.00
ATOM    328  O   ASN B  82      13.467  -2.724   5.806  1.00  1.00
ATOM    329  N   ASN B  83      13.443  -4.847   5.689  1.00  1.00
ATOM    330  CA  ASN B  83      14.476  -4.982   4.670  1.00  1.00
ATOM    331  C   ASN B  83      13.906  -4.759   3.275  1.00  1.00
ATOM    332  O   ASN B  83      14.650  -4.565   2.313  1.00  1.00
ATOM    333  N   SER B  84      12.783  -4.192   3.126  1.00  1.00
ATOM    334  CA  SER B  84      12.196  -3.858   1.834  1.00  1.00
ATOM    335  C   SER B  84      13.030  -2.813   1.105  1.00  1.00
ATOM    336  O   SER B  84      13.447  -1.816   1.694  1.00  1.00
ATOM    337  N   THR B  85      13.158  -3.015  -0.240  1.00  1.00
ATOM    338  CA  THR B  85      13.882  -2.062  -1.073  1.00  1.00
ATOM    339  C   THR B  85      12.983  -1.488  -2.160  1.00  1.00
ATOM    340  O   THR B  85      13.269  -0.430  -2.722  1.00  1.00
ATOM    341  N   ASP B  86      11.657  -1.817  -2.050  1.00  1.00
ATOM    342  CA  ASP B  86      10.658  -1.249  -2.946  1.00  1.00
ATOM    343  C   ASP B  86      10.557   0.261  -2.773  1.00  1.00
ATOM    344  O   ASP B  86      10.592   0.771  -1.653  1.00  1.00
ATOM    345  N   THR B  87      10.384   0.954  -3.909  1.00  1.00
ATOM    346  CA  THR B  87      10.235   2.404  -3.896  1.00  1.00
ATOM    347  C   THR B  87       8.962   2.833  -4.614  1.00  1.00
ATOM    348  O   THR B  87       8.552   2.213  -5.595  1.00  1.00
ATOM    349  N   VAL B  88       8.465   3.934  -4.237  1.00  1.00
ATOM    350  CA  VAL B  88       7.332   4.632  -4.833  1.00  1.00
ATOM    351  C   VAL B  88       7.653   6.103  -5.066  1.00  1.00
ATOM    352  O   VAL B  88       8.418   6.708  -4.315  1.00  1.00
ATOM    353  N   ASP B  89       6.935   6.747  -5.889  1.00  1.00
ATOM    354  CA  ASP B  89       6.989   8.191  -6.085  1.00  1.00
ATOM    355  C   ASP B  89       5.752   8.871  -5.513  1.00  1.00
ATOM    356  O   ASP B  89       4.657   8.309  -5.535  1.00  1.00
ATOM    357  N   THR B  90       5.968  10.076  -5.036  1.00  1.00
ATOM    358  CA  THR B  90       4.895  10.976  -4.632  1.00  1.00
ATOM    359  C   THR B  90       4.912  12.258  -5.454  1.00  1.00
ATOM    360  O   THR B  90       5.960  12.679  -5.943  1.00  1.00
ATOM    361  N   VAL B  91       4.149  13.187  -5.250  1.00  1.00
ATOM    362  CA  VAL B  91       4.211  14.488  -5.904  1.00  1.00
ATOM    363  C   VAL B  91       5.394  15.304  -5.398  1.00  1.00
ATOM    364  O   VAL B  91       6.065  15.987  -6.171  1.00  1.00
ATOM    365  N   LEU B  92       5.800  15.189  -4.252  1.00  1.00
ATOM    366  CA  LEU B  92       6.893  15.945  -3.652  1.00  1.00
ATOM    367  C   LEU B  92       8.188  15.140  -3.657  1.00  1.00
ATOM    368  O   LEU B  92       9.275  15.696  -3.818  1.00  1.00
ATOM    369  N   GLU B  93       8.321  14.016  -3.946  1.00  1.00
ATOM    370  CA  GLU B  93       9.418  13.092  -3.685  1.00  1.00
ATOM    371  C   GLU B  93       9.413  11.936  -4.678  1.00  1.00
ATOM    372  O   GLU B  93       8.378  11.314  -4.916  1.00  1.00
ATOM    373  N   LYS B  94      10.581  11.663  -5.261  1.00  1.00
ATOM    374  CA  LYS B  94      10.772  10.485  -6.099  1.00  1.00
ATOM    375  C   LYS B  94      11.641   9.447  -5.399  1.00  1.00
ATOM    376  O   LYS B  94      12.688   9.775  -4.840  1.00  1.00
ATOM    377  N   ASN B  95      11.239   8.122  -5.650  1.00  1.00
ATOM    378  CA  ASN B  95      12.160   7.084  -5.203  1.00  1.00
ATOM    379  C   ASN B  95      12.188   6.991  -3.682  1.00  1.00
ATOM    380  O   ASN B  95      13.253   7.027  -3.068  1.00  1.00
ATOM    381  N   VAL B  96      11.037   7.093  -3.002  1.00  1.00
ATOM    382  CA  VAL B  96      10.839   6.806  -1.586  1.00  1.00
ATOM    383  C   VAL B  96      10.796   5.306  -1.329  1.00  1.00
ATOM    384  O   VAL B  96       9.997   4.586  -1.928  1.00  1.00
ATOM    385  N   THR B  97      11.851   4.823  -0.523  1.00  1.00
ATOM    386  CA  THR B  97      11.771   3.429  -0.102  1.00  1.00
ATOM    387  C   THR B  97      10.719   3.241   0.983  1.00  1.00
ATOM    388  O   THR B  97      10.703   3.965   1.979  1.00  1.00
ATOM    389  N   VAL B  98       9.861   2.275   0.839  1.00  1.00
ATOM    390  CA  VAL B  98       8.742   2.048   1.746  1.00  1.00
ATOM    391  C   VAL B  98       8.726   0.611   2.253  1.00  1.00
ATOM    392  O   VAL B  98       9.091  -0.316   1.530  1.00  1.00
ATOM    393  N   THR B  99       8.101   0.362   3.414  1.00  1.00
ATOM    394  CA  THR B  99       8.019  -0.961   4.022  1.00  1.00
ATOM    395  C   THR B  99       7.060  -1.861   3.254  1.00  1.00
ATOM    396  O   THR B  99       7.317  -3.052   3.077  1.00  1.00
ATOM    397  N   HIS B 100       6.060  -1.529   2.752  1.00  1.00
ATOM    398  CA  HIS B 100       5.037  -2.279   2.033  1.00  1.00
ATOM    399  C   HIS B 100       4.465  -1.465   0.879  1.00  1.00
ATOM    400  O   HIS B 100       4.315  -0.248   0.981  1.00  1.00
ATOM    401  N   SER B 101       4.250  -2.165  -0.248  1.00  1.00
ATOM    402  CA  SER B 101       3.679  -1.586  -1.457  1.00  1.00
ATOM    403  C   SER B 101       3.142  -2.668  -2.386  1.00  1.00
ATOM    404  O   SER B 101       3.585  -3.815  -2.339  1.00  1.00
ATOM    405  N   VAL B 102       2.417  -2.301  -3.382  1.00  1.00
ATOM    406  CA  VAL B 102       1.757  -3.170  -4.348  1.00  1.00
ATOM    407  C   VAL B 102       1.907  -2.632  -5.765  1.00  1.00
ATOM    408  O   VAL B 102       1.775  -1.431  -6.001  1.00  1.00
ATOM    409  N   ASN B 103       2.314  -3.578  -6.739  1.00  1.00
ATOM    410  CA  ASN B 103       2.323  -3.159  -8.135  1.00  1.00
ATOM    411  C   ASN B 103       0.922  -3.199  -8.731  1.00  1.00
ATOM    412  O   ASN B 103       0.214  -4.198  -8.610  1.00  1.00
ATOM    413  N   LEU B 104       0.503  -2.097  -9.391  1.00  1.00
ATOM    414  CA  LEU B 104      -0.813  -1.993 -10.009  1.00  1.00
ATOM    415  C   LEU B 104      -0.723  -2.123 -11.526  1.00  1.00
ATOM    416  O   LEU B 104      -1.703  -2.460 -12.189  1.00  1.00
ATOM    417  N   LEU B 105       0.372  -2.265 -12.075  1.00  1.00
ATOM    418  CA  LEU B 105       0.668  -2.347 -13.500  1.00  1.00
ATOM    419  C   LEU B 105       1.212  -3.722 -13.872  1.00  1.00
ATOM    420  O   LEU B 105       2.198  -4.186 -13.298  1.00  1.00
ATOM    421  N   GLU B 106       0.331  -4.461 -14.674  1.00  1.00
ATOM    422  CA  GLU B 106       0.727  -5.766 -15.189  1.00  1.00
ATOM    423  C   GLU B 106       1.585  -5.627 -16.440  1.00  1.00
ATOM    424  O   GLU B 106       1.258  -4.862 -17.347  1.00  1.00
ATOM    425  N   ASP B 107       2.746  -6.298 -16.447  1.00  1.00
ATOM    426  CA  ASP B 107       3.658  -6.214 -17.581  1.00  1.00
ATOM    427  C   ASP B 107       4.088  -7.600 -18.046  1.00  1.00
ATOM    428  O   ASP B 107       4.490  -7.783 -19.195  1.00  1.00
ATOM    429  N   SER B 108       3.503  -8.608 -17.521  1.00  1.00
ATOM    430  CA  SER B 108       3.744 -10.019 -17.797  1.00  1.00
ATOM    431  C   SER B 108       2.575 -10.640 -18.552  1.00  1.00
ATOM    432  O   SER B 108       1.414 -10.409 -18.215  1.00  1.00
ATOM    433  N   HIS B 109       2.855 -11.263 -19.648  1.00  1.00
ATOM    434  CA  HIS B 109       1.957 -12.111 -20.422  1.00  1.00
ATOM    435  C   HIS B 109       2.575 -13.479 -20.678  1.00  1.00
ATOM    436  O   HIS B 109       3.777 -13.593 -20.918  1.00  1.00
ATOM    437  N   ASN B 110       1.995 -14.456 -20.909  1.00  1.00
ATOM    438  CA  ASN B 110       2.451 -15.824 -21.126  1.00  1.00
ATOM    439  C   ASN B 110       2.892 -16.036 -22.568  1.00  1.00
ATOM    440  O   ASN B 110       3.603 -16.993 -22.875  1.00  1.00
ATOM    441  N   GLY B 111       2.982 -15.247 -23.414  1.00  1.00
ATOM    442  CA  GLY B 111       3.531 -15.302 -24.764  1.00  1.00
ATOM    443  C   GLY B 111       2.838 -16.373 -25.597  1.00  1.00
ATOM    444  O   GLY B 111       3.471 -17.048 -26.409  1.00  1.00
ATOM    445  N   LYS B 112       1.621 -16.722 -25.397  1.00  1.00
ATOM    446  CA  LYS B 112       0.860 -17.760 -26.082  1.00  1.00
ATOM    447  C   LYS B 112      -0.514 -17.252 -26.497  1.00  1.00
ATOM    448  O   LYS B 112      -1.133 -16.456 -25.790  1.00  1.00
ATOM    449  N   LEU B 113      -1.019 -17.749 -27.693  1.00  1.00
ATOM    450  CA  LEU B 113      -2.449 -17.639 -27.953  1.00  1.00
ATOM    451  C   LEU B 113      -3.227 -18.734 -27.232  1.00  1.00
ATOM    452  O   LEU B 113      -2.864 -19.908 -27.291  1.00  1.00
ATOM    453  N   CYS B 114      -4.220 -18.399 -26.515  1.00  1.00
ATOM    454  CA  CYS B 114      -4.956 -19.321 -25.658  1.00  1.00
ATOM    455  C   CYS B 114      -6.437 -19.340 -26.014  1.00  1.00
ATOM    456  O   CYS B 114      -7.001 -18.324 -26.420  1.00  1.00
ATOM    457  N   ARG B 115      -7.156 -20.415 -25.553  1.00  1.00
ATOM    458  CA  ARG B 115      -8.612 -20.341 -25.584  1.00  1.00
ATOM    459  C   ARG B 115      -9.130 -19.278 -24.623  1.00  1.00
ATOM    460  O   ARG B 115      -8.622 -19.133 -23.511  1.00  1.00
ATOM    461  N   LEU B 116     -10.283 -18.691 -25.022  1.00  1.00
ATOM    462  CA  LEU B 116     -11.004 -17.775 -24.147  1.00  1.00
ATOM    463  C   LEU B 116     -12.244 -18.437 -23.557  1.00  1.00
ATOM    464  O   LEU B 116     -13.135 -18.872 -24.288  1.00  1.00
ATOM    465  N   LYS B 117     -12.319 -18.542 -22.194  1.00  1.00
ATOM    466  CA  LYS B 117     -13.546 -19.118 -21.657  1.00  1.00
ATOM    467  C   LYS B 117     -13.782 -20.520 -22.203  1.00  1.00
ATOM    468  O   LYS B 117     -14.924 -20.952 -22.360  1.00  1.00
ATOM    469  N   GLY B 118     -12.658 -21.239 -22.731  1.00  1.00
ATOM    470  CA  GLY B 118     -12.737 -22.642 -23.121  1.00  1.00
ATOM    471  C   GLY B 118     -12.854 -22.787 -24.633  1.00  1.00
ATOM    472  O   GLY B 118     -12.575 -23.850 -25.188  1.00  1.00
ATOM    473  N   ILE B 119     -13.023 -21.848 -25.384  1.00  1.00
ATOM    474  CA  ILE B 119     -13.182 -21.830 -26.833  1.00  1.00
ATOM    475  C   ILE B 119     -11.907 -21.357 -27.520  1.00  1.00
ATOM    476  O   ILE B 119     -11.352 -20.315 -27.172  1.00  1.00
ATOM    477  N   ALA B 120     -11.413 -22.201 -28.509  1.00  1.00
ATOM    478  CA  ALA B 120     -10.224 -21.841 -29.272  1.00  1.00
ATOM    479  C   ALA B 120     -10.553 -20.819 -30.353  1.00  1.00
ATOM    480  O   ALA B 120     -11.565 -20.936 -31.044  1.00  1.00
ATOM    481  N   PRO B 121      -9.604 -19.885 -30.603  1.00  1.00
ATOM    482  CA  PRO B 121      -9.758 -18.942 -31.704  1.00  1.00
ATOM    483  C   PRO B 121      -9.779 -19.661 -33.046  1.00  1.00
ATOM    484  O   PRO B 121      -9.016 -20.601 -33.269  1.00  1.00
ATOM    485  N   SER B 122     -17.521 -22.031 -35.045  1.00  1.00
ATOM    486  CA  SER B 122     -17.449 -21.300 -33.785  1.00  1.00
ATOM    487  C   SER B 122     -16.006 -20.987 -33.412  1.00  1.00
ATOM    488  O   SER B 122     -15.114 -21.815 -33.593  1.00  1.00
ATOM    489  N   TRP B 123     -15.845 -19.819 -32.859  1.00  1.00
ATOM    490  CA  TRP B 123     -14.555 -19.367 -32.352  1.00  1.00
ATOM    491  C   TRP B 123     -14.723 -18.212 -31.373  1.00  1.00
ATOM    492  O   TRP B 123     -15.604 -17.368 -31.538  1.00  1.00
ATOM    493  N   SER B 124     -13.675 -17.972 -30.548  1.00  1.00
ATOM    494  CA  SER B 124     -13.712 -16.934 -29.525  1.00  1.00
ATOM    495  C   SER B 124     -13.047 -15.654 -30.015  1.00  1.00
ATOM    496  O   SER B 124     -13.350 -14.562 -29.533  1.00  1.00
ATOM    497  N   TYR B 125     -12.521 -15.549 -30.959  1.00  1.00
ATOM    498  CA  TYR B 125     -11.789 -14.506 -31.667  1.00  1.00
ATOM    499  C   TYR B 125     -11.204 -15.032 -32.972  1.00  1.00
ATOM    500  O   TYR B 125     -10.834 -16.202 -33.070  1.00  1.00
ATOM    501  N   ILE B 126     -10.888 -14.089 -33.881  1.00  1.00
ATOM    502  CA  ILE B 126     -10.124 -14.390 -35.086  1.00  1.00
ATOM    503  C   ILE B 126      -8.791 -13.652 -35.091  1.00  1.00
ATOM    504  O   ILE B 126      -8.715 -12.486 -34.704  1.00  1.00
ATOM    505  N   SER B 127     -16.900  -9.052 -36.618  1.00  1.00
ATOM    506  CA  SER B 127     -16.193  -9.098 -35.344  1.00  1.00
ATOM    507  C   SER B 127     -17.136  -9.461 -34.203  1.00  1.00
ATOM    508  O   SER B 127     -16.709  -9.987 -33.176  1.00  1.00
ATOM    509  N   SER B 128     -18.342  -9.438 -34.343  1.00  1.00
ATOM    510  CA  SER B 128     -19.357  -9.764 -33.349  1.00  1.00
ATOM    511  C   SER B 128     -20.108 -11.035 -33.724  1.00  1.00
ATOM    512  O   SER B 128     -20.835 -11.602 -32.909  1.00  1.00
ATOM    513  N   VAL B 129     -19.551 -11.842 -34.497  1.00  1.00
ATOM    514  CA  VAL B 129     -19.958 -13.203 -34.823  1.00  1.00
ATOM    515  C   VAL B 129     -19.158 -14.223 -34.023  1.00  1.00
ATOM    516  O   VAL B 129     -17.930 -14.260 -34.097  1.00  1.00
ATOM    517  N   SER B 130     -19.879 -15.100 -33.264  1.00  1.00
ATOM    518  CA  SER B 130     -19.229 -16.113 -32.441  1.00  1.00
ATOM    519  C   SER B 130     -19.329 -17.491 -33.083  1.00  1.00
ATOM    520  O   SER B 130     -18.463 -18.342 -32.884  1.00  1.00
ATOM    521  N   SER B 131     -20.143 -17.902 -33.697  1.00  1.00
ATOM    522  CA  SER B 131     -20.229 -19.139 -34.464  1.00  1.00
ATOM    523  C   SER B 131     -20.918 -18.909 -35.804  1.00  1.00
ATOM    524  O   SER B 131     -21.828 -18.087 -35.912  1.00  1.00
ATOM    525  N   SER B 132     -24.580 -16.330 -35.766  1.00  1.00
ATOM    526  CA  SER B 132     -24.745 -16.300 -34.318  1.00  1.00
ATOM    527  C   SER B 132     -23.901 -15.198 -33.690  1.00  1.00
ATOM    528  O   SER B 132     -22.708 -15.080 -33.971  1.00  1.00
ATOM    529  N   ARG B 133     -24.578 -14.184 -33.177  1.00  1.00
ATOM    530  CA  ARG B 133     -23.891 -13.022 -32.627  1.00  1.00
ATOM    531  C   ARG B 133     -23.457 -13.269 -31.188  1.00  1.00
ATOM    532  O   ARG B 133     -24.193 -13.864 -30.401  1.00  1.00
ATOM    533  N   GLY B 134     -22.339 -12.637 -30.837  1.00  1.00
ATOM    534  CA  GLY B 134     -21.760 -12.653 -29.499  1.00  1.00
ATOM    535  C   GLY B 134     -20.898 -11.421 -29.256  1.00  1.00
ATOM    536  O   GLY B 134     -20.125 -11.012 -30.122  1.00  1.00
ATOM    537  N   PHE B 135     -21.019 -10.806 -28.114  1.00  1.00
ATOM    538  CA  PHE B 135     -20.182  -9.665 -27.762  1.00  1.00
ATOM    539  C   PHE B 135     -18.824 -10.118 -27.240  1.00  1.00
ATOM    540  O   PHE B 135     -18.739 -11.000 -26.386  1.00  1.00
ATOM    541  N   GLY B 136     -17.767  -9.160 -27.704  1.00  1.00
ATOM    542  CA  GLY B 136     -16.469  -9.382 -27.078  1.00  1.00
ATOM    543  C   GLY B 136     -15.535 -10.149 -28.006  1.00  1.00
ATOM    544  O   GLY B 136     -14.330 -10.227 -27.763  1.00  1.00
ATOM    545  N   SER B 137     -16.024 -10.654 -29.129  1.00  1.00
ATOM    546  CA  SER B 137     -15.148 -11.176 -30.171  1.00  1.00
ATOM    547  C   SER B 137     -14.480 -10.048 -30.947  1.00  1.00
ATOM    548  O   SER B 137     -15.091  -9.009 -31.198  1.00  1.00
ATOM    549  N   GLY B 138     -13.583 -10.434 -31.840  1.00  1.00
ATOM    550  CA  GLY B 138     -12.799  -9.466 -32.597  1.00  1.00
ATOM    551  C   GLY B 138     -11.818 -10.163 -33.532  1.00  1.00
ATOM    552  O   GLY B 138     -11.485 -11.332 -33.339  1.00  1.00
ATOM    553  N   ILE B 139     -11.200  -9.422 -34.383  1.00  1.00
ATOM    554  CA  ILE B 139     -10.076  -9.861 -35.201  1.00  1.00
ATOM    555  C   ILE B 139      -8.784  -9.177 -34.774  1.00  1.00
ATOM    556  O   ILE B 139      -8.749  -7.962 -34.578  1.00  1.00
ATOM    557  N   ILE B 140      -7.791  -9.977 -34.497  1.00  1.00
ATOM    558  CA  ILE B 140      -6.462  -9.507 -34.126  1.00  1.00
ATOM    559  C   ILE B 140      -5.403 -10.040 -35.082  1.00  1.00
ATOM    560  O   ILE B 140      -5.502 -11.166 -35.569  1.00  1.00
ATOM    561  N   THR B 141      -4.368  -9.373 -35.272  1.00  1.00
ATOM    562  CA  THR B 141      -3.145  -9.834 -35.920  1.00  1.00
ATOM    563  C   THR B 141      -2.067 -10.158 -34.893  1.00  1.00
ATOM    564  O   THR B 141      -1.766  -9.347 -34.018  1.00  1.00
ATOM    565  N   SER B 142      -1.476 -11.427 -35.097  1.00  1.00
ATOM    566  CA  SER B 142      -0.574 -11.868 -34.040  1.00  1.00
ATOM    567  C   SER B 142       0.526 -12.765 -34.594  1.00  1.00
ATOM    568  O   SER B 142       0.289 -13.570 -35.494  1.00  1.00
ATOM    569  N   ASN B 143       1.695 -12.691 -33.943  1.00  1.00
ATOM    570  CA  ASN B 143       2.794 -13.568 -34.331  1.00  1.00
ATOM    571  C   ASN B 143       3.003 -14.676 -33.308  1.00  1.00
ATOM    572  O   ASN B 143       3.710 -15.649 -33.568  1.00  1.00
ATOM    573  N   ALA B 144       2.298 -14.754 -32.333  1.00  1.00
ATOM    574  CA  ALA B 144       2.284 -15.758 -31.276  1.00  1.00
ATOM    575  C   ALA B 144       1.813 -17.107 -31.805  1.00  1.00
ATOM    576  O   ALA B 144       0.891 -17.178 -32.618  1.00  1.00
ATOM    577  N   SER B 145       2.141 -18.199 -31.024  1.00  1.00
ATOM    578  CA  SER B 145       1.687 -19.538 -31.381  1.00  1.00
ATOM    579  C   SER B 145       0.551 -19.994 -30.474  1.00  1.00
ATOM    580  O   SER B 145       0.584 -19.777 -29.263  1.00  1.00
ATOM    581  N   MET B 146      -0.357 -20.840 -31.060  1.00  1.00
ATOM    582  CA  MET B 146      -1.422 -21.405 -30.239  1.00  1.00
ATOM    583  C   MET B 146      -0.890 -22.506 -29.329  1.00  1.00
ATOM    584  O   MET B 146      -0.158 -23.391 -29.772  1.00  1.00
ATOM    585  N   HIS B 147      -1.233 -22.483 -28.107  1.00  1.00
ATOM    586  CA  HIS B 147      -0.949 -23.499 -27.100  1.00  1.00
ATOM    587  C   HIS B 147      -2.232 -24.014 -26.460  1.00  1.00
ATOM    588  O   HIS B 147      -3.186 -23.260 -26.268  1.00  1.00
ATOM    589  N   GLU B 148      -2.211 -25.197 -25.906  1.00  1.00
ATOM    590  CA  GLU B 148      -3.345 -25.678 -25.127  1.00  1.00
ATOM    591  C   GLU B 148      -3.433 -24.964 -23.784  1.00  1.00
ATOM    592  O   GLU B 148      -2.607 -25.183 -22.898  1.00  1.00
ATOM    593  N   CYS B 149      -3.915 -23.829 -23.804  1.00  1.00
ATOM    594  CA  CYS B 149      -4.110 -22.948 -22.658  1.00  1.00
ATOM    595  C   CYS B 149      -5.470 -22.266 -22.713  1.00  1.00
ATOM    596  O   CYS B 149      -5.970 -21.942 -23.790  1.00  1.00
ATOM    597  N   ASN B 150      -5.965 -21.779 -21.687  1.00  1.00
ATOM    598  CA  ASN B 150      -7.192 -21.015 -21.496  1.00  1.00
ATOM    599  C   ASN B 150      -6.932 -19.747 -20.693  1.00  1.00
ATOM    600  O   ASN B 150      -6.265 -19.781 -19.659  1.00  1.00
ATOM    601  N   THR B 151      -7.633 -18.644 -21.188  1.00  1.00
ATOM    602  CA  THR B 151      -7.433 -17.349 -20.548  1.00  1.00
ATOM    603  C   THR B 151      -8.716 -16.528 -20.554  1.00  1.00
ATOM    604  O   THR B 151      -9.530 -16.637 -21.471  1.00  1.00
ATOM    605  N   LYS B 152      -8.794 -15.535 -19.760  1.00  1.00
ATOM    606  CA  LYS B 152      -9.882 -14.566 -19.709  1.00  1.00
ATOM    607  C   LYS B 152      -9.521 -13.292 -20.463  1.00  1.00
ATOM    608  O   LYS B 152     -10.397 -12.582 -20.956  1.00  1.00
ATOM    609  N   CYS B 153      -8.294 -13.216 -20.855  1.00  1.00
ATOM    610  CA  CYS B 153      -7.668 -12.043 -21.454  1.00  1.00
ATOM    611  C   CYS B 153      -6.591 -12.443 -22.454  1.00  1.00
ATOM    612  O   CYS B 153      -5.737 -13.279 -22.159  1.00  1.00
ATOM    613  N   GLN B 154      -6.752 -12.048 -23.688  1.00  1.00
ATOM    614  CA  GLN B 154      -5.829 -12.334 -24.780  1.00  1.00
ATOM    615  C   GLN B 154      -5.438 -11.061 -25.519  1.00  1.00
ATOM    616  O   GLN B 154      -6.283 -10.210 -25.799  1.00  1.00
ATOM    617  N   THR B 155      -4.175 -10.784 -25.559  1.00  1.00
ATOM    618  CA  THR B 155      -3.572  -9.768 -26.413  1.00  1.00
ATOM    619  C   THR B 155      -2.847 -10.401 -27.594  1.00  1.00
ATOM    620  O   THR B 155      -2.249 -11.469 -27.468  1.00  1.00
ATOM    621  N   PRO B 156      -2.399  -9.655 -28.557  1.00  1.00
ATOM    622  CA  PRO B 156      -1.668 -10.172 -29.708  1.00  1.00
ATOM    623  C   PRO B 156      -0.272 -10.635 -29.312  1.00  1.00
ATOM    624  O   PRO B 156       0.249 -11.606 -29.860  1.00  1.00
ATOM    625  N   LEU B 157       0.224 -10.410 -28.253  1.00  1.00
ATOM    626  CA  LEU B 157       1.550 -10.776 -27.770  1.00  1.00
ATOM    627  C   LEU B 157       1.487 -11.994 -26.855  1.00  1.00
ATOM    628  O   LEU B 157       2.421 -12.795 -26.806  1.00  1.00
ATOM    629  N   GLY B 158       0.332 -12.281 -26.285  1.00  1.00
ATOM    630  CA  GLY B 158       0.198 -13.321 -25.272  1.00  1.00
ATOM    631  C   GLY B 158      -1.027 -13.084 -24.398  1.00  1.00
ATOM    632  O   GLY B 158      -1.464 -11.947 -24.221  1.00  1.00
ATOM    633  N   ALA B 159      -1.402 -14.129 -23.605  1.00  1.00
ATOM    634  CA  ALA B 159      -2.517 -14.014 -22.674  1.00  1.00
ATOM    635  C   ALA B 159      -2.064 -13.433 -21.340  1.00  1.00
ATOM    636  O   ALA B 159      -0.983 -13.756 -20.847  1.00  1.00
ATOM    637  N   ILE B 160      -3.025 -12.744 -20.692  1.00  1.00
ATOM    638  CA  ILE B 160      -2.802 -12.159 -19.376  1.00  1.00
ATOM    639  C   ILE B 160      -3.650 -12.850 -18.316  1.00  1.00
ATOM    640  O   ILE B 160      -4.852 -13.046 -18.499  1.00  1.00
ATOM    641  N   ASN B 161      -3.076 -13.346 -17.319  1.00  1.00
ATOM    642  CA  ASN B 161      -3.725 -13.889 -16.132  1.00  1.00
ATOM    643  C   ASN B 161      -3.359 -13.088 -14.889  1.00  1.00
ATOM    644  O   ASN B 161      -2.195 -13.038 -14.492  1.00  1.00
ATOM    645  N   SER B 162      -4.284 -11.971 -14.665  1.00  1.00
ATOM    646  CA  SER B 162      -3.891 -10.974 -13.677  1.00  1.00
ATOM    647  C   SER B 162      -5.110 -10.320 -13.039  1.00  1.00
ATOM    648  O   SER B 162      -6.147 -10.160 -13.682  1.00  1.00
ATOM    649  N   SER B 163      -4.991  -9.923 -11.765  1.00  1.00
ATOM    650  CA  SER B 163      -6.028  -9.171 -11.069  1.00  1.00
ATOM    651  C   SER B 163      -5.663  -7.696 -10.965  1.00  1.00
ATOM    652  O   SER B 163      -6.526  -6.848 -10.739  1.00  1.00
ATOM    653  N   LEU B 164      -4.475  -7.367 -11.414  1.00  1.00
ATOM    654  CA  LEU B 164      -4.067  -5.970 -11.488  1.00  1.00
ATOM    655  C   LEU B 164      -5.026  -5.161 -12.355  1.00  1.00
ATOM    656  O   LEU B 164      -5.390  -5.582 -13.453  1.00  1.00
ATOM    657  N   PRO B 165      -5.155  -3.864 -12.014  1.00  1.00
ATOM    658  CA  PRO B 165      -6.098  -2.987 -12.700  1.00  1.00
ATOM    659  C   PRO B 165      -5.508  -2.453 -13.998  1.00  1.00
ATOM    660  O   PRO B 165      -6.219  -2.278 -14.988  1.00  1.00
ATOM    661  N   TYR B 166      -4.344  -2.332 -14.231  1.00  1.00
ATOM    662  CA  TYR B 166      -3.660  -1.749 -15.378  1.00  1.00
ATOM    663  C   TYR B 166      -2.652  -2.724 -15.972  1.00  1.00
ATOM    664  O   TYR B 166      -2.053  -3.526 -15.256  1.00  1.00
ATOM    665  N   GLN B 167      -2.403  -2.481 -17.289  1.00  1.00
ATOM    666  CA  GLN B 167      -1.392  -3.207 -18.048  1.00  1.00
ATOM    667  C   GLN B 167      -0.789  -2.332 -19.139  1.00  1.00
ATOM    668  O   GLN B 167      -1.483  -1.524 -19.755  1.00  1.00
ATOM    669  N   ASN B 168       0.439  -2.475 -19.420  1.00  1.00
ATOM    670  CA  ASN B 168       1.175  -1.762 -20.457  1.00  1.00
ATOM    671  C   ASN B 168       1.699  -2.721 -21.518  1.00  1.00
ATOM    672  O   ASN B 168       2.164  -2.298 -22.577  1.00  1.00
ATOM    673  N   ILE B 169       0.986  -3.866 -21.691  1.00  1.00
ATOM    674  CA  ILE B 169       1.385  -4.885 -22.654  1.00  1.00
ATOM    675  C   ILE B 169       0.887  -4.546 -24.054  1.00  1.00
ATOM    676  O   ILE B 169       1.605  -4.723 -25.038  1.00  1.00
ATOM    677  N   HIS B 170      -0.293  -4.215 -24.323  1.00  1.00
ATOM    678  CA  HIS B 170      -0.953  -4.060 -25.614  1.00  1.00
ATOM    679  C   HIS B 170      -2.354  -3.484 -25.451  1.00  1.00
ATOM    680  O   HIS B 170      -3.081  -3.847 -24.526  1.00  1.00
ATOM    681  N   PRO B 171      -2.707  -2.571 -26.448  1.00  1.00
ATOM    682  CA  PRO B 171      -4.021  -1.941 -26.385  1.00  1.00
ATOM    683  C   PRO B 171      -5.081  -2.810 -27.050  1.00  1.00
ATOM    684  O   PRO B 171      -6.245  -2.800 -26.651  1.00  1.00
ATOM    685  N   VAL B 172      -4.745  -3.689 -27.862  1.00  1.00
ATOM    686  CA  VAL B 172      -5.620  -4.710 -28.423  1.00  1.00
ATOM    687  C   VAL B 172      -5.834  -5.854 -27.440  1.00  1.00
ATOM    688  O   VAL B 172      -4.875  -6.450 -26.948  1.00  1.00
ATOM    689  N   THR B 173      -7.133  -6.046 -27.046  1.00  1.00
ATOM    690  CA  THR B 173      -7.502  -7.006 -26.013  1.00  1.00
ATOM    691  C   THR B 173      -8.788  -7.738 -26.375  1.00  1.00
ATOM    692  O   THR B 173      -9.714  -7.147 -26.930  1.00  1.00
ATOM    693  N   ILE B 174      -8.767  -9.036 -26.119  1.00  1.00
ATOM    694  CA  ILE B 174      -9.956  -9.873 -26.229  1.00  1.00
ATOM    695  C   ILE B 174     -10.395 -10.389 -24.865  1.00  1.00
ATOM    696  O   ILE B 174      -9.583 -10.895 -24.091  1.00  1.00
ATOM    697  N   GLY B 175     -11.480  -9.959 -24.358  1.00  1.00
ATOM    698  CA  GLY B 175     -12.015 -10.554 -23.139  1.00  1.00
ATOM    699  C   GLY B 175     -12.077  -9.534 -22.009  1.00  1.00
ATOM    700  O   GLY B 175     -11.607  -8.405 -22.153  1.00  1.00
ATOM    701  N   GLU B 176     -12.022  -9.727 -20.934  1.00  1.00
ATOM    702  CA  GLU B 176     -11.901  -8.940 -19.712  1.00  1.00
ATOM    703  C   GLU B 176     -10.442  -8.776 -19.306  1.00  1.00
ATOM    704  O   GLU B 176      -9.747  -9.757 -19.041  1.00  1.00
ATOM    705  N   CYS B 177      -9.839  -7.678 -19.807  1.00  1.00
ATOM    706  CA  CYS B 177      -8.418  -7.401 -19.637  1.00  1.00
ATOM    707  C   CYS B 177      -8.197  -6.176 -18.758  1.00  1.00
ATOM    708  O   CYS B 177      -8.964  -5.214 -18.813  1.00  1.00
ATOM    709  N   PRO B 178      -6.971  -6.107 -17.950  1.00  1.00
ATOM    710  CA  PRO B 178      -6.633  -4.831 -17.332  1.00  1.00
ATOM    711  C   PRO B 178      -6.672  -3.699 -18.351  1.00  1.00
ATOM    712  O   PRO B 178      -6.202  -3.849 -19.479  1.00  1.00
ATOM    713  N   LYS B 179      -6.958  -2.422 -17.765  1.00  1.00
ATOM    714  CA  LYS B 179      -6.904  -1.227 -18.599  1.00  1.00
ATOM    715  C   LYS B 179      -5.492  -0.979 -19.114  1.00  1.00
ATOM    716  O   LYS B 179      -4.530  -0.988 -18.347  1.00  1.00
ATOM    717  N   TYR B 180      -5.405  -0.703 -20.496  1.00  1.00
ATOM    718  CA  TYR B 180      -4.100  -0.385 -21.064  1.00  1.00
ATOM    719  C   TYR B 180      -3.727   1.069 -20.805  1.00  1.00
ATOM    720  O   TYR B 180      -4.551   1.970 -20.966  1.00  1.00
ATOM    721  N   VAL B 181      -2.470   1.256 -20.406  1.00  1.00
ATOM    722  CA  VAL B 181      -1.848   2.560 -20.209  1.00  1.00
ATOM    723  C   VAL B 181      -0.401   2.557 -20.683  1.00  1.00
ATOM    724  O   VAL B 181       0.297   1.548 -20.574  1.00  1.00
ATOM    725  N   ARG B 182       0.124   3.663 -21.046  1.00  1.00
ATOM    726  CA  ARG B 182       1.490   3.814 -21.534  1.00  1.00
ATOM    727  C   ARG B 182       2.483   3.879 -20.381  1.00  1.00
ATOM    728  O   ARG B 182       3.637   3.475 -20.521  1.00  1.00
ATOM    729  N   SER B 183       2.149   3.708 -19.235  1.00  1.00
ATOM    730  CA  SER B 183       2.996   3.831 -18.054  1.00  1.00
ATOM    731  C   SER B 183       3.979   2.671 -17.958  1.00  1.00
ATOM    732  O   SER B 183       3.616   1.516 -18.184  1.00  1.00
ATOM    733  N   ALA B 184       5.188   3.024 -17.330  1.00  1.00
ATOM    734  CA  ALA B 184       6.240   2.035 -17.123  1.00  1.00
ATOM    735  C   ALA B 184       6.250   1.534 -15.685  1.00  1.00
ATOM    736  O   ALA B 184       6.532   0.364 -15.427  1.00  1.00
ATOM    737  N   LYS B 185       5.605   2.144 -14.820  1.00  1.00
ATOM    738  CA  LYS B 185       5.526   1.884 -13.387  1.00  1.00
ATOM    739  C   LYS B 185       4.325   2.586 -12.766  1.00  1.00
ATOM    740  O   LYS B 185       4.016   3.727 -13.107  1.00  1.00
ATOM    741  N   LEU B 186       3.579   1.823 -11.972  1.00  1.00
ATOM    742  CA  LEU B 186       2.430   2.187 -11.152  1.00  1.00
ATOM    743  C   LEU B 186       2.395   1.376  -9.861  1.00  1.00
ATOM    744  O   LEU B 186       2.362   0.146  -9.890  1.00  1.00
ATOM    745  N   ARG B 187       3.123   1.813  -8.887  1.00  1.00
ATOM    746  CA  ARG B 187       3.284   1.175  -7.586  1.00  1.00
ATOM    747  C   ARG B 187       2.696   2.035  -6.475  1.00  1.00
ATOM    748  O   ARG B 187       2.934   3.241  -6.418  1.00  1.00
ATOM    749  N   MET B 188       1.648   1.488  -5.791  1.00  1.00
ATOM    750  CA  MET B 188       1.005   2.175  -4.677  1.00  1.00
ATOM    751  C   MET B 188       1.610   1.750  -3.345  1.00  1.00
ATOM    752  O   MET B 188       1.758   0.559  -3.071  1.00  1.00
ATOM    753  N   VAL B 189       2.133   2.786  -2.530  1.00  1.00
ATOM    754  CA  VAL B 189       2.583   2.417  -1.194  1.00  1.00
ATOM    755  C   VAL B 189       1.404   2.112  -0.279  1.00  1.00
ATOM    756  O   VAL B 189       0.405   2.832  -0.277  1.00  1.00
ATOM    757  N   THR B 190       1.613   1.014   0.561  1.00  1.00
ATOM    758  CA  THR B 190       0.596   0.650   1.541  1.00  1.00
ATOM    759  C   THR B 190       1.144   0.734   2.960  1.00  1.00
ATOM    760  O   THR B 190       0.425   1.091   3.893  1.00  1.00
ATOM    761  N   GLY B 191       2.439   0.738   3.066  1.00  1.00
ATOM    762  CA  GLY B 191       3.097   0.940   4.351  1.00  1.00
ATOM    763  C   GLY B 191       3.687   2.341   4.454  1.00  1.00
ATOM    764  O   GLY B 191       3.739   3.076   3.468  1.00  1.00
ATOM    765  N   LEU B 192       4.683   2.524   5.144  1.00  1.00
ATOM    766  CA  LEU B 192       5.292   3.807   5.474  1.00  1.00
ATOM    767  C   LEU B 192       6.748   3.859   5.024  1.00  1.00
ATOM    768  O   LEU B 192       7.432   2.836   4.986  1.00  1.00
ATOM    769  N   ARG B 193       7.320   5.079   5.042  1.00  1.00
ATOM    770  CA  ARG B 193       8.747   5.244   4.793  1.00  1.00
ATOM    771  C   ARG B 193       9.567   4.252   5.608  1.00  1.00
ATOM    772  O   ARG B 193       9.389   4.133   6.820  1.00  1.00
ATOM    773  N   ASN B 194      10.414   3.462   4.838  1.00  1.00
ATOM    774  CA  ASN B 194      11.298   2.495   5.477  1.00  1.00
ATOM    775  C   ASN B 194      12.636   3.128   5.839  1.00  1.00
ATOM    776  O   ASN B 194      13.313   3.702   4.987  1.00  1.00
ATOM    777  N   ILE B 195      12.961   3.171   7.103  1.00  1.00
ATOM    778  CA  ILE B 195      14.166   3.765   7.669  1.00  1.00
ATOM    779  C   ILE B 195      14.827   2.825   8.669  1.00  1.00
ATOM    780  O   ILE B 195      14.336   2.645   9.783  1.00  1.00
ATOM    781  N   PRO B 196      15.351   1.659   8.209  1.00  1.00
ATOM    782  CA  PRO B 196      15.915   0.655   9.104  1.00  1.00
ATOM    783  C   PRO B 196      17.246   1.119   9.683  1.00  1.00
ATOM    784  O   PRO B 196      18.018   1.808   9.016  1.00  1.00
ATOM    785  N   GLY B 197       7.971  14.885   7.188  1.00  1.00
ATOM    786  CA  GLY B 197       6.604  14.680   6.724  1.00  1.00
ATOM    787  C   GLY B 197       5.665  15.736   7.292  1.00  1.00
ATOM    788  O   GLY B 197       5.918  16.297   8.358  1.00  1.00
ATOM    789  N   LEU B 198       4.397  15.707   6.857  1.00  1.00
ATOM    790  CA  LEU B 198       3.435  16.703   7.313  1.00  1.00
ATOM    791  C   LEU B 198       3.238  16.629   8.823  1.00  1.00
ATOM    792  O   LEU B 198       3.074  17.652   9.488  1.00  1.00
ATOM    793  N   PHE B 199       3.255  15.714   9.549  1.00  1.00
ATOM    794  CA  PHE B 199       3.010  15.584  10.981  1.00  1.00
ATOM    795  C   PHE B 199       4.312  15.638  11.769  1.00  1.00
ATOM    796  O   PHE B 199       4.335  16.078  12.919  1.00  1.00
ATOM    797  N   GLY B 200       5.384  15.315  11.323  1.00  1.00
ATOM    798  CA  GLY B 200       6.675  15.648  11.912  1.00  1.00
ATOM    799  C   GLY B 200       7.188  14.516  12.792  1.00  1.00
ATOM    800  O   GLY B 200       8.338  14.530  13.231  1.00  1.00
ATOM    801  N   ALA B 201       6.575  13.319  12.647  1.00  1.00
ATOM    802  CA  ALA B 201       6.984  12.200  13.487  1.00  1.00
ATOM    803  C   ALA B 201       7.870  11.228  12.718  1.00  1.00
ATOM    804  O   ALA B 201       8.836  10.692  13.260  1.00  1.00
ATOM    805  N   ILE B 202       7.439  10.652  11.620  1.00  1.00
ATOM    806  CA  ILE B 202       8.258   9.762  10.806  1.00  1.00
ATOM    807  C   ILE B 202       9.352  10.532  10.078  1.00  1.00
ATOM    808  O   ILE B 202       9.076  11.502   9.371  1.00  1.00
ATOM    809  N   ALA B 203      10.635  10.023  10.197  1.00  1.00
ATOM    810  CA  ALA B 203      11.744  10.755   9.597  1.00  1.00
ATOM    811  C   ALA B 203      11.741  12.214  10.034  1.00  1.00
ATOM    812  O   ALA B 203      11.442  13.109   9.242  1.00  1.00
ATOM    813  N   GLY B 204      11.332  12.400  11.292  1.00  1.00
ATOM    814  CA  GLY B 204      11.287  13.720  11.909  1.00  1.00
ATOM    815  C   GLY B 204      11.861  13.690  13.319  1.00  1.00
ATOM    816  O   GLY B 204      12.775  14.447  13.644  1.00  1.00
ATOM    817  N   PHE B 205      10.927  13.787  14.380  1.00  1.00
ATOM    818  CA  PHE B 205      11.425  13.773  15.750  1.00  1.00
ATOM    819  C   PHE B 205      11.667  12.349  16.234  1.00  1.00
ATOM    820  O   PHE B 205      12.411  12.127  17.190  1.00  1.00
ATOM    821  N   ILE B 206      10.971  11.385  15.708  1.00  1.00
ATOM    822  CA  ILE B 206      11.400   9.993  15.778  1.00  1.00
ATOM    823  C   ILE B 206      12.267   9.623  14.581  1.00  1.00
ATOM    824  O   ILE B 206      11.783   9.544  13.452  1.00  1.00
ATOM    825  N   GLU B 207      13.515   9.765  14.580  1.00  1.00
ATOM    826  CA  GLU B 207      14.430   9.764  13.445  1.00  1.00
ATOM    827  C   GLU B 207      14.428   8.416  12.736  1.00  1.00
ATOM    828  O   GLU B 207      14.501   8.349  11.509  1.00  1.00
ATOM    829  N   GLY B 208      14.246   7.327  13.127  1.00  1.00
ATOM    830  CA  GLY B 208      14.370   6.064  12.408  1.00  1.00
ATOM    831  C   GLY B 208      13.241   5.109  12.772  1.00  1.00
ATOM    832  O   GLY B 208      12.713   5.151  13.884  1.00  1.00
ATOM    833  N   GLY B 209      13.164   4.005  12.057  1.00  1.00
ATOM    834  CA  GLY B 209      12.207   2.939  12.330  1.00  1.00
ATOM    835  C   GLY B 209      12.840   1.830  13.161  1.00  1.00
ATOM    836  O   GLY B 209      14.023   1.526  13.009  1.00  1.00
ATOM    837  N   TRP B 210      12.026   0.812  13.479  1.00  1.00
ATOM    838  CA  TRP B 210      12.455  -0.345  14.255  1.00  1.00
ATOM    839  C   TRP B 210      12.237  -1.639  13.480  1.00  1.00
ATOM    840  O   TRP B 210      11.105  -1.993  13.151  1.00  1.00
ATOM    841  N   THR B 211      13.359  -2.351  13.151  1.00  1.00
ATOM    842  CA  THR B 211      13.215  -3.643  12.490  1.00  1.00
ATOM    843  C   THR B 211      12.804  -4.725  13.480  1.00  1.00
ATOM    844  O   THR B 211      12.053  -5.638  13.140  1.00  1.00
ATOM    845  N   GLY B 212      12.860  -4.408  14.756  1.00  1.00
ATOM    846  CA  GLY B 212      12.549  -5.350  15.824  1.00  1.00
ATOM    847  C   GLY B 212      11.063  -5.330  16.160  1.00  1.00
ATOM    848  O   GLY B 212      10.505  -6.331  16.610  1.00  1.00
ATOM    849  N   MET B 213      10.333  -4.384  15.887  1.00  1.00
ATOM    850  CA  MET B 213       8.876  -4.351  15.911  1.00  1.00
ATOM    851  C   MET B 213       8.290  -4.921  14.626  1.00  1.00
ATOM    852  O   MET B 213       8.389  -4.308  13.563  1.00  1.00
ATOM    853  N   ILE B 214       7.971  -6.222  14.673  1.00  1.00
ATOM    854  CA  ILE B 214       7.623  -6.980  13.478  1.00  1.00
ATOM    855  C   ILE B 214       6.134  -7.301  13.443  1.00  1.00
ATOM    856  O   ILE B 214       5.527  -7.361  12.374  1.00  1.00
ATOM    857  N   ASP B 215       5.282  -6.781  14.237  1.00  1.00
ATOM    858  CA  ASP B 215       3.886  -7.198  14.291  1.00  1.00
ATOM    859  C   ASP B 215       2.950  -6.021  14.049  1.00  1.00
ATOM    860  O   ASP B 215       1.881  -6.177  13.458  1.00  1.00
ATOM    861  N   GLY B 216       3.266  -4.995  13.529  1.00  1.00
ATOM    862  CA  GLY B 216       2.456  -3.870  13.077  1.00  1.00
ATOM    863  C   GLY B 216       3.331  -2.695  12.660  1.00  1.00
ATOM    864  O   GLY B 216       4.509  -2.630  13.010  1.00  1.00
ATOM    865  N   TRP B 217       2.568  -1.597  12.187  1.00  1.00
ATOM    866  CA  TRP B 217       3.272  -0.422  11.688  1.00  1.00
ATOM    867  C   TRP B 217       3.635   0.526  12.824  1.00  1.00
ATOM    868  O   TRP B 217       4.716   1.115  12.833  1.00  1.00
ATOM    869  N   TYR B 218       2.986   0.732  13.780  1.00  1.00
ATOM    870  CA  TYR B 218       3.216   1.581  14.943  1.00  1.00
ATOM    871  C   TYR B 218       3.123   0.781  16.236  1.00  1.00
ATOM    872  O   TYR B 218       2.348  -0.171  16.333  1.00  1.00
ATOM    873  N   GLY B 219       3.898   1.435  17.320  1.00  1.00
ATOM    874  CA  GLY B 219       3.847   0.730  18.596  1.00  1.00
ATOM    875  C   GLY B 219       4.836   1.322  19.592  1.00  1.00
ATOM    876  O   GLY B 219       5.688   2.132  19.229  1.00  1.00
ATOM    877  N   TYR B 220       5.386   0.377  20.477  1.00  1.00
ATOM    878  CA  TYR B 220       6.129   0.799  21.658  1.00  1.00
ATOM    879  C   TYR B 220       7.386  -0.041  21.847  1.00  1.00
ATOM    880  O   TYR B 220       7.415  -1.220  21.494  1.00  1.00
ATOM    881  N   HIS B 221       8.394   0.579  22.355  1.00  1.00
ATOM    882  CA  HIS B 221       9.595  -0.036  22.907  1.00  1.00
ATOM    883  C   HIS B 221       9.775   0.327  24.375  1.00  1.00
ATOM    884  O   HIS B 221       9.599   1.482  24.765  1.00  1.00
ATOM    885  N   HIS B 222       9.862  -0.593  25.267  1.00  1.00
ATOM    886  CA  HIS B 222       9.988  -0.309  26.692  1.00  1.00
ATOM    887  C   HIS B 222      11.268  -0.907  27.262  1.00  1.00
ATOM    888  O   HIS B 222      11.706  -1.977  26.839  1.00  1.00
ATOM    889  N   GLN B 223      11.725  -0.390  28.308  1.00  1.00
ATOM    890  CA  GLN B 223      12.892  -0.741  29.108  1.00  1.00
ATOM    891  C   GLN B 223      12.617  -0.558  30.595  1.00  1.00
ATOM    892  O   GLN B 223      12.106   0.480  31.018  1.00  1.00
ATOM    893  N   ASN B 224      12.516  -1.606  31.350  1.00  1.00
ATOM    894  CA  ASN B 224      12.300  -1.563  32.791  1.00  1.00
ATOM    895  C   ASN B 224      13.108  -2.640  33.502  1.00  1.00
ATOM    896  O   ASN B 224      13.452  -3.664  32.911  1.00  1.00
ATOM    897  N   GLU B 225      13.063  -2.730  34.782  1.00  1.00
ATOM    898  CA  GLU B 225      13.793  -3.734  35.546  1.00  1.00
ATOM    899  C   GLU B 225      13.525  -5.135  35.010  1.00  1.00
ATOM    900  O   GLU B 225      14.426  -5.974  34.961  1.00  1.00
ATOM    901  N   GLN B 226      12.467  -5.502  34.599  1.00  1.00
ATOM    902  CA  GLN B 226      12.041  -6.791  34.068  1.00  1.00
ATOM    903  C   GLN B 226      12.483  -6.963  32.620  1.00  1.00
ATOM    904  O   GLN B 226      12.725  -8.081  32.164  1.00  1.00
ATOM    905  N   GLY B 227      13.165  -6.167  32.004  1.00  1.00
ATOM    906  CA  GLY B 227      13.693  -6.369  30.660  1.00  1.00
ATOM    907  C   GLY B 227      13.334  -5.203  29.747  1.00  1.00
ATOM    908  O   GLY B 227      12.786  -4.196  30.195  1.00  1.00
ATOM    909  N   SER B 228      13.550  -5.566  28.372  1.00  1.00
ATOM    910  CA  SER B 228      13.101  -4.678  27.306  1.00  1.00
ATOM    911  C   SER B 228      12.517  -5.468  26.142  1.00  1.00
ATOM    912  O   SER B 228      12.971  -6.571  25.837  1.00  1.00
ATOM    913  N   GLY B 229      11.598  -4.841  25.426  1.00  1.00
ATOM    914  CA  GLY B 229      10.990  -5.476  24.263  1.00  1.00
ATOM    915  C   GLY B 229      10.332  -4.446  23.354  1.00  1.00
ATOM    916  O   GLY B 229      10.103  -3.305  23.757  1.00  1.00
ATOM    917  N   TYR B 230       9.743  -4.940  22.275  1.00  1.00
ATOM    918  CA  TYR B 230       8.857  -4.215  21.373  1.00  1.00
ATOM    919  C   TYR B 230       7.456  -4.812  21.379  1.00  1.00
ATOM    920  O   TYR B 230       7.288  -6.024  21.516  1.00  1.00
ATOM    921  N   ALA B 231       6.480  -3.929  21.060  1.00  1.00
ATOM    922  CA  ALA B 231       5.075  -4.307  20.956  1.00  1.00
ATOM    923  C   ALA B 231       4.307  -3.334  20.070  1.00  1.00
ATOM    924  O   ALA B 231       4.487  -2.120  20.163  1.00  1.00
ATOM    925  N   ALA B 232       3.714  -3.810  18.962  1.00  1.00
ATOM    926  CA  ALA B 232       2.888  -2.958  18.115  1.00  1.00
ATOM    927  C   ALA B 232       1.618  -2.529  18.837  1.00  1.00
ATOM    928  O   ALA B 232       0.980  -3.330  19.520  1.00  1.00
ATOM    929  N   ASP B 233       1.226  -1.175  18.597  1.00  1.00
ATOM    930  CA  ASP B 233      -0.118  -0.792  19.013  1.00  1.00
ATOM    931  C   ASP B 233      -1.172  -1.390  18.090  1.00  1.00
ATOM    932  O   ASP B 233      -1.181  -1.123  16.888  1.00  1.00
ATOM    933  N   GLN B 234      -1.929  -2.387  18.649  1.00  1.00
ATOM    934  CA  GLN B 234      -2.808  -3.206  17.823  1.00  1.00
ATOM    935  C   GLN B 234      -3.984  -2.394  17.297  1.00  1.00
ATOM    936  O   GLN B 234      -4.402  -2.559  16.151  1.00  1.00
ATOM    937  N   LYS B 235      -4.524  -1.450  17.999  1.00  1.00
ATOM    938  CA  LYS B 235      -5.690  -0.668  17.606  1.00  1.00
ATOM    939  C   LYS B 235      -5.368   0.250  16.434  1.00  1.00
ATOM    940  O   LYS B 235      -6.162   0.386  15.503  1.00  1.00
ATOM    941  N   SER B 236      -4.273   1.021  16.524  1.00  1.00
ATOM    942  CA  SER B 236      -3.904   1.947  15.460  1.00  1.00
ATOM    943  C   SER B 236      -3.408   1.200  14.228  1.00  1.00
ATOM    944  O   SER B 236      -3.673   1.605  13.096  1.00  1.00
ATOM    945  N   THR B 237      -2.724   0.066  14.454  1.00  1.00
ATOM    946  CA  THR B 237      -2.247  -0.756  13.348  1.00  1.00
ATOM    947  C   THR B 237      -3.408  -1.359  12.569  1.00  1.00
ATOM    948  O   THR B 237      -3.397  -1.383  11.338  1.00  1.00
ATOM    949  N   GLN B 238      -4.410  -1.898  13.294  1.00  1.00
ATOM    950  CA  GLN B 238      -5.578  -2.524  12.686  1.00  1.00
ATOM    951  C   GLN B 238      -6.442  -1.497  11.966  1.00  1.00
ATOM    952  O   GLN B 238      -6.947  -1.754  10.873  1.00  1.00
ATOM    953  N   ASN B 239      -6.653  -0.335  12.553  1.00  1.00
ATOM    954  CA  ASN B 239      -7.421   0.741  11.937  1.00  1.00
ATOM    955  C   ASN B 239      -6.736   1.256  10.677  1.00  1.00
ATOM    956  O   ASN B 239      -7.394   1.577   9.688  1.00  1.00
ATOM    957  N   ALA B 240      -5.405   1.326  10.686  1.00  1.00
ATOM    958  CA  ALA B 240      -4.636   1.797   9.540  1.00  1.00
ATOM    959  C   ALA B 240      -4.653   0.777   8.409  1.00  1.00
ATOM    960  O   ALA B 240      -4.744   1.139   7.236  1.00  1.00
ATOM    961  N   ILE B 241      -4.532  -0.527   8.739  1.00  1.00
ATOM    962  CA  ILE B 241      -4.637  -1.566   7.722  1.00  1.00
ATOM    963  C   ILE B 241      -6.013  -1.560   7.068  1.00  1.00
ATOM    964  O   ILE B 241      -6.133  -1.704   5.851  1.00  1.00
ATOM    965  N   ASN B 242      -7.060  -1.342   7.934  1.00  1.00
ATOM    966  CA  ASN B 242      -8.421  -1.231   7.423  1.00  1.00
ATOM    967  C   ASN B 242      -8.549  -0.071   6.444  1.00  1.00
ATOM    968  O   ASN B 242      -9.188  -0.195   5.399  1.00  1.00
ATOM    969  N   GLY B 243      -7.970   1.066   6.784  1.00  1.00
ATOM    970  CA  GLY B 243      -8.061   2.279   5.979  1.00  1.00
ATOM    971  C   GLY B 243      -7.299   2.129   4.669  1.00  1.00
ATOM    972  O   GLY B 243      -7.778   2.539   3.611  1.00  1.00
ATOM    973  N   ILE B 244      -6.019   1.655   4.764  1.00  1.00
ATOM    974  CA  ILE B 244      -5.167   1.520   3.588  1.00  1.00
ATOM    975  C   ILE B 244      -5.753   0.524   2.595  1.00  1.00
ATOM    976  O   ILE B 244      -5.746   0.761   1.387  1.00  1.00
ATOM    977  N   THR B 245      -6.281  -0.598   3.084  1.00  1.00
ATOM    978  CA  THR B 245      -6.864  -1.614   2.217  1.00  1.00
ATOM    979  C   THR B 245      -8.164  -1.125   1.592  1.00  1.00
ATOM    980  O   THR B 245      -8.431  -1.374   0.416  1.00  1.00
ATOM    981  N   ASN B 246      -8.948  -0.360   2.278  1.00  1.00
ATOM    982  CA  ASN B 246     -10.141   0.272   1.727  1.00  1.00
ATOM    983  C   ASN B 246      -9.780   1.263   0.627  1.00  1.00
ATOM    984  O   ASN B 246     -10.464   1.350  -0.392  1.00  1.00
ATOM    985  N   LYS B 247      -8.628   1.960   0.834  1.00  1.00
ATOM    986  CA  LYS B 247      -8.134   2.900  -0.164  1.00  1.00
ATOM    987  C   LYS B 247      -7.735   2.182  -1.447  1.00  1.00
ATOM    988  O   LYS B 247      -8.023   2.652  -2.548  1.00  1.00
ATOM    989  N   VAL B 248      -7.034   1.040  -1.311  1.00  1.00
ATOM    990  CA  VAL B 248      -6.662   0.229  -2.465  1.00  1.00
ATOM    991  C   VAL B 248      -7.895  -0.254  -3.218  1.00  1.00
ATOM    992  O   VAL B 248      -7.938  -0.212  -4.448  1.00  1.00
ATOM    993  N   ASN B 249      -8.908  -0.704  -2.483  1.00  1.00
ATOM    994  CA  ASN B 249     -10.159  -1.185  -3.057  1.00  1.00
ATOM    995  C   ASN B 249     -10.880  -0.076  -3.812  1.00  1.00
ATOM    996  O   ASN B 249     -11.423  -0.300  -4.894  1.00  1.00
ATOM    997  N   THR B 250     -10.926   1.117  -3.213  1.00  1.00
ATOM    998  CA  THR B 250     -11.578   2.265  -3.832  1.00  1.00
ATOM    999  C   THR B 250     -10.905   2.637  -5.147  1.00  1.00
ATOM   1000  O   THR B 250     -11.575   2.949  -6.131  1.00  1.00
ATOM   1001  N   VAL B 251      -9.567   2.694  -5.137  1.00  1.00
ATOM   1002  CA  VAL B 251      -8.791   2.977  -6.339  1.00  1.00
ATOM   1003  C   VAL B 251      -9.042   1.929  -7.416  1.00  1.00
ATOM   1004  O   VAL B 251      -9.193   2.258  -8.592  1.00  1.00
ATOM   1005  N   ILE B 252      -8.990   0.679  -7.068  1.00  1.00
ATOM   1006  CA  ILE B 252      -9.214  -0.426  -7.993  1.00  1.00
ATOM   1007  C   ILE B 252     -10.639  -0.412  -8.533  1.00  1.00
ATOM   1008  O   ILE B 252     -10.864  -0.636  -9.722  1.00  1.00
ATOM   1009  N   GLU B 253     -11.604  -0.160  -7.758  1.00  1.00
ATOM   1010  CA  GLU B 253     -13.026  -0.153  -8.078  1.00  1.00
ATOM   1011  C   GLU B 253     -13.338   0.853  -9.178  1.00  1.00
ATOM   1012  O   GLU B 253     -14.156   0.591 -10.059  1.00  1.00
ATOM   1013  N   LYS B 254     -12.699   1.927  -9.292  1.00  1.00
ATOM   1014  CA  LYS B 254     -13.015   3.011 -10.213  1.00  1.00
ATOM   1015  C   LYS B 254     -12.448   2.739 -11.601  1.00  1.00
ATOM   1016  O   LYS B 254     -13.068   3.070 -12.611  1.00  1.00
ATOM   1017  N   MET B 255     -11.369   2.069 -11.699  1.00  1.00
ATOM   1018  CA  MET B 255     -10.821   1.648 -12.983  1.00  1.00
ATOM   1019  C   MET B 255      -9.922   0.428 -12.826  1.00  1.00
ATOM   1020  O   MET B 255      -8.954   0.453 -12.067  1.00  1.00
ATOM   1021  N   ASN B 256     -10.489  -0.712 -13.548  1.00  1.00
ATOM   1022  CA  ASN B 256      -9.768  -1.972 -13.406  1.00  1.00
ATOM   1023  C   ASN B 256     -10.147  -2.951 -14.509  1.00  1.00
ATOM   1024  O   ASN B 256      -9.356  -3.819 -14.880  1.00  1.00
ATOM   1025  N   ILE B 257     -10.579  -2.679 -15.592  1.00  1.00
ATOM   1026  CA  ILE B 257     -10.980  -3.606 -16.645  1.00  1.00
ATOM   1027  C   ILE B 257     -11.353  -2.862 -17.921  1.00  1.00
ATOM   1028  O   ILE B 257     -11.853  -1.738 -17.872  1.00  1.00
ATOM   1029  N   GLN B 258     -10.992  -3.450 -19.009  1.00  1.00
ATOM   1030  CA  GLN B 258     -11.407  -3.086 -20.358  1.00  1.00
ATOM   1031  C   GLN B 258     -11.963  -4.290 -21.108  1.00  1.00
ATOM   1032  O   GLN B 258     -11.451  -5.402 -20.980  1.00  1.00
ATOM   1033  N   PHE B 259     -13.113  -4.195 -21.654  1.00  1.00
ATOM   1034  CA  PHE B 259     -13.641  -5.266 -22.491  1.00  1.00
ATOM   1035  C   PHE B 259     -12.936  -5.310 -23.840  1.00  1.00
ATOM   1036  O   PHE B 259     -12.498  -4.281 -24.356  1.00  1.00
ATOM   1037  N   THR B 260     -13.194  -6.228 -24.679  1.00  1.00
ATOM   1038  CA  THR B 260     -12.623  -6.361 -26.014  1.00  1.00
ATOM   1039  C   THR B 260     -12.549  -5.012 -26.718  1.00  1.00
ATOM   1040  O   THR B 260     -13.525  -4.264 -26.750  1.00  1.00
ATOM   1041  N   ALA B 261     -11.311  -4.737 -27.169  1.00  1.00
ATOM   1042  CA  ALA B 261     -10.913  -3.579 -27.959  1.00  1.00
ATOM   1043  C   ALA B 261      -9.990  -3.982 -29.102  1.00  1.00
ATOM   1044  O   ALA B 261      -8.996  -4.678 -28.894  1.00  1.00
ATOM   1045  N   VAL B 262     -10.461  -4.009 -30.285  1.00  1.00
ATOM   1046  CA  VAL B 262      -9.728  -4.452 -31.464  1.00  1.00
ATOM   1047  C   VAL B 262      -9.620  -3.337 -32.497  1.00  1.00
ATOM   1048  O   VAL B 262     -10.539  -2.534 -32.655  1.00  1.00
ATOM   1049  N   GLY B 263      -8.656  -3.230 -33.222  1.00  1.00
ATOM   1050  CA  GLY B 263      -8.474  -2.304 -34.334  1.00  1.00
ATOM   1051  C   GLY B 263      -9.659  -2.351 -35.289  1.00  1.00
ATOM   1052  O   GLY B 263     -10.208  -3.419 -35.560  1.00  1.00
ATOM   1053  N   LYS B 264      -9.776  -1.225 -36.069  1.00  1.00
ATOM   1054  CA  LYS B 264     -10.734  -1.155 -37.165  1.00  1.00
ATOM   1055  C   LYS B 264     -10.038  -1.279 -38.515  1.00  1.00
ATOM   1056  O   LYS B 264      -9.020  -0.631 -38.760  1.00  1.00
ATOM   1057  N   LEU B 265      -9.583  10.503 -37.334  1.00  1.00
ATOM   1058  CA  LEU B 265     -10.647  10.625 -36.345  1.00  1.00
ATOM   1059  C   LEU B 265     -10.635   9.450 -35.374  1.00  1.00
ATOM   1060  O   LEU B 265     -10.869   9.618 -34.178  1.00  1.00
ATOM   1061  N   ASN B 266     -10.547   8.223 -35.887  1.00  1.00
ATOM   1062  CA  ASN B 266     -10.447   7.034 -35.050  1.00  1.00
ATOM   1063  C   ASN B 266      -9.151   7.033 -34.249  1.00  1.00
ATOM   1064  O   ASN B 266      -9.129   6.625 -33.087  1.00  1.00
ATOM   1065  N   LYS B 267      -8.044   7.346 -34.863  1.00  1.00
ATOM   1066  CA  LYS B 267      -6.762   7.395 -34.170  1.00  1.00
ATOM   1067  C   LYS B 267      -6.745   8.499 -33.120  1.00  1.00
ATOM   1068  O   LYS B 267      -6.151   8.345 -32.053  1.00  1.00
ATOM   1069  N   LYS B 268      -7.367   9.670 -33.421  1.00  1.00
ATOM   1070  CA  LYS B 268      -7.461  10.774 -32.473  1.00  1.00
ATOM   1071  C   LYS B 268      -8.236  10.365 -31.226  1.00  1.00
ATOM   1072  O   LYS B 268      -7.882  10.747 -30.111  1.00  1.00
ATOM   1073  N   VAL B 269      -9.367   9.617 -31.419  1.00  1.00
ATOM   1074  CA  VAL B 269     -10.169   9.132 -30.302  1.00  1.00
ATOM   1075  C   VAL B 269      -9.375   8.163 -29.434  1.00  1.00
ATOM   1076  O   VAL B 269      -9.459   8.202 -28.207  1.00  1.00
ATOM   1077  N   ASP B 270      -8.738   7.150 -30.096  1.00  1.00
ATOM   1078  CA  ASP B 270      -7.949   6.166 -29.366  1.00  1.00
ATOM   1079  C   ASP B 270      -6.784   6.824 -28.638  1.00  1.00
ATOM   1080  O   ASP B 270      -6.476   6.478 -27.498  1.00  1.00
ATOM   1081  N   ASP B 271      -6.029   7.661 -29.243  1.00  1.00
ATOM   1082  CA  ASP B 271      -4.864   8.304 -28.649  1.00  1.00
ATOM   1083  C   ASP B 271      -5.273   9.277 -27.550  1.00  1.00
ATOM   1084  O   ASP B 271      -4.573   9.427 -26.548  1.00  1.00
ATOM   1085  N   GLY B 272      -6.412   9.925 -27.666  1.00  1.00
ATOM   1086  CA  GLY B 272      -6.877  10.895 -26.683  1.00  1.00
ATOM   1087  C   GLY B 272      -7.382  10.203 -25.423  1.00  1.00
ATOM   1088  O   GLY B 272      -7.189  10.697 -24.312  1.00  1.00
ATOM   1089  N   PHE B 273      -8.104   9.108 -25.534  1.00  1.00
ATOM   1090  CA  PHE B 273      -8.542   8.326 -24.384  1.00  1.00
ATOM   1091  C   PHE B 273      -7.355   7.722 -23.645  1.00  1.00
ATOM   1092  O   PHE B 273      -7.342   7.664 -22.415  1.00  1.00
ATOM   1093  N   LEU B 274      -6.389   7.215 -24.423  1.00  1.00
ATOM   1094  CA  LEU B 274      -5.172   6.644 -23.859  1.00  1.00
ATOM   1095  C   LEU B 274      -4.374   7.693 -23.093  1.00  1.00
ATOM   1096  O   LEU B 274      -3.803   7.407 -22.041  1.00  1.00
ATOM   1097  N   ASP B 275      -4.277   8.914 -23.632  1.00  1.00
ATOM   1098  CA  ASP B 275      -3.579  10.006 -22.964  1.00  1.00
ATOM   1099  C   ASP B 275      -4.227  10.336 -21.625  1.00  1.00
ATOM   1100  O   ASP B 275      -3.538  10.609 -20.642  1.00  1.00
ATOM   1101  N   ILE B 276      -5.569  10.363 -21.593  1.00  1.00
ATOM   1102  CA  ILE B 276      -6.324  10.719 -20.398  1.00  1.00
ATOM   1103  C   ILE B 276      -6.193   9.647 -19.324  1.00  1.00
ATOM   1104  O   ILE B 276      -6.051   9.954 -18.141  1.00  1.00
ATOM   1105  N   TRP B 277      -6.341   8.364 -19.711  1.00  1.00
ATOM   1106  CA  TRP B 277      -6.283   7.264 -18.756  1.00  1.00
ATOM   1107  C   TRP B 277      -4.873   7.083 -18.209  1.00  1.00
ATOM   1108  O   TRP B 277      -4.689   6.760 -17.036  1.00  1.00
ATOM   1109  N   THR B 278      -3.873   7.260 -19.013  1.00  1.00
ATOM   1110  CA  THR B 278      -2.488   7.212 -18.561  1.00  1.00
ATOM   1111  C   THR B 278      -2.213   8.282 -17.512  1.00  1.00
ATOM   1112  O   THR B 278      -1.517   8.035 -16.528  1.00  1.00
ATOM   1113  N   TYR B 279      -2.720   9.526 -17.820  1.00  1.00
ATOM   1114  CA  TYR B 279      -2.574  10.648 -16.900  1.00  1.00
ATOM   1115  C   TYR B 279      -3.304  10.383 -15.589  1.00  1.00
ATOM   1116  O   TYR B 279      -2.795  10.689 -14.511  1.00  1.00
ATOM   1117  N   ASN B 280      -4.522   9.898 -15.677  1.00  1.00
ATOM   1118  CA  ASN B 280      -5.382   9.634 -14.530  1.00  1.00
ATOM   1119  C   ASN B 280      -4.776   8.575 -13.619  1.00  1.00
ATOM   1120  O   ASN B 280      -4.839   8.686 -12.394  1.00  1.00
ATOM   1121  N   ALA B 281      -4.308   7.483 -14.194  1.00  1.00
ATOM   1122  CA  ALA B 281      -3.734   6.376 -13.439  1.00  1.00
ATOM   1123  C   ALA B 281      -2.480   6.810 -12.691  1.00  1.00
ATOM   1124  O   ALA B 281      -2.273   6.437 -11.536  1.00  1.00
ATOM   1125  N   GLU B 282      -1.578   7.459 -13.372  1.00  1.00
ATOM   1126  CA  GLU B 282      -0.312   7.874 -12.779  1.00  1.00
ATOM   1127  C   GLU B 282      -0.530   8.920 -11.693  1.00  1.00
ATOM   1128  O   GLU B 282       0.119   8.889 -10.648  1.00  1.00
ATOM   1129  N   LEU B 283      -1.375   9.884 -11.913  1.00  1.00
ATOM   1130  CA  LEU B 283      -1.628  10.967 -10.971  1.00  1.00
ATOM   1131  C   LEU B 283      -2.392  10.469  -9.749  1.00  1.00
ATOM   1132  O   LEU B 283      -2.152  10.920  -8.629  1.00  1.00
ATOM   1133  N   LEU B 284      -3.345   9.590  -9.926  1.00  1.00
ATOM   1134  CA  LEU B 284      -4.079   8.989  -8.819  1.00  1.00
ATOM   1135  C   LEU B 284      -3.138   8.273  -7.857  1.00  1.00
ATOM   1136  O   LEU B 284      -3.315   8.334  -6.640  1.00  1.00
ATOM   1137  N   VAL B 285      -2.178   7.527  -8.431  1.00  1.00
ATOM   1138  CA  VAL B 285      -1.213   6.790  -7.625  1.00  1.00
ATOM   1139  C   VAL B 285      -0.276   7.737  -6.886  1.00  1.00
ATOM   1140  O   VAL B 285       0.043   7.523  -5.716  1.00  1.00
ATOM   1141  N   LEU B 286       0.218   8.758  -7.600  1.00  1.00
ATOM   1142  CA  LEU B 286       1.131   9.730  -7.012  1.00  1.00
ATOM   1143  C   LEU B 286       0.466  10.491  -5.870  1.00  1.00
ATOM   1144  O   LEU B 286       1.085  10.744  -4.836  1.00  1.00
ATOM   1145  N   LEU B 287      -0.737  10.946  -6.067  1.00  1.00
ATOM   1146  CA  LEU B 287      -1.469  11.692  -5.051  1.00  1.00
ATOM   1147  C   LEU B 287      -1.792  10.814  -3.847  1.00  1.00
ATOM   1148  O   LEU B 287      -1.717  11.261  -2.702  1.00  1.00
ATOM   1149  N   GLU B 288      -2.297   9.595  -4.105  1.00  1.00
ATOM   1150  CA  GLU B 288      -2.645   8.675  -3.030  1.00  1.00
ATOM   1151  C   GLU B 288      -1.408   8.243  -2.253  1.00  1.00
ATOM   1152  O   GLU B 288      -1.457   8.072  -1.034  1.00  1.00
ATOM   1153  N   ASN B 289      -0.290   8.099  -2.910  1.00  1.00
ATOM   1154  CA  ASN B 289       0.969   7.741  -2.267  1.00  1.00
ATOM   1155  C   ASN B 289       1.389   8.797  -1.253  1.00  1.00
ATOM   1156  O   ASN B 289       1.880   8.473  -0.171  1.00  1.00
ATOM   1157  N   GLU B 290       1.315  10.063  -1.651  1.00  1.00
ATOM   1158  CA  GLU B 290       1.624  11.171  -0.756  1.00  1.00
ATOM   1159  C   GLU B 290       0.715  11.162   0.466  1.00  1.00
ATOM   1160  O   GLU B 290       1.159  11.423   1.584  1.00  1.00
ATOM   1161  N   ARG B 291      -0.567  10.917   0.256  1.00  1.00
ATOM   1162  CA  ARG B 291      -1.563  10.902   1.320  1.00  1.00
ATOM   1163  C   ARG B 291      -1.341   9.730   2.267  1.00  1.00
ATOM   1164  O   ARG B 291      -1.527   9.853   3.477  1.00  1.00
ATOM   1165  N   THR B 292      -0.969   8.573   1.736  1.00  1.00
ATOM   1166  CA  THR B 292      -0.708   7.369   2.516  1.00  1.00
ATOM   1167  C   THR B 292       0.451   7.578   3.481  1.00  1.00
ATOM   1168  O   THR B 292       0.404   7.133   4.628  1.00  1.00
ATOM   1169  N   LEU B 293       1.545   8.133   2.982  1.00  1.00
ATOM   1170  CA  LEU B 293       2.710   8.408   3.814  1.00  1.00
ATOM   1171  C   LEU B 293       2.380   9.419   4.908  1.00  1.00
ATOM   1172  O   LEU B 293       2.822   9.280   6.048  1.00  1.00
ATOM   1173  N   ASP B 294       1.609  10.421   4.555  1.00  1.00
ATOM   1174  CA  ASP B 294       1.198  11.428   5.526  1.00  1.00
ATOM   1175  C   ASP B 294       0.284  10.830   6.588  1.00  1.00
ATOM   1176  O   ASP B 294       0.371  11.180   7.764  1.00  1.00
ATOM   1177  N   PHE B 295      -0.585   9.873   6.152  1.00  1.00
ATOM   1178  CA  PHE B 295      -1.503   9.175   7.044  1.00  1.00
ATOM   1179  C   PHE B 295      -0.746   8.409   8.122  1.00  1.00
ATOM   1180  O   PHE B 295      -1.164   8.370   9.279  1.00  1.00
ATOM   1181  N   HIS B 296       0.287   7.679   7.710  1.00  1.00
ATOM   1182  CA  HIS B 296       1.132   6.937   8.639  1.00  1.00
ATOM   1183  C   HIS B 296       1.833   7.874   9.614  1.00  1.00
ATOM   1184  O   HIS B 296       1.941   7.578  10.804  1.00  1.00
ATOM   1185  N   ASP B 297       2.382   9.003   9.060  1.00  1.00
ATOM   1186  CA  ASP B 297       3.028  10.009   9.894  1.00  1.00
ATOM   1187  C   ASP B 297       2.075  10.536  10.959  1.00  1.00
ATOM   1188  O   ASP B 297       2.466  10.742  12.108  1.00  1.00
ATOM   1189  N   SER B 298       0.834  10.780  10.583  1.00  1.00
ATOM   1190  CA  SER B 298      -0.206  11.281  11.473  1.00  1.00
ATOM   1191  C   SER B 298      -0.501  10.289  12.591  1.00  1.00
ATOM   1192  O   SER B 298      -0.728  10.679  13.736  1.00  1.00
ATOM   1193  N   ASN B 299      -0.622   9.001  12.252  1.00  1.00
ATOM   1194  CA  ASN B 299      -0.916   7.937  13.205  1.00  1.00
ATOM   1195  C   ASN B 299       0.167   7.838  14.271  1.00  1.00
ATOM   1196  O   ASN B 299      -0.123   7.611  15.446  1.00  1.00
ATOM   1197  N   VAL B 300       1.433   7.942  13.823  1.00  1.00
ATOM   1198  CA  VAL B 300       2.556   7.924  14.753  1.00  1.00
ATOM   1199  C   VAL B 300       2.508   9.120  15.695  1.00  1.00
ATOM   1200  O   VAL B 300       2.756   8.989  16.894  1.00  1.00
ATOM   1201  N   LYS B 301       2.258  10.296  15.125  1.00  1.00
ATOM   1202  CA  LYS B 301       2.183  11.542  15.878  1.00  1.00
ATOM   1203  C   LYS B 301       1.080  11.487  16.927  1.00  1.00
ATOM   1204  O   LYS B 301       1.252  11.965  18.048  1.00  1.00
ATOM   1205  N   ASN B 302      -0.097  10.942  16.525  1.00  1.00
ATOM   1206  CA  ASN B 302      -1.249  10.842  17.413  1.00  1.00
ATOM   1207  C   ASN B 302      -0.989   9.855  18.543  1.00  1.00
ATOM   1208  O   ASN B 302      -1.420  10.066  19.677  1.00  1.00
ATOM   1209  N   LEU B 303      -0.378   8.723  18.268  1.00  1.00
ATOM   1210  CA  LEU B 303      -0.004   7.732  19.270  1.00  1.00
ATOM   1211  C   LEU B 303       0.956   8.323  20.297  1.00  1.00
ATOM   1212  O   LEU B 303       0.840   8.058  21.494  1.00  1.00
ATOM   1213  N   TYR B 304       1.867   9.138  19.820  1.00  1.00
ATOM   1214  CA  TYR B 304       2.840   9.804  20.677  1.00  1.00
ATOM   1215  C   TYR B 304       2.165  10.819  21.591  1.00  1.00
ATOM   1216  O   TYR B 304       2.505  10.929  22.769  1.00  1.00
ATOM   1217  N   GLU B 305       1.328  11.673  21.005  1.00  1.00
ATOM   1218  CA  GLU B 305       0.589  12.679  21.758  1.00  1.00
ATOM   1219  C   GLU B 305      -0.346  12.032  22.771  1.00  1.00
ATOM   1220  O   GLU B 305      -0.524  12.539  23.879  1.00  1.00
ATOM   1221  N   LYS B 306      -0.930  10.902  22.448  1.00  1.00
ATOM   1222  CA  LYS B 306      -1.808  10.149  23.336  1.00  1.00
ATOM   1223  C   LYS B 306      -1.069   9.702  24.591  1.00  1.00
ATOM   1224  O   LYS B 306      -1.619   9.734  25.692  1.00  1.00
ATOM   1225  N   VAL B 307       0.112   9.081  24.419  1.00  1.00
ATOM   1226  CA  VAL B 307       0.943   8.670  25.544  1.00  1.00
ATOM   1227  C   VAL B 307       1.394   9.872  26.363  1.00  1.00
ATOM   1228  O   VAL B 307       1.400   9.830  27.594  1.00  1.00
ATOM   1229  N   LYS B 308       1.773  10.940  25.649  1.00  1.00
ATOM   1230  CA  LYS B 308       2.236  12.150  26.318  1.00  1.00
ATOM   1231  C   LYS B 308       1.168  12.708  27.249  1.00  1.00
ATOM   1232  O   LYS B 308       1.468  13.148  28.360  1.00  1.00
ATOM   1233  N   SER B 309      -0.083  12.702  26.813  1.00  1.00
ATOM   1234  CA  SER B 309      -1.196  13.252  27.578  1.00  1.00
ATOM   1235  C   SER B 309      -1.571  12.340  28.739  1.00  1.00
ATOM   1236  O   SER B 309      -1.975  12.808  29.803  1.00  1.00
ATOM   1237  N   GLN B 310      -1.338  11.053  28.663  1.00  1.00
ATOM   1238  CA  GLN B 310      -1.599  10.132  29.763  1.00  1.00
ATOM   1239  C   GLN B 310      -0.586  10.314  30.886  1.00  1.00
ATOM   1240  O   GLN B 310      -0.931  10.237  32.065  1.00  1.00
ATOM   1241  N   LEU B 311       0.704  10.359  30.546  1.00  1.00
ATOM   1242  CA  LEU B 311       1.785  10.438  31.520  1.00  1.00
ATOM   1243  C   LEU B 311       1.895  11.840  32.111  1.00  1.00
ATOM   1244  O   LEU B 311       2.205  12.005  33.290  1.00  1.00
ATOM   1245  N   LYS B 312       1.478  12.811  31.601  1.00  1.00
ATOM   1246  CA  LYS B 312       1.621  14.175  32.096  1.00  1.00
ATOM   1247  C   LYS B 312       3.041  14.438  32.581  1.00  1.00
ATOM   1248  O   LYS B 312       3.914  14.817  31.800  1.00  1.00
ATOM   1249  N   ASN B 313       3.240  14.807  33.836  1.00  1.00
ATOM   1250  CA  ASN B 313       4.539  15.122  34.418  1.00  1.00
ATOM   1251  C   ASN B 313       5.082  13.947  35.222  1.00  1.00
ATOM   1252  O   ASN B 313       6.245  13.942  35.625  1.00  1.00
ATOM   1253  N   ASN B 314       4.460  12.793  35.195  1.00  1.00
ATOM   1254  CA  ASN B 314       4.968  11.559  35.781  1.00  1.00
ATOM   1255  C   ASN B 314       6.082  10.963  34.930  1.00  1.00
ATOM   1256  O   ASN B 314       6.954  10.258  35.437  1.00  1.00
ATOM   1257  N   ALA B 315       6.426  11.530  33.970  1.00  1.00
ATOM   1258  CA  ALA B 315       7.492  11.228  33.022  1.00  1.00
ATOM   1259  C   ALA B 315       8.031  12.498  32.377  1.00  1.00
ATOM   1260  O   ALA B 315       7.293  13.458  32.161  1.00  1.00
ATOM   1261  N   LYS B 316       9.205  12.387  31.798  1.00  1.00
ATOM   1262  CA  LYS B 316       9.862  13.468  31.074  1.00  1.00
ATOM   1263  C   LYS B 316      10.112  13.085  29.621  1.00  1.00
ATOM   1264  O   LYS B 316      10.483  11.950  29.323  1.00  1.00
ATOM   1265  N   GLU B 317       9.766  14.044  28.681  1.00  1.00
ATOM   1266  CA  GLU B 317      10.196  13.810  27.307  1.00  1.00
ATOM   1267  C   GLU B 317      11.711  13.905  27.180  1.00  1.00
ATOM   1268  O   GLU B 317      12.312  14.914  27.549  1.00  1.00
ATOM   1269  N   ILE B 318      12.334  12.796  26.660  1.00  1.00
ATOM   1270  CA  ILE B 318      13.786  12.681  26.581  1.00  1.00
ATOM   1271  C   ILE B 318      14.261  12.694  25.134  1.00  1.00
ATOM   1272  O   ILE B 318      15.398  13.068  24.848  1.00  1.00
ATOM   1273  N   GLY B 319      13.489  12.663  24.223  1.00  1.00
ATOM   1274  CA  GLY B 319      13.942  12.885  22.855  1.00  1.00
ATOM   1275  C   GLY B 319      13.611  11.694  21.964  1.00  1.00
ATOM   1276  O   GLY B 319      13.770  10.542  22.368  1.00  1.00
ATOM   1277  N   ASN B 320      13.406  12.007  20.727  1.00  1.00
ATOM   1278  CA  ASN B 320      13.393  10.893  19.787  1.00  1.00
ATOM   1279  C   ASN B 320      12.129  10.057  19.940  1.00  1.00
ATOM   1280  O   ASN B 320      12.089   8.895  19.537  1.00  1.00
ATOM   1281  N   GLY B 321      11.144  10.475  20.751  1.00  1.00
ATOM   1282  CA  GLY B 321       9.888   9.751  20.906  1.00  1.00
ATOM   1283  C   GLY B 321       9.918   8.854  22.137  1.00  1.00
ATOM   1284  O   GLY B 321       8.949   8.154  22.431  1.00  1.00
ATOM   1285  N   CYS B 322      10.734   9.180  23.081  1.00  1.00
ATOM   1286  CA  CYS B 322      10.929   8.405  24.300  1.00  1.00
ATOM   1287  C   CYS B 322      10.525   9.204  25.532  1.00  1.00
ATOM   1288  O   CYS B 322      10.753  10.412  25.602  1.00  1.00
ATOM   1289  N   PHE B 323       9.880   8.541  26.460  1.00  1.00
ATOM   1290  CA  PHE B 323       9.570   9.047  27.792  1.00  1.00
ATOM   1291  C   PHE B 323      10.347   8.293  28.863  1.00  1.00
ATOM   1292  O   PHE B 323      10.494   7.073  28.793  1.00  1.00
ATOM   1293  N   GLU B 324      10.894   9.018  29.789  1.00  1.00
ATOM   1294  CA  GLU B 324      11.541   8.456  30.968  1.00  1.00
ATOM   1295  C   GLU B 324      10.707   8.695  32.221  1.00  1.00
ATOM   1296  O   GLU B 324      10.299   9.822  32.500  1.00  1.00
ATOM   1297  N   PHE B 325      10.208   7.523  32.822  1.00  1.00
ATOM   1298  CA  PHE B 325       9.336   7.659  33.983  1.00  1.00
ATOM   1299  C   PHE B 325      10.104   8.179  35.191  1.00  1.00
ATOM   1300  O   PHE B 325      11.238   7.769  35.441  1.00  1.00
ATOM   1301  N   TYR B 326       9.319   8.933  36.051  1.00  1.00
ATOM   1302  CA  TYR B 326       9.869   9.377  37.326  1.00  1.00
ATOM   1303  C   TYR B 326       9.568   8.376  38.434  1.00  1.00
ATOM   1304  O   TYR B 326      10.196   8.398  39.492  1.00  1.00
ATOM   1305  N   HIS B 327       8.898   7.375  38.101  1.00  1.00
ATOM   1306  CA  HIS B 327       8.473   6.245  38.917  1.00  1.00
ATOM   1307  C   HIS B 327       8.886   4.922  38.285  1.00  1.00
ATOM   1308  O   HIS B 327       8.948   4.800  37.062  1.00  1.00
ATOM   1309  N   LYS B 328       8.933   3.845  39.068  1.00  1.00
ATOM   1310  CA  LYS B 328       9.067   2.504  38.513  1.00  1.00
ATOM   1311  C   LYS B 328       7.805   2.088  37.767  1.00  1.00
ATOM   1312  O   LYS B 328       6.701   2.167  38.304  1.00  1.00
ATOM   1313  N   CYS B 329       7.912   1.736  36.555  1.00  1.00
ATOM   1314  CA  CYS B 329       6.835   1.278  35.686  1.00  1.00
ATOM   1315  C   CYS B 329       7.090  -0.140  35.193  1.00  1.00
ATOM   1316  O   CYS B 329       8.000  -0.377  34.398  1.00  1.00
ATOM   1317  N   ASP B 330       6.573  -1.126  35.930  1.00  1.00
ATOM   1318  CA  ASP B 330       6.743  -2.527  35.566  1.00  1.00
ATOM   1319  C   ASP B 330       5.937  -2.875  34.321  1.00  1.00
ATOM   1320  O   ASP B 330       4.941  -2.220  34.012  1.00  1.00
ATOM   1321  N   ASN B 331       5.733  -4.120  34.000  1.00  1.00
ATOM   1322  CA  ASN B 331       5.021  -4.564  32.807  1.00  1.00
ATOM   1323  C   ASN B 331       3.521  -4.338  32.945  1.00  1.00
ATOM   1324  O   ASN B 331       2.841  -4.009  31.973  1.00  1.00
ATOM   1325  N   GLU B 332       2.906  -4.438  34.058  1.00  1.00
ATOM   1326  CA  GLU B 332       1.511  -4.063  34.256  1.00  1.00
ATOM   1327  C   GLU B 332       1.297  -2.579  33.991  1.00  1.00
ATOM   1328  O   GLU B 332       0.279  -2.180  33.426  1.00  1.00
ATOM   1329  N   CYS B 333       2.234  -1.737  34.496  1.00  1.00
ATOM   1330  CA  CYS B 333       2.183  -0.300  34.254  1.00  1.00
ATOM   1331  C   CYS B 333       2.359   0.017  32.775  1.00  1.00
ATOM   1332  O   CYS B 333       1.698   0.905  32.237  1.00  1.00
ATOM   1333  N   MET B 334       3.341  -0.630  32.148  1.00  1.00
ATOM   1334  CA  MET B 334       3.632  -0.428  30.734  1.00  1.00
ATOM   1335  C   MET B 334       2.447  -0.827  29.865  1.00  1.00
ATOM   1336  O   MET B 334       2.121  -0.147  28.892  1.00  1.00
ATOM   1337  N   GLU B 335       1.806  -1.923  30.151  1.00  1.00
ATOM   1338  CA  GLU B 335       0.632  -2.384  29.420  1.00  1.00
ATOM   1339  C   GLU B 335      -0.507  -1.376  29.516  1.00  1.00
ATOM   1340  O   GLU B 335      -1.254  -1.177  28.558  1.00  1.00
ATOM   1341  N   SER B 336      -0.716  -0.766  30.668  1.00  1.00
ATOM   1342  CA  SER B 336      -1.710   0.284  30.859  1.00  1.00
ATOM   1343  C   SER B 336      -1.412   1.490  29.977  1.00  1.00
ATOM   1344  O   SER B 336      -2.326   2.130  29.456  1.00  1.00
ATOM   1345  N   VAL B 337      -0.151   1.868  29.829  1.00  1.00
ATOM   1346  CA  VAL B 337       0.238   2.916  28.894  1.00  1.00
ATOM   1347  C   VAL B 337      -0.081   2.519  27.458  1.00  1.00
ATOM   1348  O   VAL B 337      -0.575   3.330  26.675  1.00  1.00
ATOM   1349  N   ARG B 338       0.208   1.311  27.096  1.00  1.00
ATOM   1350  CA  ARG B 338      -0.005   0.785  25.753  1.00  1.00
ATOM   1351  C   ARG B 338      -1.490   0.642  25.447  1.00  1.00
ATOM   1352  O   ARG B 338      -1.933   0.918  24.332  1.00  1.00
ATOM   1353  N   ASN B 339      -2.350   0.407  26.279  1.00  1.00
ATOM   1354  CA  ASN B 339      -3.776   0.188  26.067  1.00  1.00
ATOM   1355  C   ASN B 339      -4.592   1.393  26.517  1.00  1.00
ATOM   1356  O   ASN B 339      -5.777   1.505  26.204  1.00  1.00
ATOM   1357  N   GLY B 340      -4.037   2.421  26.966  1.00  1.00
ATOM   1358  CA  GLY B 340      -4.646   3.730  27.164  1.00  1.00
ATOM   1359  C   GLY B 340      -5.433   3.780  28.467  1.00  1.00
ATOM   1360  O   GLY B 340      -6.082   4.780  28.774  1.00  1.00
ATOM   1361  N   THR B 341      -4.974   3.171  29.504  1.00  1.00
ATOM   1362  CA  THR B 341      -5.608   3.134  30.816  1.00  1.00
ATOM   1363  C   THR B 341      -4.602   3.424  31.922  1.00  1.00
ATOM   1364  O   THR B 341      -4.945   3.416  33.104  1.00  1.00
ATOM   1365  N   TYR B 342      -3.533   4.157  31.560  1.00  1.00
ATOM   1366  CA  TYR B 342      -2.555   4.579  32.555  1.00  1.00
ATOM   1367  C   TYR B 342      -3.217   5.361  33.682  1.00  1.00
ATOM   1368  O   TYR B 342      -3.982   6.294  33.437  1.00  1.00
ATOM   1369  N   ASP B 343      -2.896   4.986  34.923  1.00  1.00
ATOM   1370  CA  ASP B 343      -3.394   5.677  36.107  1.00  1.00
ATOM   1371  C   ASP B 343      -2.362   6.660  36.644  1.00  1.00
ATOM   1372  O   ASP B 343      -1.393   6.266  37.293  1.00  1.00
ATOM   1373  N   TYR B 344      -2.587   8.022  36.327  1.00  1.00
ATOM   1374  CA  TYR B 344      -1.588   9.015  36.702  1.00  1.00
ATOM   1375  C   TYR B 344      -1.559   9.225  38.210  1.00  1.00
ATOM   1376  O   TYR B 344      -0.492   9.377  38.805  1.00  1.00
ATOM   1377  N   PRO B 345      -2.716   9.357  38.873  1.00  1.00
ATOM   1378  CA  PRO B 345      -2.802   9.585  40.310  1.00  1.00
ATOM   1379  C   PRO B 345      -2.143   8.453  41.088  1.00  1.00
ATOM   1380  O   PRO B 345      -1.520   8.679  42.125  1.00  1.00
ATOM   1381  N   LYS B 346      -2.088   7.282  40.656  1.00  1.00
ATOM   1382  CA  LYS B 346      -1.478   6.116  41.284  1.00  1.00
ATOM   1383  C   LYS B 346       0.022   6.311  41.467  1.00  1.00
ATOM   1384  O   LYS B 346       0.591   5.906  42.481  1.00  1.00
ATOM   1385  N   TYR B 347       0.727   6.902  40.555  1.00  1.00
ATOM   1386  CA  TYR B 347       2.178   7.038  40.608  1.00  1.00
ATOM   1387  C   TYR B 347       2.589   8.495  40.780  1.00  1.00
ATOM   1388  O   TYR B 347       3.732   8.790  41.128  1.00  1.00
ATOM   1389  N   SER B 348       1.718   9.369  40.974  1.00  1.00
ATOM   1390  CA  SER B 348       1.992  10.800  41.016  1.00  1.00
ATOM   1391  C   SER B 348       2.769  11.175  42.272  1.00  1.00
ATOM   1392  O   SER B 348       3.641  12.043  42.238  1.00  1.00
ATOM   1393  N   GLU B 349       2.557  10.596  43.426  1.00  1.00
ATOM   1394  CA  GLU B 349       3.315  10.894  44.635  1.00  1.00
ATOM   1395  C   GLU B 349       4.773  10.480  44.487  1.00  1.00
ATOM   1396  O   GLU B 349       5.678  11.187  44.931  1.00  1.00
ATOM   1397  N   GLU B 350       5.012   9.233  44.019  1.00  1.00
ATOM   1398  CA  GLU B 350       6.371   8.745  43.821  1.00  1.00
ATOM   1399  C   GLU B 350       7.105   9.571  42.772  1.00  1.00
ATOM   1400  O   GLU B 350       8.304   9.823  42.895  1.00  1.00
ATOM   1401  N   SER B 351       6.383   9.897  41.680  1.00  1.00
ATOM   1402  CA  SER B 351       6.957  10.717  40.621  1.00  1.00
ATOM   1403  C   SER B 351       7.397  12.075  41.152  1.00  1.00
ATOM   1404  O   SER B 351       8.433  12.604  40.750  1.00  1.00
ATOM   1405  N   LYS B 352       6.466  12.733  41.902  1.00  1.00
ATOM   1406  CA  LYS B 352       6.730  14.043  42.483  1.00  1.00
ATOM   1407  C   LYS B 352       8.008  14.031  43.313  1.00  1.00
ATOM   1408  O   LYS B 352       8.783  14.987  43.291  1.00  1.00
ATOM   1409  N   LEU B 353       8.181  13.019  44.165  1.00  1.00
ATOM   1410  CA  LEU B 353       9.372  12.888  44.996  1.00  1.00
ATOM   1411  C   LEU B 353      10.626  12.730  44.142  1.00  1.00
ATOM   1412  O   LEU B 353      11.692  13.239  44.489  1.00  1.00
ATOM   1413  N   ASN B 354      10.575  12.173  42.988  1.00  1.00
ATOM   1414  CA  ASN B 354      11.741  11.865  42.170  1.00  1.00
ATOM   1415  C   ASN B 354      12.155  13.064  41.326  1.00  1.00
ATOM   1416  O   ASN B 354      13.333  13.241  41.018  1.00  1.00
ATOM   1417  N   ARG B 355      11.265  13.714  40.644  1.00  1.00
ATOM   1418  CA  ARG B 355      11.623  14.878  39.843  1.00  1.00
ATOM   1419  C   ARG B 355      11.912  16.086  40.726  1.00  1.00
ATOM   1420  O   ARG B 355      11.193  16.347  41.691  1.00  1.00
