# Supplementary material for: ProteinDJ: A high‐performance and modular protein design pipeline
Source: Protein Sci. 2026 Jan 21;35(2):e70464. doi: 10.1002/pro.70464 (PMC12820799; doi:10.1002/pro.70464)
Supplement: Supplementary file 2 — DATA S1. Compressed archive containing input PDB and Bindsweeper YAML files used for benchmarking and comparison of sequence design methods. [file PRO-35-e70464-s001.zip › SupplementaryFile1/binderfolds/ha/fold_19.pdb]

ATOM      1  N   GLY A   1     -17.773   0.094  -5.266  1.00  0.00
ATOM      2  CA  GLY A   1     -19.034  -0.069  -4.554  1.00  0.00
ATOM      3  C   GLY A   1     -18.832   0.024  -3.047  1.00  0.00
ATOM      4  O   GLY A   1     -17.829  -0.452  -2.515  1.00  0.00
ATOM      5  N   GLY A   2     -19.863   0.437  -2.354  1.00  0.00
ATOM      6  CA  GLY A   2     -19.781   0.497  -0.900  1.00  0.00
ATOM      7  C   GLY A   2     -19.871  -0.894  -0.285  1.00  0.00
ATOM      8  O   GLY A   2     -19.201  -1.191   0.704  1.00  0.00
ATOM      9  N   GLY A   3     -20.719  -1.764  -0.865  1.00  0.00
ATOM     10  CA  GLY A   3     -20.859  -3.133  -0.383  1.00  0.00
ATOM     11  C   GLY A   3     -19.533  -3.879  -0.453  1.00  0.00
ATOM     12  O   GLY A   3     -19.177  -4.618   0.465  1.00  0.00
ATOM     13  N   GLY A   4     -18.806  -3.687  -1.570  1.00  0.00
ATOM     14  CA  GLY A   4     -17.501  -4.319  -1.723  1.00  0.00
ATOM     15  C   GLY A   4     -16.512  -3.801  -0.687  1.00  0.00
ATOM     16  O   GLY A   4     -15.713  -4.562  -0.142  1.00  0.00
ATOM     17  N   GLY A   5     -16.583  -2.483  -0.426  1.00  0.00
ATOM     18  CA  GLY A   5     -15.723  -1.885   0.588  1.00  0.00
ATOM     19  C   GLY A   5     -16.000  -2.478   1.964  1.00  0.00
ATOM     20  O   GLY A   5     -15.078  -2.726   2.740  1.00  0.00
ATOM     21  N   GLY A   6     -17.301  -2.616   2.302  1.00  0.00
ATOM     22  CA  GLY A   6     -17.686  -3.214   3.575  1.00  0.00
ATOM     23  C   GLY A   6     -17.190  -4.651   3.680  1.00  0.00
ATOM     24  O   GLY A   6     -16.718  -5.079   4.734  1.00  0.00
ATOM     25  N   GLY A   7     -17.403  -5.451   2.625  1.00  0.00
ATOM     26  CA  GLY A   7     -16.927  -6.829   2.599  1.00  0.00
ATOM     27  C   GLY A   7     -15.421  -6.896   2.822  1.00  0.00
ATOM     28  O   GLY A   7     -14.929  -7.766   3.539  1.00  0.00
ATOM     29  N   GLY A   8     -14.693  -5.997   2.124  1.00  0.00
ATOM     30  CA  GLY A   8     -13.244  -5.951   2.273  1.00  0.00
ATOM     31  C   GLY A   8     -12.847  -5.643   3.712  1.00  0.00
ATOM     32  O   GLY A   8     -11.909  -6.234   4.247  1.00  0.00
ATOM     33  N   GLY A   9     -13.534  -4.691   4.319  1.00  0.00
ATOM     34  CA  GLY A   9     -13.288  -4.327   5.709  1.00  0.00
ATOM     35  C   GLY A   9     -13.558  -5.500   6.642  1.00  0.00
ATOM     36  O   GLY A   9     -12.803  -5.744   7.583  1.00  0.00
ATOM     37  N   GLY A  10     -14.683  -6.186   6.422  1.00  0.00
ATOM     38  CA  GLY A  10     -15.037  -7.351   7.224  1.00  0.00
ATOM     39  C   GLY A  10     -13.998  -8.455   7.080  1.00  0.00
ATOM     40  O   GLY A  10     -13.631  -9.108   8.058  1.00  0.00
ATOM     41  N   GLY A  11     -13.554  -8.716   5.856  1.00  0.00
ATOM     42  CA  GLY A  11     -12.551  -9.741   5.591  1.00  0.00
ATOM     43  C   GLY A  11     -11.237  -9.420   6.290  1.00  0.00
ATOM     44  O   GLY A  11     -10.581 -10.306   6.838  1.00  0.00
ATOM     45  N   GLY A  12     -10.841  -8.128   6.194  1.00  0.00
ATOM     46  CA  GLY A  12      -9.591  -7.713   6.820  1.00  0.00
ATOM     47  C   GLY A  12      -9.652  -7.878   8.333  1.00  0.00
ATOM     48  O   GLY A  12      -8.687  -8.318   8.959  1.00  0.00
ATOM     49  N   GLY A  13     -10.777  -7.459   8.927  1.00  0.00
ATOM     50  CA  GLY A  13     -10.963  -7.610  10.365  1.00  0.00
ATOM     51  C   GLY A  13     -10.930  -9.077  10.774  1.00  0.00
ATOM     52  O   GLY A  13     -10.338  -9.434  11.793  1.00  0.00
ATOM     53  N   GLY A  14     -11.616  -9.923   9.977  1.00  0.00
ATOM     54  CA  GLY A  14     -11.623 -11.357  10.240  1.00  0.00
ATOM     55  C   GLY A  14     -10.220 -11.942  10.139  1.00  0.00
ATOM     56  O   GLY A  14      -9.832 -12.792  10.940  1.00  0.00
ATOM     57  N   GLY A  15      -9.497 -11.560   9.058  1.00  0.00
ATOM     58  CA  GLY A  15      -8.128 -12.023   8.870  1.00  0.00
ATOM     59  C   GLY A  15      -7.258 -11.674  10.070  1.00  0.00
ATOM     60  O   GLY A  15      -6.453 -12.488  10.523  1.00  0.00
ATOM     61  N   GLY A  16      -7.355 -10.405  10.492  1.00  0.00
ATOM     62  CA  GLY A  16      -6.570  -9.943  11.630  1.00  0.00
ATOM     63  C   GLY A  16      -6.957 -10.684  12.904  1.00  0.00
ATOM     64  O   GLY A  16      -6.098 -11.048  13.707  1.00  0.00
ATOM     65  N   GLY A  17      -8.191 -11.009  13.049  1.00  0.00
ATOM     66  CA  GLY A  17      -8.691 -11.673  14.246  1.00  0.00
ATOM     67  C   GLY A  17      -8.316 -13.149  14.255  1.00  0.00
ATOM     68  O   GLY A  17      -7.932 -13.696  15.289  1.00  0.00
ATOM     69  N   GLY A  18      -8.477 -13.811  13.136  1.00  0.00
ATOM     70  CA  GLY A  18      -8.195 -15.239  13.056  1.00  0.00
ATOM     71  C   GLY A  18      -6.786 -15.494  12.535  1.00  0.00
ATOM     72  O   GLY A  18      -6.122 -16.444  12.951  1.00  0.00
ATOM     73  N   GLY A  19      -6.182 -14.329  12.174  1.00  0.00
ATOM     74  CA  GLY A  19      -4.821 -14.400  11.655  1.00  0.00
ATOM     75  C   GLY A  19      -4.787 -14.113  10.159  1.00  0.00
ATOM     76  O   GLY A  19      -5.829 -13.942   9.526  1.00  0.00
ATOM     77  N   GLY A  20      -4.552 -14.687   9.317  1.00  0.00
ATOM     78  CA  GLY A  20      -4.392 -14.559   7.874  1.00  0.00
ATOM     79  C   GLY A  20      -5.296 -15.534   7.130  1.00  0.00
ATOM     80  O   GLY A  20      -5.566 -15.362   5.942  1.00  0.00
ATOM     81  N   GLY A  21      -6.321 -16.014   7.703  1.00  0.00
ATOM     82  CA  GLY A  21      -7.223 -17.008   7.133  1.00  0.00
ATOM     83  C   GLY A  21      -8.124 -16.390   6.071  1.00  0.00
ATOM     84  O   GLY A  21      -8.391 -17.003   5.038  1.00  0.00
ATOM     85  N   GLY A  22      -8.585 -15.323   6.034  1.00  0.00
ATOM     86  CA  GLY A  22      -9.531 -14.712   5.108  1.00  0.00
ATOM     87  C   GLY A  22      -8.815 -13.849   4.078  1.00  0.00
ATOM     88  O   GLY A  22      -9.370 -13.531   3.026  1.00  0.00
ATOM     89  N   GLY A  23      -7.530 -13.861   4.077  1.00  0.00
ATOM     90  CA  GLY A  23      -6.729 -13.047   3.171  1.00  0.00
ATOM     91  C   GLY A  23      -6.989 -13.423   1.718  1.00  0.00
ATOM     92  O   GLY A  23      -7.011 -12.562   0.838  1.00  0.00
ATOM     93  N   GLY A  24      -7.206 -14.656   1.433  1.00  0.00
ATOM     94  CA  GLY A  24      -7.513 -15.120   0.086  1.00  0.00
ATOM     95  C   GLY A  24      -8.783 -14.468  -0.446  1.00  0.00
ATOM     96  O   GLY A  24      -8.859 -14.099  -1.618  1.00  0.00
ATOM     97  N   GLY A  25      -9.786 -14.318   0.385  1.00  0.00
ATOM     98  CA  GLY A  25     -11.031 -13.661   0.005  1.00  0.00
ATOM     99  C   GLY A  25     -10.804 -12.187  -0.305  1.00  0.00
ATOM    100  O   GLY A  25     -11.397 -11.640  -1.235  1.00  0.00
ATOM    101  N   GLY A  26      -9.930 -11.560   0.480  1.00  0.00
ATOM    102  CA  GLY A  26      -9.597 -10.156   0.272  1.00  0.00
ATOM    103  C   GLY A  26      -8.986  -9.933  -1.106  1.00  0.00
ATOM    104  O   GLY A  26      -9.266  -8.933  -1.765  1.00  0.00
ATOM    105  N   GLY A  27      -8.213 -10.907  -1.556  1.00  0.00
ATOM    106  CA  GLY A  27      -7.597 -10.852  -2.877  1.00  0.00
ATOM    107  C   GLY A  27      -8.650 -10.740  -3.971  1.00  0.00
ATOM    108  O   GLY A  27      -8.458 -10.032  -4.960  1.00  0.00
ATOM    109  N   GLY A  28      -9.836 -11.265  -3.722  1.00  0.00
ATOM    110  CA  GLY A  28     -10.942 -11.161  -4.666  1.00  0.00
ATOM    111  C   GLY A  28     -11.352  -9.709  -4.877  1.00  0.00
ATOM    112  O   GLY A  28     -11.696  -9.307  -5.988  1.00  0.00
ATOM    113  N   GLY A  29     -11.240  -8.898  -3.824  1.00  0.00
ATOM    114  CA  GLY A  29     -11.621  -7.492  -3.890  1.00  0.00
ATOM    115  C   GLY A  29     -10.441  -6.619  -4.297  1.00  0.00
ATOM    116  O   GLY A  29     -10.607  -5.622  -4.999  1.00  0.00
ATOM    117  N   GLY A  30      -9.247  -7.021  -3.959  1.00  0.00
ATOM    118  CA  GLY A  30      -8.056  -6.235  -4.257  1.00  0.00
ATOM    119  C   GLY A  30      -7.156  -6.956  -5.253  1.00  0.00
ATOM    120  O   GLY A  30      -7.425  -8.094  -5.637  1.00  0.00
ATOM    121  N   GLY A  31      -6.017  -6.558  -5.514  1.00  0.00
ATOM    122  CA  GLY A  31      -5.009  -7.238  -6.318  1.00  0.00
ATOM    123  C   GLY A  31      -4.329  -8.347  -5.525  1.00  0.00
ATOM    124  O   GLY A  31      -4.063  -8.198  -4.332  1.00  0.00
ATOM    125  N   GLY A  32      -3.736  -9.275  -6.308  1.00  0.00
ATOM    126  CA  GLY A  32      -3.021 -10.380  -5.681  1.00  0.00
ATOM    127  C   GLY A  32      -1.843  -9.877  -4.856  1.00  0.00
ATOM    128  O   GLY A  32      -1.573 -10.385  -3.768  1.00  0.00
ATOM    129  N   GLY A  33      -1.172  -8.831  -5.394  1.00  0.00
ATOM    130  CA  GLY A  33      -0.004  -8.273  -4.723  1.00  0.00
ATOM    131  C   GLY A  33      -0.380  -7.660  -3.380  1.00  0.00
ATOM    132  O   GLY A  33       0.350  -7.796  -2.399  1.00  0.00
ATOM    133  N   GLY A  34      -1.555  -6.973  -3.377  1.00  0.00
ATOM    134  CA  GLY A  34      -2.029  -6.353  -2.145  1.00  0.00
ATOM    135  C   GLY A  34      -2.385  -7.404  -1.102  1.00  0.00
ATOM    136  O   GLY A  34      -2.067  -7.254   0.078  1.00  0.00
ATOM    137  N   GLY A  35      -3.032  -8.505  -1.643  1.00  0.00
ATOM    138  CA  GLY A  35      -3.403  -9.590  -0.742  1.00  0.00
ATOM    139  C   GLY A  35      -2.169 -10.291  -0.186  1.00  0.00
ATOM    140  O   GLY A  35      -2.118 -10.634   0.995  1.00  0.00
ATOM    141  N   GLY A  36      -1.143 -10.450  -1.059  1.00  0.00
ATOM    142  CA  GLY A  36       0.104 -11.058  -0.612  1.00  0.00
ATOM    143  C   GLY A  36       0.765 -10.223   0.477  1.00  0.00
ATOM    144  O   GLY A  36       1.284 -10.761   1.456  1.00  0.00
ATOM    145  N   GLY A  37       0.723  -8.859   0.276  1.00  0.00
ATOM    146  CA  GLY A  37       1.294  -7.968   1.279  1.00  0.00
ATOM    147  C   GLY A  37       0.527  -8.053   2.592  1.00  0.00
ATOM    148  O   GLY A  37       1.123  -8.072   3.670  1.00  0.00
ATOM    149  N   GLY A  38      -0.837  -8.003   2.486  1.00  0.00
ATOM    150  CA  GLY A  38      -1.688  -8.106   3.665  1.00  0.00
ATOM    151  C   GLY A  38      -1.499  -9.446   4.365  1.00  0.00
ATOM    152  O   GLY A  38      -1.467  -9.517   5.594  1.00  0.00
ATOM    153  N   GLY A  39      -1.352 -10.507   3.565  1.00  0.00
ATOM    154  CA  GLY A  39      -1.139 -11.833   4.131  1.00  0.00
ATOM    155  C   GLY A  39       0.168 -11.896   4.912  1.00  0.00
ATOM    156  O   GLY A  39       0.230 -12.484   5.991  1.00  0.00
ATOM    157  N   GLY A  40       1.211 -11.237   4.352  1.00  0.00
ATOM    158  CA  GLY A  40       2.498 -11.191   5.036  1.00  0.00
ATOM    159  C   GLY A  40       2.381 -10.483   6.380  1.00  0.00
ATOM    160  O   GLY A  40       2.960 -10.920   7.375  1.00  0.00
ATOM    161  N   GLY A  41       1.654  -9.312   6.347  1.00  0.00
ATOM    162  CA  GLY A  41       1.454  -8.553   7.575  1.00  0.00
ATOM    163  C   GLY A  41       0.626  -9.343   8.582  1.00  0.00
ATOM    164  O   GLY A  41       0.928  -9.354   9.775  1.00  0.00
ATOM    165  N   GLY A  42      -0.426  -9.973   8.105  1.00  0.00
ATOM    166  CA  GLY A  42      -1.297 -10.765   8.963  1.00  0.00
ATOM    167  C   GLY A  42      -0.563 -11.975   9.528  1.00  0.00
ATOM    168  O   GLY A  42      -0.734 -12.327  10.695  1.00  0.00
ATOM    169  N   GLY A  43       0.256 -12.616   8.671  1.00  0.00
ATOM    170  CA  GLY A  43       1.043 -13.760   9.114  1.00  0.00
ATOM    171  C   GLY A  43       2.005 -13.369  10.229  1.00  0.00
ATOM    172  O   GLY A  43       2.181 -14.107  11.198  1.00  0.00
ATOM    173  N   GLY A  44       2.619 -12.175  10.062  1.00  0.00
ATOM    174  CA  GLY A  44       3.540 -11.673  11.075  1.00  0.00
ATOM    175  C   GLY A  44       2.822 -11.418  12.394  1.00  0.00
ATOM    176  O   GLY A  44       3.341 -11.733  13.465  1.00  0.00
ATOM    177  N   GLY A  45       1.630 -10.764  12.278  1.00  0.00
ATOM    178  CA  GLY A  45       0.830 -10.472  13.461  1.00  0.00
ATOM    179  C   GLY A  45       0.367 -11.753  14.142  1.00  0.00
ATOM    180  O   GLY A  45       0.392 -11.860  15.368  1.00  0.00
ATOM    181  N   GLY A  46      -0.091 -12.714  13.323  1.00  0.00
ATOM    182  CA  GLY A  46      -0.564 -13.983  13.863  1.00  0.00
ATOM    183  C   GLY A  46       0.573 -14.766  14.507  1.00  0.00
ATOM    184  O   GLY A  46       0.406 -15.358  15.573  1.00  0.00
ATOM    185  N   GLY A  47       1.722 -14.800  13.813  1.00  0.00
ATOM    186  CA  GLY A  47       2.884 -15.505  14.340  1.00  0.00
ATOM    187  C   GLY A  47       3.291 -14.956  15.701  1.00  0.00
ATOM    188  O   GLY A  47       3.630 -15.714  16.610  1.00  0.00
ATOM    189  N   GLY A  48       3.328 -13.598  15.784  1.00  0.00
ATOM    190  CA  GLY A  48       3.680 -12.956  17.045  1.00  0.00
ATOM    191  C   GLY A  48       2.668 -13.289  18.133  1.00  0.00
ATOM    192  O   GLY A  48       3.035 -13.534  19.282  1.00  0.00
ATOM    193  N   GLY A  49       1.391 -13.263  17.733  1.00  0.00
ATOM    194  CA  GLY A  49       0.319 -13.562  18.675  1.00  0.00
ATOM    195  C   GLY A  49       0.393 -15.006  19.155  1.00  0.00
ATOM    196  O   GLY A  49       0.198 -15.288  20.337  1.00  0.00
ATOM    197  N   GLY A  50       0.649 -15.917  18.201  1.00  0.00
ATOM    198  CA  GLY A  50       0.763 -17.333  18.530  1.00  0.00
ATOM    199  C   GLY A  50       1.955 -17.593  19.441  1.00  0.00
ATOM    200  O   GLY A  50       1.866 -18.374  20.389  1.00  0.00
ATOM    201  N   GLY A  51       3.100 -16.931  19.096  1.00  0.00
ATOM    202  CA  GLY A  51       4.300 -17.066  19.912  1.00  0.00
ATOM    203  C   GLY A  51       4.056 -16.583  21.335  1.00  0.00
ATOM    204  O   GLY A  51       4.503 -17.205  22.298  1.00  0.00
ATOM    205  N   GLY A  52       3.346 -15.435  21.424  1.00  0.00
ATOM    206  CA  GLY A  52       3.008 -14.890  22.733  1.00  0.00
ATOM    207  C   GLY A  52       2.078 -15.824  23.495  1.00  0.00
ATOM    208  O   GLY A  52       2.231 -16.022  24.700  1.00  0.00
ATOM    209  N   GLY A  53       1.090 -16.389  22.760  1.00  0.00
ATOM    210  CA  GLY A  53       0.140 -17.315  23.365  1.00  0.00
ATOM    211  C   GLY A  53       0.833 -18.590  23.829  1.00  0.00
ATOM    212  O   GLY A  53       0.550 -19.104  24.911  1.00  0.00
ATOM    213  N   GLY A  54       1.713 -19.121  23.038  1.00  0.00
ATOM    214  CA  GLY A  54       2.468 -20.327  23.359  1.00  0.00
ATOM    215  C   GLY A  54       3.368 -20.108  24.568  1.00  0.00
ATOM    216  O   GLY A  54       3.480 -20.975  25.435  1.00  0.00
ATOM    217  N   GLY A  55       4.064 -18.941  24.564  1.00  0.00
ATOM    218  CA  GLY A  55       4.933 -18.605  25.686  1.00  0.00
ATOM    219  C   GLY A  55       4.138 -18.480  26.979  1.00  0.00
ATOM    220  O   GLY A  55       4.578 -18.933  28.036  1.00  0.00
ATOM    221  N   GLY A  56       2.945 -17.908  26.862  1.00  0.00
ATOM    222  CA  GLY A  56       2.076 -17.760  28.023  1.00  0.00
ATOM    223  C   GLY A  56       1.545 -19.109  28.490  1.00  0.00
ATOM    224  O   GLY A  56       1.457 -19.371  29.689  1.00  0.00
ATOM    225  N   GLY A  57       1.174 -19.981  27.550  1.00  0.00
ATOM    226  CA  GLY A  57       0.674 -21.311  27.879  1.00  0.00
ATOM    227  C   GLY A  57       1.763 -22.167  28.513  1.00  0.00
ATOM    228  O   GLY A  57       1.505 -22.922  29.451  1.00  0.00
ATOM    229  N   GLY A  58       2.963 -22.038  28.037  1.00  0.00
ATOM    230  CA  GLY A  58       4.090 -22.813  28.540  1.00  0.00
ATOM    231  C   GLY A  58       4.556 -22.292  29.894  1.00  0.00
ATOM    232  O   GLY A  58       4.934 -23.068  30.771  1.00  0.00
ATOM    233  N   GLY A  59       4.548 -21.032  30.112  1.00  0.00
ATOM    234  CA  GLY A  59       4.920 -20.474  31.406  1.00  0.00
ATOM    235  C   GLY A  59       3.837 -20.724  32.447  1.00  0.00
ATOM    236  O   GLY A  59       4.130 -21.062  33.593  1.00  0.00
ATOM    237  N   ALA B  60      16.358   5.020  34.987  1.00  1.00
ATOM    238  CA  ALA B  60      14.906   5.075  35.106  1.00  1.00
ATOM    239  C   ALA B  60      14.231   4.353  33.946  1.00  1.00
ATOM    240  O   ALA B  60      14.707   4.400  32.812  1.00  1.00
ATOM    241  N   ASP B  61      13.083   3.671  34.206  1.00  1.00
ATOM    242  CA  ASP B  61      12.376   3.012  33.114  1.00  1.00
ATOM    243  C   ASP B  61      12.030   4.000  32.007  1.00  1.00
ATOM    244  O   ASP B  61      11.649   5.139  32.275  1.00  1.00
ATOM    245  N   THR B  62      11.764   3.398  30.790  1.00  1.00
ATOM    246  CA  THR B  62      11.415   4.194  29.619  1.00  1.00
ATOM    247  C   THR B  62      10.427   3.455  28.725  1.00  1.00
ATOM    248  O   THR B  62      10.454   2.228  28.637  1.00  1.00
ATOM    249  N   ILE B  63       9.712   4.161  27.946  1.00  1.00
ATOM    250  CA  ILE B  63       8.825   3.752  26.863  1.00  1.00
ATOM    251  C   ILE B  63       8.929   4.703  25.678  1.00  1.00
ATOM    252  O   ILE B  63       9.015   5.918  25.850  1.00  1.00
ATOM    253  N   CYS B  64       9.126   4.189  24.505  1.00  1.00
ATOM    254  CA  CYS B  64       9.242   4.955  23.270  1.00  1.00
ATOM    255  C   CYS B  64       8.155   4.566  22.276  1.00  1.00
ATOM    256  O   CYS B  64       7.814   3.391  22.142  1.00  1.00
ATOM    257  N   ILE B  65       7.564   5.638  21.581  1.00  1.00
ATOM    258  CA  ILE B  65       6.633   5.431  20.478  1.00  1.00
ATOM    259  C   ILE B  65       7.356   5.440  19.138  1.00  1.00
ATOM    260  O   ILE B  65       8.126   6.354  18.843  1.00  1.00
ATOM    261  N   GLY B  66       7.308   4.361  18.400  1.00  1.00
ATOM    262  CA  GLY B  66       8.065   4.271  17.157  1.00  1.00
ATOM    263  C   GLY B  66       7.175   3.838  16.000  1.00  1.00
ATOM    264  O   GLY B  66       6.007   3.502  16.195  1.00  1.00
ATOM    265  N   TYR B  67       7.864   3.266  14.952  1.00  1.00
ATOM    266  CA  TYR B  67       7.256   2.748  13.732  1.00  1.00
ATOM    267  C   TYR B  67       8.061   1.586  13.166  1.00  1.00
ATOM    268  O   TYR B  67       9.284   1.545  13.294  1.00  1.00
ATOM    269  N   HIS B  68       7.387   0.758  12.334  1.00  1.00
ATOM    270  CA  HIS B  68       8.007  -0.400  11.702  1.00  1.00
ATOM    271  C   HIS B  68       9.052   0.025  10.678  1.00  1.00
ATOM    272  O   HIS B  68       8.859   0.998   9.948  1.00  1.00
ATOM    273  N   ALA B  69      10.038  -0.815  10.512  1.00  1.00
ATOM    274  CA  ALA B  69      11.052  -0.827   9.465  1.00  1.00
ATOM    275  C   ALA B  69      11.426  -2.252   9.077  1.00  1.00
ATOM    276  O   ALA B  69      11.425  -3.154   9.915  1.00  1.00
ATOM    277  N   ASN B  70      11.666  -2.517   7.877  1.00  1.00
ATOM    278  CA  ASN B  70      12.071  -3.837   7.410  1.00  1.00
ATOM    279  C   ASN B  70      13.183  -3.737   6.373  1.00  1.00
ATOM    280  O   ASN B  70      13.398  -2.681   5.778  1.00  1.00
ATOM    281  N   ASN B  71      13.410  -4.834   5.652  1.00  1.00
ATOM    282  CA  ASN B  71      14.464  -4.918   4.648  1.00  1.00
ATOM    283  C   ASN B  71      13.911  -4.686   3.248  1.00  1.00
ATOM    284  O   ASN B  71      14.664  -4.437   2.306  1.00  1.00
ATOM    285  N   SER B  72      12.782  -4.119   3.099  1.00  1.00
ATOM    286  CA  SER B  72      12.204  -3.805   1.798  1.00  1.00
ATOM    287  C   SER B  72      13.011  -2.730   1.082  1.00  1.00
ATOM    288  O   SER B  72      13.380  -1.717   1.676  1.00  1.00
ATOM    289  N   THR B  73      13.178  -2.936  -0.267  1.00  1.00
ATOM    290  CA  THR B  73      13.889  -1.966  -1.091  1.00  1.00
ATOM    291  C   THR B  73      12.987  -1.403  -2.182  1.00  1.00
ATOM    292  O   THR B  73      13.288  -0.368  -2.776  1.00  1.00
ATOM    293  N   ASP B  74      11.662  -1.762  -2.084  1.00  1.00
ATOM    294  CA  ASP B  74      10.666  -1.187  -2.980  1.00  1.00
ATOM    295  C   ASP B  74      10.556   0.320  -2.789  1.00  1.00
ATOM    296  O   ASP B  74      10.584   0.816  -1.663  1.00  1.00
ATOM    297  N   THR B  75      10.379   1.022  -3.924  1.00  1.00
ATOM    298  CA  THR B  75      10.223   2.471  -3.893  1.00  1.00
ATOM    299  C   THR B  75       8.955   2.903  -4.619  1.00  1.00
ATOM    300  O   THR B  75       8.560   2.296  -5.615  1.00  1.00
ATOM    301  N   VAL B  76       8.447   3.993  -4.233  1.00  1.00
ATOM    302  CA  VAL B  76       7.310   4.686  -4.827  1.00  1.00
ATOM    303  C   VAL B  76       7.618   6.162  -5.047  1.00  1.00
ATOM    304  O   VAL B  76       8.371   6.769  -4.286  1.00  1.00
ATOM    305  N   ASP B  77       6.914   6.801  -5.881  1.00  1.00
ATOM    306  CA  ASP B  77       6.959   8.246  -6.071  1.00  1.00
ATOM    307  C   ASP B  77       5.715   8.915  -5.500  1.00  1.00
ATOM    308  O   ASP B  77       4.624   8.345  -5.524  1.00  1.00
ATOM    309  N   THR B  78       5.926  10.119  -5.012  1.00  1.00
ATOM    310  CA  THR B  78       4.847  11.013  -4.611  1.00  1.00
ATOM    311  C   THR B  78       4.865  12.300  -5.426  1.00  1.00
ATOM    312  O   THR B  78       5.915  12.728  -5.904  1.00  1.00
ATOM    313  N   VAL B  79       4.085  13.219  -5.227  1.00  1.00
ATOM    314  CA  VAL B  79       4.141  14.525  -5.872  1.00  1.00
ATOM    315  C   VAL B  79       5.316  15.345  -5.355  1.00  1.00
ATOM    316  O   VAL B  79       5.986  16.039  -6.120  1.00  1.00
ATOM    317  N   LEU B  80       5.731  15.221  -4.219  1.00  1.00
ATOM    318  CA  LEU B  80       6.817  15.981  -3.611  1.00  1.00
ATOM    319  C   LEU B  80       8.117  15.184  -3.616  1.00  1.00
ATOM    320  O   LEU B  80       9.201  15.747  -3.770  1.00  1.00
ATOM    321  N   GLU B  81       8.253  14.056  -3.914  1.00  1.00
ATOM    322  CA  GLU B  81       9.353  13.137  -3.651  1.00  1.00
ATOM    323  C   GLU B  81       9.357  11.984  -4.646  1.00  1.00
ATOM    324  O   GLU B  81       8.326  11.357  -4.889  1.00  1.00
ATOM    325  N   LYS B  82      10.522  11.718  -5.229  1.00  1.00
ATOM    326  CA  LYS B  82      10.723  10.545  -6.072  1.00  1.00
ATOM    327  C   LYS B  82      11.594   9.508  -5.375  1.00  1.00
ATOM    328  O   LYS B  82      12.636   9.838  -4.808  1.00  1.00
ATOM    329  N   ASN B  83      11.189   8.167  -5.640  1.00  1.00
ATOM    330  CA  ASN B  83      12.126   7.144  -5.193  1.00  1.00
ATOM    331  C   ASN B  83      12.149   7.044  -3.673  1.00  1.00
ATOM    332  O   ASN B  83      13.213   7.075  -3.055  1.00  1.00
ATOM    333  N   VAL B  84      10.992   7.138  -2.993  1.00  1.00
ATOM    334  CA  VAL B  84      10.800   6.845  -1.578  1.00  1.00
ATOM    335  C   VAL B  84      10.769   5.343  -1.326  1.00  1.00
ATOM    336  O   VAL B  84       9.974   4.619  -1.926  1.00  1.00
ATOM    337  N   THR B  85      11.811   4.873  -0.508  1.00  1.00
ATOM    338  CA  THR B  85      11.754   3.476  -0.092  1.00  1.00
ATOM    339  C   THR B  85      10.698   3.265   0.985  1.00  1.00
ATOM    340  O   THR B  85      10.668   3.980   1.987  1.00  1.00
ATOM    341  N   VAL B  86       9.843   2.313   0.837  1.00  1.00
ATOM    342  CA  VAL B  86       8.724   2.068   1.738  1.00  1.00
ATOM    343  C   VAL B  86       8.720   0.626   2.232  1.00  1.00
ATOM    344  O   VAL B  86       9.086  -0.292   1.498  1.00  1.00
ATOM    345  N   THR B  87       8.068   0.391   3.417  1.00  1.00
ATOM    346  CA  THR B  87       8.005  -0.939   4.009  1.00  1.00
ATOM    347  C   THR B  87       7.059  -1.844   3.230  1.00  1.00
ATOM    348  O   THR B  87       7.332  -3.031   3.045  1.00  1.00
ATOM    349  N   HIS B  88       6.052  -1.509   2.738  1.00  1.00
ATOM    350  CA  HIS B  88       5.036  -2.256   2.007  1.00  1.00
ATOM    351  C   HIS B  88       4.474  -1.436   0.852  1.00  1.00
ATOM    352  O   HIS B  88       4.318  -0.220   0.960  1.00  1.00
ATOM    353  N   SER B  89       4.238  -2.148  -0.267  1.00  1.00
ATOM    354  CA  SER B  89       3.683  -1.566  -1.483  1.00  1.00
ATOM    355  C   SER B  89       3.119  -2.642  -2.402  1.00  1.00
ATOM    356  O   SER B  89       3.533  -3.800  -2.345  1.00  1.00
ATOM    357  N   VAL B  90       2.410  -2.273  -3.415  1.00  1.00
ATOM    358  CA  VAL B  90       1.760  -3.146  -4.385  1.00  1.00
ATOM    359  C   VAL B  90       1.898  -2.598  -5.799  1.00  1.00
ATOM    360  O   VAL B  90       1.739  -1.399  -6.029  1.00  1.00
ATOM    361  N   ASN B  91       2.346  -3.519  -6.778  1.00  1.00
ATOM    362  CA  ASN B  91       2.351  -3.102  -8.175  1.00  1.00
ATOM    363  C   ASN B  91       0.951  -3.154  -8.771  1.00  1.00
ATOM    364  O   ASN B  91       0.248  -4.156  -8.642  1.00  1.00
ATOM    365  N   LEU B  92       0.529  -2.043  -9.428  1.00  1.00
ATOM    366  CA  LEU B  92      -0.790  -1.950 -10.041  1.00  1.00
ATOM    367  C   LEU B  92      -0.702  -2.072 -11.559  1.00  1.00
ATOM    368  O   LEU B  92      -1.681  -2.416 -12.222  1.00  1.00
ATOM    369  N   LEU B  93       0.372  -2.218 -12.109  1.00  1.00
ATOM    370  CA  LEU B  93       0.681  -2.299 -13.531  1.00  1.00
ATOM    371  C   LEU B  93       1.220  -3.677 -13.900  1.00  1.00
ATOM    372  O   LEU B  93       2.206  -4.142 -13.329  1.00  1.00
ATOM    373  N   GLU B  94       0.338  -4.407 -14.724  1.00  1.00
ATOM    374  CA  GLU B  94       0.746  -5.712 -15.232  1.00  1.00
ATOM    375  C   GLU B  94       1.608  -5.572 -16.480  1.00  1.00
ATOM    376  O   GLU B  94       1.280  -4.813 -17.391  1.00  1.00
ATOM    377  N   ASP B  95       2.768  -6.237 -16.485  1.00  1.00
ATOM    378  CA  ASP B  95       3.686  -6.148 -17.615  1.00  1.00
ATOM    379  C   ASP B  95       4.122  -7.531 -18.081  1.00  1.00
ATOM    380  O   ASP B  95       4.535  -7.708 -19.227  1.00  1.00
ATOM    381  N   SER B  96       3.534  -8.545 -17.538  1.00  1.00
ATOM    382  CA  SER B  96       3.781  -9.954 -17.818  1.00  1.00
ATOM    383  C   SER B  96       2.617 -10.577 -18.578  1.00  1.00
ATOM    384  O   SER B  96       1.454 -10.345 -18.249  1.00  1.00
ATOM    385  N   HIS B  97       2.893 -11.201 -19.663  1.00  1.00
ATOM    386  CA  HIS B  97       2.003 -12.051 -20.443  1.00  1.00
ATOM    387  C   HIS B  97       2.627 -13.418 -20.696  1.00  1.00
ATOM    388  O   HIS B  97       3.830 -13.526 -20.935  1.00  1.00
ATOM    389  N   ASN B  98       2.040 -14.399 -20.923  1.00  1.00
ATOM    390  CA  ASN B  98       2.508 -15.763 -21.138  1.00  1.00
ATOM    391  C   ASN B  98       2.950 -15.974 -22.580  1.00  1.00
ATOM    392  O   ASN B  98       3.670 -16.925 -22.886  1.00  1.00
ATOM    393  N   GLY B  99       3.038 -15.180 -23.425  1.00  1.00
ATOM    394  CA  GLY B  99       3.583 -15.228 -24.776  1.00  1.00
ATOM    395  C   GLY B  99       2.895 -16.303 -25.609  1.00  1.00
ATOM    396  O   GLY B  99       3.493 -16.870 -26.523  1.00  1.00
ATOM    397  N   LYS B 100       1.676 -16.649 -25.412  1.00  1.00
ATOM    398  CA  LYS B 100       0.923 -17.693 -26.097  1.00  1.00
ATOM    399  C   LYS B 100      -0.454 -17.194 -26.516  1.00  1.00
ATOM    400  O   LYS B 100      -1.077 -16.397 -25.814  1.00  1.00
ATOM    401  N   LEU B 101      -0.953 -17.683 -27.712  1.00  1.00
ATOM    402  CA  LEU B 101      -2.384 -17.588 -27.975  1.00  1.00
ATOM    403  C   LEU B 101      -3.151 -18.694 -27.258  1.00  1.00
ATOM    404  O   LEU B 101      -2.776 -19.865 -27.321  1.00  1.00
ATOM    405  N   CYS B 102      -4.149 -18.361 -26.535  1.00  1.00
ATOM    406  CA  CYS B 102      -4.880 -19.290 -25.682  1.00  1.00
ATOM    407  C   CYS B 102      -6.359 -19.325 -26.044  1.00  1.00
ATOM    408  O   CYS B 102      -6.932 -18.314 -26.451  1.00  1.00
ATOM    409  N   ARG B 103      -7.075 -20.379 -25.586  1.00  1.00
ATOM    410  CA  ARG B 103      -8.532 -20.322 -25.612  1.00  1.00
ATOM    411  C   ARG B 103      -9.059 -19.277 -24.636  1.00  1.00
ATOM    412  O   ARG B 103      -8.550 -19.140 -23.524  1.00  1.00
ATOM    413  N   LEU B 104     -10.215 -18.681 -25.039  1.00  1.00
ATOM    414  CA  LEU B 104     -10.936 -17.778 -24.150  1.00  1.00
ATOM    415  C   LEU B 104     -12.170 -18.454 -23.561  1.00  1.00
ATOM    416  O   LEU B 104     -13.062 -18.884 -24.291  1.00  1.00
ATOM    417  N   LYS B 105     -12.256 -18.552 -22.195  1.00  1.00
ATOM    418  CA  LYS B 105     -13.479 -19.149 -21.672  1.00  1.00
ATOM    419  C   LYS B 105     -13.688 -20.552 -22.225  1.00  1.00
ATOM    420  O   LYS B 105     -14.821 -20.985 -22.436  1.00  1.00
ATOM    421  N   GLY B 106     -12.605 -21.249 -22.762  1.00  1.00
ATOM    422  CA  GLY B 106     -12.646 -22.652 -23.154  1.00  1.00
ATOM    423  C   GLY B 106     -12.743 -22.798 -24.667  1.00  1.00
ATOM    424  O   GLY B 106     -12.437 -23.855 -25.219  1.00  1.00
ATOM    425  N   ILE B 107     -12.948 -21.867 -25.417  1.00  1.00
ATOM    426  CA  ILE B 107     -13.096 -21.841 -26.867  1.00  1.00
ATOM    427  C   ILE B 107     -11.818 -21.364 -27.543  1.00  1.00
ATOM    428  O   ILE B 107     -11.268 -20.321 -27.187  1.00  1.00
ATOM    429  N   ALA B 108     -11.323 -22.203 -28.542  1.00  1.00
ATOM    430  CA  ALA B 108     -10.132 -21.835 -29.297  1.00  1.00
ATOM    431  C   ALA B 108     -10.458 -20.809 -30.375  1.00  1.00
ATOM    432  O   ALA B 108     -11.466 -20.926 -31.071  1.00  1.00
ATOM    433  N   PRO B 109      -9.518 -19.875 -30.623  1.00  1.00
ATOM    434  CA  PRO B 109      -9.673 -18.933 -31.725  1.00  1.00
ATOM    435  C   PRO B 109      -9.669 -19.652 -33.068  1.00  1.00
ATOM    436  O   PRO B 109      -8.889 -20.579 -33.284  1.00  1.00
ATOM    437  N   SER B 110     -17.423 -22.018 -35.090  1.00  1.00
ATOM    438  CA  SER B 110     -17.362 -21.313 -33.815  1.00  1.00
ATOM    439  C   SER B 110     -15.923 -20.990 -33.434  1.00  1.00
ATOM    440  O   SER B 110     -15.024 -21.812 -33.610  1.00  1.00
ATOM    441  N   TRP B 111     -15.761 -19.832 -32.891  1.00  1.00
ATOM    442  CA  TRP B 111     -14.475 -19.369 -32.382  1.00  1.00
ATOM    443  C   TRP B 111     -14.654 -18.225 -31.392  1.00  1.00
ATOM    444  O   TRP B 111     -15.542 -17.388 -31.550  1.00  1.00
ATOM    445  N   SER B 112     -13.594 -17.977 -30.575  1.00  1.00
ATOM    446  CA  SER B 112     -13.650 -16.949 -29.543  1.00  1.00
ATOM    447  C   SER B 112     -13.005 -15.654 -30.020  1.00  1.00
ATOM    448  O   SER B 112     -13.331 -14.571 -29.534  1.00  1.00
ATOM    449  N   TYR B 113     -12.453 -15.570 -30.982  1.00  1.00
ATOM    450  CA  TYR B 113     -11.738 -14.509 -31.682  1.00  1.00
ATOM    451  C   TYR B 113     -11.135 -15.018 -32.985  1.00  1.00
ATOM    452  O   TYR B 113     -10.741 -16.180 -33.086  1.00  1.00
ATOM    453  N   ILE B 114     -10.855 -14.077 -33.895  1.00  1.00
ATOM    454  CA  ILE B 114     -10.079 -14.340 -35.101  1.00  1.00
ATOM    455  C   ILE B 114      -8.791 -13.527 -35.115  1.00  1.00
ATOM    456  O   ILE B 114      -8.779 -12.357 -34.731  1.00  1.00
ATOM    457  N   SER B 115     -16.974  -8.928 -36.622  1.00  1.00
ATOM    458  CA  SER B 115     -16.225  -9.066 -35.379  1.00  1.00
ATOM    459  C   SER B 115     -17.133  -9.494 -34.233  1.00  1.00
ATOM    460  O   SER B 115     -16.670 -10.035 -33.230  1.00  1.00
ATOM    461  N   SER B 116     -18.361  -9.430 -34.347  1.00  1.00
ATOM    462  CA  SER B 116     -19.352  -9.798 -33.343  1.00  1.00
ATOM    463  C   SER B 116     -20.078 -11.080 -33.730  1.00  1.00
ATOM    464  O   SER B 116     -20.785 -11.674 -32.916  1.00  1.00
ATOM    465  N   VAL B 117     -19.538 -11.867 -34.500  1.00  1.00
ATOM    466  CA  VAL B 117     -19.918 -13.233 -34.841  1.00  1.00
ATOM    467  C   VAL B 117     -19.106 -14.245 -34.042  1.00  1.00
ATOM    468  O   VAL B 117     -17.877 -14.264 -34.113  1.00  1.00
ATOM    469  N   SER B 118     -19.822 -15.134 -33.289  1.00  1.00
ATOM    470  CA  SER B 118     -19.161 -16.141 -32.468  1.00  1.00
ATOM    471  C   SER B 118     -19.226 -17.515 -33.122  1.00  1.00
ATOM    472  O   SER B 118     -18.347 -18.353 -32.917  1.00  1.00
ATOM    473  N   SER B 119     -20.068 -17.940 -33.721  1.00  1.00
ATOM    474  CA  SER B 119     -20.131 -19.165 -34.510  1.00  1.00
ATOM    475  C   SER B 119     -20.827 -18.925 -35.843  1.00  1.00
ATOM    476  O   SER B 119     -21.755 -18.122 -35.935  1.00  1.00
ATOM    477  N   SER B 120     -24.509 -16.355 -35.809  1.00  1.00
ATOM    478  CA  SER B 120     -24.669 -16.352 -34.360  1.00  1.00
ATOM    479  C   SER B 120     -23.833 -15.254 -33.715  1.00  1.00
ATOM    480  O   SER B 120     -22.639 -15.128 -33.989  1.00  1.00
ATOM    481  N   ARG B 121     -24.514 -14.245 -33.209  1.00  1.00
ATOM    482  CA  ARG B 121     -23.837 -13.081 -32.650  1.00  1.00
ATOM    483  C   ARG B 121     -23.411 -13.330 -31.209  1.00  1.00
ATOM    484  O   ARG B 121     -24.147 -13.937 -30.430  1.00  1.00
ATOM    485  N   GLY B 122     -22.279 -12.703 -30.861  1.00  1.00
ATOM    486  CA  GLY B 122     -21.716 -12.715 -29.516  1.00  1.00
ATOM    487  C   GLY B 122     -20.866 -11.476 -29.264  1.00  1.00
ATOM    488  O   GLY B 122     -20.096 -11.054 -30.127  1.00  1.00
ATOM    489  N   PHE B 123     -20.993 -10.867 -28.123  1.00  1.00
ATOM    490  CA  PHE B 123     -20.171  -9.718 -27.766  1.00  1.00
ATOM    491  C   PHE B 123     -18.807 -10.156 -27.249  1.00  1.00
ATOM    492  O   PHE B 123     -18.710 -11.038 -26.396  1.00  1.00
ATOM    493  N   GLY B 124     -17.761  -9.220 -27.717  1.00  1.00
ATOM    494  CA  GLY B 124     -16.457  -9.412 -27.094  1.00  1.00
ATOM    495  C   GLY B 124     -15.508 -10.160 -28.021  1.00  1.00
ATOM    496  O   GLY B 124     -14.300 -10.202 -27.786  1.00  1.00
ATOM    497  N   SER B 125     -15.999 -10.682 -29.147  1.00  1.00
ATOM    498  CA  SER B 125     -15.115 -11.194 -30.188  1.00  1.00
ATOM    499  C   SER B 125     -14.456 -10.058 -30.959  1.00  1.00
ATOM    500  O   SER B 125     -15.074  -9.024 -31.210  1.00  1.00
ATOM    501  N   GLY B 126     -13.558 -10.442 -31.860  1.00  1.00
ATOM    502  CA  GLY B 126     -12.774  -9.467 -32.608  1.00  1.00
ATOM    503  C   GLY B 126     -11.785 -10.154 -33.541  1.00  1.00
ATOM    504  O   GLY B 126     -11.446 -11.322 -33.350  1.00  1.00
ATOM    505  N   ILE B 127     -11.181  -9.422 -34.393  1.00  1.00
ATOM    506  CA  ILE B 127     -10.053  -9.846 -35.214  1.00  1.00
ATOM    507  C   ILE B 127      -8.767  -9.153 -34.783  1.00  1.00
ATOM    508  O   ILE B 127      -8.740  -7.938 -34.588  1.00  1.00
ATOM    509  N   ILE B 128      -7.768  -9.952 -34.508  1.00  1.00
ATOM    510  CA  ILE B 128      -6.443  -9.475 -34.132  1.00  1.00
ATOM    511  C   ILE B 128      -5.378  -9.994 -35.090  1.00  1.00
ATOM    512  O   ILE B 128      -5.469 -11.118 -35.585  1.00  1.00
ATOM    513  N   THR B 129      -4.356  -9.339 -35.288  1.00  1.00
ATOM    514  CA  THR B 129      -3.129  -9.788 -35.933  1.00  1.00
ATOM    515  C   THR B 129      -2.046 -10.094 -34.906  1.00  1.00
ATOM    516  O   THR B 129      -1.753  -9.274 -34.036  1.00  1.00
ATOM    517  N   SER B 130      -1.441 -11.361 -35.111  1.00  1.00
ATOM    518  CA  SER B 130      -0.535 -11.797 -34.054  1.00  1.00
ATOM    519  C   SER B 130       0.579 -12.674 -34.611  1.00  1.00
ATOM    520  O   SER B 130       0.355 -13.481 -35.513  1.00  1.00
ATOM    521  N   ASN B 131       1.737 -12.605 -33.950  1.00  1.00
ATOM    522  CA  ASN B 131       2.852 -13.461 -34.335  1.00  1.00
ATOM    523  C   ASN B 131       3.069 -14.574 -33.318  1.00  1.00
ATOM    524  O   ASN B 131       3.796 -15.533 -33.578  1.00  1.00
ATOM    525  N   ALA B 132       2.350 -14.664 -32.344  1.00  1.00
ATOM    526  CA  ALA B 132       2.348 -15.675 -31.293  1.00  1.00
ATOM    527  C   ALA B 132       1.883 -17.024 -31.828  1.00  1.00
ATOM    528  O   ALA B 132       0.959 -17.096 -32.638  1.00  1.00
ATOM    529  N   SER B 133       2.214 -18.117 -31.045  1.00  1.00
ATOM    530  CA  SER B 133       1.765 -19.456 -31.406  1.00  1.00
ATOM    531  C   SER B 133       0.630 -19.919 -30.502  1.00  1.00
ATOM    532  O   SER B 133       0.664 -19.708 -29.289  1.00  1.00
ATOM    533  N   MET B 134      -0.272 -20.767 -31.084  1.00  1.00
ATOM    534  CA  MET B 134      -1.333 -21.341 -30.265  1.00  1.00
ATOM    535  C   MET B 134      -0.796 -22.443 -29.361  1.00  1.00
ATOM    536  O   MET B 134      -0.061 -23.324 -29.808  1.00  1.00
ATOM    537  N   HIS B 135      -1.137 -22.419 -28.134  1.00  1.00
ATOM    538  CA  HIS B 135      -0.850 -23.438 -27.131  1.00  1.00
ATOM    539  C   HIS B 135      -2.132 -23.967 -26.501  1.00  1.00
ATOM    540  O   HIS B 135      -3.093 -23.223 -26.307  1.00  1.00
ATOM    541  N   GLU B 136      -2.108 -25.133 -25.942  1.00  1.00
ATOM    542  CA  GLU B 136      -3.239 -25.629 -25.168  1.00  1.00
ATOM    543  C   GLU B 136      -3.334 -24.928 -23.819  1.00  1.00
ATOM    544  O   GLU B 136      -2.507 -25.148 -22.935  1.00  1.00
ATOM    545  N   CYS B 137      -3.798 -23.776 -23.836  1.00  1.00
ATOM    546  CA  CYS B 137      -4.007 -22.910 -22.682  1.00  1.00
ATOM    547  C   CYS B 137      -5.372 -22.237 -22.738  1.00  1.00
ATOM    548  O   CYS B 137      -5.868 -21.907 -23.815  1.00  1.00
ATOM    549  N   ASN B 138      -5.866 -21.743 -21.713  1.00  1.00
ATOM    550  CA  ASN B 138      -7.101 -20.990 -21.522  1.00  1.00
ATOM    551  C   ASN B 138      -6.855 -19.725 -20.710  1.00  1.00
ATOM    552  O   ASN B 138      -6.188 -19.759 -19.676  1.00  1.00
ATOM    553  N   THR B 139      -7.552 -18.622 -21.204  1.00  1.00
ATOM    554  CA  THR B 139      -7.365 -17.330 -20.555  1.00  1.00
ATOM    555  C   THR B 139      -8.652 -16.516 -20.570  1.00  1.00
ATOM    556  O   THR B 139      -9.453 -16.618 -21.499  1.00  1.00
ATOM    557  N   LYS B 140      -8.741 -15.520 -19.777  1.00  1.00
ATOM    558  CA  LYS B 140      -9.835 -14.558 -19.726  1.00  1.00
ATOM    559  C   LYS B 140      -9.481 -13.281 -20.479  1.00  1.00
ATOM    560  O   LYS B 140     -10.362 -12.574 -20.969  1.00  1.00
ATOM    561  N   CYS B 141      -8.255 -13.205 -20.879  1.00  1.00
ATOM    562  CA  CYS B 141      -7.632 -12.027 -21.472  1.00  1.00
ATOM    563  C   CYS B 141      -6.548 -12.420 -22.467  1.00  1.00
ATOM    564  O   CYS B 141      -5.685 -13.245 -22.166  1.00  1.00
ATOM    565  N   GLN B 142      -6.713 -12.035 -23.707  1.00  1.00
ATOM    566  CA  GLN B 142      -5.785 -12.314 -24.797  1.00  1.00
ATOM    567  C   GLN B 142      -5.400 -11.037 -25.533  1.00  1.00
ATOM    568  O   GLN B 142      -6.249 -10.191 -25.813  1.00  1.00
ATOM    569  N   THR B 143      -4.140 -10.754 -25.575  1.00  1.00
ATOM    570  CA  THR B 143      -3.541  -9.733 -26.426  1.00  1.00
ATOM    571  C   THR B 143      -2.807 -10.359 -27.605  1.00  1.00
ATOM    572  O   THR B 143      -2.203 -11.424 -27.478  1.00  1.00
ATOM    573  N   PRO B 144      -2.377  -9.613 -28.573  1.00  1.00
ATOM    574  CA  PRO B 144      -1.639 -10.118 -29.724  1.00  1.00
ATOM    575  C   PRO B 144      -0.237 -10.562 -29.329  1.00  1.00
ATOM    576  O   PRO B 144       0.300 -11.523 -29.880  1.00  1.00
ATOM    577  N   LEU B 145       0.257 -10.345 -28.272  1.00  1.00
ATOM    578  CA  LEU B 145       1.587 -10.702 -27.792  1.00  1.00
ATOM    579  C   LEU B 145       1.535 -11.925 -26.883  1.00  1.00
ATOM    580  O   LEU B 145       2.478 -12.715 -26.835  1.00  1.00
ATOM    581  N   GLY B 146       0.377 -12.197 -26.291  1.00  1.00
ATOM    582  CA  GLY B 146       0.244 -13.248 -25.290  1.00  1.00
ATOM    583  C   GLY B 146      -0.984 -13.024 -24.416  1.00  1.00
ATOM    584  O   GLY B 146      -1.421 -11.890 -24.222  1.00  1.00
ATOM    585  N   ALA B 147      -1.353 -14.077 -23.627  1.00  1.00
ATOM    586  CA  ALA B 147      -2.470 -13.973 -22.695  1.00  1.00
ATOM    587  C   ALA B 147      -2.020 -13.393 -21.360  1.00  1.00
ATOM    588  O   ALA B 147      -0.939 -13.712 -20.866  1.00  1.00
ATOM    589  N   ILE B 148      -2.990 -12.696 -20.716  1.00  1.00
ATOM    590  CA  ILE B 148      -2.766 -12.117 -19.397  1.00  1.00
ATOM    591  C   ILE B 148      -3.605 -12.820 -18.337  1.00  1.00
ATOM    592  O   ILE B 148      -4.807 -13.018 -18.513  1.00  1.00
ATOM    593  N   ASN B 149      -3.020 -13.306 -17.344  1.00  1.00
ATOM    594  CA  ASN B 149      -3.658 -13.872 -16.161  1.00  1.00
ATOM    595  C   ASN B 149      -3.300 -13.079 -14.910  1.00  1.00
ATOM    596  O   ASN B 149      -2.136 -13.021 -14.512  1.00  1.00
ATOM    597  N   SER B 150      -4.218 -11.944 -14.703  1.00  1.00
ATOM    598  CA  SER B 150      -3.840 -10.951 -13.705  1.00  1.00
ATOM    599  C   SER B 150      -5.069 -10.300 -13.083  1.00  1.00
ATOM    600  O   SER B 150      -6.098 -10.141 -13.739  1.00  1.00
ATOM    601  N   SER B 151      -4.933  -9.884 -11.787  1.00  1.00
ATOM    602  CA  SER B 151      -5.983  -9.141 -11.102  1.00  1.00
ATOM    603  C   SER B 151      -5.622  -7.666 -10.976  1.00  1.00
ATOM    604  O   SER B 151      -6.488  -6.824 -10.739  1.00  1.00
ATOM    605  N   LEU B 152      -4.451  -7.329 -11.478  1.00  1.00
ATOM    606  CA  LEU B 152      -4.038  -5.932 -11.530  1.00  1.00
ATOM    607  C   LEU B 152      -4.978  -5.111 -12.406  1.00  1.00
ATOM    608  O   LEU B 152      -5.328  -5.521 -13.513  1.00  1.00
ATOM    609  N   PRO B 153      -5.165  -3.843 -12.043  1.00  1.00
ATOM    610  CA  PRO B 153      -6.099  -2.961 -12.732  1.00  1.00
ATOM    611  C   PRO B 153      -5.493  -2.412 -14.017  1.00  1.00
ATOM    612  O   PRO B 153      -6.189  -2.238 -15.017  1.00  1.00
ATOM    613  N   TYR B 154      -4.363  -2.299 -14.276  1.00  1.00
ATOM    614  CA  TYR B 154      -3.666  -1.705 -15.411  1.00  1.00
ATOM    615  C   TYR B 154      -2.647  -2.672 -15.999  1.00  1.00
ATOM    616  O   TYR B 154      -2.056  -3.478 -15.281  1.00  1.00
ATOM    617  N   GLN B 155      -2.414  -2.445 -17.324  1.00  1.00
ATOM    618  CA  GLN B 155      -1.389  -3.160 -18.075  1.00  1.00
ATOM    619  C   GLN B 155      -0.791  -2.280 -19.165  1.00  1.00
ATOM    620  O   GLN B 155      -1.494  -1.486 -19.790  1.00  1.00
ATOM    621  N   ASN B 156       0.438  -2.420 -19.441  1.00  1.00
ATOM    622  CA  ASN B 156       1.177  -1.701 -20.472  1.00  1.00
ATOM    623  C   ASN B 156       1.713  -2.655 -21.532  1.00  1.00
ATOM    624  O   ASN B 156       2.187  -2.226 -22.584  1.00  1.00
ATOM    625  N   ILE B 157       0.989  -3.806 -21.710  1.00  1.00
ATOM    626  CA  ILE B 157       1.400  -4.821 -22.672  1.00  1.00
ATOM    627  C   ILE B 157       0.897  -4.490 -24.071  1.00  1.00
ATOM    628  O   ILE B 157       1.616  -4.660 -25.056  1.00  1.00
ATOM    629  N   HIS B 158      -0.278  -4.152 -24.344  1.00  1.00
ATOM    630  CA  HIS B 158      -0.945  -4.006 -25.633  1.00  1.00
ATOM    631  C   HIS B 158      -2.348  -3.437 -25.465  1.00  1.00
ATOM    632  O   HIS B 158      -3.066  -3.796 -24.532  1.00  1.00
ATOM    633  N   PRO B 159      -2.709  -2.525 -26.461  1.00  1.00
ATOM    634  CA  PRO B 159      -4.027  -1.904 -26.394  1.00  1.00
ATOM    635  C   PRO B 159      -5.082  -2.779 -27.060  1.00  1.00
ATOM    636  O   PRO B 159      -6.246  -2.778 -26.659  1.00  1.00
ATOM    637  N   VAL B 160      -4.757  -3.647 -27.869  1.00  1.00
ATOM    638  CA  VAL B 160      -5.623  -4.676 -28.433  1.00  1.00
ATOM    639  C   VAL B 160      -5.824  -5.824 -27.452  1.00  1.00
ATOM    640  O   VAL B 160      -4.859  -6.409 -26.960  1.00  1.00
ATOM    641  N   THR B 161      -7.133  -6.019 -27.057  1.00  1.00
ATOM    642  CA  THR B 161      -7.488  -6.989 -26.028  1.00  1.00
ATOM    643  C   THR B 161      -8.770  -7.729 -26.387  1.00  1.00
ATOM    644  O   THR B 161      -9.701  -7.145 -26.942  1.00  1.00
ATOM    645  N   ILE B 162      -8.744  -9.018 -26.150  1.00  1.00
ATOM    646  CA  ILE B 162      -9.923  -9.871 -26.248  1.00  1.00
ATOM    647  C   ILE B 162     -10.334 -10.402 -24.881  1.00  1.00
ATOM    648  O   ILE B 162      -9.499 -10.879 -24.113  1.00  1.00
ATOM    649  N   GLY B 163     -11.462  -9.956 -24.372  1.00  1.00
ATOM    650  CA  GLY B 163     -11.975 -10.564 -23.151  1.00  1.00
ATOM    651  C   GLY B 163     -12.049  -9.547 -22.019  1.00  1.00
ATOM    652  O   GLY B 163     -11.616  -8.404 -22.168  1.00  1.00
ATOM    653  N   GLU B 164     -11.968  -9.743 -20.936  1.00  1.00
ATOM    654  CA  GLU B 164     -11.861  -8.945 -19.721  1.00  1.00
ATOM    655  C   GLU B 164     -10.406  -8.764 -19.307  1.00  1.00
ATOM    656  O   GLU B 164      -9.709  -9.734 -19.011  1.00  1.00
ATOM    657  N   CYS B 165      -9.808  -7.669 -19.851  1.00  1.00
ATOM    658  CA  CYS B 165      -8.389  -7.385 -19.673  1.00  1.00
ATOM    659  C   CYS B 165      -8.178  -6.162 -18.790  1.00  1.00
ATOM    660  O   CYS B 165      -8.946  -5.202 -18.849  1.00  1.00
ATOM    661  N   PRO B 166      -6.948  -6.081 -17.992  1.00  1.00
ATOM    662  CA  PRO B 166      -6.618  -4.805 -17.370  1.00  1.00
ATOM    663  C   PRO B 166      -6.645  -3.672 -18.389  1.00  1.00
ATOM    664  O   PRO B 166      -6.158  -3.821 -19.509  1.00  1.00
ATOM    665  N   LYS B 167      -6.961  -2.396 -17.785  1.00  1.00
ATOM    666  CA  LYS B 167      -6.909  -1.201 -18.618  1.00  1.00
ATOM    667  C   LYS B 167      -5.496  -0.945 -19.127  1.00  1.00
ATOM    668  O   LYS B 167      -4.539  -0.941 -18.353  1.00  1.00
ATOM    669  N   TYR B 168      -5.405  -0.677 -20.510  1.00  1.00
ATOM    670  CA  TYR B 168      -4.102  -0.352 -21.076  1.00  1.00
ATOM    671  C   TYR B 168      -3.736   1.103 -20.817  1.00  1.00
ATOM    672  O   TYR B 168      -4.563   2.000 -20.981  1.00  1.00
ATOM    673  N   VAL B 169      -2.475   1.296 -20.424  1.00  1.00
ATOM    674  CA  VAL B 169      -1.866   2.606 -20.223  1.00  1.00
ATOM    675  C   VAL B 169      -0.417   2.618 -20.693  1.00  1.00
ATOM    676  O   VAL B 169       0.291   1.619 -20.577  1.00  1.00
ATOM    677  N   ARG B 170       0.103   3.709 -21.056  1.00  1.00
ATOM    678  CA  ARG B 170       1.466   3.879 -21.543  1.00  1.00
ATOM    679  C   ARG B 170       2.458   3.955 -20.389  1.00  1.00
ATOM    680  O   ARG B 170       3.618   3.567 -20.528  1.00  1.00
ATOM    681  N   SER B 171       2.126   3.777 -19.243  1.00  1.00
ATOM    682  CA  SER B 171       2.970   3.897 -18.060  1.00  1.00
ATOM    683  C   SER B 171       3.966   2.747 -17.975  1.00  1.00
ATOM    684  O   SER B 171       3.614   1.590 -18.205  1.00  1.00
ATOM    685  N   ALA B 172       5.169   3.103 -17.341  1.00  1.00
ATOM    686  CA  ALA B 172       6.230   2.124 -17.140  1.00  1.00
ATOM    687  C   ALA B 172       6.243   1.612 -15.705  1.00  1.00
ATOM    688  O   ALA B 172       6.540   0.444 -15.455  1.00  1.00
ATOM    689  N   LYS B 173       5.601   2.241 -14.834  1.00  1.00
ATOM    690  CA  LYS B 173       5.511   1.965 -13.406  1.00  1.00
ATOM    691  C   LYS B 173       4.302   2.653 -12.786  1.00  1.00
ATOM    692  O   LYS B 173       3.984   3.793 -13.124  1.00  1.00
ATOM    693  N   LEU B 174       3.573   1.888 -11.987  1.00  1.00
ATOM    694  CA  LEU B 174       2.419   2.240 -11.168  1.00  1.00
ATOM    695  C   LEU B 174       2.386   1.424  -9.881  1.00  1.00
ATOM    696  O   LEU B 174       2.364   0.193  -9.915  1.00  1.00
ATOM    697  N   ARG B 175       3.121   1.873  -8.899  1.00  1.00
ATOM    698  CA  ARG B 175       3.282   1.226  -7.602  1.00  1.00
ATOM    699  C   ARG B 175       2.684   2.073  -6.486  1.00  1.00
ATOM    700  O   ARG B 175       2.919   3.279  -6.415  1.00  1.00
ATOM    701  N   MET B 176       1.654   1.535  -5.805  1.00  1.00
ATOM    702  CA  MET B 176       1.005   2.208  -4.686  1.00  1.00
ATOM    703  C   MET B 176       1.609   1.773  -3.357  1.00  1.00
ATOM    704  O   MET B 176       1.759   0.580  -3.093  1.00  1.00
ATOM    705  N   VAL B 177       2.117   2.845  -2.520  1.00  1.00
ATOM    706  CA  VAL B 177       2.569   2.455  -1.190  1.00  1.00
ATOM    707  C   VAL B 177       1.391   2.133  -0.280  1.00  1.00
ATOM    708  O   VAL B 177       0.393   2.852  -0.263  1.00  1.00
ATOM    709  N   THR B 178       1.597   1.053   0.556  1.00  1.00
ATOM    710  CA  THR B 178       0.579   0.658   1.522  1.00  1.00
ATOM    711  C   THR B 178       1.109   0.743   2.948  1.00  1.00
ATOM    712  O   THR B 178       0.371   1.071   3.877  1.00  1.00
ATOM    713  N   GLY B 179       2.425   0.721   3.068  1.00  1.00
ATOM    714  CA  GLY B 179       3.067   0.927   4.360  1.00  1.00
ATOM    715  C   GLY B 179       3.625   2.340   4.480  1.00  1.00
ATOM    716  O   GLY B 179       3.648   3.093   3.506  1.00  1.00
ATOM    717  N   LEU B 180       4.643   2.528   5.141  1.00  1.00
ATOM    718  CA  LEU B 180       5.254   3.808   5.479  1.00  1.00
ATOM    719  C   LEU B 180       6.713   3.857   5.037  1.00  1.00
ATOM    720  O   LEU B 180       7.397   2.834   5.007  1.00  1.00
ATOM    721  N   ARG B 181       7.281   5.081   5.038  1.00  1.00
ATOM    722  CA  ARG B 181       8.709   5.252   4.800  1.00  1.00
ATOM    723  C   ARG B 181       9.526   4.251   5.607  1.00  1.00
ATOM    724  O   ARG B 181       9.344   4.118   6.817  1.00  1.00
ATOM    725  N   ASN B 182      10.397   3.488   4.834  1.00  1.00
ATOM    726  CA  ASN B 182      11.278   2.515   5.470  1.00  1.00
ATOM    727  C   ASN B 182      12.611   3.145   5.850  1.00  1.00
ATOM    728  O   ASN B 182      13.299   3.722   5.008  1.00  1.00
ATOM    729  N   ILE B 183      12.927   3.203   7.094  1.00  1.00
ATOM    730  CA  ILE B 183      14.127   3.790   7.678  1.00  1.00
ATOM    731  C   ILE B 183      14.778   2.837   8.672  1.00  1.00
ATOM    732  O   ILE B 183      14.287   2.657   9.787  1.00  1.00
ATOM    733  N   PRO B 184      15.339   1.702   8.222  1.00  1.00
ATOM    734  CA  PRO B 184      15.878   0.679   9.110  1.00  1.00
ATOM    735  C   PRO B 184      17.167   1.149   9.772  1.00  1.00
ATOM    736  O   PRO B 184      17.964   1.863   9.164  1.00  1.00
ATOM    737  N   GLY B 185       7.902  14.911   7.232  1.00  1.00
ATOM    738  CA  GLY B 185       6.538  14.696   6.764  1.00  1.00
ATOM    739  C   GLY B 185       5.586  15.734   7.344  1.00  1.00
ATOM    740  O   GLY B 185       5.830  16.281   8.419  1.00  1.00
ATOM    741  N   LEU B 186       4.330  15.714   6.887  1.00  1.00
ATOM    742  CA  LEU B 186       3.353  16.693   7.348  1.00  1.00
ATOM    743  C   LEU B 186       3.150  16.602   8.856  1.00  1.00
ATOM    744  O   LEU B 186       2.969  17.617   9.530  1.00  1.00
ATOM    745  N   PHE B 187       3.183  15.697   9.577  1.00  1.00
ATOM    746  CA  PHE B 187       2.934  15.557  11.007  1.00  1.00
ATOM    747  C   PHE B 187       4.232  15.621  11.801  1.00  1.00
ATOM    748  O   PHE B 187       4.246  16.053  12.953  1.00  1.00
ATOM    749  N   GLY B 188       5.315  15.295  11.339  1.00  1.00
ATOM    750  CA  GLY B 188       6.597  15.638  11.942  1.00  1.00
ATOM    751  C   GLY B 188       7.113  14.505  12.821  1.00  1.00
ATOM    752  O   GLY B 188       8.259  14.527  13.269  1.00  1.00
ATOM    753  N   ALA B 189       6.511  13.296  12.656  1.00  1.00
ATOM    754  CA  ALA B 189       6.922  12.180  13.500  1.00  1.00
ATOM    755  C   ALA B 189       7.826  11.218  12.740  1.00  1.00
ATOM    756  O   ALA B 189       8.789  10.688  13.294  1.00  1.00
ATOM    757  N   ILE B 190       7.369  10.628  11.619  1.00  1.00
ATOM    758  CA  ILE B 190       8.212   9.740  10.826  1.00  1.00
ATOM    759  C   ILE B 190       9.314  10.516  10.116  1.00  1.00
ATOM    760  O   ILE B 190       9.045  11.480   9.399  1.00  1.00
ATOM    761  N   ALA B 191      10.586  10.018  10.209  1.00  1.00
ATOM    762  CA  ALA B 191      11.699  10.754   9.622  1.00  1.00
ATOM    763  C   ALA B 191      11.693  12.210  10.071  1.00  1.00
ATOM    764  O   ALA B 191      11.380  13.109   9.290  1.00  1.00
ATOM    765  N   GLY B 192      11.274  12.406  11.307  1.00  1.00
ATOM    766  CA  GLY B 192      11.223  13.724  11.928  1.00  1.00
ATOM    767  C   GLY B 192      11.803  13.693  13.336  1.00  1.00
ATOM    768  O   GLY B 192      12.705  14.463  13.664  1.00  1.00
ATOM    769  N   PHE B 193      10.871  13.780  14.395  1.00  1.00
ATOM    770  CA  PHE B 193      11.358  13.765  15.769  1.00  1.00
ATOM    771  C   PHE B 193      11.614  12.342  16.248  1.00  1.00
ATOM    772  O   PHE B 193      12.349  12.123  17.211  1.00  1.00
ATOM    773  N   ILE B 194      10.906  11.370  15.720  1.00  1.00
ATOM    774  CA  ILE B 194      11.349   9.983  15.788  1.00  1.00
ATOM    775  C   ILE B 194      12.220   9.624  14.590  1.00  1.00
ATOM    776  O   ILE B 194      11.739   9.556  13.459  1.00  1.00
ATOM    777  N   GLU B 195      13.459   9.766  14.587  1.00  1.00
ATOM    778  CA  GLU B 195      14.379   9.768  13.457  1.00  1.00
ATOM    779  C   GLU B 195      14.393   8.416  12.755  1.00  1.00
ATOM    780  O   GLU B 195      14.476   8.343  11.529  1.00  1.00
ATOM    781  N   GLY B 196      14.190   7.337  13.136  1.00  1.00
ATOM    782  CA  GLY B 196      14.332   6.074  12.423  1.00  1.00
ATOM    783  C   GLY B 196      13.199   5.116  12.769  1.00  1.00
ATOM    784  O   GLY B 196      12.659   5.152  13.874  1.00  1.00
ATOM    785  N   GLY B 197      13.131   4.023  12.064  1.00  1.00
ATOM    786  CA  GLY B 197      12.179   2.950  12.325  1.00  1.00
ATOM    787  C   GLY B 197      12.812   1.845  13.161  1.00  1.00
ATOM    788  O   GLY B 197      13.994   1.538  13.010  1.00  1.00
ATOM    789  N   TRP B 198      11.982   0.833  13.487  1.00  1.00
ATOM    790  CA  TRP B 198      12.419  -0.330  14.250  1.00  1.00
ATOM    791  C   TRP B 198      12.215  -1.616  13.460  1.00  1.00
ATOM    792  O   TRP B 198      11.086  -1.990  13.146  1.00  1.00
ATOM    793  N   THR B 199      13.340  -2.328  13.157  1.00  1.00
ATOM    794  CA  THR B 199      13.209  -3.608  12.471  1.00  1.00
ATOM    795  C   THR B 199      12.791  -4.710  13.437  1.00  1.00
ATOM    796  O   THR B 199      12.079  -5.641  13.061  1.00  1.00
ATOM    797  N   GLY B 200      12.854  -4.392  14.740  1.00  1.00
ATOM    798  CA  GLY B 200      12.533  -5.351  15.790  1.00  1.00
ATOM    799  C   GLY B 200      11.043  -5.341  16.107  1.00  1.00
ATOM    800  O   GLY B 200      10.489  -6.343  16.561  1.00  1.00
ATOM    801  N   MET B 201      10.314  -4.378  15.869  1.00  1.00
ATOM    802  CA  MET B 201       8.856  -4.360  15.885  1.00  1.00
ATOM    803  C   MET B 201       8.283  -4.940  14.598  1.00  1.00
ATOM    804  O   MET B 201       8.358  -4.317  13.539  1.00  1.00
ATOM    805  N   ILE B 202       7.938  -6.230  14.641  1.00  1.00
ATOM    806  CA  ILE B 202       7.616  -6.999  13.445  1.00  1.00
ATOM    807  C   ILE B 202       6.126  -7.308  13.374  1.00  1.00
ATOM    808  O   ILE B 202       5.554  -7.407  12.288  1.00  1.00
ATOM    809  N   ASP B 203       5.268  -6.855  14.186  1.00  1.00
ATOM    810  CA  ASP B 203       3.868  -7.258  14.236  1.00  1.00
ATOM    811  C   ASP B 203       2.944  -6.076  13.968  1.00  1.00
ATOM    812  O   ASP B 203       1.861  -6.238  13.405  1.00  1.00
ATOM    813  N   GLY B 204       3.256  -5.038  13.491  1.00  1.00
ATOM    814  CA  GLY B 204       2.444  -3.914  13.040  1.00  1.00
ATOM    815  C   GLY B 204       3.316  -2.732  12.635  1.00  1.00
ATOM    816  O   GLY B 204       4.486  -2.655  13.009  1.00  1.00
ATOM    817  N   TRP B 205       2.558  -1.635  12.150  1.00  1.00
ATOM    818  CA  TRP B 205       3.258  -0.449  11.671  1.00  1.00
ATOM    819  C   TRP B 205       3.613   0.483  12.822  1.00  1.00
ATOM    820  O   TRP B 205       4.688   1.082  12.839  1.00  1.00
ATOM    821  N   TYR B 206       2.972   0.709  13.758  1.00  1.00
ATOM    822  CA  TYR B 206       3.189   1.549  14.930  1.00  1.00
ATOM    823  C   TYR B 206       3.085   0.738  16.215  1.00  1.00
ATOM    824  O   TYR B 206       2.314  -0.218  16.296  1.00  1.00
ATOM    825  N   GLY B 207       3.895   1.391  17.301  1.00  1.00
ATOM    826  CA  GLY B 207       3.835   0.690  18.577  1.00  1.00
ATOM    827  C   GLY B 207       4.815   1.285  19.580  1.00  1.00
ATOM    828  O   GLY B 207       5.667   2.099  19.222  1.00  1.00
ATOM    829  N   TYR B 208       5.376   0.352  20.464  1.00  1.00
ATOM    830  CA  TYR B 208       6.115   0.769  21.649  1.00  1.00
ATOM    831  C   TYR B 208       7.372  -0.070  21.838  1.00  1.00
ATOM    832  O   TYR B 208       7.404  -1.247  21.479  1.00  1.00
ATOM    833  N   HIS B 209       8.387   0.556  22.348  1.00  1.00
ATOM    834  CA  HIS B 209       9.588  -0.061  22.897  1.00  1.00
ATOM    835  C   HIS B 209       9.761   0.285  24.370  1.00  1.00
ATOM    836  O   HIS B 209       9.590   1.436  24.772  1.00  1.00
ATOM    837  N   HIS B 210       9.855  -0.617  25.257  1.00  1.00
ATOM    838  CA  HIS B 210       9.978  -0.341  26.683  1.00  1.00
ATOM    839  C   HIS B 210      11.259  -0.938  27.251  1.00  1.00
ATOM    840  O   HIS B 210      11.701  -2.004  26.823  1.00  1.00
ATOM    841  N   GLN B 211      11.719  -0.414  28.290  1.00  1.00
ATOM    842  CA  GLN B 211      12.887  -0.759  29.091  1.00  1.00
ATOM    843  C   GLN B 211      12.606  -0.583  30.578  1.00  1.00
ATOM    844  O   GLN B 211      12.097   0.453  31.005  1.00  1.00
ATOM    845  N   ASN B 212      12.519  -1.616  31.337  1.00  1.00
ATOM    846  CA  ASN B 212      12.299  -1.583  32.778  1.00  1.00
ATOM    847  C   ASN B 212      13.107  -2.664  33.484  1.00  1.00
ATOM    848  O   ASN B 212      13.451  -3.684  32.888  1.00  1.00
ATOM    849  N   GLU B 213      13.079  -2.728  34.781  1.00  1.00
ATOM    850  CA  GLU B 213      13.812  -3.729  35.547  1.00  1.00
ATOM    851  C   GLU B 213      13.563  -5.130  35.003  1.00  1.00
ATOM    852  O   GLU B 213      14.471  -5.961  34.963  1.00  1.00
ATOM    853  N   GLN B 214      12.492  -5.487  34.595  1.00  1.00
ATOM    854  CA  GLN B 214      12.091  -6.779  34.053  1.00  1.00
ATOM    855  C   GLN B 214      12.540  -6.932  32.605  1.00  1.00
ATOM    856  O   GLN B 214      12.835  -8.037  32.150  1.00  1.00
ATOM    857  N   GLY B 215      13.141  -6.185  31.951  1.00  1.00
ATOM    858  CA  GLY B 215      13.690  -6.380  30.615  1.00  1.00
ATOM    859  C   GLY B 215      13.319  -5.225  29.693  1.00  1.00
ATOM    860  O   GLY B 215      12.741  -4.230  30.131  1.00  1.00
ATOM    861  N   SER B 216      13.549  -5.609  28.315  1.00  1.00
ATOM    862  CA  SER B 216      13.118  -4.705  27.255  1.00  1.00
ATOM    863  C   SER B 216      12.534  -5.475  26.077  1.00  1.00
ATOM    864  O   SER B 216      12.980  -6.578  25.762  1.00  1.00
ATOM    865  N   GLY B 217      11.604  -4.878  25.385  1.00  1.00
ATOM    866  CA  GLY B 217      10.993  -5.513  24.224  1.00  1.00
ATOM    867  C   GLY B 217      10.325  -4.483  23.321  1.00  1.00
ATOM    868  O   GLY B 217      10.095  -3.344  23.727  1.00  1.00
ATOM    869  N   TYR B 218       9.745  -4.989  22.236  1.00  1.00
ATOM    870  CA  TYR B 218       8.851  -4.249  21.353  1.00  1.00
ATOM    871  C   TYR B 218       7.454  -4.855  21.351  1.00  1.00
ATOM    872  O   TYR B 218       7.293  -6.071  21.457  1.00  1.00
ATOM    873  N   ALA B 219       6.472  -3.971  21.058  1.00  1.00
ATOM    874  CA  ALA B 219       5.069  -4.352  20.950  1.00  1.00
ATOM    875  C   ALA B 219       4.297  -3.371  20.077  1.00  1.00
ATOM    876  O   ALA B 219       4.476  -2.157  20.183  1.00  1.00
ATOM    877  N   ALA B 220       3.714  -3.861  18.931  1.00  1.00
ATOM    878  CA  ALA B 220       2.883  -2.996  18.103  1.00  1.00
ATOM    879  C   ALA B 220       1.620  -2.573  18.842  1.00  1.00
ATOM    880  O   ALA B 220       0.995  -3.377  19.533  1.00  1.00
ATOM    881  N   ASP B 221       1.199  -1.241  18.583  1.00  1.00
ATOM    882  CA  ASP B 221      -0.144  -0.860  19.005  1.00  1.00
ATOM    883  C   ASP B 221      -1.200  -1.448  18.077  1.00  1.00
ATOM    884  O   ASP B 221      -1.197  -1.188  16.874  1.00  1.00
ATOM    885  N   GLN B 222      -1.953  -2.460  18.636  1.00  1.00
ATOM    886  CA  GLN B 222      -2.833  -3.269  17.801  1.00  1.00
ATOM    887  C   GLN B 222      -4.005  -2.448  17.279  1.00  1.00
ATOM    888  O   GLN B 222      -4.413  -2.594  16.127  1.00  1.00
ATOM    889  N   LYS B 223      -4.555  -1.510  17.978  1.00  1.00
ATOM    890  CA  LYS B 223      -5.720  -0.725  17.588  1.00  1.00
ATOM    891  C   LYS B 223      -5.396   0.200  16.422  1.00  1.00
ATOM    892  O   LYS B 223      -6.187   0.338  15.488  1.00  1.00
ATOM    893  N   SER B 224      -4.307   0.969  16.507  1.00  1.00
ATOM    894  CA  SER B 224      -3.924   1.893  15.447  1.00  1.00
ATOM    895  C   SER B 224      -3.414   1.145  14.222  1.00  1.00
ATOM    896  O   SER B 224      -3.668   1.547  13.086  1.00  1.00
ATOM    897  N   THR B 225      -2.748   0.009  14.433  1.00  1.00
ATOM    898  CA  THR B 225      -2.268  -0.821  13.335  1.00  1.00
ATOM    899  C   THR B 225      -3.427  -1.423  12.552  1.00  1.00
ATOM    900  O   THR B 225      -3.408  -1.454  11.322  1.00  1.00
ATOM    901  N   GLN B 226      -4.440  -1.948  13.289  1.00  1.00
ATOM    902  CA  GLN B 226      -5.603  -2.575  12.673  1.00  1.00
ATOM    903  C   GLN B 226      -6.471  -1.545  11.961  1.00  1.00
ATOM    904  O   GLN B 226      -6.960  -1.788  10.857  1.00  1.00
ATOM    905  N   ASN B 227      -6.691  -0.387  12.531  1.00  1.00
ATOM    906  CA  ASN B 227      -7.459   0.693  11.922  1.00  1.00
ATOM    907  C   ASN B 227      -6.768   1.223  10.672  1.00  1.00
ATOM    908  O   ASN B 227      -7.420   1.527   9.673  1.00  1.00
ATOM    909  N   ALA B 228      -5.439   1.273  10.671  1.00  1.00
ATOM    910  CA  ALA B 228      -4.659   1.749   9.534  1.00  1.00
ATOM    911  C   ALA B 228      -4.662   0.732   8.400  1.00  1.00
ATOM    912  O   ALA B 228      -4.752   1.096   7.228  1.00  1.00
ATOM    913  N   ILE B 229      -4.523  -0.572   8.720  1.00  1.00
ATOM    914  CA  ILE B 229      -4.625  -1.603   7.694  1.00  1.00
ATOM    915  C   ILE B 229      -6.002  -1.596   7.041  1.00  1.00
ATOM    916  O   ILE B 229      -6.122  -1.730   5.824  1.00  1.00
ATOM    917  N   ASN B 230      -7.054  -1.405   7.909  1.00  1.00
ATOM    918  CA  ASN B 230      -8.414  -1.300   7.393  1.00  1.00
ATOM    919  C   ASN B 230      -8.546  -0.134   6.421  1.00  1.00
ATOM    920  O   ASN B 230      -9.181  -0.256   5.374  1.00  1.00
ATOM    921  N   GLY B 231      -7.993   1.015   6.766  1.00  1.00
ATOM    922  CA  GLY B 231      -8.085   2.234   5.971  1.00  1.00
ATOM    923  C   GLY B 231      -7.321   2.096   4.660  1.00  1.00
ATOM    924  O   GLY B 231      -7.803   2.506   3.604  1.00  1.00
ATOM    925  N   ILE B 232      -6.038   1.633   4.739  1.00  1.00
ATOM    926  CA  ILE B 232      -5.177   1.501   3.570  1.00  1.00
ATOM    927  C   ILE B 232      -5.752   0.503   2.573  1.00  1.00
ATOM    928  O   ILE B 232      -5.739   0.740   1.365  1.00  1.00
ATOM    929  N   THR B 233      -6.279  -0.630   3.058  1.00  1.00
ATOM    930  CA  THR B 233      -6.850  -1.654   2.190  1.00  1.00
ATOM    931  C   THR B 233      -8.150  -1.176   1.556  1.00  1.00
ATOM    932  O   THR B 233      -8.409  -1.431   0.380  1.00  1.00
ATOM    933  N   ASN B 234      -8.937  -0.397   2.245  1.00  1.00
ATOM    934  CA  ASN B 234     -10.131   0.230   1.692  1.00  1.00
ATOM    935  C   ASN B 234      -9.772   1.231   0.601  1.00  1.00
ATOM    936  O   ASN B 234     -10.453   1.322  -0.420  1.00  1.00
ATOM    937  N   LYS B 235      -8.640   1.938   0.810  1.00  1.00
ATOM    938  CA  LYS B 235      -8.136   2.886  -0.176  1.00  1.00
ATOM    939  C   LYS B 235      -7.729   2.179  -1.462  1.00  1.00
ATOM    940  O   LYS B 235      -8.013   2.655  -2.561  1.00  1.00
ATOM    941  N   VAL B 236      -7.026   1.022  -1.333  1.00  1.00
ATOM    942  CA  VAL B 236      -6.643   0.220  -2.489  1.00  1.00
ATOM    943  C   VAL B 236      -7.869  -0.271  -3.248  1.00  1.00
ATOM    944  O   VAL B 236      -7.911  -0.219  -4.478  1.00  1.00
ATOM    945  N   ASN B 237      -8.885  -0.722  -2.511  1.00  1.00
ATOM    946  CA  ASN B 237     -10.127  -1.210  -3.096  1.00  1.00
ATOM    947  C   ASN B 237     -10.850  -0.106  -3.856  1.00  1.00
ATOM    948  O   ASN B 237     -11.375  -0.331  -4.946  1.00  1.00
ATOM    949  N   THR B 238     -10.933   1.077  -3.256  1.00  1.00
ATOM    950  CA  THR B 238     -11.579   2.231  -3.869  1.00  1.00
ATOM    951  C   THR B 238     -10.896   2.615  -5.176  1.00  1.00
ATOM    952  O   THR B 238     -11.559   2.924  -6.166  1.00  1.00
ATOM    953  N   VAL B 239      -9.578   2.670  -5.168  1.00  1.00
ATOM    954  CA  VAL B 239      -8.793   2.960  -6.362  1.00  1.00
ATOM    955  C   VAL B 239      -9.027   1.913  -7.443  1.00  1.00
ATOM    956  O   VAL B 239      -9.178   2.243  -8.619  1.00  1.00
ATOM    957  N   ILE B 240      -8.978   0.653  -7.089  1.00  1.00
ATOM    958  CA  ILE B 240      -9.189  -0.450  -8.019  1.00  1.00
ATOM    959  C   ILE B 240     -10.610  -0.444  -8.568  1.00  1.00
ATOM    960  O   ILE B 240     -10.827  -0.662  -9.760  1.00  1.00
ATOM    961  N   GLU B 241     -11.579  -0.217  -7.779  1.00  1.00
ATOM    962  CA  GLU B 241     -12.999  -0.215  -8.111  1.00  1.00
ATOM    963  C   GLU B 241     -13.306   0.794  -9.210  1.00  1.00
ATOM    964  O   GLU B 241     -14.103   0.523 -10.109  1.00  1.00
ATOM    965  N   LYS B 242     -12.720   1.876  -9.307  1.00  1.00
ATOM    966  CA  LYS B 242     -13.033   2.966 -10.223  1.00  1.00
ATOM    967  C   LYS B 242     -12.426   2.722 -11.598  1.00  1.00
ATOM    968  O   LYS B 242     -13.022   3.062 -12.620  1.00  1.00
ATOM    969  N   MET B 243     -11.413   2.028 -11.731  1.00  1.00
ATOM    970  CA  MET B 243     -10.827   1.634 -13.006  1.00  1.00
ATOM    971  C   MET B 243      -9.908   0.430 -12.842  1.00  1.00
ATOM    972  O   MET B 243      -8.961   0.462 -12.057  1.00  1.00
ATOM    973  N   ASN B 244     -10.472  -0.723 -13.589  1.00  1.00
ATOM    974  CA  ASN B 244      -9.736  -1.974 -13.447  1.00  1.00
ATOM    975  C   ASN B 244     -10.084  -2.947 -14.566  1.00  1.00
ATOM    976  O   ASN B 244      -9.269  -3.788 -14.946  1.00  1.00
ATOM    977  N   ILE B 245     -10.594  -2.690 -15.619  1.00  1.00
ATOM    978  CA  ILE B 245     -10.987  -3.617 -16.673  1.00  1.00
ATOM    979  C   ILE B 245     -11.363  -2.873 -17.948  1.00  1.00
ATOM    980  O   ILE B 245     -11.869  -1.752 -17.898  1.00  1.00
ATOM    981  N   GLN B 246     -10.992  -3.444 -19.038  1.00  1.00
ATOM    982  CA  GLN B 246     -11.407  -3.089 -20.389  1.00  1.00
ATOM    983  C   GLN B 246     -11.935  -4.305 -21.141  1.00  1.00
ATOM    984  O   GLN B 246     -11.397  -5.405 -21.016  1.00  1.00
ATOM    985  N   PHE B 247     -13.117  -4.218 -21.664  1.00  1.00
ATOM    986  CA  PHE B 247     -13.637  -5.296 -22.496  1.00  1.00
ATOM    987  C   PHE B 247     -12.938  -5.334 -23.849  1.00  1.00
ATOM    988  O   PHE B 247     -12.528  -4.300 -24.376  1.00  1.00
ATOM    989  N   THR B 248     -13.168  -6.240 -24.683  1.00  1.00
ATOM    990  CA  THR B 248     -12.605  -6.370 -26.022  1.00  1.00
ATOM    991  C   THR B 248     -12.542  -5.020 -26.726  1.00  1.00
ATOM    992  O   THR B 248     -13.525  -4.280 -26.759  1.00  1.00
ATOM    993  N   ALA B 249     -11.311  -4.739 -27.187  1.00  1.00
ATOM    994  CA  ALA B 249     -10.921  -3.575 -27.973  1.00  1.00
ATOM    995  C   ALA B 249      -9.986  -3.966 -29.110  1.00  1.00
ATOM    996  O   ALA B 249      -8.986  -4.651 -28.897  1.00  1.00
ATOM    997  N   VAL B 250     -10.463  -4.005 -30.298  1.00  1.00
ATOM    998  CA  VAL B 250      -9.721  -4.439 -31.476  1.00  1.00
ATOM    999  C   VAL B 250      -9.621  -3.322 -32.506  1.00  1.00
ATOM   1000  O   VAL B 250     -10.549  -2.530 -32.669  1.00  1.00
ATOM   1001  N   GLY B 251      -8.658  -3.198 -33.224  1.00  1.00
ATOM   1002  CA  GLY B 251      -8.478  -2.267 -34.331  1.00  1.00
ATOM   1003  C   GLY B 251      -9.655  -2.324 -35.296  1.00  1.00
ATOM   1004  O   GLY B 251     -10.193  -3.397 -35.571  1.00  1.00
ATOM   1005  N   LYS B 252      -9.776  -1.192 -36.070  1.00  1.00
ATOM   1006  CA  LYS B 252     -10.720  -1.125 -37.179  1.00  1.00
ATOM   1007  C   LYS B 252      -9.999  -1.180 -38.520  1.00  1.00
ATOM   1008  O   LYS B 252      -9.000  -0.491 -38.728  1.00  1.00
ATOM   1009  N   LEU B 253      -9.589  10.584 -37.273  1.00  1.00
ATOM   1010  CA  LEU B 253     -10.685  10.654 -36.314  1.00  1.00
ATOM   1011  C   LEU B 253     -10.668   9.459 -35.368  1.00  1.00
ATOM   1012  O   LEU B 253     -10.931   9.596 -34.173  1.00  1.00
ATOM   1013  N   ASN B 254     -10.559   8.248 -35.884  1.00  1.00
ATOM   1014  CA  ASN B 254     -10.451   7.049 -35.062  1.00  1.00
ATOM   1015  C   ASN B 254      -9.161   7.052 -34.250  1.00  1.00
ATOM   1016  O   ASN B 254      -9.143   6.630 -33.094  1.00  1.00
ATOM   1017  N   LYS B 255      -8.051   7.390 -34.864  1.00  1.00
ATOM   1018  CA  LYS B 255      -6.776   7.436 -34.159  1.00  1.00
ATOM   1019  C   LYS B 255      -6.770   8.534 -33.103  1.00  1.00
ATOM   1020  O   LYS B 255      -6.185   8.374 -32.031  1.00  1.00
ATOM   1021  N   LYS B 256      -7.397   9.708 -33.404  1.00  1.00
ATOM   1022  CA  LYS B 256      -7.497  10.807 -32.452  1.00  1.00
ATOM   1023  C   LYS B 256      -8.275  10.392 -31.210  1.00  1.00
ATOM   1024  O   LYS B 256      -7.926  10.770 -30.091  1.00  1.00
ATOM   1025  N   VAL B 257      -9.403   9.643 -31.407  1.00  1.00
ATOM   1026  CA  VAL B 257     -10.206   9.145 -30.297  1.00  1.00
ATOM   1027  C   VAL B 257      -9.409   8.177 -29.432  1.00  1.00
ATOM   1028  O   VAL B 257      -9.499   8.209 -28.204  1.00  1.00
ATOM   1029  N   ASP B 258      -8.764   7.170 -30.096  1.00  1.00
ATOM   1030  CA  ASP B 258      -7.969   6.189 -29.369  1.00  1.00
ATOM   1031  C   ASP B 258      -6.814   6.854 -28.631  1.00  1.00
ATOM   1032  O   ASP B 258      -6.509   6.504 -27.491  1.00  1.00
ATOM   1033  N   ASP B 259      -6.060   7.697 -29.235  1.00  1.00
ATOM   1034  CA  ASP B 259      -4.903   8.352 -28.635  1.00  1.00
ATOM   1035  C   ASP B 259      -5.326   9.313 -27.531  1.00  1.00
ATOM   1036  O   ASP B 259      -4.630   9.464 -26.527  1.00  1.00
ATOM   1037  N   GLY B 260      -6.463   9.964 -27.656  1.00  1.00
ATOM   1038  CA  GLY B 260      -6.938  10.927 -26.670  1.00  1.00
ATOM   1039  C   GLY B 260      -7.435  10.228 -25.411  1.00  1.00
ATOM   1040  O   GLY B 260      -7.247  10.723 -24.300  1.00  1.00
ATOM   1041  N   PHE B 261      -8.153   9.136 -25.524  1.00  1.00
ATOM   1042  CA  PHE B 261      -8.586   8.344 -24.379  1.00  1.00
ATOM   1043  C   PHE B 261      -7.395   7.750 -23.638  1.00  1.00
ATOM   1044  O   PHE B 261      -7.385   7.688 -22.409  1.00  1.00
ATOM   1045  N   LEU B 262      -6.424   7.251 -24.421  1.00  1.00
ATOM   1046  CA  LEU B 262      -5.204   6.686 -23.858  1.00  1.00
ATOM   1047  C   LEU B 262      -4.415   7.738 -23.086  1.00  1.00
ATOM   1048  O   LEU B 262      -3.843   7.451 -22.035  1.00  1.00
ATOM   1049  N   ASP B 263      -4.319   8.959 -23.625  1.00  1.00
ATOM   1050  CA  ASP B 263      -3.630  10.052 -22.950  1.00  1.00
ATOM   1051  C   ASP B 263      -4.281  10.371 -21.611  1.00  1.00
ATOM   1052  O   ASP B 263      -3.596  10.644 -20.626  1.00  1.00
ATOM   1053  N   ILE B 264      -5.624  10.399 -21.581  1.00  1.00
ATOM   1054  CA  ILE B 264      -6.384  10.745 -20.387  1.00  1.00
ATOM   1055  C   ILE B 264      -6.244   9.671 -19.315  1.00  1.00
ATOM   1056  O   ILE B 264      -6.108   9.977 -18.130  1.00  1.00
ATOM   1057  N   TRP B 265      -6.385   8.388 -19.707  1.00  1.00
ATOM   1058  CA  TRP B 265      -6.319   7.284 -18.757  1.00  1.00
ATOM   1059  C   TRP B 265      -4.910   7.116 -18.205  1.00  1.00
ATOM   1060  O   TRP B 265      -4.727   6.788 -17.032  1.00  1.00
ATOM   1061  N   THR B 266      -3.905   7.295 -19.013  1.00  1.00
ATOM   1062  CA  THR B 266      -2.520   7.258 -18.557  1.00  1.00
ATOM   1063  C   THR B 266      -2.258   8.327 -17.505  1.00  1.00
ATOM   1064  O   THR B 266      -1.562   8.084 -16.519  1.00  1.00
ATOM   1065  N   TYR B 267      -2.765   9.570 -17.809  1.00  1.00
ATOM   1066  CA  TYR B 267      -2.628  10.689 -16.884  1.00  1.00
ATOM   1067  C   TYR B 267      -3.361  10.415 -15.577  1.00  1.00
ATOM   1068  O   TYR B 267      -2.858  10.722 -14.496  1.00  1.00
ATOM   1069  N   ASN B 268      -4.576   9.932 -15.668  1.00  1.00
ATOM   1070  CA  ASN B 268      -5.438   9.659 -14.524  1.00  1.00
ATOM   1071  C   ASN B 268      -4.826   8.602 -13.613  1.00  1.00
ATOM   1072  O   ASN B 268      -4.894   8.710 -12.389  1.00  1.00
ATOM   1073  N   ALA B 269      -4.348   7.510 -14.194  1.00  1.00
ATOM   1074  CA  ALA B 269      -3.768   6.406 -13.439  1.00  1.00
ATOM   1075  C   ALA B 269      -2.521   6.849 -12.684  1.00  1.00
ATOM   1076  O   ALA B 269      -2.316   6.473 -11.530  1.00  1.00
ATOM   1077  N   GLU B 270      -1.610   7.497 -13.373  1.00  1.00
ATOM   1078  CA  GLU B 270      -0.350   7.919 -12.773  1.00  1.00
ATOM   1079  C   GLU B 270      -0.580   8.959 -11.683  1.00  1.00
ATOM   1080  O   GLU B 270       0.065   8.927 -10.635  1.00  1.00
ATOM   1081  N   LEU B 271      -1.416   9.924 -11.899  1.00  1.00
ATOM   1082  CA  LEU B 271      -1.683  11.003 -10.955  1.00  1.00
ATOM   1083  C   LEU B 271      -2.443  10.492  -9.735  1.00  1.00
ATOM   1084  O   LEU B 271      -2.214  10.947  -8.615  1.00  1.00
ATOM   1085  N   LEU B 272      -3.395   9.619  -9.917  1.00  1.00
ATOM   1086  CA  LEU B 272      -4.127   9.008  -8.815  1.00  1.00
ATOM   1087  C   LEU B 272      -3.181   8.299  -7.851  1.00  1.00
ATOM   1088  O   LEU B 272      -3.360   8.358  -6.634  1.00  1.00
ATOM   1089  N   VAL B 273      -2.213   7.564  -8.432  1.00  1.00
ATOM   1090  CA  VAL B 273      -1.243   6.834  -7.625  1.00  1.00
ATOM   1091  C   VAL B 273      -0.316   7.786  -6.881  1.00  1.00
ATOM   1092  O   VAL B 273      -0.002   7.574  -5.710  1.00  1.00
ATOM   1093  N   LEU B 274       0.185   8.796  -7.590  1.00  1.00
ATOM   1094  CA  LEU B 274       1.089   9.774  -6.996  1.00  1.00
ATOM   1095  C   LEU B 274       0.414  10.527  -5.854  1.00  1.00
ATOM   1096  O   LEU B 274       1.027  10.782  -4.818  1.00  1.00
ATOM   1097  N   LEU B 275      -0.789  10.966  -6.048  1.00  1.00
ATOM   1098  CA  LEU B 275      -1.530  11.703  -5.031  1.00  1.00
ATOM   1099  C   LEU B 275      -1.844  10.819  -3.828  1.00  1.00
ATOM   1100  O   LEU B 275      -1.770  11.265  -2.683  1.00  1.00
ATOM   1101  N   GLU B 276      -2.344   9.598  -4.095  1.00  1.00
ATOM   1102  CA  GLU B 276      -2.685   8.670  -3.023  1.00  1.00
ATOM   1103  C   GLU B 276      -1.445   8.248  -2.246  1.00  1.00
ATOM   1104  O   GLU B 276      -1.492   8.078  -1.027  1.00  1.00
ATOM   1105  N   ASN B 277      -0.324   8.117  -2.899  1.00  1.00
ATOM   1106  CA  ASN B 277       0.935   7.763  -2.254  1.00  1.00
ATOM   1107  C   ASN B 277       1.349   8.821  -1.239  1.00  1.00
ATOM   1108  O   ASN B 277       1.835   8.498  -0.155  1.00  1.00
ATOM   1109  N   GLU B 278       1.265  10.083  -1.628  1.00  1.00
ATOM   1110  CA  GLU B 278       1.567  11.191  -0.730  1.00  1.00
ATOM   1111  C   GLU B 278       0.653  11.176   0.489  1.00  1.00
ATOM   1112  O   GLU B 278       1.092  11.437   1.609  1.00  1.00
ATOM   1113  N   ARG B 279      -0.620  10.920   0.278  1.00  1.00
ATOM   1114  CA  ARG B 279      -1.621  10.895   1.339  1.00  1.00
ATOM   1115  C   ARG B 279      -1.392   9.722   2.284  1.00  1.00
ATOM   1116  O   ARG B 279      -1.582   9.843   3.494  1.00  1.00
ATOM   1117  N   THR B 280      -1.013   8.566   1.750  1.00  1.00
ATOM   1118  CA  THR B 280      -0.747   7.360   2.525  1.00  1.00
ATOM   1119  C   THR B 280       0.412   7.570   3.491  1.00  1.00
ATOM   1120  O   THR B 280       0.368   7.121   4.636  1.00  1.00
ATOM   1121  N   LEU B 281       1.505   8.130   2.990  1.00  1.00
ATOM   1122  CA  LEU B 281       2.666   8.406   3.827  1.00  1.00
ATOM   1123  C   LEU B 281       2.330   9.414   4.922  1.00  1.00
ATOM   1124  O   LEU B 281       2.769   9.274   6.063  1.00  1.00
ATOM   1125  N   ASP B 282       1.560  10.418   4.578  1.00  1.00
ATOM   1126  CA  ASP B 282       1.139  11.419   5.551  1.00  1.00
ATOM   1127  C   ASP B 282       0.228  10.810   6.609  1.00  1.00
ATOM   1128  O   ASP B 282       0.310  11.156   7.787  1.00  1.00
ATOM   1129  N   PHE B 283      -0.639   9.861   6.176  1.00  1.00
ATOM   1130  CA  PHE B 283      -1.551   9.146   7.059  1.00  1.00
ATOM   1131  C   PHE B 283      -0.791   8.381   8.135  1.00  1.00
ATOM   1132  O   PHE B 283      -1.212   8.333   9.291  1.00  1.00
ATOM   1133  N   HIS B 284       0.245   7.655   7.724  1.00  1.00
ATOM   1134  CA  HIS B 284       1.093   6.916   8.651  1.00  1.00
ATOM   1135  C   HIS B 284       1.787   7.854   9.630  1.00  1.00
ATOM   1136  O   HIS B 284       1.896   7.556  10.819  1.00  1.00
ATOM   1137  N   ASP B 285       2.341   8.984   9.077  1.00  1.00
ATOM   1138  CA  ASP B 285       2.979   9.991   9.915  1.00  1.00
ATOM   1139  C   ASP B 285       2.020  10.511  10.979  1.00  1.00
ATOM   1140  O   ASP B 285       2.406  10.716  12.130  1.00  1.00
ATOM   1141  N   SER B 286       0.778  10.746  10.603  1.00  1.00
ATOM   1142  CA  SER B 286      -0.268  11.237  11.493  1.00  1.00
ATOM   1143  C   SER B 286      -0.561  10.238  12.604  1.00  1.00
ATOM   1144  O   SER B 286      -0.789  10.621  13.752  1.00  1.00
ATOM   1145  N   ASN B 287      -0.673   8.955  12.268  1.00  1.00
ATOM   1146  CA  ASN B 287      -0.963   7.884  13.213  1.00  1.00
ATOM   1147  C   ASN B 287       0.120   7.782  14.280  1.00  1.00
ATOM   1148  O   ASN B 287      -0.171   7.547  15.452  1.00  1.00
ATOM   1149  N   VAL B 288       1.389   7.896  13.836  1.00  1.00
ATOM   1150  CA  VAL B 288       2.509   7.884  14.769  1.00  1.00
ATOM   1151  C   VAL B 288       2.451   9.078  15.714  1.00  1.00
ATOM   1152  O   VAL B 288       2.695   8.945  16.913  1.00  1.00
ATOM   1153  N   LYS B 289       2.211  10.258  15.142  1.00  1.00
ATOM   1154  CA  LYS B 289       2.127  11.503  15.895  1.00  1.00
ATOM   1155  C   LYS B 289       1.022  11.440  16.941  1.00  1.00
ATOM   1156  O   LYS B 289       1.189  11.917  18.064  1.00  1.00
ATOM   1157  N   ASN B 290      -0.150  10.901  16.542  1.00  1.00
ATOM   1158  CA  ASN B 290      -1.304  10.789  17.425  1.00  1.00
ATOM   1159  C   ASN B 290      -1.040   9.801  18.554  1.00  1.00
ATOM   1160  O   ASN B 290      -1.476  10.008  19.687  1.00  1.00
ATOM   1161  N   LEU B 291      -0.427   8.666  18.275  1.00  1.00
ATOM   1162  CA  LEU B 291      -0.050   7.675  19.276  1.00  1.00
ATOM   1163  C   LEU B 291       0.907   8.267  20.305  1.00  1.00
ATOM   1164  O   LEU B 291       0.790   8.000  21.501  1.00  1.00
ATOM   1165  N   TYR B 292       1.821   9.083  19.820  1.00  1.00
ATOM   1166  CA  TYR B 292       2.786   9.753  20.684  1.00  1.00
ATOM   1167  C   TYR B 292       2.100  10.761  21.598  1.00  1.00
ATOM   1168  O   TYR B 292       2.432  10.870  22.778  1.00  1.00
ATOM   1169  N   GLU B 293       1.277  11.628  21.018  1.00  1.00
ATOM   1170  CA  GLU B 293       0.529  12.627  21.772  1.00  1.00
ATOM   1171  C   GLU B 293      -0.404  11.972  22.781  1.00  1.00
ATOM   1172  O   GLU B 293      -0.587  12.475  23.890  1.00  1.00
ATOM   1173  N   LYS B 294      -0.983  10.847  22.458  1.00  1.00
ATOM   1174  CA  LYS B 294      -1.857  10.085  23.341  1.00  1.00
ATOM   1175  C   LYS B 294      -1.119   9.639  24.597  1.00  1.00
ATOM   1176  O   LYS B 294      -1.673   9.665  25.696  1.00  1.00
ATOM   1177  N   VAL B 295       0.066   9.019  24.423  1.00  1.00
ATOM   1178  CA  VAL B 295       0.896   8.610  25.550  1.00  1.00
ATOM   1179  C   VAL B 295       1.342   9.813  26.371  1.00  1.00
ATOM   1180  O   VAL B 295       1.345   9.771  27.601  1.00  1.00
ATOM   1181  N   LYS B 296       1.723  10.882  25.656  1.00  1.00
ATOM   1182  CA  LYS B 296       2.179  12.094  26.326  1.00  1.00
ATOM   1183  C   LYS B 296       1.107  12.645  27.258  1.00  1.00
ATOM   1184  O   LYS B 296       1.402  13.085  28.369  1.00  1.00
ATOM   1185  N   SER B 297      -0.139  12.652  26.824  1.00  1.00
ATOM   1186  CA  SER B 297      -1.257  13.193  27.587  1.00  1.00
ATOM   1187  C   SER B 297      -1.624  12.278  28.749  1.00  1.00
ATOM   1188  O   SER B 297      -2.034  12.743  29.812  1.00  1.00
ATOM   1189  N   GLN B 298      -1.390  10.994  28.671  1.00  1.00
ATOM   1190  CA  GLN B 298      -1.645  10.071  29.769  1.00  1.00
ATOM   1191  C   GLN B 298      -0.633  10.257  30.892  1.00  1.00
ATOM   1192  O   GLN B 298      -0.978  10.175  32.071  1.00  1.00
ATOM   1193  N   LEU B 299       0.658  10.306  30.551  1.00  1.00
ATOM   1194  CA  LEU B 299       1.740  10.391  31.525  1.00  1.00
ATOM   1195  C   LEU B 299       1.838  11.792  32.119  1.00  1.00
ATOM   1196  O   LEU B 299       2.148  11.956  33.299  1.00  1.00
ATOM   1197  N   LYS B 300       1.426  12.762  31.607  1.00  1.00
ATOM   1198  CA  LYS B 300       1.563  14.127  32.101  1.00  1.00
ATOM   1199  C   LYS B 300       2.981  14.397  32.587  1.00  1.00
ATOM   1200  O   LYS B 300       3.853  14.777  31.806  1.00  1.00
ATOM   1201  N   ASN B 301       3.183  14.760  33.837  1.00  1.00
ATOM   1202  CA  ASN B 301       4.477  15.084  34.424  1.00  1.00
ATOM   1203  C   ASN B 301       5.029  13.911  35.223  1.00  1.00
ATOM   1204  O   ASN B 301       6.191  13.916  35.629  1.00  1.00
ATOM   1205  N   ASN B 302       4.401  12.751  35.194  1.00  1.00
ATOM   1206  CA  ASN B 302       4.918  11.523  35.785  1.00  1.00
ATOM   1207  C   ASN B 302       6.042  10.936  34.941  1.00  1.00
ATOM   1208  O   ASN B 302       6.923  10.246  35.455  1.00  1.00
ATOM   1209  N   ALA B 303       6.375  11.493  33.972  1.00  1.00
ATOM   1210  CA  ALA B 303       7.446  11.194  33.029  1.00  1.00
ATOM   1211  C   ALA B 303       7.984  12.465  32.385  1.00  1.00
ATOM   1212  O   ALA B 303       7.244  13.424  32.167  1.00  1.00
ATOM   1213  N   LYS B 304       9.150  12.360  31.803  1.00  1.00
ATOM   1214  CA  LYS B 304       9.809  13.443  31.083  1.00  1.00
ATOM   1215  C   LYS B 304      10.064  13.062  29.630  1.00  1.00
ATOM   1216  O   LYS B 304      10.433  11.926  29.331  1.00  1.00
ATOM   1217  N   GLU B 305       9.703  14.015  28.689  1.00  1.00
ATOM   1218  CA  GLU B 305      10.142  13.789  27.317  1.00  1.00
ATOM   1219  C   GLU B 305      11.657  13.891  27.199  1.00  1.00
ATOM   1220  O   GLU B 305      12.252  14.900  27.578  1.00  1.00
ATOM   1221  N   ILE B 306      12.285  12.784  26.674  1.00  1.00
ATOM   1222  CA  ILE B 306      13.737  12.675  26.603  1.00  1.00
ATOM   1223  C   ILE B 306      14.223  12.720  25.160  1.00  1.00
ATOM   1224  O   ILE B 306      15.365  13.092  24.891  1.00  1.00
ATOM   1225  N   GLY B 307      13.424  12.655  24.239  1.00  1.00
ATOM   1226  CA  GLY B 307      13.880  12.879  22.873  1.00  1.00
ATOM   1227  C   GLY B 307      13.554  11.688  21.981  1.00  1.00
ATOM   1228  O   GLY B 307      13.702  10.536  22.390  1.00  1.00
ATOM   1229  N   ASN B 308      13.342  12.016  20.724  1.00  1.00
ATOM   1230  CA  ASN B 308      13.341  10.890  19.798  1.00  1.00
ATOM   1231  C   ASN B 308      12.087  10.041  19.966  1.00  1.00
ATOM   1232  O   ASN B 308      12.059   8.874  19.573  1.00  1.00
ATOM   1233  N   GLY B 309      11.079  10.484  20.763  1.00  1.00
ATOM   1234  CA  GLY B 309       9.836   9.738  20.916  1.00  1.00
ATOM   1235  C   GLY B 309       9.887   8.829  22.137  1.00  1.00
ATOM   1236  O   GLY B 309       8.926   8.118  22.434  1.00  1.00
ATOM   1237  N   CYS B 310      10.682   9.169  23.088  1.00  1.00
ATOM   1238  CA  CYS B 310      10.895   8.395  24.305  1.00  1.00
ATOM   1239  C   CYS B 310      10.484   9.186  25.540  1.00  1.00
ATOM   1240  O   CYS B 310      10.696  10.396  25.614  1.00  1.00
ATOM   1241  N   PHE B 311       9.846   8.524  26.463  1.00  1.00
ATOM   1242  CA  PHE B 311       9.529   9.021  27.797  1.00  1.00
ATOM   1243  C   PHE B 311      10.308   8.266  28.866  1.00  1.00
ATOM   1244  O   PHE B 311      10.456   7.046  28.794  1.00  1.00
ATOM   1245  N   GLU B 312      10.858   9.000  29.791  1.00  1.00
ATOM   1246  CA  GLU B 312      11.509   8.440  30.969  1.00  1.00
ATOM   1247  C   GLU B 312      10.674   8.669  32.222  1.00  1.00
ATOM   1248  O   GLU B 312      10.258   9.792  32.505  1.00  1.00
ATOM   1249  N   PHE B 313      10.184   7.500  32.826  1.00  1.00
ATOM   1250  CA  PHE B 313       9.309   7.631  33.985  1.00  1.00
ATOM   1251  C   PHE B 313      10.073   8.153  35.195  1.00  1.00
ATOM   1252  O   PHE B 313      11.207   7.746  35.448  1.00  1.00
ATOM   1253  N   TYR B 314       9.286   8.911  36.051  1.00  1.00
ATOM   1254  CA  TYR B 314       9.830   9.357  37.328  1.00  1.00
ATOM   1255  C   TYR B 314       9.530   8.354  38.435  1.00  1.00
ATOM   1256  O   TYR B 314      10.160   8.375  39.493  1.00  1.00
ATOM   1257  N   HIS B 315       8.872   7.350  38.104  1.00  1.00
ATOM   1258  CA  HIS B 315       8.445   6.219  38.919  1.00  1.00
ATOM   1259  C   HIS B 315       8.863   4.897  38.289  1.00  1.00
ATOM   1260  O   HIS B 315       8.927   4.774  37.066  1.00  1.00
ATOM   1261  N   LYS B 316       8.910   3.818  39.073  1.00  1.00
ATOM   1262  CA  LYS B 316       9.051   2.477  38.517  1.00  1.00
ATOM   1263  C   LYS B 316       7.795   2.059  37.764  1.00  1.00
ATOM   1264  O   LYS B 316       6.687   2.135  38.294  1.00  1.00
ATOM   1265  N   CYS B 317       7.894   1.717  36.562  1.00  1.00
ATOM   1266  CA  CYS B 317       6.824   1.259  35.682  1.00  1.00
ATOM   1267  C   CYS B 317       7.092  -0.153  35.178  1.00  1.00
ATOM   1268  O   CYS B 317       8.019  -0.379  34.399  1.00  1.00
ATOM   1269  N   ASP B 318       6.582  -1.146  35.937  1.00  1.00
ATOM   1270  CA  ASP B 318       6.755  -2.545  35.565  1.00  1.00
ATOM   1271  C   ASP B 318       5.958  -2.885  34.312  1.00  1.00
ATOM   1272  O   ASP B 318       4.966  -2.227  33.999  1.00  1.00
ATOM   1273  N   ASN B 319       5.753  -4.118  33.986  1.00  1.00
ATOM   1274  CA  ASN B 319       5.042  -4.563  32.794  1.00  1.00
ATOM   1275  C   ASN B 319       3.541  -4.340  32.932  1.00  1.00
ATOM   1276  O   ASN B 319       2.861  -4.006  31.962  1.00  1.00
ATOM   1277  N   GLU B 320       2.941  -4.444  34.067  1.00  1.00
ATOM   1278  CA  GLU B 320       1.542  -4.087  34.274  1.00  1.00
ATOM   1279  C   GLU B 320       1.309  -2.603  34.018  1.00  1.00
ATOM   1280  O   GLU B 320       0.295  -2.215  33.438  1.00  1.00
ATOM   1281  N   CYS B 321       2.245  -1.759  34.496  1.00  1.00
ATOM   1282  CA  CYS B 321       2.183  -0.324  34.250  1.00  1.00
ATOM   1283  C   CYS B 321       2.363  -0.010  32.771  1.00  1.00
ATOM   1284  O   CYS B 321       1.695   0.870  32.227  1.00  1.00
ATOM   1285  N   MET B 322       3.343  -0.657  32.141  1.00  1.00
ATOM   1286  CA  MET B 322       3.635  -0.466  30.725  1.00  1.00
ATOM   1287  C   MET B 322       2.449  -0.870  29.859  1.00  1.00
ATOM   1288  O   MET B 322       2.121  -0.193  28.884  1.00  1.00
ATOM   1289  N   GLU B 323       1.815  -1.958  30.142  1.00  1.00
ATOM   1290  CA  GLU B 323       0.641  -2.427  29.416  1.00  1.00
ATOM   1291  C   GLU B 323      -0.505  -1.429  29.520  1.00  1.00
ATOM   1292  O   GLU B 323      -1.244  -1.216  28.558  1.00  1.00
ATOM   1293  N   SER B 324      -0.708  -0.819  30.671  1.00  1.00
ATOM   1294  CA  SER B 324      -1.708   0.224  30.864  1.00  1.00
ATOM   1295  C   SER B 324      -1.416   1.435  29.987  1.00  1.00
ATOM   1296  O   SER B 324      -2.332   2.066  29.459  1.00  1.00
ATOM   1297  N   VAL B 325      -0.165   1.812  29.828  1.00  1.00
ATOM   1298  CA  VAL B 325       0.221   2.860  28.892  1.00  1.00
ATOM   1299  C   VAL B 325      -0.098   2.462  27.457  1.00  1.00
ATOM   1300  O   VAL B 325      -0.594   3.271  26.673  1.00  1.00
ATOM   1301  N   ARG B 326       0.203   1.272  27.088  1.00  1.00
ATOM   1302  CA  ARG B 326      -0.019   0.736  25.750  1.00  1.00
ATOM   1303  C   ARG B 326      -1.506   0.588  25.456  1.00  1.00
ATOM   1304  O   ARG B 326      -1.958   0.858  24.343  1.00  1.00
ATOM   1305  N   ASN B 327      -2.361   0.359  26.275  1.00  1.00
ATOM   1306  CA  ASN B 327      -3.787   0.135  26.075  1.00  1.00
ATOM   1307  C   ASN B 327      -4.605   1.331  26.545  1.00  1.00
ATOM   1308  O   ASN B 327      -5.786   1.454  26.220  1.00  1.00
ATOM   1309  N   GLY B 328      -4.051   2.363  26.960  1.00  1.00
ATOM   1310  CA  GLY B 328      -4.667   3.669  27.163  1.00  1.00
ATOM   1311  C   GLY B 328      -5.461   3.707  28.463  1.00  1.00
ATOM   1312  O   GLY B 328      -6.116   4.702  28.772  1.00  1.00
ATOM   1313  N   THR B 329      -4.996   3.107  29.500  1.00  1.00
ATOM   1314  CA  THR B 329      -5.629   3.061  30.812  1.00  1.00
ATOM   1315  C   THR B 329      -4.624   3.350  31.920  1.00  1.00
ATOM   1316  O   THR B 329      -4.968   3.341  33.102  1.00  1.00
ATOM   1317  N   TYR B 330      -3.557   4.090  31.552  1.00  1.00
ATOM   1318  CA  TYR B 330      -2.579   4.514  32.547  1.00  1.00
ATOM   1319  C   TYR B 330      -3.244   5.291  33.677  1.00  1.00
ATOM   1320  O   TYR B 330      -4.017   6.218  33.434  1.00  1.00
ATOM   1321  N   ASP B 331      -2.917   4.921  34.916  1.00  1.00
ATOM   1322  CA  ASP B 331      -3.419   5.608  36.101  1.00  1.00
ATOM   1323  C   ASP B 331      -2.392   6.595  36.641  1.00  1.00
ATOM   1324  O   ASP B 331      -1.424   6.204  37.293  1.00  1.00
ATOM   1325  N   TYR B 332      -2.625   7.958  36.332  1.00  1.00
ATOM   1326  CA  TYR B 332      -1.630   8.955  36.708  1.00  1.00
ATOM   1327  C   TYR B 332      -1.610   9.171  38.216  1.00  1.00
ATOM   1328  O   TYR B 332      -0.547   9.327  38.816  1.00  1.00
ATOM   1329  N   PRO B 333      -2.758   9.294  38.877  1.00  1.00
ATOM   1330  CA  PRO B 333      -2.853   9.524  40.313  1.00  1.00
ATOM   1331  C   PRO B 333      -2.178   8.404  41.096  1.00  1.00
ATOM   1332  O   PRO B 333      -1.565   8.643  42.136  1.00  1.00
ATOM   1333  N   LYS B 334      -2.125   7.221  40.652  1.00  1.00
ATOM   1334  CA  LYS B 334      -1.505   6.061  41.279  1.00  1.00
ATOM   1335  C   LYS B 334      -0.009   6.273  41.474  1.00  1.00
ATOM   1336  O   LYS B 334       0.557   5.872  42.491  1.00  1.00
ATOM   1337  N   TYR B 335       0.699   6.856  40.552  1.00  1.00
ATOM   1338  CA  TYR B 335       2.148   7.001  40.612  1.00  1.00
ATOM   1339  C   TYR B 335       2.550   8.460  40.786  1.00  1.00
ATOM   1340  O   TYR B 335       3.686   8.762  41.149  1.00  1.00
ATOM   1341  N   SER B 336       1.679   9.331  40.976  1.00  1.00
ATOM   1342  CA  SER B 336       1.948  10.763  41.019  1.00  1.00
ATOM   1343  C   SER B 336       2.726  11.140  42.273  1.00  1.00
ATOM   1344  O   SER B 336       3.595  12.011  42.238  1.00  1.00
ATOM   1345  N   GLU B 337       2.519  10.562  43.426  1.00  1.00
ATOM   1346  CA  GLU B 337       3.276  10.857  44.636  1.00  1.00
ATOM   1347  C   GLU B 337       4.738  10.459  44.482  1.00  1.00
ATOM   1348  O   GLU B 337       5.636  11.172  44.930  1.00  1.00
ATOM   1349  N   GLU B 338       4.980   9.203  44.014  1.00  1.00
ATOM   1350  CA  GLU B 338       6.345   8.730  43.816  1.00  1.00
ATOM   1351  C   GLU B 338       7.071   9.563  42.768  1.00  1.00
ATOM   1352  O   GLU B 338       8.267   9.828  42.891  1.00  1.00
ATOM   1353  N   SER B 339       6.352   9.877  41.673  1.00  1.00
ATOM   1354  CA  SER B 339       6.919  10.705  40.615  1.00  1.00
ATOM   1355  C   SER B 339       7.350  12.064  41.151  1.00  1.00
ATOM   1356  O   SER B 339       8.382  12.601  40.749  1.00  1.00
ATOM   1357  N   LYS B 340       6.419  12.714  41.898  1.00  1.00
ATOM   1358  CA  LYS B 340       6.674  14.024  42.486  1.00  1.00
ATOM   1359  C   LYS B 340       7.954  14.018  43.310  1.00  1.00
ATOM   1360  O   LYS B 340       8.720  14.982  43.292  1.00  1.00
ATOM   1361  N   LEU B 341       8.130  13.001  44.165  1.00  1.00
ATOM   1362  CA  LEU B 341       9.324  12.874  44.993  1.00  1.00
ATOM   1363  C   LEU B 341      10.578  12.737  44.136  1.00  1.00
ATOM   1364  O   LEU B 341      11.639  13.253  44.485  1.00  1.00
ATOM   1365  N   ASN B 342      10.528  12.154  42.986  1.00  1.00
ATOM   1366  CA  ASN B 342      11.696  11.855  42.167  1.00  1.00
ATOM   1367  C   ASN B 342      12.102  13.058  41.326  1.00  1.00
ATOM   1368  O   ASN B 342      13.279  13.244  41.018  1.00  1.00
ATOM   1369  N   ARG B 343      11.213  13.701  40.641  1.00  1.00
ATOM   1370  CA  ARG B 343      11.565  14.870  39.844  1.00  1.00
ATOM   1371  C   ARG B 343      11.840  16.078  40.731  1.00  1.00
ATOM   1372  O   ARG B 343      11.117  16.330  41.695  1.00  1.00
