# Supplementary material for: ProteinDJ: A high‐performance and modular protein design pipeline
Source: Protein Sci. 2026 Jan 21;35(2):e70464. doi: 10.1002/pro.70464 (PMC12820799; doi:10.1002/pro.70464)
Supplement: Supplementary file 2 — DATA S1. Compressed archive containing input PDB and Bindsweeper YAML files used for benchmarking and comparison of sequence design methods. [file PRO-35-e70464-s001.zip › SupplementaryFile1/binderfolds/ha/fold_2.pdb]

ATOM      1  N   GLY A   1     -31.975  -0.919 -25.564  1.00  0.00
ATOM      2  CA  GLY A   1     -30.537  -1.103 -25.714  1.00  0.00
ATOM      3  C   GLY A   1     -29.764  -0.197 -24.764  1.00  0.00
ATOM      4  O   GLY A   1     -28.730  -0.588 -24.221  1.00  0.00
ATOM      5  N   GLY A   2     -30.280   1.039 -24.558  1.00  0.00
ATOM      6  CA  GLY A   2     -29.659   1.919 -23.576  1.00  0.00
ATOM      7  C   GLY A   2     -29.799   1.358 -22.167  1.00  0.00
ATOM      8  O   GLY A   2     -28.865   1.423 -21.367  1.00  0.00
ATOM      9  N   GLY A   3     -31.007   0.883 -21.823  1.00  0.00
ATOM     10  CA  GLY A   3     -31.217   0.289 -20.509  1.00  0.00
ATOM     11  C   GLY A   3     -30.319  -0.924 -20.303  1.00  0.00
ATOM     12  O   GLY A   3     -29.769  -1.125 -19.220  1.00  0.00
ATOM     13  N   GLY A   4     -30.129  -1.733 -21.363  1.00  0.00
ATOM     14  CA  GLY A   4     -29.250  -2.893 -21.271  1.00  0.00
ATOM     15  C   GLY A   4     -27.808  -2.473 -21.016  1.00  0.00
ATOM     16  O   GLY A   4     -27.100  -3.099 -20.227  1.00  0.00
ATOM     17  N   GLY A   5     -27.345  -1.442 -21.749  1.00  0.00
ATOM     18  CA  GLY A   5     -25.987  -0.949 -21.556  1.00  0.00
ATOM     19  C   GLY A   5     -25.789  -0.419 -20.142  1.00  0.00
ATOM     20  O   GLY A   5     -24.751  -0.652 -19.521  1.00  0.00
ATOM     21  N   GLY A   6     -26.760   0.361 -19.645  1.00  0.00
ATOM     22  CA  GLY A   6     -26.689   0.857 -18.276  1.00  0.00
ATOM     23  C   GLY A   6     -26.652  -0.290 -17.275  1.00  0.00
ATOM     24  O   GLY A   6     -25.908  -0.247 -16.295  1.00  0.00
ATOM     25  N   GLY A   7     -27.525  -1.307 -17.487  1.00  0.00
ATOM     26  CA  GLY A   7     -27.529  -2.479 -16.619  1.00  0.00
ATOM     27  C   GLY A   7     -26.180  -3.188 -16.645  1.00  0.00
ATOM     28  O   GLY A   7     -25.687  -3.642 -15.613  1.00  0.00
ATOM     29  N   GLY A   8     -25.590  -3.314 -17.848  1.00  0.00
ATOM     30  CA  GLY A   8     -24.276  -3.933 -17.975  1.00  0.00
ATOM     31  C   GLY A   8     -23.217  -3.134 -17.227  1.00  0.00
ATOM     32  O   GLY A   8     -22.339  -3.704 -16.578  1.00  0.00
ATOM     33  N   GLY A   9     -23.250  -1.793 -17.405  1.00  0.00
ATOM     34  CA  GLY A   9     -22.312  -0.922 -16.706  1.00  0.00
ATOM     35  C   GLY A   9     -22.459  -1.054 -15.196  1.00  0.00
ATOM     36  O   GLY A   9     -21.467  -1.079 -14.466  1.00  0.00
ATOM     37  N   GLY A  10     -23.694  -1.139 -14.719  1.00  0.00
ATOM     38  CA  GLY A  10     -23.948  -1.319 -13.295  1.00  0.00
ATOM     39  C   GLY A  10     -23.417  -2.661 -12.806  1.00  0.00
ATOM     40  O   GLY A  10     -22.847  -2.755 -11.719  1.00  0.00
ATOM     41  N   GLY A  11     -23.754  -3.754 -13.569  1.00  0.00
ATOM     42  CA  GLY A  11     -23.253  -5.079 -13.224  1.00  0.00
ATOM     43  C   GLY A  11     -21.731  -5.095 -13.167  1.00  0.00
ATOM     44  O   GLY A  11     -21.139  -5.712 -12.281  1.00  0.00
ATOM     45  N   GLY A  12     -21.120  -4.445 -14.171  1.00  0.00
ATOM     46  CA  GLY A  12     -19.667  -4.342 -14.228  1.00  0.00
ATOM     47  C   GLY A  12     -19.117  -3.622 -13.004  1.00  0.00
ATOM     48  O   GLY A  12     -18.089  -4.014 -12.451  1.00  0.00
ATOM     49  N   GLY A  13     -19.775  -2.513 -12.646  1.00  0.00
ATOM     50  CA  GLY A  13     -19.382  -1.757 -11.463  1.00  0.00
ATOM     51  C   GLY A  13     -19.480  -2.613 -10.206  1.00  0.00
ATOM     52  O   GLY A  13     -18.613  -2.553  -9.334  1.00  0.00
ATOM     53  N   GLY A  14     -20.520  -3.439 -10.131  1.00  0.00
ATOM     54  CA  GLY A  14     -20.686  -4.347  -9.003  1.00  0.00
ATOM     55  C   GLY A  14     -19.592  -5.407  -8.983  1.00  0.00
ATOM     56  O   GLY A  14     -19.073  -5.757  -7.924  1.00  0.00
ATOM     57  N   GLY A  15     -19.285  -5.981 -10.180  1.00  0.00
ATOM     58  CA  GLY A  15     -18.227  -6.978 -10.289  1.00  0.00
ATOM     59  C   GLY A  15     -16.883  -6.403  -9.860  1.00  0.00
ATOM     60  O   GLY A  15     -16.100  -7.069  -9.183  1.00  0.00
ATOM     61  N   GLY A  16     -16.591  -5.180 -10.411  1.00  0.00
ATOM     62  CA  GLY A  16     -15.357  -4.495 -10.045  1.00  0.00
ATOM     63  C   GLY A  16     -15.287  -4.249  -8.543  1.00  0.00
ATOM     64  O   GLY A  16     -14.229  -4.391  -7.930  1.00  0.00
ATOM     65  N   GLY A  17     -16.421  -3.851  -7.962  1.00  0.00
ATOM     66  CA  GLY A  17     -16.492  -3.620  -6.524  1.00  0.00
ATOM     67  C   GLY A  17     -16.196  -4.896  -5.746  1.00  0.00
ATOM     68  O   GLY A  17     -15.487  -4.871  -4.740  1.00  0.00
ATOM     69  N   GLY A  18     -16.767  -6.013  -6.183  1.00  0.00
ATOM     70  CA  GLY A  18     -16.537  -7.302  -5.543  1.00  0.00
ATOM     71  C   GLY A  18     -15.079  -7.727  -5.667  1.00  0.00
ATOM     72  O   GLY A  18     -14.490  -8.241  -4.716  1.00  0.00
ATOM     73  N   GLY A  19     -14.525  -7.563  -6.892  1.00  0.00
ATOM     74  CA  GLY A  19     -13.133  -7.912  -7.150  1.00  0.00
ATOM     75  C   GLY A  19     -12.189  -7.084  -6.289  1.00  0.00
ATOM     76  O   GLY A  19     -11.206  -7.599  -5.757  1.00  0.00
ATOM     77  N   GLY A  20     -12.434  -5.756  -6.315  1.00  0.00
ATOM     78  CA  GLY A  20     -11.629  -4.845  -5.510  1.00  0.00
ATOM     79  C   GLY A  20     -11.703  -5.205  -4.031  1.00  0.00
ATOM     80  O   GLY A  20     -10.699  -5.157  -3.320  1.00  0.00
ATOM     81  N   GLY A  21     -12.899  -5.590  -3.575  1.00  0.00
ATOM     82  CA  GLY A  21     -13.078  -5.993  -2.185  1.00  0.00
ATOM     83  C   GLY A  21     -12.297  -7.264  -1.875  1.00  0.00
ATOM     84  O   GLY A  21     -11.692  -7.388  -0.811  1.00  0.00
ATOM     85  N   GLY A  22     -12.314  -8.214  -2.823  1.00  0.00
ATOM     86  CA  GLY A  22     -11.574  -9.460  -2.674  1.00  0.00
ATOM     87  C   GLY A  22     -10.072  -9.207  -2.633  1.00  0.00
ATOM     88  O   GLY A  22      -9.352  -9.814  -1.840  1.00  0.00
ATOM     89  N   GLY A  23      -9.596  -8.346  -3.567  1.00  0.00
ATOM     90  CA  GLY A  23      -8.182  -7.992  -3.618  1.00  0.00
ATOM     91  C   GLY A  23      -7.731  -7.336  -2.319  1.00  0.00
ATOM     92  O   GLY A  23      -6.642  -7.615  -1.818  1.00  0.00
ATOM     93  N   GLY A  24      -8.588  -6.404  -1.852  1.00  0.00
ATOM     94  CA  GLY A  24      -8.304  -5.712  -0.601  1.00  0.00
ATOM     95  C   GLY A  24      -8.242  -6.688   0.567  1.00  0.00
ATOM     96  O   GLY A  24      -7.375  -6.580   1.435  1.00  0.00
ATOM     97  N   GLY A  25      -9.179  -7.636   0.591  1.00  0.00
ATOM     98  CA  GLY A  25      -9.201  -8.656   1.633  1.00  0.00
ATOM     99  C   GLY A  25      -7.950  -9.523   1.582  1.00  0.00
ATOM    100  O   GLY A  25      -7.373  -9.859   2.616  1.00  0.00
ATOM    101  N   GLY A  26      -7.543  -9.875   0.336  1.00  0.00
ATOM    102  CA  GLY A  26      -6.339 -10.674   0.144  1.00  0.00
ATOM    103  C   GLY A  26      -5.100  -9.925   0.620  1.00  0.00
ATOM    104  O   GLY A  26      -4.218 -10.505   1.254  1.00  0.00
ATOM    105  N   GLY A  27      -5.054  -8.618   0.271  1.00  0.00
ATOM    106  CA  GLY A  27      -3.929  -7.784   0.679  1.00  0.00
ATOM    107  C   GLY A  27      -3.847  -7.674   2.196  1.00  0.00
ATOM    108  O   GLY A  27      -2.761  -7.726   2.774  1.00  0.00
ATOM    109  N   GLY A  28      -5.026  -7.469   2.815  1.00  0.00
ATOM    110  CA  GLY A  28      -5.101  -7.395   4.269  1.00  0.00
ATOM    111  C   GLY A  28      -4.622  -8.690   4.912  1.00  0.00
ATOM    112  O   GLY A  28      -3.894  -8.669   5.905  1.00  0.00
ATOM    113  N   GLY A  29      -5.114  -9.817   4.361  1.00  0.00
ATOM    114  CA  GLY A  29      -4.722 -11.128   4.864  1.00  0.00
ATOM    115  C   GLY A  29      -3.222 -11.348   4.718  1.00  0.00
ATOM    116  O   GLY A  29      -2.573 -11.881   5.618  1.00  0.00
ATOM    117  N   GLY A  30      -2.704 -10.953   3.530  1.00  0.00
ATOM    118  CA  GLY A  30      -1.280 -11.102   3.255  1.00  0.00
ATOM    119  C   GLY A  30      -0.442 -10.292   4.237  1.00  0.00
ATOM    120  O   GLY A  30       0.585 -10.763   4.727  1.00  0.00
ATOM    121  N   GLY A  31      -0.879  -9.023   4.426  1.00  0.00
ATOM    122  CA  GLY A  31      -0.174  -8.136   5.343  1.00  0.00
ATOM    123  C   GLY A  31      -0.215  -8.671   6.768  1.00  0.00
ATOM    124  O   GLY A  31       0.785  -8.632   7.485  1.00  0.00
ATOM    125  N   GLY A  32      -1.364  -9.137   7.183  1.00  0.00
ATOM    126  CA  GLY A  32      -1.535  -9.708   8.513  1.00  0.00
ATOM    127  C   GLY A  32      -0.676 -10.953   8.693  1.00  0.00
ATOM    128  O   GLY A  32      -0.058 -11.147   9.740  1.00  0.00
ATOM    129  N   GLY A  33      -0.700 -11.822   7.662  1.00  0.00
ATOM    130  CA  GLY A  33       0.080 -13.052   7.712  1.00  0.00
ATOM    131  C   GLY A  33       1.573 -12.756   7.771  1.00  0.00
ATOM    132  O   GLY A  33       2.315 -13.398   8.515  1.00  0.00
ATOM    133  N   GLY A  34       2.009 -11.799   6.941  1.00  0.00
ATOM    134  CA  GLY A  34       3.413 -11.411   6.902  1.00  0.00
ATOM    135  C   GLY A  34       3.873 -10.868   8.250  1.00  0.00
ATOM    136  O   GLY A  34       4.973 -11.172   8.710  1.00  0.00
ATOM    137  N   GLY A  35       3.022  -9.983   8.825  1.00  0.00
ATOM    138  CA  GLY A  35       3.315  -9.391  10.125  1.00  0.00
ATOM    139  C   GLY A  35       3.420 -10.459  11.206  1.00  0.00
ATOM    140  O   GLY A  35       4.311 -10.412  12.054  1.00  0.00
ATOM    141  N   GLY A  36       2.435 -11.354  11.213  1.00  0.00
ATOM    142  CA  GLY A  36       2.420 -12.438  12.187  1.00  0.00
ATOM    143  C   GLY A  36       3.647 -13.330  12.038  1.00  0.00
ATOM    144  O   GLY A  36       4.244 -13.751  13.029  1.00  0.00
ATOM    145  N   GLY A  37       3.977 -13.663  10.771  1.00  0.00
ATOM    146  CA  GLY A  37       5.133 -14.507  10.495  1.00  0.00
ATOM    147  C   GLY A  37       6.424 -13.840  10.953  1.00  0.00
ATOM    148  O   GLY A  37       7.305 -14.491  11.514  1.00  0.00
ATOM    149  N   GLY A  38       6.547 -12.560  10.660  1.00  0.00
ATOM    150  CA  GLY A  38       7.734 -11.806  11.045  1.00  0.00
ATOM    151  C   GLY A  38       7.844 -11.688  12.560  1.00  0.00
ATOM    152  O   GLY A  38       8.938 -11.759  13.120  1.00  0.00
ATOM    153  N   GLY A  39       6.728 -11.693  13.223  1.00  0.00
ATOM    154  CA  GLY A  39       6.660 -11.546  14.671  1.00  0.00
ATOM    155  C   GLY A  39       6.914 -12.875  15.373  1.00  0.00
ATOM    156  O   GLY A  39       7.518 -12.916  16.444  1.00  0.00
ATOM    157  N   GLY A  40       6.552 -13.964  14.819  1.00  0.00
ATOM    158  CA  GLY A  40       6.665 -15.270  15.458  1.00  0.00
ATOM    159  C   GLY A  40       7.995 -15.933  15.125  1.00  0.00
ATOM    160  O   GLY A  40       8.992 -15.256  14.874  1.00  0.00
ATOM    161  N   GLY A  41       8.199 -17.104  15.593  1.00  0.00
ATOM    162  CA  GLY A  41       9.397 -17.874  15.281  1.00  0.00
ATOM    163  C   GLY A  41       9.486 -18.174  13.790  1.00  0.00
ATOM    164  O   GLY A  41       8.472 -18.415  13.134  1.00  0.00
ATOM    165  N   GLY A  42      10.708 -18.607  13.409  1.00  0.00
ATOM    166  CA  GLY A  42      10.942 -18.914  12.003  1.00  0.00
ATOM    167  C   GLY A  42      10.057 -20.061  11.535  1.00  0.00
ATOM    168  O   GLY A  42       9.545 -20.047  10.416  1.00  0.00
ATOM    169  N   GLY A  43       9.956 -21.138  12.363  1.00  0.00
ATOM    170  CA  GLY A  43       9.118 -22.275  12.001  1.00  0.00
ATOM    171  C   GLY A  43       7.673 -21.846  11.783  1.00  0.00
ATOM    172  O   GLY A  43       7.015 -22.300  10.846  1.00  0.00
ATOM    173  N   GLY A  44       7.116 -21.079  12.649  1.00  0.00
ATOM    174  CA  GLY A  44       5.760 -20.559  12.527  1.00  0.00
ATOM    175  C   GLY A  44       5.616 -19.679  11.292  1.00  0.00
ATOM    176  O   GLY A  44       4.596 -19.719  10.605  1.00  0.00
ATOM    177  N   GLY A  45       6.659 -18.817  11.078  1.00  0.00
ATOM    178  CA  GLY A  45       6.660 -17.972   9.890  1.00  0.00
ATOM    179  C   GLY A  45       6.614 -18.809   8.619  1.00  0.00
ATOM    180  O   GLY A  45       5.906 -18.474   7.669  1.00  0.00
ATOM    181  N   GLY A  46       7.396 -19.898   8.589  1.00  0.00
ATOM    182  CA  GLY A  46       7.380 -20.798   7.442  1.00  0.00
ATOM    183  C   GLY A  46       6.002 -21.417   7.247  1.00  0.00
ATOM    184  O   GLY A  46       5.524 -21.546   6.120  1.00  0.00
ATOM    185  N   GLY A  47       5.381 -21.914   8.331  1.00  0.00
ATOM    186  CA  GLY A  47       4.053 -22.512   8.259  1.00  0.00
ATOM    187  C   GLY A  47       3.030 -21.517   7.726  1.00  0.00
ATOM    188  O   GLY A  47       2.178 -21.867   6.909  1.00  0.00
ATOM    189  N   GLY A  48       3.026 -20.309   8.269  1.00  0.00
ATOM    190  CA  GLY A  48       2.086 -19.279   7.843  1.00  0.00
ATOM    191  C   GLY A  48       2.291 -18.918   6.377  1.00  0.00
ATOM    192  O   GLY A  48       1.329 -18.713   5.637  1.00  0.00
ATOM    193  N   GLY A  49       3.562 -18.759   5.997  1.00  0.00
ATOM    194  CA  GLY A  49       3.875 -18.467   4.603  1.00  0.00
ATOM    195  C   GLY A  49       3.419 -19.596   3.688  1.00  0.00
ATOM    196  O   GLY A  49       2.902 -19.354   2.597  1.00  0.00
ATOM    197  N   GLY A  50       3.654 -20.849   4.116  1.00  0.00
ATOM    198  CA  GLY A  50       3.206 -22.009   3.355  1.00  0.00
ATOM    199  C   GLY A  50       1.691 -22.009   3.192  1.00  0.00
ATOM    200  O   GLY A  50       1.173 -22.325   2.121  1.00  0.00
ATOM    201  N   GLY A  51       0.959 -21.690   4.239  1.00  0.00
ATOM    202  CA  GLY A  51      -0.498 -21.630   4.210  1.00  0.00
ATOM    203  C   GLY A  51      -0.986 -20.598   3.202  1.00  0.00
ATOM    204  O   GLY A  51      -1.946 -20.837   2.470  1.00  0.00
ATOM    205  N   GLY A  52      -0.375 -19.402   3.238  1.00  0.00
ATOM    206  CA  GLY A  52      -0.738 -18.354   2.292  1.00  0.00
ATOM    207  C   GLY A  52      -0.454 -18.782   0.858  1.00  0.00
ATOM    208  O   GLY A  52      -1.245 -18.519  -0.047  1.00  0.00
ATOM    209  N   GLY A  53       0.713 -19.396   0.667  1.00  0.00
ATOM    210  CA  GLY A  53       1.079 -19.878  -0.659  1.00  0.00
ATOM    211  C   GLY A  53       0.108 -20.946  -1.145  1.00  0.00
ATOM    212  O   GLY A  53      -0.276 -20.965  -2.314  1.00  0.00
ATOM    213  N   GLY A  54      -0.314 -21.850  -0.233  1.00  0.00
ATOM    214  CA  GLY A  54      -1.289 -22.883  -0.561  1.00  0.00
ATOM    215  C   GLY A  54      -2.621 -22.271  -0.974  1.00  0.00
ATOM    216  O   GLY A  54      -3.259 -22.731  -1.922  1.00  0.00
ATOM    217  N   GLY A  55      -3.058 -21.248  -0.243  1.00  0.00
ATOM    218  CA  GLY A  55      -4.307 -20.565  -0.558  1.00  0.00
ATOM    219  C   GLY A  55      -4.252 -19.925  -1.939  1.00  0.00
ATOM    220  O   GLY A  55      -5.219 -19.981  -2.699  1.00  0.00
ATOM    221  N   GLY A  56      -3.154 -19.243  -2.223  1.00  0.00
ATOM    222  CA  GLY A  56      -2.965 -18.637  -3.536  1.00  0.00
ATOM    223  C   GLY A  56      -2.896 -19.698  -4.627  1.00  0.00
ATOM    224  O   GLY A  56      -3.421 -19.507  -5.725  1.00  0.00
ATOM    225  N   GLY A  57      -2.284 -20.822  -4.333  1.00  0.00
ATOM    226  CA  GLY A  57      -2.220 -21.929  -5.280  1.00  0.00
ATOM    227  C   GLY A  57      -3.604 -22.501  -5.553  1.00  0.00
ATOM    228  O   GLY A  57      -3.922 -22.871  -6.684  1.00  0.00
ATOM    229  N   GLY A  58      -4.426 -22.622  -4.509  1.00  0.00
ATOM    230  CA  GLY A  58      -5.792 -23.102  -4.678  1.00  0.00
ATOM    231  C   GLY A  58      -6.611 -22.142  -5.532  1.00  0.00
ATOM    232  O   GLY A  58      -7.441 -22.566  -6.337  1.00  0.00
ATOM    233  N   GLY A  59      -6.400 -20.905  -5.398  1.00  0.00
ATOM    234  CA  GLY A  59      -7.133 -19.937  -6.205  1.00  0.00
ATOM    235  C   GLY A  59      -6.533 -19.817  -7.600  1.00  0.00
ATOM    236  O   GLY A  59      -7.256 -19.716  -8.591  1.00  0.00
ATOM    237  N   ALA B  60      16.380   5.018  35.013  1.00  1.00
ATOM    238  CA  ALA B  60      14.928   5.087  35.121  1.00  1.00
ATOM    239  C   ALA B  60      14.255   4.361  33.963  1.00  1.00
ATOM    240  O   ALA B  60      14.730   4.407  32.829  1.00  1.00
ATOM    241  N   ASP B  61      13.109   3.691  34.211  1.00  1.00
ATOM    242  CA  ASP B  61      12.399   3.033  33.121  1.00  1.00
ATOM    243  C   ASP B  61      12.049   4.021  32.015  1.00  1.00
ATOM    244  O   ASP B  61      11.665   5.159  32.285  1.00  1.00
ATOM    245  N   THR B  62      11.789   3.421  30.797  1.00  1.00
ATOM    246  CA  THR B  62      11.436   4.217  29.627  1.00  1.00
ATOM    247  C   THR B  62      10.452   3.474  28.732  1.00  1.00
ATOM    248  O   THR B  62      10.483   2.247  28.643  1.00  1.00
ATOM    249  N   ILE B  63       9.733   4.184  27.953  1.00  1.00
ATOM    250  CA  ILE B  63       8.850   3.771  26.869  1.00  1.00
ATOM    251  C   ILE B  63       8.950   4.723  25.684  1.00  1.00
ATOM    252  O   ILE B  63       9.024   5.939  25.857  1.00  1.00
ATOM    253  N   CYS B  64       9.161   4.212  24.514  1.00  1.00
ATOM    254  CA  CYS B  64       9.275   4.977  23.278  1.00  1.00
ATOM    255  C   CYS B  64       8.190   4.583  22.284  1.00  1.00
ATOM    256  O   CYS B  64       7.854   3.406  22.152  1.00  1.00
ATOM    257  N   ILE B  65       7.592   5.649  21.592  1.00  1.00
ATOM    258  CA  ILE B  65       6.663   5.440  20.488  1.00  1.00
ATOM    259  C   ILE B  65       7.387   5.454  19.148  1.00  1.00
ATOM    260  O   ILE B  65       8.151   6.374  18.855  1.00  1.00
ATOM    261  N   GLY B  66       7.348   4.372  18.410  1.00  1.00
ATOM    262  CA  GLY B  66       8.104   4.285  17.166  1.00  1.00
ATOM    263  C   GLY B  66       7.216   3.844  16.010  1.00  1.00
ATOM    264  O   GLY B  66       6.048   3.508  16.206  1.00  1.00
ATOM    265  N   TYR B  67       7.895   3.272  14.963  1.00  1.00
ATOM    266  CA  TYR B  67       7.291   2.752  13.742  1.00  1.00
ATOM    267  C   TYR B  67       8.099   1.591  13.178  1.00  1.00
ATOM    268  O   TYR B  67       9.323   1.554  13.307  1.00  1.00
ATOM    269  N   HIS B  68       7.423   0.749  12.344  1.00  1.00
ATOM    270  CA  HIS B  68       8.045  -0.407  11.711  1.00  1.00
ATOM    271  C   HIS B  68       9.090   0.020  10.688  1.00  1.00
ATOM    272  O   HIS B  68       8.900   0.995   9.962  1.00  1.00
ATOM    273  N   ALA B  69      10.074  -0.811  10.512  1.00  1.00
ATOM    274  CA  ALA B  69      11.092  -0.829   9.468  1.00  1.00
ATOM    275  C   ALA B  69      11.463  -2.256   9.085  1.00  1.00
ATOM    276  O   ALA B  69      11.453  -3.156   9.924  1.00  1.00
ATOM    277  N   ASN B  70      11.732  -2.519   7.884  1.00  1.00
ATOM    278  CA  ASN B  70      12.125  -3.845   7.421  1.00  1.00
ATOM    279  C   ASN B  70      13.235  -3.759   6.382  1.00  1.00
ATOM    280  O   ASN B  70      13.486  -2.696   5.814  1.00  1.00
ATOM    281  N   ASN B  71      13.458  -4.830   5.656  1.00  1.00
ATOM    282  CA  ASN B  71      14.501  -4.937   4.643  1.00  1.00
ATOM    283  C   ASN B  71      13.938  -4.712   3.246  1.00  1.00
ATOM    284  O   ASN B  71      14.685  -4.485   2.294  1.00  1.00
ATOM    285  N   SER B  72      12.847  -4.130   3.085  1.00  1.00
ATOM    286  CA  SER B  72      12.253  -3.801   1.795  1.00  1.00
ATOM    287  C   SER B  72      13.058  -2.726   1.077  1.00  1.00
ATOM    288  O   SER B  72      13.455  -1.728   1.678  1.00  1.00
ATOM    289  N   THR B  73      13.212  -2.943  -0.273  1.00  1.00
ATOM    290  CA  THR B  73      13.925  -1.975  -1.098  1.00  1.00
ATOM    291  C   THR B  73      13.018  -1.401  -2.180  1.00  1.00
ATOM    292  O   THR B  73      13.315  -0.358  -2.762  1.00  1.00
ATOM    293  N   ASP B  74      11.695  -1.779  -2.082  1.00  1.00
ATOM    294  CA  ASP B  74      10.691  -1.205  -2.971  1.00  1.00
ATOM    295  C   ASP B  74      10.588   0.303  -2.783  1.00  1.00
ATOM    296  O   ASP B  74      10.621   0.802  -1.659  1.00  1.00
ATOM    297  N   THR B  75      10.393   1.001  -3.919  1.00  1.00
ATOM    298  CA  THR B  75      10.239   2.450  -3.892  1.00  1.00
ATOM    299  C   THR B  75       8.968   2.882  -4.613  1.00  1.00
ATOM    300  O   THR B  75       8.567   2.272  -5.604  1.00  1.00
ATOM    301  N   VAL B  76       8.452   3.960  -4.229  1.00  1.00
ATOM    302  CA  VAL B  76       7.315   4.656  -4.819  1.00  1.00
ATOM    303  C   VAL B  76       7.626   6.131  -5.040  1.00  1.00
ATOM    304  O   VAL B  76       8.386   6.735  -4.283  1.00  1.00
ATOM    305  N   ASP B  77       6.910   6.773  -5.870  1.00  1.00
ATOM    306  CA  ASP B  77       6.958   8.217  -6.060  1.00  1.00
ATOM    307  C   ASP B  77       5.717   8.890  -5.486  1.00  1.00
ATOM    308  O   ASP B  77       4.625   8.323  -5.510  1.00  1.00
ATOM    309  N   THR B  78       5.930  10.097  -5.005  1.00  1.00
ATOM    310  CA  THR B  78       4.851  10.990  -4.599  1.00  1.00
ATOM    311  C   THR B  78       4.866  12.277  -5.414  1.00  1.00
ATOM    312  O   THR B  78       5.913  12.703  -5.900  1.00  1.00
ATOM    313  N   VAL B  79       4.093  13.194  -5.216  1.00  1.00
ATOM    314  CA  VAL B  79       4.145  14.500  -5.862  1.00  1.00
ATOM    315  C   VAL B  79       5.321  15.322  -5.350  1.00  1.00
ATOM    316  O   VAL B  79       5.986  16.016  -6.117  1.00  1.00
ATOM    317  N   LEU B  80       5.740  15.197  -4.212  1.00  1.00
ATOM    318  CA  LEU B  80       6.827  15.960  -3.610  1.00  1.00
ATOM    319  C   LEU B  80       8.129  15.167  -3.620  1.00  1.00
ATOM    320  O   LEU B  80       9.210  15.732  -3.781  1.00  1.00
ATOM    321  N   GLU B  81       8.267  14.039  -3.913  1.00  1.00
ATOM    322  CA  GLU B  81       9.365  13.117  -3.649  1.00  1.00
ATOM    323  C   GLU B  81       9.367  11.963  -4.644  1.00  1.00
ATOM    324  O   GLU B  81       8.335  11.337  -4.885  1.00  1.00
ATOM    325  N   LYS B  82      10.531  11.697  -5.229  1.00  1.00
ATOM    326  CA  LYS B  82      10.731  10.524  -6.071  1.00  1.00
ATOM    327  C   LYS B  82      11.604   9.488  -5.374  1.00  1.00
ATOM    328  O   LYS B  82      12.646   9.819  -4.809  1.00  1.00
ATOM    329  N   ASN B  83      11.198   8.146  -5.641  1.00  1.00
ATOM    330  CA  ASN B  83      12.136   7.124  -5.193  1.00  1.00
ATOM    331  C   ASN B  83      12.159   7.026  -3.673  1.00  1.00
ATOM    332  O   ASN B  83      13.224   7.055  -3.056  1.00  1.00
ATOM    333  N   VAL B  84      11.005   7.123  -2.993  1.00  1.00
ATOM    334  CA  VAL B  84      10.811   6.829  -1.578  1.00  1.00
ATOM    335  C   VAL B  84      10.784   5.328  -1.325  1.00  1.00
ATOM    336  O   VAL B  84       9.993   4.601  -1.927  1.00  1.00
ATOM    337  N   THR B  85      11.835   4.863  -0.513  1.00  1.00
ATOM    338  CA  THR B  85      11.779   3.468  -0.092  1.00  1.00
ATOM    339  C   THR B  85      10.725   3.261   0.987  1.00  1.00
ATOM    340  O   THR B  85      10.699   3.976   1.989  1.00  1.00
ATOM    341  N   VAL B  86       9.870   2.304   0.833  1.00  1.00
ATOM    342  CA  VAL B  86       8.752   2.059   1.737  1.00  1.00
ATOM    343  C   VAL B  86       8.748   0.618   2.230  1.00  1.00
ATOM    344  O   VAL B  86       9.120  -0.300   1.498  1.00  1.00
ATOM    345  N   THR B  87       8.100   0.389   3.420  1.00  1.00
ATOM    346  CA  THR B  87       8.033  -0.943   4.009  1.00  1.00
ATOM    347  C   THR B  87       7.090  -1.846   3.225  1.00  1.00
ATOM    348  O   THR B  87       7.366  -3.030   3.034  1.00  1.00
ATOM    349  N   HIS B  88       6.067  -1.511   2.754  1.00  1.00
ATOM    350  CA  HIS B  88       5.055  -2.262   2.022  1.00  1.00
ATOM    351  C   HIS B  88       4.470  -1.433   0.885  1.00  1.00
ATOM    352  O   HIS B  88       4.308  -0.219   1.009  1.00  1.00
ATOM    353  N   SER B  89       4.220  -2.143  -0.233  1.00  1.00
ATOM    354  CA  SER B  89       3.672  -1.564  -1.454  1.00  1.00
ATOM    355  C   SER B  89       3.093  -2.640  -2.363  1.00  1.00
ATOM    356  O   SER B  89       3.480  -3.806  -2.285  1.00  1.00
ATOM    357  N   VAL B  90       2.410  -2.287  -3.380  1.00  1.00
ATOM    358  CA  VAL B  90       1.758  -3.155  -4.354  1.00  1.00
ATOM    359  C   VAL B  90       1.903  -2.603  -5.766  1.00  1.00
ATOM    360  O   VAL B  90       1.770  -1.400  -5.990  1.00  1.00
ATOM    361  N   ASN B  91       2.295  -3.551  -6.745  1.00  1.00
ATOM    362  CA  ASN B  91       2.317  -3.134  -8.142  1.00  1.00
ATOM    363  C   ASN B  91       0.919  -3.164  -8.747  1.00  1.00
ATOM    364  O   ASN B  91       0.196  -4.152  -8.615  1.00  1.00
ATOM    365  N   LEU B  92       0.485  -2.085  -9.374  1.00  1.00
ATOM    366  CA  LEU B  92      -0.824  -1.972 -10.005  1.00  1.00
ATOM    367  C   LEU B  92      -0.716  -2.089 -11.522  1.00  1.00
ATOM    368  O   LEU B  92      -1.679  -2.459 -12.195  1.00  1.00
ATOM    369  N   LEU B  93       0.347  -2.251 -12.073  1.00  1.00
ATOM    370  CA  LEU B  93       0.664  -2.328 -13.494  1.00  1.00
ATOM    371  C   LEU B  93       1.197  -3.708 -13.866  1.00  1.00
ATOM    372  O   LEU B  93       2.178  -4.180 -13.292  1.00  1.00
ATOM    373  N   GLU B  94       0.306  -4.445 -14.662  1.00  1.00
ATOM    374  CA  GLU B  94       0.704  -5.750 -15.177  1.00  1.00
ATOM    375  C   GLU B  94       1.561  -5.610 -16.428  1.00  1.00
ATOM    376  O   GLU B  94       1.226  -4.854 -17.341  1.00  1.00
ATOM    377  N   ASP B  95       2.727  -6.273 -16.426  1.00  1.00
ATOM    378  CA  ASP B  95       3.643  -6.190 -17.557  1.00  1.00
ATOM    379  C   ASP B  95       4.069  -7.576 -18.024  1.00  1.00
ATOM    380  O   ASP B  95       4.518  -7.750 -19.157  1.00  1.00
ATOM    381  N   SER B  96       3.465  -8.585 -17.484  1.00  1.00
ATOM    382  CA  SER B  96       3.717  -9.995 -17.760  1.00  1.00
ATOM    383  C   SER B  96       2.553 -10.625 -18.514  1.00  1.00
ATOM    384  O   SER B  96       1.389 -10.392 -18.187  1.00  1.00
ATOM    385  N   HIS B  97       2.825 -11.222 -19.617  1.00  1.00
ATOM    386  CA  HIS B  97       1.936 -12.072 -20.399  1.00  1.00
ATOM    387  C   HIS B  97       2.566 -13.435 -20.660  1.00  1.00
ATOM    388  O   HIS B  97       3.769 -13.537 -20.900  1.00  1.00
ATOM    389  N   ASN B  98       1.978 -14.417 -20.895  1.00  1.00
ATOM    390  CA  ASN B  98       2.443 -15.782 -21.111  1.00  1.00
ATOM    391  C   ASN B  98       2.880 -15.993 -22.555  1.00  1.00
ATOM    392  O   ASN B  98       3.597 -16.944 -22.864  1.00  1.00
ATOM    393  N   GLY B  99       2.981 -15.200 -23.396  1.00  1.00
ATOM    394  CA  GLY B  99       3.530 -15.250 -24.746  1.00  1.00
ATOM    395  C   GLY B  99       2.845 -16.325 -25.580  1.00  1.00
ATOM    396  O   GLY B  99       3.458 -16.923 -26.464  1.00  1.00
ATOM    397  N   LYS B 100       1.620 -16.665 -25.379  1.00  1.00
ATOM    398  CA  LYS B 100       0.865 -17.707 -26.066  1.00  1.00
ATOM    399  C   LYS B 100      -0.513 -17.207 -26.480  1.00  1.00
ATOM    400  O   LYS B 100      -1.133 -16.412 -25.774  1.00  1.00
ATOM    401  N   LEU B 101      -1.007 -17.690 -27.685  1.00  1.00
ATOM    402  CA  LEU B 101      -2.437 -17.589 -27.947  1.00  1.00
ATOM    403  C   LEU B 101      -3.208 -18.693 -27.231  1.00  1.00
ATOM    404  O   LEU B 101      -2.833 -19.864 -27.289  1.00  1.00
ATOM    405  N   CYS B 102      -4.210 -18.358 -26.514  1.00  1.00
ATOM    406  CA  CYS B 102      -4.946 -19.284 -25.663  1.00  1.00
ATOM    407  C   CYS B 102      -6.426 -19.306 -26.023  1.00  1.00
ATOM    408  O   CYS B 102      -6.992 -18.289 -26.423  1.00  1.00
ATOM    409  N   ARG B 103      -7.142 -20.374 -25.579  1.00  1.00
ATOM    410  CA  ARG B 103      -8.598 -20.309 -25.603  1.00  1.00
ATOM    411  C   ARG B 103      -9.118 -19.257 -24.632  1.00  1.00
ATOM    412  O   ARG B 103      -8.602 -19.112 -23.524  1.00  1.00
ATOM    413  N   LEU B 104     -10.277 -18.661 -25.042  1.00  1.00
ATOM    414  CA  LEU B 104     -10.999 -17.754 -24.158  1.00  1.00
ATOM    415  C   LEU B 104     -12.246 -18.419 -23.584  1.00  1.00
ATOM    416  O   LEU B 104     -13.125 -18.855 -24.327  1.00  1.00
ATOM    417  N   LYS B 105     -12.315 -18.529 -22.197  1.00  1.00
ATOM    418  CA  LYS B 105     -13.552 -19.109 -21.687  1.00  1.00
ATOM    419  C   LYS B 105     -13.788 -20.499 -22.264  1.00  1.00
ATOM    420  O   LYS B 105     -14.929 -20.942 -22.393  1.00  1.00
ATOM    421  N   GLY B 106     -12.683 -21.220 -22.773  1.00  1.00
ATOM    422  CA  GLY B 106     -12.739 -22.622 -23.170  1.00  1.00
ATOM    423  C   GLY B 106     -12.848 -22.762 -24.682  1.00  1.00
ATOM    424  O   GLY B 106     -12.539 -23.814 -25.242  1.00  1.00
ATOM    425  N   ILE B 107     -13.023 -21.830 -25.430  1.00  1.00
ATOM    426  CA  ILE B 107     -13.175 -21.808 -26.880  1.00  1.00
ATOM    427  C   ILE B 107     -11.899 -21.328 -27.561  1.00  1.00
ATOM    428  O   ILE B 107     -11.351 -20.283 -27.208  1.00  1.00
ATOM    429  N   ALA B 108     -11.390 -22.182 -28.540  1.00  1.00
ATOM    430  CA  ALA B 108     -10.198 -21.814 -29.294  1.00  1.00
ATOM    431  C   ALA B 108     -10.521 -20.783 -30.368  1.00  1.00
ATOM    432  O   ALA B 108     -11.531 -20.893 -31.063  1.00  1.00
ATOM    433  N   PRO B 109      -9.572 -19.852 -30.612  1.00  1.00
ATOM    434  CA  PRO B 109      -9.727 -18.905 -31.710  1.00  1.00
ATOM    435  C   PRO B 109      -9.725 -19.617 -33.056  1.00  1.00
ATOM    436  O   PRO B 109      -8.945 -20.543 -33.278  1.00  1.00
ATOM    437  N   SER B 110     -17.503 -21.955 -35.123  1.00  1.00
ATOM    438  CA  SER B 110     -17.431 -21.262 -33.843  1.00  1.00
ATOM    439  C   SER B 110     -15.990 -20.939 -33.471  1.00  1.00
ATOM    440  O   SER B 110     -15.088 -21.751 -33.677  1.00  1.00
ATOM    441  N   TRP B 111     -15.835 -19.785 -32.903  1.00  1.00
ATOM    442  CA  TRP B 111     -14.547 -19.328 -32.396  1.00  1.00
ATOM    443  C   TRP B 111     -14.719 -18.184 -31.405  1.00  1.00
ATOM    444  O   TRP B 111     -15.608 -17.345 -31.559  1.00  1.00
ATOM    445  N   SER B 112     -13.663 -17.942 -30.588  1.00  1.00
ATOM    446  CA  SER B 112     -13.705 -16.916 -29.553  1.00  1.00
ATOM    447  C   SER B 112     -13.046 -15.627 -30.028  1.00  1.00
ATOM    448  O   SER B 112     -13.367 -14.541 -29.546  1.00  1.00
ATOM    449  N   TYR B 113     -12.503 -15.528 -30.984  1.00  1.00
ATOM    450  CA  TYR B 113     -11.779 -14.473 -31.682  1.00  1.00
ATOM    451  C   TYR B 113     -11.178 -14.986 -32.984  1.00  1.00
ATOM    452  O   TYR B 113     -10.793 -16.151 -33.085  1.00  1.00
ATOM    453  N   ILE B 114     -10.884 -14.041 -33.896  1.00  1.00
ATOM    454  CA  ILE B 114     -10.104 -14.317 -35.096  1.00  1.00
ATOM    455  C   ILE B 114      -8.803 -13.525 -35.102  1.00  1.00
ATOM    456  O   ILE B 114      -8.776 -12.355 -34.720  1.00  1.00
ATOM    457  N   SER B 115     -16.925  -8.914 -36.636  1.00  1.00
ATOM    458  CA  SER B 115     -16.189  -9.038 -35.384  1.00  1.00
ATOM    459  C   SER B 115     -17.109  -9.453 -34.242  1.00  1.00
ATOM    460  O   SER B 115     -16.661 -10.020 -33.246  1.00  1.00
ATOM    461  N   SER B 116     -18.330  -9.400 -34.372  1.00  1.00
ATOM    462  CA  SER B 116     -19.334  -9.761 -33.378  1.00  1.00
ATOM    463  C   SER B 116     -20.071 -11.033 -33.775  1.00  1.00
ATOM    464  O   SER B 116     -20.754 -11.648 -32.956  1.00  1.00
ATOM    465  N   VAL B 117     -19.546 -11.829 -34.530  1.00  1.00
ATOM    466  CA  VAL B 117     -19.937 -13.191 -34.873  1.00  1.00
ATOM    467  C   VAL B 117     -19.132 -14.212 -34.079  1.00  1.00
ATOM    468  O   VAL B 117     -17.902 -14.234 -34.145  1.00  1.00
ATOM    469  N   SER B 118     -19.855 -15.087 -33.314  1.00  1.00
ATOM    470  CA  SER B 118     -19.202 -16.100 -32.494  1.00  1.00
ATOM    471  C   SER B 118     -19.278 -17.473 -33.148  1.00  1.00
ATOM    472  O   SER B 118     -18.403 -18.316 -32.950  1.00  1.00
ATOM    473  N   SER B 119     -20.116 -17.891 -33.747  1.00  1.00
ATOM    474  CA  SER B 119     -20.188 -19.111 -34.542  1.00  1.00
ATOM    475  C   SER B 119     -20.861 -18.855 -35.884  1.00  1.00
ATOM    476  O   SER B 119     -21.779 -18.041 -35.984  1.00  1.00
ATOM    477  N   SER B 120     -24.581 -16.233 -35.878  1.00  1.00
ATOM    478  CA  SER B 120     -24.720 -16.258 -34.427  1.00  1.00
ATOM    479  C   SER B 120     -23.871 -15.175 -33.774  1.00  1.00
ATOM    480  O   SER B 120     -22.678 -15.056 -34.052  1.00  1.00
ATOM    481  N   ARG B 121     -24.529 -14.174 -33.280  1.00  1.00
ATOM    482  CA  ARG B 121     -23.844 -13.014 -32.723  1.00  1.00
ATOM    483  C   ARG B 121     -23.422 -13.265 -31.280  1.00  1.00
ATOM    484  O   ARG B 121     -24.157 -13.877 -30.506  1.00  1.00
ATOM    485  N   GLY B 122     -22.273 -12.661 -30.946  1.00  1.00
ATOM    486  CA  GLY B 122     -21.716 -12.673 -29.598  1.00  1.00
ATOM    487  C   GLY B 122     -20.855 -11.442 -29.347  1.00  1.00
ATOM    488  O   GLY B 122     -20.098 -11.014 -30.218  1.00  1.00
ATOM    489  N   PHE B 123     -20.960 -10.843 -28.216  1.00  1.00
ATOM    490  CA  PHE B 123     -20.129  -9.703 -27.848  1.00  1.00
ATOM    491  C   PHE B 123     -18.776 -10.156 -27.315  1.00  1.00
ATOM    492  O   PHE B 123     -18.691 -11.108 -26.539  1.00  1.00
ATOM    493  N   GLY B 124     -17.718  -9.138 -27.761  1.00  1.00
ATOM    494  CA  GLY B 124     -16.439  -9.403 -27.113  1.00  1.00
ATOM    495  C   GLY B 124     -15.506 -10.180 -28.032  1.00  1.00
ATOM    496  O   GLY B 124     -14.293 -10.206 -27.824  1.00  1.00
ATOM    497  N   SER B 125     -16.013 -10.668 -29.177  1.00  1.00
ATOM    498  CA  SER B 125     -15.132 -11.180 -30.220  1.00  1.00
ATOM    499  C   SER B 125     -14.468 -10.043 -30.987  1.00  1.00
ATOM    500  O   SER B 125     -15.082  -9.005 -31.231  1.00  1.00
ATOM    501  N   GLY B 126     -13.574 -10.407 -31.871  1.00  1.00
ATOM    502  CA  GLY B 126     -12.788  -9.431 -32.617  1.00  1.00
ATOM    503  C   GLY B 126     -11.809 -10.118 -33.561  1.00  1.00
ATOM    504  O   GLY B 126     -11.474 -11.288 -33.379  1.00  1.00
ATOM    505  N   ILE B 127     -11.191  -9.382 -34.393  1.00  1.00
ATOM    506  CA  ILE B 127     -10.063  -9.810 -35.212  1.00  1.00
ATOM    507  C   ILE B 127      -8.776  -9.120 -34.779  1.00  1.00
ATOM    508  O   ILE B 127      -8.746  -7.905 -34.583  1.00  1.00
ATOM    509  N   ILE B 128      -7.779  -9.926 -34.505  1.00  1.00
ATOM    510  CA  ILE B 128      -6.454  -9.452 -34.126  1.00  1.00
ATOM    511  C   ILE B 128      -5.388  -9.975 -35.080  1.00  1.00
ATOM    512  O   ILE B 128      -5.481 -11.098 -35.574  1.00  1.00
ATOM    513  N   THR B 129      -4.359  -9.318 -35.269  1.00  1.00
ATOM    514  CA  THR B 129      -3.132  -9.771 -35.913  1.00  1.00
ATOM    515  C   THR B 129      -2.054 -10.088 -34.884  1.00  1.00
ATOM    516  O   THR B 129      -1.759  -9.274 -34.009  1.00  1.00
ATOM    517  N   SER B 130      -1.457 -11.356 -35.086  1.00  1.00
ATOM    518  CA  SER B 130      -0.558 -11.797 -34.026  1.00  1.00
ATOM    519  C   SER B 130       0.552 -12.682 -34.579  1.00  1.00
ATOM    520  O   SER B 130       0.325 -13.488 -35.482  1.00  1.00
ATOM    521  N   ASN B 131       1.713 -12.613 -33.914  1.00  1.00
ATOM    522  CA  ASN B 131       2.822 -13.476 -34.300  1.00  1.00
ATOM    523  C   ASN B 131       3.032 -14.592 -33.284  1.00  1.00
ATOM    524  O   ASN B 131       3.748 -15.558 -33.547  1.00  1.00
ATOM    525  N   ALA B 132       2.308 -14.674 -32.308  1.00  1.00
ATOM    526  CA  ALA B 132       2.301 -15.684 -31.257  1.00  1.00
ATOM    527  C   ALA B 132       1.835 -17.032 -31.791  1.00  1.00
ATOM    528  O   ALA B 132       0.914 -17.104 -32.604  1.00  1.00
ATOM    529  N   SER B 133       2.164 -18.125 -31.004  1.00  1.00
ATOM    530  CA  SER B 133       1.718 -19.464 -31.367  1.00  1.00
ATOM    531  C   SER B 133       0.582 -19.930 -30.466  1.00  1.00
ATOM    532  O   SER B 133       0.612 -19.719 -29.254  1.00  1.00
ATOM    533  N   MET B 134      -0.333 -20.757 -31.059  1.00  1.00
ATOM    534  CA  MET B 134      -1.396 -21.334 -30.245  1.00  1.00
ATOM    535  C   MET B 134      -0.861 -22.439 -29.343  1.00  1.00
ATOM    536  O   MET B 134      -0.124 -23.317 -29.791  1.00  1.00
ATOM    537  N   HIS B 135      -1.208 -22.415 -28.112  1.00  1.00
ATOM    538  CA  HIS B 135      -0.924 -23.441 -27.116  1.00  1.00
ATOM    539  C   HIS B 135      -2.207 -23.966 -26.485  1.00  1.00
ATOM    540  O   HIS B 135      -3.164 -23.219 -26.288  1.00  1.00
ATOM    541  N   GLU B 136      -2.198 -25.140 -25.953  1.00  1.00
ATOM    542  CA  GLU B 136      -3.330 -25.639 -25.180  1.00  1.00
ATOM    543  C   GLU B 136      -3.428 -24.936 -23.832  1.00  1.00
ATOM    544  O   GLU B 136      -2.602 -25.154 -22.945  1.00  1.00
ATOM    545  N   CYS B 137      -3.915 -23.788 -23.852  1.00  1.00
ATOM    546  CA  CYS B 137      -4.117 -22.914 -22.702  1.00  1.00
ATOM    547  C   CYS B 137      -5.482 -22.241 -22.756  1.00  1.00
ATOM    548  O   CYS B 137      -5.985 -21.920 -23.832  1.00  1.00
ATOM    549  N   ASN B 138      -5.960 -21.728 -21.741  1.00  1.00
ATOM    550  CA  ASN B 138      -7.196 -20.981 -21.537  1.00  1.00
ATOM    551  C   ASN B 138      -6.948 -19.718 -20.722  1.00  1.00
ATOM    552  O   ASN B 138      -6.267 -19.753 -19.697  1.00  1.00
ATOM    553  N   THR B 139      -7.645 -18.611 -21.200  1.00  1.00
ATOM    554  CA  THR B 139      -7.448 -17.322 -20.549  1.00  1.00
ATOM    555  C   THR B 139      -8.730 -16.498 -20.560  1.00  1.00
ATOM    556  O   THR B 139      -9.535 -16.598 -21.486  1.00  1.00
ATOM    557  N   LYS B 140      -8.834 -15.507 -19.779  1.00  1.00
ATOM    558  CA  LYS B 140      -9.914 -14.529 -19.722  1.00  1.00
ATOM    559  C   LYS B 140      -9.532 -13.243 -20.444  1.00  1.00
ATOM    560  O   LYS B 140     -10.393 -12.527 -20.955  1.00  1.00
ATOM    561  N   CYS B 141      -8.326 -13.200 -20.887  1.00  1.00
ATOM    562  CA  CYS B 141      -7.686 -12.021 -21.459  1.00  1.00
ATOM    563  C   CYS B 141      -6.593 -12.412 -22.446  1.00  1.00
ATOM    564  O   CYS B 141      -5.757 -13.267 -22.154  1.00  1.00
ATOM    565  N   GLN B 142      -6.769 -12.027 -23.692  1.00  1.00
ATOM    566  CA  GLN B 142      -5.837 -12.308 -24.777  1.00  1.00
ATOM    567  C   GLN B 142      -5.444 -11.032 -25.510  1.00  1.00
ATOM    568  O   GLN B 142      -6.289 -10.187 -25.803  1.00  1.00
ATOM    569  N   THR B 143      -4.185 -10.755 -25.554  1.00  1.00
ATOM    570  CA  THR B 143      -3.580  -9.734 -26.401  1.00  1.00
ATOM    571  C   THR B 143      -2.848 -10.360 -27.581  1.00  1.00
ATOM    572  O   THR B 143      -2.247 -11.427 -27.455  1.00  1.00
ATOM    573  N   PRO B 144      -2.399  -9.611 -28.545  1.00  1.00
ATOM    574  CA  PRO B 144      -1.669 -10.121 -29.699  1.00  1.00
ATOM    575  C   PRO B 144      -0.272 -10.585 -29.305  1.00  1.00
ATOM    576  O   PRO B 144       0.249 -11.553 -29.858  1.00  1.00
ATOM    577  N   LEU B 145       0.222 -10.357 -28.238  1.00  1.00
ATOM    578  CA  LEU B 145       1.548 -10.726 -27.759  1.00  1.00
ATOM    579  C   LEU B 145       1.487 -11.951 -26.854  1.00  1.00
ATOM    580  O   LEU B 145       2.423 -12.749 -26.808  1.00  1.00
ATOM    581  N   GLY B 146       0.327 -12.221 -26.264  1.00  1.00
ATOM    582  CA  GLY B 146       0.191 -13.269 -25.259  1.00  1.00
ATOM    583  C   GLY B 146      -1.037 -13.041 -24.387  1.00  1.00
ATOM    584  O   GLY B 146      -1.473 -11.905 -24.198  1.00  1.00
ATOM    585  N   ALA B 147      -1.403 -14.085 -23.594  1.00  1.00
ATOM    586  CA  ALA B 147      -2.524 -13.984 -22.668  1.00  1.00
ATOM    587  C   ALA B 147      -2.080 -13.410 -21.328  1.00  1.00
ATOM    588  O   ALA B 147      -1.000 -13.730 -20.832  1.00  1.00
ATOM    589  N   ILE B 148      -3.030 -12.704 -20.689  1.00  1.00
ATOM    590  CA  ILE B 148      -2.824 -12.127 -19.366  1.00  1.00
ATOM    591  C   ILE B 148      -3.672 -12.836 -18.318  1.00  1.00
ATOM    592  O   ILE B 148      -4.872 -13.034 -18.506  1.00  1.00
ATOM    593  N   ASN B 149      -3.081 -13.311 -17.316  1.00  1.00
ATOM    594  CA  ASN B 149      -3.719 -13.878 -16.134  1.00  1.00
ATOM    595  C   ASN B 149      -3.371 -13.081 -14.883  1.00  1.00
ATOM    596  O   ASN B 149      -2.206 -12.996 -14.494  1.00  1.00
ATOM    597  N   SER B 150      -4.271 -11.946 -14.669  1.00  1.00
ATOM    598  CA  SER B 150      -3.896 -10.966 -13.657  1.00  1.00
ATOM    599  C   SER B 150      -5.126 -10.306 -13.046  1.00  1.00
ATOM    600  O   SER B 150      -6.145 -10.131 -13.715  1.00  1.00
ATOM    601  N   SER B 151      -4.997  -9.887 -11.749  1.00  1.00
ATOM    602  CA  SER B 151      -6.047  -9.148 -11.058  1.00  1.00
ATOM    603  C   SER B 151      -5.688  -7.673 -10.929  1.00  1.00
ATOM    604  O   SER B 151      -6.566  -6.821 -10.788  1.00  1.00
ATOM    605  N   LEU B 152      -4.507  -7.339 -11.436  1.00  1.00
ATOM    606  CA  LEU B 152      -4.087  -5.944 -11.486  1.00  1.00
ATOM    607  C   LEU B 152      -5.015  -5.121 -12.373  1.00  1.00
ATOM    608  O   LEU B 152      -5.367  -5.538 -13.476  1.00  1.00
ATOM    609  N   PRO B 153      -5.214  -3.864 -12.001  1.00  1.00
ATOM    610  CA  PRO B 153      -6.137  -2.969 -12.689  1.00  1.00
ATOM    611  C   PRO B 153      -5.514  -2.408 -13.961  1.00  1.00
ATOM    612  O   PRO B 153      -6.194  -2.238 -14.973  1.00  1.00
ATOM    613  N   TYR B 154      -4.375  -2.319 -14.231  1.00  1.00
ATOM    614  CA  TYR B 154      -3.674  -1.721 -15.361  1.00  1.00
ATOM    615  C   TYR B 154      -2.655  -2.689 -15.952  1.00  1.00
ATOM    616  O   TYR B 154      -2.066  -3.498 -15.235  1.00  1.00
ATOM    617  N   GLN B 155      -2.425  -2.481 -17.264  1.00  1.00
ATOM    618  CA  GLN B 155      -1.412  -3.199 -18.028  1.00  1.00
ATOM    619  C   GLN B 155      -0.810  -2.313 -19.112  1.00  1.00
ATOM    620  O   GLN B 155      -1.508  -1.506 -19.726  1.00  1.00
ATOM    621  N   ASN B 156       0.416  -2.453 -19.395  1.00  1.00
ATOM    622  CA  ASN B 156       1.147  -1.731 -20.429  1.00  1.00
ATOM    623  C   ASN B 156       1.676  -2.682 -21.495  1.00  1.00
ATOM    624  O   ASN B 156       2.132  -2.251 -22.554  1.00  1.00
ATOM    625  N   ILE B 157       0.958  -3.836 -21.664  1.00  1.00
ATOM    626  CA  ILE B 157       1.363  -4.849 -22.632  1.00  1.00
ATOM    627  C   ILE B 157       0.862  -4.506 -24.029  1.00  1.00
ATOM    628  O   ILE B 157       1.581  -4.673 -25.014  1.00  1.00
ATOM    629  N   HIS B 158      -0.315  -4.167 -24.300  1.00  1.00
ATOM    630  CA  HIS B 158      -0.975  -4.013 -25.591  1.00  1.00
ATOM    631  C   HIS B 158      -2.378  -3.444 -25.428  1.00  1.00
ATOM    632  O   HIS B 158      -3.104  -3.812 -24.505  1.00  1.00
ATOM    633  N   PRO B 159      -2.733  -2.527 -26.432  1.00  1.00
ATOM    634  CA  PRO B 159      -4.051  -1.906 -26.366  1.00  1.00
ATOM    635  C   PRO B 159      -5.105  -2.779 -27.036  1.00  1.00
ATOM    636  O   PRO B 159      -6.268  -2.783 -26.633  1.00  1.00
ATOM    637  N   VAL B 160      -4.775  -3.643 -27.846  1.00  1.00
ATOM    638  CA  VAL B 160      -5.639  -4.671 -28.414  1.00  1.00
ATOM    639  C   VAL B 160      -5.846  -5.820 -27.437  1.00  1.00
ATOM    640  O   VAL B 160      -4.884  -6.405 -26.939  1.00  1.00
ATOM    641  N   THR B 161      -7.152  -6.018 -27.040  1.00  1.00
ATOM    642  CA  THR B 161      -7.514  -6.985 -26.011  1.00  1.00
ATOM    643  C   THR B 161      -8.803  -7.715 -26.370  1.00  1.00
ATOM    644  O   THR B 161      -9.727  -7.124 -26.929  1.00  1.00
ATOM    645  N   ILE B 162      -8.785  -9.005 -26.134  1.00  1.00
ATOM    646  CA  ILE B 162      -9.965  -9.855 -26.240  1.00  1.00
ATOM    647  C   ILE B 162     -10.382 -10.392 -24.877  1.00  1.00
ATOM    648  O   ILE B 162      -9.548 -10.862 -24.103  1.00  1.00
ATOM    649  N   GLY B 163     -11.524  -9.938 -24.370  1.00  1.00
ATOM    650  CA  GLY B 163     -12.017 -10.549 -23.141  1.00  1.00
ATOM    651  C   GLY B 163     -12.099  -9.529 -22.013  1.00  1.00
ATOM    652  O   GLY B 163     -11.691  -8.378 -22.172  1.00  1.00
ATOM    653  N   GLU B 164     -11.999  -9.722 -20.921  1.00  1.00
ATOM    654  CA  GLU B 164     -11.897  -8.932 -19.700  1.00  1.00
ATOM    655  C   GLU B 164     -10.444  -8.763 -19.273  1.00  1.00
ATOM    656  O   GLU B 164      -9.745  -9.743 -19.017  1.00  1.00
ATOM    657  N   CYS B 165      -9.845  -7.658 -19.815  1.00  1.00
ATOM    658  CA  CYS B 165      -8.425  -7.380 -19.640  1.00  1.00
ATOM    659  C   CYS B 165      -8.207  -6.155 -18.761  1.00  1.00
ATOM    660  O   CYS B 165      -8.985  -5.202 -18.804  1.00  1.00
ATOM    661  N   PRO B 166      -6.982  -6.091 -17.956  1.00  1.00
ATOM    662  CA  PRO B 166      -6.650  -4.816 -17.333  1.00  1.00
ATOM    663  C   PRO B 166      -6.677  -3.682 -18.349  1.00  1.00
ATOM    664  O   PRO B 166      -6.200  -3.832 -19.474  1.00  1.00
ATOM    665  N   LYS B 167      -6.999  -2.425 -17.782  1.00  1.00
ATOM    666  CA  LYS B 167      -6.945  -1.217 -18.597  1.00  1.00
ATOM    667  C   LYS B 167      -5.531  -0.952 -19.096  1.00  1.00
ATOM    668  O   LYS B 167      -4.576  -0.963 -18.319  1.00  1.00
ATOM    669  N   TYR B 168      -5.436  -0.691 -20.494  1.00  1.00
ATOM    670  CA  TYR B 168      -4.128  -0.367 -21.050  1.00  1.00
ATOM    671  C   TYR B 168      -3.761   1.087 -20.783  1.00  1.00
ATOM    672  O   TYR B 168      -4.586   1.986 -20.948  1.00  1.00
ATOM    673  N   VAL B 169      -2.500   1.277 -20.389  1.00  1.00
ATOM    674  CA  VAL B 169      -1.888   2.585 -20.186  1.00  1.00
ATOM    675  C   VAL B 169      -0.439   2.595 -20.656  1.00  1.00
ATOM    676  O   VAL B 169       0.268   1.593 -20.541  1.00  1.00
ATOM    677  N   ARG B 170       0.081   3.693 -21.023  1.00  1.00
ATOM    678  CA  ARG B 170       1.446   3.856 -21.508  1.00  1.00
ATOM    679  C   ARG B 170       2.437   3.926 -20.353  1.00  1.00
ATOM    680  O   ARG B 170       3.595   3.533 -20.492  1.00  1.00
ATOM    681  N   SER B 171       2.108   3.753 -19.212  1.00  1.00
ATOM    682  CA  SER B 171       2.950   3.867 -18.027  1.00  1.00
ATOM    683  C   SER B 171       3.943   2.715 -17.943  1.00  1.00
ATOM    684  O   SER B 171       3.590   1.560 -18.182  1.00  1.00
ATOM    685  N   ALA B 172       5.152   3.068 -17.318  1.00  1.00
ATOM    686  CA  ALA B 172       6.211   2.085 -17.121  1.00  1.00
ATOM    687  C   ALA B 172       6.227   1.573 -15.686  1.00  1.00
ATOM    688  O   ALA B 172       6.525   0.405 -15.437  1.00  1.00
ATOM    689  N   LYS B 173       5.593   2.190 -14.815  1.00  1.00
ATOM    690  CA  LYS B 173       5.507   1.917 -13.386  1.00  1.00
ATOM    691  C   LYS B 173       4.297   2.604 -12.765  1.00  1.00
ATOM    692  O   LYS B 173       3.978   3.744 -13.102  1.00  1.00
ATOM    693  N   LEU B 174       3.561   1.840 -11.976  1.00  1.00
ATOM    694  CA  LEU B 174       2.415   2.196 -11.149  1.00  1.00
ATOM    695  C   LEU B 174       2.389   1.378  -9.862  1.00  1.00
ATOM    696  O   LEU B 174       2.370   0.147  -9.897  1.00  1.00
ATOM    697  N   ARG B 175       3.118   1.837  -8.884  1.00  1.00
ATOM    698  CA  ARG B 175       3.289   1.196  -7.585  1.00  1.00
ATOM    699  C   ARG B 175       2.689   2.043  -6.470  1.00  1.00
ATOM    700  O   ARG B 175       2.922   3.250  -6.400  1.00  1.00
ATOM    701  N   MET B 176       1.653   1.499  -5.791  1.00  1.00
ATOM    702  CA  MET B 176       1.006   2.173  -4.672  1.00  1.00
ATOM    703  C   MET B 176       1.616   1.744  -3.343  1.00  1.00
ATOM    704  O   MET B 176       1.765   0.553  -3.073  1.00  1.00
ATOM    705  N   VAL B 177       2.133   2.814  -2.518  1.00  1.00
ATOM    706  CA  VAL B 177       2.586   2.433  -1.185  1.00  1.00
ATOM    707  C   VAL B 177       1.409   2.106  -0.275  1.00  1.00
ATOM    708  O   VAL B 177       0.408   2.823  -0.258  1.00  1.00
ATOM    709  N   THR B 178       1.626   1.036   0.573  1.00  1.00
ATOM    710  CA  THR B 178       0.608   0.638   1.538  1.00  1.00
ATOM    711  C   THR B 178       1.138   0.723   2.964  1.00  1.00
ATOM    712  O   THR B 178       0.397   1.040   3.894  1.00  1.00
ATOM    713  N   GLY B 179       2.464   0.696   3.072  1.00  1.00
ATOM    714  CA  GLY B 179       3.105   0.897   4.366  1.00  1.00
ATOM    715  C   GLY B 179       3.658   2.310   4.494  1.00  1.00
ATOM    716  O   GLY B 179       3.638   3.084   3.536  1.00  1.00
ATOM    717  N   LEU B 180       4.678   2.505   5.145  1.00  1.00
ATOM    718  CA  LEU B 180       5.283   3.786   5.490  1.00  1.00
ATOM    719  C   LEU B 180       6.742   3.842   5.051  1.00  1.00
ATOM    720  O   LEU B 180       7.429   2.821   5.013  1.00  1.00
ATOM    721  N   ARG B 181       7.307   5.079   5.053  1.00  1.00
ATOM    722  CA  ARG B 181       8.734   5.253   4.812  1.00  1.00
ATOM    723  C   ARG B 181       9.554   4.254   5.619  1.00  1.00
ATOM    724  O   ARG B 181       9.371   4.120   6.829  1.00  1.00
ATOM    725  N   ASN B 182      10.428   3.493   4.847  1.00  1.00
ATOM    726  CA  ASN B 182      11.311   2.521   5.479  1.00  1.00
ATOM    727  C   ASN B 182      12.643   3.153   5.861  1.00  1.00
ATOM    728  O   ASN B 182      13.326   3.740   5.021  1.00  1.00
ATOM    729  N   ILE B 183      12.959   3.208   7.107  1.00  1.00
ATOM    730  CA  ILE B 183      14.158   3.796   7.692  1.00  1.00
ATOM    731  C   ILE B 183      14.811   2.842   8.685  1.00  1.00
ATOM    732  O   ILE B 183      14.322   2.662   9.800  1.00  1.00
ATOM    733  N   PRO B 184      15.364   1.706   8.241  1.00  1.00
ATOM    734  CA  PRO B 184      15.902   0.681   9.127  1.00  1.00
ATOM    735  C   PRO B 184      17.191   1.148   9.791  1.00  1.00
ATOM    736  O   PRO B 184      17.987   1.867   9.187  1.00  1.00
ATOM    737  N   GLY B 185       7.921  14.923   7.179  1.00  1.00
ATOM    738  CA  GLY B 185       6.549  14.693   6.742  1.00  1.00
ATOM    739  C   GLY B 185       5.603  15.734   7.326  1.00  1.00
ATOM    740  O   GLY B 185       5.867  16.301   8.386  1.00  1.00
ATOM    741  N   LEU B 186       4.341  15.706   6.886  1.00  1.00
ATOM    742  CA  LEU B 186       3.367  16.686   7.349  1.00  1.00
ATOM    743  C   LEU B 186       3.168  16.595   8.859  1.00  1.00
ATOM    744  O   LEU B 186       2.990  17.609   9.533  1.00  1.00
ATOM    745  N   PHE B 187       3.202  15.691   9.580  1.00  1.00
ATOM    746  CA  PHE B 187       2.955  15.548  11.010  1.00  1.00
ATOM    747  C   PHE B 187       4.254  15.612  11.802  1.00  1.00
ATOM    748  O   PHE B 187       4.269  16.044  12.955  1.00  1.00
ATOM    749  N   GLY B 188       5.337  15.294  11.339  1.00  1.00
ATOM    750  CA  GLY B 188       6.619  15.640  11.942  1.00  1.00
ATOM    751  C   GLY B 188       7.137  14.509  12.820  1.00  1.00
ATOM    752  O   GLY B 188       8.283  14.534  13.270  1.00  1.00
ATOM    753  N   ALA B 189       6.530  13.300  12.662  1.00  1.00
ATOM    754  CA  ALA B 189       6.944  12.183  13.503  1.00  1.00
ATOM    755  C   ALA B 189       7.848  11.223  12.740  1.00  1.00
ATOM    756  O   ALA B 189       8.812  10.694  13.292  1.00  1.00
ATOM    757  N   ILE B 190       7.393  10.619  11.634  1.00  1.00
ATOM    758  CA  ILE B 190       8.233   9.740  10.829  1.00  1.00
ATOM    759  C   ILE B 190       9.323  10.526  10.112  1.00  1.00
ATOM    760  O   ILE B 190       9.042  11.498   9.411  1.00  1.00
ATOM    761  N   ALA B 191      10.613  10.021  10.219  1.00  1.00
ATOM    762  CA  ALA B 191      11.713  10.767   9.621  1.00  1.00
ATOM    763  C   ALA B 191      11.696  12.225  10.064  1.00  1.00
ATOM    764  O   ALA B 191      11.348  13.115   9.288  1.00  1.00
ATOM    765  N   GLY B 192      11.302  12.419  11.309  1.00  1.00
ATOM    766  CA  GLY B 192      11.244  13.738  11.928  1.00  1.00
ATOM    767  C   GLY B 192      11.824  13.711  13.336  1.00  1.00
ATOM    768  O   GLY B 192      12.724  14.485  13.662  1.00  1.00
ATOM    769  N   PHE B 193      10.889  13.795  14.396  1.00  1.00
ATOM    770  CA  PHE B 193      11.377  13.783  15.770  1.00  1.00
ATOM    771  C   PHE B 193      11.638  12.360  16.249  1.00  1.00
ATOM    772  O   PHE B 193      12.377  12.144  17.209  1.00  1.00
ATOM    773  N   ILE B 194      10.927  11.387  15.725  1.00  1.00
ATOM    774  CA  ILE B 194      11.372  10.001  15.793  1.00  1.00
ATOM    775  C   ILE B 194      12.243   9.642  14.595  1.00  1.00
ATOM    776  O   ILE B 194      11.759   9.562  13.466  1.00  1.00
ATOM    777  N   GLU B 195      13.483   9.786  14.590  1.00  1.00
ATOM    778  CA  GLU B 195      14.402   9.792  13.459  1.00  1.00
ATOM    779  C   GLU B 195      14.414   8.443  12.752  1.00  1.00
ATOM    780  O   GLU B 195      14.496   8.374  11.526  1.00  1.00
ATOM    781  N   GLY B 196      14.224   7.361  13.135  1.00  1.00
ATOM    782  CA  GLY B 196      14.366   6.097  12.422  1.00  1.00
ATOM    783  C   GLY B 196      13.235   5.137  12.772  1.00  1.00
ATOM    784  O   GLY B 196      12.698   5.173  13.879  1.00  1.00
ATOM    785  N   GLY B 197      13.163   4.044  12.065  1.00  1.00
ATOM    786  CA  GLY B 197      12.212   2.971  12.331  1.00  1.00
ATOM    787  C   GLY B 197      12.849   1.866  13.164  1.00  1.00
ATOM    788  O   GLY B 197      14.035   1.570  13.019  1.00  1.00
ATOM    789  N   TRP B 198      12.024   0.853  13.490  1.00  1.00
ATOM    790  CA  TRP B 198      12.462  -0.309  14.254  1.00  1.00
ATOM    791  C   TRP B 198      12.255  -1.596  13.466  1.00  1.00
ATOM    792  O   TRP B 198      11.125  -1.961  13.141  1.00  1.00
ATOM    793  N   THR B 199      13.381  -2.312  13.164  1.00  1.00
ATOM    794  CA  THR B 199      13.244  -3.594  12.483  1.00  1.00
ATOM    795  C   THR B 199      12.825  -4.691  13.454  1.00  1.00
ATOM    796  O   THR B 199      12.099  -5.615  13.086  1.00  1.00
ATOM    797  N   GLY B 200      12.888  -4.378  14.754  1.00  1.00
ATOM    798  CA  GLY B 200      12.571  -5.333  15.808  1.00  1.00
ATOM    799  C   GLY B 200      11.086  -5.309  16.146  1.00  1.00
ATOM    800  O   GLY B 200      10.528  -6.304  16.608  1.00  1.00
ATOM    801  N   MET B 201      10.341  -4.407  15.875  1.00  1.00
ATOM    802  CA  MET B 201       8.883  -4.371  15.893  1.00  1.00
ATOM    803  C   MET B 201       8.302  -4.943  14.607  1.00  1.00
ATOM    804  O   MET B 201       8.360  -4.309  13.553  1.00  1.00
ATOM    805  N   ILE B 202       7.962  -6.223  14.631  1.00  1.00
ATOM    806  CA  ILE B 202       7.639  -6.993  13.436  1.00  1.00
ATOM    807  C   ILE B 202       6.150  -7.310  13.371  1.00  1.00
ATOM    808  O   ILE B 202       5.576  -7.421  12.287  1.00  1.00
ATOM    809  N   ASP B 203       5.310  -6.863  14.198  1.00  1.00
ATOM    810  CA  ASP B 203       3.913  -7.277  14.257  1.00  1.00
ATOM    811  C   ASP B 203       2.979  -6.101  14.003  1.00  1.00
ATOM    812  O   ASP B 203       1.879  -6.272  13.478  1.00  1.00
ATOM    813  N   GLY B 204       3.322  -5.051  13.519  1.00  1.00
ATOM    814  CA  GLY B 204       2.500  -3.930  13.080  1.00  1.00
ATOM    815  C   GLY B 204       3.362  -2.750  12.650  1.00  1.00
ATOM    816  O   GLY B 204       4.536  -2.663  13.009  1.00  1.00
ATOM    817  N   TRP B 205       2.595  -1.657  12.179  1.00  1.00
ATOM    818  CA  TRP B 205       3.298  -0.476  11.693  1.00  1.00
ATOM    819  C   TRP B 205       3.653   0.465  12.838  1.00  1.00
ATOM    820  O   TRP B 205       4.728   1.063  12.852  1.00  1.00
ATOM    821  N   TYR B 206       3.005   0.678  13.777  1.00  1.00
ATOM    822  CA  TYR B 206       3.225   1.528  14.941  1.00  1.00
ATOM    823  C   TYR B 206       3.138   0.726  16.233  1.00  1.00
ATOM    824  O   TYR B 206       2.374  -0.235  16.329  1.00  1.00
ATOM    825  N   GLY B 207       3.928   1.406  17.320  1.00  1.00
ATOM    826  CA  GLY B 207       3.874   0.696  18.592  1.00  1.00
ATOM    827  C   GLY B 207       4.847   1.296  19.599  1.00  1.00
ATOM    828  O   GLY B 207       5.696   2.114  19.245  1.00  1.00
ATOM    829  N   TYR B 208       5.412   0.343  20.470  1.00  1.00
ATOM    830  CA  TYR B 208       6.151   0.768  21.653  1.00  1.00
ATOM    831  C   TYR B 208       7.411  -0.066  21.844  1.00  1.00
ATOM    832  O   TYR B 208       7.448  -1.244  21.490  1.00  1.00
ATOM    833  N   HIS B 209       8.423   0.564  22.346  1.00  1.00
ATOM    834  CA  HIS B 209       9.624  -0.049  22.902  1.00  1.00
ATOM    835  C   HIS B 209       9.789   0.301  24.375  1.00  1.00
ATOM    836  O   HIS B 209       9.611   1.452  24.774  1.00  1.00
ATOM    837  N   HIS B 210       9.888  -0.610  25.259  1.00  1.00
ATOM    838  CA  HIS B 210      10.008  -0.331  26.685  1.00  1.00
ATOM    839  C   HIS B 210      11.291  -0.922  27.256  1.00  1.00
ATOM    840  O   HIS B 210      11.738  -1.987  26.832  1.00  1.00
ATOM    841  N   GLN B 211      11.748  -0.394  28.295  1.00  1.00
ATOM    842  CA  GLN B 211      12.914  -0.737  29.101  1.00  1.00
ATOM    843  C   GLN B 211      12.627  -0.561  30.587  1.00  1.00
ATOM    844  O   GLN B 211      12.120   0.476  31.013  1.00  1.00
ATOM    845  N   ASN B 212      12.539  -1.606  31.342  1.00  1.00
ATOM    846  CA  ASN B 212      12.313  -1.568  32.781  1.00  1.00
ATOM    847  C   ASN B 212      13.123  -2.642  33.495  1.00  1.00
ATOM    848  O   ASN B 212      13.473  -3.664  32.905  1.00  1.00
ATOM    849  N   GLU B 213      13.070  -2.728  34.782  1.00  1.00
ATOM    850  CA  GLU B 213      13.797  -3.733  35.549  1.00  1.00
ATOM    851  C   GLU B 213      13.552  -5.131  34.998  1.00  1.00
ATOM    852  O   GLU B 213      14.461  -5.960  34.955  1.00  1.00
ATOM    853  N   GLN B 214      12.477  -5.504  34.583  1.00  1.00
ATOM    854  CA  GLN B 214      12.075  -6.799  34.047  1.00  1.00
ATOM    855  C   GLN B 214      12.527  -6.962  32.602  1.00  1.00
ATOM    856  O   GLN B 214      12.790  -8.074  32.145  1.00  1.00
ATOM    857  N   GLY B 215      13.146  -6.188  31.960  1.00  1.00
ATOM    858  CA  GLY B 215      13.691  -6.389  30.623  1.00  1.00
ATOM    859  C   GLY B 215      13.345  -5.222  29.706  1.00  1.00
ATOM    860  O   GLY B 215      12.788  -4.217  30.148  1.00  1.00
ATOM    861  N   SER B 216      13.581  -5.597  28.329  1.00  1.00
ATOM    862  CA  SER B 216      13.153  -4.690  27.270  1.00  1.00
ATOM    863  C   SER B 216      12.586  -5.458  26.083  1.00  1.00
ATOM    864  O   SER B 216      13.045  -6.555  25.764  1.00  1.00
ATOM    865  N   GLY B 217      11.658  -4.862  25.394  1.00  1.00
ATOM    866  CA  GLY B 217      11.037  -5.495  24.237  1.00  1.00
ATOM    867  C   GLY B 217      10.370  -4.463  23.336  1.00  1.00
ATOM    868  O   GLY B 217      10.107  -3.336  23.756  1.00  1.00
ATOM    869  N   TYR B 218       9.783  -4.974  22.254  1.00  1.00
ATOM    870  CA  TYR B 218       8.894  -4.233  21.367  1.00  1.00
ATOM    871  C   TYR B 218       7.497  -4.840  21.354  1.00  1.00
ATOM    872  O   TYR B 218       7.338  -6.057  21.453  1.00  1.00
ATOM    873  N   ALA B 219       6.517  -3.956  21.050  1.00  1.00
ATOM    874  CA  ALA B 219       5.114  -4.339  20.943  1.00  1.00
ATOM    875  C   ALA B 219       4.342  -3.363  20.065  1.00  1.00
ATOM    876  O   ALA B 219       4.503  -2.148  20.181  1.00  1.00
ATOM    877  N   ALA B 220       3.740  -3.852  18.956  1.00  1.00
ATOM    878  CA  ALA B 220       2.912  -2.994  18.116  1.00  1.00
ATOM    879  C   ALA B 220       1.640  -2.576  18.841  1.00  1.00
ATOM    880  O   ALA B 220       1.004  -3.386  19.516  1.00  1.00
ATOM    881  N   ASP B 221       1.245  -1.226  18.607  1.00  1.00
ATOM    882  CA  ASP B 221      -0.101  -0.847  19.022  1.00  1.00
ATOM    883  C   ASP B 221      -1.152  -1.456  18.103  1.00  1.00
ATOM    884  O   ASP B 221      -1.158  -1.205  16.898  1.00  1.00
ATOM    885  N   GLN B 222      -1.902  -2.456  18.644  1.00  1.00
ATOM    886  CA  GLN B 222      -2.780  -3.278  17.821  1.00  1.00
ATOM    887  C   GLN B 222      -3.960  -2.469  17.296  1.00  1.00
ATOM    888  O   GLN B 222      -4.383  -2.641  16.153  1.00  1.00
ATOM    889  N   LYS B 223      -4.502  -1.521  18.006  1.00  1.00
ATOM    890  CA  LYS B 223      -5.669  -0.742  17.612  1.00  1.00
ATOM    891  C   LYS B 223      -5.348   0.178  16.441  1.00  1.00
ATOM    892  O   LYS B 223      -6.144   0.318  15.513  1.00  1.00
ATOM    893  N   SER B 224      -4.261   0.964  16.538  1.00  1.00
ATOM    894  CA  SER B 224      -3.888   1.888  15.474  1.00  1.00
ATOM    895  C   SER B 224      -3.390   1.139  14.244  1.00  1.00
ATOM    896  O   SER B 224      -3.649   1.545  13.111  1.00  1.00
ATOM    897  N   THR B 225      -2.708  -0.003  14.466  1.00  1.00
ATOM    898  CA  THR B 225      -2.230  -0.823  13.360  1.00  1.00
ATOM    899  C   THR B 225      -3.390  -1.435  12.586  1.00  1.00
ATOM    900  O   THR B 225      -3.381  -1.465  11.355  1.00  1.00
ATOM    901  N   GLN B 226      -4.395  -1.976  13.292  1.00  1.00
ATOM    902  CA  GLN B 226      -5.559  -2.612  12.688  1.00  1.00
ATOM    903  C   GLN B 226      -6.428  -1.594  11.961  1.00  1.00
ATOM    904  O   GLN B 226      -6.944  -1.865  10.877  1.00  1.00
ATOM    905  N   ASN B 227      -6.656  -0.423  12.564  1.00  1.00
ATOM    906  CA  ASN B 227      -7.423   0.653  11.948  1.00  1.00
ATOM    907  C   ASN B 227      -6.741   1.163  10.685  1.00  1.00
ATOM    908  O   ASN B 227      -7.401   1.478   9.695  1.00  1.00
ATOM    909  N   ALA B 228      -5.412   1.270  10.704  1.00  1.00
ATOM    910  CA  ALA B 228      -4.636   1.735   9.560  1.00  1.00
ATOM    911  C   ALA B 228      -4.646   0.710   8.434  1.00  1.00
ATOM    912  O   ALA B 228      -4.723   1.066   7.258  1.00  1.00
ATOM    913  N   ILE B 229      -4.502  -0.579   8.768  1.00  1.00
ATOM    914  CA  ILE B 229      -4.602  -1.621   7.752  1.00  1.00
ATOM    915  C   ILE B 229      -5.982  -1.631   7.108  1.00  1.00
ATOM    916  O   ILE B 229      -6.109  -1.787   5.893  1.00  1.00
ATOM    917  N   ASN B 230      -7.031  -1.429   7.939  1.00  1.00
ATOM    918  CA  ASN B 230      -8.395  -1.328   7.432  1.00  1.00
ATOM    919  C   ASN B 230      -8.530  -0.180   6.441  1.00  1.00
ATOM    920  O   ASN B 230      -9.177  -0.317   5.402  1.00  1.00
ATOM    921  N   GLY B 231      -7.994   0.985   6.801  1.00  1.00
ATOM    922  CA  GLY B 231      -8.081   2.198   5.998  1.00  1.00
ATOM    923  C   GLY B 231      -7.331   2.042   4.681  1.00  1.00
ATOM    924  O   GLY B 231      -7.810   2.466   3.629  1.00  1.00
ATOM    925  N   ILE B 232      -6.031   1.605   4.769  1.00  1.00
ATOM    926  CA  ILE B 232      -5.171   1.465   3.600  1.00  1.00
ATOM    927  C   ILE B 232      -5.745   0.459   2.611  1.00  1.00
ATOM    928  O   ILE B 232      -5.724   0.682   1.401  1.00  1.00
ATOM    929  N   THR B 233      -6.261  -0.661   3.099  1.00  1.00
ATOM    930  CA  THR B 233      -6.836  -1.681   2.230  1.00  1.00
ATOM    931  C   THR B 233      -8.145  -1.203   1.613  1.00  1.00
ATOM    932  O   THR B 233      -8.416  -1.453   0.439  1.00  1.00
ATOM    933  N   ASN B 234      -8.928  -0.445   2.292  1.00  1.00
ATOM    934  CA  ASN B 234     -10.126   0.184   1.750  1.00  1.00
ATOM    935  C   ASN B 234      -9.777   1.175   0.647  1.00  1.00
ATOM    936  O   ASN B 234     -10.476   1.267  -0.362  1.00  1.00
ATOM    937  N   LYS B 235      -8.656   1.894   0.847  1.00  1.00
ATOM    938  CA  LYS B 235      -8.153   2.838  -0.143  1.00  1.00
ATOM    939  C   LYS B 235      -7.755   2.126  -1.430  1.00  1.00
ATOM    940  O   LYS B 235      -8.027   2.610  -2.528  1.00  1.00
ATOM    941  N   VAL B 236      -7.051   0.996  -1.303  1.00  1.00
ATOM    942  CA  VAL B 236      -6.674   0.188  -2.457  1.00  1.00
ATOM    943  C   VAL B 236      -7.903  -0.304  -3.209  1.00  1.00
ATOM    944  O   VAL B 236      -7.946  -0.268  -4.439  1.00  1.00
ATOM    945  N   ASN B 237      -8.906  -0.755  -2.474  1.00  1.00
ATOM    946  CA  ASN B 237     -10.159  -1.237  -3.043  1.00  1.00
ATOM    947  C   ASN B 237     -10.886  -0.128  -3.792  1.00  1.00
ATOM    948  O   ASN B 237     -11.431  -0.350  -4.873  1.00  1.00
ATOM    949  N   THR B 238     -10.939   1.055  -3.207  1.00  1.00
ATOM    950  CA  THR B 238     -11.581   2.214  -3.814  1.00  1.00
ATOM    951  C   THR B 238     -10.907   2.593  -5.126  1.00  1.00
ATOM    952  O   THR B 238     -11.575   2.922  -6.107  1.00  1.00
ATOM    953  N   VAL B 239      -9.581   2.657  -5.125  1.00  1.00
ATOM    954  CA  VAL B 239      -8.799   2.942  -6.321  1.00  1.00
ATOM    955  C   VAL B 239      -9.055   1.904  -7.407  1.00  1.00
ATOM    956  O   VAL B 239      -9.201   2.243  -8.581  1.00  1.00
ATOM    957  N   ILE B 240      -9.007   0.643  -7.062  1.00  1.00
ATOM    958  CA  ILE B 240      -9.230  -0.458  -7.991  1.00  1.00
ATOM    959  C   ILE B 240     -10.661  -0.456  -8.514  1.00  1.00
ATOM    960  O   ILE B 240     -10.898  -0.674  -9.702  1.00  1.00
ATOM    961  N   GLU B 241     -11.599  -0.196  -7.765  1.00  1.00
ATOM    962  CA  GLU B 241     -13.025  -0.197  -8.067  1.00  1.00
ATOM    963  C   GLU B 241     -13.356   0.802  -9.169  1.00  1.00
ATOM    964  O   GLU B 241     -14.171   0.524 -10.048  1.00  1.00
ATOM    965  N   LYS B 242     -12.737   1.864  -9.290  1.00  1.00
ATOM    966  CA  LYS B 242     -13.056   2.962 -10.195  1.00  1.00
ATOM    967  C   LYS B 242     -12.475   2.719 -11.582  1.00  1.00
ATOM    968  O   LYS B 242     -13.095   3.050 -12.592  1.00  1.00
ATOM    969  N   MET B 243     -11.466   1.999 -11.696  1.00  1.00
ATOM    970  CA  MET B 243     -10.873   1.620 -12.973  1.00  1.00
ATOM    971  C   MET B 243      -9.961   0.410 -12.818  1.00  1.00
ATOM    972  O   MET B 243      -9.044   0.412 -11.997  1.00  1.00
ATOM    973  N   ASN B 244     -10.544  -0.750 -13.524  1.00  1.00
ATOM    974  CA  ASN B 244      -9.785  -1.989 -13.397  1.00  1.00
ATOM    975  C   ASN B 244     -10.134  -2.965 -14.512  1.00  1.00
ATOM    976  O   ASN B 244      -9.293  -3.753 -14.946  1.00  1.00
ATOM    977  N   ILE B 245     -10.622  -2.705 -15.586  1.00  1.00
ATOM    978  CA  ILE B 245     -11.026  -3.624 -16.644  1.00  1.00
ATOM    979  C   ILE B 245     -11.401  -2.871 -17.914  1.00  1.00
ATOM    980  O   ILE B 245     -11.894  -1.745 -17.858  1.00  1.00
ATOM    981  N   GLN B 246     -11.048  -3.461 -19.010  1.00  1.00
ATOM    982  CA  GLN B 246     -11.443  -3.087 -20.362  1.00  1.00
ATOM    983  C   GLN B 246     -11.977  -4.288 -21.132  1.00  1.00
ATOM    984  O   GLN B 246     -11.467  -5.400 -20.996  1.00  1.00
ATOM    985  N   PHE B 247     -13.131  -4.200 -21.667  1.00  1.00
ATOM    986  CA  PHE B 247     -13.661  -5.262 -22.514  1.00  1.00
ATOM    987  C   PHE B 247     -12.979  -5.273 -23.876  1.00  1.00
ATOM    988  O   PHE B 247     -12.531  -4.236 -24.365  1.00  1.00
ATOM    989  N   THR B 248     -13.151  -6.234 -24.687  1.00  1.00
ATOM    990  CA  THR B 248     -12.617  -6.357 -26.038  1.00  1.00
ATOM    991  C   THR B 248     -12.563  -5.004 -26.735  1.00  1.00
ATOM    992  O   THR B 248     -13.538  -4.252 -26.729  1.00  1.00
ATOM    993  N   ALA B 249     -11.311  -4.743 -27.208  1.00  1.00
ATOM    994  CA  ALA B 249     -10.924  -3.568 -27.979  1.00  1.00
ATOM    995  C   ALA B 249      -9.988  -3.943 -29.122  1.00  1.00
ATOM    996  O   ALA B 249      -8.996  -4.643 -28.920  1.00  1.00
ATOM    997  N   VAL B 250     -10.471  -3.997 -30.302  1.00  1.00
ATOM    998  CA  VAL B 250      -9.725  -4.428 -31.479  1.00  1.00
ATOM    999  C   VAL B 250      -9.614  -3.305 -32.502  1.00  1.00
ATOM   1000  O   VAL B 250     -10.535  -2.503 -32.660  1.00  1.00
ATOM   1001  N   GLY B 251      -8.663  -3.180 -33.218  1.00  1.00
ATOM   1002  CA  GLY B 251      -8.478  -2.245 -34.321  1.00  1.00
ATOM   1003  C   GLY B 251      -9.655  -2.293 -35.287  1.00  1.00
ATOM   1004  O   GLY B 251     -10.199  -3.362 -35.565  1.00  1.00
ATOM   1005  N   LYS B 252      -9.767  -1.166 -36.061  1.00  1.00
ATOM   1006  CA  LYS B 252     -10.715  -1.093 -37.167  1.00  1.00
ATOM   1007  C   LYS B 252     -10.001  -1.164 -38.511  1.00  1.00
ATOM   1008  O   LYS B 252      -9.001  -0.480 -38.730  1.00  1.00
ATOM   1009  N   LEU B 253      -9.629  10.554 -37.288  1.00  1.00
ATOM   1010  CA  LEU B 253     -10.688  10.670 -36.292  1.00  1.00
ATOM   1011  C   LEU B 253     -10.671   9.487 -35.330  1.00  1.00
ATOM   1012  O   LEU B 253     -10.901   9.647 -34.131  1.00  1.00
ATOM   1013  N   ASN B 254     -10.587   8.270 -35.841  1.00  1.00
ATOM   1014  CA  ASN B 254     -10.481   7.071 -35.018  1.00  1.00
ATOM   1015  C   ASN B 254      -9.190   7.071 -34.209  1.00  1.00
ATOM   1016  O   ASN B 254      -9.172   6.651 -33.052  1.00  1.00
ATOM   1017  N   LYS B 255      -8.082   7.406 -34.824  1.00  1.00
ATOM   1018  CA  LYS B 255      -6.805   7.454 -34.123  1.00  1.00
ATOM   1019  C   LYS B 255      -6.797   8.551 -33.066  1.00  1.00
ATOM   1020  O   LYS B 255      -6.210   8.392 -31.996  1.00  1.00
ATOM   1021  N   LYS B 256      -7.418   9.727 -33.367  1.00  1.00
ATOM   1022  CA  LYS B 256      -7.519  10.825 -32.413  1.00  1.00
ATOM   1023  C   LYS B 256      -8.297  10.407 -31.172  1.00  1.00
ATOM   1024  O   LYS B 256      -7.950  10.785 -30.054  1.00  1.00
ATOM   1025  N   VAL B 257      -9.421   9.658 -31.372  1.00  1.00
ATOM   1026  CA  VAL B 257     -10.226   9.161 -30.262  1.00  1.00
ATOM   1027  C   VAL B 257      -9.432   8.190 -29.397  1.00  1.00
ATOM   1028  O   VAL B 257      -9.523   8.221 -28.170  1.00  1.00
ATOM   1029  N   ASP B 258      -8.791   7.184 -30.060  1.00  1.00
ATOM   1030  CA  ASP B 258      -7.994   6.202 -29.334  1.00  1.00
ATOM   1031  C   ASP B 258      -6.840   6.866 -28.596  1.00  1.00
ATOM   1032  O   ASP B 258      -6.534   6.514 -27.456  1.00  1.00
ATOM   1033  N   ASP B 259      -6.085   7.710 -29.203  1.00  1.00
ATOM   1034  CA  ASP B 259      -4.927   8.361 -28.602  1.00  1.00
ATOM   1035  C   ASP B 259      -5.347   9.322 -27.497  1.00  1.00
ATOM   1036  O   ASP B 259      -4.652   9.467 -26.491  1.00  1.00
ATOM   1037  N   GLY B 260      -6.477   9.974 -27.615  1.00  1.00
ATOM   1038  CA  GLY B 260      -6.952  10.935 -26.628  1.00  1.00
ATOM   1039  C   GLY B 260      -7.456  10.233 -25.373  1.00  1.00
ATOM   1040  O   GLY B 260      -7.270  10.723 -24.259  1.00  1.00
ATOM   1041  N   PHE B 261      -8.161   9.138 -25.489  1.00  1.00
ATOM   1042  CA  PHE B 261      -8.599   8.343 -24.348  1.00  1.00
ATOM   1043  C   PHE B 261      -7.412   7.736 -23.612  1.00  1.00
ATOM   1044  O   PHE B 261      -7.398   7.674 -22.382  1.00  1.00
ATOM   1045  N   LEU B 262      -6.445   7.244 -24.386  1.00  1.00
ATOM   1046  CA  LEU B 262      -5.226   6.677 -23.823  1.00  1.00
ATOM   1047  C   LEU B 262      -4.436   7.728 -23.049  1.00  1.00
ATOM   1048  O   LEU B 262      -3.867   7.439 -21.996  1.00  1.00
ATOM   1049  N   ASP B 263      -4.341   8.952 -23.587  1.00  1.00
ATOM   1050  CA  ASP B 263      -3.654  10.044 -22.908  1.00  1.00
ATOM   1051  C   ASP B 263      -4.309  10.360 -21.569  1.00  1.00
ATOM   1052  O   ASP B 263      -3.627  10.631 -20.582  1.00  1.00
ATOM   1053  N   ILE B 264      -5.638  10.381 -21.533  1.00  1.00
ATOM   1054  CA  ILE B 264      -6.406  10.726 -20.342  1.00  1.00
ATOM   1055  C   ILE B 264      -6.272   9.651 -19.271  1.00  1.00
ATOM   1056  O   ILE B 264      -6.135   9.955 -18.086  1.00  1.00
ATOM   1057  N   TRP B 265      -6.402   8.373 -19.662  1.00  1.00
ATOM   1058  CA  TRP B 265      -6.333   7.265 -18.717  1.00  1.00
ATOM   1059  C   TRP B 265      -4.918   7.085 -18.182  1.00  1.00
ATOM   1060  O   TRP B 265      -4.723   6.770 -17.008  1.00  1.00
ATOM   1061  N   THR B 266      -3.929   7.284 -18.976  1.00  1.00
ATOM   1062  CA  THR B 266      -2.543   7.245 -18.524  1.00  1.00
ATOM   1063  C   THR B 266      -2.277   8.313 -17.471  1.00  1.00
ATOM   1064  O   THR B 266      -1.580   8.068 -16.487  1.00  1.00
ATOM   1065  N   TYR B 267      -2.789   9.557 -17.775  1.00  1.00
ATOM   1066  CA  TYR B 267      -2.650  10.675 -16.849  1.00  1.00
ATOM   1067  C   TYR B 267      -3.382  10.402 -15.542  1.00  1.00
ATOM   1068  O   TYR B 267      -2.877  10.704 -14.461  1.00  1.00
ATOM   1069  N   ASN B 268      -4.589   9.913 -15.627  1.00  1.00
ATOM   1070  CA  ASN B 268      -5.449   9.636 -14.483  1.00  1.00
ATOM   1071  C   ASN B 268      -4.836   8.576 -13.577  1.00  1.00
ATOM   1072  O   ASN B 268      -4.895   8.683 -12.352  1.00  1.00
ATOM   1073  N   ALA B 269      -4.353   7.493 -14.160  1.00  1.00
ATOM   1074  CA  ALA B 269      -3.770   6.386 -13.411  1.00  1.00
ATOM   1075  C   ALA B 269      -2.513   6.824 -12.671  1.00  1.00
ATOM   1076  O   ALA B 269      -2.298   6.450 -11.518  1.00  1.00
ATOM   1077  N   GLU B 270      -1.621   7.476 -13.336  1.00  1.00
ATOM   1078  CA  GLU B 270      -0.359   7.897 -12.740  1.00  1.00
ATOM   1079  C   GLU B 270      -0.584   8.936 -11.649  1.00  1.00
ATOM   1080  O   GLU B 270       0.064   8.902 -10.603  1.00  1.00
ATOM   1081  N   LEU B 271      -1.426   9.905 -11.871  1.00  1.00
ATOM   1082  CA  LEU B 271      -1.686  10.982 -10.924  1.00  1.00
ATOM   1083  C   LEU B 271      -2.440  10.470  -9.701  1.00  1.00
ATOM   1084  O   LEU B 271      -2.200  10.918  -8.579  1.00  1.00
ATOM   1085  N   LEU B 272      -3.390   9.598  -9.879  1.00  1.00
ATOM   1086  CA  LEU B 272      -4.118   8.981  -8.776  1.00  1.00
ATOM   1087  C   LEU B 272      -3.169   8.263  -7.822  1.00  1.00
ATOM   1088  O   LEU B 272      -3.336   8.322  -6.604  1.00  1.00
ATOM   1089  N   VAL B 273      -2.205   7.532  -8.398  1.00  1.00
ATOM   1090  CA  VAL B 273      -1.234   6.799  -7.594  1.00  1.00
ATOM   1091  C   VAL B 273      -0.298   7.750  -6.859  1.00  1.00
ATOM   1092  O   VAL B 273       0.024   7.539  -5.689  1.00  1.00
ATOM   1093  N   LEU B 274       0.184   8.769  -7.563  1.00  1.00
ATOM   1094  CA  LEU B 274       1.090   9.746  -6.972  1.00  1.00
ATOM   1095  C   LEU B 274       0.421  10.497  -5.826  1.00  1.00
ATOM   1096  O   LEU B 274       1.038  10.748  -4.791  1.00  1.00
ATOM   1097  N   LEU B 275      -0.786  10.950  -6.022  1.00  1.00
ATOM   1098  CA  LEU B 275      -1.521  11.690  -5.004  1.00  1.00
ATOM   1099  C   LEU B 275      -1.840  10.807  -3.802  1.00  1.00
ATOM   1100  O   LEU B 275      -1.759  11.248  -2.656  1.00  1.00
ATOM   1101  N   GLU B 276      -2.333   9.587  -4.064  1.00  1.00
ATOM   1102  CA  GLU B 276      -2.673   8.657  -2.994  1.00  1.00
ATOM   1103  C   GLU B 276      -1.432   8.229  -2.221  1.00  1.00
ATOM   1104  O   GLU B 276      -1.477   8.056  -1.003  1.00  1.00
ATOM   1105  N   ASN B 277      -0.318   8.082  -2.871  1.00  1.00
ATOM   1106  CA  ASN B 277       0.941   7.727  -2.226  1.00  1.00
ATOM   1107  C   ASN B 277       1.354   8.782  -1.208  1.00  1.00
ATOM   1108  O   ASN B 277       1.843   8.457  -0.126  1.00  1.00
ATOM   1109  N   GLU B 278       1.281  10.056  -1.615  1.00  1.00
ATOM   1110  CA  GLU B 278       1.584  11.164  -0.717  1.00  1.00
ATOM   1111  C   GLU B 278       0.678  11.147   0.506  1.00  1.00
ATOM   1112  O   GLU B 278       1.123  11.405   1.624  1.00  1.00
ATOM   1113  N   ARG B 279      -0.608  10.899   0.292  1.00  1.00
ATOM   1114  CA  ARG B 279      -1.605  10.875   1.356  1.00  1.00
ATOM   1115  C   ARG B 279      -1.374   9.703   2.301  1.00  1.00
ATOM   1116  O   ARG B 279      -1.562   9.823   3.512  1.00  1.00
ATOM   1117  N   THR B 280      -0.992   8.548   1.767  1.00  1.00
ATOM   1118  CA  THR B 280      -0.723   7.344   2.544  1.00  1.00
ATOM   1119  C   THR B 280       0.439   7.556   3.505  1.00  1.00
ATOM   1120  O   THR B 280       0.398   7.112   4.652  1.00  1.00
ATOM   1121  N   LEU B 281       1.526   8.116   3.007  1.00  1.00
ATOM   1122  CA  LEU B 281       2.690   8.391   3.840  1.00  1.00
ATOM   1123  C   LEU B 281       2.357   9.397   4.937  1.00  1.00
ATOM   1124  O   LEU B 281       2.800   9.255   6.077  1.00  1.00
ATOM   1125  N   ASP B 282       1.579  10.402   4.586  1.00  1.00
ATOM   1126  CA  ASP B 282       1.157  11.402   5.560  1.00  1.00
ATOM   1127  C   ASP B 282       0.249  10.790   6.619  1.00  1.00
ATOM   1128  O   ASP B 282       0.332  11.139   7.797  1.00  1.00
ATOM   1129  N   PHE B 283      -0.620   9.841   6.188  1.00  1.00
ATOM   1130  CA  PHE B 283      -1.532   9.129   7.075  1.00  1.00
ATOM   1131  C   PHE B 283      -0.769   8.364   8.149  1.00  1.00
ATOM   1132  O   PHE B 283      -1.186   8.317   9.306  1.00  1.00
ATOM   1133  N   HIS B 284       0.271   7.641   7.736  1.00  1.00
ATOM   1134  CA  HIS B 284       1.119   6.902   8.663  1.00  1.00
ATOM   1135  C   HIS B 284       1.814   7.841   9.641  1.00  1.00
ATOM   1136  O   HIS B 284       1.923   7.544  10.831  1.00  1.00
ATOM   1137  N   ASP B 285       2.364   8.975   9.081  1.00  1.00
ATOM   1138  CA  ASP B 285       3.003   9.984   9.917  1.00  1.00
ATOM   1139  C   ASP B 285       2.046  10.501  10.984  1.00  1.00
ATOM   1140  O   ASP B 285       2.435  10.704  12.134  1.00  1.00
ATOM   1141  N   SER B 286       0.803  10.746  10.608  1.00  1.00
ATOM   1142  CA  SER B 286      -0.243  11.235  11.497  1.00  1.00
ATOM   1143  C   SER B 286      -0.533  10.236  12.609  1.00  1.00
ATOM   1144  O   SER B 286      -0.763  10.619  13.756  1.00  1.00
ATOM   1145  N   ASN B 287      -0.646   8.954  12.271  1.00  1.00
ATOM   1146  CA  ASN B 287      -0.934   7.885  13.220  1.00  1.00
ATOM   1147  C   ASN B 287       0.151   7.786  14.284  1.00  1.00
ATOM   1148  O   ASN B 287      -0.137   7.553  15.458  1.00  1.00
ATOM   1149  N   VAL B 288       1.421   7.898  13.841  1.00  1.00
ATOM   1150  CA  VAL B 288       2.542   7.885  14.773  1.00  1.00
ATOM   1151  C   VAL B 288       2.487   9.078  15.718  1.00  1.00
ATOM   1152  O   VAL B 288       2.731   8.945  16.917  1.00  1.00
ATOM   1153  N   LYS B 289       2.239  10.258  15.139  1.00  1.00
ATOM   1154  CA  LYS B 289       2.152  11.504  15.892  1.00  1.00
ATOM   1155  C   LYS B 289       1.050  11.437  16.941  1.00  1.00
ATOM   1156  O   LYS B 289       1.218  11.914  18.064  1.00  1.00
ATOM   1157  N   ASN B 290      -0.128  10.898  16.537  1.00  1.00
ATOM   1158  CA  ASN B 290      -1.280  10.785  17.423  1.00  1.00
ATOM   1159  C   ASN B 290      -1.014   9.796  18.550  1.00  1.00
ATOM   1160  O   ASN B 290      -1.447  10.000  19.684  1.00  1.00
ATOM   1161  N   LEU B 291      -0.393   8.673  18.278  1.00  1.00
ATOM   1162  CA  LEU B 291      -0.014   7.682  19.278  1.00  1.00
ATOM   1163  C   LEU B 291       0.940   8.276  20.309  1.00  1.00
ATOM   1164  O   LEU B 291       0.823   8.006  21.505  1.00  1.00
ATOM   1165  N   TYR B 292       1.851   9.098  19.826  1.00  1.00
ATOM   1166  CA  TYR B 292       2.816   9.769  20.689  1.00  1.00
ATOM   1167  C   TYR B 292       2.131  10.774  21.605  1.00  1.00
ATOM   1168  O   TYR B 292       2.465  10.882  22.785  1.00  1.00
ATOM   1169  N   GLU B 293       1.297  11.636  21.019  1.00  1.00
ATOM   1170  CA  GLU B 293       0.551  12.635  21.773  1.00  1.00
ATOM   1171  C   GLU B 293      -0.382  11.980  22.783  1.00  1.00
ATOM   1172  O   GLU B 293      -0.562  12.482  23.893  1.00  1.00
ATOM   1173  N   LYS B 294      -0.964  10.862  22.467  1.00  1.00
ATOM   1174  CA  LYS B 294      -1.835  10.097  23.351  1.00  1.00
ATOM   1175  C   LYS B 294      -1.094   9.653  24.605  1.00  1.00
ATOM   1176  O   LYS B 294      -1.647   9.675  25.705  1.00  1.00
ATOM   1177  N   VAL B 295       0.089   9.034  24.430  1.00  1.00
ATOM   1178  CA  VAL B 295       0.922   8.627  25.556  1.00  1.00
ATOM   1179  C   VAL B 295       1.365   9.831  26.377  1.00  1.00
ATOM   1180  O   VAL B 295       1.371   9.787  27.607  1.00  1.00
ATOM   1181  N   LYS B 296       1.743  10.901  25.662  1.00  1.00
ATOM   1182  CA  LYS B 296       2.197  12.113  26.333  1.00  1.00
ATOM   1183  C   LYS B 296       1.124  12.662  27.265  1.00  1.00
ATOM   1184  O   LYS B 296       1.419  13.100  28.377  1.00  1.00
ATOM   1185  N   SER B 297      -0.124  12.660  26.826  1.00  1.00
ATOM   1186  CA  SER B 297      -1.244  13.199  27.588  1.00  1.00
ATOM   1187  C   SER B 297      -1.616  12.281  28.745  1.00  1.00
ATOM   1188  O   SER B 297      -2.031  12.743  29.808  1.00  1.00
ATOM   1189  N   GLN B 298      -1.373  11.005  28.674  1.00  1.00
ATOM   1190  CA  GLN B 298      -1.629  10.078  29.770  1.00  1.00
ATOM   1191  C   GLN B 298      -0.619  10.266  30.896  1.00  1.00
ATOM   1192  O   GLN B 298      -0.966  10.182  32.074  1.00  1.00
ATOM   1193  N   LEU B 299       0.673  10.313  30.554  1.00  1.00
ATOM   1194  CA  LEU B 299       1.753  10.397  31.530  1.00  1.00
ATOM   1195  C   LEU B 299       1.848  11.796  32.128  1.00  1.00
ATOM   1196  O   LEU B 299       2.156  11.958  33.309  1.00  1.00
ATOM   1197  N   LYS B 300       1.441  12.769  31.608  1.00  1.00
ATOM   1198  CA  LYS B 300       1.572  14.131  32.109  1.00  1.00
ATOM   1199  C   LYS B 300       2.988  14.404  32.601  1.00  1.00
ATOM   1200  O   LYS B 300       3.870  14.755  31.818  1.00  1.00
ATOM   1201  N   ASN B 301       3.189  14.760  33.847  1.00  1.00
ATOM   1202  CA  ASN B 301       4.480  15.086  34.442  1.00  1.00
ATOM   1203  C   ASN B 301       5.031  13.911  35.240  1.00  1.00
ATOM   1204  O   ASN B 301       6.190  13.920  35.656  1.00  1.00
ATOM   1205  N   ASN B 302       4.408  12.751  35.206  1.00  1.00
ATOM   1206  CA  ASN B 302       4.926  11.522  35.795  1.00  1.00
ATOM   1207  C   ASN B 302       6.053  10.939  34.953  1.00  1.00
ATOM   1208  O   ASN B 302       6.930  10.246  35.467  1.00  1.00
ATOM   1209  N   ALA B 303       6.381  11.502  33.979  1.00  1.00
ATOM   1210  CA  ALA B 303       7.455  11.206  33.038  1.00  1.00
ATOM   1211  C   ALA B 303       7.992  12.479  32.397  1.00  1.00
ATOM   1212  O   ALA B 303       7.250  13.436  32.179  1.00  1.00
ATOM   1213  N   LYS B 304       9.158  12.373  31.809  1.00  1.00
ATOM   1214  CA  LYS B 304       9.818  13.457  31.092  1.00  1.00
ATOM   1215  C   LYS B 304      10.077  13.080  29.639  1.00  1.00
ATOM   1216  O   LYS B 304      10.451  11.946  29.340  1.00  1.00
ATOM   1217  N   GLU B 305       9.709  14.028  28.698  1.00  1.00
ATOM   1218  CA  GLU B 305      10.153  13.807  27.327  1.00  1.00
ATOM   1219  C   GLU B 305      11.668  13.915  27.214  1.00  1.00
ATOM   1220  O   GLU B 305      12.258  14.926  27.595  1.00  1.00
ATOM   1221  N   ILE B 306      12.298  12.809  26.685  1.00  1.00
ATOM   1222  CA  ILE B 306      13.751  12.704  26.618  1.00  1.00
ATOM   1223  C   ILE B 306      14.242  12.757  25.177  1.00  1.00
ATOM   1224  O   ILE B 306      15.383  13.137  24.914  1.00  1.00
ATOM   1225  N   GLY B 307      13.444  12.676  24.253  1.00  1.00
ATOM   1226  CA  GLY B 307      13.901  12.904  22.887  1.00  1.00
ATOM   1227  C   GLY B 307      13.576  11.716  21.991  1.00  1.00
ATOM   1228  O   GLY B 307      13.723  10.563  22.396  1.00  1.00
ATOM   1229  N   ASN B 308      13.362  12.033  20.749  1.00  1.00
ATOM   1230  CA  ASN B 308      13.360  10.919  19.809  1.00  1.00
ATOM   1231  C   ASN B 308      12.106  10.067  19.967  1.00  1.00
ATOM   1232  O   ASN B 308      12.075   8.909  19.551  1.00  1.00
ATOM   1233  N   GLY B 309      11.095  10.510  20.778  1.00  1.00
ATOM   1234  CA  GLY B 309       9.855   9.759  20.927  1.00  1.00
ATOM   1235  C   GLY B 309       9.905   8.849  22.147  1.00  1.00
ATOM   1236  O   GLY B 309       8.949   8.128  22.435  1.00  1.00
ATOM   1237  N   CYS B 310      10.704   9.189  23.095  1.00  1.00
ATOM   1238  CA  CYS B 310      10.915   8.415  24.312  1.00  1.00
ATOM   1239  C   CYS B 310      10.502   9.206  25.547  1.00  1.00
ATOM   1240  O   CYS B 310      10.710  10.417  25.619  1.00  1.00
ATOM   1241  N   PHE B 311       9.863   8.549  26.469  1.00  1.00
ATOM   1242  CA  PHE B 311       9.546   9.044  27.803  1.00  1.00
ATOM   1243  C   PHE B 311      10.326   8.287  28.871  1.00  1.00
ATOM   1244  O   PHE B 311      10.477   7.067  28.795  1.00  1.00
ATOM   1245  N   GLU B 312      10.871   9.019  29.801  1.00  1.00
ATOM   1246  CA  GLU B 312      11.520   8.455  30.979  1.00  1.00
ATOM   1247  C   GLU B 312      10.682   8.683  32.231  1.00  1.00
ATOM   1248  O   GLU B 312      10.266   9.806  32.515  1.00  1.00
ATOM   1249  N   PHE B 313      10.191   7.516  32.832  1.00  1.00
ATOM   1250  CA  PHE B 313       9.316   7.645  33.991  1.00  1.00
ATOM   1251  C   PHE B 313      10.079   8.168  35.202  1.00  1.00
ATOM   1252  O   PHE B 313      11.217   7.769  35.451  1.00  1.00
ATOM   1253  N   TYR B 314       9.289   8.915  36.062  1.00  1.00
ATOM   1254  CA  TYR B 314       9.833   9.359  37.340  1.00  1.00
ATOM   1255  C   TYR B 314       9.533   8.354  38.445  1.00  1.00
ATOM   1256  O   TYR B 314      10.158   8.376  39.505  1.00  1.00
ATOM   1257  N   HIS B 315       8.876   7.352  38.113  1.00  1.00
ATOM   1258  CA  HIS B 315       8.446   6.219  38.924  1.00  1.00
ATOM   1259  C   HIS B 315       8.862   4.898  38.291  1.00  1.00
ATOM   1260  O   HIS B 315       8.933   4.780  37.068  1.00  1.00
ATOM   1261  N   LYS B 316       8.909   3.819  39.079  1.00  1.00
ATOM   1262  CA  LYS B 316       9.051   2.480  38.521  1.00  1.00
ATOM   1263  C   LYS B 316       7.797   2.063  37.763  1.00  1.00
ATOM   1264  O   LYS B 316       6.687   2.141  38.290  1.00  1.00
ATOM   1265  N   CYS B 317       7.902   1.721  36.561  1.00  1.00
ATOM   1266  CA  CYS B 317       6.835   1.261  35.681  1.00  1.00
ATOM   1267  C   CYS B 317       7.103  -0.154  35.183  1.00  1.00
ATOM   1268  O   CYS B 317       8.020  -0.380  34.394  1.00  1.00
ATOM   1269  N   ASP B 318       6.584  -1.145  35.926  1.00  1.00
ATOM   1270  CA  ASP B 318       6.767  -2.545  35.560  1.00  1.00
ATOM   1271  C   ASP B 318       5.971  -2.896  34.310  1.00  1.00
ATOM   1272  O   ASP B 318       4.976  -2.246  33.993  1.00  1.00
ATOM   1273  N   ASN B 319       5.761  -4.136  33.993  1.00  1.00
ATOM   1274  CA  ASN B 319       5.057  -4.579  32.795  1.00  1.00
ATOM   1275  C   ASN B 319       3.555  -4.358  32.925  1.00  1.00
ATOM   1276  O   ASN B 319       2.880  -4.029  31.950  1.00  1.00
ATOM   1277  N   GLU B 320       2.940  -4.467  34.053  1.00  1.00
ATOM   1278  CA  GLU B 320       1.541  -4.103  34.247  1.00  1.00
ATOM   1279  C   GLU B 320       1.317  -2.619  33.985  1.00  1.00
ATOM   1280  O   GLU B 320       0.299  -2.227  33.415  1.00  1.00
ATOM   1281  N   CYS B 321       2.248  -1.773  34.488  1.00  1.00
ATOM   1282  CA  CYS B 321       2.191  -0.336  34.249  1.00  1.00
ATOM   1283  C   CYS B 321       2.370  -0.017  32.770  1.00  1.00
ATOM   1284  O   CYS B 321       1.706   0.869  32.232  1.00  1.00
ATOM   1285  N   MET B 322       3.351  -0.659  32.144  1.00  1.00
ATOM   1286  CA  MET B 322       3.647  -0.459  30.730  1.00  1.00
ATOM   1287  C   MET B 322       2.465  -0.864  29.858  1.00  1.00
ATOM   1288  O   MET B 322       2.141  -0.187  28.882  1.00  1.00
ATOM   1289  N   GLU B 323       1.825  -1.957  30.142  1.00  1.00
ATOM   1290  CA  GLU B 323       0.655  -2.423  29.409  1.00  1.00
ATOM   1291  C   GLU B 323      -0.490  -1.421  29.504  1.00  1.00
ATOM   1292  O   GLU B 323      -1.236  -1.224  28.545  1.00  1.00
ATOM   1293  N   SER B 324      -0.699  -0.812  30.662  1.00  1.00
ATOM   1294  CA  SER B 324      -1.698   0.232  30.855  1.00  1.00
ATOM   1295  C   SER B 324      -1.406   1.442  29.977  1.00  1.00
ATOM   1296  O   SER B 324      -2.322   2.078  29.455  1.00  1.00
ATOM   1297  N   VAL B 325      -0.149   1.818  29.821  1.00  1.00
ATOM   1298  CA  VAL B 325       0.238   2.870  28.889  1.00  1.00
ATOM   1299  C   VAL B 325      -0.077   2.475  27.452  1.00  1.00
ATOM   1300  O   VAL B 325      -0.572   3.287  26.669  1.00  1.00
ATOM   1301  N   ARG B 326       0.215   1.270  27.089  1.00  1.00
ATOM   1302  CA  ARG B 326       0.005   0.739  25.747  1.00  1.00
ATOM   1303  C   ARG B 326      -1.479   0.584  25.443  1.00  1.00
ATOM   1304  O   ARG B 326      -1.926   0.855  24.328  1.00  1.00
ATOM   1305  N   ASN B 327      -2.337   0.348  26.276  1.00  1.00
ATOM   1306  CA  ASN B 327      -3.761   0.117  26.062  1.00  1.00
ATOM   1307  C   ASN B 327      -4.586   1.316  26.513  1.00  1.00
ATOM   1308  O   ASN B 327      -5.771   1.421  26.195  1.00  1.00
ATOM   1309  N   GLY B 328      -4.030   2.352  26.958  1.00  1.00
ATOM   1310  CA  GLY B 328      -4.647   3.658  27.161  1.00  1.00
ATOM   1311  C   GLY B 328      -5.439   3.696  28.462  1.00  1.00
ATOM   1312  O   GLY B 328      -6.098   4.689  28.770  1.00  1.00
ATOM   1313  N   THR B 329      -4.969   3.105  29.498  1.00  1.00
ATOM   1314  CA  THR B 329      -5.605   3.056  30.810  1.00  1.00
ATOM   1315  C   THR B 329      -4.603   3.352  31.919  1.00  1.00
ATOM   1316  O   THR B 329      -4.946   3.329  33.101  1.00  1.00
ATOM   1317  N   TYR B 330      -3.536   4.082  31.558  1.00  1.00
ATOM   1318  CA  TYR B 330      -2.563   4.519  32.551  1.00  1.00
ATOM   1319  C   TYR B 330      -3.235   5.294  33.677  1.00  1.00
ATOM   1320  O   TYR B 330      -4.011   6.217  33.431  1.00  1.00
ATOM   1321  N   ASP B 331      -2.909   4.926  34.918  1.00  1.00
ATOM   1322  CA  ASP B 331      -3.415   5.611  36.101  1.00  1.00
ATOM   1323  C   ASP B 331      -2.392   6.598  36.647  1.00  1.00
ATOM   1324  O   ASP B 331      -1.426   6.207  37.302  1.00  1.00
ATOM   1325  N   TYR B 332      -2.617   7.958  36.326  1.00  1.00
ATOM   1326  CA  TYR B 332      -1.624   8.955  36.708  1.00  1.00
ATOM   1327  C   TYR B 332      -1.606   9.166  38.216  1.00  1.00
ATOM   1328  O   TYR B 332      -0.544   9.322  38.819  1.00  1.00
ATOM   1329  N   PRO B 333      -2.756   9.288  38.875  1.00  1.00
ATOM   1330  CA  PRO B 333      -2.854   9.511  40.313  1.00  1.00
ATOM   1331  C   PRO B 333      -2.182   8.388  41.092  1.00  1.00
ATOM   1332  O   PRO B 333      -1.573   8.622  42.135  1.00  1.00
ATOM   1333  N   LYS B 334      -2.123   7.212  40.649  1.00  1.00
ATOM   1334  CA  LYS B 334      -1.505   6.049  41.275  1.00  1.00
ATOM   1335  C   LYS B 334      -0.010   6.261  41.478  1.00  1.00
ATOM   1336  O   LYS B 334       0.552   5.856  42.495  1.00  1.00
ATOM   1337  N   TYR B 335       0.700   6.846  40.545  1.00  1.00
ATOM   1338  CA  TYR B 335       2.149   6.992  40.613  1.00  1.00
ATOM   1339  C   TYR B 335       2.548   8.451  40.792  1.00  1.00
ATOM   1340  O   TYR B 335       3.684   8.753  41.158  1.00  1.00
ATOM   1341  N   SER B 336       1.678   9.320  40.976  1.00  1.00
ATOM   1342  CA  SER B 336       1.944  10.753  41.026  1.00  1.00
ATOM   1343  C   SER B 336       2.714  11.126  42.287  1.00  1.00
ATOM   1344  O   SER B 336       3.581  11.999  42.260  1.00  1.00
ATOM   1345  N   GLU B 337       2.511  10.538  43.431  1.00  1.00
ATOM   1346  CA  GLU B 337       3.263  10.827  44.646  1.00  1.00
ATOM   1347  C   GLU B 337       4.726  10.433  44.496  1.00  1.00
ATOM   1348  O   GLU B 337       5.621  11.145  44.952  1.00  1.00
ATOM   1349  N   GLU B 338       4.972   9.181  44.019  1.00  1.00
ATOM   1350  CA  GLU B 338       6.337   8.710  43.824  1.00  1.00
ATOM   1351  C   GLU B 338       7.066   9.550  42.783  1.00  1.00
ATOM   1352  O   GLU B 338       8.261   9.815  42.910  1.00  1.00
ATOM   1353  N   SER B 339       6.347   9.861  41.681  1.00  1.00
ATOM   1354  CA  SER B 339       6.916  10.694  40.628  1.00  1.00
ATOM   1355  C   SER B 339       7.343  12.052  41.171  1.00  1.00
ATOM   1356  O   SER B 339       8.375  12.593  40.775  1.00  1.00
ATOM   1357  N   LYS B 340       6.411  12.699  41.916  1.00  1.00
ATOM   1358  CA  LYS B 340       6.661  14.007  42.510  1.00  1.00
ATOM   1359  C   LYS B 340       7.938  14.000  43.340  1.00  1.00
ATOM   1360  O   LYS B 340       8.702  14.965  43.331  1.00  1.00
ATOM   1361  N   LEU B 341       8.115  12.976  44.186  1.00  1.00
ATOM   1362  CA  LEU B 341       9.305  12.846  45.018  1.00  1.00
ATOM   1363  C   LEU B 341      10.563  12.722  44.165  1.00  1.00
ATOM   1364  O   LEU B 341      11.622  13.237  44.525  1.00  1.00
ATOM   1365  N   ASN B 342      10.514  12.145  43.007  1.00  1.00
ATOM   1366  CA  ASN B 342      11.685  11.853  42.190  1.00  1.00
ATOM   1367  C   ASN B 342      12.089  13.061  41.354  1.00  1.00
ATOM   1368  O   ASN B 342      13.266  13.253  41.051  1.00  1.00
ATOM   1369  N   ARG B 343      11.199  13.703  40.666  1.00  1.00
ATOM   1370  CA  ARG B 343      11.553  14.874  39.873  1.00  1.00
ATOM   1371  C   ARG B 343      11.824  16.081  40.762  1.00  1.00
ATOM   1372  O   ARG B 343      11.105  16.323  41.732  1.00  1.00
