# Supplementary material for: ProteinDJ: A high‐performance and modular protein design pipeline
Source: Protein Sci. 2026 Jan 21;35(2):e70464. doi: 10.1002/pro.70464 (PMC12820799; doi:10.1002/pro.70464)
Supplement: Supplementary file 2 — DATA S1. Compressed archive containing input PDB and Bindsweeper YAML files used for benchmarking and comparison of sequence design methods. [file PRO-35-e70464-s001.zip › SupplementaryFile1/binderfolds/ha/fold_20.pdb]

ATOM      1  N   GLY A   1       5.799  -7.238  10.196  1.00  0.00
ATOM      2  CA  GLY A   1       4.792  -6.286   9.745  1.00  0.00
ATOM      3  C   GLY A   1       4.060  -6.801   8.512  1.00  0.00
ATOM      4  O   GLY A   1       2.852  -6.612   8.371  1.00  0.00
ATOM      5  N   GLY A   2       4.881  -7.389   7.584  1.00  0.00
ATOM      6  CA  GLY A   2       4.289  -7.962   6.381  1.00  0.00
ATOM      7  C   GLY A   2       3.315  -9.081   6.726  1.00  0.00
ATOM      8  O   GLY A   2       2.259  -9.211   6.106  1.00  0.00
ATOM      9  N   GLY A   3       3.664  -9.825   7.842  1.00  0.00
ATOM     10  CA  GLY A   3       2.779 -10.905   8.259  1.00  0.00
ATOM     11  C   GLY A   3       1.438 -10.365   8.740  1.00  0.00
ATOM     12  O   GLY A   3       0.385 -10.915   8.421  1.00  0.00
ATOM     13  N   GLY A   4       1.483  -9.351   9.627  1.00  0.00
ATOM     14  CA  GLY A   4       0.252  -8.760  10.137  1.00  0.00
ATOM     15  C   GLY A   4      -0.559  -8.122   9.016  1.00  0.00
ATOM     16  O   GLY A   4      -1.784  -8.241   8.978  1.00  0.00
ATOM     17  N   GLY A   5       0.167  -7.435   8.105  1.00  0.00
ATOM     18  CA  GLY A   5      -0.506  -6.782   6.989  1.00  0.00
ATOM     19  C   GLY A   5      -1.223  -7.796   6.107  1.00  0.00
ATOM     20  O   GLY A   5      -2.354  -7.570   5.677  1.00  0.00
ATOM     21  N   GLY A   6      -0.471  -8.918   5.825  1.00  0.00
ATOM     22  CA  GLY A   6      -1.041  -9.963   4.984  1.00  0.00
ATOM     23  C   GLY A   6      -2.188 -10.674   5.690  1.00  0.00
ATOM     24  O   GLY A   6      -3.215 -10.974   5.081  1.00  0.00
ATOM     25  N   GLY A   7      -2.053 -10.923   6.968  1.00  0.00
ATOM     26  CA  GLY A   7      -3.106 -11.595   7.718  1.00  0.00
ATOM     27  C   GLY A   7      -4.387 -10.770   7.729  1.00  0.00
ATOM     28  O   GLY A   7      -5.484 -11.306   7.569  1.00  0.00
ATOM     29  N   GLY A   8      -4.250  -9.465   7.953  1.00  0.00
ATOM     30  CA  GLY A   8      -5.411  -8.583   7.993  1.00  0.00
ATOM     31  C   GLY A   8      -6.031  -8.426   6.610  1.00  0.00
ATOM     32  O   GLY A   8      -7.253  -8.419   6.465  1.00  0.00
ATOM     33  N   GLY A   9      -5.157  -8.246   5.587  1.00  0.00
ATOM     34  CA  GLY A   9      -5.636  -8.115   4.216  1.00  0.00
ATOM     35  C   GLY A   9      -6.380  -9.368   3.770  1.00  0.00
ATOM     36  O   GLY A   9      -7.419  -9.285   3.116  1.00  0.00
ATOM     37  N   GLY A  10      -5.783 -10.545   4.145  1.00  0.00
ATOM     38  CA  GLY A  10      -6.405 -11.812   3.781  1.00  0.00
ATOM     39  C   GLY A  10      -7.747 -11.988   4.480  1.00  0.00
ATOM     40  O   GLY A  10      -8.712 -12.464   3.881  1.00  0.00
ATOM     41  N   GLY A  11      -7.811 -11.593   5.742  1.00  0.00
ATOM     42  CA  GLY A  11      -9.066 -11.692   6.477  1.00  0.00
ATOM     43  C   GLY A  11     -10.138 -10.803   5.859  1.00  0.00
ATOM     44  O   GLY A  11     -11.295 -11.202   5.737  1.00  0.00
ATOM     45  N   GLY A  12      -9.744  -9.574   5.472  1.00  0.00
ATOM     46  CA  GLY A  12     -10.677  -8.649   4.840  1.00  0.00
ATOM     47  C   GLY A  12     -11.164  -9.187   3.500  1.00  0.00
ATOM     48  O   GLY A  12     -12.347  -9.091   3.175  1.00  0.00
ATOM     49  N   GLY A  13     -10.169  -9.642   2.676  1.00  0.00
ATOM     50  CA  GLY A  13     -10.510 -10.201   1.374  1.00  0.00
ATOM     51  C   GLY A  13     -11.380 -11.444   1.519  1.00  0.00
ATOM     52  O   GLY A  13     -12.315 -11.652   0.746  1.00  0.00
ATOM     53  N   GLY A  14     -11.051 -12.272   2.502  1.00  0.00
ATOM     54  CA  GLY A  14     -11.833 -13.478   2.749  1.00  0.00
ATOM     55  C   GLY A  14     -13.289 -13.139   3.044  1.00  0.00
ATOM     56  O   GLY A  14     -14.202 -13.807   2.559  1.00  0.00
ATOM     57  N   GLY A  15     -13.476 -12.069   3.834  1.00  0.00
ATOM     58  CA  GLY A  15     -14.827 -11.624   4.155  1.00  0.00
ATOM     59  C   GLY A  15     -15.569 -11.171   2.904  1.00  0.00
ATOM     60  O   GLY A  15     -16.747 -11.482   2.723  1.00  0.00
ATOM     61  N   GLY A  16     -14.886 -10.454   2.026  1.00  0.00
ATOM     62  CA  GLY A  16     -15.482  -9.957   0.792  1.00  0.00
ATOM     63  C   GLY A  16     -15.747 -11.093  -0.188  1.00  0.00
ATOM     64  O   GLY A  16     -16.788 -11.130  -0.844  1.00  0.00
ATOM     65  N   GLY A  17     -14.757 -12.002  -0.311  1.00  0.00
ATOM     66  CA  GLY A  17     -14.898 -13.138  -1.214  1.00  0.00
ATOM     67  C   GLY A  17     -16.018 -14.067  -0.761  1.00  0.00
ATOM     68  O   GLY A  17     -16.754 -14.614  -1.581  1.00  0.00
ATOM     69  N   GLY A  18     -16.158 -14.240   0.542  1.00  0.00
ATOM     70  CA  GLY A  18     -17.245 -15.052   1.077  1.00  0.00
ATOM     71  C   GLY A  18     -18.601 -14.515   0.639  1.00  0.00
ATOM     72  O   GLY A  18     -19.505 -15.282   0.306  1.00  0.00
ATOM     73  N   GLY A  19     -18.634 -13.178   0.476  1.00  0.00
ATOM     74  CA  GLY A  19     -19.853 -12.537  -0.003  1.00  0.00
ATOM     75  C   GLY A  19     -20.038 -12.753  -1.499  1.00  0.00
ATOM     76  O   GLY A  19     -21.156 -12.955  -1.973  1.00  0.00
ATOM     77  N   GLY A  20     -18.903 -12.969  -2.216  1.00  0.00
ATOM     78  CA  GLY A  20     -18.941 -13.124  -3.665  1.00  0.00
ATOM     79  C   GLY A  20     -18.830 -14.590  -4.066  1.00  0.00
ATOM     80  O   GLY A  20     -19.531 -15.052  -4.966  1.00  0.00
ATOM     81  N   GLY A  21     -17.736 -15.204  -3.638  1.00  0.00
ATOM     82  CA  GLY A  21     -17.498 -16.609  -3.944  1.00  0.00
ATOM     83  C   GLY A  21     -16.708 -17.288  -2.833  1.00  0.00
ATOM     84  O   GLY A  21     -15.795 -16.697  -2.256  1.00  0.00
ATOM     85  N   GLY A  22     -17.067 -18.477  -2.503  1.00  0.00
ATOM     86  CA  GLY A  22     -16.411 -19.190  -1.413  1.00  0.00
ATOM     87  C   GLY A  22     -15.056 -19.733  -1.847  1.00  0.00
ATOM     88  O   GLY A  22     -14.109 -19.768  -1.061  1.00  0.00
ATOM     89  N   GLY A  23     -14.851 -20.054  -3.086  1.00  0.00
ATOM     90  CA  GLY A  23     -13.589 -20.553  -3.618  1.00  0.00
ATOM     91  C   GLY A  23     -12.467 -19.544  -3.411  1.00  0.00
ATOM     92  O   GLY A  23     -11.350 -19.909  -3.045  1.00  0.00
ATOM     93  N   GLY A  24     -12.747 -18.275  -3.671  1.00  0.00
ATOM     94  CA  GLY A  24     -11.768 -17.211  -3.480  1.00  0.00
ATOM     95  C   GLY A  24     -11.463 -17.002  -2.003  1.00  0.00
ATOM     96  O   GLY A  24     -10.319 -16.746  -1.626  1.00  0.00
ATOM     97  N   GLY A  25     -12.495 -17.189  -1.180  1.00  0.00
ATOM     98  CA  GLY A  25     -12.332 -17.071   0.264  1.00  0.00
ATOM     99  C   GLY A  25     -11.337 -18.096   0.792  1.00  0.00
ATOM    100  O   GLY A  25     -10.507 -17.787   1.647  1.00  0.00
ATOM    101  N   GLY A  26     -11.429 -19.329   0.281  1.00  0.00
ATOM    102  CA  GLY A  26     -10.507 -20.389   0.671  1.00  0.00
ATOM    103  C   GLY A  26      -9.077 -20.050   0.268  1.00  0.00
ATOM    104  O   GLY A  26      -8.137 -20.273   1.031  1.00  0.00
ATOM    105  N   GLY A  27      -8.886 -19.515  -0.920  1.00  0.00
ATOM    106  CA  GLY A  27      -7.570 -19.106  -1.396  1.00  0.00
ATOM    107  C   GLY A  27      -6.962 -18.045  -0.487  1.00  0.00
ATOM    108  O   GLY A  27      -5.769 -18.082  -0.185  1.00  0.00
ATOM    109  N   GLY A  28      -7.828 -17.062  -0.109  1.00  0.00
ATOM    110  CA  GLY A  28      -7.376 -16.009   0.793  1.00  0.00
ATOM    111  C   GLY A  28      -6.980 -16.578   2.149  1.00  0.00
ATOM    112  O   GLY A  28      -5.982 -16.164   2.739  1.00  0.00
ATOM    113  N   GLY A  29      -7.730 -17.553   2.609  1.00  0.00
ATOM    114  CA  GLY A  29      -7.428 -18.217   3.871  1.00  0.00
ATOM    115  C   GLY A  29      -6.092 -18.945   3.805  1.00  0.00
ATOM    116  O   GLY A  29      -5.307 -18.910   4.752  1.00  0.00
ATOM    117  N   GLY A  30      -5.804 -19.607   2.684  1.00  0.00
ATOM    118  CA  GLY A  30      -4.543 -20.312   2.482  1.00  0.00
ATOM    119  C   GLY A  30      -3.363 -19.349   2.516  1.00  0.00
ATOM    120  O   GLY A  30      -2.326 -19.644   3.109  1.00  0.00
ATOM    121  N   GLY A  31      -3.503 -18.211   1.841  1.00  0.00
ATOM    122  CA  GLY A  31      -2.459 -17.194   1.831  1.00  0.00
ATOM    123  C   GLY A  31      -2.191 -16.665   3.234  1.00  0.00
ATOM    124  O   GLY A  31      -1.042 -16.436   3.612  1.00  0.00
ATOM    125  N   GLY A  32      -3.264 -16.460   3.966  1.00  0.00
ATOM    126  CA  GLY A  32      -3.154 -15.987   5.340  1.00  0.00
ATOM    127  C   GLY A  32      -2.399 -16.985   6.208  1.00  0.00
ATOM    128  O   GLY A  32      -1.578 -16.601   7.041  1.00  0.00
ATOM    129  N   GLY A  33      -2.667 -18.279   5.978  1.00  0.00
ATOM    130  CA  GLY A  33      -1.966 -19.333   6.701  1.00  0.00
ATOM    131  C   GLY A  33      -0.474 -19.315   6.393  1.00  0.00
ATOM    132  O   GLY A  33       0.356 -19.482   7.286  1.00  0.00
ATOM    133  N   GLY A  34      -0.113 -19.082   5.167  1.00  0.00
ATOM    134  CA  GLY A  34       1.277 -19.030   4.730  1.00  0.00
ATOM    135  C   GLY A  34       1.986 -17.805   5.293  1.00  0.00
ATOM    136  O   GLY A  34       3.163 -17.867   5.650  1.00  0.00
ATOM    137  N   GLY A  35       1.272 -16.727   5.457  1.00  0.00
ATOM    138  CA  GLY A  35       1.845 -15.486   5.965  1.00  0.00
ATOM    139  C   GLY A  35       2.403 -15.671   7.370  1.00  0.00
ATOM    140  O   GLY A  35       3.430 -15.091   7.722  1.00  0.00
ATOM    141  N   GLY A  36       2.063 -16.582   8.048  1.00  0.00
ATOM    142  CA  GLY A  36       2.497 -16.868   9.410  1.00  0.00
ATOM    143  C   GLY A  36       3.796 -17.664   9.419  1.00  0.00
ATOM    144  O   GLY A  36       4.573 -17.592  10.371  1.00  0.00
ATOM    145  N   GLY A  37       4.456 -17.944   8.399  1.00  0.00
ATOM    146  CA  GLY A  37       5.659 -18.766   8.340  1.00  0.00
ATOM    147  C   GLY A  37       6.899 -17.954   8.691  1.00  0.00
ATOM    148  O   GLY A  37       7.709 -18.366   9.521  1.00  0.00
ATOM    149  N   GLY A  38       7.651 -17.523   7.802  1.00  0.00
ATOM    150  CA  GLY A  38       8.861 -16.718   7.926  1.00  0.00
ATOM    151  C   GLY A  38       8.688 -15.358   7.262  1.00  0.00
ATOM    152  O   GLY A  38       7.842 -15.188   6.385  1.00  0.00
ATOM    153  N   GLY A  39       9.740 -14.523   7.451  1.00  0.00
ATOM    154  CA  GLY A  39       9.609 -13.169   6.927  1.00  0.00
ATOM    155  C   GLY A  39       9.480 -13.175   5.409  1.00  0.00
ATOM    156  O   GLY A  39       8.705 -12.407   4.839  1.00  0.00
ATOM    157  N   GLY A  40      10.369 -13.979   4.729  1.00  0.00
ATOM    158  CA  GLY A  40      10.328 -14.048   3.273  1.00  0.00
ATOM    159  C   GLY A  40       8.975 -14.544   2.782  1.00  0.00
ATOM    160  O   GLY A  40       8.437 -14.040   1.796  1.00  0.00
ATOM    161  N   GLY A  41       8.483 -15.634   3.398  1.00  0.00
ATOM    162  CA  GLY A  41       7.167 -16.162   3.058  1.00  0.00
ATOM    163  C   GLY A  41       6.079 -15.124   3.298  1.00  0.00
ATOM    164  O   GLY A  41       5.136 -15.007   2.516  1.00  0.00
ATOM    165  N   GLY A  42       6.214 -14.404   4.426  1.00  0.00
ATOM    166  CA  GLY A  42       5.258 -13.359   4.771  1.00  0.00
ATOM    167  C   GLY A  42       5.220 -12.273   3.704  1.00  0.00
ATOM    168  O   GLY A  42       4.151 -11.779   3.345  1.00  0.00
ATOM    169  N   GLY A  43       6.374 -11.888   3.197  1.00  0.00
ATOM    170  CA  GLY A  43       6.460 -10.873   2.154  1.00  0.00
ATOM    171  C   GLY A  43       5.784 -11.342   0.872  1.00  0.00
ATOM    172  O   GLY A  43       5.099 -10.570   0.201  1.00  0.00
ATOM    173  N   GLY A  44       6.061 -12.623   0.514  1.00  0.00
ATOM    174  CA  GLY A  44       5.445 -13.188  -0.681  1.00  0.00
ATOM    175  C   GLY A  44       3.936 -13.316  -0.515  1.00  0.00
ATOM    176  O   GLY A  44       3.174 -13.039  -1.441  1.00  0.00
ATOM    177  N   GLY A  45       3.529 -13.857   0.708  1.00  0.00
ATOM    178  CA  GLY A  45       2.103 -13.997   0.974  1.00  0.00
ATOM    179  C   GLY A  45       1.410 -12.641   0.995  1.00  0.00
ATOM    180  O   GLY A  45       0.280 -12.503   0.528  1.00  0.00
ATOM    181  N   GLY A  46       2.111 -11.628   1.481  1.00  0.00
ATOM    182  CA  GLY A  46       1.552 -10.281   1.483  1.00  0.00
ATOM    183  C   GLY A  46       1.235  -9.814   0.069  1.00  0.00
ATOM    184  O   GLY A  46       0.197  -9.197  -0.173  1.00  0.00
ATOM    185  N   GLY A  47       2.176 -10.117  -0.857  1.00  0.00
ATOM    186  CA  GLY A  47       1.956  -9.777  -2.257  1.00  0.00
ATOM    187  C   GLY A  47       0.766 -10.537  -2.828  1.00  0.00
ATOM    188  O   GLY A  47      -0.043  -9.977  -3.568  1.00  0.00
ATOM    189  N   GLY A  48       0.729 -11.858  -2.437  1.00  0.00
ATOM    190  CA  GLY A  48      -0.374 -12.692  -2.899  1.00  0.00
ATOM    191  C   GLY A  48      -1.706 -12.201  -2.345  1.00  0.00
ATOM    192  O   GLY A  48      -2.712 -12.175  -3.054  1.00  0.00
ATOM    193  N   GLY A  49      -1.705 -11.883  -0.997  1.00  0.00
ATOM    194  CA  GLY A  49      -2.923 -11.392  -0.364  1.00  0.00
ATOM    195  C   GLY A  49      -3.416 -10.115  -1.032  1.00  0.00
ATOM    196  O   GLY A  49      -4.616  -9.935  -1.240  1.00  0.00
ATOM    197  N   GLY A  50      -2.459  -9.224  -1.343  1.00  0.00
ATOM    198  CA  GLY A  50      -2.819  -7.992  -2.034  1.00  0.00
ATOM    199  C   GLY A  50      -3.439  -8.284  -3.395  1.00  0.00
ATOM    200  O   GLY A  50      -4.412  -7.644  -3.795  1.00  0.00
ATOM    201  N   GLY A  51      -2.854  -9.309  -4.090  1.00  0.00
ATOM    202  CA  GLY A  51      -3.414  -9.725  -5.371  1.00  0.00
ATOM    203  C   GLY A  51      -4.828 -10.267  -5.203  1.00  0.00
ATOM    204  O   GLY A  51      -5.713  -9.979  -6.008  1.00  0.00
ATOM    205  N   GLY A  52      -5.009 -11.100  -4.145  1.00  0.00
ATOM    206  CA  GLY A  52      -6.332 -11.653  -3.880  1.00  0.00
ATOM    207  C   GLY A  52      -7.333 -10.552  -3.553  1.00  0.00
ATOM    208  O   GLY A  52      -8.480 -10.591  -3.999  1.00  0.00
ATOM    209  N   GLY A  53      -6.847  -9.534  -2.804  1.00  0.00
ATOM    210  CA  GLY A  53      -7.719  -8.418  -2.456  1.00  0.00
ATOM    211  C   GLY A  53      -8.161  -7.656  -3.699  1.00  0.00
ATOM    212  O   GLY A  53      -9.321  -7.260  -3.815  1.00  0.00
ATOM    213  N   GLY A  54      -7.211  -7.531  -4.661  1.00  0.00
ATOM    214  CA  GLY A  54      -7.535  -6.876  -5.923  1.00  0.00
ATOM    215  C   GLY A  54      -8.578  -7.667  -6.702  1.00  0.00
ATOM    216  O   GLY A  54      -9.504  -7.094  -7.277  1.00  0.00
ATOM    217  N   GLY A  55      -8.414  -9.003  -6.680  1.00  0.00
ATOM    218  CA  GLY A  55      -9.358  -9.884  -7.356  1.00  0.00
ATOM    219  C   GLY A  55     -10.743  -9.794  -6.727  1.00  0.00
ATOM    220  O   GLY A  55     -11.752  -9.745  -7.430  1.00  0.00
ATOM    221  N   GLY A  56     -10.772  -9.820  -5.374  1.00  0.00
ATOM    222  CA  GLY A  56     -12.043  -9.748  -4.664  1.00  0.00
ATOM    223  C   GLY A  56     -12.742  -8.418  -4.919  1.00  0.00
ATOM    224  O   GLY A  56     -13.956  -8.371  -5.116  1.00  0.00
ATOM    225  N   GLY A  57     -11.963  -7.338  -4.900  1.00  0.00
ATOM    226  CA  GLY A  57     -12.525  -6.013  -5.132  1.00  0.00
ATOM    227  C   GLY A  57     -13.141  -5.911  -6.521  1.00  0.00
ATOM    228  O   GLY A  57     -14.217  -5.338  -6.694  1.00  0.00
ATOM    229  N   GLY A  58     -12.397  -6.431  -7.509  1.00  0.00
ATOM    230  CA  GLY A  58     -12.885  -6.421  -8.883  1.00  0.00
ATOM    231  C   GLY A  58     -14.171  -7.227  -9.016  1.00  0.00
ATOM    232  O   GLY A  58     -15.106  -6.813  -9.702  1.00  0.00
ATOM    233  N   GLY A  59     -14.170  -8.412  -8.394  1.00  0.00
ATOM    234  CA  GLY A  59     -15.338  -9.282  -8.459  1.00  0.00
ATOM    235  C   GLY A  59     -16.545  -8.635  -7.794  1.00  0.00
ATOM    236  O   GLY A  59     -17.664  -8.718  -8.301  1.00  0.00
ATOM    237  N   GLY A  60     -16.319  -8.051  -6.604  1.00  0.00
ATOM    238  CA  GLY A  60     -17.389  -7.382  -5.874  1.00  0.00
ATOM    239  C   GLY A  60     -17.982  -6.241  -6.690  1.00  0.00
ATOM    240  O   GLY A  60     -19.199  -6.054  -6.721  1.00  0.00
ATOM    241  N   GLY A  61     -17.119  -5.452  -7.304  1.00  0.00
ATOM    242  CA  GLY A  61     -17.563  -4.339  -8.134  1.00  0.00
ATOM    243  C   GLY A  61     -18.397  -4.828  -9.312  1.00  0.00
ATOM    244  O   GLY A  61     -19.413  -4.225  -9.658  1.00  0.00
ATOM    245  N   GLY A  62     -17.880  -5.895  -9.954  1.00  0.00
ATOM    246  CA  GLY A  62     -18.588  -6.469 -11.091  1.00  0.00
ATOM    247  C   GLY A  62     -19.957  -6.995 -10.680  1.00  0.00
ATOM    248  O   GLY A  62     -20.942  -6.821 -11.398  1.00  0.00
ATOM    249  N   GLY A  63     -19.978  -7.704  -9.515  1.00  0.00
ATOM    250  CA  GLY A  63     -21.234  -8.242  -9.007  1.00  0.00
ATOM    251  C   GLY A  63     -22.217  -7.127  -8.675  1.00  0.00
ATOM    252  O   GLY A  63     -23.409  -7.232  -8.962  1.00  0.00
ATOM    253  N   GLY A  64     -21.737  -6.086  -8.013  1.00  0.00
ATOM    254  CA  GLY A  64     -22.583  -4.952  -7.660  1.00  0.00
ATOM    255  C   GLY A  64     -23.132  -4.266  -8.904  1.00  0.00
ATOM    256  O   GLY A  64     -24.296  -3.869  -8.942  1.00  0.00
ATOM    257  N   GLY A  65     -22.296  -4.054  -9.897  1.00  0.00
ATOM    258  CA  GLY A  65     -22.726  -3.439 -11.147  1.00  0.00
ATOM    259  C   GLY A  65     -23.754  -4.306 -11.863  1.00  0.00
ATOM    260  O   GLY A  65     -24.713  -3.797 -12.444  1.00  0.00
ATOM    261  N   GLY A  66     -23.619  -5.569 -11.737  1.00  0.00
ATOM    262  CA  GLY A  66     -24.520  -6.506 -12.397  1.00  0.00
ATOM    263  C   GLY A  66     -25.808  -6.683 -11.604  1.00  0.00
ATOM    264  O   GLY A  66     -26.884  -6.849 -12.178  1.00  0.00
ATOM    265  N   GLY A  67     -25.752  -6.563 -10.314  1.00  0.00
ATOM    266  CA  GLY A  67     -26.962  -6.647  -9.506  1.00  0.00
ATOM    267  C   GLY A  67     -27.775  -5.362  -9.597  1.00  0.00
ATOM    268  O   GLY A  67     -28.983  -5.396  -9.831  1.00  0.00
ATOM    269  N   ALA B  68      16.391   5.011  35.019  1.00  1.00
ATOM    270  CA  ALA B  68      14.939   5.097  35.115  1.00  1.00
ATOM    271  C   ALA B  68      14.267   4.372  33.955  1.00  1.00
ATOM    272  O   ALA B  68      14.745   4.418  32.822  1.00  1.00
ATOM    273  N   ASP B  69      13.111   3.715  34.202  1.00  1.00
ATOM    274  CA  ASP B  69      12.403   3.057  33.110  1.00  1.00
ATOM    275  C   ASP B  69      12.055   4.046  32.005  1.00  1.00
ATOM    276  O   ASP B  69      11.671   5.184  32.276  1.00  1.00
ATOM    277  N   THR B  70      11.801   3.450  30.785  1.00  1.00
ATOM    278  CA  THR B  70      11.447   4.247  29.617  1.00  1.00
ATOM    279  C   THR B  70      10.458   3.508  28.725  1.00  1.00
ATOM    280  O   THR B  70      10.486   2.280  28.634  1.00  1.00
ATOM    281  N   ILE B  71       9.746   4.222  27.942  1.00  1.00
ATOM    282  CA  ILE B  71       8.861   3.812  26.859  1.00  1.00
ATOM    283  C   ILE B  71       8.967   4.761  25.672  1.00  1.00
ATOM    284  O   ILE B  71       9.050   5.977  25.842  1.00  1.00
ATOM    285  N   CYS B  72       9.175   4.249  24.503  1.00  1.00
ATOM    286  CA  CYS B  72       9.291   5.012  23.266  1.00  1.00
ATOM    287  C   CYS B  72       8.204   4.620  22.274  1.00  1.00
ATOM    288  O   CYS B  72       7.861   3.445  22.146  1.00  1.00
ATOM    289  N   ILE B  73       7.618   5.693  21.576  1.00  1.00
ATOM    290  CA  ILE B  73       6.684   5.484  20.475  1.00  1.00
ATOM    291  C   ILE B  73       7.405   5.488  19.133  1.00  1.00
ATOM    292  O   ILE B  73       8.178   6.398  18.835  1.00  1.00
ATOM    293  N   GLY B  74       7.369   4.412  18.401  1.00  1.00
ATOM    294  CA  GLY B  74       8.125   4.317  17.158  1.00  1.00
ATOM    295  C   GLY B  74       7.234   3.879  16.003  1.00  1.00
ATOM    296  O   GLY B  74       6.068   3.538  16.201  1.00  1.00
ATOM    297  N   TYR B  75       7.931   3.313  14.948  1.00  1.00
ATOM    298  CA  TYR B  75       7.318   2.782  13.736  1.00  1.00
ATOM    299  C   TYR B  75       8.120   1.612  13.181  1.00  1.00
ATOM    300  O   TYR B  75       9.344   1.571  13.306  1.00  1.00
ATOM    301  N   HIS B  76       7.454   0.784  12.342  1.00  1.00
ATOM    302  CA  HIS B  76       8.068  -0.380  11.716  1.00  1.00
ATOM    303  C   HIS B  76       9.114   0.034  10.689  1.00  1.00
ATOM    304  O   HIS B  76       8.933   1.012   9.964  1.00  1.00
ATOM    305  N   ALA B  77      10.100  -0.788  10.519  1.00  1.00
ATOM    306  CA  ALA B  77      11.113  -0.811   9.472  1.00  1.00
ATOM    307  C   ALA B  77      11.486  -2.240   9.098  1.00  1.00
ATOM    308  O   ALA B  77      11.483  -3.134   9.944  1.00  1.00
ATOM    309  N   ASN B  78      11.782  -2.497   7.891  1.00  1.00
ATOM    310  CA  ASN B  78      12.160  -3.828   7.431  1.00  1.00
ATOM    311  C   ASN B  78      13.270  -3.756   6.390  1.00  1.00
ATOM    312  O   ASN B  78      13.509  -2.705   5.795  1.00  1.00
ATOM    313  N   ASN B  79      13.485  -4.818   5.669  1.00  1.00
ATOM    314  CA  ASN B  79      14.518  -4.934   4.647  1.00  1.00
ATOM    315  C   ASN B  79      13.941  -4.720   3.253  1.00  1.00
ATOM    316  O   ASN B  79      14.679  -4.508   2.291  1.00  1.00
ATOM    317  N   SER B  80      12.833  -4.149   3.105  1.00  1.00
ATOM    318  CA  SER B  80      12.240  -3.840   1.809  1.00  1.00
ATOM    319  C   SER B  80      13.056  -2.788   1.067  1.00  1.00
ATOM    320  O   SER B  80      13.448  -1.773   1.642  1.00  1.00
ATOM    321  N   THR B  81      13.195  -2.984  -0.255  1.00  1.00
ATOM    322  CA  THR B  81      13.907  -2.028  -1.095  1.00  1.00
ATOM    323  C   THR B  81      12.999  -1.463  -2.179  1.00  1.00
ATOM    324  O   THR B  81      13.273  -0.403  -2.742  1.00  1.00
ATOM    325  N   ASP B  82      11.679  -1.802  -2.064  1.00  1.00
ATOM    326  CA  ASP B  82      10.669  -1.238  -2.951  1.00  1.00
ATOM    327  C   ASP B  82      10.564   0.272  -2.777  1.00  1.00
ATOM    328  O   ASP B  82      10.620   0.782  -1.658  1.00  1.00
ATOM    329  N   THR B  83      10.388   0.960  -3.908  1.00  1.00
ATOM    330  CA  THR B  83      10.237   2.410  -3.895  1.00  1.00
ATOM    331  C   THR B  83       8.962   2.837  -4.611  1.00  1.00
ATOM    332  O   THR B  83       8.552   2.217  -5.592  1.00  1.00
ATOM    333  N   VAL B  84       8.462   3.934  -4.233  1.00  1.00
ATOM    334  CA  VAL B  84       7.328   4.630  -4.827  1.00  1.00
ATOM    335  C   VAL B  84       7.642   6.104  -5.052  1.00  1.00
ATOM    336  O   VAL B  84       8.405   6.708  -4.298  1.00  1.00
ATOM    337  N   ASP B  85       6.929   6.742  -5.885  1.00  1.00
ATOM    338  CA  ASP B  85       6.981   8.186  -6.081  1.00  1.00
ATOM    339  C   ASP B  85       5.741   8.864  -5.513  1.00  1.00
ATOM    340  O   ASP B  85       4.647   8.300  -5.537  1.00  1.00
ATOM    341  N   THR B  86       5.956  10.069  -5.031  1.00  1.00
ATOM    342  CA  THR B  86       4.880  10.966  -4.630  1.00  1.00
ATOM    343  C   THR B  86       4.896  12.249  -5.451  1.00  1.00
ATOM    344  O   THR B  86       5.945  12.674  -5.935  1.00  1.00
ATOM    345  N   VAL B  87       4.127  13.172  -5.253  1.00  1.00
ATOM    346  CA  VAL B  87       4.184  14.474  -5.906  1.00  1.00
ATOM    347  C   VAL B  87       5.360  15.296  -5.395  1.00  1.00
ATOM    348  O   VAL B  87       6.031  15.983  -6.165  1.00  1.00
ATOM    349  N   LEU B  88       5.779  15.177  -4.262  1.00  1.00
ATOM    350  CA  LEU B  88       6.868  15.936  -3.661  1.00  1.00
ATOM    351  C   LEU B  88       8.165  15.133  -3.657  1.00  1.00
ATOM    352  O   LEU B  88       9.251  15.689  -3.817  1.00  1.00
ATOM    353  N   GLU B  89       8.299  14.011  -3.953  1.00  1.00
ATOM    354  CA  GLU B  89       9.399  13.091  -3.689  1.00  1.00
ATOM    355  C   GLU B  89       9.397  11.932  -4.678  1.00  1.00
ATOM    356  O   GLU B  89       8.363  11.307  -4.915  1.00  1.00
ATOM    357  N   LYS B  90      10.565  11.662  -5.263  1.00  1.00
ATOM    358  CA  LYS B  90      10.758  10.482  -6.097  1.00  1.00
ATOM    359  C   LYS B  90      11.631   9.449  -5.397  1.00  1.00
ATOM    360  O   LYS B  90      12.676   9.782  -4.837  1.00  1.00
ATOM    361  N   ASN B  91      11.223   8.109  -5.657  1.00  1.00
ATOM    362  CA  ASN B  91      12.155   7.084  -5.204  1.00  1.00
ATOM    363  C   ASN B  91      12.182   6.996  -3.684  1.00  1.00
ATOM    364  O   ASN B  91      13.247   7.045  -3.068  1.00  1.00
ATOM    365  N   VAL B  92      11.037   7.098  -3.003  1.00  1.00
ATOM    366  CA  VAL B  92      10.837   6.812  -1.588  1.00  1.00
ATOM    367  C   VAL B  92      10.796   5.312  -1.329  1.00  1.00
ATOM    368  O   VAL B  92       9.998   4.591  -1.927  1.00  1.00
ATOM    369  N   THR B  93      11.851   4.834  -0.528  1.00  1.00
ATOM    370  CA  THR B  93      11.781   3.440  -0.105  1.00  1.00
ATOM    371  C   THR B  93      10.734   3.246   0.984  1.00  1.00
ATOM    372  O   THR B  93      10.717   3.972   1.978  1.00  1.00
ATOM    373  N   VAL B  94       9.869   2.286   0.838  1.00  1.00
ATOM    374  CA  VAL B  94       8.754   2.052   1.747  1.00  1.00
ATOM    375  C   VAL B  94       8.746   0.614   2.250  1.00  1.00
ATOM    376  O   VAL B  94       9.116  -0.309   1.526  1.00  1.00
ATOM    377  N   THR B  95       8.120   0.351   3.409  1.00  1.00
ATOM    378  CA  THR B  95       8.044  -0.970   4.021  1.00  1.00
ATOM    379  C   THR B  95       7.082  -1.875   3.262  1.00  1.00
ATOM    380  O   THR B  95       7.343  -3.065   3.085  1.00  1.00
ATOM    381  N   HIS B  96       6.093  -1.541   2.740  1.00  1.00
ATOM    382  CA  HIS B  96       5.064  -2.295   2.033  1.00  1.00
ATOM    383  C   HIS B  96       4.485  -1.488   0.878  1.00  1.00
ATOM    384  O   HIS B  96       4.341  -0.269   0.971  1.00  1.00
ATOM    385  N   SER B  97       4.293  -2.182  -0.252  1.00  1.00
ATOM    386  CA  SER B  97       3.709  -1.602  -1.455  1.00  1.00
ATOM    387  C   SER B  97       3.157  -2.684  -2.376  1.00  1.00
ATOM    388  O   SER B  97       3.596  -3.833  -2.332  1.00  1.00
ATOM    389  N   VAL B  98       2.442  -2.326  -3.371  1.00  1.00
ATOM    390  CA  VAL B  98       1.780  -3.198  -4.335  1.00  1.00
ATOM    391  C   VAL B  98       1.920  -2.658  -5.752  1.00  1.00
ATOM    392  O   VAL B  98       1.779  -1.458  -5.987  1.00  1.00
ATOM    393  N   ASN B  99       2.334  -3.605  -6.725  1.00  1.00
ATOM    394  CA  ASN B  99       2.342  -3.187  -8.122  1.00  1.00
ATOM    395  C   ASN B  99       0.941  -3.228  -8.717  1.00  1.00
ATOM    396  O   ASN B  99       0.229  -4.223  -8.585  1.00  1.00
ATOM    397  N   LEU B 100       0.523  -2.122  -9.383  1.00  1.00
ATOM    398  CA  LEU B 100      -0.795  -2.023  -9.998  1.00  1.00
ATOM    399  C   LEU B 100      -0.707  -2.150 -11.515  1.00  1.00
ATOM    400  O   LEU B 100      -1.688  -2.487 -12.178  1.00  1.00
ATOM    401  N   LEU B 101       0.379  -2.298 -12.064  1.00  1.00
ATOM    402  CA  LEU B 101       0.679  -2.382 -13.488  1.00  1.00
ATOM    403  C   LEU B 101       1.218  -3.760 -13.858  1.00  1.00
ATOM    404  O   LEU B 101       2.202  -4.227 -13.284  1.00  1.00
ATOM    405  N   GLU B 102       0.329  -4.502 -14.649  1.00  1.00
ATOM    406  CA  GLU B 102       0.725  -5.808 -15.161  1.00  1.00
ATOM    407  C   GLU B 102       1.572  -5.673 -16.420  1.00  1.00
ATOM    408  O   GLU B 102       1.228  -4.923 -17.333  1.00  1.00
ATOM    409  N   ASP B 103       2.736  -6.329 -16.427  1.00  1.00
ATOM    410  CA  ASP B 103       3.650  -6.248 -17.560  1.00  1.00
ATOM    411  C   ASP B 103       4.076  -7.635 -18.024  1.00  1.00
ATOM    412  O   ASP B 103       4.489  -7.817 -19.169  1.00  1.00
ATOM    413  N   SER B 104       3.480  -8.639 -17.496  1.00  1.00
ATOM    414  CA  SER B 104       3.724 -10.050 -17.768  1.00  1.00
ATOM    415  C   SER B 104       2.558 -10.675 -18.523  1.00  1.00
ATOM    416  O   SER B 104       1.396 -10.448 -18.188  1.00  1.00
ATOM    417  N   HIS B 105       2.839 -11.285 -19.627  1.00  1.00
ATOM    418  CA  HIS B 105       1.946 -12.136 -20.403  1.00  1.00
ATOM    419  C   HIS B 105       2.571 -13.501 -20.661  1.00  1.00
ATOM    420  O   HIS B 105       3.773 -13.608 -20.904  1.00  1.00
ATOM    421  N   ASN B 106       1.987 -14.482 -20.893  1.00  1.00
ATOM    422  CA  ASN B 106       2.443 -15.849 -21.111  1.00  1.00
ATOM    423  C   ASN B 106       2.886 -16.058 -22.554  1.00  1.00
ATOM    424  O   ASN B 106       3.589 -17.019 -22.864  1.00  1.00
ATOM    425  N   GLY B 107       2.977 -15.267 -23.398  1.00  1.00
ATOM    426  CA  GLY B 107       3.528 -15.319 -24.746  1.00  1.00
ATOM    427  C   GLY B 107       2.838 -16.389 -25.583  1.00  1.00
ATOM    428  O   GLY B 107       3.428 -16.942 -26.510  1.00  1.00
ATOM    429  N   LYS B 108       1.615 -16.732 -25.374  1.00  1.00
ATOM    430  CA  LYS B 108       0.858 -17.769 -26.064  1.00  1.00
ATOM    431  C   LYS B 108      -0.520 -17.264 -26.476  1.00  1.00
ATOM    432  O   LYS B 108      -1.140 -16.474 -25.764  1.00  1.00
ATOM    433  N   LEU B 109      -1.019 -17.749 -27.678  1.00  1.00
ATOM    434  CA  LEU B 109      -2.450 -17.645 -27.938  1.00  1.00
ATOM    435  C   LEU B 109      -3.222 -18.747 -27.221  1.00  1.00
ATOM    436  O   LEU B 109      -2.855 -19.920 -27.287  1.00  1.00
ATOM    437  N   CYS B 110      -4.220 -18.413 -26.502  1.00  1.00
ATOM    438  CA  CYS B 110      -4.956 -19.338 -25.649  1.00  1.00
ATOM    439  C   CYS B 110      -6.437 -19.354 -26.005  1.00  1.00
ATOM    440  O   CYS B 110      -7.002 -18.335 -26.402  1.00  1.00
ATOM    441  N   ARG B 111      -7.157 -20.428 -25.549  1.00  1.00
ATOM    442  CA  ARG B 111      -8.613 -20.358 -25.582  1.00  1.00
ATOM    443  C   ARG B 111      -9.135 -19.297 -24.621  1.00  1.00
ATOM    444  O   ARG B 111      -8.633 -19.154 -23.506  1.00  1.00
ATOM    445  N   LEU B 112     -10.284 -18.705 -25.031  1.00  1.00
ATOM    446  CA  LEU B 112     -11.009 -17.788 -24.160  1.00  1.00
ATOM    447  C   LEU B 112     -12.260 -18.446 -23.585  1.00  1.00
ATOM    448  O   LEU B 112     -13.142 -18.877 -24.327  1.00  1.00
ATOM    449  N   LYS B 113     -12.328 -18.568 -22.204  1.00  1.00
ATOM    450  CA  LYS B 113     -13.565 -19.146 -21.691  1.00  1.00
ATOM    451  C   LYS B 113     -13.803 -20.536 -22.266  1.00  1.00
ATOM    452  O   LYS B 113     -14.944 -20.983 -22.382  1.00  1.00
ATOM    453  N   GLY B 114     -12.676 -21.261 -22.750  1.00  1.00
ATOM    454  CA  GLY B 114     -12.750 -22.662 -23.145  1.00  1.00
ATOM    455  C   GLY B 114     -12.854 -22.803 -24.658  1.00  1.00
ATOM    456  O   GLY B 114     -12.567 -23.864 -25.214  1.00  1.00
ATOM    457  N   ILE B 115     -13.037 -21.864 -25.404  1.00  1.00
ATOM    458  CA  ILE B 115     -13.185 -21.849 -26.854  1.00  1.00
ATOM    459  C   ILE B 115     -11.907 -21.375 -27.533  1.00  1.00
ATOM    460  O   ILE B 115     -11.358 -20.330 -27.184  1.00  1.00
ATOM    461  N   ALA B 116     -11.409 -22.216 -28.521  1.00  1.00
ATOM    462  CA  ALA B 116     -10.217 -21.853 -29.279  1.00  1.00
ATOM    463  C   ALA B 116     -10.541 -20.828 -30.358  1.00  1.00
ATOM    464  O   ALA B 116     -11.551 -20.943 -31.053  1.00  1.00
ATOM    465  N   PRO B 117      -9.593 -19.895 -30.605  1.00  1.00
ATOM    466  CA  PRO B 117      -9.745 -18.950 -31.704  1.00  1.00
ATOM    467  C   PRO B 117      -9.756 -19.666 -33.049  1.00  1.00
ATOM    468  O   PRO B 117      -8.986 -20.599 -33.272  1.00  1.00
ATOM    469  N   SER B 118     -17.486 -22.039 -35.087  1.00  1.00
ATOM    470  CA  SER B 118     -17.423 -21.304 -33.829  1.00  1.00
ATOM    471  C   SER B 118     -15.983 -20.992 -33.446  1.00  1.00
ATOM    472  O   SER B 118     -15.089 -21.820 -33.623  1.00  1.00
ATOM    473  N   TRP B 119     -15.830 -19.822 -32.885  1.00  1.00
ATOM    474  CA  TRP B 119     -14.543 -19.373 -32.368  1.00  1.00
ATOM    475  C   TRP B 119     -14.717 -18.222 -31.384  1.00  1.00
ATOM    476  O   TRP B 119     -15.596 -17.377 -31.551  1.00  1.00
ATOM    477  N   SER B 120     -13.670 -17.985 -30.556  1.00  1.00
ATOM    478  CA  SER B 120     -13.715 -16.949 -29.530  1.00  1.00
ATOM    479  C   SER B 120     -13.053 -15.666 -30.014  1.00  1.00
ATOM    480  O   SER B 120     -13.363 -14.576 -29.532  1.00  1.00
ATOM    481  N   TYR B 121     -12.520 -15.559 -30.959  1.00  1.00
ATOM    482  CA  TYR B 121     -11.788 -14.513 -31.662  1.00  1.00
ATOM    483  C   TYR B 121     -11.198 -15.034 -32.966  1.00  1.00
ATOM    484  O   TYR B 121     -10.828 -16.204 -33.068  1.00  1.00
ATOM    485  N   ILE B 122     -10.880 -14.088 -33.872  1.00  1.00
ATOM    486  CA  ILE B 122     -10.107 -14.381 -35.073  1.00  1.00
ATOM    487  C   ILE B 122      -8.785 -13.625 -35.075  1.00  1.00
ATOM    488  O   ILE B 122      -8.725 -12.458 -34.688  1.00  1.00
ATOM    489  N   SER B 123     -16.880  -9.045 -36.604  1.00  1.00
ATOM    490  CA  SER B 123     -16.181  -9.095 -35.326  1.00  1.00
ATOM    491  C   SER B 123     -17.130  -9.466 -34.193  1.00  1.00
ATOM    492  O   SER B 123     -16.708  -9.996 -33.165  1.00  1.00
ATOM    493  N   SER B 124     -18.332  -9.438 -34.332  1.00  1.00
ATOM    494  CA  SER B 124     -19.352  -9.773 -33.345  1.00  1.00
ATOM    495  C   SER B 124     -20.098 -11.043 -33.733  1.00  1.00
ATOM    496  O   SER B 124     -20.833 -11.614 -32.927  1.00  1.00
ATOM    497  N   VAL B 125     -19.536 -11.845 -34.499  1.00  1.00
ATOM    498  CA  VAL B 125     -19.938 -13.206 -34.834  1.00  1.00
ATOM    499  C   VAL B 125     -19.141 -14.228 -34.034  1.00  1.00
ATOM    500  O   VAL B 125     -17.912 -14.264 -34.104  1.00  1.00
ATOM    501  N   SER B 126     -19.865 -15.111 -33.284  1.00  1.00
ATOM    502  CA  SER B 126     -19.214 -16.126 -32.465  1.00  1.00
ATOM    503  C   SER B 126     -19.313 -17.502 -33.112  1.00  1.00
ATOM    504  O   SER B 126     -18.448 -18.355 -32.914  1.00  1.00
ATOM    505  N   SER B 127     -20.125 -17.920 -33.716  1.00  1.00
ATOM    506  CA  SER B 127     -20.207 -19.150 -34.494  1.00  1.00
ATOM    507  C   SER B 127     -20.890 -18.910 -35.835  1.00  1.00
ATOM    508  O   SER B 127     -21.800 -18.088 -35.940  1.00  1.00
ATOM    509  N   SER B 128     -24.443 -16.370 -35.851  1.00  1.00
ATOM    510  CA  SER B 128     -24.678 -16.322 -34.413  1.00  1.00
ATOM    511  C   SER B 128     -23.852 -15.224 -33.756  1.00  1.00
ATOM    512  O   SER B 128     -22.648 -15.116 -33.989  1.00  1.00
ATOM    513  N   ARG B 129     -24.532 -14.201 -33.268  1.00  1.00
ATOM    514  CA  ARG B 129     -23.859 -13.034 -32.712  1.00  1.00
ATOM    515  C   ARG B 129     -23.432 -13.278 -31.271  1.00  1.00
ATOM    516  O   ARG B 129     -24.174 -13.867 -30.485  1.00  1.00
ATOM    517  N   GLY B 130     -22.300 -12.664 -30.921  1.00  1.00
ATOM    518  CA  GLY B 130     -21.733 -12.676 -29.578  1.00  1.00
ATOM    519  C   GLY B 130     -20.876 -11.441 -29.331  1.00  1.00
ATOM    520  O   GLY B 130     -20.101 -11.029 -30.194  1.00  1.00
ATOM    521  N   PHE B 131     -20.988 -10.841 -28.184  1.00  1.00
ATOM    522  CA  PHE B 131     -20.159  -9.696 -27.831  1.00  1.00
ATOM    523  C   PHE B 131     -18.801 -10.140 -27.304  1.00  1.00
ATOM    524  O   PHE B 131     -18.714 -11.022 -26.450  1.00  1.00
ATOM    525  N   GLY B 132     -17.736  -9.149 -27.752  1.00  1.00
ATOM    526  CA  GLY B 132     -16.455  -9.403 -27.105  1.00  1.00
ATOM    527  C   GLY B 132     -15.516 -10.171 -28.027  1.00  1.00
ATOM    528  O   GLY B 132     -14.312 -10.245 -27.780  1.00  1.00
ATOM    529  N   SER B 133     -16.022 -10.675 -29.148  1.00  1.00
ATOM    530  CA  SER B 133     -15.145 -11.196 -30.190  1.00  1.00
ATOM    531  C   SER B 133     -14.477 -10.065 -30.963  1.00  1.00
ATOM    532  O   SER B 133     -15.087  -9.025 -31.211  1.00  1.00
ATOM    533  N   GLY B 134     -13.577 -10.436 -31.838  1.00  1.00
ATOM    534  CA  GLY B 134     -12.791  -9.466 -32.592  1.00  1.00
ATOM    535  C   GLY B 134     -11.809 -10.159 -33.526  1.00  1.00
ATOM    536  O   GLY B 134     -11.471 -11.327 -33.332  1.00  1.00
ATOM    537  N   ILE B 135     -11.194  -9.418 -34.376  1.00  1.00
ATOM    538  CA  ILE B 135     -10.068  -9.856 -35.191  1.00  1.00
ATOM    539  C   ILE B 135      -8.777  -9.172 -34.761  1.00  1.00
ATOM    540  O   ILE B 135      -8.742  -7.958 -34.562  1.00  1.00
ATOM    541  N   ILE B 136      -7.785  -9.975 -34.484  1.00  1.00
ATOM    542  CA  ILE B 136      -6.457  -9.506 -34.108  1.00  1.00
ATOM    543  C   ILE B 136      -5.395 -10.037 -35.063  1.00  1.00
ATOM    544  O   ILE B 136      -5.494 -11.162 -35.553  1.00  1.00
ATOM    545  N   THR B 137      -4.362  -9.370 -35.253  1.00  1.00
ATOM    546  CA  THR B 137      -3.138  -9.829 -35.899  1.00  1.00
ATOM    547  C   THR B 137      -2.061 -10.152 -34.872  1.00  1.00
ATOM    548  O   THR B 137      -1.763  -9.342 -33.995  1.00  1.00
ATOM    549  N   SER B 138      -1.472 -11.423 -35.075  1.00  1.00
ATOM    550  CA  SER B 138      -0.570 -11.865 -34.018  1.00  1.00
ATOM    551  C   SER B 138       0.534 -12.756 -34.573  1.00  1.00
ATOM    552  O   SER B 138       0.302 -13.559 -35.476  1.00  1.00
ATOM    553  N   ASN B 139       1.699 -12.685 -33.919  1.00  1.00
ATOM    554  CA  ASN B 139       2.803 -13.554 -34.306  1.00  1.00
ATOM    555  C   ASN B 139       3.015 -14.664 -33.284  1.00  1.00
ATOM    556  O   ASN B 139       3.728 -15.633 -33.545  1.00  1.00
ATOM    557  N   ALA B 140       2.300 -14.746 -32.311  1.00  1.00
ATOM    558  CA  ALA B 140       2.290 -15.753 -31.257  1.00  1.00
ATOM    559  C   ALA B 140       1.821 -17.102 -31.788  1.00  1.00
ATOM    560  O   ALA B 140       0.899 -17.173 -32.600  1.00  1.00
ATOM    561  N   SER B 141       2.147 -18.194 -31.007  1.00  1.00
ATOM    562  CA  SER B 141       1.695 -19.532 -31.368  1.00  1.00
ATOM    563  C   SER B 141       0.561 -19.994 -30.462  1.00  1.00
ATOM    564  O   SER B 141       0.597 -19.781 -29.250  1.00  1.00
ATOM    565  N   MET B 142      -0.351 -20.834 -31.050  1.00  1.00
ATOM    566  CA  MET B 142      -1.412 -21.404 -30.229  1.00  1.00
ATOM    567  C   MET B 142      -0.877 -22.505 -29.323  1.00  1.00
ATOM    568  O   MET B 142      -0.144 -23.387 -29.769  1.00  1.00
ATOM    569  N   HIS B 143      -1.227 -22.484 -28.099  1.00  1.00
ATOM    570  CA  HIS B 143      -0.942 -23.503 -27.095  1.00  1.00
ATOM    571  C   HIS B 143      -2.225 -24.025 -26.460  1.00  1.00
ATOM    572  O   HIS B 143      -3.182 -23.276 -26.266  1.00  1.00
ATOM    573  N   GLU B 144      -2.207 -25.193 -25.905  1.00  1.00
ATOM    574  CA  GLU B 144      -3.340 -25.685 -25.131  1.00  1.00
ATOM    575  C   GLU B 144      -3.435 -24.980 -23.784  1.00  1.00
ATOM    576  O   GLU B 144      -2.611 -25.203 -22.897  1.00  1.00
ATOM    577  N   CYS B 145      -3.896 -23.832 -23.800  1.00  1.00
ATOM    578  CA  CYS B 145      -4.102 -22.961 -22.649  1.00  1.00
ATOM    579  C   CYS B 145      -5.464 -22.282 -22.709  1.00  1.00
ATOM    580  O   CYS B 145      -5.956 -21.949 -23.787  1.00  1.00
ATOM    581  N   ASN B 146      -5.958 -21.782 -21.691  1.00  1.00
ATOM    582  CA  ASN B 146      -7.193 -21.031 -21.500  1.00  1.00
ATOM    583  C   ASN B 146      -6.949 -19.765 -20.690  1.00  1.00
ATOM    584  O   ASN B 146      -6.297 -19.800 -19.646  1.00  1.00
ATOM    585  N   THR B 147      -7.642 -18.659 -21.185  1.00  1.00
ATOM    586  CA  THR B 147      -7.445 -17.367 -20.538  1.00  1.00
ATOM    587  C   THR B 147      -8.727 -16.545 -20.549  1.00  1.00
ATOM    588  O   THR B 147      -9.533 -16.646 -21.474  1.00  1.00
ATOM    589  N   LYS B 148      -8.819 -15.549 -19.765  1.00  1.00
ATOM    590  CA  LYS B 148      -9.903 -14.575 -19.717  1.00  1.00
ATOM    591  C   LYS B 148      -9.532 -13.300 -20.464  1.00  1.00
ATOM    592  O   LYS B 148     -10.402 -12.589 -20.966  1.00  1.00
ATOM    593  N   CYS B 149      -8.314 -13.237 -20.874  1.00  1.00
ATOM    594  CA  CYS B 149      -7.683 -12.062 -21.463  1.00  1.00
ATOM    595  C   CYS B 149      -6.592 -12.459 -22.450  1.00  1.00
ATOM    596  O   CYS B 149      -5.740 -13.293 -22.145  1.00  1.00
ATOM    597  N   GLN B 150      -6.761 -12.073 -23.693  1.00  1.00
ATOM    598  CA  GLN B 150      -5.830 -12.358 -24.778  1.00  1.00
ATOM    599  C   GLN B 150      -5.438 -11.084 -25.516  1.00  1.00
ATOM    600  O   GLN B 150      -6.283 -10.237 -25.804  1.00  1.00
ATOM    601  N   THR B 151      -4.176 -10.801 -25.542  1.00  1.00
ATOM    602  CA  THR B 151      -3.573  -9.784 -26.395  1.00  1.00
ATOM    603  C   THR B 151      -2.842 -10.417 -27.573  1.00  1.00
ATOM    604  O   THR B 151      -2.242 -11.484 -27.443  1.00  1.00
ATOM    605  N   PRO B 152      -2.398  -9.668 -28.538  1.00  1.00
ATOM    606  CA  PRO B 152      -1.663 -10.183 -29.687  1.00  1.00
ATOM    607  C   PRO B 152      -0.264 -10.633 -29.290  1.00  1.00
ATOM    608  O   PRO B 152       0.266 -11.600 -29.836  1.00  1.00
ATOM    609  N   LEU B 153       0.228 -10.427 -28.237  1.00  1.00
ATOM    610  CA  LEU B 153       1.554 -10.788 -27.750  1.00  1.00
ATOM    611  C   LEU B 153       1.493 -12.008 -26.837  1.00  1.00
ATOM    612  O   LEU B 153       2.429 -12.805 -26.788  1.00  1.00
ATOM    613  N   GLY B 154       0.336 -12.285 -26.258  1.00  1.00
ATOM    614  CA  GLY B 154       0.196 -13.332 -25.253  1.00  1.00
ATOM    615  C   GLY B 154      -1.029 -13.097 -24.380  1.00  1.00
ATOM    616  O   GLY B 154      -1.462 -11.960 -24.194  1.00  1.00
ATOM    617  N   ALA B 155      -1.410 -14.147 -23.596  1.00  1.00
ATOM    618  CA  ALA B 155      -2.527 -14.034 -22.665  1.00  1.00
ATOM    619  C   ALA B 155      -2.076 -13.453 -21.332  1.00  1.00
ATOM    620  O   ALA B 155      -0.997 -13.775 -20.836  1.00  1.00
ATOM    621  N   ILE B 156      -3.043 -12.771 -20.679  1.00  1.00
ATOM    622  CA  ILE B 156      -2.820 -12.183 -19.363  1.00  1.00
ATOM    623  C   ILE B 156      -3.661 -12.878 -18.300  1.00  1.00
ATOM    624  O   ILE B 156      -4.865 -13.066 -18.472  1.00  1.00
ATOM    625  N   ASN B 157      -3.076 -13.378 -17.305  1.00  1.00
ATOM    626  CA  ASN B 157      -3.715 -13.925 -16.114  1.00  1.00
ATOM    627  C   ASN B 157      -3.330 -13.135 -14.870  1.00  1.00
ATOM    628  O   ASN B 157      -2.160 -13.086 -14.491  1.00  1.00
ATOM    629  N   SER B 158      -4.254 -12.007 -14.642  1.00  1.00
ATOM    630  CA  SER B 158      -3.865 -11.012 -13.650  1.00  1.00
ATOM    631  C   SER B 158      -5.086 -10.352 -13.023  1.00  1.00
ATOM    632  O   SER B 158      -6.117 -10.186 -13.674  1.00  1.00
ATOM    633  N   SER B 159      -4.957  -9.941 -11.742  1.00  1.00
ATOM    634  CA  SER B 159      -6.005  -9.196 -11.055  1.00  1.00
ATOM    635  C   SER B 159      -5.649  -7.719 -10.944  1.00  1.00
ATOM    636  O   SER B 159      -6.523  -6.872 -10.762  1.00  1.00
ATOM    637  N   LEU B 160      -4.458  -7.388 -11.404  1.00  1.00
ATOM    638  CA  LEU B 160      -4.051  -5.990 -11.475  1.00  1.00
ATOM    639  C   LEU B 160      -4.999  -5.183 -12.356  1.00  1.00
ATOM    640  O   LEU B 160      -5.355  -5.609 -13.454  1.00  1.00
ATOM    641  N   PRO B 161      -5.154  -3.891 -11.996  1.00  1.00
ATOM    642  CA  PRO B 161      -6.092  -3.013 -12.683  1.00  1.00
ATOM    643  C   PRO B 161      -5.495  -2.471 -13.975  1.00  1.00
ATOM    644  O   PRO B 161      -6.196  -2.303 -14.973  1.00  1.00
ATOM    645  N   TYR B 162      -4.339  -2.366 -14.220  1.00  1.00
ATOM    646  CA  TYR B 162      -3.655  -1.772 -15.362  1.00  1.00
ATOM    647  C   TYR B 162      -2.634  -2.736 -15.954  1.00  1.00
ATOM    648  O   TYR B 162      -2.031  -3.534 -15.237  1.00  1.00
ATOM    649  N   GLN B 163      -2.405  -2.519 -17.272  1.00  1.00
ATOM    650  CA  GLN B 163      -1.391  -3.240 -18.032  1.00  1.00
ATOM    651  C   GLN B 163      -0.795  -2.362 -19.125  1.00  1.00
ATOM    652  O   GLN B 163      -1.498  -1.563 -19.745  1.00  1.00
ATOM    653  N   ASN B 164       0.432  -2.497 -19.402  1.00  1.00
ATOM    654  CA  ASN B 164       1.167  -1.783 -20.439  1.00  1.00
ATOM    655  C   ASN B 164       1.700  -2.743 -21.495  1.00  1.00
ATOM    656  O   ASN B 164       2.172  -2.319 -22.551  1.00  1.00
ATOM    657  N   ILE B 165       0.979  -3.893 -21.665  1.00  1.00
ATOM    658  CA  ILE B 165       1.384  -4.909 -22.629  1.00  1.00
ATOM    659  C   ILE B 165       0.889  -4.569 -24.029  1.00  1.00
ATOM    660  O   ILE B 165       1.609  -4.742 -25.011  1.00  1.00
ATOM    661  N   HIS B 166      -0.298  -4.234 -24.293  1.00  1.00
ATOM    662  CA  HIS B 166      -0.956  -4.076 -25.584  1.00  1.00
ATOM    663  C   HIS B 166      -2.357  -3.500 -25.422  1.00  1.00
ATOM    664  O   HIS B 166      -3.086  -3.867 -24.500  1.00  1.00
ATOM    665  N   PRO B 167      -2.712  -2.587 -26.420  1.00  1.00
ATOM    666  CA  PRO B 167      -4.027  -1.959 -26.356  1.00  1.00
ATOM    667  C   PRO B 167      -5.085  -2.828 -27.023  1.00  1.00
ATOM    668  O   PRO B 167      -6.249  -2.822 -26.623  1.00  1.00
ATOM    669  N   VAL B 168      -4.758  -3.696 -27.838  1.00  1.00
ATOM    670  CA  VAL B 168      -5.630  -4.720 -28.401  1.00  1.00
ATOM    671  C   VAL B 168      -5.839  -5.866 -27.419  1.00  1.00
ATOM    672  O   VAL B 168      -4.878  -6.461 -26.930  1.00  1.00
ATOM    673  N   THR B 169      -7.145  -6.060 -27.028  1.00  1.00
ATOM    674  CA  THR B 169      -7.508  -7.029 -26.001  1.00  1.00
ATOM    675  C   THR B 169      -8.796  -7.758 -26.362  1.00  1.00
ATOM    676  O   THR B 169      -9.725  -7.163 -26.908  1.00  1.00
ATOM    677  N   ILE B 170      -8.776  -9.056 -26.106  1.00  1.00
ATOM    678  CA  ILE B 170      -9.963  -9.896 -26.220  1.00  1.00
ATOM    679  C   ILE B 170     -10.397 -10.423 -24.859  1.00  1.00
ATOM    680  O   ILE B 170      -9.580 -10.929 -24.089  1.00  1.00
ATOM    681  N   GLY B 171     -11.465  -9.989 -24.332  1.00  1.00
ATOM    682  CA  GLY B 171     -12.011 -10.587 -23.120  1.00  1.00
ATOM    683  C   GLY B 171     -12.087  -9.569 -21.989  1.00  1.00
ATOM    684  O   GLY B 171     -11.626  -8.436 -22.129  1.00  1.00
ATOM    685  N   GLU B 172     -11.998  -9.784 -20.892  1.00  1.00
ATOM    686  CA  GLU B 172     -11.888  -8.986 -19.676  1.00  1.00
ATOM    687  C   GLU B 172     -10.432  -8.806 -19.266  1.00  1.00
ATOM    688  O   GLU B 172      -9.726  -9.779 -19.004  1.00  1.00
ATOM    689  N   CYS B 173      -9.842  -7.703 -19.785  1.00  1.00
ATOM    690  CA  CYS B 173      -8.420  -7.424 -19.625  1.00  1.00
ATOM    691  C   CYS B 173      -8.194  -6.197 -18.750  1.00  1.00
ATOM    692  O   CYS B 173      -8.967  -5.240 -18.796  1.00  1.00
ATOM    693  N   PRO B 174      -6.976  -6.144 -17.937  1.00  1.00
ATOM    694  CA  PRO B 174      -6.636  -4.869 -17.318  1.00  1.00
ATOM    695  C   PRO B 174      -6.671  -3.736 -18.335  1.00  1.00
ATOM    696  O   PRO B 174      -6.196  -3.885 -19.461  1.00  1.00
ATOM    697  N   LYS B 175      -6.967  -2.460 -17.751  1.00  1.00
ATOM    698  CA  LYS B 175      -6.914  -1.260 -18.578  1.00  1.00
ATOM    699  C   LYS B 175      -5.502  -1.006 -19.090  1.00  1.00
ATOM    700  O   LYS B 175      -4.541  -1.015 -18.321  1.00  1.00
ATOM    701  N   TYR B 176      -5.417  -0.733 -20.473  1.00  1.00
ATOM    702  CA  TYR B 176      -4.113  -0.412 -21.042  1.00  1.00
ATOM    703  C   TYR B 176      -3.741   1.042 -20.782  1.00  1.00
ATOM    704  O   TYR B 176      -4.565   1.942 -20.945  1.00  1.00
ATOM    705  N   VAL B 177      -2.485   1.233 -20.385  1.00  1.00
ATOM    706  CA  VAL B 177      -1.868   2.538 -20.186  1.00  1.00
ATOM    707  C   VAL B 177      -0.418   2.539 -20.654  1.00  1.00
ATOM    708  O   VAL B 177       0.283   1.534 -20.536  1.00  1.00
ATOM    709  N   ARG B 178       0.101   3.640 -21.028  1.00  1.00
ATOM    710  CA  ARG B 178       1.468   3.795 -21.511  1.00  1.00
ATOM    711  C   ARG B 178       2.457   3.865 -20.355  1.00  1.00
ATOM    712  O   ARG B 178       3.613   3.463 -20.489  1.00  1.00
ATOM    713  N   SER B 179       2.131   3.689 -19.216  1.00  1.00
ATOM    714  CA  SER B 179       2.975   3.810 -18.033  1.00  1.00
ATOM    715  C   SER B 179       3.964   2.655 -17.941  1.00  1.00
ATOM    716  O   SER B 179       3.608   1.500 -18.176  1.00  1.00
ATOM    717  N   ALA B 180       5.173   3.008 -17.319  1.00  1.00
ATOM    718  CA  ALA B 180       6.230   2.025 -17.114  1.00  1.00
ATOM    719  C   ALA B 180       6.239   1.519 -15.677  1.00  1.00
ATOM    720  O   ALA B 180       6.530   0.350 -15.423  1.00  1.00
ATOM    721  N   LYS B 181       5.607   2.129 -14.808  1.00  1.00
ATOM    722  CA  LYS B 181       5.524   1.861 -13.377  1.00  1.00
ATOM    723  C   LYS B 181       4.319   2.556 -12.756  1.00  1.00
ATOM    724  O   LYS B 181       4.004   3.697 -13.097  1.00  1.00
ATOM    725  N   LEU B 182       3.580   1.795 -11.961  1.00  1.00
ATOM    726  CA  LEU B 182       2.431   2.161 -11.142  1.00  1.00
ATOM    727  C   LEU B 182       2.398   1.356  -9.847  1.00  1.00
ATOM    728  O   LEU B 182       2.357   0.126  -9.871  1.00  1.00
ATOM    729  N   ARG B 183       3.129   1.791  -8.880  1.00  1.00
ATOM    730  CA  ARG B 183       3.295   1.158  -7.577  1.00  1.00
ATOM    731  C   ARG B 183       2.707   2.020  -6.467  1.00  1.00
ATOM    732  O   ARG B 183       2.940   3.227  -6.417  1.00  1.00
ATOM    733  N   MET B 184       1.667   1.477  -5.781  1.00  1.00
ATOM    734  CA  MET B 184       1.022   2.163  -4.668  1.00  1.00
ATOM    735  C   MET B 184       1.627   1.741  -3.335  1.00  1.00
ATOM    736  O   MET B 184       1.771   0.550  -3.056  1.00  1.00
ATOM    737  N   VAL B 185       2.145   2.768  -2.518  1.00  1.00
ATOM    738  CA  VAL B 185       2.594   2.400  -1.181  1.00  1.00
ATOM    739  C   VAL B 185       1.413   2.100  -0.266  1.00  1.00
ATOM    740  O   VAL B 185       0.419   2.825  -0.262  1.00  1.00
ATOM    741  N   THR B 186       1.624   0.998   0.578  1.00  1.00
ATOM    742  CA  THR B 186       0.607   0.639   1.560  1.00  1.00
ATOM    743  C   THR B 186       1.156   0.727   2.978  1.00  1.00
ATOM    744  O   THR B 186       0.438   1.091   3.910  1.00  1.00
ATOM    745  N   GLY B 187       2.463   0.735   3.070  1.00  1.00
ATOM    746  CA  GLY B 187       3.122   0.937   4.354  1.00  1.00
ATOM    747  C   GLY B 187       3.719   2.335   4.453  1.00  1.00
ATOM    748  O   GLY B 187       3.745   3.080   3.474  1.00  1.00
ATOM    749  N   LEU B 188       4.696   2.530   5.146  1.00  1.00
ATOM    750  CA  LEU B 188       5.309   3.809   5.483  1.00  1.00
ATOM    751  C   LEU B 188       6.766   3.858   5.035  1.00  1.00
ATOM    752  O   LEU B 188       7.445   2.832   4.987  1.00  1.00
ATOM    753  N   ARG B 189       7.332   5.089   5.032  1.00  1.00
ATOM    754  CA  ARG B 189       8.761   5.254   4.792  1.00  1.00
ATOM    755  C   ARG B 189       9.575   4.256   5.605  1.00  1.00
ATOM    756  O   ARG B 189       9.390   4.130   6.816  1.00  1.00
ATOM    757  N   ASN B 190      10.433   3.475   4.831  1.00  1.00
ATOM    758  CA  ASN B 190      11.309   2.503   5.475  1.00  1.00
ATOM    759  C   ASN B 190      12.647   3.129   5.847  1.00  1.00
ATOM    760  O   ASN B 190      13.328   3.711   5.002  1.00  1.00
ATOM    761  N   ILE B 191      12.964   3.198   7.093  1.00  1.00
ATOM    762  CA  ILE B 191      14.166   3.794   7.664  1.00  1.00
ATOM    763  C   ILE B 191      14.828   2.851   8.660  1.00  1.00
ATOM    764  O   ILE B 191      14.350   2.682   9.781  1.00  1.00
ATOM    765  N   PRO B 192      15.409   1.731   8.211  1.00  1.00
ATOM    766  CA  PRO B 192      15.963   0.716   9.099  1.00  1.00
ATOM    767  C   PRO B 192      17.281   1.176   9.708  1.00  1.00
ATOM    768  O   PRO B 192      18.067   1.867   9.060  1.00  1.00
ATOM    769  N   GLY B 193       7.962  14.896   7.208  1.00  1.00
ATOM    770  CA  GLY B 193       6.600  14.697   6.727  1.00  1.00
ATOM    771  C   GLY B 193       5.655  15.747   7.295  1.00  1.00
ATOM    772  O   GLY B 193       5.897  16.298   8.369  1.00  1.00
ATOM    773  N   LEU B 194       4.392  15.718   6.852  1.00  1.00
ATOM    774  CA  LEU B 194       3.423  16.709   7.305  1.00  1.00
ATOM    775  C   LEU B 194       3.228  16.638   8.816  1.00  1.00
ATOM    776  O   LEU B 194       3.058  17.662   9.477  1.00  1.00
ATOM    777  N   PHE B 195       3.250  15.717   9.541  1.00  1.00
ATOM    778  CA  PHE B 195       3.005  15.592  10.973  1.00  1.00
ATOM    779  C   PHE B 195       4.306  15.654  11.762  1.00  1.00
ATOM    780  O   PHE B 195       4.325  16.090  12.913  1.00  1.00
ATOM    781  N   GLY B 196       5.381  15.326  11.310  1.00  1.00
ATOM    782  CA  GLY B 196       6.671  15.663  11.901  1.00  1.00
ATOM    783  C   GLY B 196       7.185  14.532  12.782  1.00  1.00
ATOM    784  O   GLY B 196       8.333  14.551  13.226  1.00  1.00
ATOM    785  N   ALA B 197       6.578  13.332  12.634  1.00  1.00
ATOM    786  CA  ALA B 197       6.985  12.215  13.478  1.00  1.00
ATOM    787  C   ALA B 197       7.876  11.243  12.715  1.00  1.00
ATOM    788  O   ALA B 197       8.840  10.708  13.262  1.00  1.00
ATOM    789  N   ILE B 198       7.427  10.656  11.606  1.00  1.00
ATOM    790  CA  ILE B 198       8.254   9.766  10.801  1.00  1.00
ATOM    791  C   ILE B 198       9.353  10.537  10.081  1.00  1.00
ATOM    792  O   ILE B 198       9.082  11.506   9.372  1.00  1.00
ATOM    793  N   ALA B 199      10.625  10.044  10.191  1.00  1.00
ATOM    794  CA  ALA B 199      11.741  10.770   9.596  1.00  1.00
ATOM    795  C   ALA B 199      11.741  12.230  10.029  1.00  1.00
ATOM    796  O   ALA B 199      11.434  13.122   9.238  1.00  1.00
ATOM    797  N   GLY B 200      11.330  12.428  11.285  1.00  1.00
ATOM    798  CA  GLY B 200      11.283  13.750  11.897  1.00  1.00
ATOM    799  C   GLY B 200      11.862  13.725  13.306  1.00  1.00
ATOM    800  O   GLY B 200      12.772  14.490  13.628  1.00  1.00
ATOM    801  N   PHE B 201      10.930  13.809  14.369  1.00  1.00
ATOM    802  CA  PHE B 201      11.420  13.799  15.742  1.00  1.00
ATOM    803  C   PHE B 201      11.662  12.376  16.229  1.00  1.00
ATOM    804  O   PHE B 201      12.403  12.155  17.187  1.00  1.00
ATOM    805  N   ILE B 202      10.969  11.412  15.699  1.00  1.00
ATOM    806  CA  ILE B 202      11.398  10.021  15.772  1.00  1.00
ATOM    807  C   ILE B 202      12.267   9.649  14.577  1.00  1.00
ATOM    808  O   ILE B 202      11.784   9.567  13.447  1.00  1.00
ATOM    809  N   GLU B 203      13.505   9.807  14.565  1.00  1.00
ATOM    810  CA  GLU B 203      14.426   9.802  13.435  1.00  1.00
ATOM    811  C   GLU B 203      14.436   8.447  12.739  1.00  1.00
ATOM    812  O   GLU B 203      14.515   8.369  11.513  1.00  1.00
ATOM    813  N   GLY B 204      14.243   7.371  13.112  1.00  1.00
ATOM    814  CA  GLY B 204      14.378   6.106  12.399  1.00  1.00
ATOM    815  C   GLY B 204      13.246   5.150  12.755  1.00  1.00
ATOM    816  O   GLY B 204      12.713   5.190  13.864  1.00  1.00
ATOM    817  N   GLY B 205      13.180   4.046  12.041  1.00  1.00
ATOM    818  CA  GLY B 205      12.228   2.977  12.318  1.00  1.00
ATOM    819  C   GLY B 205      12.865   1.877  13.157  1.00  1.00
ATOM    820  O   GLY B 205      14.048   1.572  13.005  1.00  1.00
ATOM    821  N   TRP B 206      12.045   0.867  13.485  1.00  1.00
ATOM    822  CA  TRP B 206      12.482  -0.290  14.257  1.00  1.00
ATOM    823  C   TRP B 206      12.270  -1.582  13.480  1.00  1.00
ATOM    824  O   TRP B 206      11.137  -1.956  13.176  1.00  1.00
ATOM    825  N   THR B 207      13.402  -2.292  13.163  1.00  1.00
ATOM    826  CA  THR B 207      13.270  -3.576  12.486  1.00  1.00
ATOM    827  C   THR B 207      12.863  -4.673  13.461  1.00  1.00
ATOM    828  O   THR B 207      12.138  -5.600  13.100  1.00  1.00
ATOM    829  N   GLY B 208      12.903  -4.374  14.740  1.00  1.00
ATOM    830  CA  GLY B 208      12.591  -5.321  15.804  1.00  1.00
ATOM    831  C   GLY B 208      11.106  -5.301  16.142  1.00  1.00
ATOM    832  O   GLY B 208      10.556  -6.291  16.624  1.00  1.00
ATOM    833  N   MET B 209      10.383  -4.329  15.879  1.00  1.00
ATOM    834  CA  MET B 209       8.925  -4.303  15.905  1.00  1.00
ATOM    835  C   MET B 209       8.341  -4.906  14.633  1.00  1.00
ATOM    836  O   MET B 209       8.386  -4.293  13.567  1.00  1.00
ATOM    837  N   ILE B 210       8.016  -6.182  14.672  1.00  1.00
ATOM    838  CA  ILE B 210       7.688  -6.969  13.489  1.00  1.00
ATOM    839  C   ILE B 210       6.200  -7.292  13.438  1.00  1.00
ATOM    840  O   ILE B 210       5.618  -7.409  12.360  1.00  1.00
ATOM    841  N   ASP B 211       5.342  -6.824  14.235  1.00  1.00
ATOM    842  CA  ASP B 211       3.943  -7.231  14.289  1.00  1.00
ATOM    843  C   ASP B 211       3.017  -6.059  13.991  1.00  1.00
ATOM    844  O   ASP B 211       1.924  -6.240  13.454  1.00  1.00
ATOM    845  N   GLY B 212       3.352  -4.972  13.595  1.00  1.00
ATOM    846  CA  GLY B 212       2.533  -3.868  13.109  1.00  1.00
ATOM    847  C   GLY B 212       3.397  -2.691  12.676  1.00  1.00
ATOM    848  O   GLY B 212       4.552  -2.573  13.084  1.00  1.00
ATOM    849  N   TRP B 213       2.635  -1.593  12.197  1.00  1.00
ATOM    850  CA  TRP B 213       3.315  -0.405  11.695  1.00  1.00
ATOM    851  C   TRP B 213       3.656   0.554  12.828  1.00  1.00
ATOM    852  O   TRP B 213       4.716   1.181  12.825  1.00  1.00
ATOM    853  N   TYR B 214       3.022   0.729  13.786  1.00  1.00
ATOM    854  CA  TYR B 214       3.238   1.587  14.944  1.00  1.00
ATOM    855  C   TYR B 214       3.141   0.795  16.242  1.00  1.00
ATOM    856  O   TYR B 214       2.375  -0.163  16.340  1.00  1.00
ATOM    857  N   GLY B 215       3.941   1.417  17.306  1.00  1.00
ATOM    858  CA  GLY B 215       3.877   0.728  18.590  1.00  1.00
ATOM    859  C   GLY B 215       4.862   1.326  19.586  1.00  1.00
ATOM    860  O   GLY B 215       5.721   2.129  19.218  1.00  1.00
ATOM    861  N   TYR B 216       5.409   0.375  20.472  1.00  1.00
ATOM    862  CA  TYR B 216       6.156   0.805  21.649  1.00  1.00
ATOM    863  C   TYR B 216       7.411  -0.036  21.842  1.00  1.00
ATOM    864  O   TYR B 216       7.437  -1.218  21.498  1.00  1.00
ATOM    865  N   HIS B 217       8.430   0.593  22.331  1.00  1.00
ATOM    866  CA  HIS B 217       9.628  -0.024  22.889  1.00  1.00
ATOM    867  C   HIS B 217       9.795   0.331  24.361  1.00  1.00
ATOM    868  O   HIS B 217       9.622   1.484  24.755  1.00  1.00
ATOM    869  N   HIS B 218       9.891  -0.579  25.247  1.00  1.00
ATOM    870  CA  HIS B 218      10.013  -0.299  26.673  1.00  1.00
ATOM    871  C   HIS B 218      11.293  -0.895  27.244  1.00  1.00
ATOM    872  O   HIS B 218      11.734  -1.963  26.821  1.00  1.00
ATOM    873  N   GLN B 219      11.749  -0.369  28.289  1.00  1.00
ATOM    874  CA  GLN B 219      12.912  -0.716  29.097  1.00  1.00
ATOM    875  C   GLN B 219      12.626  -0.533  30.582  1.00  1.00
ATOM    876  O   GLN B 219      12.111   0.503  31.001  1.00  1.00
ATOM    877  N   ASN B 220      12.531  -1.585  31.335  1.00  1.00
ATOM    878  CA  ASN B 220      12.309  -1.543  32.776  1.00  1.00
ATOM    879  C   ASN B 220      13.112  -2.624  33.488  1.00  1.00
ATOM    880  O   ASN B 220      13.458  -3.646  32.896  1.00  1.00
ATOM    881  N   GLU B 221      13.078  -2.709  34.763  1.00  1.00
ATOM    882  CA  GLU B 221      13.799  -3.718  35.530  1.00  1.00
ATOM    883  C   GLU B 221      13.524  -5.118  34.995  1.00  1.00
ATOM    884  O   GLU B 221      14.419  -5.962  34.948  1.00  1.00
ATOM    885  N   GLN B 222      12.485  -5.485  34.562  1.00  1.00
ATOM    886  CA  GLN B 222      12.062  -6.778  34.040  1.00  1.00
ATOM    887  C   GLN B 222      12.502  -6.959  32.593  1.00  1.00
ATOM    888  O   GLN B 222      12.747  -8.078  32.143  1.00  1.00
ATOM    889  N   GLY B 223      13.154  -6.202  31.952  1.00  1.00
ATOM    890  CA  GLY B 223      13.682  -6.414  30.610  1.00  1.00
ATOM    891  C   GLY B 223      13.350  -5.241  29.696  1.00  1.00
ATOM    892  O   GLY B 223      12.820  -4.224  30.144  1.00  1.00
ATOM    893  N   SER B 224      13.574  -5.615  28.320  1.00  1.00
ATOM    894  CA  SER B 224      13.135  -4.714  27.260  1.00  1.00
ATOM    895  C   SER B 224      12.565  -5.489  26.079  1.00  1.00
ATOM    896  O   SER B 224      13.029  -6.584  25.761  1.00  1.00
ATOM    897  N   GLY B 225      11.641  -4.877  25.389  1.00  1.00
ATOM    898  CA  GLY B 225      11.017  -5.509  24.232  1.00  1.00
ATOM    899  C   GLY B 225      10.356  -4.475  23.330  1.00  1.00
ATOM    900  O   GLY B 225      10.079  -3.353  23.754  1.00  1.00
ATOM    901  N   TYR B 226       9.780  -4.965  22.255  1.00  1.00
ATOM    902  CA  TYR B 226       8.891  -4.220  21.372  1.00  1.00
ATOM    903  C   TYR B 226       7.492  -4.824  21.362  1.00  1.00
ATOM    904  O   TYR B 226       7.330  -6.040  21.458  1.00  1.00
ATOM    905  N   ALA B 227       6.520  -3.921  21.070  1.00  1.00
ATOM    906  CA  ALA B 227       5.115  -4.293  20.953  1.00  1.00
ATOM    907  C   ALA B 227       4.360  -3.319  20.059  1.00  1.00
ATOM    908  O   ALA B 227       4.523  -2.104  20.171  1.00  1.00
ATOM    909  N   ALA B 228       3.738  -3.803  18.982  1.00  1.00
ATOM    910  CA  ALA B 228       2.915  -2.950  18.134  1.00  1.00
ATOM    911  C   ALA B 228       1.642  -2.523  18.853  1.00  1.00
ATOM    912  O   ALA B 228       0.993  -3.330  19.519  1.00  1.00
ATOM    913  N   ASP B 229       1.251  -1.178  18.613  1.00  1.00
ATOM    914  CA  ASP B 229      -0.097  -0.798  19.021  1.00  1.00
ATOM    915  C   ASP B 229      -1.144  -1.413  18.101  1.00  1.00
ATOM    916  O   ASP B 229      -1.156  -1.153  16.898  1.00  1.00
ATOM    917  N   GLN B 230      -1.904  -2.404  18.642  1.00  1.00
ATOM    918  CA  GLN B 230      -2.771  -3.229  17.809  1.00  1.00
ATOM    919  C   GLN B 230      -3.941  -2.422  17.264  1.00  1.00
ATOM    920  O   GLN B 230      -4.356  -2.606  16.119  1.00  1.00
ATOM    921  N   LYS B 231      -4.494  -1.473  18.010  1.00  1.00
ATOM    922  CA  LYS B 231      -5.662  -0.702  17.603  1.00  1.00
ATOM    923  C   LYS B 231      -5.338   0.210  16.427  1.00  1.00
ATOM    924  O   LYS B 231      -6.129   0.338  15.492  1.00  1.00
ATOM    925  N   SER B 232      -4.244   1.000  16.528  1.00  1.00
ATOM    926  CA  SER B 232      -3.878   1.922  15.459  1.00  1.00
ATOM    927  C   SER B 232      -3.380   1.171  14.231  1.00  1.00
ATOM    928  O   SER B 232      -3.653   1.566  13.097  1.00  1.00
ATOM    929  N   THR B 233      -2.687   0.044  14.456  1.00  1.00
ATOM    930  CA  THR B 233      -2.209  -0.778  13.351  1.00  1.00
ATOM    931  C   THR B 233      -3.369  -1.391  12.578  1.00  1.00
ATOM    932  O   THR B 233      -3.360  -1.424  11.347  1.00  1.00
ATOM    933  N   GLN B 234      -4.378  -1.925  13.308  1.00  1.00
ATOM    934  CA  GLN B 234      -5.542  -2.557  12.699  1.00  1.00
ATOM    935  C   GLN B 234      -6.400  -1.538  11.961  1.00  1.00
ATOM    936  O   GLN B 234      -6.916  -1.813  10.879  1.00  1.00
ATOM    937  N   ASN B 235      -6.616  -0.372  12.563  1.00  1.00
ATOM    938  CA  ASN B 235      -7.397   0.691  11.942  1.00  1.00
ATOM    939  C   ASN B 235      -6.718   1.207  10.680  1.00  1.00
ATOM    940  O   ASN B 235      -7.380   1.516   9.689  1.00  1.00
ATOM    941  N   ALA B 236      -5.375   1.291  10.703  1.00  1.00
ATOM    942  CA  ALA B 236      -4.612   1.770   9.556  1.00  1.00
ATOM    943  C   ALA B 236      -4.617   0.749   8.426  1.00  1.00
ATOM    944  O   ALA B 236      -4.707   1.108   7.252  1.00  1.00
ATOM    945  N   ILE B 237      -4.488  -0.536   8.756  1.00  1.00
ATOM    946  CA  ILE B 237      -4.580  -1.582   7.744  1.00  1.00
ATOM    947  C   ILE B 237      -5.956  -1.595   7.090  1.00  1.00
ATOM    948  O   ILE B 237      -6.074  -1.744   5.874  1.00  1.00
ATOM    949  N   ASN B 238      -7.027  -1.398   7.964  1.00  1.00
ATOM    950  CA  ASN B 238      -8.388  -1.297   7.451  1.00  1.00
ATOM    951  C   ASN B 238      -8.519  -0.147   6.461  1.00  1.00
ATOM    952  O   ASN B 238      -9.162  -0.282   5.420  1.00  1.00
ATOM    953  N   GLY B 239      -7.943   1.006   6.804  1.00  1.00
ATOM    954  CA  GLY B 239      -8.047   2.212   5.991  1.00  1.00
ATOM    955  C   GLY B 239      -7.288   2.058   4.679  1.00  1.00
ATOM    956  O   GLY B 239      -7.769   2.463   3.621  1.00  1.00
ATOM    957  N   ILE B 240      -5.993   1.626   4.771  1.00  1.00
ATOM    958  CA  ILE B 240      -5.139   1.493   3.596  1.00  1.00
ATOM    959  C   ILE B 240      -5.713   0.485   2.610  1.00  1.00
ATOM    960  O   ILE B 240      -5.709   0.714   1.400  1.00  1.00
ATOM    961  N   THR B 241      -6.244  -0.618   3.100  1.00  1.00
ATOM    962  CA  THR B 241      -6.820  -1.654   2.250  1.00  1.00
ATOM    963  C   THR B 241      -8.121  -1.182   1.613  1.00  1.00
ATOM    964  O   THR B 241      -8.382  -1.453   0.440  1.00  1.00
ATOM    965  N   ASN B 242      -8.921  -0.416   2.322  1.00  1.00
ATOM    966  CA  ASN B 242     -10.119   0.201   1.765  1.00  1.00
ATOM    967  C   ASN B 242      -9.768   1.189   0.660  1.00  1.00
ATOM    968  O   ASN B 242     -10.454   1.265  -0.359  1.00  1.00
ATOM    969  N   LYS B 243      -8.606   1.890   0.846  1.00  1.00
ATOM    970  CA  LYS B 243      -8.121   2.830  -0.157  1.00  1.00
ATOM    971  C   LYS B 243      -7.705   2.109  -1.432  1.00  1.00
ATOM    972  O   LYS B 243      -7.991   2.568  -2.538  1.00  1.00
ATOM    973  N   VAL B 244      -6.991   0.990  -1.308  1.00  1.00
ATOM    974  CA  VAL B 244      -6.615   0.179  -2.460  1.00  1.00
ATOM    975  C   VAL B 244      -7.845  -0.313  -3.212  1.00  1.00
ATOM    976  O   VAL B 244      -7.889  -0.274  -4.442  1.00  1.00
ATOM    977  N   ASN B 245      -8.864  -0.738  -2.464  1.00  1.00
ATOM    978  CA  ASN B 245     -10.111  -1.236  -3.032  1.00  1.00
ATOM    979  C   ASN B 245     -10.840  -0.143  -3.804  1.00  1.00
ATOM    980  O   ASN B 245     -11.374  -0.384  -4.886  1.00  1.00
ATOM    981  N   THR B 246     -10.908   1.059  -3.185  1.00  1.00
ATOM    982  CA  THR B 246     -11.566   2.200  -3.809  1.00  1.00
ATOM    983  C   THR B 246     -10.891   2.574  -5.122  1.00  1.00
ATOM    984  O   THR B 246     -11.559   2.875  -6.111  1.00  1.00
ATOM    985  N   VAL B 247      -9.560   2.632  -5.121  1.00  1.00
ATOM    986  CA  VAL B 247      -8.789   2.913  -6.326  1.00  1.00
ATOM    987  C   VAL B 247      -9.032   1.853  -7.394  1.00  1.00
ATOM    988  O   VAL B 247      -9.191   2.171  -8.572  1.00  1.00
ATOM    989  N   ILE B 248      -8.962   0.609  -7.057  1.00  1.00
ATOM    990  CA  ILE B 248      -9.187  -0.499  -7.977  1.00  1.00
ATOM    991  C   ILE B 248     -10.616  -0.495  -8.506  1.00  1.00
ATOM    992  O   ILE B 248     -10.849  -0.717  -9.694  1.00  1.00
ATOM    993  N   GLU B 249     -11.576  -0.230  -7.743  1.00  1.00
ATOM    994  CA  GLU B 249     -13.001  -0.240  -8.049  1.00  1.00
ATOM    995  C   GLU B 249     -13.333   0.747  -9.161  1.00  1.00
ATOM    996  O   GLU B 249     -14.147   0.458 -10.038  1.00  1.00
ATOM    997  N   LYS B 250     -12.712   1.839  -9.255  1.00  1.00
ATOM    998  CA  LYS B 250     -13.045   2.918 -10.177  1.00  1.00
ATOM    999  C   LYS B 250     -12.470   2.655 -11.563  1.00  1.00
ATOM   1000  O   LYS B 250     -13.095   2.973 -12.575  1.00  1.00
ATOM   1001  N   MET B 251     -11.407   1.987 -11.666  1.00  1.00
ATOM   1002  CA  MET B 251     -10.842   1.589 -12.950  1.00  1.00
ATOM   1003  C   MET B 251      -9.927   0.381 -12.798  1.00  1.00
ATOM   1004  O   MET B 251      -8.979   0.403 -12.013  1.00  1.00
ATOM   1005  N   ASN B 252     -10.463  -0.761 -13.535  1.00  1.00
ATOM   1006  CA  ASN B 252      -9.740  -2.018 -13.386  1.00  1.00
ATOM   1007  C   ASN B 252     -10.104  -2.997 -14.494  1.00  1.00
ATOM   1008  O   ASN B 252      -9.286  -3.824 -14.898  1.00  1.00
ATOM   1009  N   ILE B 253     -10.571  -2.731 -15.575  1.00  1.00
ATOM   1010  CA  ILE B 253     -10.989  -3.654 -16.623  1.00  1.00
ATOM   1011  C   ILE B 253     -11.360  -2.909 -17.899  1.00  1.00
ATOM   1012  O   ILE B 253     -11.847  -1.779 -17.849  1.00  1.00
ATOM   1013  N   GLN B 254     -10.992  -3.492 -18.990  1.00  1.00
ATOM   1014  CA  GLN B 254     -11.414  -3.125 -20.336  1.00  1.00
ATOM   1015  C   GLN B 254     -11.963  -4.331 -21.088  1.00  1.00
ATOM   1016  O   GLN B 254     -11.444  -5.441 -20.964  1.00  1.00
ATOM   1017  N   PHE B 255     -13.098  -4.231 -21.649  1.00  1.00
ATOM   1018  CA  PHE B 255     -13.636  -5.302 -22.480  1.00  1.00
ATOM   1019  C   PHE B 255     -12.940  -5.351 -23.834  1.00  1.00
ATOM   1020  O   PHE B 255     -12.494  -4.327 -24.351  1.00  1.00
ATOM   1021  N   THR B 256     -13.187  -6.259 -24.666  1.00  1.00
ATOM   1022  CA  THR B 256     -12.628  -6.392 -26.006  1.00  1.00
ATOM   1023  C   THR B 256     -12.561  -5.043 -26.710  1.00  1.00
ATOM   1024  O   THR B 256     -13.537  -4.293 -26.730  1.00  1.00
ATOM   1025  N   ALA B 257     -11.328  -4.759 -27.154  1.00  1.00
ATOM   1026  CA  ALA B 257     -10.928  -3.599 -27.942  1.00  1.00
ATOM   1027  C   ALA B 257      -9.998  -4.000 -29.080  1.00  1.00
ATOM   1028  O   ALA B 257      -9.004  -4.693 -28.866  1.00  1.00
ATOM   1029  N   VAL B 258     -10.469  -4.022 -30.266  1.00  1.00
ATOM   1030  CA  VAL B 258      -9.730  -4.462 -31.443  1.00  1.00
ATOM   1031  C   VAL B 258      -9.619  -3.346 -32.474  1.00  1.00
ATOM   1032  O   VAL B 258     -10.540  -2.546 -32.637  1.00  1.00
ATOM   1033  N   GLY B 259      -8.652  -3.239 -33.197  1.00  1.00
ATOM   1034  CA  GLY B 259      -8.470  -2.309 -34.305  1.00  1.00
ATOM   1035  C   GLY B 259      -9.654  -2.355 -35.263  1.00  1.00
ATOM   1036  O   GLY B 259     -10.203  -3.422 -35.537  1.00  1.00
ATOM   1037  N   LYS B 260      -9.762  -1.231 -36.050  1.00  1.00
ATOM   1038  CA  LYS B 260     -10.720  -1.163 -37.147  1.00  1.00
ATOM   1039  C   LYS B 260     -10.021  -1.280 -38.496  1.00  1.00
ATOM   1040  O   LYS B 260      -9.008  -0.624 -38.739  1.00  1.00
ATOM   1041  N   LEU B 261      -9.534  10.521 -37.283  1.00  1.00
ATOM   1042  CA  LEU B 261     -10.623  10.622 -36.319  1.00  1.00
ATOM   1043  C   LEU B 261     -10.620   9.438 -35.357  1.00  1.00
ATOM   1044  O   LEU B 261     -10.880   9.594 -34.164  1.00  1.00
ATOM   1045  N   ASN B 262     -10.529   8.217 -35.870  1.00  1.00
ATOM   1046  CA  ASN B 262     -10.435   7.026 -35.034  1.00  1.00
ATOM   1047  C   ASN B 262      -9.145   7.023 -34.223  1.00  1.00
ATOM   1048  O   ASN B 262      -9.131   6.613 -33.062  1.00  1.00
ATOM   1049  N   LYS B 263      -8.032   7.338 -34.836  1.00  1.00
ATOM   1050  CA  LYS B 263      -6.754   7.385 -34.136  1.00  1.00
ATOM   1051  C   LYS B 263      -6.742   8.487 -33.085  1.00  1.00
ATOM   1052  O   LYS B 263      -6.154   8.331 -32.015  1.00  1.00
ATOM   1053  N   LYS B 264      -7.363   9.660 -33.388  1.00  1.00
ATOM   1054  CA  LYS B 264      -7.458  10.762 -32.438  1.00  1.00
ATOM   1055  C   LYS B 264      -8.240  10.353 -31.196  1.00  1.00
ATOM   1056  O   LYS B 264      -7.890  10.732 -30.078  1.00  1.00
ATOM   1057  N   VAL B 265      -9.369   9.602 -31.393  1.00  1.00
ATOM   1058  CA  VAL B 265     -10.175   9.117 -30.280  1.00  1.00
ATOM   1059  C   VAL B 265      -9.385   8.147 -29.409  1.00  1.00
ATOM   1060  O   VAL B 265      -9.474   8.186 -28.182  1.00  1.00
ATOM   1061  N   ASP B 266      -8.750   7.132 -30.067  1.00  1.00
ATOM   1062  CA  ASP B 266      -7.962   6.149 -29.333  1.00  1.00
ATOM   1063  C   ASP B 266      -6.802   6.809 -28.600  1.00  1.00
ATOM   1064  O   ASP B 266      -6.498   6.461 -27.458  1.00  1.00
ATOM   1065  N   ASP B 267      -6.045   7.647 -29.207  1.00  1.00
ATOM   1066  CA  ASP B 267      -4.883   8.293 -28.609  1.00  1.00
ATOM   1067  C   ASP B 267      -5.297   9.262 -27.509  1.00  1.00
ATOM   1068  O   ASP B 267      -4.599   9.413 -26.506  1.00  1.00
ATOM   1069  N   GLY B 268      -6.436   9.908 -27.627  1.00  1.00
ATOM   1070  CA  GLY B 268      -6.905  10.875 -26.642  1.00  1.00
ATOM   1071  C   GLY B 268      -7.415  10.178 -25.386  1.00  1.00
ATOM   1072  O   GLY B 268      -7.227  10.670 -24.273  1.00  1.00
ATOM   1073  N   PHE B 269      -8.131   9.084 -25.499  1.00  1.00
ATOM   1074  CA  PHE B 269      -8.572   8.299 -24.352  1.00  1.00
ATOM   1075  C   PHE B 269      -7.387   7.696 -23.609  1.00  1.00
ATOM   1076  O   PHE B 269      -7.378   7.637 -22.379  1.00  1.00
ATOM   1077  N   LEU B 270      -6.418   7.194 -24.387  1.00  1.00
ATOM   1078  CA  LEU B 270      -5.202   6.622 -23.822  1.00  1.00
ATOM   1079  C   LEU B 270      -4.406   7.670 -23.051  1.00  1.00
ATOM   1080  O   LEU B 270      -3.836   7.381 -21.999  1.00  1.00
ATOM   1081  N   ASP B 271      -4.308   8.892 -23.595  1.00  1.00
ATOM   1082  CA  ASP B 271      -3.614   9.983 -22.922  1.00  1.00
ATOM   1083  C   ASP B 271      -4.267  10.310 -21.585  1.00  1.00
ATOM   1084  O   ASP B 271      -3.583  10.585 -20.599  1.00  1.00
ATOM   1085  N   ILE B 272      -5.608  10.329 -21.554  1.00  1.00
ATOM   1086  CA  ILE B 272      -6.367  10.683 -20.361  1.00  1.00
ATOM   1087  C   ILE B 272      -6.238   9.610 -19.287  1.00  1.00
ATOM   1088  O   ILE B 272      -6.099   9.917 -18.103  1.00  1.00
ATOM   1089  N   TRP B 273      -6.378   8.328 -19.679  1.00  1.00
ATOM   1090  CA  TRP B 273      -6.320   7.226 -18.726  1.00  1.00
ATOM   1091  C   TRP B 273      -4.911   7.049 -18.174  1.00  1.00
ATOM   1092  O   TRP B 273      -4.730   6.727 -17.000  1.00  1.00
ATOM   1093  N   THR B 274      -3.907   7.231 -18.989  1.00  1.00
ATOM   1094  CA  THR B 274      -2.522   7.185 -18.535  1.00  1.00
ATOM   1095  C   THR B 274      -2.249   8.257 -17.488  1.00  1.00
ATOM   1096  O   THR B 274      -1.554   8.012 -16.502  1.00  1.00
ATOM   1097  N   TYR B 275      -2.761   9.496 -17.790  1.00  1.00
ATOM   1098  CA  TYR B 275      -2.615  10.617 -16.868  1.00  1.00
ATOM   1099  C   TYR B 275      -3.350  10.354 -15.561  1.00  1.00
ATOM   1100  O   TYR B 275      -2.845  10.659 -14.481  1.00  1.00
ATOM   1101  N   ASN B 276      -4.564   9.863 -15.651  1.00  1.00
ATOM   1102  CA  ASN B 276      -5.425   9.597 -14.504  1.00  1.00
ATOM   1103  C   ASN B 276      -4.815   8.540 -13.592  1.00  1.00
ATOM   1104  O   ASN B 276      -4.877   8.653 -12.368  1.00  1.00
ATOM   1105  N   ALA B 277      -4.337   7.448 -14.170  1.00  1.00
ATOM   1106  CA  ALA B 277      -3.761   6.342 -13.415  1.00  1.00
ATOM   1107  C   ALA B 277      -2.508   6.779 -12.668  1.00  1.00
ATOM   1108  O   ALA B 277      -2.300   6.405 -11.513  1.00  1.00
ATOM   1109  N   GLU B 278      -1.605   7.427 -13.349  1.00  1.00
ATOM   1110  CA  GLU B 278      -0.340   7.844 -12.754  1.00  1.00
ATOM   1111  C   GLU B 278      -0.560   8.893 -11.671  1.00  1.00
ATOM   1112  O   GLU B 278       0.088   8.864 -10.625  1.00  1.00
ATOM   1113  N   LEU B 279      -1.406   9.851 -11.890  1.00  1.00
ATOM   1114  CA  LEU B 279      -1.662  10.936 -10.950  1.00  1.00
ATOM   1115  C   LEU B 279      -2.428  10.438  -9.729  1.00  1.00
ATOM   1116  O   LEU B 279      -2.191  10.890  -8.608  1.00  1.00
ATOM   1117  N   LEU B 280      -3.372   9.556  -9.902  1.00  1.00
ATOM   1118  CA  LEU B 280      -4.106   8.953  -8.796  1.00  1.00
ATOM   1119  C   LEU B 280      -3.163   8.241  -7.832  1.00  1.00
ATOM   1120  O   LEU B 280      -3.340   8.305  -6.615  1.00  1.00
ATOM   1121  N   VAL B 281      -2.197   7.505  -8.409  1.00  1.00
ATOM   1122  CA  VAL B 281      -1.228   6.769  -7.605  1.00  1.00
ATOM   1123  C   VAL B 281      -0.296   7.717  -6.862  1.00  1.00
ATOM   1124  O   VAL B 281       0.022   7.501  -5.693  1.00  1.00
ATOM   1125  N   LEU B 282       0.201   8.733  -7.582  1.00  1.00
ATOM   1126  CA  LEU B 282       1.112   9.707  -6.995  1.00  1.00
ATOM   1127  C   LEU B 282       0.445  10.470  -5.856  1.00  1.00
ATOM   1128  O   LEU B 282       1.061  10.725  -4.821  1.00  1.00
ATOM   1129  N   LEU B 283      -0.761  10.915  -6.052  1.00  1.00
ATOM   1130  CA  LEU B 283      -1.493  11.665  -5.038  1.00  1.00
ATOM   1131  C   LEU B 283      -1.817  10.790  -3.832  1.00  1.00
ATOM   1132  O   LEU B 283      -1.737  11.238  -2.688  1.00  1.00
ATOM   1133  N   GLU B 284      -2.312   9.563  -4.094  1.00  1.00
ATOM   1134  CA  GLU B 284      -2.661   8.644  -3.017  1.00  1.00
ATOM   1135  C   GLU B 284      -1.425   8.216  -2.236  1.00  1.00
ATOM   1136  O   GLU B 284      -1.475   8.053  -1.017  1.00  1.00
ATOM   1137  N   ASN B 285      -0.303   8.072  -2.900  1.00  1.00
ATOM   1138  CA  ASN B 285       0.956   7.717  -2.255  1.00  1.00
ATOM   1139  C   ASN B 285       1.373   8.774  -1.242  1.00  1.00
ATOM   1140  O   ASN B 285       1.861   8.451  -0.158  1.00  1.00
ATOM   1141  N   GLU B 286       1.302  10.040  -1.646  1.00  1.00
ATOM   1142  CA  GLU B 286       1.612  11.150  -0.752  1.00  1.00
ATOM   1143  C   GLU B 286       0.700  11.145   0.468  1.00  1.00
ATOM   1144  O   GLU B 286       1.144  11.404   1.587  1.00  1.00
ATOM   1145  N   ARG B 287      -0.584  10.895   0.255  1.00  1.00
ATOM   1146  CA  ARG B 287      -1.580  10.882   1.320  1.00  1.00
ATOM   1147  C   ARG B 287      -1.357   9.711   2.269  1.00  1.00
ATOM   1148  O   ARG B 287      -1.542   9.837   3.479  1.00  1.00
ATOM   1149  N   THR B 288      -0.975   8.554   1.738  1.00  1.00
ATOM   1150  CA  THR B 288      -0.716   7.351   2.520  1.00  1.00
ATOM   1151  C   THR B 288       0.442   7.562   3.487  1.00  1.00
ATOM   1152  O   THR B 288       0.392   7.119   4.635  1.00  1.00
ATOM   1153  N   LEU B 289       1.539   8.111   2.985  1.00  1.00
ATOM   1154  CA  LEU B 289       2.704   8.391   3.817  1.00  1.00
ATOM   1155  C   LEU B 289       2.372   9.404   4.907  1.00  1.00
ATOM   1156  O   LEU B 289       2.812   9.268   6.049  1.00  1.00
ATOM   1157  N   ASP B 290       1.602  10.408   4.554  1.00  1.00
ATOM   1158  CA  ASP B 290       1.187  11.414   5.524  1.00  1.00
ATOM   1159  C   ASP B 290       0.275  10.813   6.585  1.00  1.00
ATOM   1160  O   ASP B 290       0.359  11.166   7.762  1.00  1.00
ATOM   1161  N   PHE B 291      -0.588   9.852   6.156  1.00  1.00
ATOM   1162  CA  PHE B 291      -1.504   9.154   7.049  1.00  1.00
ATOM   1163  C   PHE B 291      -0.748   8.397   8.133  1.00  1.00
ATOM   1164  O   PHE B 291      -1.167   8.365   9.290  1.00  1.00
ATOM   1165  N   HIS B 292       0.299   7.653   7.709  1.00  1.00
ATOM   1166  CA  HIS B 292       1.141   6.921   8.648  1.00  1.00
ATOM   1167  C   HIS B 292       1.832   7.868   9.621  1.00  1.00
ATOM   1168  O   HIS B 292       1.933   7.583  10.814  1.00  1.00
ATOM   1169  N   ASP B 293       2.387   8.994   9.060  1.00  1.00
ATOM   1170  CA  ASP B 293       3.029  10.004   9.893  1.00  1.00
ATOM   1171  C   ASP B 293       2.072  10.532  10.955  1.00  1.00
ATOM   1172  O   ASP B 293       2.460  10.739  12.104  1.00  1.00
ATOM   1173  N   SER B 294       0.832  10.778  10.579  1.00  1.00
ATOM   1174  CA  SER B 294      -0.211  11.278  11.467  1.00  1.00
ATOM   1175  C   SER B 294      -0.506  10.285  12.584  1.00  1.00
ATOM   1176  O   SER B 294      -0.734  10.675  13.729  1.00  1.00
ATOM   1177  N   ASN B 295      -0.627   9.001  12.246  1.00  1.00
ATOM   1178  CA  ASN B 295      -0.921   7.939  13.201  1.00  1.00
ATOM   1179  C   ASN B 295       0.162   7.842  14.267  1.00  1.00
ATOM   1180  O   ASN B 295      -0.129   7.615  15.442  1.00  1.00
ATOM   1181  N   VAL B 296       1.435   7.939  13.822  1.00  1.00
ATOM   1182  CA  VAL B 296       2.556   7.923  14.754  1.00  1.00
ATOM   1183  C   VAL B 296       2.506   9.119  15.696  1.00  1.00
ATOM   1184  O   VAL B 296       2.750   8.987  16.895  1.00  1.00
ATOM   1185  N   LYS B 297       2.262  10.296  15.119  1.00  1.00
ATOM   1186  CA  LYS B 297       2.185  11.545  15.868  1.00  1.00
ATOM   1187  C   LYS B 297       1.082  11.490  16.917  1.00  1.00
ATOM   1188  O   LYS B 297       1.254  11.970  18.038  1.00  1.00
ATOM   1189  N   ASN B 298      -0.097  10.945  16.514  1.00  1.00
ATOM   1190  CA  ASN B 298      -1.249  10.845  17.402  1.00  1.00
ATOM   1191  C   ASN B 298      -0.988   9.861  18.535  1.00  1.00
ATOM   1192  O   ASN B 298      -1.416  10.076  19.669  1.00  1.00
ATOM   1193  N   LEU B 299      -0.372   8.730  18.258  1.00  1.00
ATOM   1194  CA  LEU B 299       0.003   7.741  19.262  1.00  1.00
ATOM   1195  C   LEU B 299       0.963   8.334  20.288  1.00  1.00
ATOM   1196  O   LEU B 299       0.847   8.071  21.485  1.00  1.00
ATOM   1197  N   TYR B 300       1.875   9.146  19.806  1.00  1.00
ATOM   1198  CA  TYR B 300       2.843   9.815  20.666  1.00  1.00
ATOM   1199  C   TYR B 300       2.163  10.827  21.578  1.00  1.00
ATOM   1200  O   TYR B 300       2.497  10.939  22.758  1.00  1.00
ATOM   1201  N   GLU B 301       1.327  11.681  20.996  1.00  1.00
ATOM   1202  CA  GLU B 301       0.586  12.688  21.747  1.00  1.00
ATOM   1203  C   GLU B 301      -0.349  12.042  22.761  1.00  1.00
ATOM   1204  O   GLU B 301      -0.527  12.550  23.868  1.00  1.00
ATOM   1205  N   LYS B 302      -0.931  10.915  22.444  1.00  1.00
ATOM   1206  CA  LYS B 302      -1.807  10.161  23.333  1.00  1.00
ATOM   1207  C   LYS B 302      -1.068   9.719  24.590  1.00  1.00
ATOM   1208  O   LYS B 302      -1.620   9.753  25.690  1.00  1.00
ATOM   1209  N   VAL B 303       0.115   9.088  24.413  1.00  1.00
ATOM   1210  CA  VAL B 303       0.946   8.681  25.539  1.00  1.00
ATOM   1211  C   VAL B 303       1.395   9.887  26.356  1.00  1.00
ATOM   1212  O   VAL B 303       1.400   9.847  27.586  1.00  1.00
ATOM   1213  N   LYS B 304       1.773  10.954  25.642  1.00  1.00
ATOM   1214  CA  LYS B 304       2.233  12.166  26.309  1.00  1.00
ATOM   1215  C   LYS B 304       1.163  12.724  27.238  1.00  1.00
ATOM   1216  O   LYS B 304       1.460  13.165  28.348  1.00  1.00
ATOM   1217  N   SER B 305      -0.088  12.714  26.806  1.00  1.00
ATOM   1218  CA  SER B 305      -1.203  13.264  27.567  1.00  1.00
ATOM   1219  C   SER B 305      -1.578  12.354  28.729  1.00  1.00
ATOM   1220  O   SER B 305      -1.988  12.824  29.791  1.00  1.00
ATOM   1221  N   GLN B 306      -1.341  11.067  28.654  1.00  1.00
ATOM   1222  CA  GLN B 306      -1.600  10.147  29.755  1.00  1.00
ATOM   1223  C   GLN B 306      -0.589  10.335  30.879  1.00  1.00
ATOM   1224  O   GLN B 306      -0.936  10.259  32.058  1.00  1.00
ATOM   1225  N   LEU B 307       0.702  10.377  30.538  1.00  1.00
ATOM   1226  CA  LEU B 307       1.783  10.458  31.513  1.00  1.00
ATOM   1227  C   LEU B 307       1.892  11.862  32.101  1.00  1.00
ATOM   1228  O   LEU B 307       2.200  12.029  33.281  1.00  1.00
ATOM   1229  N   LYS B 308       1.474  12.830  31.598  1.00  1.00
ATOM   1230  CA  LYS B 308       1.617  14.195  32.091  1.00  1.00
ATOM   1231  C   LYS B 308       3.036  14.459  32.578  1.00  1.00
ATOM   1232  O   LYS B 308       3.910  14.837  31.797  1.00  1.00
ATOM   1233  N   ASN B 309       3.237  14.826  33.830  1.00  1.00
ATOM   1234  CA  ASN B 309       4.533  15.142  34.417  1.00  1.00
ATOM   1235  C   ASN B 309       5.075  13.966  35.219  1.00  1.00
ATOM   1236  O   ASN B 309       6.237  13.963  35.627  1.00  1.00
ATOM   1237  N   ASN B 310       4.455  12.813  35.190  1.00  1.00
ATOM   1238  CA  ASN B 310       4.961  11.577  35.774  1.00  1.00
ATOM   1239  C   ASN B 310       6.078  10.983  34.925  1.00  1.00
ATOM   1240  O   ASN B 310       6.948  10.276  35.432  1.00  1.00
ATOM   1241  N   ALA B 311       6.422  11.553  33.965  1.00  1.00
ATOM   1242  CA  ALA B 311       7.489  11.252  33.019  1.00  1.00
ATOM   1243  C   ALA B 311       8.028  12.522  32.373  1.00  1.00
ATOM   1244  O   ALA B 311       7.288  13.482  32.157  1.00  1.00
ATOM   1245  N   LYS B 312       9.199  12.414  31.793  1.00  1.00
ATOM   1246  CA  LYS B 312       9.858  13.495  31.069  1.00  1.00
ATOM   1247  C   LYS B 312      10.110  13.112  29.617  1.00  1.00
ATOM   1248  O   LYS B 312      10.481  11.977  29.319  1.00  1.00
ATOM   1249  N   GLU B 313       9.762  14.070  28.676  1.00  1.00
ATOM   1250  CA  GLU B 313      10.196  13.838  27.303  1.00  1.00
ATOM   1251  C   GLU B 313      11.711  13.937  27.180  1.00  1.00
ATOM   1252  O   GLU B 313      12.309  14.945  27.553  1.00  1.00
ATOM   1253  N   ILE B 314      12.335  12.825  26.663  1.00  1.00
ATOM   1254  CA  ILE B 314      13.786  12.710  26.584  1.00  1.00
ATOM   1255  C   ILE B 314      14.264  12.733  25.138  1.00  1.00
ATOM   1256  O   ILE B 314      15.405  13.099  24.856  1.00  1.00
ATOM   1257  N   GLY B 315      13.478  12.700  24.221  1.00  1.00
ATOM   1258  CA  GLY B 315      13.934  12.919  22.854  1.00  1.00
ATOM   1259  C   GLY B 315      13.609  11.724  21.967  1.00  1.00
ATOM   1260  O   GLY B 315      13.762  10.574  22.377  1.00  1.00
ATOM   1261  N   ASN B 316      13.401  12.040  20.727  1.00  1.00
ATOM   1262  CA  ASN B 316      13.384  10.924  19.789  1.00  1.00
ATOM   1263  C   ASN B 316      12.125  10.084  19.955  1.00  1.00
ATOM   1264  O   ASN B 316      12.084   8.922  19.551  1.00  1.00
ATOM   1265  N   GLY B 317      11.138  10.521  20.758  1.00  1.00
ATOM   1266  CA  GLY B 317       9.884   9.793  20.914  1.00  1.00
ATOM   1267  C   GLY B 317       9.920   8.889  22.139  1.00  1.00
ATOM   1268  O   GLY B 317       8.954   8.183  22.430  1.00  1.00
ATOM   1269  N   CYS B 318      10.738   9.216  23.080  1.00  1.00
ATOM   1270  CA  CYS B 318      10.937   8.441  24.299  1.00  1.00
ATOM   1271  C   CYS B 318      10.530   9.239  25.531  1.00  1.00
ATOM   1272  O   CYS B 318      10.758  10.446  25.604  1.00  1.00
ATOM   1273  N   PHE B 319       9.882   8.572  26.456  1.00  1.00
ATOM   1274  CA  PHE B 319       9.569   9.075  27.789  1.00  1.00
ATOM   1275  C   PHE B 319      10.347   8.319  28.859  1.00  1.00
ATOM   1276  O   PHE B 319      10.495   7.099  28.788  1.00  1.00
ATOM   1277  N   GLU B 320      10.895   9.046  29.785  1.00  1.00
ATOM   1278  CA  GLU B 320      11.543   8.483  30.963  1.00  1.00
ATOM   1279  C   GLU B 320      10.710   8.719  32.216  1.00  1.00
ATOM   1280  O   GLU B 320      10.299   9.845  32.497  1.00  1.00
ATOM   1281  N   PHE B 321      10.212   7.549  32.817  1.00  1.00
ATOM   1282  CA  PHE B 321       9.339   7.683  33.977  1.00  1.00
ATOM   1283  C   PHE B 321      10.106   8.203  35.187  1.00  1.00
ATOM   1284  O   PHE B 321      11.241   7.796  35.436  1.00  1.00
ATOM   1285  N   TYR B 322       9.319   8.956  36.046  1.00  1.00
ATOM   1286  CA  TYR B 322       9.865   9.399  37.323  1.00  1.00
ATOM   1287  C   TYR B 322       9.564   8.396  38.429  1.00  1.00
ATOM   1288  O   TYR B 322      10.192   8.417  39.487  1.00  1.00
ATOM   1289  N   HIS B 323       8.900   7.395  38.096  1.00  1.00
ATOM   1290  CA  HIS B 323       8.471   6.263  38.909  1.00  1.00
ATOM   1291  C   HIS B 323       8.886   4.941  38.276  1.00  1.00
ATOM   1292  O   HIS B 323       8.950   4.822  37.052  1.00  1.00
ATOM   1293  N   LYS B 324       8.938   3.862  39.064  1.00  1.00
ATOM   1294  CA  LYS B 324       9.074   2.522  38.506  1.00  1.00
ATOM   1295  C   LYS B 324       7.812   2.106  37.761  1.00  1.00
ATOM   1296  O   LYS B 324       6.707   2.183  38.299  1.00  1.00
ATOM   1297  N   CYS B 325       7.920   1.760  36.547  1.00  1.00
ATOM   1298  CA  CYS B 325       6.843   1.302  35.677  1.00  1.00
ATOM   1299  C   CYS B 325       7.099  -0.115  35.182  1.00  1.00
ATOM   1300  O   CYS B 325       8.010  -0.351  34.389  1.00  1.00
ATOM   1301  N   ASP B 326       6.588  -1.103  35.925  1.00  1.00
ATOM   1302  CA  ASP B 326       6.760  -2.504  35.559  1.00  1.00
ATOM   1303  C   ASP B 326       5.951  -2.853  34.317  1.00  1.00
ATOM   1304  O   ASP B 326       4.952  -2.201  34.012  1.00  1.00
ATOM   1305  N   ASN B 327       5.755  -4.085  33.984  1.00  1.00
ATOM   1306  CA  ASN B 327       5.041  -4.535  32.795  1.00  1.00
ATOM   1307  C   ASN B 327       3.541  -4.307  32.934  1.00  1.00
ATOM   1308  O   ASN B 327       2.860  -3.982  31.962  1.00  1.00
ATOM   1309  N   GLU B 328       2.925  -4.414  34.051  1.00  1.00
ATOM   1310  CA  GLU B 328       1.529  -4.042  34.246  1.00  1.00
ATOM   1311  C   GLU B 328       1.311  -2.559  33.977  1.00  1.00
ATOM   1312  O   GLU B 328       0.293  -2.165  33.409  1.00  1.00
ATOM   1313  N   CYS B 329       2.246  -1.715  34.483  1.00  1.00
ATOM   1314  CA  CYS B 329       2.193  -0.278  34.241  1.00  1.00
ATOM   1315  C   CYS B 329       2.371   0.038  32.761  1.00  1.00
ATOM   1316  O   CYS B 329       1.708   0.924  32.222  1.00  1.00
ATOM   1317  N   MET B 330       3.350  -0.605  32.136  1.00  1.00
ATOM   1318  CA  MET B 330       3.644  -0.408  30.721  1.00  1.00
ATOM   1319  C   MET B 330       2.460  -0.811  29.852  1.00  1.00
ATOM   1320  O   MET B 330       2.137  -0.136  28.874  1.00  1.00
ATOM   1321  N   GLU B 331       1.821  -1.908  30.139  1.00  1.00
ATOM   1322  CA  GLU B 331       0.647  -2.370  29.407  1.00  1.00
ATOM   1323  C   GLU B 331      -0.492  -1.364  29.502  1.00  1.00
ATOM   1324  O   GLU B 331      -1.239  -1.165  28.543  1.00  1.00
ATOM   1325  N   SER B 332      -0.701  -0.752  30.659  1.00  1.00
ATOM   1326  CA  SER B 332      -1.697   0.297  30.847  1.00  1.00
ATOM   1327  C   SER B 332      -1.398   1.504  29.967  1.00  1.00
ATOM   1328  O   SER B 332      -2.310   2.142  29.442  1.00  1.00
ATOM   1329  N   VAL B 333      -0.142   1.877  29.813  1.00  1.00
ATOM   1330  CA  VAL B 333       0.247   2.929  28.881  1.00  1.00
ATOM   1331  C   VAL B 333      -0.071   2.536  27.444  1.00  1.00
ATOM   1332  O   VAL B 333      -0.565   3.349  26.662  1.00  1.00
ATOM   1333  N   ARG B 334       0.219   1.325  27.083  1.00  1.00
ATOM   1334  CA  ARG B 334       0.007   0.796  25.741  1.00  1.00
ATOM   1335  C   ARG B 334      -1.478   0.648  25.435  1.00  1.00
ATOM   1336  O   ARG B 334      -1.923   0.922  24.320  1.00  1.00
ATOM   1337  N   ASN B 335      -2.336   0.407  26.268  1.00  1.00
ATOM   1338  CA  ASN B 335      -3.761   0.184  26.055  1.00  1.00
ATOM   1339  C   ASN B 335      -4.581   1.387  26.505  1.00  1.00
ATOM   1340  O   ASN B 335      -5.767   1.493  26.194  1.00  1.00
ATOM   1341  N   GLY B 336      -4.022   2.418  26.955  1.00  1.00
ATOM   1342  CA  GLY B 336      -4.633   3.727  27.150  1.00  1.00
ATOM   1343  C   GLY B 336      -5.422   3.778  28.453  1.00  1.00
ATOM   1344  O   GLY B 336      -6.079   4.774  28.753  1.00  1.00
ATOM   1345  N   THR B 337      -4.957   3.176  29.492  1.00  1.00
ATOM   1346  CA  THR B 337      -5.597   3.138  30.802  1.00  1.00
ATOM   1347  C   THR B 337      -4.598   3.437  31.912  1.00  1.00
ATOM   1348  O   THR B 337      -4.945   3.424  33.093  1.00  1.00
ATOM   1349  N   TYR B 338      -3.524   4.164  31.546  1.00  1.00
ATOM   1350  CA  TYR B 338      -2.549   4.592  32.543  1.00  1.00
ATOM   1351  C   TYR B 338      -3.217   5.374  33.666  1.00  1.00
ATOM   1352  O   TYR B 338      -3.983   6.305  33.417  1.00  1.00
ATOM   1353  N   ASP B 339      -2.895   4.998  34.911  1.00  1.00
ATOM   1354  CA  ASP B 339      -3.398   5.687  36.094  1.00  1.00
ATOM   1355  C   ASP B 339      -2.371   6.674  36.634  1.00  1.00
ATOM   1356  O   ASP B 339      -1.402   6.283  37.285  1.00  1.00
ATOM   1357  N   TYR B 340      -2.594   8.033  36.314  1.00  1.00
ATOM   1358  CA  TYR B 340      -1.596   9.028  36.690  1.00  1.00
ATOM   1359  C   TYR B 340      -1.570   9.238  38.198  1.00  1.00
ATOM   1360  O   TYR B 340      -0.503   9.391  38.794  1.00  1.00
ATOM   1361  N   PRO B 341      -2.722   9.365  38.863  1.00  1.00
ATOM   1362  CA  PRO B 341      -2.809   9.592  40.300  1.00  1.00
ATOM   1363  C   PRO B 341      -2.148   8.461  41.078  1.00  1.00
ATOM   1364  O   PRO B 341      -1.527   8.689  42.116  1.00  1.00
ATOM   1365  N   LYS B 342      -2.093   7.289  40.641  1.00  1.00
ATOM   1366  CA  LYS B 342      -1.481   6.124  41.268  1.00  1.00
ATOM   1367  C   LYS B 342       0.018   6.321  41.452  1.00  1.00
ATOM   1368  O   LYS B 342       0.587   5.917  42.466  1.00  1.00
ATOM   1369  N   TYR B 343       0.724   6.914  40.542  1.00  1.00
ATOM   1370  CA  TYR B 343       2.174   7.051  40.597  1.00  1.00
ATOM   1371  C   TYR B 343       2.584   8.508  40.772  1.00  1.00
ATOM   1372  O   TYR B 343       3.727   8.803  41.122  1.00  1.00
ATOM   1373  N   SER B 344       1.711   9.381  40.969  1.00  1.00
ATOM   1374  CA  SER B 344       1.985  10.812  41.013  1.00  1.00
ATOM   1375  C   SER B 344       2.759  11.187  42.271  1.00  1.00
ATOM   1376  O   SER B 344       3.632  12.054  42.239  1.00  1.00
ATOM   1377  N   GLU B 345       2.553  10.605  43.421  1.00  1.00
ATOM   1378  CA  GLU B 345       3.310  10.900  44.631  1.00  1.00
ATOM   1379  C   GLU B 345       4.768  10.485  44.483  1.00  1.00
ATOM   1380  O   GLU B 345       5.673  11.191  44.930  1.00  1.00
ATOM   1381  N   GLU B 346       5.006   9.241  44.012  1.00  1.00
ATOM   1382  CA  GLU B 346       6.365   8.752  43.812  1.00  1.00
ATOM   1383  C   GLU B 346       7.100   9.581  42.766  1.00  1.00
ATOM   1384  O   GLU B 346       8.299   9.831  42.889  1.00  1.00
ATOM   1385  N   SER B 347       6.374   9.909  41.674  1.00  1.00
ATOM   1386  CA  SER B 347       6.949  10.732  40.616  1.00  1.00
ATOM   1387  C   SER B 347       7.387  12.089  41.150  1.00  1.00
ATOM   1388  O   SER B 347       8.423  12.620  40.750  1.00  1.00
ATOM   1389  N   LYS B 348       6.461  12.743  41.903  1.00  1.00
ATOM   1390  CA  LYS B 348       6.725  14.053  42.486  1.00  1.00
ATOM   1391  C   LYS B 348       8.001  14.038  43.318  1.00  1.00
ATOM   1392  O   LYS B 348       8.778  14.994  43.298  1.00  1.00
ATOM   1393  N   LEU B 349       8.174  13.024  44.167  1.00  1.00
ATOM   1394  CA  LEU B 349       9.364  12.889  44.998  1.00  1.00
ATOM   1395  C   LEU B 349      10.618  12.732  44.145  1.00  1.00
ATOM   1396  O   LEU B 349      11.685  13.238  44.493  1.00  1.00
ATOM   1397  N   ASN B 350      10.567  12.180  42.989  1.00  1.00
ATOM   1398  CA  ASN B 350      11.733  11.875  42.169  1.00  1.00
ATOM   1399  C   ASN B 350      12.148  13.077  41.332  1.00  1.00
ATOM   1400  O   ASN B 350      13.326  13.254  41.023  1.00  1.00
ATOM   1401  N   ARG B 351      11.255  13.729  40.651  1.00  1.00
ATOM   1402  CA  ARG B 351      11.614  14.897  39.856  1.00  1.00
ATOM   1403  C   ARG B 351      11.896  16.102  40.744  1.00  1.00
ATOM   1404  O   ARG B 351      11.171  16.360  41.705  1.00  1.00
