# Supplementary material for: ProteinDJ: A high‐performance and modular protein design pipeline
Source: Protein Sci. 2026 Jan 21;35(2):e70464. doi: 10.1002/pro.70464 (PMC12820799; doi:10.1002/pro.70464)
Supplement: Supplementary file 2 — DATA S1. Compressed archive containing input PDB and Bindsweeper YAML files used for benchmarking and comparison of sequence design methods. [file PRO-35-e70464-s001.zip › SupplementaryFile1/binderfolds/ha/fold_21.pdb]

ATOM      1  N   GLY A   1     -12.434  -6.919  18.036  1.00  0.00
ATOM      2  CA  GLY A   1     -12.683  -8.058  17.161  1.00  0.00
ATOM      3  C   GLY A   1     -13.383  -7.626  15.879  1.00  0.00
ATOM      4  O   GLY A   1     -13.105  -8.151  14.801  1.00  0.00
ATOM      5  N   GLY A   2     -14.252  -6.594  16.011  1.00  0.00
ATOM      6  CA  GLY A   2     -14.971  -6.082  14.851  1.00  0.00
ATOM      7  C   GLY A   2     -14.023  -5.402  13.871  1.00  0.00
ATOM      8  O   GLY A   2     -14.158  -5.551  12.657  1.00  0.00
ATOM      9  N   GLY A   3     -13.031  -4.679  14.385  1.00  0.00
ATOM     10  CA  GLY A   3     -12.056  -4.046  13.505  1.00  0.00
ATOM     11  C   GLY A   3     -11.238  -5.085  12.749  1.00  0.00
ATOM     12  O   GLY A   3     -10.932  -4.910  11.570  1.00  0.00
ATOM     13  N   GLY A   4     -10.903  -6.206  13.483  1.00  0.00
ATOM     14  CA  GLY A   4     -10.147  -7.273  12.837  1.00  0.00
ATOM     15  C   GLY A   4     -10.968  -7.946  11.745  1.00  0.00
ATOM     16  O   GLY A   4     -10.452  -8.261  10.673  1.00  0.00
ATOM     17  N   GLY A   5     -12.248  -8.257  12.078  1.00  0.00
ATOM     18  CA  GLY A   5     -13.123  -8.864  11.082  1.00  0.00
ATOM     19  C   GLY A   5     -13.293  -7.955   9.872  1.00  0.00
ATOM     20  O   GLY A   5     -13.290  -8.418   8.731  1.00  0.00
ATOM     21  N   GLY A   6     -13.479  -6.631  10.130  1.00  0.00
ATOM     22  CA  GLY A   6     -13.609  -5.682   9.031  1.00  0.00
ATOM     23  C   GLY A   6     -12.358  -5.668   8.163  1.00  0.00
ATOM     24  O   GLY A   6     -12.442  -5.609   6.936  1.00  0.00
ATOM     25  N   GLY A   7     -11.173  -5.646   8.853  1.00  0.00
ATOM     26  CA  GLY A   7      -9.911  -5.666   8.123  1.00  0.00
ATOM     27  C   GLY A   7      -9.787  -6.923   7.271  1.00  0.00
ATOM     28  O   GLY A   7      -9.323  -6.869   6.132  1.00  0.00
ATOM     29  N   GLY A   8     -10.157  -8.064   7.857  1.00  0.00
ATOM     30  CA  GLY A   8     -10.088  -9.327   7.132  1.00  0.00
ATOM     31  C   GLY A   8     -11.016  -9.320   5.924  1.00  0.00
ATOM     32  O   GLY A   8     -10.660  -9.813   4.853  1.00  0.00
ATOM     33  N   GLY A   9     -12.234  -8.789   6.102  1.00  0.00
ATOM     34  CA  GLY A   9     -13.179  -8.685   4.996  1.00  0.00
ATOM     35  C   GLY A   9     -12.631  -7.799   3.885  1.00  0.00
ATOM     36  O   GLY A   9     -12.770  -8.113   2.703  1.00  0.00
ATOM     37  N   GLY A  10     -12.048  -6.653   4.258  1.00  0.00
ATOM     38  CA  GLY A  10     -11.456  -5.756   3.273  1.00  0.00
ATOM     39  C   GLY A  10     -10.317  -6.435   2.523  1.00  0.00
ATOM     40  O   GLY A  10     -10.164  -6.258   1.315  1.00  0.00
ATOM     41  N   GLY A  11      -9.501  -7.202   3.286  1.00  0.00
ATOM     42  CA  GLY A  11      -8.393  -7.922   2.671  1.00  0.00
ATOM     43  C   GLY A  11      -8.894  -8.948   1.662  1.00  0.00
ATOM     44  O   GLY A  11      -8.310  -9.117   0.592  1.00  0.00
ATOM     45  N   GLY A  12      -9.971  -9.660   2.044  1.00  0.00
ATOM     46  CA  GLY A  12     -10.561 -10.627   1.126  1.00  0.00
ATOM     47  C   GLY A  12     -11.042  -9.951  -0.152  1.00  0.00
ATOM     48  O   GLY A  12     -10.858 -10.476  -1.250  1.00  0.00
ATOM     49  N   GLY A  13     -11.663  -8.760   0.011  1.00  0.00
ATOM     50  CA  GLY A  13     -12.116  -8.002  -1.149  1.00  0.00
ATOM     51  C   GLY A  13     -10.945  -7.601  -2.037  1.00  0.00
ATOM     52  O   GLY A  13     -11.031  -7.670  -3.263  1.00  0.00
ATOM     53  N   GLY A  14      -9.852  -7.116  -1.378  1.00  0.00
ATOM     54  CA  GLY A  14      -8.649  -6.753  -2.117  1.00  0.00
ATOM     55  C   GLY A  14      -8.088  -7.948  -2.878  1.00  0.00
ATOM     56  O   GLY A  14      -7.634  -7.815  -4.014  1.00  0.00
ATOM     57  N   GLY A  15      -8.066  -9.099  -2.206  1.00  0.00
ATOM     58  CA  GLY A  15      -7.570 -10.321  -2.829  1.00  0.00
ATOM     59  C   GLY A  15      -8.370 -10.665  -4.079  1.00  0.00
ATOM     60  O   GLY A  15      -7.806 -11.067  -5.096  1.00  0.00
ATOM     61  N   GLY A  16      -9.690 -10.455  -3.957  1.00  0.00
ATOM     62  CA  GLY A  16     -10.562 -10.687  -5.102  1.00  0.00
ATOM     63  C   GLY A  16     -10.296  -9.677  -6.211  1.00  0.00
ATOM     64  O   GLY A  16     -10.308 -10.021  -7.393  1.00  0.00
ATOM     65  N   GLY A  17      -9.912  -8.428  -5.769  1.00  0.00
ATOM     66  CA  GLY A  17      -9.615  -7.393  -6.752  1.00  0.00
ATOM     67  C   GLY A  17      -8.188  -7.518  -7.269  1.00  0.00
ATOM     68  O   GLY A  17      -7.932  -7.343  -8.461  1.00  0.00
ATOM     69  N   GLY A  18      -7.247  -7.609  -6.298  1.00  0.00
ATOM     70  CA  GLY A  18      -5.836  -7.786  -6.621  1.00  0.00
ATOM     71  C   GLY A  18      -5.178  -8.788  -5.681  1.00  0.00
ATOM     72  O   GLY A  18      -5.437  -8.788  -4.478  1.00  0.00
ATOM     73  N   GLY A  19      -4.577  -9.815  -6.239  1.00  0.00
ATOM     74  CA  GLY A  19      -4.007 -10.885  -5.430  1.00  0.00
ATOM     75  C   GLY A  19      -2.761 -10.413  -4.691  1.00  0.00
ATOM     76  O   GLY A  19      -2.546 -10.763  -3.531  1.00  0.00
ATOM     77  N   GLY A  20      -1.935  -9.619  -5.339  1.00  0.00
ATOM     78  CA  GLY A  20      -0.682  -9.150  -4.761  1.00  0.00
ATOM     79  C   GLY A  20      -0.933  -8.244  -3.562  1.00  0.00
ATOM     80  O   GLY A  20      -0.242  -8.335  -2.547  1.00  0.00
ATOM     81  N   GLY A  21      -1.934  -7.373  -3.715  1.00  0.00
ATOM     82  CA  GLY A  21      -2.278  -6.448  -2.642  1.00  0.00
ATOM     83  C   GLY A  21      -2.828  -7.189  -1.431  1.00  0.00
ATOM     84  O   GLY A  21      -2.487  -6.874  -0.291  1.00  0.00
ATOM     85  N   GLY A  22      -3.696  -8.197  -1.760  1.00  0.00
ATOM     86  CA  GLY A  22      -4.276  -9.002  -0.691  1.00  0.00
ATOM     87  C   GLY A  22      -3.211  -9.833   0.012  1.00  0.00
ATOM     88  O   GLY A  22      -3.214  -9.955   1.237  1.00  0.00
ATOM     89  N   GLY A  23      -2.272 -10.374  -0.791  1.00  0.00
ATOM     90  CA  GLY A  23      -1.190 -11.165  -0.216  1.00  0.00
ATOM     91  C   GLY A  23      -0.326 -10.322   0.713  1.00  0.00
ATOM     92  O   GLY A  23       0.074 -10.775   1.786  1.00  0.00
ATOM     93  N   GLY A  24      -0.048  -9.065   0.292  1.00  0.00
ATOM     94  CA  GLY A  24       0.752  -8.161   1.110  1.00  0.00
ATOM     95  C   GLY A  24       0.028  -7.800   2.400  1.00  0.00
ATOM     96  O   GLY A  24       0.633  -7.756   3.472  1.00  0.00
ATOM     97  N   GLY A  25      -1.292  -7.492   2.254  1.00  0.00
ATOM     98  CA  GLY A  25      -2.099  -7.127   3.412  1.00  0.00
ATOM     99  C   GLY A  25      -2.280  -8.311   4.353  1.00  0.00
ATOM    100  O   GLY A  25      -2.220  -8.162   5.573  1.00  0.00
ATOM    101  N   GLY A  26      -2.498  -9.497   3.766  1.00  0.00
ATOM    102  CA  GLY A  26      -2.670 -10.701   4.569  1.00  0.00
ATOM    103  C   GLY A  26      -1.407 -11.021   5.359  1.00  0.00
ATOM    104  O   GLY A  26      -1.474 -11.404   6.527  1.00  0.00
ATOM    105  N   GLY A  27      -0.254 -10.825   4.721  1.00  0.00
ATOM    106  CA  GLY A  27       1.019 -11.038   5.399  1.00  0.00
ATOM    107  C   GLY A  27       1.179 -10.091   6.581  1.00  0.00
ATOM    108  O   GLY A  27       1.649 -10.487   7.647  1.00  0.00
ATOM    109  N   GLY A  28       0.759  -8.809   6.331  1.00  0.00
ATOM    110  CA  GLY A  28       0.802  -7.820   7.401  1.00  0.00
ATOM    111  C   GLY A  28      -0.150  -8.191   8.532  1.00  0.00
ATOM    112  O   GLY A  28       0.187  -8.058   9.708  1.00  0.00
ATOM    113  N   GLY A  29      -1.363  -8.615   8.153  1.00  0.00
ATOM    114  CA  GLY A  29      -2.357  -9.027   9.137  1.00  0.00
ATOM    115  C   GLY A  29      -1.894 -10.259   9.904  1.00  0.00
ATOM    116  O   GLY A  29      -2.098 -10.361  11.114  1.00  0.00
ATOM    117  N   GLY A  30      -1.337 -11.231   9.196  1.00  0.00
ATOM    118  CA  GLY A  30      -0.831 -12.443   9.829  1.00  0.00
ATOM    119  C   GLY A  30       0.250 -12.120  10.853  1.00  0.00
ATOM    120  O   GLY A  30       0.326 -12.748  11.909  1.00  0.00
ATOM    121  N   GLY A  31       0.963 -11.040  10.614  1.00  0.00
ATOM    122  CA  GLY A  31       1.994 -10.589  11.541  1.00  0.00
ATOM    123  C   GLY A  31       1.383 -10.075  12.838  1.00  0.00
ATOM    124  O   GLY A  31       1.921 -10.300  13.922  1.00  0.00
ATOM    125  N   GLY A  32       0.205  -9.454  12.721  1.00  0.00
ATOM    126  CA  GLY A  32      -0.526  -9.005  13.899  1.00  0.00
ATOM    127  C   GLY A  32      -1.154 -10.180  14.639  1.00  0.00
ATOM    128  O   GLY A  32      -1.746 -11.067  14.025  1.00  0.00
ATOM    129  N   GLY A  33      -0.830 -10.289  15.934  1.00  0.00
ATOM    130  CA  GLY A  33      -1.325 -11.424  16.704  1.00  0.00
ATOM    131  C   GLY A  33      -2.847 -11.438  16.748  1.00  0.00
ATOM    132  O   GLY A  33      -3.471 -12.496  16.657  1.00  0.00
ATOM    133  N   GLY A  34      -3.471 -10.276  16.833  1.00  0.00
ATOM    134  CA  GLY A  34      -4.921 -10.171  16.950  1.00  0.00
ATOM    135  C   GLY A  34      -5.610 -10.581  15.655  1.00  0.00
ATOM    136  O   GLY A  34      -6.651 -11.238  15.675  1.00  0.00
ATOM    137  N   GLY A  35      -5.098 -10.302  14.536  1.00  0.00
ATOM    138  CA  GLY A  35      -5.701 -10.582  13.238  1.00  0.00
ATOM    139  C   GLY A  35      -5.093 -11.827  12.605  1.00  0.00
ATOM    140  O   GLY A  35      -5.721 -12.482  11.773  1.00  0.00
ATOM    141  N   GLY A  36      -4.147 -12.436  13.267  1.00  0.00
ATOM    142  CA  GLY A  36      -3.368 -13.540  12.718  1.00  0.00
ATOM    143  C   GLY A  36      -4.260 -14.726  12.374  1.00  0.00
ATOM    144  O   GLY A  36      -4.110 -15.342  11.319  1.00  0.00
ATOM    145  N   GLY A  37      -5.043 -15.244  13.220  1.00  0.00
ATOM    146  CA  GLY A  37      -5.893 -16.399  12.958  1.00  0.00
ATOM    147  C   GLY A  37      -6.890 -16.108  11.844  1.00  0.00
ATOM    148  O   GLY A  37      -7.146 -16.956  10.989  1.00  0.00
ATOM    149  N   GLY A  38      -7.497 -14.955  11.856  1.00  0.00
ATOM    150  CA  GLY A  38      -8.465 -14.577  10.834  1.00  0.00
ATOM    151  C   GLY A  38      -7.819 -14.522   9.456  1.00  0.00
ATOM    152  O   GLY A  38      -8.400 -14.971   8.469  1.00  0.00
ATOM    153  N   GLY A  39      -6.613 -13.870   9.431  1.00  0.00
ATOM    154  CA  GLY A  39      -5.903 -13.740   8.164  1.00  0.00
ATOM    155  C   GLY A  39      -5.456 -15.100   7.641  1.00  0.00
ATOM    156  O   GLY A  39      -5.533 -15.371   6.443  1.00  0.00
ATOM    157  N   GLY A  40      -4.951 -15.952   8.556  1.00  0.00
ATOM    158  CA  GLY A  40      -4.526 -17.283   8.140  1.00  0.00
ATOM    159  C   GLY A  40      -5.691 -18.079   7.566  1.00  0.00
ATOM    160  O   GLY A  40      -5.544 -18.776   6.562  1.00  0.00
ATOM    161  N   GLY A  41      -6.856 -18.027   8.233  1.00  0.00
ATOM    162  CA  GLY A  41      -8.049 -18.710   7.746  1.00  0.00
ATOM    163  C   GLY A  41      -8.451 -18.200   6.368  1.00  0.00
ATOM    164  O   GLY A  41      -8.812 -18.982   5.488  1.00  0.00
ATOM    165  N   GLY A  42      -8.453 -16.893   6.195  1.00  0.00
ATOM    166  CA  GLY A  42      -8.806 -16.279   4.921  1.00  0.00
ATOM    167  C   GLY A  42      -7.859 -16.723   3.814  1.00  0.00
ATOM    168  O   GLY A  42      -8.285 -16.997   2.692  1.00  0.00
ATOM    169  N   GLY A  43      -6.558 -16.674   4.099  1.00  0.00
ATOM    170  CA  GLY A  43      -5.557 -17.094   3.127  1.00  0.00
ATOM    171  C   GLY A  43      -5.747 -18.554   2.736  1.00  0.00
ATOM    172  O   GLY A  43      -5.628 -18.914   1.565  1.00  0.00
ATOM    173  N   GLY A  44      -6.005 -19.400   3.745  1.00  0.00
ATOM    174  CA  GLY A  44      -6.243 -20.812   3.470  1.00  0.00
ATOM    175  C   GLY A  44      -7.470 -21.002   2.587  1.00  0.00
ATOM    176  O   GLY A  44      -7.460 -21.811   1.660  1.00  0.00
ATOM    177  N   GLY A  45      -8.537 -20.241   2.861  1.00  0.00
ATOM    178  CA  GLY A  45      -9.769 -20.313   2.084  1.00  0.00
ATOM    179  C   GLY A  45      -9.532 -19.900   0.637  1.00  0.00
ATOM    180  O   GLY A  45     -10.051 -20.523  -0.289  1.00  0.00
ATOM    181  N   GLY A  46      -8.803 -18.787   0.454  1.00  0.00
ATOM    182  CA  GLY A  46      -8.512 -18.298  -0.889  1.00  0.00
ATOM    183  C   GLY A  46      -7.678 -19.303  -1.672  1.00  0.00
ATOM    184  O   GLY A  46      -7.906 -19.520  -2.863  1.00  0.00
ATOM    185  N   GLY A  47      -6.680 -19.856  -1.011  1.00  0.00
ATOM    186  CA  GLY A  47      -5.811 -20.839  -1.647  1.00  0.00
ATOM    187  C   GLY A  47      -6.584 -22.096  -2.025  1.00  0.00
ATOM    188  O   GLY A  47      -6.386 -22.657  -3.103  1.00  0.00
ATOM    189  N   GLY A  48      -7.476 -22.549  -1.118  1.00  0.00
ATOM    190  CA  GLY A  48      -8.327 -23.697  -1.406  1.00  0.00
ATOM    191  C   GLY A  48      -9.247 -23.419  -2.588  1.00  0.00
ATOM    192  O   GLY A  48      -9.454 -24.280  -3.442  1.00  0.00
ATOM    193  N   GLY A  49      -9.785 -22.165  -2.627  1.00  0.00
ATOM    194  CA  GLY A  49     -10.666 -21.775  -3.721  1.00  0.00
ATOM    195  C   GLY A  49      -9.922 -21.762  -5.050  1.00  0.00
ATOM    196  O   GLY A  49     -10.456 -22.184  -6.076  1.00  0.00
ATOM    197  N   GLY A  50      -8.719 -21.165  -5.045  1.00  0.00
ATOM    198  CA  GLY A  50      -7.928 -21.112  -6.268  1.00  0.00
ATOM    199  C   GLY A  50      -7.468 -22.503  -6.687  1.00  0.00
ATOM    200  O   GLY A  50      -7.437 -22.825  -7.875  1.00  0.00
ATOM    201  N   GLY A  51      -7.129 -23.337  -5.780  1.00  0.00
ATOM    202  CA  GLY A  51      -6.646 -24.679  -6.080  1.00  0.00
ATOM    203  C   GLY A  51      -7.795 -25.609  -6.447  1.00  0.00
ATOM    204  O   GLY A  51      -7.668 -26.446  -7.340  1.00  0.00
ATOM    205  N   GLY A  52      -8.926 -25.478  -5.854  1.00  0.00
ATOM    206  CA  GLY A  52     -10.063 -26.303  -6.247  1.00  0.00
ATOM    207  C   GLY A  52     -10.799 -25.696  -7.434  1.00  0.00
ATOM    208  O   GLY A  52     -11.052 -26.372  -8.432  1.00  0.00
ATOM    209  N   ALA B  53      16.368   4.986  35.072  1.00  1.00
ATOM    210  CA  ALA B  53      14.916   5.082  35.150  1.00  1.00
ATOM    211  C   ALA B  53      14.252   4.358  33.985  1.00  1.00
ATOM    212  O   ALA B  53      14.744   4.396  32.857  1.00  1.00
ATOM    213  N   ASP B  54      13.090   3.705  34.224  1.00  1.00
ATOM    214  CA  ASP B  54      12.390   3.047  33.128  1.00  1.00
ATOM    215  C   ASP B  54      12.050   4.036  32.019  1.00  1.00
ATOM    216  O   ASP B  54      11.666   5.175  32.287  1.00  1.00
ATOM    217  N   THR B  55      11.783   3.435  30.802  1.00  1.00
ATOM    218  CA  THR B  55      11.437   4.231  29.630  1.00  1.00
ATOM    219  C   THR B  55      10.447   3.494  28.737  1.00  1.00
ATOM    220  O   THR B  55      10.469   2.266  28.650  1.00  1.00
ATOM    221  N   ILE B  56       9.735   4.202  27.955  1.00  1.00
ATOM    222  CA  ILE B  56       8.850   3.792  26.872  1.00  1.00
ATOM    223  C   ILE B  56       8.956   4.740  25.684  1.00  1.00
ATOM    224  O   ILE B  56       9.042   5.956  25.855  1.00  1.00
ATOM    225  N   CYS B  57       9.156   4.229  24.517  1.00  1.00
ATOM    226  CA  CYS B  57       9.275   4.990  23.279  1.00  1.00
ATOM    227  C   CYS B  57       8.184   4.604  22.288  1.00  1.00
ATOM    228  O   CYS B  57       7.838   3.430  22.158  1.00  1.00
ATOM    229  N   ILE B  58       7.601   5.675  21.588  1.00  1.00
ATOM    230  CA  ILE B  58       6.665   5.469  20.488  1.00  1.00
ATOM    231  C   ILE B  58       7.385   5.471  19.146  1.00  1.00
ATOM    232  O   ILE B  58       8.157   6.381  18.845  1.00  1.00
ATOM    233  N   GLY B  59       7.343   4.399  18.412  1.00  1.00
ATOM    234  CA  GLY B  59       8.102   4.303  17.171  1.00  1.00
ATOM    235  C   GLY B  59       7.212   3.869  16.014  1.00  1.00
ATOM    236  O   GLY B  59       6.043   3.535  16.208  1.00  1.00
ATOM    237  N   TYR B  60       7.901   3.288  14.971  1.00  1.00
ATOM    238  CA  TYR B  60       7.291   2.770  13.752  1.00  1.00
ATOM    239  C   TYR B  60       8.091   1.601  13.190  1.00  1.00
ATOM    240  O   TYR B  60       9.314   1.555  13.317  1.00  1.00
ATOM    241  N   HIS B  61       7.426   0.789  12.350  1.00  1.00
ATOM    242  CA  HIS B  61       8.036  -0.377  11.723  1.00  1.00
ATOM    243  C   HIS B  61       9.084   0.034  10.696  1.00  1.00
ATOM    244  O   HIS B  61       8.904   1.012   9.970  1.00  1.00
ATOM    245  N   ALA B  62      10.064  -0.806  10.536  1.00  1.00
ATOM    246  CA  ALA B  62      11.079  -0.830   9.490  1.00  1.00
ATOM    247  C   ALA B  62      11.442  -2.259   9.107  1.00  1.00
ATOM    248  O   ALA B  62      11.435  -3.158   9.947  1.00  1.00
ATOM    249  N   ASN B  63      11.711  -2.523   7.911  1.00  1.00
ATOM    250  CA  ASN B  63      12.111  -3.846   7.447  1.00  1.00
ATOM    251  C   ASN B  63      13.221  -3.754   6.408  1.00  1.00
ATOM    252  O   ASN B  63      13.441  -2.699   5.813  1.00  1.00
ATOM    253  N   ASN B  64      13.445  -4.856   5.688  1.00  1.00
ATOM    254  CA  ASN B  64      14.494  -4.943   4.680  1.00  1.00
ATOM    255  C   ASN B  64      13.933  -4.721   3.281  1.00  1.00
ATOM    256  O   ASN B  64      14.679  -4.467   2.335  1.00  1.00
ATOM    257  N   SER B  65      12.837  -4.136   3.127  1.00  1.00
ATOM    258  CA  SER B  65      12.246  -3.820   1.832  1.00  1.00
ATOM    259  C   SER B  65      13.060  -2.762   1.099  1.00  1.00
ATOM    260  O   SER B  65      13.448  -1.749   1.681  1.00  1.00
ATOM    261  N   THR B  66      13.212  -2.972  -0.244  1.00  1.00
ATOM    262  CA  THR B  66      13.923  -2.012  -1.080  1.00  1.00
ATOM    263  C   THR B  66      13.017  -1.451  -2.168  1.00  1.00
ATOM    264  O   THR B  66      13.333  -0.437  -2.791  1.00  1.00
ATOM    265  N   ASP B  67      11.684  -1.808  -2.052  1.00  1.00
ATOM    266  CA  ASP B  67      10.688  -1.235  -2.949  1.00  1.00
ATOM    267  C   ASP B  67      10.585   0.274  -2.765  1.00  1.00
ATOM    268  O   ASP B  67      10.617   0.776  -1.642  1.00  1.00
ATOM    269  N   THR B  68      10.401   0.971  -3.901  1.00  1.00
ATOM    270  CA  THR B  68      10.247   2.421  -3.878  1.00  1.00
ATOM    271  C   THR B  68       8.980   2.852  -4.605  1.00  1.00
ATOM    272  O   THR B  68       8.583   2.239  -5.596  1.00  1.00
ATOM    273  N   VAL B  69       8.469   3.941  -4.217  1.00  1.00
ATOM    274  CA  VAL B  69       7.334   4.634  -4.815  1.00  1.00
ATOM    275  C   VAL B  69       7.645   6.109  -5.038  1.00  1.00
ATOM    276  O   VAL B  69       8.397   6.717  -4.277  1.00  1.00
ATOM    277  N   ASP B  70       6.939   6.748  -5.871  1.00  1.00
ATOM    278  CA  ASP B  70       6.988   8.192  -6.065  1.00  1.00
ATOM    279  C   ASP B  70       5.746   8.867  -5.498  1.00  1.00
ATOM    280  O   ASP B  70       4.654   8.299  -5.521  1.00  1.00
ATOM    281  N   THR B  71       5.958  10.070  -5.012  1.00  1.00
ATOM    282  CA  THR B  71       4.882  10.969  -4.614  1.00  1.00
ATOM    283  C   THR B  71       4.910  12.256  -5.429  1.00  1.00
ATOM    284  O   THR B  71       5.963  12.677  -5.906  1.00  1.00
ATOM    285  N   VAL B  72       4.122  13.174  -5.237  1.00  1.00
ATOM    286  CA  VAL B  72       4.183  14.480  -5.883  1.00  1.00
ATOM    287  C   VAL B  72       5.358  15.298  -5.363  1.00  1.00
ATOM    288  O   VAL B  72       6.033  15.988  -6.127  1.00  1.00
ATOM    289  N   LEU B  73       5.774  15.182  -4.235  1.00  1.00
ATOM    290  CA  LEU B  73       6.861  15.940  -3.628  1.00  1.00
ATOM    291  C   LEU B  73       8.158  15.137  -3.625  1.00  1.00
ATOM    292  O   LEU B  73       9.245  15.695  -3.779  1.00  1.00
ATOM    293  N   GLU B  74       8.298  14.018  -3.925  1.00  1.00
ATOM    294  CA  GLU B  74       9.393  13.093  -3.658  1.00  1.00
ATOM    295  C   GLU B  74       9.394  11.939  -4.653  1.00  1.00
ATOM    296  O   GLU B  74       8.360  11.315  -4.895  1.00  1.00
ATOM    297  N   LYS B  75      10.564  11.667  -5.229  1.00  1.00
ATOM    298  CA  LYS B  75      10.759  10.494  -6.072  1.00  1.00
ATOM    299  C   LYS B  75      11.618   9.449  -5.371  1.00  1.00
ATOM    300  O   LYS B  75      12.661   9.770  -4.801  1.00  1.00
ATOM    301  N   ASN B  76      11.230   8.124  -5.635  1.00  1.00
ATOM    302  CA  ASN B  76      12.157   7.092  -5.187  1.00  1.00
ATOM    303  C   ASN B  76      12.176   6.992  -3.667  1.00  1.00
ATOM    304  O   ASN B  76      13.239   7.020  -3.047  1.00  1.00
ATOM    305  N   VAL B  77      11.028   7.098  -2.986  1.00  1.00
ATOM    306  CA  VAL B  77      10.829   6.807  -1.572  1.00  1.00
ATOM    307  C   VAL B  77      10.795   5.305  -1.318  1.00  1.00
ATOM    308  O   VAL B  77      10.002   4.581  -1.920  1.00  1.00
ATOM    309  N   THR B  78      11.842   4.835  -0.503  1.00  1.00
ATOM    310  CA  THR B  78      11.783   3.440  -0.083  1.00  1.00
ATOM    311  C   THR B  78      10.725   3.234   0.994  1.00  1.00
ATOM    312  O   THR B  78      10.693   3.954   1.992  1.00  1.00
ATOM    313  N   VAL B  79       9.871   2.283   0.848  1.00  1.00
ATOM    314  CA  VAL B  79       8.748   2.042   1.746  1.00  1.00
ATOM    315  C   VAL B  79       8.744   0.604   2.249  1.00  1.00
ATOM    316  O   VAL B  79       9.116  -0.319   1.523  1.00  1.00
ATOM    317  N   THR B  80       8.101   0.372   3.429  1.00  1.00
ATOM    318  CA  THR B  80       8.032  -0.955   4.030  1.00  1.00
ATOM    319  C   THR B  80       7.081  -1.861   3.257  1.00  1.00
ATOM    320  O   THR B  80       7.346  -3.050   3.082  1.00  1.00
ATOM    321  N   HIS B  81       6.073  -1.529   2.762  1.00  1.00
ATOM    322  CA  HIS B  81       5.054  -2.278   2.036  1.00  1.00
ATOM    323  C   HIS B  81       4.494  -1.464   0.876  1.00  1.00
ATOM    324  O   HIS B  81       4.346  -0.246   0.975  1.00  1.00
ATOM    325  N   SER B  82       4.246  -2.190  -0.237  1.00  1.00
ATOM    326  CA  SER B  82       3.691  -1.613  -1.455  1.00  1.00
ATOM    327  C   SER B  82       3.128  -2.694  -2.369  1.00  1.00
ATOM    328  O   SER B  82       3.548  -3.850  -2.311  1.00  1.00
ATOM    329  N   VAL B  83       2.424  -2.325  -3.382  1.00  1.00
ATOM    330  CA  VAL B  83       1.776  -3.203  -4.350  1.00  1.00
ATOM    331  C   VAL B  83       1.915  -2.660  -5.766  1.00  1.00
ATOM    332  O   VAL B  83       1.758  -1.462  -6.000  1.00  1.00
ATOM    333  N   ASN B  84       2.362  -3.574  -6.739  1.00  1.00
ATOM    334  CA  ASN B  84       2.370  -3.162  -8.138  1.00  1.00
ATOM    335  C   ASN B  84       0.969  -3.209  -8.734  1.00  1.00
ATOM    336  O   ASN B  84       0.263  -4.209  -8.606  1.00  1.00
ATOM    337  N   LEU B  85       0.549  -2.108  -9.393  1.00  1.00
ATOM    338  CA  LEU B  85      -0.768  -2.015 -10.012  1.00  1.00
ATOM    339  C   LEU B  85      -0.673  -2.132 -11.529  1.00  1.00
ATOM    340  O   LEU B  85      -1.649  -2.474 -12.197  1.00  1.00
ATOM    341  N   LEU B  86       0.395  -2.272 -12.081  1.00  1.00
ATOM    342  CA  LEU B  86       0.704  -2.358 -13.503  1.00  1.00
ATOM    343  C   LEU B  86       1.240  -3.738 -13.868  1.00  1.00
ATOM    344  O   LEU B  86       2.223  -4.206 -13.293  1.00  1.00
ATOM    345  N   GLU B  87       0.353  -4.467 -14.689  1.00  1.00
ATOM    346  CA  GLU B  87       0.752  -5.775 -15.194  1.00  1.00
ATOM    347  C   GLU B  87       1.612  -5.643 -16.444  1.00  1.00
ATOM    348  O   GLU B  87       1.283  -4.888 -17.359  1.00  1.00
ATOM    349  N   ASP B  88       2.771  -6.294 -16.457  1.00  1.00
ATOM    350  CA  ASP B  88       3.686  -6.207 -17.589  1.00  1.00
ATOM    351  C   ASP B  88       4.115  -7.591 -18.058  1.00  1.00
ATOM    352  O   ASP B  88       4.523  -7.770 -19.205  1.00  1.00
ATOM    353  N   SER B  89       3.536  -8.598 -17.543  1.00  1.00
ATOM    354  CA  SER B  89       3.774 -10.010 -17.818  1.00  1.00
ATOM    355  C   SER B  89       2.608 -10.628 -18.580  1.00  1.00
ATOM    356  O   SER B  89       1.446 -10.388 -18.255  1.00  1.00
ATOM    357  N   HIS B  90       2.887 -11.246 -19.671  1.00  1.00
ATOM    358  CA  HIS B  90       1.994 -12.094 -20.451  1.00  1.00
ATOM    359  C   HIS B  90       2.611 -13.465 -20.697  1.00  1.00
ATOM    360  O   HIS B  90       3.813 -13.581 -20.936  1.00  1.00
ATOM    361  N   ASN B  91       2.023 -14.438 -20.938  1.00  1.00
ATOM    362  CA  ASN B  91       2.477 -15.807 -21.147  1.00  1.00
ATOM    363  C   ASN B  91       2.918 -16.027 -22.589  1.00  1.00
ATOM    364  O   ASN B  91       3.631 -16.984 -22.891  1.00  1.00
ATOM    365  N   GLY B  92       3.014 -15.222 -23.436  1.00  1.00
ATOM    366  CA  GLY B  92       3.565 -15.279 -24.784  1.00  1.00
ATOM    367  C   GLY B  92       2.873 -16.351 -25.617  1.00  1.00
ATOM    368  O   GLY B  92       3.471 -16.924 -26.528  1.00  1.00
ATOM    369  N   LYS B  93       1.646 -16.690 -25.424  1.00  1.00
ATOM    370  CA  LYS B  93       0.889 -17.730 -26.110  1.00  1.00
ATOM    371  C   LYS B  93      -0.486 -17.226 -26.528  1.00  1.00
ATOM    372  O   LYS B  93      -1.106 -16.429 -25.823  1.00  1.00
ATOM    373  N   LEU B  94      -0.983 -17.710 -27.731  1.00  1.00
ATOM    374  CA  LEU B  94      -2.413 -17.607 -27.994  1.00  1.00
ATOM    375  C   LEU B  94      -3.187 -18.708 -27.277  1.00  1.00
ATOM    376  O   LEU B  94      -2.817 -19.880 -27.338  1.00  1.00
ATOM    377  N   CYS B  95      -4.186 -18.374 -26.562  1.00  1.00
ATOM    378  CA  CYS B  95      -4.923 -19.299 -25.709  1.00  1.00
ATOM    379  C   CYS B  95      -6.403 -19.319 -26.067  1.00  1.00
ATOM    380  O   CYS B  95      -6.968 -18.303 -26.471  1.00  1.00
ATOM    381  N   ARG B  96      -7.124 -20.385 -25.621  1.00  1.00
ATOM    382  CA  ARG B  96      -8.580 -20.317 -25.645  1.00  1.00
ATOM    383  C   ARG B  96      -9.099 -19.265 -24.673  1.00  1.00
ATOM    384  O   ARG B  96      -8.583 -19.122 -23.565  1.00  1.00
ATOM    385  N   LEU B  97     -10.241 -18.672 -25.059  1.00  1.00
ATOM    386  CA  LEU B  97     -10.965 -17.760 -24.182  1.00  1.00
ATOM    387  C   LEU B  97     -12.212 -18.422 -23.607  1.00  1.00
ATOM    388  O   LEU B  97     -13.095 -18.855 -24.347  1.00  1.00
ATOM    389  N   LYS B  98     -12.287 -18.538 -22.230  1.00  1.00
ATOM    390  CA  LYS B  98     -13.521 -19.121 -21.716  1.00  1.00
ATOM    391  C   LYS B  98     -13.749 -20.516 -22.283  1.00  1.00
ATOM    392  O   LYS B  98     -14.890 -20.942 -22.468  1.00  1.00
ATOM    393  N   GLY B  99     -12.642 -21.236 -22.796  1.00  1.00
ATOM    394  CA  GLY B  99     -12.709 -22.635 -23.200  1.00  1.00
ATOM    395  C   GLY B  99     -12.825 -22.767 -24.713  1.00  1.00
ATOM    396  O   GLY B  99     -12.513 -23.814 -25.280  1.00  1.00
ATOM    397  N   ILE B 100     -12.995 -21.833 -25.454  1.00  1.00
ATOM    398  CA  ILE B 100     -13.153 -21.807 -26.903  1.00  1.00
ATOM    399  C   ILE B 100     -11.878 -21.330 -27.587  1.00  1.00
ATOM    400  O   ILE B 100     -11.323 -20.291 -27.231  1.00  1.00
ATOM    401  N   ALA B 101     -11.374 -22.181 -28.565  1.00  1.00
ATOM    402  CA  ALA B 101     -10.186 -21.816 -29.328  1.00  1.00
ATOM    403  C   ALA B 101     -10.514 -20.783 -30.398  1.00  1.00
ATOM    404  O   ALA B 101     -11.531 -20.887 -31.084  1.00  1.00
ATOM    405  N   PRO B 102      -9.559 -19.854 -30.649  1.00  1.00
ATOM    406  CA  PRO B 102      -9.717 -18.907 -31.747  1.00  1.00
ATOM    407  C   PRO B 102      -9.729 -19.621 -33.093  1.00  1.00
ATOM    408  O   PRO B 102      -8.956 -20.551 -33.319  1.00  1.00
ATOM    409  N   SER B 103     -17.483 -21.969 -35.125  1.00  1.00
ATOM    410  CA  SER B 103     -17.418 -21.251 -33.857  1.00  1.00
ATOM    411  C   SER B 103     -15.977 -20.940 -33.473  1.00  1.00
ATOM    412  O   SER B 103     -15.085 -21.770 -33.648  1.00  1.00
ATOM    413  N   TRP B 104     -15.816 -19.776 -32.921  1.00  1.00
ATOM    414  CA  TRP B 104     -14.526 -19.326 -32.410  1.00  1.00
ATOM    415  C   TRP B 104     -14.696 -18.182 -31.418  1.00  1.00
ATOM    416  O   TRP B 104     -15.578 -17.338 -31.574  1.00  1.00
ATOM    417  N   SER B 105     -13.644 -17.943 -30.599  1.00  1.00
ATOM    418  CA  SER B 105     -13.681 -16.911 -29.569  1.00  1.00
ATOM    419  C   SER B 105     -13.016 -15.628 -30.051  1.00  1.00
ATOM    420  O   SER B 105     -13.324 -14.539 -29.568  1.00  1.00
ATOM    421  N   TYR B 106     -12.485 -15.525 -31.003  1.00  1.00
ATOM    422  CA  TYR B 106     -11.754 -14.476 -31.703  1.00  1.00
ATOM    423  C   TYR B 106     -11.161 -14.994 -33.007  1.00  1.00
ATOM    424  O   TYR B 106     -10.784 -16.162 -33.108  1.00  1.00
ATOM    425  N   ILE B 107     -10.857 -14.053 -33.917  1.00  1.00
ATOM    426  CA  ILE B 107     -10.088 -14.341 -35.122  1.00  1.00
ATOM    427  C   ILE B 107      -8.764 -13.588 -35.124  1.00  1.00
ATOM    428  O   ILE B 107      -8.701 -12.423 -34.731  1.00  1.00
ATOM    429  N   SER B 108     -16.936  -8.902 -36.635  1.00  1.00
ATOM    430  CA  SER B 108     -16.197  -9.027 -35.384  1.00  1.00
ATOM    431  C   SER B 108     -17.116  -9.437 -34.241  1.00  1.00
ATOM    432  O   SER B 108     -16.665  -9.986 -33.236  1.00  1.00
ATOM    433  N   SER B 109     -18.334  -9.382 -34.361  1.00  1.00
ATOM    434  CA  SER B 109     -19.339  -9.731 -33.365  1.00  1.00
ATOM    435  C   SER B 109     -20.081 -11.004 -33.754  1.00  1.00
ATOM    436  O   SER B 109     -20.798 -11.589 -32.943  1.00  1.00
ATOM    437  N   VAL B 110     -19.540 -11.798 -34.524  1.00  1.00
ATOM    438  CA  VAL B 110     -19.932 -13.161 -34.864  1.00  1.00
ATOM    439  C   VAL B 110     -19.125 -14.181 -34.071  1.00  1.00
ATOM    440  O   VAL B 110     -17.897 -14.208 -34.146  1.00  1.00
ATOM    441  N   SER B 111     -19.844 -15.067 -33.317  1.00  1.00
ATOM    442  CA  SER B 111     -19.187 -16.079 -32.498  1.00  1.00
ATOM    443  C   SER B 111     -19.273 -17.454 -33.147  1.00  1.00
ATOM    444  O   SER B 111     -18.402 -18.301 -32.946  1.00  1.00
ATOM    445  N   SER B 112     -20.089 -17.872 -33.756  1.00  1.00
ATOM    446  CA  SER B 112     -20.172 -19.101 -34.537  1.00  1.00
ATOM    447  C   SER B 112     -20.844 -18.855 -35.882  1.00  1.00
ATOM    448  O   SER B 112     -21.749 -18.027 -35.992  1.00  1.00
ATOM    449  N   SER B 113     -24.522 -16.266 -35.821  1.00  1.00
ATOM    450  CA  SER B 113     -24.702 -16.251 -34.374  1.00  1.00
ATOM    451  C   SER B 113     -23.866 -15.155 -33.726  1.00  1.00
ATOM    452  O   SER B 113     -22.670 -15.035 -33.992  1.00  1.00
ATOM    453  N   ARG B 114     -24.542 -14.140 -33.224  1.00  1.00
ATOM    454  CA  ARG B 114     -23.859 -12.981 -32.663  1.00  1.00
ATOM    455  C   ARG B 114     -23.428 -13.238 -31.225  1.00  1.00
ATOM    456  O   ARG B 114     -24.166 -13.839 -30.444  1.00  1.00
ATOM    457  N   GLY B 115     -22.303 -12.609 -30.874  1.00  1.00
ATOM    458  CA  GLY B 115     -21.729 -12.630 -29.534  1.00  1.00
ATOM    459  C   GLY B 115     -20.869 -11.398 -29.284  1.00  1.00
ATOM    460  O   GLY B 115     -20.096 -10.983 -30.147  1.00  1.00
ATOM    461  N   PHE B 116     -20.992 -10.788 -28.142  1.00  1.00
ATOM    462  CA  PHE B 116     -20.156  -9.648 -27.784  1.00  1.00
ATOM    463  C   PHE B 116     -18.799 -10.102 -27.262  1.00  1.00
ATOM    464  O   PHE B 116     -18.715 -10.991 -26.414  1.00  1.00
ATOM    465  N   GLY B 117     -17.738  -9.138 -27.729  1.00  1.00
ATOM    466  CA  GLY B 117     -16.442  -9.366 -27.101  1.00  1.00
ATOM    467  C   GLY B 117     -15.505 -10.125 -28.032  1.00  1.00
ATOM    468  O   GLY B 117     -14.300 -10.198 -27.790  1.00  1.00
ATOM    469  N   SER B 118     -15.991 -10.630 -29.156  1.00  1.00
ATOM    470  CA  SER B 118     -15.115 -11.145 -30.202  1.00  1.00
ATOM    471  C   SER B 118     -14.446 -10.012 -30.968  1.00  1.00
ATOM    472  O   SER B 118     -15.056  -8.971 -31.214  1.00  1.00
ATOM    473  N   GLY B 119     -13.555 -10.400 -31.874  1.00  1.00
ATOM    474  CA  GLY B 119     -12.768  -9.428 -32.623  1.00  1.00
ATOM    475  C   GLY B 119     -11.786 -10.119 -33.560  1.00  1.00
ATOM    476  O   GLY B 119     -11.453 -11.289 -33.373  1.00  1.00
ATOM    477  N   ILE B 120     -11.171  -9.384 -34.407  1.00  1.00
ATOM    478  CA  ILE B 120     -10.045  -9.814 -35.227  1.00  1.00
ATOM    479  C   ILE B 120      -8.755  -9.128 -34.794  1.00  1.00
ATOM    480  O   ILE B 120      -8.725  -7.914 -34.591  1.00  1.00
ATOM    481  N   ILE B 121      -7.761  -9.931 -34.520  1.00  1.00
ATOM    482  CA  ILE B 121      -6.433  -9.461 -34.144  1.00  1.00
ATOM    483  C   ILE B 121      -5.372  -9.983 -35.105  1.00  1.00
ATOM    484  O   ILE B 121      -5.469 -11.105 -35.601  1.00  1.00
ATOM    485  N   THR B 122      -4.341  -9.326 -35.292  1.00  1.00
ATOM    486  CA  THR B 122      -3.116  -9.778 -35.941  1.00  1.00
ATOM    487  C   THR B 122      -2.038 -10.105 -34.916  1.00  1.00
ATOM    488  O   THR B 122      -1.741  -9.298 -34.035  1.00  1.00
ATOM    489  N   SER B 123      -1.440 -11.369 -35.125  1.00  1.00
ATOM    490  CA  SER B 123      -0.538 -11.815 -34.069  1.00  1.00
ATOM    491  C   SER B 123       0.565 -12.705 -34.627  1.00  1.00
ATOM    492  O   SER B 123       0.331 -13.506 -35.533  1.00  1.00
ATOM    493  N   ASN B 124       1.732 -12.636 -33.967  1.00  1.00
ATOM    494  CA  ASN B 124       2.836 -13.506 -34.356  1.00  1.00
ATOM    495  C   ASN B 124       3.041 -14.623 -33.342  1.00  1.00
ATOM    496  O   ASN B 124       3.748 -15.595 -33.608  1.00  1.00
ATOM    497  N   ALA B 125       2.336 -14.698 -32.360  1.00  1.00
ATOM    498  CA  ALA B 125       2.323 -15.708 -31.308  1.00  1.00
ATOM    499  C   ALA B 125       1.853 -17.055 -31.844  1.00  1.00
ATOM    500  O   ALA B 125       0.931 -17.123 -32.657  1.00  1.00
ATOM    501  N   SER B 126       2.183 -18.150 -31.062  1.00  1.00
ATOM    502  CA  SER B 126       1.732 -19.488 -31.425  1.00  1.00
ATOM    503  C   SER B 126       0.595 -19.950 -30.523  1.00  1.00
ATOM    504  O   SER B 126       0.625 -19.736 -29.311  1.00  1.00
ATOM    505  N   MET B 127      -0.317 -20.782 -31.113  1.00  1.00
ATOM    506  CA  MET B 127      -1.381 -21.357 -30.298  1.00  1.00
ATOM    507  C   MET B 127      -0.846 -22.461 -29.394  1.00  1.00
ATOM    508  O   MET B 127      -0.111 -23.341 -29.842  1.00  1.00
ATOM    509  N   HIS B 128      -1.186 -22.439 -28.169  1.00  1.00
ATOM    510  CA  HIS B 128      -0.901 -23.459 -27.167  1.00  1.00
ATOM    511  C   HIS B 128      -2.183 -23.982 -26.533  1.00  1.00
ATOM    512  O   HIS B 128      -3.141 -23.234 -26.338  1.00  1.00
ATOM    513  N   GLU B 129      -2.176 -25.159 -26.003  1.00  1.00
ATOM    514  CA  GLU B 129      -3.306 -25.653 -25.226  1.00  1.00
ATOM    515  C   GLU B 129      -3.401 -24.947 -23.880  1.00  1.00
ATOM    516  O   GLU B 129      -2.576 -25.167 -22.994  1.00  1.00
ATOM    517  N   CYS B 130      -3.863 -23.804 -23.891  1.00  1.00
ATOM    518  CA  CYS B 130      -4.065 -22.927 -22.745  1.00  1.00
ATOM    519  C   CYS B 130      -5.428 -22.249 -22.803  1.00  1.00
ATOM    520  O   CYS B 130      -5.926 -21.926 -23.882  1.00  1.00
ATOM    521  N   ASN B 131      -5.911 -21.746 -21.792  1.00  1.00
ATOM    522  CA  ASN B 131      -7.146 -20.998 -21.590  1.00  1.00
ATOM    523  C   ASN B 131      -6.902 -19.743 -20.763  1.00  1.00
ATOM    524  O   ASN B 131      -6.219 -19.785 -19.739  1.00  1.00
ATOM    525  N   THR B 132      -7.576 -18.634 -21.247  1.00  1.00
ATOM    526  CA  THR B 132      -7.379 -17.348 -20.589  1.00  1.00
ATOM    527  C   THR B 132      -8.660 -16.523 -20.597  1.00  1.00
ATOM    528  O   THR B 132      -9.465 -16.618 -21.523  1.00  1.00
ATOM    529  N   LYS B 133      -8.762 -15.537 -19.822  1.00  1.00
ATOM    530  CA  LYS B 133      -9.843 -14.562 -19.760  1.00  1.00
ATOM    531  C   LYS B 133      -9.475 -13.283 -20.503  1.00  1.00
ATOM    532  O   LYS B 133     -10.347 -12.563 -20.988  1.00  1.00
ATOM    533  N   CYS B 134      -8.259 -13.204 -20.893  1.00  1.00
ATOM    534  CA  CYS B 134      -7.632 -12.031 -21.488  1.00  1.00
ATOM    535  C   CYS B 134      -6.549 -12.430 -22.483  1.00  1.00
ATOM    536  O   CYS B 134      -5.696 -13.265 -22.184  1.00  1.00
ATOM    537  N   GLN B 135      -6.718 -12.040 -23.722  1.00  1.00
ATOM    538  CA  GLN B 135      -5.793 -12.322 -24.814  1.00  1.00
ATOM    539  C   GLN B 135      -5.403 -11.046 -25.549  1.00  1.00
ATOM    540  O   GLN B 135      -6.249 -10.197 -25.830  1.00  1.00
ATOM    541  N   THR B 136      -4.139 -10.765 -25.584  1.00  1.00
ATOM    542  CA  THR B 136      -3.538  -9.745 -26.434  1.00  1.00
ATOM    543  C   THR B 136      -2.812 -10.372 -27.618  1.00  1.00
ATOM    544  O   THR B 136      -2.211 -11.439 -27.495  1.00  1.00
ATOM    545  N   PRO B 137      -2.366  -9.620 -28.580  1.00  1.00
ATOM    546  CA  PRO B 137      -1.636 -10.129 -29.735  1.00  1.00
ATOM    547  C   PRO B 137      -0.240 -10.596 -29.342  1.00  1.00
ATOM    548  O   PRO B 137       0.280 -11.565 -29.896  1.00  1.00
ATOM    549  N   LEU B 138       0.260 -10.363 -28.279  1.00  1.00
ATOM    550  CA  LEU B 138       1.586 -10.733 -27.800  1.00  1.00
ATOM    551  C   LEU B 138       1.524 -11.960 -26.897  1.00  1.00
ATOM    552  O   LEU B 138       2.458 -12.760 -26.856  1.00  1.00
ATOM    553  N   GLY B 139       0.368 -12.230 -26.303  1.00  1.00
ATOM    554  CA  GLY B 139       0.232 -13.281 -25.302  1.00  1.00
ATOM    555  C   GLY B 139      -0.994 -13.053 -24.426  1.00  1.00
ATOM    556  O   GLY B 139      -1.426 -11.917 -24.232  1.00  1.00
ATOM    557  N   ALA B 140      -1.371 -14.108 -23.647  1.00  1.00
ATOM    558  CA  ALA B 140      -2.485 -14.003 -22.712  1.00  1.00
ATOM    559  C   ALA B 140      -2.030 -13.429 -21.376  1.00  1.00
ATOM    560  O   ALA B 140      -0.948 -13.753 -20.886  1.00  1.00
ATOM    561  N   ILE B 141      -2.985 -12.722 -20.731  1.00  1.00
ATOM    562  CA  ILE B 141      -2.761 -12.145 -19.411  1.00  1.00
ATOM    563  C   ILE B 141      -3.605 -12.845 -18.354  1.00  1.00
ATOM    564  O   ILE B 141      -4.808 -13.038 -18.533  1.00  1.00
ATOM    565  N   ASN B 142      -3.023 -13.335 -17.360  1.00  1.00
ATOM    566  CA  ASN B 142      -3.661 -13.897 -16.177  1.00  1.00
ATOM    567  C   ASN B 142      -3.299 -13.105 -14.927  1.00  1.00
ATOM    568  O   ASN B 142      -2.132 -13.035 -14.541  1.00  1.00
ATOM    569  N   SER B 143      -4.207 -11.996 -14.699  1.00  1.00
ATOM    570  CA  SER B 143      -3.833 -11.001 -13.701  1.00  1.00
ATOM    571  C   SER B 143      -5.064 -10.340 -13.094  1.00  1.00
ATOM    572  O   SER B 143      -6.086 -10.177 -13.762  1.00  1.00
ATOM    573  N   SER B 144      -4.935  -9.937 -11.802  1.00  1.00
ATOM    574  CA  SER B 144      -5.980  -9.190 -11.112  1.00  1.00
ATOM    575  C   SER B 144      -5.614  -7.716 -10.989  1.00  1.00
ATOM    576  O   SER B 144      -6.479  -6.869 -10.769  1.00  1.00
ATOM    577  N   LEU B 145      -4.430  -7.378 -11.469  1.00  1.00
ATOM    578  CA  LEU B 145      -4.005  -5.984 -11.522  1.00  1.00
ATOM    579  C   LEU B 145      -4.932  -5.159 -12.408  1.00  1.00
ATOM    580  O   LEU B 145      -5.283  -5.574 -13.513  1.00  1.00
ATOM    581  N   PRO B 146      -5.135  -3.894 -12.027  1.00  1.00
ATOM    582  CA  PRO B 146      -6.066  -3.008 -12.715  1.00  1.00
ATOM    583  C   PRO B 146      -5.458  -2.463 -14.002  1.00  1.00
ATOM    584  O   PRO B 146      -6.155  -2.279 -15.000  1.00  1.00
ATOM    585  N   TYR B 147      -4.328  -2.345 -14.260  1.00  1.00
ATOM    586  CA  TYR B 147      -3.636  -1.751 -15.398  1.00  1.00
ATOM    587  C   TYR B 147      -2.619  -2.718 -15.990  1.00  1.00
ATOM    588  O   TYR B 147      -2.023  -3.523 -15.274  1.00  1.00
ATOM    589  N   GLN B 148      -2.384  -2.472 -17.319  1.00  1.00
ATOM    590  CA  GLN B 148      -1.365  -3.193 -18.073  1.00  1.00
ATOM    591  C   GLN B 148      -0.760  -2.315 -19.160  1.00  1.00
ATOM    592  O   GLN B 148      -1.455  -1.511 -19.781  1.00  1.00
ATOM    593  N   ASN B 149       0.464  -2.453 -19.434  1.00  1.00
ATOM    594  CA  ASN B 149       1.207  -1.739 -20.465  1.00  1.00
ATOM    595  C   ASN B 149       1.745  -2.698 -21.520  1.00  1.00
ATOM    596  O   ASN B 149       2.227  -2.273 -22.570  1.00  1.00
ATOM    597  N   ILE B 150       1.012  -3.840 -21.708  1.00  1.00
ATOM    598  CA  ILE B 150       1.420  -4.861 -22.666  1.00  1.00
ATOM    599  C   ILE B 150       0.936  -4.524 -24.070  1.00  1.00
ATOM    600  O   ILE B 150       1.662  -4.704 -25.047  1.00  1.00
ATOM    601  N   HIS B 151      -0.260  -4.186 -24.333  1.00  1.00
ATOM    602  CA  HIS B 151      -0.920  -4.029 -25.623  1.00  1.00
ATOM    603  C   HIS B 151      -2.322  -3.457 -25.458  1.00  1.00
ATOM    604  O   HIS B 151      -3.046  -3.820 -24.530  1.00  1.00
ATOM    605  N   PRO B 152      -2.679  -2.538 -26.449  1.00  1.00
ATOM    606  CA  PRO B 152      -3.995  -1.914 -26.384  1.00  1.00
ATOM    607  C   PRO B 152      -5.050  -2.783 -27.055  1.00  1.00
ATOM    608  O   PRO B 152      -6.214  -2.783 -26.655  1.00  1.00
ATOM    609  N   VAL B 153      -4.727  -3.650 -27.866  1.00  1.00
ATOM    610  CA  VAL B 153      -5.595  -4.676 -28.431  1.00  1.00
ATOM    611  C   VAL B 153      -5.804  -5.823 -27.450  1.00  1.00
ATOM    612  O   VAL B 153      -4.843  -6.416 -26.960  1.00  1.00
ATOM    613  N   THR B 154      -7.109  -6.024 -27.063  1.00  1.00
ATOM    614  CA  THR B 154      -7.472  -6.987 -26.031  1.00  1.00
ATOM    615  C   THR B 154      -8.757  -7.723 -26.392  1.00  1.00
ATOM    616  O   THR B 154      -9.684  -7.135 -26.948  1.00  1.00
ATOM    617  N   ILE B 155      -8.738  -9.012 -26.149  1.00  1.00
ATOM    618  CA  ILE B 155      -9.921  -9.858 -26.253  1.00  1.00
ATOM    619  C   ILE B 155     -10.346 -10.382 -24.888  1.00  1.00
ATOM    620  O   ILE B 155      -9.521 -10.874 -24.117  1.00  1.00
ATOM    621  N   GLY B 156     -11.467  -9.944 -24.382  1.00  1.00
ATOM    622  CA  GLY B 156     -11.978 -10.553 -23.160  1.00  1.00
ATOM    623  C   GLY B 156     -12.041  -9.540 -22.025  1.00  1.00
ATOM    624  O   GLY B 156     -11.598  -8.401 -22.171  1.00  1.00
ATOM    625  N   GLU B 157     -11.978  -9.730 -20.953  1.00  1.00
ATOM    626  CA  GLU B 157     -11.854  -8.948 -19.729  1.00  1.00
ATOM    627  C   GLU B 157     -10.395  -8.783 -19.326  1.00  1.00
ATOM    628  O   GLU B 157      -9.697  -9.765 -19.069  1.00  1.00
ATOM    629  N   CYS B 158      -9.797  -7.673 -19.842  1.00  1.00
ATOM    630  CA  CYS B 158      -8.376  -7.397 -19.670  1.00  1.00
ATOM    631  C   CYS B 158      -8.156  -6.173 -18.789  1.00  1.00
ATOM    632  O   CYS B 158      -8.922  -5.211 -18.844  1.00  1.00
ATOM    633  N   PRO B 159      -6.942  -6.107 -17.966  1.00  1.00
ATOM    634  CA  PRO B 159      -6.602  -4.832 -17.348  1.00  1.00
ATOM    635  C   PRO B 159      -6.628  -3.701 -18.367  1.00  1.00
ATOM    636  O   PRO B 159      -6.147  -3.853 -19.490  1.00  1.00
ATOM    637  N   LYS B 160      -6.936  -2.426 -17.768  1.00  1.00
ATOM    638  CA  LYS B 160      -6.883  -1.227 -18.597  1.00  1.00
ATOM    639  C   LYS B 160      -5.471  -0.974 -19.109  1.00  1.00
ATOM    640  O   LYS B 160      -4.510  -0.981 -18.339  1.00  1.00
ATOM    641  N   TYR B 161      -5.380  -0.701 -20.491  1.00  1.00
ATOM    642  CA  TYR B 161      -4.077  -0.375 -21.058  1.00  1.00
ATOM    643  C   TYR B 161      -3.710   1.080 -20.793  1.00  1.00
ATOM    644  O   TYR B 161      -4.538   1.977 -20.948  1.00  1.00
ATOM    645  N   VAL B 162      -2.448   1.268 -20.405  1.00  1.00
ATOM    646  CA  VAL B 162      -1.833   2.575 -20.201  1.00  1.00
ATOM    647  C   VAL B 162      -0.385   2.582 -20.674  1.00  1.00
ATOM    648  O   VAL B 162       0.317   1.577 -20.570  1.00  1.00
ATOM    649  N   ARG B 163       0.137   3.679 -21.035  1.00  1.00
ATOM    650  CA  ARG B 163       1.501   3.842 -21.523  1.00  1.00
ATOM    651  C   ARG B 163       2.495   3.907 -20.371  1.00  1.00
ATOM    652  O   ARG B 163       3.652   3.513 -20.514  1.00  1.00
ATOM    653  N   SER B 164       2.161   3.733 -19.224  1.00  1.00
ATOM    654  CA  SER B 164       3.005   3.848 -18.041  1.00  1.00
ATOM    655  C   SER B 164       3.995   2.694 -17.957  1.00  1.00
ATOM    656  O   SER B 164       3.640   1.540 -18.196  1.00  1.00
ATOM    657  N   ALA B 165       5.200   3.043 -17.316  1.00  1.00
ATOM    658  CA  ALA B 165       6.255   2.056 -17.117  1.00  1.00
ATOM    659  C   ALA B 165       6.261   1.537 -15.685  1.00  1.00
ATOM    660  O   ALA B 165       6.548   0.365 -15.441  1.00  1.00
ATOM    661  N   LYS B 166       5.633   2.170 -14.810  1.00  1.00
ATOM    662  CA  LYS B 166       5.539   1.894 -13.382  1.00  1.00
ATOM    663  C   LYS B 166       4.333   2.591 -12.764  1.00  1.00
ATOM    664  O   LYS B 166       4.025   3.734 -13.100  1.00  1.00
ATOM    665  N   LEU B 167       3.602   1.827 -11.959  1.00  1.00
ATOM    666  CA  LEU B 167       2.447   2.185 -11.146  1.00  1.00
ATOM    667  C   LEU B 167       2.407   1.372  -9.856  1.00  1.00
ATOM    668  O   LEU B 167       2.379   0.141  -9.887  1.00  1.00
ATOM    669  N   ARG B 168       3.153   1.819  -8.876  1.00  1.00
ATOM    670  CA  ARG B 168       3.307   1.171  -7.579  1.00  1.00
ATOM    671  C   ARG B 168       2.709   2.019  -6.464  1.00  1.00
ATOM    672  O   ARG B 168       2.942   3.226  -6.397  1.00  1.00
ATOM    673  N   MET B 169       1.680   1.471  -5.779  1.00  1.00
ATOM    674  CA  MET B 169       1.026   2.144  -4.663  1.00  1.00
ATOM    675  C   MET B 169       1.633   1.719  -3.332  1.00  1.00
ATOM    676  O   MET B 169       1.797   0.528  -3.066  1.00  1.00
ATOM    677  N   VAL B 170       2.144   2.798  -2.505  1.00  1.00
ATOM    678  CA  VAL B 170       2.594   2.414  -1.173  1.00  1.00
ATOM    679  C   VAL B 170       1.415   2.094  -0.264  1.00  1.00
ATOM    680  O   VAL B 170       0.413   2.809  -0.255  1.00  1.00
ATOM    681  N   THR B 171       1.627   1.015   0.577  1.00  1.00
ATOM    682  CA  THR B 171       0.608   0.625   1.544  1.00  1.00
ATOM    683  C   THR B 171       1.136   0.725   2.970  1.00  1.00
ATOM    684  O   THR B 171       0.394   1.059   3.894  1.00  1.00
ATOM    685  N   GLY B 172       2.458   0.711   3.081  1.00  1.00
ATOM    686  CA  GLY B 172       3.100   0.922   4.373  1.00  1.00
ATOM    687  C   GLY B 172       3.673   2.330   4.480  1.00  1.00
ATOM    688  O   GLY B 172       3.712   3.071   3.497  1.00  1.00
ATOM    689  N   LEU B 173       4.671   2.527   5.152  1.00  1.00
ATOM    690  CA  LEU B 173       5.284   3.807   5.488  1.00  1.00
ATOM    691  C   LEU B 173       6.744   3.850   5.048  1.00  1.00
ATOM    692  O   LEU B 173       7.425   2.826   5.022  1.00  1.00
ATOM    693  N   ARG B 174       7.311   5.083   5.045  1.00  1.00
ATOM    694  CA  ARG B 174       8.740   5.246   4.806  1.00  1.00
ATOM    695  C   ARG B 174       9.552   4.244   5.616  1.00  1.00
ATOM    696  O   ARG B 174       9.368   4.115   6.826  1.00  1.00
ATOM    697  N   ASN B 175      10.427   3.482   4.844  1.00  1.00
ATOM    698  CA  ASN B 175      11.303   2.507   5.482  1.00  1.00
ATOM    699  C   ASN B 175      12.640   3.133   5.860  1.00  1.00
ATOM    700  O   ASN B 175      13.328   3.708   5.017  1.00  1.00
ATOM    701  N   ILE B 176      12.954   3.205   7.099  1.00  1.00
ATOM    702  CA  ILE B 176      14.155   3.790   7.682  1.00  1.00
ATOM    703  C   ILE B 176      14.804   2.838   8.678  1.00  1.00
ATOM    704  O   ILE B 176      14.313   2.662   9.793  1.00  1.00
ATOM    705  N   PRO B 177      15.364   1.702   8.229  1.00  1.00
ATOM    706  CA  PRO B 177      15.901   0.681   9.120  1.00  1.00
ATOM    707  C   PRO B 177      17.195   1.146   9.774  1.00  1.00
ATOM    708  O   PRO B 177      17.992   1.856   9.161  1.00  1.00
ATOM    709  N   GLY B 178       7.928  14.866   7.278  1.00  1.00
ATOM    710  CA  GLY B 178       6.575  14.680   6.769  1.00  1.00
ATOM    711  C   GLY B 178       5.624  15.728   7.334  1.00  1.00
ATOM    712  O   GLY B 178       5.850  16.262   8.420  1.00  1.00
ATOM    713  N   LEU B 179       4.374  15.714   6.876  1.00  1.00
ATOM    714  CA  LEU B 179       3.397  16.695   7.331  1.00  1.00
ATOM    715  C   LEU B 179       3.189  16.607   8.839  1.00  1.00
ATOM    716  O   LEU B 179       3.008  17.623   9.511  1.00  1.00
ATOM    717  N   PHE B 180       3.224  15.708   9.564  1.00  1.00
ATOM    718  CA  PHE B 180       2.975  15.569  10.993  1.00  1.00
ATOM    719  C   PHE B 180       4.274  15.624  11.786  1.00  1.00
ATOM    720  O   PHE B 180       4.291  16.051  12.941  1.00  1.00
ATOM    721  N   GLY B 181       5.357  15.311  11.320  1.00  1.00
ATOM    722  CA  GLY B 181       6.640  15.649  11.925  1.00  1.00
ATOM    723  C   GLY B 181       7.147  14.519  12.811  1.00  1.00
ATOM    724  O   GLY B 181       8.290  14.539  13.268  1.00  1.00
ATOM    725  N   ALA B 182       6.554  13.319  12.653  1.00  1.00
ATOM    726  CA  ALA B 182       6.954  12.199  13.496  1.00  1.00
ATOM    727  C   ALA B 182       7.851  11.230  12.736  1.00  1.00
ATOM    728  O   ALA B 182       8.810  10.692  13.290  1.00  1.00
ATOM    729  N   ILE B 183       7.402  10.648  11.620  1.00  1.00
ATOM    730  CA  ILE B 183       8.235   9.756  10.822  1.00  1.00
ATOM    731  C   ILE B 183       9.337  10.526  10.105  1.00  1.00
ATOM    732  O   ILE B 183       9.068  11.489   9.386  1.00  1.00
ATOM    733  N   ALA B 184      10.611  10.023  10.209  1.00  1.00
ATOM    734  CA  ALA B 184      11.725  10.754   9.617  1.00  1.00
ATOM    735  C   ALA B 184      11.721  12.213  10.056  1.00  1.00
ATOM    736  O   ALA B 184      11.397  13.106   9.272  1.00  1.00
ATOM    737  N   GLY B 185      11.306  12.416  11.301  1.00  1.00
ATOM    738  CA  GLY B 185      11.259  13.736  11.918  1.00  1.00
ATOM    739  C   GLY B 185      11.833  13.705  13.329  1.00  1.00
ATOM    740  O   GLY B 185      12.751  14.459  13.652  1.00  1.00
ATOM    741  N   PHE B 186      10.921  13.802  14.384  1.00  1.00
ATOM    742  CA  PHE B 186      11.397  13.786  15.762  1.00  1.00
ATOM    743  C   PHE B 186      11.633  12.362  16.247  1.00  1.00
ATOM    744  O   PHE B 186      12.365  12.137  17.211  1.00  1.00
ATOM    745  N   ILE B 187      10.951  11.400  15.712  1.00  1.00
ATOM    746  CA  ILE B 187      11.377  10.007  15.782  1.00  1.00
ATOM    747  C   ILE B 187      12.246   9.636  14.587  1.00  1.00
ATOM    748  O   ILE B 187      11.765   9.568  13.456  1.00  1.00
ATOM    749  N   GLU B 188      13.482   9.791  14.578  1.00  1.00
ATOM    750  CA  GLU B 188      14.411   9.784  13.454  1.00  1.00
ATOM    751  C   GLU B 188      14.425   8.429  12.759  1.00  1.00
ATOM    752  O   GLU B 188      14.514   8.349  11.534  1.00  1.00
ATOM    753  N   GLY B 189      14.226   7.358  13.131  1.00  1.00
ATOM    754  CA  GLY B 189      14.368   6.091  12.424  1.00  1.00
ATOM    755  C   GLY B 189      13.232   5.137  12.769  1.00  1.00
ATOM    756  O   GLY B 189      12.683   5.182  13.869  1.00  1.00
ATOM    757  N   GLY B 190      13.170   4.041  12.069  1.00  1.00
ATOM    758  CA  GLY B 190      12.218   2.969  12.331  1.00  1.00
ATOM    759  C   GLY B 190      12.848   1.866  13.172  1.00  1.00
ATOM    760  O   GLY B 190      14.032   1.561  13.026  1.00  1.00
ATOM    761  N   TRP B 191      12.031   0.864  13.499  1.00  1.00
ATOM    762  CA  TRP B 191      12.457  -0.300  14.266  1.00  1.00
ATOM    763  C   TRP B 191      12.245  -1.587  13.479  1.00  1.00
ATOM    764  O   TRP B 191      11.113  -1.953  13.164  1.00  1.00
ATOM    765  N   THR B 192      13.373  -2.303  13.176  1.00  1.00
ATOM    766  CA  THR B 192      13.234  -3.584  12.494  1.00  1.00
ATOM    767  C   THR B 192      12.803  -4.679  13.462  1.00  1.00
ATOM    768  O   THR B 192      12.102  -5.616  13.082  1.00  1.00
ATOM    769  N   GLY B 193      12.893  -4.380  14.754  1.00  1.00
ATOM    770  CA  GLY B 193      12.567  -5.332  15.809  1.00  1.00
ATOM    771  C   GLY B 193      11.078  -5.311  16.130  1.00  1.00
ATOM    772  O   GLY B 193      10.521  -6.301  16.604  1.00  1.00
ATOM    773  N   MET B 194      10.351  -4.349  15.887  1.00  1.00
ATOM    774  CA  MET B 194       8.893  -4.322  15.903  1.00  1.00
ATOM    775  C   MET B 194       8.318  -4.918  14.624  1.00  1.00
ATOM    776  O   MET B 194       8.386  -4.307  13.558  1.00  1.00
ATOM    777  N   ILE B 195       7.993  -6.209  14.669  1.00  1.00
ATOM    778  CA  ILE B 195       7.669  -6.979  13.474  1.00  1.00
ATOM    779  C   ILE B 195       6.175  -7.267  13.393  1.00  1.00
ATOM    780  O   ILE B 195       5.617  -7.401  12.304  1.00  1.00
ATOM    781  N   ASP B 196       5.338  -6.809  14.246  1.00  1.00
ATOM    782  CA  ASP B 196       3.935  -7.205  14.296  1.00  1.00
ATOM    783  C   ASP B 196       3.019  -6.020  14.018  1.00  1.00
ATOM    784  O   ASP B 196       1.917  -6.185  13.493  1.00  1.00
ATOM    785  N   GLY B 197       3.342  -4.968  13.567  1.00  1.00
ATOM    786  CA  GLY B 197       2.518  -3.860  13.098  1.00  1.00
ATOM    787  C   GLY B 197       3.378  -2.676  12.674  1.00  1.00
ATOM    788  O   GLY B 197       4.542  -2.572  13.060  1.00  1.00
ATOM    789  N   TRP B 198       2.628  -1.595  12.176  1.00  1.00
ATOM    790  CA  TRP B 198       3.309  -0.402  11.686  1.00  1.00
ATOM    791  C   TRP B 198       3.661   0.540  12.829  1.00  1.00
ATOM    792  O   TRP B 198       4.728   1.154  12.834  1.00  1.00
ATOM    793  N   TYR B 199       3.013   0.744  13.775  1.00  1.00
ATOM    794  CA  TYR B 199       3.230   1.586  14.946  1.00  1.00
ATOM    795  C   TYR B 199       3.138   0.776  16.232  1.00  1.00
ATOM    796  O   TYR B 199       2.375  -0.187  16.318  1.00  1.00
ATOM    797  N   GLY B 200       3.943   1.430  17.314  1.00  1.00
ATOM    798  CA  GLY B 200       3.876   0.730  18.591  1.00  1.00
ATOM    799  C   GLY B 200       4.852   1.325  19.598  1.00  1.00
ATOM    800  O   GLY B 200       5.701   2.143  19.244  1.00  1.00
ATOM    801  N   TYR B 201       5.412   0.385  20.473  1.00  1.00
ATOM    802  CA  TYR B 201       6.147   0.804  21.661  1.00  1.00
ATOM    803  C   TYR B 201       7.401  -0.038  21.858  1.00  1.00
ATOM    804  O   TYR B 201       7.432  -1.216  21.503  1.00  1.00
ATOM    805  N   HIS B 202       8.423   0.590  22.354  1.00  1.00
ATOM    806  CA  HIS B 202       9.617  -0.033  22.913  1.00  1.00
ATOM    807  C   HIS B 202       9.782   0.316  24.387  1.00  1.00
ATOM    808  O   HIS B 202       9.610   1.469  24.784  1.00  1.00
ATOM    809  N   HIS B 203       9.881  -0.589  25.267  1.00  1.00
ATOM    810  CA  HIS B 203      10.001  -0.312  26.694  1.00  1.00
ATOM    811  C   HIS B 203      11.278  -0.913  27.266  1.00  1.00
ATOM    812  O   HIS B 203      11.718  -1.981  26.841  1.00  1.00
ATOM    813  N   GLN B 204      11.742  -0.382  28.301  1.00  1.00
ATOM    814  CA  GLN B 204      12.901  -0.735  29.112  1.00  1.00
ATOM    815  C   GLN B 204      12.612  -0.550  30.596  1.00  1.00
ATOM    816  O   GLN B 204      12.104   0.491  31.015  1.00  1.00
ATOM    817  N   ASN B 205      12.520  -1.599  31.350  1.00  1.00
ATOM    818  CA  ASN B 205      12.291  -1.557  32.790  1.00  1.00
ATOM    819  C   ASN B 205      13.091  -2.638  33.506  1.00  1.00
ATOM    820  O   ASN B 205      13.436  -3.662  32.917  1.00  1.00
ATOM    821  N   GLU B 206      13.071  -2.719  34.771  1.00  1.00
ATOM    822  CA  GLU B 206      13.782  -3.727  35.548  1.00  1.00
ATOM    823  C   GLU B 206      13.504  -5.128  35.019  1.00  1.00
ATOM    824  O   GLU B 206      14.395  -5.976  34.982  1.00  1.00
ATOM    825  N   GLN B 207      12.466  -5.490  34.571  1.00  1.00
ATOM    826  CA  GLN B 207      12.049  -6.787  34.051  1.00  1.00
ATOM    827  C   GLN B 207      12.500  -6.974  32.608  1.00  1.00
ATOM    828  O   GLN B 207      12.756  -8.094  32.168  1.00  1.00
ATOM    829  N   GLY B 208      13.115  -6.212  31.959  1.00  1.00
ATOM    830  CA  GLY B 208      13.648  -6.424  30.619  1.00  1.00
ATOM    831  C   GLY B 208      13.330  -5.246  29.707  1.00  1.00
ATOM    832  O   GLY B 208      12.806  -4.226  30.155  1.00  1.00
ATOM    833  N   SER B 209      13.553  -5.612  28.340  1.00  1.00
ATOM    834  CA  SER B 209      13.132  -4.708  27.276  1.00  1.00
ATOM    835  C   SER B 209      12.565  -5.478  26.091  1.00  1.00
ATOM    836  O   SER B 209      13.020  -6.578  25.778  1.00  1.00
ATOM    837  N   GLY B 210      11.633  -4.874  25.407  1.00  1.00
ATOM    838  CA  GLY B 210      11.016  -5.506  24.248  1.00  1.00
ATOM    839  C   GLY B 210      10.354  -4.474  23.345  1.00  1.00
ATOM    840  O   GLY B 210      10.088  -3.347  23.764  1.00  1.00
ATOM    841  N   TYR B 211       9.773  -4.973  22.272  1.00  1.00
ATOM    842  CA  TYR B 211       8.888  -4.229  21.383  1.00  1.00
ATOM    843  C   TYR B 211       7.488  -4.829  21.371  1.00  1.00
ATOM    844  O   TYR B 211       7.322  -6.045  21.473  1.00  1.00
ATOM    845  N   ALA B 212       6.513  -3.926  21.083  1.00  1.00
ATOM    846  CA  ALA B 212       5.107  -4.295  20.965  1.00  1.00
ATOM    847  C   ALA B 212       4.352  -3.310  20.082  1.00  1.00
ATOM    848  O   ALA B 212       4.526  -2.097  20.200  1.00  1.00
ATOM    849  N   ALA B 213       3.710  -3.830  18.976  1.00  1.00
ATOM    850  CA  ALA B 213       2.894  -2.957  18.140  1.00  1.00
ATOM    851  C   ALA B 213       1.629  -2.521  18.868  1.00  1.00
ATOM    852  O   ALA B 213       0.984  -3.322  19.546  1.00  1.00
ATOM    853  N   ASP B 214       1.238  -1.173  18.627  1.00  1.00
ATOM    854  CA  ASP B 214      -0.109  -0.795  19.040  1.00  1.00
ATOM    855  C   ASP B 214      -1.157  -1.393  18.110  1.00  1.00
ATOM    856  O   ASP B 214      -1.152  -1.135  16.906  1.00  1.00
ATOM    857  N   GLN B 215      -1.921  -2.393  18.684  1.00  1.00
ATOM    858  CA  GLN B 215      -2.788  -3.216  17.848  1.00  1.00
ATOM    859  C   GLN B 215      -3.957  -2.406  17.303  1.00  1.00
ATOM    860  O   GLN B 215      -4.347  -2.563  16.146  1.00  1.00
ATOM    861  N   LYS B 216      -4.508  -1.465  18.028  1.00  1.00
ATOM    862  CA  LYS B 216      -5.680  -0.699  17.621  1.00  1.00
ATOM    863  C   LYS B 216      -5.360   0.212  16.443  1.00  1.00
ATOM    864  O   LYS B 216      -6.150   0.332  15.507  1.00  1.00
ATOM    865  N   SER B 217      -4.269   0.993  16.539  1.00  1.00
ATOM    866  CA  SER B 217      -3.891   1.911  15.471  1.00  1.00
ATOM    867  C   SER B 217      -3.386   1.156  14.248  1.00  1.00
ATOM    868  O   SER B 217      -3.662   1.541  13.112  1.00  1.00
ATOM    869  N   THR B 218      -2.707   0.030  14.488  1.00  1.00
ATOM    870  CA  THR B 218      -2.233  -0.797  13.385  1.00  1.00
ATOM    871  C   THR B 218      -3.396  -1.390  12.601  1.00  1.00
ATOM    872  O   THR B 218      -3.384  -1.408  11.371  1.00  1.00
ATOM    873  N   GLN B 219      -4.417  -1.929  13.330  1.00  1.00
ATOM    874  CA  GLN B 219      -5.574  -2.563  12.708  1.00  1.00
ATOM    875  C   GLN B 219      -6.436  -1.542  11.977  1.00  1.00
ATOM    876  O   GLN B 219      -6.930  -1.804  10.881  1.00  1.00
ATOM    877  N   ASN B 220      -6.650  -0.363  12.563  1.00  1.00
ATOM    878  CA  ASN B 220      -7.420   0.710  11.945  1.00  1.00
ATOM    879  C   ASN B 220      -6.733   1.227  10.688  1.00  1.00
ATOM    880  O   ASN B 220      -7.388   1.523   9.688  1.00  1.00
ATOM    881  N   ALA B 221      -5.402   1.300  10.705  1.00  1.00
ATOM    882  CA  ALA B 221      -4.629   1.763   9.558  1.00  1.00
ATOM    883  C   ALA B 221      -4.643   0.736   8.434  1.00  1.00
ATOM    884  O   ALA B 221      -4.750   1.089   7.259  1.00  1.00
ATOM    885  N   ILE B 222      -4.499  -0.576   8.776  1.00  1.00
ATOM    886  CA  ILE B 222      -4.606  -1.611   7.755  1.00  1.00
ATOM    887  C   ILE B 222      -5.982  -1.600   7.102  1.00  1.00
ATOM    888  O   ILE B 222      -6.103  -1.737   5.885  1.00  1.00
ATOM    889  N   ASN B 223      -7.036  -1.391   7.967  1.00  1.00
ATOM    890  CA  ASN B 223      -8.394  -1.290   7.446  1.00  1.00
ATOM    891  C   ASN B 223      -8.521  -0.136   6.460  1.00  1.00
ATOM    892  O   ASN B 223      -9.157  -0.268   5.415  1.00  1.00
ATOM    893  N   GLY B 224      -7.972   1.008   6.793  1.00  1.00
ATOM    894  CA  GLY B 224      -8.058   2.220   5.987  1.00  1.00
ATOM    895  C   GLY B 224      -7.301   2.062   4.674  1.00  1.00
ATOM    896  O   GLY B 224      -7.782   2.469   3.616  1.00  1.00
ATOM    897  N   ILE B 225      -6.010   1.604   4.774  1.00  1.00
ATOM    898  CA  ILE B 225      -5.151   1.464   3.604  1.00  1.00
ATOM    899  C   ILE B 225      -5.728   0.462   2.613  1.00  1.00
ATOM    900  O   ILE B 225      -5.715   0.692   1.404  1.00  1.00
ATOM    901  N   THR B 226      -6.259  -0.660   3.091  1.00  1.00
ATOM    902  CA  THR B 226      -6.833  -1.686   2.229  1.00  1.00
ATOM    903  C   THR B 226      -8.128  -1.206   1.588  1.00  1.00
ATOM    904  O   THR B 226      -8.384  -1.465   0.412  1.00  1.00
ATOM    905  N   ASN B 227      -8.926  -0.433   2.298  1.00  1.00
ATOM    906  CA  ASN B 227     -10.122   0.186   1.737  1.00  1.00
ATOM    907  C   ASN B 227      -9.766   1.167   0.627  1.00  1.00
ATOM    908  O   ASN B 227     -10.450   1.239  -0.393  1.00  1.00
ATOM    909  N   LYS B 228      -8.627   1.901   0.847  1.00  1.00
ATOM    910  CA  LYS B 228      -8.131   2.843  -0.149  1.00  1.00
ATOM    911  C   LYS B 228      -7.738   2.127  -1.436  1.00  1.00
ATOM    912  O   LYS B 228      -8.027   2.602  -2.534  1.00  1.00
ATOM    913  N   VAL B 229      -7.008   0.989  -1.300  1.00  1.00
ATOM    914  CA  VAL B 229      -6.632   0.189  -2.459  1.00  1.00
ATOM    915  C   VAL B 229      -7.861  -0.301  -3.214  1.00  1.00
ATOM    916  O   VAL B 229      -7.908  -0.252  -4.443  1.00  1.00
ATOM    917  N   ASN B 230      -8.860  -0.787  -2.474  1.00  1.00
ATOM    918  CA  ASN B 230     -10.108  -1.279  -3.047  1.00  1.00
ATOM    919  C   ASN B 230     -10.837  -0.179  -3.807  1.00  1.00
ATOM    920  O   ASN B 230     -11.381  -0.412  -4.887  1.00  1.00
ATOM    921  N   THR B 231     -10.908   1.013  -3.206  1.00  1.00
ATOM    922  CA  THR B 231     -11.550   2.164  -3.829  1.00  1.00
ATOM    923  C   THR B 231     -10.869   2.531  -5.141  1.00  1.00
ATOM    924  O   THR B 231     -11.533   2.854  -6.126  1.00  1.00
ATOM    925  N   VAL B 232      -9.545   2.643  -5.129  1.00  1.00
ATOM    926  CA  VAL B 232      -8.764   2.929  -6.327  1.00  1.00
ATOM    927  C   VAL B 232      -9.006   1.882  -7.406  1.00  1.00
ATOM    928  O   VAL B 232      -9.149   2.211  -8.583  1.00  1.00
ATOM    929  N   ILE B 233      -8.958   0.631  -7.065  1.00  1.00
ATOM    930  CA  ILE B 233      -9.170  -0.471  -7.997  1.00  1.00
ATOM    931  C   ILE B 233     -10.593  -0.465  -8.542  1.00  1.00
ATOM    932  O   ILE B 233     -10.813  -0.689  -9.732  1.00  1.00
ATOM    933  N   GLU B 234     -11.560  -0.264  -7.746  1.00  1.00
ATOM    934  CA  GLU B 234     -12.981  -0.259  -8.072  1.00  1.00
ATOM    935  C   GLU B 234     -13.291   0.751  -9.170  1.00  1.00
ATOM    936  O   GLU B 234     -14.101   0.488 -10.058  1.00  1.00
ATOM    937  N   LYS B 235     -12.694   1.846  -9.258  1.00  1.00
ATOM    938  CA  LYS B 235     -13.008   2.931 -10.181  1.00  1.00
ATOM    939  C   LYS B 235     -12.424   2.665 -11.562  1.00  1.00
ATOM    940  O   LYS B 235     -13.030   3.003 -12.579  1.00  1.00
ATOM    941  N   MET B 236     -11.354   2.008 -11.678  1.00  1.00
ATOM    942  CA  MET B 236     -10.799   1.592 -12.961  1.00  1.00
ATOM    943  C   MET B 236      -9.881   0.388 -12.799  1.00  1.00
ATOM    944  O   MET B 236      -8.905   0.435 -12.050  1.00  1.00
ATOM    945  N   ASN B 237     -10.454  -0.767 -13.518  1.00  1.00
ATOM    946  CA  ASN B 237      -9.717  -2.018 -13.396  1.00  1.00
ATOM    947  C   ASN B 237     -10.089  -2.988 -14.510  1.00  1.00
ATOM    948  O   ASN B 237      -9.293  -3.846 -14.890  1.00  1.00
ATOM    949  N   ILE B 238     -10.563  -2.710 -15.579  1.00  1.00
ATOM    950  CA  ILE B 238     -10.959  -3.630 -16.638  1.00  1.00
ATOM    951  C   ILE B 238     -11.320  -2.879 -17.913  1.00  1.00
ATOM    952  O   ILE B 238     -11.819  -1.755 -17.863  1.00  1.00
ATOM    953  N   GLN B 239     -10.972  -3.459 -19.004  1.00  1.00
ATOM    954  CA  GLN B 239     -11.381  -3.095 -20.356  1.00  1.00
ATOM    955  C   GLN B 239     -11.926  -4.301 -21.110  1.00  1.00
ATOM    956  O   GLN B 239     -11.405  -5.410 -20.986  1.00  1.00
ATOM    957  N   PHE B 240     -13.089  -4.194 -21.664  1.00  1.00
ATOM    958  CA  PHE B 240     -13.614  -5.266 -22.502  1.00  1.00
ATOM    959  C   PHE B 240     -12.909  -5.305 -23.852  1.00  1.00
ATOM    960  O   PHE B 240     -12.487  -4.272 -24.373  1.00  1.00
ATOM    961  N   THR B 241     -13.156  -6.219 -24.691  1.00  1.00
ATOM    962  CA  THR B 241     -12.590  -6.348 -26.028  1.00  1.00
ATOM    963  C   THR B 241     -12.518  -4.998 -26.729  1.00  1.00
ATOM    964  O   THR B 241     -13.497  -4.252 -26.763  1.00  1.00
ATOM    965  N   ALA B 242     -11.286  -4.719 -27.182  1.00  1.00
ATOM    966  CA  ALA B 242     -10.888  -3.556 -27.967  1.00  1.00
ATOM    967  C   ALA B 242      -9.964  -3.953 -29.111  1.00  1.00
ATOM    968  O   ALA B 242      -8.968  -4.646 -28.904  1.00  1.00
ATOM    969  N   VAL B 243     -10.435  -3.978 -30.294  1.00  1.00
ATOM    970  CA  VAL B 243      -9.701  -4.416 -31.475  1.00  1.00
ATOM    971  C   VAL B 243      -9.589  -3.296 -32.501  1.00  1.00
ATOM    972  O   VAL B 243     -10.508  -2.492 -32.659  1.00  1.00
ATOM    973  N   GLY B 244      -8.633  -3.188 -33.229  1.00  1.00
ATOM    974  CA  GLY B 244      -8.448  -2.254 -34.333  1.00  1.00
ATOM    975  C   GLY B 244      -9.627  -2.299 -35.297  1.00  1.00
ATOM    976  O   GLY B 244     -10.174  -3.367 -35.574  1.00  1.00
ATOM    977  N   LYS B 245      -9.746  -1.169 -36.067  1.00  1.00
ATOM    978  CA  LYS B 245     -10.695  -1.094 -37.172  1.00  1.00
ATOM    979  C   LYS B 245      -9.982  -1.171 -38.516  1.00  1.00
ATOM    980  O   LYS B 245      -8.975  -0.498 -38.735  1.00  1.00
ATOM    981  N   LEU B 246      -9.596  10.588 -37.262  1.00  1.00
ATOM    982  CA  LEU B 246     -10.670  10.684 -36.281  1.00  1.00
ATOM    983  C   LEU B 246     -10.652   9.495 -35.326  1.00  1.00
ATOM    984  O   LEU B 246     -10.896   9.644 -34.129  1.00  1.00
ATOM    985  N   ASN B 247     -10.553   8.279 -35.847  1.00  1.00
ATOM    986  CA  ASN B 247     -10.444   7.079 -35.025  1.00  1.00
ATOM    987  C   ASN B 247      -9.150   7.077 -34.222  1.00  1.00
ATOM    988  O   ASN B 247      -9.127   6.654 -33.066  1.00  1.00
ATOM    989  N   LYS B 248      -8.043   7.403 -34.835  1.00  1.00
ATOM    990  CA  LYS B 248      -6.763   7.449 -34.139  1.00  1.00
ATOM    991  C   LYS B 248      -6.750   8.546 -33.082  1.00  1.00
ATOM    992  O   LYS B 248      -6.158   8.385 -32.014  1.00  1.00
ATOM    993  N   LYS B 249      -7.371   9.722 -33.380  1.00  1.00
ATOM    994  CA  LYS B 249      -7.466  10.819 -32.425  1.00  1.00
ATOM    995  C   LYS B 249      -8.245  10.403 -31.184  1.00  1.00
ATOM    996  O   LYS B 249      -7.894  10.776 -30.064  1.00  1.00
ATOM    997  N   VAL B 250      -9.369   9.655 -31.376  1.00  1.00
ATOM    998  CA  VAL B 250     -10.171   9.160 -30.265  1.00  1.00
ATOM    999  C   VAL B 250      -9.377   8.187 -29.403  1.00  1.00
ATOM   1000  O   VAL B 250      -9.464   8.217 -28.175  1.00  1.00
ATOM   1001  N   ASP B 251      -8.735   7.181 -30.065  1.00  1.00
ATOM   1002  CA  ASP B 251      -7.941   6.196 -29.341  1.00  1.00
ATOM   1003  C   ASP B 251      -6.781   6.855 -28.606  1.00  1.00
ATOM   1004  O   ASP B 251      -6.473   6.501 -27.468  1.00  1.00
ATOM   1005  N   ASP B 252      -6.029   7.699 -29.210  1.00  1.00
ATOM   1006  CA  ASP B 252      -4.867   8.346 -28.612  1.00  1.00
ATOM   1007  C   ASP B 252      -5.281   9.307 -27.505  1.00  1.00
ATOM   1008  O   ASP B 252      -4.581   9.453 -26.503  1.00  1.00
ATOM   1009  N   GLY B 253      -6.420   9.959 -27.623  1.00  1.00
ATOM   1010  CA  GLY B 253      -6.889  10.923 -26.635  1.00  1.00
ATOM   1011  C   GLY B 253      -7.396  10.223 -25.380  1.00  1.00
ATOM   1012  O   GLY B 253      -7.210  10.713 -24.266  1.00  1.00
ATOM   1013  N   PHE B 254      -8.110   9.131 -25.491  1.00  1.00
ATOM   1014  CA  PHE B 254      -8.547   8.340 -24.348  1.00  1.00
ATOM   1015  C   PHE B 254      -7.359   7.735 -23.610  1.00  1.00
ATOM   1016  O   PHE B 254      -7.348   7.668 -22.381  1.00  1.00
ATOM   1017  N   LEU B 255      -6.391   7.234 -24.393  1.00  1.00
ATOM   1018  CA  LEU B 255      -5.172   6.664 -23.831  1.00  1.00
ATOM   1019  C   LEU B 255      -4.379   7.712 -23.057  1.00  1.00
ATOM   1020  O   LEU B 255      -3.807   7.421 -22.007  1.00  1.00
ATOM   1021  N   ASP B 256      -4.282   8.936 -23.596  1.00  1.00
ATOM   1022  CA  ASP B 256      -3.590  10.027 -22.921  1.00  1.00
ATOM   1023  C   ASP B 256      -4.240  10.347 -21.581  1.00  1.00
ATOM   1024  O   ASP B 256      -3.554  10.617 -20.596  1.00  1.00
ATOM   1025  N   ILE B 257      -5.581  10.374 -21.551  1.00  1.00
ATOM   1026  CA  ILE B 257      -6.341  10.720 -20.356  1.00  1.00
ATOM   1027  C   ILE B 257      -6.208   9.643 -19.287  1.00  1.00
ATOM   1028  O   ILE B 257      -6.070   9.944 -18.102  1.00  1.00
ATOM   1029  N   TRP B 258      -6.349   8.364 -19.677  1.00  1.00
ATOM   1030  CA  TRP B 258      -6.287   7.257 -18.730  1.00  1.00
ATOM   1031  C   TRP B 258      -4.876   7.079 -18.183  1.00  1.00
ATOM   1032  O   TRP B 258      -4.691   6.747 -17.012  1.00  1.00
ATOM   1033  N   THR B 259      -3.875   7.258 -18.986  1.00  1.00
ATOM   1034  CA  THR B 259      -2.490   7.216 -18.534  1.00  1.00
ATOM   1035  C   THR B 259      -2.223   8.280 -17.477  1.00  1.00
ATOM   1036  O   THR B 259      -1.524   8.030 -16.494  1.00  1.00
ATOM   1037  N   TYR B 260      -2.731   9.528 -17.784  1.00  1.00
ATOM   1038  CA  TYR B 260      -2.590  10.645 -16.858  1.00  1.00
ATOM   1039  C   TYR B 260      -3.325  10.373 -15.552  1.00  1.00
ATOM   1040  O   TYR B 260      -2.820  10.676 -14.470  1.00  1.00
ATOM   1041  N   ASN B 261      -4.535   9.887 -15.639  1.00  1.00
ATOM   1042  CA  ASN B 261      -5.398   9.613 -14.497  1.00  1.00
ATOM   1043  C   ASN B 261      -4.790   8.552 -13.588  1.00  1.00
ATOM   1044  O   ASN B 261      -4.857   8.658 -12.364  1.00  1.00
ATOM   1045  N   ALA B 262      -4.314   7.465 -14.167  1.00  1.00
ATOM   1046  CA  ALA B 262      -3.735   6.358 -13.416  1.00  1.00
ATOM   1047  C   ALA B 262      -2.484   6.797 -12.664  1.00  1.00
ATOM   1048  O   ALA B 262      -2.277   6.419 -11.511  1.00  1.00
ATOM   1049  N   GLU B 263      -1.578   7.450 -13.349  1.00  1.00
ATOM   1050  CA  GLU B 263      -0.317   7.870 -12.751  1.00  1.00
ATOM   1051  C   GLU B 263      -0.543   8.910 -11.662  1.00  1.00
ATOM   1052  O   GLU B 263       0.104   8.878 -10.615  1.00  1.00
ATOM   1053  N   LEU B 264      -1.387   9.875 -11.882  1.00  1.00
ATOM   1054  CA  LEU B 264      -1.646  10.954 -10.937  1.00  1.00
ATOM   1055  C   LEU B 264      -2.410  10.447  -9.718  1.00  1.00
ATOM   1056  O   LEU B 264      -2.175  10.895  -8.596  1.00  1.00
ATOM   1057  N   LEU B 265      -3.360   9.570  -9.896  1.00  1.00
ATOM   1058  CA  LEU B 265      -4.094   8.960  -8.794  1.00  1.00
ATOM   1059  C   LEU B 265      -3.150   8.248  -7.831  1.00  1.00
ATOM   1060  O   LEU B 265      -3.329   8.306  -6.614  1.00  1.00
ATOM   1061  N   VAL B 266      -2.185   7.510  -8.410  1.00  1.00
ATOM   1062  CA  VAL B 266      -1.217   6.776  -7.603  1.00  1.00
ATOM   1063  C   VAL B 266      -0.287   7.725  -6.858  1.00  1.00
ATOM   1064  O   VAL B 266       0.026   7.511  -5.687  1.00  1.00
ATOM   1065  N   LEU B 267       0.212   8.742  -7.574  1.00  1.00
ATOM   1066  CA  LEU B 267       1.118   9.718  -6.981  1.00  1.00
ATOM   1067  C   LEU B 267       0.446  10.472  -5.838  1.00  1.00
ATOM   1068  O   LEU B 267       1.060  10.725  -4.802  1.00  1.00
ATOM   1069  N   LEU B 268      -0.755  10.926  -6.037  1.00  1.00
ATOM   1070  CA  LEU B 268      -1.496  11.664  -5.021  1.00  1.00
ATOM   1071  C   LEU B 268      -1.817  10.780  -3.821  1.00  1.00
ATOM   1072  O   LEU B 268      -1.748  11.224  -2.675  1.00  1.00
ATOM   1073  N   GLU B 269      -2.318   9.566  -4.078  1.00  1.00
ATOM   1074  CA  GLU B 269      -2.662   8.638  -3.008  1.00  1.00
ATOM   1075  C   GLU B 269      -1.426   8.219  -2.223  1.00  1.00
ATOM   1076  O   GLU B 269      -1.480   8.045  -1.006  1.00  1.00
ATOM   1077  N   ASN B 270      -0.301   8.077  -2.889  1.00  1.00
ATOM   1078  CA  ASN B 270       0.957   7.722  -2.242  1.00  1.00
ATOM   1079  C   ASN B 270       1.371   8.779  -1.226  1.00  1.00
ATOM   1080  O   ASN B 270       1.854   8.455  -0.141  1.00  1.00
ATOM   1081  N   GLU B 271       1.294  10.045  -1.626  1.00  1.00
ATOM   1082  CA  GLU B 271       1.598  11.154  -0.730  1.00  1.00
ATOM   1083  C   GLU B 271       0.681  11.145   0.487  1.00  1.00
ATOM   1084  O   GLU B 271       1.119  11.406   1.608  1.00  1.00
ATOM   1085  N   ARG B 272      -0.594  10.889   0.276  1.00  1.00
ATOM   1086  CA  ARG B 272      -1.595  10.862   1.336  1.00  1.00
ATOM   1087  C   ARG B 272      -1.363   9.692   2.284  1.00  1.00
ATOM   1088  O   ARG B 272      -1.558   9.812   3.493  1.00  1.00
ATOM   1089  N   THR B 273      -0.989   8.537   1.753  1.00  1.00
ATOM   1090  CA  THR B 273      -0.724   7.333   2.532  1.00  1.00
ATOM   1091  C   THR B 273       0.431   7.548   3.502  1.00  1.00
ATOM   1092  O   THR B 273       0.384   7.101   4.648  1.00  1.00
ATOM   1093  N   LEU B 274       1.528   8.113   2.994  1.00  1.00
ATOM   1094  CA  LEU B 274       2.689   8.389   3.831  1.00  1.00
ATOM   1095  C   LEU B 274       2.355   9.402   4.921  1.00  1.00
ATOM   1096  O   LEU B 274       2.792   9.264   6.064  1.00  1.00
ATOM   1097  N   ASP B 275       1.587  10.404   4.573  1.00  1.00
ATOM   1098  CA  ASP B 275       1.167  11.409   5.542  1.00  1.00
ATOM   1099  C   ASP B 275       0.252  10.806   6.601  1.00  1.00
ATOM   1100  O   ASP B 275       0.335  11.155   7.778  1.00  1.00
ATOM   1101  N   PHE B 276      -0.615   9.856   6.170  1.00  1.00
ATOM   1102  CA  PHE B 276      -1.528   9.145   7.057  1.00  1.00
ATOM   1103  C   PHE B 276      -0.767   8.384   8.135  1.00  1.00
ATOM   1104  O   PHE B 276      -1.186   8.343   9.292  1.00  1.00
ATOM   1105  N   HIS B 277       0.274   7.657   7.724  1.00  1.00
ATOM   1106  CA  HIS B 277       1.122   6.923   8.657  1.00  1.00
ATOM   1107  C   HIS B 277       1.816   7.867   9.630  1.00  1.00
ATOM   1108  O   HIS B 277       1.923   7.578  10.821  1.00  1.00
ATOM   1109  N   ASP B 278       2.371   8.992   9.075  1.00  1.00
ATOM   1110  CA  ASP B 278       3.010  10.002   9.910  1.00  1.00
ATOM   1111  C   ASP B 278       2.051  10.526  10.971  1.00  1.00
ATOM   1112  O   ASP B 278       2.437  10.734  12.122  1.00  1.00
ATOM   1113  N   SER B 279       0.810  10.765  10.594  1.00  1.00
ATOM   1114  CA  SER B 279      -0.235  11.260  11.482  1.00  1.00
ATOM   1115  C   SER B 279      -0.529  10.264  12.597  1.00  1.00
ATOM   1116  O   SER B 279      -0.756  10.650  13.743  1.00  1.00
ATOM   1117  N   ASN B 280      -0.641   8.983  12.265  1.00  1.00
ATOM   1118  CA  ASN B 280      -0.930   7.913  13.212  1.00  1.00
ATOM   1119  C   ASN B 280       0.153   7.814  14.279  1.00  1.00
ATOM   1120  O   ASN B 280      -0.139   7.587  15.453  1.00  1.00
ATOM   1121  N   VAL B 281       1.419   7.930  13.838  1.00  1.00
ATOM   1122  CA  VAL B 281       2.539   7.919  14.771  1.00  1.00
ATOM   1123  C   VAL B 281       2.483   9.115  15.713  1.00  1.00
ATOM   1124  O   VAL B 281       2.726   8.984  16.913  1.00  1.00
ATOM   1125  N   LYS B 282       2.244  10.293  15.134  1.00  1.00
ATOM   1126  CA  LYS B 282       2.163  11.540  15.885  1.00  1.00
ATOM   1127  C   LYS B 282       1.058  11.484  16.931  1.00  1.00
ATOM   1128  O   LYS B 282       1.227  11.961  18.053  1.00  1.00
ATOM   1129  N   ASN B 283      -0.114  10.939  16.534  1.00  1.00
ATOM   1130  CA  ASN B 283      -1.269  10.834  17.418  1.00  1.00
ATOM   1131  C   ASN B 283      -1.009   9.850  18.551  1.00  1.00
ATOM   1132  O   ASN B 283      -1.442  10.063  19.683  1.00  1.00
ATOM   1133  N   LEU B 284      -0.391   8.715  18.274  1.00  1.00
ATOM   1134  CA  LEU B 284      -0.015   7.725  19.276  1.00  1.00
ATOM   1135  C   LEU B 284       0.941   8.318  20.305  1.00  1.00
ATOM   1136  O   LEU B 284       0.822   8.056  21.501  1.00  1.00
ATOM   1137  N   TYR B 285       1.857   9.131  19.819  1.00  1.00
ATOM   1138  CA  TYR B 285       2.822   9.799  20.684  1.00  1.00
ATOM   1139  C   TYR B 285       2.138  10.812  21.593  1.00  1.00
ATOM   1140  O   TYR B 285       2.468  10.923  22.774  1.00  1.00
ATOM   1141  N   GLU B 286       1.312  11.673  21.015  1.00  1.00
ATOM   1142  CA  GLU B 286       0.567  12.677  21.764  1.00  1.00
ATOM   1143  C   GLU B 286      -0.371  12.028  22.774  1.00  1.00
ATOM   1144  O   GLU B 286      -0.552  12.534  23.882  1.00  1.00
ATOM   1145  N   LYS B 287      -0.949  10.905  22.458  1.00  1.00
ATOM   1146  CA  LYS B 287      -1.826  10.146  23.341  1.00  1.00
ATOM   1147  C   LYS B 287      -1.092   9.705  24.601  1.00  1.00
ATOM   1148  O   LYS B 287      -1.648   9.736  25.698  1.00  1.00
ATOM   1149  N   VAL B 288       0.098   9.075  24.422  1.00  1.00
ATOM   1150  CA  VAL B 288       0.926   8.666  25.551  1.00  1.00
ATOM   1151  C   VAL B 288       1.372   9.870  26.370  1.00  1.00
ATOM   1152  O   VAL B 288       1.372   9.830  27.601  1.00  1.00
ATOM   1153  N   LYS B 289       1.755  10.936  25.655  1.00  1.00
ATOM   1154  CA  LYS B 289       2.216  12.146  26.325  1.00  1.00
ATOM   1155  C   LYS B 289       1.144  12.705  27.252  1.00  1.00
ATOM   1156  O   LYS B 289       1.438  13.145  28.363  1.00  1.00
ATOM   1157  N   SER B 290      -0.101  12.708  26.820  1.00  1.00
ATOM   1158  CA  SER B 290      -1.218  13.257  27.579  1.00  1.00
ATOM   1159  C   SER B 290      -1.595  12.346  28.741  1.00  1.00
ATOM   1160  O   SER B 290      -2.007  12.815  29.802  1.00  1.00
ATOM   1161  N   GLN B 291      -1.359  11.061  28.664  1.00  1.00
ATOM   1162  CA  GLN B 291      -1.618  10.139  29.764  1.00  1.00
ATOM   1163  C   GLN B 291      -0.608  10.325  30.888  1.00  1.00
ATOM   1164  O   GLN B 291      -0.955  10.247  32.067  1.00  1.00
ATOM   1165  N   LEU B 292       0.685  10.370  30.548  1.00  1.00
ATOM   1166  CA  LEU B 292       1.766  10.449  31.524  1.00  1.00
ATOM   1167  C   LEU B 292       1.873  11.851  32.115  1.00  1.00
ATOM   1168  O   LEU B 292       2.181  12.015  33.295  1.00  1.00
ATOM   1169  N   LYS B 293       1.463  12.826  31.601  1.00  1.00
ATOM   1170  CA  LYS B 293       1.607  14.187  32.102  1.00  1.00
ATOM   1171  C   LYS B 293       3.022  14.444  32.603  1.00  1.00
ATOM   1172  O   LYS B 293       3.917  14.769  31.823  1.00  1.00
ATOM   1173  N   ASN B 294       3.233  14.818  33.829  1.00  1.00
ATOM   1174  CA  ASN B 294       4.522  15.128  34.435  1.00  1.00
ATOM   1175  C   ASN B 294       5.044  13.952  35.250  1.00  1.00
ATOM   1176  O   ASN B 294       6.201  13.942  35.671  1.00  1.00
ATOM   1177  N   ASN B 295       4.452  12.806  35.205  1.00  1.00
ATOM   1178  CA  ASN B 295       4.947  11.565  35.787  1.00  1.00
ATOM   1179  C   ASN B 295       6.063  10.967  34.940  1.00  1.00
ATOM   1180  O   ASN B 295       6.925  10.250  35.448  1.00  1.00
ATOM   1181  N   ALA B 296       6.409  11.545  33.981  1.00  1.00
ATOM   1182  CA  ALA B 296       7.474  11.242  33.032  1.00  1.00
ATOM   1183  C   ALA B 296       8.019  12.512  32.392  1.00  1.00
ATOM   1184  O   ALA B 296       7.285  13.478  32.182  1.00  1.00
ATOM   1185  N   LYS B 297       9.181  12.400  31.803  1.00  1.00
ATOM   1186  CA  LYS B 297       9.847  13.479  31.083  1.00  1.00
ATOM   1187  C   LYS B 297      10.100  13.098  29.630  1.00  1.00
ATOM   1188  O   LYS B 297      10.467  11.961  29.331  1.00  1.00
ATOM   1189  N   GLU B 298       9.744  14.053  28.690  1.00  1.00
ATOM   1190  CA  GLU B 298      10.181  13.826  27.318  1.00  1.00
ATOM   1191  C   GLU B 298      11.697  13.924  27.199  1.00  1.00
ATOM   1192  O   GLU B 298      12.294  14.933  27.573  1.00  1.00
ATOM   1193  N   ILE B 299      12.319  12.812  26.672  1.00  1.00
ATOM   1194  CA  ILE B 299      13.770  12.695  26.600  1.00  1.00
ATOM   1195  C   ILE B 299      14.253  12.722  25.156  1.00  1.00
ATOM   1196  O   ILE B 299      15.396  13.088  24.880  1.00  1.00
ATOM   1197  N   GLY B 300      13.447  12.702  24.233  1.00  1.00
ATOM   1198  CA  GLY B 300      13.917  12.909  22.868  1.00  1.00
ATOM   1199  C   GLY B 300      13.589  11.711  21.985  1.00  1.00
ATOM   1200  O   GLY B 300      13.724  10.562  22.406  1.00  1.00
ATOM   1201  N   ASN B 301      13.385  12.032  20.738  1.00  1.00
ATOM   1202  CA  ASN B 301      13.374  10.914  19.802  1.00  1.00
ATOM   1203  C   ASN B 301      12.111  10.077  19.959  1.00  1.00
ATOM   1204  O   ASN B 301      12.069   8.917  19.549  1.00  1.00
ATOM   1205  N   GLY B 302      11.123  10.505  20.771  1.00  1.00
ATOM   1206  CA  GLY B 302       9.870   9.775  20.920  1.00  1.00
ATOM   1207  C   GLY B 302       9.903   8.870  22.145  1.00  1.00
ATOM   1208  O   GLY B 302       8.930   8.177  22.443  1.00  1.00
ATOM   1209  N   CYS B 303      10.726   9.205  23.093  1.00  1.00
ATOM   1210  CA  CYS B 303      10.924   8.427  24.310  1.00  1.00
ATOM   1211  C   CYS B 303      10.521   9.223  25.544  1.00  1.00
ATOM   1212  O   CYS B 303      10.747  10.431  25.617  1.00  1.00
ATOM   1213  N   PHE B 304       9.872   8.562  26.469  1.00  1.00
ATOM   1214  CA  PHE B 304       9.560   9.064  27.801  1.00  1.00
ATOM   1215  C   PHE B 304      10.335   8.305  28.871  1.00  1.00
ATOM   1216  O   PHE B 304      10.479   7.085  28.799  1.00  1.00
ATOM   1217  N   GLU B 305      10.888   9.033  29.797  1.00  1.00
ATOM   1218  CA  GLU B 305      11.533   8.467  30.976  1.00  1.00
ATOM   1219  C   GLU B 305      10.697   8.702  32.227  1.00  1.00
ATOM   1220  O   GLU B 305      10.285   9.827  32.508  1.00  1.00
ATOM   1221  N   PHE B 306      10.201   7.537  32.831  1.00  1.00
ATOM   1222  CA  PHE B 306       9.325   7.671  33.989  1.00  1.00
ATOM   1223  C   PHE B 306      10.090   8.188  35.201  1.00  1.00
ATOM   1224  O   PHE B 306      11.222   7.775  35.456  1.00  1.00
ATOM   1225  N   TYR B 307       9.305   8.943  36.060  1.00  1.00
ATOM   1226  CA  TYR B 307       9.848   9.384  37.339  1.00  1.00
ATOM   1227  C   TYR B 307       9.529   8.387  38.446  1.00  1.00
ATOM   1228  O   TYR B 307      10.148   8.408  39.510  1.00  1.00
ATOM   1229  N   HIS B 308       8.892   7.381  38.114  1.00  1.00
ATOM   1230  CA  HIS B 308       8.450   6.252  38.924  1.00  1.00
ATOM   1231  C   HIS B 308       8.865   4.927  38.297  1.00  1.00
ATOM   1232  O   HIS B 308       8.942   4.806  37.074  1.00  1.00
ATOM   1233  N   LYS B 309       8.915   3.852  39.080  1.00  1.00
ATOM   1234  CA  LYS B 309       9.050   2.511  38.524  1.00  1.00
ATOM   1235  C   LYS B 309       7.794   2.099  37.767  1.00  1.00
ATOM   1236  O   LYS B 309       6.685   2.180  38.295  1.00  1.00
ATOM   1237  N   CYS B 310       7.899   1.748  36.566  1.00  1.00
ATOM   1238  CA  CYS B 310       6.829   1.295  35.685  1.00  1.00
ATOM   1239  C   CYS B 310       7.087  -0.122  35.189  1.00  1.00
ATOM   1240  O   CYS B 310       8.003  -0.357  34.401  1.00  1.00
ATOM   1241  N   ASP B 311       6.574  -1.110  35.936  1.00  1.00
ATOM   1242  CA  ASP B 311       6.748  -2.511  35.572  1.00  1.00
ATOM   1243  C   ASP B 311       5.949  -2.859  34.323  1.00  1.00
ATOM   1244  O   ASP B 311       4.952  -2.207  34.011  1.00  1.00
ATOM   1245  N   ASN B 312       5.738  -4.096  34.004  1.00  1.00
ATOM   1246  CA  ASN B 312       5.033  -4.543  32.809  1.00  1.00
ATOM   1247  C   ASN B 312       3.533  -4.313  32.937  1.00  1.00
ATOM   1248  O   ASN B 312       2.860  -3.987  31.959  1.00  1.00
ATOM   1249  N   GLU B 313       2.917  -4.418  34.069  1.00  1.00
ATOM   1250  CA  GLU B 313       1.519  -4.050  34.256  1.00  1.00
ATOM   1251  C   GLU B 313       1.299  -2.567  33.987  1.00  1.00
ATOM   1252  O   GLU B 313       0.283  -2.174  33.414  1.00  1.00
ATOM   1253  N   CYS B 314       2.229  -1.720  34.497  1.00  1.00
ATOM   1254  CA  CYS B 314       2.177  -0.284  34.253  1.00  1.00
ATOM   1255  C   CYS B 314       2.361   0.031  32.774  1.00  1.00
ATOM   1256  O   CYS B 314       1.699   0.915  32.231  1.00  1.00
ATOM   1257  N   MET B 315       3.339  -0.607  32.151  1.00  1.00
ATOM   1258  CA  MET B 315       3.639  -0.417  30.737  1.00  1.00
ATOM   1259  C   MET B 315       2.457  -0.818  29.864  1.00  1.00
ATOM   1260  O   MET B 315       2.138  -0.142  28.886  1.00  1.00
ATOM   1261  N   GLU B 316       1.814  -1.906  30.162  1.00  1.00
ATOM   1262  CA  GLU B 316       0.642  -2.364  29.427  1.00  1.00
ATOM   1263  C   GLU B 316      -0.496  -1.355  29.519  1.00  1.00
ATOM   1264  O   GLU B 316      -1.233  -1.146  28.555  1.00  1.00
ATOM   1265  N   SER B 317      -0.706  -0.749  30.687  1.00  1.00
ATOM   1266  CA  SER B 317      -1.704   0.297  30.870  1.00  1.00
ATOM   1267  C   SER B 317      -1.404   1.505  29.991  1.00  1.00
ATOM   1268  O   SER B 317      -2.315   2.141  29.462  1.00  1.00
ATOM   1269  N   VAL B 318      -0.153   1.880  29.836  1.00  1.00
ATOM   1270  CA  VAL B 318       0.241   2.930  28.904  1.00  1.00
ATOM   1271  C   VAL B 318      -0.070   2.536  27.466  1.00  1.00
ATOM   1272  O   VAL B 318      -0.561   3.348  26.682  1.00  1.00
ATOM   1273  N   ARG B 319       0.228   1.340  27.111  1.00  1.00
ATOM   1274  CA  ARG B 319       0.010   0.806  25.772  1.00  1.00
ATOM   1275  C   ARG B 319      -1.476   0.669  25.469  1.00  1.00
ATOM   1276  O   ARG B 319      -1.920   0.942  24.353  1.00  1.00
ATOM   1277  N   ASN B 320      -2.327   0.433  26.317  1.00  1.00
ATOM   1278  CA  ASN B 320      -3.753   0.215  26.103  1.00  1.00
ATOM   1279  C   ASN B 320      -4.570   1.413  26.571  1.00  1.00
ATOM   1280  O   ASN B 320      -5.751   1.535  26.248  1.00  1.00
ATOM   1281  N   GLY B 321      -4.010   2.452  26.992  1.00  1.00
ATOM   1282  CA  GLY B 321      -4.626   3.760  27.181  1.00  1.00
ATOM   1283  C   GLY B 321      -5.424   3.810  28.478  1.00  1.00
ATOM   1284  O   GLY B 321      -6.065   4.816  28.785  1.00  1.00
ATOM   1285  N   THR B 322      -4.976   3.181  29.505  1.00  1.00
ATOM   1286  CA  THR B 322      -5.621   3.145  30.811  1.00  1.00
ATOM   1287  C   THR B 322      -4.625   3.436  31.926  1.00  1.00
ATOM   1288  O   THR B 322      -4.980   3.435  33.105  1.00  1.00
ATOM   1289  N   TYR B 323      -3.542   4.155  31.555  1.00  1.00
ATOM   1290  CA  TYR B 323      -2.568   4.576  32.554  1.00  1.00
ATOM   1291  C   TYR B 323      -3.234   5.361  33.677  1.00  1.00
ATOM   1292  O   TYR B 323      -4.001   6.292  33.426  1.00  1.00
ATOM   1293  N   ASP B 324      -2.914   4.992  34.919  1.00  1.00
ATOM   1294  CA  ASP B 324      -3.418   5.682  36.101  1.00  1.00
ATOM   1295  C   ASP B 324      -2.390   6.665  36.645  1.00  1.00
ATOM   1296  O   ASP B 324      -1.429   6.271  37.306  1.00  1.00
ATOM   1297  N   TYR B 325      -2.608   8.028  36.321  1.00  1.00
ATOM   1298  CA  TYR B 325      -1.609   9.019  36.702  1.00  1.00
ATOM   1299  C   TYR B 325      -1.591   9.232  38.210  1.00  1.00
ATOM   1300  O   TYR B 325      -0.529   9.381  38.814  1.00  1.00
ATOM   1301  N   PRO B 326      -2.738   9.363  38.868  1.00  1.00
ATOM   1302  CA  PRO B 326      -2.837   9.588  40.305  1.00  1.00
ATOM   1303  C   PRO B 326      -2.183   8.456  41.087  1.00  1.00
ATOM   1304  O   PRO B 326      -1.573   8.682  42.132  1.00  1.00
ATOM   1305  N   LYS B 327      -2.114   7.289  40.645  1.00  1.00
ATOM   1306  CA  LYS B 327      -1.505   6.122  41.271  1.00  1.00
ATOM   1307  C   LYS B 327      -0.009   6.321  41.472  1.00  1.00
ATOM   1308  O   LYS B 327       0.551   5.913  42.490  1.00  1.00
ATOM   1309  N   TYR B 328       0.701   6.916  40.544  1.00  1.00
ATOM   1310  CA  TYR B 328       2.151   7.050  40.612  1.00  1.00
ATOM   1311  C   TYR B 328       2.562   8.506  40.786  1.00  1.00
ATOM   1312  O   TYR B 328       3.701   8.800  41.151  1.00  1.00
ATOM   1313  N   SER B 329       1.690   9.383  40.975  1.00  1.00
ATOM   1314  CA  SER B 329       1.969  10.813  41.023  1.00  1.00
ATOM   1315  C   SER B 329       2.740  11.181  42.285  1.00  1.00
ATOM   1316  O   SER B 329       3.615  12.046  42.258  1.00  1.00
ATOM   1317  N   GLU B 330       2.532  10.610  43.429  1.00  1.00
ATOM   1318  CA  GLU B 330       3.288  10.894  44.643  1.00  1.00
ATOM   1319  C   GLU B 330       4.746  10.479  44.495  1.00  1.00
ATOM   1320  O   GLU B 330       5.650  11.180  44.948  1.00  1.00
ATOM   1321  N   GLU B 331       4.983   9.238  44.022  1.00  1.00
ATOM   1322  CA  GLU B 331       6.341   8.748  43.820  1.00  1.00
ATOM   1323  C   GLU B 331       7.079   9.579  42.779  1.00  1.00
ATOM   1324  O   GLU B 331       8.278   9.826  42.904  1.00  1.00
ATOM   1325  N   SER B 332       6.354   9.902  41.678  1.00  1.00
ATOM   1326  CA  SER B 332       6.933  10.729  40.626  1.00  1.00
ATOM   1327  C   SER B 332       7.372  12.082  41.169  1.00  1.00
ATOM   1328  O   SER B 332       8.411  12.613  40.774  1.00  1.00
ATOM   1329  N   LYS B 333       6.438  12.742  41.910  1.00  1.00
ATOM   1330  CA  LYS B 333       6.704  14.049  42.500  1.00  1.00
ATOM   1331  C   LYS B 333       7.977  14.027  43.336  1.00  1.00
ATOM   1332  O   LYS B 333       8.754  14.981  43.326  1.00  1.00
ATOM   1333  N   LEU B 334       8.147  13.014  44.183  1.00  1.00
ATOM   1334  CA  LEU B 334       9.335  12.872  45.016  1.00  1.00
ATOM   1335  C   LEU B 334      10.591  12.727  44.164  1.00  1.00
ATOM   1336  O   LEU B 334      11.657  13.229  44.522  1.00  1.00
ATOM   1337  N   ASN B 335      10.542  12.164  43.009  1.00  1.00
ATOM   1338  CA  ASN B 335      11.708  11.862  42.188  1.00  1.00
ATOM   1339  C   ASN B 335      12.129  13.072  41.364  1.00  1.00
ATOM   1340  O   ASN B 335      13.309  13.246  41.058  1.00  1.00
ATOM   1341  N   ARG B 336      11.232  13.717  40.664  1.00  1.00
ATOM   1342  CA  ARG B 336      11.598  14.888  39.877  1.00  1.00
ATOM   1343  C   ARG B 336      11.879  16.088  40.773  1.00  1.00
ATOM   1344  O   ARG B 336      11.164  16.330  41.745  1.00  1.00
