# Supplementary material for: ProteinDJ: A high‐performance and modular protein design pipeline
Source: Protein Sci. 2026 Jan 21;35(2):e70464. doi: 10.1002/pro.70464 (PMC12820799; doi:10.1002/pro.70464)
Supplement: Supplementary file 2 — DATA S1. Compressed archive containing input PDB and Bindsweeper YAML files used for benchmarking and comparison of sequence design methods. [file PRO-35-e70464-s001.zip › SupplementaryFile1/binderfolds/ha/fold_22.pdb]

ATOM      1  N   GLY A   1     -24.360  -1.865  -4.705  1.00  0.00
ATOM      2  CA  GLY A   1     -24.319  -1.668  -3.261  1.00  0.00
ATOM      3  C   GLY A   1     -24.183  -2.995  -2.527  1.00  0.00
ATOM      4  O   GLY A   1     -23.480  -3.090  -1.521  1.00  0.00
ATOM      5  N   GLY A   2     -24.863  -4.049  -3.052  1.00  0.00
ATOM      6  CA  GLY A   2     -24.671  -5.379  -2.485  1.00  0.00
ATOM      7  C   GLY A   2     -23.257  -5.887  -2.738  1.00  0.00
ATOM      8  O   GLY A   2     -22.644  -6.505  -1.867  1.00  0.00
ATOM      9  N   GLY A   3     -22.724  -5.608  -3.939  1.00  0.00
ATOM     10  CA  GLY A   3     -21.358  -6.011  -4.249  1.00  0.00
ATOM     11  C   GLY A   3     -20.357  -5.309  -3.340  1.00  0.00
ATOM     12  O   GLY A   3     -19.391  -5.917  -2.878  1.00  0.00
ATOM     13  N   GLY A   4     -20.592  -4.005  -3.097  1.00  0.00
ATOM     14  CA  GLY A   4     -19.723  -3.255  -2.198  1.00  0.00
ATOM     15  C   GLY A   4     -19.797  -3.802  -0.778  1.00  0.00
ATOM     16  O   GLY A   4     -18.783  -3.899  -0.086  1.00  0.00
ATOM     17  N   GLY A   5     -20.999  -4.154  -0.312  1.00  0.00
ATOM     18  CA  GLY A   5     -21.175  -4.739   1.012  1.00  0.00
ATOM     19  C   GLY A   5     -20.479  -6.090   1.114  1.00  0.00
ATOM     20  O   GLY A   5     -19.851  -6.401   2.126  1.00  0.00
ATOM     21  N   GLY A   6     -20.671  -6.951   0.098  1.00  0.00
ATOM     22  CA  GLY A   6     -20.018  -8.255   0.077  1.00  0.00
ATOM     23  C   GLY A   6     -18.503  -8.112   0.143  1.00  0.00
ATOM     24  O   GLY A   6     -17.829  -8.865   0.846  1.00  0.00
ATOM     25  N   GLY A   7     -17.980  -7.135  -0.662  1.00  0.00
ATOM     26  CA  GLY A   7     -16.543  -6.891  -0.667  1.00  0.00
ATOM     27  C   GLY A   7     -16.061  -6.406   0.695  1.00  0.00
ATOM     28  O   GLY A   7     -14.995  -6.802   1.164  1.00  0.00
ATOM     29  N   GLY A   8     -16.857  -5.551   1.334  1.00  0.00
ATOM     30  CA  GLY A   8     -16.516  -5.048   2.659  1.00  0.00
ATOM     31  C   GLY A   8     -16.479  -6.175   3.684  1.00  0.00
ATOM     32  O   GLY A   8     -15.605  -6.210   4.550  1.00  0.00
ATOM     33  N   GLY A   9     -17.488  -7.083   3.614  1.00  0.00
ATOM     34  CA  GLY A   9     -17.519  -8.233   4.510  1.00  0.00
ATOM     35  C   GLY A   9     -16.314  -9.137   4.289  1.00  0.00
ATOM     36  O   GLY A   9     -15.717  -9.636   5.243  1.00  0.00
ATOM     37  N   GLY A  10     -15.980  -9.376   3.002  1.00  0.00
ATOM     38  CA  GLY A  10     -14.836 -10.215   2.663  1.00  0.00
ATOM     39  C   GLY A  10     -13.539  -9.618   3.194  1.00  0.00
ATOM     40  O   GLY A  10     -12.679 -10.333   3.707  1.00  0.00
ATOM     41  N   GLY A  11     -13.415  -8.270   2.989  1.00  0.00
ATOM     42  CA  GLY A  11     -12.227  -7.580   3.478  1.00  0.00
ATOM     43  C   GLY A  11     -12.121  -7.673   4.995  1.00  0.00
ATOM     44  O   GLY A  11     -11.034  -7.862   5.540  1.00  0.00
ATOM     45  N   GLY A  12     -13.263  -7.569   5.669  1.00  0.00
ATOM     46  CA  GLY A  12     -13.295  -7.689   7.122  1.00  0.00
ATOM     47  C   GLY A  12     -12.884  -9.086   7.568  1.00  0.00
ATOM     48  O   GLY A  12     -12.152  -9.246   8.545  1.00  0.00
ATOM     49  N   GLY A  13     -13.412 -10.114   6.847  1.00  0.00
ATOM     50  CA  GLY A  13     -13.056 -11.496   7.145  1.00  0.00
ATOM     51  C   GLY A  13     -11.566 -11.737   6.943  1.00  0.00
ATOM     52  O   GLY A  13     -10.920 -12.406   7.750  1.00  0.00
ATOM     53  N   GLY A  14     -11.039 -11.192   5.815  1.00  0.00
ATOM     54  CA  GLY A  14      -9.622 -11.344   5.506  1.00  0.00
ATOM     55  C   GLY A  14      -8.753 -10.674   6.562  1.00  0.00
ATOM     56  O   GLY A  14      -7.723 -11.214   6.967  1.00  0.00
ATOM     57  N   GLY A  15      -9.173  -9.453   6.968  1.00  0.00
ATOM     58  CA  GLY A  15      -8.438  -8.722   7.993  1.00  0.00
ATOM     59  C   GLY A  15      -8.438  -9.477   9.316  1.00  0.00
ATOM     60  O   GLY A  15      -7.426  -9.522  10.015  1.00  0.00
ATOM     61  N   GLY A  16      -9.581 -10.113   9.625  1.00  0.00
ATOM     62  CA  GLY A  16      -9.675 -10.911  10.841  1.00  0.00
ATOM     63  C   GLY A  16      -8.745 -12.116  10.783  1.00  0.00
ATOM     64  O   GLY A  16      -8.080 -12.447  11.765  1.00  0.00
ATOM     65  N   GLY A  17      -8.748 -12.806   9.597  1.00  0.00
ATOM     66  CA  GLY A  17      -7.880 -13.961   9.400  1.00  0.00
ATOM     67  C   GLY A  17      -6.411 -13.569   9.497  1.00  0.00
ATOM     68  O   GLY A  17      -5.608 -14.279  10.103  1.00  0.00
ATOM     69  N   GLY A  18      -6.083 -12.442   8.820  1.00  0.00
ATOM     70  CA  GLY A  18      -4.712 -11.948   8.827  1.00  0.00
ATOM     71  C   GLY A  18      -4.253 -11.618  10.242  1.00  0.00
ATOM     72  O   GLY A  18      -3.120 -11.915  10.623  1.00  0.00
ATOM     73  N   GLY A  19      -5.150 -10.991  11.007  1.00  0.00
ATOM     74  CA  GLY A  19      -4.848 -10.647  12.391  1.00  0.00
ATOM     75  C   GLY A  19      -4.638 -11.896  13.236  1.00  0.00
ATOM     76  O   GLY A  19      -3.744 -11.942  14.082  1.00  0.00
ATOM     77  N   GLY A  20      -5.437 -12.930  12.960  1.00  0.00
ATOM     78  CA  GLY A  20      -5.288 -14.199  13.662  1.00  0.00
ATOM     79  C   GLY A  20      -3.949 -14.851  13.344  1.00  0.00
ATOM     80  O   GLY A  20      -3.277 -15.375  14.232  1.00  0.00
ATOM     81  N   GLY A  21      -3.612 -14.844  12.005  1.00  0.00
ATOM     82  CA  GLY A  21      -2.346 -15.419  11.568  1.00  0.00
ATOM     83  C   GLY A  21      -1.163 -14.654  12.149  1.00  0.00
ATOM     84  O   GLY A  21      -0.174 -15.251  12.575  1.00  0.00
ATOM     85  N   GLY A  22      -1.290 -13.322  12.132  1.00  0.00
ATOM     86  CA  GLY A  22      -0.236 -12.468  12.667  1.00  0.00
ATOM     87  C   GLY A  22      -0.029 -12.716  14.156  1.00  0.00
ATOM     88  O   GLY A  22       1.103 -12.752  14.638  1.00  0.00
ATOM     89  N   GLY A  23      -1.122 -12.913  14.877  1.00  0.00
ATOM     90  CA  GLY A  23      -1.045 -13.222  16.299  1.00  0.00
ATOM     91  C   GLY A  23      -0.337 -14.550  16.537  1.00  0.00
ATOM     92  O   GLY A  23       0.477 -14.676  17.451  1.00  0.00
ATOM     93  N   GLY A  24      -0.720 -15.566  15.695  1.00  0.00
ATOM     94  CA  GLY A  24      -0.090 -16.877  15.794  1.00  0.00
ATOM     95  C   GLY A  24       1.407 -16.791  15.524  1.00  0.00
ATOM     96  O   GLY A  24       2.210 -17.415  16.217  1.00  0.00
ATOM     97  N   GLY A  25       1.759 -16.043  14.466  1.00  0.00
ATOM     98  CA  GLY A  25       3.157 -15.869  14.090  1.00  0.00
ATOM     99  C   GLY A  25       3.946 -15.191  15.202  1.00  0.00
ATOM    100  O   GLY A  25       5.080 -15.572  15.493  1.00  0.00
ATOM    101  N   GLY A  26       3.336 -14.126  15.773  1.00  0.00
ATOM    102  CA  GLY A  26       3.970 -13.403  16.868  1.00  0.00
ATOM    103  C   GLY A  26       4.188 -14.309  18.073  1.00  0.00
ATOM    104  O   GLY A  26       5.234 -14.257  18.720  1.00  0.00
ATOM    105  N   GLY A  27       3.194 -15.146  18.356  1.00  0.00
ATOM    106  CA  GLY A  27       3.308 -16.096  19.455  1.00  0.00
ATOM    107  C   GLY A  27       4.463 -17.063  19.231  1.00  0.00
ATOM    108  O   GLY A  27       5.218 -17.368  20.154  1.00  0.00
ATOM    109  N   GLY A  28       4.583 -17.536  17.956  1.00  0.00
ATOM    110  CA  GLY A  28       5.658 -18.457  17.607  1.00  0.00
ATOM    111  C   GLY A  28       7.021 -17.790  17.744  1.00  0.00
ATOM    112  O   GLY A  28       7.969 -18.391  18.248  1.00  0.00
ATOM    113  N   GLY A  29       7.099 -16.551  17.242  1.00  0.00
ATOM    114  CA  GLY A  29       8.346 -15.798  17.301  1.00  0.00
ATOM    115  C   GLY A  29       8.775 -15.555  18.742  1.00  0.00
ATOM    116  O   GLY A  29       9.955 -15.663  19.075  1.00  0.00
ATOM    117  N   GLY A  30       7.799 -15.167  19.569  1.00  0.00
ATOM    118  CA  GLY A  30       8.069 -14.938  20.983  1.00  0.00
ATOM    119  C   GLY A  30       8.549 -16.211  21.667  1.00  0.00
ATOM    120  O   GLY A  30       9.474 -16.181  22.478  1.00  0.00
ATOM    121  N   GLY A  31       7.875 -17.332  21.335  1.00  0.00
ATOM    122  CA  GLY A  31       8.266 -18.626  21.882  1.00  0.00
ATOM    123  C   GLY A  31       9.686 -18.992  21.471  1.00  0.00
ATOM    124  O   GLY A  31      10.467 -19.494  22.280  1.00  0.00
ATOM    125  N   GLY A  32      10.016 -18.764  20.201  1.00  0.00
ATOM    126  CA  GLY A  32      11.352 -19.058  19.697  1.00  0.00
ATOM    127  C   GLY A  32      12.408 -18.233  20.421  1.00  0.00
ATOM    128  O   GLY A  32      13.478 -18.738  20.761  1.00  0.00
ATOM    129  N   GLY A  33      12.116 -16.953  20.574  1.00  0.00
ATOM    130  CA  GLY A  33      13.052 -16.046  21.227  1.00  0.00
ATOM    131  C   GLY A  33      13.223 -16.398  22.699  1.00  0.00
ATOM    132  O   GLY A  33      14.329 -16.339  23.237  1.00  0.00
ATOM    133  N   GLY A  34      12.214 -16.910  23.315  1.00  0.00
ATOM    134  CA  GLY A  34      12.240 -17.241  24.734  1.00  0.00
ATOM    135  C   GLY A  34      12.731 -18.665  24.959  1.00  0.00
ATOM    136  O   GLY A  34      13.392 -18.954  25.957  1.00  0.00
ATOM    137  N   GLY A  35      12.639 -19.509  24.016  1.00  0.00
ATOM    138  CA  GLY A  35      13.075 -20.894  24.149  1.00  0.00
ATOM    139  C   GLY A  35      14.594 -20.990  24.206  1.00  0.00
ATOM    140  O   GLY A  35      15.300 -20.174  23.613  1.00  0.00
ATOM    141  N   GLY A  36      14.992 -21.985  25.011  1.00  0.00
ATOM    142  CA  GLY A  36      16.419 -22.263  25.123  1.00  0.00
ATOM    143  C   GLY A  36      16.802 -23.509  24.336  1.00  0.00
ATOM    144  O   GLY A  36      17.906 -23.601  23.798  1.00  0.00
ATOM    145  N   GLY A  37      15.823 -24.202  23.866  1.00  0.00
ATOM    146  CA  GLY A  37      16.028 -25.408  23.072  1.00  0.00
ATOM    147  C   GLY A  37      16.042 -25.090  21.582  1.00  0.00
ATOM    148  O   GLY A  37      15.223 -24.311  21.096  1.00  0.00
ATOM    149  N   GLY A  38      17.001 -25.666  20.871  1.00  0.00
ATOM    150  CA  GLY A  38      17.103 -25.433  19.435  1.00  0.00
ATOM    151  C   GLY A  38      16.006 -26.171  18.679  1.00  0.00
ATOM    152  O   GLY A  38      15.479 -25.671  17.685  1.00  0.00
ATOM    153  N   GLY A  39      15.680 -27.413  19.145  1.00  0.00
ATOM    154  CA  GLY A  39      14.623 -28.195  18.517  1.00  0.00
ATOM    155  C   GLY A  39      13.291 -27.457  18.561  1.00  0.00
ATOM    156  O   GLY A  39      12.541 -27.451  17.585  1.00  0.00
ATOM    157  N   GLY A  40      12.941 -26.899  19.709  1.00  0.00
ATOM    158  CA  GLY A  40      11.717 -26.122  19.861  1.00  0.00
ATOM    159  C   GLY A  40      11.726 -24.898  18.954  1.00  0.00
ATOM    160  O   GLY A  40      10.709 -24.553  18.351  1.00  0.00
ATOM    161  N   GLY A  41      12.893 -24.221  18.915  1.00  0.00
ATOM    162  CA  GLY A  41      13.043 -23.058  18.050  1.00  0.00
ATOM    163  C   GLY A  41      12.847 -23.430  16.586  1.00  0.00
ATOM    164  O   GLY A  41      12.222 -22.690  15.826  1.00  0.00
ATOM    165  N   GLY A  42      13.400 -24.562  16.198  1.00  0.00
ATOM    166  CA  GLY A  42      13.249 -25.052  14.833  1.00  0.00
ATOM    167  C   GLY A  42      11.789 -25.339  14.509  1.00  0.00
ATOM    168  O   GLY A  42      11.314 -25.035  13.415  1.00  0.00
ATOM    169  N   GLY A  43      11.053 -25.946  15.453  1.00  0.00
ATOM    170  CA  GLY A  43       9.634 -26.235  15.282  1.00  0.00
ATOM    171  C   GLY A  43       8.830 -24.955  15.092  1.00  0.00
ATOM    172  O   GLY A  43       7.937 -24.890  14.247  1.00  0.00
ATOM    173  N   GLY A  44       9.118 -23.951  15.936  1.00  0.00
ATOM    174  CA  GLY A  44       8.444 -22.662  15.839  1.00  0.00
ATOM    175  C   GLY A  44       8.736 -21.987  14.505  1.00  0.00
ATOM    176  O   GLY A  44       7.848 -21.397  13.889  1.00  0.00
ATOM    177  N   GLY A  45      10.000 -22.071  14.077  1.00  0.00
ATOM    178  CA  GLY A  45      10.386 -21.510  12.788  1.00  0.00
ATOM    179  C   GLY A  45       9.653 -22.200  11.645  1.00  0.00
ATOM    180  O   GLY A  45       9.207 -21.550  10.699  1.00  0.00
ATOM    181  N   GLY A  46       9.537 -23.530  11.732  1.00  0.00
ATOM    182  CA  GLY A  46       8.820 -24.301  10.724  1.00  0.00
ATOM    183  C   GLY A  46       7.347 -23.913  10.678  1.00  0.00
ATOM    184  O   GLY A  46       6.762 -23.787   9.603  1.00  0.00
ATOM    185  N   GLY A  47       6.736 -23.717  11.839  1.00  0.00
ATOM    186  CA  GLY A  47       5.342 -23.301  11.934  1.00  0.00
ATOM    187  C   GLY A  47       5.124 -21.948  11.269  1.00  0.00
ATOM    188  O   GLY A  47       4.135 -21.744  10.565  1.00  0.00
ATOM    189  N   GLY A  48       6.067 -21.000  11.572  1.00  0.00
ATOM    190  CA  GLY A  48       5.985 -19.671  10.978  1.00  0.00
ATOM    191  C   GLY A  48       6.146 -19.734   9.464  1.00  0.00
ATOM    192  O   GLY A  48       5.449 -19.036   8.727  1.00  0.00
ATOM    193  N   GLY A  49       7.053 -20.602   9.021  1.00  0.00
ATOM    194  CA  GLY A  49       7.277 -20.794   7.593  1.00  0.00
ATOM    195  C   GLY A  49       6.029 -21.336   6.908  1.00  0.00
ATOM    196  O   GLY A  49       5.677 -20.908   5.809  1.00  0.00
ATOM    197  N   GLY A  50       5.367 -22.321   7.572  1.00  0.00
ATOM    198  CA  GLY A  50       4.136 -22.902   7.050  1.00  0.00
ATOM    199  C   GLY A  50       3.036 -21.853   6.941  1.00  0.00
ATOM    200  O   GLY A  50       2.301 -21.811   5.954  1.00  0.00
ATOM    201  N   GLY A  51       2.906 -21.046   8.010  1.00  0.00
ATOM    202  CA  GLY A  51       1.914 -19.977   8.025  1.00  0.00
ATOM    203  C   GLY A  51       2.176 -18.967   6.915  1.00  0.00
ATOM    204  O   GLY A  51       1.247 -18.497   6.259  1.00  0.00
ATOM    205  N   GLY A  52       3.494 -18.663   6.728  1.00  0.00
ATOM    206  CA  GLY A  52       3.885 -17.740   5.670  1.00  0.00
ATOM    207  C   GLY A  52       3.531 -18.296   4.296  1.00  0.00
ATOM    208  O   GLY A  52       3.045 -17.570   3.429  1.00  0.00
ATOM    209  N   GLY A  53       3.735 -19.610   4.139  1.00  0.00
ATOM    210  CA  GLY A  53       3.392 -20.276   2.888  1.00  0.00
ATOM    211  C   GLY A  53       1.890 -20.239   2.638  1.00  0.00
ATOM    212  O   GLY A  53       1.443 -20.003   1.516  1.00  0.00
ATOM    213  N   GLY A  54       1.105 -20.477   3.715  1.00  0.00
ATOM    214  CA  GLY A  54      -0.350 -20.450   3.617  1.00  0.00
ATOM    215  C   GLY A  54      -0.851 -19.064   3.232  1.00  0.00
ATOM    216  O   GLY A  54      -1.755 -18.927   2.408  1.00  0.00
ATOM    217  N   GLY A  55      -0.235 -18.035   3.872  1.00  0.00
ATOM    218  CA  GLY A  55      -0.615 -16.656   3.590  1.00  0.00
ATOM    219  C   GLY A  55      -0.266 -16.271   2.158  1.00  0.00
ATOM    220  O   GLY A  55      -1.037 -15.588   1.483  1.00  0.00
ATOM    221  N   GLY A  56       0.913 -16.721   1.714  1.00  0.00
ATOM    222  CA  GLY A  56       1.329 -16.463   0.341  1.00  0.00
ATOM    223  C   GLY A  56       0.379 -17.118  -0.654  1.00  0.00
ATOM    224  O   GLY A  56       0.029 -16.526  -1.675  1.00  0.00
ATOM    225  N   GLY A  57      -0.019 -18.381  -0.325  1.00  0.00
ATOM    226  CA  GLY A  57      -0.964 -19.106  -1.166  1.00  0.00
ATOM    227  C   GLY A  57      -2.319 -18.410  -1.198  1.00  0.00
ATOM    228  O   GLY A  57      -2.948 -18.303  -2.251  1.00  0.00
ATOM    229  N   GLY A  58      -2.761 -17.966   0.003  1.00  0.00
ATOM    230  CA  GLY A  58      -4.030 -17.258   0.115  1.00  0.00
ATOM    231  C   GLY A  58      -4.016 -15.969  -0.697  1.00  0.00
ATOM    232  O   GLY A  58      -4.999 -15.627  -1.354  1.00  0.00
ATOM    233  N   GLY A  59      -2.900 -15.220  -0.598  1.00  0.00
ATOM    234  CA  GLY A  59      -2.741 -13.984  -1.355  1.00  0.00
ATOM    235  C   GLY A  59      -2.811 -14.243  -2.854  1.00  0.00
ATOM    236  O   GLY A  59      -3.433 -13.483  -3.597  1.00  0.00
ATOM    237  N   GLY A  60      -2.223 -15.348  -3.270  1.00  0.00
ATOM    238  CA  GLY A  60      -2.257 -15.741  -4.674  1.00  0.00
ATOM    239  C   GLY A  60      -3.671 -16.102  -5.111  1.00  0.00
ATOM    240  O   GLY A  60      -4.104 -15.741  -6.205  1.00  0.00
ATOM    241  N   GLY A  61      -4.399 -16.806  -4.207  1.00  0.00
ATOM    242  CA  GLY A  61      -5.782 -17.173  -4.487  1.00  0.00
ATOM    243  C   GLY A  61      -6.666 -15.938  -4.602  1.00  0.00
ATOM    244  O   GLY A  61      -7.529 -15.859  -5.477  1.00  0.00
ATOM    245  N   GLY A  62      -6.476 -14.999  -3.628  1.00  0.00
ATOM    246  CA  GLY A  62      -7.252 -13.765  -3.611  1.00  0.00
ATOM    247  C   GLY A  62      -7.003 -12.941  -4.868  1.00  0.00
ATOM    248  O   GLY A  62      -7.929 -12.359  -5.434  1.00  0.00
ATOM    249  N   GLY A  63      -5.744 -12.904  -5.263  1.00  0.00
ATOM    250  CA  GLY A  63      -5.414 -12.195  -6.494  1.00  0.00
ATOM    251  C   GLY A  63      -6.016 -12.889  -7.708  1.00  0.00
ATOM    252  O   GLY A  63      -6.478 -12.235  -8.644  1.00  0.00
ATOM    253  N   GLY A  64      -6.260 -14.230  -7.546  1.00  0.00
ATOM    254  CA  GLY A  64      -6.846 -15.021  -8.622  1.00  0.00
ATOM    255  C   GLY A  64      -8.361 -14.867  -8.656  1.00  0.00
ATOM    256  O   GLY A  64      -8.966 -14.809  -9.726  1.00  0.00
ATOM    257  N   GLY A  65      -8.987 -14.822  -7.534  1.00  0.00
ATOM    258  CA  GLY A  65     -10.433 -14.665  -7.439  1.00  0.00
ATOM    259  C   GLY A  65     -10.834 -13.197  -7.515  1.00  0.00
ATOM    260  O   GLY A  65     -10.218 -12.342  -6.878  1.00  0.00
ATOM    261  N   GLY A  66     -11.629 -12.869  -8.509  1.00  0.00
ATOM    262  CA  GLY A  66     -12.061 -11.487  -8.678  1.00  0.00
ATOM    263  C   GLY A  66     -13.177 -11.136  -7.702  1.00  0.00
ATOM    264  O   GLY A  66     -13.361  -9.971  -7.348  1.00  0.00
ATOM    265  N   GLY A  67     -13.821 -12.141  -7.142  1.00  0.00
ATOM    266  CA  GLY A  67     -14.870 -11.920  -6.155  1.00  0.00
ATOM    267  C   GLY A  67     -14.311 -11.282  -4.890  1.00  0.00
ATOM    268  O   GLY A  67     -14.961 -10.441  -4.268  1.00  0.00
ATOM    269  N   GLY A  68     -13.034 -11.514  -4.652  1.00  0.00
ATOM    270  CA  GLY A  68     -12.380 -10.870  -3.520  1.00  0.00
ATOM    271  C   GLY A  68     -11.897  -9.472  -3.884  1.00  0.00
ATOM    272  O   GLY A  68     -11.439  -9.235  -5.002  1.00  0.00
ATOM    273  N   GLY A  69     -12.068  -8.527  -3.017  1.00  0.00
ATOM    274  CA  GLY A  69     -11.633  -7.153  -3.233  1.00  0.00
ATOM    275  C   GLY A  69     -10.113  -7.045  -3.205  1.00  0.00
ATOM    276  O   GLY A  69      -9.449  -7.706  -2.407  1.00  0.00
ATOM    277  N   GLY A  70      -9.607  -5.931  -3.853  1.00  0.00
ATOM    278  CA  GLY A  70      -8.171  -5.692  -3.766  1.00  0.00
ATOM    279  C   GLY A  70      -7.735  -5.478  -2.322  1.00  0.00
ATOM    280  O   GLY A  70      -6.648  -5.897  -1.923  1.00  0.00
ATOM    281  N   GLY A  71      -8.649  -4.967  -1.508  1.00  0.00
ATOM    282  CA  GLY A  71      -8.376  -4.773  -0.089  1.00  0.00
ATOM    283  C   GLY A  71      -7.977  -6.083   0.579  1.00  0.00
ATOM    284  O   GLY A  71      -7.057  -6.119   1.396  1.00  0.00
ATOM    285  N   GLY A  72      -8.695  -7.162   0.222  1.00  0.00
ATOM    286  CA  GLY A  72      -8.374  -8.473   0.773  1.00  0.00
ATOM    287  C   GLY A  72      -6.987  -8.929   0.340  1.00  0.00
ATOM    288  O   GLY A  72      -6.227  -9.479   1.137  1.00  0.00
ATOM    289  N   GLY A  73      -6.660  -8.640  -0.924  1.00  0.00
ATOM    290  CA  GLY A  73      -5.349  -8.986  -1.461  1.00  0.00
ATOM    291  C   GLY A  73      -4.240  -8.240  -0.731  1.00  0.00
ATOM    292  O   GLY A  73      -3.197  -8.812  -0.415  1.00  0.00
ATOM    293  N   GLY A  74      -4.530  -6.916  -0.493  1.00  0.00
ATOM    294  CA  GLY A  74      -3.550  -6.086   0.197  1.00  0.00
ATOM    295  C   GLY A  74      -3.342  -6.556   1.631  1.00  0.00
ATOM    296  O   GLY A  74      -2.214  -6.603   2.122  1.00  0.00
ATOM    297  N   GLY A  75      -4.408  -6.922   2.300  1.00  0.00
ATOM    298  CA  GLY A  75      -4.323  -7.439   3.661  1.00  0.00
ATOM    299  C   GLY A  75      -3.477  -8.704   3.718  1.00  0.00
ATOM    300  O   GLY A  75      -2.660  -8.876   4.623  1.00  0.00
ATOM    301  N   GLY A  76      -3.670  -9.572   2.704  1.00  0.00
ATOM    302  CA  GLY A  76      -2.911 -10.815   2.645  1.00  0.00
ATOM    303  C   GLY A  76      -1.438 -10.549   2.361  1.00  0.00
ATOM    304  O   GLY A  76      -0.559 -11.180   2.947  1.00  0.00
ATOM    305  N   GLY A  77      -1.200  -9.541   1.475  1.00  0.00
ATOM    306  CA  GLY A  77       0.174  -9.164   1.167  1.00  0.00
ATOM    307  C   GLY A  77       0.907  -8.687   2.414  1.00  0.00
ATOM    308  O   GLY A  77       2.070  -9.028   2.631  1.00  0.00
ATOM    309  N   GLY A  78       0.172  -7.811   3.190  1.00  0.00
ATOM    310  CA  GLY A  78       0.741  -7.294   4.429  1.00  0.00
ATOM    311  C   GLY A  78       1.033  -8.420   5.413  1.00  0.00
ATOM    312  O   GLY A  78       2.079  -8.435   6.062  1.00  0.00
ATOM    313  N   GLY A  79       0.091  -9.346   5.516  1.00  0.00
ATOM    314  CA  GLY A  79       0.259 -10.496   6.396  1.00  0.00
ATOM    315  C   GLY A  79       1.437 -11.358   5.960  1.00  0.00
ATOM    316  O   GLY A  79       2.217 -11.825   6.789  1.00  0.00
ATOM    317  N   GLY A  80       1.558 -11.552   4.631  1.00  0.00
ATOM    318  CA  GLY A  80       2.665 -12.327   4.084  1.00  0.00
ATOM    319  C   GLY A  80       4.006 -11.692   4.431  1.00  0.00
ATOM    320  O   GLY A  80       4.958 -12.386   4.789  1.00  0.00
ATOM    321  N   GLY A  81       4.052 -10.350   4.282  1.00  0.00
ATOM    322  CA  GLY A  81       5.275  -9.622   4.597  1.00  0.00
ATOM    323  C   GLY A  81       5.631  -9.754   6.072  1.00  0.00
ATOM    324  O   GLY A  81       6.796  -9.931   6.426  1.00  0.00
ATOM    325  N   GLY A  82       4.577  -9.597   6.930  1.00  0.00
ATOM    326  CA  GLY A  82       4.773  -9.714   8.370  1.00  0.00
ATOM    327  C   GLY A  82       5.274 -11.103   8.747  1.00  0.00
ATOM    328  O   GLY A  82       6.167 -11.245   9.582  1.00  0.00
ATOM    329  N   GLY A  83       4.690 -12.120   8.093  1.00  0.00
ATOM    330  CA  GLY A  83       5.091 -13.497   8.356  1.00  0.00
ATOM    331  C   GLY A  83       6.527 -13.747   7.914  1.00  0.00
ATOM    332  O   GLY A  83       7.288 -14.429   8.600  1.00  0.00
ATOM    333  N   GLY A  84       6.889 -13.134   6.781  1.00  0.00
ATOM    334  CA  GLY A  84       8.252 -13.271   6.282  1.00  0.00
ATOM    335  C   GLY A  84       9.259 -12.682   7.261  1.00  0.00
ATOM    336  O   GLY A  84      10.316 -13.265   7.505  1.00  0.00
ATOM    337  N   GLY A  85       8.892 -11.503   7.823  1.00  0.00
ATOM    338  CA  GLY A  85       9.749 -10.846   8.802  1.00  0.00
ATOM    339  C   GLY A  85       9.898 -11.692  10.060  1.00  0.00
ATOM    340  O   GLY A  85      10.992 -11.815  10.612  1.00  0.00
ATOM    341  N   GLY A  86       8.723 -12.204  10.535  1.00  0.00
ATOM    342  CA  GLY A  86       8.719 -13.056  11.718  1.00  0.00
ATOM    343  C   GLY A  86       9.554 -14.310  11.496  1.00  0.00
ATOM    344  O   GLY A  86      10.305 -14.731  12.376  1.00  0.00
ATOM    345  N   GLY A  87       9.393 -14.930  10.320  1.00  0.00
ATOM    346  CA  GLY A  87      10.151 -16.129   9.983  1.00  0.00
ATOM    347  C   GLY A  87      11.648 -15.849   9.972  1.00  0.00
ATOM    348  O   GLY A  87      12.443 -16.651  10.461  1.00  0.00
ATOM    349  N   GLY A  88      12.027 -14.708   9.430  1.00  0.00
ATOM    350  CA  GLY A  88      13.431 -14.314   9.403  1.00  0.00
ATOM    351  C   GLY A  88      13.987 -14.161  10.813  1.00  0.00
ATOM    352  O   GLY A  88      15.109 -14.583  11.097  1.00  0.00
ATOM    353  N   GLY A  89      13.160 -13.562  11.695  1.00  0.00
ATOM    354  CA  GLY A  89      13.558 -13.381  13.086  1.00  0.00
ATOM    355  C   GLY A  89      13.759 -14.721  13.781  1.00  0.00
ATOM    356  O   GLY A  89      14.713 -14.903  14.536  1.00  0.00
ATOM    357  N   GLY A  90      12.790 -15.629  13.552  1.00  0.00
ATOM    358  CA  GLY A  90      12.859 -16.953  14.160  1.00  0.00
ATOM    359  C   GLY A  90      14.075 -17.724  13.662  1.00  0.00
ATOM    360  O   GLY A  90      14.751 -18.402  14.436  1.00  0.00
ATOM    361  N   GLY A  91      14.341 -17.584  12.367  1.00  0.00
ATOM    362  CA  GLY A  91      15.499 -18.247  11.780  1.00  0.00
ATOM    363  C   GLY A  91      16.797 -17.728  12.386  1.00  0.00
ATOM    364  O   GLY A  91      17.710 -18.500  12.677  1.00  0.00
ATOM    365  N   GLY A  92      16.828 -16.393  12.608  1.00  0.00
ATOM    366  CA  GLY A  92      17.988 -15.765  13.230  1.00  0.00
ATOM    367  C   GLY A  92      18.195 -16.276  14.649  1.00  0.00
ATOM    368  O   GLY A  92      19.323 -16.543  15.065  1.00  0.00
ATOM    369  N   GLY A  93      17.084 -16.387  15.391  1.00  0.00
ATOM    370  CA  GLY A  93      17.140 -16.888  16.759  1.00  0.00
ATOM    371  C   GLY A  93      17.633 -18.329  16.798  1.00  0.00
ATOM    372  O   GLY A  93      18.431 -18.699  17.659  1.00  0.00
ATOM    373  N   GLY A  94      17.113 -19.145  15.879  1.00  0.00
ATOM    374  CA  GLY A  94      17.536 -20.538  15.804  1.00  0.00
ATOM    375  C   GLY A  94      19.018 -20.647  15.471  1.00  0.00
ATOM    376  O   GLY A  94      19.734 -21.469  16.043  1.00  0.00
ATOM    377  N   GLY A  95      19.466 -19.807  14.555  1.00  0.00
ATOM    378  CA  GLY A  95      20.872 -19.799  14.168  1.00  0.00
ATOM    379  C   GLY A  95      21.758 -19.342  15.320  1.00  0.00
ATOM    380  O   GLY A  95      22.837 -19.891  15.542  1.00  0.00
ATOM    381  N   GLY A  96      21.279 -18.382  16.101  1.00  0.00
ATOM    382  CA  GLY A  96      22.022 -17.855  17.239  1.00  0.00
ATOM    383  C   GLY A  96      22.165 -18.902  18.336  1.00  0.00
ATOM    384  O   GLY A  96      23.213 -19.006  18.975  1.00  0.00
ATOM    385  N   GLY A  97      21.139 -19.731  18.486  1.00  0.00
ATOM    386  CA  GLY A  97      21.164 -20.780  19.498  1.00  0.00
ATOM    387  C   GLY A  97      21.988 -21.974  19.034  1.00  0.00
ATOM    388  O   GLY A  97      22.664 -22.622  19.833  1.00  0.00
ATOM    389  N   GLY A  98      22.113 -22.187  17.834  1.00  0.00
ATOM    390  CA  GLY A  98      22.932 -23.286  17.337  1.00  0.00
ATOM    391  C   GLY A  98      24.413 -22.935  17.386  1.00  0.00
ATOM    392  O   GLY A  98      25.238 -23.741  17.817  1.00  0.00
ATOM    393  N   ALA B  99      16.397   5.014  34.922  1.00  1.00
ATOM    394  CA  ALA B  99      14.949   5.030  35.087  1.00  1.00
ATOM    395  C   ALA B  99      14.255   4.308  33.938  1.00  1.00
ATOM    396  O   ALA B  99      14.697   4.379  32.791  1.00  1.00
ATOM    397  N   ASP B 100      13.120   3.617  34.214  1.00  1.00
ATOM    398  CA  ASP B 100      12.400   2.960  33.130  1.00  1.00
ATOM    399  C   ASP B 100      12.049   3.947  32.024  1.00  1.00
ATOM    400  O   ASP B 100      11.675   5.088  32.293  1.00  1.00
ATOM    401  N   THR B 101      11.785   3.345  30.807  1.00  1.00
ATOM    402  CA  THR B 101      11.432   4.142  29.638  1.00  1.00
ATOM    403  C   THR B 101      10.446   3.401  28.744  1.00  1.00
ATOM    404  O   THR B 101      10.476   2.173  28.654  1.00  1.00
ATOM    405  N   ILE B 102       9.736   4.114  27.959  1.00  1.00
ATOM    406  CA  ILE B 102       8.849   3.704  26.877  1.00  1.00
ATOM    407  C   ILE B 102       8.947   4.656  25.693  1.00  1.00
ATOM    408  O   ILE B 102       9.024   5.872  25.866  1.00  1.00
ATOM    409  N   CYS B 103       9.148   4.143  24.519  1.00  1.00
ATOM    410  CA  CYS B 103       9.262   4.912  23.286  1.00  1.00
ATOM    411  C   CYS B 103       8.178   4.519  22.290  1.00  1.00
ATOM    412  O   CYS B 103       7.843   3.342  22.155  1.00  1.00
ATOM    413  N   ILE B 104       7.590   5.588  21.596  1.00  1.00
ATOM    414  CA  ILE B 104       6.659   5.384  20.492  1.00  1.00
ATOM    415  C   ILE B 104       7.383   5.397  19.152  1.00  1.00
ATOM    416  O   ILE B 104       8.154   6.312  18.861  1.00  1.00
ATOM    417  N   GLY B 105       7.345   4.306  18.418  1.00  1.00
ATOM    418  CA  GLY B 105       8.096   4.227  17.171  1.00  1.00
ATOM    419  C   GLY B 105       7.203   3.787  16.017  1.00  1.00
ATOM    420  O   GLY B 105       6.039   3.441  16.218  1.00  1.00
ATOM    421  N   TYR B 106       7.891   3.228  14.962  1.00  1.00
ATOM    422  CA  TYR B 106       7.280   2.706  13.745  1.00  1.00
ATOM    423  C   TYR B 106       8.086   1.542  13.181  1.00  1.00
ATOM    424  O   TYR B 106       9.310   1.505  13.303  1.00  1.00
ATOM    425  N   HIS B 107       7.412   0.712  12.355  1.00  1.00
ATOM    426  CA  HIS B 107       8.025  -0.448  11.720  1.00  1.00
ATOM    427  C   HIS B 107       9.068  -0.027  10.693  1.00  1.00
ATOM    428  O   HIS B 107       8.872   0.938   9.954  1.00  1.00
ATOM    429  N   ALA B 108      10.066  -0.838  10.524  1.00  1.00
ATOM    430  CA  ALA B 108      11.071  -0.867   9.468  1.00  1.00
ATOM    431  C   ALA B 108      11.437  -2.298   9.095  1.00  1.00
ATOM    432  O   ALA B 108      11.437  -3.190   9.944  1.00  1.00
ATOM    433  N   ASN B 109      11.711  -2.571   7.893  1.00  1.00
ATOM    434  CA  ASN B 109      12.103  -3.898   7.432  1.00  1.00
ATOM    435  C   ASN B 109      13.207  -3.814   6.386  1.00  1.00
ATOM    436  O   ASN B 109      13.454  -2.753   5.814  1.00  1.00
ATOM    437  N   ASN B 110      13.428  -4.920   5.666  1.00  1.00
ATOM    438  CA  ASN B 110      14.470  -5.021   4.651  1.00  1.00
ATOM    439  C   ASN B 110      13.909  -4.767   3.258  1.00  1.00
ATOM    440  O   ASN B 110      14.659  -4.535   2.309  1.00  1.00
ATOM    441  N   SER B 111      12.775  -4.228   3.113  1.00  1.00
ATOM    442  CA  SER B 111      12.195  -3.898   1.816  1.00  1.00
ATOM    443  C   SER B 111      13.025  -2.843   1.095  1.00  1.00
ATOM    444  O   SER B 111      13.440  -1.850   1.693  1.00  1.00
ATOM    445  N   THR B 112      13.143  -3.038  -0.262  1.00  1.00
ATOM    446  CA  THR B 112      13.876  -2.080  -1.082  1.00  1.00
ATOM    447  C   THR B 112      12.986  -1.489  -2.168  1.00  1.00
ATOM    448  O   THR B 112      13.286  -0.432  -2.722  1.00  1.00
ATOM    449  N   ASP B 113      11.660  -1.832  -2.075  1.00  1.00
ATOM    450  CA  ASP B 113      10.667  -1.255  -2.974  1.00  1.00
ATOM    451  C   ASP B 113      10.564   0.253  -2.784  1.00  1.00
ATOM    452  O   ASP B 113      10.596   0.751  -1.659  1.00  1.00
ATOM    453  N   THR B 114      10.371   0.953  -3.917  1.00  1.00
ATOM    454  CA  THR B 114      10.222   2.403  -3.888  1.00  1.00
ATOM    455  C   THR B 114       8.956   2.841  -4.612  1.00  1.00
ATOM    456  O   THR B 114       8.555   2.234  -5.606  1.00  1.00
ATOM    457  N   VAL B 115       8.453   3.929  -4.239  1.00  1.00
ATOM    458  CA  VAL B 115       7.318   4.630  -4.829  1.00  1.00
ATOM    459  C   VAL B 115       7.632   6.105  -5.042  1.00  1.00
ATOM    460  O   VAL B 115       8.387   6.706  -4.278  1.00  1.00
ATOM    461  N   ASP B 116       6.910   6.749  -5.877  1.00  1.00
ATOM    462  CA  ASP B 116       6.966   8.195  -6.060  1.00  1.00
ATOM    463  C   ASP B 116       5.728   8.871  -5.486  1.00  1.00
ATOM    464  O   ASP B 116       4.632   8.311  -5.517  1.00  1.00
ATOM    465  N   THR B 117       5.942  10.075  -5.007  1.00  1.00
ATOM    466  CA  THR B 117       4.867  10.970  -4.597  1.00  1.00
ATOM    467  C   THR B 117       4.881  12.256  -5.413  1.00  1.00
ATOM    468  O   THR B 117       5.928  12.683  -5.900  1.00  1.00
ATOM    469  N   VAL B 118       4.112  13.179  -5.207  1.00  1.00
ATOM    470  CA  VAL B 118       4.167  14.483  -5.857  1.00  1.00
ATOM    471  C   VAL B 118       5.352  15.299  -5.358  1.00  1.00
ATOM    472  O   VAL B 118       6.014  15.989  -6.133  1.00  1.00
ATOM    473  N   LEU B 119       5.761  15.171  -4.199  1.00  1.00
ATOM    474  CA  LEU B 119       6.853  15.933  -3.605  1.00  1.00
ATOM    475  C   LEU B 119       8.153  15.137  -3.623  1.00  1.00
ATOM    476  O   LEU B 119       9.235  15.701  -3.789  1.00  1.00
ATOM    477  N   GLU B 120       8.287  14.007  -3.899  1.00  1.00
ATOM    478  CA  GLU B 120       9.388  13.085  -3.645  1.00  1.00
ATOM    479  C   GLU B 120       9.383  11.932  -4.640  1.00  1.00
ATOM    480  O   GLU B 120       8.349  11.304  -4.871  1.00  1.00
ATOM    481  N   LYS B 121      10.549  11.664  -5.229  1.00  1.00
ATOM    482  CA  LYS B 121      10.744  10.489  -6.071  1.00  1.00
ATOM    483  C   LYS B 121      11.622   9.455  -5.378  1.00  1.00
ATOM    484  O   LYS B 121      12.673   9.786  -4.829  1.00  1.00
ATOM    485  N   ASN B 122      11.209   8.121  -5.630  1.00  1.00
ATOM    486  CA  ASN B 122      12.135   7.086  -5.189  1.00  1.00
ATOM    487  C   ASN B 122      12.165   6.983  -3.670  1.00  1.00
ATOM    488  O   ASN B 122      13.233   6.991  -3.058  1.00  1.00
ATOM    489  N   VAL B 123      11.003   7.077  -2.989  1.00  1.00
ATOM    490  CA  VAL B 123      10.821   6.783  -1.573  1.00  1.00
ATOM    491  C   VAL B 123      10.783   5.281  -1.322  1.00  1.00
ATOM    492  O   VAL B 123       9.983   4.562  -1.922  1.00  1.00
ATOM    493  N   THR B 124      11.819   4.804  -0.501  1.00  1.00
ATOM    494  CA  THR B 124      11.754   3.407  -0.091  1.00  1.00
ATOM    495  C   THR B 124      10.703   3.199   0.992  1.00  1.00
ATOM    496  O   THR B 124      10.684   3.910   1.997  1.00  1.00
ATOM    497  N   VAL B 125       9.841   2.244   0.835  1.00  1.00
ATOM    498  CA  VAL B 125       8.727   2.005   1.745  1.00  1.00
ATOM    499  C   VAL B 125       8.716   0.563   2.237  1.00  1.00
ATOM    500  O   VAL B 125       9.072  -0.357   1.500  1.00  1.00
ATOM    501  N   THR B 126       8.067   0.336   3.411  1.00  1.00
ATOM    502  CA  THR B 126       7.994  -0.994   4.004  1.00  1.00
ATOM    503  C   THR B 126       7.030  -1.888   3.235  1.00  1.00
ATOM    504  O   THR B 126       7.284  -3.078   3.051  1.00  1.00
ATOM    505  N   HIS B 127       6.037  -1.566   2.734  1.00  1.00
ATOM    506  CA  HIS B 127       5.011  -2.312   2.015  1.00  1.00
ATOM    507  C   HIS B 127       4.439  -1.494   0.865  1.00  1.00
ATOM    508  O   HIS B 127       4.281  -0.278   0.974  1.00  1.00
ATOM    509  N   SER B 128       4.207  -2.190  -0.250  1.00  1.00
ATOM    510  CA  SER B 128       3.651  -1.608  -1.465  1.00  1.00
ATOM    511  C   SER B 128       3.082  -2.684  -2.381  1.00  1.00
ATOM    512  O   SER B 128       3.502  -3.840  -2.332  1.00  1.00
ATOM    513  N   VAL B 129       2.359  -2.319  -3.370  1.00  1.00
ATOM    514  CA  VAL B 129       1.716  -3.192  -4.344  1.00  1.00
ATOM    515  C   VAL B 129       1.860  -2.641  -5.757  1.00  1.00
ATOM    516  O   VAL B 129       1.710  -1.440  -5.983  1.00  1.00
ATOM    517  N   ASN B 130       2.280  -3.574  -6.735  1.00  1.00
ATOM    518  CA  ASN B 130       2.301  -3.153  -8.131  1.00  1.00
ATOM    519  C   ASN B 130       0.903  -3.177  -8.735  1.00  1.00
ATOM    520  O   ASN B 130       0.178  -4.163  -8.607  1.00  1.00
ATOM    521  N   LEU B 131       0.487  -2.097  -9.393  1.00  1.00
ATOM    522  CA  LEU B 131      -0.824  -1.985 -10.021  1.00  1.00
ATOM    523  C   LEU B 131      -0.720  -2.095 -11.538  1.00  1.00
ATOM    524  O   LEU B 131      -1.683  -2.464 -12.211  1.00  1.00
ATOM    525  N   LEU B 132       0.354  -2.256 -12.083  1.00  1.00
ATOM    526  CA  LEU B 132       0.663  -2.336 -13.505  1.00  1.00
ATOM    527  C   LEU B 132       1.208  -3.712 -13.875  1.00  1.00
ATOM    528  O   LEU B 132       2.193  -4.174 -13.300  1.00  1.00
ATOM    529  N   GLU B 133       0.322  -4.458 -14.675  1.00  1.00
ATOM    530  CA  GLU B 133       0.729  -5.761 -15.186  1.00  1.00
ATOM    531  C   GLU B 133       1.573  -5.620 -16.446  1.00  1.00
ATOM    532  O   GLU B 133       1.223  -4.873 -17.359  1.00  1.00
ATOM    533  N   ASP B 134       2.748  -6.291 -16.443  1.00  1.00
ATOM    534  CA  ASP B 134       3.656  -6.202 -17.580  1.00  1.00
ATOM    535  C   ASP B 134       4.086  -7.585 -18.052  1.00  1.00
ATOM    536  O   ASP B 134       4.495  -7.760 -19.199  1.00  1.00
ATOM    537  N   SER B 135       3.496  -8.599 -17.504  1.00  1.00
ATOM    538  CA  SER B 135       3.747 -10.006 -17.791  1.00  1.00
ATOM    539  C   SER B 135       2.584 -10.630 -18.550  1.00  1.00
ATOM    540  O   SER B 135       1.420 -10.401 -18.220  1.00  1.00
ATOM    541  N   HIS B 136       2.863 -11.239 -19.650  1.00  1.00
ATOM    542  CA  HIS B 136       1.973 -12.085 -20.435  1.00  1.00
ATOM    543  C   HIS B 136       2.595 -13.451 -20.693  1.00  1.00
ATOM    544  O   HIS B 136       3.800 -13.561 -20.923  1.00  1.00
ATOM    545  N   ASN B 137       2.020 -14.424 -20.948  1.00  1.00
ATOM    546  CA  ASN B 137       2.475 -15.792 -21.163  1.00  1.00
ATOM    547  C   ASN B 137       2.921 -16.005 -22.604  1.00  1.00
ATOM    548  O   ASN B 137       3.621 -16.970 -22.911  1.00  1.00
ATOM    549  N   GLY B 138       3.015 -15.213 -23.440  1.00  1.00
ATOM    550  CA  GLY B 138       3.559 -15.262 -24.792  1.00  1.00
ATOM    551  C   GLY B 138       2.874 -16.340 -25.623  1.00  1.00
ATOM    552  O   GLY B 138       3.496 -16.964 -26.483  1.00  1.00
ATOM    553  N   LYS B 139       1.647 -16.681 -25.415  1.00  1.00
ATOM    554  CA  LYS B 139       0.890 -17.721 -26.101  1.00  1.00
ATOM    555  C   LYS B 139      -0.484 -17.215 -26.521  1.00  1.00
ATOM    556  O   LYS B 139      -1.106 -16.420 -25.816  1.00  1.00
ATOM    557  N   LEU B 140      -0.985 -17.704 -27.714  1.00  1.00
ATOM    558  CA  LEU B 140      -2.415 -17.596 -27.979  1.00  1.00
ATOM    559  C   LEU B 140      -3.192 -18.701 -27.271  1.00  1.00
ATOM    560  O   LEU B 140      -2.819 -19.873 -27.333  1.00  1.00
ATOM    561  N   CYS B 141      -4.184 -18.370 -26.544  1.00  1.00
ATOM    562  CA  CYS B 141      -4.923 -19.301 -25.700  1.00  1.00
ATOM    563  C   CYS B 141      -6.403 -19.316 -26.061  1.00  1.00
ATOM    564  O   CYS B 141      -6.966 -18.294 -26.454  1.00  1.00
ATOM    565  N   ARG B 142      -7.123 -20.392 -25.608  1.00  1.00
ATOM    566  CA  ARG B 142      -8.578 -20.317 -25.644  1.00  1.00
ATOM    567  C   ARG B 142      -9.101 -19.273 -24.666  1.00  1.00
ATOM    568  O   ARG B 142      -8.596 -19.147 -23.550  1.00  1.00
ATOM    569  N   LEU B 143     -10.257 -18.677 -25.073  1.00  1.00
ATOM    570  CA  LEU B 143     -10.977 -17.773 -24.184  1.00  1.00
ATOM    571  C   LEU B 143     -12.218 -18.444 -23.604  1.00  1.00
ATOM    572  O   LEU B 143     -13.100 -18.884 -24.341  1.00  1.00
ATOM    573  N   LYS B 144     -12.301 -18.578 -22.254  1.00  1.00
ATOM    574  CA  LYS B 144     -13.538 -19.156 -21.741  1.00  1.00
ATOM    575  C   LYS B 144     -13.771 -20.550 -22.308  1.00  1.00
ATOM    576  O   LYS B 144     -14.912 -20.990 -22.450  1.00  1.00
ATOM    577  N   GLY B 145     -12.638 -21.257 -22.808  1.00  1.00
ATOM    578  CA  GLY B 145     -12.710 -22.657 -23.209  1.00  1.00
ATOM    579  C   GLY B 145     -12.808 -22.793 -24.723  1.00  1.00
ATOM    580  O   GLY B 145     -12.513 -23.850 -25.281  1.00  1.00
ATOM    581  N   ILE B 146     -13.005 -21.843 -25.460  1.00  1.00
ATOM    582  CA  ILE B 146     -13.152 -21.819 -26.911  1.00  1.00
ATOM    583  C   ILE B 146     -11.873 -21.341 -27.586  1.00  1.00
ATOM    584  O   ILE B 146     -11.327 -20.295 -27.233  1.00  1.00
ATOM    585  N   ALA B 147     -11.371 -22.181 -28.573  1.00  1.00
ATOM    586  CA  ALA B 147     -10.179 -21.811 -29.326  1.00  1.00
ATOM    587  C   ALA B 147     -10.505 -20.787 -30.406  1.00  1.00
ATOM    588  O   ALA B 147     -11.508 -20.910 -31.109  1.00  1.00
ATOM    589  N   PRO B 148      -9.558 -19.853 -30.651  1.00  1.00
ATOM    590  CA  PRO B 148      -9.716 -18.903 -31.745  1.00  1.00
ATOM    591  C   PRO B 148      -9.729 -19.611 -33.093  1.00  1.00
ATOM    592  O   PRO B 148      -8.960 -20.545 -33.322  1.00  1.00
ATOM    593  N   SER B 149     -17.468 -22.017 -35.094  1.00  1.00
ATOM    594  CA  SER B 149     -17.407 -21.280 -33.838  1.00  1.00
ATOM    595  C   SER B 149     -15.967 -20.964 -33.454  1.00  1.00
ATOM    596  O   SER B 149     -15.074 -21.794 -33.620  1.00  1.00
ATOM    597  N   TRP B 150     -15.810 -19.800 -32.895  1.00  1.00
ATOM    598  CA  TRP B 150     -14.522 -19.341 -32.389  1.00  1.00
ATOM    599  C   TRP B 150     -14.696 -18.198 -31.397  1.00  1.00
ATOM    600  O   TRP B 150     -15.582 -17.358 -31.552  1.00  1.00
ATOM    601  N   SER B 151     -13.642 -17.952 -30.582  1.00  1.00
ATOM    602  CA  SER B 151     -13.687 -16.922 -29.551  1.00  1.00
ATOM    603  C   SER B 151     -13.029 -15.634 -30.030  1.00  1.00
ATOM    604  O   SER B 151     -13.340 -14.548 -29.541  1.00  1.00
ATOM    605  N   TYR B 152     -12.482 -15.537 -30.974  1.00  1.00
ATOM    606  CA  TYR B 152     -11.764 -14.483 -31.680  1.00  1.00
ATOM    607  C   TYR B 152     -11.168 -15.000 -32.984  1.00  1.00
ATOM    608  O   TYR B 152     -10.779 -16.164 -33.081  1.00  1.00
ATOM    609  N   ILE B 153     -10.872 -14.056 -33.894  1.00  1.00
ATOM    610  CA  ILE B 153     -10.099 -14.338 -35.098  1.00  1.00
ATOM    611  C   ILE B 153      -8.785 -13.567 -35.102  1.00  1.00
ATOM    612  O   ILE B 153      -8.739 -12.400 -34.714  1.00  1.00
ATOM    613  N   SER B 154     -16.990  -8.887 -36.626  1.00  1.00
ATOM    614  CA  SER B 154     -16.236  -9.031 -35.387  1.00  1.00
ATOM    615  C   SER B 154     -17.142  -9.451 -34.236  1.00  1.00
ATOM    616  O   SER B 154     -16.678  -9.999 -33.237  1.00  1.00
ATOM    617  N   SER B 155     -18.371  -9.375 -34.349  1.00  1.00
ATOM    618  CA  SER B 155     -19.359  -9.735 -33.339  1.00  1.00
ATOM    619  C   SER B 155     -20.099 -11.010 -33.722  1.00  1.00
ATOM    620  O   SER B 155     -20.805 -11.599 -32.903  1.00  1.00
ATOM    621  N   VAL B 156     -19.547 -11.809 -34.496  1.00  1.00
ATOM    622  CA  VAL B 156     -19.947 -13.170 -34.831  1.00  1.00
ATOM    623  C   VAL B 156     -19.140 -14.192 -34.040  1.00  1.00
ATOM    624  O   VAL B 156     -17.912 -14.223 -34.120  1.00  1.00
ATOM    625  N   SER B 157     -19.857 -15.073 -33.282  1.00  1.00
ATOM    626  CA  SER B 157     -19.200 -16.086 -32.465  1.00  1.00
ATOM    627  C   SER B 157     -19.273 -17.458 -33.124  1.00  1.00
ATOM    628  O   SER B 157     -18.401 -18.303 -32.918  1.00  1.00
ATOM    629  N   SER B 158     -20.122 -17.878 -33.724  1.00  1.00
ATOM    630  CA  SER B 158     -20.187 -19.105 -34.508  1.00  1.00
ATOM    631  C   SER B 158     -20.855 -18.863 -35.856  1.00  1.00
ATOM    632  O   SER B 158     -21.762 -18.039 -35.971  1.00  1.00
ATOM    633  N   SER B 159     -24.569 -16.241 -35.799  1.00  1.00
ATOM    634  CA  SER B 159     -24.733 -16.248 -34.350  1.00  1.00
ATOM    635  C   SER B 159     -23.885 -15.166 -33.694  1.00  1.00
ATOM    636  O   SER B 159     -22.687 -15.059 -33.956  1.00  1.00
ATOM    637  N   ARG B 160     -24.558 -14.154 -33.187  1.00  1.00
ATOM    638  CA  ARG B 160     -23.873 -12.995 -32.628  1.00  1.00
ATOM    639  C   ARG B 160     -23.447 -13.248 -31.188  1.00  1.00
ATOM    640  O   ARG B 160     -24.186 -13.851 -30.409  1.00  1.00
ATOM    641  N   GLY B 161     -22.307 -12.640 -30.843  1.00  1.00
ATOM    642  CA  GLY B 161     -21.739 -12.658 -29.501  1.00  1.00
ATOM    643  C   GLY B 161     -20.876 -11.428 -29.251  1.00  1.00
ATOM    644  O   GLY B 161     -20.100 -11.017 -30.114  1.00  1.00
ATOM    645  N   PHE B 162     -21.006 -10.815 -28.107  1.00  1.00
ATOM    646  CA  PHE B 162     -20.174  -9.672 -27.753  1.00  1.00
ATOM    647  C   PHE B 162     -18.809 -10.119 -27.246  1.00  1.00
ATOM    648  O   PHE B 162     -18.712 -11.005 -26.397  1.00  1.00
ATOM    649  N   GLY B 163     -17.765  -9.172 -27.716  1.00  1.00
ATOM    650  CA  GLY B 163     -16.462  -9.372 -27.094  1.00  1.00
ATOM    651  C   GLY B 163     -15.520 -10.132 -28.018  1.00  1.00
ATOM    652  O   GLY B 163     -14.314 -10.194 -27.778  1.00  1.00
ATOM    653  N   SER B 164     -16.012 -10.640 -29.147  1.00  1.00
ATOM    654  CA  SER B 164     -15.133 -11.159 -30.188  1.00  1.00
ATOM    655  C   SER B 164     -14.466 -10.028 -30.960  1.00  1.00
ATOM    656  O   SER B 164     -15.079  -8.990 -31.212  1.00  1.00
ATOM    657  N   GLY B 165     -13.573 -10.406 -31.857  1.00  1.00
ATOM    658  CA  GLY B 165     -12.785  -9.435 -32.607  1.00  1.00
ATOM    659  C   GLY B 165     -11.800 -10.128 -33.540  1.00  1.00
ATOM    660  O   GLY B 165     -11.466 -11.297 -33.348  1.00  1.00
ATOM    661  N   ILE B 166     -11.186  -9.387 -34.390  1.00  1.00
ATOM    662  CA  ILE B 166     -10.062  -9.822 -35.210  1.00  1.00
ATOM    663  C   ILE B 166      -8.770  -9.136 -34.783  1.00  1.00
ATOM    664  O   ILE B 166      -8.734  -7.919 -34.599  1.00  1.00
ATOM    665  N   ILE B 167      -7.776  -9.936 -34.511  1.00  1.00
ATOM    666  CA  ILE B 167      -6.448  -9.463 -34.139  1.00  1.00
ATOM    667  C   ILE B 167      -5.387  -9.991 -35.096  1.00  1.00
ATOM    668  O   ILE B 167      -5.482 -11.117 -35.583  1.00  1.00
ATOM    669  N   THR B 168      -4.350  -9.319 -35.278  1.00  1.00
ATOM    670  CA  THR B 168      -3.128  -9.777 -35.927  1.00  1.00
ATOM    671  C   THR B 168      -2.046 -10.094 -34.902  1.00  1.00
ATOM    672  O   THR B 168      -1.743  -9.278 -34.032  1.00  1.00
ATOM    673  N   SER B 169      -1.457 -11.366 -35.102  1.00  1.00
ATOM    674  CA  SER B 169      -0.553 -11.805 -34.046  1.00  1.00
ATOM    675  C   SER B 169       0.552 -12.695 -34.601  1.00  1.00
ATOM    676  O   SER B 169       0.317 -13.505 -35.499  1.00  1.00
ATOM    677  N   ASN B 170       1.721 -12.623 -33.936  1.00  1.00
ATOM    678  CA  ASN B 170       2.822 -13.494 -34.329  1.00  1.00
ATOM    679  C   ASN B 170       3.034 -14.607 -33.311  1.00  1.00
ATOM    680  O   ASN B 170       3.746 -15.576 -33.576  1.00  1.00
ATOM    681  N   ALA B 171       2.324 -14.687 -32.332  1.00  1.00
ATOM    682  CA  ALA B 171       2.318 -15.698 -31.281  1.00  1.00
ATOM    683  C   ALA B 171       1.848 -17.045 -31.815  1.00  1.00
ATOM    684  O   ALA B 171       0.923 -17.114 -32.625  1.00  1.00
ATOM    685  N   SER B 172       2.177 -18.139 -31.033  1.00  1.00
ATOM    686  CA  SER B 172       1.727 -19.477 -31.399  1.00  1.00
ATOM    687  C   SER B 172       0.591 -19.942 -30.497  1.00  1.00
ATOM    688  O   SER B 172       0.625 -19.737 -29.284  1.00  1.00
ATOM    689  N   MET B 173      -0.317 -20.780 -31.088  1.00  1.00
ATOM    690  CA  MET B 173      -1.381 -21.351 -30.272  1.00  1.00
ATOM    691  C   MET B 173      -0.851 -22.464 -29.376  1.00  1.00
ATOM    692  O   MET B 173      -0.124 -23.347 -29.831  1.00  1.00
ATOM    693  N   HIS B 174      -1.180 -22.429 -28.138  1.00  1.00
ATOM    694  CA  HIS B 174      -0.900 -23.459 -27.145  1.00  1.00
ATOM    695  C   HIS B 174      -2.185 -23.978 -26.513  1.00  1.00
ATOM    696  O   HIS B 174      -3.137 -23.224 -26.311  1.00  1.00
ATOM    697  N   GLU B 175      -2.171 -25.174 -25.986  1.00  1.00
ATOM    698  CA  GLU B 175      -3.311 -25.662 -25.220  1.00  1.00
ATOM    699  C   GLU B 175      -3.404 -24.966 -23.867  1.00  1.00
ATOM    700  O   GLU B 175      -2.577 -25.194 -22.984  1.00  1.00
ATOM    701  N   CYS B 176      -3.877 -23.810 -23.892  1.00  1.00
ATOM    702  CA  CYS B 176      -4.079 -22.942 -22.737  1.00  1.00
ATOM    703  C   CYS B 176      -5.440 -22.261 -22.791  1.00  1.00
ATOM    704  O   CYS B 176      -5.937 -21.931 -23.868  1.00  1.00
ATOM    705  N   ASN B 177      -5.932 -21.766 -21.761  1.00  1.00
ATOM    706  CA  ASN B 177      -7.160 -21.005 -21.567  1.00  1.00
ATOM    707  C   ASN B 177      -6.905 -19.747 -20.747  1.00  1.00
ATOM    708  O   ASN B 177      -6.229 -19.791 -19.719  1.00  1.00
ATOM    709  N   THR B 178      -7.608 -18.637 -21.228  1.00  1.00
ATOM    710  CA  THR B 178      -7.413 -17.353 -20.566  1.00  1.00
ATOM    711  C   THR B 178      -8.698 -16.536 -20.559  1.00  1.00
ATOM    712  O   THR B 178      -9.512 -16.633 -21.478  1.00  1.00
ATOM    713  N   LYS B 179      -8.781 -15.539 -19.795  1.00  1.00
ATOM    714  CA  LYS B 179      -9.864 -14.565 -19.725  1.00  1.00
ATOM    715  C   LYS B 179      -9.504 -13.286 -20.470  1.00  1.00
ATOM    716  O   LYS B 179     -10.380 -12.577 -20.964  1.00  1.00
ATOM    717  N   CYS B 180      -8.280 -13.211 -20.867  1.00  1.00
ATOM    718  CA  CYS B 180      -7.662 -12.035 -21.466  1.00  1.00
ATOM    719  C   CYS B 180      -6.578 -12.429 -22.462  1.00  1.00
ATOM    720  O   CYS B 180      -5.721 -13.261 -22.164  1.00  1.00
ATOM    721  N   GLN B 181      -6.740 -12.038 -23.698  1.00  1.00
ATOM    722  CA  GLN B 181      -5.813 -12.317 -24.788  1.00  1.00
ATOM    723  C   GLN B 181      -5.423 -11.040 -25.521  1.00  1.00
ATOM    724  O   GLN B 181      -6.270 -10.192 -25.803  1.00  1.00
ATOM    725  N   THR B 182      -4.160 -10.763 -25.566  1.00  1.00
ATOM    726  CA  THR B 182      -3.559  -9.742 -26.416  1.00  1.00
ATOM    727  C   THR B 182      -2.832 -10.369 -27.599  1.00  1.00
ATOM    728  O   THR B 182      -2.232 -11.437 -27.476  1.00  1.00
ATOM    729  N   PRO B 183      -2.383  -9.610 -28.558  1.00  1.00
ATOM    730  CA  PRO B 183      -1.656 -10.122 -29.713  1.00  1.00
ATOM    731  C   PRO B 183      -0.260 -10.589 -29.323  1.00  1.00
ATOM    732  O   PRO B 183       0.260 -11.556 -29.881  1.00  1.00
ATOM    733  N   LEU B 184       0.236 -10.358 -28.252  1.00  1.00
ATOM    734  CA  LEU B 184       1.563 -10.730 -27.778  1.00  1.00
ATOM    735  C   LEU B 184       1.503 -11.959 -26.877  1.00  1.00
ATOM    736  O   LEU B 184       2.441 -12.754 -26.832  1.00  1.00
ATOM    737  N   GLY B 185       0.348 -12.221 -26.284  1.00  1.00
ATOM    738  CA  GLY B 185       0.208 -13.278 -25.289  1.00  1.00
ATOM    739  C   GLY B 185      -1.016 -13.049 -24.412  1.00  1.00
ATOM    740  O   GLY B 185      -1.445 -11.912 -24.212  1.00  1.00
ATOM    741  N   ALA B 186      -1.397 -14.090 -23.630  1.00  1.00
ATOM    742  CA  ALA B 186      -2.512 -13.986 -22.696  1.00  1.00
ATOM    743  C   ALA B 186      -2.059 -13.412 -21.360  1.00  1.00
ATOM    744  O   ALA B 186      -0.979 -13.739 -20.867  1.00  1.00
ATOM    745  N   ILE B 187      -3.033 -12.734 -20.698  1.00  1.00
ATOM    746  CA  ILE B 187      -2.804 -12.154 -19.379  1.00  1.00
ATOM    747  C   ILE B 187      -3.642 -12.854 -18.317  1.00  1.00
ATOM    748  O   ILE B 187      -4.844 -13.053 -18.493  1.00  1.00
ATOM    749  N   ASN B 188      -3.074 -13.326 -17.319  1.00  1.00
ATOM    750  CA  ASN B 188      -3.710 -13.884 -16.133  1.00  1.00
ATOM    751  C   ASN B 188      -3.331 -13.100 -14.883  1.00  1.00
ATOM    752  O   ASN B 188      -2.161 -13.051 -14.501  1.00  1.00
ATOM    753  N   SER B 189      -4.256 -11.984 -14.654  1.00  1.00
ATOM    754  CA  SER B 189      -3.882 -10.986 -13.660  1.00  1.00
ATOM    755  C   SER B 189      -5.113 -10.340 -13.037  1.00  1.00
ATOM    756  O   SER B 189      -6.141 -10.179 -13.694  1.00  1.00
ATOM    757  N   SER B 190      -4.982  -9.929 -11.757  1.00  1.00
ATOM    758  CA  SER B 190      -6.031  -9.184 -11.070  1.00  1.00
ATOM    759  C   SER B 190      -5.674  -7.707 -10.958  1.00  1.00
ATOM    760  O   SER B 190      -6.550  -6.859 -10.786  1.00  1.00
ATOM    761  N   LEU B 191      -4.491  -7.368 -11.430  1.00  1.00
ATOM    762  CA  LEU B 191      -4.078  -5.971 -11.486  1.00  1.00
ATOM    763  C   LEU B 191      -5.017  -5.154 -12.368  1.00  1.00
ATOM    764  O   LEU B 191      -5.367  -5.571 -13.472  1.00  1.00
ATOM    765  N   PRO B 192      -5.174  -3.872 -12.012  1.00  1.00
ATOM    766  CA  PRO B 192      -6.110  -2.988 -12.697  1.00  1.00
ATOM    767  C   PRO B 192      -5.506  -2.435 -13.982  1.00  1.00
ATOM    768  O   PRO B 192      -6.202  -2.264 -14.982  1.00  1.00
ATOM    769  N   TYR B 193      -4.360  -2.322 -14.237  1.00  1.00
ATOM    770  CA  TYR B 193      -3.666  -1.732 -15.376  1.00  1.00
ATOM    771  C   TYR B 193      -2.651  -2.702 -15.966  1.00  1.00
ATOM    772  O   TYR B 193      -2.056  -3.506 -15.249  1.00  1.00
ATOM    773  N   GLN B 194      -2.411  -2.472 -17.286  1.00  1.00
ATOM    774  CA  GLN B 194      -1.396  -3.192 -18.046  1.00  1.00
ATOM    775  C   GLN B 194      -0.794  -2.311 -19.133  1.00  1.00
ATOM    776  O   GLN B 194      -1.492  -1.507 -19.751  1.00  1.00
ATOM    777  N   ASN B 195       0.438  -2.457 -19.410  1.00  1.00
ATOM    778  CA  ASN B 195       1.172  -1.737 -20.444  1.00  1.00
ATOM    779  C   ASN B 195       1.695  -2.689 -21.512  1.00  1.00
ATOM    780  O   ASN B 195       2.162  -2.259 -22.566  1.00  1.00
ATOM    781  N   ILE B 196       0.976  -3.844 -21.679  1.00  1.00
ATOM    782  CA  ILE B 196       1.381  -4.855 -22.648  1.00  1.00
ATOM    783  C   ILE B 196       0.885  -4.509 -24.046  1.00  1.00
ATOM    784  O   ILE B 196       1.605  -4.676 -25.030  1.00  1.00
ATOM    785  N   HIS B 197      -0.292  -4.179 -24.319  1.00  1.00
ATOM    786  CA  HIS B 197      -0.953  -4.021 -25.609  1.00  1.00
ATOM    787  C   HIS B 197      -2.354  -3.446 -25.443  1.00  1.00
ATOM    788  O   HIS B 197      -3.081  -3.812 -24.520  1.00  1.00
ATOM    789  N   PRO B 198      -2.711  -2.534 -26.440  1.00  1.00
ATOM    790  CA  PRO B 198      -4.027  -1.908 -26.374  1.00  1.00
ATOM    791  C   PRO B 198      -5.083  -2.776 -27.045  1.00  1.00
ATOM    792  O   PRO B 198      -6.249  -2.770 -26.649  1.00  1.00
ATOM    793  N   VAL B 199      -4.748  -3.652 -27.853  1.00  1.00
ATOM    794  CA  VAL B 199      -5.621  -4.674 -28.418  1.00  1.00
ATOM    795  C   VAL B 199      -5.829  -5.823 -27.439  1.00  1.00
ATOM    796  O   VAL B 199      -4.867  -6.416 -26.950  1.00  1.00
ATOM    797  N   THR B 200      -7.137  -6.009 -27.038  1.00  1.00
ATOM    798  CA  THR B 200      -7.496  -6.982 -26.014  1.00  1.00
ATOM    799  C   THR B 200      -8.782  -7.714 -26.376  1.00  1.00
ATOM    800  O   THR B 200      -9.709  -7.123 -26.929  1.00  1.00
ATOM    801  N   ILE B 201      -8.760  -9.009 -26.131  1.00  1.00
ATOM    802  CA  ILE B 201      -9.944  -9.853 -26.235  1.00  1.00
ATOM    803  C   ILE B 201     -10.363 -10.385 -24.870  1.00  1.00
ATOM    804  O   ILE B 201      -9.534 -10.874 -24.102  1.00  1.00
ATOM    805  N   GLY B 202     -11.505  -9.941 -24.370  1.00  1.00
ATOM    806  CA  GLY B 202     -12.006 -10.547 -23.142  1.00  1.00
ATOM    807  C   GLY B 202     -12.073  -9.528 -22.012  1.00  1.00
ATOM    808  O   GLY B 202     -11.640  -8.386 -22.167  1.00  1.00
ATOM    809  N   GLU B 203     -12.022  -9.709 -20.930  1.00  1.00
ATOM    810  CA  GLU B 203     -11.902  -8.920 -19.711  1.00  1.00
ATOM    811  C   GLU B 203     -10.444  -8.753 -19.303  1.00  1.00
ATOM    812  O   GLU B 203      -9.751  -9.732 -19.026  1.00  1.00
ATOM    813  N   CYS B 204      -9.844  -7.658 -19.824  1.00  1.00
ATOM    814  CA  CYS B 204      -8.423  -7.382 -19.649  1.00  1.00
ATOM    815  C   CYS B 204      -8.205  -6.158 -18.769  1.00  1.00
ATOM    816  O   CYS B 204      -8.970  -5.195 -18.827  1.00  1.00
ATOM    817  N   PRO B 205      -6.977  -6.093 -17.963  1.00  1.00
ATOM    818  CA  PRO B 205      -6.646  -4.818 -17.337  1.00  1.00
ATOM    819  C   PRO B 205      -6.673  -3.683 -18.353  1.00  1.00
ATOM    820  O   PRO B 205      -6.194  -3.832 -19.477  1.00  1.00
ATOM    821  N   LYS B 206      -6.972  -2.411 -17.767  1.00  1.00
ATOM    822  CA  LYS B 206      -6.917  -1.213 -18.596  1.00  1.00
ATOM    823  C   LYS B 206      -5.504  -0.962 -19.107  1.00  1.00
ATOM    824  O   LYS B 206      -4.545  -0.962 -18.336  1.00  1.00
ATOM    825  N   TYR B 207      -5.413  -0.684 -20.490  1.00  1.00
ATOM    826  CA  TYR B 207      -4.107  -0.365 -21.053  1.00  1.00
ATOM    827  C   TYR B 207      -3.736   1.090 -20.793  1.00  1.00
ATOM    828  O   TYR B 207      -4.557   1.990 -20.968  1.00  1.00
ATOM    829  N   VAL B 208      -2.478   1.276 -20.388  1.00  1.00
ATOM    830  CA  VAL B 208      -1.862   2.582 -20.191  1.00  1.00
ATOM    831  C   VAL B 208      -0.415   2.586 -20.666  1.00  1.00
ATOM    832  O   VAL B 208       0.289   1.583 -20.550  1.00  1.00
ATOM    833  N   ARG B 209       0.104   3.691 -21.029  1.00  1.00
ATOM    834  CA  ARG B 209       1.468   3.852 -21.518  1.00  1.00
ATOM    835  C   ARG B 209       2.462   3.916 -20.366  1.00  1.00
ATOM    836  O   ARG B 209       3.620   3.522 -20.510  1.00  1.00
ATOM    837  N   SER B 210       2.124   3.731 -19.218  1.00  1.00
ATOM    838  CA  SER B 210       2.972   3.855 -18.038  1.00  1.00
ATOM    839  C   SER B 210       3.956   2.697 -17.943  1.00  1.00
ATOM    840  O   SER B 210       3.593   1.541 -18.162  1.00  1.00
ATOM    841  N   ALA B 211       5.168   3.051 -17.321  1.00  1.00
ATOM    842  CA  ALA B 211       6.222   2.064 -17.120  1.00  1.00
ATOM    843  C   ALA B 211       6.233   1.555 -15.684  1.00  1.00
ATOM    844  O   ALA B 211       6.528   0.387 -15.432  1.00  1.00
ATOM    845  N   LYS B 212       5.598   2.179 -14.813  1.00  1.00
ATOM    846  CA  LYS B 212       5.512   1.903 -13.384  1.00  1.00
ATOM    847  C   LYS B 212       4.308   2.597 -12.760  1.00  1.00
ATOM    848  O   LYS B 212       3.998   3.741 -13.093  1.00  1.00
ATOM    849  N   LEU B 213       3.558   1.837 -11.984  1.00  1.00
ATOM    850  CA  LEU B 213       2.414   2.199 -11.156  1.00  1.00
ATOM    851  C   LEU B 213       2.382   1.378  -9.871  1.00  1.00
ATOM    852  O   LEU B 213       2.352   0.148  -9.909  1.00  1.00
ATOM    853  N   ARG B 214       3.119   1.839  -8.890  1.00  1.00
ATOM    854  CA  ARG B 214       3.280   1.195  -7.592  1.00  1.00
ATOM    855  C   ARG B 214       2.683   2.045  -6.477  1.00  1.00
ATOM    856  O   ARG B 214       2.929   3.249  -6.402  1.00  1.00
ATOM    857  N   MET B 215       1.647   1.493  -5.789  1.00  1.00
ATOM    858  CA  MET B 215       1.003   2.172  -4.671  1.00  1.00
ATOM    859  C   MET B 215       1.611   1.741  -3.342  1.00  1.00
ATOM    860  O   MET B 215       1.755   0.549  -3.072  1.00  1.00
ATOM    861  N   VAL B 216       2.111   2.813  -2.512  1.00  1.00
ATOM    862  CA  VAL B 216       2.566   2.423  -1.183  1.00  1.00
ATOM    863  C   VAL B 216       1.390   2.104  -0.269  1.00  1.00
ATOM    864  O   VAL B 216       0.393   2.826  -0.249  1.00  1.00
ATOM    865  N   THR B 217       1.603   1.021   0.567  1.00  1.00
ATOM    866  CA  THR B 217       0.587   0.631   1.537  1.00  1.00
ATOM    867  C   THR B 217       1.128   0.704   2.959  1.00  1.00
ATOM    868  O   THR B 217       0.394   1.015   3.898  1.00  1.00
ATOM    869  N   GLY B 218       2.437   0.703   3.069  1.00  1.00
ATOM    870  CA  GLY B 218       3.082   0.895   4.363  1.00  1.00
ATOM    871  C   GLY B 218       3.642   2.306   4.495  1.00  1.00
ATOM    872  O   GLY B 218       3.662   3.069   3.529  1.00  1.00
ATOM    873  N   LEU B 219       4.669   2.487   5.146  1.00  1.00
ATOM    874  CA  LEU B 219       5.282   3.765   5.485  1.00  1.00
ATOM    875  C   LEU B 219       6.741   3.812   5.042  1.00  1.00
ATOM    876  O   LEU B 219       7.422   2.787   5.007  1.00  1.00
ATOM    877  N   ARG B 220       7.314   5.036   5.071  1.00  1.00
ATOM    878  CA  ARG B 220       8.740   5.195   4.814  1.00  1.00
ATOM    879  C   ARG B 220       9.559   4.191   5.615  1.00  1.00
ATOM    880  O   ARG B 220       9.387   4.062   6.827  1.00  1.00
ATOM    881  N   ASN B 221      10.413   3.420   4.848  1.00  1.00
ATOM    882  CA  ASN B 221      11.290   2.442   5.480  1.00  1.00
ATOM    883  C   ASN B 221      12.625   3.065   5.865  1.00  1.00
ATOM    884  O   ASN B 221      13.321   3.634   5.023  1.00  1.00
ATOM    885  N   ILE B 222      12.947   3.110   7.115  1.00  1.00
ATOM    886  CA  ILE B 222      14.152   3.695   7.692  1.00  1.00
ATOM    887  C   ILE B 222      14.804   2.745   8.688  1.00  1.00
ATOM    888  O   ILE B 222      14.325   2.582   9.810  1.00  1.00
ATOM    889  N   PRO B 223      15.346   1.599   8.238  1.00  1.00
ATOM    890  CA  PRO B 223      15.897   0.584   9.128  1.00  1.00
ATOM    891  C   PRO B 223      17.205   1.051   9.753  1.00  1.00
ATOM    892  O   PRO B 223      17.991   1.755   9.120  1.00  1.00
ATOM    893  N   GLY B 224       7.944  14.887   7.139  1.00  1.00
ATOM    894  CA  GLY B 224       6.566  14.646   6.728  1.00  1.00
ATOM    895  C   GLY B 224       5.624  15.689   7.317  1.00  1.00
ATOM    896  O   GLY B 224       5.903  16.267   8.367  1.00  1.00
ATOM    897  N   LEU B 225       4.358  15.666   6.885  1.00  1.00
ATOM    898  CA  LEU B 225       3.395  16.656   7.350  1.00  1.00
ATOM    899  C   LEU B 225       3.198  16.568   8.859  1.00  1.00
ATOM    900  O   LEU B 225       3.029  17.584   9.533  1.00  1.00
ATOM    901  N   PHE B 226       3.219  15.664   9.582  1.00  1.00
ATOM    902  CA  PHE B 226       2.973  15.523  11.012  1.00  1.00
ATOM    903  C   PHE B 226       4.273  15.583  11.803  1.00  1.00
ATOM    904  O   PHE B 226       4.291  16.019  12.954  1.00  1.00
ATOM    905  N   GLY B 227       5.350  15.254  11.351  1.00  1.00
ATOM    906  CA  GLY B 227       6.638  15.595  11.942  1.00  1.00
ATOM    907  C   GLY B 227       7.160  14.461  12.815  1.00  1.00
ATOM    908  O   GLY B 227       8.311  14.480  13.252  1.00  1.00
ATOM    909  N   ALA B 228       6.544  13.255  12.665  1.00  1.00
ATOM    910  CA  ALA B 228       6.967  12.143  13.508  1.00  1.00
ATOM    911  C   ALA B 228       7.868  11.183  12.742  1.00  1.00
ATOM    912  O   ALA B 228       8.837  10.656  13.288  1.00  1.00
ATOM    913  N   ILE B 229       7.418  10.595  11.628  1.00  1.00
ATOM    914  CA  ILE B 229       8.253   9.709  10.826  1.00  1.00
ATOM    915  C   ILE B 229       9.344  10.487  10.102  1.00  1.00
ATOM    916  O   ILE B 229       9.063  11.446   9.383  1.00  1.00
ATOM    917  N   ALA B 230      10.631   9.978  10.220  1.00  1.00
ATOM    918  CA  ALA B 230      11.737  10.716   9.621  1.00  1.00
ATOM    919  C   ALA B 230      11.733  12.172  10.066  1.00  1.00
ATOM    920  O   ALA B 230      11.477  13.075   9.269  1.00  1.00
ATOM    921  N   GLY B 231      11.312  12.360  11.312  1.00  1.00
ATOM    922  CA  GLY B 231      11.263  13.679  11.932  1.00  1.00
ATOM    923  C   GLY B 231      11.848  13.648  13.338  1.00  1.00
ATOM    924  O   GLY B 231      12.752  14.418  13.661  1.00  1.00
ATOM    925  N   PHE B 232      10.901  13.731  14.402  1.00  1.00
ATOM    926  CA  PHE B 232      11.402  13.720  15.771  1.00  1.00
ATOM    927  C   PHE B 232      11.664  12.298  16.250  1.00  1.00
ATOM    928  O   PHE B 232      12.405  12.082  17.208  1.00  1.00
ATOM    929  N   ILE B 233      10.949  11.324  15.725  1.00  1.00
ATOM    930  CA  ILE B 233      11.394   9.937  15.793  1.00  1.00
ATOM    931  C   ILE B 233      12.261   9.578  14.593  1.00  1.00
ATOM    932  O   ILE B 233      11.774   9.496  13.465  1.00  1.00
ATOM    933  N   GLU B 234      13.509   9.702  14.593  1.00  1.00
ATOM    934  CA  GLU B 234      14.417   9.711  13.452  1.00  1.00
ATOM    935  C   GLU B 234      14.423   8.363  12.742  1.00  1.00
ATOM    936  O   GLU B 234      14.496   8.298  11.515  1.00  1.00
ATOM    937  N   GLY B 235      14.242   7.272  13.144  1.00  1.00
ATOM    938  CA  GLY B 235      14.372   6.012  12.423  1.00  1.00
ATOM    939  C   GLY B 235      13.243   5.054  12.780  1.00  1.00
ATOM    940  O   GLY B 235      12.718   5.086  13.893  1.00  1.00
ATOM    941  N   GLY B 236      13.155   3.964  12.057  1.00  1.00
ATOM    942  CA  GLY B 236      12.202   2.895  12.328  1.00  1.00
ATOM    943  C   GLY B 236      12.840   1.785  13.154  1.00  1.00
ATOM    944  O   GLY B 236      14.022   1.482  12.996  1.00  1.00
ATOM    945  N   TRP B 237      12.000   0.766  13.479  1.00  1.00
ATOM    946  CA  TRP B 237      12.444  -0.396  14.240  1.00  1.00
ATOM    947  C   TRP B 237      12.228  -1.684  13.456  1.00  1.00
ATOM    948  O   TRP B 237      11.095  -2.046  13.138  1.00  1.00
ATOM    949  N   THR B 238      13.358  -2.406  13.146  1.00  1.00
ATOM    950  CA  THR B 238      13.212  -3.691  12.472  1.00  1.00
ATOM    951  C   THR B 238      12.782  -4.779  13.448  1.00  1.00
ATOM    952  O   THR B 238      12.039  -5.692  13.087  1.00  1.00
ATOM    953  N   GLY B 239      12.866  -4.475  14.759  1.00  1.00
ATOM    954  CA  GLY B 239      12.544  -5.431  15.812  1.00  1.00
ATOM    955  C   GLY B 239      11.061  -5.396  16.154  1.00  1.00
ATOM    956  O   GLY B 239      10.487  -6.399  16.578  1.00  1.00
ATOM    957  N   MET B 240      10.320  -4.484  15.874  1.00  1.00
ATOM    958  CA  MET B 240       8.862  -4.439  15.897  1.00  1.00
ATOM    959  C   MET B 240       8.274  -4.978  14.599  1.00  1.00
ATOM    960  O   MET B 240       8.400  -4.355  13.545  1.00  1.00
ATOM    961  N   ILE B 241       7.925  -6.289  14.644  1.00  1.00
ATOM    962  CA  ILE B 241       7.595  -7.045  13.442  1.00  1.00
ATOM    963  C   ILE B 241       6.105  -7.357  13.379  1.00  1.00
ATOM    964  O   ILE B 241       5.513  -7.390  12.300  1.00  1.00
ATOM    965  N   ASP B 242       5.261  -6.860  14.184  1.00  1.00
ATOM    966  CA  ASP B 242       3.867  -7.279  14.252  1.00  1.00
ATOM    967  C   ASP B 242       2.926  -6.099  14.044  1.00  1.00
ATOM    968  O   ASP B 242       1.868  -6.237  13.430  1.00  1.00
ATOM    969  N   GLY B 243       3.256  -5.072  13.492  1.00  1.00
ATOM    970  CA  GLY B 243       2.438  -3.940  13.072  1.00  1.00
ATOM    971  C   GLY B 243       3.306  -2.762  12.647  1.00  1.00
ATOM    972  O   GLY B 243       4.485  -2.691  12.993  1.00  1.00
ATOM    973  N   TRP B 244       2.552  -1.674  12.173  1.00  1.00
ATOM    974  CA  TRP B 244       3.262  -0.494  11.694  1.00  1.00
ATOM    975  C   TRP B 244       3.618   0.439  12.844  1.00  1.00
ATOM    976  O   TRP B 244       4.693   1.038  12.860  1.00  1.00
ATOM    977  N   TYR B 245       2.984   0.656  13.781  1.00  1.00
ATOM    978  CA  TYR B 245       3.210   1.496  14.951  1.00  1.00
ATOM    979  C   TYR B 245       3.115   0.686  16.237  1.00  1.00
ATOM    980  O   TYR B 245       2.341  -0.267  16.327  1.00  1.00
ATOM    981  N   GLY B 246       3.912   1.354  17.323  1.00  1.00
ATOM    982  CA  GLY B 246       3.857   0.653  18.600  1.00  1.00
ATOM    983  C   GLY B 246       4.843   1.245  19.598  1.00  1.00
ATOM    984  O   GLY B 246       5.697   2.054  19.235  1.00  1.00
ATOM    985  N   TYR B 247       5.388   0.305  20.484  1.00  1.00
ATOM    986  CA  TYR B 247       6.135   0.723  21.664  1.00  1.00
ATOM    987  C   TYR B 247       7.395  -0.115  21.844  1.00  1.00
ATOM    988  O   TYR B 247       7.425  -1.292  21.485  1.00  1.00
ATOM    989  N   HIS B 248       8.397   0.508  22.368  1.00  1.00
ATOM    990  CA  HIS B 248       9.602  -0.109  22.910  1.00  1.00
ATOM    991  C   HIS B 248       9.790   0.247  24.379  1.00  1.00
ATOM    992  O   HIS B 248       9.627   1.402  24.773  1.00  1.00
ATOM    993  N   HIS B 249       9.863  -0.663  25.274  1.00  1.00
ATOM    994  CA  HIS B 249       9.993  -0.377  26.697  1.00  1.00
ATOM    995  C   HIS B 249      11.274  -0.975  27.265  1.00  1.00
ATOM    996  O   HIS B 249      11.710  -2.047  26.844  1.00  1.00
ATOM    997  N   GLN B 250      11.725  -0.465  28.318  1.00  1.00
ATOM    998  CA  GLN B 250      12.898  -0.810  29.112  1.00  1.00
ATOM    999  C   GLN B 250      12.628  -0.630  30.601  1.00  1.00
ATOM   1000  O   GLN B 250      12.128   0.410  31.029  1.00  1.00
ATOM   1001  N   ASN B 251      12.516  -1.672  31.356  1.00  1.00
ATOM   1002  CA  ASN B 251      12.309  -1.629  32.798  1.00  1.00
ATOM   1003  C   ASN B 251      13.128  -2.701  33.505  1.00  1.00
ATOM   1004  O   ASN B 251      13.475  -3.722  32.911  1.00  1.00
ATOM   1005  N   GLU B 252      13.057  -2.801  34.794  1.00  1.00
ATOM   1006  CA  GLU B 252      13.798  -3.795  35.560  1.00  1.00
ATOM   1007  C   GLU B 252      13.555  -5.199  35.021  1.00  1.00
ATOM   1008  O   GLU B 252      14.468  -6.024  34.979  1.00  1.00
ATOM   1009  N   GLN B 253      12.486  -5.560  34.593  1.00  1.00
ATOM   1010  CA  GLN B 253      12.083  -6.857  34.062  1.00  1.00
ATOM   1011  C   GLN B 253      12.517  -7.017  32.611  1.00  1.00
ATOM   1012  O   GLN B 253      12.804  -8.125  32.158  1.00  1.00
ATOM   1013  N   GLY B 254      13.192  -6.301  31.954  1.00  1.00
ATOM   1014  CA  GLY B 254      13.719  -6.498  30.609  1.00  1.00
ATOM   1015  C   GLY B 254      13.378  -5.320  29.705  1.00  1.00
ATOM   1016  O   GLY B 254      12.914  -4.280  30.174  1.00  1.00
ATOM   1017  N   SER B 255      13.558  -5.672  28.321  1.00  1.00
ATOM   1018  CA  SER B 255      13.108  -4.769  27.268  1.00  1.00
ATOM   1019  C   SER B 255      12.496  -5.540  26.105  1.00  1.00
ATOM   1020  O   SER B 255      12.927  -6.648  25.788  1.00  1.00
ATOM   1021  N   GLY B 256      11.606  -4.955  25.396  1.00  1.00
ATOM   1022  CA  GLY B 256      10.991  -5.580  24.231  1.00  1.00
ATOM   1023  C   GLY B 256      10.336  -4.542  23.330  1.00  1.00
ATOM   1024  O   GLY B 256      10.150  -3.391  23.726  1.00  1.00
ATOM   1025  N   TYR B 257       9.758  -5.025  22.245  1.00  1.00
ATOM   1026  CA  TYR B 257       8.871  -4.285  21.356  1.00  1.00
ATOM   1027  C   TYR B 257       7.469  -4.880  21.357  1.00  1.00
ATOM   1028  O   TYR B 257       7.299  -6.093  21.478  1.00  1.00
ATOM   1029  N   ALA B 258       6.491  -4.007  21.048  1.00  1.00
ATOM   1030  CA  ALA B 258       5.088  -4.392  20.951  1.00  1.00
ATOM   1031  C   ALA B 258       4.307  -3.410  20.088  1.00  1.00
ATOM   1032  O   ALA B 258       4.481  -2.196  20.197  1.00  1.00
ATOM   1033  N   ALA B 259       3.737  -3.885  18.949  1.00  1.00
ATOM   1034  CA  ALA B 259       2.905  -3.030  18.111  1.00  1.00
ATOM   1035  C   ALA B 259       1.634  -2.613  18.840  1.00  1.00
ATOM   1036  O   ALA B 259       1.001  -3.423  19.517  1.00  1.00
ATOM   1037  N   ASP B 260       1.230  -1.253  18.582  1.00  1.00
ATOM   1038  CA  ASP B 260      -0.113  -0.883  19.012  1.00  1.00
ATOM   1039  C   ASP B 260      -1.171  -1.481  18.094  1.00  1.00
ATOM   1040  O   ASP B 260      -1.188  -1.211  16.893  1.00  1.00
ATOM   1041  N   GLN B 261      -1.920  -2.484  18.651  1.00  1.00
ATOM   1042  CA  GLN B 261      -2.799  -3.301  17.822  1.00  1.00
ATOM   1043  C   GLN B 261      -3.977  -2.488  17.301  1.00  1.00
ATOM   1044  O   GLN B 261      -4.396  -2.650  16.155  1.00  1.00
ATOM   1045  N   LYS B 262      -4.516  -1.546  18.000  1.00  1.00
ATOM   1046  CA  LYS B 262      -5.686  -0.766  17.613  1.00  1.00
ATOM   1047  C   LYS B 262      -5.367   0.165  16.451  1.00  1.00
ATOM   1048  O   LYS B 262      -6.161   0.307  15.521  1.00  1.00
ATOM   1049  N   SER B 263      -4.274   0.948  16.547  1.00  1.00
ATOM   1050  CA  SER B 263      -3.904   1.878  15.486  1.00  1.00
ATOM   1051  C   SER B 263      -3.403   1.137  14.254  1.00  1.00
ATOM   1052  O   SER B 263      -3.659   1.550  13.122  1.00  1.00
ATOM   1053  N   THR B 264      -2.722  -0.007  14.476  1.00  1.00
ATOM   1054  CA  THR B 264      -2.247  -0.828  13.369  1.00  1.00
ATOM   1055  C   THR B 264      -3.410  -1.424  12.586  1.00  1.00
ATOM   1056  O   THR B 264      -3.396  -1.446  11.356  1.00  1.00
ATOM   1057  N   GLN B 265      -4.414  -1.955  13.322  1.00  1.00
ATOM   1058  CA  GLN B 265      -5.582  -2.579  12.713  1.00  1.00
ATOM   1059  C   GLN B 265      -6.449  -1.547  12.003  1.00  1.00
ATOM   1060  O   GLN B 265      -6.953  -1.793  10.907  1.00  1.00
ATOM   1061  N   ASN B 266      -6.662  -0.395  12.571  1.00  1.00
ATOM   1062  CA  ASN B 266      -7.430   0.689  11.969  1.00  1.00
ATOM   1063  C   ASN B 266      -6.743   1.221  10.718  1.00  1.00
ATOM   1064  O   ASN B 266      -7.398   1.540   9.726  1.00  1.00
ATOM   1065  N   ALA B 267      -5.419   1.288  10.724  1.00  1.00
ATOM   1066  CA  ALA B 267      -4.648   1.763   9.582  1.00  1.00
ATOM   1067  C   ALA B 267      -4.663   0.747   8.447  1.00  1.00
ATOM   1068  O   ALA B 267      -4.762   1.111   7.275  1.00  1.00
ATOM   1069  N   ILE B 268      -4.537  -0.555   8.796  1.00  1.00
ATOM   1070  CA  ILE B 268      -4.639  -1.588   7.772  1.00  1.00
ATOM   1071  C   ILE B 268      -6.016  -1.586   7.122  1.00  1.00
ATOM   1072  O   ILE B 268      -6.140  -1.721   5.905  1.00  1.00
ATOM   1073  N   ASN B 269      -7.063  -1.379   7.969  1.00  1.00
ATOM   1074  CA  ASN B 269      -8.425  -1.275   7.460  1.00  1.00
ATOM   1075  C   ASN B 269      -8.560  -0.116   6.481  1.00  1.00
ATOM   1076  O   ASN B 269      -9.203  -0.243   5.439  1.00  1.00
ATOM   1077  N   GLY B 270      -8.001   1.026   6.814  1.00  1.00
ATOM   1078  CA  GLY B 270      -8.088   2.246   6.019  1.00  1.00
ATOM   1079  C   GLY B 270      -7.336   2.100   4.703  1.00  1.00
ATOM   1080  O   GLY B 270      -7.820   2.517   3.651  1.00  1.00
ATOM   1081  N   ILE B 271      -6.046   1.640   4.786  1.00  1.00
ATOM   1082  CA  ILE B 271      -5.192   1.520   3.610  1.00  1.00
ATOM   1083  C   ILE B 271      -5.766   0.524   2.611  1.00  1.00
ATOM   1084  O   ILE B 271      -5.756   0.765   1.404  1.00  1.00
ATOM   1085  N   THR B 272      -6.289  -0.621   3.120  1.00  1.00
ATOM   1086  CA  THR B 272      -6.855  -1.640   2.243  1.00  1.00
ATOM   1087  C   THR B 272      -8.159  -1.164   1.616  1.00  1.00
ATOM   1088  O   THR B 272      -8.414  -1.400   0.435  1.00  1.00
ATOM   1089  N   ASN B 273      -8.945  -0.400   2.297  1.00  1.00
ATOM   1090  CA  ASN B 273     -10.145   0.220   1.747  1.00  1.00
ATOM   1091  C   ASN B 273      -9.796   1.214   0.647  1.00  1.00
ATOM   1092  O   ASN B 273     -10.481   1.293  -0.372  1.00  1.00
ATOM   1093  N   LYS B 274      -8.640   1.907   0.843  1.00  1.00
ATOM   1094  CA  LYS B 274      -8.149   2.858  -0.147  1.00  1.00
ATOM   1095  C   LYS B 274      -7.741   2.152  -1.434  1.00  1.00
ATOM   1096  O   LYS B 274      -8.027   2.629  -2.532  1.00  1.00
ATOM   1097  N   VAL B 275      -7.056   0.978  -1.296  1.00  1.00
ATOM   1098  CA  VAL B 275      -6.677   0.173  -2.452  1.00  1.00
ATOM   1099  C   VAL B 275      -7.905  -0.307  -3.215  1.00  1.00
ATOM   1100  O   VAL B 275      -7.942  -0.258  -4.444  1.00  1.00
ATOM   1101  N   ASN B 276      -8.925  -0.764  -2.457  1.00  1.00
ATOM   1102  CA  ASN B 276     -10.166  -1.249  -3.050  1.00  1.00
ATOM   1103  C   ASN B 276     -10.888  -0.139  -3.802  1.00  1.00
ATOM   1104  O   ASN B 276     -11.404  -0.353  -4.899  1.00  1.00
ATOM   1105  N   THR B 277     -10.925   1.057  -3.226  1.00  1.00
ATOM   1106  CA  THR B 277     -11.575   2.214  -3.830  1.00  1.00
ATOM   1107  C   THR B 277     -10.901   2.604  -5.139  1.00  1.00
ATOM   1108  O   THR B 277     -11.570   2.921  -6.123  1.00  1.00
ATOM   1109  N   VAL B 278      -9.572   2.678  -5.136  1.00  1.00
ATOM   1110  CA  VAL B 278      -8.797   2.973  -6.335  1.00  1.00
ATOM   1111  C   VAL B 278      -9.046   1.936  -7.422  1.00  1.00
ATOM   1112  O   VAL B 278      -9.197   2.276  -8.596  1.00  1.00
ATOM   1113  N   ILE B 279      -9.002   0.668  -7.069  1.00  1.00
ATOM   1114  CA  ILE B 279      -9.224  -0.427  -8.005  1.00  1.00
ATOM   1115  C   ILE B 279     -10.648  -0.409  -8.546  1.00  1.00
ATOM   1116  O   ILE B 279     -10.872  -0.619  -9.738  1.00  1.00
ATOM   1117  N   GLU B 280     -11.611  -0.190  -7.777  1.00  1.00
ATOM   1118  CA  GLU B 280     -13.035  -0.185  -8.092  1.00  1.00
ATOM   1119  C   GLU B 280     -13.353   0.827  -9.185  1.00  1.00
ATOM   1120  O   GLU B 280     -14.164   0.563 -10.072  1.00  1.00
ATOM   1121  N   LYS B 281     -12.715   1.902  -9.288  1.00  1.00
ATOM   1122  CA  LYS B 281     -13.034   2.994 -10.200  1.00  1.00
ATOM   1123  C   LYS B 281     -12.441   2.750 -11.581  1.00  1.00
ATOM   1124  O   LYS B 281     -13.051   3.084 -12.597  1.00  1.00
ATOM   1125  N   MET B 282     -11.393   2.063 -11.695  1.00  1.00
ATOM   1126  CA  MET B 282     -10.835   1.665 -12.981  1.00  1.00
ATOM   1127  C   MET B 282      -9.935   0.445 -12.838  1.00  1.00
ATOM   1128  O   MET B 282      -8.979   0.454 -12.062  1.00  1.00
ATOM   1129  N   ASN B 283     -10.503  -0.700 -13.565  1.00  1.00
ATOM   1130  CA  ASN B 283      -9.770  -1.954 -13.439  1.00  1.00
ATOM   1131  C   ASN B 283     -10.148  -2.926 -14.549  1.00  1.00
ATOM   1132  O   ASN B 283      -9.343  -3.767 -14.951  1.00  1.00
ATOM   1133  N   ILE B 284     -10.587  -2.692 -15.608  1.00  1.00
ATOM   1134  CA  ILE B 284     -10.991  -3.614 -16.663  1.00  1.00
ATOM   1135  C   ILE B 284     -11.368  -2.864 -17.935  1.00  1.00
ATOM   1136  O   ILE B 284     -11.865  -1.739 -17.880  1.00  1.00
ATOM   1137  N   GLN B 285     -10.986  -3.443 -19.028  1.00  1.00
ATOM   1138  CA  GLN B 285     -11.407  -3.076 -20.375  1.00  1.00
ATOM   1139  C   GLN B 285     -11.945  -4.283 -21.132  1.00  1.00
ATOM   1140  O   GLN B 285     -11.414  -5.388 -21.017  1.00  1.00
ATOM   1141  N   PHE B 286     -13.115  -4.188 -21.666  1.00  1.00
ATOM   1142  CA  PHE B 286     -13.640  -5.263 -22.499  1.00  1.00
ATOM   1143  C   PHE B 286     -12.942  -5.303 -23.852  1.00  1.00
ATOM   1144  O   PHE B 286     -12.518  -4.271 -24.373  1.00  1.00
ATOM   1145  N   THR B 287     -13.183  -6.218 -24.681  1.00  1.00
ATOM   1146  CA  THR B 287     -12.619  -6.351 -26.020  1.00  1.00
ATOM   1147  C   THR B 287     -12.547  -5.001 -26.723  1.00  1.00
ATOM   1148  O   THR B 287     -13.525  -4.255 -26.756  1.00  1.00
ATOM   1149  N   ALA B 288     -11.314  -4.723 -27.172  1.00  1.00
ATOM   1150  CA  ALA B 288     -10.915  -3.560 -27.955  1.00  1.00
ATOM   1151  C   ALA B 288      -9.985  -3.956 -29.095  1.00  1.00
ATOM   1152  O   ALA B 288      -8.990  -4.648 -28.885  1.00  1.00
ATOM   1153  N   VAL B 289     -10.463  -3.982 -30.283  1.00  1.00
ATOM   1154  CA  VAL B 289      -9.723  -4.420 -31.461  1.00  1.00
ATOM   1155  C   VAL B 289      -9.604  -3.297 -32.484  1.00  1.00
ATOM   1156  O   VAL B 289     -10.521  -2.492 -32.646  1.00  1.00
ATOM   1157  N   GLY B 290      -8.661  -3.190 -33.217  1.00  1.00
ATOM   1158  CA  GLY B 290      -8.474  -2.258 -34.322  1.00  1.00
ATOM   1159  C   GLY B 290      -9.656  -2.298 -35.282  1.00  1.00
ATOM   1160  O   GLY B 290     -10.202  -3.364 -35.566  1.00  1.00
ATOM   1161  N   LYS B 291      -9.771  -1.173 -36.056  1.00  1.00
ATOM   1162  CA  LYS B 291     -10.722  -1.097 -37.159  1.00  1.00
ATOM   1163  C   LYS B 291     -10.013  -1.195 -38.504  1.00  1.00
ATOM   1164  O   LYS B 291      -8.998  -0.536 -38.731  1.00  1.00
ATOM   1165  N   LEU B 292      -9.669  10.534 -37.298  1.00  1.00
ATOM   1166  CA  LEU B 292     -10.707  10.664 -36.283  1.00  1.00
ATOM   1167  C   LEU B 292     -10.685   9.483 -35.318  1.00  1.00
ATOM   1168  O   LEU B 292     -10.891   9.648 -34.115  1.00  1.00
ATOM   1169  N   ASN B 293     -10.581   8.264 -35.837  1.00  1.00
ATOM   1170  CA  ASN B 293     -10.471   7.064 -35.016  1.00  1.00
ATOM   1171  C   ASN B 293      -9.175   7.060 -34.217  1.00  1.00
ATOM   1172  O   ASN B 293      -9.149   6.641 -33.059  1.00  1.00
ATOM   1173  N   LYS B 294      -8.066   7.399 -34.842  1.00  1.00
ATOM   1174  CA  LYS B 294      -6.786   7.437 -34.144  1.00  1.00
ATOM   1175  C   LYS B 294      -6.765   8.535 -33.089  1.00  1.00
ATOM   1176  O   LYS B 294      -6.176   8.372 -32.021  1.00  1.00
ATOM   1177  N   LYS B 295      -7.402   9.711 -33.391  1.00  1.00
ATOM   1178  CA  LYS B 295      -7.486  10.811 -32.438  1.00  1.00
ATOM   1179  C   LYS B 295      -8.256  10.401 -31.190  1.00  1.00
ATOM   1180  O   LYS B 295      -7.894  10.775 -30.074  1.00  1.00
ATOM   1181  N   VAL B 296      -9.395   9.656 -31.384  1.00  1.00
ATOM   1182  CA  VAL B 296     -10.192   9.166 -30.266  1.00  1.00
ATOM   1183  C   VAL B 296      -9.397   8.193 -29.406  1.00  1.00
ATOM   1184  O   VAL B 296      -9.474   8.228 -28.178  1.00  1.00
ATOM   1185  N   ASP B 297      -8.757   7.188 -30.067  1.00  1.00
ATOM   1186  CA  ASP B 297      -7.963   6.203 -29.342  1.00  1.00
ATOM   1187  C   ASP B 297      -6.801   6.863 -28.612  1.00  1.00
ATOM   1188  O   ASP B 297      -6.492   6.512 -27.473  1.00  1.00
ATOM   1189  N   ASP B 298      -6.050   7.707 -29.219  1.00  1.00
ATOM   1190  CA  ASP B 298      -4.887   8.353 -28.622  1.00  1.00
ATOM   1191  C   ASP B 298      -5.299   9.318 -27.518  1.00  1.00
ATOM   1192  O   ASP B 298      -4.599   9.467 -26.517  1.00  1.00
ATOM   1193  N   GLY B 299      -6.448   9.963 -27.634  1.00  1.00
ATOM   1194  CA  GLY B 299      -6.907  10.932 -26.646  1.00  1.00
ATOM   1195  C   GLY B 299      -7.411  10.238 -25.387  1.00  1.00
ATOM   1196  O   GLY B 299      -7.212  10.727 -24.275  1.00  1.00
ATOM   1197  N   PHE B 300      -8.133   9.140 -25.504  1.00  1.00
ATOM   1198  CA  PHE B 300      -8.570   8.355 -24.356  1.00  1.00
ATOM   1199  C   PHE B 300      -7.382   7.749 -23.619  1.00  1.00
ATOM   1200  O   PHE B 300      -7.365   7.691 -22.390  1.00  1.00
ATOM   1201  N   LEU B 301      -6.412   7.252 -24.401  1.00  1.00
ATOM   1202  CA  LEU B 301      -5.194   6.682 -23.837  1.00  1.00
ATOM   1203  C   LEU B 301      -4.399   7.732 -23.068  1.00  1.00
ATOM   1204  O   LEU B 301      -3.826   7.443 -22.018  1.00  1.00
ATOM   1205  N   ASP B 302      -4.313   8.959 -23.606  1.00  1.00
ATOM   1206  CA  ASP B 302      -3.614  10.047 -22.933  1.00  1.00
ATOM   1207  C   ASP B 302      -4.258  10.368 -21.590  1.00  1.00
ATOM   1208  O   ASP B 302      -3.566  10.636 -20.608  1.00  1.00
ATOM   1209  N   ILE B 303      -5.607  10.401 -21.562  1.00  1.00
ATOM   1210  CA  ILE B 303      -6.361  10.749 -20.364  1.00  1.00
ATOM   1211  C   ILE B 303      -6.223   9.673 -19.294  1.00  1.00
ATOM   1212  O   ILE B 303      -6.080   9.976 -18.110  1.00  1.00
ATOM   1213  N   TRP B 304      -6.374   8.391 -19.686  1.00  1.00
ATOM   1214  CA  TRP B 304      -6.314   7.287 -18.737  1.00  1.00
ATOM   1215  C   TRP B 304      -4.904   7.108 -18.188  1.00  1.00
ATOM   1216  O   TRP B 304      -4.720   6.781 -17.016  1.00  1.00
ATOM   1217  N   THR B 305      -3.901   7.296 -18.995  1.00  1.00
ATOM   1218  CA  THR B 305      -2.517   7.249 -18.540  1.00  1.00
ATOM   1219  C   THR B 305      -2.245   8.316 -17.487  1.00  1.00
ATOM   1220  O   THR B 305      -1.550   8.067 -16.502  1.00  1.00
ATOM   1221  N   TYR B 306      -2.761   9.561 -17.791  1.00  1.00
ATOM   1222  CA  TYR B 306      -2.612  10.677 -16.864  1.00  1.00
ATOM   1223  C   TYR B 306      -3.340  10.406 -15.554  1.00  1.00
ATOM   1224  O   TYR B 306      -2.828  10.703 -14.475  1.00  1.00
ATOM   1225  N   ASN B 307      -4.561   9.918 -15.646  1.00  1.00
ATOM   1226  CA  ASN B 307      -5.420   9.648 -14.499  1.00  1.00
ATOM   1227  C   ASN B 307      -4.811   8.586 -13.592  1.00  1.00
ATOM   1228  O   ASN B 307      -4.873   8.693 -12.367  1.00  1.00
ATOM   1229  N   ALA B 308      -4.341   7.493 -14.170  1.00  1.00
ATOM   1230  CA  ALA B 308      -3.765   6.386 -13.417  1.00  1.00
ATOM   1231  C   ALA B 308      -2.515   6.823 -12.664  1.00  1.00
ATOM   1232  O   ALA B 308      -2.310   6.446 -11.510  1.00  1.00
ATOM   1233  N   GLU B 309      -1.607   7.476 -13.350  1.00  1.00
ATOM   1234  CA  GLU B 309      -0.346   7.893 -12.751  1.00  1.00
ATOM   1235  C   GLU B 309      -0.571   8.934 -11.662  1.00  1.00
ATOM   1236  O   GLU B 309       0.076   8.901 -10.615  1.00  1.00
ATOM   1237  N   LEU B 310      -1.415   9.897 -11.876  1.00  1.00
ATOM   1238  CA  LEU B 310      -1.672  10.974 -10.928  1.00  1.00
ATOM   1239  C   LEU B 310      -2.432  10.466  -9.707  1.00  1.00
ATOM   1240  O   LEU B 310      -2.192  10.910  -8.585  1.00  1.00
ATOM   1241  N   LEU B 311      -3.387   9.591  -9.888  1.00  1.00
ATOM   1242  CA  LEU B 311      -4.118   8.979  -8.785  1.00  1.00
ATOM   1243  C   LEU B 311      -3.173   8.261  -7.828  1.00  1.00
ATOM   1244  O   LEU B 311      -3.347   8.317  -6.610  1.00  1.00
ATOM   1245  N   VAL B 312      -2.210   7.525  -8.404  1.00  1.00
ATOM   1246  CA  VAL B 312      -1.241   6.790  -7.600  1.00  1.00
ATOM   1247  C   VAL B 312      -0.307   7.739  -6.860  1.00  1.00
ATOM   1248  O   VAL B 312       0.014   7.523  -5.691  1.00  1.00
ATOM   1249  N   LEU B 313       0.188   8.759  -7.573  1.00  1.00
ATOM   1250  CA  LEU B 313       1.096   9.732  -6.977  1.00  1.00
ATOM   1251  C   LEU B 313       0.424  10.484  -5.833  1.00  1.00
ATOM   1252  O   LEU B 313       1.040  10.735  -4.797  1.00  1.00
ATOM   1253  N   LEU B 314      -0.776  10.937  -6.028  1.00  1.00
ATOM   1254  CA  LEU B 314      -1.511  11.675  -5.008  1.00  1.00
ATOM   1255  C   LEU B 314      -1.830  10.790  -3.809  1.00  1.00
ATOM   1256  O   LEU B 314      -1.752  11.230  -2.662  1.00  1.00
ATOM   1257  N   GLU B 315      -2.335   9.576  -4.070  1.00  1.00
ATOM   1258  CA  GLU B 315      -2.677   8.647  -3.000  1.00  1.00
ATOM   1259  C   GLU B 315      -1.438   8.218  -2.226  1.00  1.00
ATOM   1260  O   GLU B 315      -1.484   8.043  -1.008  1.00  1.00
ATOM   1261  N   ASN B 316      -0.317   8.082  -2.885  1.00  1.00
ATOM   1262  CA  ASN B 316       0.939   7.723  -2.239  1.00  1.00
ATOM   1263  C   ASN B 316       1.357   8.779  -1.223  1.00  1.00
ATOM   1264  O   ASN B 316       1.845   8.453  -0.141  1.00  1.00
ATOM   1265  N   GLU B 317       1.287  10.047  -1.623  1.00  1.00
ATOM   1266  CA  GLU B 317       1.594  11.152  -0.722  1.00  1.00
ATOM   1267  C   GLU B 317       0.681  11.138   0.497  1.00  1.00
ATOM   1268  O   GLU B 317       1.122  11.392   1.618  1.00  1.00
ATOM   1269  N   ARG B 318      -0.594  10.891   0.290  1.00  1.00
ATOM   1270  CA  ARG B 318      -1.590  10.871   1.354  1.00  1.00
ATOM   1271  C   ARG B 318      -1.365   9.696   2.297  1.00  1.00
ATOM   1272  O   ARG B 318      -1.550   9.815   3.508  1.00  1.00
ATOM   1273  N   THR B 319      -0.992   8.545   1.766  1.00  1.00
ATOM   1274  CA  THR B 319      -0.730   7.338   2.540  1.00  1.00
ATOM   1275  C   THR B 319       0.429   7.543   3.506  1.00  1.00
ATOM   1276  O   THR B 319       0.384   7.092   4.651  1.00  1.00
ATOM   1277  N   LEU B 320       1.527   8.106   2.997  1.00  1.00
ATOM   1278  CA  LEU B 320       2.691   8.373   3.833  1.00  1.00
ATOM   1279  C   LEU B 320       2.363   9.381   4.929  1.00  1.00
ATOM   1280  O   LEU B 320       2.802   9.237   6.070  1.00  1.00
ATOM   1281  N   ASP B 321       1.589  10.385   4.587  1.00  1.00
ATOM   1282  CA  ASP B 321       1.175  11.387   5.562  1.00  1.00
ATOM   1283  C   ASP B 321       0.263  10.781   6.621  1.00  1.00
ATOM   1284  O   ASP B 321       0.349  11.126   7.799  1.00  1.00
ATOM   1285  N   PHE B 322      -0.606   9.832   6.187  1.00  1.00
ATOM   1286  CA  PHE B 322      -1.520   9.124   7.075  1.00  1.00
ATOM   1287  C   PHE B 322      -0.760   8.354   8.148  1.00  1.00
ATOM   1288  O   PHE B 322      -1.177   8.308   9.305  1.00  1.00
ATOM   1289  N   HIS B 323       0.276   7.635   7.734  1.00  1.00
ATOM   1290  CA  HIS B 323       1.123   6.891   8.659  1.00  1.00
ATOM   1291  C   HIS B 323       1.824   7.826   9.636  1.00  1.00
ATOM   1292  O   HIS B 323       1.936   7.527  10.825  1.00  1.00
ATOM   1293  N   ASP B 324       2.373   8.958   9.078  1.00  1.00
ATOM   1294  CA  ASP B 324       3.017   9.961   9.918  1.00  1.00
ATOM   1295  C   ASP B 324       2.062  10.483  10.984  1.00  1.00
ATOM   1296  O   ASP B 324       2.451  10.684  12.134  1.00  1.00
ATOM   1297  N   SER B 325       0.819  10.715  10.611  1.00  1.00
ATOM   1298  CA  SER B 325      -0.223  11.212  11.503  1.00  1.00
ATOM   1299  C   SER B 325      -0.516  10.215  12.616  1.00  1.00
ATOM   1300  O   SER B 325      -0.741  10.600  13.764  1.00  1.00
ATOM   1301  N   ASN B 326      -0.631   8.934  12.279  1.00  1.00
ATOM   1302  CA  ASN B 326      -0.925   7.866  13.227  1.00  1.00
ATOM   1303  C   ASN B 326       0.157   7.763  14.295  1.00  1.00
ATOM   1304  O   ASN B 326      -0.135   7.533  15.468  1.00  1.00
ATOM   1305  N   VAL B 327       1.426   7.879  13.841  1.00  1.00
ATOM   1306  CA  VAL B 327       2.546   7.859  14.774  1.00  1.00
ATOM   1307  C   VAL B 327       2.498   9.054  15.718  1.00  1.00
ATOM   1308  O   VAL B 327       2.744   8.920  16.917  1.00  1.00
ATOM   1309  N   LYS B 328       2.245  10.229  15.148  1.00  1.00
ATOM   1310  CA  LYS B 328       2.169  11.473  15.905  1.00  1.00
ATOM   1311  C   LYS B 328       1.065  11.413  16.952  1.00  1.00
ATOM   1312  O   LYS B 328       1.236  11.886  18.076  1.00  1.00
ATOM   1313  N   ASN B 329      -0.108  10.869  16.552  1.00  1.00
ATOM   1314  CA  ASN B 329      -1.261  10.765  17.439  1.00  1.00
ATOM   1315  C   ASN B 329      -1.002   9.773  18.566  1.00  1.00
ATOM   1316  O   ASN B 329      -1.433   9.981  19.700  1.00  1.00
ATOM   1317  N   LEU B 330      -0.384   8.646  18.283  1.00  1.00
ATOM   1318  CA  LEU B 330      -0.012   7.652  19.283  1.00  1.00
ATOM   1319  C   LEU B 330       0.947   8.239  20.314  1.00  1.00
ATOM   1320  O   LEU B 330       0.830   7.970  21.509  1.00  1.00
ATOM   1321  N   TYR B 331       1.854   9.061  19.827  1.00  1.00
ATOM   1322  CA  TYR B 331       2.824   9.724  20.691  1.00  1.00
ATOM   1323  C   TYR B 331       2.145  10.732  21.609  1.00  1.00
ATOM   1324  O   TYR B 331       2.481  10.837  22.789  1.00  1.00
ATOM   1325  N   GLU B 332       1.311  11.591  21.022  1.00  1.00
ATOM   1326  CA  GLU B 332       0.571  12.594  21.779  1.00  1.00
ATOM   1327  C   GLU B 332      -0.366  11.942  22.788  1.00  1.00
ATOM   1328  O   GLU B 332      -0.546  12.444  23.897  1.00  1.00
ATOM   1329  N   LYS B 333      -0.946  10.817  22.466  1.00  1.00
ATOM   1330  CA  LYS B 333      -1.823  10.058  23.349  1.00  1.00
ATOM   1331  C   LYS B 333      -1.086   9.607  24.604  1.00  1.00
ATOM   1332  O   LYS B 333      -1.639   9.634  25.703  1.00  1.00
ATOM   1333  N   VAL B 334       0.099   8.998  24.430  1.00  1.00
ATOM   1334  CA  VAL B 334       0.926   8.584  25.557  1.00  1.00
ATOM   1335  C   VAL B 334       1.379   9.784  26.378  1.00  1.00
ATOM   1336  O   VAL B 334       1.384   9.740  27.609  1.00  1.00
ATOM   1337  N   LYS B 335       1.752  10.857  25.661  1.00  1.00
ATOM   1338  CA  LYS B 335       2.214  12.066  26.331  1.00  1.00
ATOM   1339  C   LYS B 335       1.145  12.621  27.265  1.00  1.00
ATOM   1340  O   LYS B 335       1.445  13.058  28.376  1.00  1.00
ATOM   1341  N   SER B 336      -0.107  12.616  26.824  1.00  1.00
ATOM   1342  CA  SER B 336      -1.221  13.160  27.590  1.00  1.00
ATOM   1343  C   SER B 336      -1.594  12.243  28.748  1.00  1.00
ATOM   1344  O   SER B 336      -2.001  12.706  29.813  1.00  1.00
ATOM   1345  N   GLN B 337      -1.357  10.961  28.674  1.00  1.00
ATOM   1346  CA  GLN B 337      -1.617  10.036  29.770  1.00  1.00
ATOM   1347  C   GLN B 337      -0.605  10.218  30.895  1.00  1.00
ATOM   1348  O   GLN B 337      -0.951  10.134  32.073  1.00  1.00
ATOM   1349  N   LEU B 338       0.684  10.273  30.553  1.00  1.00
ATOM   1350  CA  LEU B 338       1.764  10.353  31.530  1.00  1.00
ATOM   1351  C   LEU B 338       1.866  11.754  32.126  1.00  1.00
ATOM   1352  O   LEU B 338       2.173  11.915  33.307  1.00  1.00
ATOM   1353  N   LYS B 339       1.447  12.724  31.605  1.00  1.00
ATOM   1354  CA  LYS B 339       1.582  14.089  32.100  1.00  1.00
ATOM   1355  C   LYS B 339       3.000  14.362  32.583  1.00  1.00
ATOM   1356  O   LYS B 339       3.850  14.818  31.818  1.00  1.00
ATOM   1357  N   ASN B 340       3.198  14.716  33.842  1.00  1.00
ATOM   1358  CA  ASN B 340       4.494  15.044  34.424  1.00  1.00
ATOM   1359  C   ASN B 340       5.054  13.871  35.218  1.00  1.00
ATOM   1360  O   ASN B 340       6.216  13.882  35.623  1.00  1.00
ATOM   1361  N   ASN B 341       4.409  12.703  35.192  1.00  1.00
ATOM   1362  CA  ASN B 341       4.938  11.484  35.792  1.00  1.00
ATOM   1363  C   ASN B 341       6.064  10.899  34.950  1.00  1.00
ATOM   1364  O   ASN B 341       6.948  10.215  35.466  1.00  1.00
ATOM   1365  N   ALA B 342       6.389  11.449  33.971  1.00  1.00
ATOM   1366  CA  ALA B 342       7.466  11.150  33.035  1.00  1.00
ATOM   1367  C   ALA B 342       8.003  12.421  32.389  1.00  1.00
ATOM   1368  O   ALA B 342       7.258  13.375  32.161  1.00  1.00
ATOM   1369  N   LYS B 343       9.180  12.313  31.813  1.00  1.00
ATOM   1370  CA  LYS B 343       9.834  13.397  31.090  1.00  1.00
ATOM   1371  C   LYS B 343      10.089  13.016  29.638  1.00  1.00
ATOM   1372  O   LYS B 343      10.467  11.882  29.341  1.00  1.00
ATOM   1373  N   GLU B 344       9.737  13.969  28.697  1.00  1.00
ATOM   1374  CA  GLU B 344      10.172  13.740  27.325  1.00  1.00
ATOM   1375  C   GLU B 344      11.686  13.847  27.202  1.00  1.00
ATOM   1376  O   GLU B 344      12.279  14.860  27.574  1.00  1.00
ATOM   1377  N   ILE B 345      12.319  12.740  26.683  1.00  1.00
ATOM   1378  CA  ILE B 345      13.771  12.637  26.612  1.00  1.00
ATOM   1379  C   ILE B 345      14.257  12.684  25.169  1.00  1.00
ATOM   1380  O   ILE B 345      15.394  13.071  24.899  1.00  1.00
ATOM   1381  N   GLY B 346      13.480  12.599  24.253  1.00  1.00
ATOM   1382  CA  GLY B 346      13.923  12.836  22.884  1.00  1.00
ATOM   1383  C   GLY B 346      13.587  11.654  21.984  1.00  1.00
ATOM   1384  O   GLY B 346      13.768  10.498  22.367  1.00  1.00
ATOM   1385  N   ASN B 347      13.377  11.962  20.745  1.00  1.00
ATOM   1386  CA  ASN B 347      13.379  10.849  19.803  1.00  1.00
ATOM   1387  C   ASN B 347      12.121  10.002  19.948  1.00  1.00
ATOM   1388  O   ASN B 347      12.089   8.845  19.529  1.00  1.00
ATOM   1389  N   GLY B 348      11.120  10.427  20.771  1.00  1.00
ATOM   1390  CA  GLY B 348       9.876   9.682  20.922  1.00  1.00
ATOM   1391  C   GLY B 348       9.923   8.774  22.144  1.00  1.00
ATOM   1392  O   GLY B 348       8.973   8.042  22.422  1.00  1.00
ATOM   1393  N   CYS B 349      10.717   9.116  23.098  1.00  1.00
ATOM   1394  CA  CYS B 349      10.921   8.339  24.315  1.00  1.00
ATOM   1395  C   CYS B 349      10.515   9.133  25.550  1.00  1.00
ATOM   1396  O   CYS B 349      10.738  10.341  25.624  1.00  1.00
ATOM   1397  N   PHE B 350       9.870   8.476  26.473  1.00  1.00
ATOM   1398  CA  PHE B 350       9.556   8.975  27.806  1.00  1.00
ATOM   1399  C   PHE B 350      10.336   8.219  28.875  1.00  1.00
ATOM   1400  O   PHE B 350      10.483   6.999  28.803  1.00  1.00
ATOM   1401  N   GLU B 351      10.878   8.950  29.807  1.00  1.00
ATOM   1402  CA  GLU B 351      11.525   8.386  30.985  1.00  1.00
ATOM   1403  C   GLU B 351      10.690   8.618  32.237  1.00  1.00
ATOM   1404  O   GLU B 351      10.279   9.743  32.521  1.00  1.00
ATOM   1405  N   PHE B 352      10.197   7.448  32.839  1.00  1.00
ATOM   1406  CA  PHE B 352       9.322   7.581  33.998  1.00  1.00
ATOM   1407  C   PHE B 352      10.087   8.100  35.209  1.00  1.00
ATOM   1408  O   PHE B 352      11.221   7.693  35.460  1.00  1.00
ATOM   1409  N   TYR B 353       9.301   8.862  36.062  1.00  1.00
ATOM   1410  CA  TYR B 353       9.846   9.309  37.338  1.00  1.00
ATOM   1411  C   TYR B 353       9.552   8.306  38.445  1.00  1.00
ATOM   1412  O   TYR B 353      10.186   8.327  39.500  1.00  1.00
ATOM   1413  N   HIS B 354       8.875   7.308  38.112  1.00  1.00
ATOM   1414  CA  HIS B 354       8.458   6.176  38.931  1.00  1.00
ATOM   1415  C   HIS B 354       8.871   4.855  38.296  1.00  1.00
ATOM   1416  O   HIS B 354       8.926   4.733  37.073  1.00  1.00
ATOM   1417  N   LYS B 355       8.917   3.776  39.082  1.00  1.00
ATOM   1418  CA  LYS B 355       9.059   2.435  38.527  1.00  1.00
ATOM   1419  C   LYS B 355       7.802   2.014  37.776  1.00  1.00
ATOM   1420  O   LYS B 355       6.695   2.089  38.308  1.00  1.00
ATOM   1421  N   CYS B 356       7.906   1.670  36.567  1.00  1.00
ATOM   1422  CA  CYS B 356       6.834   1.207  35.695  1.00  1.00
ATOM   1423  C   CYS B 356       7.101  -0.209  35.199  1.00  1.00
ATOM   1424  O   CYS B 356       8.018  -0.438  34.411  1.00  1.00
ATOM   1425  N   ASP B 357       6.575  -1.199  35.945  1.00  1.00
ATOM   1426  CA  ASP B 357       6.755  -2.599  35.579  1.00  1.00
ATOM   1427  C   ASP B 357       5.955  -2.949  34.330  1.00  1.00
ATOM   1428  O   ASP B 357       4.964  -2.292  34.012  1.00  1.00
ATOM   1429  N   ASN B 358       5.753  -4.181  34.008  1.00  1.00
ATOM   1430  CA  ASN B 358       5.040  -4.630  32.818  1.00  1.00
ATOM   1431  C   ASN B 358       3.539  -4.412  32.960  1.00  1.00
ATOM   1432  O   ASN B 358       2.855  -4.083  31.990  1.00  1.00
ATOM   1433  N   GLU B 359       2.934  -4.509  34.083  1.00  1.00
ATOM   1434  CA  GLU B 359       1.537  -4.146  34.284  1.00  1.00
ATOM   1435  C   GLU B 359       1.308  -2.664  34.017  1.00  1.00
ATOM   1436  O   GLU B 359       0.287  -2.275  33.451  1.00  1.00
ATOM   1437  N   CYS B 360       2.247  -1.817  34.508  1.00  1.00
ATOM   1438  CA  CYS B 360       2.184  -0.381  34.263  1.00  1.00
ATOM   1439  C   CYS B 360       2.360  -0.067  32.783  1.00  1.00
ATOM   1440  O   CYS B 360       1.693   0.815  32.242  1.00  1.00
ATOM   1441  N   MET B 361       3.344  -0.716  32.159  1.00  1.00
ATOM   1442  CA  MET B 361       3.638  -0.512  30.746  1.00  1.00
ATOM   1443  C   MET B 361       2.456  -0.916  29.874  1.00  1.00
ATOM   1444  O   MET B 361       2.130  -0.237  28.900  1.00  1.00
ATOM   1445  N   GLU B 362       1.817  -2.011  30.163  1.00  1.00
ATOM   1446  CA  GLU B 362       0.647  -2.476  29.427  1.00  1.00
ATOM   1447  C   GLU B 362      -0.500  -1.479  29.528  1.00  1.00
ATOM   1448  O   GLU B 362      -1.246  -1.277  28.570  1.00  1.00
ATOM   1449  N   SER B 363      -0.705  -0.863  30.669  1.00  1.00
ATOM   1450  CA  SER B 363      -1.702   0.183  30.865  1.00  1.00
ATOM   1451  C   SER B 363      -1.412   1.392  29.986  1.00  1.00
ATOM   1452  O   SER B 363      -2.329   2.030  29.468  1.00  1.00
ATOM   1453  N   VAL B 364      -0.145   1.770  29.839  1.00  1.00
ATOM   1454  CA  VAL B 364       0.237   2.820  28.903  1.00  1.00
ATOM   1455  C   VAL B 364      -0.085   2.422  27.468  1.00  1.00
ATOM   1456  O   VAL B 364      -0.583   3.231  26.686  1.00  1.00
ATOM   1457  N   ARG B 365       0.209   1.218  27.103  1.00  1.00
ATOM   1458  CA  ARG B 365      -0.007   0.692  25.761  1.00  1.00
ATOM   1459  C   ARG B 365      -1.493   0.540  25.461  1.00  1.00
ATOM   1460  O   ARG B 365      -1.942   0.813  24.348  1.00  1.00
ATOM   1461  N   ASN B 366      -2.349   0.315  26.287  1.00  1.00
ATOM   1462  CA  ASN B 366      -3.773   0.086  26.073  1.00  1.00
ATOM   1463  C   ASN B 366      -4.598   1.284  26.527  1.00  1.00
ATOM   1464  O   ASN B 366      -5.782   1.392  26.208  1.00  1.00
ATOM   1465  N   GLY B 367      -4.037   2.322  26.958  1.00  1.00
ATOM   1466  CA  GLY B 367      -4.652   3.627  27.167  1.00  1.00
ATOM   1467  C   GLY B 367      -5.445   3.661  28.468  1.00  1.00
ATOM   1468  O   GLY B 367      -6.108   4.651  28.776  1.00  1.00
ATOM   1469  N   THR B 368      -4.978   3.073  29.504  1.00  1.00
ATOM   1470  CA  THR B 368      -5.611   3.033  30.817  1.00  1.00
ATOM   1471  C   THR B 368      -4.603   3.318  31.923  1.00  1.00
ATOM   1472  O   THR B 368      -4.947   3.315  33.105  1.00  1.00
ATOM   1473  N   TYR B 369      -3.541   4.063  31.564  1.00  1.00
ATOM   1474  CA  TYR B 369      -2.563   4.485  32.560  1.00  1.00
ATOM   1475  C   TYR B 369      -3.228   5.262  33.689  1.00  1.00
ATOM   1476  O   TYR B 369      -3.996   6.193  33.447  1.00  1.00
ATOM   1477  N   ASP B 370      -2.905   4.896  34.927  1.00  1.00
ATOM   1478  CA  ASP B 370      -3.408   5.586  36.109  1.00  1.00
ATOM   1479  C   ASP B 370      -2.380   6.571  36.651  1.00  1.00
ATOM   1480  O   ASP B 370      -1.412   6.178  37.302  1.00  1.00
ATOM   1481  N   TYR B 371      -2.606   7.933  36.329  1.00  1.00
ATOM   1482  CA  TYR B 371      -1.611   8.928  36.709  1.00  1.00
ATOM   1483  C   TYR B 371      -1.592   9.141  38.217  1.00  1.00
ATOM   1484  O   TYR B 371      -0.529   9.295  38.819  1.00  1.00
ATOM   1485  N   PRO B 372      -2.747   9.263  38.875  1.00  1.00
ATOM   1486  CA  PRO B 372      -2.843   9.493  40.311  1.00  1.00
ATOM   1487  C   PRO B 372      -2.176   8.369  41.094  1.00  1.00
ATOM   1488  O   PRO B 372      -1.564   8.604  42.136  1.00  1.00
ATOM   1489  N   LYS B 373      -2.113   7.192  40.652  1.00  1.00
ATOM   1490  CA  LYS B 373      -1.499   6.030  41.284  1.00  1.00
ATOM   1491  C   LYS B 373      -0.006   6.242  41.494  1.00  1.00
ATOM   1492  O   LYS B 373       0.551   5.837  42.514  1.00  1.00
ATOM   1493  N   TYR B 374       0.708   6.818  40.552  1.00  1.00
ATOM   1494  CA  TYR B 374       2.157   6.961  40.623  1.00  1.00
ATOM   1495  C   TYR B 374       2.558   8.419  40.804  1.00  1.00
ATOM   1496  O   TYR B 374       3.696   8.719  41.167  1.00  1.00
ATOM   1497  N   SER B 375       1.692   9.293  40.982  1.00  1.00
ATOM   1498  CA  SER B 375       1.959  10.726  41.023  1.00  1.00
ATOM   1499  C   SER B 375       2.737  11.106  42.276  1.00  1.00
ATOM   1500  O   SER B 375       3.604  11.978  42.239  1.00  1.00
ATOM   1501  N   GLU B 376       2.524  10.516  43.432  1.00  1.00
ATOM   1502  CA  GLU B 376       3.280  10.816  44.642  1.00  1.00
ATOM   1503  C   GLU B 376       4.743  10.418  44.490  1.00  1.00
ATOM   1504  O   GLU B 376       5.640  11.132  44.938  1.00  1.00
ATOM   1505  N   GLU B 377       4.985   9.161  44.019  1.00  1.00
ATOM   1506  CA  GLU B 377       6.351   8.689  43.830  1.00  1.00
ATOM   1507  C   GLU B 377       7.081   9.520  42.782  1.00  1.00
ATOM   1508  O   GLU B 377       8.276   9.786  42.910  1.00  1.00
ATOM   1509  N   SER B 378       6.366   9.835  41.686  1.00  1.00
ATOM   1510  CA  SER B 378       6.936  10.661  40.628  1.00  1.00
ATOM   1511  C   SER B 378       7.367  12.020  41.162  1.00  1.00
ATOM   1512  O   SER B 378       8.400  12.556  40.761  1.00  1.00
ATOM   1513  N   LYS B 379       6.433  12.670  41.909  1.00  1.00
ATOM   1514  CA  LYS B 379       6.683  13.983  42.492  1.00  1.00
ATOM   1515  C   LYS B 379       7.962  13.983  43.320  1.00  1.00
ATOM   1516  O   LYS B 379       8.724  14.949  43.302  1.00  1.00
ATOM   1517  N   LEU B 380       8.140  12.957  44.170  1.00  1.00
ATOM   1518  CA  LEU B 380       9.331  12.835  45.002  1.00  1.00
ATOM   1519  C   LEU B 380      10.589  12.706  44.149  1.00  1.00
ATOM   1520  O   LEU B 380      11.647  13.226  44.505  1.00  1.00
ATOM   1521  N   ASN B 381      10.537  12.125  42.988  1.00  1.00
ATOM   1522  CA  ASN B 381      11.712  11.827  42.178  1.00  1.00
ATOM   1523  C   ASN B 381      12.113  13.024  41.327  1.00  1.00
ATOM   1524  O   ASN B 381      13.291  13.217  41.025  1.00  1.00
ATOM   1525  N   ARG B 382      11.228  13.665  40.640  1.00  1.00
ATOM   1526  CA  ARG B 382      11.578  14.828  39.834  1.00  1.00
ATOM   1527  C   ARG B 382      11.856  16.042  40.711  1.00  1.00
ATOM   1528  O   ARG B 382      11.147  16.291  41.686  1.00  1.00
