# Supplementary material for: ProteinDJ: A high‐performance and modular protein design pipeline
Source: Protein Sci. 2026 Jan 21;35(2):e70464. doi: 10.1002/pro.70464 (PMC12820799; doi:10.1002/pro.70464)
Supplement: Supplementary file 2 — DATA S1. Compressed archive containing input PDB and Bindsweeper YAML files used for benchmarking and comparison of sequence design methods. [file PRO-35-e70464-s001.zip › SupplementaryFile1/binderfolds/ha/fold_23.pdb]

ATOM      1  N   GLY A   1       2.003 -10.922  11.015  1.00  0.00
ATOM      2  CA  GLY A   1       0.967 -10.262  11.800  1.00  0.00
ATOM      3  C   GLY A   1       0.169  -9.284  10.947  1.00  0.00
ATOM      4  O   GLY A   1      -1.049  -9.174  11.087  1.00  0.00
ATOM      5  N   GLY A   2       0.999  -8.379  10.272  1.00  0.00
ATOM      6  CA  GLY A   2       0.376  -7.408   9.381  1.00  0.00
ATOM      7  C   GLY A   2      -0.334  -8.098   8.223  1.00  0.00
ATOM      8  O   GLY A   2      -1.421  -7.687   7.816  1.00  0.00
ATOM      9  N   GLY A   3       0.291  -9.197   7.741  1.00  0.00
ATOM     10  CA  GLY A   3      -0.341  -9.955   6.668  1.00  0.00
ATOM     11  C   GLY A   3      -1.672 -10.543   7.119  1.00  0.00
ATOM     12  O   GLY A   3      -2.653 -10.526   6.376  1.00  0.00
ATOM     13  N   GLY A   4      -1.666 -11.107   8.355  1.00  0.00
ATOM     14  CA  GLY A   4      -2.910 -11.649   8.889  1.00  0.00
ATOM     15  C   GLY A   4      -3.969 -10.563   9.028  1.00  0.00
ATOM     16  O   GLY A   4      -5.135 -10.773   8.694  1.00  0.00
ATOM     17  N   GLY A   5      -3.536  -9.385   9.494  1.00  0.00
ATOM     18  CA  GLY A   5      -4.457  -8.263   9.629  1.00  0.00
ATOM     19  C   GLY A   5      -4.986  -7.818   8.271  1.00  0.00
ATOM     20  O   GLY A   5      -6.167  -7.506   8.126  1.00  0.00
ATOM     21  N   GLY A   6      -4.075  -7.802   7.272  1.00  0.00
ATOM     22  CA  GLY A   6      -4.453  -7.418   5.918  1.00  0.00
ATOM     23  C   GLY A   6      -5.519  -8.351   5.357  1.00  0.00
ATOM     24  O   GLY A   6      -6.473  -7.907   4.719  1.00  0.00
ATOM     25  N   GLY A   7      -5.288  -9.674   5.565  1.00  0.00
ATOM     26  CA  GLY A   7      -6.240 -10.665   5.079  1.00  0.00
ATOM     27  C   GLY A   7      -7.582 -10.534   5.787  1.00  0.00
ATOM     28  O   GLY A   7      -8.638 -10.640   5.162  1.00  0.00
ATOM     29  N   GLY A   8      -7.529 -10.279   7.089  1.00  0.00
ATOM     30  CA  GLY A   8      -8.765 -10.096   7.840  1.00  0.00
ATOM     31  C   GLY A   8      -9.537  -8.881   7.342  1.00  0.00
ATOM     32  O   GLY A   8     -10.761  -8.921   7.212  1.00  0.00
ATOM     33  N   GLY A   9      -8.811  -7.794   7.046  1.00  0.00
ATOM     34  CA  GLY A   9      -9.429  -6.579   6.529  1.00  0.00
ATOM     35  C   GLY A   9     -10.049  -6.817   5.158  1.00  0.00
ATOM     36  O   GLY A   9     -11.142  -6.331   4.867  1.00  0.00
ATOM     37  N   GLY A  10      -9.262  -7.486   4.273  1.00  0.00
ATOM     38  CA  GLY A  10      -9.766  -7.824   2.947  1.00  0.00
ATOM     39  C   GLY A  10     -11.016  -8.689   3.037  1.00  0.00
ATOM     40  O   GLY A  10     -11.964  -8.509   2.272  1.00  0.00
ATOM     41  N   GLY A  11     -11.015  -9.634   3.978  1.00  0.00
ATOM     42  CA  GLY A  11     -12.184 -10.483   4.171  1.00  0.00
ATOM     43  C   GLY A  11     -13.407  -9.659   4.554  1.00  0.00
ATOM     44  O   GLY A  11     -14.508  -9.897   4.058  1.00  0.00
ATOM     45  N   GLY A  12     -13.182  -8.646   5.413  1.00  0.00
ATOM     46  CA  GLY A  12     -14.281  -7.771   5.805  1.00  0.00
ATOM     47  C   GLY A  12     -14.778  -6.949   4.622  1.00  0.00
ATOM     48  O   GLY A  12     -15.982  -6.762   4.447  1.00  0.00
ATOM     49  N   GLY A  13     -13.860  -6.539   3.751  1.00  0.00
ATOM     50  CA  GLY A  13     -14.210  -5.776   2.559  1.00  0.00
ATOM     51  C   GLY A  13     -15.015  -6.622   1.580  1.00  0.00
ATOM     52  O   GLY A  13     -15.956  -6.136   0.953  1.00  0.00
ATOM     53  N   GLY A  14     -14.649  -7.888   1.424  1.00  0.00
ATOM     54  CA  GLY A  14     -15.299  -8.781   0.472  1.00  0.00
ATOM     55  C   GLY A  14     -16.410  -9.582   1.138  1.00  0.00
ATOM     56  O   GLY A  14     -17.241 -10.189   0.462  1.00  0.00
ATOM     57  N   GLY A  15     -16.887  -9.162   2.230  1.00  0.00
ATOM     58  CA  GLY A  15     -17.932  -9.837   2.989  1.00  0.00
ATOM     59  C   GLY A  15     -19.184 -10.038   2.145  1.00  0.00
ATOM     60  O   GLY A  15     -19.882 -11.043   2.282  1.00  0.00
ATOM     61  N   GLY A  16     -19.267  -9.533   0.991  1.00  0.00
ATOM     62  CA  GLY A  16     -20.345  -9.735   0.031  1.00  0.00
ATOM     63  C   GLY A  16     -20.244 -11.103  -0.631  1.00  0.00
ATOM     64  O   GLY A  16     -21.254 -11.769  -0.862  1.00  0.00
ATOM     65  N   GLY A  17     -19.002 -11.513  -0.882  1.00  0.00
ATOM     66  CA  GLY A  17     -18.738 -12.865  -1.360  1.00  0.00
ATOM     67  C   GLY A  17     -18.297 -13.775  -0.221  1.00  0.00
ATOM     68  O   GLY A  17     -17.113 -14.081  -0.081  1.00  0.00
ATOM     69  N   GLY A  18     -19.145 -14.647   0.216  1.00  0.00
ATOM     70  CA  GLY A  18     -18.922 -15.447   1.415  1.00  0.00
ATOM     71  C   GLY A  18     -17.770 -16.424   1.219  1.00  0.00
ATOM     72  O   GLY A  18     -16.970 -16.645   2.128  1.00  0.00
ATOM     73  N   GLY A  19     -17.679 -17.059   0.041  1.00  0.00
ATOM     74  CA  GLY A  19     -16.626 -18.026  -0.242  1.00  0.00
ATOM     75  C   GLY A  19     -15.254 -17.364  -0.235  1.00  0.00
ATOM     76  O   GLY A  19     -14.291 -17.915   0.299  1.00  0.00
ATOM     77  N   GLY A  20     -15.124 -16.220  -0.896  1.00  0.00
ATOM     78  CA  GLY A  20     -13.861 -15.493  -0.938  1.00  0.00
ATOM     79  C   GLY A  20     -13.483 -14.964   0.440  1.00  0.00
ATOM     80  O   GLY A  20     -12.316 -14.995   0.829  1.00  0.00
ATOM     81  N   GLY A  21     -14.535 -14.509   1.169  1.00  0.00
ATOM     82  CA  GLY A  21     -14.318 -14.018   2.524  1.00  0.00
ATOM     83  C   GLY A  21     -13.783 -15.119   3.431  1.00  0.00
ATOM     84  O   GLY A  21     -12.884 -14.889   4.239  1.00  0.00
ATOM     85  N   GLY A  22     -14.384 -16.319   3.338  1.00  0.00
ATOM     86  CA  GLY A  22     -13.934 -17.457   4.129  1.00  0.00
ATOM     87  C   GLY A  22     -12.501 -17.840   3.778  1.00  0.00
ATOM     88  O   GLY A  22     -11.699 -18.154   4.657  1.00  0.00
ATOM     89  N   GLY A  23     -12.163 -17.850   2.499  1.00  0.00
ATOM     90  CA  GLY A  23     -10.814 -18.159   2.041  1.00  0.00
ATOM     91  C   GLY A  23      -9.801 -17.170   2.606  1.00  0.00
ATOM     92  O   GLY A  23      -8.709 -17.556   3.024  1.00  0.00
ATOM     93  N   GLY A  24     -10.172 -15.858   2.528  1.00  0.00
ATOM     94  CA  GLY A  24      -9.295 -14.819   3.053  1.00  0.00
ATOM     95  C   GLY A  24      -9.112 -14.961   4.559  1.00  0.00
ATOM     96  O   GLY A  24      -8.010 -14.784   5.079  1.00  0.00
ATOM     97  N   GLY A  25     -10.194 -15.298   5.238  1.00  0.00
ATOM     98  CA  GLY A  25     -10.149 -15.509   6.680  1.00  0.00
ATOM     99  C   GLY A  25      -9.244 -16.681   7.037  1.00  0.00
ATOM    100  O   GLY A  25      -8.477 -16.615   7.998  1.00  0.00
ATOM    101  N   GLY A  26      -9.354 -17.784   6.256  1.00  0.00
ATOM    102  CA  GLY A  26      -8.515 -18.957   6.466  1.00  0.00
ATOM    103  C   GLY A  26      -7.046 -18.635   6.222  1.00  0.00
ATOM    104  O   GLY A  26      -6.172 -19.064   6.975  1.00  0.00
ATOM    105  N   GLY A  27      -6.771 -17.925   5.115  1.00  0.00
ATOM    106  CA  GLY A  27      -5.409 -17.520   4.787  1.00  0.00
ATOM    107  C   GLY A  27      -4.819 -16.636   5.878  1.00  0.00
ATOM    108  O   GLY A  27      -3.644 -16.760   6.223  1.00  0.00
ATOM    109  N   GLY A  28      -5.676 -15.742   6.406  1.00  0.00
ATOM    110  CA  GLY A  28      -5.251 -14.861   7.487  1.00  0.00
ATOM    111  C   GLY A  28      -4.870 -15.656   8.729  1.00  0.00
ATOM    112  O   GLY A  28      -3.877 -15.355   9.391  1.00  0.00
ATOM    113  N   GLY A  29      -5.637 -16.698   9.012  1.00  0.00
ATOM    114  CA  GLY A  29      -5.354 -17.569  10.146  1.00  0.00
ATOM    115  C   GLY A  29      -4.033 -18.304   9.961  1.00  0.00
ATOM    116  O   GLY A  29      -3.248 -18.436  10.900  1.00  0.00
ATOM    117  N   GLY A  30      -3.798 -18.788   8.727  1.00  0.00
ATOM    118  CA  GLY A  30      -2.563 -19.492   8.403  1.00  0.00
ATOM    119  C   GLY A  30      -1.357 -18.567   8.509  1.00  0.00
ATOM    120  O   GLY A  30      -0.309 -18.954   9.026  1.00  0.00
ATOM    121  N   GLY A  31      -1.527 -17.339   7.937  1.00  0.00
ATOM    122  CA  GLY A  31      -0.450 -16.358   7.984  1.00  0.00
ATOM    123  C   GLY A  31      -0.114 -15.977   9.421  1.00  0.00
ATOM    124  O   GLY A  31       1.055 -15.818   9.774  1.00  0.00
ATOM    125  N   GLY A  32      -1.156 -15.847  10.232  1.00  0.00
ATOM    126  CA  GLY A  32      -0.975 -15.526  11.643  1.00  0.00
ATOM    127  C   GLY A  32      -0.187 -16.616  12.359  1.00  0.00
ATOM    128  O   GLY A  32       0.687 -16.327  13.176  1.00  0.00
ATOM    129  N   GLY A  33      -0.495 -17.880  12.016  1.00  0.00
ATOM    130  CA  GLY A  33       0.202 -19.020  12.599  1.00  0.00
ATOM    131  C   GLY A  33       1.671 -19.034  12.193  1.00  0.00
ATOM    132  O   GLY A  33       2.550 -19.286  13.017  1.00  0.00
ATOM    133  N   GLY A  34       1.915 -18.845  10.879  1.00  0.00
ATOM    134  CA  GLY A  34       3.274 -18.844  10.350  1.00  0.00
ATOM    135  C   GLY A  34       4.091 -17.696  10.931  1.00  0.00
ATOM    136  O   GLY A  34       5.259 -17.867  11.278  1.00  0.00
ATOM    137  N   GLY A  35       3.458 -16.518  10.984  1.00  0.00
ATOM    138  CA  GLY A  35       4.123 -15.332  11.511  1.00  0.00
ATOM    139  C   GLY A  35       4.489 -15.512  12.978  1.00  0.00
ATOM    140  O   GLY A  35       5.576 -15.125  13.408  1.00  0.00
ATOM    141  N   GLY A  36       3.553 -16.066  13.737  1.00  0.00
ATOM    142  CA  GLY A  36       3.768 -16.331  15.154  1.00  0.00
ATOM    143  C   GLY A  36       4.912 -17.316  15.363  1.00  0.00
ATOM    144  O   GLY A  36       5.734 -17.145  16.263  1.00  0.00
ATOM    145  N   GLY A  37       4.976 -18.328  14.486  1.00  0.00
ATOM    146  CA  GLY A  37       6.034 -19.329  14.550  1.00  0.00
ATOM    147  C   GLY A  37       7.396 -18.710  14.263  1.00  0.00
ATOM    148  O   GLY A  37       8.381 -19.017  14.934  1.00  0.00
ATOM    149  N   GLY A  38       7.438 -17.838  13.237  1.00  0.00
ATOM    150  CA  GLY A  38       8.683 -17.185  12.853  1.00  0.00
ATOM    151  C   GLY A  38       9.175 -16.248  13.949  1.00  0.00
ATOM    152  O   GLY A  38      10.369 -16.191  14.240  1.00  0.00
ATOM    153  N   GLY A  39       8.221 -15.460  14.492  1.00  0.00
ATOM    154  CA  GLY A  39       8.560 -14.537  15.569  1.00  0.00
ATOM    155  C   GLY A  39       9.091 -15.283  16.786  1.00  0.00
ATOM    156  O   GLY A  39      10.053 -14.849  17.421  1.00  0.00
ATOM    157  N   GLY A  40       8.407 -16.385  17.112  1.00  0.00
ATOM    158  CA  GLY A  40       8.831 -17.227  18.224  1.00  0.00
ATOM    159  C   GLY A  40      10.234 -17.776  17.997  1.00  0.00
ATOM    160  O   GLY A  40      11.054 -17.808  18.914  1.00  0.00
ATOM    161  N   GLY A  41      10.485 -18.233  16.759  1.00  0.00
ATOM    162  CA  GLY A  41      11.798 -18.744  16.381  1.00  0.00
ATOM    163  C   GLY A  41      12.864 -17.662  16.497  1.00  0.00
ATOM    164  O   GLY A  41      13.977 -17.922  16.954  1.00  0.00
ATOM    165  N   GLY A  42      12.513 -16.453  16.009  1.00  0.00
ATOM    166  CA  GLY A  42      13.433 -15.323  16.061  1.00  0.00
ATOM    167  C   GLY A  42      13.810 -14.984  17.497  1.00  0.00
ATOM    168  O   GLY A  42      14.970 -14.694  17.793  1.00  0.00
ATOM    169  N   GLY A  43      12.789 -15.015  18.353  1.00  0.00
ATOM    170  CA  GLY A  43      13.018 -14.712  19.760  1.00  0.00
ATOM    171  C   GLY A  43      13.776 -15.838  20.450  1.00  0.00
ATOM    172  O   GLY A  43      14.653 -15.594  21.279  1.00  0.00
ATOM    173  N   GLY A  44      13.542 -17.084  19.979  1.00  0.00
ATOM    174  CA  GLY A  44      14.182 -18.266  20.545  1.00  0.00
ATOM    175  C   GLY A  44      15.620 -18.398  20.061  1.00  0.00
ATOM    176  O   GLY A  44      16.514 -18.751  20.831  1.00  0.00
ATOM    177  N   GLY A  45      15.832 -18.310  18.776  1.00  0.00
ATOM    178  CA  GLY A  45      17.155 -18.416  18.175  1.00  0.00
ATOM    179  C   GLY A  45      17.627 -17.070  17.641  1.00  0.00
ATOM    180  O   GLY A  45      17.487 -16.778  16.453  1.00  0.00
ATOM    181  N   GLY A  46      18.392 -16.364  18.431  1.00  0.00
ATOM    182  CA  GLY A  46      18.835 -15.034  18.030  1.00  0.00
ATOM    183  C   GLY A  46      19.822 -15.108  16.872  1.00  0.00
ATOM    184  O   GLY A  46      19.841 -14.236  16.004  1.00  0.00
ATOM    185  N   GLY A  47      20.511 -16.273  16.719  1.00  0.00
ATOM    186  CA  GLY A  47      21.434 -16.509  15.615  1.00  0.00
ATOM    187  C   GLY A  47      20.716 -16.446  14.274  1.00  0.00
ATOM    188  O   GLY A  47      21.240 -15.902  13.302  1.00  0.00
ATOM    189  N   GLY A  48      19.603 -16.938  14.114  1.00  0.00
ATOM    190  CA  GLY A  48      18.823 -16.979  12.883  1.00  0.00
ATOM    191  C   GLY A  48      17.787 -15.862  12.850  1.00  0.00
ATOM    192  O   GLY A  48      17.209 -15.570  11.803  1.00  0.00
ATOM    193  N   GLY A  49      17.882 -14.937  13.763  1.00  0.00
ATOM    194  CA  GLY A  49      16.914 -13.860  13.933  1.00  0.00
ATOM    195  C   GLY A  49      16.776 -13.037  12.659  1.00  0.00
ATOM    196  O   GLY A  49      15.671 -12.666  12.264  1.00  0.00
ATOM    197  N   GLY A  50      17.842 -12.650  12.029  1.00  0.00
ATOM    198  CA  GLY A  50      17.822 -11.871  10.796  1.00  0.00
ATOM    199  C   GLY A  50      17.105 -12.622   9.682  1.00  0.00
ATOM    200  O   GLY A  50      16.347 -12.034   8.911  1.00  0.00
ATOM    201  N   GLY A  51      17.397 -13.914   9.544  1.00  0.00
ATOM    202  CA  GLY A  51      16.752 -14.734   8.526  1.00  0.00
ATOM    203  C   GLY A  51      15.252 -14.836   8.769  1.00  0.00
ATOM    204  O   GLY A  51      14.455 -14.760   7.834  1.00  0.00
ATOM    205  N   GLY A  52      14.881 -15.033  10.064  1.00  0.00
ATOM    206  CA  GLY A  52      13.469 -15.136  10.412  1.00  0.00
ATOM    207  C   GLY A  52      12.744 -13.819  10.169  1.00  0.00
ATOM    208  O   GLY A  52      11.607 -13.803   9.697  1.00  0.00
ATOM    209  N   GLY A  53      13.414 -12.706  10.488  1.00  0.00
ATOM    210  CA  GLY A  53      12.818 -11.397  10.252  1.00  0.00
ATOM    211  C   GLY A  53      12.570 -11.164   8.767  1.00  0.00
ATOM    212  O   GLY A  53      11.536 -10.621   8.378  1.00  0.00
ATOM    213  N   GLY A  54      13.581 -11.570   7.939  1.00  0.00
ATOM    214  CA  GLY A  54      13.456 -11.441   6.493  1.00  0.00
ATOM    215  C   GLY A  54      12.306 -12.286   5.961  1.00  0.00
ATOM    216  O   GLY A  54      11.551 -11.849   5.092  1.00  0.00
ATOM    217  N   GLY A  55      12.214 -13.532   6.443  1.00  0.00
ATOM    218  CA  GLY A  55      11.127 -14.419   6.047  1.00  0.00
ATOM    219  C   GLY A  55       9.771 -13.823   6.403  1.00  0.00
ATOM    220  O   GLY A  55       8.823 -13.902   5.622  1.00  0.00
ATOM    221  N   GLY A  56       9.700 -13.241   7.621  1.00  0.00
ATOM    222  CA  GLY A  56       8.462 -12.616   8.071  1.00  0.00
ATOM    223  C   GLY A  56       8.077 -11.448   7.173  1.00  0.00
ATOM    224  O   GLY A  56       6.907 -11.274   6.832  1.00  0.00
ATOM    225  N   GLY A  57       9.088 -10.639   6.800  1.00  0.00
ATOM    226  CA  GLY A  57       8.844  -9.510   5.910  1.00  0.00
ATOM    227  C   GLY A  57       8.361  -9.980   4.544  1.00  0.00
ATOM    228  O   GLY A  57       7.456  -9.388   3.957  1.00  0.00
ATOM    229  N   GLY A  58       9.009 -11.089   4.057  1.00  0.00
ATOM    230  CA  GLY A  58       8.619 -11.647   2.768  1.00  0.00
ATOM    231  C   GLY A  58       7.187 -12.165   2.803  1.00  0.00
ATOM    232  O   GLY A  58       6.423 -11.969   1.858  1.00  0.00
ATOM    233  N   GLY A  59       6.835 -12.875   3.907  1.00  0.00
ATOM    234  CA  GLY A  59       5.487 -13.413   4.043  1.00  0.00
ATOM    235  C   GLY A  59       4.454 -12.296   4.120  1.00  0.00
ATOM    236  O   GLY A  59       3.376 -12.393   3.534  1.00  0.00
ATOM    237  N   GLY A  60       4.793 -11.245   4.865  1.00  0.00
ATOM    238  CA  GLY A  60       3.898 -10.102   5.004  1.00  0.00
ATOM    239  C   GLY A  60       3.658  -9.425   3.661  1.00  0.00
ATOM    240  O   GLY A  60       2.533  -9.040   3.341  1.00  0.00
ATOM    241  N   GLY A  61       4.761  -9.273   2.900  1.00  0.00
ATOM    242  CA  GLY A  61       4.673  -8.676   1.572  1.00  0.00
ATOM    243  C   GLY A  61       3.829  -9.534   0.638  1.00  0.00
ATOM    244  O   GLY A  61       3.031  -9.017  -0.143  1.00  0.00
ATOM    245  N   GLY A  62       4.061 -10.880   0.752  1.00  0.00
ATOM    246  CA  GLY A  62       3.297 -11.813  -0.068  1.00  0.00
ATOM    247  C   GLY A  62       1.812 -11.749   0.263  1.00  0.00
ATOM    248  O   GLY A  62       0.965 -11.786  -0.630  1.00  0.00
ATOM    249  N   GLY A  63       1.510 -11.735   1.604  1.00  0.00
ATOM    250  CA  GLY A  63       0.122 -11.675   2.046  1.00  0.00
ATOM    251  C   GLY A  63      -0.546 -10.385   1.590  1.00  0.00
ATOM    252  O   GLY A  63      -1.700 -10.389   1.162  1.00  0.00
ATOM    253  N   GLY A  64       0.187  -9.281   1.675  1.00  0.00
ATOM    254  CA  GLY A  64      -0.339  -7.994   1.235  1.00  0.00
ATOM    255  C   GLY A  64      -0.663  -8.011  -0.253  1.00  0.00
ATOM    256  O   GLY A  64      -1.694  -7.490  -0.680  1.00  0.00
ATOM    257  N   GLY A  65       0.255  -8.656  -1.008  1.00  0.00
ATOM    258  CA  GLY A  65       0.041  -8.778  -2.445  1.00  0.00
ATOM    259  C   GLY A  65      -1.153  -9.672  -2.751  1.00  0.00
ATOM    260  O   GLY A  65      -1.958  -9.370  -3.632  1.00  0.00
ATOM    261  N   GLY A  66      -1.240 -10.797  -1.976  1.00  0.00
ATOM    262  CA  GLY A  66      -2.347 -11.725  -2.172  1.00  0.00
ATOM    263  C   GLY A  66      -3.683 -11.063  -1.858  1.00  0.00
ATOM    264  O   GLY A  66      -4.664 -11.251  -2.578  1.00  0.00
ATOM    265  N   GLY A  67      -3.729 -10.332  -0.714  1.00  0.00
ATOM    266  CA  GLY A  67      -4.953  -9.652  -0.306  1.00  0.00
ATOM    267  C   GLY A  67      -5.384  -8.625  -1.345  1.00  0.00
ATOM    268  O   GLY A  67      -6.569  -8.503  -1.657  1.00  0.00
ATOM    269  N   GLY A  68      -4.418  -7.878  -1.852  1.00  0.00
ATOM    270  CA  GLY A  68      -4.707  -6.905  -2.898  1.00  0.00
ATOM    271  C   GLY A  68      -5.252  -7.584  -4.147  1.00  0.00
ATOM    272  O   GLY A  68      -6.187  -7.090  -4.777  1.00  0.00
ATOM    273  N   GLY A  69      -4.633  -8.753  -4.484  1.00  0.00
ATOM    274  CA  GLY A  69      -5.088  -9.526  -5.634  1.00  0.00
ATOM    275  C   GLY A  69      -6.521 -10.006  -5.442  1.00  0.00
ATOM    276  O   GLY A  69      -7.328  -9.969  -6.371  1.00  0.00
ATOM    277  N   GLY A  70      -6.840 -10.439  -4.226  1.00  0.00
ATOM    278  CA  GLY A  70      -8.194 -10.895  -3.937  1.00  0.00
ATOM    279  C   GLY A  70      -9.200  -9.760  -4.079  1.00  0.00
ATOM    280  O   GLY A  70     -10.291  -9.948  -4.617  1.00  0.00
ATOM    281  N   GLY A  71      -8.826  -8.581  -3.577  1.00  0.00
ATOM    282  CA  GLY A  71      -9.703  -7.421  -3.676  1.00  0.00
ATOM    283  C   GLY A  71      -9.953  -7.041  -5.130  1.00  0.00
ATOM    284  O   GLY A  71     -11.075  -6.707  -5.510  1.00  0.00
ATOM    285  N   GLY A  72      -8.876  -7.118  -5.926  1.00  0.00
ATOM    286  CA  GLY A  72      -8.999  -6.827  -7.350  1.00  0.00
ATOM    287  C   GLY A  72      -9.892  -7.846  -8.045  1.00  0.00
ATOM    288  O   GLY A  72     -10.702  -7.493  -8.902  1.00  0.00
ATOM    289  N   GLY A  73      -9.738  -9.115  -7.669  1.00  0.00
ATOM    290  CA  GLY A  73     -10.555 -10.182  -8.233  1.00  0.00
ATOM    291  C   GLY A  73     -12.030  -9.975  -7.913  1.00  0.00
ATOM    292  O   GLY A  73     -12.898 -10.222  -8.750  1.00  0.00
ATOM    293  N   GLY A  74     -12.329  -9.582  -6.696  1.00  0.00
ATOM    294  CA  GLY A  74     -13.709  -9.357  -6.284  1.00  0.00
ATOM    295  C   GLY A  74     -14.314  -8.163  -7.011  1.00  0.00
ATOM    296  O   GLY A  74     -15.494  -8.169  -7.360  1.00  0.00
ATOM    297  N   GLY A  75     -13.613  -7.263  -7.405  1.00  0.00
ATOM    298  CA  GLY A  75     -14.121  -6.120  -8.154  1.00  0.00
ATOM    299  C   GLY A  75     -14.373  -6.485  -9.612  1.00  0.00
ATOM    300  O   GLY A  75     -15.118  -7.419  -9.908  1.00  0.00
ATOM    301  N   ALA B  76      16.410   5.011  34.991  1.00  1.00
ATOM    302  CA  ALA B  76      14.958   5.077  35.109  1.00  1.00
ATOM    303  C   ALA B  76      14.278   4.349  33.957  1.00  1.00
ATOM    304  O   ALA B  76      14.740   4.403  32.817  1.00  1.00
ATOM    305  N   ASP B  77      13.130   3.685  34.212  1.00  1.00
ATOM    306  CA  ASP B  77      12.415   3.028  33.125  1.00  1.00
ATOM    307  C   ASP B  77      12.068   4.014  32.017  1.00  1.00
ATOM    308  O   ASP B  77      11.692   5.155  32.285  1.00  1.00
ATOM    309  N   THR B  78      11.807   3.413  30.799  1.00  1.00
ATOM    310  CA  THR B  78      11.454   4.208  29.629  1.00  1.00
ATOM    311  C   THR B  78      10.464   3.468  28.738  1.00  1.00
ATOM    312  O   THR B  78      10.490   2.241  28.651  1.00  1.00
ATOM    313  N   ILE B  79       9.755   4.182  27.953  1.00  1.00
ATOM    314  CA  ILE B  79       8.866   3.774  26.872  1.00  1.00
ATOM    315  C   ILE B  79       8.972   4.721  25.684  1.00  1.00
ATOM    316  O   ILE B  79       9.056   5.938  25.854  1.00  1.00
ATOM    317  N   CYS B  80       9.172   4.205  24.512  1.00  1.00
ATOM    318  CA  CYS B  80       9.287   4.969  23.276  1.00  1.00
ATOM    319  C   CYS B  80       8.202   4.577  22.282  1.00  1.00
ATOM    320  O   CYS B  80       7.862   3.400  22.151  1.00  1.00
ATOM    321  N   ILE B  81       7.614   5.652  21.583  1.00  1.00
ATOM    322  CA  ILE B  81       6.682   5.442  20.482  1.00  1.00
ATOM    323  C   ILE B  81       7.404   5.446  19.141  1.00  1.00
ATOM    324  O   ILE B  81       8.177   6.357  18.843  1.00  1.00
ATOM    325  N   GLY B  82       7.367   4.367  18.408  1.00  1.00
ATOM    326  CA  GLY B  82       8.117   4.279  17.161  1.00  1.00
ATOM    327  C   GLY B  82       7.222   3.837  16.010  1.00  1.00
ATOM    328  O   GLY B  82       6.054   3.505  16.212  1.00  1.00
ATOM    329  N   TYR B  83       7.905   3.289  14.946  1.00  1.00
ATOM    330  CA  TYR B  83       7.290   2.755  13.736  1.00  1.00
ATOM    331  C   TYR B  83       8.089   1.582  13.183  1.00  1.00
ATOM    332  O   TYR B  83       9.313   1.539  13.307  1.00  1.00
ATOM    333  N   HIS B  84       7.426   0.748  12.352  1.00  1.00
ATOM    334  CA  HIS B  84       8.036  -0.419  11.726  1.00  1.00
ATOM    335  C   HIS B  84       9.074  -0.009  10.689  1.00  1.00
ATOM    336  O   HIS B  84       8.884   0.963   9.957  1.00  1.00
ATOM    337  N   ALA B  85      10.084  -0.815  10.532  1.00  1.00
ATOM    338  CA  ALA B  85      11.090  -0.844   9.478  1.00  1.00
ATOM    339  C   ALA B  85      11.461  -2.274   9.109  1.00  1.00
ATOM    340  O   ALA B  85      11.462  -3.164   9.960  1.00  1.00
ATOM    341  N   ASN B  86      11.782  -2.532   7.905  1.00  1.00
ATOM    342  CA  ASN B  86      12.156  -3.865   7.447  1.00  1.00
ATOM    343  C   ASN B  86      13.254  -3.797   6.393  1.00  1.00
ATOM    344  O   ASN B  86      13.501  -2.743   5.807  1.00  1.00
ATOM    345  N   ASN B  87      13.477  -4.853   5.691  1.00  1.00
ATOM    346  CA  ASN B  87      14.505  -4.983   4.666  1.00  1.00
ATOM    347  C   ASN B  87      13.926  -4.765   3.274  1.00  1.00
ATOM    348  O   ASN B  87      14.663  -4.567   2.308  1.00  1.00
ATOM    349  N   SER B  88      12.793  -4.206   3.135  1.00  1.00
ATOM    350  CA  SER B  88      12.198  -3.886   1.843  1.00  1.00
ATOM    351  C   SER B  88      13.020  -2.840   1.102  1.00  1.00
ATOM    352  O   SER B  88      13.429  -1.834   1.681  1.00  1.00
ATOM    353  N   THR B  89      13.145  -3.044  -0.234  1.00  1.00
ATOM    354  CA  THR B  89      13.871  -2.096  -1.072  1.00  1.00
ATOM    355  C   THR B  89      12.971  -1.520  -2.157  1.00  1.00
ATOM    356  O   THR B  89      13.252  -0.456  -2.709  1.00  1.00
ATOM    357  N   ASP B  90      11.647  -1.850  -2.051  1.00  1.00
ATOM    358  CA  ASP B  90      10.645  -1.279  -2.943  1.00  1.00
ATOM    359  C   ASP B  90      10.547   0.231  -2.767  1.00  1.00
ATOM    360  O   ASP B  90      10.597   0.739  -1.647  1.00  1.00
ATOM    361  N   THR B  91      10.374   0.924  -3.905  1.00  1.00
ATOM    362  CA  THR B  91      10.224   2.374  -3.890  1.00  1.00
ATOM    363  C   THR B  91       8.950   2.804  -4.606  1.00  1.00
ATOM    364  O   THR B  91       8.538   2.183  -5.586  1.00  1.00
ATOM    365  N   VAL B  92       8.451   3.902  -4.225  1.00  1.00
ATOM    366  CA  VAL B  92       7.319   4.602  -4.821  1.00  1.00
ATOM    367  C   VAL B  92       7.638   6.074  -5.048  1.00  1.00
ATOM    368  O   VAL B  92       8.401   6.677  -4.293  1.00  1.00
ATOM    369  N   ASP B  93       6.922   6.716  -5.877  1.00  1.00
ATOM    370  CA  ASP B  93       6.978   8.160  -6.072  1.00  1.00
ATOM    371  C   ASP B  93       5.740   8.841  -5.502  1.00  1.00
ATOM    372  O   ASP B  93       4.644   8.280  -5.527  1.00  1.00
ATOM    373  N   THR B  94       5.956  10.047  -5.026  1.00  1.00
ATOM    374  CA  THR B  94       4.881  10.946  -4.623  1.00  1.00
ATOM    375  C   THR B  94       4.899  12.229  -5.445  1.00  1.00
ATOM    376  O   THR B  94       5.948  12.651  -5.931  1.00  1.00
ATOM    377  N   VAL B  95       4.136  13.156  -5.240  1.00  1.00
ATOM    378  CA  VAL B  95       4.195  14.458  -5.894  1.00  1.00
ATOM    379  C   VAL B  95       5.376  15.276  -5.389  1.00  1.00
ATOM    380  O   VAL B  95       6.045  15.961  -6.162  1.00  1.00
ATOM    381  N   LEU B  96       5.787  15.156  -4.245  1.00  1.00
ATOM    382  CA  LEU B  96       6.879  15.914  -3.646  1.00  1.00
ATOM    383  C   LEU B  96       8.176  15.110  -3.651  1.00  1.00
ATOM    384  O   LEU B  96       9.262  15.667  -3.812  1.00  1.00
ATOM    385  N   GLU B  97       8.309  13.985  -3.940  1.00  1.00
ATOM    386  CA  GLU B  97       9.407  13.063  -3.679  1.00  1.00
ATOM    387  C   GLU B  97       9.401  11.906  -4.671  1.00  1.00
ATOM    388  O   GLU B  97       8.366  11.284  -4.908  1.00  1.00
ATOM    389  N   LYS B  98      10.571  11.632  -5.253  1.00  1.00
ATOM    390  CA  LYS B  98      10.762  10.452  -6.089  1.00  1.00
ATOM    391  C   LYS B  98      11.635   9.418  -5.390  1.00  1.00
ATOM    392  O   LYS B  98      12.681   9.749  -4.832  1.00  1.00
ATOM    393  N   ASN B  99      11.224   8.083  -5.647  1.00  1.00
ATOM    394  CA  ASN B  99      12.151   7.051  -5.198  1.00  1.00
ATOM    395  C   ASN B  99      12.179   6.958  -3.678  1.00  1.00
ATOM    396  O   ASN B  99      13.245   6.998  -3.064  1.00  1.00
ATOM    397  N   VAL B 100      11.031   7.057  -2.999  1.00  1.00
ATOM    398  CA  VAL B 100      10.833   6.773  -1.582  1.00  1.00
ATOM    399  C   VAL B 100      10.788   5.273  -1.322  1.00  1.00
ATOM    400  O   VAL B 100       9.991   4.552  -1.924  1.00  1.00
ATOM    401  N   THR B 101      11.838   4.788  -0.517  1.00  1.00
ATOM    402  CA  THR B 101      11.759   3.394  -0.096  1.00  1.00
ATOM    403  C   THR B 101      10.710   3.206   0.993  1.00  1.00
ATOM    404  O   THR B 101      10.697   3.931   1.988  1.00  1.00
ATOM    405  N   VAL B 102       9.844   2.246   0.846  1.00  1.00
ATOM    406  CA  VAL B 102       8.729   2.016   1.757  1.00  1.00
ATOM    407  C   VAL B 102       8.719   0.580   2.264  1.00  1.00
ATOM    408  O   VAL B 102       9.086  -0.346   1.541  1.00  1.00
ATOM    409  N   THR B 103       8.100   0.324   3.423  1.00  1.00
ATOM    410  CA  THR B 103       8.020  -0.997   4.034  1.00  1.00
ATOM    411  C   THR B 103       7.062  -1.901   3.269  1.00  1.00
ATOM    412  O   THR B 103       7.324  -3.090   3.090  1.00  1.00
ATOM    413  N   HIS B 104       6.062  -1.559   2.748  1.00  1.00
ATOM    414  CA  HIS B 104       5.036  -2.311   2.036  1.00  1.00
ATOM    415  C   HIS B 104       4.462  -1.501   0.881  1.00  1.00
ATOM    416  O   HIS B 104       4.313  -0.282   0.978  1.00  1.00
ATOM    417  N   SER B 105       4.245  -2.205  -0.246  1.00  1.00
ATOM    418  CA  SER B 105       3.669  -1.629  -1.454  1.00  1.00
ATOM    419  C   SER B 105       3.111  -2.712  -2.369  1.00  1.00
ATOM    420  O   SER B 105       3.536  -3.867  -2.310  1.00  1.00
ATOM    421  N   VAL B 106       2.387  -2.344  -3.374  1.00  1.00
ATOM    422  CA  VAL B 106       1.728  -3.215  -4.339  1.00  1.00
ATOM    423  C   VAL B 106       1.873  -2.677  -5.756  1.00  1.00
ATOM    424  O   VAL B 106       1.730  -1.478  -5.993  1.00  1.00
ATOM    425  N   ASN B 107       2.295  -3.611  -6.733  1.00  1.00
ATOM    426  CA  ASN B 107       2.308  -3.191  -8.129  1.00  1.00
ATOM    427  C   ASN B 107       0.908  -3.235  -8.730  1.00  1.00
ATOM    428  O   ASN B 107       0.202  -4.236  -8.608  1.00  1.00
ATOM    429  N   LEU B 108       0.493  -2.125  -9.391  1.00  1.00
ATOM    430  CA  LEU B 108      -0.822  -2.022 -10.012  1.00  1.00
ATOM    431  C   LEU B 108      -0.727  -2.147 -11.529  1.00  1.00
ATOM    432  O   LEU B 108      -1.706  -2.479 -12.196  1.00  1.00
ATOM    433  N   LEU B 109       0.364  -2.304 -12.073  1.00  1.00
ATOM    434  CA  LEU B 109       0.664  -2.385 -13.497  1.00  1.00
ATOM    435  C   LEU B 109       1.208  -3.760 -13.869  1.00  1.00
ATOM    436  O   LEU B 109       2.193  -4.224 -13.294  1.00  1.00
ATOM    437  N   GLU B 110       0.330  -4.487 -14.685  1.00  1.00
ATOM    438  CA  GLU B 110       0.724  -5.793 -15.198  1.00  1.00
ATOM    439  C   GLU B 110       1.580  -5.658 -16.451  1.00  1.00
ATOM    440  O   GLU B 110       1.251  -4.894 -17.358  1.00  1.00
ATOM    441  N   ASP B 111       2.742  -6.318 -16.453  1.00  1.00
ATOM    442  CA  ASP B 111       3.654  -6.237 -17.587  1.00  1.00
ATOM    443  C   ASP B 111       4.077  -7.624 -18.054  1.00  1.00
ATOM    444  O   ASP B 111       4.485  -7.806 -19.201  1.00  1.00
ATOM    445  N   SER B 112       3.491  -8.631 -17.520  1.00  1.00
ATOM    446  CA  SER B 112       3.732 -10.042 -17.796  1.00  1.00
ATOM    447  C   SER B 112       2.565 -10.662 -18.553  1.00  1.00
ATOM    448  O   SER B 112       1.403 -10.430 -18.219  1.00  1.00
ATOM    449  N   HIS B 113       2.845 -11.275 -19.654  1.00  1.00
ATOM    450  CA  HIS B 113       1.950 -12.123 -20.433  1.00  1.00
ATOM    451  C   HIS B 113       2.571 -13.490 -20.689  1.00  1.00
ATOM    452  O   HIS B 113       3.774 -13.601 -20.927  1.00  1.00
ATOM    453  N   ASN B 114       1.992 -14.468 -20.922  1.00  1.00
ATOM    454  CA  ASN B 114       2.449 -15.835 -21.141  1.00  1.00
ATOM    455  C   ASN B 114       2.899 -16.041 -22.581  1.00  1.00
ATOM    456  O   ASN B 114       3.608 -17.000 -22.889  1.00  1.00
ATOM    457  N   GLY B 115       2.986 -15.255 -23.427  1.00  1.00
ATOM    458  CA  GLY B 115       3.537 -15.307 -24.776  1.00  1.00
ATOM    459  C   GLY B 115       2.842 -16.374 -25.613  1.00  1.00
ATOM    460  O   GLY B 115       3.453 -16.984 -26.490  1.00  1.00
ATOM    461  N   LYS B 116       1.624 -16.724 -25.410  1.00  1.00
ATOM    462  CA  LYS B 116       0.865 -17.761 -26.099  1.00  1.00
ATOM    463  C   LYS B 116      -0.509 -17.252 -26.517  1.00  1.00
ATOM    464  O   LYS B 116      -1.128 -16.457 -25.809  1.00  1.00
ATOM    465  N   LEU B 117      -1.011 -17.743 -27.713  1.00  1.00
ATOM    466  CA  LEU B 117      -2.442 -17.637 -27.976  1.00  1.00
ATOM    467  C   LEU B 117      -3.217 -18.737 -27.260  1.00  1.00
ATOM    468  O   LEU B 117      -2.851 -19.911 -27.324  1.00  1.00
ATOM    469  N   CYS B 118      -4.212 -18.404 -26.541  1.00  1.00
ATOM    470  CA  CYS B 118      -4.950 -19.330 -25.689  1.00  1.00
ATOM    471  C   CYS B 118      -6.430 -19.350 -26.049  1.00  1.00
ATOM    472  O   CYS B 118      -6.994 -18.333 -26.452  1.00  1.00
ATOM    473  N   ARG B 119      -7.149 -20.424 -25.590  1.00  1.00
ATOM    474  CA  ARG B 119      -8.605 -20.349 -25.626  1.00  1.00
ATOM    475  C   ARG B 119      -9.125 -19.291 -24.662  1.00  1.00
ATOM    476  O   ARG B 119      -8.621 -19.150 -23.548  1.00  1.00
ATOM    477  N   LEU B 120     -10.276 -18.703 -25.060  1.00  1.00
ATOM    478  CA  LEU B 120     -11.001 -17.790 -24.185  1.00  1.00
ATOM    479  C   LEU B 120     -12.244 -18.454 -23.602  1.00  1.00
ATOM    480  O   LEU B 120     -13.130 -18.887 -24.338  1.00  1.00
ATOM    481  N   LYS B 121     -12.323 -18.565 -22.237  1.00  1.00
ATOM    482  CA  LYS B 121     -13.551 -19.147 -21.707  1.00  1.00
ATOM    483  C   LYS B 121     -13.779 -20.548 -22.259  1.00  1.00
ATOM    484  O   LYS B 121     -14.919 -20.986 -22.415  1.00  1.00
ATOM    485  N   GLY B 122     -12.667 -21.261 -22.783  1.00  1.00
ATOM    486  CA  GLY B 122     -12.737 -22.663 -23.178  1.00  1.00
ATOM    487  C   GLY B 122     -12.840 -22.804 -24.691  1.00  1.00
ATOM    488  O   GLY B 122     -12.552 -23.864 -25.247  1.00  1.00
ATOM    489  N   ILE B 123     -13.030 -21.860 -25.436  1.00  1.00
ATOM    490  CA  ILE B 123     -13.181 -21.838 -26.886  1.00  1.00
ATOM    491  C   ILE B 123     -11.903 -21.365 -27.565  1.00  1.00
ATOM    492  O   ILE B 123     -11.351 -20.322 -27.214  1.00  1.00
ATOM    493  N   ALA B 124     -11.405 -22.206 -28.555  1.00  1.00
ATOM    494  CA  ALA B 124     -10.215 -21.842 -29.313  1.00  1.00
ATOM    495  C   ALA B 124     -10.541 -20.818 -30.393  1.00  1.00
ATOM    496  O   ALA B 124     -11.550 -20.935 -31.088  1.00  1.00
ATOM    497  N   PRO B 125      -9.595 -19.881 -30.636  1.00  1.00
ATOM    498  CA  PRO B 125      -9.748 -18.936 -31.735  1.00  1.00
ATOM    499  C   PRO B 125      -9.768 -19.652 -33.080  1.00  1.00
ATOM    500  O   PRO B 125      -9.005 -20.591 -33.305  1.00  1.00
ATOM    501  N   SER B 126     -17.500 -22.017 -35.099  1.00  1.00
ATOM    502  CA  SER B 126     -17.434 -21.290 -33.837  1.00  1.00
ATOM    503  C   SER B 126     -15.993 -20.978 -33.455  1.00  1.00
ATOM    504  O   SER B 126     -15.100 -21.806 -33.636  1.00  1.00
ATOM    505  N   TRP B 127     -15.834 -19.812 -32.903  1.00  1.00
ATOM    506  CA  TRP B 127     -14.545 -19.361 -32.392  1.00  1.00
ATOM    507  C   TRP B 127     -14.715 -18.209 -31.409  1.00  1.00
ATOM    508  O   TRP B 127     -15.596 -17.365 -31.574  1.00  1.00
ATOM    509  N   SER B 128     -13.667 -17.971 -30.583  1.00  1.00
ATOM    510  CA  SER B 128     -13.709 -16.935 -29.558  1.00  1.00
ATOM    511  C   SER B 128     -13.043 -15.654 -30.042  1.00  1.00
ATOM    512  O   SER B 128     -13.348 -14.563 -29.558  1.00  1.00
ATOM    513  N   TYR B 129     -12.517 -15.546 -30.987  1.00  1.00
ATOM    514  CA  TYR B 129     -11.784 -14.501 -31.691  1.00  1.00
ATOM    515  C   TYR B 129     -11.196 -15.025 -32.996  1.00  1.00
ATOM    516  O   TYR B 129     -10.826 -16.195 -33.096  1.00  1.00
ATOM    517  N   ILE B 130     -10.880 -14.080 -33.903  1.00  1.00
ATOM    518  CA  ILE B 130     -10.111 -14.378 -35.105  1.00  1.00
ATOM    519  C   ILE B 130      -8.779 -13.639 -35.104  1.00  1.00
ATOM    520  O   ILE B 130      -8.706 -12.472 -34.717  1.00  1.00
ATOM    521  N   SER B 131     -16.901  -9.025 -36.634  1.00  1.00
ATOM    522  CA  SER B 131     -16.190  -9.082 -35.362  1.00  1.00
ATOM    523  C   SER B 131     -17.130  -9.452 -34.222  1.00  1.00
ATOM    524  O   SER B 131     -16.701  -9.985 -33.199  1.00  1.00
ATOM    525  N   SER B 132     -18.339  -9.423 -34.360  1.00  1.00
ATOM    526  CA  SER B 132     -19.353  -9.754 -33.366  1.00  1.00
ATOM    527  C   SER B 132     -20.103 -11.024 -33.747  1.00  1.00
ATOM    528  O   SER B 132     -20.827 -11.597 -32.933  1.00  1.00
ATOM    529  N   VAL B 133     -19.544 -11.829 -34.519  1.00  1.00
ATOM    530  CA  VAL B 133     -19.950 -13.190 -34.850  1.00  1.00
ATOM    531  C   VAL B 133     -19.151 -14.212 -34.052  1.00  1.00
ATOM    532  O   VAL B 133     -17.922 -14.248 -34.125  1.00  1.00
ATOM    533  N   SER B 134     -19.873 -15.092 -33.298  1.00  1.00
ATOM    534  CA  SER B 134     -19.223 -16.107 -32.477  1.00  1.00
ATOM    535  C   SER B 134     -19.317 -17.483 -33.125  1.00  1.00
ATOM    536  O   SER B 134     -18.451 -18.334 -32.926  1.00  1.00
ATOM    537  N   SER B 135     -20.136 -17.899 -33.733  1.00  1.00
ATOM    538  CA  SER B 135     -20.216 -19.131 -34.508  1.00  1.00
ATOM    539  C   SER B 135     -20.897 -18.896 -35.850  1.00  1.00
ATOM    540  O   SER B 135     -21.806 -18.072 -35.959  1.00  1.00
ATOM    541  N   SER B 136     -24.553 -16.305 -35.818  1.00  1.00
ATOM    542  CA  SER B 136     -24.728 -16.285 -34.371  1.00  1.00
ATOM    543  C   SER B 136     -23.886 -15.189 -33.730  1.00  1.00
ATOM    544  O   SER B 136     -22.691 -15.071 -34.001  1.00  1.00
ATOM    545  N   ARG B 137     -24.564 -14.174 -33.223  1.00  1.00
ATOM    546  CA  ARG B 137     -23.880 -13.014 -32.666  1.00  1.00
ATOM    547  C   ARG B 137     -23.451 -13.265 -31.226  1.00  1.00
ATOM    548  O   ARG B 137     -24.190 -13.863 -30.444  1.00  1.00
ATOM    549  N   GLY B 138     -22.328 -12.635 -30.875  1.00  1.00
ATOM    550  CA  GLY B 138     -21.756 -12.654 -29.534  1.00  1.00
ATOM    551  C   GLY B 138     -20.895 -11.422 -29.285  1.00  1.00
ATOM    552  O   GLY B 138     -20.119 -11.011 -30.148  1.00  1.00
ATOM    553  N   PHE B 139     -21.018 -10.813 -28.140  1.00  1.00
ATOM    554  CA  PHE B 139     -20.184  -9.671 -27.785  1.00  1.00
ATOM    555  C   PHE B 139     -18.824 -10.122 -27.266  1.00  1.00
ATOM    556  O   PHE B 139     -18.737 -11.002 -26.409  1.00  1.00
ATOM    557  N   GLY B 140     -17.767  -9.160 -27.733  1.00  1.00
ATOM    558  CA  GLY B 140     -16.471  -9.384 -27.105  1.00  1.00
ATOM    559  C   GLY B 140     -15.535 -10.151 -28.030  1.00  1.00
ATOM    560  O   GLY B 140     -14.330 -10.223 -27.789  1.00  1.00
ATOM    561  N   SER B 141     -16.024 -10.652 -29.155  1.00  1.00
ATOM    562  CA  SER B 141     -15.145 -11.174 -30.195  1.00  1.00
ATOM    563  C   SER B 141     -14.475 -10.045 -30.968  1.00  1.00
ATOM    564  O   SER B 141     -15.084  -9.005 -31.220  1.00  1.00
ATOM    565  N   GLY B 142     -13.582 -10.424 -31.861  1.00  1.00
ATOM    566  CA  GLY B 142     -12.794  -9.456 -32.614  1.00  1.00
ATOM    567  C   GLY B 142     -11.812 -10.152 -33.548  1.00  1.00
ATOM    568  O   GLY B 142     -11.480 -11.321 -33.355  1.00  1.00
ATOM    569  N   ILE B 143     -11.193  -9.409 -34.397  1.00  1.00
ATOM    570  CA  ILE B 143     -10.069  -9.850 -35.215  1.00  1.00
ATOM    571  C   ILE B 143      -8.776  -9.167 -34.787  1.00  1.00
ATOM    572  O   ILE B 143      -8.739  -7.952 -34.593  1.00  1.00
ATOM    573  N   ILE B 144      -7.784  -9.967 -34.514  1.00  1.00
ATOM    574  CA  ILE B 144      -6.454  -9.498 -34.142  1.00  1.00
ATOM    575  C   ILE B 144      -5.395 -10.030 -35.098  1.00  1.00
ATOM    576  O   ILE B 144      -5.494 -11.156 -35.586  1.00  1.00
ATOM    577  N   THR B 145      -4.358  -9.361 -35.283  1.00  1.00
ATOM    578  CA  THR B 145      -3.136  -9.822 -35.931  1.00  1.00
ATOM    579  C   THR B 145      -2.057 -10.146 -34.905  1.00  1.00
ATOM    580  O   THR B 145      -1.755  -9.335 -34.030  1.00  1.00
ATOM    581  N   SER B 146      -1.467 -11.415 -35.108  1.00  1.00
ATOM    582  CA  SER B 146      -0.566 -11.857 -34.051  1.00  1.00
ATOM    583  C   SER B 146       0.536 -12.751 -34.606  1.00  1.00
ATOM    584  O   SER B 146       0.301 -13.557 -35.506  1.00  1.00
ATOM    585  N   ASN B 147       1.703 -12.679 -33.952  1.00  1.00
ATOM    586  CA  ASN B 147       2.804 -13.552 -34.341  1.00  1.00
ATOM    587  C   ASN B 147       3.014 -14.663 -33.320  1.00  1.00
ATOM    588  O   ASN B 147       3.724 -15.634 -33.581  1.00  1.00
ATOM    589  N   ALA B 148       2.306 -14.743 -32.345  1.00  1.00
ATOM    590  CA  ALA B 148       2.294 -15.750 -31.291  1.00  1.00
ATOM    591  C   ALA B 148       1.825 -17.098 -31.823  1.00  1.00
ATOM    592  O   ALA B 148       0.903 -17.169 -32.636  1.00  1.00
ATOM    593  N   SER B 149       2.152 -18.191 -31.043  1.00  1.00
ATOM    594  CA  SER B 149       1.700 -19.529 -31.403  1.00  1.00
ATOM    595  C   SER B 149       0.562 -19.987 -30.499  1.00  1.00
ATOM    596  O   SER B 149       0.595 -19.773 -29.287  1.00  1.00
ATOM    597  N   MET B 150      -0.344 -20.834 -31.087  1.00  1.00
ATOM    598  CA  MET B 150      -1.408 -21.401 -30.267  1.00  1.00
ATOM    599  C   MET B 150      -0.877 -22.504 -29.361  1.00  1.00
ATOM    600  O   MET B 150      -0.147 -23.389 -29.807  1.00  1.00
ATOM    601  N   HIS B 151      -1.218 -22.484 -28.138  1.00  1.00
ATOM    602  CA  HIS B 151      -0.935 -23.502 -27.134  1.00  1.00
ATOM    603  C   HIS B 151      -2.219 -24.021 -26.499  1.00  1.00
ATOM    604  O   HIS B 151      -3.176 -23.270 -26.307  1.00  1.00
ATOM    605  N   GLU B 152      -2.197 -25.202 -25.944  1.00  1.00
ATOM    606  CA  GLU B 152      -3.334 -25.687 -25.171  1.00  1.00
ATOM    607  C   GLU B 152      -3.429 -24.979 -23.826  1.00  1.00
ATOM    608  O   GLU B 152      -2.607 -25.200 -22.938  1.00  1.00
ATOM    609  N   CYS B 153      -3.897 -23.841 -23.841  1.00  1.00
ATOM    610  CA  CYS B 153      -4.100 -22.965 -22.693  1.00  1.00
ATOM    611  C   CYS B 153      -5.461 -22.284 -22.753  1.00  1.00
ATOM    612  O   CYS B 153      -5.954 -21.956 -23.832  1.00  1.00
ATOM    613  N   ASN B 154      -5.956 -21.796 -21.725  1.00  1.00
ATOM    614  CA  ASN B 154      -7.187 -21.036 -21.540  1.00  1.00
ATOM    615  C   ASN B 154      -6.936 -19.770 -20.730  1.00  1.00
ATOM    616  O   ASN B 154      -6.281 -19.808 -19.689  1.00  1.00
ATOM    617  N   THR B 155      -7.623 -18.664 -21.231  1.00  1.00
ATOM    618  CA  THR B 155      -7.428 -17.372 -20.584  1.00  1.00
ATOM    619  C   THR B 155      -8.712 -16.553 -20.592  1.00  1.00
ATOM    620  O   THR B 155      -9.522 -16.660 -21.513  1.00  1.00
ATOM    621  N   LYS B 156      -8.799 -15.567 -19.803  1.00  1.00
ATOM    622  CA  LYS B 156      -9.886 -14.596 -19.750  1.00  1.00
ATOM    623  C   LYS B 156      -9.522 -13.320 -20.499  1.00  1.00
ATOM    624  O   LYS B 156     -10.396 -12.609 -20.994  1.00  1.00
ATOM    625  N   CYS B 157      -8.296 -13.242 -20.883  1.00  1.00
ATOM    626  CA  CYS B 157      -7.674 -12.066 -21.479  1.00  1.00
ATOM    627  C   CYS B 157      -6.591 -12.461 -22.475  1.00  1.00
ATOM    628  O   CYS B 157      -5.735 -13.293 -22.178  1.00  1.00
ATOM    629  N   GLN B 158      -6.751 -12.063 -23.709  1.00  1.00
ATOM    630  CA  GLN B 158      -5.825 -12.346 -24.799  1.00  1.00
ATOM    631  C   GLN B 158      -5.434 -11.070 -25.535  1.00  1.00
ATOM    632  O   GLN B 158      -6.279 -10.220 -25.813  1.00  1.00
ATOM    633  N   THR B 159      -4.171 -10.792 -25.572  1.00  1.00
ATOM    634  CA  THR B 159      -3.568  -9.773 -26.423  1.00  1.00
ATOM    635  C   THR B 159      -2.842 -10.402 -27.605  1.00  1.00
ATOM    636  O   THR B 159      -2.244 -11.471 -27.482  1.00  1.00
ATOM    637  N   PRO B 160      -2.393  -9.653 -28.566  1.00  1.00
ATOM    638  CA  PRO B 160      -1.661 -10.167 -29.717  1.00  1.00
ATOM    639  C   PRO B 160      -0.264 -10.626 -29.320  1.00  1.00
ATOM    640  O   PRO B 160       0.261 -11.596 -29.868  1.00  1.00
ATOM    641  N   LEU B 161       0.231 -10.410 -28.262  1.00  1.00
ATOM    642  CA  LEU B 161       1.556 -10.773 -27.778  1.00  1.00
ATOM    643  C   LEU B 161       1.494 -11.993 -26.864  1.00  1.00
ATOM    644  O   LEU B 161       2.429 -12.792 -26.815  1.00  1.00
ATOM    645  N   GLY B 162       0.337 -12.278 -26.295  1.00  1.00
ATOM    646  CA  GLY B 162       0.199 -13.323 -25.288  1.00  1.00
ATOM    647  C   GLY B 162      -1.027 -13.089 -24.415  1.00  1.00
ATOM    648  O   GLY B 162      -1.462 -11.952 -24.232  1.00  1.00
ATOM    649  N   ALA B 163      -1.404 -14.142 -23.629  1.00  1.00
ATOM    650  CA  ALA B 163      -2.520 -14.030 -22.698  1.00  1.00
ATOM    651  C   ALA B 163      -2.067 -13.451 -21.363  1.00  1.00
ATOM    652  O   ALA B 163      -0.987 -13.776 -20.869  1.00  1.00
ATOM    653  N   ILE B 164      -3.029 -12.766 -20.713  1.00  1.00
ATOM    654  CA  ILE B 164      -2.807 -12.186 -19.394  1.00  1.00
ATOM    655  C   ILE B 164      -3.654 -12.882 -18.336  1.00  1.00
ATOM    656  O   ILE B 164      -4.854 -13.081 -18.520  1.00  1.00
ATOM    657  N   ASN B 165      -3.074 -13.370 -17.333  1.00  1.00
ATOM    658  CA  ASN B 165      -3.726 -13.919 -16.150  1.00  1.00
ATOM    659  C   ASN B 165      -3.361 -13.126 -14.902  1.00  1.00
ATOM    660  O   ASN B 165      -2.200 -13.089 -14.495  1.00  1.00
ATOM    661  N   SER B 166      -4.264 -12.010 -14.677  1.00  1.00
ATOM    662  CA  SER B 166      -3.884 -11.016 -13.680  1.00  1.00
ATOM    663  C   SER B 166      -5.112 -10.368 -13.053  1.00  1.00
ATOM    664  O   SER B 166      -6.141 -10.203 -13.707  1.00  1.00
ATOM    665  N   SER B 167      -5.000  -9.971 -11.779  1.00  1.00
ATOM    666  CA  SER B 167      -6.048  -9.218 -11.101  1.00  1.00
ATOM    667  C   SER B 167      -5.682  -7.743 -10.991  1.00  1.00
ATOM    668  O   SER B 167      -6.546  -6.895 -10.767  1.00  1.00
ATOM    669  N   LEU B 168      -4.499  -7.403 -11.446  1.00  1.00
ATOM    670  CA  LEU B 168      -4.087  -6.005 -11.508  1.00  1.00
ATOM    671  C   LEU B 168      -5.034  -5.191 -12.383  1.00  1.00
ATOM    672  O   LEU B 168      -5.389  -5.608 -13.486  1.00  1.00
ATOM    673  N   PRO B 169      -5.179  -3.895 -12.020  1.00  1.00
ATOM    674  CA  PRO B 169      -6.118  -3.014 -12.703  1.00  1.00
ATOM    675  C   PRO B 169      -5.524  -2.474 -13.998  1.00  1.00
ATOM    676  O   PRO B 169      -6.231  -2.293 -14.989  1.00  1.00
ATOM    677  N   TYR B 170      -4.360  -2.365 -14.234  1.00  1.00
ATOM    678  CA  TYR B 170      -3.673  -1.776 -15.378  1.00  1.00
ATOM    679  C   TYR B 170      -2.658  -2.746 -15.969  1.00  1.00
ATOM    680  O   TYR B 170      -2.059  -3.547 -15.251  1.00  1.00
ATOM    681  N   GLN B 171      -2.407  -2.502 -17.285  1.00  1.00
ATOM    682  CA  GLN B 171      -1.395  -3.228 -18.042  1.00  1.00
ATOM    683  C   GLN B 171      -0.790  -2.354 -19.133  1.00  1.00
ATOM    684  O   GLN B 171      -1.484  -1.546 -19.750  1.00  1.00
ATOM    685  N   ASN B 172       0.433  -2.494 -19.414  1.00  1.00
ATOM    686  CA  ASN B 172       1.171  -1.781 -20.451  1.00  1.00
ATOM    687  C   ASN B 172       1.699  -2.741 -21.510  1.00  1.00
ATOM    688  O   ASN B 172       2.159  -2.319 -22.570  1.00  1.00
ATOM    689  N   ILE B 173       0.983  -3.884 -21.687  1.00  1.00
ATOM    690  CA  ILE B 173       1.385  -4.902 -22.649  1.00  1.00
ATOM    691  C   ILE B 173       0.892  -4.563 -24.050  1.00  1.00
ATOM    692  O   ILE B 173       1.612  -4.740 -25.032  1.00  1.00
ATOM    693  N   HIS B 174      -0.292  -4.225 -24.315  1.00  1.00
ATOM    694  CA  HIS B 174      -0.951  -4.066 -25.606  1.00  1.00
ATOM    695  C   HIS B 174      -2.351  -3.489 -25.442  1.00  1.00
ATOM    696  O   HIS B 174      -3.078  -3.851 -24.517  1.00  1.00
ATOM    697  N   PRO B 175      -2.705  -2.577 -26.441  1.00  1.00
ATOM    698  CA  PRO B 175      -4.019  -1.948 -26.377  1.00  1.00
ATOM    699  C   PRO B 175      -5.079  -2.817 -27.043  1.00  1.00
ATOM    700  O   PRO B 175      -6.243  -2.809 -26.643  1.00  1.00
ATOM    701  N   VAL B 176      -4.744  -3.690 -27.859  1.00  1.00
ATOM    702  CA  VAL B 176      -5.618  -4.712 -28.423  1.00  1.00
ATOM    703  C   VAL B 176      -5.830  -5.857 -27.442  1.00  1.00
ATOM    704  O   VAL B 176      -4.871  -6.452 -26.951  1.00  1.00
ATOM    705  N   THR B 177      -7.132  -6.051 -27.051  1.00  1.00
ATOM    706  CA  THR B 177      -7.501  -7.015 -26.021  1.00  1.00
ATOM    707  C   THR B 177      -8.785  -7.748 -26.387  1.00  1.00
ATOM    708  O   THR B 177      -9.711  -7.158 -26.944  1.00  1.00
ATOM    709  N   ILE B 178      -8.764  -9.044 -26.136  1.00  1.00
ATOM    710  CA  ILE B 178      -9.952  -9.883 -26.247  1.00  1.00
ATOM    711  C   ILE B 178     -10.386 -10.406 -24.884  1.00  1.00
ATOM    712  O   ILE B 178      -9.570 -10.913 -24.114  1.00  1.00
ATOM    713  N   GLY B 179     -11.468  -9.971 -24.366  1.00  1.00
ATOM    714  CA  GLY B 179     -12.009 -10.567 -23.151  1.00  1.00
ATOM    715  C   GLY B 179     -12.073  -9.549 -22.019  1.00  1.00
ATOM    716  O   GLY B 179     -11.604  -8.420 -22.160  1.00  1.00
ATOM    717  N   GLU B 180     -12.028  -9.752 -20.936  1.00  1.00
ATOM    718  CA  GLU B 180     -11.908  -8.973 -19.709  1.00  1.00
ATOM    719  C   GLU B 180     -10.449  -8.807 -19.303  1.00  1.00
ATOM    720  O   GLU B 180      -9.750  -9.788 -19.050  1.00  1.00
ATOM    721  N   CYS B 181      -9.851  -7.700 -19.808  1.00  1.00
ATOM    722  CA  CYS B 181      -8.430  -7.423 -19.635  1.00  1.00
ATOM    723  C   CYS B 181      -8.210  -6.198 -18.757  1.00  1.00
ATOM    724  O   CYS B 181      -8.977  -5.237 -18.812  1.00  1.00
ATOM    725  N   PRO B 182      -6.983  -6.134 -17.950  1.00  1.00
ATOM    726  CA  PRO B 182      -6.647  -4.859 -17.328  1.00  1.00
ATOM    727  C   PRO B 182      -6.679  -3.725 -18.345  1.00  1.00
ATOM    728  O   PRO B 182      -6.200  -3.873 -19.469  1.00  1.00
ATOM    729  N   LYS B 183      -6.971  -2.452 -17.764  1.00  1.00
ATOM    730  CA  LYS B 183      -6.917  -1.255 -18.594  1.00  1.00
ATOM    731  C   LYS B 183      -5.505  -1.004 -19.107  1.00  1.00
ATOM    732  O   LYS B 183      -4.543  -1.017 -18.339  1.00  1.00
ATOM    733  N   TYR B 184      -5.414  -0.723 -20.489  1.00  1.00
ATOM    734  CA  TYR B 184      -4.109  -0.403 -21.055  1.00  1.00
ATOM    735  C   TYR B 184      -3.737   1.051 -20.793  1.00  1.00
ATOM    736  O   TYR B 184      -4.561   1.951 -20.951  1.00  1.00
ATOM    737  N   VAL B 185      -2.478   1.237 -20.395  1.00  1.00
ATOM    738  CA  VAL B 185      -1.857   2.541 -20.196  1.00  1.00
ATOM    739  C   VAL B 185      -0.409   2.540 -20.668  1.00  1.00
ATOM    740  O   VAL B 185       0.289   1.531 -20.558  1.00  1.00
ATOM    741  N   ARG B 186       0.114   3.646 -21.035  1.00  1.00
ATOM    742  CA  ARG B 186       1.480   3.799 -21.521  1.00  1.00
ATOM    743  C   ARG B 186       2.472   3.863 -20.366  1.00  1.00
ATOM    744  O   ARG B 186       3.627   3.460 -20.505  1.00  1.00
ATOM    745  N   SER B 187       2.140   3.688 -19.223  1.00  1.00
ATOM    746  CA  SER B 187       2.985   3.809 -18.041  1.00  1.00
ATOM    747  C   SER B 187       3.968   2.649 -17.945  1.00  1.00
ATOM    748  O   SER B 187       3.605   1.495 -18.173  1.00  1.00
ATOM    749  N   ALA B 188       5.177   3.003 -17.317  1.00  1.00
ATOM    750  CA  ALA B 188       6.230   2.016 -17.111  1.00  1.00
ATOM    751  C   ALA B 188       6.238   1.511 -15.674  1.00  1.00
ATOM    752  O   ALA B 188       6.525   0.342 -15.418  1.00  1.00
ATOM    753  N   LYS B 189       5.597   2.119 -14.806  1.00  1.00
ATOM    754  CA  LYS B 189       5.514   1.853 -13.375  1.00  1.00
ATOM    755  C   LYS B 189       4.310   2.552 -12.754  1.00  1.00
ATOM    756  O   LYS B 189       3.997   3.692 -13.097  1.00  1.00
ATOM    757  N   LEU B 190       3.569   1.790 -11.959  1.00  1.00
ATOM    758  CA  LEU B 190       2.417   2.152 -11.141  1.00  1.00
ATOM    759  C   LEU B 190       2.381   1.342  -9.850  1.00  1.00
ATOM    760  O   LEU B 190       2.351   0.112  -9.878  1.00  1.00
ATOM    761  N   ARG B 191       3.113   1.777  -8.877  1.00  1.00
ATOM    762  CA  ARG B 191       3.276   1.139  -7.576  1.00  1.00
ATOM    763  C   ARG B 191       2.690   2.000  -6.464  1.00  1.00
ATOM    764  O   ARG B 191       2.927   3.207  -6.410  1.00  1.00
ATOM    765  N   MET B 192       1.640   1.451  -5.784  1.00  1.00
ATOM    766  CA  MET B 192       0.995   2.137  -4.671  1.00  1.00
ATOM    767  C   MET B 192       1.600   1.716  -3.338  1.00  1.00
ATOM    768  O   MET B 192       1.746   0.525  -3.061  1.00  1.00
ATOM    769  N   VAL B 193       2.124   2.750  -2.524  1.00  1.00
ATOM    770  CA  VAL B 193       2.573   2.380  -1.187  1.00  1.00
ATOM    771  C   VAL B 193       1.391   2.087  -0.272  1.00  1.00
ATOM    772  O   VAL B 193       0.399   2.815  -0.271  1.00  1.00
ATOM    773  N   THR B 194       1.598   0.978   0.565  1.00  1.00
ATOM    774  CA  THR B 194       0.582   0.626   1.549  1.00  1.00
ATOM    775  C   THR B 194       1.129   0.727   2.967  1.00  1.00
ATOM    776  O   THR B 194       0.409   1.090   3.897  1.00  1.00
ATOM    777  N   GLY B 195       2.434   0.714   3.066  1.00  1.00
ATOM    778  CA  GLY B 195       3.096   0.916   4.350  1.00  1.00
ATOM    779  C   GLY B 195       3.707   2.308   4.442  1.00  1.00
ATOM    780  O   GLY B 195       3.775   3.033   3.449  1.00  1.00
ATOM    781  N   LEU B 196       4.672   2.498   5.158  1.00  1.00
ATOM    782  CA  LEU B 196       5.287   3.778   5.490  1.00  1.00
ATOM    783  C   LEU B 196       6.743   3.823   5.040  1.00  1.00
ATOM    784  O   LEU B 196       7.423   2.798   5.003  1.00  1.00
ATOM    785  N   ARG B 197       7.314   5.051   5.051  1.00  1.00
ATOM    786  CA  ARG B 197       8.741   5.214   4.800  1.00  1.00
ATOM    787  C   ARG B 197       9.561   4.221   5.614  1.00  1.00
ATOM    788  O   ARG B 197       9.384   4.102   6.827  1.00  1.00
ATOM    789  N   ASN B 198      10.410   3.433   4.843  1.00  1.00
ATOM    790  CA  ASN B 198      11.294   2.465   5.482  1.00  1.00
ATOM    791  C   ASN B 198      12.633   3.096   5.843  1.00  1.00
ATOM    792  O   ASN B 198      13.308   3.674   4.991  1.00  1.00
ATOM    793  N   ILE B 199      12.961   3.147   7.096  1.00  1.00
ATOM    794  CA  ILE B 199      14.163   3.745   7.663  1.00  1.00
ATOM    795  C   ILE B 199      14.825   2.808   8.665  1.00  1.00
ATOM    796  O   ILE B 199      14.336   2.630   9.780  1.00  1.00
ATOM    797  N   PRO B 200      15.363   1.645   8.199  1.00  1.00
ATOM    798  CA  PRO B 200      15.931   0.645   9.095  1.00  1.00
ATOM    799  C   PRO B 200      17.262   1.112   9.670  1.00  1.00
ATOM    800  O   PRO B 200      18.031   1.801   9.000  1.00  1.00
ATOM    801  N   GLY B 201       7.964  14.862   7.199  1.00  1.00
ATOM    802  CA  GLY B 201       6.598  14.655   6.732  1.00  1.00
ATOM    803  C   GLY B 201       5.656  15.708   7.303  1.00  1.00
ATOM    804  O   GLY B 201       5.906  16.265   8.371  1.00  1.00
ATOM    805  N   LEU B 202       4.392  15.683   6.861  1.00  1.00
ATOM    806  CA  LEU B 202       3.428  16.678   7.315  1.00  1.00
ATOM    807  C   LEU B 202       3.231  16.606   8.826  1.00  1.00
ATOM    808  O   LEU B 202       3.065  17.630   9.490  1.00  1.00
ATOM    809  N   PHE B 203       3.250  15.689   9.552  1.00  1.00
ATOM    810  CA  PHE B 203       3.005  15.561  10.983  1.00  1.00
ATOM    811  C   PHE B 203       4.307  15.619  11.772  1.00  1.00
ATOM    812  O   PHE B 203       4.328  16.059  12.922  1.00  1.00
ATOM    813  N   GLY B 204       5.381  15.296  11.321  1.00  1.00
ATOM    814  CA  GLY B 204       6.672  15.631  11.910  1.00  1.00
ATOM    815  C   GLY B 204       7.188  14.499  12.788  1.00  1.00
ATOM    816  O   GLY B 204       8.338  14.515  13.226  1.00  1.00
ATOM    817  N   ALA B 205       6.575  13.301  12.643  1.00  1.00
ATOM    818  CA  ALA B 205       6.987  12.184  13.484  1.00  1.00
ATOM    819  C   ALA B 205       7.875  11.214  12.716  1.00  1.00
ATOM    820  O   ALA B 205       8.843  10.680  13.258  1.00  1.00
ATOM    821  N   ILE B 206       7.441  10.635  11.616  1.00  1.00
ATOM    822  CA  ILE B 206       8.261   9.742  10.806  1.00  1.00
ATOM    823  C   ILE B 206       9.358  10.510  10.079  1.00  1.00
ATOM    824  O   ILE B 206       9.085  11.478   9.369  1.00  1.00
ATOM    825  N   ALA B 207      10.638  10.001  10.197  1.00  1.00
ATOM    826  CA  ALA B 207      11.747  10.732   9.596  1.00  1.00
ATOM    827  C   ALA B 207      11.748  12.190  10.035  1.00  1.00
ATOM    828  O   ALA B 207      11.452  13.087   9.244  1.00  1.00
ATOM    829  N   GLY B 208      11.330  12.379  11.289  1.00  1.00
ATOM    830  CA  GLY B 208      11.287  13.701  11.903  1.00  1.00
ATOM    831  C   GLY B 208      11.865  13.673  13.312  1.00  1.00
ATOM    832  O   GLY B 208      12.779  14.431  13.634  1.00  1.00
ATOM    833  N   PHE B 209      10.929  13.772  14.374  1.00  1.00
ATOM    834  CA  PHE B 209      11.427  13.761  15.744  1.00  1.00
ATOM    835  C   PHE B 209      11.670  12.338  16.230  1.00  1.00
ATOM    836  O   PHE B 209      12.409  12.117  17.190  1.00  1.00
ATOM    837  N   ILE B 210      10.977  11.372  15.701  1.00  1.00
ATOM    838  CA  ILE B 210      11.407   9.981  15.774  1.00  1.00
ATOM    839  C   ILE B 210      12.273   9.609  14.577  1.00  1.00
ATOM    840  O   ILE B 210      11.788   9.528  13.449  1.00  1.00
ATOM    841  N   GLU B 211      13.519   9.751  14.571  1.00  1.00
ATOM    842  CA  GLU B 211      14.433   9.748  13.435  1.00  1.00
ATOM    843  C   GLU B 211      14.433   8.396  12.733  1.00  1.00
ATOM    844  O   GLU B 211      14.507   8.323  11.506  1.00  1.00
ATOM    845  N   GLY B 212      14.250   7.312  13.118  1.00  1.00
ATOM    846  CA  GLY B 212      14.376   6.047  12.404  1.00  1.00
ATOM    847  C   GLY B 212      13.245   5.093  12.769  1.00  1.00
ATOM    848  O   GLY B 212      12.718   5.138  13.880  1.00  1.00
ATOM    849  N   GLY B 213      13.165   3.992  12.045  1.00  1.00
ATOM    850  CA  GLY B 213      12.211   2.926  12.326  1.00  1.00
ATOM    851  C   GLY B 213      12.849   1.819  13.155  1.00  1.00
ATOM    852  O   GLY B 213      14.033   1.519  13.001  1.00  1.00
ATOM    853  N   TRP B 214      12.037   0.802  13.481  1.00  1.00
ATOM    854  CA  TRP B 214      12.473  -0.355  14.254  1.00  1.00
ATOM    855  C   TRP B 214      12.254  -1.649  13.481  1.00  1.00
ATOM    856  O   TRP B 214      11.122  -2.002  13.150  1.00  1.00
ATOM    857  N   THR B 215      13.382  -2.362  13.156  1.00  1.00
ATOM    858  CA  THR B 215      13.241  -3.653  12.493  1.00  1.00
ATOM    859  C   THR B 215      12.827  -4.736  13.480  1.00  1.00
ATOM    860  O   THR B 215      12.076  -5.649  13.136  1.00  1.00
ATOM    861  N   GLY B 216      12.894  -4.420  14.757  1.00  1.00
ATOM    862  CA  GLY B 216      12.582  -5.363  15.825  1.00  1.00
ATOM    863  C   GLY B 216      11.096  -5.344  16.158  1.00  1.00
ATOM    864  O   GLY B 216      10.537  -6.348  16.600  1.00  1.00
ATOM    865  N   MET B 217      10.357  -4.425  15.883  1.00  1.00
ATOM    866  CA  MET B 217       8.899  -4.392  15.903  1.00  1.00
ATOM    867  C   MET B 217       8.318  -4.968  14.618  1.00  1.00
ATOM    868  O   MET B 217       8.409  -4.355  13.555  1.00  1.00
ATOM    869  N   ILE B 218       7.983  -6.255  14.667  1.00  1.00
ATOM    870  CA  ILE B 218       7.655  -7.032  13.477  1.00  1.00
ATOM    871  C   ILE B 218       6.168  -7.354  13.423  1.00  1.00
ATOM    872  O   ILE B 218       5.577  -7.424  12.345  1.00  1.00
ATOM    873  N   ASP B 219       5.315  -6.832  14.233  1.00  1.00
ATOM    874  CA  ASP B 219       3.919  -7.248  14.278  1.00  1.00
ATOM    875  C   ASP B 219       2.985  -6.069  14.031  1.00  1.00
ATOM    876  O   ASP B 219       1.917  -6.225  13.439  1.00  1.00
ATOM    877  N   GLY B 220       3.326  -5.019  13.558  1.00  1.00
ATOM    878  CA  GLY B 220       2.506  -3.903  13.102  1.00  1.00
ATOM    879  C   GLY B 220       3.370  -2.723  12.676  1.00  1.00
ATOM    880  O   GLY B 220       4.540  -2.631  13.048  1.00  1.00
ATOM    881  N   TRP B 221       2.594  -1.630  12.199  1.00  1.00
ATOM    882  CA  TRP B 221       3.285  -0.447  11.701  1.00  1.00
ATOM    883  C   TRP B 221       3.628   0.509  12.836  1.00  1.00
ATOM    884  O   TRP B 221       4.701   1.112  12.850  1.00  1.00
ATOM    885  N   TYR B 222       2.999   0.708  13.790  1.00  1.00
ATOM    886  CA  TYR B 222       3.226   1.561  14.951  1.00  1.00
ATOM    887  C   TYR B 222       3.129   0.766  16.246  1.00  1.00
ATOM    888  O   TYR B 222       2.355  -0.187  16.345  1.00  1.00
ATOM    889  N   GLY B 223       3.932   1.396  17.318  1.00  1.00
ATOM    890  CA  GLY B 223       3.875   0.702  18.599  1.00  1.00
ATOM    891  C   GLY B 223       4.870   1.290  19.590  1.00  1.00
ATOM    892  O   GLY B 223       5.728   2.093  19.221  1.00  1.00
ATOM    893  N   TYR B 224       5.403   0.351  20.485  1.00  1.00
ATOM    894  CA  TYR B 224       6.150   0.777  21.662  1.00  1.00
ATOM    895  C   TYR B 224       7.405  -0.065  21.853  1.00  1.00
ATOM    896  O   TYR B 224       7.430  -1.246  21.507  1.00  1.00
ATOM    897  N   HIS B 225       8.418   0.552  22.351  1.00  1.00
ATOM    898  CA  HIS B 225       9.620  -0.062  22.902  1.00  1.00
ATOM    899  C   HIS B 225       9.802   0.301  24.370  1.00  1.00
ATOM    900  O   HIS B 225       9.629   1.456  24.759  1.00  1.00
ATOM    901  N   HIS B 226       9.880  -0.613  25.265  1.00  1.00
ATOM    902  CA  HIS B 226      10.007  -0.326  26.688  1.00  1.00
ATOM    903  C   HIS B 226      11.287  -0.924  27.259  1.00  1.00
ATOM    904  O   HIS B 226      11.724  -1.995  26.838  1.00  1.00
ATOM    905  N   GLN B 227      11.741  -0.409  28.306  1.00  1.00
ATOM    906  CA  GLN B 227      12.909  -0.754  29.107  1.00  1.00
ATOM    907  C   GLN B 227      12.633  -0.565  30.593  1.00  1.00
ATOM    908  O   GLN B 227      12.121   0.473  31.013  1.00  1.00
ATOM    909  N   ASN B 228      12.531  -1.610  31.353  1.00  1.00
ATOM    910  CA  ASN B 228      12.315  -1.564  32.794  1.00  1.00
ATOM    911  C   ASN B 228      13.124  -2.640  33.507  1.00  1.00
ATOM    912  O   ASN B 228      13.470  -3.664  32.917  1.00  1.00
ATOM    913  N   GLU B 229      13.072  -2.726  34.790  1.00  1.00
ATOM    914  CA  GLU B 229      13.800  -3.728  35.559  1.00  1.00
ATOM    915  C   GLU B 229      13.536  -5.131  35.027  1.00  1.00
ATOM    916  O   GLU B 229      14.438  -5.968  34.980  1.00  1.00
ATOM    917  N   GLN B 230      12.471  -5.495  34.618  1.00  1.00
ATOM    918  CA  GLN B 230      12.049  -6.788  34.094  1.00  1.00
ATOM    919  C   GLN B 230      12.483  -6.964  32.645  1.00  1.00
ATOM    920  O   GLN B 230      12.736  -8.080  32.194  1.00  1.00
ATOM    921  N   GLY B 231      13.169  -6.180  32.014  1.00  1.00
ATOM    922  CA  GLY B 231      13.685  -6.392  30.667  1.00  1.00
ATOM    923  C   GLY B 231      13.343  -5.221  29.755  1.00  1.00
ATOM    924  O   GLY B 231      12.826  -4.200  30.208  1.00  1.00
ATOM    925  N   SER B 232      13.528  -5.593  28.374  1.00  1.00
ATOM    926  CA  SER B 232      13.088  -4.700  27.308  1.00  1.00
ATOM    927  C   SER B 232      12.488  -5.483  26.147  1.00  1.00
ATOM    928  O   SER B 232      12.923  -6.593  25.844  1.00  1.00
ATOM    929  N   GLY B 233      11.615  -4.872  25.410  1.00  1.00
ATOM    930  CA  GLY B 233      11.002  -5.506  24.250  1.00  1.00
ATOM    931  C   GLY B 233      10.342  -4.475  23.343  1.00  1.00
ATOM    932  O   GLY B 233      10.142  -3.326  23.736  1.00  1.00
ATOM    933  N   TYR B 234       9.766  -4.955  22.264  1.00  1.00
ATOM    934  CA  TYR B 234       8.882  -4.229  21.360  1.00  1.00
ATOM    935  C   TYR B 234       7.482  -4.830  21.357  1.00  1.00
ATOM    936  O   TYR B 234       7.317  -6.043  21.486  1.00  1.00
ATOM    937  N   ALA B 235       6.504  -3.949  21.057  1.00  1.00
ATOM    938  CA  ALA B 235       5.100  -4.327  20.949  1.00  1.00
ATOM    939  C   ALA B 235       4.334  -3.352  20.064  1.00  1.00
ATOM    940  O   ALA B 235       4.514  -2.138  20.160  1.00  1.00
ATOM    941  N   ALA B 236       3.736  -3.815  18.971  1.00  1.00
ATOM    942  CA  ALA B 236       2.906  -2.968  18.123  1.00  1.00
ATOM    943  C   ALA B 236       1.639  -2.535  18.848  1.00  1.00
ATOM    944  O   ALA B 236       1.001  -3.334  19.533  1.00  1.00
ATOM    945  N   ASP B 237       1.246  -1.186  18.602  1.00  1.00
ATOM    946  CA  ASP B 237      -0.099  -0.806  19.018  1.00  1.00
ATOM    947  C   ASP B 237      -1.152  -1.409  18.097  1.00  1.00
ATOM    948  O   ASP B 237      -1.160  -1.149  16.894  1.00  1.00
ATOM    949  N   GLN B 238      -1.905  -2.399  18.650  1.00  1.00
ATOM    950  CA  GLN B 238      -2.782  -3.227  17.831  1.00  1.00
ATOM    951  C   GLN B 238      -3.958  -2.421  17.295  1.00  1.00
ATOM    952  O   GLN B 238      -4.378  -2.603  16.152  1.00  1.00
ATOM    953  N   LYS B 239      -4.499  -1.476  18.021  1.00  1.00
ATOM    954  CA  LYS B 239      -5.670  -0.704  17.622  1.00  1.00
ATOM    955  C   LYS B 239      -5.353   0.212  16.448  1.00  1.00
ATOM    956  O   LYS B 239      -6.146   0.338  15.514  1.00  1.00
ATOM    957  N   SER B 240      -4.249   0.981  16.533  1.00  1.00
ATOM    958  CA  SER B 240      -3.890   1.905  15.465  1.00  1.00
ATOM    959  C   SER B 240      -3.386   1.158  14.236  1.00  1.00
ATOM    960  O   SER B 240      -3.661   1.551  13.103  1.00  1.00
ATOM    961  N   THR B 241      -2.699   0.028  14.465  1.00  1.00
ATOM    962  CA  THR B 241      -2.224  -0.795  13.359  1.00  1.00
ATOM    963  C   THR B 241      -3.388  -1.395  12.579  1.00  1.00
ATOM    964  O   THR B 241      -3.374  -1.422  11.349  1.00  1.00
ATOM    965  N   GLN B 242      -4.398  -1.928  13.314  1.00  1.00
ATOM    966  CA  GLN B 242      -5.570  -2.553  12.712  1.00  1.00
ATOM    967  C   GLN B 242      -6.428  -1.528  11.983  1.00  1.00
ATOM    968  O   GLN B 242      -6.938  -1.793  10.894  1.00  1.00
ATOM    969  N   ASN B 243      -6.651  -0.371  12.576  1.00  1.00
ATOM    970  CA  ASN B 243      -7.425   0.700  11.960  1.00  1.00
ATOM    971  C   ASN B 243      -6.739   1.223  10.705  1.00  1.00
ATOM    972  O   ASN B 243      -7.396   1.539   9.713  1.00  1.00
ATOM    973  N   ALA B 244      -5.410   1.298  10.715  1.00  1.00
ATOM    974  CA  ALA B 244      -4.646   1.776   9.569  1.00  1.00
ATOM    975  C   ALA B 244      -4.650   0.754   8.439  1.00  1.00
ATOM    976  O   ALA B 244      -4.738   1.113   7.265  1.00  1.00
ATOM    977  N   ILE B 245      -4.520  -0.529   8.768  1.00  1.00
ATOM    978  CA  ILE B 245      -4.619  -1.576   7.758  1.00  1.00
ATOM    979  C   ILE B 245      -5.993  -1.578   7.100  1.00  1.00
ATOM    980  O   ILE B 245      -6.109  -1.729   5.884  1.00  1.00
ATOM    981  N   ASN B 246      -7.062  -1.369   7.970  1.00  1.00
ATOM    982  CA  ASN B 246      -8.424  -1.263   7.461  1.00  1.00
ATOM    983  C   ASN B 246      -8.554  -0.113   6.470  1.00  1.00
ATOM    984  O   ASN B 246      -9.203  -0.246   5.432  1.00  1.00
ATOM    985  N   GLY B 247      -7.981   1.026   6.807  1.00  1.00
ATOM    986  CA  GLY B 247      -8.079   2.232   5.994  1.00  1.00
ATOM    987  C   GLY B 247      -7.314   2.078   4.686  1.00  1.00
ATOM    988  O   GLY B 247      -7.794   2.477   3.624  1.00  1.00
ATOM    989  N   ILE B 248      -6.031   1.610   4.777  1.00  1.00
ATOM    990  CA  ILE B 248      -5.178   1.472   3.603  1.00  1.00
ATOM    991  C   ILE B 248      -5.752   0.459   2.620  1.00  1.00
ATOM    992  O   ILE B 248      -5.750   0.684   1.410  1.00  1.00
ATOM    993  N   THR B 249      -6.284  -0.638   3.089  1.00  1.00
ATOM    994  CA  THR B 249      -6.863  -1.667   2.233  1.00  1.00
ATOM    995  C   THR B 249      -8.162  -1.188   1.598  1.00  1.00
ATOM    996  O   THR B 249      -8.422  -1.446   0.423  1.00  1.00
ATOM    997  N   ASN B 250      -8.958  -0.402   2.310  1.00  1.00
ATOM    998  CA  ASN B 250     -10.150   0.227   1.756  1.00  1.00
ATOM    999  C   ASN B 250      -9.790   1.211   0.649  1.00  1.00
ATOM   1000  O   ASN B 250     -10.476   1.291  -0.370  1.00  1.00
ATOM   1001  N   LYS B 251      -8.633   1.909   0.853  1.00  1.00
ATOM   1002  CA  LYS B 251      -8.145   2.850  -0.148  1.00  1.00
ATOM   1003  C   LYS B 251      -7.741   2.131  -1.429  1.00  1.00
ATOM   1004  O   LYS B 251      -8.035   2.595  -2.531  1.00  1.00
ATOM   1005  N   VAL B 252      -7.037   0.995  -1.301  1.00  1.00
ATOM   1006  CA  VAL B 252      -6.666   0.189  -2.458  1.00  1.00
ATOM   1007  C   VAL B 252      -7.899  -0.296  -3.210  1.00  1.00
ATOM   1008  O   VAL B 252      -7.948  -0.248  -4.439  1.00  1.00
ATOM   1009  N   ASN B 253      -8.911  -0.741  -2.470  1.00  1.00
ATOM   1010  CA  ASN B 253     -10.163  -1.224  -3.040  1.00  1.00
ATOM   1011  C   ASN B 253     -10.883  -0.120  -3.804  1.00  1.00
ATOM   1012  O   ASN B 253     -11.424  -0.352  -4.885  1.00  1.00
ATOM   1013  N   THR B 254     -10.937   1.080  -3.201  1.00  1.00
ATOM   1014  CA  THR B 254     -11.583   2.229  -3.823  1.00  1.00
ATOM   1015  C   THR B 254     -10.903   2.599  -5.135  1.00  1.00
ATOM   1016  O   THR B 254     -11.568   2.910  -6.124  1.00  1.00
ATOM   1017  N   VAL B 255      -9.578   2.659  -5.135  1.00  1.00
ATOM   1018  CA  VAL B 255      -8.801   2.937  -6.337  1.00  1.00
ATOM   1019  C   VAL B 255      -9.046   1.882  -7.408  1.00  1.00
ATOM   1020  O   VAL B 255      -9.198   2.203  -8.587  1.00  1.00
ATOM   1021  N   ILE B 256      -9.000   0.641  -7.062  1.00  1.00
ATOM   1022  CA  ILE B 256      -9.227  -0.466  -7.984  1.00  1.00
ATOM   1023  C   ILE B 256     -10.652  -0.451  -8.522  1.00  1.00
ATOM   1024  O   ILE B 256     -10.880  -0.675  -9.711  1.00  1.00
ATOM   1025  N   GLU B 257     -11.614  -0.203  -7.753  1.00  1.00
ATOM   1026  CA  GLU B 257     -13.037  -0.196  -8.073  1.00  1.00
ATOM   1027  C   GLU B 257     -13.351   0.814  -9.168  1.00  1.00
ATOM   1028  O   GLU B 257     -14.168   0.553 -10.051  1.00  1.00
ATOM   1029  N   LYS B 258     -12.708   1.884  -9.272  1.00  1.00
ATOM   1030  CA  LYS B 258     -13.029   2.968 -10.194  1.00  1.00
ATOM   1031  C   LYS B 258     -12.455   2.700 -11.580  1.00  1.00
ATOM   1032  O   LYS B 258     -13.074   3.027 -12.592  1.00  1.00
ATOM   1033  N   MET B 259     -11.387   2.015 -11.681  1.00  1.00
ATOM   1034  CA  MET B 259     -10.833   1.606 -12.966  1.00  1.00
ATOM   1035  C   MET B 259      -9.930   0.389 -12.814  1.00  1.00
ATOM   1036  O   MET B 259      -8.965   0.411 -12.050  1.00  1.00
ATOM   1037  N   ASN B 260     -10.495  -0.753 -13.536  1.00  1.00
ATOM   1038  CA  ASN B 260      -9.778  -2.015 -13.398  1.00  1.00
ATOM   1039  C   ASN B 260     -10.161  -2.990 -14.504  1.00  1.00
ATOM   1040  O   ASN B 260      -9.365  -3.844 -14.895  1.00  1.00
ATOM   1041  N   ILE B 261     -10.585  -2.706 -15.603  1.00  1.00
ATOM   1042  CA  ILE B 261     -10.993  -3.629 -16.654  1.00  1.00
ATOM   1043  C   ILE B 261     -11.368  -2.882 -17.928  1.00  1.00
ATOM   1044  O   ILE B 261     -11.867  -1.758 -17.876  1.00  1.00
ATOM   1045  N   GLN B 262     -10.999  -3.472 -19.017  1.00  1.00
ATOM   1046  CA  GLN B 262     -11.416  -3.106 -20.365  1.00  1.00
ATOM   1047  C   GLN B 262     -11.964  -4.312 -21.118  1.00  1.00
ATOM   1048  O   GLN B 262     -11.447  -5.422 -20.994  1.00  1.00
ATOM   1049  N   PHE B 263     -13.121  -4.209 -21.664  1.00  1.00
ATOM   1050  CA  PHE B 263     -13.643  -5.284 -22.500  1.00  1.00
ATOM   1051  C   PHE B 263     -12.934  -5.329 -23.847  1.00  1.00
ATOM   1052  O   PHE B 263     -12.498  -4.300 -24.364  1.00  1.00
ATOM   1053  N   THR B 264     -13.198  -6.239 -24.691  1.00  1.00
ATOM   1054  CA  THR B 264     -12.623  -6.371 -26.024  1.00  1.00
ATOM   1055  C   THR B 264     -12.545  -5.021 -26.726  1.00  1.00
ATOM   1056  O   THR B 264     -13.520  -4.270 -26.759  1.00  1.00
ATOM   1057  N   ALA B 265     -11.313  -4.745 -27.175  1.00  1.00
ATOM   1058  CA  ALA B 265     -10.911  -3.586 -27.964  1.00  1.00
ATOM   1059  C   ALA B 265      -9.984  -3.989 -29.104  1.00  1.00
ATOM   1060  O   ALA B 265      -8.992  -4.687 -28.893  1.00  1.00
ATOM   1061  N   VAL B 266     -10.455  -4.008 -30.289  1.00  1.00
ATOM   1062  CA  VAL B 266      -9.720  -4.449 -31.469  1.00  1.00
ATOM   1063  C   VAL B 266      -9.609  -3.332 -32.498  1.00  1.00
ATOM   1064  O   VAL B 266     -10.526  -2.527 -32.656  1.00  1.00
ATOM   1065  N   GLY B 267      -8.649  -3.223 -33.223  1.00  1.00
ATOM   1066  CA  GLY B 267      -8.465  -2.294 -34.332  1.00  1.00
ATOM   1067  C   GLY B 267      -9.650  -2.338 -35.288  1.00  1.00
ATOM   1068  O   GLY B 267     -10.199  -3.404 -35.563  1.00  1.00
ATOM   1069  N   LYS B 268      -9.763  -1.212 -36.068  1.00  1.00
ATOM   1070  CA  LYS B 268     -10.719  -1.140 -37.166  1.00  1.00
ATOM   1071  C   LYS B 268     -10.019  -1.258 -38.514  1.00  1.00
ATOM   1072  O   LYS B 268      -9.002  -0.608 -38.755  1.00  1.00
ATOM   1073  N   LEU B 269      -9.566  10.524 -37.301  1.00  1.00
ATOM   1074  CA  LEU B 269     -10.639  10.636 -36.320  1.00  1.00
ATOM   1075  C   LEU B 269     -10.630   9.455 -35.356  1.00  1.00
ATOM   1076  O   LEU B 269     -10.873   9.616 -34.160  1.00  1.00
ATOM   1077  N   ASN B 270     -10.537   8.231 -35.872  1.00  1.00
ATOM   1078  CA  ASN B 270     -10.438   7.040 -35.037  1.00  1.00
ATOM   1079  C   ASN B 270      -9.144   7.036 -34.233  1.00  1.00
ATOM   1080  O   ASN B 270      -9.124   6.625 -33.073  1.00  1.00
ATOM   1081  N   LYS B 271      -8.034   7.356 -34.849  1.00  1.00
ATOM   1082  CA  LYS B 271      -6.755   7.401 -34.152  1.00  1.00
ATOM   1083  C   LYS B 271      -6.738   8.503 -33.100  1.00  1.00
ATOM   1084  O   LYS B 271      -6.149   8.345 -32.031  1.00  1.00
ATOM   1085  N   LYS B 272      -7.365   9.675 -33.400  1.00  1.00
ATOM   1086  CA  LYS B 272      -7.457  10.777 -32.450  1.00  1.00
ATOM   1087  C   LYS B 272      -8.233  10.367 -31.204  1.00  1.00
ATOM   1088  O   LYS B 272      -7.880  10.746 -30.088  1.00  1.00
ATOM   1089  N   VAL B 273      -9.366   9.619 -31.399  1.00  1.00
ATOM   1090  CA  VAL B 273     -10.168   9.133 -30.283  1.00  1.00
ATOM   1091  C   VAL B 273      -9.376   8.162 -29.417  1.00  1.00
ATOM   1092  O   VAL B 273      -9.460   8.199 -28.190  1.00  1.00
ATOM   1093  N   ASP B 274      -8.739   7.150 -30.078  1.00  1.00
ATOM   1094  CA  ASP B 274      -7.949   6.165 -29.348  1.00  1.00
ATOM   1095  C   ASP B 274      -6.786   6.824 -28.617  1.00  1.00
ATOM   1096  O   ASP B 274      -6.479   6.475 -27.477  1.00  1.00
ATOM   1097  N   ASP B 275      -6.030   7.661 -29.223  1.00  1.00
ATOM   1098  CA  ASP B 275      -4.866   8.304 -28.625  1.00  1.00
ATOM   1099  C   ASP B 275      -5.277   9.274 -27.525  1.00  1.00
ATOM   1100  O   ASP B 275      -4.578   9.423 -26.523  1.00  1.00
ATOM   1101  N   GLY B 276      -6.419   9.920 -27.642  1.00  1.00
ATOM   1102  CA  GLY B 276      -6.885  10.888 -26.656  1.00  1.00
ATOM   1103  C   GLY B 276      -7.390  10.193 -25.398  1.00  1.00
ATOM   1104  O   GLY B 276      -7.198  10.685 -24.286  1.00  1.00
ATOM   1105  N   PHE B 277      -8.112   9.099 -25.510  1.00  1.00
ATOM   1106  CA  PHE B 277      -8.551   8.315 -24.362  1.00  1.00
ATOM   1107  C   PHE B 277      -7.365   7.710 -23.623  1.00  1.00
ATOM   1108  O   PHE B 277      -7.352   7.649 -22.393  1.00  1.00
ATOM   1109  N   LEU B 278      -6.397   7.206 -24.403  1.00  1.00
ATOM   1110  CA  LEU B 278      -5.181   6.634 -23.838  1.00  1.00
ATOM   1111  C   LEU B 278      -4.383   7.683 -23.070  1.00  1.00
ATOM   1112  O   LEU B 278      -3.812   7.395 -22.018  1.00  1.00
ATOM   1113  N   ASP B 279      -4.288   8.904 -23.609  1.00  1.00
ATOM   1114  CA  ASP B 279      -3.590   9.995 -22.939  1.00  1.00
ATOM   1115  C   ASP B 279      -4.239  10.323 -21.600  1.00  1.00
ATOM   1116  O   ASP B 279      -3.551  10.595 -20.616  1.00  1.00
ATOM   1117  N   ILE B 280      -5.583  10.348 -21.569  1.00  1.00
ATOM   1118  CA  ILE B 280      -6.338  10.701 -20.373  1.00  1.00
ATOM   1119  C   ILE B 280      -6.206   9.627 -19.301  1.00  1.00
ATOM   1120  O   ILE B 280      -6.064   9.933 -18.117  1.00  1.00
ATOM   1121  N   TRP B 281      -6.353   8.346 -19.692  1.00  1.00
ATOM   1122  CA  TRP B 281      -6.296   7.244 -18.739  1.00  1.00
ATOM   1123  C   TRP B 281      -4.887   7.063 -18.189  1.00  1.00
ATOM   1124  O   TRP B 281      -4.704   6.740 -17.016  1.00  1.00
ATOM   1125  N   THR B 282      -3.885   7.239 -18.996  1.00  1.00
ATOM   1126  CA  THR B 282      -2.501   7.190 -18.543  1.00  1.00
ATOM   1127  C   THR B 282      -2.227   8.259 -17.493  1.00  1.00
ATOM   1128  O   THR B 282      -1.531   8.012 -16.508  1.00  1.00
ATOM   1129  N   TYR B 283      -2.735   9.503 -17.799  1.00  1.00
ATOM   1130  CA  TYR B 283      -2.589  10.623 -16.877  1.00  1.00
ATOM   1131  C   TYR B 283      -3.320  10.357 -15.567  1.00  1.00
ATOM   1132  O   TYR B 283      -2.812  10.661 -14.488  1.00  1.00
ATOM   1133  N   ASN B 284      -4.537   9.871 -15.658  1.00  1.00
ATOM   1134  CA  ASN B 284      -5.399   9.606 -14.512  1.00  1.00
ATOM   1135  C   ASN B 284      -4.795   8.547 -13.601  1.00  1.00
ATOM   1136  O   ASN B 284      -4.859   8.657 -12.376  1.00  1.00
ATOM   1137  N   ALA B 285      -4.321   7.456 -14.178  1.00  1.00
ATOM   1138  CA  ALA B 285      -3.750   6.348 -13.423  1.00  1.00
ATOM   1139  C   ALA B 285      -2.497   6.781 -12.672  1.00  1.00
ATOM   1140  O   ALA B 285      -2.293   6.406 -11.518  1.00  1.00
ATOM   1141  N   GLU B 286      -1.592   7.431 -13.357  1.00  1.00
ATOM   1142  CA  GLU B 286      -0.328   7.846 -12.761  1.00  1.00
ATOM   1143  C   GLU B 286      -0.547   8.894 -11.677  1.00  1.00
ATOM   1144  O   GLU B 286       0.100   8.863 -10.630  1.00  1.00
ATOM   1145  N   LEU B 287      -1.390   9.854 -11.894  1.00  1.00
ATOM   1146  CA  LEU B 287      -1.646  10.936 -10.952  1.00  1.00
ATOM   1147  C   LEU B 287      -2.413  10.437  -9.733  1.00  1.00
ATOM   1148  O   LEU B 287      -2.177  10.887  -8.611  1.00  1.00
ATOM   1149  N   LEU B 288      -3.360   9.555  -9.908  1.00  1.00
ATOM   1150  CA  LEU B 288      -4.097   8.953  -8.803  1.00  1.00
ATOM   1151  C   LEU B 288      -3.157   8.237  -7.839  1.00  1.00
ATOM   1152  O   LEU B 288      -3.336   8.298  -6.622  1.00  1.00
ATOM   1153  N   VAL B 289      -2.195   7.498  -8.413  1.00  1.00
ATOM   1154  CA  VAL B 289      -1.229   6.760  -7.607  1.00  1.00
ATOM   1155  C   VAL B 289      -0.295   7.706  -6.863  1.00  1.00
ATOM   1156  O   VAL B 289       0.021   7.489  -5.693  1.00  1.00
ATOM   1157  N   LEU B 290       0.203   8.723  -7.582  1.00  1.00
ATOM   1158  CA  LEU B 290       1.116   9.696  -6.994  1.00  1.00
ATOM   1159  C   LEU B 290       0.449  10.458  -5.853  1.00  1.00
ATOM   1160  O   LEU B 290       1.067  10.711  -4.819  1.00  1.00
ATOM   1161  N   LEU B 291      -0.753  10.910  -6.050  1.00  1.00
ATOM   1162  CA  LEU B 291      -1.486  11.656  -5.035  1.00  1.00
ATOM   1163  C   LEU B 291      -1.811  10.778  -3.832  1.00  1.00
ATOM   1164  O   LEU B 291      -1.735  11.223  -2.687  1.00  1.00
ATOM   1165  N   GLU B 292      -2.311   9.559  -4.091  1.00  1.00
ATOM   1166  CA  GLU B 292      -2.662   8.638  -3.016  1.00  1.00
ATOM   1167  C   GLU B 292      -1.426   8.204  -2.238  1.00  1.00
ATOM   1168  O   GLU B 292      -1.477   8.035  -1.019  1.00  1.00
ATOM   1169  N   ASN B 293      -0.306   8.064  -2.897  1.00  1.00
ATOM   1170  CA  ASN B 293       0.952   7.705  -2.253  1.00  1.00
ATOM   1171  C   ASN B 293       1.373   8.760  -1.238  1.00  1.00
ATOM   1172  O   ASN B 293       1.862   8.434  -0.157  1.00  1.00
ATOM   1173  N   GLU B 294       1.300  10.025  -1.640  1.00  1.00
ATOM   1174  CA  GLU B 294       1.609  11.133  -0.744  1.00  1.00
ATOM   1175  C   GLU B 294       0.696  11.127   0.476  1.00  1.00
ATOM   1176  O   GLU B 294       1.139  11.386   1.595  1.00  1.00
ATOM   1177  N   ARG B 295      -0.584  10.881   0.265  1.00  1.00
ATOM   1178  CA  ARG B 295      -1.580  10.867   1.329  1.00  1.00
ATOM   1179  C   ARG B 295      -1.358   9.695   2.276  1.00  1.00
ATOM   1180  O   ARG B 295      -1.544   9.818   3.486  1.00  1.00
ATOM   1181  N   THR B 296      -0.982   8.540   1.746  1.00  1.00
ATOM   1182  CA  THR B 296      -0.724   7.335   2.525  1.00  1.00
ATOM   1183  C   THR B 296       0.435   7.543   3.492  1.00  1.00
ATOM   1184  O   THR B 296       0.387   7.097   4.638  1.00  1.00
ATOM   1185  N   LEU B 297       1.531   8.093   2.991  1.00  1.00
ATOM   1186  CA  LEU B 297       2.697   8.369   3.822  1.00  1.00
ATOM   1187  C   LEU B 297       2.369   9.381   4.914  1.00  1.00
ATOM   1188  O   LEU B 297       2.811   9.243   6.055  1.00  1.00
ATOM   1189  N   ASP B 298       1.598  10.387   4.562  1.00  1.00
ATOM   1190  CA  ASP B 298       1.190  11.395   5.533  1.00  1.00
ATOM   1191  C   ASP B 298       0.275  10.799   6.595  1.00  1.00
ATOM   1192  O   ASP B 298       0.363  11.150   7.772  1.00  1.00
ATOM   1193  N   PHE B 299      -0.595   9.845   6.164  1.00  1.00
ATOM   1194  CA  PHE B 299      -1.513   9.148   7.058  1.00  1.00
ATOM   1195  C   PHE B 299      -0.757   8.385   8.138  1.00  1.00
ATOM   1196  O   PHE B 299      -1.175   8.352   9.295  1.00  1.00
ATOM   1197  N   HIS B 300       0.282   7.652   7.720  1.00  1.00
ATOM   1198  CA  HIS B 300       1.124   6.907   8.648  1.00  1.00
ATOM   1199  C   HIS B 300       1.826   7.841   9.625  1.00  1.00
ATOM   1200  O   HIS B 300       1.934   7.544  10.815  1.00  1.00
ATOM   1201  N   ASP B 301       2.380   8.972   9.066  1.00  1.00
ATOM   1202  CA  ASP B 301       3.026   9.979   9.901  1.00  1.00
ATOM   1203  C   ASP B 301       2.073  10.505  10.965  1.00  1.00
ATOM   1204  O   ASP B 301       2.463  10.711  12.115  1.00  1.00
ATOM   1205  N   SER B 302       0.831  10.751  10.589  1.00  1.00
ATOM   1206  CA  SER B 302      -0.209  11.253  11.479  1.00  1.00
ATOM   1207  C   SER B 302      -0.503  10.260  12.597  1.00  1.00
ATOM   1208  O   SER B 302      -0.730  10.650  13.743  1.00  1.00
ATOM   1209  N   ASN B 303      -0.621   8.971  12.257  1.00  1.00
ATOM   1210  CA  ASN B 303      -0.916   7.908  13.210  1.00  1.00
ATOM   1211  C   ASN B 303       0.168   7.807  14.276  1.00  1.00
ATOM   1212  O   ASN B 303      -0.122   7.583  15.451  1.00  1.00
ATOM   1213  N   VAL B 304       1.436   7.908  13.830  1.00  1.00
ATOM   1214  CA  VAL B 304       2.559   7.889  14.761  1.00  1.00
ATOM   1215  C   VAL B 304       2.513   9.084  15.704  1.00  1.00
ATOM   1216  O   VAL B 304       2.759   8.951  16.903  1.00  1.00
ATOM   1217  N   LYS B 305       2.263  10.266  15.126  1.00  1.00
ATOM   1218  CA  LYS B 305       2.192  11.512  15.878  1.00  1.00
ATOM   1219  C   LYS B 305       1.090  11.460  16.928  1.00  1.00
ATOM   1220  O   LYS B 305       1.264  11.936  18.050  1.00  1.00
ATOM   1221  N   ASN B 306      -0.092  10.920  16.525  1.00  1.00
ATOM   1222  CA  ASN B 306      -1.243  10.823  17.414  1.00  1.00
ATOM   1223  C   ASN B 306      -0.983   9.836  18.545  1.00  1.00
ATOM   1224  O   ASN B 306      -1.412  10.049  19.679  1.00  1.00
ATOM   1225  N   LEU B 307      -0.370   8.705  18.270  1.00  1.00
ATOM   1226  CA  LEU B 307       0.003   7.714  19.272  1.00  1.00
ATOM   1227  C   LEU B 307       0.963   8.304  20.300  1.00  1.00
ATOM   1228  O   LEU B 307       0.845   8.039  21.496  1.00  1.00
ATOM   1229  N   TYR B 308       1.872   9.121  19.820  1.00  1.00
ATOM   1230  CA  TYR B 308       2.846   9.787  20.678  1.00  1.00
ATOM   1231  C   TYR B 308       2.172  10.803  21.591  1.00  1.00
ATOM   1232  O   TYR B 308       2.510  10.914  22.769  1.00  1.00
ATOM   1233  N   GLU B 309       1.333  11.656  21.003  1.00  1.00
ATOM   1234  CA  GLU B 309       0.595  12.663  21.755  1.00  1.00
ATOM   1235  C   GLU B 309      -0.341  12.017  22.769  1.00  1.00
ATOM   1236  O   GLU B 309      -0.518  12.525  23.876  1.00  1.00
ATOM   1237  N   LYS B 310      -0.925  10.891  22.452  1.00  1.00
ATOM   1238  CA  LYS B 310      -1.800  10.137  23.341  1.00  1.00
ATOM   1239  C   LYS B 310      -1.061   9.692  24.596  1.00  1.00
ATOM   1240  O   LYS B 310      -1.611   9.724  25.696  1.00  1.00
ATOM   1241  N   VAL B 311       0.122   9.064  24.418  1.00  1.00
ATOM   1242  CA  VAL B 311       0.953   8.655  25.544  1.00  1.00
ATOM   1243  C   VAL B 311       1.403   9.858  26.362  1.00  1.00
ATOM   1244  O   VAL B 311       1.409   9.818  27.592  1.00  1.00
ATOM   1245  N   LYS B 312       1.779  10.927  25.647  1.00  1.00
ATOM   1246  CA  LYS B 312       2.242  12.138  26.315  1.00  1.00
ATOM   1247  C   LYS B 312       1.173  12.696  27.246  1.00  1.00
ATOM   1248  O   LYS B 312       1.472  13.136  28.356  1.00  1.00
ATOM   1249  N   SER B 313      -0.079  12.688  26.809  1.00  1.00
ATOM   1250  CA  SER B 313      -1.193  13.238  27.574  1.00  1.00
ATOM   1251  C   SER B 313      -1.567  12.325  28.735  1.00  1.00
ATOM   1252  O   SER B 313      -1.974  12.793  29.798  1.00  1.00
ATOM   1253  N   GLN B 314      -1.331  11.041  28.661  1.00  1.00
ATOM   1254  CA  GLN B 314      -1.590  10.120  29.761  1.00  1.00
ATOM   1255  C   GLN B 314      -0.577  10.304  30.884  1.00  1.00
ATOM   1256  O   GLN B 314      -0.922  10.227  32.063  1.00  1.00
ATOM   1257  N   LEU B 315       0.713  10.346  30.543  1.00  1.00
ATOM   1258  CA  LEU B 315       1.794  10.427  31.517  1.00  1.00
ATOM   1259  C   LEU B 315       1.901  11.829  32.108  1.00  1.00
ATOM   1260  O   LEU B 315       2.210  11.993  33.288  1.00  1.00
ATOM   1261  N   LYS B 316       1.481  12.799  31.597  1.00  1.00
ATOM   1262  CA  LYS B 316       1.621  14.163  32.091  1.00  1.00
ATOM   1263  C   LYS B 316       3.041  14.431  32.575  1.00  1.00
ATOM   1264  O   LYS B 316       3.914  14.803  31.791  1.00  1.00
ATOM   1265  N   ASN B 317       3.239  14.796  33.833  1.00  1.00
ATOM   1266  CA  ASN B 317       4.538  15.113  34.415  1.00  1.00
ATOM   1267  C   ASN B 317       5.085  13.937  35.214  1.00  1.00
ATOM   1268  O   ASN B 317       6.248  13.936  35.618  1.00  1.00
ATOM   1269  N   ASN B 318       4.458  12.781  35.189  1.00  1.00
ATOM   1270  CA  ASN B 318       4.970  11.549  35.777  1.00  1.00
ATOM   1271  C   ASN B 318       6.086  10.956  34.926  1.00  1.00
ATOM   1272  O   ASN B 318       6.961  10.255  35.435  1.00  1.00
ATOM   1273  N   ALA B 319       6.428  11.520  33.965  1.00  1.00
ATOM   1274  CA  ALA B 319       7.497  11.218  33.021  1.00  1.00
ATOM   1275  C   ALA B 319       8.035  12.489  32.375  1.00  1.00
ATOM   1276  O   ALA B 319       7.295  13.447  32.155  1.00  1.00
ATOM   1277  N   LYS B 320       9.209  12.378  31.794  1.00  1.00
ATOM   1278  CA  LYS B 320       9.864  13.461  31.070  1.00  1.00
ATOM   1279  C   LYS B 320      10.116  13.079  29.617  1.00  1.00
ATOM   1280  O   LYS B 320      10.492  11.944  29.320  1.00  1.00
ATOM   1281  N   GLU B 321       9.767  14.035  28.676  1.00  1.00
ATOM   1282  CA  GLU B 321      10.200  13.802  27.304  1.00  1.00
ATOM   1283  C   GLU B 321      11.715  13.899  27.179  1.00  1.00
ATOM   1284  O   GLU B 321      12.314  14.909  27.550  1.00  1.00
ATOM   1285  N   ILE B 322      12.340  12.790  26.658  1.00  1.00
ATOM   1286  CA  ILE B 322      13.792  12.677  26.582  1.00  1.00
ATOM   1287  C   ILE B 322      14.270  12.701  25.136  1.00  1.00
ATOM   1288  O   ILE B 322      15.409  13.076  24.855  1.00  1.00
ATOM   1289  N   GLY B 323      13.491  12.662  24.220  1.00  1.00
ATOM   1290  CA  GLY B 323      13.945  12.883  22.853  1.00  1.00
ATOM   1291  C   GLY B 323      13.611  11.693  21.962  1.00  1.00
ATOM   1292  O   GLY B 323      13.770  10.541  22.365  1.00  1.00
ATOM   1293  N   ASN B 324      13.407  12.005  20.717  1.00  1.00
ATOM   1294  CA  ASN B 324      13.399  10.885  19.783  1.00  1.00
ATOM   1295  C   ASN B 324      12.138  10.044  19.943  1.00  1.00
ATOM   1296  O   ASN B 324      12.103   8.880  19.546  1.00  1.00
ATOM   1297  N   GLY B 325      11.148  10.470  20.752  1.00  1.00
ATOM   1298  CA  GLY B 325       9.895   9.741  20.908  1.00  1.00
ATOM   1299  C   GLY B 325       9.931   8.841  22.136  1.00  1.00
ATOM   1300  O   GLY B 325       8.965   8.136  22.429  1.00  1.00
ATOM   1301  N   CYS B 326      10.742   9.170  23.080  1.00  1.00
ATOM   1302  CA  CYS B 326      10.940   8.396  24.299  1.00  1.00
ATOM   1303  C   CYS B 326      10.535   9.195  25.531  1.00  1.00
ATOM   1304  O   CYS B 326      10.761  10.403  25.602  1.00  1.00
ATOM   1305  N   PHE B 327       9.890   8.532  26.459  1.00  1.00
ATOM   1306  CA  PHE B 327       9.579   9.038  27.790  1.00  1.00
ATOM   1307  C   PHE B 327      10.357   8.285  28.862  1.00  1.00
ATOM   1308  O   PHE B 327      10.504   7.065  28.794  1.00  1.00
ATOM   1309  N   GLU B 328      10.902   9.011  29.789  1.00  1.00
ATOM   1310  CA  GLU B 328      11.550   8.449  30.969  1.00  1.00
ATOM   1311  C   GLU B 328      10.716   8.686  32.221  1.00  1.00
ATOM   1312  O   GLU B 328      10.306   9.813  32.501  1.00  1.00
ATOM   1313  N   PHE B 329      10.217   7.516  32.822  1.00  1.00
ATOM   1314  CA  PHE B 329       9.343   7.651  33.982  1.00  1.00
ATOM   1315  C   PHE B 329      10.110   8.171  35.191  1.00  1.00
ATOM   1316  O   PHE B 329      11.244   7.763  35.441  1.00  1.00
ATOM   1317  N   TYR B 330       9.324   8.926  36.048  1.00  1.00
ATOM   1318  CA  TYR B 330       9.872   9.371  37.324  1.00  1.00
ATOM   1319  C   TYR B 330       9.573   8.369  38.431  1.00  1.00
ATOM   1320  O   TYR B 330      10.203   8.392  39.489  1.00  1.00
ATOM   1321  N   HIS B 331       8.901   7.370  38.098  1.00  1.00
ATOM   1322  CA  HIS B 331       8.478   6.239  38.915  1.00  1.00
ATOM   1323  C   HIS B 331       8.892   4.917  38.283  1.00  1.00
ATOM   1324  O   HIS B 331       8.952   4.795  37.059  1.00  1.00
ATOM   1325  N   LYS B 332       8.941   3.840  39.067  1.00  1.00
ATOM   1326  CA  LYS B 332       9.076   2.499  38.512  1.00  1.00
ATOM   1327  C   LYS B 332       7.814   2.082  37.767  1.00  1.00
ATOM   1328  O   LYS B 332       6.710   2.162  38.304  1.00  1.00
ATOM   1329  N   CYS B 333       7.921   1.730  36.554  1.00  1.00
ATOM   1330  CA  CYS B 333       6.844   1.272  35.686  1.00  1.00
ATOM   1331  C   CYS B 333       7.099  -0.147  35.193  1.00  1.00
ATOM   1332  O   CYS B 333       8.011  -0.384  34.400  1.00  1.00
ATOM   1333  N   ASP B 334       6.581  -1.133  35.930  1.00  1.00
ATOM   1334  CA  ASP B 334       6.754  -2.534  35.568  1.00  1.00
ATOM   1335  C   ASP B 334       5.949  -2.884  34.323  1.00  1.00
ATOM   1336  O   ASP B 334       4.956  -2.228  34.009  1.00  1.00
ATOM   1337  N   ASN B 335       5.746  -4.123  34.000  1.00  1.00
ATOM   1338  CA  ASN B 335       5.035  -4.572  32.809  1.00  1.00
ATOM   1339  C   ASN B 335       3.534  -4.347  32.946  1.00  1.00
ATOM   1340  O   ASN B 335       2.855  -4.019  31.974  1.00  1.00
ATOM   1341  N   GLU B 336       2.918  -4.446  34.057  1.00  1.00
ATOM   1342  CA  GLU B 336       1.523  -4.072  34.255  1.00  1.00
ATOM   1343  C   GLU B 336       1.308  -2.588  33.989  1.00  1.00
ATOM   1344  O   GLU B 336       0.290  -2.190  33.423  1.00  1.00
ATOM   1345  N   CYS B 337       2.244  -1.745  34.494  1.00  1.00
ATOM   1346  CA  CYS B 337       2.192  -0.309  34.252  1.00  1.00
ATOM   1347  C   CYS B 337       2.370   0.007  32.772  1.00  1.00
ATOM   1348  O   CYS B 337       1.708   0.893  32.232  1.00  1.00
ATOM   1349  N   MET B 338       3.352  -0.641  32.147  1.00  1.00
ATOM   1350  CA  MET B 338       3.645  -0.443  30.733  1.00  1.00
ATOM   1351  C   MET B 338       2.462  -0.847  29.863  1.00  1.00
ATOM   1352  O   MET B 338       2.136  -0.169  28.889  1.00  1.00
ATOM   1353  N   GLU B 339       1.822  -1.939  30.149  1.00  1.00
ATOM   1354  CA  GLU B 339       0.648  -2.401  29.418  1.00  1.00
ATOM   1355  C   GLU B 339      -0.493  -1.397  29.515  1.00  1.00
ATOM   1356  O   GLU B 339      -1.240  -1.197  28.557  1.00  1.00
ATOM   1357  N   SER B 340      -0.700  -0.784  30.665  1.00  1.00
ATOM   1358  CA  SER B 340      -1.694   0.265  30.855  1.00  1.00
ATOM   1359  C   SER B 340      -1.396   1.472  29.975  1.00  1.00
ATOM   1360  O   SER B 340      -2.309   2.112  29.453  1.00  1.00
ATOM   1361  N   VAL B 341      -0.135   1.848  29.826  1.00  1.00
ATOM   1362  CA  VAL B 341       0.253   2.896  28.890  1.00  1.00
ATOM   1363  C   VAL B 341      -0.068   2.500  27.454  1.00  1.00
ATOM   1364  O   VAL B 341      -0.563   3.311  26.672  1.00  1.00
ATOM   1365  N   ARG B 342       0.221   1.290  27.092  1.00  1.00
ATOM   1366  CA  ARG B 342       0.006   0.760  25.751  1.00  1.00
ATOM   1367  C   ARG B 342      -1.480   0.614  25.449  1.00  1.00
ATOM   1368  O   ARG B 342      -1.927   0.886  24.334  1.00  1.00
ATOM   1369  N   ASN B 343      -2.340   0.379  26.275  1.00  1.00
ATOM   1370  CA  ASN B 343      -3.765   0.158  26.064  1.00  1.00
ATOM   1371  C   ASN B 343      -4.582   1.363  26.514  1.00  1.00
ATOM   1372  O   ASN B 343      -5.767   1.473  26.202  1.00  1.00
ATOM   1373  N   GLY B 344      -4.026   2.391  26.967  1.00  1.00
ATOM   1374  CA  GLY B 344      -4.631   3.702  27.163  1.00  1.00
ATOM   1375  C   GLY B 344      -5.417   3.756  28.467  1.00  1.00
ATOM   1376  O   GLY B 344      -6.059   4.761  28.775  1.00  1.00
ATOM   1377  N   THR B 345      -4.958   3.152  29.501  1.00  1.00
ATOM   1378  CA  THR B 345      -5.593   3.117  30.813  1.00  1.00
ATOM   1379  C   THR B 345      -4.587   3.408  31.919  1.00  1.00
ATOM   1380  O   THR B 345      -4.930   3.399  33.102  1.00  1.00
ATOM   1381  N   TYR B 346      -3.519   4.143  31.556  1.00  1.00
ATOM   1382  CA  TYR B 346      -2.542   4.567  32.551  1.00  1.00
ATOM   1383  C   TYR B 346      -3.206   5.348  33.678  1.00  1.00
ATOM   1384  O   TYR B 346      -3.971   6.281  33.432  1.00  1.00
ATOM   1385  N   ASP B 347      -2.887   4.975  34.918  1.00  1.00
ATOM   1386  CA  ASP B 347      -3.388   5.665  36.101  1.00  1.00
ATOM   1387  C   ASP B 347      -2.359   6.650  36.641  1.00  1.00
ATOM   1388  O   ASP B 347      -1.389   6.256  37.290  1.00  1.00
ATOM   1389  N   TYR B 348      -2.585   8.012  36.320  1.00  1.00
ATOM   1390  CA  TYR B 348      -1.587   9.005  36.697  1.00  1.00
ATOM   1391  C   TYR B 348      -1.559   9.215  38.205  1.00  1.00
ATOM   1392  O   TYR B 348      -0.493   9.368  38.801  1.00  1.00
ATOM   1393  N   PRO B 349      -2.716   9.344  38.867  1.00  1.00
ATOM   1394  CA  PRO B 349      -2.803   9.571  40.305  1.00  1.00
ATOM   1395  C   PRO B 349      -2.142   8.440  41.082  1.00  1.00
ATOM   1396  O   PRO B 349      -1.521   8.668  42.120  1.00  1.00
ATOM   1397  N   LYS B 350      -2.087   7.268  40.648  1.00  1.00
ATOM   1398  CA  LYS B 350      -1.475   6.103  41.275  1.00  1.00
ATOM   1399  C   LYS B 350       0.023   6.301  41.463  1.00  1.00
ATOM   1400  O   LYS B 350       0.591   5.894  42.477  1.00  1.00
ATOM   1401  N   TYR B 351       0.730   6.891  40.547  1.00  1.00
ATOM   1402  CA  TYR B 351       2.180   7.028  40.604  1.00  1.00
ATOM   1403  C   TYR B 351       2.589   8.485  40.780  1.00  1.00
ATOM   1404  O   TYR B 351       3.731   8.781  41.133  1.00  1.00
ATOM   1405  N   SER B 352       1.720   9.359  40.971  1.00  1.00
ATOM   1406  CA  SER B 352       1.993  10.790  41.014  1.00  1.00
ATOM   1407  C   SER B 352       2.769  11.165  42.270  1.00  1.00
ATOM   1408  O   SER B 352       3.642  12.033  42.237  1.00  1.00
ATOM   1409  N   GLU B 353       2.558  10.584  43.423  1.00  1.00
ATOM   1410  CA  GLU B 353       3.316  10.880  44.633  1.00  1.00
ATOM   1411  C   GLU B 353       4.775  10.469  44.484  1.00  1.00
ATOM   1412  O   GLU B 353       5.678  11.176  44.930  1.00  1.00
ATOM   1413  N   GLU B 354       5.014   9.222  44.014  1.00  1.00
ATOM   1414  CA  GLU B 354       6.374   8.737  43.816  1.00  1.00
ATOM   1415  C   GLU B 354       7.108   9.566  42.769  1.00  1.00
ATOM   1416  O   GLU B 354       8.306   9.819  42.893  1.00  1.00
ATOM   1417  N   SER B 355       6.385   9.889  41.675  1.00  1.00
ATOM   1418  CA  SER B 355       6.959  10.711  40.617  1.00  1.00
ATOM   1419  C   SER B 355       7.398  12.069  41.151  1.00  1.00
ATOM   1420  O   SER B 355       8.434  12.599  40.750  1.00  1.00
ATOM   1421  N   LYS B 356       6.468  12.725  41.900  1.00  1.00
ATOM   1422  CA  LYS B 356       6.729  14.035  42.483  1.00  1.00
ATOM   1423  C   LYS B 356       8.007  14.024  43.313  1.00  1.00
ATOM   1424  O   LYS B 356       8.780  14.982  43.293  1.00  1.00
ATOM   1425  N   LEU B 357       8.180  13.008  44.164  1.00  1.00
ATOM   1426  CA  LEU B 357       9.370  12.877  44.996  1.00  1.00
ATOM   1427  C   LEU B 357      10.625  12.726  44.142  1.00  1.00
ATOM   1428  O   LEU B 357      11.690  13.235  44.491  1.00  1.00
ATOM   1429  N   ASN B 358      10.575  12.166  42.986  1.00  1.00
ATOM   1430  CA  ASN B 358      11.742  11.860  42.168  1.00  1.00
ATOM   1431  C   ASN B 358      12.155  13.061  41.327  1.00  1.00
ATOM   1432  O   ASN B 358      13.333  13.240  41.019  1.00  1.00
ATOM   1433  N   ARG B 359      11.265  13.707  40.639  1.00  1.00
ATOM   1434  CA  ARG B 359      11.623  14.873  39.840  1.00  1.00
ATOM   1435  C   ARG B 359      11.912  16.079  40.723  1.00  1.00
ATOM   1436  O   ARG B 359      11.199  16.336  41.693  1.00  1.00
