# Supplementary material for: ProteinDJ: A high‐performance and modular protein design pipeline
Source: Protein Sci. 2026 Jan 21;35(2):e70464. doi: 10.1002/pro.70464 (PMC12820799; doi:10.1002/pro.70464)
Supplement: Supplementary file 2 — DATA S1. Compressed archive containing input PDB and Bindsweeper YAML files used for benchmarking and comparison of sequence design methods. [file PRO-35-e70464-s001.zip › SupplementaryFile1/binderfolds/ha/fold_24.pdb]

ATOM      1  N   GLY A   1     -14.049  -8.317  -7.865  1.00  0.00
ATOM      2  CA  GLY A   1     -13.180  -9.487  -7.806  1.00  0.00
ATOM      3  C   GLY A   1     -11.712  -9.086  -7.856  1.00  0.00
ATOM      4  O   GLY A   1     -10.872  -9.682  -7.181  1.00  0.00
ATOM      5  N   GLY A   2     -11.421  -8.095  -8.747  1.00  0.00
ATOM      6  CA  GLY A   2     -10.056  -7.587  -8.819  1.00  0.00
ATOM      7  C   GLY A   2      -9.675  -6.847  -7.543  1.00  0.00
ATOM      8  O   GLY A   2      -8.547  -6.956  -7.064  1.00  0.00
ATOM      9  N   GLY A   3     -10.649  -6.115  -6.994  1.00  0.00
ATOM     10  CA  GLY A   3     -10.418  -5.404  -5.743  1.00  0.00
ATOM     11  C   GLY A   3     -10.075  -6.369  -4.616  1.00  0.00
ATOM     12  O   GLY A   3      -9.184  -6.104  -3.809  1.00  0.00
ATOM     13  N   GLY A   4     -10.895  -7.451  -4.507  1.00  0.00
ATOM     14  CA  GLY A   4     -10.665  -8.443  -3.463  1.00  0.00
ATOM     15  C   GLY A   4      -9.324  -9.140  -3.652  1.00  0.00
ATOM     16  O   GLY A   4      -8.599  -9.385  -2.687  1.00  0.00
ATOM     17  N   GLY A   5      -8.953  -9.440  -4.874  1.00  0.00
ATOM     18  CA  GLY A   5      -7.676 -10.076  -5.175  1.00  0.00
ATOM     19  C   GLY A   5      -6.509  -9.160  -4.828  1.00  0.00
ATOM     20  O   GLY A   5      -5.494  -9.607  -4.294  1.00  0.00
ATOM     21  N   GLY A   6      -6.655  -7.844  -5.250  1.00  0.00
ATOM     22  CA  GLY A   6      -5.593  -6.889  -4.957  1.00  0.00
ATOM     23  C   GLY A   6      -5.419  -6.704  -3.455  1.00  0.00
ATOM     24  O   GLY A   6      -4.297  -6.598  -2.959  1.00  0.00
ATOM     25  N   GLY A   7      -6.524  -6.670  -2.729  1.00  0.00
ATOM     26  CA  GLY A   7      -6.468  -6.554  -1.277  1.00  0.00
ATOM     27  C   GLY A   7      -5.767  -7.755  -0.654  1.00  0.00
ATOM     28  O   GLY A   7      -4.972  -7.609   0.274  1.00  0.00
ATOM     29  N   GLY A   8      -6.110  -8.959  -1.153  1.00  0.00
ATOM     30  CA  GLY A   8      -5.463 -10.175  -0.676  1.00  0.00
ATOM     31  C   GLY A   8      -3.972 -10.164  -0.988  1.00  0.00
ATOM     32  O   GLY A   8      -3.154 -10.582  -0.168  1.00  0.00
ATOM     33  N   GLY A   9      -3.621  -9.653  -2.180  1.00  0.00
ATOM     34  CA  GLY A   9      -2.220  -9.548  -2.570  1.00  0.00
ATOM     35  C   GLY A   9      -1.456  -8.620  -1.635  1.00  0.00
ATOM     36  O   GLY A   9      -0.314  -8.897  -1.268  1.00  0.00
ATOM     37  N   GLY A  10      -2.137  -7.475  -1.283  1.00  0.00
ATOM     38  CA  GLY A  10      -1.516  -6.520  -0.373  1.00  0.00
ATOM     39  C   GLY A  10      -1.229  -7.156   0.981  1.00  0.00
ATOM     40  O   GLY A  10      -0.168  -6.941   1.567  1.00  0.00
ATOM     41  N   GLY A  11      -2.255  -7.910   1.482  1.00  0.00
ATOM     42  CA  GLY A  11      -2.087  -8.598   2.756  1.00  0.00
ATOM     43  C   GLY A  11      -0.983  -9.646   2.676  1.00  0.00
ATOM     44  O   GLY A  11      -0.182  -9.790   3.599  1.00  0.00
ATOM     45  N   GLY A  12      -0.940 -10.355   1.526  1.00  0.00
ATOM     46  CA  GLY A  12       0.100 -11.355   1.317  1.00  0.00
ATOM     47  C   GLY A  12       1.483 -10.715   1.291  1.00  0.00
ATOM     48  O   GLY A  12       2.436 -11.252   1.856  1.00  0.00
ATOM     49  N   GLY A  13       1.560  -9.539   0.567  1.00  0.00
ATOM     50  CA  GLY A  13       2.823  -8.814   0.500  1.00  0.00
ATOM     51  C   GLY A  13       3.297  -8.404   1.889  1.00  0.00
ATOM     52  O   GLY A  13       4.485  -8.491   2.200  1.00  0.00
ATOM     53  N   GLY A  14       2.321  -7.845   2.672  1.00  0.00
ATOM     54  CA  GLY A  14       2.628  -7.444   4.039  1.00  0.00
ATOM     55  C   GLY A  14       3.099  -8.631   4.870  1.00  0.00
ATOM     56  O   GLY A  14       4.048  -8.520   5.647  1.00  0.00
ATOM     57  N   GLY A  15       2.419  -9.757   4.693  1.00  0.00
ATOM     58  CA  GLY A  15       2.778 -10.971   5.416  1.00  0.00
ATOM     59  C   GLY A  15       4.149 -11.480   4.990  1.00  0.00
ATOM     60  O   GLY A  15       4.951 -11.902   5.823  1.00  0.00
ATOM     61  N   GLY A  16       4.418 -11.426   3.675  1.00  0.00
ATOM     62  CA  GLY A  16       5.702 -11.867   3.142  1.00  0.00
ATOM     63  C   GLY A  16       6.845 -11.026   3.696  1.00  0.00
ATOM     64  O   GLY A  16       7.905 -11.551   4.039  1.00  0.00
ATOM     65  N   GLY A  17       6.625  -9.689   3.712  1.00  0.00
ATOM     66  CA  GLY A  17       7.635  -8.776   4.234  1.00  0.00
ATOM     67  C   GLY A  17       7.925  -9.057   5.703  1.00  0.00
ATOM     68  O   GLY A  17       9.078  -9.041   6.132  1.00  0.00
ATOM     69  N   GLY A  18       6.817  -9.213   6.470  1.00  0.00
ATOM     70  CA  GLY A  18       6.941  -9.475   7.898  1.00  0.00
ATOM     71  C   GLY A  18       7.629 -10.809   8.156  1.00  0.00
ATOM     72  O   GLY A  18       8.470 -10.923   9.048  1.00  0.00
ATOM     73  N   GLY A  19       7.266 -11.812   7.364  1.00  0.00
ATOM     74  CA  GLY A  19       7.882 -13.127   7.492  1.00  0.00
ATOM     75  C   GLY A  19       9.374 -13.068   7.194  1.00  0.00
ATOM     76  O   GLY A  19      10.179 -13.702   7.876  1.00  0.00
ATOM     77  N   GLY A  20       9.736 -12.317   6.131  1.00  0.00
ATOM     78  CA  GLY A  20      11.138 -12.139   5.773  1.00  0.00
ATOM     79  C   GLY A  20      11.915 -11.476   6.903  1.00  0.00
ATOM     80  O   GLY A  20      13.044 -11.864   7.204  1.00  0.00
ATOM     81  N   GLY A  21      11.312 -10.439   7.496  1.00  0.00
ATOM     82  CA  GLY A  21      11.932  -9.723   8.604  1.00  0.00
ATOM     83  C   GLY A  21      12.110 -10.630   9.815  1.00  0.00
ATOM     84  O   GLY A  21      13.141 -10.590  10.486  1.00  0.00
ATOM     85  N   GLY A  22      11.045 -11.430  10.091  1.00  0.00
ATOM     86  CA  GLY A  22      11.089 -12.365  11.209  1.00  0.00
ATOM     87  C   GLY A  22      12.175 -13.414  11.007  1.00  0.00
ATOM     88  O   GLY A  22      12.886 -13.774  11.945  1.00  0.00
ATOM     89  N   GLY A  23      12.272 -13.911   9.779  1.00  0.00
ATOM     90  CA  GLY A  23      13.302 -14.888   9.446  1.00  0.00
ATOM     91  C   GLY A  23      14.696 -14.314   9.663  1.00  0.00
ATOM     92  O   GLY A  23      15.585 -14.996  10.174  1.00  0.00
ATOM     93  N   GLY A  24      14.872 -13.026   9.286  1.00  0.00
ATOM     94  CA  GLY A  24      16.139 -12.342   9.518  1.00  0.00
ATOM     95  C   GLY A  24      16.452 -12.253  11.006  1.00  0.00
ATOM     96  O   GLY A  24      17.595 -12.440  11.421  1.00  0.00
ATOM     97  N   GLY A  25      15.411 -11.959  11.791  1.00  0.00
ATOM     98  CA  GLY A  25      15.556 -11.894  13.241  1.00  0.00
ATOM     99  C   GLY A  25      15.890 -13.261  13.823  1.00  0.00
ATOM    100  O   GLY A  25      16.689 -13.373  14.752  1.00  0.00
ATOM    101  N   GLY A  26      15.247 -14.291  13.272  1.00  0.00
ATOM    102  CA  GLY A  26      15.488 -15.663  13.702  1.00  0.00
ATOM    103  C   GLY A  26      16.959 -16.033  13.565  1.00  0.00
ATOM    104  O   GLY A  26      17.524 -16.700  14.432  1.00  0.00
ATOM    105  N   GLY A  27      17.571 -15.440  12.496  1.00  0.00
ATOM    106  CA  GLY A  27      18.999 -15.644  12.283  1.00  0.00
ATOM    107  C   GLY A  27      19.818 -15.008  13.399  1.00  0.00
ATOM    108  O   GLY A  27      20.820 -15.569  13.843  1.00  0.00
ATOM    109  N   GLY A  28      19.193 -13.984  14.050  1.00  0.00
ATOM    110  CA  GLY A  28      19.817 -13.304  15.178  1.00  0.00
ATOM    111  C   GLY A  28      19.438 -13.965  16.497  1.00  0.00
ATOM    112  O   GLY A  28      20.279 -14.140  17.379  1.00  0.00
ATOM    113  N   GLY A  29      18.162 -14.094  16.713  1.00  0.00
ATOM    114  CA  GLY A  29      17.620 -14.783  17.878  1.00  0.00
ATOM    115  C   GLY A  29      16.430 -15.655  17.499  1.00  0.00
ATOM    116  O   GLY A  29      15.436 -15.165  16.963  1.00  0.00
ATOM    117  N   GLY A  30      16.522 -16.919  17.713  1.00  0.00
ATOM    118  CA  GLY A  30      15.527 -17.862  17.218  1.00  0.00
ATOM    119  C   GLY A  30      14.212 -17.726  17.976  1.00  0.00
ATOM    120  O   GLY A  30      13.134 -17.813  17.389  1.00  0.00
ATOM    121  N   GLY A  31      14.265 -17.548  19.301  1.00  0.00
ATOM    122  CA  GLY A  31      13.060 -17.442  20.114  1.00  0.00
ATOM    123  C   GLY A  31      12.293 -16.163  19.799  1.00  0.00
ATOM    124  O   GLY A  31      11.065 -16.169  19.716  1.00  0.00
ATOM    125  N   GLY A  32      12.996 -15.052  19.695  1.00  0.00
ATOM    126  CA  GLY A  32      12.369 -13.771  19.393  1.00  0.00
ATOM    127  C   GLY A  32      11.724 -13.785  18.013  1.00  0.00
ATOM    128  O   GLY A  32      10.632 -13.250  17.823  1.00  0.00
ATOM    129  N   GLY A  33      12.470 -14.464  17.066  1.00  0.00
ATOM    130  CA  GLY A  33      11.950 -14.572  15.709  1.00  0.00
ATOM    131  C   GLY A  33      10.677 -15.407  15.672  1.00  0.00
ATOM    132  O   GLY A  33       9.722 -15.071  14.970  1.00  0.00
ATOM    133  N   GLY A  34      10.686 -16.533  16.391  1.00  0.00
ATOM    134  CA  GLY A  34       9.508 -17.391  16.441  1.00  0.00
ATOM    135  C   GLY A  34       8.312 -16.652  17.027  1.00  0.00
ATOM    136  O   GLY A  34       7.189 -16.784  16.540  1.00  0.00
ATOM    137  N   GLY A  35       8.527 -15.874  18.072  1.00  0.00
ATOM    138  CA  GLY A  35       7.468 -15.085  18.691  1.00  0.00
ATOM    139  C   GLY A  35       6.933 -14.032  17.729  1.00  0.00
ATOM    140  O   GLY A  35       5.726 -13.800  17.657  1.00  0.00
ATOM    141  N   GLY A  36       7.879 -13.388  17.005  1.00  0.00
ATOM    142  CA  GLY A  36       7.489 -12.366  16.042  1.00  0.00
ATOM    143  C   GLY A  36       6.680 -12.966  14.899  1.00  0.00
ATOM    144  O   GLY A  36       5.711 -12.370  14.430  1.00  0.00
ATOM    145  N   GLY A  37       7.116 -14.147  14.433  1.00  0.00
ATOM    146  CA  GLY A  37       6.425 -14.829  13.346  1.00  0.00
ATOM    147  C   GLY A  37       5.008 -15.217  13.752  1.00  0.00
ATOM    148  O   GLY A  37       4.069 -15.083  12.967  1.00  0.00
ATOM    149  N   GLY A  38       4.838 -15.681  14.989  1.00  0.00
ATOM    150  CA  GLY A  38       3.515 -16.035  15.488  1.00  0.00
ATOM    151  C   GLY A  38       2.623 -14.806  15.605  1.00  0.00
ATOM    152  O   GLY A  38       1.444 -14.847  15.256  1.00  0.00
ATOM    153  N   GLY A  39       3.179 -13.701  16.116  1.00  0.00
ATOM    154  CA  GLY A  39       2.427 -12.463  16.285  1.00  0.00
ATOM    155  C   GLY A  39       1.979 -11.903  14.941  1.00  0.00
ATOM    156  O   GLY A  39       0.859 -11.412  14.805  1.00  0.00
ATOM    157  N   GLY A  40       2.936 -11.936  13.977  1.00  0.00
ATOM    158  CA  GLY A  40       2.636 -11.423  12.646  1.00  0.00
ATOM    159  C   GLY A  40       1.536 -12.237  11.977  1.00  0.00
ATOM    160  O   GLY A  40       0.647 -11.683  11.330  1.00  0.00
ATOM    161  N   GLY A  41       1.649 -13.562  12.107  1.00  0.00
ATOM    162  CA  GLY A  41       0.645 -14.446  11.527  1.00  0.00
ATOM    163  C   GLY A  41      -0.726 -14.203  12.144  1.00  0.00
ATOM    164  O   GLY A  41      -1.738 -14.184  11.444  1.00  0.00
ATOM    165  N   GLY A  42      -0.755 -13.986  13.462  1.00  0.00
ATOM    166  CA  GLY A  42      -2.010 -13.722  14.156  1.00  0.00
ATOM    167  C   GLY A  42      -2.609 -12.390  13.723  1.00  0.00
ATOM    168  O   GLY A  42      -3.817 -12.280  13.514  1.00  0.00
ATOM    169  N   GLY A  43      -1.736 -11.351  13.625  1.00  0.00
ATOM    170  CA  GLY A  43      -2.199 -10.028  13.221  1.00  0.00
ATOM    171  C   GLY A  43      -2.738 -10.045  11.797  1.00  0.00
ATOM    172  O   GLY A  43      -3.754  -9.416  11.500  1.00  0.00
ATOM    173  N   GLY A  44      -1.989 -10.733  10.915  1.00  0.00
ATOM    174  CA  GLY A  44      -2.396 -10.830   9.518  1.00  0.00
ATOM    175  C   GLY A  44      -3.703 -11.598   9.377  1.00  0.00
ATOM    176  O   GLY A  44      -4.572 -11.225   8.588  1.00  0.00
ATOM    177  N   GLY A  45      -3.842 -12.670  10.135  1.00  0.00
ATOM    178  CA  GLY A  45      -5.064 -13.463  10.101  1.00  0.00
ATOM    179  C   GLY A  45      -6.264 -12.646  10.563  1.00  0.00
ATOM    180  O   GLY A  45      -7.341 -12.718   9.972  1.00  0.00
ATOM    181  N   GLY A  46      -6.074 -11.831  11.610  1.00  0.00
ATOM    182  CA  GLY A  46      -7.143 -10.983  12.124  1.00  0.00
ATOM    183  C   GLY A  46      -7.528  -9.908  11.115  1.00  0.00
ATOM    184  O   GLY A  46      -8.708  -9.618  10.923  1.00  0.00
ATOM    185  N   GLY A  47      -6.505  -9.312  10.478  1.00  0.00
ATOM    186  CA  GLY A  47      -6.753  -8.272   9.487  1.00  0.00
ATOM    187  C   GLY A  47      -7.491  -8.830   8.277  1.00  0.00
ATOM    188  O   GLY A  47      -8.393  -8.188   7.738  1.00  0.00
ATOM    189  N   GLY A  48      -7.034 -10.001   7.820  1.00  0.00
ATOM    190  CA  GLY A  48      -7.654 -10.657   6.676  1.00  0.00
ATOM    191  C   GLY A  48      -9.110 -11.003   6.961  1.00  0.00
ATOM    192  O   GLY A  48      -9.977 -10.836   6.103  1.00  0.00
ATOM    193  N   GLY A  49      -9.377 -11.475   8.170  1.00  0.00
ATOM    194  CA  GLY A  49     -10.745 -11.782   8.570  1.00  0.00
ATOM    195  C   GLY A  49     -11.607 -10.527   8.591  1.00  0.00
ATOM    196  O   GLY A  49     -12.753 -10.542   8.142  1.00  0.00
ATOM    197  N   GLY A  50     -11.027  -9.418   9.099  1.00  0.00
ATOM    198  CA  GLY A  50     -11.755  -8.157   9.156  1.00  0.00
ATOM    199  C   GLY A  50     -12.035  -7.619   7.758  1.00  0.00
ATOM    200  O   GLY A  50     -13.123  -7.112   7.484  1.00  0.00
ATOM    201  N   GLY A  51     -11.057  -7.722   6.881  1.00  0.00
ATOM    202  CA  GLY A  51     -11.223  -7.245   5.513  1.00  0.00
ATOM    203  C   GLY A  51     -12.236  -8.093   4.753  1.00  0.00
ATOM    204  O   GLY A  51     -13.032  -7.573   3.971  1.00  0.00
ATOM    205  N   GLY A  52     -12.164  -9.382   4.923  1.00  0.00
ATOM    206  CA  GLY A  52     -13.079 -10.287   4.239  1.00  0.00
ATOM    207  C   GLY A  52     -14.504 -10.120   4.751  1.00  0.00
ATOM    208  O   GLY A  52     -15.462 -10.178   3.979  1.00  0.00
ATOM    209  N   GLY A  53     -14.685  -9.861   5.973  1.00  0.00
ATOM    210  CA  GLY A  53     -16.026  -9.607   6.486  1.00  0.00
ATOM    211  C   GLY A  53     -16.517  -8.223   6.081  1.00  0.00
ATOM    212  O   GLY A  53     -17.627  -8.073   5.570  1.00  0.00
ATOM    213  N   ALA B  54      16.386   4.991  34.987  1.00  1.00
ATOM    214  CA  ALA B  54      14.934   5.054  35.106  1.00  1.00
ATOM    215  C   ALA B  54      14.255   4.326  33.953  1.00  1.00
ATOM    216  O   ALA B  54      14.718   4.381  32.814  1.00  1.00
ATOM    217  N   ASP B  55      13.106   3.660  34.206  1.00  1.00
ATOM    218  CA  ASP B  55      12.394   3.002  33.117  1.00  1.00
ATOM    219  C   ASP B  55      12.049   3.988  32.009  1.00  1.00
ATOM    220  O   ASP B  55      11.670   5.129  32.275  1.00  1.00
ATOM    221  N   THR B  56      11.773   3.382  30.794  1.00  1.00
ATOM    222  CA  THR B  56      11.426   4.177  29.622  1.00  1.00
ATOM    223  C   THR B  56      10.437   3.438  28.728  1.00  1.00
ATOM    224  O   THR B  56      10.460   2.210  28.643  1.00  1.00
ATOM    225  N   ILE B  57       9.720   4.149  27.954  1.00  1.00
ATOM    226  CA  ILE B  57       8.836   3.740  26.870  1.00  1.00
ATOM    227  C   ILE B  57       8.942   4.690  25.684  1.00  1.00
ATOM    228  O   ILE B  57       9.027   5.906  25.856  1.00  1.00
ATOM    229  N   CYS B  58       9.139   4.174  24.514  1.00  1.00
ATOM    230  CA  CYS B  58       9.257   4.937  23.277  1.00  1.00
ATOM    231  C   CYS B  58       8.173   4.543  22.282  1.00  1.00
ATOM    232  O   CYS B  58       7.829   3.368  22.155  1.00  1.00
ATOM    233  N   ILE B  59       7.580   5.615  21.581  1.00  1.00
ATOM    234  CA  ILE B  59       6.649   5.408  20.478  1.00  1.00
ATOM    235  C   ILE B  59       7.373   5.415  19.138  1.00  1.00
ATOM    236  O   ILE B  59       8.146   6.327  18.843  1.00  1.00
ATOM    237  N   GLY B  60       7.342   4.344  18.402  1.00  1.00
ATOM    238  CA  GLY B  60       8.098   4.258  17.158  1.00  1.00
ATOM    239  C   GLY B  60       7.207   3.821  16.002  1.00  1.00
ATOM    240  O   GLY B  60       6.035   3.499  16.196  1.00  1.00
ATOM    241  N   TYR B  61       7.889   3.277  14.944  1.00  1.00
ATOM    242  CA  TYR B  61       7.283   2.750  13.727  1.00  1.00
ATOM    243  C   TYR B  61       8.096   1.592  13.163  1.00  1.00
ATOM    244  O   TYR B  61       9.319   1.556  13.299  1.00  1.00
ATOM    245  N   HIS B  62       7.405   0.736  12.338  1.00  1.00
ATOM    246  CA  HIS B  62       8.027  -0.419  11.702  1.00  1.00
ATOM    247  C   HIS B  62       9.067   0.012  10.675  1.00  1.00
ATOM    248  O   HIS B  62       8.878   0.997   9.962  1.00  1.00
ATOM    249  N   ALA B  63      10.072  -0.817  10.509  1.00  1.00
ATOM    250  CA  ALA B  63      11.083  -0.840   9.459  1.00  1.00
ATOM    251  C   ALA B  63      11.448  -2.269   9.077  1.00  1.00
ATOM    252  O   ALA B  63      11.440  -3.168   9.918  1.00  1.00
ATOM    253  N   ASN B  64      11.727  -2.540   7.870  1.00  1.00
ATOM    254  CA  ASN B  64      12.119  -3.864   7.403  1.00  1.00
ATOM    255  C   ASN B  64      13.219  -3.774   6.353  1.00  1.00
ATOM    256  O   ASN B  64      13.457  -2.711   5.779  1.00  1.00
ATOM    257  N   ASN B  65      13.483  -4.841   5.661  1.00  1.00
ATOM    258  CA  ASN B  65      14.517  -4.950   4.639  1.00  1.00
ATOM    259  C   ASN B  65      13.943  -4.718   3.247  1.00  1.00
ATOM    260  O   ASN B  65      14.682  -4.487   2.291  1.00  1.00
ATOM    261  N   SER B  66      12.835  -4.170   3.096  1.00  1.00
ATOM    262  CA  SER B  66      12.247  -3.842   1.803  1.00  1.00
ATOM    263  C   SER B  66      13.069  -2.788   1.075  1.00  1.00
ATOM    264  O   SER B  66      13.497  -1.799   1.671  1.00  1.00
ATOM    265  N   THR B  67      13.179  -2.980  -0.271  1.00  1.00
ATOM    266  CA  THR B  67      13.911  -2.027  -1.097  1.00  1.00
ATOM    267  C   THR B  67      13.018  -1.436  -2.179  1.00  1.00
ATOM    268  O   THR B  67      13.310  -0.373  -2.727  1.00  1.00
ATOM    269  N   ASP B  68      11.684  -1.795  -2.083  1.00  1.00
ATOM    270  CA  ASP B  68      10.689  -1.218  -2.979  1.00  1.00
ATOM    271  C   ASP B  68      10.583   0.289  -2.787  1.00  1.00
ATOM    272  O   ASP B  68      10.624   0.786  -1.661  1.00  1.00
ATOM    273  N   THR B  69      10.411   0.989  -3.931  1.00  1.00
ATOM    274  CA  THR B  69      10.259   2.438  -3.903  1.00  1.00
ATOM    275  C   THR B  69       8.991   2.873  -4.626  1.00  1.00
ATOM    276  O   THR B  69       8.589   2.264  -5.617  1.00  1.00
ATOM    277  N   VAL B  70       8.475   3.957  -4.238  1.00  1.00
ATOM    278  CA  VAL B  70       7.338   4.650  -4.832  1.00  1.00
ATOM    279  C   VAL B  70       7.647   6.125  -5.054  1.00  1.00
ATOM    280  O   VAL B  70       8.407   6.731  -4.298  1.00  1.00
ATOM    281  N   ASP B  71       6.936   6.765  -5.890  1.00  1.00
ATOM    282  CA  ASP B  71       6.986   8.209  -6.082  1.00  1.00
ATOM    283  C   ASP B  71       5.745   8.884  -5.513  1.00  1.00
ATOM    284  O   ASP B  71       4.652   8.318  -5.538  1.00  1.00
ATOM    285  N   THR B  72       5.957  10.086  -5.024  1.00  1.00
ATOM    286  CA  THR B  72       4.880  10.982  -4.621  1.00  1.00
ATOM    287  C   THR B  72       4.898  12.267  -5.439  1.00  1.00
ATOM    288  O   THR B  72       5.947  12.692  -5.923  1.00  1.00
ATOM    289  N   VAL B  73       4.124  13.191  -5.237  1.00  1.00
ATOM    290  CA  VAL B  73       4.187  14.495  -5.886  1.00  1.00
ATOM    291  C   VAL B  73       5.366  15.310  -5.370  1.00  1.00
ATOM    292  O   VAL B  73       6.040  15.999  -6.136  1.00  1.00
ATOM    293  N   LEU B  74       5.776  15.191  -4.231  1.00  1.00
ATOM    294  CA  LEU B  74       6.865  15.949  -3.625  1.00  1.00
ATOM    295  C   LEU B  74       8.163  15.148  -3.630  1.00  1.00
ATOM    296  O   LEU B  74       9.248  15.708  -3.786  1.00  1.00
ATOM    297  N   GLU B  75       8.301  14.027  -3.926  1.00  1.00
ATOM    298  CA  GLU B  75       9.399  13.104  -3.666  1.00  1.00
ATOM    299  C   GLU B  75       9.399  11.953  -4.664  1.00  1.00
ATOM    300  O   GLU B  75       8.366  11.330  -4.907  1.00  1.00
ATOM    301  N   LYS B  76      10.567  11.682  -5.245  1.00  1.00
ATOM    302  CA  LYS B  76      10.763  10.508  -6.087  1.00  1.00
ATOM    303  C   LYS B  76      11.629   9.468  -5.389  1.00  1.00
ATOM    304  O   LYS B  76      12.671   9.794  -4.820  1.00  1.00
ATOM    305  N   ASN B  77      11.228   8.134  -5.647  1.00  1.00
ATOM    306  CA  ASN B  77      12.162   7.107  -5.202  1.00  1.00
ATOM    307  C   ASN B  77      12.188   7.006  -3.682  1.00  1.00
ATOM    308  O   ASN B  77      13.253   7.043  -3.066  1.00  1.00
ATOM    309  N   VAL B  78      11.030   7.096  -3.004  1.00  1.00
ATOM    310  CA  VAL B  78      10.835   6.809  -1.588  1.00  1.00
ATOM    311  C   VAL B  78      10.798   5.308  -1.330  1.00  1.00
ATOM    312  O   VAL B  78      10.004   4.584  -1.931  1.00  1.00
ATOM    313  N   THR B  79      11.844   4.828  -0.520  1.00  1.00
ATOM    314  CA  THR B  79      11.773   3.434  -0.099  1.00  1.00
ATOM    315  C   THR B  79      10.717   3.238   0.981  1.00  1.00
ATOM    316  O   THR B  79      10.693   3.961   1.977  1.00  1.00
ATOM    317  N   VAL B  80       9.862   2.270   0.833  1.00  1.00
ATOM    318  CA  VAL B  80       8.739   2.038   1.733  1.00  1.00
ATOM    319  C   VAL B  80       8.725   0.600   2.237  1.00  1.00
ATOM    320  O   VAL B  80       9.097  -0.324   1.515  1.00  1.00
ATOM    321  N   THR B  81       8.096   0.358   3.402  1.00  1.00
ATOM    322  CA  THR B  81       8.004  -0.969   3.997  1.00  1.00
ATOM    323  C   THR B  81       7.026  -1.850   3.231  1.00  1.00
ATOM    324  O   THR B  81       7.269  -3.042   3.038  1.00  1.00
ATOM    325  N   HIS B  82       6.069  -1.546   2.701  1.00  1.00
ATOM    326  CA  HIS B  82       5.033  -2.282   1.985  1.00  1.00
ATOM    327  C   HIS B  82       4.457  -1.453   0.844  1.00  1.00
ATOM    328  O   HIS B  82       4.331  -0.234   0.953  1.00  1.00
ATOM    329  N   SER B  83       4.211  -2.171  -0.275  1.00  1.00
ATOM    330  CA  SER B  83       3.673  -1.585  -1.497  1.00  1.00
ATOM    331  C   SER B  83       3.109  -2.658  -2.420  1.00  1.00
ATOM    332  O   SER B  83       3.522  -3.816  -2.367  1.00  1.00
ATOM    333  N   VAL B  84       2.380  -2.309  -3.397  1.00  1.00
ATOM    334  CA  VAL B  84       1.735  -3.182  -4.371  1.00  1.00
ATOM    335  C   VAL B  84       1.887  -2.637  -5.785  1.00  1.00
ATOM    336  O   VAL B  84       1.741  -1.437  -6.017  1.00  1.00
ATOM    337  N   ASN B  85       2.313  -3.560  -6.752  1.00  1.00
ATOM    338  CA  ASN B  85       2.332  -3.145  -8.150  1.00  1.00
ATOM    339  C   ASN B  85       0.933  -3.174  -8.752  1.00  1.00
ATOM    340  O   ASN B  85       0.211  -4.162  -8.621  1.00  1.00
ATOM    341  N   LEU B  86       0.515  -2.076  -9.400  1.00  1.00
ATOM    342  CA  LEU B  86      -0.799  -1.975 -10.025  1.00  1.00
ATOM    343  C   LEU B  86      -0.698  -2.091 -11.542  1.00  1.00
ATOM    344  O   LEU B  86      -1.669  -2.439 -12.213  1.00  1.00
ATOM    345  N   LEU B  87       0.379  -2.248 -12.094  1.00  1.00
ATOM    346  CA  LEU B  87       0.693  -2.324 -13.516  1.00  1.00
ATOM    347  C   LEU B  87       1.228  -3.702 -13.889  1.00  1.00
ATOM    348  O   LEU B  87       2.207  -4.176 -13.312  1.00  1.00
ATOM    349  N   GLU B  88       0.336  -4.449 -14.671  1.00  1.00
ATOM    350  CA  GLU B  88       0.736  -5.753 -15.186  1.00  1.00
ATOM    351  C   GLU B  88       1.592  -5.612 -16.438  1.00  1.00
ATOM    352  O   GLU B  88       1.261  -4.848 -17.345  1.00  1.00
ATOM    353  N   ASP B  89       2.757  -6.279 -16.443  1.00  1.00
ATOM    354  CA  ASP B  89       3.670  -6.192 -17.576  1.00  1.00
ATOM    355  C   ASP B  89       4.101  -7.576 -18.044  1.00  1.00
ATOM    356  O   ASP B  89       4.516  -7.754 -19.189  1.00  1.00
ATOM    357  N   SER B  90       3.515  -8.583 -17.504  1.00  1.00
ATOM    358  CA  SER B  90       3.758  -9.994 -17.782  1.00  1.00
ATOM    359  C   SER B  90       2.594 -10.614 -18.543  1.00  1.00
ATOM    360  O   SER B  90       1.430 -10.386 -18.210  1.00  1.00
ATOM    361  N   HIS B  91       2.870 -11.234 -19.632  1.00  1.00
ATOM    362  CA  HIS B  91       1.977 -12.082 -20.412  1.00  1.00
ATOM    363  C   HIS B  91       2.597 -13.450 -20.665  1.00  1.00
ATOM    364  O   HIS B  91       3.799 -13.562 -20.906  1.00  1.00
ATOM    365  N   ASN B  92       2.013 -14.430 -20.893  1.00  1.00
ATOM    366  CA  ASN B  92       2.472 -15.797 -21.107  1.00  1.00
ATOM    367  C   ASN B  92       2.912 -16.012 -22.549  1.00  1.00
ATOM    368  O   ASN B  92       3.630 -16.964 -22.854  1.00  1.00
ATOM    369  N   GLY B  93       3.007 -15.216 -23.397  1.00  1.00
ATOM    370  CA  GLY B  93       3.559 -15.272 -24.745  1.00  1.00
ATOM    371  C   GLY B  93       2.871 -16.347 -25.577  1.00  1.00
ATOM    372  O   GLY B  93       3.485 -16.955 -26.454  1.00  1.00
ATOM    373  N   LYS B  94       1.650 -16.682 -25.388  1.00  1.00
ATOM    374  CA  LYS B  94       0.892 -17.725 -26.070  1.00  1.00
ATOM    375  C   LYS B  94      -0.482 -17.221 -26.491  1.00  1.00
ATOM    376  O   LYS B  94      -1.101 -16.419 -25.792  1.00  1.00
ATOM    377  N   LEU B  95      -0.981 -17.715 -27.686  1.00  1.00
ATOM    378  CA  LEU B  95      -2.411 -17.614 -27.950  1.00  1.00
ATOM    379  C   LEU B  95      -3.184 -18.713 -27.230  1.00  1.00
ATOM    380  O   LEU B  95      -2.815 -19.886 -27.288  1.00  1.00
ATOM    381  N   CYS B  96      -4.180 -18.377 -26.512  1.00  1.00
ATOM    382  CA  CYS B  96      -4.915 -19.300 -25.655  1.00  1.00
ATOM    383  C   CYS B  96      -6.395 -19.326 -26.015  1.00  1.00
ATOM    384  O   CYS B  96      -6.961 -18.312 -26.425  1.00  1.00
ATOM    385  N   ARG B  97      -7.109 -20.394 -25.561  1.00  1.00
ATOM    386  CA  ARG B  97      -8.566 -20.329 -25.586  1.00  1.00
ATOM    387  C   ARG B  97      -9.086 -19.274 -24.618  1.00  1.00
ATOM    388  O   ARG B  97      -8.575 -19.131 -23.507  1.00  1.00
ATOM    389  N   LEU B  98     -10.237 -18.678 -25.024  1.00  1.00
ATOM    390  CA  LEU B  98     -10.960 -17.770 -24.141  1.00  1.00
ATOM    391  C   LEU B  98     -12.199 -18.440 -23.556  1.00  1.00
ATOM    392  O   LEU B  98     -13.087 -18.874 -24.290  1.00  1.00
ATOM    393  N   LYS B  99     -12.274 -18.544 -22.186  1.00  1.00
ATOM    394  CA  LYS B  99     -13.502 -19.130 -21.662  1.00  1.00
ATOM    395  C   LYS B  99     -13.726 -20.530 -22.220  1.00  1.00
ATOM    396  O   LYS B  99     -14.863 -20.949 -22.434  1.00  1.00
ATOM    397  N   GLY B 100     -12.623 -21.241 -22.740  1.00  1.00
ATOM    398  CA  GLY B 100     -12.680 -22.645 -23.130  1.00  1.00
ATOM    399  C   GLY B 100     -12.791 -22.791 -24.642  1.00  1.00
ATOM    400  O   GLY B 100     -12.495 -23.850 -25.196  1.00  1.00
ATOM    401  N   ILE B 101     -12.984 -21.859 -25.391  1.00  1.00
ATOM    402  CA  ILE B 101     -13.136 -21.835 -26.841  1.00  1.00
ATOM    403  C   ILE B 101     -11.858 -21.360 -27.521  1.00  1.00
ATOM    404  O   ILE B 101     -11.307 -20.317 -27.169  1.00  1.00
ATOM    405  N   ALA B 102     -11.363 -22.204 -28.514  1.00  1.00
ATOM    406  CA  ALA B 102     -10.172 -21.839 -29.272  1.00  1.00
ATOM    407  C   ALA B 102     -10.498 -20.814 -30.350  1.00  1.00
ATOM    408  O   ALA B 102     -11.508 -20.928 -31.044  1.00  1.00
ATOM    409  N   PRO B 103      -9.553 -19.876 -30.594  1.00  1.00
ATOM    410  CA  PRO B 103      -9.705 -18.937 -31.698  1.00  1.00
ATOM    411  C   PRO B 103      -9.700 -19.658 -33.040  1.00  1.00
ATOM    412  O   PRO B 103      -8.923 -20.588 -33.253  1.00  1.00
ATOM    413  N   SER B 104     -17.470 -22.010 -35.056  1.00  1.00
ATOM    414  CA  SER B 104     -17.401 -21.303 -33.783  1.00  1.00
ATOM    415  C   SER B 104     -15.960 -20.981 -33.409  1.00  1.00
ATOM    416  O   SER B 104     -15.061 -21.799 -33.601  1.00  1.00
ATOM    417  N   TRP B 105     -15.797 -19.824 -32.858  1.00  1.00
ATOM    418  CA  TRP B 105     -14.509 -19.365 -32.352  1.00  1.00
ATOM    419  C   TRP B 105     -14.683 -18.217 -31.366  1.00  1.00
ATOM    420  O   TRP B 105     -15.570 -17.379 -31.524  1.00  1.00
ATOM    421  N   SER B 106     -13.627 -17.971 -30.549  1.00  1.00
ATOM    422  CA  SER B 106     -13.673 -16.938 -29.520  1.00  1.00
ATOM    423  C   SER B 106     -13.020 -15.650 -30.003  1.00  1.00
ATOM    424  O   SER B 106     -13.337 -14.563 -29.520  1.00  1.00
ATOM    425  N   TYR B 107     -12.477 -15.559 -30.960  1.00  1.00
ATOM    426  CA  TYR B 107     -11.754 -14.506 -31.663  1.00  1.00
ATOM    427  C   TYR B 107     -11.160 -15.022 -32.967  1.00  1.00
ATOM    428  O   TYR B 107     -10.778 -16.187 -33.068  1.00  1.00
ATOM    429  N   ILE B 108     -10.866 -14.083 -33.878  1.00  1.00
ATOM    430  CA  ILE B 108     -10.093 -14.358 -35.082  1.00  1.00
ATOM    431  C   ILE B 108      -8.790 -13.569 -35.092  1.00  1.00
ATOM    432  O   ILE B 108      -8.757 -12.401 -34.707  1.00  1.00
ATOM    433  N   SER B 109     -16.936  -8.982 -36.622  1.00  1.00
ATOM    434  CA  SER B 109     -16.202  -9.083 -35.366  1.00  1.00
ATOM    435  C   SER B 109     -17.123  -9.483 -34.220  1.00  1.00
ATOM    436  O   SER B 109     -16.673 -10.018 -33.207  1.00  1.00
ATOM    437  N   SER B 110     -18.341  -9.438 -34.343  1.00  1.00
ATOM    438  CA  SER B 110     -19.343  -9.786 -33.344  1.00  1.00
ATOM    439  C   SER B 110     -20.079 -11.065 -33.723  1.00  1.00
ATOM    440  O   SER B 110     -20.793 -11.647 -32.906  1.00  1.00
ATOM    441  N   VAL B 111     -19.537 -11.858 -34.494  1.00  1.00
ATOM    442  CA  VAL B 111     -19.927 -13.223 -34.828  1.00  1.00
ATOM    443  C   VAL B 111     -19.118 -14.237 -34.029  1.00  1.00
ATOM    444  O   VAL B 111     -17.890 -14.261 -34.101  1.00  1.00
ATOM    445  N   SER B 112     -19.834 -15.121 -33.273  1.00  1.00
ATOM    446  CA  SER B 112     -19.176 -16.132 -32.454  1.00  1.00
ATOM    447  C   SER B 112     -19.260 -17.507 -33.103  1.00  1.00
ATOM    448  O   SER B 112     -18.387 -18.352 -32.905  1.00  1.00
ATOM    449  N   SER B 113     -20.087 -17.928 -33.703  1.00  1.00
ATOM    450  CA  SER B 113     -20.166 -19.156 -34.486  1.00  1.00
ATOM    451  C   SER B 113     -20.869 -18.917 -35.816  1.00  1.00
ATOM    452  O   SER B 113     -21.789 -18.103 -35.905  1.00  1.00
ATOM    453  N   SER B 114     -24.519 -16.352 -35.783  1.00  1.00
ATOM    454  CA  SER B 114     -24.688 -16.340 -34.335  1.00  1.00
ATOM    455  C   SER B 114     -23.853 -15.239 -33.693  1.00  1.00
ATOM    456  O   SER B 114     -22.660 -15.112 -33.967  1.00  1.00
ATOM    457  N   ARG B 115     -24.532 -14.226 -33.191  1.00  1.00
ATOM    458  CA  ARG B 115     -23.853 -13.061 -32.635  1.00  1.00
ATOM    459  C   ARG B 115     -23.421 -13.310 -31.196  1.00  1.00
ATOM    460  O   ARG B 115     -24.154 -13.914 -30.413  1.00  1.00
ATOM    461  N   GLY B 116     -22.300 -12.678 -30.845  1.00  1.00
ATOM    462  CA  GLY B 116     -21.727 -12.691 -29.504  1.00  1.00
ATOM    463  C   GLY B 116     -20.873 -11.454 -29.258  1.00  1.00
ATOM    464  O   GLY B 116     -20.105 -11.035 -30.125  1.00  1.00
ATOM    465  N   PHE B 117     -20.994 -10.844 -28.114  1.00  1.00
ATOM    466  CA  PHE B 117     -20.166  -9.697 -27.762  1.00  1.00
ATOM    467  C   PHE B 117     -18.804 -10.140 -27.242  1.00  1.00
ATOM    468  O   PHE B 117     -18.711 -11.023 -26.390  1.00  1.00
ATOM    469  N   GLY B 118     -17.751  -9.189 -27.720  1.00  1.00
ATOM    470  CA  GLY B 118     -16.451  -9.398 -27.094  1.00  1.00
ATOM    471  C   GLY B 118     -15.508 -10.153 -28.022  1.00  1.00
ATOM    472  O   GLY B 118     -14.302 -10.211 -27.784  1.00  1.00
ATOM    473  N   SER B 119     -16.003 -10.676 -29.143  1.00  1.00
ATOM    474  CA  SER B 119     -15.121 -11.192 -30.183  1.00  1.00
ATOM    475  C   SER B 119     -14.457 -10.058 -30.954  1.00  1.00
ATOM    476  O   SER B 119     -15.072  -9.022 -31.206  1.00  1.00
ATOM    477  N   GLY B 120     -13.559 -10.439 -31.848  1.00  1.00
ATOM    478  CA  GLY B 120     -12.773  -9.466 -32.598  1.00  1.00
ATOM    479  C   GLY B 120     -11.788 -10.156 -33.533  1.00  1.00
ATOM    480  O   GLY B 120     -11.451 -11.325 -33.342  1.00  1.00
ATOM    481  N   ILE B 121     -11.181  -9.425 -34.385  1.00  1.00
ATOM    482  CA  ILE B 121     -10.056  -9.855 -35.206  1.00  1.00
ATOM    483  C   ILE B 121      -8.766  -9.167 -34.777  1.00  1.00
ATOM    484  O   ILE B 121      -8.736  -7.952 -34.580  1.00  1.00
ATOM    485  N   ILE B 122      -7.771  -9.965 -34.502  1.00  1.00
ATOM    486  CA  ILE B 122      -6.443  -9.492 -34.128  1.00  1.00
ATOM    487  C   ILE B 122      -5.381 -10.020 -35.083  1.00  1.00
ATOM    488  O   ILE B 122      -5.478 -11.145 -35.574  1.00  1.00
ATOM    489  N   THR B 123      -4.351  -9.360 -35.276  1.00  1.00
ATOM    490  CA  THR B 123      -3.125  -9.815 -35.920  1.00  1.00
ATOM    491  C   THR B 123      -2.046 -10.128 -34.892  1.00  1.00
ATOM    492  O   THR B 123      -1.750  -9.312 -34.020  1.00  1.00
ATOM    493  N   SER B 124      -1.449 -11.397 -35.092  1.00  1.00
ATOM    494  CA  SER B 124      -0.546 -11.834 -34.034  1.00  1.00
ATOM    495  C   SER B 124       0.562 -12.721 -34.588  1.00  1.00
ATOM    496  O   SER B 124       0.332 -13.529 -35.488  1.00  1.00
ATOM    497  N   ASN B 125       1.724 -12.652 -33.931  1.00  1.00
ATOM    498  CA  ASN B 125       2.832 -13.517 -34.317  1.00  1.00
ATOM    499  C   ASN B 125       3.044 -14.628 -33.296  1.00  1.00
ATOM    500  O   ASN B 125       3.760 -15.595 -33.557  1.00  1.00
ATOM    501  N   ALA B 126       2.331 -14.709 -32.320  1.00  1.00
ATOM    502  CA  ALA B 126       2.323 -15.716 -31.266  1.00  1.00
ATOM    503  C   ALA B 126       1.856 -17.065 -31.797  1.00  1.00
ATOM    504  O   ALA B 126       0.933 -17.138 -32.609  1.00  1.00
ATOM    505  N   SER B 127       2.185 -18.157 -31.014  1.00  1.00
ATOM    506  CA  SER B 127       1.736 -19.497 -31.371  1.00  1.00
ATOM    507  C   SER B 127       0.598 -19.955 -30.466  1.00  1.00
ATOM    508  O   SER B 127       0.628 -19.735 -29.255  1.00  1.00
ATOM    509  N   MET B 128      -0.306 -20.804 -31.049  1.00  1.00
ATOM    510  CA  MET B 128      -1.369 -21.373 -30.229  1.00  1.00
ATOM    511  C   MET B 128      -0.834 -22.473 -29.320  1.00  1.00
ATOM    512  O   MET B 128      -0.099 -23.355 -29.764  1.00  1.00
ATOM    513  N   HIS B 129      -1.185 -22.452 -28.097  1.00  1.00
ATOM    514  CA  HIS B 129      -0.898 -23.468 -27.092  1.00  1.00
ATOM    515  C   HIS B 129      -2.180 -23.991 -26.456  1.00  1.00
ATOM    516  O   HIS B 129      -3.138 -23.242 -26.263  1.00  1.00
ATOM    517  N   GLU B 130      -2.159 -25.162 -25.898  1.00  1.00
ATOM    518  CA  GLU B 130      -3.290 -25.650 -25.118  1.00  1.00
ATOM    519  C   GLU B 130      -3.379 -24.939 -23.774  1.00  1.00
ATOM    520  O   GLU B 130      -2.547 -25.152 -22.891  1.00  1.00
ATOM    521  N   CYS B 131      -3.867 -23.802 -23.790  1.00  1.00
ATOM    522  CA  CYS B 131      -4.066 -22.924 -22.644  1.00  1.00
ATOM    523  C   CYS B 131      -5.430 -22.248 -22.697  1.00  1.00
ATOM    524  O   CYS B 131      -5.933 -21.927 -23.774  1.00  1.00
ATOM    525  N   ASN B 132      -5.917 -21.750 -21.666  1.00  1.00
ATOM    526  CA  ASN B 132      -7.149 -20.995 -21.477  1.00  1.00
ATOM    527  C   ASN B 132      -6.901 -19.729 -20.666  1.00  1.00
ATOM    528  O   ASN B 132      -6.239 -19.765 -19.629  1.00  1.00
ATOM    529  N   THR B 133      -7.595 -18.623 -21.162  1.00  1.00
ATOM    530  CA  THR B 133      -7.402 -17.331 -20.516  1.00  1.00
ATOM    531  C   THR B 133      -8.689 -16.515 -20.520  1.00  1.00
ATOM    532  O   THR B 133      -9.498 -16.620 -21.441  1.00  1.00
ATOM    533  N   LYS B 134      -8.776 -15.520 -19.739  1.00  1.00
ATOM    534  CA  LYS B 134      -9.862 -14.549 -19.682  1.00  1.00
ATOM    535  C   LYS B 134      -9.497 -13.270 -20.426  1.00  1.00
ATOM    536  O   LYS B 134     -10.370 -12.560 -20.924  1.00  1.00
ATOM    537  N   CYS B 135      -8.273 -13.208 -20.844  1.00  1.00
ATOM    538  CA  CYS B 135      -7.648 -12.033 -21.439  1.00  1.00
ATOM    539  C   CYS B 135      -6.564 -12.429 -22.433  1.00  1.00
ATOM    540  O   CYS B 135      -5.708 -13.262 -22.134  1.00  1.00
ATOM    541  N   GLN B 136      -6.725 -12.042 -23.673  1.00  1.00
ATOM    542  CA  GLN B 136      -5.802 -12.325 -24.765  1.00  1.00
ATOM    543  C   GLN B 136      -5.414 -11.050 -25.503  1.00  1.00
ATOM    544  O   GLN B 136      -6.261 -10.202 -25.783  1.00  1.00
ATOM    545  N   THR B 137      -4.153 -10.773 -25.554  1.00  1.00
ATOM    546  CA  THR B 137      -3.553  -9.753 -26.405  1.00  1.00
ATOM    547  C   THR B 137      -2.825 -10.381 -27.587  1.00  1.00
ATOM    548  O   THR B 137      -2.225 -11.449 -27.463  1.00  1.00
ATOM    549  N   PRO B 138      -2.382  -9.640 -28.552  1.00  1.00
ATOM    550  CA  PRO B 138      -1.648 -10.149 -29.704  1.00  1.00
ATOM    551  C   PRO B 138      -0.249 -10.604 -29.309  1.00  1.00
ATOM    552  O   PRO B 138       0.278 -11.571 -29.858  1.00  1.00
ATOM    553  N   LEU B 139       0.246 -10.379 -28.249  1.00  1.00
ATOM    554  CA  LEU B 139       1.574 -10.742 -27.768  1.00  1.00
ATOM    555  C   LEU B 139       1.515 -11.963 -26.855  1.00  1.00
ATOM    556  O   LEU B 139       2.451 -12.760 -26.808  1.00  1.00
ATOM    557  N   GLY B 140       0.353 -12.240 -26.276  1.00  1.00
ATOM    558  CA  GLY B 140       0.218 -13.284 -25.267  1.00  1.00
ATOM    559  C   GLY B 140      -1.008 -13.050 -24.394  1.00  1.00
ATOM    560  O   GLY B 140      -1.444 -11.914 -24.211  1.00  1.00
ATOM    561  N   ALA B 141      -1.374 -14.105 -23.600  1.00  1.00
ATOM    562  CA  ALA B 141      -2.491 -13.994 -22.669  1.00  1.00
ATOM    563  C   ALA B 141      -2.039 -13.415 -21.334  1.00  1.00
ATOM    564  O   ALA B 141      -0.959 -13.738 -20.840  1.00  1.00
ATOM    565  N   ILE B 142      -2.997 -12.716 -20.689  1.00  1.00
ATOM    566  CA  ILE B 142      -2.781 -12.140 -19.367  1.00  1.00
ATOM    567  C   ILE B 142      -3.631 -12.841 -18.315  1.00  1.00
ATOM    568  O   ILE B 142      -4.830 -13.041 -18.505  1.00  1.00
ATOM    569  N   ASN B 143      -3.045 -13.330 -17.311  1.00  1.00
ATOM    570  CA  ASN B 143      -3.699 -13.887 -16.133  1.00  1.00
ATOM    571  C   ASN B 143      -3.351 -13.091 -14.882  1.00  1.00
ATOM    572  O   ASN B 143      -2.191 -13.031 -14.475  1.00  1.00
ATOM    573  N   SER B 144      -4.246 -11.938 -14.707  1.00  1.00
ATOM    574  CA  SER B 144      -3.866 -10.959 -13.697  1.00  1.00
ATOM    575  C   SER B 144      -5.093 -10.302 -13.077  1.00  1.00
ATOM    576  O   SER B 144      -6.112 -10.118 -13.743  1.00  1.00
ATOM    577  N   SER B 145      -4.962  -9.893 -11.787  1.00  1.00
ATOM    578  CA  SER B 145      -6.014  -9.157 -11.096  1.00  1.00
ATOM    579  C   SER B 145      -5.666  -7.679 -10.978  1.00  1.00
ATOM    580  O   SER B 145      -6.531  -6.848 -10.704  1.00  1.00
ATOM    581  N   LEU B 146      -4.452  -7.359 -11.448  1.00  1.00
ATOM    582  CA  LEU B 146      -4.042  -5.961 -11.500  1.00  1.00
ATOM    583  C   LEU B 146      -4.990  -5.140 -12.368  1.00  1.00
ATOM    584  O   LEU B 146      -5.343  -5.547 -13.475  1.00  1.00
ATOM    585  N   PRO B 147      -5.165  -3.876 -12.023  1.00  1.00
ATOM    586  CA  PRO B 147      -6.102  -2.990 -12.703  1.00  1.00
ATOM    587  C   PRO B 147      -5.505  -2.440 -13.992  1.00  1.00
ATOM    588  O   PRO B 147      -6.208  -2.259 -14.985  1.00  1.00
ATOM    589  N   TYR B 148      -4.351  -2.322 -14.249  1.00  1.00
ATOM    590  CA  TYR B 148      -3.658  -1.731 -15.387  1.00  1.00
ATOM    591  C   TYR B 148      -2.647  -2.703 -15.982  1.00  1.00
ATOM    592  O   TYR B 148      -2.056  -3.512 -15.268  1.00  1.00
ATOM    593  N   GLN B 149      -2.398  -2.472 -17.295  1.00  1.00
ATOM    594  CA  GLN B 149      -1.385  -3.194 -18.056  1.00  1.00
ATOM    595  C   GLN B 149      -0.789  -2.316 -19.149  1.00  1.00
ATOM    596  O   GLN B 149      -1.490  -1.513 -19.764  1.00  1.00
ATOM    597  N   ASN B 150       0.439  -2.452 -19.428  1.00  1.00
ATOM    598  CA  ASN B 150       1.177  -1.738 -20.463  1.00  1.00
ATOM    599  C   ASN B 150       1.704  -2.695 -21.524  1.00  1.00
ATOM    600  O   ASN B 150       2.172  -2.270 -22.581  1.00  1.00
ATOM    601  N   ILE B 151       0.993  -3.844 -21.696  1.00  1.00
ATOM    602  CA  ILE B 151       1.396  -4.862 -22.659  1.00  1.00
ATOM    603  C   ILE B 151       0.893  -4.527 -24.057  1.00  1.00
ATOM    604  O   ILE B 151       1.610  -4.701 -25.043  1.00  1.00
ATOM    605  N   HIS B 152      -0.283  -4.183 -24.327  1.00  1.00
ATOM    606  CA  HIS B 152      -0.947  -4.035 -25.616  1.00  1.00
ATOM    607  C   HIS B 152      -2.351  -3.466 -25.450  1.00  1.00
ATOM    608  O   HIS B 152      -3.072  -3.828 -24.520  1.00  1.00
ATOM    609  N   PRO B 153      -2.707  -2.550 -26.447  1.00  1.00
ATOM    610  CA  PRO B 153      -4.023  -1.926 -26.382  1.00  1.00
ATOM    611  C   PRO B 153      -5.080  -2.799 -27.047  1.00  1.00
ATOM    612  O   PRO B 153      -6.243  -2.797 -26.645  1.00  1.00
ATOM    613  N   VAL B 154      -4.750  -3.669 -27.859  1.00  1.00
ATOM    614  CA  VAL B 154      -5.617  -4.697 -28.422  1.00  1.00
ATOM    615  C   VAL B 154      -5.825  -5.841 -27.439  1.00  1.00
ATOM    616  O   VAL B 154      -4.863  -6.430 -26.945  1.00  1.00
ATOM    617  N   THR B 155      -7.129  -6.036 -27.045  1.00  1.00
ATOM    618  CA  THR B 155      -7.490  -6.999 -26.011  1.00  1.00
ATOM    619  C   THR B 155      -8.773  -7.738 -26.371  1.00  1.00
ATOM    620  O   THR B 155      -9.701  -7.153 -26.930  1.00  1.00
ATOM    621  N   ILE B 156      -8.749  -9.029 -26.124  1.00  1.00
ATOM    622  CA  ILE B 156      -9.933  -9.875 -26.225  1.00  1.00
ATOM    623  C   ILE B 156     -10.354 -10.397 -24.857  1.00  1.00
ATOM    624  O   ILE B 156      -9.526 -10.878 -24.083  1.00  1.00
ATOM    625  N   GLY B 157     -11.458  -9.956 -24.341  1.00  1.00
ATOM    626  CA  GLY B 157     -11.981 -10.558 -23.121  1.00  1.00
ATOM    627  C   GLY B 157     -12.051  -9.540 -21.990  1.00  1.00
ATOM    628  O   GLY B 157     -11.595  -8.406 -22.135  1.00  1.00
ATOM    629  N   GLU B 158     -11.997  -9.723 -20.908  1.00  1.00
ATOM    630  CA  GLU B 158     -11.878  -8.939 -19.684  1.00  1.00
ATOM    631  C   GLU B 158     -10.420  -8.771 -19.277  1.00  1.00
ATOM    632  O   GLU B 158      -9.725  -9.750 -19.006  1.00  1.00
ATOM    633  N   CYS B 159      -9.820  -7.671 -19.822  1.00  1.00
ATOM    634  CA  CYS B 159      -8.400  -7.392 -19.650  1.00  1.00
ATOM    635  C   CYS B 159      -8.180  -6.174 -18.762  1.00  1.00
ATOM    636  O   CYS B 159      -8.949  -5.214 -18.808  1.00  1.00
ATOM    637  N   PRO B 160      -6.966  -6.098 -17.963  1.00  1.00
ATOM    638  CA  PRO B 160      -6.631  -4.825 -17.335  1.00  1.00
ATOM    639  C   PRO B 160      -6.656  -3.688 -18.349  1.00  1.00
ATOM    640  O   PRO B 160      -6.171  -3.833 -19.471  1.00  1.00
ATOM    641  N   LYS B 161      -6.960  -2.422 -17.778  1.00  1.00
ATOM    642  CA  LYS B 161      -6.903  -1.221 -18.602  1.00  1.00
ATOM    643  C   LYS B 161      -5.489  -0.969 -19.111  1.00  1.00
ATOM    644  O   LYS B 161      -4.530  -0.982 -18.339  1.00  1.00
ATOM    645  N   TYR B 162      -5.402  -0.689 -20.501  1.00  1.00
ATOM    646  CA  TYR B 162      -4.096  -0.369 -21.063  1.00  1.00
ATOM    647  C   TYR B 162      -3.725   1.085 -20.801  1.00  1.00
ATOM    648  O   TYR B 162      -4.550   1.984 -20.962  1.00  1.00
ATOM    649  N   VAL B 163      -2.466   1.272 -20.409  1.00  1.00
ATOM    650  CA  VAL B 163      -1.850   2.578 -20.208  1.00  1.00
ATOM    651  C   VAL B 163      -0.402   2.583 -20.680  1.00  1.00
ATOM    652  O   VAL B 163       0.300   1.578 -20.571  1.00  1.00
ATOM    653  N   ARG B 164       0.118   3.682 -21.050  1.00  1.00
ATOM    654  CA  ARG B 164       1.483   3.843 -21.536  1.00  1.00
ATOM    655  C   ARG B 164       2.475   3.913 -20.382  1.00  1.00
ATOM    656  O   ARG B 164       3.632   3.517 -20.520  1.00  1.00
ATOM    657  N   SER B 165       2.144   3.741 -19.237  1.00  1.00
ATOM    658  CA  SER B 165       2.989   3.857 -18.055  1.00  1.00
ATOM    659  C   SER B 165       3.977   2.700 -17.969  1.00  1.00
ATOM    660  O   SER B 165       3.618   1.546 -18.203  1.00  1.00
ATOM    661  N   ALA B 166       5.185   3.052 -17.338  1.00  1.00
ATOM    662  CA  ALA B 166       6.241   2.067 -17.139  1.00  1.00
ATOM    663  C   ALA B 166       6.252   1.552 -15.706  1.00  1.00
ATOM    664  O   ALA B 166       6.543   0.381 -15.458  1.00  1.00
ATOM    665  N   LYS B 167       5.629   2.184 -14.830  1.00  1.00
ATOM    666  CA  LYS B 167       5.537   1.908 -13.401  1.00  1.00
ATOM    667  C   LYS B 167       4.334   2.606 -12.781  1.00  1.00
ATOM    668  O   LYS B 167       4.031   3.752 -13.112  1.00  1.00
ATOM    669  N   LEU B 168       3.586   1.841 -11.993  1.00  1.00
ATOM    670  CA  LEU B 168       2.441   2.206 -11.169  1.00  1.00
ATOM    671  C   LEU B 168       2.406   1.391  -9.881  1.00  1.00
ATOM    672  O   LEU B 168       2.385   0.160  -9.914  1.00  1.00
ATOM    673  N   ARG B 169       3.146   1.843  -8.901  1.00  1.00
ATOM    674  CA  ARG B 169       3.303   1.200  -7.602  1.00  1.00
ATOM    675  C   ARG B 169       2.709   2.055  -6.489  1.00  1.00
ATOM    676  O   ARG B 169       2.949   3.260  -6.424  1.00  1.00
ATOM    677  N   MET B 170       1.667   1.498  -5.804  1.00  1.00
ATOM    678  CA  MET B 170       1.022   2.178  -4.687  1.00  1.00
ATOM    679  C   MET B 170       1.631   1.753  -3.358  1.00  1.00
ATOM    680  O   MET B 170       1.794   0.562  -3.090  1.00  1.00
ATOM    681  N   VAL B 171       2.145   2.807  -2.533  1.00  1.00
ATOM    682  CA  VAL B 171       2.592   2.425  -1.198  1.00  1.00
ATOM    683  C   VAL B 171       1.410   2.118  -0.289  1.00  1.00
ATOM    684  O   VAL B 171       0.413   2.841  -0.285  1.00  1.00
ATOM    685  N   THR B 172       1.617   1.028   0.551  1.00  1.00
ATOM    686  CA  THR B 172       0.596   0.646   1.519  1.00  1.00
ATOM    687  C   THR B 172       1.126   0.740   2.944  1.00  1.00
ATOM    688  O   THR B 172       0.387   1.074   3.870  1.00  1.00
ATOM    689  N   GLY B 173       2.445   0.714   3.050  1.00  1.00
ATOM    690  CA  GLY B 173       3.093   0.913   4.341  1.00  1.00
ATOM    691  C   GLY B 173       3.656   2.323   4.462  1.00  1.00
ATOM    692  O   GLY B 173       3.669   3.083   3.493  1.00  1.00
ATOM    693  N   LEU B 174       4.662   2.511   5.125  1.00  1.00
ATOM    694  CA  LEU B 174       5.276   3.788   5.467  1.00  1.00
ATOM    695  C   LEU B 174       6.736   3.834   5.028  1.00  1.00
ATOM    696  O   LEU B 174       7.415   2.807   4.990  1.00  1.00
ATOM    697  N   ARG B 175       7.312   5.060   5.033  1.00  1.00
ATOM    698  CA  ARG B 175       8.741   5.220   4.792  1.00  1.00
ATOM    699  C   ARG B 175       9.553   4.219   5.604  1.00  1.00
ATOM    700  O   ARG B 175       9.368   4.092   6.814  1.00  1.00
ATOM    701  N   ASN B 176      10.424   3.450   4.840  1.00  1.00
ATOM    702  CA  ASN B 176      11.300   2.472   5.475  1.00  1.00
ATOM    703  C   ASN B 176      12.638   3.095   5.851  1.00  1.00
ATOM    704  O   ASN B 176      13.320   3.681   5.010  1.00  1.00
ATOM    705  N   ILE B 177      12.954   3.170   7.098  1.00  1.00
ATOM    706  CA  ILE B 177      14.157   3.760   7.673  1.00  1.00
ATOM    707  C   ILE B 177      14.805   2.819   8.680  1.00  1.00
ATOM    708  O   ILE B 177      14.307   2.645   9.792  1.00  1.00
ATOM    709  N   PRO B 178      15.341   1.671   8.237  1.00  1.00
ATOM    710  CA  PRO B 178      15.888   0.656   9.130  1.00  1.00
ATOM    711  C   PRO B 178      17.192   1.125   9.763  1.00  1.00
ATOM    712  O   PRO B 178      17.975   1.840   9.138  1.00  1.00
ATOM    713  N   GLY B 179       7.936  14.856   7.221  1.00  1.00
ATOM    714  CA  GLY B 179       6.573  14.650   6.746  1.00  1.00
ATOM    715  C   GLY B 179       5.628  15.702   7.314  1.00  1.00
ATOM    716  O   GLY B 179       5.873  16.258   8.385  1.00  1.00
ATOM    717  N   LEU B 180       4.371  15.681   6.875  1.00  1.00
ATOM    718  CA  LEU B 180       3.401  16.670   7.333  1.00  1.00
ATOM    719  C   LEU B 180       3.201  16.589   8.842  1.00  1.00
ATOM    720  O   LEU B 180       3.031  17.608   9.511  1.00  1.00
ATOM    721  N   PHE B 181       3.225  15.670   9.563  1.00  1.00
ATOM    722  CA  PHE B 181       2.977  15.535  10.994  1.00  1.00
ATOM    723  C   PHE B 181       4.277  15.593  11.786  1.00  1.00
ATOM    724  O   PHE B 181       4.295  16.026  12.938  1.00  1.00
ATOM    725  N   GLY B 182       5.358  15.274  11.326  1.00  1.00
ATOM    726  CA  GLY B 182       6.642  15.612  11.927  1.00  1.00
ATOM    727  C   GLY B 182       7.156  14.478  12.804  1.00  1.00
ATOM    728  O   GLY B 182       8.305  14.493  13.245  1.00  1.00
ATOM    729  N   ALA B 183       6.545  13.277  12.649  1.00  1.00
ATOM    730  CA  ALA B 183       6.954  12.157  13.488  1.00  1.00
ATOM    731  C   ALA B 183       7.851  11.193  12.723  1.00  1.00
ATOM    732  O   ALA B 183       8.814  10.658  13.271  1.00  1.00
ATOM    733  N   ILE B 184       7.407  10.603  11.620  1.00  1.00
ATOM    734  CA  ILE B 184       8.240   9.717  10.814  1.00  1.00
ATOM    735  C   ILE B 184       9.334  10.495  10.093  1.00  1.00
ATOM    736  O   ILE B 184       9.058  11.469   9.393  1.00  1.00
ATOM    737  N   ALA B 185      10.621   9.991  10.210  1.00  1.00
ATOM    738  CA  ALA B 185      11.727  10.730   9.613  1.00  1.00
ATOM    739  C   ALA B 185      11.717  12.188  10.053  1.00  1.00
ATOM    740  O   ALA B 185      11.381  13.079   9.274  1.00  1.00
ATOM    741  N   GLY B 186      11.311  12.375  11.296  1.00  1.00
ATOM    742  CA  GLY B 186      11.262  13.693  11.917  1.00  1.00
ATOM    743  C   GLY B 186      11.835  13.659  13.328  1.00  1.00
ATOM    744  O   GLY B 186      12.746  14.418  13.657  1.00  1.00
ATOM    745  N   PHE B 187      10.910  13.759  14.383  1.00  1.00
ATOM    746  CA  PHE B 187      11.395  13.742  15.758  1.00  1.00
ATOM    747  C   PHE B 187      11.642  12.317  16.237  1.00  1.00
ATOM    748  O   PHE B 187      12.376  12.094  17.200  1.00  1.00
ATOM    749  N   ILE B 188      10.946  11.351  15.707  1.00  1.00
ATOM    750  CA  ILE B 188      11.382   9.961  15.774  1.00  1.00
ATOM    751  C   ILE B 188      12.252   9.598  14.577  1.00  1.00
ATOM    752  O   ILE B 188      11.770   9.524  13.447  1.00  1.00
ATOM    753  N   GLU B 189      13.497   9.732  14.578  1.00  1.00
ATOM    754  CA  GLU B 189      14.418   9.735  13.448  1.00  1.00
ATOM    755  C   GLU B 189      14.433   8.383  12.746  1.00  1.00
ATOM    756  O   GLU B 189      14.517   8.311  11.520  1.00  1.00
ATOM    757  N   GLY B 190      14.237   7.307  13.132  1.00  1.00
ATOM    758  CA  GLY B 190      14.369   6.040  12.423  1.00  1.00
ATOM    759  C   GLY B 190      13.231   5.090  12.776  1.00  1.00
ATOM    760  O   GLY B 190      12.689   5.139  13.880  1.00  1.00
ATOM    761  N   GLY B 191      13.139   4.000  12.059  1.00  1.00
ATOM    762  CA  GLY B 191      12.186   2.930  12.328  1.00  1.00
ATOM    763  C   GLY B 191      12.818   1.829  13.169  1.00  1.00
ATOM    764  O   GLY B 191      14.009   1.543  13.041  1.00  1.00
ATOM    765  N   TRP B 192      11.994   0.799  13.479  1.00  1.00
ATOM    766  CA  TRP B 192      12.426  -0.362  14.247  1.00  1.00
ATOM    767  C   TRP B 192      12.216  -1.651  13.462  1.00  1.00
ATOM    768  O   TRP B 192      11.088  -2.001  13.115  1.00  1.00
ATOM    769  N   THR B 193      13.362  -2.369  13.158  1.00  1.00
ATOM    770  CA  THR B 193      13.219  -3.656  12.486  1.00  1.00
ATOM    771  C   THR B 193      12.798  -4.744  13.465  1.00  1.00
ATOM    772  O   THR B 193      12.044  -5.651  13.113  1.00  1.00
ATOM    773  N   GLY B 194      12.865  -4.430  14.750  1.00  1.00
ATOM    774  CA  GLY B 194      12.553  -5.387  15.805  1.00  1.00
ATOM    775  C   GLY B 194      11.069  -5.365  16.147  1.00  1.00
ATOM    776  O   GLY B 194      10.509  -6.369  16.590  1.00  1.00
ATOM    777  N   MET B 195      10.326  -4.434  15.845  1.00  1.00
ATOM    778  CA  MET B 195       8.869  -4.403  15.870  1.00  1.00
ATOM    779  C   MET B 195       8.283  -4.967  14.582  1.00  1.00
ATOM    780  O   MET B 195       8.371  -4.344  13.524  1.00  1.00
ATOM    781  N   ILE B 196       7.952  -6.268  14.629  1.00  1.00
ATOM    782  CA  ILE B 196       7.628  -7.034  13.431  1.00  1.00
ATOM    783  C   ILE B 196       6.139  -7.347  13.363  1.00  1.00
ATOM    784  O   ILE B 196       5.557  -7.408  12.279  1.00  1.00
ATOM    785  N   ASP B 197       5.288  -6.859  14.168  1.00  1.00
ATOM    786  CA  ASP B 197       3.895  -7.286  14.212  1.00  1.00
ATOM    787  C   ASP B 197       2.952  -6.121  13.944  1.00  1.00
ATOM    788  O   ASP B 197       1.884  -6.296  13.359  1.00  1.00
ATOM    789  N   GLY B 198       3.291  -5.062  13.480  1.00  1.00
ATOM    790  CA  GLY B 198       2.475  -3.934  13.045  1.00  1.00
ATOM    791  C   GLY B 198       3.344  -2.763  12.607  1.00  1.00
ATOM    792  O   GLY B 198       4.527  -2.696  12.940  1.00  1.00
ATOM    793  N   TRP B 199       2.581  -1.655  12.165  1.00  1.00
ATOM    794  CA  TRP B 199       3.283  -0.478  11.666  1.00  1.00
ATOM    795  C   TRP B 199       3.646   0.470  12.801  1.00  1.00
ATOM    796  O   TRP B 199       4.728   1.059  12.809  1.00  1.00
ATOM    797  N   TYR B 200       2.990   0.693  13.754  1.00  1.00
ATOM    798  CA  TYR B 200       3.213   1.534  14.924  1.00  1.00
ATOM    799  C   TYR B 200       3.121   0.723  16.210  1.00  1.00
ATOM    800  O   TYR B 200       2.356  -0.237  16.297  1.00  1.00
ATOM    801  N   GLY B 201       3.920   1.384  17.302  1.00  1.00
ATOM    802  CA  GLY B 201       3.867   0.680  18.578  1.00  1.00
ATOM    803  C   GLY B 201       4.865   1.263  19.570  1.00  1.00
ATOM    804  O   GLY B 201       5.727   2.061  19.203  1.00  1.00
ATOM    805  N   TYR B 202       5.385   0.339  20.465  1.00  1.00
ATOM    806  CA  TYR B 202       6.127   0.754  21.650  1.00  1.00
ATOM    807  C   TYR B 202       7.386  -0.083  21.834  1.00  1.00
ATOM    808  O   TYR B 202       7.419  -1.259  21.471  1.00  1.00
ATOM    809  N   HIS B 203       8.394   0.523  22.343  1.00  1.00
ATOM    810  CA  HIS B 203       9.597  -0.090  22.895  1.00  1.00
ATOM    811  C   HIS B 203       9.781   0.279  24.361  1.00  1.00
ATOM    812  O   HIS B 203       9.603   1.435  24.747  1.00  1.00
ATOM    813  N   HIS B 204       9.857  -0.638  25.259  1.00  1.00
ATOM    814  CA  HIS B 204       9.979  -0.351  26.683  1.00  1.00
ATOM    815  C   HIS B 204      11.260  -0.943  27.256  1.00  1.00
ATOM    816  O   HIS B 204      11.703  -2.013  26.837  1.00  1.00
ATOM    817  N   GLN B 205      11.717  -0.423  28.298  1.00  1.00
ATOM    818  CA  GLN B 205      12.885  -0.770  29.100  1.00  1.00
ATOM    819  C   GLN B 205      12.608  -0.580  30.586  1.00  1.00
ATOM    820  O   GLN B 205      12.099   0.460  31.005  1.00  1.00
ATOM    821  N   ASN B 206      12.519  -1.635  31.347  1.00  1.00
ATOM    822  CA  ASN B 206      12.299  -1.589  32.787  1.00  1.00
ATOM    823  C   ASN B 206      13.105  -2.666  33.502  1.00  1.00
ATOM    824  O   ASN B 206      13.451  -3.690  32.913  1.00  1.00
ATOM    825  N   GLU B 207      13.070  -2.752  34.772  1.00  1.00
ATOM    826  CA  GLU B 207      13.793  -3.754  35.547  1.00  1.00
ATOM    827  C   GLU B 207      13.534  -5.156  35.011  1.00  1.00
ATOM    828  O   GLU B 207      14.437  -5.992  34.972  1.00  1.00
ATOM    829  N   GLN B 208      12.445  -5.518  34.607  1.00  1.00
ATOM    830  CA  GLN B 208      12.033  -6.813  34.078  1.00  1.00
ATOM    831  C   GLN B 208      12.484  -6.986  32.633  1.00  1.00
ATOM    832  O   GLN B 208      12.752  -8.101  32.185  1.00  1.00
ATOM    833  N   GLY B 209      13.091  -6.196  31.992  1.00  1.00
ATOM    834  CA  GLY B 209      13.645  -6.390  30.657  1.00  1.00
ATOM    835  C   GLY B 209      13.286  -5.230  29.737  1.00  1.00
ATOM    836  O   GLY B 209      12.710  -4.234  30.175  1.00  1.00
ATOM    837  N   SER B 210      13.508  -5.584  28.374  1.00  1.00
ATOM    838  CA  SER B 210      13.082  -4.698  27.296  1.00  1.00
ATOM    839  C   SER B 210      12.494  -5.488  26.134  1.00  1.00
ATOM    840  O   SER B 210      12.930  -6.602  25.845  1.00  1.00
ATOM    841  N   GLY B 211      11.586  -4.878  25.409  1.00  1.00
ATOM    842  CA  GLY B 211      10.984  -5.522  24.248  1.00  1.00
ATOM    843  C   GLY B 211      10.320  -4.500  23.334  1.00  1.00
ATOM    844  O   GLY B 211      10.107  -3.351  23.723  1.00  1.00
ATOM    845  N   TYR B 212       9.754  -4.988  22.251  1.00  1.00
ATOM    846  CA  TYR B 212       8.860  -4.266  21.353  1.00  1.00
ATOM    847  C   TYR B 212       7.466  -4.879  21.352  1.00  1.00
ATOM    848  O   TYR B 212       7.312  -6.094  21.482  1.00  1.00
ATOM    849  N   ALA B 213       6.477  -3.972  21.044  1.00  1.00
ATOM    850  CA  ALA B 213       5.078  -4.365  20.930  1.00  1.00
ATOM    851  C   ALA B 213       4.302  -3.392  20.052  1.00  1.00
ATOM    852  O   ALA B 213       4.471  -2.177  20.155  1.00  1.00
ATOM    853  N   ALA B 214       3.733  -3.849  18.934  1.00  1.00
ATOM    854  CA  ALA B 214       2.894  -3.006  18.091  1.00  1.00
ATOM    855  C   ALA B 214       1.629  -2.580  18.823  1.00  1.00
ATOM    856  O   ALA B 214       1.008  -3.377  19.526  1.00  1.00
ATOM    857  N   ASP B 215       1.236  -1.223  18.589  1.00  1.00
ATOM    858  CA  ASP B 215      -0.114  -0.857  19.000  1.00  1.00
ATOM    859  C   ASP B 215      -1.157  -1.461  18.068  1.00  1.00
ATOM    860  O   ASP B 215      -1.145  -1.212  16.863  1.00  1.00
ATOM    861  N   GLN B 216      -1.910  -2.465  18.612  1.00  1.00
ATOM    862  CA  GLN B 216      -2.777  -3.290  17.778  1.00  1.00
ATOM    863  C   GLN B 216      -3.947  -2.481  17.233  1.00  1.00
ATOM    864  O   GLN B 216      -4.346  -2.649  16.080  1.00  1.00
ATOM    865  N   LYS B 217      -4.505  -1.544  17.985  1.00  1.00
ATOM    866  CA  LYS B 217      -5.676  -0.775  17.582  1.00  1.00
ATOM    867  C   LYS B 217      -5.355   0.145  16.411  1.00  1.00
ATOM    868  O   LYS B 217      -6.142   0.270  15.473  1.00  1.00
ATOM    869  N   SER B 218      -4.265   0.935  16.505  1.00  1.00
ATOM    870  CA  SER B 218      -3.901   1.862  15.441  1.00  1.00
ATOM    871  C   SER B 218      -3.395   1.118  14.212  1.00  1.00
ATOM    872  O   SER B 218      -3.667   1.513  13.078  1.00  1.00
ATOM    873  N   THR B 219      -2.709  -0.024  14.439  1.00  1.00
ATOM    874  CA  THR B 219      -2.233  -0.843  13.330  1.00  1.00
ATOM    875  C   THR B 219      -3.396  -1.440  12.548  1.00  1.00
ATOM    876  O   THR B 219      -3.384  -1.457  11.317  1.00  1.00
ATOM    877  N   GLN B 220      -4.402  -1.981  13.283  1.00  1.00
ATOM    878  CA  GLN B 220      -5.562  -2.614  12.666  1.00  1.00
ATOM    879  C   GLN B 220      -6.424  -1.592  11.936  1.00  1.00
ATOM    880  O   GLN B 220      -6.927  -1.856  10.845  1.00  1.00
ATOM    881  N   ASN B 221      -6.647  -0.428  12.533  1.00  1.00
ATOM    882  CA  ASN B 221      -7.425   0.642  11.921  1.00  1.00
ATOM    883  C   ASN B 221      -6.745   1.167  10.662  1.00  1.00
ATOM    884  O   ASN B 221      -7.406   1.474   9.670  1.00  1.00
ATOM    885  N   ALA B 222      -5.410   1.259  10.681  1.00  1.00
ATOM    886  CA  ALA B 222      -4.644   1.738   9.537  1.00  1.00
ATOM    887  C   ALA B 222      -4.652   0.719   8.404  1.00  1.00
ATOM    888  O   ALA B 222      -4.757   1.081   7.232  1.00  1.00
ATOM    889  N   ILE B 223      -4.524  -0.577   8.745  1.00  1.00
ATOM    890  CA  ILE B 223      -4.632  -1.611   7.722  1.00  1.00
ATOM    891  C   ILE B 223      -6.011  -1.605   7.076  1.00  1.00
ATOM    892  O   ILE B 223      -6.138  -1.742   5.859  1.00  1.00
ATOM    893  N   ASN B 224      -7.064  -1.418   7.906  1.00  1.00
ATOM    894  CA  ASN B 224      -8.426  -1.314   7.398  1.00  1.00
ATOM    895  C   ASN B 224      -8.562  -0.155   6.418  1.00  1.00
ATOM    896  O   ASN B 224      -9.208  -0.282   5.378  1.00  1.00
ATOM    897  N   GLY B 225      -7.987   1.003   6.784  1.00  1.00
ATOM    898  CA  GLY B 225      -8.082   2.218   5.983  1.00  1.00
ATOM    899  C   GLY B 225      -7.328   2.071   4.667  1.00  1.00
ATOM    900  O   GLY B 225      -7.812   2.483   3.614  1.00  1.00
ATOM    901  N   ILE B 226      -6.031   1.635   4.755  1.00  1.00
ATOM    902  CA  ILE B 226      -5.174   1.499   3.584  1.00  1.00
ATOM    903  C   ILE B 226      -5.756   0.502   2.589  1.00  1.00
ATOM    904  O   ILE B 226      -5.742   0.737   1.381  1.00  1.00
ATOM    905  N   THR B 227      -6.266  -0.627   3.076  1.00  1.00
ATOM    906  CA  THR B 227      -6.845  -1.650   2.213  1.00  1.00
ATOM    907  C   THR B 227      -8.147  -1.169   1.585  1.00  1.00
ATOM    908  O   THR B 227      -8.414  -1.429   0.412  1.00  1.00
ATOM    909  N   ASN B 228      -8.932  -0.406   2.273  1.00  1.00
ATOM    910  CA  ASN B 228     -10.129   0.222   1.727  1.00  1.00
ATOM    911  C   ASN B 228      -9.776   1.211   0.623  1.00  1.00
ATOM    912  O   ASN B 228     -10.471   1.299  -0.390  1.00  1.00
ATOM    913  N   LYS B 229      -8.636   1.936   0.827  1.00  1.00
ATOM    914  CA  LYS B 229      -8.142   2.878  -0.170  1.00  1.00
ATOM    915  C   LYS B 229      -7.738   2.162  -1.452  1.00  1.00
ATOM    916  O   LYS B 229      -8.018   2.635  -2.554  1.00  1.00
ATOM    917  N   VAL B 230      -7.036   1.024  -1.323  1.00  1.00
ATOM    918  CA  VAL B 230      -6.654   0.217  -2.475  1.00  1.00
ATOM    919  C   VAL B 230      -7.880  -0.274  -3.235  1.00  1.00
ATOM    920  O   VAL B 230      -7.918  -0.234  -4.464  1.00  1.00
ATOM    921  N   ASN B 231      -8.887  -0.730  -2.495  1.00  1.00
ATOM    922  CA  ASN B 231     -10.132  -1.226  -3.069  1.00  1.00
ATOM    923  C   ASN B 231     -10.862  -0.129  -3.834  1.00  1.00
ATOM    924  O   ASN B 231     -11.399  -0.365  -4.916  1.00  1.00
ATOM    925  N   THR B 232     -10.936   1.078  -3.225  1.00  1.00
ATOM    926  CA  THR B 232     -11.578   2.234  -3.839  1.00  1.00
ATOM    927  C   THR B 232     -10.904   2.604  -5.154  1.00  1.00
ATOM    928  O   THR B 232     -11.573   2.929  -6.135  1.00  1.00
ATOM    929  N   VAL B 233      -9.580   2.690  -5.148  1.00  1.00
ATOM    930  CA  VAL B 233      -8.798   2.979  -6.344  1.00  1.00
ATOM    931  C   VAL B 233      -9.043   1.937  -7.428  1.00  1.00
ATOM    932  O   VAL B 233      -9.182   2.271  -8.604  1.00  1.00
ATOM    933  N   ILE B 234      -8.993   0.672  -7.071  1.00  1.00
ATOM    934  CA  ILE B 234      -9.209  -0.423  -8.008  1.00  1.00
ATOM    935  C   ILE B 234     -10.635  -0.415  -8.546  1.00  1.00
ATOM    936  O   ILE B 234     -10.861  -0.633  -9.736  1.00  1.00
ATOM    937  N   GLU B 235     -11.590  -0.173  -7.769  1.00  1.00
ATOM    938  CA  GLU B 235     -13.014  -0.172  -8.082  1.00  1.00
ATOM    939  C   GLU B 235     -13.335   0.830  -9.185  1.00  1.00
ATOM    940  O   GLU B 235     -14.159   0.562 -10.059  1.00  1.00
ATOM    941  N   LYS B 236     -12.709   1.919  -9.295  1.00  1.00
ATOM    942  CA  LYS B 236     -13.021   3.007 -10.213  1.00  1.00
ATOM    943  C   LYS B 236     -12.448   2.740 -11.599  1.00  1.00
ATOM    944  O   LYS B 236     -13.059   3.085 -12.611  1.00  1.00
ATOM    945  N   MET B 237     -11.395   2.055 -11.712  1.00  1.00
ATOM    946  CA  MET B 237     -10.824   1.654 -12.993  1.00  1.00
ATOM    947  C   MET B 237      -9.922   0.437 -12.837  1.00  1.00
ATOM    948  O   MET B 237      -8.957   0.462 -12.072  1.00  1.00
ATOM    949  N   ASN B 238     -10.499  -0.719 -13.545  1.00  1.00
ATOM    950  CA  ASN B 238      -9.759  -1.968 -13.416  1.00  1.00
ATOM    951  C   ASN B 238     -10.122  -2.942 -14.530  1.00  1.00
ATOM    952  O   ASN B 238      -9.316  -3.790 -14.913  1.00  1.00
ATOM    953  N   ILE B 239     -10.579  -2.686 -15.602  1.00  1.00
ATOM    954  CA  ILE B 239     -10.979  -3.616 -16.652  1.00  1.00
ATOM    955  C   ILE B 239     -11.365  -2.875 -17.926  1.00  1.00
ATOM    956  O   ILE B 239     -11.876  -1.756 -17.874  1.00  1.00
ATOM    957  N   GLN B 240     -10.991  -3.450 -19.019  1.00  1.00
ATOM    958  CA  GLN B 240     -11.405  -3.089 -20.369  1.00  1.00
ATOM    959  C   GLN B 240     -11.944  -4.299 -21.122  1.00  1.00
ATOM    960  O   GLN B 240     -11.415  -5.404 -21.000  1.00  1.00
ATOM    961  N   PHE B 241     -13.110  -4.191 -21.682  1.00  1.00
ATOM    962  CA  PHE B 241     -13.631  -5.269 -22.515  1.00  1.00
ATOM    963  C   PHE B 241     -12.938  -5.300 -23.871  1.00  1.00
ATOM    964  O   PHE B 241     -12.531  -4.264 -24.396  1.00  1.00
ATOM    965  N   THR B 242     -13.164  -6.243 -24.689  1.00  1.00
ATOM    966  CA  THR B 242     -12.603  -6.371 -26.029  1.00  1.00
ATOM    967  C   THR B 242     -12.539  -5.021 -26.731  1.00  1.00
ATOM    968  O   THR B 242     -13.521  -4.278 -26.760  1.00  1.00
ATOM    969  N   ALA B 243     -11.302  -4.738 -27.178  1.00  1.00
ATOM    970  CA  ALA B 243     -10.907  -3.576 -27.964  1.00  1.00
ATOM    971  C   ALA B 243      -9.977  -3.971 -29.104  1.00  1.00
ATOM    972  O   ALA B 243      -8.979  -4.660 -28.893  1.00  1.00
ATOM    973  N   VAL B 244     -10.455  -4.009 -30.289  1.00  1.00
ATOM    974  CA  VAL B 244      -9.716  -4.447 -31.467  1.00  1.00
ATOM    975  C   VAL B 244      -9.612  -3.332 -32.499  1.00  1.00
ATOM    976  O   VAL B 244     -10.536  -2.535 -32.661  1.00  1.00
ATOM    977  N   GLY B 245      -8.650  -3.212 -33.218  1.00  1.00
ATOM    978  CA  GLY B 245      -8.466  -2.282 -34.326  1.00  1.00
ATOM    979  C   GLY B 245      -9.643  -2.335 -35.291  1.00  1.00
ATOM    980  O   GLY B 245     -10.187  -3.405 -35.564  1.00  1.00
ATOM    981  N   LYS B 246      -9.764  -1.205 -36.064  1.00  1.00
ATOM    982  CA  LYS B 246     -10.711  -1.134 -37.171  1.00  1.00
ATOM    983  C   LYS B 246      -9.996  -1.207 -38.513  1.00  1.00
ATOM    984  O   LYS B 246      -8.990  -0.531 -38.730  1.00  1.00
ATOM    985  N   LEU B 247      -9.586  10.560 -37.282  1.00  1.00
ATOM    986  CA  LEU B 247     -10.671  10.646 -36.313  1.00  1.00
ATOM    987  C   LEU B 247     -10.653   9.458 -35.357  1.00  1.00
ATOM    988  O   LEU B 247     -10.908   9.606 -34.162  1.00  1.00
ATOM    989  N   ASN B 248     -10.551   8.241 -35.878  1.00  1.00
ATOM    990  CA  ASN B 248     -10.443   7.045 -35.051  1.00  1.00
ATOM    991  C   ASN B 248      -9.152   7.048 -34.244  1.00  1.00
ATOM    992  O   ASN B 248      -9.131   6.630 -33.086  1.00  1.00
ATOM    993  N   LYS B 249      -8.043   7.375 -34.857  1.00  1.00
ATOM    994  CA  LYS B 249      -6.765   7.424 -34.157  1.00  1.00
ATOM    995  C   LYS B 249      -6.756   8.524 -33.103  1.00  1.00
ATOM    996  O   LYS B 249      -6.166   8.368 -32.034  1.00  1.00
ATOM    997  N   LYS B 250      -7.378   9.696 -33.403  1.00  1.00
ATOM    998  CA  LYS B 250      -7.478  10.797 -32.452  1.00  1.00
ATOM    999  C   LYS B 250      -8.255  10.382 -31.209  1.00  1.00
ATOM   1000  O   LYS B 250      -7.906  10.761 -30.091  1.00  1.00
ATOM   1001  N   VAL B 251      -9.381   9.631 -31.404  1.00  1.00
ATOM   1002  CA  VAL B 251     -10.183   9.139 -30.291  1.00  1.00
ATOM   1003  C   VAL B 251      -9.388   8.170 -29.425  1.00  1.00
ATOM   1004  O   VAL B 251      -9.476   8.204 -28.198  1.00  1.00
ATOM   1005  N   ASP B 252      -8.747   7.159 -30.089  1.00  1.00
ATOM   1006  CA  ASP B 252      -7.954   6.177 -29.360  1.00  1.00
ATOM   1007  C   ASP B 252      -6.796   6.839 -28.625  1.00  1.00
ATOM   1008  O   ASP B 252      -6.489   6.488 -27.485  1.00  1.00
ATOM   1009  N   ASP B 253      -6.043   7.682 -29.230  1.00  1.00
ATOM   1010  CA  ASP B 253      -4.883   8.332 -28.632  1.00  1.00
ATOM   1011  C   ASP B 253      -5.300   9.297 -27.530  1.00  1.00
ATOM   1012  O   ASP B 253      -4.603   9.449 -26.527  1.00  1.00
ATOM   1013  N   GLY B 254      -6.437   9.947 -27.649  1.00  1.00
ATOM   1014  CA  GLY B 254      -6.911  10.912 -26.665  1.00  1.00
ATOM   1015  C   GLY B 254      -7.411  10.215 -25.406  1.00  1.00
ATOM   1016  O   GLY B 254      -7.225  10.710 -24.295  1.00  1.00
ATOM   1017  N   PHE B 255      -8.126   9.118 -25.520  1.00  1.00
ATOM   1018  CA  PHE B 255      -8.562   8.330 -24.373  1.00  1.00
ATOM   1019  C   PHE B 255      -7.373   7.731 -23.634  1.00  1.00
ATOM   1020  O   PHE B 255      -7.362   7.668 -22.404  1.00  1.00
ATOM   1021  N   LEU B 256      -6.404   7.227 -24.414  1.00  1.00
ATOM   1022  CA  LEU B 256      -5.185   6.661 -23.850  1.00  1.00
ATOM   1023  C   LEU B 256      -4.394   7.712 -23.078  1.00  1.00
ATOM   1024  O   LEU B 256      -3.824   7.424 -22.026  1.00  1.00
ATOM   1025  N   ASP B 257      -4.296   8.933 -23.619  1.00  1.00
ATOM   1026  CA  ASP B 257      -3.605  10.027 -22.947  1.00  1.00
ATOM   1027  C   ASP B 257      -4.257  10.351 -21.609  1.00  1.00
ATOM   1028  O   ASP B 257      -3.572  10.625 -20.623  1.00  1.00
ATOM   1029  N   ILE B 258      -5.593  10.381 -21.577  1.00  1.00
ATOM   1030  CA  ILE B 258      -6.355  10.729 -20.383  1.00  1.00
ATOM   1031  C   ILE B 258      -6.219   9.656 -19.310  1.00  1.00
ATOM   1032  O   ILE B 258      -6.082   9.963 -18.126  1.00  1.00
ATOM   1033  N   TRP B 259      -6.358   8.373 -19.703  1.00  1.00
ATOM   1034  CA  TRP B 259      -6.295   7.270 -18.753  1.00  1.00
ATOM   1035  C   TRP B 259      -4.885   7.094 -18.205  1.00  1.00
ATOM   1036  O   TRP B 259      -4.700   6.766 -17.032  1.00  1.00
ATOM   1037  N   THR B 260      -3.885   7.272 -19.007  1.00  1.00
ATOM   1038  CA  THR B 260      -2.500   7.230 -18.554  1.00  1.00
ATOM   1039  C   THR B 260      -2.232   8.297 -17.500  1.00  1.00
ATOM   1040  O   THR B 260      -1.534   8.050 -16.517  1.00  1.00
ATOM   1041  N   TYR B 261      -2.739   9.542 -17.805  1.00  1.00
ATOM   1042  CA  TYR B 261      -2.600  10.662 -16.882  1.00  1.00
ATOM   1043  C   TYR B 261      -3.331  10.392 -15.573  1.00  1.00
ATOM   1044  O   TYR B 261      -2.825  10.698 -14.494  1.00  1.00
ATOM   1045  N   ASN B 262      -4.543   9.904 -15.660  1.00  1.00
ATOM   1046  CA  ASN B 262      -5.404   9.634 -14.515  1.00  1.00
ATOM   1047  C   ASN B 262      -4.793   8.576 -13.605  1.00  1.00
ATOM   1048  O   ASN B 262      -4.856   8.685 -12.380  1.00  1.00
ATOM   1049  N   ALA B 263      -4.318   7.487 -14.184  1.00  1.00
ATOM   1050  CA  ALA B 263      -3.739   6.380 -13.432  1.00  1.00
ATOM   1051  C   ALA B 263      -2.484   6.819 -12.686  1.00  1.00
ATOM   1052  O   ALA B 263      -2.275   6.446 -11.532  1.00  1.00
ATOM   1053  N   GLU B 264      -1.584   7.470 -13.369  1.00  1.00
ATOM   1054  CA  GLU B 264      -0.321   7.890 -12.773  1.00  1.00
ATOM   1055  C   GLU B 264      -0.545   8.931 -11.683  1.00  1.00
ATOM   1056  O   GLU B 264       0.103   8.898 -10.638  1.00  1.00
ATOM   1057  N   LEU B 265      -1.386   9.897 -11.902  1.00  1.00
ATOM   1058  CA  LEU B 265      -1.645  10.977 -10.957  1.00  1.00
ATOM   1059  C   LEU B 265      -2.402  10.470  -9.734  1.00  1.00
ATOM   1060  O   LEU B 265      -2.164  10.922  -8.614  1.00  1.00
ATOM   1061  N   LEU B 266      -3.356   9.599  -9.910  1.00  1.00
ATOM   1062  CA  LEU B 266      -4.087   8.990  -8.805  1.00  1.00
ATOM   1063  C   LEU B 266      -3.141   8.277  -7.844  1.00  1.00
ATOM   1064  O   LEU B 266      -3.315   8.338  -6.627  1.00  1.00
ATOM   1065  N   VAL B 267      -2.179   7.535  -8.421  1.00  1.00
ATOM   1066  CA  VAL B 267      -1.209   6.801  -7.618  1.00  1.00
ATOM   1067  C   VAL B 267      -0.274   7.751  -6.880  1.00  1.00
ATOM   1068  O   VAL B 267       0.046   7.539  -5.710  1.00  1.00
ATOM   1069  N   LEU B 268       0.215   8.769  -7.589  1.00  1.00
ATOM   1070  CA  LEU B 268       1.124   9.744  -6.998  1.00  1.00
ATOM   1071  C   LEU B 268       0.455  10.499  -5.854  1.00  1.00
ATOM   1072  O   LEU B 268       1.072  10.751  -4.819  1.00  1.00
ATOM   1073  N   LEU B 269      -0.747  10.949  -6.046  1.00  1.00
ATOM   1074  CA  LEU B 269      -1.486  11.688  -5.029  1.00  1.00
ATOM   1075  C   LEU B 269      -1.807  10.804  -3.829  1.00  1.00
ATOM   1076  O   LEU B 269      -1.737  11.248  -2.683  1.00  1.00
ATOM   1077  N   GLU B 270      -2.306   9.586  -4.091  1.00  1.00
ATOM   1078  CA  GLU B 270      -2.649   8.660  -3.019  1.00  1.00
ATOM   1079  C   GLU B 270      -1.411   8.235  -2.240  1.00  1.00
ATOM   1080  O   GLU B 270      -1.459   8.067  -1.021  1.00  1.00
ATOM   1081  N   ASN B 271      -0.294   8.084  -2.902  1.00  1.00
ATOM   1082  CA  ASN B 271       0.964   7.730  -2.257  1.00  1.00
ATOM   1083  C   ASN B 271       1.378   8.785  -1.239  1.00  1.00
ATOM   1084  O   ASN B 271       1.866   8.460  -0.157  1.00  1.00
ATOM   1085  N   GLU B 272       1.304  10.051  -1.637  1.00  1.00
ATOM   1086  CA  GLU B 272       1.608  11.158  -0.739  1.00  1.00
ATOM   1087  C   GLU B 272       0.696  11.144   0.481  1.00  1.00
ATOM   1088  O   GLU B 272       1.138  11.402   1.601  1.00  1.00
ATOM   1089  N   ARG B 273      -0.583  10.895   0.270  1.00  1.00
ATOM   1090  CA  ARG B 273      -1.582  10.873   1.332  1.00  1.00
ATOM   1091  C   ARG B 273      -1.355   9.700   2.278  1.00  1.00
ATOM   1092  O   ARG B 273      -1.544   9.820   3.488  1.00  1.00
ATOM   1093  N   THR B 274      -0.983   8.545   1.745  1.00  1.00
ATOM   1094  CA  THR B 274      -0.717   7.339   2.520  1.00  1.00
ATOM   1095  C   THR B 274       0.441   7.550   3.487  1.00  1.00
ATOM   1096  O   THR B 274       0.393   7.106   4.634  1.00  1.00
ATOM   1097  N   LEU B 275       1.535   8.109   2.985  1.00  1.00
ATOM   1098  CA  LEU B 275       2.699   8.383   3.820  1.00  1.00
ATOM   1099  C   LEU B 275       2.368   9.392   4.914  1.00  1.00
ATOM   1100  O   LEU B 275       2.807   9.250   6.056  1.00  1.00
ATOM   1101  N   ASP B 276       1.587  10.389   4.566  1.00  1.00
ATOM   1102  CA  ASP B 276       1.171  11.392   5.538  1.00  1.00
ATOM   1103  C   ASP B 276       0.258  10.787   6.597  1.00  1.00
ATOM   1104  O   ASP B 276       0.341  11.135   7.775  1.00  1.00
ATOM   1105  N   PHE B 277      -0.609   9.830   6.163  1.00  1.00
ATOM   1106  CA  PHE B 277      -1.524   9.123   7.051  1.00  1.00
ATOM   1107  C   PHE B 277      -0.765   8.358   8.128  1.00  1.00
ATOM   1108  O   PHE B 277      -1.185   8.314   9.284  1.00  1.00
ATOM   1109  N   HIS B 278       0.272   7.632   7.714  1.00  1.00
ATOM   1110  CA  HIS B 278       1.121   6.893   8.641  1.00  1.00
ATOM   1111  C   HIS B 278       1.816   7.831   9.620  1.00  1.00
ATOM   1112  O   HIS B 278       1.926   7.532  10.809  1.00  1.00
ATOM   1113  N   ASP B 279       2.368   8.961   9.065  1.00  1.00
ATOM   1114  CA  ASP B 279       3.009   9.969   9.901  1.00  1.00
ATOM   1115  C   ASP B 279       2.053  10.490  10.967  1.00  1.00
ATOM   1116  O   ASP B 279       2.442  10.695  12.117  1.00  1.00
ATOM   1117  N   SER B 280       0.809  10.730  10.589  1.00  1.00
ATOM   1118  CA  SER B 280      -0.236  11.222  11.479  1.00  1.00
ATOM   1119  C   SER B 280      -0.527  10.224  12.592  1.00  1.00
ATOM   1120  O   SER B 280      -0.756  10.608  13.739  1.00  1.00
ATOM   1121  N   ASN B 281      -0.642   8.938  12.249  1.00  1.00
ATOM   1122  CA  ASN B 281      -0.934   7.870  13.198  1.00  1.00
ATOM   1123  C   ASN B 281       0.147   7.771  14.266  1.00  1.00
ATOM   1124  O   ASN B 281      -0.145   7.544  15.440  1.00  1.00
ATOM   1125  N   VAL B 282       1.412   7.885  13.823  1.00  1.00
ATOM   1126  CA  VAL B 282       2.534   7.871  14.753  1.00  1.00
ATOM   1127  C   VAL B 282       2.484   9.066  15.696  1.00  1.00
ATOM   1128  O   VAL B 282       2.730   8.934  16.895  1.00  1.00
ATOM   1129  N   LYS B 283       2.234  10.242  15.126  1.00  1.00
ATOM   1130  CA  LYS B 283       2.155  11.487  15.881  1.00  1.00
ATOM   1131  C   LYS B 283       1.051  11.427  16.928  1.00  1.00
ATOM   1132  O   LYS B 283       1.221  11.903  18.051  1.00  1.00
ATOM   1133  N   ASN B 284      -0.125  10.883  16.522  1.00  1.00
ATOM   1134  CA  ASN B 284      -1.278  10.775  17.408  1.00  1.00
ATOM   1135  C   ASN B 284      -1.014   9.787  18.537  1.00  1.00
ATOM   1136  O   ASN B 284      -1.449   9.995  19.670  1.00  1.00
ATOM   1137  N   LEU B 285      -0.400   8.657  18.260  1.00  1.00
ATOM   1138  CA  LEU B 285      -0.024   7.666  19.262  1.00  1.00
ATOM   1139  C   LEU B 285       0.932   8.259  20.292  1.00  1.00
ATOM   1140  O   LEU B 285       0.815   7.992  21.488  1.00  1.00
ATOM   1141  N   TYR B 286       1.841   9.078  19.816  1.00  1.00
ATOM   1142  CA  TYR B 286       2.811   9.746  20.675  1.00  1.00
ATOM   1143  C   TYR B 286       2.133  10.758  21.589  1.00  1.00
ATOM   1144  O   TYR B 286       2.470  10.868  22.768  1.00  1.00
ATOM   1145  N   GLU B 287       1.302  11.616  21.003  1.00  1.00
ATOM   1146  CA  GLU B 287       0.556  12.617  21.756  1.00  1.00
ATOM   1147  C   GLU B 287      -0.377  11.964  22.768  1.00  1.00
ATOM   1148  O   GLU B 287      -0.558  12.470  23.876  1.00  1.00
ATOM   1149  N   LYS B 288      -0.963  10.837  22.440  1.00  1.00
ATOM   1150  CA  LYS B 288      -1.836  10.077  23.326  1.00  1.00
ATOM   1151  C   LYS B 288      -1.096   9.633  24.581  1.00  1.00
ATOM   1152  O   LYS B 288      -1.648   9.660  25.681  1.00  1.00
ATOM   1153  N   VAL B 289       0.086   9.014  24.409  1.00  1.00
ATOM   1154  CA  VAL B 289       0.918   8.604  25.534  1.00  1.00
ATOM   1155  C   VAL B 289       1.364   9.807  26.356  1.00  1.00
ATOM   1156  O   VAL B 289       1.370   9.762  27.587  1.00  1.00
ATOM   1157  N   LYS B 290       1.750  10.875  25.641  1.00  1.00
ATOM   1158  CA  LYS B 290       2.207  12.086  26.313  1.00  1.00
ATOM   1159  C   LYS B 290       1.135  12.638  27.244  1.00  1.00
ATOM   1160  O   LYS B 290       1.430  13.075  28.356  1.00  1.00
ATOM   1161  N   SER B 291      -0.113  12.641  26.806  1.00  1.00
ATOM   1162  CA  SER B 291      -1.230  13.185  27.569  1.00  1.00
ATOM   1163  C   SER B 291      -1.602  12.272  28.730  1.00  1.00
ATOM   1164  O   SER B 291      -2.013  12.739  29.792  1.00  1.00
ATOM   1165  N   GLN B 292      -1.369  10.987  28.652  1.00  1.00
ATOM   1166  CA  GLN B 292      -1.625  10.065  29.751  1.00  1.00
ATOM   1167  C   GLN B 292      -0.613  10.251  30.874  1.00  1.00
ATOM   1168  O   GLN B 292      -0.958  10.171  32.053  1.00  1.00
ATOM   1169  N   LEU B 293       0.678  10.297  30.532  1.00  1.00
ATOM   1170  CA  LEU B 293       1.759  10.380  31.507  1.00  1.00
ATOM   1171  C   LEU B 293       1.859  11.781  32.102  1.00  1.00
ATOM   1172  O   LEU B 293       2.169  11.943  33.282  1.00  1.00
ATOM   1173  N   LYS B 294       1.453  12.755  31.582  1.00  1.00
ATOM   1174  CA  LYS B 294       1.590  14.118  32.082  1.00  1.00
ATOM   1175  C   LYS B 294       3.008  14.386  32.570  1.00  1.00
ATOM   1176  O   LYS B 294       3.898  14.699  31.780  1.00  1.00
ATOM   1177  N   ASN B 295       3.209  14.755  33.818  1.00  1.00
ATOM   1178  CA  ASN B 295       4.504  15.074  34.408  1.00  1.00
ATOM   1179  C   ASN B 295       5.048  13.899  35.210  1.00  1.00
ATOM   1180  O   ASN B 295       6.208  13.901  35.622  1.00  1.00
ATOM   1181  N   ASN B 296       4.430  12.744  35.181  1.00  1.00
ATOM   1182  CA  ASN B 296       4.940  11.512  35.769  1.00  1.00
ATOM   1183  C   ASN B 296       6.062  10.922  34.925  1.00  1.00
ATOM   1184  O   ASN B 296       6.936  10.222  35.438  1.00  1.00
ATOM   1185  N   ALA B 297       6.397  11.480  33.958  1.00  1.00
ATOM   1186  CA  ALA B 297       7.467  11.180  33.014  1.00  1.00
ATOM   1187  C   ALA B 297       8.007  12.451  32.371  1.00  1.00
ATOM   1188  O   ALA B 297       7.268  13.411  32.153  1.00  1.00
ATOM   1189  N   LYS B 298       9.174  12.346  31.792  1.00  1.00
ATOM   1190  CA  LYS B 298       9.835  13.428  31.072  1.00  1.00
ATOM   1191  C   LYS B 298      10.091  13.046  29.619  1.00  1.00
ATOM   1192  O   LYS B 298      10.461  11.910  29.322  1.00  1.00
ATOM   1193  N   GLU B 299       9.730  13.998  28.677  1.00  1.00
ATOM   1194  CA  GLU B 299      10.169  13.769  27.306  1.00  1.00
ATOM   1195  C   GLU B 299      11.684  13.871  27.188  1.00  1.00
ATOM   1196  O   GLU B 299      12.279  14.880  27.565  1.00  1.00
ATOM   1197  N   ILE B 300      12.311  12.763  26.663  1.00  1.00
ATOM   1198  CA  ILE B 300      13.763  12.653  26.592  1.00  1.00
ATOM   1199  C   ILE B 300      14.247  12.685  25.148  1.00  1.00
ATOM   1200  O   ILE B 300      15.386  13.063  24.873  1.00  1.00
ATOM   1201  N   GLY B 301      13.450  12.643  24.227  1.00  1.00
ATOM   1202  CA  GLY B 301      13.909  12.863  22.861  1.00  1.00
ATOM   1203  C   GLY B 301      13.586  11.670  21.972  1.00  1.00
ATOM   1204  O   GLY B 301      13.740  10.519  22.380  1.00  1.00
ATOM   1205  N   ASN B 302      13.377  11.989  20.714  1.00  1.00
ATOM   1206  CA  ASN B 302      13.378  10.863  19.789  1.00  1.00
ATOM   1207  C   ASN B 302      12.120  10.018  19.948  1.00  1.00
ATOM   1208  O   ASN B 302      12.088   8.854  19.549  1.00  1.00
ATOM   1209  N   GLY B 303      11.120  10.445  20.750  1.00  1.00
ATOM   1210  CA  GLY B 303       9.870   9.711  20.904  1.00  1.00
ATOM   1211  C   GLY B 303       9.907   8.812  22.134  1.00  1.00
ATOM   1212  O   GLY B 303       8.938   8.114  22.433  1.00  1.00
ATOM   1213  N   CYS B 304      10.715   9.141  23.078  1.00  1.00
ATOM   1214  CA  CYS B 304      10.917   8.368  24.297  1.00  1.00
ATOM   1215  C   CYS B 304      10.509   9.165  25.529  1.00  1.00
ATOM   1216  O   CYS B 304      10.729  10.375  25.598  1.00  1.00
ATOM   1217  N   PHE B 305       9.865   8.503  26.456  1.00  1.00
ATOM   1218  CA  PHE B 305       9.552   9.008  27.787  1.00  1.00
ATOM   1219  C   PHE B 305      10.328   8.253  28.859  1.00  1.00
ATOM   1220  O   PHE B 305      10.477   7.033  28.788  1.00  1.00
ATOM   1221  N   GLU B 306      10.880   8.981  29.783  1.00  1.00
ATOM   1222  CA  GLU B 306      11.526   8.420  30.963  1.00  1.00
ATOM   1223  C   GLU B 306      10.689   8.655  32.214  1.00  1.00
ATOM   1224  O   GLU B 306      10.276   9.780  32.493  1.00  1.00
ATOM   1225  N   PHE B 307      10.195   7.485  32.817  1.00  1.00
ATOM   1226  CA  PHE B 307       9.320   7.618  33.975  1.00  1.00
ATOM   1227  C   PHE B 307      10.084   8.140  35.186  1.00  1.00
ATOM   1228  O   PHE B 307      11.218   7.733  35.439  1.00  1.00
ATOM   1229  N   TYR B 308       9.302   8.897  36.040  1.00  1.00
ATOM   1230  CA  TYR B 308       9.845   9.343  37.317  1.00  1.00
ATOM   1231  C   TYR B 308       9.539   8.345  38.426  1.00  1.00
ATOM   1232  O   TYR B 308      10.160   8.372  39.488  1.00  1.00
ATOM   1233  N   HIS B 309       8.886   7.340  38.092  1.00  1.00
ATOM   1234  CA  HIS B 309       8.456   6.210  38.907  1.00  1.00
ATOM   1235  C   HIS B 309       8.875   4.887  38.279  1.00  1.00
ATOM   1236  O   HIS B 309       8.946   4.764  37.056  1.00  1.00
ATOM   1237  N   LYS B 310       8.920   3.813  39.061  1.00  1.00
ATOM   1238  CA  LYS B 310       9.057   2.471  38.508  1.00  1.00
ATOM   1239  C   LYS B 310       7.800   2.053  37.757  1.00  1.00
ATOM   1240  O   LYS B 310       6.692   2.136  38.287  1.00  1.00
ATOM   1241  N   CYS B 311       7.900   1.703  36.554  1.00  1.00
ATOM   1242  CA  CYS B 311       6.830   1.244  35.677  1.00  1.00
ATOM   1243  C   CYS B 311       7.094  -0.173  35.183  1.00  1.00
ATOM   1244  O   CYS B 311       8.012  -0.406  34.396  1.00  1.00
ATOM   1245  N   ASP B 312       6.569  -1.162  35.917  1.00  1.00
ATOM   1246  CA  ASP B 312       6.744  -2.563  35.554  1.00  1.00
ATOM   1247  C   ASP B 312       5.945  -2.912  34.305  1.00  1.00
ATOM   1248  O   ASP B 312       4.954  -2.255  33.986  1.00  1.00
ATOM   1249  N   ASN B 313       5.732  -4.150  33.987  1.00  1.00
ATOM   1250  CA  ASN B 313       5.024  -4.598  32.793  1.00  1.00
ATOM   1251  C   ASN B 313       3.523  -4.382  32.930  1.00  1.00
ATOM   1252  O   ASN B 313       2.842  -4.053  31.959  1.00  1.00
ATOM   1253  N   GLU B 314       2.913  -4.484  34.057  1.00  1.00
ATOM   1254  CA  GLU B 314       1.517  -4.113  34.252  1.00  1.00
ATOM   1255  C   GLU B 314       1.299  -2.629  33.984  1.00  1.00
ATOM   1256  O   GLU B 314       0.280  -2.235  33.416  1.00  1.00
ATOM   1257  N   CYS B 315       2.233  -1.782  34.489  1.00  1.00
ATOM   1258  CA  CYS B 315       2.178  -0.346  34.243  1.00  1.00
ATOM   1259  C   CYS B 315       2.356  -0.034  32.763  1.00  1.00
ATOM   1260  O   CYS B 315       1.691   0.849  32.221  1.00  1.00
ATOM   1261  N   MET B 316       3.332  -0.674  32.134  1.00  1.00
ATOM   1262  CA  MET B 316       3.625  -0.481  30.719  1.00  1.00
ATOM   1263  C   MET B 316       2.439  -0.882  29.851  1.00  1.00
ATOM   1264  O   MET B 316       2.115  -0.205  28.875  1.00  1.00
ATOM   1265  N   GLU B 317       1.804  -1.982  30.131  1.00  1.00
ATOM   1266  CA  GLU B 317       0.630  -2.443  29.399  1.00  1.00
ATOM   1267  C   GLU B 317      -0.510  -1.437  29.498  1.00  1.00
ATOM   1268  O   GLU B 317      -1.255  -1.234  28.540  1.00  1.00
ATOM   1269  N   SER B 318      -0.719  -0.831  30.657  1.00  1.00
ATOM   1270  CA  SER B 318      -1.714   0.218  30.844  1.00  1.00
ATOM   1271  C   SER B 318      -1.415   1.425  29.964  1.00  1.00
ATOM   1272  O   SER B 318      -2.327   2.063  29.439  1.00  1.00
ATOM   1273  N   VAL B 319      -0.158   1.803  29.812  1.00  1.00
ATOM   1274  CA  VAL B 319       0.230   2.855  28.880  1.00  1.00
ATOM   1275  C   VAL B 319      -0.085   2.462  27.443  1.00  1.00
ATOM   1276  O   VAL B 319      -0.581   3.274  26.661  1.00  1.00
ATOM   1277  N   ARG B 320       0.195   1.260  27.078  1.00  1.00
ATOM   1278  CA  ARG B 320      -0.015   0.734  25.735  1.00  1.00
ATOM   1279  C   ARG B 320      -1.500   0.587  25.426  1.00  1.00
ATOM   1280  O   ARG B 320      -1.942   0.865  24.312  1.00  1.00
ATOM   1281  N   ASN B 321      -2.357   0.324  26.254  1.00  1.00
ATOM   1282  CA  ASN B 321      -3.781   0.101  26.038  1.00  1.00
ATOM   1283  C   ASN B 321      -4.603   1.296  26.503  1.00  1.00
ATOM   1284  O   ASN B 321      -5.787   1.409  26.187  1.00  1.00
ATOM   1285  N   GLY B 322      -4.031   2.336  26.942  1.00  1.00
ATOM   1286  CA  GLY B 322      -4.647   3.643  27.140  1.00  1.00
ATOM   1287  C   GLY B 322      -5.440   3.686  28.440  1.00  1.00
ATOM   1288  O   GLY B 322      -6.083   4.688  28.753  1.00  1.00
ATOM   1289  N   THR B 323      -4.971   3.094  29.481  1.00  1.00
ATOM   1290  CA  THR B 323      -5.608   3.055  30.792  1.00  1.00
ATOM   1291  C   THR B 323      -4.607   3.351  31.901  1.00  1.00
ATOM   1292  O   THR B 323      -4.954   3.345  33.082  1.00  1.00
ATOM   1293  N   TYR B 324      -3.543   4.086  31.545  1.00  1.00
ATOM   1294  CA  TYR B 324      -2.566   4.516  32.539  1.00  1.00
ATOM   1295  C   TYR B 324      -3.233   5.296  33.664  1.00  1.00
ATOM   1296  O   TYR B 324      -4.004   6.224  33.418  1.00  1.00
ATOM   1297  N   ASP B 325      -2.906   4.928  34.906  1.00  1.00
ATOM   1298  CA  ASP B 325      -3.408   5.616  36.089  1.00  1.00
ATOM   1299  C   ASP B 325      -2.382   6.603  36.630  1.00  1.00
ATOM   1300  O   ASP B 325      -1.414   6.211  37.282  1.00  1.00
ATOM   1301  N   TYR B 326      -2.607   7.962  36.310  1.00  1.00
ATOM   1302  CA  TYR B 326      -1.611   8.958  36.686  1.00  1.00
ATOM   1303  C   TYR B 326      -1.588   9.171  38.195  1.00  1.00
ATOM   1304  O   TYR B 326      -0.524   9.327  38.793  1.00  1.00
ATOM   1305  N   PRO B 327      -2.738   9.301  38.856  1.00  1.00
ATOM   1306  CA  PRO B 327      -2.832   9.526  40.293  1.00  1.00
ATOM   1307  C   PRO B 327      -2.165   8.401  41.072  1.00  1.00
ATOM   1308  O   PRO B 327      -1.551   8.633  42.114  1.00  1.00
ATOM   1309  N   LYS B 328      -2.110   7.225  40.636  1.00  1.00
ATOM   1310  CA  LYS B 328      -1.495   6.061  41.263  1.00  1.00
ATOM   1311  C   LYS B 328       0.002   6.267  41.456  1.00  1.00
ATOM   1312  O   LYS B 328       0.568   5.863  42.472  1.00  1.00
ATOM   1313  N   TYR B 329       0.708   6.856  40.532  1.00  1.00
ATOM   1314  CA  TYR B 329       2.158   6.998  40.593  1.00  1.00
ATOM   1315  C   TYR B 329       2.562   8.456  40.765  1.00  1.00
ATOM   1316  O   TYR B 329       3.701   8.756  41.125  1.00  1.00
ATOM   1317  N   SER B 330       1.696   9.327  40.956  1.00  1.00
ATOM   1318  CA  SER B 330       1.967  10.759  41.002  1.00  1.00
ATOM   1319  C   SER B 330       2.740  11.133  42.260  1.00  1.00
ATOM   1320  O   SER B 330       3.610  12.003  42.230  1.00  1.00
ATOM   1321  N   GLU B 331       2.533  10.558  43.409  1.00  1.00
ATOM   1322  CA  GLU B 331       3.288  10.849  44.622  1.00  1.00
ATOM   1323  C   GLU B 331       4.750  10.447  44.471  1.00  1.00
ATOM   1324  O   GLU B 331       5.648  11.156  44.923  1.00  1.00
ATOM   1325  N   GLU B 332       4.992   9.197  44.002  1.00  1.00
ATOM   1326  CA  GLU B 332       6.354   8.718  43.803  1.00  1.00
ATOM   1327  C   GLU B 332       7.084   9.552  42.758  1.00  1.00
ATOM   1328  O   GLU B 332       8.281   9.810  42.882  1.00  1.00
ATOM   1329  N   SER B 333       6.363   9.864  41.658  1.00  1.00
ATOM   1330  CA  SER B 333       6.934  10.692  40.602  1.00  1.00
ATOM   1331  C   SER B 333       7.368  12.049  41.140  1.00  1.00
ATOM   1332  O   SER B 333       8.401  12.585  40.741  1.00  1.00
ATOM   1333  N   LYS B 334       6.438  12.705  41.883  1.00  1.00
ATOM   1334  CA  LYS B 334       6.695  14.013  42.473  1.00  1.00
ATOM   1335  C   LYS B 334       7.973  14.001  43.302  1.00  1.00
ATOM   1336  O   LYS B 334       8.742  14.962  43.288  1.00  1.00
ATOM   1337  N   LEU B 335       8.146  12.990  44.155  1.00  1.00
ATOM   1338  CA  LEU B 335       9.337  12.857  44.986  1.00  1.00
ATOM   1339  C   LEU B 335      10.593  12.718  44.131  1.00  1.00
ATOM   1340  O   LEU B 335      11.655  13.230  44.483  1.00  1.00
ATOM   1341  N   ASN B 336      10.542  12.140  42.980  1.00  1.00
ATOM   1342  CA  ASN B 336      11.709  11.840  42.160  1.00  1.00
ATOM   1343  C   ASN B 336      12.117  13.044  41.321  1.00  1.00
ATOM   1344  O   ASN B 336      13.295  13.227  41.013  1.00  1.00
ATOM   1345  N   ARG B 337      11.226  13.689  40.635  1.00  1.00
ATOM   1346  CA  ARG B 337      11.582  14.856  39.838  1.00  1.00
ATOM   1347  C   ARG B 337      11.866  16.063  40.723  1.00  1.00
ATOM   1348  O   ARG B 337      11.152  16.313  41.694  1.00  1.00
