# Supplementary material for: ProteinDJ: A high‐performance and modular protein design pipeline
Source: Protein Sci. 2026 Jan 21;35(2):e70464. doi: 10.1002/pro.70464 (PMC12820799; doi:10.1002/pro.70464)
Supplement: Supplementary file 2 — DATA S1. Compressed archive containing input PDB and Bindsweeper YAML files used for benchmarking and comparison of sequence design methods. [file PRO-35-e70464-s001.zip › SupplementaryFile1/binderfolds/ha/fold_25.pdb]

ATOM      1  N   GLY A   1      19.730 -13.632   5.603  1.00  0.00
ATOM      2  CA  GLY A   1      18.675 -14.381   4.930  1.00  0.00
ATOM      3  C   GLY A   1      17.480 -14.596   5.849  1.00  0.00
ATOM      4  O   GLY A   1      16.331 -14.551   5.409  1.00  0.00
ATOM      5  N   GLY A   2      17.771 -14.678   7.172  1.00  0.00
ATOM      6  CA  GLY A   2      16.693 -14.831   8.141  1.00  0.00
ATOM      7  C   GLY A   2      15.913 -13.533   8.308  1.00  0.00
ATOM      8  O   GLY A   2      14.692 -13.547   8.459  1.00  0.00
ATOM      9  N   GLY A   3      16.653 -12.396   8.239  1.00  0.00
ATOM     10  CA  GLY A   3      15.991 -11.099   8.318  1.00  0.00
ATOM     11  C   GLY A   3      15.065 -10.880   7.128  1.00  0.00
ATOM     12  O   GLY A   3      13.959 -10.362   7.277  1.00  0.00
ATOM     13  N   GLY A   4      15.585 -11.257   5.919  1.00  0.00
ATOM     14  CA  GLY A   4      14.763 -11.144   4.720  1.00  0.00
ATOM     15  C   GLY A   4      13.539 -12.047   4.804  1.00  0.00
ATOM     16  O   GLY A   4      12.442 -11.661   4.400  1.00  0.00
ATOM     17  N   GLY A   5      13.733 -13.258   5.363  1.00  0.00
ATOM     18  CA  GLY A   5      12.634 -14.200   5.536  1.00  0.00
ATOM     19  C   GLY A   5      11.579 -13.647   6.486  1.00  0.00
ATOM     20  O   GLY A   5      10.380 -13.785   6.245  1.00  0.00
ATOM     21  N   GLY A   6      12.012 -13.093   7.601  1.00  0.00
ATOM     22  CA  GLY A   6      11.109 -12.513   8.588  1.00  0.00
ATOM     23  C   GLY A   6      10.335 -11.339   8.003  1.00  0.00
ATOM     24  O   GLY A   6       9.144 -11.174   8.269  1.00  0.00
ATOM     25  N   GLY A   7      11.030 -10.532   7.169  1.00  0.00
ATOM     26  CA  GLY A   7      10.370  -9.411   6.511  1.00  0.00
ATOM     27  C   GLY A   7       9.278  -9.893   5.565  1.00  0.00
ATOM     28  O   GLY A   7       8.193  -9.314   5.507  1.00  0.00
ATOM     29  N   GLY A   8       9.658 -10.964   4.770  1.00  0.00
ATOM     30  CA  GLY A   8       8.698 -11.517   3.823  1.00  0.00
ATOM     31  C   GLY A   8       7.488 -12.100   4.541  1.00  0.00
ATOM     32  O   GLY A   8       6.351 -11.929   4.102  1.00  0.00
ATOM     33  N   GLY A   9       7.753 -12.781   5.667  1.00  0.00
ATOM     34  CA  GLY A   9       6.668 -13.362   6.448  1.00  0.00
ATOM     35  C   GLY A   9       5.762 -12.280   7.023  1.00  0.00
ATOM     36  O   GLY A   9       4.538 -12.415   7.018  1.00  0.00
ATOM     37  N   GLY A  10       6.343 -11.201   7.488  1.00  0.00
ATOM     38  CA  GLY A  10       5.584 -10.080   8.028  1.00  0.00
ATOM     39  C   GLY A  10       4.737  -9.417   6.949  1.00  0.00
ATOM     40  O   GLY A  10       3.582  -9.063   7.183  1.00  0.00
ATOM     41  N   GLY A  11       5.364  -9.238   5.767  1.00  0.00
ATOM     42  CA  GLY A  11       4.660  -8.651   4.633  1.00  0.00
ATOM     43  C   GLY A  11       3.490  -9.525   4.199  1.00  0.00
ATOM     44  O   GLY A  11       2.410  -9.022   3.887  1.00  0.00
ATOM     45  N   GLY A  12       3.725 -10.876   4.248  1.00  0.00
ATOM     46  CA  GLY A  12       2.662 -11.806   3.887  1.00  0.00
ATOM     47  C   GLY A  12       1.489 -11.703   4.852  1.00  0.00
ATOM     48  O   GLY A  12       0.329 -11.714   4.439  1.00  0.00
ATOM     49  N   GLY A  13       1.798 -11.598   6.141  1.00  0.00
ATOM     50  CA  GLY A  13       0.764 -11.483   7.163  1.00  0.00
ATOM     51  C   GLY A  13      -0.029 -10.193   7.003  1.00  0.00
ATOM     52  O   GLY A  13      -1.253 -10.185   7.129  1.00  0.00
ATOM     53  N   GLY A  14       0.682  -9.114   6.662  1.00  0.00
ATOM     54  CA  GLY A  14       0.035  -7.823   6.461  1.00  0.00
ATOM     55  C   GLY A  14      -0.896  -7.854   5.256  1.00  0.00
ATOM     56  O   GLY A  14      -2.004  -7.320   5.301  1.00  0.00
ATOM     57  N   GLY A  15      -0.380  -8.516   4.167  1.00  0.00
ATOM     58  CA  GLY A  15      -1.177  -8.638   2.952  1.00  0.00
ATOM     59  C   GLY A  15      -2.439  -9.454   3.199  1.00  0.00
ATOM     60  O   GLY A  15      -3.516  -9.113   2.710  1.00  0.00
ATOM     61  N   GLY A  16      -2.305 -10.499   4.026  1.00  0.00
ATOM     62  CA  GLY A  16      -3.463 -11.314   4.373  1.00  0.00
ATOM     63  C   GLY A  16      -4.487 -10.508   5.163  1.00  0.00
ATOM     64  O   GLY A  16      -5.690 -10.614   4.926  1.00  0.00
ATOM     65  N   GLY A  17      -3.978  -9.681   6.089  1.00  0.00
ATOM     66  CA  GLY A  17      -4.853  -8.835   6.893  1.00  0.00
ATOM     67  C   GLY A  17      -5.594  -7.827   6.024  1.00  0.00
ATOM     68  O   GLY A  17      -6.785  -7.584   6.217  1.00  0.00
ATOM     69  N   GLY A  18      -4.816  -7.231   5.067  1.00  0.00
ATOM     70  CA  GLY A  18      -5.406  -6.276   4.136  1.00  0.00
ATOM     71  C   GLY A  18      -6.479  -6.935   3.279  1.00  0.00
ATOM     72  O   GLY A  18      -7.532  -6.349   3.027  1.00  0.00
ATOM     73  N   GLY A  19      -6.165  -8.162   2.804  1.00  0.00
ATOM     74  CA  GLY A  19      -7.106  -8.901   1.972  1.00  0.00
ATOM     75  C   GLY A  19      -8.409  -9.166   2.715  1.00  0.00
ATOM     76  O   GLY A  19      -9.495  -9.041   2.150  1.00  0.00
ATOM     77  N   GLY A  20      -8.311  -9.515   3.979  1.00  0.00
ATOM     78  CA  GLY A  20      -9.493  -9.807   4.780  1.00  0.00
ATOM     79  C   GLY A  20     -10.265  -8.535   5.108  1.00  0.00
ATOM     80  O   GLY A  20     -11.496  -8.528   5.111  1.00  0.00
ATOM     81  N   GLY A  21      -9.575  -7.416   5.187  1.00  0.00
ATOM     82  CA  GLY A  21     -10.211  -6.160   5.566  1.00  0.00
ATOM     83  C   GLY A  21     -10.636  -5.364   4.338  1.00  0.00
ATOM     84  O   GLY A  21     -11.623  -4.630   4.373  1.00  0.00
ATOM     85  N   GLY A  22     -10.341  -5.755   3.216  1.00  0.00
ATOM     86  CA  GLY A  22     -10.669  -5.029   1.995  1.00  0.00
ATOM     87  C   GLY A  22     -11.906  -5.612   1.323  1.00  0.00
ATOM     88  O   GLY A  22     -12.519  -6.548   1.835  1.00  0.00
ATOM     89  N   GLY A  23     -12.332  -5.020   0.285  1.00  0.00
ATOM     90  CA  GLY A  23     -13.365  -5.611  -0.557  1.00  0.00
ATOM     91  C   GLY A  23     -12.813  -6.773  -1.373  1.00  0.00
ATOM     92  O   GLY A  23     -11.604  -6.998  -1.411  1.00  0.00
ATOM     93  N   GLY A  24     -13.593  -7.323  -2.213  1.00  0.00
ATOM     94  CA  GLY A  24     -13.176  -8.447  -3.042  1.00  0.00
ATOM     95  C   GLY A  24     -12.069  -8.039  -4.006  1.00  0.00
ATOM     96  O   GLY A  24     -11.133  -8.800  -4.250  1.00  0.00
ATOM     97  N   GLY A  25     -12.185  -6.774  -4.531  1.00  0.00
ATOM     98  CA  GLY A  25     -11.189  -6.287  -5.477  1.00  0.00
ATOM     99  C   GLY A  25      -9.817  -6.175  -4.825  1.00  0.00
ATOM    100  O   GLY A  25      -8.803  -6.526  -5.428  1.00  0.00
ATOM    101  N   GLY A  26      -9.781  -5.508  -3.666  1.00  0.00
ATOM    102  CA  GLY A  26      -8.529  -5.367  -2.933  1.00  0.00
ATOM    103  C   GLY A  26      -8.009  -6.721  -2.466  1.00  0.00
ATOM    104  O   GLY A  26      -6.805  -6.976  -2.490  1.00  0.00
ATOM    105  N   GLY A  27      -8.957  -7.603  -2.127  1.00  0.00
ATOM    106  CA  GLY A  27      -8.619  -8.942  -1.661  1.00  0.00
ATOM    107  C   GLY A  27      -7.847  -9.716  -2.722  1.00  0.00
ATOM    108  O   GLY A  27      -6.878 -10.411  -2.416  1.00  0.00
ATOM    109  N   GLY A  28      -8.200  -9.572  -3.961  1.00  0.00
ATOM    110  CA  GLY A  28      -7.530 -10.259  -5.059  1.00  0.00
ATOM    111  C   GLY A  28      -6.106  -9.750  -5.239  1.00  0.00
ATOM    112  O   GLY A  28      -5.181 -10.531  -5.465  1.00  0.00
ATOM    113  N   GLY A  29      -5.948  -8.396  -5.162  1.00  0.00
ATOM    114  CA  GLY A  29      -4.624  -7.802  -5.303  1.00  0.00
ATOM    115  C   GLY A  29      -3.722  -8.182  -4.137  1.00  0.00
ATOM    116  O   GLY A  29      -2.544  -8.487  -4.324  1.00  0.00
ATOM    117  N   GLY A  30      -4.304  -8.085  -2.911  1.00  0.00
ATOM    118  CA  GLY A  30      -3.545  -8.438  -1.718  1.00  0.00
ATOM    119  C   GLY A  30      -3.138  -9.906  -1.738  1.00  0.00
ATOM    120  O   GLY A  30      -2.018 -10.255  -1.365  1.00  0.00
ATOM    121  N   GLY A  31      -4.023 -10.758  -2.239  1.00  0.00
ATOM    122  CA  GLY A  31      -3.730 -12.182  -2.337  1.00  0.00
ATOM    123  C   GLY A  31      -2.587 -12.444  -3.310  1.00  0.00
ATOM    124  O   GLY A  31      -1.724 -13.284  -3.057  1.00  0.00
ATOM    125  N   GLY A  32      -2.535 -11.671  -4.381  1.00  0.00
ATOM    126  CA  GLY A  32      -1.456 -11.797  -5.353  1.00  0.00
ATOM    127  C   GLY A  32      -0.117 -11.403  -4.743  1.00  0.00
ATOM    128  O   GLY A  32       0.899 -12.058  -4.977  1.00  0.00
ATOM    129  N   GLY A  33      -0.154 -10.273  -3.959  1.00  0.00
ATOM    130  CA  GLY A  33       1.063  -9.820  -3.297  1.00  0.00
ATOM    131  C   GLY A  33       1.530 -10.825  -2.252  1.00  0.00
ATOM    132  O   GLY A  33       2.725 -11.087  -2.119  1.00  0.00
ATOM    133  N   GLY A  34       0.530 -11.420  -1.539  1.00  0.00
ATOM    134  CA  GLY A  34       0.850 -12.448  -0.556  1.00  0.00
ATOM    135  C   GLY A  34       1.533 -13.642  -1.209  1.00  0.00
ATOM    136  O   GLY A  34       2.490 -14.195  -0.668  1.00  0.00
ATOM    137  N   GLY A  35       1.059 -13.993  -2.405  1.00  0.00
ATOM    138  CA  GLY A  35       1.648 -15.092  -3.161  1.00  0.00
ATOM    139  C   GLY A  35       3.095 -14.792  -3.531  1.00  0.00
ATOM    140  O   GLY A  35       3.959 -15.667  -3.457  1.00  0.00
ATOM    141  N   GLY A  36       3.353 -13.511  -3.885  1.00  0.00
ATOM    142  CA  GLY A  36       4.710 -13.106  -4.232  1.00  0.00
ATOM    143  C   GLY A  36       5.639 -13.206  -3.029  1.00  0.00
ATOM    144  O   GLY A  36       6.778 -13.658  -3.148  1.00  0.00
ATOM    145  N   GLY A  37       5.129 -12.743  -1.855  1.00  0.00
ATOM    146  CA  GLY A  37       5.920 -12.818  -0.633  1.00  0.00
ATOM    147  C   GLY A  37       6.181 -14.265  -0.234  1.00  0.00
ATOM    148  O   GLY A  37       7.281 -14.611   0.197  1.00  0.00
ATOM    149  N   GLY A  38       5.157 -15.107  -0.405  1.00  0.00
ATOM    150  CA  GLY A  38       5.291 -16.522  -0.083  1.00  0.00
ATOM    151  C   GLY A  38       6.329 -17.194  -0.973  1.00  0.00
ATOM    152  O   GLY A  38       7.115 -18.021  -0.511  1.00  0.00
ATOM    153  N   GLY A  39       6.302 -16.823  -2.265  1.00  0.00
ATOM    154  CA  GLY A  39       7.279 -17.345  -3.213  1.00  0.00
ATOM    155  C   GLY A  39       8.699 -16.978  -2.799  1.00  0.00
ATOM    156  O   GLY A  39       9.612 -17.799  -2.885  1.00  0.00
ATOM    157  N   GLY A  40       8.852 -15.721  -2.332  1.00  0.00
ATOM    158  CA  GLY A  40      10.152 -15.264  -1.857  1.00  0.00
ATOM    159  C   GLY A  40      10.603 -16.059  -0.638  1.00  0.00
ATOM    160  O   GLY A  40      11.775 -16.415  -0.516  1.00  0.00
ATOM    161  N   GLY A  41       9.634 -16.313   0.279  1.00  0.00
ATOM    162  CA  GLY A  41       9.942 -17.102   1.466  1.00  0.00
ATOM    163  C   GLY A  41      10.411 -18.502   1.091  1.00  0.00
ATOM    164  O   GLY A  41      11.352 -19.031   1.683  1.00  0.00
ATOM    165  N   GLY A  42       9.671 -19.104   0.137  1.00  0.00
ATOM    166  CA  GLY A  42      10.011 -20.444  -0.325  1.00  0.00
ATOM    167  C   GLY A  42      11.378 -20.465  -0.997  1.00  0.00
ATOM    168  O   GLY A  42      12.162 -21.394  -0.801  1.00  0.00
ATOM    169  N   GLY A  43      11.656 -19.394  -1.752  1.00  0.00
ATOM    170  CA  GLY A  43      12.944 -19.266  -2.424  1.00  0.00
ATOM    171  C   GLY A  43      14.084 -19.175  -1.418  1.00  0.00
ATOM    172  O   GLY A  43      15.159 -19.734  -1.632  1.00  0.00
ATOM    173  N   GLY A  44      13.769 -18.612  -0.238  1.00  0.00
ATOM    174  CA  GLY A  44      14.766 -18.450   0.814  1.00  0.00
ATOM    175  C   GLY A  44      14.952 -19.742   1.599  1.00  0.00
ATOM    176  O   GLY A  44      16.075 -20.122   1.931  1.00  0.00
ATOM    177  N   GLY A  45      13.781 -20.404   1.828  1.00  0.00
ATOM    178  CA  GLY A  45      13.878 -21.705   2.480  1.00  0.00
ATOM    179  C   GLY A  45      12.498 -22.272   2.787  1.00  0.00
ATOM    180  O   GLY A  45      11.600 -21.547   3.214  1.00  0.00
ATOM    181  N   GLY A  46      12.381 -23.561   2.697  1.00  0.00
ATOM    182  CA  GLY A  46      11.099 -24.182   3.009  1.00  0.00
ATOM    183  C   GLY A  46      10.802 -24.110   4.501  1.00  0.00
ATOM    184  O   GLY A  46       9.654 -23.927   4.907  1.00  0.00
ATOM    185  N   GLY A  47      11.816 -24.166   5.351  1.00  0.00
ATOM    186  CA  GLY A  47      11.637 -24.026   6.791  1.00  0.00
ATOM    187  C   GLY A  47      10.989 -22.692   7.139  1.00  0.00
ATOM    188  O   GLY A  47      10.115 -22.622   8.003  1.00  0.00
ATOM    189  N   GLY A  48      11.411 -21.631   6.479  1.00  0.00
ATOM    190  CA  GLY A  48      10.840 -20.305   6.684  1.00  0.00
ATOM    191  C   GLY A  48       9.362 -20.279   6.316  1.00  0.00
ATOM    192  O   GLY A  48       8.551 -19.664   7.008  1.00  0.00
ATOM    193  N   GLY A  49       9.071 -20.929   5.132  1.00  0.00
ATOM    194  CA  GLY A  49       7.683 -20.999   4.693  1.00  0.00
ATOM    195  C   GLY A  49       6.830 -21.780   5.685  1.00  0.00
ATOM    196  O   GLY A  49       5.700 -21.395   5.985  1.00  0.00
ATOM    197  N   GLY A  50       7.392 -22.858   6.229  1.00  0.00
ATOM    198  CA  GLY A  50       6.672 -23.650   7.220  1.00  0.00
ATOM    199  C   GLY A  50       6.417 -22.847   8.488  1.00  0.00
ATOM    200  O   GLY A  50       5.332 -22.908   9.066  1.00  0.00
ATOM    201  N   GLY A  51       7.396 -22.067   8.947  1.00  0.00
ATOM    202  CA  GLY A  51       7.247 -21.212  10.118  1.00  0.00
ATOM    203  C   GLY A  51       6.168 -20.159   9.898  1.00  0.00
ATOM    204  O   GLY A  51       5.363 -19.886  10.789  1.00  0.00
ATOM    205  N   GLY A  52       6.204 -19.522   8.713  1.00  0.00
ATOM    206  CA  GLY A  52       5.190 -18.534   8.366  1.00  0.00
ATOM    207  C   GLY A  52       3.798 -19.152   8.361  1.00  0.00
ATOM    208  O   GLY A  52       2.836 -18.545   8.832  1.00  0.00
ATOM    209  N   GLY A  53       3.688 -20.344   7.818  1.00  0.00
ATOM    210  CA  GLY A  53       2.413 -21.048   7.763  1.00  0.00
ATOM    211  C   GLY A  53       1.900 -21.369   9.160  1.00  0.00
ATOM    212  O   GLY A  53       0.709 -21.232   9.442  1.00  0.00
ATOM    213  N   GLY A  54       2.804 -21.737  10.062  1.00  0.00
ATOM    214  CA  GLY A  54       2.436 -22.014  11.445  1.00  0.00
ATOM    215  C   GLY A  54       1.947 -20.754  12.148  1.00  0.00
ATOM    216  O   GLY A  54       0.964 -20.787  12.889  1.00  0.00
ATOM    217  N   GLY A  55       2.671 -19.638  11.955  1.00  0.00
ATOM    218  CA  GLY A  55       2.291 -18.368  12.561  1.00  0.00
ATOM    219  C   GLY A  55       0.916 -17.919  12.085  1.00  0.00
ATOM    220  O   GLY A  55       0.110 -17.417  12.868  1.00  0.00
ATOM    221  N   GLY A  56       0.686 -18.056  10.769  1.00  0.00
ATOM    222  CA  GLY A  56      -0.601 -17.678  10.199  1.00  0.00
ATOM    223  C   GLY A  56      -1.721 -18.565  10.730  1.00  0.00
ATOM    224  O   GLY A  56      -2.822 -18.091  11.008  1.00  0.00
ATOM    225  N   GLY A  57      -1.425 -19.843  10.868  1.00  0.00
ATOM    226  CA  GLY A  57      -2.418 -20.778  11.381  1.00  0.00
ATOM    227  C   GLY A  57      -2.810 -20.435  12.813  1.00  0.00
ATOM    228  O   GLY A  57      -3.970 -20.575  13.200  1.00  0.00
ATOM    229  N   GLY A  58      -1.970 -19.740  13.513  1.00  0.00
ATOM    230  CA  GLY A  58      -2.220 -19.362  14.899  1.00  0.00
ATOM    231  C   GLY A  58      -2.988 -18.049  14.981  1.00  0.00
ATOM    232  O   GLY A  58      -3.776 -17.836  15.903  1.00  0.00
ATOM    233  N   GLY A  59      -3.296 -17.357  13.997  1.00  0.00
ATOM    234  CA  GLY A  59      -3.916 -16.041  14.096  1.00  0.00
ATOM    235  C   GLY A  59      -5.429 -16.133  13.941  1.00  0.00
ATOM    236  O   GLY A  59      -6.180 -15.658  14.794  1.00  0.00
ATOM    237  N   GLY A  60      -6.046 -15.353  13.182  1.00  0.00
ATOM    238  CA  GLY A  60      -7.483 -15.292  12.947  1.00  0.00
ATOM    239  C   GLY A  60      -7.825 -15.692  11.518  1.00  0.00
ATOM    240  O   GLY A  60      -7.954 -16.877  11.208  1.00  0.00
ATOM    241  N   GLY A  61      -8.892 -15.292  10.996  1.00  0.00
ATOM    242  CA  GLY A  61      -9.390 -15.636   9.669  1.00  0.00
ATOM    243  C   GLY A  61      -8.419 -15.190   8.584  1.00  0.00
ATOM    244  O   GLY A  61      -8.202 -15.901   7.602  1.00  0.00
ATOM    245  N   GLY A  62      -7.878 -13.947   8.738  1.00  0.00
ATOM    246  CA  GLY A  62      -6.898 -13.467   7.771  1.00  0.00
ATOM    247  C   GLY A  62      -5.677 -14.376   7.727  1.00  0.00
ATOM    248  O   GLY A  62      -5.127 -14.641   6.658  1.00  0.00
ATOM    249  N   GLY A  63      -5.310 -14.868   8.913  1.00  0.00
ATOM    250  CA  GLY A  63      -4.189 -15.796   8.994  1.00  0.00
ATOM    251  C   GLY A  63      -4.517 -17.117   8.311  1.00  0.00
ATOM    252  O   GLY A  63      -3.669 -17.712   7.646  1.00  0.00
ATOM    253  N   GLY A  64      -5.796 -17.553   8.415  1.00  0.00
ATOM    254  CA  GLY A  64      -6.221 -18.771   7.737  1.00  0.00
ATOM    255  C   GLY A  64      -6.061 -18.646   6.227  1.00  0.00
ATOM    256  O   GLY A  64      -5.616 -19.581   5.561  1.00  0.00
ATOM    257  N   GLY A  65      -6.437 -17.477   5.680  1.00  0.00
ATOM    258  CA  GLY A  65      -6.288 -17.232   4.251  1.00  0.00
ATOM    259  C   GLY A  65      -4.823 -17.257   3.837  1.00  0.00
ATOM    260  O   GLY A  65      -4.471 -17.814   2.797  1.00  0.00
ATOM    261  N   GLY A  66      -3.987 -16.566   4.665  1.00  0.00
ATOM    262  CA  GLY A  66      -2.554 -16.540   4.395  1.00  0.00
ATOM    263  C   GLY A  66      -1.958 -17.941   4.447  1.00  0.00
ATOM    264  O   GLY A  66      -1.124 -18.303   3.617  1.00  0.00
ATOM    265  N   GLY A  67      -2.397 -18.716   5.458  1.00  0.00
ATOM    266  CA  GLY A  67      -1.925 -20.089   5.592  1.00  0.00
ATOM    267  C   GLY A  67      -2.315 -20.926   4.381  1.00  0.00
ATOM    268  O   GLY A  67      -1.521 -21.725   3.885  1.00  0.00
ATOM    269  N   GLY A  68      -3.514 -20.728   3.867  1.00  0.00
ATOM    270  CA  GLY A  68      -3.964 -21.444   2.679  1.00  0.00
ATOM    271  C   GLY A  68      -3.101 -21.105   1.471  1.00  0.00
ATOM    272  O   GLY A  68      -2.743 -21.982   0.686  1.00  0.00
ATOM    273  N   GLY A  69      -2.766 -19.812   1.317  1.00  0.00
ATOM    274  CA  GLY A  69      -1.942 -19.375   0.197  1.00  0.00
ATOM    275  C   GLY A  69      -0.544 -19.976   0.274  1.00  0.00
ATOM    276  O   GLY A  69       0.016 -20.401  -0.736  1.00  0.00
ATOM    277  N   GLY A  70       0.038 -19.951   1.477  1.00  0.00
ATOM    278  CA  GLY A  70       1.371 -20.503   1.692  1.00  0.00
ATOM    279  C   GLY A  70       1.398 -22.001   1.412  1.00  0.00
ATOM    280  O   GLY A  70       2.341 -22.512   0.808  1.00  0.00
ATOM    281  N   GLY A  71       0.366 -22.687   1.894  1.00  0.00
ATOM    282  CA  GLY A  71       0.278 -24.123   1.657  1.00  0.00
ATOM    283  C   GLY A  71       0.153 -24.429   0.170  1.00  0.00
ATOM    284  O   GLY A  71       0.782 -25.357  -0.338  1.00  0.00
ATOM    285  N   GLY A  72      -0.614 -23.584  -0.555  1.00  0.00
ATOM    286  CA  GLY A  72      -0.765 -23.748  -1.995  1.00  0.00
ATOM    287  C   GLY A  72       0.565 -23.565  -2.714  1.00  0.00
ATOM    288  O   GLY A  72       0.895 -24.316  -3.631  1.00  0.00
ATOM    289  N   GLY A  73       1.310 -22.518  -2.312  1.00  0.00
ATOM    290  CA  GLY A  73       2.607 -22.242  -2.918  1.00  0.00
ATOM    291  C   GLY A  73       3.599 -23.361  -2.630  1.00  0.00
ATOM    292  O   GLY A  73       4.369 -23.761  -3.503  1.00  0.00
ATOM    293  N   GLY A  74       3.636 -23.822  -1.388  1.00  0.00
ATOM    294  CA  GLY A  74       4.528 -24.913  -1.014  1.00  0.00
ATOM    295  C   GLY A  74       4.201 -26.182  -1.791  1.00  0.00
ATOM    296  O   GLY A  74       5.099 -26.900  -2.233  1.00  0.00
ATOM    297  N   GLY A  75       2.923 -26.497  -1.889  1.00  0.00
ATOM    298  CA  GLY A  75       2.499 -27.684  -2.622  1.00  0.00
ATOM    299  C   GLY A  75       2.861 -27.577  -4.098  1.00  0.00
ATOM    300  O   GLY A  75       3.270 -28.558  -4.719  1.00  0.00
ATOM    301  N   GLY A  76       2.801 -26.381  -4.650  1.00  0.00
ATOM    302  CA  GLY A  76       3.137 -26.170  -6.052  1.00  0.00
ATOM    303  C   GLY A  76       4.633 -26.327  -6.290  1.00  0.00
ATOM    304  O   GLY A  76       5.056 -26.840  -7.326  1.00  0.00
ATOM    305  N   GLY A  77       5.424 -25.995  -5.343  1.00  0.00
ATOM    306  CA  GLY A  77       6.866 -26.177  -5.462  1.00  0.00
ATOM    307  C   GLY A  77       7.272 -27.601  -5.102  1.00  0.00
ATOM    308  O   GLY A  77       6.423 -28.475  -4.932  1.00  0.00
ATOM    309  N   ALA B  78      16.374   4.995  34.991  1.00  1.00
ATOM    310  CA  ALA B  78      14.922   5.062  35.101  1.00  1.00
ATOM    311  C   ALA B  78      14.248   4.334  33.946  1.00  1.00
ATOM    312  O   ALA B  78      14.719   4.383  32.809  1.00  1.00
ATOM    313  N   ASP B  79      13.089   3.677  34.197  1.00  1.00
ATOM    314  CA  ASP B  79      12.381   3.018  33.106  1.00  1.00
ATOM    315  C   ASP B  79      12.034   4.005  31.999  1.00  1.00
ATOM    316  O   ASP B  79      11.653   5.145  32.267  1.00  1.00
ATOM    317  N   THR B  80      11.770   3.403  30.783  1.00  1.00
ATOM    318  CA  THR B  80      11.421   4.198  29.612  1.00  1.00
ATOM    319  C   THR B  80      10.433   3.458  28.718  1.00  1.00
ATOM    320  O   THR B  80      10.460   2.231  28.631  1.00  1.00
ATOM    321  N   ILE B  81       9.712   4.172  27.947  1.00  1.00
ATOM    322  CA  ILE B  81       8.828   3.760  26.864  1.00  1.00
ATOM    323  C   ILE B  81       8.934   4.707  25.675  1.00  1.00
ATOM    324  O   ILE B  81       9.015   5.923  25.844  1.00  1.00
ATOM    325  N   CYS B  82       9.135   4.195  24.513  1.00  1.00
ATOM    326  CA  CYS B  82       9.255   4.950  23.272  1.00  1.00
ATOM    327  C   CYS B  82       8.163   4.562  22.283  1.00  1.00
ATOM    328  O   CYS B  82       7.812   3.389  22.160  1.00  1.00
ATOM    329  N   ILE B  83       7.584   5.643  21.579  1.00  1.00
ATOM    330  CA  ILE B  83       6.651   5.430  20.479  1.00  1.00
ATOM    331  C   ILE B  83       7.373   5.431  19.137  1.00  1.00
ATOM    332  O   ILE B  83       8.146   6.340  18.838  1.00  1.00
ATOM    333  N   GLY B  84       7.322   4.352  18.402  1.00  1.00
ATOM    334  CA  GLY B  84       8.075   4.258  17.156  1.00  1.00
ATOM    335  C   GLY B  84       7.180   3.821  16.004  1.00  1.00
ATOM    336  O   GLY B  84       6.016   3.477  16.205  1.00  1.00
ATOM    337  N   TYR B  85       7.859   3.249  14.955  1.00  1.00
ATOM    338  CA  TYR B  85       7.247   2.724  13.740  1.00  1.00
ATOM    339  C   TYR B  85       8.045   1.552  13.184  1.00  1.00
ATOM    340  O   TYR B  85       9.269   1.506  13.310  1.00  1.00
ATOM    341  N   HIS B  86       7.380   0.738  12.346  1.00  1.00
ATOM    342  CA  HIS B  86       7.986  -0.430  11.718  1.00  1.00
ATOM    343  C   HIS B  86       9.027  -0.021  10.683  1.00  1.00
ATOM    344  O   HIS B  86       8.836   0.945   9.945  1.00  1.00
ATOM    345  N   ALA B  87      10.025  -0.849  10.532  1.00  1.00
ATOM    346  CA  ALA B  87      11.031  -0.873   9.478  1.00  1.00
ATOM    347  C   ALA B  87      11.408  -2.302   9.108  1.00  1.00
ATOM    348  O   ALA B  87      11.415  -3.192   9.958  1.00  1.00
ATOM    349  N   ASN B  88      11.699  -2.566   7.905  1.00  1.00
ATOM    350  CA  ASN B  88      12.086  -3.893   7.443  1.00  1.00
ATOM    351  C   ASN B  88      13.200  -3.813   6.406  1.00  1.00
ATOM    352  O   ASN B  88      13.455  -2.752   5.837  1.00  1.00
ATOM    353  N   ASN B  89      13.428  -4.885   5.683  1.00  1.00
ATOM    354  CA  ASN B  89      14.466  -4.985   4.665  1.00  1.00
ATOM    355  C   ASN B  89      13.897  -4.741   3.273  1.00  1.00
ATOM    356  O   ASN B  89      14.643  -4.563   2.309  1.00  1.00
ATOM    357  N   SER B  90      12.767  -4.223   3.113  1.00  1.00
ATOM    358  CA  SER B  90      12.184  -3.893   1.818  1.00  1.00
ATOM    359  C   SER B  90      13.012  -2.840   1.094  1.00  1.00
ATOM    360  O   SER B  90      13.418  -1.840   1.686  1.00  1.00
ATOM    361  N   THR B  91      13.131  -3.034  -0.246  1.00  1.00
ATOM    362  CA  THR B  91      13.857  -2.084  -1.081  1.00  1.00
ATOM    363  C   THR B  91      12.956  -1.500  -2.160  1.00  1.00
ATOM    364  O   THR B  91      13.233  -0.429  -2.701  1.00  1.00
ATOM    365  N   ASP B  92      11.627  -1.842  -2.048  1.00  1.00
ATOM    366  CA  ASP B  92      10.624  -1.278  -2.943  1.00  1.00
ATOM    367  C   ASP B  92      10.511   0.230  -2.764  1.00  1.00
ATOM    368  O   ASP B  92      10.549   0.736  -1.642  1.00  1.00
ATOM    369  N   THR B  93      10.376   0.925  -3.902  1.00  1.00
ATOM    370  CA  THR B  93      10.226   2.375  -3.883  1.00  1.00
ATOM    371  C   THR B  93       8.957   2.807  -4.606  1.00  1.00
ATOM    372  O   THR B  93       8.554   2.192  -5.593  1.00  1.00
ATOM    373  N   VAL B  94       8.456   3.905  -4.220  1.00  1.00
ATOM    374  CA  VAL B  94       7.325   4.603  -4.820  1.00  1.00
ATOM    375  C   VAL B  94       7.644   6.075  -5.046  1.00  1.00
ATOM    376  O   VAL B  94       8.404   6.679  -4.289  1.00  1.00
ATOM    377  N   ASP B  95       6.935   6.721  -5.871  1.00  1.00
ATOM    378  CA  ASP B  95       6.992   8.165  -6.067  1.00  1.00
ATOM    379  C   ASP B  95       5.750   8.846  -5.507  1.00  1.00
ATOM    380  O   ASP B  95       4.655   8.284  -5.538  1.00  1.00
ATOM    381  N   THR B  96       5.964  10.048  -5.021  1.00  1.00
ATOM    382  CA  THR B  96       4.888  10.949  -4.625  1.00  1.00
ATOM    383  C   THR B  96       4.912  12.231  -5.446  1.00  1.00
ATOM    384  O   THR B  96       5.965  12.657  -5.920  1.00  1.00
ATOM    385  N   VAL B  97       4.142  13.160  -5.243  1.00  1.00
ATOM    386  CA  VAL B  97       4.208  14.462  -5.896  1.00  1.00
ATOM    387  C   VAL B  97       5.390  15.275  -5.383  1.00  1.00
ATOM    388  O   VAL B  97       6.064  15.960  -6.152  1.00  1.00
ATOM    389  N   LEU B  98       5.800  15.160  -4.246  1.00  1.00
ATOM    390  CA  LEU B  98       6.891  15.915  -3.643  1.00  1.00
ATOM    391  C   LEU B  98       8.185  15.108  -3.640  1.00  1.00
ATOM    392  O   LEU B  98       9.273  15.661  -3.798  1.00  1.00
ATOM    393  N   GLU B  99       8.320  13.989  -3.930  1.00  1.00
ATOM    394  CA  GLU B  99       9.418  13.066  -3.669  1.00  1.00
ATOM    395  C   GLU B  99       9.413  11.909  -4.661  1.00  1.00
ATOM    396  O   GLU B  99       8.379  11.284  -4.895  1.00  1.00
ATOM    397  N   LYS B 100      10.586  11.636  -5.241  1.00  1.00
ATOM    398  CA  LYS B 100      10.776  10.456  -6.077  1.00  1.00
ATOM    399  C   LYS B 100      11.644   9.419  -5.376  1.00  1.00
ATOM    400  O   LYS B 100      12.693   9.745  -4.822  1.00  1.00
ATOM    401  N   ASN B 101      11.242   8.091  -5.636  1.00  1.00
ATOM    402  CA  ASN B 101      12.160   7.051  -5.187  1.00  1.00
ATOM    403  C   ASN B 101      12.181   6.954  -3.666  1.00  1.00
ATOM    404  O   ASN B 101      13.245   6.977  -3.048  1.00  1.00
ATOM    405  N   VAL B 102      11.029   7.051  -2.991  1.00  1.00
ATOM    406  CA  VAL B 102      10.827   6.765  -1.575  1.00  1.00
ATOM    407  C   VAL B 102      10.782   5.264  -1.317  1.00  1.00
ATOM    408  O   VAL B 102       9.982   4.546  -1.917  1.00  1.00
ATOM    409  N   THR B 103      11.823   4.777  -0.509  1.00  1.00
ATOM    410  CA  THR B 103      11.746   3.383  -0.090  1.00  1.00
ATOM    411  C   THR B 103      10.698   3.193   1.000  1.00  1.00
ATOM    412  O   THR B 103      10.684   3.919   1.994  1.00  1.00
ATOM    413  N   VAL B 104       9.826   2.243   0.845  1.00  1.00
ATOM    414  CA  VAL B 104       8.710   2.012   1.754  1.00  1.00
ATOM    415  C   VAL B 104       8.699   0.575   2.257  1.00  1.00
ATOM    416  O   VAL B 104       9.064  -0.350   1.532  1.00  1.00
ATOM    417  N   THR B 105       8.056   0.333   3.425  1.00  1.00
ATOM    418  CA  THR B 105       7.977  -0.989   4.034  1.00  1.00
ATOM    419  C   THR B 105       7.015  -1.890   3.271  1.00  1.00
ATOM    420  O   THR B 105       7.273  -3.081   3.093  1.00  1.00
ATOM    421  N   HIS B 106       6.032  -1.568   2.739  1.00  1.00
ATOM    422  CA  HIS B 106       4.987  -2.301   2.035  1.00  1.00
ATOM    423  C   HIS B 106       4.414  -1.478   0.888  1.00  1.00
ATOM    424  O   HIS B 106       4.291  -0.257   0.989  1.00  1.00
ATOM    425  N   SER B 107       4.203  -2.202  -0.241  1.00  1.00
ATOM    426  CA  SER B 107       3.640  -1.619  -1.453  1.00  1.00
ATOM    427  C   SER B 107       3.068  -2.695  -2.367  1.00  1.00
ATOM    428  O   SER B 107       3.491  -3.850  -2.322  1.00  1.00
ATOM    429  N   VAL B 108       2.363  -2.326  -3.368  1.00  1.00
ATOM    430  CA  VAL B 108       1.705  -3.202  -4.330  1.00  1.00
ATOM    431  C   VAL B 108       1.861  -2.675  -5.751  1.00  1.00
ATOM    432  O   VAL B 108       1.735  -1.476  -5.996  1.00  1.00
ATOM    433  N   ASN B 109       2.282  -3.599  -6.714  1.00  1.00
ATOM    434  CA  ASN B 109       2.296  -3.194  -8.115  1.00  1.00
ATOM    435  C   ASN B 109       0.895  -3.224  -8.711  1.00  1.00
ATOM    436  O   ASN B 109       0.172  -4.210  -8.573  1.00  1.00
ATOM    437  N   LEU B 110       0.488  -2.117  -9.368  1.00  1.00
ATOM    438  CA  LEU B 110      -0.825  -2.009  -9.992  1.00  1.00
ATOM    439  C   LEU B 110      -0.727  -2.133 -11.509  1.00  1.00
ATOM    440  O   LEU B 110      -1.700  -2.479 -12.177  1.00  1.00
ATOM    441  N   LEU B 111       0.363  -2.275 -12.055  1.00  1.00
ATOM    442  CA  LEU B 111       0.674  -2.363 -13.476  1.00  1.00
ATOM    443  C   LEU B 111       1.209  -3.744 -13.839  1.00  1.00
ATOM    444  O   LEU B 111       2.190  -4.212 -13.261  1.00  1.00
ATOM    445  N   GLU B 112       0.333  -4.480 -14.650  1.00  1.00
ATOM    446  CA  GLU B 112       0.733  -5.787 -15.157  1.00  1.00
ATOM    447  C   GLU B 112       1.598  -5.654 -16.403  1.00  1.00
ATOM    448  O   GLU B 112       1.275  -4.894 -17.316  1.00  1.00
ATOM    449  N   ASP B 113       2.750  -6.332 -16.411  1.00  1.00
ATOM    450  CA  ASP B 113       3.667  -6.256 -17.542  1.00  1.00
ATOM    451  C   ASP B 113       4.088  -7.645 -18.004  1.00  1.00
ATOM    452  O   ASP B 113       4.506  -7.829 -19.148  1.00  1.00
ATOM    453  N   SER B 114       3.497  -8.643 -17.466  1.00  1.00
ATOM    454  CA  SER B 114       3.730 -10.057 -17.732  1.00  1.00
ATOM    455  C   SER B 114       2.569 -10.672 -18.503  1.00  1.00
ATOM    456  O   SER B 114       1.404 -10.427 -18.189  1.00  1.00
ATOM    457  N   HIS B 115       2.854 -11.291 -19.592  1.00  1.00
ATOM    458  CA  HIS B 115       1.966 -12.134 -20.384  1.00  1.00
ATOM    459  C   HIS B 115       2.583 -13.504 -20.632  1.00  1.00
ATOM    460  O   HIS B 115       3.788 -13.622 -20.856  1.00  1.00
ATOM    461  N   ASN B 116       1.992 -14.480 -20.872  1.00  1.00
ATOM    462  CA  ASN B 116       2.445 -15.849 -21.087  1.00  1.00
ATOM    463  C   ASN B 116       2.866 -16.069 -22.535  1.00  1.00
ATOM    464  O   ASN B 116       3.563 -17.034 -22.848  1.00  1.00
ATOM    465  N   GLY B 117       2.984 -15.266 -23.369  1.00  1.00
ATOM    466  CA  GLY B 117       3.530 -15.318 -24.720  1.00  1.00
ATOM    467  C   GLY B 117       2.838 -16.389 -25.553  1.00  1.00
ATOM    468  O   GLY B 117       3.469 -17.054 -26.375  1.00  1.00
ATOM    469  N   LYS B 118       1.623 -16.733 -25.360  1.00  1.00
ATOM    470  CA  LYS B 118       0.863 -17.770 -26.047  1.00  1.00
ATOM    471  C   LYS B 118      -0.509 -17.259 -26.469  1.00  1.00
ATOM    472  O   LYS B 118      -1.128 -16.461 -25.766  1.00  1.00
ATOM    473  N   LEU B 119      -1.013 -17.751 -27.661  1.00  1.00
ATOM    474  CA  LEU B 119      -2.443 -17.643 -27.923  1.00  1.00
ATOM    475  C   LEU B 119      -3.220 -18.740 -27.205  1.00  1.00
ATOM    476  O   LEU B 119      -2.855 -19.915 -27.266  1.00  1.00
ATOM    477  N   CYS B 120      -4.217 -18.406 -26.490  1.00  1.00
ATOM    478  CA  CYS B 120      -4.956 -19.329 -25.637  1.00  1.00
ATOM    479  C   CYS B 120      -6.435 -19.349 -26.000  1.00  1.00
ATOM    480  O   CYS B 120      -7.000 -18.332 -26.402  1.00  1.00
ATOM    481  N   ARG B 121      -7.159 -20.408 -25.530  1.00  1.00
ATOM    482  CA  ARG B 121      -8.615 -20.334 -25.563  1.00  1.00
ATOM    483  C   ARG B 121      -9.135 -19.276 -24.597  1.00  1.00
ATOM    484  O   ARG B 121      -8.630 -19.138 -23.483  1.00  1.00
ATOM    485  N   LEU B 122     -10.286 -18.689 -24.991  1.00  1.00
ATOM    486  CA  LEU B 122     -11.005 -17.774 -24.114  1.00  1.00
ATOM    487  C   LEU B 122     -12.249 -18.434 -23.529  1.00  1.00
ATOM    488  O   LEU B 122     -13.140 -18.863 -24.263  1.00  1.00
ATOM    489  N   LYS B 123     -12.320 -18.542 -22.155  1.00  1.00
ATOM    490  CA  LYS B 123     -13.551 -19.118 -21.627  1.00  1.00
ATOM    491  C   LYS B 123     -13.787 -20.517 -22.180  1.00  1.00
ATOM    492  O   LYS B 123     -14.928 -20.935 -22.373  1.00  1.00
ATOM    493  N   GLY B 124     -12.681 -21.232 -22.706  1.00  1.00
ATOM    494  CA  GLY B 124     -12.748 -22.635 -23.099  1.00  1.00
ATOM    495  C   GLY B 124     -12.852 -22.780 -24.611  1.00  1.00
ATOM    496  O   GLY B 124     -12.567 -23.842 -25.164  1.00  1.00
ATOM    497  N   ILE B 125     -13.032 -21.838 -25.362  1.00  1.00
ATOM    498  CA  ILE B 125     -13.184 -21.821 -26.812  1.00  1.00
ATOM    499  C   ILE B 125     -11.907 -21.350 -27.495  1.00  1.00
ATOM    500  O   ILE B 125     -11.353 -20.307 -27.146  1.00  1.00
ATOM    501  N   ALA B 126     -11.418 -22.190 -28.493  1.00  1.00
ATOM    502  CA  ALA B 126     -10.225 -21.831 -29.250  1.00  1.00
ATOM    503  C   ALA B 126     -10.546 -20.808 -30.332  1.00  1.00
ATOM    504  O   ALA B 126     -11.555 -20.922 -31.028  1.00  1.00
ATOM    505  N   PRO B 127      -9.589 -19.883 -30.583  1.00  1.00
ATOM    506  CA  PRO B 127      -9.737 -18.942 -31.687  1.00  1.00
ATOM    507  C   PRO B 127      -9.734 -19.663 -33.029  1.00  1.00
ATOM    508  O   PRO B 127      -8.959 -20.595 -33.243  1.00  1.00
ATOM    509  N   SER B 128     -17.509 -22.020 -35.034  1.00  1.00
ATOM    510  CA  SER B 128     -17.441 -21.284 -33.778  1.00  1.00
ATOM    511  C   SER B 128     -15.998 -20.975 -33.398  1.00  1.00
ATOM    512  O   SER B 128     -15.109 -21.810 -33.566  1.00  1.00
ATOM    513  N   TRP B 129     -15.837 -19.808 -32.843  1.00  1.00
ATOM    514  CA  TRP B 129     -14.547 -19.355 -32.336  1.00  1.00
ATOM    515  C   TRP B 129     -14.715 -18.204 -31.353  1.00  1.00
ATOM    516  O   TRP B 129     -15.596 -17.359 -31.516  1.00  1.00
ATOM    517  N   SER B 130     -13.666 -17.964 -30.530  1.00  1.00
ATOM    518  CA  SER B 130     -13.705 -16.928 -29.505  1.00  1.00
ATOM    519  C   SER B 130     -13.035 -15.648 -29.990  1.00  1.00
ATOM    520  O   SER B 130     -13.339 -14.557 -29.509  1.00  1.00
ATOM    521  N   TYR B 131     -12.504 -15.550 -30.940  1.00  1.00
ATOM    522  CA  TYR B 131     -11.775 -14.503 -31.646  1.00  1.00
ATOM    523  C   TYR B 131     -11.182 -15.027 -32.948  1.00  1.00
ATOM    524  O   TYR B 131     -10.808 -16.195 -33.045  1.00  1.00
ATOM    525  N   ILE B 132     -10.877 -14.079 -33.858  1.00  1.00
ATOM    526  CA  ILE B 132     -10.110 -14.370 -35.063  1.00  1.00
ATOM    527  C   ILE B 132      -8.788 -13.613 -35.071  1.00  1.00
ATOM    528  O   ILE B 132      -8.728 -12.446 -34.683  1.00  1.00
ATOM    529  N   SER B 133     -16.904  -8.997 -36.594  1.00  1.00
ATOM    530  CA  SER B 133     -16.187  -9.074 -35.327  1.00  1.00
ATOM    531  C   SER B 133     -17.122  -9.457 -34.187  1.00  1.00
ATOM    532  O   SER B 133     -16.687  -9.992 -33.168  1.00  1.00
ATOM    533  N   SER B 134     -18.334  -9.416 -34.321  1.00  1.00
ATOM    534  CA  SER B 134     -19.347  -9.750 -33.326  1.00  1.00
ATOM    535  C   SER B 134     -20.093 -11.022 -33.705  1.00  1.00
ATOM    536  O   SER B 134     -20.817 -11.595 -32.891  1.00  1.00
ATOM    537  N   VAL B 135     -19.540 -11.825 -34.480  1.00  1.00
ATOM    538  CA  VAL B 135     -19.944 -13.187 -34.808  1.00  1.00
ATOM    539  C   VAL B 135     -19.144 -14.207 -34.009  1.00  1.00
ATOM    540  O   VAL B 135     -17.916 -14.245 -34.085  1.00  1.00
ATOM    541  N   SER B 136     -19.865 -15.084 -33.250  1.00  1.00
ATOM    542  CA  SER B 136     -19.216 -16.096 -32.426  1.00  1.00
ATOM    543  C   SER B 136     -19.310 -17.474 -33.069  1.00  1.00
ATOM    544  O   SER B 136     -18.444 -18.325 -32.866  1.00  1.00
ATOM    545  N   SER B 137     -20.132 -17.885 -33.685  1.00  1.00
ATOM    546  CA  SER B 137     -20.211 -19.121 -34.455  1.00  1.00
ATOM    547  C   SER B 137     -20.879 -18.887 -35.804  1.00  1.00
ATOM    548  O   SER B 137     -21.784 -18.062 -35.925  1.00  1.00
ATOM    549  N   SER B 138     -24.551 -16.291 -35.760  1.00  1.00
ATOM    550  CA  SER B 138     -24.730 -16.265 -34.313  1.00  1.00
ATOM    551  C   SER B 138     -23.886 -15.171 -33.673  1.00  1.00
ATOM    552  O   SER B 138     -22.689 -15.061 -33.938  1.00  1.00
ATOM    553  N   ARG B 139     -24.560 -14.155 -33.167  1.00  1.00
ATOM    554  CA  ARG B 139     -23.874 -12.996 -32.609  1.00  1.00
ATOM    555  C   ARG B 139     -23.446 -13.249 -31.170  1.00  1.00
ATOM    556  O   ARG B 139     -24.186 -13.846 -30.388  1.00  1.00
ATOM    557  N   GLY B 140     -22.318 -12.621 -30.820  1.00  1.00
ATOM    558  CA  GLY B 140     -21.749 -12.638 -29.478  1.00  1.00
ATOM    559  C   GLY B 140     -20.882 -11.410 -29.232  1.00  1.00
ATOM    560  O   GLY B 140     -20.106 -11.003 -30.096  1.00  1.00
ATOM    561  N   PHE B 141     -21.013 -10.789 -28.095  1.00  1.00
ATOM    562  CA  PHE B 141     -20.174  -9.651 -27.740  1.00  1.00
ATOM    563  C   PHE B 141     -18.820 -10.108 -27.213  1.00  1.00
ATOM    564  O   PHE B 141     -18.741 -10.991 -26.359  1.00  1.00
ATOM    565  N   GLY B 142     -17.760  -9.149 -27.691  1.00  1.00
ATOM    566  CA  GLY B 142     -16.463  -9.370 -27.063  1.00  1.00
ATOM    567  C   GLY B 142     -15.526 -10.135 -27.989  1.00  1.00
ATOM    568  O   GLY B 142     -14.323 -10.216 -27.741  1.00  1.00
ATOM    569  N   SER B 143     -16.019 -10.644 -29.115  1.00  1.00
ATOM    570  CA  SER B 143     -15.139 -11.165 -30.154  1.00  1.00
ATOM    571  C   SER B 143     -14.469 -10.036 -30.926  1.00  1.00
ATOM    572  O   SER B 143     -15.078  -8.997 -31.179  1.00  1.00
ATOM    573  N   GLY B 144     -13.572 -10.426 -31.822  1.00  1.00
ATOM    574  CA  GLY B 144     -12.783  -9.457 -32.573  1.00  1.00
ATOM    575  C   GLY B 144     -11.799 -10.153 -33.505  1.00  1.00
ATOM    576  O   GLY B 144     -11.464 -11.321 -33.310  1.00  1.00
ATOM    577  N   ILE B 145     -11.185  -9.412 -34.359  1.00  1.00
ATOM    578  CA  ILE B 145     -10.060  -9.853 -35.176  1.00  1.00
ATOM    579  C   ILE B 145      -8.768  -9.169 -34.748  1.00  1.00
ATOM    580  O   ILE B 145      -8.731  -7.953 -34.558  1.00  1.00
ATOM    581  N   ILE B 146      -7.776  -9.974 -34.468  1.00  1.00
ATOM    582  CA  ILE B 146      -6.448  -9.504 -34.095  1.00  1.00
ATOM    583  C   ILE B 146      -5.387 -10.033 -35.051  1.00  1.00
ATOM    584  O   ILE B 146      -5.485 -11.159 -35.541  1.00  1.00
ATOM    585  N   THR B 147      -4.351  -9.365 -35.238  1.00  1.00
ATOM    586  CA  THR B 147      -3.129  -9.826 -35.886  1.00  1.00
ATOM    587  C   THR B 147      -2.050 -10.149 -34.860  1.00  1.00
ATOM    588  O   THR B 147      -1.746  -9.336 -33.987  1.00  1.00
ATOM    589  N   SER B 148      -1.463 -11.421 -35.060  1.00  1.00
ATOM    590  CA  SER B 148      -0.560 -11.863 -34.004  1.00  1.00
ATOM    591  C   SER B 148       0.541 -12.758 -34.558  1.00  1.00
ATOM    592  O   SER B 148       0.305 -13.563 -35.459  1.00  1.00
ATOM    593  N   ASN B 149       1.709 -12.688 -33.899  1.00  1.00
ATOM    594  CA  ASN B 149       2.809 -13.562 -34.289  1.00  1.00
ATOM    595  C   ASN B 149       3.019 -14.672 -33.266  1.00  1.00
ATOM    596  O   ASN B 149       3.728 -15.643 -33.527  1.00  1.00
ATOM    597  N   ALA B 150       2.310 -14.750 -32.291  1.00  1.00
ATOM    598  CA  ALA B 150       2.297 -15.758 -31.238  1.00  1.00
ATOM    599  C   ALA B 150       1.822 -17.104 -31.769  1.00  1.00
ATOM    600  O   ALA B 150       0.898 -17.171 -32.580  1.00  1.00
ATOM    601  N   SER B 151       2.147 -18.199 -30.991  1.00  1.00
ATOM    602  CA  SER B 151       1.690 -19.535 -31.352  1.00  1.00
ATOM    603  C   SER B 151       0.554 -19.993 -30.446  1.00  1.00
ATOM    604  O   SER B 151       0.592 -19.783 -29.234  1.00  1.00
ATOM    605  N   MET B 152      -0.354 -20.837 -31.031  1.00  1.00
ATOM    606  CA  MET B 152      -1.418 -21.402 -30.211  1.00  1.00
ATOM    607  C   MET B 152      -0.889 -22.507 -29.306  1.00  1.00
ATOM    608  O   MET B 152      -0.160 -23.392 -29.753  1.00  1.00
ATOM    609  N   HIS B 153      -1.235 -22.484 -28.082  1.00  1.00
ATOM    610  CA  HIS B 153      -0.955 -23.505 -27.079  1.00  1.00
ATOM    611  C   HIS B 153      -2.240 -24.020 -26.444  1.00  1.00
ATOM    612  O   HIS B 153      -3.193 -23.265 -26.249  1.00  1.00
ATOM    613  N   GLU B 154      -2.228 -25.200 -25.894  1.00  1.00
ATOM    614  CA  GLU B 154      -3.363 -25.681 -25.116  1.00  1.00
ATOM    615  C   GLU B 154      -3.452 -24.968 -23.773  1.00  1.00
ATOM    616  O   GLU B 154      -2.626 -25.186 -22.887  1.00  1.00
ATOM    617  N   CYS B 155      -3.935 -23.831 -23.788  1.00  1.00
ATOM    618  CA  CYS B 155      -4.129 -22.954 -22.640  1.00  1.00
ATOM    619  C   CYS B 155      -5.488 -22.270 -22.692  1.00  1.00
ATOM    620  O   CYS B 155      -5.988 -21.943 -23.768  1.00  1.00
ATOM    621  N   ASN B 156      -5.977 -21.780 -21.656  1.00  1.00
ATOM    622  CA  ASN B 156      -7.206 -21.020 -21.464  1.00  1.00
ATOM    623  C   ASN B 156      -6.951 -19.753 -20.657  1.00  1.00
ATOM    624  O   ASN B 156      -6.287 -19.789 -19.621  1.00  1.00
ATOM    625  N   THR B 157      -7.637 -18.648 -21.154  1.00  1.00
ATOM    626  CA  THR B 157      -7.438 -17.355 -20.510  1.00  1.00
ATOM    627  C   THR B 157      -8.721 -16.534 -20.516  1.00  1.00
ATOM    628  O   THR B 157      -9.532 -16.638 -21.436  1.00  1.00
ATOM    629  N   LYS B 158      -8.806 -15.543 -19.725  1.00  1.00
ATOM    630  CA  LYS B 158      -9.890 -14.569 -19.672  1.00  1.00
ATOM    631  C   LYS B 158      -9.522 -13.294 -20.419  1.00  1.00
ATOM    632  O   LYS B 158     -10.394 -12.576 -20.910  1.00  1.00
ATOM    633  N   CYS B 159      -8.294 -13.229 -20.821  1.00  1.00
ATOM    634  CA  CYS B 159      -7.671 -12.055 -21.420  1.00  1.00
ATOM    635  C   CYS B 159      -6.586 -12.453 -22.413  1.00  1.00
ATOM    636  O   CYS B 159      -5.726 -13.278 -22.109  1.00  1.00
ATOM    637  N   GLN B 160      -6.749 -12.062 -23.657  1.00  1.00
ATOM    638  CA  GLN B 160      -5.824 -12.346 -24.747  1.00  1.00
ATOM    639  C   GLN B 160      -5.430 -11.071 -25.482  1.00  1.00
ATOM    640  O   GLN B 160      -6.275 -10.221 -25.767  1.00  1.00
ATOM    641  N   THR B 161      -4.168 -10.797 -25.530  1.00  1.00
ATOM    642  CA  THR B 161      -3.560  -9.781 -26.380  1.00  1.00
ATOM    643  C   THR B 161      -2.827 -10.413 -27.556  1.00  1.00
ATOM    644  O   THR B 161      -2.229 -11.481 -27.425  1.00  1.00
ATOM    645  N   PRO B 162      -2.389  -9.658 -28.526  1.00  1.00
ATOM    646  CA  PRO B 162      -1.657 -10.175 -29.676  1.00  1.00
ATOM    647  C   PRO B 162      -0.260 -10.634 -29.280  1.00  1.00
ATOM    648  O   PRO B 162       0.264 -11.603 -29.829  1.00  1.00
ATOM    649  N   LEU B 163       0.237 -10.418 -28.224  1.00  1.00
ATOM    650  CA  LEU B 163       1.563 -10.786 -27.742  1.00  1.00
ATOM    651  C   LEU B 163       1.500 -12.009 -26.833  1.00  1.00
ATOM    652  O   LEU B 163       2.437 -12.805 -26.782  1.00  1.00
ATOM    653  N   GLY B 164       0.350 -12.269 -26.239  1.00  1.00
ATOM    654  CA  GLY B 164       0.204 -13.323 -25.243  1.00  1.00
ATOM    655  C   GLY B 164      -1.018 -13.086 -24.365  1.00  1.00
ATOM    656  O   GLY B 164      -1.439 -11.947 -24.165  1.00  1.00
ATOM    657  N   ALA B 165      -1.399 -14.138 -23.583  1.00  1.00
ATOM    658  CA  ALA B 165      -2.516 -14.025 -22.652  1.00  1.00
ATOM    659  C   ALA B 165      -2.063 -13.451 -21.316  1.00  1.00
ATOM    660  O   ALA B 165      -0.985 -13.782 -20.821  1.00  1.00
ATOM    661  N   ILE B 166      -3.014 -12.743 -20.673  1.00  1.00
ATOM    662  CA  ILE B 166      -2.793 -12.167 -19.352  1.00  1.00
ATOM    663  C   ILE B 166      -3.647 -12.860 -18.298  1.00  1.00
ATOM    664  O   ILE B 166      -4.848 -13.052 -18.487  1.00  1.00
ATOM    665  N   ASN B 167      -3.072 -13.344 -17.290  1.00  1.00
ATOM    666  CA  ASN B 167      -3.722 -13.894 -16.107  1.00  1.00
ATOM    667  C   ASN B 167      -3.370 -13.090 -14.861  1.00  1.00
ATOM    668  O   ASN B 167      -2.207 -13.022 -14.463  1.00  1.00
ATOM    669  N   SER B 168      -4.274 -11.970 -14.635  1.00  1.00
ATOM    670  CA  SER B 168      -3.888 -10.980 -13.637  1.00  1.00
ATOM    671  C   SER B 168      -5.111 -10.311 -13.022  1.00  1.00
ATOM    672  O   SER B 168      -6.133 -10.137 -13.685  1.00  1.00
ATOM    673  N   SER B 169      -4.980  -9.908 -11.728  1.00  1.00
ATOM    674  CA  SER B 169      -6.025  -9.165 -11.035  1.00  1.00
ATOM    675  C   SER B 169      -5.672  -7.687 -10.929  1.00  1.00
ATOM    676  O   SER B 169      -6.539  -6.847 -10.688  1.00  1.00
ATOM    677  N   LEU B 170      -4.473  -7.369 -11.418  1.00  1.00
ATOM    678  CA  LEU B 170      -4.059  -5.972 -11.479  1.00  1.00
ATOM    679  C   LEU B 170      -5.003  -5.155 -12.354  1.00  1.00
ATOM    680  O   LEU B 170      -5.354  -5.568 -13.460  1.00  1.00
ATOM    681  N   PRO B 171      -5.171  -3.877 -11.994  1.00  1.00
ATOM    682  CA  PRO B 171      -6.105  -2.998 -12.687  1.00  1.00
ATOM    683  C   PRO B 171      -5.499  -2.459 -13.976  1.00  1.00
ATOM    684  O   PRO B 171      -6.196  -2.288 -14.977  1.00  1.00
ATOM    685  N   TYR B 172      -4.354  -2.339 -14.223  1.00  1.00
ATOM    686  CA  TYR B 172      -3.655  -1.756 -15.363  1.00  1.00
ATOM    687  C   TYR B 172      -2.647  -2.735 -15.950  1.00  1.00
ATOM    688  O   TYR B 172      -2.058  -3.542 -15.230  1.00  1.00
ATOM    689  N   GLN B 173      -2.400  -2.504 -17.271  1.00  1.00
ATOM    690  CA  GLN B 173      -1.381  -3.226 -18.024  1.00  1.00
ATOM    691  C   GLN B 173      -0.779  -2.351 -19.116  1.00  1.00
ATOM    692  O   GLN B 173      -1.478  -1.552 -19.741  1.00  1.00
ATOM    693  N   ASN B 174       0.445  -2.487 -19.396  1.00  1.00
ATOM    694  CA  ASN B 174       1.183  -1.776 -20.433  1.00  1.00
ATOM    695  C   ASN B 174       1.714  -2.738 -21.489  1.00  1.00
ATOM    696  O   ASN B 174       2.184  -2.317 -22.545  1.00  1.00
ATOM    697  N   ILE B 175       0.999  -3.880 -21.666  1.00  1.00
ATOM    698  CA  ILE B 175       1.402  -4.900 -22.628  1.00  1.00
ATOM    699  C   ILE B 175       0.905  -4.563 -24.028  1.00  1.00
ATOM    700  O   ILE B 175       1.623  -4.741 -25.011  1.00  1.00
ATOM    701  N   HIS B 176      -0.273  -4.216 -24.296  1.00  1.00
ATOM    702  CA  HIS B 176      -0.937  -4.064 -25.585  1.00  1.00
ATOM    703  C   HIS B 176      -2.338  -3.490 -25.420  1.00  1.00
ATOM    704  O   HIS B 176      -3.063  -3.854 -24.495  1.00  1.00
ATOM    705  N   PRO B 177      -2.693  -2.575 -26.419  1.00  1.00
ATOM    706  CA  PRO B 177      -4.008  -1.949 -26.354  1.00  1.00
ATOM    707  C   PRO B 177      -5.065  -2.819 -27.023  1.00  1.00
ATOM    708  O   PRO B 177      -6.230  -2.813 -26.626  1.00  1.00
ATOM    709  N   VAL B 178      -4.740  -3.690 -27.830  1.00  1.00
ATOM    710  CA  VAL B 178      -5.610  -4.715 -28.394  1.00  1.00
ATOM    711  C   VAL B 178      -5.821  -5.859 -27.411  1.00  1.00
ATOM    712  O   VAL B 178      -4.861  -6.454 -26.922  1.00  1.00
ATOM    713  N   THR B 179      -7.124  -6.046 -27.014  1.00  1.00
ATOM    714  CA  THR B 179      -7.491  -7.011 -25.984  1.00  1.00
ATOM    715  C   THR B 179      -8.777  -7.742 -26.348  1.00  1.00
ATOM    716  O   THR B 179      -9.704  -7.150 -26.900  1.00  1.00
ATOM    717  N   ILE B 180      -8.759  -9.035 -26.095  1.00  1.00
ATOM    718  CA  ILE B 180      -9.947  -9.873 -26.201  1.00  1.00
ATOM    719  C   ILE B 180     -10.383 -10.388 -24.836  1.00  1.00
ATOM    720  O   ILE B 180      -9.568 -10.891 -24.062  1.00  1.00
ATOM    721  N   GLY B 181     -11.469  -9.958 -24.322  1.00  1.00
ATOM    722  CA  GLY B 181     -12.002 -10.558 -23.105  1.00  1.00
ATOM    723  C   GLY B 181     -12.064  -9.542 -21.972  1.00  1.00
ATOM    724  O   GLY B 181     -11.607  -8.408 -22.116  1.00  1.00
ATOM    725  N   GLU B 182     -12.020  -9.721 -20.900  1.00  1.00
ATOM    726  CA  GLU B 182     -11.897  -8.938 -19.676  1.00  1.00
ATOM    727  C   GLU B 182     -10.438  -8.781 -19.267  1.00  1.00
ATOM    728  O   GLU B 182      -9.749  -9.766 -19.000  1.00  1.00
ATOM    729  N   CYS B 183      -9.832  -7.676 -19.804  1.00  1.00
ATOM    730  CA  CYS B 183      -8.411  -7.406 -19.625  1.00  1.00
ATOM    731  C   CYS B 183      -8.188  -6.185 -18.743  1.00  1.00
ATOM    732  O   CYS B 183      -8.948  -5.218 -18.803  1.00  1.00
ATOM    733  N   PRO B 184      -6.963  -6.115 -17.951  1.00  1.00
ATOM    734  CA  PRO B 184      -6.624  -4.843 -17.323  1.00  1.00
ATOM    735  C   PRO B 184      -6.643  -3.706 -18.337  1.00  1.00
ATOM    736  O   PRO B 184      -6.156  -3.853 -19.458  1.00  1.00
ATOM    737  N   LYS B 185      -6.964  -2.441 -17.758  1.00  1.00
ATOM    738  CA  LYS B 185      -6.901  -1.242 -18.584  1.00  1.00
ATOM    739  C   LYS B 185      -5.486  -0.995 -19.091  1.00  1.00
ATOM    740  O   LYS B 185      -4.529  -1.003 -18.317  1.00  1.00
ATOM    741  N   TYR B 186      -5.397  -0.710 -20.476  1.00  1.00
ATOM    742  CA  TYR B 186      -4.089  -0.394 -21.038  1.00  1.00
ATOM    743  C   TYR B 186      -3.715   1.060 -20.780  1.00  1.00
ATOM    744  O   TYR B 186      -4.536   1.962 -20.951  1.00  1.00
ATOM    745  N   VAL B 187      -2.454   1.245 -20.384  1.00  1.00
ATOM    746  CA  VAL B 187      -1.835   2.550 -20.186  1.00  1.00
ATOM    747  C   VAL B 187      -0.386   2.549 -20.657  1.00  1.00
ATOM    748  O   VAL B 187       0.314   1.544 -20.540  1.00  1.00
ATOM    749  N   ARG B 188       0.134   3.653 -21.031  1.00  1.00
ATOM    750  CA  ARG B 188       1.500   3.807 -21.516  1.00  1.00
ATOM    751  C   ARG B 188       2.490   3.880 -20.361  1.00  1.00
ATOM    752  O   ARG B 188       3.647   3.480 -20.496  1.00  1.00
ATOM    753  N   SER B 189       2.159   3.693 -19.217  1.00  1.00
ATOM    754  CA  SER B 189       3.005   3.816 -18.036  1.00  1.00
ATOM    755  C   SER B 189       3.987   2.655 -17.939  1.00  1.00
ATOM    756  O   SER B 189       3.624   1.501 -18.167  1.00  1.00
ATOM    757  N   ALA B 190       5.199   3.006 -17.313  1.00  1.00
ATOM    758  CA  ALA B 190       6.248   2.015 -17.108  1.00  1.00
ATOM    759  C   ALA B 190       6.251   1.505 -15.673  1.00  1.00
ATOM    760  O   ALA B 190       6.536   0.334 -15.421  1.00  1.00
ATOM    761  N   LYS B 191       5.638   2.133 -14.799  1.00  1.00
ATOM    762  CA  LYS B 191       5.539   1.853 -13.372  1.00  1.00
ATOM    763  C   LYS B 191       4.339   2.560 -12.754  1.00  1.00
ATOM    764  O   LYS B 191       4.049   3.710 -13.080  1.00  1.00
ATOM    765  N   LEU B 192       3.590   1.799 -11.961  1.00  1.00
ATOM    766  CA  LEU B 192       2.439   2.171 -11.146  1.00  1.00
ATOM    767  C   LEU B 192       2.392   1.359  -9.856  1.00  1.00
ATOM    768  O   LEU B 192       2.352   0.129  -9.887  1.00  1.00
ATOM    769  N   ARG B 193       3.134   1.812  -8.876  1.00  1.00
ATOM    770  CA  ARG B 193       3.285   1.169  -7.576  1.00  1.00
ATOM    771  C   ARG B 193       2.694   2.027  -6.465  1.00  1.00
ATOM    772  O   ARG B 193       2.934   3.233  -6.405  1.00  1.00
ATOM    773  N   MET B 194       1.642   1.479  -5.787  1.00  1.00
ATOM    774  CA  MET B 194       0.998   2.162  -4.671  1.00  1.00
ATOM    775  C   MET B 194       1.606   1.737  -3.341  1.00  1.00
ATOM    776  O   MET B 194       1.756   0.546  -3.068  1.00  1.00
ATOM    777  N   VAL B 195       2.119   2.793  -2.518  1.00  1.00
ATOM    778  CA  VAL B 195       2.567   2.411  -1.184  1.00  1.00
ATOM    779  C   VAL B 195       1.386   2.102  -0.274  1.00  1.00
ATOM    780  O   VAL B 195       0.393   2.830  -0.261  1.00  1.00
ATOM    781  N   THR B 196       1.591   1.017   0.570  1.00  1.00
ATOM    782  CA  THR B 196       0.569   0.645   1.541  1.00  1.00
ATOM    783  C   THR B 196       1.104   0.737   2.965  1.00  1.00
ATOM    784  O   THR B 196       0.373   1.089   3.891  1.00  1.00
ATOM    785  N   GLY B 197       2.417   0.726   3.068  1.00  1.00
ATOM    786  CA  GLY B 197       3.068   0.918   4.359  1.00  1.00
ATOM    787  C   GLY B 197       3.665   2.315   4.472  1.00  1.00
ATOM    788  O   GLY B 197       3.721   3.058   3.492  1.00  1.00
ATOM    789  N   LEU B 198       4.654   2.493   5.154  1.00  1.00
ATOM    790  CA  LEU B 198       5.270   3.772   5.489  1.00  1.00
ATOM    791  C   LEU B 198       6.729   3.814   5.046  1.00  1.00
ATOM    792  O   LEU B 198       7.407   2.787   5.012  1.00  1.00
ATOM    793  N   ARG B 199       7.297   5.046   5.043  1.00  1.00
ATOM    794  CA  ARG B 199       8.725   5.207   4.797  1.00  1.00
ATOM    795  C   ARG B 199       9.540   4.209   5.610  1.00  1.00
ATOM    796  O   ARG B 199       9.358   4.085   6.821  1.00  1.00
ATOM    797  N   ASN B 200      10.399   3.430   4.838  1.00  1.00
ATOM    798  CA  ASN B 200      11.278   2.460   5.481  1.00  1.00
ATOM    799  C   ASN B 200      12.618   3.087   5.845  1.00  1.00
ATOM    800  O   ASN B 200      13.300   3.655   4.992  1.00  1.00
ATOM    801  N   ILE B 201      12.937   3.151   7.100  1.00  1.00
ATOM    802  CA  ILE B 201      14.142   3.740   7.672  1.00  1.00
ATOM    803  C   ILE B 201      14.794   2.797   8.675  1.00  1.00
ATOM    804  O   ILE B 201      14.300   2.621   9.789  1.00  1.00
ATOM    805  N   PRO B 202      15.339   1.640   8.214  1.00  1.00
ATOM    806  CA  PRO B 202      15.891   0.632   9.110  1.00  1.00
ATOM    807  C   PRO B 202      17.214   1.092   9.709  1.00  1.00
ATOM    808  O   PRO B 202      17.996   1.782   9.054  1.00  1.00
ATOM    809  N   GLY B 203       7.951  14.857   7.214  1.00  1.00
ATOM    810  CA  GLY B 203       6.588  14.651   6.738  1.00  1.00
ATOM    811  C   GLY B 203       5.641  15.700   7.306  1.00  1.00
ATOM    812  O   GLY B 203       5.882  16.250   8.381  1.00  1.00
ATOM    813  N   LEU B 204       4.388  15.687   6.861  1.00  1.00
ATOM    814  CA  LEU B 204       3.418  16.676   7.315  1.00  1.00
ATOM    815  C   LEU B 204       3.216  16.599   8.824  1.00  1.00
ATOM    816  O   LEU B 204       3.042  17.619   9.490  1.00  1.00
ATOM    817  N   PHE B 205       3.237  15.681   9.548  1.00  1.00
ATOM    818  CA  PHE B 205       2.992  15.549  10.979  1.00  1.00
ATOM    819  C   PHE B 205       4.293  15.602  11.769  1.00  1.00
ATOM    820  O   PHE B 205       4.316  16.042  12.919  1.00  1.00
ATOM    821  N   GLY B 206       5.369  15.281  11.312  1.00  1.00
ATOM    822  CA  GLY B 206       6.658  15.616  11.906  1.00  1.00
ATOM    823  C   GLY B 206       7.168  14.483  12.788  1.00  1.00
ATOM    824  O   GLY B 206       8.316  14.499  13.234  1.00  1.00
ATOM    825  N   ALA B 207       6.560  13.284  12.638  1.00  1.00
ATOM    826  CA  ALA B 207       6.967  12.167  13.482  1.00  1.00
ATOM    827  C   ALA B 207       7.860  11.197  12.720  1.00  1.00
ATOM    828  O   ALA B 207       8.822  10.661  13.269  1.00  1.00
ATOM    829  N   ILE B 208       7.413  10.613  11.614  1.00  1.00
ATOM    830  CA  ILE B 208       8.238   9.722  10.807  1.00  1.00
ATOM    831  C   ILE B 208       9.338  10.490  10.087  1.00  1.00
ATOM    832  O   ILE B 208       9.070  11.460   9.379  1.00  1.00
ATOM    833  N   ALA B 209      10.618   9.988  10.204  1.00  1.00
ATOM    834  CA  ALA B 209      11.728  10.721   9.605  1.00  1.00
ATOM    835  C   ALA B 209      11.722  12.181  10.039  1.00  1.00
ATOM    836  O   ALA B 209      11.423  13.073   9.246  1.00  1.00
ATOM    837  N   GLY B 210      11.319  12.377  11.286  1.00  1.00
ATOM    838  CA  GLY B 210      11.271  13.696  11.904  1.00  1.00
ATOM    839  C   GLY B 210      11.844  13.665  13.315  1.00  1.00
ATOM    840  O   GLY B 210      12.756  14.425  13.642  1.00  1.00
ATOM    841  N   PHE B 211      10.922  13.754  14.369  1.00  1.00
ATOM    842  CA  PHE B 211      11.406  13.741  15.744  1.00  1.00
ATOM    843  C   PHE B 211      11.641  12.317  16.232  1.00  1.00
ATOM    844  O   PHE B 211      12.381  12.093  17.190  1.00  1.00
ATOM    845  N   ILE B 212      10.950  11.353  15.693  1.00  1.00
ATOM    846  CA  ILE B 212      11.379   9.961  15.768  1.00  1.00
ATOM    847  C   ILE B 212      12.249   9.588  14.575  1.00  1.00
ATOM    848  O   ILE B 212      11.769   9.514  13.443  1.00  1.00
ATOM    849  N   GLU B 213      13.488   9.739  14.567  1.00  1.00
ATOM    850  CA  GLU B 213      14.411   9.733  13.438  1.00  1.00
ATOM    851  C   GLU B 213      14.421   8.377  12.743  1.00  1.00
ATOM    852  O   GLU B 213      14.504   8.298  11.518  1.00  1.00
ATOM    853  N   GLY B 214      14.227   7.306  13.125  1.00  1.00
ATOM    854  CA  GLY B 214      14.352   6.043  12.408  1.00  1.00
ATOM    855  C   GLY B 214      13.221   5.089  12.770  1.00  1.00
ATOM    856  O   GLY B 214      12.693   5.131  13.882  1.00  1.00
ATOM    857  N   GLY B 215      13.136   3.997  12.044  1.00  1.00
ATOM    858  CA  GLY B 215      12.183   2.929  12.319  1.00  1.00
ATOM    859  C   GLY B 215      12.819   1.826  13.156  1.00  1.00
ATOM    860  O   GLY B 215      13.999   1.514  12.995  1.00  1.00
ATOM    861  N   TRP B 216      11.996   0.803  13.465  1.00  1.00
ATOM    862  CA  TRP B 216      12.432  -0.351  14.243  1.00  1.00
ATOM    863  C   TRP B 216      12.219  -1.647  13.472  1.00  1.00
ATOM    864  O   TRP B 216      11.086  -2.016  13.161  1.00  1.00
ATOM    865  N   THR B 217      13.331  -2.370  13.148  1.00  1.00
ATOM    866  CA  THR B 217      13.186  -3.660  12.482  1.00  1.00
ATOM    867  C   THR B 217      12.785  -4.747  13.471  1.00  1.00
ATOM    868  O   THR B 217      12.040  -5.665  13.129  1.00  1.00
ATOM    869  N   GLY B 218      12.810  -4.460  14.717  1.00  1.00
ATOM    870  CA  GLY B 218      12.500  -5.400  15.787  1.00  1.00
ATOM    871  C   GLY B 218      11.015  -5.379  16.126  1.00  1.00
ATOM    872  O   GLY B 218      10.461  -6.373  16.595  1.00  1.00
ATOM    873  N   MET B 219      10.290  -4.394  15.844  1.00  1.00
ATOM    874  CA  MET B 219       8.833  -4.367  15.882  1.00  1.00
ATOM    875  C   MET B 219       8.238  -4.958  14.610  1.00  1.00
ATOM    876  O   MET B 219       8.283  -4.338  13.547  1.00  1.00
ATOM    877  N   ILE B 220       7.904  -6.224  14.638  1.00  1.00
ATOM    878  CA  ILE B 220       7.561  -7.011  13.460  1.00  1.00
ATOM    879  C   ILE B 220       6.073  -7.334  13.427  1.00  1.00
ATOM    880  O   ILE B 220       5.476  -7.449  12.356  1.00  1.00
ATOM    881  N   ASP B 221       5.219  -6.854  14.216  1.00  1.00
ATOM    882  CA  ASP B 221       3.823  -7.270  14.263  1.00  1.00
ATOM    883  C   ASP B 221       2.889  -6.101  13.976  1.00  1.00
ATOM    884  O   ASP B 221       1.800  -6.283  13.433  1.00  1.00
ATOM    885  N   GLY B 222       3.257  -5.021  13.572  1.00  1.00
ATOM    886  CA  GLY B 222       2.438  -3.918  13.083  1.00  1.00
ATOM    887  C   GLY B 222       3.301  -2.743  12.644  1.00  1.00
ATOM    888  O   GLY B 222       4.454  -2.618  13.058  1.00  1.00
ATOM    889  N   TRP B 223       2.561  -1.657  12.177  1.00  1.00
ATOM    890  CA  TRP B 223       3.246  -0.471  11.676  1.00  1.00
ATOM    891  C   TRP B 223       3.588   0.487  12.810  1.00  1.00
ATOM    892  O   TRP B 223       4.653   1.105  12.813  1.00  1.00
ATOM    893  N   TYR B 224       2.951   0.688  13.771  1.00  1.00
ATOM    894  CA  TYR B 224       3.180   1.542  14.930  1.00  1.00
ATOM    895  C   TYR B 224       3.087   0.748  16.226  1.00  1.00
ATOM    896  O   TYR B 224       2.314  -0.204  16.328  1.00  1.00
ATOM    897  N   GLY B 225       3.890   1.375  17.297  1.00  1.00
ATOM    898  CA  GLY B 225       3.826   0.689  18.582  1.00  1.00
ATOM    899  C   GLY B 225       4.816   1.285  19.574  1.00  1.00
ATOM    900  O   GLY B 225       5.678   2.083  19.203  1.00  1.00
ATOM    901  N   TYR B 226       5.364   0.327  20.464  1.00  1.00
ATOM    902  CA  TYR B 226       6.114   0.755  21.638  1.00  1.00
ATOM    903  C   TYR B 226       7.371  -0.086  21.825  1.00  1.00
ATOM    904  O   TYR B 226       7.396  -1.267  21.479  1.00  1.00
ATOM    905  N   HIS B 227       8.383   0.532  22.330  1.00  1.00
ATOM    906  CA  HIS B 227       9.582  -0.084  22.886  1.00  1.00
ATOM    907  C   HIS B 227       9.755   0.276  24.356  1.00  1.00
ATOM    908  O   HIS B 227       9.586   1.431  24.747  1.00  1.00
ATOM    909  N   HIS B 228       9.854  -0.636  25.244  1.00  1.00
ATOM    910  CA  HIS B 228       9.981  -0.351  26.668  1.00  1.00
ATOM    911  C   HIS B 228      11.261  -0.947  27.238  1.00  1.00
ATOM    912  O   HIS B 228      11.699  -2.018  26.817  1.00  1.00
ATOM    913  N   GLN B 229      11.717  -0.419  28.285  1.00  1.00
ATOM    914  CA  GLN B 229      12.882  -0.769  29.089  1.00  1.00
ATOM    915  C   GLN B 229      12.602  -0.582  30.575  1.00  1.00
ATOM    916  O   GLN B 229      12.099   0.460  30.995  1.00  1.00
ATOM    917  N   ASN B 230      12.504  -1.630  31.331  1.00  1.00
ATOM    918  CA  ASN B 230      12.287  -1.586  32.772  1.00  1.00
ATOM    919  C   ASN B 230      13.093  -2.665  33.484  1.00  1.00
ATOM    920  O   ASN B 230      13.433  -3.690  32.893  1.00  1.00
ATOM    921  N   GLU B 231      13.050  -2.748  34.762  1.00  1.00
ATOM    922  CA  GLU B 231      13.777  -3.751  35.532  1.00  1.00
ATOM    923  C   GLU B 231      13.520  -5.152  34.992  1.00  1.00
ATOM    924  O   GLU B 231      14.424  -5.987  34.949  1.00  1.00
ATOM    925  N   GLN B 232      12.457  -5.519  34.558  1.00  1.00
ATOM    926  CA  GLN B 232      12.046  -6.819  34.039  1.00  1.00
ATOM    927  C   GLN B 232      12.494  -7.002  32.595  1.00  1.00
ATOM    928  O   GLN B 232      12.749  -8.122  32.152  1.00  1.00
ATOM    929  N   GLY B 233      13.131  -6.255  31.946  1.00  1.00
ATOM    930  CA  GLY B 233      13.660  -6.467  30.604  1.00  1.00
ATOM    931  C   GLY B 233      13.331  -5.294  29.690  1.00  1.00
ATOM    932  O   GLY B 233      12.814  -4.271  30.139  1.00  1.00
ATOM    933  N   SER B 234      13.555  -5.668  28.310  1.00  1.00
ATOM    934  CA  SER B 234      13.103  -4.773  27.251  1.00  1.00
ATOM    935  C   SER B 234      12.539  -5.556  26.072  1.00  1.00
ATOM    936  O   SER B 234      13.016  -6.644  25.751  1.00  1.00
ATOM    937  N   GLY B 235      11.594  -4.931  25.389  1.00  1.00
ATOM    938  CA  GLY B 235      10.972  -5.562  24.231  1.00  1.00
ATOM    939  C   GLY B 235      10.304  -4.528  23.333  1.00  1.00
ATOM    940  O   GLY B 235      10.033  -3.405  23.758  1.00  1.00
ATOM    941  N   TYR B 236       9.730  -4.998  22.268  1.00  1.00
ATOM    942  CA  TYR B 236       8.842  -4.261  21.376  1.00  1.00
ATOM    943  C   TYR B 236       7.442  -4.862  21.373  1.00  1.00
ATOM    944  O   TYR B 236       7.278  -6.077  21.481  1.00  1.00
ATOM    945  N   ALA B 237       6.472  -3.965  21.063  1.00  1.00
ATOM    946  CA  ALA B 237       5.066  -4.332  20.950  1.00  1.00
ATOM    947  C   ALA B 237       4.312  -3.356  20.055  1.00  1.00
ATOM    948  O   ALA B 237       4.486  -2.142  20.159  1.00  1.00
ATOM    949  N   ALA B 238       3.684  -3.842  18.979  1.00  1.00
ATOM    950  CA  ALA B 238       2.863  -2.990  18.128  1.00  1.00
ATOM    951  C   ALA B 238       1.592  -2.555  18.846  1.00  1.00
ATOM    952  O   ALA B 238       0.941  -3.356  19.516  1.00  1.00
ATOM    953  N   ASP B 239       1.201  -1.221  18.604  1.00  1.00
ATOM    954  CA  ASP B 239      -0.141  -0.828  19.015  1.00  1.00
ATOM    955  C   ASP B 239      -1.197  -1.429  18.096  1.00  1.00
ATOM    956  O   ASP B 239      -1.225  -1.147  16.898  1.00  1.00
ATOM    957  N   GLN B 240      -1.944  -2.431  18.643  1.00  1.00
ATOM    958  CA  GLN B 240      -2.827  -3.245  17.816  1.00  1.00
ATOM    959  C   GLN B 240      -3.995  -2.425  17.284  1.00  1.00
ATOM    960  O   GLN B 240      -4.416  -2.594  16.140  1.00  1.00
ATOM    961  N   LYS B 241      -4.533  -1.476  18.017  1.00  1.00
ATOM    962  CA  LYS B 241      -5.700  -0.698  17.620  1.00  1.00
ATOM    963  C   LYS B 241      -5.377   0.219  16.447  1.00  1.00
ATOM    964  O   LYS B 241      -6.172   0.355  15.516  1.00  1.00
ATOM    965  N   SER B 242      -4.290   0.994  16.528  1.00  1.00
ATOM    966  CA  SER B 242      -3.925   1.915  15.458  1.00  1.00
ATOM    967  C   SER B 242      -3.424   1.164  14.232  1.00  1.00
ATOM    968  O   SER B 242      -3.683   1.565  13.097  1.00  1.00
ATOM    969  N   THR B 243      -2.750   0.022  14.455  1.00  1.00
ATOM    970  CA  THR B 243      -2.271  -0.801  13.350  1.00  1.00
ATOM    971  C   THR B 243      -3.432  -1.401  12.567  1.00  1.00
ATOM    972  O   THR B 243      -3.414  -1.430  11.337  1.00  1.00
ATOM    973  N   GLN B 244      -4.447  -1.932  13.315  1.00  1.00
ATOM    974  CA  GLN B 244      -5.609  -2.562  12.700  1.00  1.00
ATOM    975  C   GLN B 244      -6.465  -1.540  11.964  1.00  1.00
ATOM    976  O   GLN B 244      -6.977  -1.811  10.878  1.00  1.00
ATOM    977  N   ASN B 245      -6.683  -0.369  12.554  1.00  1.00
ATOM    978  CA  ASN B 245      -7.453   0.702  11.934  1.00  1.00
ATOM    979  C   ASN B 245      -6.763   1.221  10.679  1.00  1.00
ATOM    980  O   ASN B 245      -7.417   1.542   9.687  1.00  1.00
ATOM    981  N   ALA B 246      -5.441   1.302  10.695  1.00  1.00
ATOM    982  CA  ALA B 246      -4.670   1.773   9.550  1.00  1.00
ATOM    983  C   ALA B 246      -4.674   0.747   8.424  1.00  1.00
ATOM    984  O   ALA B 246      -4.757   1.102   7.248  1.00  1.00
ATOM    985  N   ILE B 247      -4.549  -0.545   8.766  1.00  1.00
ATOM    986  CA  ILE B 247      -4.652  -1.585   7.749  1.00  1.00
ATOM    987  C   ILE B 247      -6.024  -1.575   7.088  1.00  1.00
ATOM    988  O   ILE B 247      -6.140  -1.731   5.873  1.00  1.00
ATOM    989  N   ASN B 248      -7.087  -1.361   7.965  1.00  1.00
ATOM    990  CA  ASN B 248      -8.445  -1.255   7.446  1.00  1.00
ATOM    991  C   ASN B 248      -8.567  -0.105   6.454  1.00  1.00
ATOM    992  O   ASN B 248      -9.212  -0.236   5.414  1.00  1.00
ATOM    993  N   GLY B 249      -8.010   1.039   6.791  1.00  1.00
ATOM    994  CA  GLY B 249      -8.097   2.249   5.982  1.00  1.00
ATOM    995  C   GLY B 249      -7.331   2.094   4.674  1.00  1.00
ATOM    996  O   GLY B 249      -7.803   2.508   3.615  1.00  1.00
ATOM    997  N   ILE B 250      -6.055   1.624   4.768  1.00  1.00
ATOM    998  CA  ILE B 250      -5.195   1.494   3.598  1.00  1.00
ATOM    999  C   ILE B 250      -5.768   0.494   2.602  1.00  1.00
ATOM   1000  O   ILE B 250      -5.749   0.726   1.394  1.00  1.00
ATOM   1001  N   THR B 251      -6.304  -0.630   3.092  1.00  1.00
ATOM   1002  CA  THR B 251      -6.875  -1.649   2.219  1.00  1.00
ATOM   1003  C   THR B 251      -8.169  -1.164   1.579  1.00  1.00
ATOM   1004  O   THR B 251      -8.423  -1.418   0.401  1.00  1.00
ATOM   1005  N   ASN B 252      -8.969  -0.400   2.297  1.00  1.00
ATOM   1006  CA  ASN B 252     -10.158   0.235   1.740  1.00  1.00
ATOM   1007  C   ASN B 252      -9.793   1.209   0.628  1.00  1.00
ATOM   1008  O   ASN B 252     -10.496   1.310  -0.378  1.00  1.00
ATOM   1009  N   LYS B 253      -8.663   1.931   0.838  1.00  1.00
ATOM   1010  CA  LYS B 253      -8.164   2.873  -0.156  1.00  1.00
ATOM   1011  C   LYS B 253      -7.768   2.159  -1.442  1.00  1.00
ATOM   1012  O   LYS B 253      -8.041   2.642  -2.541  1.00  1.00
ATOM   1013  N   VAL B 254      -7.064   1.016  -1.296  1.00  1.00
ATOM   1014  CA  VAL B 254      -6.683   0.218  -2.455  1.00  1.00
ATOM   1015  C   VAL B 254      -7.910  -0.257  -3.223  1.00  1.00
ATOM   1016  O   VAL B 254      -7.943  -0.205  -4.452  1.00  1.00
ATOM   1017  N   ASN B 255      -8.925  -0.718  -2.481  1.00  1.00
ATOM   1018  CA  ASN B 255     -10.172  -1.207  -3.058  1.00  1.00
ATOM   1019  C   ASN B 255     -10.895  -0.106  -3.821  1.00  1.00
ATOM   1020  O   ASN B 255     -11.432  -0.337  -4.904  1.00  1.00
ATOM   1021  N   THR B 256     -10.954   1.090  -3.219  1.00  1.00
ATOM   1022  CA  THR B 256     -11.593   2.245  -3.836  1.00  1.00
ATOM   1023  C   THR B 256     -10.918   2.611  -5.152  1.00  1.00
ATOM   1024  O   THR B 256     -11.585   2.942  -6.132  1.00  1.00
ATOM   1025  N   VAL B 257      -9.585   2.686  -5.139  1.00  1.00
ATOM   1026  CA  VAL B 257      -8.800   2.968  -6.335  1.00  1.00
ATOM   1027  C   VAL B 257      -9.043   1.920  -7.413  1.00  1.00
ATOM   1028  O   VAL B 257      -9.182   2.247  -8.592  1.00  1.00
ATOM   1029  N   ILE B 258      -9.003   0.672  -7.061  1.00  1.00
ATOM   1030  CA  ILE B 258      -9.217  -0.430  -7.992  1.00  1.00
ATOM   1031  C   ILE B 258     -10.638  -0.419  -8.541  1.00  1.00
ATOM   1032  O   ILE B 258     -10.855  -0.642  -9.732  1.00  1.00
ATOM   1033  N   GLU B 259     -11.601  -0.203  -7.743  1.00  1.00
ATOM   1034  CA  GLU B 259     -13.023  -0.207  -8.067  1.00  1.00
ATOM   1035  C   GLU B 259     -13.339   0.795  -9.170  1.00  1.00
ATOM   1036  O   GLU B 259     -14.154   0.525 -10.052  1.00  1.00
ATOM   1037  N   LYS B 260     -12.715   1.885  -9.270  1.00  1.00
ATOM   1038  CA  LYS B 260     -13.023   2.971 -10.193  1.00  1.00
ATOM   1039  C   LYS B 260     -12.447   2.698 -11.576  1.00  1.00
ATOM   1040  O   LYS B 260     -13.057   3.034 -12.591  1.00  1.00
ATOM   1041  N   MET B 261     -11.370   2.045 -11.687  1.00  1.00
ATOM   1042  CA  MET B 261     -10.818   1.632 -12.972  1.00  1.00
ATOM   1043  C   MET B 261      -9.922   0.409 -12.819  1.00  1.00
ATOM   1044  O   MET B 261      -8.950   0.430 -12.064  1.00  1.00
ATOM   1045  N   ASN B 262     -10.476  -0.726 -13.516  1.00  1.00
ATOM   1046  CA  ASN B 262      -9.764  -1.992 -13.387  1.00  1.00
ATOM   1047  C   ASN B 262     -10.151  -2.958 -14.499  1.00  1.00
ATOM   1048  O   ASN B 262      -9.368  -3.829 -14.878  1.00  1.00
ATOM   1049  N   ILE B 263     -10.583  -2.694 -15.576  1.00  1.00
ATOM   1050  CA  ILE B 263     -10.981  -3.616 -16.634  1.00  1.00
ATOM   1051  C   ILE B 263     -11.360  -2.866 -17.904  1.00  1.00
ATOM   1052  O   ILE B 263     -11.863  -1.743 -17.847  1.00  1.00
ATOM   1053  N   GLN B 264     -10.985  -3.454 -18.998  1.00  1.00
ATOM   1054  CA  GLN B 264     -11.397  -3.090 -20.348  1.00  1.00
ATOM   1055  C   GLN B 264     -11.944  -4.297 -21.101  1.00  1.00
ATOM   1056  O   GLN B 264     -11.423  -5.405 -20.979  1.00  1.00
ATOM   1057  N   PHE B 265     -13.114  -4.199 -21.631  1.00  1.00
ATOM   1058  CA  PHE B 265     -13.638  -5.274 -22.465  1.00  1.00
ATOM   1059  C   PHE B 265     -12.931  -5.319 -23.814  1.00  1.00
ATOM   1060  O   PHE B 265     -12.506  -4.289 -24.338  1.00  1.00
ATOM   1061  N   THR B 266     -13.183  -6.222 -24.655  1.00  1.00
ATOM   1062  CA  THR B 266     -12.613  -6.359 -25.989  1.00  1.00
ATOM   1063  C   THR B 266     -12.534  -5.012 -26.696  1.00  1.00
ATOM   1064  O   THR B 266     -13.509  -4.262 -26.734  1.00  1.00
ATOM   1065  N   ALA B 267     -11.301  -4.738 -27.147  1.00  1.00
ATOM   1066  CA  ALA B 267     -10.897  -3.580 -27.936  1.00  1.00
ATOM   1067  C   ALA B 267      -9.969  -3.985 -29.074  1.00  1.00
ATOM   1068  O   ALA B 267      -8.976  -4.680 -28.859  1.00  1.00
ATOM   1069  N   VAL B 268     -10.443  -4.006 -30.262  1.00  1.00
ATOM   1070  CA  VAL B 268      -9.706  -4.449 -31.439  1.00  1.00
ATOM   1071  C   VAL B 268      -9.589  -3.333 -32.469  1.00  1.00
ATOM   1072  O   VAL B 268     -10.506  -2.527 -32.632  1.00  1.00
ATOM   1073  N   GLY B 269      -8.643  -3.222 -33.196  1.00  1.00
ATOM   1074  CA  GLY B 269      -8.455  -2.295 -34.305  1.00  1.00
ATOM   1075  C   GLY B 269      -9.636  -2.341 -35.267  1.00  1.00
ATOM   1076  O   GLY B 269     -10.183  -3.408 -35.542  1.00  1.00
ATOM   1077  N   LYS B 270      -9.750  -1.214 -36.043  1.00  1.00
ATOM   1078  CA  LYS B 270     -10.700  -1.141 -37.146  1.00  1.00
ATOM   1079  C   LYS B 270      -9.992  -1.237 -38.491  1.00  1.00
ATOM   1080  O   LYS B 270      -8.979  -0.576 -38.719  1.00  1.00
ATOM   1081  N   LEU B 271      -9.551  10.542 -37.272  1.00  1.00
ATOM   1082  CA  LEU B 271     -10.633  10.640 -36.299  1.00  1.00
ATOM   1083  C   LEU B 271     -10.623   9.453 -35.342  1.00  1.00
ATOM   1084  O   LEU B 271     -10.875   9.604 -34.147  1.00  1.00
ATOM   1085  N   ASN B 272     -10.522   8.234 -35.862  1.00  1.00
ATOM   1086  CA  ASN B 272     -10.422   7.039 -35.032  1.00  1.00
ATOM   1087  C   ASN B 272      -9.131   7.035 -34.223  1.00  1.00
ATOM   1088  O   ASN B 272      -9.114   6.619 -33.065  1.00  1.00
ATOM   1089  N   LYS B 273      -8.019   7.358 -34.841  1.00  1.00
ATOM   1090  CA  LYS B 273      -6.741   7.403 -34.141  1.00  1.00
ATOM   1091  C   LYS B 273      -6.727   8.505 -33.090  1.00  1.00
ATOM   1092  O   LYS B 273      -6.138   8.348 -32.020  1.00  1.00
ATOM   1093  N   LYS B 274      -7.349   9.679 -33.392  1.00  1.00
ATOM   1094  CA  LYS B 274      -7.441  10.781 -32.441  1.00  1.00
ATOM   1095  C   LYS B 274      -8.221  10.372 -31.198  1.00  1.00
ATOM   1096  O   LYS B 274      -7.869  10.749 -30.081  1.00  1.00
ATOM   1097  N   VAL B 275      -9.348   9.623 -31.391  1.00  1.00
ATOM   1098  CA  VAL B 275     -10.153   9.134 -30.278  1.00  1.00
ATOM   1099  C   VAL B 275      -9.362   8.163 -29.411  1.00  1.00
ATOM   1100  O   VAL B 275      -9.450   8.199 -28.184  1.00  1.00
ATOM   1101  N   ASP B 276      -8.721   7.152 -30.074  1.00  1.00
ATOM   1102  CA  ASP B 276      -7.934   6.168 -29.342  1.00  1.00
ATOM   1103  C   ASP B 276      -6.772   6.826 -28.609  1.00  1.00
ATOM   1104  O   ASP B 276      -6.469   6.478 -27.468  1.00  1.00
ATOM   1105  N   ASP B 277      -6.017   7.668 -29.217  1.00  1.00
ATOM   1106  CA  ASP B 277      -4.853   8.312 -28.619  1.00  1.00
ATOM   1107  C   ASP B 277      -5.265   9.281 -27.518  1.00  1.00
ATOM   1108  O   ASP B 277      -4.566   9.431 -26.516  1.00  1.00
ATOM   1109  N   GLY B 278      -6.407   9.925 -27.632  1.00  1.00
ATOM   1110  CA  GLY B 278      -6.872  10.895 -26.647  1.00  1.00
ATOM   1111  C   GLY B 278      -7.381  10.203 -25.389  1.00  1.00
ATOM   1112  O   GLY B 278      -7.190  10.694 -24.277  1.00  1.00
ATOM   1113  N   PHE B 279      -8.096   9.105 -25.503  1.00  1.00
ATOM   1114  CA  PHE B 279      -8.537   8.319 -24.357  1.00  1.00
ATOM   1115  C   PHE B 279      -7.352   7.714 -23.615  1.00  1.00
ATOM   1116  O   PHE B 279      -7.343   7.652 -22.386  1.00  1.00
ATOM   1117  N   LEU B 280      -6.379   7.215 -24.401  1.00  1.00
ATOM   1118  CA  LEU B 280      -5.163   6.643 -23.834  1.00  1.00
ATOM   1119  C   LEU B 280      -4.368   7.692 -23.064  1.00  1.00
ATOM   1120  O   LEU B 280      -3.798   7.404 -22.012  1.00  1.00
ATOM   1121  N   ASP B 281      -4.273   8.917 -23.605  1.00  1.00
ATOM   1122  CA  ASP B 281      -3.575  10.007 -22.934  1.00  1.00
ATOM   1123  C   ASP B 281      -4.225  10.335 -21.595  1.00  1.00
ATOM   1124  O   ASP B 281      -3.537  10.606 -20.611  1.00  1.00
ATOM   1125  N   ILE B 282      -5.568  10.358 -21.565  1.00  1.00
ATOM   1126  CA  ILE B 282      -6.326  10.711 -20.371  1.00  1.00
ATOM   1127  C   ILE B 282      -6.196   9.637 -19.299  1.00  1.00
ATOM   1128  O   ILE B 282      -6.058   9.942 -18.114  1.00  1.00
ATOM   1129  N   TRP B 283      -6.337   8.354 -19.690  1.00  1.00
ATOM   1130  CA  TRP B 283      -6.281   7.250 -18.740  1.00  1.00
ATOM   1131  C   TRP B 283      -4.873   7.067 -18.190  1.00  1.00
ATOM   1132  O   TRP B 283      -4.691   6.738 -17.018  1.00  1.00
ATOM   1133  N   THR B 284      -3.870   7.253 -18.999  1.00  1.00
ATOM   1134  CA  THR B 284      -2.486   7.203 -18.543  1.00  1.00
ATOM   1135  C   THR B 284      -2.213   8.271 -17.492  1.00  1.00
ATOM   1136  O   THR B 284      -1.518   8.022 -16.507  1.00  1.00
ATOM   1137  N   TYR B 285      -2.723   9.517 -17.797  1.00  1.00
ATOM   1138  CA  TYR B 285      -2.577  10.637 -16.875  1.00  1.00
ATOM   1139  C   TYR B 285      -3.309  10.372 -15.566  1.00  1.00
ATOM   1140  O   TYR B 285      -2.801  10.678 -14.487  1.00  1.00
ATOM   1141  N   ASN B 286      -4.527   9.884 -15.659  1.00  1.00
ATOM   1142  CA  ASN B 286      -5.391   9.618 -14.515  1.00  1.00
ATOM   1143  C   ASN B 286      -4.786   8.558 -13.603  1.00  1.00
ATOM   1144  O   ASN B 286      -4.850   8.668 -12.379  1.00  1.00
ATOM   1145  N   ALA B 287      -4.311   7.466 -14.178  1.00  1.00
ATOM   1146  CA  ALA B 287      -3.738   6.359 -13.422  1.00  1.00
ATOM   1147  C   ALA B 287      -2.486   6.795 -12.670  1.00  1.00
ATOM   1148  O   ALA B 287      -2.282   6.421 -11.515  1.00  1.00
ATOM   1149  N   GLU B 288      -1.579   7.446 -13.360  1.00  1.00
ATOM   1150  CA  GLU B 288      -0.316   7.858 -12.762  1.00  1.00
ATOM   1151  C   GLU B 288      -0.536   8.905 -11.677  1.00  1.00
ATOM   1152  O   GLU B 288       0.111   8.872 -10.630  1.00  1.00
ATOM   1153  N   LEU B 289      -1.378   9.869 -11.895  1.00  1.00
ATOM   1154  CA  LEU B 289      -1.635  10.951 -10.953  1.00  1.00
ATOM   1155  C   LEU B 289      -2.402  10.451  -9.734  1.00  1.00
ATOM   1156  O   LEU B 289      -2.168  10.901  -8.612  1.00  1.00
ATOM   1157  N   LEU B 290      -3.353   9.572  -9.913  1.00  1.00
ATOM   1158  CA  LEU B 290      -4.089   8.966  -8.810  1.00  1.00
ATOM   1159  C   LEU B 290      -3.148   8.252  -7.846  1.00  1.00
ATOM   1160  O   LEU B 290      -3.326   8.312  -6.629  1.00  1.00
ATOM   1161  N   VAL B 291      -2.181   7.522  -8.420  1.00  1.00
ATOM   1162  CA  VAL B 291      -1.215   6.785  -7.614  1.00  1.00
ATOM   1163  C   VAL B 291      -0.281   7.731  -6.871  1.00  1.00
ATOM   1164  O   VAL B 291       0.034   7.516  -5.701  1.00  1.00
ATOM   1165  N   LEU B 292       0.214   8.749  -7.587  1.00  1.00
ATOM   1166  CA  LEU B 292       1.125   9.721  -6.996  1.00  1.00
ATOM   1167  C   LEU B 292       0.456  10.483  -5.857  1.00  1.00
ATOM   1168  O   LEU B 292       1.070  10.736  -4.821  1.00  1.00
ATOM   1169  N   LEU B 293      -0.742  10.935  -6.051  1.00  1.00
ATOM   1170  CA  LEU B 293      -1.478  11.682  -5.038  1.00  1.00
ATOM   1171  C   LEU B 293      -1.809  10.803  -3.837  1.00  1.00
ATOM   1172  O   LEU B 293      -1.734  11.246  -2.691  1.00  1.00
ATOM   1173  N   GLU B 294      -2.307   9.582  -4.103  1.00  1.00
ATOM   1174  CA  GLU B 294      -2.657   8.659  -3.030  1.00  1.00
ATOM   1175  C   GLU B 294      -1.422   8.230  -2.248  1.00  1.00
ATOM   1176  O   GLU B 294      -1.475   8.062  -1.030  1.00  1.00
ATOM   1177  N   ASN B 295      -0.307   8.080  -2.908  1.00  1.00
ATOM   1178  CA  ASN B 295       0.949   7.720  -2.260  1.00  1.00
ATOM   1179  C   ASN B 295       1.367   8.776  -1.244  1.00  1.00
ATOM   1180  O   ASN B 295       1.851   8.450  -0.160  1.00  1.00
ATOM   1181  N   GLU B 296       1.308  10.037  -1.642  1.00  1.00
ATOM   1182  CA  GLU B 296       1.616  11.145  -0.746  1.00  1.00
ATOM   1183  C   GLU B 296       0.700  11.141   0.471  1.00  1.00
ATOM   1184  O   GLU B 296       1.139  11.399   1.592  1.00  1.00
ATOM   1185  N   ARG B 297      -0.574  10.894   0.262  1.00  1.00
ATOM   1186  CA  ARG B 297      -1.574  10.880   1.322  1.00  1.00
ATOM   1187  C   ARG B 297      -1.356   9.709   2.271  1.00  1.00
ATOM   1188  O   ARG B 297      -1.549   9.833   3.480  1.00  1.00
ATOM   1189  N   THR B 298      -0.982   8.551   1.736  1.00  1.00
ATOM   1190  CA  THR B 298      -0.725   7.348   2.519  1.00  1.00
ATOM   1191  C   THR B 298       0.433   7.558   3.486  1.00  1.00
ATOM   1192  O   THR B 298       0.381   7.119   4.635  1.00  1.00
ATOM   1193  N   LEU B 299       1.525   8.106   2.986  1.00  1.00
ATOM   1194  CA  LEU B 299       2.690   8.381   3.819  1.00  1.00
ATOM   1195  C   LEU B 299       2.362   9.396   4.909  1.00  1.00
ATOM   1196  O   LEU B 299       2.800   9.259   6.051  1.00  1.00
ATOM   1197  N   ASP B 300       1.592  10.397   4.560  1.00  1.00
ATOM   1198  CA  ASP B 300       1.179  11.404   5.530  1.00  1.00
ATOM   1199  C   ASP B 300       0.262  10.805   6.589  1.00  1.00
ATOM   1200  O   ASP B 300       0.345  11.156   7.766  1.00  1.00
ATOM   1201  N   PHE B 301      -0.606   9.849   6.157  1.00  1.00
ATOM   1202  CA  PHE B 301      -1.526   9.151   7.048  1.00  1.00
ATOM   1203  C   PHE B 301      -0.772   8.386   8.128  1.00  1.00
ATOM   1204  O   PHE B 301      -1.192   8.351   9.285  1.00  1.00
ATOM   1205  N   HIS B 302       0.262   7.654   7.714  1.00  1.00
ATOM   1206  CA  HIS B 302       1.103   6.911   8.644  1.00  1.00
ATOM   1207  C   HIS B 302       1.801   7.847   9.623  1.00  1.00
ATOM   1208  O   HIS B 302       1.907   7.549  10.813  1.00  1.00
ATOM   1209  N   ASP B 303       2.363   8.973   9.064  1.00  1.00
ATOM   1210  CA  ASP B 303       3.008   9.980   9.899  1.00  1.00
ATOM   1211  C   ASP B 303       2.053  10.507  10.962  1.00  1.00
ATOM   1212  O   ASP B 303       2.441  10.711  12.112  1.00  1.00
ATOM   1213  N   SER B 304       0.814  10.754  10.584  1.00  1.00
ATOM   1214  CA  SER B 304      -0.227  11.254  11.473  1.00  1.00
ATOM   1215  C   SER B 304      -0.525  10.259  12.588  1.00  1.00
ATOM   1216  O   SER B 304      -0.753  10.646  13.734  1.00  1.00
ATOM   1217  N   ASN B 305      -0.646   8.976  12.249  1.00  1.00
ATOM   1218  CA  ASN B 305      -0.945   7.914  13.203  1.00  1.00
ATOM   1219  C   ASN B 305       0.138   7.811  14.269  1.00  1.00
ATOM   1220  O   ASN B 305      -0.153   7.586  15.444  1.00  1.00
ATOM   1221  N   VAL B 306       1.407   7.908  13.826  1.00  1.00
ATOM   1222  CA  VAL B 306       2.529   7.887  14.757  1.00  1.00
ATOM   1223  C   VAL B 306       2.483   9.083  15.701  1.00  1.00
ATOM   1224  O   VAL B 306       2.729   8.949  16.899  1.00  1.00
ATOM   1225  N   LYS B 307       2.238  10.263  15.119  1.00  1.00
ATOM   1226  CA  LYS B 307       2.166  11.509  15.872  1.00  1.00
ATOM   1227  C   LYS B 307       1.062  11.456  16.921  1.00  1.00
ATOM   1228  O   LYS B 307       1.236  11.930  18.044  1.00  1.00
ATOM   1229  N   ASN B 308      -0.118  10.915  16.515  1.00  1.00
ATOM   1230  CA  ASN B 308      -1.271  10.814  17.402  1.00  1.00
ATOM   1231  C   ASN B 308      -1.010   9.829  18.535  1.00  1.00
ATOM   1232  O   ASN B 308      -1.440  10.044  19.668  1.00  1.00
ATOM   1233  N   LEU B 309      -0.398   8.693  18.255  1.00  1.00
ATOM   1234  CA  LEU B 309      -0.026   7.704  19.260  1.00  1.00
ATOM   1235  C   LEU B 309       0.934   8.295  20.286  1.00  1.00
ATOM   1236  O   LEU B 309       0.817   8.033  21.483  1.00  1.00
ATOM   1237  N   TYR B 310       1.849   9.105  19.804  1.00  1.00
ATOM   1238  CA  TYR B 310       2.819   9.772  20.665  1.00  1.00
ATOM   1239  C   TYR B 310       2.140  10.785  21.578  1.00  1.00
ATOM   1240  O   TYR B 310       2.476  10.896  22.757  1.00  1.00
ATOM   1241  N   GLU B 311       1.308  11.642  20.994  1.00  1.00
ATOM   1242  CA  GLU B 311       0.569  12.650  21.745  1.00  1.00
ATOM   1243  C   GLU B 311      -0.368  12.004  22.758  1.00  1.00
ATOM   1244  O   GLU B 311      -0.546  12.512  23.865  1.00  1.00
ATOM   1245  N   LYS B 312      -0.952  10.881  22.443  1.00  1.00
ATOM   1246  CA  LYS B 312      -1.829  10.127  23.330  1.00  1.00
ATOM   1247  C   LYS B 312      -1.091   9.684  24.587  1.00  1.00
ATOM   1248  O   LYS B 312      -1.643   9.717  25.687  1.00  1.00
ATOM   1249  N   VAL B 313       0.092   9.049  24.408  1.00  1.00
ATOM   1250  CA  VAL B 313       0.921   8.641  25.535  1.00  1.00
ATOM   1251  C   VAL B 313       1.373   9.845  26.351  1.00  1.00
ATOM   1252  O   VAL B 313       1.377   9.807  27.582  1.00  1.00
ATOM   1253  N   LYS B 314       1.751  10.912  25.637  1.00  1.00
ATOM   1254  CA  LYS B 314       2.213  12.124  26.304  1.00  1.00
ATOM   1255  C   LYS B 314       1.144  12.682  27.234  1.00  1.00
ATOM   1256  O   LYS B 314       1.442  13.122  28.345  1.00  1.00
ATOM   1257  N   SER B 315      -0.107  12.678  26.798  1.00  1.00
ATOM   1258  CA  SER B 315      -1.222  13.228  27.560  1.00  1.00
ATOM   1259  C   SER B 315      -1.597  12.317  28.722  1.00  1.00
ATOM   1260  O   SER B 315      -2.005  12.786  29.784  1.00  1.00
ATOM   1261  N   GLN B 316      -1.361  11.031  28.647  1.00  1.00
ATOM   1262  CA  GLN B 316      -1.619  10.110  29.748  1.00  1.00
ATOM   1263  C   GLN B 316      -0.607  10.297  30.871  1.00  1.00
ATOM   1264  O   GLN B 316      -0.952  10.220  32.050  1.00  1.00
ATOM   1265  N   LEU B 317       0.685  10.340  30.529  1.00  1.00
ATOM   1266  CA  LEU B 317       1.765  10.421  31.504  1.00  1.00
ATOM   1267  C   LEU B 317       1.873  11.823  32.093  1.00  1.00
ATOM   1268  O   LEU B 317       2.181  11.990  33.273  1.00  1.00
ATOM   1269  N   LYS B 318       1.457  12.795  31.580  1.00  1.00
ATOM   1270  CA  LYS B 318       1.598  14.159  32.075  1.00  1.00
ATOM   1271  C   LYS B 318       3.016  14.423  32.565  1.00  1.00
ATOM   1272  O   LYS B 318       3.884  14.830  31.792  1.00  1.00
ATOM   1273  N   ASN B 319       3.218  14.791  33.812  1.00  1.00
ATOM   1274  CA  ASN B 319       4.512  15.107  34.404  1.00  1.00
ATOM   1275  C   ASN B 319       5.052  13.931  35.209  1.00  1.00
ATOM   1276  O   ASN B 319       6.211  13.930  35.622  1.00  1.00
ATOM   1277  N   ASN B 320       4.430  12.776  35.175  1.00  1.00
ATOM   1278  CA  ASN B 320       4.940  11.544  35.763  1.00  1.00
ATOM   1279  C   ASN B 320       6.058  10.950  34.916  1.00  1.00
ATOM   1280  O   ASN B 320       6.930  10.247  35.426  1.00  1.00
ATOM   1281  N   ALA B 321       6.398  11.514  33.951  1.00  1.00
ATOM   1282  CA  ALA B 321       7.468  11.212  33.007  1.00  1.00
ATOM   1283  C   ALA B 321       8.006  12.482  32.360  1.00  1.00
ATOM   1284  O   ALA B 321       7.264  13.440  32.140  1.00  1.00
ATOM   1285  N   LYS B 322       9.183  12.372  31.785  1.00  1.00
ATOM   1286  CA  LYS B 322       9.839  13.453  31.060  1.00  1.00
ATOM   1287  C   LYS B 322      10.092  13.069  29.608  1.00  1.00
ATOM   1288  O   LYS B 322      10.467  11.935  29.312  1.00  1.00
ATOM   1289  N   GLU B 323       9.741  14.022  28.666  1.00  1.00
ATOM   1290  CA  GLU B 323      10.175  13.791  27.293  1.00  1.00
ATOM   1291  C   GLU B 323      11.690  13.892  27.170  1.00  1.00
ATOM   1292  O   GLU B 323      12.286  14.903  27.542  1.00  1.00
ATOM   1293  N   ILE B 324      12.316  12.779  26.654  1.00  1.00
ATOM   1294  CA  ILE B 324      13.768  12.667  26.578  1.00  1.00
ATOM   1295  C   ILE B 324      14.248  12.695  25.133  1.00  1.00
ATOM   1296  O   ILE B 324      15.387  13.071  24.855  1.00  1.00
ATOM   1297  N   GLY B 325      13.465  12.646  24.218  1.00  1.00
ATOM   1298  CA  GLY B 325      13.918  12.869  22.850  1.00  1.00
ATOM   1299  C   GLY B 325      13.592  11.675  21.961  1.00  1.00
ATOM   1300  O   GLY B 325      13.751  10.524  22.368  1.00  1.00
ATOM   1301  N   ASN B 326      13.382  11.995  20.717  1.00  1.00
ATOM   1302  CA  ASN B 326      13.372  10.874  19.784  1.00  1.00
ATOM   1303  C   ASN B 326      12.111  10.035  19.946  1.00  1.00
ATOM   1304  O   ASN B 326      12.074   8.871  19.547  1.00  1.00
ATOM   1305  N   GLY B 327      11.122  10.459  20.746  1.00  1.00
ATOM   1306  CA  GLY B 327       9.867   9.734  20.902  1.00  1.00
ATOM   1307  C   GLY B 327       9.901   8.831  22.129  1.00  1.00
ATOM   1308  O   GLY B 327       8.935   8.125  22.419  1.00  1.00
ATOM   1309  N   CYS B 328      10.720   9.156  23.069  1.00  1.00
ATOM   1310  CA  CYS B 328      10.916   8.381  24.289  1.00  1.00
ATOM   1311  C   CYS B 328      10.511   9.181  25.520  1.00  1.00
ATOM   1312  O   CYS B 328      10.740  10.389  25.591  1.00  1.00
ATOM   1313  N   PHE B 329       9.860   8.522  26.446  1.00  1.00
ATOM   1314  CA  PHE B 329       9.550   9.027  27.778  1.00  1.00
ATOM   1315  C   PHE B 329      10.326   8.271  28.848  1.00  1.00
ATOM   1316  O   PHE B 329      10.472   7.051  28.777  1.00  1.00
ATOM   1317  N   GLU B 330      10.875   9.002  29.775  1.00  1.00
ATOM   1318  CA  GLU B 330      11.521   8.437  30.953  1.00  1.00
ATOM   1319  C   GLU B 330      10.687   8.674  32.206  1.00  1.00
ATOM   1320  O   GLU B 330      10.277   9.801  32.486  1.00  1.00
ATOM   1321  N   PHE B 331      10.188   7.508  32.808  1.00  1.00
ATOM   1322  CA  PHE B 331       9.315   7.643  33.968  1.00  1.00
ATOM   1323  C   PHE B 331      10.082   8.163  35.177  1.00  1.00
ATOM   1324  O   PHE B 331      11.215   7.752  35.429  1.00  1.00
ATOM   1325  N   TYR B 332       9.299   8.922  36.034  1.00  1.00
ATOM   1326  CA  TYR B 332       9.846   9.365  37.311  1.00  1.00
ATOM   1327  C   TYR B 332       9.539   8.365  38.419  1.00  1.00
ATOM   1328  O   TYR B 332      10.168   8.383  39.477  1.00  1.00
ATOM   1329  N   HIS B 333       8.881   7.364  38.088  1.00  1.00
ATOM   1330  CA  HIS B 333       8.450   6.234  38.902  1.00  1.00
ATOM   1331  C   HIS B 333       8.866   4.911  38.272  1.00  1.00
ATOM   1332  O   HIS B 333       8.928   4.787  37.049  1.00  1.00
ATOM   1333  N   LYS B 334       8.911   3.834  39.058  1.00  1.00
ATOM   1334  CA  LYS B 334       9.049   2.492  38.504  1.00  1.00
ATOM   1335  C   LYS B 334       7.790   2.073  37.756  1.00  1.00
ATOM   1336  O   LYS B 334       6.684   2.148  38.292  1.00  1.00
ATOM   1337  N   CYS B 335       7.896   1.727  36.546  1.00  1.00
ATOM   1338  CA  CYS B 335       6.823   1.267  35.673  1.00  1.00
ATOM   1339  C   CYS B 335       7.084  -0.151  35.181  1.00  1.00
ATOM   1340  O   CYS B 335       7.998  -0.386  34.391  1.00  1.00
ATOM   1341  N   ASP B 336       6.561  -1.138  35.922  1.00  1.00
ATOM   1342  CA  ASP B 336       6.737  -2.539  35.562  1.00  1.00
ATOM   1343  C   ASP B 336       5.935  -2.893  34.316  1.00  1.00
ATOM   1344  O   ASP B 336       4.938  -2.243  34.003  1.00  1.00
ATOM   1345  N   ASN B 337       5.730  -4.125  33.993  1.00  1.00
ATOM   1346  CA  ASN B 337       5.019  -4.576  32.802  1.00  1.00
ATOM   1347  C   ASN B 337       3.519  -4.352  32.938  1.00  1.00
ATOM   1348  O   ASN B 337       2.839  -4.029  31.964  1.00  1.00
ATOM   1349  N   GLU B 338       2.904  -4.449  34.059  1.00  1.00
ATOM   1350  CA  GLU B 338       1.508  -4.078  34.252  1.00  1.00
ATOM   1351  C   GLU B 338       1.289  -2.595  33.980  1.00  1.00
ATOM   1352  O   GLU B 338       0.271  -2.202  33.411  1.00  1.00
ATOM   1353  N   CYS B 339       2.226  -1.750  34.488  1.00  1.00
ATOM   1354  CA  CYS B 339       2.170  -0.314  34.243  1.00  1.00
ATOM   1355  C   CYS B 339       2.346  -0.000  32.763  1.00  1.00
ATOM   1356  O   CYS B 339       1.680   0.884  32.223  1.00  1.00
ATOM   1357  N   MET B 340       3.327  -0.641  32.138  1.00  1.00
ATOM   1358  CA  MET B 340       3.618  -0.449  30.723  1.00  1.00
ATOM   1359  C   MET B 340       2.433  -0.857  29.857  1.00  1.00
ATOM   1360  O   MET B 340       2.107  -0.185  28.877  1.00  1.00
ATOM   1361  N   GLU B 341       1.792  -1.947  30.145  1.00  1.00
ATOM   1362  CA  GLU B 341       0.619  -2.411  29.413  1.00  1.00
ATOM   1363  C   GLU B 341      -0.522  -1.406  29.506  1.00  1.00
ATOM   1364  O   GLU B 341      -1.269  -1.210  28.548  1.00  1.00
ATOM   1365  N   SER B 342      -0.727  -0.790  30.662  1.00  1.00
ATOM   1366  CA  SER B 342      -1.724   0.257  30.848  1.00  1.00
ATOM   1367  C   SER B 342      -1.429   1.462  29.965  1.00  1.00
ATOM   1368  O   SER B 342      -2.343   2.098  29.440  1.00  1.00
ATOM   1369  N   VAL B 343      -0.167   1.840  29.818  1.00  1.00
ATOM   1370  CA  VAL B 343       0.218   2.890  28.883  1.00  1.00
ATOM   1371  C   VAL B 343      -0.100   2.494  27.447  1.00  1.00
ATOM   1372  O   VAL B 343      -0.597   3.304  26.665  1.00  1.00
ATOM   1373  N   ARG B 344       0.182   1.283  27.087  1.00  1.00
ATOM   1374  CA  ARG B 344      -0.028   0.752  25.746  1.00  1.00
ATOM   1375  C   ARG B 344      -1.513   0.601  25.440  1.00  1.00
ATOM   1376  O   ARG B 344      -1.957   0.872  24.324  1.00  1.00
ATOM   1377  N   ASN B 345      -2.372   0.368  26.273  1.00  1.00
ATOM   1378  CA  ASN B 345      -3.797   0.147  26.056  1.00  1.00
ATOM   1379  C   ASN B 345      -4.615   1.352  26.503  1.00  1.00
ATOM   1380  O   ASN B 345      -5.800   1.461  26.188  1.00  1.00
ATOM   1381  N   GLY B 346      -4.053   2.383  26.953  1.00  1.00
ATOM   1382  CA  GLY B 346      -4.661   3.694  27.152  1.00  1.00
ATOM   1383  C   GLY B 346      -5.449   3.743  28.454  1.00  1.00
ATOM   1384  O   GLY B 346      -6.104   4.741  28.757  1.00  1.00
ATOM   1385  N   THR B 347      -4.986   3.144  29.491  1.00  1.00
ATOM   1386  CA  THR B 347      -5.623   3.108  30.802  1.00  1.00
ATOM   1387  C   THR B 347      -4.620   3.403  31.910  1.00  1.00
ATOM   1388  O   THR B 347      -4.965   3.394  33.091  1.00  1.00
ATOM   1389  N   TYR B 348      -3.549   4.137  31.543  1.00  1.00
ATOM   1390  CA  TYR B 348      -2.572   4.560  32.540  1.00  1.00
ATOM   1391  C   TYR B 348      -3.237   5.341  33.666  1.00  1.00
ATOM   1392  O   TYR B 348      -4.003   6.273  33.420  1.00  1.00
ATOM   1393  N   ASP B 349      -2.915   4.966  34.908  1.00  1.00
ATOM   1394  CA  ASP B 349      -3.415   5.656  36.091  1.00  1.00
ATOM   1395  C   ASP B 349      -2.386   6.643  36.629  1.00  1.00
ATOM   1396  O   ASP B 349      -1.417   6.252  37.279  1.00  1.00
ATOM   1397  N   TYR B 350      -2.612   8.003  36.307  1.00  1.00
ATOM   1398  CA  TYR B 350      -1.615   8.998  36.683  1.00  1.00
ATOM   1399  C   TYR B 350      -1.589   9.209  38.192  1.00  1.00
ATOM   1400  O   TYR B 350      -0.523   9.363  38.788  1.00  1.00
ATOM   1401  N   PRO B 351      -2.744   9.340  38.852  1.00  1.00
ATOM   1402  CA  PRO B 351      -2.834   9.565  40.290  1.00  1.00
ATOM   1403  C   PRO B 351      -2.172   8.435  41.067  1.00  1.00
ATOM   1404  O   PRO B 351      -1.553   8.663  42.107  1.00  1.00
ATOM   1405  N   LYS B 352      -2.116   7.263  40.632  1.00  1.00
ATOM   1406  CA  LYS B 352      -1.503   6.099  41.260  1.00  1.00
ATOM   1407  C   LYS B 352      -0.005   6.299  41.450  1.00  1.00
ATOM   1408  O   LYS B 352       0.561   5.895  42.465  1.00  1.00
ATOM   1409  N   TYR B 353       0.703   6.887  40.528  1.00  1.00
ATOM   1410  CA  TYR B 353       2.153   7.025  40.590  1.00  1.00
ATOM   1411  C   TYR B 353       2.561   8.482  40.764  1.00  1.00
ATOM   1412  O   TYR B 353       3.701   8.779  41.119  1.00  1.00
ATOM   1413  N   SER B 354       1.691   9.356  40.954  1.00  1.00
ATOM   1414  CA  SER B 354       1.963  10.788  40.999  1.00  1.00
ATOM   1415  C   SER B 354       2.738  11.162  42.256  1.00  1.00
ATOM   1416  O   SER B 354       3.609  12.031  42.225  1.00  1.00
ATOM   1417  N   GLU B 355       2.530  10.579  43.407  1.00  1.00
ATOM   1418  CA  GLU B 355       3.287  10.872  44.618  1.00  1.00
ATOM   1419  C   GLU B 355       4.747  10.464  44.467  1.00  1.00
ATOM   1420  O   GLU B 355       5.649  11.172  44.916  1.00  1.00
ATOM   1421  N   GLU B 356       4.986   9.215  43.998  1.00  1.00
ATOM   1422  CA  GLU B 356       6.348   8.733  43.801  1.00  1.00
ATOM   1423  C   GLU B 356       7.080   9.564  42.754  1.00  1.00
ATOM   1424  O   GLU B 356       8.277   9.820  42.878  1.00  1.00
ATOM   1425  N   SER B 357       6.358   9.885  41.659  1.00  1.00
ATOM   1426  CA  SER B 357       6.930  10.710  40.601  1.00  1.00
ATOM   1427  C   SER B 357       7.367  12.067  41.137  1.00  1.00
ATOM   1428  O   SER B 357       8.401  12.600  40.736  1.00  1.00
ATOM   1429  N   LYS B 358       6.438  12.722  41.886  1.00  1.00
ATOM   1430  CA  LYS B 358       6.699  14.031  42.471  1.00  1.00
ATOM   1431  C   LYS B 358       7.976  14.019  43.302  1.00  1.00
ATOM   1432  O   LYS B 358       8.748  14.978  43.285  1.00  1.00
ATOM   1433  N   LEU B 359       8.149  13.002  44.152  1.00  1.00
ATOM   1434  CA  LEU B 359       9.339  12.869  44.983  1.00  1.00
ATOM   1435  C   LEU B 359      10.595  12.726  44.129  1.00  1.00
ATOM   1436  O   LEU B 359      11.658  13.234  44.482  1.00  1.00
ATOM   1437  N   ASN B 360      10.543  12.162  42.971  1.00  1.00
ATOM   1438  CA  ASN B 360      11.713  11.861  42.154  1.00  1.00
ATOM   1439  C   ASN B 360      12.121  13.064  41.313  1.00  1.00
ATOM   1440  O   ASN B 360      13.299  13.247  41.006  1.00  1.00
ATOM   1441  N   ARG B 361      11.232  13.711  40.630  1.00  1.00
ATOM   1442  CA  ARG B 361      11.588  14.879  39.834  1.00  1.00
ATOM   1443  C   ARG B 361      11.863  16.087  40.720  1.00  1.00
ATOM   1444  O   ARG B 361      11.139  16.341  41.683  1.00  1.00
