# Supplementary material for: ProteinDJ: A high‐performance and modular protein design pipeline
Source: Protein Sci. 2026 Jan 21;35(2):e70464. doi: 10.1002/pro.70464 (PMC12820799; doi:10.1002/pro.70464)
Supplement: Supplementary file 2 — DATA S1. Compressed archive containing input PDB and Bindsweeper YAML files used for benchmarking and comparison of sequence design methods. [file PRO-35-e70464-s001.zip › SupplementaryFile1/binderfolds/ha/fold_26.pdb]

ATOM      1  N   GLY A   1     -15.254  -9.031 -10.778  1.00  0.00
ATOM      2  CA  GLY A   1     -14.362  -9.292  -9.655  1.00  0.00
ATOM      3  C   GLY A   1     -14.571  -8.277  -8.538  1.00  0.00
ATOM      4  O   GLY A   1     -14.775  -7.091  -8.794  1.00  0.00
ATOM      5  N   GLY A   2     -14.690  -8.825  -7.294  1.00  0.00
ATOM      6  CA  GLY A   2     -14.862  -7.894  -6.186  1.00  0.00
ATOM      7  C   GLY A   2     -13.566  -7.154  -5.882  1.00  0.00
ATOM      8  O   GLY A   2     -12.499  -7.762  -5.796  1.00  0.00
ATOM      9  N   GLY A   3     -13.587  -5.847  -6.022  1.00  0.00
ATOM     10  CA  GLY A   3     -12.392  -5.039  -5.807  1.00  0.00
ATOM     11  C   GLY A   3     -11.909  -5.144  -4.367  1.00  0.00
ATOM     12  O   GLY A   3     -10.706  -5.155  -4.105  1.00  0.00
ATOM     13  N   GLY A   4     -12.883  -5.292  -3.429  1.00  0.00
ATOM     14  CA  GLY A   4     -12.522  -5.438  -2.024  1.00  0.00
ATOM     15  C   GLY A   4     -11.686  -6.692  -1.797  1.00  0.00
ATOM     16  O   GLY A   4     -10.715  -6.673  -1.042  1.00  0.00
ATOM     17  N   GLY A   5     -12.118  -7.812  -2.340  1.00  0.00
ATOM     18  CA  GLY A   5     -11.386  -9.068  -2.229  1.00  0.00
ATOM     19  C   GLY A   5     -10.001  -8.956  -2.853  1.00  0.00
ATOM     20  O   GLY A   5      -9.022  -9.472  -2.314  1.00  0.00
ATOM     21  N   GLY A   6      -9.921  -8.260  -3.987  1.00  0.00
ATOM     22  CA  GLY A   6      -8.650  -8.052  -4.670  1.00  0.00
ATOM     23  C   GLY A   6      -7.692  -7.235  -3.813  1.00  0.00
ATOM     24  O   GLY A   6      -6.498  -7.529  -3.748  1.00  0.00
ATOM     25  N   GLY A   7      -8.234  -6.099  -3.270  1.00  0.00
ATOM     26  CA  GLY A   7      -7.424  -5.240  -2.415  1.00  0.00
ATOM     27  C   GLY A   7      -6.885  -6.008  -1.215  1.00  0.00
ATOM     28  O   GLY A   7      -5.722  -5.855  -0.840  1.00  0.00
ATOM     29  N   GLY A   8      -7.719  -6.829  -0.641  1.00  0.00
ATOM     30  CA  GLY A   8      -7.323  -7.624   0.515  1.00  0.00
ATOM     31  C   GLY A   8      -6.238  -8.628   0.148  1.00  0.00
ATOM     32  O   GLY A   8      -5.281  -8.824   0.897  1.00  0.00
ATOM     33  N   GLY A   9      -6.398  -9.280  -1.009  1.00  0.00
ATOM     34  CA  GLY A   9      -5.425 -10.265  -1.467  1.00  0.00
ATOM     35  C   GLY A   9      -4.080  -9.614  -1.764  1.00  0.00
ATOM     36  O   GLY A   9      -3.029 -10.157  -1.424  1.00  0.00
ATOM     37  N   GLY A  10      -4.136  -8.424  -2.396  1.00  0.00
ATOM     38  CA  GLY A  10      -2.916  -7.703  -2.739  1.00  0.00
ATOM     39  C   GLY A  10      -2.183  -7.235  -1.489  1.00  0.00
ATOM     40  O   GLY A  10      -0.958  -7.321  -1.407  1.00  0.00
ATOM     41  N   GLY A  11      -2.994  -6.701  -0.524  1.00  0.00
ATOM     42  CA  GLY A  11      -2.411  -6.216   0.721  1.00  0.00
ATOM     43  C   GLY A  11      -1.765  -7.350   1.506  1.00  0.00
ATOM     44  O   GLY A  11      -0.679  -7.192   2.063  1.00  0.00
ATOM     45  N   GLY A  12      -2.467  -8.484   1.561  1.00  0.00
ATOM     46  CA  GLY A  12      -1.957  -9.656   2.262  1.00  0.00
ATOM     47  C   GLY A  12      -0.676 -10.170   1.617  1.00  0.00
ATOM     48  O   GLY A  12       0.272 -10.542   2.307  1.00  0.00
ATOM     49  N   GLY A  13      -0.670 -10.213   0.273  1.00  0.00
ATOM     50  CA  GLY A  13       0.504 -10.667  -0.463  1.00  0.00
ATOM     51  C   GLY A  13       1.702  -9.764  -0.200  1.00  0.00
ATOM     52  O   GLY A  13       2.824 -10.240  -0.030  1.00  0.00
ATOM     53  N   GLY A  14       1.424  -8.430  -0.182  1.00  0.00
ATOM     54  CA  GLY A  14       2.478  -7.448   0.045  1.00  0.00
ATOM     55  C   GLY A  14       3.063  -7.582   1.444  1.00  0.00
ATOM     56  O   GLY A  14       4.278  -7.501   1.630  1.00  0.00
ATOM     57  N   GLY A  15       2.139  -7.638   2.440  1.00  0.00
ATOM     58  CA  GLY A  15       2.559  -7.776   3.830  1.00  0.00
ATOM     59  C   GLY A  15       3.332  -9.071   4.045  1.00  0.00
ATOM     60  O   GLY A  15       4.342  -9.093   4.749  1.00  0.00
ATOM     61  N   GLY A  16       2.868 -10.141   3.415  1.00  0.00
ATOM     62  CA  GLY A  16       3.525 -11.436   3.542  1.00  0.00
ATOM     63  C   GLY A  16       4.917 -11.411   2.922  1.00  0.00
ATOM     64  O   GLY A  16       5.866 -11.958   3.482  1.00  0.00
ATOM     65  N   GLY A  17       5.007 -10.823   1.708  1.00  0.00
ATOM     66  CA  GLY A  17       6.290 -10.715   1.024  1.00  0.00
ATOM     67  C   GLY A  17       7.291  -9.919   1.851  1.00  0.00
ATOM     68  O   GLY A  17       8.466 -10.278   1.935  1.00  0.00
ATOM     69  N   GLY A  18       6.798  -8.763   2.387  1.00  0.00
ATOM     70  CA  GLY A  18       7.655  -7.903   3.194  1.00  0.00
ATOM     71  C   GLY A  18       8.153  -8.631   4.436  1.00  0.00
ATOM     72  O   GLY A  18       9.319  -8.511   4.811  1.00  0.00
ATOM     73  N   GLY A  19       7.192  -9.300   5.125  1.00  0.00
ATOM     74  CA  GLY A  19       7.526 -10.038   6.337  1.00  0.00
ATOM     75  C   GLY A  19       8.500 -11.171   6.042  1.00  0.00
ATOM     76  O   GLY A  19       9.438 -11.410   6.802  1.00  0.00
ATOM     77  N   GLY A  20       8.292 -11.845   4.922  1.00  0.00
ATOM     78  CA  GLY A  20       9.178 -12.930   4.515  1.00  0.00
ATOM     79  C   GLY A  20      10.588 -12.419   4.249  1.00  0.00
ATOM     80  O   GLY A  20      11.571 -13.056   4.628  1.00  0.00
ATOM     81  N   GLY A  21      10.668 -11.244   3.563  1.00  0.00
ATOM     82  CA  GLY A  21      11.955 -10.620   3.281  1.00  0.00
ATOM     83  C   GLY A  21      12.682 -10.253   4.568  1.00  0.00
ATOM     84  O   GLY A  21      13.893 -10.443   4.684  1.00  0.00
ATOM     85  N   GLY A  22      11.915  -9.669   5.506  1.00  0.00
ATOM     86  CA  GLY A  22      12.474  -9.261   6.790  1.00  0.00
ATOM     87  C   GLY A  22      12.994 -10.461   7.571  1.00  0.00
ATOM     88  O   GLY A  22      14.065 -10.405   8.174  1.00  0.00
ATOM     89  N   GLY A  23      12.141 -11.522   7.583  1.00  0.00
ATOM     90  CA  GLY A  23      12.485 -12.743   8.303  1.00  0.00
ATOM     91  C   GLY A  23      13.709 -13.415   7.693  1.00  0.00
ATOM     92  O   GLY A  23      14.590 -13.889   8.410  1.00  0.00
ATOM     93  N   GLY A  24      13.758 -13.436   6.357  1.00  0.00
ATOM     94  CA  GLY A  24      14.887 -14.035   5.656  1.00  0.00
ATOM     95  C   GLY A  24      16.174 -13.266   5.927  1.00  0.00
ATOM     96  O   GLY A  24      17.232 -13.861   6.133  1.00  0.00
ATOM     97  N   GLY A  25      16.066 -11.909   5.952  1.00  0.00
ATOM     98  CA  GLY A  25      17.223 -11.058   6.203  1.00  0.00
ATOM     99  C   GLY A  25      17.764 -11.265   7.611  1.00  0.00
ATOM    100  O   GLY A  25      18.976 -11.331   7.817  1.00  0.00
ATOM    101  N   GLY A  26      16.818 -11.270   8.591  1.00  0.00
ATOM    102  CA  GLY A  26      17.208 -11.459   9.983  1.00  0.00
ATOM    103  C   GLY A  26      17.822 -12.836  10.202  1.00  0.00
ATOM    104  O   GLY A  26      18.819 -12.976  10.909  1.00  0.00
ATOM    105  N   GLY A  27      17.188 -13.842   9.591  1.00  0.00
ATOM    106  CA  GLY A  27      17.684 -15.207   9.714  1.00  0.00
ATOM    107  C   GLY A  27      19.046 -15.360   9.049  1.00  0.00
ATOM    108  O   GLY A  27      19.937 -16.021   9.582  1.00  0.00
ATOM    109  N   GLY A  28      19.190 -14.718   7.861  1.00  0.00
ATOM    110  CA  GLY A  28      20.453 -14.764   7.135  1.00  0.00
ATOM    111  C   GLY A  28      21.577 -14.130   7.945  1.00  0.00
ATOM    112  O   GLY A  28      22.693 -14.648   7.986  1.00  0.00
ATOM    113  N   GLY A  29      21.245 -12.976   8.586  1.00  0.00
ATOM    114  CA  GLY A  29      22.225 -12.271   9.403  1.00  0.00
ATOM    115  C   GLY A  29      22.659 -13.115  10.594  1.00  0.00
ATOM    116  O   GLY A  29      23.842 -13.165  10.933  1.00  0.00
ATOM    117  N   GLY A  30      21.664 -13.744  11.246  1.00  0.00
ATOM    118  CA  GLY A  30      21.952 -14.578  12.406  1.00  0.00
ATOM    119  C   GLY A  30      22.730 -15.825  12.009  1.00  0.00
ATOM    120  O   GLY A  30      23.655 -16.241  12.707  1.00  0.00
ATOM    121  N   GLY A  31      22.359 -16.406  10.881  1.00  0.00
ATOM    122  CA  GLY A  31      23.039 -17.598  10.388  1.00  0.00
ATOM    123  C   GLY A  31      24.492 -17.299  10.040  1.00  0.00
ATOM    124  O   GLY A  31      25.386 -18.094  10.332  1.00  0.00
ATOM    125  N   GLY A  32      24.693 -16.134   9.353  1.00  0.00
ATOM    126  CA  GLY A  32      26.042 -15.707   9.004  1.00  0.00
ATOM    127  C   GLY A  32      26.900 -15.520  10.249  1.00  0.00
ATOM    128  O   GLY A  32      28.066 -15.915  10.276  1.00  0.00
ATOM    129  N   GLY A  33      26.287 -14.886  11.273  1.00  0.00
ATOM    130  CA  GLY A  33      26.978 -14.677  12.540  1.00  0.00
ATOM    131  C   GLY A  33      27.327 -16.003  13.203  1.00  0.00
ATOM    132  O   GLY A  33      28.415 -16.165  13.754  1.00  0.00
ATOM    133  N   GLY A  34      26.388 -16.948  13.149  1.00  0.00
ATOM    134  CA  GLY A  34      26.601 -18.268  13.731  1.00  0.00
ATOM    135  C   GLY A  34      27.743 -18.998  13.035  1.00  0.00
ATOM    136  O   GLY A  34      28.575 -19.632  13.685  1.00  0.00
ATOM    137  N   GLY A  35      27.722 -18.950  11.694  1.00  0.00
ATOM    138  CA  GLY A  35      28.751 -19.602  10.893  1.00  0.00
ATOM    139  C   GLY A  35      30.126 -19.010  11.175  1.00  0.00
ATOM    140  O   GLY A  35      31.114 -19.736  11.290  1.00  0.00
ATOM    141  N   GLY A  36      30.169 -17.681  11.299  1.00  0.00
ATOM    142  CA  GLY A  36      31.408 -16.976  11.603  1.00  0.00
ATOM    143  C   GLY A  36      31.949 -17.377  12.969  1.00  0.00
ATOM    144  O   GLY A  36      33.153 -17.570  13.139  1.00  0.00
ATOM    145  N   GLY A  37      31.013 -17.466  13.961  1.00  0.00
ATOM    146  CA  GLY A  37      31.397 -17.858  15.312  1.00  0.00
ATOM    147  C   GLY A  37      31.892 -19.298  15.347  1.00  0.00
ATOM    148  O   GLY A  37      32.862 -19.613  16.036  1.00  0.00
ATOM    149  N   GLY A  38      31.238 -20.147  14.573  1.00  0.00
ATOM    150  CA  GLY A  38      31.634 -21.548  14.498  1.00  0.00
ATOM    151  C   GLY A  38      33.032 -21.695  13.909  1.00  0.00
ATOM    152  O   GLY A  38      33.830 -22.507  14.375  1.00  0.00
ATOM    153  N   GLY A  39      33.298 -20.850  12.888  1.00  0.00
ATOM    154  CA  GLY A  39      34.573 -20.903  12.182  1.00  0.00
ATOM    155  C   GLY A  39      35.685 -20.263  13.003  1.00  0.00
ATOM    156  O   GLY A  39      36.813 -20.755  13.028  1.00  0.00
ATOM    157  N   GLY A  40      35.327 -19.325  13.885  1.00  0.00
ATOM    158  CA  GLY A  40      36.316 -18.510  14.581  1.00  0.00
ATOM    159  C   GLY A  40      36.338 -18.825  16.071  1.00  0.00
ATOM    160  O   GLY A  40      37.390 -18.781  16.709  1.00  0.00
ATOM    161  N   GLY A  41      35.338 -19.224  16.696  1.00  0.00
ATOM    162  CA  GLY A  41      35.267 -19.322  18.149  1.00  0.00
ATOM    163  C   GLY A  41      35.289 -20.775  18.604  1.00  0.00
ATOM    164  O   GLY A  41      36.340 -21.417  18.613  1.00  0.00
ATOM    165  N   GLY A  42      34.885 -21.002  19.793  1.00  0.00
ATOM    166  CA  GLY A  42      34.790 -22.355  20.330  1.00  0.00
ATOM    167  C   GLY A  42      33.439 -22.981  20.009  1.00  0.00
ATOM    168  O   GLY A  42      32.443 -22.278  19.837  1.00  0.00
ATOM    169  N   GLY A  43      33.321 -24.244  20.304  1.00  0.00
ATOM    170  CA  GLY A  43      32.079 -24.961  20.040  1.00  0.00
ATOM    171  C   GLY A  43      30.950 -24.452  20.925  1.00  0.00
ATOM    172  O   GLY A  43      29.803 -24.352  20.489  1.00  0.00
ATOM    173  N   GLY A  44      31.275 -24.110  22.183  1.00  0.00
ATOM    174  CA  GLY A  44      30.276 -23.581  23.105  1.00  0.00
ATOM    175  C   GLY A  44      29.697 -22.268  22.594  1.00  0.00
ATOM    176  O   GLY A  44      28.493 -22.030  22.692  1.00  0.00
ATOM    177  N   GLY A  45      30.539 -21.379  22.095  1.00  0.00
ATOM    178  CA  GLY A  45      30.090 -20.114  21.526  1.00  0.00
ATOM    179  C   GLY A  45      29.220 -20.341  20.296  1.00  0.00
ATOM    180  O   GLY A  45      28.219 -19.652  20.097  1.00  0.00
ATOM    181  N   GLY A  46      29.631 -21.309  19.461  1.00  0.00
ATOM    182  CA  GLY A  46      28.842 -21.652  18.284  1.00  0.00
ATOM    183  C   GLY A  46      27.474 -22.195  18.676  1.00  0.00
ATOM    184  O   GLY A  46      26.467 -21.887  18.039  1.00  0.00
ATOM    185  N   GLY A  47      27.425 -23.068  19.682  1.00  0.00
ATOM    186  CA  GLY A  47      26.162 -23.604  20.175  1.00  0.00
ATOM    187  C   GLY A  47      25.243 -22.490  20.661  1.00  0.00
ATOM    188  O   GLY A  47      24.038 -22.511  20.408  1.00  0.00
ATOM    189  N   GLY A  48      25.780 -21.523  21.409  1.00  0.00
ATOM    190  CA  GLY A  48      25.009 -20.378  21.878  1.00  0.00
ATOM    191  C   GLY A  48      24.472 -19.560  20.711  1.00  0.00
ATOM    192  O   GLY A  48      23.329 -19.104  20.734  1.00  0.00
ATOM    193  N   GLY A  49      25.336 -19.307  19.717  1.00  0.00
ATOM    194  CA  GLY A  49      24.917 -18.577  18.526  1.00  0.00
ATOM    195  C   GLY A  49      23.812 -19.319  17.786  1.00  0.00
ATOM    196  O   GLY A  49      22.870 -18.707  17.283  1.00  0.00
ATOM    197  N   GLY A  50      23.961 -20.637  17.681  1.00  0.00
ATOM    198  CA  GLY A  50      22.936 -21.450  17.038  1.00  0.00
ATOM    199  C   GLY A  50      21.612 -21.361  17.785  1.00  0.00
ATOM    200  O   GLY A  50      20.546 -21.291  17.172  1.00  0.00
ATOM    201  N   GLY A  51      21.674 -21.308  19.135  1.00  0.00
ATOM    202  CA  GLY A  51      20.481 -21.138  19.955  1.00  0.00
ATOM    203  C   GLY A  51      19.827 -19.786  19.701  1.00  0.00
ATOM    204  O   GLY A  51      18.603 -19.684  19.617  1.00  0.00
ATOM    205  N   GLY A  52      20.658 -18.723  19.654  1.00  0.00
ATOM    206  CA  GLY A  52      20.146 -17.388  19.365  1.00  0.00
ATOM    207  C   GLY A  52      19.447 -17.348  18.012  1.00  0.00
ATOM    208  O   GLY A  52      18.400 -16.717  17.863  1.00  0.00
ATOM    209  N   GLY A  53      20.089 -18.025  17.014  1.00  0.00
ATOM    210  CA  GLY A  53      19.497 -18.102  15.684  1.00  0.00
ATOM    211  C   GLY A  53      18.148 -18.808  15.721  1.00  0.00
ATOM    212  O   GLY A  53      17.197 -18.386  15.064  1.00  0.00
ATOM    213  N   GLY A  54      18.077 -19.900  16.485  1.00  0.00
ATOM    214  CA  GLY A  54      16.826 -20.634  16.628  1.00  0.00
ATOM    215  C   GLY A  54      15.753 -19.772  17.281  1.00  0.00
ATOM    216  O   GLY A  54      14.592 -19.794  16.873  1.00  0.00
ATOM    217  N   GLY A  55      16.139 -19.000  18.318  1.00  0.00
ATOM    218  CA  GLY A  55      15.207 -18.107  18.996  1.00  0.00
ATOM    219  C   GLY A  55      14.699 -17.023  18.054  1.00  0.00
ATOM    220  O   GLY A  55      13.515 -16.689  18.057  1.00  0.00
ATOM    221  N   GLY A  56      15.656 -16.447  17.285  1.00  0.00
ATOM    222  CA  GLY A  56      15.299 -15.417  16.317  1.00  0.00
ATOM    223  C   GLY A  56      14.341 -15.959  15.264  1.00  0.00
ATOM    224  O   GLY A  56      13.393 -15.282  14.867  1.00  0.00
ATOM    225  N   GLY A  57      14.617 -17.195  14.820  1.00  0.00
ATOM    226  CA  GLY A  57      13.760 -17.833  13.828  1.00  0.00
ATOM    227  C   GLY A  57      12.362 -18.075  14.383  1.00  0.00
ATOM    228  O   GLY A  57      11.365 -17.867  13.692  1.00  0.00
ATOM    229  N   GLY A  58      12.298 -18.533  15.647  1.00  0.00
ATOM    230  CA  GLY A  58      11.016 -18.757  16.306  1.00  0.00
ATOM    231  C   GLY A  58      10.241 -17.454  16.460  1.00  0.00
ATOM    232  O   GLY A  58       9.030 -17.412  16.242  1.00  0.00
ATOM    233  N   GLY A  59      10.965 -16.396  16.890  1.00  0.00
ATOM    234  CA  GLY A  59      10.340 -15.090  17.060  1.00  0.00
ATOM    235  C   GLY A  59       9.799 -14.562  15.737  1.00  0.00
ATOM    236  O   GLY A  59       8.715 -13.980  15.687  1.00  0.00
ATOM    237  N   GLY A  60      10.643 -14.776  14.670  1.00  0.00
ATOM    238  CA  GLY A  60      10.243 -14.321  13.343  1.00  0.00
ATOM    239  C   GLY A  60       9.009 -15.068  12.854  1.00  0.00
ATOM    240  O   GLY A  60       8.105 -14.475  12.265  1.00  0.00
ATOM    241  N   GLY A  61       8.985 -16.373  13.103  1.00  0.00
ATOM    242  CA  GLY A  61       7.845 -17.187  12.700  1.00  0.00
ATOM    243  C   GLY A  61       6.580 -16.766  13.437  1.00  0.00
ATOM    244  O   GLY A  61       5.502 -16.691  12.847  1.00  0.00
ATOM    245  N   GLY A  62       6.719 -16.462  14.725  1.00  0.00
ATOM    246  CA  GLY A  62       5.600 -15.994  15.535  1.00  0.00
ATOM    247  C   GLY A  62       5.085 -14.649  15.039  1.00  0.00
ATOM    248  O   GLY A  62       3.878 -14.419  14.982  1.00  0.00
ATOM    249  N   GLY A  63       6.070 -13.770  14.671  1.00  0.00
ATOM    250  CA  GLY A  63       5.714 -12.452  14.160  1.00  0.00
ATOM    251  C   GLY A  63       4.971 -12.556  12.835  1.00  0.00
ATOM    252  O   GLY A  63       4.020 -11.816  12.585  1.00  0.00
ATOM    253  N   GLY A  64       5.466 -13.496  11.983  1.00  0.00
ATOM    254  CA  GLY A  64       4.849 -13.721  10.681  1.00  0.00
ATOM    255  C   GLY A  64       3.418 -14.223  10.829  1.00  0.00
ATOM    256  O   GLY A  64       2.523 -13.799  10.098  1.00  0.00
ATOM    257  N   GLY A  65       3.226 -15.127  11.807  1.00  0.00
ATOM    258  CA  GLY A  65       1.893 -15.653  12.072  1.00  0.00
ATOM    259  C   GLY A  65       0.967 -14.565  12.600  1.00  0.00
ATOM    260  O   GLY A  65      -0.198 -14.484  12.209  1.00  0.00
ATOM    261  N   GLY A  66       1.513 -13.691  13.464  1.00  0.00
ATOM    262  CA  GLY A  66       0.741 -12.593  14.034  1.00  0.00
ATOM    263  C   GLY A  66       0.326 -11.597  12.960  1.00  0.00
ATOM    264  O   GLY A  66      -0.802 -11.103  12.960  1.00  0.00
ATOM    265  N   GLY A  67       1.322 -11.282  12.079  1.00  0.00
ATOM    266  CA  GLY A  67       1.068 -10.336  11.000  1.00  0.00
ATOM    267  C   GLY A  67       0.012 -10.866  10.039  1.00  0.00
ATOM    268  O   GLY A  67      -0.856 -10.122   9.582  1.00  0.00
ATOM    269  N   GLY A  68       0.120 -12.160   9.737  1.00  0.00
ATOM    270  CA  GLY A  68      -0.837 -12.802   8.843  1.00  0.00
ATOM    271  C   GLY A  68      -2.233 -12.819   9.453  1.00  0.00
ATOM    272  O   GLY A  68      -3.224 -12.574   8.765  1.00  0.00
ATOM    273  N   GLY A  69      -2.302 -13.050  10.764  1.00  0.00
ATOM    274  CA  GLY A  69      -3.577 -13.055  11.471  1.00  0.00
ATOM    275  C   GLY A  69      -4.207 -11.668  11.481  1.00  0.00
ATOM    276  O   GLY A  69      -5.414 -11.523  11.287  1.00  0.00
ATOM    277  N   GLY A  70      -3.365 -10.637  11.731  1.00  0.00
ATOM    278  CA  GLY A  70      -3.845  -9.261  11.753  1.00  0.00
ATOM    279  C   GLY A  70      -4.391  -8.846  10.393  1.00  0.00
ATOM    280  O   GLY A  70      -5.421  -8.178  10.304  1.00  0.00
ATOM    281  N   GLY A  71      -3.590  -9.199   9.345  1.00  0.00
ATOM    282  CA  GLY A  71      -3.985  -8.862   7.982  1.00  0.00
ATOM    283  C   GLY A  71      -5.278  -9.566   7.593  1.00  0.00
ATOM    284  O   GLY A  71      -6.151  -8.976   6.957  1.00  0.00
ATOM    285  N   GLY A  72      -5.380 -10.834   7.992  1.00  0.00
ATOM    286  CA  GLY A  72      -6.581 -11.604   7.690  1.00  0.00
ATOM    287  C   GLY A  72      -7.799 -11.027   8.402  1.00  0.00
ATOM    288  O   GLY A  72      -8.881 -10.934   7.823  1.00  0.00
ATOM    289  N   GLY A  73      -7.614 -10.628   9.675  1.00  0.00
ATOM    290  CA  GLY A  73      -8.697 -10.033  10.448  1.00  0.00
ATOM    291  C   GLY A  73      -9.148  -8.712   9.838  1.00  0.00
ATOM    292  O   GLY A  73     -10.344  -8.431   9.755  1.00  0.00
ATOM    293  N   GLY A  74      -8.178  -7.890   9.425  1.00  0.00
ATOM    294  CA  GLY A  74      -8.482  -6.602   8.813  1.00  0.00
ATOM    295  C   GLY A  74      -9.194  -6.781   7.478  1.00  0.00
ATOM    296  O   GLY A  74     -10.123  -6.040   7.155  1.00  0.00
ATOM    297  N   GLY A  75      -8.682  -7.745   6.695  1.00  0.00
ATOM    298  CA  GLY A  75      -9.289  -8.044   5.403  1.00  0.00
ATOM    299  C   GLY A  75     -10.733  -8.499   5.566  1.00  0.00
ATOM    300  O   GLY A  75     -11.608  -8.109   4.793  1.00  0.00
ATOM    301  N   GLY A  76     -10.956  -9.357   6.566  1.00  0.00
ATOM    302  CA  GLY A  76     -12.305  -9.839   6.836  1.00  0.00
ATOM    303  C   GLY A  76     -13.222  -8.701   7.264  1.00  0.00
ATOM    304  O   GLY A  76     -14.374  -8.624   6.836  1.00  0.00
ATOM    305  N   GLY A  77     -12.692  -7.767   8.047  1.00  0.00
ATOM    306  CA  GLY A  77     -13.462  -6.609   8.488  1.00  0.00
ATOM    307  C   GLY A  77     -13.816  -5.705   7.314  1.00  0.00
ATOM    308  O   GLY A  77     -14.936  -5.202   7.222  1.00  0.00
ATOM    309  N   GLY A  78     -12.834  -5.480   6.420  1.00  0.00
ATOM    310  CA  GLY A  78     -13.057  -4.642   5.248  1.00  0.00
ATOM    311  C   GLY A  78     -14.125  -5.238   4.340  1.00  0.00
ATOM    312  O   GLY A  78     -14.965  -4.518   3.799  1.00  0.00
ATOM    313  N   GLY A  79     -13.999  -6.552   4.119  1.00  0.00
ATOM    314  CA  GLY A  79     -14.956  -7.246   3.265  1.00  0.00
ATOM    315  C   GLY A  79     -16.363  -7.178   3.846  1.00  0.00
ATOM    316  O   GLY A  79     -17.338  -6.995   3.116  1.00  0.00
ATOM    317  N   GLY A  80     -16.464  -7.392   5.174  1.00  0.00
ATOM    318  CA  GLY A  80     -17.762  -7.331   5.835  1.00  0.00
ATOM    319  C   GLY A  80     -18.344  -5.925   5.777  1.00  0.00
ATOM    320  O   GLY A  80     -19.545  -5.747   5.572  1.00  0.00
ATOM    321  N   GLY A  81     -17.482  -4.910   5.882  1.00  0.00
ATOM    322  CA  GLY A  81     -17.942  -3.527   5.863  1.00  0.00
ATOM    323  C   GLY A  81     -18.397  -3.117   4.468  1.00  0.00
ATOM    324  O   GLY A  81     -19.378  -2.391   4.312  1.00  0.00
ATOM    325  N   GLY A  82     -17.793  -3.625   3.447  1.00  0.00
ATOM    326  CA  GLY A  82     -18.202  -3.315   2.083  1.00  0.00
ATOM    327  C   GLY A  82     -19.344  -4.217   1.632  1.00  0.00
ATOM    328  O   GLY A  82     -20.286  -3.764   0.982  1.00  0.00
ATOM    329  N   ALA B  83      16.414   4.971  34.977  1.00  1.00
ATOM    330  CA  ALA B  83      14.961   5.035  35.089  1.00  1.00
ATOM    331  C   ALA B  83      14.288   4.303  33.935  1.00  1.00
ATOM    332  O   ALA B  83      14.754   4.355  32.797  1.00  1.00
ATOM    333  N   ASP B  84      13.127   3.652  34.188  1.00  1.00
ATOM    334  CA  ASP B  84      12.418   2.990  33.100  1.00  1.00
ATOM    335  C   ASP B  84      12.071   3.974  31.990  1.00  1.00
ATOM    336  O   ASP B  84      11.686   5.112  32.254  1.00  1.00
ATOM    337  N   THR B  85      11.805   3.368  30.774  1.00  1.00
ATOM    338  CA  THR B  85      11.452   4.162  29.603  1.00  1.00
ATOM    339  C   THR B  85      10.465   3.421  28.711  1.00  1.00
ATOM    340  O   THR B  85      10.492   2.193  28.624  1.00  1.00
ATOM    341  N   ILE B  86       9.745   4.136  27.937  1.00  1.00
ATOM    342  CA  ILE B  86       8.857   3.725  26.856  1.00  1.00
ATOM    343  C   ILE B  86       8.960   4.674  25.668  1.00  1.00
ATOM    344  O   ILE B  86       9.041   5.890  25.838  1.00  1.00
ATOM    345  N   CYS B  87       9.154   4.159  24.499  1.00  1.00
ATOM    346  CA  CYS B  87       9.269   4.921  23.261  1.00  1.00
ATOM    347  C   CYS B  87       8.182   4.528  22.269  1.00  1.00
ATOM    348  O   CYS B  87       7.841   3.352  22.141  1.00  1.00
ATOM    349  N   ILE B  88       7.598   5.607  21.565  1.00  1.00
ATOM    350  CA  ILE B  88       6.665   5.396  20.465  1.00  1.00
ATOM    351  C   ILE B  88       7.386   5.400  19.123  1.00  1.00
ATOM    352  O   ILE B  88       8.157   6.313  18.824  1.00  1.00
ATOM    353  N   GLY B  89       7.345   4.324  18.388  1.00  1.00
ATOM    354  CA  GLY B  89       8.096   4.240  17.141  1.00  1.00
ATOM    355  C   GLY B  89       7.203   3.798  15.989  1.00  1.00
ATOM    356  O   GLY B  89       6.035   3.464  16.189  1.00  1.00
ATOM    357  N   TYR B  90       7.886   3.248  14.931  1.00  1.00
ATOM    358  CA  TYR B  90       7.273   2.720  13.717  1.00  1.00
ATOM    359  C   TYR B  90       8.078   1.555  13.156  1.00  1.00
ATOM    360  O   TYR B  90       9.302   1.517  13.280  1.00  1.00
ATOM    361  N   HIS B  91       7.401   0.713  12.323  1.00  1.00
ATOM    362  CA  HIS B  91       8.018  -0.445  11.685  1.00  1.00
ATOM    363  C   HIS B  91       9.049  -0.018  10.648  1.00  1.00
ATOM    364  O   HIS B  91       8.848   0.957   9.924  1.00  1.00
ATOM    365  N   ALA B  92      10.073  -0.848  10.494  1.00  1.00
ATOM    366  CA  ALA B  92      11.071  -0.870   9.432  1.00  1.00
ATOM    367  C   ALA B  92      11.441  -2.298   9.053  1.00  1.00
ATOM    368  O   ALA B  92      11.450  -3.193   9.898  1.00  1.00
ATOM    369  N   ASN B  93      11.729  -2.566   7.837  1.00  1.00
ATOM    370  CA  ASN B  93      12.112  -3.893   7.369  1.00  1.00
ATOM    371  C   ASN B  93      13.200  -3.810   6.307  1.00  1.00
ATOM    372  O   ASN B  93      13.448  -2.745   5.740  1.00  1.00
ATOM    373  N   ASN B  94      13.482  -4.883   5.634  1.00  1.00
ATOM    374  CA  ASN B  94      14.504  -5.002   4.601  1.00  1.00
ATOM    375  C   ASN B  94      13.918  -4.766   3.215  1.00  1.00
ATOM    376  O   ASN B  94      14.650  -4.550   2.250  1.00  1.00
ATOM    377  N   SER B  95      12.814  -4.217   3.068  1.00  1.00
ATOM    378  CA  SER B  95      12.232  -3.886   1.773  1.00  1.00
ATOM    379  C   SER B  95      13.064  -2.837   1.047  1.00  1.00
ATOM    380  O   SER B  95      13.487  -1.845   1.642  1.00  1.00
ATOM    381  N   THR B  96      13.179  -3.037  -0.290  1.00  1.00
ATOM    382  CA  THR B  96      13.912  -2.091  -1.123  1.00  1.00
ATOM    383  C   THR B  96      13.013  -1.487  -2.194  1.00  1.00
ATOM    384  O   THR B  96      13.315  -0.431  -2.749  1.00  1.00
ATOM    385  N   ASP B  97      11.667  -1.822  -2.080  1.00  1.00
ATOM    386  CA  ASP B  97      10.673  -1.244  -2.976  1.00  1.00
ATOM    387  C   ASP B  97      10.570   0.264  -2.787  1.00  1.00
ATOM    388  O   ASP B  97      10.624   0.763  -1.663  1.00  1.00
ATOM    389  N   THR B  98      10.379   0.962  -3.933  1.00  1.00
ATOM    390  CA  THR B  98      10.233   2.413  -3.909  1.00  1.00
ATOM    391  C   THR B  98       8.963   2.851  -4.627  1.00  1.00
ATOM    392  O   THR B  98       8.554   2.238  -5.613  1.00  1.00
ATOM    393  N   VAL B  99       8.450   3.937  -4.240  1.00  1.00
ATOM    394  CA  VAL B  99       7.317   4.635  -4.837  1.00  1.00
ATOM    395  C   VAL B  99       7.633   6.110  -5.056  1.00  1.00
ATOM    396  O   VAL B  99       8.393   6.711  -4.297  1.00  1.00
ATOM    397  N   ASP B 100       6.914   6.755  -5.890  1.00  1.00
ATOM    398  CA  ASP B 100       6.972   8.199  -6.080  1.00  1.00
ATOM    399  C   ASP B 100       5.733   8.880  -5.512  1.00  1.00
ATOM    400  O   ASP B 100       4.637   8.321  -5.542  1.00  1.00
ATOM    401  N   THR B 101       5.948  10.082  -5.027  1.00  1.00
ATOM    402  CA  THR B 101       4.874  10.981  -4.623  1.00  1.00
ATOM    403  C   THR B 101       4.890  12.263  -5.445  1.00  1.00
ATOM    404  O   THR B 101       5.938  12.687  -5.932  1.00  1.00
ATOM    405  N   VAL B 102       4.119  13.193  -5.233  1.00  1.00
ATOM    406  CA  VAL B 102       4.185  14.494  -5.888  1.00  1.00
ATOM    407  C   VAL B 102       5.371  15.305  -5.384  1.00  1.00
ATOM    408  O   VAL B 102       6.042  15.988  -6.158  1.00  1.00
ATOM    409  N   LEU B 103       5.772  15.187  -4.229  1.00  1.00
ATOM    410  CA  LEU B 103       6.866  15.942  -3.629  1.00  1.00
ATOM    411  C   LEU B 103       8.161  15.138  -3.638  1.00  1.00
ATOM    412  O   LEU B 103       9.247  15.695  -3.799  1.00  1.00
ATOM    413  N   GLU B 104       8.297  14.017  -3.927  1.00  1.00
ATOM    414  CA  GLU B 104       9.398  13.095  -3.673  1.00  1.00
ATOM    415  C   GLU B 104       9.391  11.940  -4.667  1.00  1.00
ATOM    416  O   GLU B 104       8.355  11.317  -4.901  1.00  1.00
ATOM    417  N   LYS B 105      10.560  11.667  -5.252  1.00  1.00
ATOM    418  CA  LYS B 105      10.751  10.492  -6.093  1.00  1.00
ATOM    419  C   LYS B 105      11.621   9.453  -5.398  1.00  1.00
ATOM    420  O   LYS B 105      12.671   9.779  -4.845  1.00  1.00
ATOM    421  N   ASN B 106      11.225   8.129  -5.651  1.00  1.00
ATOM    422  CA  ASN B 106      12.145   7.087  -5.209  1.00  1.00
ATOM    423  C   ASN B 106      12.173   6.986  -3.689  1.00  1.00
ATOM    424  O   ASN B 106      13.240   7.019  -3.076  1.00  1.00
ATOM    425  N   VAL B 107      11.009   7.078  -3.011  1.00  1.00
ATOM    426  CA  VAL B 107      10.821   6.793  -1.594  1.00  1.00
ATOM    427  C   VAL B 107      10.781   5.293  -1.333  1.00  1.00
ATOM    428  O   VAL B 107       9.979   4.572  -1.927  1.00  1.00
ATOM    429  N   THR B 108      11.829   4.810  -0.525  1.00  1.00
ATOM    430  CA  THR B 108      11.756   3.414  -0.113  1.00  1.00
ATOM    431  C   THR B 108      10.709   3.214   0.975  1.00  1.00
ATOM    432  O   THR B 108      10.696   3.929   1.976  1.00  1.00
ATOM    433  N   VAL B 109       9.843   2.259   0.820  1.00  1.00
ATOM    434  CA  VAL B 109       8.724   2.027   1.725  1.00  1.00
ATOM    435  C   VAL B 109       8.709   0.589   2.225  1.00  1.00
ATOM    436  O   VAL B 109       9.077  -0.335   1.500  1.00  1.00
ATOM    437  N   THR B 110       8.076   0.354   3.394  1.00  1.00
ATOM    438  CA  THR B 110       7.988  -0.975   3.988  1.00  1.00
ATOM    439  C   THR B 110       7.005  -1.855   3.228  1.00  1.00
ATOM    440  O   THR B 110       7.248  -3.045   3.028  1.00  1.00
ATOM    441  N   HIS B 111       6.059  -1.544   2.691  1.00  1.00
ATOM    442  CA  HIS B 111       5.010  -2.275   1.990  1.00  1.00
ATOM    443  C   HIS B 111       4.432  -1.449   0.848  1.00  1.00
ATOM    444  O   HIS B 111       4.304  -0.230   0.954  1.00  1.00
ATOM    445  N   SER B 112       4.200  -2.174  -0.273  1.00  1.00
ATOM    446  CA  SER B 112       3.660  -1.588  -1.494  1.00  1.00
ATOM    447  C   SER B 112       3.102  -2.661  -2.420  1.00  1.00
ATOM    448  O   SER B 112       3.533  -3.814  -2.381  1.00  1.00
ATOM    449  N   VAL B 113       2.369  -2.305  -3.394  1.00  1.00
ATOM    450  CA  VAL B 113       1.714  -3.175  -4.363  1.00  1.00
ATOM    451  C   VAL B 113       1.868  -2.637  -5.780  1.00  1.00
ATOM    452  O   VAL B 113       1.726  -1.437  -6.017  1.00  1.00
ATOM    453  N   ASN B 114       2.265  -3.578  -6.740  1.00  1.00
ATOM    454  CA  ASN B 114       2.291  -3.166  -8.138  1.00  1.00
ATOM    455  C   ASN B 114       0.894  -3.185  -8.744  1.00  1.00
ATOM    456  O   ASN B 114       0.164  -4.168  -8.615  1.00  1.00
ATOM    457  N   LEU B 115       0.487  -2.082  -9.390  1.00  1.00
ATOM    458  CA  LEU B 115      -0.823  -1.971 -10.020  1.00  1.00
ATOM    459  C   LEU B 115      -0.717  -2.077 -11.538  1.00  1.00
ATOM    460  O   LEU B 115      -1.675  -2.454 -12.212  1.00  1.00
ATOM    461  N   LEU B 116       0.352  -2.248 -12.088  1.00  1.00
ATOM    462  CA  LEU B 116       0.666  -2.325 -13.509  1.00  1.00
ATOM    463  C   LEU B 116       1.200  -3.705 -13.881  1.00  1.00
ATOM    464  O   LEU B 116       2.177  -4.180 -13.302  1.00  1.00
ATOM    465  N   GLU B 117       0.312  -4.444 -14.673  1.00  1.00
ATOM    466  CA  GLU B 117       0.712  -5.749 -15.187  1.00  1.00
ATOM    467  C   GLU B 117       1.568  -5.609 -16.439  1.00  1.00
ATOM    468  O   GLU B 117       1.237  -4.848 -17.348  1.00  1.00
ATOM    469  N   ASP B 118       2.739  -6.284 -16.433  1.00  1.00
ATOM    470  CA  ASP B 118       3.650  -6.200 -17.569  1.00  1.00
ATOM    471  C   ASP B 118       4.077  -7.586 -18.036  1.00  1.00
ATOM    472  O   ASP B 118       4.488  -7.765 -19.183  1.00  1.00
ATOM    473  N   SER B 119       3.497  -8.592 -17.493  1.00  1.00
ATOM    474  CA  SER B 119       3.744 -10.001 -17.774  1.00  1.00
ATOM    475  C   SER B 119       2.578 -10.625 -18.530  1.00  1.00
ATOM    476  O   SER B 119       1.416 -10.403 -18.189  1.00  1.00
ATOM    477  N   HIS B 120       2.853 -11.243 -19.623  1.00  1.00
ATOM    478  CA  HIS B 120       1.957 -12.097 -20.394  1.00  1.00
ATOM    479  C   HIS B 120       2.577 -13.467 -20.640  1.00  1.00
ATOM    480  O   HIS B 120       3.779 -13.581 -20.880  1.00  1.00
ATOM    481  N   ASN B 121       1.994 -14.443 -20.882  1.00  1.00
ATOM    482  CA  ASN B 121       2.455 -15.812 -21.086  1.00  1.00
ATOM    483  C   ASN B 121       2.904 -16.033 -22.524  1.00  1.00
ATOM    484  O   ASN B 121       3.611 -16.996 -22.823  1.00  1.00
ATOM    485  N   GLY B 122       2.995 -15.233 -23.374  1.00  1.00
ATOM    486  CA  GLY B 122       3.545 -15.293 -24.722  1.00  1.00
ATOM    487  C   GLY B 122       2.856 -16.368 -25.552  1.00  1.00
ATOM    488  O   GLY B 122       3.487 -17.029 -26.377  1.00  1.00
ATOM    489  N   LYS B 123       1.637 -16.703 -25.364  1.00  1.00
ATOM    490  CA  LYS B 123       0.877 -17.745 -26.044  1.00  1.00
ATOM    491  C   LYS B 123      -0.494 -17.237 -26.471  1.00  1.00
ATOM    492  O   LYS B 123      -1.115 -16.436 -25.772  1.00  1.00
ATOM    493  N   LEU B 124      -0.996 -17.739 -27.659  1.00  1.00
ATOM    494  CA  LEU B 124      -2.426 -17.633 -27.924  1.00  1.00
ATOM    495  C   LEU B 124      -3.203 -18.730 -27.204  1.00  1.00
ATOM    496  O   LEU B 124      -2.837 -19.904 -27.263  1.00  1.00
ATOM    497  N   CYS B 125      -4.199 -18.395 -26.489  1.00  1.00
ATOM    498  CA  CYS B 125      -4.937 -19.316 -25.633  1.00  1.00
ATOM    499  C   CYS B 125      -6.416 -19.341 -25.996  1.00  1.00
ATOM    500  O   CYS B 125      -6.982 -18.326 -26.403  1.00  1.00
ATOM    501  N   ARG B 126      -7.135 -20.410 -25.533  1.00  1.00
ATOM    502  CA  ARG B 126      -8.591 -20.340 -25.565  1.00  1.00
ATOM    503  C   ARG B 126      -9.112 -19.282 -24.601  1.00  1.00
ATOM    504  O   ARG B 126      -8.606 -19.139 -23.488  1.00  1.00
ATOM    505  N   LEU B 127     -10.268 -18.696 -25.003  1.00  1.00
ATOM    506  CA  LEU B 127     -10.986 -17.780 -24.126  1.00  1.00
ATOM    507  C   LEU B 127     -12.226 -18.441 -23.533  1.00  1.00
ATOM    508  O   LEU B 127     -13.115 -18.881 -24.262  1.00  1.00
ATOM    509  N   LYS B 128     -12.301 -18.553 -22.174  1.00  1.00
ATOM    510  CA  LYS B 128     -13.530 -19.131 -21.644  1.00  1.00
ATOM    511  C   LYS B 128     -13.764 -20.531 -22.199  1.00  1.00
ATOM    512  O   LYS B 128     -14.905 -20.948 -22.397  1.00  1.00
ATOM    513  N   GLY B 129     -12.644 -21.240 -22.716  1.00  1.00
ATOM    514  CA  GLY B 129     -12.710 -22.643 -23.106  1.00  1.00
ATOM    515  C   GLY B 129     -12.820 -22.790 -24.618  1.00  1.00
ATOM    516  O   GLY B 129     -12.531 -23.851 -25.171  1.00  1.00
ATOM    517  N   ILE B 130     -13.006 -21.853 -25.368  1.00  1.00
ATOM    518  CA  ILE B 130     -13.159 -21.834 -26.818  1.00  1.00
ATOM    519  C   ILE B 130     -11.883 -21.360 -27.501  1.00  1.00
ATOM    520  O   ILE B 130     -11.333 -20.315 -27.154  1.00  1.00
ATOM    521  N   ALA B 131     -11.385 -22.205 -28.489  1.00  1.00
ATOM    522  CA  ALA B 131     -10.193 -21.842 -29.245  1.00  1.00
ATOM    523  C   ALA B 131     -10.519 -20.824 -30.331  1.00  1.00
ATOM    524  O   ALA B 131     -11.524 -20.949 -31.031  1.00  1.00
ATOM    525  N   PRO B 132      -9.573 -19.888 -30.577  1.00  1.00
ATOM    526  CA  PRO B 132      -9.724 -18.946 -31.680  1.00  1.00
ATOM    527  C   PRO B 132      -9.735 -19.667 -33.022  1.00  1.00
ATOM    528  O   PRO B 132      -8.969 -20.605 -33.240  1.00  1.00
ATOM    529  N   SER B 133     -17.489 -22.032 -35.026  1.00  1.00
ATOM    530  CA  SER B 133     -17.418 -21.314 -33.759  1.00  1.00
ATOM    531  C   SER B 133     -15.976 -20.999 -33.384  1.00  1.00
ATOM    532  O   SER B 133     -15.082 -21.825 -33.569  1.00  1.00
ATOM    533  N   TRP B 134     -15.811 -19.840 -32.835  1.00  1.00
ATOM    534  CA  TRP B 134     -14.523 -19.381 -32.329  1.00  1.00
ATOM    535  C   TRP B 134     -14.695 -18.226 -31.352  1.00  1.00
ATOM    536  O   TRP B 134     -15.577 -17.384 -31.519  1.00  1.00
ATOM    537  N   SER B 135     -13.646 -17.983 -30.529  1.00  1.00
ATOM    538  CA  SER B 135     -13.690 -16.945 -29.505  1.00  1.00
ATOM    539  C   SER B 135     -13.025 -15.664 -29.992  1.00  1.00
ATOM    540  O   SER B 135     -13.329 -14.573 -29.508  1.00  1.00
ATOM    541  N   TYR B 136     -12.493 -15.564 -30.940  1.00  1.00
ATOM    542  CA  TYR B 136     -11.766 -14.517 -31.648  1.00  1.00
ATOM    543  C   TYR B 136     -11.177 -15.041 -32.951  1.00  1.00
ATOM    544  O   TYR B 136     -10.800 -16.209 -33.048  1.00  1.00
ATOM    545  N   ILE B 137     -10.869 -14.096 -33.861  1.00  1.00
ATOM    546  CA  ILE B 137     -10.099 -14.388 -35.064  1.00  1.00
ATOM    547  C   ILE B 137      -8.780 -13.626 -35.073  1.00  1.00
ATOM    548  O   ILE B 137      -8.725 -12.457 -34.691  1.00  1.00
ATOM    549  N   SER B 138     -16.926  -9.003 -36.616  1.00  1.00
ATOM    550  CA  SER B 138     -16.199  -9.095 -35.355  1.00  1.00
ATOM    551  C   SER B 138     -17.127  -9.480 -34.211  1.00  1.00
ATOM    552  O   SER B 138     -16.686 -10.017 -33.195  1.00  1.00
ATOM    553  N   SER B 139     -18.340  -9.441 -34.338  1.00  1.00
ATOM    554  CA  SER B 139     -19.346  -9.776 -33.337  1.00  1.00
ATOM    555  C   SER B 139     -20.091 -11.051 -33.710  1.00  1.00
ATOM    556  O   SER B 139     -20.812 -11.623 -32.892  1.00  1.00
ATOM    557  N   VAL B 140     -19.535 -11.854 -34.485  1.00  1.00
ATOM    558  CA  VAL B 140     -19.938 -13.217 -34.810  1.00  1.00
ATOM    559  C   VAL B 140     -19.135 -14.234 -34.009  1.00  1.00
ATOM    560  O   VAL B 140     -17.906 -14.266 -34.083  1.00  1.00
ATOM    561  N   SER B 141     -19.853 -15.116 -33.254  1.00  1.00
ATOM    562  CA  SER B 141     -19.199 -16.126 -32.430  1.00  1.00
ATOM    563  C   SER B 141     -19.287 -17.503 -33.075  1.00  1.00
ATOM    564  O   SER B 141     -18.418 -18.351 -32.871  1.00  1.00
ATOM    565  N   SER B 142     -20.116 -17.919 -33.684  1.00  1.00
ATOM    566  CA  SER B 142     -20.192 -19.155 -34.454  1.00  1.00
ATOM    567  C   SER B 142     -20.879 -18.927 -35.795  1.00  1.00
ATOM    568  O   SER B 142     -21.793 -18.110 -35.903  1.00  1.00
ATOM    569  N   SER B 143     -24.549 -16.337 -35.762  1.00  1.00
ATOM    570  CA  SER B 143     -24.714 -16.317 -34.313  1.00  1.00
ATOM    571  C   SER B 143     -23.869 -15.220 -33.678  1.00  1.00
ATOM    572  O   SER B 143     -22.674 -15.108 -33.950  1.00  1.00
ATOM    573  N   ARG B 144     -24.546 -14.208 -33.169  1.00  1.00
ATOM    574  CA  ARG B 144     -23.863 -13.045 -32.616  1.00  1.00
ATOM    575  C   ARG B 144     -23.435 -13.291 -31.175  1.00  1.00
ATOM    576  O   ARG B 144     -24.174 -13.885 -30.391  1.00  1.00
ATOM    577  N   GLY B 145     -22.307 -12.673 -30.826  1.00  1.00
ATOM    578  CA  GLY B 145     -21.737 -12.681 -29.484  1.00  1.00
ATOM    579  C   GLY B 145     -20.874 -11.448 -29.245  1.00  1.00
ATOM    580  O   GLY B 145     -20.098 -11.045 -30.111  1.00  1.00
ATOM    581  N   PHE B 146     -21.001 -10.828 -28.104  1.00  1.00
ATOM    582  CA  PHE B 146     -20.169  -9.682 -27.758  1.00  1.00
ATOM    583  C   PHE B 146     -18.807 -10.127 -27.240  1.00  1.00
ATOM    584  O   PHE B 146     -18.715 -11.003 -26.380  1.00  1.00
ATOM    585  N   GLY B 147     -17.759  -9.181 -27.717  1.00  1.00
ATOM    586  CA  GLY B 147     -16.458  -9.386 -27.091  1.00  1.00
ATOM    587  C   GLY B 147     -15.517 -10.150 -28.014  1.00  1.00
ATOM    588  O   GLY B 147     -14.312 -10.216 -27.771  1.00  1.00
ATOM    589  N   SER B 148     -16.011 -10.669 -29.133  1.00  1.00
ATOM    590  CA  SER B 148     -15.130 -11.193 -30.170  1.00  1.00
ATOM    591  C   SER B 148     -14.464 -10.065 -30.948  1.00  1.00
ATOM    592  O   SER B 148     -15.077  -9.029 -31.206  1.00  1.00
ATOM    593  N   GLY B 149     -13.569 -10.442 -31.837  1.00  1.00
ATOM    594  CA  GLY B 149     -12.780  -9.474 -32.590  1.00  1.00
ATOM    595  C   GLY B 149     -11.796 -10.170 -33.521  1.00  1.00
ATOM    596  O   GLY B 149     -11.460 -11.338 -33.324  1.00  1.00
ATOM    597  N   ILE B 150     -11.180  -9.429 -34.372  1.00  1.00
ATOM    598  CA  ILE B 150     -10.055  -9.868 -35.189  1.00  1.00
ATOM    599  C   ILE B 150      -8.764  -9.181 -34.763  1.00  1.00
ATOM    600  O   ILE B 150      -8.729  -7.965 -34.577  1.00  1.00
ATOM    601  N   ILE B 151      -7.772  -9.981 -34.478  1.00  1.00
ATOM    602  CA  ILE B 151      -6.444  -9.508 -34.108  1.00  1.00
ATOM    603  C   ILE B 151      -5.383 -10.042 -35.062  1.00  1.00
ATOM    604  O   ILE B 151      -5.481 -11.170 -35.545  1.00  1.00
ATOM    605  N   THR B 152      -4.347  -9.373 -35.251  1.00  1.00
ATOM    606  CA  THR B 152      -3.125  -9.835 -35.898  1.00  1.00
ATOM    607  C   THR B 152      -2.045 -10.154 -34.871  1.00  1.00
ATOM    608  O   THR B 152      -1.742  -9.337 -34.001  1.00  1.00
ATOM    609  N   SER B 153      -1.457 -11.426 -35.068  1.00  1.00
ATOM    610  CA  SER B 153      -0.553 -11.862 -34.011  1.00  1.00
ATOM    611  C   SER B 153       0.549 -12.757 -34.564  1.00  1.00
ATOM    612  O   SER B 153       0.312 -13.567 -35.461  1.00  1.00
ATOM    613  N   ASN B 154       1.718 -12.682 -33.908  1.00  1.00
ATOM    614  CA  ASN B 154       2.817 -13.557 -34.297  1.00  1.00
ATOM    615  C   ASN B 154       3.029 -14.664 -33.272  1.00  1.00
ATOM    616  O   ASN B 154       3.741 -15.634 -33.530  1.00  1.00
ATOM    617  N   ALA B 155       2.315 -14.744 -32.300  1.00  1.00
ATOM    618  CA  ALA B 155       2.307 -15.749 -31.243  1.00  1.00
ATOM    619  C   ALA B 155       1.838 -17.099 -31.770  1.00  1.00
ATOM    620  O   ALA B 155       0.914 -17.173 -32.580  1.00  1.00
ATOM    621  N   SER B 156       2.166 -18.188 -30.987  1.00  1.00
ATOM    622  CA  SER B 156       1.716 -19.529 -31.341  1.00  1.00
ATOM    623  C   SER B 156       0.577 -19.984 -30.437  1.00  1.00
ATOM    624  O   SER B 156       0.607 -19.765 -29.226  1.00  1.00
ATOM    625  N   MET B 157      -0.326 -20.836 -31.021  1.00  1.00
ATOM    626  CA  MET B 157      -1.391 -21.399 -30.200  1.00  1.00
ATOM    627  C   MET B 157      -0.861 -22.500 -29.290  1.00  1.00
ATOM    628  O   MET B 157      -0.130 -23.386 -29.732  1.00  1.00
ATOM    629  N   HIS B 158      -1.207 -22.477 -28.067  1.00  1.00
ATOM    630  CA  HIS B 158      -0.925 -23.493 -27.060  1.00  1.00
ATOM    631  C   HIS B 158      -2.210 -24.011 -26.426  1.00  1.00
ATOM    632  O   HIS B 158      -3.166 -23.260 -26.235  1.00  1.00
ATOM    633  N   GLU B 159      -2.186 -25.188 -25.862  1.00  1.00
ATOM    634  CA  GLU B 159      -3.323 -25.670 -25.087  1.00  1.00
ATOM    635  C   GLU B 159      -3.417 -24.957 -23.745  1.00  1.00
ATOM    636  O   GLU B 159      -2.593 -25.173 -22.856  1.00  1.00
ATOM    637  N   CYS B 160      -3.894 -23.818 -23.762  1.00  1.00
ATOM    638  CA  CYS B 160      -4.092 -22.939 -22.617  1.00  1.00
ATOM    639  C   CYS B 160      -5.454 -22.258 -22.674  1.00  1.00
ATOM    640  O   CYS B 160      -5.953 -21.937 -23.752  1.00  1.00
ATOM    641  N   ASN B 161      -5.946 -21.765 -21.639  1.00  1.00
ATOM    642  CA  ASN B 161      -7.176 -21.004 -21.455  1.00  1.00
ATOM    643  C   ASN B 161      -6.925 -19.737 -20.648  1.00  1.00
ATOM    644  O   ASN B 161      -6.262 -19.772 -19.611  1.00  1.00
ATOM    645  N   THR B 162      -7.623 -18.634 -21.140  1.00  1.00
ATOM    646  CA  THR B 162      -7.424 -17.340 -20.498  1.00  1.00
ATOM    647  C   THR B 162      -8.707 -16.519 -20.504  1.00  1.00
ATOM    648  O   THR B 162      -9.520 -16.627 -21.423  1.00  1.00
ATOM    649  N   LYS B 163      -8.794 -15.531 -19.718  1.00  1.00
ATOM    650  CA  LYS B 163      -9.878 -14.557 -19.666  1.00  1.00
ATOM    651  C   LYS B 163      -9.509 -13.283 -20.415  1.00  1.00
ATOM    652  O   LYS B 163     -10.380 -12.575 -20.921  1.00  1.00
ATOM    653  N   CYS B 164      -8.290 -13.218 -20.832  1.00  1.00
ATOM    654  CA  CYS B 164      -7.666 -12.043 -21.430  1.00  1.00
ATOM    655  C   CYS B 164      -6.580 -12.441 -22.421  1.00  1.00
ATOM    656  O   CYS B 164      -5.721 -13.268 -22.116  1.00  1.00
ATOM    657  N   GLN B 165      -6.738 -12.049 -23.659  1.00  1.00
ATOM    658  CA  GLN B 165      -5.815 -12.336 -24.751  1.00  1.00
ATOM    659  C   GLN B 165      -5.425 -11.062 -25.490  1.00  1.00
ATOM    660  O   GLN B 165      -6.271 -10.215 -25.776  1.00  1.00
ATOM    661  N   THR B 166      -4.165 -10.786 -25.538  1.00  1.00
ATOM    662  CA  THR B 166      -3.562  -9.769 -26.391  1.00  1.00
ATOM    663  C   THR B 166      -2.831 -10.401 -27.569  1.00  1.00
ATOM    664  O   THR B 166      -2.232 -11.468 -27.440  1.00  1.00
ATOM    665  N   PRO B 167      -2.389  -9.653 -28.538  1.00  1.00
ATOM    666  CA  PRO B 167      -1.657 -10.170 -29.687  1.00  1.00
ATOM    667  C   PRO B 167      -0.261 -10.631 -29.289  1.00  1.00
ATOM    668  O   PRO B 167       0.262 -11.602 -29.836  1.00  1.00
ATOM    669  N   LEU B 168       0.234 -10.405 -28.228  1.00  1.00
ATOM    670  CA  LEU B 168       1.560 -10.771 -27.746  1.00  1.00
ATOM    671  C   LEU B 168       1.497 -11.987 -26.828  1.00  1.00
ATOM    672  O   LEU B 168       2.433 -12.785 -26.775  1.00  1.00
ATOM    673  N   GLY B 169       0.340 -12.266 -26.255  1.00  1.00
ATOM    674  CA  GLY B 169       0.202 -13.308 -25.245  1.00  1.00
ATOM    675  C   GLY B 169      -1.024 -13.070 -24.373  1.00  1.00
ATOM    676  O   GLY B 169      -1.459 -11.932 -24.192  1.00  1.00
ATOM    677  N   ALA B 170      -1.393 -14.119 -23.573  1.00  1.00
ATOM    678  CA  ALA B 170      -2.510 -14.004 -22.643  1.00  1.00
ATOM    679  C   ALA B 170      -2.058 -13.423 -21.310  1.00  1.00
ATOM    680  O   ALA B 170      -0.980 -13.747 -20.813  1.00  1.00
ATOM    681  N   ILE B 171      -3.019 -12.725 -20.667  1.00  1.00
ATOM    682  CA  ILE B 171      -2.798 -12.145 -19.347  1.00  1.00
ATOM    683  C   ILE B 171      -3.647 -12.842 -18.292  1.00  1.00
ATOM    684  O   ILE B 171      -4.849 -13.034 -18.475  1.00  1.00
ATOM    685  N   ASN B 172      -3.061 -13.345 -17.299  1.00  1.00
ATOM    686  CA  ASN B 172      -3.716 -13.901 -16.121  1.00  1.00
ATOM    687  C   ASN B 172      -3.370 -13.103 -14.871  1.00  1.00
ATOM    688  O   ASN B 172      -2.211 -13.047 -14.460  1.00  1.00
ATOM    689  N   SER B 173      -4.277 -11.946 -14.696  1.00  1.00
ATOM    690  CA  SER B 173      -3.898 -10.970 -13.682  1.00  1.00
ATOM    691  C   SER B 173      -5.126 -10.313 -13.064  1.00  1.00
ATOM    692  O   SER B 173      -6.147 -10.135 -13.728  1.00  1.00
ATOM    693  N   SER B 174      -4.999  -9.901 -11.772  1.00  1.00
ATOM    694  CA  SER B 174      -6.048  -9.161 -11.082  1.00  1.00
ATOM    695  C   SER B 174      -5.695  -7.684 -10.967  1.00  1.00
ATOM    696  O   SER B 174      -6.566  -6.844 -10.739  1.00  1.00
ATOM    697  N   LEU B 175      -4.498  -7.353 -11.444  1.00  1.00
ATOM    698  CA  LEU B 175      -4.087  -5.955 -11.495  1.00  1.00
ATOM    699  C   LEU B 175      -5.031  -5.134 -12.367  1.00  1.00
ATOM    700  O   LEU B 175      -5.381  -5.543 -13.474  1.00  1.00
ATOM    701  N   PRO B 176      -5.198  -3.869 -12.028  1.00  1.00
ATOM    702  CA  PRO B 176      -6.129  -2.977 -12.709  1.00  1.00
ATOM    703  C   PRO B 176      -5.527  -2.433 -13.998  1.00  1.00
ATOM    704  O   PRO B 176      -6.227  -2.259 -14.996  1.00  1.00
ATOM    705  N   TYR B 177      -4.369  -2.318 -14.240  1.00  1.00
ATOM    706  CA  TYR B 177      -3.674  -1.730 -15.379  1.00  1.00
ATOM    707  C   TYR B 177      -2.661  -2.702 -15.968  1.00  1.00
ATOM    708  O   TYR B 177      -2.068  -3.507 -15.249  1.00  1.00
ATOM    709  N   GLN B 178      -2.420  -2.482 -17.282  1.00  1.00
ATOM    710  CA  GLN B 178      -1.404  -3.202 -18.040  1.00  1.00
ATOM    711  C   GLN B 178      -0.805  -2.324 -19.131  1.00  1.00
ATOM    712  O   GLN B 178      -1.506  -1.526 -19.753  1.00  1.00
ATOM    713  N   ASN B 179       0.425  -2.466 -19.407  1.00  1.00
ATOM    714  CA  ASN B 179       1.159  -1.753 -20.445  1.00  1.00
ATOM    715  C   ASN B 179       1.681  -2.711 -21.508  1.00  1.00
ATOM    716  O   ASN B 179       2.143  -2.286 -22.567  1.00  1.00
ATOM    717  N   ILE B 180       0.980  -3.856 -21.678  1.00  1.00
ATOM    718  CA  ILE B 180       1.378  -4.875 -22.643  1.00  1.00
ATOM    719  C   ILE B 180       0.873  -4.538 -24.040  1.00  1.00
ATOM    720  O   ILE B 180       1.587  -4.713 -25.027  1.00  1.00
ATOM    721  N   HIS B 181      -0.291  -4.196 -24.315  1.00  1.00
ATOM    722  CA  HIS B 181      -0.955  -4.047 -25.604  1.00  1.00
ATOM    723  C   HIS B 181      -2.355  -3.470 -25.439  1.00  1.00
ATOM    724  O   HIS B 181      -3.080  -3.830 -24.511  1.00  1.00
ATOM    725  N   PRO B 182      -2.711  -2.562 -26.441  1.00  1.00
ATOM    726  CA  PRO B 182      -4.025  -1.934 -26.377  1.00  1.00
ATOM    727  C   PRO B 182      -5.084  -2.804 -27.043  1.00  1.00
ATOM    728  O   PRO B 182      -6.248  -2.796 -26.645  1.00  1.00
ATOM    729  N   VAL B 183      -4.747  -3.684 -27.851  1.00  1.00
ATOM    730  CA  VAL B 183      -5.619  -4.709 -28.412  1.00  1.00
ATOM    731  C   VAL B 183      -5.832  -5.850 -27.426  1.00  1.00
ATOM    732  O   VAL B 183      -4.874  -6.443 -26.931  1.00  1.00
ATOM    733  N   THR B 184      -7.134  -6.042 -27.033  1.00  1.00
ATOM    734  CA  THR B 184      -7.500  -7.004 -25.999  1.00  1.00
ATOM    735  C   THR B 184      -8.785  -7.737 -26.360  1.00  1.00
ATOM    736  O   THR B 184      -9.712  -7.149 -26.916  1.00  1.00
ATOM    737  N   ILE B 185      -8.762  -9.034 -26.105  1.00  1.00
ATOM    738  CA  ILE B 185      -9.949  -9.875 -26.209  1.00  1.00
ATOM    739  C   ILE B 185     -10.384 -10.385 -24.841  1.00  1.00
ATOM    740  O   ILE B 185      -9.566 -10.877 -24.063  1.00  1.00
ATOM    741  N   GLY B 186     -11.481  -9.961 -24.338  1.00  1.00
ATOM    742  CA  GLY B 186     -12.005 -10.558 -23.116  1.00  1.00
ATOM    743  C   GLY B 186     -12.072  -9.535 -21.988  1.00  1.00
ATOM    744  O   GLY B 186     -11.627  -8.398 -22.142  1.00  1.00
ATOM    745  N   GLU B 187     -12.018  -9.724 -20.909  1.00  1.00
ATOM    746  CA  GLU B 187     -11.898  -8.934 -19.690  1.00  1.00
ATOM    747  C   GLU B 187     -10.440  -8.767 -19.283  1.00  1.00
ATOM    748  O   GLU B 187      -9.740  -9.747 -19.026  1.00  1.00
ATOM    749  N   CYS B 188      -9.840  -7.663 -19.816  1.00  1.00
ATOM    750  CA  CYS B 188      -8.419  -7.389 -19.645  1.00  1.00
ATOM    751  C   CYS B 188      -8.196  -6.169 -18.760  1.00  1.00
ATOM    752  O   CYS B 188      -8.957  -5.203 -18.815  1.00  1.00
ATOM    753  N   PRO B 189      -6.976  -6.092 -17.973  1.00  1.00
ATOM    754  CA  PRO B 189      -6.641  -4.819 -17.348  1.00  1.00
ATOM    755  C   PRO B 189      -6.659  -3.684 -18.364  1.00  1.00
ATOM    756  O   PRO B 189      -6.167  -3.832 -19.483  1.00  1.00
ATOM    757  N   LYS B 190      -6.974  -2.414 -17.776  1.00  1.00
ATOM    758  CA  LYS B 190      -6.914  -1.216 -18.604  1.00  1.00
ATOM    759  C   LYS B 190      -5.499  -0.967 -19.111  1.00  1.00
ATOM    760  O   LYS B 190      -4.541  -0.978 -18.339  1.00  1.00
ATOM    761  N   TYR B 191      -5.410  -0.690 -20.495  1.00  1.00
ATOM    762  CA  TYR B 191      -4.104  -0.373 -21.060  1.00  1.00
ATOM    763  C   TYR B 191      -3.730   1.081 -20.801  1.00  1.00
ATOM    764  O   TYR B 191      -4.552   1.982 -20.971  1.00  1.00
ATOM    765  N   VAL B 192      -2.475   1.267 -20.406  1.00  1.00
ATOM    766  CA  VAL B 192      -1.854   2.572 -20.209  1.00  1.00
ATOM    767  C   VAL B 192      -0.405   2.569 -20.679  1.00  1.00
ATOM    768  O   VAL B 192       0.294   1.564 -20.560  1.00  1.00
ATOM    769  N   ARG B 193       0.115   3.678 -21.047  1.00  1.00
ATOM    770  CA  ARG B 193       1.481   3.830 -21.534  1.00  1.00
ATOM    771  C   ARG B 193       2.473   3.897 -20.381  1.00  1.00
ATOM    772  O   ARG B 193       3.629   3.495 -20.520  1.00  1.00
ATOM    773  N   SER B 194       2.131   3.727 -19.231  1.00  1.00
ATOM    774  CA  SER B 194       2.979   3.850 -18.052  1.00  1.00
ATOM    775  C   SER B 194       3.960   2.688 -17.954  1.00  1.00
ATOM    776  O   SER B 194       3.592   1.534 -18.172  1.00  1.00
ATOM    777  N   ALA B 195       5.174   3.042 -17.334  1.00  1.00
ATOM    778  CA  ALA B 195       6.224   2.051 -17.132  1.00  1.00
ATOM    779  C   ALA B 195       6.232   1.542 -15.696  1.00  1.00
ATOM    780  O   ALA B 195       6.518   0.371 -15.444  1.00  1.00
ATOM    781  N   LYS B 196       5.610   2.182 -14.823  1.00  1.00
ATOM    782  CA  LYS B 196       5.517   1.900 -13.395  1.00  1.00
ATOM    783  C   LYS B 196       4.319   2.604 -12.772  1.00  1.00
ATOM    784  O   LYS B 196       4.025   3.755 -13.096  1.00  1.00
ATOM    785  N   LEU B 197       3.563   1.840 -11.993  1.00  1.00
ATOM    786  CA  LEU B 197       2.418   2.208 -11.169  1.00  1.00
ATOM    787  C   LEU B 197       2.381   1.394  -9.881  1.00  1.00
ATOM    788  O   LEU B 197       2.343   0.164  -9.914  1.00  1.00
ATOM    789  N   ARG B 198       3.122   1.844  -8.903  1.00  1.00
ATOM    790  CA  ARG B 198       3.278   1.203  -7.603  1.00  1.00
ATOM    791  C   ARG B 198       2.686   2.060  -6.492  1.00  1.00
ATOM    792  O   ARG B 198       2.931   3.265  -6.427  1.00  1.00
ATOM    793  N   MET B 199       1.641   1.505  -5.807  1.00  1.00
ATOM    794  CA  MET B 199       1.003   2.190  -4.689  1.00  1.00
ATOM    795  C   MET B 199       1.614   1.762  -3.361  1.00  1.00
ATOM    796  O   MET B 199       1.766   0.571  -3.092  1.00  1.00
ATOM    797  N   VAL B 200       2.126   2.802  -2.530  1.00  1.00
ATOM    798  CA  VAL B 200       2.579   2.418  -1.198  1.00  1.00
ATOM    799  C   VAL B 200       1.400   2.123  -0.280  1.00  1.00
ATOM    800  O   VAL B 200       0.408   2.853  -0.272  1.00  1.00
ATOM    801  N   THR B 201       1.599   1.013   0.545  1.00  1.00
ATOM    802  CA  THR B 201       0.581   0.642   1.519  1.00  1.00
ATOM    803  C   THR B 201       1.121   0.731   2.941  1.00  1.00
ATOM    804  O   THR B 201       0.393   1.079   3.871  1.00  1.00
ATOM    805  N   GLY B 202       2.426   0.723   3.048  1.00  1.00
ATOM    806  CA  GLY B 202       3.075   0.915   4.339  1.00  1.00
ATOM    807  C   GLY B 202       3.636   2.325   4.470  1.00  1.00
ATOM    808  O   GLY B 202       3.648   3.091   3.506  1.00  1.00
ATOM    809  N   LEU B 203       4.655   2.503   5.130  1.00  1.00
ATOM    810  CA  LEU B 203       5.271   3.781   5.467  1.00  1.00
ATOM    811  C   LEU B 203       6.729   3.824   5.022  1.00  1.00
ATOM    812  O   LEU B 203       7.408   2.798   4.987  1.00  1.00
ATOM    813  N   ARG B 204       7.308   5.051   5.036  1.00  1.00
ATOM    814  CA  ARG B 204       8.735   5.208   4.780  1.00  1.00
ATOM    815  C   ARG B 204       9.553   4.211   5.589  1.00  1.00
ATOM    816  O   ARG B 204       9.384   4.095   6.803  1.00  1.00
ATOM    817  N   ASN B 205      10.409   3.428   4.828  1.00  1.00
ATOM    818  CA  ASN B 205      11.288   2.451   5.459  1.00  1.00
ATOM    819  C   ASN B 205      12.627   3.074   5.832  1.00  1.00
ATOM    820  O   ASN B 205      13.309   3.653   4.986  1.00  1.00
ATOM    821  N   ILE B 206      12.953   3.133   7.082  1.00  1.00
ATOM    822  CA  ILE B 206      14.154   3.733   7.651  1.00  1.00
ATOM    823  C   ILE B 206      14.811   2.799   8.659  1.00  1.00
ATOM    824  O   ILE B 206      14.323   2.636   9.778  1.00  1.00
ATOM    825  N   PRO B 207      15.319   1.625   8.208  1.00  1.00
ATOM    826  CA  PRO B 207      15.894   0.622   9.096  1.00  1.00
ATOM    827  C   PRO B 207      17.206   1.107   9.698  1.00  1.00
ATOM    828  O   PRO B 207      17.970   1.824   9.052  1.00  1.00
ATOM    829  N   GLY B 208       7.938  14.855   7.178  1.00  1.00
ATOM    830  CA  GLY B 208       6.569  14.640   6.726  1.00  1.00
ATOM    831  C   GLY B 208       5.628  15.691   7.299  1.00  1.00
ATOM    832  O   GLY B 208       5.885  16.255   8.363  1.00  1.00
ATOM    833  N   LEU B 209       4.361  15.667   6.866  1.00  1.00
ATOM    834  CA  LEU B 209       3.401  16.663   7.327  1.00  1.00
ATOM    835  C   LEU B 209       3.209  16.585   8.838  1.00  1.00
ATOM    836  O   LEU B 209       3.049  17.607   9.506  1.00  1.00
ATOM    837  N   PHE B 210       3.222  15.666   9.559  1.00  1.00
ATOM    838  CA  PHE B 210       2.980  15.536  10.991  1.00  1.00
ATOM    839  C   PHE B 210       4.283  15.589  11.777  1.00  1.00
ATOM    840  O   PHE B 210       4.309  16.031  12.926  1.00  1.00
ATOM    841  N   GLY B 211       5.357  15.270  11.326  1.00  1.00
ATOM    842  CA  GLY B 211       6.648  15.604  11.915  1.00  1.00
ATOM    843  C   GLY B 211       7.165  14.469  12.789  1.00  1.00
ATOM    844  O   GLY B 211       8.316  14.483  13.224  1.00  1.00
ATOM    845  N   ALA B 212       6.554  13.269  12.638  1.00  1.00
ATOM    846  CA  ALA B 212       6.968  12.152  13.479  1.00  1.00
ATOM    847  C   ALA B 212       7.861  11.186  12.711  1.00  1.00
ATOM    848  O   ALA B 212       8.829  10.654  13.255  1.00  1.00
ATOM    849  N   ILE B 213       7.422  10.609  11.605  1.00  1.00
ATOM    850  CA  ILE B 213       8.248   9.718  10.799  1.00  1.00
ATOM    851  C   ILE B 213       9.343  10.489  10.073  1.00  1.00
ATOM    852  O   ILE B 213       9.068  11.455   9.361  1.00  1.00
ATOM    853  N   ALA B 214      10.628   9.977  10.194  1.00  1.00
ATOM    854  CA  ALA B 214      11.736  10.713   9.596  1.00  1.00
ATOM    855  C   ALA B 214      11.729  12.171  10.035  1.00  1.00
ATOM    856  O   ALA B 214      11.451  13.068   9.238  1.00  1.00
ATOM    857  N   GLY B 215      11.315  12.364  11.280  1.00  1.00
ATOM    858  CA  GLY B 215      11.268  13.683  11.900  1.00  1.00
ATOM    859  C   GLY B 215      11.846  13.651  13.309  1.00  1.00
ATOM    860  O   GLY B 215      12.749  14.420  13.637  1.00  1.00
ATOM    861  N   PHE B 216      10.914  13.747  14.367  1.00  1.00
ATOM    862  CA  PHE B 216      11.408  13.733  15.738  1.00  1.00
ATOM    863  C   PHE B 216      11.655  12.309  16.220  1.00  1.00
ATOM    864  O   PHE B 216      12.402  12.086  17.173  1.00  1.00
ATOM    865  N   ILE B 217      10.955  11.340  15.688  1.00  1.00
ATOM    866  CA  ILE B 217      11.392   9.950  15.756  1.00  1.00
ATOM    867  C   ILE B 217      12.257   9.585  14.557  1.00  1.00
ATOM    868  O   ILE B 217      11.772   9.515  13.428  1.00  1.00
ATOM    869  N   GLU B 218      13.506   9.716  14.558  1.00  1.00
ATOM    870  CA  GLU B 218      14.420   9.720  13.422  1.00  1.00
ATOM    871  C   GLU B 218      14.424   8.372  12.714  1.00  1.00
ATOM    872  O   GLU B 218      14.500   8.305  11.487  1.00  1.00
ATOM    873  N   GLY B 219      14.241   7.285  13.102  1.00  1.00
ATOM    874  CA  GLY B 219      14.372   6.022  12.385  1.00  1.00
ATOM    875  C   GLY B 219      13.242   5.066  12.744  1.00  1.00
ATOM    876  O   GLY B 219      12.713   5.104  13.855  1.00  1.00
ATOM    877  N   GLY B 220      13.141   3.977  12.019  1.00  1.00
ATOM    878  CA  GLY B 220      12.193   2.906  12.300  1.00  1.00
ATOM    879  C   GLY B 220      12.835   1.805  13.135  1.00  1.00
ATOM    880  O   GLY B 220      14.020   1.509  12.982  1.00  1.00
ATOM    881  N   TRP B 221      12.003   0.756  13.427  1.00  1.00
ATOM    882  CA  TRP B 221      12.446  -0.397  14.202  1.00  1.00
ATOM    883  C   TRP B 221      12.215  -1.695  13.438  1.00  1.00
ATOM    884  O   TRP B 221      11.082  -2.029  13.091  1.00  1.00
ATOM    885  N   THR B 222      13.344  -2.420  13.092  1.00  1.00
ATOM    886  CA  THR B 222      13.194  -3.710  12.428  1.00  1.00
ATOM    887  C   THR B 222      12.778  -4.793  13.415  1.00  1.00
ATOM    888  O   THR B 222      12.011  -5.693  13.077  1.00  1.00
ATOM    889  N   GLY B 223      12.871  -4.483  14.696  1.00  1.00
ATOM    890  CA  GLY B 223      12.568  -5.431  15.760  1.00  1.00
ATOM    891  C   GLY B 223      11.090  -5.396  16.126  1.00  1.00
ATOM    892  O   GLY B 223      10.520  -6.404  16.544  1.00  1.00
ATOM    893  N   MET B 224      10.340  -4.467  15.803  1.00  1.00
ATOM    894  CA  MET B 224       8.883  -4.435  15.839  1.00  1.00
ATOM    895  C   MET B 224       8.287  -4.984  14.549  1.00  1.00
ATOM    896  O   MET B 224       8.400  -4.367  13.490  1.00  1.00
ATOM    897  N   ILE B 225       7.956  -6.301  14.604  1.00  1.00
ATOM    898  CA  ILE B 225       7.625  -7.065  13.407  1.00  1.00
ATOM    899  C   ILE B 225       6.136  -7.379  13.349  1.00  1.00
ATOM    900  O   ILE B 225       5.542  -7.424  12.272  1.00  1.00
ATOM    901  N   ASP B 226       5.274  -6.862  14.147  1.00  1.00
ATOM    902  CA  ASP B 226       3.881  -7.290  14.203  1.00  1.00
ATOM    903  C   ASP B 226       2.936  -6.125  13.943  1.00  1.00
ATOM    904  O   ASP B 226       1.859  -6.302  13.374  1.00  1.00
ATOM    905  N   GLY B 227       3.290  -5.062  13.484  1.00  1.00
ATOM    906  CA  GLY B 227       2.474  -3.939  13.038  1.00  1.00
ATOM    907  C   GLY B 227       3.343  -2.765  12.605  1.00  1.00
ATOM    908  O   GLY B 227       4.516  -2.681  12.969  1.00  1.00
ATOM    909  N   TRP B 228       2.591  -1.657  12.166  1.00  1.00
ATOM    910  CA  TRP B 228       3.286  -0.476  11.668  1.00  1.00
ATOM    911  C   TRP B 228       3.639   0.475  12.805  1.00  1.00
ATOM    912  O   TRP B 228       4.711   1.080  12.810  1.00  1.00
ATOM    913  N   TYR B 229       2.989   0.695  13.750  1.00  1.00
ATOM    914  CA  TYR B 229       3.218   1.539  14.916  1.00  1.00
ATOM    915  C   TYR B 229       3.131   0.732  16.205  1.00  1.00
ATOM    916  O   TYR B 229       2.363  -0.226  16.299  1.00  1.00
ATOM    917  N   GLY B 230       3.932   1.373  17.286  1.00  1.00
ATOM    918  CA  GLY B 230       3.872   0.677  18.565  1.00  1.00
ATOM    919  C   GLY B 230       4.875   1.256  19.555  1.00  1.00
ATOM    920  O   GLY B 230       5.746   2.042  19.183  1.00  1.00
ATOM    921  N   TYR B 231       5.395   0.324  20.453  1.00  1.00
ATOM    922  CA  TYR B 231       6.141   0.739  21.635  1.00  1.00
ATOM    923  C   TYR B 231       7.404  -0.095  21.811  1.00  1.00
ATOM    924  O   TYR B 231       7.439  -1.270  21.446  1.00  1.00
ATOM    925  N   HIS B 232       8.408   0.515  22.331  1.00  1.00
ATOM    926  CA  HIS B 232       9.614  -0.099  22.873  1.00  1.00
ATOM    927  C   HIS B 232       9.808   0.267  24.339  1.00  1.00
ATOM    928  O   HIS B 232       9.639   1.423  24.727  1.00  1.00
ATOM    929  N   HIS B 233       9.889  -0.656  25.234  1.00  1.00
ATOM    930  CA  HIS B 233      10.015  -0.369  26.658  1.00  1.00
ATOM    931  C   HIS B 233      11.297  -0.962  27.228  1.00  1.00
ATOM    932  O   HIS B 233      11.737  -2.032  26.808  1.00  1.00
ATOM    933  N   GLN B 234      11.747  -0.453  28.278  1.00  1.00
ATOM    934  CA  GLN B 234      12.920  -0.797  29.073  1.00  1.00
ATOM    935  C   GLN B 234      12.654  -0.600  30.560  1.00  1.00
ATOM    936  O   GLN B 234      12.149   0.442  30.978  1.00  1.00
ATOM    937  N   ASN B 235      12.547  -1.653  31.319  1.00  1.00
ATOM    938  CA  ASN B 235      12.334  -1.610  32.760  1.00  1.00
ATOM    939  C   ASN B 235      13.148  -2.685  33.470  1.00  1.00
ATOM    940  O   ASN B 235      13.492  -3.708  32.878  1.00  1.00
ATOM    941  N   GLU B 236      13.096  -2.783  34.746  1.00  1.00
ATOM    942  CA  GLU B 236      13.821  -3.785  35.518  1.00  1.00
ATOM    943  C   GLU B 236      13.559  -5.188  34.983  1.00  1.00
ATOM    944  O   GLU B 236      14.460  -6.025  34.942  1.00  1.00
ATOM    945  N   GLN B 237      12.488  -5.549  34.557  1.00  1.00
ATOM    946  CA  GLN B 237      12.072  -6.847  34.038  1.00  1.00
ATOM    947  C   GLN B 237      12.521  -7.032  32.594  1.00  1.00
ATOM    948  O   GLN B 237      12.777  -8.152  32.152  1.00  1.00
ATOM    949  N   GLY B 238      13.130  -6.263  31.928  1.00  1.00
ATOM    950  CA  GLY B 238      13.690  -6.450  30.595  1.00  1.00
ATOM    951  C   GLY B 238      13.315  -5.297  29.673  1.00  1.00
ATOM    952  O   GLY B 238      12.741  -4.300  30.112  1.00  1.00
ATOM    953  N   SER B 239      13.572  -5.637  28.299  1.00  1.00
ATOM    954  CA  SER B 239      13.112  -4.751  27.236  1.00  1.00
ATOM    955  C   SER B 239      12.523  -5.543  26.076  1.00  1.00
ATOM    956  O   SER B 239      12.983  -6.641  25.764  1.00  1.00
ATOM    957  N   GLY B 240      11.600  -4.909  25.359  1.00  1.00
ATOM    958  CA  GLY B 240      10.998  -5.550  24.196  1.00  1.00
ATOM    959  C   GLY B 240      10.318  -4.528  23.294  1.00  1.00
ATOM    960  O   GLY B 240      10.084  -3.389  23.697  1.00  1.00
ATOM    961  N   TYR B 241       9.763  -4.997  22.219  1.00  1.00
ATOM    962  CA  TYR B 241       8.870  -4.275  21.321  1.00  1.00
ATOM    963  C   TYR B 241       7.472  -4.880  21.330  1.00  1.00
ATOM    964  O   TYR B 241       7.311  -6.093  21.464  1.00  1.00
ATOM    965  N   ALA B 242       6.492  -3.967  21.031  1.00  1.00
ATOM    966  CA  ALA B 242       5.092  -4.358  20.918  1.00  1.00
ATOM    967  C   ALA B 242       4.318  -3.387  20.036  1.00  1.00
ATOM    968  O   ALA B 242       4.481  -2.171  20.142  1.00  1.00
ATOM    969  N   ALA B 243       3.744  -3.861  18.922  1.00  1.00
ATOM    970  CA  ALA B 243       2.909  -3.013  18.078  1.00  1.00
ATOM    971  C   ALA B 243       1.644  -2.583  18.810  1.00  1.00
ATOM    972  O   ALA B 243       1.009  -3.385  19.496  1.00  1.00
ATOM    973  N   ASP B 244       1.246  -1.233  18.576  1.00  1.00
ATOM    974  CA  ASP B 244      -0.101  -0.863  18.994  1.00  1.00
ATOM    975  C   ASP B 244      -1.150  -1.462  18.066  1.00  1.00
ATOM    976  O   ASP B 244      -1.147  -1.206  16.862  1.00  1.00
ATOM    977  N   GLN B 245      -1.919  -2.450  18.623  1.00  1.00
ATOM    978  CA  GLN B 245      -2.787  -3.276  17.792  1.00  1.00
ATOM    979  C   GLN B 245      -3.957  -2.469  17.244  1.00  1.00
ATOM    980  O   GLN B 245      -4.360  -2.645  16.095  1.00  1.00
ATOM    981  N   LYS B 246      -4.503  -1.520  17.996  1.00  1.00
ATOM    982  CA  LYS B 246      -5.675  -0.750  17.595  1.00  1.00
ATOM    983  C   LYS B 246      -5.356   0.167  16.421  1.00  1.00
ATOM    984  O   LYS B 246      -6.147   0.291  15.485  1.00  1.00
ATOM    985  N   SER B 247      -4.254   0.945  16.510  1.00  1.00
ATOM    986  CA  SER B 247      -3.894   1.873  15.445  1.00  1.00
ATOM    987  C   SER B 247      -3.385   1.132  14.216  1.00  1.00
ATOM    988  O   SER B 247      -3.659   1.526  13.083  1.00  1.00
ATOM    989  N   THR B 248      -2.709  -0.017  14.458  1.00  1.00
ATOM    990  CA  THR B 248      -2.233  -0.830  13.345  1.00  1.00
ATOM    991  C   THR B 248      -3.396  -1.428  12.563  1.00  1.00
ATOM    992  O   THR B 248      -3.385  -1.445  11.332  1.00  1.00
ATOM    993  N   GLN B 249      -4.416  -1.953  13.301  1.00  1.00
ATOM    994  CA  GLN B 249      -5.575  -2.585  12.683  1.00  1.00
ATOM    995  C   GLN B 249      -6.435  -1.563  11.951  1.00  1.00
ATOM    996  O   GLN B 249      -6.931  -1.825  10.856  1.00  1.00
ATOM    997  N   ASN B 250      -6.652  -0.405  12.538  1.00  1.00
ATOM    998  CA  ASN B 250      -7.430   0.666  11.927  1.00  1.00
ATOM    999  C   ASN B 250      -6.747   1.194  10.671  1.00  1.00
ATOM   1000  O   ASN B 250      -7.406   1.503   9.678  1.00  1.00
ATOM   1001  N   ALA B 251      -5.420   1.267  10.685  1.00  1.00
ATOM   1002  CA  ALA B 251      -4.654   1.744   9.540  1.00  1.00
ATOM   1003  C   ALA B 251      -4.663   0.725   8.408  1.00  1.00
ATOM   1004  O   ALA B 251      -4.770   1.086   7.236  1.00  1.00
ATOM   1005  N   ILE B 252      -4.524  -0.577   8.751  1.00  1.00
ATOM   1006  CA  ILE B 252      -4.631  -1.607   7.725  1.00  1.00
ATOM   1007  C   ILE B 252      -6.009  -1.598   7.076  1.00  1.00
ATOM   1008  O   ILE B 252      -6.133  -1.731   5.858  1.00  1.00
ATOM   1009  N   ASN B 253      -7.065  -1.407   7.931  1.00  1.00
ATOM   1010  CA  ASN B 253      -8.425  -1.304   7.416  1.00  1.00
ATOM   1011  C   ASN B 253      -8.556  -0.148   6.433  1.00  1.00
ATOM   1012  O   ASN B 253      -9.200  -0.276   5.391  1.00  1.00
ATOM   1013  N   GLY B 254      -7.992   0.998   6.785  1.00  1.00
ATOM   1014  CA  GLY B 254      -8.087   2.216   5.991  1.00  1.00
ATOM   1015  C   GLY B 254      -7.331   2.077   4.675  1.00  1.00
ATOM   1016  O   GLY B 254      -7.816   2.493   3.623  1.00  1.00
ATOM   1017  N   ILE B 255      -6.044   1.618   4.761  1.00  1.00
ATOM   1018  CA  ILE B 255      -5.191   1.493   3.585  1.00  1.00
ATOM   1019  C   ILE B 255      -5.769   0.496   2.589  1.00  1.00
ATOM   1020  O   ILE B 255      -5.762   0.735   1.382  1.00  1.00
ATOM   1021  N   THR B 256      -6.306  -0.623   3.083  1.00  1.00
ATOM   1022  CA  THR B 256      -6.881  -1.644   2.216  1.00  1.00
ATOM   1023  C   THR B 256      -8.180  -1.161   1.582  1.00  1.00
ATOM   1024  O   THR B 256      -8.441  -1.416   0.406  1.00  1.00
ATOM   1025  N   ASN B 257      -8.960  -0.376   2.283  1.00  1.00
ATOM   1026  CA  ASN B 257     -10.155   0.254   1.734  1.00  1.00
ATOM   1027  C   ASN B 257      -9.800   1.240   0.628  1.00  1.00
ATOM   1028  O   ASN B 257     -10.493   1.327  -0.385  1.00  1.00
ATOM   1029  N   LYS B 258      -8.649   1.946   0.830  1.00  1.00
ATOM   1030  CA  LYS B 258      -8.156   2.896  -0.160  1.00  1.00
ATOM   1031  C   LYS B 258      -7.761   2.190  -1.451  1.00  1.00
ATOM   1032  O   LYS B 258      -8.052   2.669  -2.547  1.00  1.00
ATOM   1033  N   VAL B 259      -7.052   1.028  -1.303  1.00  1.00
ATOM   1034  CA  VAL B 259      -6.675   0.231  -2.464  1.00  1.00
ATOM   1035  C   VAL B 259      -7.903  -0.257  -3.220  1.00  1.00
ATOM   1036  O   VAL B 259      -7.950  -0.202  -4.449  1.00  1.00
ATOM   1037  N   ASN B 260      -8.918  -0.701  -2.501  1.00  1.00
ATOM   1038  CA  ASN B 260     -10.165  -1.196  -3.072  1.00  1.00
ATOM   1039  C   ASN B 260     -10.894  -0.101  -3.839  1.00  1.00
ATOM   1040  O   ASN B 260     -11.424  -0.337  -4.925  1.00  1.00
ATOM   1041  N   THR B 261     -10.938   1.108  -3.230  1.00  1.00
ATOM   1042  CA  THR B 261     -11.589   2.259  -3.842  1.00  1.00
ATOM   1043  C   THR B 261     -10.916   2.638  -5.155  1.00  1.00
ATOM   1044  O   THR B 261     -11.585   2.952  -6.139  1.00  1.00
ATOM   1045  N   VAL B 262      -9.583   2.695  -5.151  1.00  1.00
ATOM   1046  CA  VAL B 262      -8.804   2.982  -6.350  1.00  1.00
ATOM   1047  C   VAL B 262      -9.054   1.939  -7.431  1.00  1.00
ATOM   1048  O   VAL B 262      -9.201   2.273  -8.607  1.00  1.00
ATOM   1049  N   ILE B 263      -8.995   0.677  -7.079  1.00  1.00
ATOM   1050  CA  ILE B 263      -9.217  -0.422  -8.011  1.00  1.00
ATOM   1051  C   ILE B 263     -10.644  -0.411  -8.545  1.00  1.00
ATOM   1052  O   ILE B 263     -10.874  -0.628  -9.735  1.00  1.00
ATOM   1053  N   GLU B 264     -11.599  -0.159  -7.788  1.00  1.00
ATOM   1054  CA  GLU B 264     -13.024  -0.157  -8.093  1.00  1.00
ATOM   1055  C   GLU B 264     -13.349   0.835  -9.204  1.00  1.00
ATOM   1056  O   GLU B 264     -14.171   0.557 -10.076  1.00  1.00
ATOM   1057  N   LYS B 265     -12.712   1.926  -9.306  1.00  1.00
ATOM   1058  CA  LYS B 265     -13.028   3.013 -10.224  1.00  1.00
ATOM   1059  C   LYS B 265     -12.458   2.747 -11.611  1.00  1.00
ATOM   1060  O   LYS B 265     -13.078   3.077 -12.622  1.00  1.00
ATOM   1061  N   MET B 266     -11.387   2.071 -11.714  1.00  1.00
ATOM   1062  CA  MET B 266     -10.831   1.662 -12.998  1.00  1.00
ATOM   1063  C   MET B 266      -9.937   0.438 -12.847  1.00  1.00
ATOM   1064  O   MET B 266      -8.977   0.451 -12.077  1.00  1.00
ATOM   1065  N   ASN B 267     -10.510  -0.707 -13.548  1.00  1.00
ATOM   1066  CA  ASN B 267      -9.784  -1.965 -13.417  1.00  1.00
ATOM   1067  C   ASN B 267     -10.163  -2.938 -14.527  1.00  1.00
ATOM   1068  O   ASN B 267      -9.361  -3.782 -14.925  1.00  1.00
ATOM   1069  N   ILE B 268     -10.590  -2.682 -15.604  1.00  1.00
ATOM   1070  CA  ILE B 268     -10.994  -3.608 -16.655  1.00  1.00
ATOM   1071  C   ILE B 268     -11.380  -2.863 -17.926  1.00  1.00
ATOM   1072  O   ILE B 268     -11.882  -1.741 -17.872  1.00  1.00
ATOM   1073  N   GLN B 269     -11.000  -3.441 -19.020  1.00  1.00
ATOM   1074  CA  GLN B 269     -11.417  -3.079 -20.370  1.00  1.00
ATOM   1075  C   GLN B 269     -11.959  -4.287 -21.122  1.00  1.00
ATOM   1076  O   GLN B 269     -11.430  -5.393 -21.003  1.00  1.00
ATOM   1077  N   PHE B 270     -13.120  -4.185 -21.677  1.00  1.00
ATOM   1078  CA  PHE B 270     -13.640  -5.260 -22.513  1.00  1.00
ATOM   1079  C   PHE B 270     -12.938  -5.296 -23.864  1.00  1.00
ATOM   1080  O   PHE B 270     -12.525  -4.261 -24.387  1.00  1.00
ATOM   1081  N   THR B 271     -13.178  -6.233 -24.684  1.00  1.00
ATOM   1082  CA  THR B 271     -12.615  -6.367 -26.022  1.00  1.00
ATOM   1083  C   THR B 271     -12.546  -5.019 -26.728  1.00  1.00
ATOM   1084  O   THR B 271     -13.526  -4.275 -26.763  1.00  1.00
ATOM   1085  N   ALA B 272     -11.307  -4.739 -27.170  1.00  1.00
ATOM   1086  CA  ALA B 272     -10.908  -3.579 -27.959  1.00  1.00
ATOM   1087  C   ALA B 272      -9.980  -3.981 -29.098  1.00  1.00
ATOM   1088  O   ALA B 272      -8.984  -4.672 -28.885  1.00  1.00
ATOM   1089  N   VAL B 273     -10.454  -4.010 -30.283  1.00  1.00
ATOM   1090  CA  VAL B 273      -9.716  -4.455 -31.460  1.00  1.00
ATOM   1091  C   VAL B 273      -9.604  -3.340 -32.492  1.00  1.00
ATOM   1092  O   VAL B 273     -10.523  -2.539 -32.658  1.00  1.00
ATOM   1093  N   GLY B 274      -8.648  -3.226 -33.212  1.00  1.00
ATOM   1094  CA  GLY B 274      -8.461  -2.300 -34.323  1.00  1.00
ATOM   1095  C   GLY B 274      -9.643  -2.346 -35.282  1.00  1.00
ATOM   1096  O   GLY B 274     -10.191  -3.413 -35.558  1.00  1.00
ATOM   1097  N   LYS B 275      -9.759  -1.220 -36.060  1.00  1.00
ATOM   1098  CA  LYS B 275     -10.713  -1.149 -37.160  1.00  1.00
ATOM   1099  C   LYS B 275     -10.012  -1.259 -38.507  1.00  1.00
ATOM   1100  O   LYS B 275      -8.997  -0.605 -38.745  1.00  1.00
ATOM   1101  N   LEU B 276      -9.586  10.514 -37.309  1.00  1.00
ATOM   1102  CA  LEU B 276     -10.653  10.626 -36.321  1.00  1.00
ATOM   1103  C   LEU B 276     -10.640   9.444 -35.358  1.00  1.00
ATOM   1104  O   LEU B 276     -10.875   9.604 -34.161  1.00  1.00
ATOM   1105  N   ASN B 277     -10.540   8.222 -35.876  1.00  1.00
ATOM   1106  CA  ASN B 277     -10.436   7.028 -35.047  1.00  1.00
ATOM   1107  C   ASN B 277      -9.143   7.027 -34.241  1.00  1.00
ATOM   1108  O   ASN B 277      -9.123   6.613 -33.082  1.00  1.00
ATOM   1109  N   LYS B 278      -8.033   7.354 -34.857  1.00  1.00
ATOM   1110  CA  LYS B 278      -6.754   7.402 -34.160  1.00  1.00
ATOM   1111  C   LYS B 278      -6.740   8.506 -33.110  1.00  1.00
ATOM   1112  O   LYS B 278      -6.150   8.352 -32.041  1.00  1.00
ATOM   1113  N   LYS B 279      -7.366   9.675 -33.409  1.00  1.00
ATOM   1114  CA  LYS B 279      -7.460  10.779 -32.462  1.00  1.00
ATOM   1115  C   LYS B 279      -8.238  10.373 -31.217  1.00  1.00
ATOM   1116  O   LYS B 279      -7.887  10.755 -30.101  1.00  1.00
ATOM   1117  N   VAL B 280      -9.372   9.626 -31.413  1.00  1.00
ATOM   1118  CA  VAL B 280     -10.174   9.139 -30.297  1.00  1.00
ATOM   1119  C   VAL B 280      -9.380   8.171 -29.429  1.00  1.00
ATOM   1120  O   VAL B 280      -9.464   8.210 -28.202  1.00  1.00
ATOM   1121  N   ASP B 281      -8.743   7.157 -30.094  1.00  1.00
ATOM   1122  CA  ASP B 281      -7.952   6.174 -29.363  1.00  1.00
ATOM   1123  C   ASP B 281      -6.791   6.835 -28.632  1.00  1.00
ATOM   1124  O   ASP B 281      -6.485   6.488 -27.491  1.00  1.00
ATOM   1125  N   ASP B 282      -6.038   7.676 -29.237  1.00  1.00
ATOM   1126  CA  ASP B 282      -4.875   8.322 -28.640  1.00  1.00
ATOM   1127  C   ASP B 282      -5.288   9.294 -27.542  1.00  1.00
ATOM   1128  O   ASP B 282      -4.591   9.445 -26.539  1.00  1.00
ATOM   1129  N   GLY B 283      -6.431   9.938 -27.659  1.00  1.00
ATOM   1130  CA  GLY B 283      -6.896  10.908 -26.675  1.00  1.00
ATOM   1131  C   GLY B 283      -7.401  10.215 -25.415  1.00  1.00
ATOM   1132  O   GLY B 283      -7.207  10.709 -24.304  1.00  1.00
ATOM   1133  N   PHE B 284      -8.122   9.118 -25.528  1.00  1.00
ATOM   1134  CA  PHE B 284      -8.561   8.336 -24.380  1.00  1.00
ATOM   1135  C   PHE B 284      -7.375   7.733 -23.638  1.00  1.00
ATOM   1136  O   PHE B 284      -7.365   7.674 -22.408  1.00  1.00
ATOM   1137  N   LEU B 285      -6.405   7.231 -24.419  1.00  1.00
ATOM   1138  CA  LEU B 285      -5.189   6.660 -23.852  1.00  1.00
ATOM   1139  C   LEU B 285      -4.394   7.710 -23.083  1.00  1.00
ATOM   1140  O   LEU B 285      -3.826   7.424 -22.030  1.00  1.00
ATOM   1141  N   ASP B 286      -4.301   8.934 -23.624  1.00  1.00
ATOM   1142  CA  ASP B 286      -3.604  10.024 -22.953  1.00  1.00
ATOM   1143  C   ASP B 286      -4.254  10.353 -21.615  1.00  1.00
ATOM   1144  O   ASP B 286      -3.568  10.625 -20.631  1.00  1.00
ATOM   1145  N   ILE B 287      -5.595  10.382 -21.584  1.00  1.00
ATOM   1146  CA  ILE B 287      -6.354  10.734 -20.390  1.00  1.00
ATOM   1147  C   ILE B 287      -6.221   9.661 -19.316  1.00  1.00
ATOM   1148  O   ILE B 287      -6.082   9.968 -18.132  1.00  1.00
ATOM   1149  N   TRP B 288      -6.368   8.377 -19.706  1.00  1.00
ATOM   1150  CA  TRP B 288      -6.310   7.276 -18.753  1.00  1.00
ATOM   1151  C   TRP B 288      -4.901   7.096 -18.204  1.00  1.00
ATOM   1152  O   TRP B 288      -4.718   6.772 -17.030  1.00  1.00
ATOM   1153  N   THR B 289      -3.899   7.281 -19.010  1.00  1.00
ATOM   1154  CA  THR B 289      -2.515   7.232 -18.556  1.00  1.00
ATOM   1155  C   THR B 289      -2.241   8.299 -17.505  1.00  1.00
ATOM   1156  O   THR B 289      -1.546   8.050 -16.520  1.00  1.00
ATOM   1157  N   TYR B 290      -2.746   9.545 -17.811  1.00  1.00
ATOM   1158  CA  TYR B 290      -2.600  10.666 -16.889  1.00  1.00
ATOM   1159  C   TYR B 290      -3.331  10.400 -15.579  1.00  1.00
ATOM   1160  O   TYR B 290      -2.822  10.705 -14.501  1.00  1.00
ATOM   1161  N   ASN B 291      -4.549   9.911 -15.670  1.00  1.00
ATOM   1162  CA  ASN B 291      -5.410   9.647 -14.523  1.00  1.00
ATOM   1163  C   ASN B 291      -4.802   8.589 -13.611  1.00  1.00
ATOM   1164  O   ASN B 291      -4.864   8.702 -12.386  1.00  1.00
ATOM   1165  N   ALA B 292      -4.324   7.500 -14.191  1.00  1.00
ATOM   1166  CA  ALA B 292      -3.752   6.393 -13.434  1.00  1.00
ATOM   1167  C   ALA B 292      -2.497   6.827 -12.687  1.00  1.00
ATOM   1168  O   ALA B 292      -2.292   6.455 -11.531  1.00  1.00
ATOM   1169  N   GLU B 293      -1.597   7.482 -13.371  1.00  1.00
ATOM   1170  CA  GLU B 293      -0.333   7.895 -12.775  1.00  1.00
ATOM   1171  C   GLU B 293      -0.552   8.940 -11.688  1.00  1.00
ATOM   1172  O   GLU B 293       0.096   8.907 -10.642  1.00  1.00
ATOM   1173  N   LEU B 294      -1.401   9.899 -11.902  1.00  1.00
ATOM   1174  CA  LEU B 294      -1.656  10.981 -10.959  1.00  1.00
ATOM   1175  C   LEU B 294      -2.419  10.479  -9.737  1.00  1.00
ATOM   1176  O   LEU B 294      -2.183  10.932  -8.617  1.00  1.00
ATOM   1177  N   LEU B 295      -3.370   9.603  -9.915  1.00  1.00
ATOM   1178  CA  LEU B 295      -4.102   8.998  -8.808  1.00  1.00
ATOM   1179  C   LEU B 295      -3.158   8.281  -7.849  1.00  1.00
ATOM   1180  O   LEU B 295      -3.329   8.346  -6.632  1.00  1.00
ATOM   1181  N   VAL B 296      -2.195   7.546  -8.424  1.00  1.00
ATOM   1182  CA  VAL B 296      -1.227   6.810  -7.619  1.00  1.00
ATOM   1183  C   VAL B 296      -0.289   7.758  -6.882  1.00  1.00
ATOM   1184  O   VAL B 296       0.030   7.547  -5.712  1.00  1.00
ATOM   1185  N   LEU B 297       0.197   8.777  -7.592  1.00  1.00
ATOM   1186  CA  LEU B 297       1.110   9.748  -7.002  1.00  1.00
ATOM   1187  C   LEU B 297       0.444  10.506  -5.858  1.00  1.00
ATOM   1188  O   LEU B 297       1.063  10.758  -4.824  1.00  1.00
ATOM   1189  N   LEU B 298      -0.765  10.949  -6.050  1.00  1.00
ATOM   1190  CA  LEU B 298      -1.498  11.692  -5.032  1.00  1.00
ATOM   1191  C   LEU B 298      -1.817  10.811  -3.829  1.00  1.00
ATOM   1192  O   LEU B 298      -1.742  11.256  -2.684  1.00  1.00
ATOM   1193  N   GLU B 299      -2.325   9.593  -4.092  1.00  1.00
ATOM   1194  CA  GLU B 299      -2.668   8.667  -3.019  1.00  1.00
ATOM   1195  C   GLU B 299      -1.429   8.242  -2.242  1.00  1.00
ATOM   1196  O   GLU B 299      -1.475   8.076  -1.023  1.00  1.00
ATOM   1197  N   ASN B 300      -0.316   8.100  -2.904  1.00  1.00
ATOM   1198  CA  ASN B 300       0.943   7.742  -2.261  1.00  1.00
ATOM   1199  C   ASN B 300       1.361   8.796  -1.244  1.00  1.00
ATOM   1200  O   ASN B 300       1.849   8.468  -0.162  1.00  1.00
ATOM   1201  N   GLU B 301       1.284  10.060  -1.640  1.00  1.00
ATOM   1202  CA  GLU B 301       1.595  11.165  -0.741  1.00  1.00
ATOM   1203  C   GLU B 301       0.684  11.154   0.480  1.00  1.00
ATOM   1204  O   GLU B 301       1.127  11.410   1.600  1.00  1.00
ATOM   1205  N   ARG B 302      -0.597  10.901   0.270  1.00  1.00
ATOM   1206  CA  ARG B 302      -1.593  10.879   1.335  1.00  1.00
ATOM   1207  C   ARG B 302      -1.363   9.706   2.279  1.00  1.00
ATOM   1208  O   ARG B 302      -1.555   9.824   3.490  1.00  1.00
ATOM   1209  N   THR B 303      -0.994   8.552   1.748  1.00  1.00
ATOM   1210  CA  THR B 303      -0.730   7.347   2.523  1.00  1.00
ATOM   1211  C   THR B 303       0.430   7.556   3.489  1.00  1.00
ATOM   1212  O   THR B 303       0.382   7.112   4.636  1.00  1.00
ATOM   1213  N   LEU B 304       1.523   8.115   2.988  1.00  1.00
ATOM   1214  CA  LEU B 304       2.690   8.384   3.819  1.00  1.00
ATOM   1215  C   LEU B 304       2.365   9.394   4.915  1.00  1.00
ATOM   1216  O   LEU B 304       2.807   9.250   6.055  1.00  1.00
ATOM   1217  N   ASP B 305       1.583  10.394   4.565  1.00  1.00
ATOM   1218  CA  ASP B 305       1.171  11.398   5.539  1.00  1.00
ATOM   1219  C   ASP B 305       0.259  10.795   6.600  1.00  1.00
ATOM   1220  O   ASP B 305       0.348  11.141   7.777  1.00  1.00
ATOM   1221  N   PHE B 306      -0.609   9.841   6.164  1.00  1.00
ATOM   1222  CA  PHE B 306      -1.524   9.136   7.053  1.00  1.00
ATOM   1223  C   PHE B 306      -0.765   8.370   8.129  1.00  1.00
ATOM   1224  O   PHE B 306      -1.182   8.330   9.287  1.00  1.00
ATOM   1225  N   HIS B 307       0.269   7.646   7.715  1.00  1.00
ATOM   1226  CA  HIS B 307       1.117   6.902   8.639  1.00  1.00
ATOM   1227  C   HIS B 307       1.823   7.836   9.614  1.00  1.00
ATOM   1228  O   HIS B 307       1.932   7.540  10.804  1.00  1.00
ATOM   1229  N   ASP B 308       2.363   8.964   9.061  1.00  1.00
ATOM   1230  CA  ASP B 308       3.012   9.967   9.897  1.00  1.00
ATOM   1231  C   ASP B 308       2.061  10.494  10.964  1.00  1.00
ATOM   1232  O   ASP B 308       2.454  10.696  12.113  1.00  1.00
ATOM   1233  N   SER B 309       0.812  10.722  10.587  1.00  1.00
ATOM   1234  CA  SER B 309      -0.228  11.220  11.479  1.00  1.00
ATOM   1235  C   SER B 309      -0.521  10.223  12.594  1.00  1.00
ATOM   1236  O   SER B 309      -0.745  10.609  13.741  1.00  1.00
ATOM   1237  N   ASN B 310      -0.634   8.939  12.251  1.00  1.00
ATOM   1238  CA  ASN B 310      -0.928   7.871  13.200  1.00  1.00
ATOM   1239  C   ASN B 310       0.156   7.767  14.265  1.00  1.00
ATOM   1240  O   ASN B 310      -0.134   7.536  15.439  1.00  1.00
ATOM   1241  N   VAL B 311       1.423   7.875  13.819  1.00  1.00
ATOM   1242  CA  VAL B 311       2.545   7.855  14.750  1.00  1.00
ATOM   1243  C   VAL B 311       2.497   9.048  15.696  1.00  1.00
ATOM   1244  O   VAL B 311       2.743   8.913  16.894  1.00  1.00
ATOM   1245  N   LYS B 312       2.242  10.233  15.121  1.00  1.00
ATOM   1246  CA  LYS B 312       2.168  11.478  15.876  1.00  1.00
ATOM   1247  C   LYS B 312       1.067  11.420  16.927  1.00  1.00
ATOM   1248  O   LYS B 312       1.242  11.895  18.050  1.00  1.00
ATOM   1249  N   ASN B 313      -0.113  10.883  16.524  1.00  1.00
ATOM   1250  CA  ASN B 313      -1.263  10.780  17.413  1.00  1.00
ATOM   1251  C   ASN B 313      -1.000   9.792  18.542  1.00  1.00
ATOM   1252  O   ASN B 313      -1.431  10.001  19.676  1.00  1.00
ATOM   1253  N   LEU B 314      -0.389   8.660  18.259  1.00  1.00
ATOM   1254  CA  LEU B 314      -0.014   7.667  19.259  1.00  1.00
ATOM   1255  C   LEU B 314       0.948   8.255  20.286  1.00  1.00
ATOM   1256  O   LEU B 314       0.832   7.988  21.483  1.00  1.00
ATOM   1257  N   TYR B 315       1.849   9.076  19.810  1.00  1.00
ATOM   1258  CA  TYR B 315       2.824   9.739  20.667  1.00  1.00
ATOM   1259  C   TYR B 315       2.152  10.754  21.584  1.00  1.00
ATOM   1260  O   TYR B 315       2.492  10.862  22.762  1.00  1.00
ATOM   1261  N   GLU B 316       1.313  11.609  20.997  1.00  1.00
ATOM   1262  CA  GLU B 316       0.574  12.613  21.754  1.00  1.00
ATOM   1263  C   GLU B 316      -0.359  11.963  22.767  1.00  1.00
ATOM   1264  O   GLU B 316      -0.536  12.468  23.875  1.00  1.00
ATOM   1265  N   LYS B 317      -0.942  10.834  22.441  1.00  1.00
ATOM   1266  CA  LYS B 317      -1.817  10.077  23.328  1.00  1.00
ATOM   1267  C   LYS B 317      -1.077   9.631  24.583  1.00  1.00
ATOM   1268  O   LYS B 317      -1.628   9.660  25.683  1.00  1.00
ATOM   1269  N   VAL B 318       0.107   9.010  24.408  1.00  1.00
ATOM   1270  CA  VAL B 318       0.939   8.600  25.533  1.00  1.00
ATOM   1271  C   VAL B 318       1.390   9.803  26.351  1.00  1.00
ATOM   1272  O   VAL B 318       1.398   9.761  27.582  1.00  1.00
ATOM   1273  N   LYS B 319       1.763  10.874  25.637  1.00  1.00
ATOM   1274  CA  LYS B 319       2.225  12.084  26.306  1.00  1.00
ATOM   1275  C   LYS B 319       1.157  12.638  27.240  1.00  1.00
ATOM   1276  O   LYS B 319       1.457  13.077  28.350  1.00  1.00
ATOM   1277  N   SER B 320      -0.096  12.635  26.801  1.00  1.00
ATOM   1278  CA  SER B 320      -1.209  13.181  27.567  1.00  1.00
ATOM   1279  C   SER B 320      -1.579  12.268  28.728  1.00  1.00
ATOM   1280  O   SER B 320      -1.983  12.734  29.793  1.00  1.00
ATOM   1281  N   GLN B 321      -1.343  10.982  28.652  1.00  1.00
ATOM   1282  CA  GLN B 321      -1.599  10.060  29.752  1.00  1.00
ATOM   1283  C   GLN B 321      -0.585  10.245  30.873  1.00  1.00
ATOM   1284  O   GLN B 321      -0.928  10.166  32.053  1.00  1.00
ATOM   1285  N   LEU B 322       0.703  10.294  30.532  1.00  1.00
ATOM   1286  CA  LEU B 322       1.786  10.375  31.505  1.00  1.00
ATOM   1287  C   LEU B 322       1.892  11.777  32.096  1.00  1.00
ATOM   1288  O   LEU B 322       2.203  11.943  33.275  1.00  1.00
ATOM   1289  N   LYS B 323       1.472  12.748  31.582  1.00  1.00
ATOM   1290  CA  LYS B 323       1.611  14.113  32.075  1.00  1.00
ATOM   1291  C   LYS B 323       3.031  14.382  32.556  1.00  1.00
ATOM   1292  O   LYS B 323       3.898  14.771  31.774  1.00  1.00
ATOM   1293  N   ASN B 324       3.229  14.747  33.818  1.00  1.00
ATOM   1294  CA  ASN B 324       4.528  15.067  34.396  1.00  1.00
ATOM   1295  C   ASN B 324       5.080  13.892  35.195  1.00  1.00
ATOM   1296  O   ASN B 324       6.243  13.894  35.596  1.00  1.00
ATOM   1297  N   ASN B 325       4.445  12.731  35.170  1.00  1.00
ATOM   1298  CA  ASN B 325       4.963  11.505  35.763  1.00  1.00
ATOM   1299  C   ASN B 325       6.082  10.913  34.915  1.00  1.00
ATOM   1300  O   ASN B 325       6.961  10.220  35.427  1.00  1.00
ATOM   1301  N   ALA B 326       6.418  11.472  33.949  1.00  1.00
ATOM   1302  CA  ALA B 326       7.487  11.172  33.005  1.00  1.00
ATOM   1303  C   ALA B 326       8.023  12.443  32.358  1.00  1.00
ATOM   1304  O   ALA B 326       7.280  13.399  32.137  1.00  1.00
ATOM   1305  N   LYS B 327       9.198  12.335  31.781  1.00  1.00
ATOM   1306  CA  LYS B 327       9.851  13.419  31.056  1.00  1.00
ATOM   1307  C   LYS B 327      10.104  13.036  29.603  1.00  1.00
ATOM   1308  O   LYS B 327      10.483  11.903  29.307  1.00  1.00
ATOM   1309  N   GLU B 328       9.752  13.992  28.663  1.00  1.00
ATOM   1310  CA  GLU B 328      10.184  13.759  27.290  1.00  1.00
ATOM   1311  C   GLU B 328      11.699  13.862  27.164  1.00  1.00
ATOM   1312  O   GLU B 328      12.294  14.875  27.533  1.00  1.00
ATOM   1313  N   ILE B 329      12.327  12.755  26.643  1.00  1.00
ATOM   1314  CA  ILE B 329      13.779  12.648  26.568  1.00  1.00
ATOM   1315  C   ILE B 329      14.260  12.673  25.122  1.00  1.00
ATOM   1316  O   ILE B 329      15.396  13.054  24.842  1.00  1.00
ATOM   1317  N   GLY B 330      13.476  12.626  24.208  1.00  1.00
ATOM   1318  CA  GLY B 330      13.927  12.850  22.839  1.00  1.00
ATOM   1319  C   GLY B 330      13.595  11.660  21.948  1.00  1.00
ATOM   1320  O   GLY B 330      13.758  10.507  22.349  1.00  1.00
ATOM   1321  N   ASN B 331      13.394  11.972  20.699  1.00  1.00
ATOM   1322  CA  ASN B 331      13.388  10.852  19.766  1.00  1.00
ATOM   1323  C   ASN B 331      12.127  10.012  19.922  1.00  1.00
ATOM   1324  O   ASN B 331      12.094   8.846  19.530  1.00  1.00
ATOM   1325  N   GLY B 332      11.137  10.432  20.734  1.00  1.00
ATOM   1326  CA  GLY B 332       9.885   9.701  20.889  1.00  1.00
ATOM   1327  C   GLY B 332       9.922   8.799  22.117  1.00  1.00
ATOM   1328  O   GLY B 332       8.959   8.090  22.407  1.00  1.00
ATOM   1329  N   CYS B 333      10.731   9.120  23.058  1.00  1.00
ATOM   1330  CA  CYS B 333      10.931   8.347  24.278  1.00  1.00
ATOM   1331  C   CYS B 333      10.524   9.145  25.509  1.00  1.00
ATOM   1332  O   CYS B 333      10.749  10.354  25.580  1.00  1.00
ATOM   1333  N   PHE B 334       9.880   8.486  26.438  1.00  1.00
ATOM   1334  CA  PHE B 334       9.571   8.994  27.769  1.00  1.00
ATOM   1335  C   PHE B 334      10.350   8.242  28.840  1.00  1.00
ATOM   1336  O   PHE B 334      10.499   7.022  28.772  1.00  1.00
ATOM   1337  N   GLU B 335      10.893   8.971  29.770  1.00  1.00
ATOM   1338  CA  GLU B 335      11.542   8.408  30.949  1.00  1.00
ATOM   1339  C   GLU B 335      10.709   8.646  32.202  1.00  1.00
ATOM   1340  O   GLU B 335      10.301   9.773  32.483  1.00  1.00
ATOM   1341  N   PHE B 336      10.214   7.475  32.805  1.00  1.00
ATOM   1342  CA  PHE B 336       9.341   7.607  33.965  1.00  1.00
ATOM   1343  C   PHE B 336      10.106   8.129  35.174  1.00  1.00
ATOM   1344  O   PHE B 336      11.241   7.723  35.425  1.00  1.00
ATOM   1345  N   TYR B 337       9.321   8.886  36.031  1.00  1.00
ATOM   1346  CA  TYR B 337       9.870   9.331  37.306  1.00  1.00
ATOM   1347  C   TYR B 337       9.571   8.330  38.414  1.00  1.00
ATOM   1348  O   TYR B 337      10.201   8.353  39.471  1.00  1.00
ATOM   1349  N   HIS B 338       8.903   7.327  38.079  1.00  1.00
ATOM   1350  CA  HIS B 338       8.483   6.196  38.897  1.00  1.00
ATOM   1351  C   HIS B 338       8.898   4.874  38.264  1.00  1.00
ATOM   1352  O   HIS B 338       8.954   4.751  37.040  1.00  1.00
ATOM   1353  N   LYS B 339       8.947   3.798  39.044  1.00  1.00
ATOM   1354  CA  LYS B 339       9.086   2.457  38.490  1.00  1.00
ATOM   1355  C   LYS B 339       7.827   2.037  37.742  1.00  1.00
ATOM   1356  O   LYS B 339       6.721   2.113  38.277  1.00  1.00
ATOM   1357  N   CYS B 340       7.932   1.686  36.533  1.00  1.00
ATOM   1358  CA  CYS B 340       6.858   1.224  35.663  1.00  1.00
ATOM   1359  C   CYS B 340       7.120  -0.194  35.169  1.00  1.00
ATOM   1360  O   CYS B 340       8.034  -0.426  34.378  1.00  1.00
ATOM   1361  N   ASP B 341       6.591  -1.180  35.897  1.00  1.00
ATOM   1362  CA  ASP B 341       6.769  -2.581  35.538  1.00  1.00
ATOM   1363  C   ASP B 341       5.971  -2.936  34.289  1.00  1.00
ATOM   1364  O   ASP B 341       4.975  -2.285  33.972  1.00  1.00
ATOM   1365  N   ASN B 342       5.762  -4.182  33.974  1.00  1.00
ATOM   1366  CA  ASN B 342       5.056  -4.626  32.778  1.00  1.00
ATOM   1367  C   ASN B 342       3.555  -4.406  32.912  1.00  1.00
ATOM   1368  O   ASN B 342       2.876  -4.078  31.938  1.00  1.00
ATOM   1369  N   GLU B 343       2.945  -4.501  34.040  1.00  1.00
ATOM   1370  CA  GLU B 343       1.549  -4.130  34.238  1.00  1.00
ATOM   1371  C   GLU B 343       1.330  -2.647  33.970  1.00  1.00
ATOM   1372  O   GLU B 343       0.311  -2.252  33.405  1.00  1.00
ATOM   1373  N   CYS B 344       2.269  -1.801  34.478  1.00  1.00
ATOM   1374  CA  CYS B 344       2.210  -0.365  34.235  1.00  1.00
ATOM   1375  C   CYS B 344       2.381  -0.049  32.754  1.00  1.00
ATOM   1376  O   CYS B 344       1.713   0.834  32.217  1.00  1.00
ATOM   1377  N   MET B 345       3.360  -0.694  32.124  1.00  1.00
ATOM   1378  CA  MET B 345       3.649  -0.495  30.709  1.00  1.00
ATOM   1379  C   MET B 345       2.463  -0.900  29.842  1.00  1.00
ATOM   1380  O   MET B 345       2.133  -0.223  28.869  1.00  1.00
ATOM   1381  N   GLU B 346       1.825  -1.996  30.128  1.00  1.00
ATOM   1382  CA  GLU B 346       0.652  -2.457  29.396  1.00  1.00
ATOM   1383  C   GLU B 346      -0.489  -1.453  29.495  1.00  1.00
ATOM   1384  O   GLU B 346      -1.237  -1.252  28.538  1.00  1.00
ATOM   1385  N   SER B 347      -0.693  -0.839  30.650  1.00  1.00
ATOM   1386  CA  SER B 347      -1.689   0.209  30.840  1.00  1.00
ATOM   1387  C   SER B 347      -1.393   1.416  29.959  1.00  1.00
ATOM   1388  O   SER B 347      -2.307   2.055  29.438  1.00  1.00
ATOM   1389  N   VAL B 348      -0.131   1.792  29.809  1.00  1.00
ATOM   1390  CA  VAL B 348       0.253   2.844  28.876  1.00  1.00
ATOM   1391  C   VAL B 348      -0.068   2.452  27.440  1.00  1.00
ATOM   1392  O   VAL B 348      -0.565   3.265  26.661  1.00  1.00
ATOM   1393  N   ARG B 349       0.212   1.240  27.078  1.00  1.00
ATOM   1394  CA  ARG B 349       0.002   0.717  25.734  1.00  1.00
ATOM   1395  C   ARG B 349      -1.483   0.568  25.426  1.00  1.00
ATOM   1396  O   ARG B 349      -1.926   0.845  24.312  1.00  1.00
ATOM   1397  N   ASN B 350      -2.342   0.328  26.260  1.00  1.00
ATOM   1398  CA  ASN B 350      -3.767   0.106  26.044  1.00  1.00
ATOM   1399  C   ASN B 350      -4.587   1.305  26.503  1.00  1.00
ATOM   1400  O   ASN B 350      -5.772   1.416  26.188  1.00  1.00
ATOM   1401  N   GLY B 351      -4.019   2.342  26.937  1.00  1.00
ATOM   1402  CA  GLY B 351      -4.633   3.649  27.139  1.00  1.00
ATOM   1403  C   GLY B 351      -5.421   3.692  28.442  1.00  1.00
ATOM   1404  O   GLY B 351      -6.079   4.686  28.748  1.00  1.00
ATOM   1405  N   THR B 352      -4.951   3.091  29.478  1.00  1.00
ATOM   1406  CA  THR B 352      -5.587   3.058  30.790  1.00  1.00
ATOM   1407  C   THR B 352      -4.582   3.350  31.897  1.00  1.00
ATOM   1408  O   THR B 352      -4.929   3.352  33.078  1.00  1.00
ATOM   1409  N   TYR B 353      -3.521   4.092  31.542  1.00  1.00
ATOM   1410  CA  TYR B 353      -2.543   4.514  32.538  1.00  1.00
ATOM   1411  C   TYR B 353      -3.207   5.292  33.667  1.00  1.00
ATOM   1412  O   TYR B 353      -3.974   6.223  33.425  1.00  1.00
ATOM   1413  N   ASP B 354      -2.882   4.920  34.908  1.00  1.00
ATOM   1414  CA  ASP B 354      -3.380   5.610  36.092  1.00  1.00
ATOM   1415  C   ASP B 354      -2.352   6.598  36.628  1.00  1.00
ATOM   1416  O   ASP B 354      -1.380   6.207  37.274  1.00  1.00
ATOM   1417  N   TYR B 355      -2.582   7.958  36.309  1.00  1.00
ATOM   1418  CA  TYR B 355      -1.587   8.955  36.682  1.00  1.00
ATOM   1419  C   TYR B 355      -1.558   9.167  38.190  1.00  1.00
ATOM   1420  O   TYR B 355      -0.492   9.324  38.785  1.00  1.00
ATOM   1421  N   PRO B 356      -2.716   9.291  38.853  1.00  1.00
ATOM   1422  CA  PRO B 356      -2.803   9.520  40.290  1.00  1.00
ATOM   1423  C   PRO B 356      -2.136   8.394  41.069  1.00  1.00
ATOM   1424  O   PRO B 356      -1.516   8.627  42.106  1.00  1.00
ATOM   1425  N   LYS B 357      -2.082   7.218  40.634  1.00  1.00
ATOM   1426  CA  LYS B 357      -1.467   6.055  41.265  1.00  1.00
ATOM   1427  C   LYS B 357       0.031   6.259  41.453  1.00  1.00
ATOM   1428  O   LYS B 357       0.599   5.858  42.469  1.00  1.00
ATOM   1429  N   TYR B 358       0.738   6.842  40.531  1.00  1.00
ATOM   1430  CA  TYR B 358       2.188   6.982  40.589  1.00  1.00
ATOM   1431  C   TYR B 358       2.594   8.441  40.760  1.00  1.00
ATOM   1432  O   TYR B 358       3.735   8.740  41.110  1.00  1.00
ATOM   1433  N   SER B 359       1.721   9.313  40.954  1.00  1.00
ATOM   1434  CA  SER B 359       1.990  10.746  40.995  1.00  1.00
ATOM   1435  C   SER B 359       2.769  11.124  42.248  1.00  1.00
ATOM   1436  O   SER B 359       3.638  11.995  42.211  1.00  1.00
ATOM   1437  N   GLU B 360       2.559  10.539  43.404  1.00  1.00
ATOM   1438  CA  GLU B 360       3.319  10.836  44.613  1.00  1.00
ATOM   1439  C   GLU B 360       4.779  10.433  44.459  1.00  1.00
ATOM   1440  O   GLU B 360       5.680  11.144  44.904  1.00  1.00
ATOM   1441  N   GLU B 361       5.021   9.181  43.994  1.00  1.00
ATOM   1442  CA  GLU B 361       6.384   8.701  43.796  1.00  1.00
ATOM   1443  C   GLU B 361       7.112   9.531  42.747  1.00  1.00
ATOM   1444  O   GLU B 361       8.310   9.789  42.868  1.00  1.00
ATOM   1445  N   SER B 362       6.394   9.848  41.653  1.00  1.00
ATOM   1446  CA  SER B 362       6.964  10.673  40.594  1.00  1.00
ATOM   1447  C   SER B 362       7.399  12.032  41.128  1.00  1.00
ATOM   1448  O   SER B 362       8.432  12.566  40.724  1.00  1.00
ATOM   1449  N   LYS B 363       6.464  12.687  41.875  1.00  1.00
ATOM   1450  CA  LYS B 363       6.721  13.998  42.459  1.00  1.00
ATOM   1451  C   LYS B 363       8.001  13.992  43.284  1.00  1.00
ATOM   1452  O   LYS B 363       8.769  14.954  43.264  1.00  1.00
ATOM   1453  N   LEU B 364       8.176  12.977  44.140  1.00  1.00
ATOM   1454  CA  LEU B 364       9.369  12.851  44.969  1.00  1.00
ATOM   1455  C   LEU B 364      10.624  12.713  44.112  1.00  1.00
ATOM   1456  O   LEU B 364      11.686  13.228  44.463  1.00  1.00
ATOM   1457  N   ASN B 365      10.570  12.139  42.956  1.00  1.00
ATOM   1458  CA  ASN B 365      11.740  11.838  42.139  1.00  1.00
ATOM   1459  C   ASN B 365      12.143  13.038  41.292  1.00  1.00
ATOM   1460  O   ASN B 365      13.321  13.226  40.986  1.00  1.00
ATOM   1461  N   ARG B 366      11.253  13.682  40.610  1.00  1.00
ATOM   1462  CA  ARG B 366      11.604  14.848  39.809  1.00  1.00
ATOM   1463  C   ARG B 366      11.882  16.059  40.690  1.00  1.00
ATOM   1464  O   ARG B 366      11.163  16.314  41.656  1.00  1.00
