# Supplementary material for: ProteinDJ: A high‐performance and modular protein design pipeline
Source: Protein Sci. 2026 Jan 21;35(2):e70464. doi: 10.1002/pro.70464 (PMC12820799; doi:10.1002/pro.70464)
Supplement: Supplementary file 2 — DATA S1. Compressed archive containing input PDB and Bindsweeper YAML files used for benchmarking and comparison of sequence design methods. [file PRO-35-e70464-s001.zip › SupplementaryFile1/binderfolds/ha/fold_27.pdb]

ATOM      1  N   GLY A   1      17.027 -18.410  16.244  1.00  0.00
ATOM      2  CA  GLY A   1      15.986 -19.258  15.676  1.00  0.00
ATOM      3  C   GLY A   1      14.621 -18.923  16.263  1.00  0.00
ATOM      4  O   GLY A   1      13.610 -18.942  15.561  1.00  0.00
ATOM      5  N   GLY A   2      14.618 -18.584  17.577  1.00  0.00
ATOM      6  CA  GLY A   2      13.371 -18.163  18.203  1.00  0.00
ATOM      7  C   GLY A   2      12.912 -16.813  17.666  1.00  0.00
ATOM      8  O   GLY A   2      11.722 -16.594  17.443  1.00  0.00
ATOM      9  N   GLY A   3      13.872 -15.920  17.421  1.00  0.00
ATOM     10  CA  GLY A   3      13.537 -14.619  16.854  1.00  0.00
ATOM     11  C   GLY A   3      12.961 -14.761  15.451  1.00  0.00
ATOM     12  O   GLY A   3      12.026 -14.053  15.079  1.00  0.00
ATOM     13  N   GLY A   4      13.575 -15.708  14.670  1.00  0.00
ATOM     14  CA  GLY A   4      13.072 -15.961  13.325  1.00  0.00
ATOM     15  C   GLY A   4      11.654 -16.515  13.362  1.00  0.00
ATOM     16  O   GLY A   4      10.803 -16.124  12.563  1.00  0.00
ATOM     17  N   GLY A   5      11.409 -17.491  14.269  1.00  0.00
ATOM     18  CA  GLY A   5      10.071 -18.050  14.420  1.00  0.00
ATOM     19  C   GLY A   5       9.073 -16.982  14.851  1.00  0.00
ATOM     20  O   GLY A   5       7.945 -16.939  14.359  1.00  0.00
ATOM     21  N   GLY A   6       9.466 -16.128  15.777  1.00  0.00
ATOM     22  CA  GLY A   6       8.609 -15.050  16.255  1.00  0.00
ATOM     23  C   GLY A   6       8.243 -14.096  15.126  1.00  0.00
ATOM     24  O   GLY A   6       7.104 -13.638  15.032  1.00  0.00
ATOM     25  N   GLY A   7       9.283 -13.754  14.301  1.00  0.00
ATOM     26  CA  GLY A   7       9.051 -12.856  13.176  1.00  0.00
ATOM     27  C   GLY A   7       8.106 -13.481  12.158  1.00  0.00
ATOM     28  O   GLY A   7       7.239 -12.805  11.604  1.00  0.00
ATOM     29  N   GLY A   8       8.289 -14.787  11.915  1.00  0.00
ATOM     30  CA  GLY A   8       7.423 -15.496  10.980  1.00  0.00
ATOM     31  C   GLY A   8       5.986 -15.540  11.485  1.00  0.00
ATOM     32  O   GLY A   8       5.042 -15.368  10.714  1.00  0.00
ATOM     33  N   GLY A   9       5.799 -15.799  12.785  1.00  0.00
ATOM     34  CA  GLY A   9       4.469 -15.815  13.382  1.00  0.00
ATOM     35  C   GLY A   9       3.812 -14.443  13.300  1.00  0.00
ATOM     36  O   GLY A   9       2.619 -14.332  13.018  1.00  0.00
ATOM     37  N   GLY A  10       4.593 -13.389  13.566  1.00  0.00
ATOM     38  CA  GLY A  10       4.075 -12.028  13.495  1.00  0.00
ATOM     39  C   GLY A  10       3.609 -11.688  12.086  1.00  0.00
ATOM     40  O   GLY A  10       2.582 -11.034  11.902  1.00  0.00
ATOM     41  N   GLY A  11       4.470 -12.102  11.091  1.00  0.00
ATOM     42  CA  GLY A  11       4.114 -11.864   9.697  1.00  0.00
ATOM     43  C   GLY A  11       2.831 -12.594   9.323  1.00  0.00
ATOM     44  O   GLY A  11       1.988 -12.059   8.604  1.00  0.00
ATOM     45  N   GLY A  12       2.709 -13.846   9.824  1.00  0.00
ATOM     46  CA  GLY A  12       1.499 -14.617   9.565  1.00  0.00
ATOM     47  C   GLY A  12       0.274 -13.935  10.161  1.00  0.00
ATOM     48  O   GLY A  12      -0.790 -13.899   9.544  1.00  0.00
ATOM     49  N   GLY A  13       0.420 -13.352  11.357  1.00  0.00
ATOM     50  CA  GLY A  13      -0.668 -12.628  12.003  1.00  0.00
ATOM     51  C   GLY A  13      -1.086 -11.415  11.182  1.00  0.00
ATOM     52  O   GLY A  13      -2.276 -11.135  11.033  1.00  0.00
ATOM     53  N   GLY A  14      -0.066 -10.635  10.737  1.00  0.00
ATOM     54  CA  GLY A  14      -0.332  -9.450   9.930  1.00  0.00
ATOM     55  C   GLY A  14      -1.012  -9.819   8.618  1.00  0.00
ATOM     56  O   GLY A  14      -1.925  -9.128   8.165  1.00  0.00
ATOM     57  N   GLY A  15      -0.513 -10.919   8.019  1.00  0.00
ATOM     58  CA  GLY A  15      -1.097 -11.398   6.772  1.00  0.00
ATOM     59  C   GLY A  15      -2.548 -11.815   6.968  1.00  0.00
ATOM     60  O   GLY A  15      -3.404 -11.533   6.129  1.00  0.00
ATOM     61  N   GLY A  16      -2.831 -12.458   8.095  1.00  0.00
ATOM     62  CA  GLY A  16      -4.199 -12.858   8.404  1.00  0.00
ATOM     63  C   GLY A  16      -5.106 -11.643   8.555  1.00  0.00
ATOM     64  O   GLY A  16      -6.241 -11.641   8.078  1.00  0.00
ATOM     65  N   GLY A  17      -4.600 -10.579   9.175  1.00  0.00
ATOM     66  CA  GLY A  17      -5.367  -9.353   9.360  1.00  0.00
ATOM     67  C   GLY A  17      -5.653  -8.677   8.025  1.00  0.00
ATOM     68  O   GLY A  17      -6.756  -8.182   7.794  1.00  0.00
ATOM     69  N   GLY A  18      -4.585  -8.597   7.186  1.00  0.00
ATOM     70  CA  GLY A  18      -4.738  -7.990   5.869  1.00  0.00
ATOM     71  C   GLY A  18      -5.729  -8.770   5.014  1.00  0.00
ATOM     72  O   GLY A  18      -6.548  -8.185   4.306  1.00  0.00
ATOM     73  N   GLY A  19      -5.611 -10.115   5.097  1.00  0.00
ATOM     74  CA  GLY A  19      -6.512 -10.974   4.339  1.00  0.00
ATOM     75  C   GLY A  19      -7.952 -10.813   4.808  1.00  0.00
ATOM     76  O   GLY A  19      -8.879 -10.777   3.998  1.00  0.00
ATOM     77  N   GLY A  20      -8.154 -10.773   6.136  1.00  0.00
ATOM     78  CA  GLY A  20      -9.485 -10.579   6.700  1.00  0.00
ATOM     79  C   GLY A  20     -10.103  -9.273   6.216  1.00  0.00
ATOM     80  O   GLY A  20     -11.292  -9.217   5.902  1.00  0.00
ATOM     81  N   GLY A  21      -9.317  -8.222   6.172  1.00  0.00
ATOM     82  CA  GLY A  21      -9.790  -6.922   5.709  1.00  0.00
ATOM     83  C   GLY A  21     -10.095  -6.947   4.217  1.00  0.00
ATOM     84  O   GLY A  21     -11.078  -6.360   3.764  1.00  0.00
ATOM     85  N   GLY A  22      -9.246  -7.635   3.464  1.00  0.00
ATOM     86  CA  GLY A  22      -9.427  -7.742   2.021  1.00  0.00
ATOM     87  C   GLY A  22     -10.694  -8.517   1.681  1.00  0.00
ATOM     88  O   GLY A  22     -11.392  -8.193   0.720  1.00  0.00
ATOM     89  N   GLY A  23     -11.006  -9.517   2.481  1.00  0.00
ATOM     90  CA  GLY A  23     -12.178 -10.354   2.251  1.00  0.00
ATOM     91  C   GLY A  23     -13.447  -9.516   2.175  1.00  0.00
ATOM     92  O   GLY A  23     -14.349  -9.808   1.390  1.00  0.00
ATOM     93  N   GLY A  24     -13.452  -8.380   2.736  1.00  0.00
ATOM     94  CA  GLY A  24     -14.598  -7.481   2.685  1.00  0.00
ATOM     95  C   GLY A  24     -14.543  -6.589   1.451  1.00  0.00
ATOM     96  O   GLY A  24     -15.576  -6.158   0.938  1.00  0.00
ATOM     97  N   GLY A  25     -13.611  -6.708   0.619  1.00  0.00
ATOM     98  CA  GLY A  25     -13.483  -5.867  -0.564  1.00  0.00
ATOM     99  C   GLY A  25     -13.845  -6.636  -1.829  1.00  0.00
ATOM    100  O   GLY A  25     -14.995  -7.032  -2.017  1.00  0.00
ATOM    101  N   GLY A  26     -13.449  -6.239  -2.950  1.00  0.00
ATOM    102  CA  GLY A  26     -13.632  -6.907  -4.233  1.00  0.00
ATOM    103  C   GLY A  26     -12.561  -7.966  -4.459  1.00  0.00
ATOM    104  O   GLY A  26     -11.431  -7.831  -3.989  1.00  0.00
ATOM    105  N   GLY A  27     -12.750  -8.751  -5.461  1.00  0.00
ATOM    106  CA  GLY A  27     -11.807  -9.813  -5.788  1.00  0.00
ATOM    107  C   GLY A  27     -10.439  -9.245  -6.144  1.00  0.00
ATOM    108  O   GLY A  27      -9.408  -9.799  -5.764  1.00  0.00
ATOM    109  N   GLY A  28     -10.456  -8.096  -6.880  1.00  0.00
ATOM    110  CA  GLY A  28      -9.202  -7.461  -7.268  1.00  0.00
ATOM    111  C   GLY A  28      -8.431  -6.974  -6.048  1.00  0.00
ATOM    112  O   GLY A  28      -7.208  -7.099  -5.984  1.00  0.00
ATOM    113  N   GLY A  29      -9.186  -6.357  -5.113  1.00  0.00
ATOM    114  CA  GLY A  29      -8.576  -5.883  -3.876  1.00  0.00
ATOM    115  C   GLY A  29      -7.987  -7.037  -3.075  1.00  0.00
ATOM    116  O   GLY A  29      -6.915  -6.910  -2.483  1.00  0.00
ATOM    117  N   GLY A  30      -8.727  -8.158  -3.058  1.00  0.00
ATOM    118  CA  GLY A  30      -8.267  -9.350  -2.355  1.00  0.00
ATOM    119  C   GLY A  30      -6.943  -9.846  -2.922  1.00  0.00
ATOM    120  O   GLY A  30      -6.048 -10.245  -2.176  1.00  0.00
ATOM    121  N   GLY A  31      -6.818  -9.838  -4.256  1.00  0.00
ATOM    122  CA  GLY A  31      -5.580 -10.256  -4.904  1.00  0.00
ATOM    123  C   GLY A  31      -4.432  -9.319  -4.555  1.00  0.00
ATOM    124  O   GLY A  31      -3.307  -9.760  -4.319  1.00  0.00
ATOM    125  N   GLY A  32      -4.742  -7.976  -4.587  1.00  0.00
ATOM    126  CA  GLY A  32      -3.724  -6.998  -4.222  1.00  0.00
ATOM    127  C   GLY A  32      -3.276  -7.183  -2.778  1.00  0.00
ATOM    128  O   GLY A  32      -2.090  -7.079  -2.467  1.00  0.00
ATOM    129  N   GLY A  33      -4.260  -7.448  -1.903  1.00  0.00
ATOM    130  CA  GLY A  33      -3.946  -7.713  -0.504  1.00  0.00
ATOM    131  C   GLY A  33      -3.056  -8.941  -0.362  1.00  0.00
ATOM    132  O   GLY A  33      -2.131  -8.959   0.450  1.00  0.00
ATOM    133  N   GLY A  34      -3.337  -9.973  -1.183  1.00  0.00
ATOM    134  CA  GLY A  34      -2.509 -11.172  -1.185  1.00  0.00
ATOM    135  C   GLY A  34      -1.081 -10.854  -1.612  1.00  0.00
ATOM    136  O   GLY A  34      -0.122 -11.378  -1.045  1.00  0.00
ATOM    137  N   GLY A  35      -0.954  -9.930  -2.598  1.00  0.00
ATOM    138  CA  GLY A  35       0.367  -9.497  -3.036  1.00  0.00
ATOM    139  C   GLY A  35       1.106  -8.768  -1.922  1.00  0.00
ATOM    140  O   GLY A  35       2.309  -8.953  -1.737  1.00  0.00
ATOM    141  N   GLY A  36       0.326  -7.887  -1.200  1.00  0.00
ATOM    142  CA  GLY A  36       0.903  -7.157  -0.078  1.00  0.00
ATOM    143  C   GLY A  36       1.397  -8.109   1.004  1.00  0.00
ATOM    144  O   GLY A  36       2.468  -7.911   1.577  1.00  0.00
ATOM    145  N   GLY A  37       0.552  -9.140   1.262  1.00  0.00
ATOM    146  CA  GLY A  37       0.907 -10.147   2.256  1.00  0.00
ATOM    147  C   GLY A  37       2.163 -10.905   1.848  1.00  0.00
ATOM    148  O   GLY A  37       3.030 -11.181   2.677  1.00  0.00
ATOM    149  N   GLY A  38       2.251 -11.250   0.556  1.00  0.00
ATOM    150  CA  GLY A  38       3.434 -11.934   0.049  1.00  0.00
ATOM    151  C   GLY A  38       4.683 -11.081   0.227  1.00  0.00
ATOM    152  O   GLY A  38       5.743 -11.585   0.598  1.00  0.00
ATOM    153  N   GLY A  39       4.530  -9.769  -0.090  1.00  0.00
ATOM    154  CA  GLY A  39       5.643  -8.842   0.081  1.00  0.00
ATOM    155  C   GLY A  39       6.068  -8.754   1.541  1.00  0.00
ATOM    156  O   GLY A  39       7.258  -8.700   1.849  1.00  0.00
ATOM    157  N   GLY A  40       5.032  -8.672   2.422  1.00  0.00
ATOM    158  CA  GLY A  40       5.294  -8.598   3.854  1.00  0.00
ATOM    159  C   GLY A  40       6.043  -9.832   4.342  1.00  0.00
ATOM    160  O   GLY A  40       6.972  -9.729   5.142  1.00  0.00
ATOM    161  N   GLY A  41       5.610 -10.987   3.870  1.00  0.00
ATOM    162  CA  GLY A  41       6.241 -12.248   4.241  1.00  0.00
ATOM    163  C   GLY A  41       7.685 -12.304   3.758  1.00  0.00
ATOM    164  O   GLY A  41       8.573 -12.758   4.479  1.00  0.00
ATOM    165  N   GLY A  42       7.899 -11.858   2.502  1.00  0.00
ATOM    166  CA  GLY A  42       9.242 -11.854   1.934  1.00  0.00
ATOM    167  C   GLY A  42      10.167 -10.927   2.712  1.00  0.00
ATOM    168  O   GLY A  42      11.321 -11.264   2.977  1.00  0.00
ATOM    169  N   GLY A  43       9.660  -9.729   3.043  1.00  0.00
ATOM    170  CA  GLY A  43      10.436  -8.747   3.790  1.00  0.00
ATOM    171  C   GLY A  43      10.788  -9.263   5.180  1.00  0.00
ATOM    172  O   GLY A  43      11.902  -9.063   5.663  1.00  0.00
ATOM    173  N   GLY A  44       9.767  -9.852   5.849  1.00  0.00
ATOM    174  CA  GLY A  44       9.963 -10.389   7.190  1.00  0.00
ATOM    175  C   GLY A  44      11.007 -11.498   7.192  1.00  0.00
ATOM    176  O   GLY A  44      11.848 -11.570   8.089  1.00  0.00
ATOM    177  N   GLY A  45      10.928 -12.374   6.195  1.00  0.00
ATOM    178  CA  GLY A  45      11.897 -13.457   6.071  1.00  0.00
ATOM    179  C   GLY A  45      13.308 -12.915   5.883  1.00  0.00
ATOM    180  O   GLY A  45      14.262 -13.423   6.473  1.00  0.00
ATOM    181  N   GLY A  46      13.422 -11.872   5.021  1.00  0.00
ATOM    182  CA  GLY A  46      14.712 -11.232   4.791  1.00  0.00
ATOM    183  C   GLY A  46      15.253 -10.607   6.070  1.00  0.00
ATOM    184  O   GLY A  46      16.444 -10.704   6.364  1.00  0.00
ATOM    185  N   GLY A  47      14.354  -9.949   6.807  1.00  0.00
ATOM    186  CA  GLY A  47      14.715  -9.309   8.066  1.00  0.00
ATOM    187  C   GLY A  47      15.213 -10.331   9.080  1.00  0.00
ATOM    188  O   GLY A  47      16.183 -10.086   9.797  1.00  0.00
ATOM    189  N   GLY A  48      14.474 -11.451   9.172  1.00  0.00
ATOM    190  CA  GLY A  48      14.817 -12.522  10.099  1.00  0.00
ATOM    191  C   GLY A  48      16.169 -13.134   9.758  1.00  0.00
ATOM    192  O   GLY A  48      16.969 -13.430  10.646  1.00  0.00
ATOM    193  N   GLY A  49      16.411 -13.308   8.486  1.00  0.00
ATOM    194  CA  GLY A  49      17.688 -13.847   8.035  1.00  0.00
ATOM    195  C   GLY A  49      18.829 -12.885   8.338  1.00  0.00
ATOM    196  O   GLY A  49      19.905 -13.299   8.771  1.00  0.00
ATOM    197  N   GLY A  50      18.520 -11.549   8.167  1.00  0.00
ATOM    198  CA  GLY A  50      19.532 -10.540   8.454  1.00  0.00
ATOM    199  C   GLY A  50      19.843 -10.480   9.944  1.00  0.00
ATOM    200  O   GLY A  50      20.999 -10.334  10.341  1.00  0.00
ATOM    201  N   GLY A  51      18.817 -10.666  10.760  1.00  0.00
ATOM    202  CA  GLY A  51      18.979 -10.654  12.208  1.00  0.00
ATOM    203  C   GLY A  51      19.751 -11.877  12.687  1.00  0.00
ATOM    204  O   GLY A  51      20.574 -11.786  13.598  1.00  0.00
ATOM    205  N   GLY A  52      19.517 -12.991  12.100  1.00  0.00
ATOM    206  CA  GLY A  52      20.168 -14.239  12.480  1.00  0.00
ATOM    207  C   GLY A  52      21.580 -14.318  11.915  1.00  0.00
ATOM    208  O   GLY A  52      22.471 -14.908  12.526  1.00  0.00
ATOM    209  N   GLY A  53      21.896 -13.645  10.955  1.00  0.00
ATOM    210  CA  GLY A  53      23.242 -13.623  10.396  1.00  0.00
ATOM    211  C   GLY A  53      24.227 -12.967  11.356  1.00  0.00
ATOM    212  O   GLY A  53      25.270 -13.537  11.675  1.00  0.00
ATOM    213  N   ALA B  54      16.387   4.997  34.998  1.00  1.00
ATOM    214  CA  ALA B  54      14.935   5.063  35.110  1.00  1.00
ATOM    215  C   ALA B  54      14.259   4.335  33.955  1.00  1.00
ATOM    216  O   ALA B  54      14.729   4.385  32.818  1.00  1.00
ATOM    217  N   ASP B  55      13.105   3.674  34.207  1.00  1.00
ATOM    218  CA  ASP B  55      12.394   3.016  33.118  1.00  1.00
ATOM    219  C   ASP B  55      12.051   4.003  32.009  1.00  1.00
ATOM    220  O   ASP B  55      11.674   5.144  32.275  1.00  1.00
ATOM    221  N   THR B  56      11.777   3.398  30.795  1.00  1.00
ATOM    222  CA  THR B  56      11.432   4.192  29.622  1.00  1.00
ATOM    223  C   THR B  56      10.444   3.453  28.728  1.00  1.00
ATOM    224  O   THR B  56      10.467   2.226  28.644  1.00  1.00
ATOM    225  N   ILE B  57       9.719   4.165  27.960  1.00  1.00
ATOM    226  CA  ILE B  57       8.833   3.755  26.877  1.00  1.00
ATOM    227  C   ILE B  57       8.941   4.703  25.689  1.00  1.00
ATOM    228  O   ILE B  57       9.028   5.919  25.859  1.00  1.00
ATOM    229  N   CYS B  58       9.135   4.186  24.519  1.00  1.00
ATOM    230  CA  CYS B  58       9.256   4.945  23.280  1.00  1.00
ATOM    231  C   CYS B  58       8.167   4.557  22.288  1.00  1.00
ATOM    232  O   CYS B  58       7.818   3.383  22.163  1.00  1.00
ATOM    233  N   ILE B  59       7.581   5.630  21.583  1.00  1.00
ATOM    234  CA  ILE B  59       6.649   5.423  20.481  1.00  1.00
ATOM    235  C   ILE B  59       7.372   5.424  19.140  1.00  1.00
ATOM    236  O   ILE B  59       8.145   6.335  18.842  1.00  1.00
ATOM    237  N   GLY B  60       7.328   4.351  18.402  1.00  1.00
ATOM    238  CA  GLY B  60       8.081   4.258  17.158  1.00  1.00
ATOM    239  C   GLY B  60       7.189   3.820  16.004  1.00  1.00
ATOM    240  O   GLY B  60       6.016   3.502  16.200  1.00  1.00
ATOM    241  N   TYR B  61       7.859   3.264  14.948  1.00  1.00
ATOM    242  CA  TYR B  61       7.251   2.739  13.731  1.00  1.00
ATOM    243  C   TYR B  61       8.059   1.576  13.169  1.00  1.00
ATOM    244  O   TYR B  61       9.282   1.536  13.302  1.00  1.00
ATOM    245  N   HIS B  62       7.369   0.723  12.349  1.00  1.00
ATOM    246  CA  HIS B  62       7.984  -0.436  11.713  1.00  1.00
ATOM    247  C   HIS B  62       9.024  -0.012  10.684  1.00  1.00
ATOM    248  O   HIS B  62       8.838   0.973   9.970  1.00  1.00
ATOM    249  N   ALA B  63      10.032  -0.831  10.522  1.00  1.00
ATOM    250  CA  ALA B  63      11.041  -0.860   9.470  1.00  1.00
ATOM    251  C   ALA B  63      11.403  -2.291   9.093  1.00  1.00
ATOM    252  O   ALA B  63      11.394  -3.187   9.938  1.00  1.00
ATOM    253  N   ASN B  64      11.703  -2.564   7.888  1.00  1.00
ATOM    254  CA  ASN B  64      12.079  -3.895   7.426  1.00  1.00
ATOM    255  C   ASN B  64      13.177  -3.823   6.372  1.00  1.00
ATOM    256  O   ASN B  64      13.428  -2.765   5.796  1.00  1.00
ATOM    257  N   ASN B  65      13.423  -4.898   5.677  1.00  1.00
ATOM    258  CA  ASN B  65      14.452  -5.014   4.651  1.00  1.00
ATOM    259  C   ASN B  65      13.874  -4.774   3.262  1.00  1.00
ATOM    260  O   ASN B  65      14.613  -4.604   2.292  1.00  1.00
ATOM    261  N   SER B  66      12.766  -4.235   3.112  1.00  1.00
ATOM    262  CA  SER B  66      12.183  -3.902   1.818  1.00  1.00
ATOM    263  C   SER B  66      13.020  -2.860   1.088  1.00  1.00
ATOM    264  O   SER B  66      13.455  -1.873   1.680  1.00  1.00
ATOM    265  N   THR B  67      13.128  -3.046  -0.246  1.00  1.00
ATOM    266  CA  THR B  67      13.862  -2.102  -1.080  1.00  1.00
ATOM    267  C   THR B  67      12.968  -1.509  -2.161  1.00  1.00
ATOM    268  O   THR B  67      13.262  -0.448  -2.711  1.00  1.00
ATOM    269  N   ASP B  68      11.645  -1.851  -2.074  1.00  1.00
ATOM    270  CA  ASP B  68      10.648  -1.272  -2.966  1.00  1.00
ATOM    271  C   ASP B  68      10.549   0.236  -2.778  1.00  1.00
ATOM    272  O   ASP B  68      10.611   0.736  -1.655  1.00  1.00
ATOM    273  N   THR B  69      10.375   0.934  -3.922  1.00  1.00
ATOM    274  CA  THR B  69      10.231   2.385  -3.897  1.00  1.00
ATOM    275  C   THR B  69       8.965   2.825  -4.620  1.00  1.00
ATOM    276  O   THR B  69       8.556   2.212  -5.606  1.00  1.00
ATOM    277  N   VAL B  70       8.453   3.916  -4.228  1.00  1.00
ATOM    278  CA  VAL B  70       7.320   4.613  -4.824  1.00  1.00
ATOM    279  C   VAL B  70       7.634   6.087  -5.044  1.00  1.00
ATOM    280  O   VAL B  70       8.395   6.689  -4.286  1.00  1.00
ATOM    281  N   ASP B  71       6.928   6.730  -5.885  1.00  1.00
ATOM    282  CA  ASP B  71       6.984   8.175  -6.076  1.00  1.00
ATOM    283  C   ASP B  71       5.745   8.854  -5.508  1.00  1.00
ATOM    284  O   ASP B  71       4.650   8.293  -5.535  1.00  1.00
ATOM    285  N   THR B  72       5.960  10.057  -5.023  1.00  1.00
ATOM    286  CA  THR B  72       4.885  10.957  -4.621  1.00  1.00
ATOM    287  C   THR B  72       4.908  12.242  -5.439  1.00  1.00
ATOM    288  O   THR B  72       5.959  12.664  -5.921  1.00  1.00
ATOM    289  N   VAL B  73       4.136  13.167  -5.237  1.00  1.00
ATOM    290  CA  VAL B  73       4.202  14.470  -5.888  1.00  1.00
ATOM    291  C   VAL B  73       5.384  15.283  -5.375  1.00  1.00
ATOM    292  O   VAL B  73       6.058  15.968  -6.144  1.00  1.00
ATOM    293  N   LEU B  74       5.794  15.163  -4.236  1.00  1.00
ATOM    294  CA  LEU B  74       6.886  15.918  -3.633  1.00  1.00
ATOM    295  C   LEU B  74       8.182  15.114  -3.640  1.00  1.00
ATOM    296  O   LEU B  74       9.268  15.671  -3.799  1.00  1.00
ATOM    297  N   GLU B  75       8.318  13.991  -3.930  1.00  1.00
ATOM    298  CA  GLU B  75       9.413  13.065  -3.668  1.00  1.00
ATOM    299  C   GLU B  75       9.408  11.911  -4.662  1.00  1.00
ATOM    300  O   GLU B  75       8.373  11.291  -4.903  1.00  1.00
ATOM    301  N   LYS B  76      10.579  11.634  -5.240  1.00  1.00
ATOM    302  CA  LYS B  76      10.770  10.459  -6.082  1.00  1.00
ATOM    303  C   LYS B  76      11.635   9.417  -5.384  1.00  1.00
ATOM    304  O   LYS B  76      12.679   9.740  -4.819  1.00  1.00
ATOM    305  N   ASN B  77      11.228   8.082  -5.642  1.00  1.00
ATOM    306  CA  ASN B  77      12.158   7.051  -5.196  1.00  1.00
ATOM    307  C   ASN B  77      12.182   6.952  -3.676  1.00  1.00
ATOM    308  O   ASN B  77      13.246   6.988  -3.059  1.00  1.00
ATOM    309  N   VAL B  78      11.018   7.047  -3.000  1.00  1.00
ATOM    310  CA  VAL B  78      10.823   6.764  -1.583  1.00  1.00
ATOM    311  C   VAL B  78      10.779   5.264  -1.322  1.00  1.00
ATOM    312  O   VAL B  78       9.979   4.544  -1.918  1.00  1.00
ATOM    313  N   THR B  79      11.820   4.778  -0.511  1.00  1.00
ATOM    314  CA  THR B  79      11.744   3.384  -0.089  1.00  1.00
ATOM    315  C   THR B  79      10.690   3.193   0.993  1.00  1.00
ATOM    316  O   THR B  79      10.668   3.918   1.987  1.00  1.00
ATOM    317  N   VAL B  80       9.829   2.224   0.844  1.00  1.00
ATOM    318  CA  VAL B  80       8.706   1.999   1.746  1.00  1.00
ATOM    319  C   VAL B  80       8.683   0.561   2.248  1.00  1.00
ATOM    320  O   VAL B  80       9.051  -0.365   1.525  1.00  1.00
ATOM    321  N   THR B  81       8.052   0.324   3.422  1.00  1.00
ATOM    322  CA  THR B  81       7.962  -1.003   4.018  1.00  1.00
ATOM    323  C   THR B  81       6.985  -1.886   3.253  1.00  1.00
ATOM    324  O   THR B  81       7.232  -3.076   3.055  1.00  1.00
ATOM    325  N   HIS B  82       6.021  -1.567   2.716  1.00  1.00
ATOM    326  CA  HIS B  82       4.983  -2.305   2.007  1.00  1.00
ATOM    327  C   HIS B  82       4.395  -1.477   0.872  1.00  1.00
ATOM    328  O   HIS B  82       4.272  -0.257   0.980  1.00  1.00
ATOM    329  N   SER B  83       4.181  -2.186  -0.259  1.00  1.00
ATOM    330  CA  SER B  83       3.637  -1.602  -1.479  1.00  1.00
ATOM    331  C   SER B  83       3.060  -2.674  -2.393  1.00  1.00
ATOM    332  O   SER B  83       3.452  -3.839  -2.324  1.00  1.00
ATOM    333  N   VAL B  84       2.351  -2.321  -3.391  1.00  1.00
ATOM    334  CA  VAL B  84       1.699  -3.189  -4.365  1.00  1.00
ATOM    335  C   VAL B  84       1.862  -2.649  -5.780  1.00  1.00
ATOM    336  O   VAL B  84       1.732  -1.448  -6.015  1.00  1.00
ATOM    337  N   ASN B  85       2.282  -3.587  -6.751  1.00  1.00
ATOM    338  CA  ASN B  85       2.303  -3.168  -8.147  1.00  1.00
ATOM    339  C   ASN B  85       0.905  -3.196  -8.751  1.00  1.00
ATOM    340  O   ASN B  85       0.181  -4.183  -8.620  1.00  1.00
ATOM    341  N   LEU B  86       0.495  -2.097  -9.404  1.00  1.00
ATOM    342  CA  LEU B  86      -0.818  -1.986 -10.029  1.00  1.00
ATOM    343  C   LEU B  86      -0.717  -2.095 -11.547  1.00  1.00
ATOM    344  O   LEU B  86      -1.682  -2.460 -12.218  1.00  1.00
ATOM    345  N   LEU B  87       0.360  -2.257 -12.098  1.00  1.00
ATOM    346  CA  LEU B  87       0.678  -2.335 -13.519  1.00  1.00
ATOM    347  C   LEU B  87       1.210  -3.715 -13.891  1.00  1.00
ATOM    348  O   LEU B  87       2.183  -4.193 -13.308  1.00  1.00
ATOM    349  N   GLU B  88       0.315  -4.459 -14.671  1.00  1.00
ATOM    350  CA  GLU B  88       0.713  -5.764 -15.185  1.00  1.00
ATOM    351  C   GLU B  88       1.570  -5.626 -16.436  1.00  1.00
ATOM    352  O   GLU B  88       1.244  -4.858 -17.342  1.00  1.00
ATOM    353  N   ASP B  89       2.734  -6.290 -16.445  1.00  1.00
ATOM    354  CA  ASP B  89       3.646  -6.205 -17.579  1.00  1.00
ATOM    355  C   ASP B  89       4.073  -7.590 -18.048  1.00  1.00
ATOM    356  O   ASP B  89       4.478  -7.769 -19.196  1.00  1.00
ATOM    357  N   SER B  90       3.498  -8.595 -17.516  1.00  1.00
ATOM    358  CA  SER B  90       3.735 -10.007 -17.794  1.00  1.00
ATOM    359  C   SER B  90       2.569 -10.621 -18.557  1.00  1.00
ATOM    360  O   SER B  90       1.407 -10.383 -18.230  1.00  1.00
ATOM    361  N   HIS B  91       2.848 -11.241 -19.647  1.00  1.00
ATOM    362  CA  HIS B  91       1.954 -12.086 -20.429  1.00  1.00
ATOM    363  C   HIS B  91       2.572 -13.455 -20.683  1.00  1.00
ATOM    364  O   HIS B  91       3.774 -13.569 -20.924  1.00  1.00
ATOM    365  N   ASN B  92       1.986 -14.433 -20.907  1.00  1.00
ATOM    366  CA  ASN B  92       2.445 -15.801 -21.119  1.00  1.00
ATOM    367  C   ASN B  92       2.886 -16.016 -22.561  1.00  1.00
ATOM    368  O   ASN B  92       3.601 -16.971 -22.866  1.00  1.00
ATOM    369  N   GLY B  93       2.984 -15.218 -23.409  1.00  1.00
ATOM    370  CA  GLY B  93       3.538 -15.276 -24.756  1.00  1.00
ATOM    371  C   GLY B  93       2.848 -16.349 -25.589  1.00  1.00
ATOM    372  O   GLY B  93       3.448 -16.924 -26.497  1.00  1.00
ATOM    373  N   LYS B  94       1.626 -16.683 -25.400  1.00  1.00
ATOM    374  CA  LYS B  94       0.867 -17.724 -26.083  1.00  1.00
ATOM    375  C   LYS B  94      -0.508 -17.218 -26.503  1.00  1.00
ATOM    376  O   LYS B  94      -1.126 -16.417 -25.801  1.00  1.00
ATOM    377  N   LEU B  95      -1.008 -17.708 -27.699  1.00  1.00
ATOM    378  CA  LEU B  95      -2.438 -17.604 -27.963  1.00  1.00
ATOM    379  C   LEU B  95      -3.213 -18.703 -27.243  1.00  1.00
ATOM    380  O   LEU B  95      -2.845 -19.876 -27.302  1.00  1.00
ATOM    381  N   CYS B  96      -4.209 -18.367 -26.526  1.00  1.00
ATOM    382  CA  CYS B  96      -4.944 -19.290 -25.670  1.00  1.00
ATOM    383  C   CYS B  96      -6.425 -19.313 -26.029  1.00  1.00
ATOM    384  O   CYS B  96      -6.990 -18.299 -26.437  1.00  1.00
ATOM    385  N   ARG B  97      -7.142 -20.377 -25.577  1.00  1.00
ATOM    386  CA  ARG B  97      -8.598 -20.311 -25.602  1.00  1.00
ATOM    387  C   ARG B  97      -9.119 -19.256 -24.634  1.00  1.00
ATOM    388  O   ARG B  97      -8.607 -19.112 -23.524  1.00  1.00
ATOM    389  N   LEU B  98     -10.269 -18.663 -25.035  1.00  1.00
ATOM    390  CA  LEU B  98     -10.990 -17.751 -24.155  1.00  1.00
ATOM    391  C   LEU B  98     -12.229 -18.416 -23.566  1.00  1.00
ATOM    392  O   LEU B  98     -13.121 -18.847 -24.298  1.00  1.00
ATOM    393  N   LYS B  99     -12.308 -18.519 -22.197  1.00  1.00
ATOM    394  CA  LYS B  99     -13.536 -19.103 -21.672  1.00  1.00
ATOM    395  C   LYS B  99     -13.760 -20.505 -22.226  1.00  1.00
ATOM    396  O   LYS B  99     -14.897 -20.930 -22.426  1.00  1.00
ATOM    397  N   GLY B 100     -12.654 -21.219 -22.750  1.00  1.00
ATOM    398  CA  GLY B 100     -12.715 -22.621 -23.144  1.00  1.00
ATOM    399  C   GLY B 100     -12.823 -22.764 -24.657  1.00  1.00
ATOM    400  O   GLY B 100     -12.525 -23.821 -25.213  1.00  1.00
ATOM    401  N   ILE B 101     -13.015 -21.838 -25.407  1.00  1.00
ATOM    402  CA  ILE B 101     -13.167 -21.812 -26.857  1.00  1.00
ATOM    403  C   ILE B 101     -11.889 -21.337 -27.536  1.00  1.00
ATOM    404  O   ILE B 101     -11.336 -20.297 -27.182  1.00  1.00
ATOM    405  N   ALA B 102     -11.397 -22.181 -28.534  1.00  1.00
ATOM    406  CA  ALA B 102     -10.206 -21.818 -29.291  1.00  1.00
ATOM    407  C   ALA B 102     -10.530 -20.790 -30.368  1.00  1.00
ATOM    408  O   ALA B 102     -11.540 -20.902 -31.062  1.00  1.00
ATOM    409  N   PRO B 103      -9.584 -19.856 -30.612  1.00  1.00
ATOM    410  CA  PRO B 103      -9.734 -18.914 -31.715  1.00  1.00
ATOM    411  C   PRO B 103      -9.733 -19.633 -33.058  1.00  1.00
ATOM    412  O   PRO B 103      -8.958 -20.565 -33.273  1.00  1.00
ATOM    413  N   SER B 104     -17.506 -21.982 -35.071  1.00  1.00
ATOM    414  CA  SER B 104     -17.434 -21.273 -33.799  1.00  1.00
ATOM    415  C   SER B 104     -15.992 -20.953 -33.427  1.00  1.00
ATOM    416  O   SER B 104     -15.095 -21.774 -33.619  1.00  1.00
ATOM    417  N   TRP B 105     -15.829 -19.795 -32.873  1.00  1.00
ATOM    418  CA  TRP B 105     -14.540 -19.339 -32.368  1.00  1.00
ATOM    419  C   TRP B 105     -14.710 -18.190 -31.381  1.00  1.00
ATOM    420  O   TRP B 105     -15.596 -17.351 -31.539  1.00  1.00
ATOM    421  N   SER B 106     -13.656 -17.945 -30.565  1.00  1.00
ATOM    422  CA  SER B 106     -13.697 -16.913 -29.536  1.00  1.00
ATOM    423  C   SER B 106     -13.037 -15.628 -30.019  1.00  1.00
ATOM    424  O   SER B 106     -13.349 -14.539 -29.536  1.00  1.00
ATOM    425  N   TYR B 107     -12.503 -15.532 -30.975  1.00  1.00
ATOM    426  CA  TYR B 107     -11.775 -14.482 -31.677  1.00  1.00
ATOM    427  C   TYR B 107     -11.180 -15.001 -32.980  1.00  1.00
ATOM    428  O   TYR B 107     -10.802 -16.168 -33.080  1.00  1.00
ATOM    429  N   ILE B 108     -10.882 -14.062 -33.891  1.00  1.00
ATOM    430  CA  ILE B 108     -10.112 -14.344 -35.097  1.00  1.00
ATOM    431  C   ILE B 108      -8.800 -13.571 -35.106  1.00  1.00
ATOM    432  O   ILE B 108      -8.753 -12.403 -34.719  1.00  1.00
ATOM    433  N   SER B 109     -16.943  -8.956 -36.626  1.00  1.00
ATOM    434  CA  SER B 109     -16.213  -9.056 -35.368  1.00  1.00
ATOM    435  C   SER B 109     -17.138  -9.454 -34.225  1.00  1.00
ATOM    436  O   SER B 109     -16.692  -9.992 -33.211  1.00  1.00
ATOM    437  N   SER B 110     -18.352  -9.408 -34.347  1.00  1.00
ATOM    438  CA  SER B 110     -19.357  -9.754 -33.349  1.00  1.00
ATOM    439  C   SER B 110     -20.095 -11.031 -33.730  1.00  1.00
ATOM    440  O   SER B 110     -20.810 -11.613 -32.914  1.00  1.00
ATOM    441  N   VAL B 111     -19.557 -11.821 -34.508  1.00  1.00
ATOM    442  CA  VAL B 111     -19.949 -13.185 -34.843  1.00  1.00
ATOM    443  C   VAL B 111     -19.141 -14.202 -34.046  1.00  1.00
ATOM    444  O   VAL B 111     -17.913 -14.228 -34.119  1.00  1.00
ATOM    445  N   SER B 112     -19.857 -15.085 -33.290  1.00  1.00
ATOM    446  CA  SER B 112     -19.200 -16.096 -32.470  1.00  1.00
ATOM    447  C   SER B 112     -19.284 -17.472 -33.119  1.00  1.00
ATOM    448  O   SER B 112     -18.412 -18.317 -32.919  1.00  1.00
ATOM    449  N   SER B 113     -20.110 -17.893 -33.720  1.00  1.00
ATOM    450  CA  SER B 113     -20.191 -19.123 -34.499  1.00  1.00
ATOM    451  C   SER B 113     -20.882 -18.883 -35.836  1.00  1.00
ATOM    452  O   SER B 113     -21.797 -18.066 -35.935  1.00  1.00
ATOM    453  N   SER B 114     -24.538 -16.314 -35.793  1.00  1.00
ATOM    454  CA  SER B 114     -24.712 -16.295 -34.345  1.00  1.00
ATOM    455  C   SER B 114     -23.875 -15.196 -33.704  1.00  1.00
ATOM    456  O   SER B 114     -22.680 -15.074 -33.974  1.00  1.00
ATOM    457  N   ARG B 115     -24.552 -14.181 -33.201  1.00  1.00
ATOM    458  CA  ARG B 115     -23.871 -13.018 -32.645  1.00  1.00
ATOM    459  C   ARG B 115     -23.438 -13.269 -31.206  1.00  1.00
ATOM    460  O   ARG B 115     -24.173 -13.872 -30.423  1.00  1.00
ATOM    461  N   GLY B 116     -22.320 -12.632 -30.854  1.00  1.00
ATOM    462  CA  GLY B 116     -21.746 -12.648 -29.514  1.00  1.00
ATOM    463  C   GLY B 116     -20.889 -11.413 -29.266  1.00  1.00
ATOM    464  O   GLY B 116     -20.122 -10.995 -30.133  1.00  1.00
ATOM    465  N   PHE B 117     -21.010 -10.804 -28.124  1.00  1.00
ATOM    466  CA  PHE B 117     -20.179  -9.659 -27.769  1.00  1.00
ATOM    467  C   PHE B 117     -18.821 -10.107 -27.245  1.00  1.00
ATOM    468  O   PHE B 117     -18.734 -10.991 -26.393  1.00  1.00
ATOM    469  N   GLY B 118     -17.766  -9.153 -27.720  1.00  1.00
ATOM    470  CA  GLY B 118     -16.467  -9.368 -27.093  1.00  1.00
ATOM    471  C   GLY B 118     -15.527 -10.128 -28.020  1.00  1.00
ATOM    472  O   GLY B 118     -14.322 -10.194 -27.779  1.00  1.00
ATOM    473  N   SER B 119     -16.019 -10.644 -29.144  1.00  1.00
ATOM    474  CA  SER B 119     -15.141 -11.161 -30.186  1.00  1.00
ATOM    475  C   SER B 119     -14.475 -10.028 -30.957  1.00  1.00
ATOM    476  O   SER B 119     -15.087  -8.990 -31.206  1.00  1.00
ATOM    477  N   GLY B 120     -13.576 -10.415 -31.854  1.00  1.00
ATOM    478  CA  GLY B 120     -12.790  -9.443 -32.604  1.00  1.00
ATOM    479  C   GLY B 120     -11.805 -10.134 -33.538  1.00  1.00
ATOM    480  O   GLY B 120     -11.470 -11.304 -33.348  1.00  1.00
ATOM    481  N   ILE B 121     -11.196  -9.402 -34.390  1.00  1.00
ATOM    482  CA  ILE B 121     -10.069  -9.833 -35.209  1.00  1.00
ATOM    483  C   ILE B 121      -8.780  -9.144 -34.779  1.00  1.00
ATOM    484  O   ILE B 121      -8.750  -7.930 -34.581  1.00  1.00
ATOM    485  N   ILE B 122      -7.786  -9.947 -34.499  1.00  1.00
ATOM    486  CA  ILE B 122      -6.458  -9.474 -34.125  1.00  1.00
ATOM    487  C   ILE B 122      -5.396 -10.001 -35.081  1.00  1.00
ATOM    488  O   ILE B 122      -5.493 -11.125 -35.573  1.00  1.00
ATOM    489  N   THR B 123      -4.369  -9.344 -35.279  1.00  1.00
ATOM    490  CA  THR B 123      -3.144  -9.800 -35.925  1.00  1.00
ATOM    491  C   THR B 123      -2.064 -10.117 -34.899  1.00  1.00
ATOM    492  O   THR B 123      -1.765  -9.302 -34.026  1.00  1.00
ATOM    493  N   SER B 124      -1.466 -11.385 -35.103  1.00  1.00
ATOM    494  CA  SER B 124      -0.563 -11.825 -34.046  1.00  1.00
ATOM    495  C   SER B 124       0.542 -12.715 -34.600  1.00  1.00
ATOM    496  O   SER B 124       0.310 -13.521 -35.502  1.00  1.00
ATOM    497  N   ASN B 125       1.705 -12.649 -33.941  1.00  1.00
ATOM    498  CA  ASN B 125       2.810 -13.519 -34.328  1.00  1.00
ATOM    499  C   ASN B 125       3.019 -14.630 -33.307  1.00  1.00
ATOM    500  O   ASN B 125       3.732 -15.600 -33.569  1.00  1.00
ATOM    501  N   ALA B 126       2.310 -14.708 -32.330  1.00  1.00
ATOM    502  CA  ALA B 126       2.299 -15.716 -31.276  1.00  1.00
ATOM    503  C   ALA B 126       1.829 -17.064 -31.808  1.00  1.00
ATOM    504  O   ALA B 126       0.906 -17.134 -32.620  1.00  1.00
ATOM    505  N   SER B 127       2.157 -18.157 -31.027  1.00  1.00
ATOM    506  CA  SER B 127       1.705 -19.496 -31.386  1.00  1.00
ATOM    507  C   SER B 127       0.568 -19.954 -30.480  1.00  1.00
ATOM    508  O   SER B 127       0.600 -19.736 -29.269  1.00  1.00
ATOM    509  N   MET B 128      -0.341 -20.797 -31.066  1.00  1.00
ATOM    510  CA  MET B 128      -1.404 -21.366 -30.248  1.00  1.00
ATOM    511  C   MET B 128      -0.870 -22.468 -29.340  1.00  1.00
ATOM    512  O   MET B 128      -0.135 -23.350 -29.785  1.00  1.00
ATOM    513  N   HIS B 129      -1.220 -22.445 -28.116  1.00  1.00
ATOM    514  CA  HIS B 129      -0.935 -23.464 -27.112  1.00  1.00
ATOM    515  C   HIS B 129      -2.218 -23.985 -26.476  1.00  1.00
ATOM    516  O   HIS B 129      -3.175 -23.236 -26.283  1.00  1.00
ATOM    517  N   GLU B 130      -2.200 -25.155 -25.921  1.00  1.00
ATOM    518  CA  GLU B 130      -3.330 -25.643 -25.140  1.00  1.00
ATOM    519  C   GLU B 130      -3.418 -24.934 -23.794  1.00  1.00
ATOM    520  O   GLU B 130      -2.585 -25.149 -22.913  1.00  1.00
ATOM    521  N   CYS B 131      -3.903 -23.796 -23.811  1.00  1.00
ATOM    522  CA  CYS B 131      -4.101 -22.919 -22.664  1.00  1.00
ATOM    523  C   CYS B 131      -5.464 -22.240 -22.718  1.00  1.00
ATOM    524  O   CYS B 131      -5.964 -21.917 -23.795  1.00  1.00
ATOM    525  N   ASN B 132      -5.949 -21.740 -21.687  1.00  1.00
ATOM    526  CA  ASN B 132      -7.181 -20.982 -21.499  1.00  1.00
ATOM    527  C   ASN B 132      -6.930 -19.716 -20.690  1.00  1.00
ATOM    528  O   ASN B 132      -6.268 -19.752 -19.653  1.00  1.00
ATOM    529  N   THR B 133      -7.628 -18.611 -21.185  1.00  1.00
ATOM    530  CA  THR B 133      -7.430 -17.317 -20.542  1.00  1.00
ATOM    531  C   THR B 133      -8.714 -16.498 -20.545  1.00  1.00
ATOM    532  O   THR B 133      -9.527 -16.604 -21.463  1.00  1.00
ATOM    533  N   LYS B 134      -8.806 -15.507 -19.765  1.00  1.00
ATOM    534  CA  LYS B 134      -9.888 -14.532 -19.705  1.00  1.00
ATOM    535  C   LYS B 134      -9.517 -13.253 -20.445  1.00  1.00
ATOM    536  O   LYS B 134     -10.388 -12.534 -20.936  1.00  1.00
ATOM    537  N   CYS B 135      -8.296 -13.195 -20.870  1.00  1.00
ATOM    538  CA  CYS B 135      -7.667 -12.021 -21.465  1.00  1.00
ATOM    539  C   CYS B 135      -6.584 -12.421 -22.459  1.00  1.00
ATOM    540  O   CYS B 135      -5.732 -13.258 -22.160  1.00  1.00
ATOM    541  N   GLN B 136      -6.745 -12.031 -23.698  1.00  1.00
ATOM    542  CA  GLN B 136      -5.821 -12.314 -24.789  1.00  1.00
ATOM    543  C   GLN B 136      -5.430 -11.038 -25.525  1.00  1.00
ATOM    544  O   GLN B 136      -6.276 -10.190 -25.808  1.00  1.00
ATOM    545  N   THR B 137      -4.169 -10.761 -25.568  1.00  1.00
ATOM    546  CA  THR B 137      -3.565  -9.742 -26.418  1.00  1.00
ATOM    547  C   THR B 137      -2.836 -10.371 -27.599  1.00  1.00
ATOM    548  O   THR B 137      -2.237 -11.440 -27.473  1.00  1.00
ATOM    549  N   PRO B 138      -2.396  -9.629 -28.564  1.00  1.00
ATOM    550  CA  PRO B 138      -1.662 -10.140 -29.715  1.00  1.00
ATOM    551  C   PRO B 138      -0.265 -10.599 -29.319  1.00  1.00
ATOM    552  O   PRO B 138       0.261 -11.566 -29.869  1.00  1.00
ATOM    553  N   LEU B 139       0.229 -10.379 -28.257  1.00  1.00
ATOM    554  CA  LEU B 139       1.556 -10.744 -27.775  1.00  1.00
ATOM    555  C   LEU B 139       1.494 -11.964 -26.862  1.00  1.00
ATOM    556  O   LEU B 139       2.430 -12.762 -26.812  1.00  1.00
ATOM    557  N   GLY B 140       0.332 -12.243 -26.287  1.00  1.00
ATOM    558  CA  GLY B 140       0.197 -13.284 -25.275  1.00  1.00
ATOM    559  C   GLY B 140      -1.030 -13.048 -24.402  1.00  1.00
ATOM    560  O   GLY B 140      -1.465 -11.911 -24.222  1.00  1.00
ATOM    561  N   ALA B 141      -1.400 -14.100 -23.609  1.00  1.00
ATOM    562  CA  ALA B 141      -2.517 -13.988 -22.679  1.00  1.00
ATOM    563  C   ALA B 141      -2.065 -13.411 -21.344  1.00  1.00
ATOM    564  O   ALA B 141      -0.986 -13.735 -20.849  1.00  1.00
ATOM    565  N   ILE B 142      -3.024 -12.711 -20.698  1.00  1.00
ATOM    566  CA  ILE B 142      -2.806 -12.133 -19.378  1.00  1.00
ATOM    567  C   ILE B 142      -3.659 -12.827 -18.324  1.00  1.00
ATOM    568  O   ILE B 142      -4.861 -13.019 -18.513  1.00  1.00
ATOM    569  N   ASN B 143      -3.084 -13.321 -17.322  1.00  1.00
ATOM    570  CA  ASN B 143      -3.738 -13.877 -16.143  1.00  1.00
ATOM    571  C   ASN B 143      -3.386 -13.083 -14.892  1.00  1.00
ATOM    572  O   ASN B 143      -2.225 -13.028 -14.486  1.00  1.00
ATOM    573  N   SER B 144      -4.289 -11.937 -14.708  1.00  1.00
ATOM    574  CA  SER B 144      -3.909 -10.952 -13.703  1.00  1.00
ATOM    575  C   SER B 144      -5.135 -10.283 -13.095  1.00  1.00
ATOM    576  O   SER B 144      -6.151 -10.102 -13.765  1.00  1.00
ATOM    577  N   SER B 145      -5.019  -9.893 -11.796  1.00  1.00
ATOM    578  CA  SER B 145      -6.069  -9.142 -11.120  1.00  1.00
ATOM    579  C   SER B 145      -5.712  -7.665 -11.018  1.00  1.00
ATOM    580  O   SER B 145      -6.578  -6.822 -10.782  1.00  1.00
ATOM    581  N   LEU B 146      -4.496  -7.349 -11.463  1.00  1.00
ATOM    582  CA  LEU B 146      -4.077  -5.953 -11.516  1.00  1.00
ATOM    583  C   LEU B 146      -5.016  -5.128 -12.390  1.00  1.00
ATOM    584  O   LEU B 146      -5.367  -5.535 -13.497  1.00  1.00
ATOM    585  N   PRO B 147      -5.192  -3.865 -12.041  1.00  1.00
ATOM    586  CA  PRO B 147      -6.122  -2.973 -12.723  1.00  1.00
ATOM    587  C   PRO B 147      -5.517  -2.426 -14.010  1.00  1.00
ATOM    588  O   PRO B 147      -6.216  -2.241 -15.006  1.00  1.00
ATOM    589  N   TYR B 148      -4.364  -2.315 -14.260  1.00  1.00
ATOM    590  CA  TYR B 148      -3.668  -1.725 -15.397  1.00  1.00
ATOM    591  C   TYR B 148      -2.657  -2.699 -15.989  1.00  1.00
ATOM    592  O   TYR B 148      -2.068  -3.509 -15.273  1.00  1.00
ATOM    593  N   GLN B 149      -2.409  -2.471 -17.301  1.00  1.00
ATOM    594  CA  GLN B 149      -1.395  -3.193 -18.061  1.00  1.00
ATOM    595  C   GLN B 149      -0.796  -2.315 -19.152  1.00  1.00
ATOM    596  O   GLN B 149      -1.494  -1.511 -19.769  1.00  1.00
ATOM    597  N   ASN B 150       0.433  -2.452 -19.429  1.00  1.00
ATOM    598  CA  ASN B 150       1.171  -1.739 -20.464  1.00  1.00
ATOM    599  C   ASN B 150       1.698  -2.698 -21.524  1.00  1.00
ATOM    600  O   ASN B 150       2.169  -2.274 -22.580  1.00  1.00
ATOM    601  N   ILE B 151       0.987  -3.843 -21.697  1.00  1.00
ATOM    602  CA  ILE B 151       1.386  -4.862 -22.660  1.00  1.00
ATOM    603  C   ILE B 151       0.886  -4.524 -24.059  1.00  1.00
ATOM    604  O   ILE B 151       1.602  -4.702 -25.044  1.00  1.00
ATOM    605  N   HIS B 152      -0.290  -4.182 -24.329  1.00  1.00
ATOM    606  CA  HIS B 152      -0.953  -4.030 -25.618  1.00  1.00
ATOM    607  C   HIS B 152      -2.355  -3.458 -25.453  1.00  1.00
ATOM    608  O   HIS B 152      -3.078  -3.821 -24.525  1.00  1.00
ATOM    609  N   PRO B 153      -2.711  -2.542 -26.449  1.00  1.00
ATOM    610  CA  PRO B 153      -4.027  -1.917 -26.385  1.00  1.00
ATOM    611  C   PRO B 153      -5.083  -2.787 -27.053  1.00  1.00
ATOM    612  O   PRO B 153      -6.248  -2.783 -26.654  1.00  1.00
ATOM    613  N   VAL B 154      -4.758  -3.657 -27.863  1.00  1.00
ATOM    614  CA  VAL B 154      -5.626  -4.683 -28.427  1.00  1.00
ATOM    615  C   VAL B 154      -5.835  -5.828 -27.444  1.00  1.00
ATOM    616  O   VAL B 154      -4.875  -6.420 -26.951  1.00  1.00
ATOM    617  N   THR B 155      -7.139  -6.024 -27.053  1.00  1.00
ATOM    618  CA  THR B 155      -7.504  -6.985 -26.020  1.00  1.00
ATOM    619  C   THR B 155      -8.787  -7.722 -26.382  1.00  1.00
ATOM    620  O   THR B 155      -9.714  -7.137 -26.941  1.00  1.00
ATOM    621  N   ILE B 156      -8.767  -9.014 -26.134  1.00  1.00
ATOM    622  CA  ILE B 156      -9.951  -9.858 -26.237  1.00  1.00
ATOM    623  C   ILE B 156     -10.377 -10.379 -24.870  1.00  1.00
ATOM    624  O   ILE B 156      -9.552 -10.868 -24.097  1.00  1.00
ATOM    625  N   GLY B 157     -11.475  -9.931 -24.346  1.00  1.00
ATOM    626  CA  GLY B 157     -12.002 -10.531 -23.126  1.00  1.00
ATOM    627  C   GLY B 157     -12.065  -9.513 -21.994  1.00  1.00
ATOM    628  O   GLY B 157     -11.608  -8.379 -22.140  1.00  1.00
ATOM    629  N   GLU B 158     -12.018  -9.699 -20.910  1.00  1.00
ATOM    630  CA  GLU B 158     -11.899  -8.911 -19.689  1.00  1.00
ATOM    631  C   GLU B 158     -10.441  -8.744 -19.281  1.00  1.00
ATOM    632  O   GLU B 158      -9.749  -9.722 -18.998  1.00  1.00
ATOM    633  N   CYS B 159      -9.836  -7.652 -19.829  1.00  1.00
ATOM    634  CA  CYS B 159      -8.414  -7.379 -19.660  1.00  1.00
ATOM    635  C   CYS B 159      -8.189  -6.162 -18.772  1.00  1.00
ATOM    636  O   CYS B 159      -8.953  -5.198 -18.818  1.00  1.00
ATOM    637  N   PRO B 160      -6.981  -6.088 -17.986  1.00  1.00
ATOM    638  CA  PRO B 160      -6.638  -4.818 -17.357  1.00  1.00
ATOM    639  C   PRO B 160      -6.657  -3.680 -18.368  1.00  1.00
ATOM    640  O   PRO B 160      -6.175  -3.826 -19.491  1.00  1.00
ATOM    641  N   LYS B 161      -6.975  -2.411 -17.774  1.00  1.00
ATOM    642  CA  LYS B 161      -6.914  -1.211 -18.599  1.00  1.00
ATOM    643  C   LYS B 161      -5.500  -0.963 -19.107  1.00  1.00
ATOM    644  O   LYS B 161      -4.542  -0.972 -18.334  1.00  1.00
ATOM    645  N   TYR B 162      -5.412  -0.684 -20.497  1.00  1.00
ATOM    646  CA  TYR B 162      -4.106  -0.364 -21.061  1.00  1.00
ATOM    647  C   TYR B 162      -3.735   1.090 -20.800  1.00  1.00
ATOM    648  O   TYR B 162      -4.559   1.990 -20.960  1.00  1.00
ATOM    649  N   VAL B 163      -2.472   1.274 -20.405  1.00  1.00
ATOM    650  CA  VAL B 163      -1.854   2.579 -20.204  1.00  1.00
ATOM    651  C   VAL B 163      -0.406   2.582 -20.677  1.00  1.00
ATOM    652  O   VAL B 163       0.294   1.575 -20.568  1.00  1.00
ATOM    653  N   ARG B 164       0.118   3.678 -21.044  1.00  1.00
ATOM    654  CA  ARG B 164       1.483   3.837 -21.531  1.00  1.00
ATOM    655  C   ARG B 164       2.475   3.906 -20.378  1.00  1.00
ATOM    656  O   ARG B 164       3.632   3.509 -20.517  1.00  1.00
ATOM    657  N   SER B 165       2.142   3.723 -19.232  1.00  1.00
ATOM    658  CA  SER B 165       2.988   3.841 -18.050  1.00  1.00
ATOM    659  C   SER B 165       3.973   2.683 -17.960  1.00  1.00
ATOM    660  O   SER B 165       3.612   1.529 -18.194  1.00  1.00
ATOM    661  N   ALA B 166       5.181   3.033 -17.326  1.00  1.00
ATOM    662  CA  ALA B 166       6.235   2.046 -17.125  1.00  1.00
ATOM    663  C   ALA B 166       6.240   1.530 -15.692  1.00  1.00
ATOM    664  O   ALA B 166       6.528   0.359 -15.444  1.00  1.00
ATOM    665  N   LYS B 167       5.616   2.161 -14.814  1.00  1.00
ATOM    666  CA  LYS B 167       5.518   1.876 -13.388  1.00  1.00
ATOM    667  C   LYS B 167       4.317   2.578 -12.767  1.00  1.00
ATOM    668  O   LYS B 167       4.019   3.726 -13.096  1.00  1.00
ATOM    669  N   LEU B 168       3.568   1.815 -11.973  1.00  1.00
ATOM    670  CA  LEU B 168       2.420   2.181 -11.151  1.00  1.00
ATOM    671  C   LEU B 168       2.382   1.365  -9.863  1.00  1.00
ATOM    672  O   LEU B 168       2.349   0.135  -9.897  1.00  1.00
ATOM    673  N   ARG B 169       3.120   1.809  -8.881  1.00  1.00
ATOM    674  CA  ARG B 169       3.277   1.165  -7.583  1.00  1.00
ATOM    675  C   ARG B 169       2.688   2.021  -6.469  1.00  1.00
ATOM    676  O   ARG B 169       2.928   3.226  -6.406  1.00  1.00
ATOM    677  N   MET B 170       1.631   1.479  -5.799  1.00  1.00
ATOM    678  CA  MET B 170       0.989   2.157  -4.679  1.00  1.00
ATOM    679  C   MET B 170       1.597   1.724  -3.351  1.00  1.00
ATOM    680  O   MET B 170       1.756   0.532  -3.089  1.00  1.00
ATOM    681  N   VAL B 171       2.119   2.775  -2.520  1.00  1.00
ATOM    682  CA  VAL B 171       2.566   2.392  -1.186  1.00  1.00
ATOM    683  C   VAL B 171       1.383   2.091  -0.275  1.00  1.00
ATOM    684  O   VAL B 171       0.389   2.817  -0.272  1.00  1.00
ATOM    685  N   THR B 172       1.583   0.986   0.559  1.00  1.00
ATOM    686  CA  THR B 172       0.561   0.614   1.530  1.00  1.00
ATOM    687  C   THR B 172       1.093   0.712   2.954  1.00  1.00
ATOM    688  O   THR B 172       0.360   1.067   3.877  1.00  1.00
ATOM    689  N   GLY B 173       2.411   0.705   3.063  1.00  1.00
ATOM    690  CA  GLY B 173       3.061   0.900   4.353  1.00  1.00
ATOM    691  C   GLY B 173       3.617   2.313   4.482  1.00  1.00
ATOM    692  O   GLY B 173       3.600   3.086   3.524  1.00  1.00
ATOM    693  N   LEU B 174       4.639   2.494   5.147  1.00  1.00
ATOM    694  CA  LEU B 174       5.255   3.773   5.481  1.00  1.00
ATOM    695  C   LEU B 174       6.716   3.812   5.046  1.00  1.00
ATOM    696  O   LEU B 174       7.393   2.784   5.019  1.00  1.00
ATOM    697  N   ARG B 175       7.293   5.042   5.036  1.00  1.00
ATOM    698  CA  ARG B 175       8.722   5.201   4.795  1.00  1.00
ATOM    699  C   ARG B 175       9.532   4.201   5.611  1.00  1.00
ATOM    700  O   ARG B 175       9.346   4.078   6.822  1.00  1.00
ATOM    701  N   ASN B 176      10.395   3.420   4.845  1.00  1.00
ATOM    702  CA  ASN B 176      11.271   2.443   5.479  1.00  1.00
ATOM    703  C   ASN B 176      12.611   3.064   5.851  1.00  1.00
ATOM    704  O   ASN B 176      13.293   3.644   5.006  1.00  1.00
ATOM    705  N   ILE B 177      12.924   3.143   7.099  1.00  1.00
ATOM    706  CA  ILE B 177      14.129   3.729   7.673  1.00  1.00
ATOM    707  C   ILE B 177      14.770   2.788   8.685  1.00  1.00
ATOM    708  O   ILE B 177      14.273   2.627   9.799  1.00  1.00
ATOM    709  N   PRO B 178      15.301   1.633   8.231  1.00  1.00
ATOM    710  CA  PRO B 178      15.849   0.617   9.122  1.00  1.00
ATOM    711  C   PRO B 178      17.143   1.092   9.769  1.00  1.00
ATOM    712  O   PRO B 178      17.924   1.821   9.156  1.00  1.00
ATOM    713  N   GLY B 179       7.948  14.839   7.215  1.00  1.00
ATOM    714  CA  GLY B 179       6.584  14.638   6.741  1.00  1.00
ATOM    715  C   GLY B 179       5.643  15.692   7.309  1.00  1.00
ATOM    716  O   GLY B 179       5.888  16.245   8.381  1.00  1.00
ATOM    717  N   LEU B 180       4.381  15.671   6.867  1.00  1.00
ATOM    718  CA  LEU B 180       3.414  16.662   7.324  1.00  1.00
ATOM    719  C   LEU B 180       3.214  16.583   8.833  1.00  1.00
ATOM    720  O   LEU B 180       3.047  17.603   9.501  1.00  1.00
ATOM    721  N   PHE B 181       3.232  15.667   9.555  1.00  1.00
ATOM    722  CA  PHE B 181       2.986  15.533  10.986  1.00  1.00
ATOM    723  C   PHE B 181       4.288  15.585  11.776  1.00  1.00
ATOM    724  O   PHE B 181       4.310  16.022  12.927  1.00  1.00
ATOM    725  N   GLY B 182       5.366  15.272  11.314  1.00  1.00
ATOM    726  CA  GLY B 182       6.652  15.609  11.913  1.00  1.00
ATOM    727  C   GLY B 182       7.166  14.475  12.791  1.00  1.00
ATOM    728  O   GLY B 182       8.314  14.492  13.234  1.00  1.00
ATOM    729  N   ALA B 183       6.555  13.275  12.638  1.00  1.00
ATOM    730  CA  ALA B 183       6.962  12.156  13.479  1.00  1.00
ATOM    731  C   ALA B 183       7.856  11.189  12.713  1.00  1.00
ATOM    732  O   ALA B 183       8.821  10.654  13.260  1.00  1.00
ATOM    733  N   ILE B 184       7.413  10.596  11.618  1.00  1.00
ATOM    734  CA  ILE B 184       8.238   9.708  10.808  1.00  1.00
ATOM    735  C   ILE B 184       9.334  10.481  10.086  1.00  1.00
ATOM    736  O   ILE B 184       9.061  11.458   9.389  1.00  1.00
ATOM    737  N   ALA B 185      10.624   9.968  10.204  1.00  1.00
ATOM    738  CA  ALA B 185      11.729  10.705   9.603  1.00  1.00
ATOM    739  C   ALA B 185      11.721  12.164  10.040  1.00  1.00
ATOM    740  O   ALA B 185      11.382  13.055   9.260  1.00  1.00
ATOM    741  N   GLY B 186      11.318  12.356  11.285  1.00  1.00
ATOM    742  CA  GLY B 186      11.272  13.676  11.903  1.00  1.00
ATOM    743  C   GLY B 186      11.844  13.643  13.315  1.00  1.00
ATOM    744  O   GLY B 186      12.756  14.402  13.643  1.00  1.00
ATOM    745  N   PHE B 187      10.917  13.751  14.370  1.00  1.00
ATOM    746  CA  PHE B 187      11.403  13.735  15.745  1.00  1.00
ATOM    747  C   PHE B 187      11.644  12.311  16.227  1.00  1.00
ATOM    748  O   PHE B 187      12.379  12.087  17.189  1.00  1.00
ATOM    749  N   ILE B 188      10.949  11.347  15.697  1.00  1.00
ATOM    750  CA  ILE B 188      11.381   9.956  15.767  1.00  1.00
ATOM    751  C   ILE B 188      12.250   9.588  14.572  1.00  1.00
ATOM    752  O   ILE B 188      11.768   9.513  13.441  1.00  1.00
ATOM    753  N   GLU B 189      13.497   9.729  14.574  1.00  1.00
ATOM    754  CA  GLU B 189      14.418   9.728  13.444  1.00  1.00
ATOM    755  C   GLU B 189      14.426   8.377  12.741  1.00  1.00
ATOM    756  O   GLU B 189      14.509   8.305  11.515  1.00  1.00
ATOM    757  N   GLY B 190      14.226   7.300  13.126  1.00  1.00
ATOM    758  CA  GLY B 190      14.352   6.035  12.413  1.00  1.00
ATOM    759  C   GLY B 190      13.215   5.086  12.771  1.00  1.00
ATOM    760  O   GLY B 190      12.678   5.135  13.877  1.00  1.00
ATOM    761  N   GLY B 191      13.116   3.996  12.045  1.00  1.00
ATOM    762  CA  GLY B 191      12.163   2.928  12.323  1.00  1.00
ATOM    763  C   GLY B 191      12.797   1.831  13.169  1.00  1.00
ATOM    764  O   GLY B 191      13.987   1.545  13.041  1.00  1.00
ATOM    765  N   TRP B 192      11.974   0.801  13.473  1.00  1.00
ATOM    766  CA  TRP B 192      12.406  -0.354  14.251  1.00  1.00
ATOM    767  C   TRP B 192      12.187  -1.650  13.480  1.00  1.00
ATOM    768  O   TRP B 192      11.057  -1.995  13.135  1.00  1.00
ATOM    769  N   THR B 193      13.330  -2.366  13.163  1.00  1.00
ATOM    770  CA  THR B 193      13.183  -3.656  12.498  1.00  1.00
ATOM    771  C   THR B 193      12.772  -4.741  13.485  1.00  1.00
ATOM    772  O   THR B 193      12.010  -5.646  13.145  1.00  1.00
ATOM    773  N   GLY B 194      12.828  -4.437  14.750  1.00  1.00
ATOM    774  CA  GLY B 194      12.524  -5.385  15.815  1.00  1.00
ATOM    775  C   GLY B 194      11.042  -5.367  16.163  1.00  1.00
ATOM    776  O   GLY B 194      10.489  -6.367  16.622  1.00  1.00
ATOM    777  N   MET B 195      10.305  -4.407  15.861  1.00  1.00
ATOM    778  CA  MET B 195       8.847  -4.383  15.895  1.00  1.00
ATOM    779  C   MET B 195       8.256  -4.956  14.614  1.00  1.00
ATOM    780  O   MET B 195       8.341  -4.342  13.551  1.00  1.00
ATOM    781  N   ILE B 196       7.910  -6.244  14.666  1.00  1.00
ATOM    782  CA  ILE B 196       7.582  -7.020  13.476  1.00  1.00
ATOM    783  C   ILE B 196       6.092  -7.331  13.415  1.00  1.00
ATOM    784  O   ILE B 196       5.507  -7.405  12.334  1.00  1.00
ATOM    785  N   ASP B 197       5.231  -6.839  14.227  1.00  1.00
ATOM    786  CA  ASP B 197       3.836  -7.260  14.266  1.00  1.00
ATOM    787  C   ASP B 197       2.899  -6.091  13.989  1.00  1.00
ATOM    788  O   ASP B 197       1.819  -6.269  13.426  1.00  1.00
ATOM    789  N   GLY B 198       3.257  -5.040  13.531  1.00  1.00
ATOM    790  CA  GLY B 198       2.445  -3.921  13.068  1.00  1.00
ATOM    791  C   GLY B 198       3.317  -2.747  12.641  1.00  1.00
ATOM    792  O   GLY B 198       4.486  -2.661  13.016  1.00  1.00
ATOM    793  N   TRP B 199       2.562  -1.655  12.185  1.00  1.00
ATOM    794  CA  TRP B 199       3.258  -0.476  11.684  1.00  1.00
ATOM    795  C   TRP B 199       3.613   0.477  12.819  1.00  1.00
ATOM    796  O   TRP B 199       4.691   1.071  12.829  1.00  1.00
ATOM    797  N   TYR B 200       2.971   0.701  13.771  1.00  1.00
ATOM    798  CA  TYR B 200       3.192   1.550  14.935  1.00  1.00
ATOM    799  C   TYR B 200       3.102   0.748  16.227  1.00  1.00
ATOM    800  O   TYR B 200       2.338  -0.213  16.320  1.00  1.00
ATOM    801  N   GLY B 201       3.897   1.394  17.311  1.00  1.00
ATOM    802  CA  GLY B 201       3.842   0.695  18.589  1.00  1.00
ATOM    803  C   GLY B 201       4.842   1.279  19.579  1.00  1.00
ATOM    804  O   GLY B 201       5.704   2.076  19.209  1.00  1.00
ATOM    805  N   TYR B 202       5.369   0.348  20.473  1.00  1.00
ATOM    806  CA  TYR B 202       6.113   0.767  21.655  1.00  1.00
ATOM    807  C   TYR B 202       7.372  -0.071  21.839  1.00  1.00
ATOM    808  O   TYR B 202       7.403  -1.248  21.480  1.00  1.00
ATOM    809  N   HIS B 203       8.378   0.535  22.356  1.00  1.00
ATOM    810  CA  HIS B 203       9.579  -0.080  22.907  1.00  1.00
ATOM    811  C   HIS B 203       9.764   0.288  24.374  1.00  1.00
ATOM    812  O   HIS B 203       9.590   1.443  24.760  1.00  1.00
ATOM    813  N   HIS B 204       9.853  -0.634  25.267  1.00  1.00
ATOM    814  CA  HIS B 204       9.977  -0.347  26.690  1.00  1.00
ATOM    815  C   HIS B 204      11.256  -0.943  27.263  1.00  1.00
ATOM    816  O   HIS B 204      11.695  -2.014  26.845  1.00  1.00
ATOM    817  N   GLN B 205      11.722  -0.421  28.297  1.00  1.00
ATOM    818  CA  GLN B 205      12.887  -0.770  29.100  1.00  1.00
ATOM    819  C   GLN B 205      12.608  -0.584  30.586  1.00  1.00
ATOM    820  O   GLN B 205      12.101   0.456  31.007  1.00  1.00
ATOM    821  N   ASN B 206      12.521  -1.632  31.346  1.00  1.00
ATOM    822  CA  ASN B 206      12.300  -1.586  32.786  1.00  1.00
ATOM    823  C   ASN B 206      13.104  -2.665  33.501  1.00  1.00
ATOM    824  O   ASN B 206      13.448  -3.690  32.912  1.00  1.00
ATOM    825  N   GLU B 207      13.062  -2.754  34.774  1.00  1.00
ATOM    826  CA  GLU B 207      13.783  -3.759  35.546  1.00  1.00
ATOM    827  C   GLU B 207      13.521  -5.160  35.008  1.00  1.00
ATOM    828  O   GLU B 207      14.421  -5.998  34.967  1.00  1.00
ATOM    829  N   GLN B 208      12.449  -5.528  34.598  1.00  1.00
ATOM    830  CA  GLN B 208      12.028  -6.820  34.071  1.00  1.00
ATOM    831  C   GLN B 208      12.473  -6.997  32.625  1.00  1.00
ATOM    832  O   GLN B 208      12.719  -8.116  32.174  1.00  1.00
ATOM    833  N   GLY B 209      13.111  -6.215  31.996  1.00  1.00
ATOM    834  CA  GLY B 209      13.651  -6.412  30.656  1.00  1.00
ATOM    835  C   GLY B 209      13.295  -5.247  29.742  1.00  1.00
ATOM    836  O   GLY B 209      12.726  -4.249  30.185  1.00  1.00
ATOM    837  N   SER B 210      13.509  -5.611  28.373  1.00  1.00
ATOM    838  CA  SER B 210      13.081  -4.714  27.306  1.00  1.00
ATOM    839  C   SER B 210      12.495  -5.492  26.135  1.00  1.00
ATOM    840  O   SER B 210      12.938  -6.598  25.828  1.00  1.00
ATOM    841  N   GLY B 211      11.579  -4.862  25.423  1.00  1.00
ATOM    842  CA  GLY B 211      10.973  -5.501  24.261  1.00  1.00
ATOM    843  C   GLY B 211      10.290  -4.477  23.363  1.00  1.00
ATOM    844  O   GLY B 211      10.043  -3.344  23.774  1.00  1.00
ATOM    845  N   TYR B 212       9.736  -4.958  22.279  1.00  1.00
ATOM    846  CA  TYR B 212       8.844  -4.233  21.383  1.00  1.00
ATOM    847  C   TYR B 212       7.450  -4.847  21.379  1.00  1.00
ATOM    848  O   TYR B 212       7.296  -6.062  21.501  1.00  1.00
ATOM    849  N   ALA B 213       6.466  -3.942  21.075  1.00  1.00
ATOM    850  CA  ALA B 213       5.068  -4.335  20.956  1.00  1.00
ATOM    851  C   ALA B 213       4.296  -3.362  20.074  1.00  1.00
ATOM    852  O   ALA B 213       4.462  -2.147  20.179  1.00  1.00
ATOM    853  N   ALA B 214       3.704  -3.834  18.974  1.00  1.00
ATOM    854  CA  ALA B 214       2.870  -2.990  18.127  1.00  1.00
ATOM    855  C   ALA B 214       1.607  -2.552  18.858  1.00  1.00
ATOM    856  O   ALA B 214       0.979  -3.344  19.560  1.00  1.00
ATOM    857  N   ASP B 215       1.212  -1.202  18.610  1.00  1.00
ATOM    858  CA  ASP B 215      -0.133  -0.823  19.023  1.00  1.00
ATOM    859  C   ASP B 215      -1.184  -1.426  18.099  1.00  1.00
ATOM    860  O   ASP B 215      -1.175  -1.183  16.892  1.00  1.00
ATOM    861  N   GLN B 216      -1.946  -2.417  18.653  1.00  1.00
ATOM    862  CA  GLN B 216      -2.820  -3.244  17.829  1.00  1.00
ATOM    863  C   GLN B 216      -3.988  -2.434  17.280  1.00  1.00
ATOM    864  O   GLN B 216      -4.396  -2.614  16.133  1.00  1.00
ATOM    865  N   LYS B 217      -4.541  -1.490  18.021  1.00  1.00
ATOM    866  CA  LYS B 217      -5.709  -0.717  17.616  1.00  1.00
ATOM    867  C   LYS B 217      -5.383   0.199  16.444  1.00  1.00
ATOM    868  O   LYS B 217      -6.171   0.326  15.506  1.00  1.00
ATOM    869  N   SER B 218      -4.289   0.973  16.527  1.00  1.00
ATOM    870  CA  SER B 218      -3.924   1.898  15.460  1.00  1.00
ATOM    871  C   SER B 218      -3.420   1.150  14.232  1.00  1.00
ATOM    872  O   SER B 218      -3.687   1.549  13.099  1.00  1.00
ATOM    873  N   THR B 219      -2.740   0.012  14.462  1.00  1.00
ATOM    874  CA  THR B 219      -2.263  -0.811  13.357  1.00  1.00
ATOM    875  C   THR B 219      -3.425  -1.410  12.575  1.00  1.00
ATOM    876  O   THR B 219      -3.409  -1.438  11.345  1.00  1.00
ATOM    877  N   GLN B 220      -4.436  -1.941  13.309  1.00  1.00
ATOM    878  CA  GLN B 220      -5.597  -2.573  12.694  1.00  1.00
ATOM    879  C   GLN B 220      -6.456  -1.551  11.959  1.00  1.00
ATOM    880  O   GLN B 220      -6.959  -1.819  10.868  1.00  1.00
ATOM    881  N   ASN B 221      -6.676  -0.389  12.553  1.00  1.00
ATOM    882  CA  ASN B 221      -7.447   0.682  11.933  1.00  1.00
ATOM    883  C   ASN B 221      -6.759   1.199  10.676  1.00  1.00
ATOM    884  O   ASN B 221      -7.414   1.513   9.683  1.00  1.00
ATOM    885  N   ALA B 222      -5.430   1.280  10.690  1.00  1.00
ATOM    886  CA  ALA B 222      -4.661   1.749   9.544  1.00  1.00
ATOM    887  C   ALA B 222      -4.670   0.724   8.417  1.00  1.00
ATOM    888  O   ALA B 222      -4.756   1.080   7.242  1.00  1.00
ATOM    889  N   ILE B 223      -4.538  -0.569   8.754  1.00  1.00
ATOM    890  CA  ILE B 223      -4.647  -1.610   7.740  1.00  1.00
ATOM    891  C   ILE B 223      -6.025  -1.605   7.091  1.00  1.00
ATOM    892  O   ILE B 223      -6.151  -1.759   5.876  1.00  1.00
ATOM    893  N   ASN B 224      -7.084  -1.402   7.936  1.00  1.00
ATOM    894  CA  ASN B 224      -8.445  -1.293   7.425  1.00  1.00
ATOM    895  C   ASN B 224      -8.572  -0.140   6.438  1.00  1.00
ATOM    896  O   ASN B 224      -9.219  -0.268   5.399  1.00  1.00
ATOM    897  N   GLY B 225      -8.010   1.011   6.791  1.00  1.00
ATOM    898  CA  GLY B 225      -8.100   2.223   5.986  1.00  1.00
ATOM    899  C   GLY B 225      -7.338   2.073   4.676  1.00  1.00
ATOM    900  O   GLY B 225      -7.815   2.485   3.618  1.00  1.00
ATOM    901  N   ILE B 226      -6.060   1.613   4.758  1.00  1.00
ATOM    902  CA  ILE B 226      -5.201   1.476   3.588  1.00  1.00
ATOM    903  C   ILE B 226      -5.780   0.478   2.593  1.00  1.00
ATOM    904  O   ILE B 226      -5.763   0.711   1.385  1.00  1.00
ATOM    905  N   THR B 227      -6.313  -0.640   3.081  1.00  1.00
ATOM    906  CA  THR B 227      -6.892  -1.659   2.213  1.00  1.00
ATOM    907  C   THR B 227      -8.189  -1.172   1.580  1.00  1.00
ATOM    908  O   THR B 227      -8.452  -1.428   0.405  1.00  1.00
ATOM    909  N   ASN B 228      -8.974  -0.397   2.282  1.00  1.00
ATOM    910  CA  ASN B 228     -10.164   0.242   1.735  1.00  1.00
ATOM    911  C   ASN B 228      -9.803   1.226   0.630  1.00  1.00
ATOM    912  O   ASN B 228     -10.499   1.324  -0.380  1.00  1.00
ATOM    913  N   LYS B 229      -8.663   1.941   0.836  1.00  1.00
ATOM    914  CA  LYS B 229      -8.164   2.887  -0.155  1.00  1.00
ATOM    915  C   LYS B 229      -7.770   2.177  -1.444  1.00  1.00
ATOM    916  O   LYS B 229      -8.054   2.658  -2.541  1.00  1.00
ATOM    917  N   VAL B 230      -7.069   1.029  -1.313  1.00  1.00
ATOM    918  CA  VAL B 230      -6.691   0.230  -2.472  1.00  1.00
ATOM    919  C   VAL B 230      -7.919  -0.252  -3.234  1.00  1.00
ATOM    920  O   VAL B 230      -7.959  -0.200  -4.463  1.00  1.00
ATOM    921  N   ASN B 231      -8.933  -0.695  -2.491  1.00  1.00
ATOM    922  CA  ASN B 231     -10.181  -1.182  -3.067  1.00  1.00
ATOM    923  C   ASN B 231     -10.901  -0.080  -3.834  1.00  1.00
ATOM    924  O   ASN B 231     -11.435  -0.313  -4.918  1.00  1.00
ATOM    925  N   THR B 232     -10.969   1.120  -3.225  1.00  1.00
ATOM    926  CA  THR B 232     -11.602   2.280  -3.842  1.00  1.00
ATOM    927  C   THR B 232     -10.923   2.645  -5.155  1.00  1.00
ATOM    928  O   THR B 232     -11.587   2.976  -6.138  1.00  1.00
ATOM    929  N   VAL B 233      -9.601   2.707  -5.156  1.00  1.00
ATOM    930  CA  VAL B 233      -8.815   2.991  -6.350  1.00  1.00
ATOM    931  C   VAL B 233      -9.064   1.950  -7.434  1.00  1.00
ATOM    932  O   VAL B 233      -9.202   2.286  -8.610  1.00  1.00
ATOM    933  N   ILE B 234      -9.005   0.691  -7.084  1.00  1.00
ATOM    934  CA  ILE B 234      -9.225  -0.406  -8.019  1.00  1.00
ATOM    935  C   ILE B 234     -10.647  -0.388  -8.564  1.00  1.00
ATOM    936  O   ILE B 234     -10.868  -0.604  -9.756  1.00  1.00
ATOM    937  N   GLU B 235     -11.608  -0.168  -7.772  1.00  1.00
ATOM    938  CA  GLU B 235     -13.031  -0.159  -8.089  1.00  1.00
ATOM    939  C   GLU B 235     -13.343   0.842  -9.194  1.00  1.00
ATOM    940  O   GLU B 235     -14.160   0.574 -10.075  1.00  1.00
ATOM    941  N   LYS B 236     -12.721   1.924  -9.294  1.00  1.00
ATOM    942  CA  LYS B 236     -13.025   3.013 -10.215  1.00  1.00
ATOM    943  C   LYS B 236     -12.447   2.741 -11.598  1.00  1.00
ATOM    944  O   LYS B 236     -13.055   3.082 -12.613  1.00  1.00
ATOM    945  N   MET B 237     -11.390   2.063 -11.708  1.00  1.00
ATOM    946  CA  MET B 237     -10.828   1.655 -12.990  1.00  1.00
ATOM    947  C   MET B 237      -9.932   0.434 -12.835  1.00  1.00
ATOM    948  O   MET B 237      -8.968   0.452 -12.070  1.00  1.00
ATOM    949  N   ASN B 238     -10.498  -0.708 -13.554  1.00  1.00
ATOM    950  CA  ASN B 238      -9.777  -1.968 -13.420  1.00  1.00
ATOM    951  C   ASN B 238     -10.145  -2.934 -14.539  1.00  1.00
ATOM    952  O   ASN B 238      -9.344  -3.787 -14.923  1.00  1.00
ATOM    953  N   ILE B 239     -10.595  -2.674 -15.603  1.00  1.00
ATOM    954  CA  ILE B 239     -10.998  -3.602 -16.653  1.00  1.00
ATOM    955  C   ILE B 239     -11.374  -2.861 -17.929  1.00  1.00
ATOM    956  O   ILE B 239     -11.874  -1.737 -17.881  1.00  1.00
ATOM    957  N   GLN B 240     -10.997  -3.434 -19.019  1.00  1.00
ATOM    958  CA  GLN B 240     -11.415  -3.074 -20.369  1.00  1.00
ATOM    959  C   GLN B 240     -11.959  -4.284 -21.118  1.00  1.00
ATOM    960  O   GLN B 240     -11.433  -5.390 -20.995  1.00  1.00
ATOM    961  N   PHE B 241     -13.119  -4.183 -21.673  1.00  1.00
ATOM    962  CA  PHE B 241     -13.645  -5.256 -22.508  1.00  1.00
ATOM    963  C   PHE B 241     -12.950  -5.291 -23.863  1.00  1.00
ATOM    964  O   PHE B 241     -12.532  -4.257 -24.384  1.00  1.00
ATOM    965  N   THR B 242     -13.183  -6.218 -24.692  1.00  1.00
ATOM    966  CA  THR B 242     -12.619  -6.348 -26.030  1.00  1.00
ATOM    967  C   THR B 242     -12.551  -4.998 -26.732  1.00  1.00
ATOM    968  O   THR B 242     -13.530  -4.253 -26.763  1.00  1.00
ATOM    969  N   ALA B 243     -11.313  -4.718 -27.181  1.00  1.00
ATOM    970  CA  ALA B 243     -10.915  -3.557 -27.968  1.00  1.00
ATOM    971  C   ALA B 243      -9.987  -3.955 -29.108  1.00  1.00
ATOM    972  O   ALA B 243      -8.990  -4.645 -28.897  1.00  1.00
ATOM    973  N   VAL B 244     -10.463  -3.988 -30.293  1.00  1.00
ATOM    974  CA  VAL B 244      -9.726  -4.427 -31.472  1.00  1.00
ATOM    975  C   VAL B 244      -9.619  -3.311 -32.503  1.00  1.00
ATOM    976  O   VAL B 244     -10.542  -2.512 -32.664  1.00  1.00
ATOM    977  N   GLY B 245      -8.656  -3.195 -33.224  1.00  1.00
ATOM    978  CA  GLY B 245      -8.472  -2.265 -34.331  1.00  1.00
ATOM    979  C   GLY B 245      -9.650  -2.316 -35.296  1.00  1.00
ATOM    980  O   GLY B 245     -10.194  -3.386 -35.570  1.00  1.00
ATOM    981  N   LYS B 246      -9.772  -1.184 -36.066  1.00  1.00
ATOM    982  CA  LYS B 246     -10.720  -1.113 -37.171  1.00  1.00
ATOM    983  C   LYS B 246     -10.006  -1.191 -38.515  1.00  1.00
ATOM    984  O   LYS B 246      -8.998  -0.519 -38.733  1.00  1.00
ATOM    985  N   LEU B 247      -9.604  10.569 -37.281  1.00  1.00
ATOM    986  CA  LEU B 247     -10.678  10.666 -36.300  1.00  1.00
ATOM    987  C   LEU B 247     -10.658   9.480 -35.342  1.00  1.00
ATOM    988  O   LEU B 247     -10.901   9.632 -34.145  1.00  1.00
ATOM    989  N   ASN B 248     -10.560   8.261 -35.863  1.00  1.00
ATOM    990  CA  ASN B 248     -10.451   7.064 -35.037  1.00  1.00
ATOM    991  C   ASN B 248      -9.157   7.066 -34.234  1.00  1.00
ATOM    992  O   ASN B 248      -9.133   6.647 -33.077  1.00  1.00
ATOM    993  N   LYS B 249      -8.050   7.391 -34.848  1.00  1.00
ATOM    994  CA  LYS B 249      -6.770   7.439 -34.152  1.00  1.00
ATOM    995  C   LYS B 249      -6.757   8.538 -33.097  1.00  1.00
ATOM    996  O   LYS B 249      -6.165   8.381 -32.029  1.00  1.00
ATOM    997  N   LYS B 250      -7.381   9.711 -33.394  1.00  1.00
ATOM    998  CA  LYS B 250      -7.478  10.810 -32.442  1.00  1.00
ATOM    999  C   LYS B 250      -8.254  10.395 -31.198  1.00  1.00
ATOM   1000  O   LYS B 250      -7.902  10.773 -30.080  1.00  1.00
ATOM   1001  N   VAL B 251      -9.380   9.647 -31.391  1.00  1.00
ATOM   1002  CA  VAL B 251     -10.182   9.154 -30.278  1.00  1.00
ATOM   1003  C   VAL B 251      -9.387   8.184 -29.414  1.00  1.00
ATOM   1004  O   VAL B 251      -9.474   8.216 -28.186  1.00  1.00
ATOM   1005  N   ASP B 252      -8.747   7.174 -30.078  1.00  1.00
ATOM   1006  CA  ASP B 252      -7.953   6.190 -29.352  1.00  1.00
ATOM   1007  C   ASP B 252      -6.793   6.850 -28.618  1.00  1.00
ATOM   1008  O   ASP B 252      -6.485   6.498 -27.480  1.00  1.00
ATOM   1009  N   ASP B 253      -6.041   7.694 -29.224  1.00  1.00
ATOM   1010  CA  ASP B 253      -4.880   8.342 -28.627  1.00  1.00
ATOM   1011  C   ASP B 253      -5.294   9.307 -27.523  1.00  1.00
ATOM   1012  O   ASP B 253      -4.595   9.458 -26.522  1.00  1.00
ATOM   1013  N   GLY B 254      -6.431   9.958 -27.640  1.00  1.00
ATOM   1014  CA  GLY B 254      -6.902  10.923 -26.655  1.00  1.00
ATOM   1015  C   GLY B 254      -7.404  10.226 -25.397  1.00  1.00
ATOM   1016  O   GLY B 254      -7.217  10.720 -24.285  1.00  1.00
ATOM   1017  N   PHE B 255      -8.119   9.131 -25.510  1.00  1.00
ATOM   1018  CA  PHE B 255      -8.556   8.342 -24.364  1.00  1.00
ATOM   1019  C   PHE B 255      -7.368   7.740 -23.625  1.00  1.00
ATOM   1020  O   PHE B 255      -7.358   7.676 -22.396  1.00  1.00
ATOM   1021  N   LEU B 256      -6.400   7.237 -24.408  1.00  1.00
ATOM   1022  CA  LEU B 256      -5.181   6.668 -23.846  1.00  1.00
ATOM   1023  C   LEU B 256      -4.388   7.717 -23.075  1.00  1.00
ATOM   1024  O   LEU B 256      -3.816   7.429 -22.023  1.00  1.00
ATOM   1025  N   ASP B 257      -4.291   8.940 -23.612  1.00  1.00
ATOM   1026  CA  ASP B 257      -3.598  10.032 -22.940  1.00  1.00
ATOM   1027  C   ASP B 257      -4.247  10.356 -21.601  1.00  1.00
ATOM   1028  O   ASP B 257      -3.560  10.629 -20.617  1.00  1.00
ATOM   1029  N   ILE B 258      -5.586  10.385 -21.569  1.00  1.00
ATOM   1030  CA  ILE B 258      -6.346  10.733 -20.375  1.00  1.00
ATOM   1031  C   ILE B 258      -6.211   9.659 -19.303  1.00  1.00
ATOM   1032  O   ILE B 258      -6.073   9.963 -18.119  1.00  1.00
ATOM   1033  N   TRP B 259      -6.354   8.377 -19.694  1.00  1.00
ATOM   1034  CA  TRP B 259      -6.293   7.272 -18.745  1.00  1.00
ATOM   1035  C   TRP B 259      -4.883   7.093 -18.198  1.00  1.00
ATOM   1036  O   TRP B 259      -4.699   6.763 -17.027  1.00  1.00
ATOM   1037  N   THR B 260      -3.883   7.272 -19.002  1.00  1.00
ATOM   1038  CA  THR B 260      -2.497   7.227 -18.551  1.00  1.00
ATOM   1039  C   THR B 260      -2.226   8.293 -17.497  1.00  1.00
ATOM   1040  O   THR B 260      -1.528   8.044 -16.514  1.00  1.00
ATOM   1041  N   TYR B 261      -2.733   9.539 -17.800  1.00  1.00
ATOM   1042  CA  TYR B 261      -2.591  10.658 -16.877  1.00  1.00
ATOM   1043  C   TYR B 261      -3.322  10.389 -15.568  1.00  1.00
ATOM   1044  O   TYR B 261      -2.815  10.694 -14.488  1.00  1.00
ATOM   1045  N   ASN B 262      -4.539   9.909 -15.657  1.00  1.00
ATOM   1046  CA  ASN B 262      -5.401   9.638 -14.513  1.00  1.00
ATOM   1047  C   ASN B 262      -4.793   8.579 -13.603  1.00  1.00
ATOM   1048  O   ASN B 262      -4.855   8.688 -12.379  1.00  1.00
ATOM   1049  N   ALA B 263      -4.320   7.488 -14.179  1.00  1.00
ATOM   1050  CA  ALA B 263      -3.743   6.380 -13.427  1.00  1.00
ATOM   1051  C   ALA B 263      -2.487   6.814 -12.683  1.00  1.00
ATOM   1052  O   ALA B 263      -2.277   6.440 -11.529  1.00  1.00
ATOM   1053  N   GLU B 264      -1.586   7.464 -13.363  1.00  1.00
ATOM   1054  CA  GLU B 264      -0.322   7.881 -12.768  1.00  1.00
ATOM   1055  C   GLU B 264      -0.542   8.923 -11.679  1.00  1.00
ATOM   1056  O   GLU B 264       0.107   8.890 -10.634  1.00  1.00
ATOM   1057  N   LEU B 265      -1.386   9.887 -11.894  1.00  1.00
ATOM   1058  CA  LEU B 265      -1.642  10.968 -10.950  1.00  1.00
ATOM   1059  C   LEU B 265      -2.405  10.464  -9.729  1.00  1.00
ATOM   1060  O   LEU B 265      -2.170  10.915  -8.609  1.00  1.00
ATOM   1061  N   LEU B 266      -3.357   9.587  -9.909  1.00  1.00
ATOM   1062  CA  LEU B 266      -4.091   8.980  -8.805  1.00  1.00
ATOM   1063  C   LEU B 266      -3.147   8.266  -7.843  1.00  1.00
ATOM   1064  O   LEU B 266      -3.322   8.327  -6.626  1.00  1.00
ATOM   1065  N   VAL B 267      -2.184   7.528  -8.418  1.00  1.00
ATOM   1066  CA  VAL B 267      -1.214   6.793  -7.616  1.00  1.00
ATOM   1067  C   VAL B 267      -0.278   7.741  -6.877  1.00  1.00
ATOM   1068  O   VAL B 267       0.041   7.528  -5.708  1.00  1.00
ATOM   1069  N   LEU B 268       0.213   8.757  -7.587  1.00  1.00
ATOM   1070  CA  LEU B 268       1.125   9.729  -6.996  1.00  1.00
ATOM   1071  C   LEU B 268       0.459  10.488  -5.853  1.00  1.00
ATOM   1072  O   LEU B 268       1.076  10.739  -4.819  1.00  1.00
ATOM   1073  N   LEU B 269      -0.745  10.939  -6.049  1.00  1.00
ATOM   1074  CA  LEU B 269      -1.481  11.682  -5.033  1.00  1.00
ATOM   1075  C   LEU B 269      -1.805  10.799  -3.832  1.00  1.00
ATOM   1076  O   LEU B 269      -1.734  11.243  -2.686  1.00  1.00
ATOM   1077  N   GLU B 270      -2.310   9.583  -4.094  1.00  1.00
ATOM   1078  CA  GLU B 270      -2.657   8.658  -3.022  1.00  1.00
ATOM   1079  C   GLU B 270      -1.420   8.229  -2.243  1.00  1.00
ATOM   1080  O   GLU B 270      -1.468   8.063  -1.025  1.00  1.00
ATOM   1081  N   ASN B 271      -0.306   8.080  -2.907  1.00  1.00
ATOM   1082  CA  ASN B 271       0.951   7.722  -2.262  1.00  1.00
ATOM   1083  C   ASN B 271       1.369   8.776  -1.245  1.00  1.00
ATOM   1084  O   ASN B 271       1.855   8.450  -0.162  1.00  1.00
ATOM   1085  N   GLU B 272       1.299  10.039  -1.640  1.00  1.00
ATOM   1086  CA  GLU B 272       1.607  11.145  -0.743  1.00  1.00
ATOM   1087  C   GLU B 272       0.695  11.136   0.477  1.00  1.00
ATOM   1088  O   GLU B 272       1.138  11.394   1.597  1.00  1.00
ATOM   1089  N   ARG B 273      -0.585  10.890   0.267  1.00  1.00
ATOM   1090  CA  ARG B 273      -1.583  10.870   1.330  1.00  1.00
ATOM   1091  C   ARG B 273      -1.359   9.697   2.275  1.00  1.00
ATOM   1092  O   ARG B 273      -1.547   9.818   3.486  1.00  1.00
ATOM   1093  N   THR B 274      -0.992   8.542   1.744  1.00  1.00
ATOM   1094  CA  THR B 274      -0.727   7.336   2.520  1.00  1.00
ATOM   1095  C   THR B 274       0.430   7.547   3.487  1.00  1.00
ATOM   1096  O   THR B 274       0.383   7.102   4.634  1.00  1.00
ATOM   1097  N   LEU B 275       1.524   8.097   2.984  1.00  1.00
ATOM   1098  CA  LEU B 275       2.689   8.370   3.817  1.00  1.00
ATOM   1099  C   LEU B 275       2.362   9.384   4.908  1.00  1.00
ATOM   1100  O   LEU B 275       2.800   9.244   6.050  1.00  1.00
ATOM   1101  N   ASP B 276       1.584  10.381   4.562  1.00  1.00
ATOM   1102  CA  ASP B 276       1.169  11.388   5.532  1.00  1.00
ATOM   1103  C   ASP B 276       0.255  10.787   6.592  1.00  1.00
ATOM   1104  O   ASP B 276       0.338  11.139   7.769  1.00  1.00
ATOM   1105  N   PHE B 277      -0.616   9.835   6.159  1.00  1.00
ATOM   1106  CA  PHE B 277      -1.531   9.130   7.048  1.00  1.00
ATOM   1107  C   PHE B 277      -0.773   8.367   8.127  1.00  1.00
ATOM   1108  O   PHE B 277      -1.192   8.327   9.284  1.00  1.00
ATOM   1109  N   HIS B 278       0.260   7.635   7.714  1.00  1.00
ATOM   1110  CA  HIS B 278       1.105   6.892   8.641  1.00  1.00
ATOM   1111  C   HIS B 278       1.806   7.827   9.618  1.00  1.00
ATOM   1112  O   HIS B 278       1.915   7.530  10.808  1.00  1.00
ATOM   1113  N   ASP B 279       2.357   8.960   9.062  1.00  1.00
ATOM   1114  CA  ASP B 279       3.001   9.967   9.896  1.00  1.00
ATOM   1115  C   ASP B 279       2.047  10.492  10.961  1.00  1.00
ATOM   1116  O   ASP B 279       2.437  10.698  12.111  1.00  1.00
ATOM   1117  N   SER B 280       0.806  10.739  10.585  1.00  1.00
ATOM   1118  CA  SER B 280      -0.238  11.236  11.474  1.00  1.00
ATOM   1119  C   SER B 280      -0.532  10.239  12.588  1.00  1.00
ATOM   1120  O   SER B 280      -0.763  10.625  13.734  1.00  1.00
ATOM   1121  N   ASN B 281      -0.647   8.952  12.247  1.00  1.00
ATOM   1122  CA  ASN B 281      -0.942   7.887  13.198  1.00  1.00
ATOM   1123  C   ASN B 281       0.139   7.787  14.266  1.00  1.00
ATOM   1124  O   ASN B 281      -0.153   7.560  15.440  1.00  1.00
ATOM   1125  N   VAL B 282       1.409   7.889  13.823  1.00  1.00
ATOM   1126  CA  VAL B 282       2.531   7.870  14.755  1.00  1.00
ATOM   1127  C   VAL B 282       2.483   9.065  15.698  1.00  1.00
ATOM   1128  O   VAL B 282       2.728   8.932  16.897  1.00  1.00
ATOM   1129  N   LYS B 283       2.237  10.248  15.121  1.00  1.00
ATOM   1130  CA  LYS B 283       2.161  11.494  15.875  1.00  1.00
ATOM   1131  C   LYS B 283       1.058  11.436  16.924  1.00  1.00
ATOM   1132  O   LYS B 283       1.230  11.911  18.046  1.00  1.00
ATOM   1133  N   ASN B 284      -0.124  10.904  16.516  1.00  1.00
ATOM   1134  CA  ASN B 284      -1.276  10.800  17.403  1.00  1.00
ATOM   1135  C   ASN B 284      -1.015   9.812  18.532  1.00  1.00
ATOM   1136  O   ASN B 284      -1.448  10.021  19.665  1.00  1.00
ATOM   1137  N   LEU B 285      -0.401   8.685  18.261  1.00  1.00
ATOM   1138  CA  LEU B 285      -0.026   7.694  19.262  1.00  1.00
ATOM   1139  C   LEU B 285       0.931   8.285  20.292  1.00  1.00
ATOM   1140  O   LEU B 285       0.813   8.019  21.488  1.00  1.00
ATOM   1141  N   TYR B 286       1.844   9.100  19.815  1.00  1.00
ATOM   1142  CA  TYR B 286       2.815   9.767  20.674  1.00  1.00
ATOM   1143  C   TYR B 286       2.139  10.782  21.586  1.00  1.00
ATOM   1144  O   TYR B 286       2.475  10.892  22.765  1.00  1.00
ATOM   1145  N   GLU B 287       1.306  11.639  20.999  1.00  1.00
ATOM   1146  CA  GLU B 287       0.563  12.644  21.750  1.00  1.00
ATOM   1147  C   GLU B 287      -0.371  11.994  22.763  1.00  1.00
ATOM   1148  O   GLU B 287      -0.550  12.501  23.871  1.00  1.00
ATOM   1149  N   LYS B 288      -0.957  10.871  22.445  1.00  1.00
ATOM   1150  CA  LYS B 288      -1.831  10.113  23.332  1.00  1.00
ATOM   1151  C   LYS B 288      -1.090   9.670  24.588  1.00  1.00
ATOM   1152  O   LYS B 288      -1.642   9.699  25.688  1.00  1.00
ATOM   1153  N   VAL B 289       0.092   9.043  24.413  1.00  1.00
ATOM   1154  CA  VAL B 289       0.924   8.636  25.539  1.00  1.00
ATOM   1155  C   VAL B 289       1.372   9.840  26.357  1.00  1.00
ATOM   1156  O   VAL B 289       1.377   9.799  27.588  1.00  1.00
ATOM   1157  N   LYS B 290       1.756  10.906  25.644  1.00  1.00
ATOM   1158  CA  LYS B 290       2.215  12.118  26.312  1.00  1.00
ATOM   1159  C   LYS B 290       1.145  12.674  27.242  1.00  1.00
ATOM   1160  O   LYS B 290       1.441  13.115  28.352  1.00  1.00
ATOM   1161  N   SER B 291      -0.104  12.673  26.804  1.00  1.00
ATOM   1162  CA  SER B 291      -1.221  13.219  27.566  1.00  1.00
ATOM   1163  C   SER B 291      -1.593  12.308  28.728  1.00  1.00
ATOM   1164  O   SER B 291      -2.004  12.776  29.790  1.00  1.00
ATOM   1165  N   GLN B 292      -1.358  11.023  28.653  1.00  1.00
ATOM   1166  CA  GLN B 292      -1.614  10.101  29.754  1.00  1.00
ATOM   1167  C   GLN B 292      -0.602  10.289  30.876  1.00  1.00
ATOM   1168  O   GLN B 292      -0.947  10.211  32.055  1.00  1.00
ATOM   1169  N   LEU B 293       0.690  10.329  30.533  1.00  1.00
ATOM   1170  CA  LEU B 293       1.771  10.411  31.508  1.00  1.00
ATOM   1171  C   LEU B 293       1.874  11.813  32.100  1.00  1.00
ATOM   1172  O   LEU B 293       2.186  11.977  33.279  1.00  1.00
ATOM   1173  N   LYS B 294       1.467  12.787  31.579  1.00  1.00
ATOM   1174  CA  LYS B 294       1.603  14.150  32.080  1.00  1.00
ATOM   1175  C   LYS B 294       3.021  14.417  32.570  1.00  1.00
ATOM   1176  O   LYS B 294       3.910  14.740  31.782  1.00  1.00
ATOM   1177  N   ASN B 295       3.224  14.780  33.816  1.00  1.00
ATOM   1178  CA  ASN B 295       4.518  15.099  34.407  1.00  1.00
ATOM   1179  C   ASN B 295       5.061  13.924  35.211  1.00  1.00
ATOM   1180  O   ASN B 295       6.221  13.924  35.622  1.00  1.00
ATOM   1181  N   ASN B 296       4.443  12.769  35.178  1.00  1.00
ATOM   1182  CA  ASN B 296       4.952  11.536  35.767  1.00  1.00
ATOM   1183  C   ASN B 296       6.072  10.944  34.921  1.00  1.00
ATOM   1184  O   ASN B 296       6.944  10.242  35.433  1.00  1.00
ATOM   1185  N   ALA B 297       6.409  11.506  33.954  1.00  1.00
ATOM   1186  CA  ALA B 297       7.477  11.204  33.010  1.00  1.00
ATOM   1187  C   ALA B 297       8.019  12.473  32.365  1.00  1.00
ATOM   1188  O   ALA B 297       7.280  13.434  32.148  1.00  1.00
ATOM   1189  N   LYS B 298       9.185  12.365  31.784  1.00  1.00
ATOM   1190  CA  LYS B 298       9.847  13.446  31.063  1.00  1.00
ATOM   1191  C   LYS B 298      10.102  13.064  29.611  1.00  1.00
ATOM   1192  O   LYS B 298      10.471  11.927  29.313  1.00  1.00
ATOM   1193  N   GLU B 299       9.741  14.014  28.668  1.00  1.00
ATOM   1194  CA  GLU B 299      10.178  13.784  27.297  1.00  1.00
ATOM   1195  C   GLU B 299      11.693  13.883  27.177  1.00  1.00
ATOM   1196  O   GLU B 299      12.290  14.893  27.552  1.00  1.00
ATOM   1197  N   ILE B 300      12.318  12.774  26.652  1.00  1.00
ATOM   1198  CA  ILE B 300      13.770  12.662  26.579  1.00  1.00
ATOM   1199  C   ILE B 300      14.253  12.690  25.135  1.00  1.00
ATOM   1200  O   ILE B 300      15.391  13.069  24.858  1.00  1.00
ATOM   1201  N   GLY B 301      13.456  12.647  24.215  1.00  1.00
ATOM   1202  CA  GLY B 301      13.916  12.864  22.848  1.00  1.00
ATOM   1203  C   GLY B 301      13.588  11.671  21.961  1.00  1.00
ATOM   1204  O   GLY B 301      13.731  10.520  22.373  1.00  1.00
ATOM   1205  N   ASN B 302      13.387  11.992  20.703  1.00  1.00
ATOM   1206  CA  ASN B 302      13.382  10.866  19.777  1.00  1.00
ATOM   1207  C   ASN B 302      12.121  10.026  19.939  1.00  1.00
ATOM   1208  O   ASN B 302      12.085   8.861  19.542  1.00  1.00
ATOM   1209  N   GLY B 303      11.125  10.457  20.745  1.00  1.00
ATOM   1210  CA  GLY B 303       9.872   9.726  20.900  1.00  1.00
ATOM   1211  C   GLY B 303       9.907   8.827  22.129  1.00  1.00
ATOM   1212  O   GLY B 303       8.938   8.129  22.427  1.00  1.00
ATOM   1213  N   CYS B 304      10.718   9.157  23.073  1.00  1.00
ATOM   1214  CA  CYS B 304      10.917   8.384  24.293  1.00  1.00
ATOM   1215  C   CYS B 304      10.512   9.184  25.525  1.00  1.00
ATOM   1216  O   CYS B 304      10.736  10.393  25.592  1.00  1.00
ATOM   1217  N   PHE B 305       9.868   8.522  26.453  1.00  1.00
ATOM   1218  CA  PHE B 305       9.557   9.027  27.785  1.00  1.00
ATOM   1219  C   PHE B 305      10.332   8.271  28.856  1.00  1.00
ATOM   1220  O   PHE B 305      10.478   7.051  28.785  1.00  1.00
ATOM   1221  N   GLU B 306      10.886   8.999  29.779  1.00  1.00
ATOM   1222  CA  GLU B 306      11.532   8.435  30.958  1.00  1.00
ATOM   1223  C   GLU B 306      10.696   8.671  32.210  1.00  1.00
ATOM   1224  O   GLU B 306      10.284   9.797  32.489  1.00  1.00
ATOM   1225  N   PHE B 307      10.200   7.505  32.814  1.00  1.00
ATOM   1226  CA  PHE B 307       9.327   7.639  33.973  1.00  1.00
ATOM   1227  C   PHE B 307      10.092   8.161  35.182  1.00  1.00
ATOM   1228  O   PHE B 307      11.227   7.756  35.433  1.00  1.00
ATOM   1229  N   TYR B 308       9.309   8.917  36.039  1.00  1.00
ATOM   1230  CA  TYR B 308       9.854   9.361  37.316  1.00  1.00
ATOM   1231  C   TYR B 308       9.546   8.363  38.424  1.00  1.00
ATOM   1232  O   TYR B 308      10.168   8.388  39.486  1.00  1.00
ATOM   1233  N   HIS B 309       8.894   7.358  38.092  1.00  1.00
ATOM   1234  CA  HIS B 309       8.460   6.230  38.907  1.00  1.00
ATOM   1235  C   HIS B 309       8.875   4.905  38.279  1.00  1.00
ATOM   1236  O   HIS B 309       8.948   4.783  37.057  1.00  1.00
ATOM   1237  N   LYS B 310       8.921   3.831  39.063  1.00  1.00
ATOM   1238  CA  LYS B 310       9.057   2.489  38.510  1.00  1.00
ATOM   1239  C   LYS B 310       7.798   2.073  37.759  1.00  1.00
ATOM   1240  O   LYS B 310       6.691   2.158  38.289  1.00  1.00
ATOM   1241  N   CYS B 311       7.899   1.722  36.557  1.00  1.00
ATOM   1242  CA  CYS B 311       6.829   1.264  35.680  1.00  1.00
ATOM   1243  C   CYS B 311       7.090  -0.154  35.188  1.00  1.00
ATOM   1244  O   CYS B 311       8.007  -0.389  34.401  1.00  1.00
ATOM   1245  N   ASP B 312       6.567  -1.140  35.924  1.00  1.00
ATOM   1246  CA  ASP B 312       6.742  -2.542  35.564  1.00  1.00
ATOM   1247  C   ASP B 312       5.942  -2.894  34.316  1.00  1.00
ATOM   1248  O   ASP B 312       4.951  -2.237  33.996  1.00  1.00
ATOM   1249  N   ASN B 313       5.730  -4.140  34.003  1.00  1.00
ATOM   1250  CA  ASN B 313       5.024  -4.586  32.808  1.00  1.00
ATOM   1251  C   ASN B 313       3.523  -4.360  32.939  1.00  1.00
ATOM   1252  O   ASN B 313       2.848  -4.031  31.963  1.00  1.00
ATOM   1253  N   GLU B 314       2.906  -4.460  34.061  1.00  1.00
ATOM   1254  CA  GLU B 314       1.510  -4.086  34.255  1.00  1.00
ATOM   1255  C   GLU B 314       1.295  -2.602  33.988  1.00  1.00
ATOM   1256  O   GLU B 314       0.279  -2.204  33.419  1.00  1.00
ATOM   1257  N   CYS B 315       2.229  -1.757  34.495  1.00  1.00
ATOM   1258  CA  CYS B 315       2.177  -0.321  34.251  1.00  1.00
ATOM   1259  C   CYS B 315       2.356  -0.006  32.771  1.00  1.00
ATOM   1260  O   CYS B 315       1.694   0.879  32.230  1.00  1.00
ATOM   1261  N   MET B 316       3.329  -0.650  32.143  1.00  1.00
ATOM   1262  CA  MET B 316       3.623  -0.457  30.728  1.00  1.00
ATOM   1263  C   MET B 316       2.437  -0.857  29.860  1.00  1.00
ATOM   1264  O   MET B 316       2.113  -0.181  28.883  1.00  1.00
ATOM   1265  N   GLU B 317       1.796  -1.954  30.149  1.00  1.00
ATOM   1266  CA  GLU B 317       0.622  -2.413  29.416  1.00  1.00
ATOM   1267  C   GLU B 317      -0.515  -1.404  29.510  1.00  1.00
ATOM   1268  O   GLU B 317      -1.260  -1.202  28.551  1.00  1.00
ATOM   1269  N   SER B 318      -0.725  -0.793  30.668  1.00  1.00
ATOM   1270  CA  SER B 318      -1.718   0.257  30.856  1.00  1.00
ATOM   1271  C   SER B 318      -1.417   1.465  29.978  1.00  1.00
ATOM   1272  O   SER B 318      -2.327   2.106  29.453  1.00  1.00
ATOM   1273  N   VAL B 319      -0.163   1.838  29.820  1.00  1.00
ATOM   1274  CA  VAL B 319       0.228   2.888  28.887  1.00  1.00
ATOM   1275  C   VAL B 319      -0.089   2.494  27.450  1.00  1.00
ATOM   1276  O   VAL B 319      -0.582   3.307  26.668  1.00  1.00
ATOM   1277  N   ARG B 320       0.186   1.284  27.089  1.00  1.00
ATOM   1278  CA  ARG B 320      -0.024   0.755  25.747  1.00  1.00
ATOM   1279  C   ARG B 320      -1.509   0.611  25.439  1.00  1.00
ATOM   1280  O   ARG B 320      -1.950   0.884  24.322  1.00  1.00
ATOM   1281  N   ASN B 321      -2.368   0.364  26.272  1.00  1.00
ATOM   1282  CA  ASN B 321      -3.794   0.144  26.058  1.00  1.00
ATOM   1283  C   ASN B 321      -4.611   1.346  26.514  1.00  1.00
ATOM   1284  O   ASN B 321      -5.796   1.458  26.199  1.00  1.00
ATOM   1285  N   GLY B 322      -4.048   2.380  26.957  1.00  1.00
ATOM   1286  CA  GLY B 322      -4.657   3.690  27.156  1.00  1.00
ATOM   1287  C   GLY B 322      -5.444   3.738  28.459  1.00  1.00
ATOM   1288  O   GLY B 322      -6.085   4.742  28.772  1.00  1.00
ATOM   1289  N   THR B 323      -4.977   3.137  29.496  1.00  1.00
ATOM   1290  CA  THR B 323      -5.612   3.098  30.808  1.00  1.00
ATOM   1291  C   THR B 323      -4.607   3.391  31.915  1.00  1.00
ATOM   1292  O   THR B 323      -4.951   3.379  33.097  1.00  1.00
ATOM   1293  N   TYR B 324      -3.540   4.120  31.556  1.00  1.00
ATOM   1294  CA  TYR B 324      -2.563   4.552  32.548  1.00  1.00
ATOM   1295  C   TYR B 324      -3.229   5.334  33.673  1.00  1.00
ATOM   1296  O   TYR B 324      -3.999   6.262  33.425  1.00  1.00
ATOM   1297  N   ASP B 325      -2.906   4.962  34.914  1.00  1.00
ATOM   1298  CA  ASP B 325      -3.406   5.651  36.098  1.00  1.00
ATOM   1299  C   ASP B 325      -2.378   6.636  36.638  1.00  1.00
ATOM   1300  O   ASP B 325      -1.411   6.244  37.291  1.00  1.00
ATOM   1301  N   TYR B 326      -2.600   7.996  36.314  1.00  1.00
ATOM   1302  CA  TYR B 326      -1.603   8.991  36.691  1.00  1.00
ATOM   1303  C   TYR B 326      -1.579   9.202  38.199  1.00  1.00
ATOM   1304  O   TYR B 326      -0.514   9.356  38.797  1.00  1.00
ATOM   1305  N   PRO B 327      -2.729   9.332  38.860  1.00  1.00
ATOM   1306  CA  PRO B 327      -2.824   9.557  40.297  1.00  1.00
ATOM   1307  C   PRO B 327      -2.160   8.429  41.076  1.00  1.00
ATOM   1308  O   PRO B 327      -1.546   8.659  42.118  1.00  1.00
ATOM   1309  N   LYS B 328      -2.103   7.256  40.641  1.00  1.00
ATOM   1310  CA  LYS B 328      -1.489   6.091  41.267  1.00  1.00
ATOM   1311  C   LYS B 328       0.008   6.295  41.462  1.00  1.00
ATOM   1312  O   LYS B 328       0.572   5.889  42.478  1.00  1.00
ATOM   1313  N   TYR B 329       0.715   6.882  40.534  1.00  1.00
ATOM   1314  CA  TYR B 329       2.165   7.022  40.597  1.00  1.00
ATOM   1315  C   TYR B 329       2.571   8.480  40.768  1.00  1.00
ATOM   1316  O   TYR B 329       3.709   8.780  41.130  1.00  1.00
ATOM   1317  N   SER B 330       1.705   9.353  40.958  1.00  1.00
ATOM   1318  CA  SER B 330       1.977  10.784  41.005  1.00  1.00
ATOM   1319  C   SER B 330       2.751  11.157  42.262  1.00  1.00
ATOM   1320  O   SER B 330       3.621  12.027  42.232  1.00  1.00
ATOM   1321  N   GLU B 331       2.543  10.579  43.410  1.00  1.00
ATOM   1322  CA  GLU B 331       3.298  10.869  44.623  1.00  1.00
ATOM   1323  C   GLU B 331       4.759  10.463  44.473  1.00  1.00
ATOM   1324  O   GLU B 331       5.659  11.171  44.924  1.00  1.00
ATOM   1325  N   GLU B 332       4.999   9.214  44.002  1.00  1.00
ATOM   1326  CA  GLU B 332       6.360   8.732  43.802  1.00  1.00
ATOM   1327  C   GLU B 332       7.092   9.566  42.758  1.00  1.00
ATOM   1328  O   GLU B 332       8.289   9.821  42.882  1.00  1.00
ATOM   1329  N   SER B 333       6.371   9.881  41.659  1.00  1.00
ATOM   1330  CA  SER B 333       6.944  10.708  40.603  1.00  1.00
ATOM   1331  C   SER B 333       7.379  12.065  41.141  1.00  1.00
ATOM   1332  O   SER B 333       8.414  12.599  40.741  1.00  1.00
ATOM   1333  N   LYS B 334       6.448  12.722  41.884  1.00  1.00
ATOM   1334  CA  LYS B 334       6.707  14.030  42.474  1.00  1.00
ATOM   1335  C   LYS B 334       7.985  14.016  43.303  1.00  1.00
ATOM   1336  O   LYS B 334       8.755  14.977  43.290  1.00  1.00
ATOM   1337  N   LEU B 335       8.156  13.003  44.156  1.00  1.00
ATOM   1338  CA  LEU B 335       9.347  12.869  44.987  1.00  1.00
ATOM   1339  C   LEU B 335      10.602  12.728  44.133  1.00  1.00
ATOM   1340  O   LEU B 335      11.665  13.239  44.486  1.00  1.00
ATOM   1341  N   ASN B 336      10.552  12.156  42.979  1.00  1.00
ATOM   1342  CA  ASN B 336      11.720  11.855  42.159  1.00  1.00
ATOM   1343  C   ASN B 336      12.131  13.060  41.323  1.00  1.00
ATOM   1344  O   ASN B 336      13.309  13.242  41.016  1.00  1.00
ATOM   1345  N   ARG B 337      11.239  13.703  40.631  1.00  1.00
ATOM   1346  CA  ARG B 337      11.598  14.870  39.834  1.00  1.00
ATOM   1347  C   ARG B 337      11.887  16.075  40.720  1.00  1.00
ATOM   1348  O   ARG B 337      11.178  16.325  41.695  1.00  1.00
