# Supplementary material for: ProteinDJ: A high‐performance and modular protein design pipeline
Source: Protein Sci. 2026 Jan 21;35(2):e70464. doi: 10.1002/pro.70464 (PMC12820799; doi:10.1002/pro.70464)
Supplement: Supplementary file 2 — DATA S1. Compressed archive containing input PDB and Bindsweeper YAML files used for benchmarking and comparison of sequence design methods. [file PRO-35-e70464-s001.zip › SupplementaryFile1/binderfolds/ha/fold_28.pdb]

ATOM      1  N   GLY A   1     -13.564  -6.190   4.443  1.00  0.00
ATOM      2  CA  GLY A   1     -12.214  -5.651   4.550  1.00  0.00
ATOM      3  C   GLY A   1     -11.699  -5.736   5.981  1.00  0.00
ATOM      4  O   GLY A   1     -10.516  -5.987   6.211  1.00  0.00
ATOM      5  N   GLY A   2     -12.611  -5.655   6.925  1.00  0.00
ATOM      6  CA  GLY A   2     -12.270  -5.795   8.336  1.00  0.00
ATOM      7  C   GLY A   2     -11.826  -7.216   8.657  1.00  0.00
ATOM      8  O   GLY A   2     -10.889  -7.424   9.428  1.00  0.00
ATOM      9  N   GLY A   3     -12.535  -8.208   8.095  1.00  0.00
ATOM     10  CA  GLY A   3     -12.186  -9.608   8.306  1.00  0.00
ATOM     11  C   GLY A   3     -10.798  -9.918   7.761  1.00  0.00
ATOM     12  O   GLY A   3     -10.020 -10.637   8.389  1.00  0.00
ATOM     13  N   GLY A   4     -10.510  -9.364   6.545  1.00  0.00
ATOM     14  CA  GLY A   4      -9.196  -9.584   5.952  1.00  0.00
ATOM     15  C   GLY A   4      -8.097  -8.952   6.797  1.00  0.00
ATOM     16  O   GLY A   4      -7.035  -9.542   6.992  1.00  0.00
ATOM     17  N   GLY A   5      -8.353  -7.707   7.228  1.00  0.00
ATOM     18  CA  GLY A   5      -7.394  -7.006   8.073  1.00  0.00
ATOM     19  C   GLY A   5      -7.147  -7.762   9.372  1.00  0.00
ATOM     20  O   GLY A   5      -6.012  -7.858   9.839  1.00  0.00
ATOM     21  N   GLY A   6      -8.199  -8.313   9.939  1.00  0.00
ATOM     22  CA  GLY A   6      -8.091  -9.097  11.163  1.00  0.00
ATOM     23  C   GLY A   6      -7.218 -10.328  10.954  1.00  0.00
ATOM     24  O   GLY A   6      -6.398 -10.671  11.806  1.00  0.00
ATOM     25  N   GLY A   7      -7.474 -11.046   9.824  1.00  0.00
ATOM     26  CA  GLY A   7      -6.701 -12.238   9.495  1.00  0.00
ATOM     27  C   GLY A   7      -5.226 -11.905   9.312  1.00  0.00
ATOM     28  O   GLY A   7      -4.352 -12.641   9.770  1.00  0.00
ATOM     29  N   GLY A   8      -4.978 -10.777   8.583  1.00  0.00
ATOM     30  CA  GLY A   8      -3.605 -10.358   8.328  1.00  0.00
ATOM     31  C   GLY A   8      -2.885 -10.012   9.625  1.00  0.00
ATOM     32  O   GLY A   8      -1.724 -10.372   9.817  1.00  0.00
ATOM     33  N   GLY A   9      -3.559  -9.248  10.481  1.00  0.00
ATOM     34  CA  GLY A   9      -2.989  -8.858  11.765  1.00  0.00
ATOM     35  C   GLY A   9      -2.717 -10.076  12.640  1.00  0.00
ATOM     36  O   GLY A   9      -1.691 -10.150  13.315  1.00  0.00
ATOM     37  N   GLY A  10      -3.606 -11.043  12.613  1.00  0.00
ATOM     38  CA  GLY A  10      -3.424 -12.277  13.368  1.00  0.00
ATOM     39  C   GLY A  10      -2.175 -13.022  12.914  1.00  0.00
ATOM     40  O   GLY A  10      -1.413 -13.534  13.734  1.00  0.00
ATOM     41  N   GLY A  11      -2.011 -13.105  11.558  1.00  0.00
ATOM     42  CA  GLY A  11      -0.848 -13.780  10.993  1.00  0.00
ATOM     43  C   GLY A  11       0.441 -13.056  11.362  1.00  0.00
ATOM     44  O   GLY A  11       1.443 -13.687  11.700  1.00  0.00
ATOM     45  N   GLY A  12       0.408 -11.711  11.233  1.00  0.00
ATOM     46  CA  GLY A  12       1.573 -10.899  11.563  1.00  0.00
ATOM     47  C   GLY A  12       1.981 -11.087  13.019  1.00  0.00
ATOM     48  O   GLY A  12       3.167 -11.192  13.333  1.00  0.00
ATOM     49  N   GLY A  13       1.001 -11.134  13.899  1.00  0.00
ATOM     50  CA  GLY A  13       1.247 -11.345  15.320  1.00  0.00
ATOM     51  C   GLY A  13       1.863 -12.715  15.574  1.00  0.00
ATOM     52  O   GLY A  13       2.782 -12.853  16.381  1.00  0.00
ATOM     53  N   GLY A  14       1.321 -13.738  14.898  1.00  0.00
ATOM     54  CA  GLY A  14       1.844 -15.093  15.031  1.00  0.00
ATOM     55  C   GLY A  14       3.296 -15.170  14.576  1.00  0.00
ATOM     56  O   GLY A  14       4.124 -15.814  15.218  1.00  0.00
ATOM     57  N   GLY A  15       3.584 -14.496  13.455  1.00  0.00
ATOM     58  CA  GLY A  15       4.937 -14.498  12.911  1.00  0.00
ATOM     59  C   GLY A  15       5.912 -13.808  13.857  1.00  0.00
ATOM     60  O   GLY A  15       7.033 -14.276  14.057  1.00  0.00
ATOM     61  N   GLY A  16       5.455 -12.650  14.384  1.00  0.00
ATOM     62  CA  GLY A  16       6.289 -11.910  15.323  1.00  0.00
ATOM     63  C   GLY A  16       6.571 -12.730  16.575  1.00  0.00
ATOM     64  O   GLY A  16       7.689 -12.730  17.090  1.00  0.00
ATOM     65  N   GLY A  17       5.529 -13.447  17.024  1.00  0.00
ATOM     66  CA  GLY A  17       5.659 -14.298  18.201  1.00  0.00
ATOM     67  C   GLY A  17       6.677 -15.407  17.970  1.00  0.00
ATOM     68  O   GLY A  17       7.487 -15.711  18.845  1.00  0.00
ATOM     69  N   GLY A  18       6.581 -16.067  16.800  1.00  0.00
ATOM     70  CA  GLY A  18       7.500 -17.140  16.439  1.00  0.00
ATOM     71  C   GLY A  18       8.930 -16.626  16.330  1.00  0.00
ATOM     72  O   GLY A  18       9.871 -17.283  16.776  1.00  0.00
ATOM     73  N   GLY A  19       9.091 -15.468  15.699  1.00  0.00
ATOM     74  CA  GLY A  19      10.410 -14.867  15.543  1.00  0.00
ATOM     75  C   GLY A  19      11.030 -14.542  16.896  1.00  0.00
ATOM     76  O   GLY A  19      12.222 -14.760  17.112  1.00  0.00
ATOM     77  N   GLY A  20      10.198 -14.015  17.787  1.00  0.00
ATOM     78  CA  GLY A  20      10.664 -13.678  19.127  1.00  0.00
ATOM     79  C   GLY A  20      11.022 -14.930  19.917  1.00  0.00
ATOM     80  O   GLY A  20      12.013 -14.952  20.647  1.00  0.00
ATOM     81  N   GLY A  21      10.298 -15.992  19.678  1.00  0.00
ATOM     82  CA  GLY A  21      10.536 -17.256  20.366  1.00  0.00
ATOM     83  C   GLY A  21      11.785 -17.946  19.833  1.00  0.00
ATOM     84  O   GLY A  21      12.556 -18.529  20.595  1.00  0.00
ATOM     85  N   GLY A  22      12.087 -17.760  18.559  1.00  0.00
ATOM     86  CA  GLY A  22      13.192 -18.449  17.904  1.00  0.00
ATOM     87  C   GLY A  22      14.442 -17.579  17.872  1.00  0.00
ATOM     88  O   GLY A  22      15.561 -18.078  17.992  1.00  0.00
ATOM     89  N   GLY A  23      14.208 -16.287  17.945  1.00  0.00
ATOM     90  CA  GLY A  23      15.367 -15.407  18.033  1.00  0.00
ATOM     91  C   GLY A  23      15.439 -14.469  16.835  1.00  0.00
ATOM     92  O   GLY A  23      14.979 -14.804  15.744  1.00  0.00
ATOM     93  N   GLY A  24      16.422 -13.648  16.839  1.00  0.00
ATOM     94  CA  GLY A  24      16.624 -12.718  15.734  1.00  0.00
ATOM     95  C   GLY A  24      16.962 -13.458  14.447  1.00  0.00
ATOM     96  O   GLY A  24      16.608 -13.016  13.354  1.00  0.00
ATOM     97  N   GLY A  25      17.364 -14.718  14.518  1.00  0.00
ATOM     98  CA  GLY A  25      17.719 -15.495  13.337  1.00  0.00
ATOM     99  C   GLY A  25      16.548 -15.592  12.368  1.00  0.00
ATOM    100  O   GLY A  25      16.729 -15.533  11.152  1.00  0.00
ATOM    101  N   GLY A  26      15.373 -15.638  12.786  1.00  0.00
ATOM    102  CA  GLY A  26      14.186 -15.789  11.952  1.00  0.00
ATOM    103  C   GLY A  26      13.530 -14.442  11.679  1.00  0.00
ATOM    104  O   GLY A  26      12.786 -14.288  10.710  1.00  0.00
ATOM    105  N   GLY A  27      14.122 -13.375  12.060  1.00  0.00
ATOM    106  CA  GLY A  27      13.563 -12.037  11.909  1.00  0.00
ATOM    107  C   GLY A  27      13.389 -11.676  10.439  1.00  0.00
ATOM    108  O   GLY A  27      12.380 -11.087  10.051  1.00  0.00
ATOM    109  N   GLY A  28      14.430 -11.926   9.616  1.00  0.00
ATOM    110  CA  GLY A  28      14.399 -11.618   8.192  1.00  0.00
ATOM    111  C   GLY A  28      13.284 -12.381   7.488  1.00  0.00
ATOM    112  O   GLY A  28      12.591 -11.836   6.629  1.00  0.00
ATOM    113  N   GLY A  29      13.116 -13.649   7.847  1.00  0.00
ATOM    114  CA  GLY A  29      12.063 -14.473   7.267  1.00  0.00
ATOM    115  C   GLY A  29      10.683 -13.952   7.648  1.00  0.00
ATOM    116  O   GLY A  29       9.773 -13.911   6.819  1.00  0.00
ATOM    117  N   GLY A  30      10.560 -13.578   8.950  1.00  0.00
ATOM    118  CA  GLY A  30       9.292 -13.056   9.445  1.00  0.00
ATOM    119  C   GLY A  30       8.931 -11.744   8.761  1.00  0.00
ATOM    120  O   GLY A  30       7.778 -11.520   8.395  1.00  0.00
ATOM    121  N   GLY A  31       9.929 -10.889   8.547  1.00  0.00
ATOM    122  CA  GLY A  31       9.703  -9.617   7.870  1.00  0.00
ATOM    123  C   GLY A  31       9.284  -9.831   6.421  1.00  0.00
ATOM    124  O   GLY A  31       8.389  -9.153   5.917  1.00  0.00
ATOM    125  N   GLY A  32       9.976 -10.791   5.746  1.00  0.00
ATOM    126  CA  GLY A  32       9.657 -11.105   4.358  1.00  0.00
ATOM    127  C   GLY A  32       8.242 -11.656   4.229  1.00  0.00
ATOM    128  O   GLY A  32       7.509 -11.301   3.307  1.00  0.00
ATOM    129  N   GLY A  33       7.877 -12.548   5.177  1.00  0.00
ATOM    130  CA  GLY A  33       6.541 -13.132   5.159  1.00  0.00
ATOM    131  C   GLY A  33       5.476 -12.079   5.437  1.00  0.00
ATOM    132  O   GLY A  33       4.420 -12.068   4.804  1.00  0.00
ATOM    133  N   GLY A  34       5.770 -11.178   6.371  1.00  0.00
ATOM    134  CA  GLY A  34       4.843 -10.101   6.696  1.00  0.00
ATOM    135  C   GLY A  34       4.613  -9.191   5.496  1.00  0.00
ATOM    136  O   GLY A  34       3.486  -8.776   5.227  1.00  0.00
ATOM    137  N   GLY A  35       5.689  -8.904   4.778  1.00  0.00
ATOM    138  CA  GLY A  35       5.611  -8.076   3.580  1.00  0.00
ATOM    139  C   GLY A  35       4.780  -8.751   2.497  1.00  0.00
ATOM    140  O   GLY A  35       3.978  -8.105   1.823  1.00  0.00
ATOM    141  N   GLY A  36       5.035 -10.103   2.360  1.00  0.00
ATOM    142  CA  GLY A  36       4.293 -10.877   1.372  1.00  0.00
ATOM    143  C   GLY A  36       2.804 -10.900   1.695  1.00  0.00
ATOM    144  O   GLY A  36       1.964 -10.785   0.802  1.00  0.00
ATOM    145  N   GLY A  37       2.497 -11.077   3.002  1.00  0.00
ATOM    146  CA  GLY A  37       1.107 -11.121   3.439  1.00  0.00
ATOM    147  C   GLY A  37       0.411  -9.788   3.199  1.00  0.00
ATOM    148  O   GLY A  37      -0.733  -9.746   2.748  1.00  0.00
ATOM    149  N   GLY A  38       1.097  -8.702   3.512  1.00  0.00
ATOM    150  CA  GLY A  38       0.542  -7.366   3.330  1.00  0.00
ATOM    151  C   GLY A  38       0.300  -7.066   1.856  1.00  0.00
ATOM    152  O   GLY A  38      -0.729  -6.499   1.490  1.00  0.00
ATOM    153  N   GLY A  39       1.306  -7.490   1.024  1.00  0.00
ATOM    154  CA  GLY A  39       1.183  -7.297  -0.416  1.00  0.00
ATOM    155  C   GLY A  39       0.029  -8.114  -0.984  1.00  0.00
ATOM    156  O   GLY A  39      -0.723  -7.636  -1.834  1.00  0.00
ATOM    157  N   GLY A  40      -0.075  -9.383  -0.488  1.00  0.00
ATOM    158  CA  GLY A  40      -1.151 -10.259  -0.933  1.00  0.00
ATOM    159  C   GLY A  40      -2.513  -9.705  -0.535  1.00  0.00
ATOM    160  O   GLY A  40      -3.467  -9.759  -1.311  1.00  0.00
ATOM    161  N   GLY A  41      -2.594  -9.213   0.740  1.00  0.00
ATOM    162  CA  GLY A  41      -3.842  -8.626   1.210  1.00  0.00
ATOM    163  C   GLY A  41      -4.266  -7.456   0.332  1.00  0.00
ATOM    164  O   GLY A  41      -5.441  -7.315  -0.008  1.00  0.00
ATOM    165  N   GLY A  42      -3.269  -6.589   0.030  1.00  0.00
ATOM    166  CA  GLY A  42      -3.535  -5.444  -0.833  1.00  0.00
ATOM    167  C   GLY A  42      -3.988  -5.891  -2.217  1.00  0.00
ATOM    168  O   GLY A  42      -4.911  -5.316  -2.794  1.00  0.00
ATOM    169  N   GLY A  43      -3.316  -6.925  -2.745  1.00  0.00
ATOM    170  CA  GLY A  43      -3.689  -7.475  -4.043  1.00  0.00
ATOM    171  C   GLY A  43      -5.086  -8.080  -4.004  1.00  0.00
ATOM    172  O   GLY A  43      -5.876  -7.902  -4.931  1.00  0.00
ATOM    173  N   GLY A  44      -5.414  -8.773  -2.927  1.00  0.00
ATOM    174  CA  GLY A  44      -6.730  -9.386  -2.788  1.00  0.00
ATOM    175  C   GLY A  44      -7.818  -8.329  -2.652  1.00  0.00
ATOM    176  O   GLY A  44      -8.918  -8.485  -3.184  1.00  0.00
ATOM    177  N   GLY A  45      -7.478  -7.202  -2.051  1.00  0.00
ATOM    178  CA  GLY A  45      -8.427  -6.109  -1.879  1.00  0.00
ATOM    179  C   GLY A  45      -8.937  -5.605  -3.223  1.00  0.00
ATOM    180  O   GLY A  45     -10.081  -5.166  -3.339  1.00  0.00
ATOM    181  N   GLY A  46      -8.402  -6.083  -4.262  1.00  0.00
ATOM    182  CA  GLY A  46      -8.826  -5.791  -5.626  1.00  0.00
ATOM    183  C   GLY A  46     -10.001  -6.669  -6.038  1.00  0.00
ATOM    184  O   GLY A  46     -10.859  -6.250  -6.815  1.00  0.00
ATOM    185  N   GLY A  47     -10.317  -7.625  -5.308  1.00  0.00
ATOM    186  CA  GLY A  47     -11.401  -8.567  -5.562  1.00  0.00
ATOM    187  C   GLY A  47     -12.592  -8.296  -4.652  1.00  0.00
ATOM    188  O   GLY A  47     -12.542  -7.413  -3.795  1.00  0.00
ATOM    189  N   GLY A  48     -13.689  -9.013  -4.839  1.00  0.00
ATOM    190  CA  GLY A  48     -14.801  -8.944  -3.898  1.00  0.00
ATOM    191  C   GLY A  48     -14.344  -9.258  -2.480  1.00  0.00
ATOM    192  O   GLY A  48     -13.514 -10.142  -2.266  1.00  0.00
ATOM    193  N   GLY A  49     -15.199  -8.767  -1.521  1.00  0.00
ATOM    194  CA  GLY A  49     -14.830  -8.942  -0.121  1.00  0.00
ATOM    195  C   GLY A  49     -14.669 -10.416   0.226  1.00  0.00
ATOM    196  O   GLY A  49     -13.756 -10.795   0.959  1.00  0.00
ATOM    197  N   GLY A  50     -15.643 -11.274  -0.253  1.00  0.00
ATOM    198  CA  GLY A  50     -15.601 -12.699   0.055  1.00  0.00
ATOM    199  C   GLY A  50     -14.355 -13.352  -0.530  1.00  0.00
ATOM    200  O   GLY A  50     -13.719 -14.186   0.115  1.00  0.00
ATOM    201  N   GLY A  51     -14.058 -13.087  -1.788  1.00  0.00
ATOM    202  CA  GLY A  51     -12.861 -13.607  -2.438  1.00  0.00
ATOM    203  C   GLY A  51     -11.599 -13.132  -1.730  1.00  0.00
ATOM    204  O   GLY A  51     -10.643 -13.891  -1.568  1.00  0.00
ATOM    205  N   GLY A  52     -11.620 -11.844  -1.341  1.00  0.00
ATOM    206  CA  GLY A  52     -10.496 -11.244  -0.633  1.00  0.00
ATOM    207  C   GLY A  52     -10.227 -11.962   0.684  1.00  0.00
ATOM    208  O   GLY A  52      -9.077 -12.212   1.041  1.00  0.00
ATOM    209  N   GLY A  53     -11.279 -12.250   1.421  1.00  0.00
ATOM    210  CA  GLY A  53     -11.161 -12.939   2.701  1.00  0.00
ATOM    211  C   GLY A  53     -10.638 -14.358   2.517  1.00  0.00
ATOM    212  O   GLY A  53      -9.808 -14.829   3.294  1.00  0.00
ATOM    213  N   GLY A  54     -11.129 -15.055   1.476  1.00  0.00
ATOM    214  CA  GLY A  54     -10.673 -16.409   1.186  1.00  0.00
ATOM    215  C   GLY A  54      -9.192 -16.426   0.827  1.00  0.00
ATOM    216  O   GLY A  54      -8.444 -17.291   1.281  1.00  0.00
ATOM    217  N   GLY A  55      -8.798 -15.492  -0.068  1.00  0.00
ATOM    218  CA  GLY A  55      -7.403 -15.410  -0.484  1.00  0.00
ATOM    219  C   GLY A  55      -6.496 -15.070   0.692  1.00  0.00
ATOM    220  O   GLY A  55      -5.405 -15.622   0.827  1.00  0.00
ATOM    221  N   GLY A  56      -6.923 -14.090   1.495  1.00  0.00
ATOM    222  CA  GLY A  56      -6.150 -13.687   2.664  1.00  0.00
ATOM    223  C   GLY A  56      -5.975 -14.847   3.635  1.00  0.00
ATOM    224  O   GLY A  56      -4.899 -15.038   4.203  1.00  0.00
ATOM    225  N   GLY A  57      -7.028 -15.615   3.835  1.00  0.00
ATOM    226  CA  GLY A  57      -6.975 -16.780   4.710  1.00  0.00
ATOM    227  C   GLY A  57      -5.987 -17.816   4.188  1.00  0.00
ATOM    228  O   GLY A  57      -5.237 -18.415   4.958  1.00  0.00
ATOM    229  N   GLY A  58      -6.043 -18.071   2.856  1.00  0.00
ATOM    230  CA  GLY A  58      -5.120 -19.018   2.241  1.00  0.00
ATOM    231  C   GLY A  58      -3.676 -18.560   2.397  1.00  0.00
ATOM    232  O   GLY A  58      -2.790 -19.359   2.698  1.00  0.00
ATOM    233  N   GLY A  59      -3.451 -17.252   2.149  1.00  0.00
ATOM    234  CA  GLY A  59      -2.107 -16.696   2.255  1.00  0.00
ATOM    235  C   GLY A  59      -1.587 -16.781   3.684  1.00  0.00
ATOM    236  O   GLY A  59      -0.420 -17.096   3.913  1.00  0.00
ATOM    237  N   GLY A  60      -2.459 -16.468   4.637  1.00  0.00
ATOM    238  CA  GLY A  60      -2.097 -16.543   6.047  1.00  0.00
ATOM    239  C   GLY A  60      -1.720 -17.964   6.444  1.00  0.00
ATOM    240  O   GLY A  60      -0.763 -18.178   7.188  1.00  0.00
ATOM    241  N   GLY A  61      -2.488 -18.934   5.937  1.00  0.00
ATOM    242  CA  GLY A  61      -2.188 -20.336   6.205  1.00  0.00
ATOM    243  C   GLY A  61      -0.843 -20.735   5.611  1.00  0.00
ATOM    244  O   GLY A  61      -0.062 -21.447   6.243  1.00  0.00
ATOM    245  N   GLY A  62      -0.579 -20.252   4.370  1.00  0.00
ATOM    246  CA  GLY A  62       0.692 -20.536   3.715  1.00  0.00
ATOM    247  C   GLY A  62       1.857 -19.927   4.485  1.00  0.00
ATOM    248  O   GLY A  62       2.901 -20.558   4.652  1.00  0.00
ATOM    249  N   GLY A  63       1.658 -18.656   4.917  1.00  0.00
ATOM    250  CA  GLY A  63       2.697 -17.956   5.662  1.00  0.00
ATOM    251  C   GLY A  63       2.972 -18.638   6.996  1.00  0.00
ATOM    252  O   GLY A  63       4.123 -18.767   7.412  1.00  0.00
ATOM    253  N   GLY A  64       1.887 -19.082   7.644  1.00  0.00
ATOM    254  CA  GLY A  64       2.023 -19.790   8.911  1.00  0.00
ATOM    255  C   GLY A  64       2.790 -21.095   8.732  1.00  0.00
ATOM    256  O   GLY A  64       3.630 -21.450   9.558  1.00  0.00
ATOM    257  N   GLY A  65       2.504 -21.777   7.599  1.00  0.00
ATOM    258  CA  GLY A  65       3.219 -23.008   7.287  1.00  0.00
ATOM    259  C   GLY A  65       4.702 -22.742   7.060  1.00  0.00
ATOM    260  O   GLY A  65       5.557 -23.491   7.531  1.00  0.00
ATOM    261  N   GLY A  66       4.985 -21.631   6.305  1.00  0.00
ATOM    262  CA  GLY A  66       6.368 -21.260   6.033  1.00  0.00
ATOM    263  C   GLY A  66       7.113 -20.928   7.319  1.00  0.00
ATOM    264  O   GLY A  66       8.268 -21.315   7.497  1.00  0.00
ATOM    265  N   GLY A  67       6.451 -20.145   8.186  1.00  0.00
ATOM    266  CA  GLY A  67       7.057 -19.771   9.458  1.00  0.00
ATOM    267  C   GLY A  67       7.353 -20.998  10.310  1.00  0.00
ATOM    268  O   GLY A  67       8.407 -21.090  10.939  1.00  0.00
ATOM    269  N   GLY A  68       6.370 -21.917  10.344  1.00  0.00
ATOM    270  CA  GLY A  68       6.543 -23.155  11.094  1.00  0.00
ATOM    271  C   GLY A  68       7.719 -23.963  10.560  1.00  0.00
ATOM    272  O   GLY A  68       8.503 -24.518  11.330  1.00  0.00
ATOM    273  N   GLY A  69       7.847 -23.991   9.220  1.00  0.00
ATOM    274  CA  GLY A  69       8.958 -24.696   8.593  1.00  0.00
ATOM    275  C   GLY A  69      10.294 -24.071   8.974  1.00  0.00
ATOM    276  O   GLY A  69      11.260 -24.776   9.265  1.00  0.00
ATOM    277  N   GLY A  70      10.335 -22.715   8.929  1.00  0.00
ATOM    278  CA  GLY A  70      11.554 -21.999   9.283  1.00  0.00
ATOM    279  C   GLY A  70      11.945 -22.259  10.732  1.00  0.00
ATOM    280  O   GLY A  70      13.120 -22.452  11.044  1.00  0.00
ATOM    281  N   GLY A  71      10.939 -22.195  11.608  1.00  0.00
ATOM    282  CA  GLY A  71      11.172 -22.447  13.025  1.00  0.00
ATOM    283  C   GLY A  71      11.691 -23.861  13.255  1.00  0.00
ATOM    284  O   GLY A  71      12.598 -24.077  14.059  1.00  0.00
ATOM    285  N   GLY A  72      11.050 -24.827  12.566  1.00  0.00
ATOM    286  CA  GLY A  72      11.480 -26.217  12.670  1.00  0.00
ATOM    287  C   GLY A  72      12.912 -26.388  12.180  1.00  0.00
ATOM    288  O   GLY A  72      13.707 -27.100  12.794  1.00  0.00
ATOM    289  N   GLY A  73      13.240 -25.709  11.072  1.00  0.00
ATOM    290  CA  GLY A  73      14.589 -25.757  10.522  1.00  0.00
ATOM    291  C   GLY A  73      15.603 -25.174  11.497  1.00  0.00
ATOM    292  O   GLY A  73      16.696 -25.713  11.667  1.00  0.00
ATOM    293  N   GLY A  74      15.236 -23.996  12.085  1.00  0.00
ATOM    294  CA  GLY A  74      16.121 -23.368  13.058  1.00  0.00
ATOM    295  C   GLY A  74      16.343 -24.271  14.264  1.00  0.00
ATOM    296  O   GLY A  74      17.457 -24.373  14.778  1.00  0.00
ATOM    297  N   GLY A  75      15.243 -24.901  14.721  1.00  0.00
ATOM    298  CA  GLY A  75      15.350 -25.822  15.846  1.00  0.00
ATOM    299  C   GLY A  75      16.220 -27.022  15.494  1.00  0.00
ATOM    300  O   GLY A  75      17.018 -27.483  16.310  1.00  0.00
ATOM    301  N   GLY A  76      15.998 -27.596  14.303  1.00  0.00
ATOM    302  CA  GLY A  76      16.786 -28.734  13.847  1.00  0.00
ATOM    303  C   GLY A  76      18.263 -28.374  13.741  1.00  0.00
ATOM    304  O   GLY A  76      19.133 -29.178  14.075  1.00  0.00
ATOM    305  N   GLY A  77      18.540 -27.149  13.340  1.00  0.00
ATOM    306  CA  GLY A  77      19.917 -26.693  13.193  1.00  0.00
ATOM    307  C   GLY A  77      20.569 -26.464  14.550  1.00  0.00
ATOM    308  O   GLY A  77      21.750 -26.757  14.740  1.00  0.00
ATOM    309  N   GLY A  78      19.785 -25.995  15.507  1.00  0.00
ATOM    310  CA  GLY A  78      20.321 -25.805  16.850  1.00  0.00
ATOM    311  C   GLY A  78      20.426 -27.131  17.593  1.00  0.00
ATOM    312  O   GLY A  78      21.416 -27.394  18.276  1.00  0.00
ATOM    313  N   ALA B  79      16.368   5.053  34.978  1.00  1.00
ATOM    314  CA  ALA B  79      14.917   5.091  35.115  1.00  1.00
ATOM    315  C   ALA B  79      14.236   4.365  33.962  1.00  1.00
ATOM    316  O   ALA B  79      14.696   4.421  32.822  1.00  1.00
ATOM    317  N   ASP B  80      13.090   3.690  34.222  1.00  1.00
ATOM    318  CA  ASP B  80      12.375   3.032  33.135  1.00  1.00
ATOM    319  C   ASP B  80      12.029   4.018  32.027  1.00  1.00
ATOM    320  O   ASP B  80      11.652   5.159  32.293  1.00  1.00
ATOM    321  N   THR B  81      11.756   3.410  30.811  1.00  1.00
ATOM    322  CA  THR B  81      11.406   4.205  29.640  1.00  1.00
ATOM    323  C   THR B  81      10.418   3.465  28.748  1.00  1.00
ATOM    324  O   THR B  81      10.444   2.237  28.661  1.00  1.00
ATOM    325  N   ILE B  82       9.704   4.173  27.971  1.00  1.00
ATOM    326  CA  ILE B  82       8.819   3.764  26.887  1.00  1.00
ATOM    327  C   ILE B  82       8.923   4.716  25.702  1.00  1.00
ATOM    328  O   ILE B  82       9.006   5.931  25.875  1.00  1.00
ATOM    329  N   CYS B  83       9.122   4.200  24.533  1.00  1.00
ATOM    330  CA  CYS B  83       9.238   4.964  23.297  1.00  1.00
ATOM    331  C   CYS B  83       8.154   4.569  22.301  1.00  1.00
ATOM    332  O   CYS B  83       7.816   3.393  22.172  1.00  1.00
ATOM    333  N   ILE B  84       7.566   5.643  21.601  1.00  1.00
ATOM    334  CA  ILE B  84       6.637   5.435  20.497  1.00  1.00
ATOM    335  C   ILE B  84       7.362   5.444  19.158  1.00  1.00
ATOM    336  O   ILE B  84       8.138   6.355  18.867  1.00  1.00
ATOM    337  N   GLY B  85       7.323   4.363  18.422  1.00  1.00
ATOM    338  CA  GLY B  85       8.075   4.279  17.176  1.00  1.00
ATOM    339  C   GLY B  85       7.183   3.839  16.022  1.00  1.00
ATOM    340  O   GLY B  85       6.016   3.501  16.222  1.00  1.00
ATOM    341  N   TYR B  86       7.869   3.287  14.963  1.00  1.00
ATOM    342  CA  TYR B  86       7.258   2.757  13.750  1.00  1.00
ATOM    343  C   TYR B  86       8.067   1.593  13.190  1.00  1.00
ATOM    344  O   TYR B  86       9.290   1.556  13.319  1.00  1.00
ATOM    345  N   HIS B  87       7.399   0.753  12.355  1.00  1.00
ATOM    346  CA  HIS B  87       8.013  -0.410  11.725  1.00  1.00
ATOM    347  C   HIS B  87       9.054   0.008  10.694  1.00  1.00
ATOM    348  O   HIS B  87       8.860   0.976   9.959  1.00  1.00
ATOM    349  N   ALA B  88      10.055  -0.817  10.532  1.00  1.00
ATOM    350  CA  ALA B  88      11.060  -0.838   9.476  1.00  1.00
ATOM    351  C   ALA B  88      11.447  -2.266   9.113  1.00  1.00
ATOM    352  O   ALA B  88      11.459  -3.153   9.966  1.00  1.00
ATOM    353  N   ASN B  89      11.728  -2.527   7.900  1.00  1.00
ATOM    354  CA  ASN B  89      12.116  -3.855   7.438  1.00  1.00
ATOM    355  C   ASN B  89      13.214  -3.773   6.386  1.00  1.00
ATOM    356  O   ASN B  89      13.443  -2.718   5.795  1.00  1.00
ATOM    357  N   ASN B  90      13.442  -4.840   5.680  1.00  1.00
ATOM    358  CA  ASN B  90      14.481  -4.962   4.664  1.00  1.00
ATOM    359  C   ASN B  90      13.916  -4.728   3.269  1.00  1.00
ATOM    360  O   ASN B  90      14.664  -4.528   2.311  1.00  1.00
ATOM    361  N   SER B  91      12.787  -4.197   3.122  1.00  1.00
ATOM    362  CA  SER B  91      12.199  -3.860   1.831  1.00  1.00
ATOM    363  C   SER B  91      13.027  -2.806   1.107  1.00  1.00
ATOM    364  O   SER B  91      13.444  -1.813   1.704  1.00  1.00
ATOM    365  N   THR B  92      13.163  -3.011  -0.235  1.00  1.00
ATOM    366  CA  THR B  92      13.885  -2.050  -1.060  1.00  1.00
ATOM    367  C   THR B  92      12.987  -1.470  -2.145  1.00  1.00
ATOM    368  O   THR B  92      13.272  -0.407  -2.698  1.00  1.00
ATOM    369  N   ASP B  93      11.663  -1.805  -2.046  1.00  1.00
ATOM    370  CA  ASP B  93      10.665  -1.234  -2.942  1.00  1.00
ATOM    371  C   ASP B  93      10.566   0.276  -2.766  1.00  1.00
ATOM    372  O   ASP B  93      10.598   0.783  -1.645  1.00  1.00
ATOM    373  N   THR B  94      10.379   0.970  -3.903  1.00  1.00
ATOM    374  CA  THR B  94      10.230   2.420  -3.886  1.00  1.00
ATOM    375  C   THR B  94       8.957   2.850  -4.604  1.00  1.00
ATOM    376  O   THR B  94       8.547   2.231  -5.586  1.00  1.00
ATOM    377  N   VAL B  95       8.461   3.950  -4.227  1.00  1.00
ATOM    378  CA  VAL B  95       7.326   4.648  -4.820  1.00  1.00
ATOM    379  C   VAL B  95       7.641   6.122  -5.043  1.00  1.00
ATOM    380  O   VAL B  95       8.400   6.726  -4.286  1.00  1.00
ATOM    381  N   ASP B  96       6.925   6.765  -5.870  1.00  1.00
ATOM    382  CA  ASP B  96       6.974   8.209  -6.063  1.00  1.00
ATOM    383  C   ASP B  96       5.734   8.884  -5.491  1.00  1.00
ATOM    384  O   ASP B  96       4.641   8.318  -5.514  1.00  1.00
ATOM    385  N   THR B  97       5.948  10.090  -5.011  1.00  1.00
ATOM    386  CA  THR B  97       4.871  10.986  -4.607  1.00  1.00
ATOM    387  C   THR B  97       4.890  12.273  -5.422  1.00  1.00
ATOM    388  O   THR B  97       5.941  12.700  -5.900  1.00  1.00
ATOM    389  N   VAL B  98       4.124  13.194  -5.227  1.00  1.00
ATOM    390  CA  VAL B  98       4.181  14.500  -5.874  1.00  1.00
ATOM    391  C   VAL B  98       5.360  15.317  -5.361  1.00  1.00
ATOM    392  O   VAL B  98       6.028  16.009  -6.129  1.00  1.00
ATOM    393  N   LEU B  99       5.770  15.197  -4.219  1.00  1.00
ATOM    394  CA  LEU B  99       6.859  15.955  -3.616  1.00  1.00
ATOM    395  C   LEU B  99       8.158  15.157  -3.625  1.00  1.00
ATOM    396  O   LEU B  99       9.242  15.718  -3.784  1.00  1.00
ATOM    397  N   GLU B 100       8.290  14.028  -3.915  1.00  1.00
ATOM    398  CA  GLU B 100       9.389  13.105  -3.654  1.00  1.00
ATOM    399  C   GLU B 100       9.389  11.953  -4.650  1.00  1.00
ATOM    400  O   GLU B 100       8.356  11.329  -4.892  1.00  1.00
ATOM    401  N   LYS B 101      10.557  11.680  -5.230  1.00  1.00
ATOM    402  CA  LYS B 101      10.754  10.505  -6.070  1.00  1.00
ATOM    403  C   LYS B 101      11.630   9.471  -5.375  1.00  1.00
ATOM    404  O   LYS B 101      12.675   9.805  -4.816  1.00  1.00
ATOM    405  N   ASN B 102      11.220   8.139  -5.628  1.00  1.00
ATOM    406  CA  ASN B 102      12.148   7.107  -5.182  1.00  1.00
ATOM    407  C   ASN B 102      12.173   7.006  -3.662  1.00  1.00
ATOM    408  O   ASN B 102      13.237   7.037  -3.045  1.00  1.00
ATOM    409  N   VAL B 103      11.019   7.112  -2.982  1.00  1.00
ATOM    410  CA  VAL B 103      10.822   6.822  -1.567  1.00  1.00
ATOM    411  C   VAL B 103      10.783   5.321  -1.313  1.00  1.00
ATOM    412  O   VAL B 103       9.985   4.600  -1.913  1.00  1.00
ATOM    413  N   THR B 104      11.836   4.840  -0.505  1.00  1.00
ATOM    414  CA  THR B 104      11.761   3.446  -0.088  1.00  1.00
ATOM    415  C   THR B 104      10.710   3.252   0.998  1.00  1.00
ATOM    416  O   THR B 104      10.693   3.974   1.994  1.00  1.00
ATOM    417  N   VAL B 105       9.848   2.292   0.845  1.00  1.00
ATOM    418  CA  VAL B 105       8.734   2.056   1.755  1.00  1.00
ATOM    419  C   VAL B 105       8.723   0.616   2.252  1.00  1.00
ATOM    420  O   VAL B 105       9.080  -0.306   1.519  1.00  1.00
ATOM    421  N   THR B 106       8.101   0.371   3.428  1.00  1.00
ATOM    422  CA  THR B 106       8.031  -0.956   4.028  1.00  1.00
ATOM    423  C   THR B 106       7.084  -1.862   3.251  1.00  1.00
ATOM    424  O   THR B 106       7.356  -3.049   3.067  1.00  1.00
ATOM    425  N   HIS B 107       6.073  -1.526   2.752  1.00  1.00
ATOM    426  CA  HIS B 107       5.055  -2.280   2.032  1.00  1.00
ATOM    427  C   HIS B 107       4.483  -1.469   0.876  1.00  1.00
ATOM    428  O   HIS B 107       4.338  -0.250   0.972  1.00  1.00
ATOM    429  N   SER B 108       4.262  -2.177  -0.249  1.00  1.00
ATOM    430  CA  SER B 108       3.680  -1.602  -1.455  1.00  1.00
ATOM    431  C   SER B 108       3.141  -2.687  -2.379  1.00  1.00
ATOM    432  O   SER B 108       3.578  -3.837  -2.322  1.00  1.00
ATOM    433  N   VAL B 109       2.405  -2.331  -3.366  1.00  1.00
ATOM    434  CA  VAL B 109       1.752  -3.197  -4.340  1.00  1.00
ATOM    435  C   VAL B 109       1.904  -2.649  -5.753  1.00  1.00
ATOM    436  O   VAL B 109       1.764  -1.447  -5.982  1.00  1.00
ATOM    437  N   ASN B 110       2.313  -3.586  -6.733  1.00  1.00
ATOM    438  CA  ASN B 110       2.324  -3.153  -8.125  1.00  1.00
ATOM    439  C   ASN B 110       0.926  -3.200  -8.728  1.00  1.00
ATOM    440  O   ASN B 110       0.223  -4.203  -8.612  1.00  1.00
ATOM    441  N   LEU B 111       0.511  -2.086  -9.392  1.00  1.00
ATOM    442  CA  LEU B 111      -0.806  -1.991 -10.011  1.00  1.00
ATOM    443  C   LEU B 111      -0.712  -2.121 -11.528  1.00  1.00
ATOM    444  O   LEU B 111      -1.694  -2.448 -12.194  1.00  1.00
ATOM    445  N   LEU B 112       0.377  -2.243 -12.080  1.00  1.00
ATOM    446  CA  LEU B 112       0.677  -2.328 -13.504  1.00  1.00
ATOM    447  C   LEU B 112       1.215  -3.706 -13.872  1.00  1.00
ATOM    448  O   LEU B 112       2.202  -4.171 -13.301  1.00  1.00
ATOM    449  N   GLU B 113       0.333  -4.441 -14.679  1.00  1.00
ATOM    450  CA  GLU B 113       0.732  -5.748 -15.187  1.00  1.00
ATOM    451  C   GLU B 113       1.585  -5.615 -16.442  1.00  1.00
ATOM    452  O   GLU B 113       1.246  -4.865 -17.357  1.00  1.00
ATOM    453  N   ASP B 114       2.750  -6.277 -16.445  1.00  1.00
ATOM    454  CA  ASP B 114       3.662  -6.191 -17.579  1.00  1.00
ATOM    455  C   ASP B 114       4.091  -7.576 -18.047  1.00  1.00
ATOM    456  O   ASP B 114       4.510  -7.753 -19.191  1.00  1.00
ATOM    457  N   SER B 115       3.509  -8.585 -17.508  1.00  1.00
ATOM    458  CA  SER B 115       3.756  -9.994 -17.790  1.00  1.00
ATOM    459  C   SER B 115       2.591 -10.616 -18.549  1.00  1.00
ATOM    460  O   SER B 115       1.428 -10.393 -18.212  1.00  1.00
ATOM    461  N   HIS B 116       2.868 -11.234 -19.644  1.00  1.00
ATOM    462  CA  HIS B 116       1.974 -12.085 -20.420  1.00  1.00
ATOM    463  C   HIS B 116       2.597 -13.451 -20.675  1.00  1.00
ATOM    464  O   HIS B 116       3.800 -13.560 -20.916  1.00  1.00
ATOM    465  N   ASN B 117       2.008 -14.432 -20.907  1.00  1.00
ATOM    466  CA  ASN B 117       2.467 -15.799 -21.120  1.00  1.00
ATOM    467  C   ASN B 117       2.917 -16.011 -22.560  1.00  1.00
ATOM    468  O   ASN B 117       3.629 -16.968 -22.863  1.00  1.00
ATOM    469  N   GLY B 118       3.005 -15.221 -23.406  1.00  1.00
ATOM    470  CA  GLY B 118       3.552 -15.275 -24.757  1.00  1.00
ATOM    471  C   GLY B 118       2.861 -16.348 -25.588  1.00  1.00
ATOM    472  O   GLY B 118       3.492 -17.009 -26.413  1.00  1.00
ATOM    473  N   LYS B 119       1.641 -16.689 -25.394  1.00  1.00
ATOM    474  CA  LYS B 119       0.882 -17.728 -26.080  1.00  1.00
ATOM    475  C   LYS B 119      -0.492 -17.222 -26.498  1.00  1.00
ATOM    476  O   LYS B 119      -1.112 -16.427 -25.793  1.00  1.00
ATOM    477  N   LEU B 120      -0.994 -17.714 -27.691  1.00  1.00
ATOM    478  CA  LEU B 120      -2.425 -17.609 -27.952  1.00  1.00
ATOM    479  C   LEU B 120      -3.198 -18.711 -27.236  1.00  1.00
ATOM    480  O   LEU B 120      -2.829 -19.884 -27.300  1.00  1.00
ATOM    481  N   CYS B 121      -4.193 -18.375 -26.512  1.00  1.00
ATOM    482  CA  CYS B 121      -4.929 -19.302 -25.660  1.00  1.00
ATOM    483  C   CYS B 121      -6.408 -19.326 -26.021  1.00  1.00
ATOM    484  O   CYS B 121      -6.976 -18.309 -26.421  1.00  1.00
ATOM    485  N   ARG B 122      -7.129 -20.387 -25.557  1.00  1.00
ATOM    486  CA  ARG B 122      -8.585 -20.320 -25.588  1.00  1.00
ATOM    487  C   ARG B 122      -9.108 -19.270 -24.617  1.00  1.00
ATOM    488  O   ARG B 122      -8.603 -19.134 -23.503  1.00  1.00
ATOM    489  N   LEU B 123     -10.264 -18.679 -25.017  1.00  1.00
ATOM    490  CA  LEU B 123     -10.982 -17.769 -24.133  1.00  1.00
ATOM    491  C   LEU B 123     -12.221 -18.436 -23.545  1.00  1.00
ATOM    492  O   LEU B 123     -13.112 -18.868 -24.277  1.00  1.00
ATOM    493  N   LYS B 124     -12.300 -18.542 -22.181  1.00  1.00
ATOM    494  CA  LYS B 124     -13.528 -19.124 -21.653  1.00  1.00
ATOM    495  C   LYS B 124     -13.759 -20.522 -22.212  1.00  1.00
ATOM    496  O   LYS B 124     -14.900 -20.939 -22.414  1.00  1.00
ATOM    497  N   GLY B 125     -12.654 -21.234 -22.741  1.00  1.00
ATOM    498  CA  GLY B 125     -12.711 -22.636 -23.134  1.00  1.00
ATOM    499  C   GLY B 125     -12.810 -22.780 -24.648  1.00  1.00
ATOM    500  O   GLY B 125     -12.514 -23.840 -25.201  1.00  1.00
ATOM    501  N   ILE B 126     -13.005 -21.850 -25.399  1.00  1.00
ATOM    502  CA  ILE B 126     -13.153 -21.826 -26.849  1.00  1.00
ATOM    503  C   ILE B 126     -11.872 -21.353 -27.525  1.00  1.00
ATOM    504  O   ILE B 126     -11.321 -20.311 -27.173  1.00  1.00
ATOM    505  N   ALA B 127     -11.382 -22.192 -28.525  1.00  1.00
ATOM    506  CA  ALA B 127     -10.188 -21.828 -29.278  1.00  1.00
ATOM    507  C   ALA B 127     -10.510 -20.805 -30.360  1.00  1.00
ATOM    508  O   ALA B 127     -11.514 -20.925 -31.062  1.00  1.00
ATOM    509  N   PRO B 128      -9.564 -19.875 -30.607  1.00  1.00
ATOM    510  CA  PRO B 128      -9.715 -18.932 -31.709  1.00  1.00
ATOM    511  C   PRO B 128      -9.714 -19.650 -33.053  1.00  1.00
ATOM    512  O   PRO B 128      -8.940 -20.582 -33.269  1.00  1.00
ATOM    513  N   SER B 129     -17.473 -22.004 -35.063  1.00  1.00
ATOM    514  CA  SER B 129     -17.411 -21.292 -33.792  1.00  1.00
ATOM    515  C   SER B 129     -15.971 -20.973 -33.410  1.00  1.00
ATOM    516  O   SER B 129     -15.076 -21.801 -33.581  1.00  1.00
ATOM    517  N   TRP B 130     -15.806 -19.816 -32.866  1.00  1.00
ATOM    518  CA  TRP B 130     -14.519 -19.356 -32.359  1.00  1.00
ATOM    519  C   TRP B 130     -14.694 -18.209 -31.372  1.00  1.00
ATOM    520  O   TRP B 130     -15.581 -17.370 -31.531  1.00  1.00
ATOM    521  N   SER B 131     -13.639 -17.962 -30.554  1.00  1.00
ATOM    522  CA  SER B 131     -13.687 -16.931 -29.525  1.00  1.00
ATOM    523  C   SER B 131     -13.029 -15.643 -30.004  1.00  1.00
ATOM    524  O   SER B 131     -13.341 -14.557 -29.516  1.00  1.00
ATOM    525  N   TYR B 132     -12.490 -15.553 -30.962  1.00  1.00
ATOM    526  CA  TYR B 132     -11.765 -14.501 -31.665  1.00  1.00
ATOM    527  C   TYR B 132     -11.169 -15.018 -32.967  1.00  1.00
ATOM    528  O   TYR B 132     -10.786 -16.184 -33.066  1.00  1.00
ATOM    529  N   ILE B 133     -10.875 -14.076 -33.878  1.00  1.00
ATOM    530  CA  ILE B 133     -10.101 -14.355 -35.081  1.00  1.00
ATOM    531  C   ILE B 133      -8.791 -13.578 -35.087  1.00  1.00
ATOM    532  O   ILE B 133      -8.750 -12.409 -34.701  1.00  1.00
ATOM    533  N   SER B 134     -16.971  -8.926 -36.623  1.00  1.00
ATOM    534  CA  SER B 134     -16.225  -9.059 -35.378  1.00  1.00
ATOM    535  C   SER B 134     -17.137  -9.473 -34.230  1.00  1.00
ATOM    536  O   SER B 134     -16.679 -10.018 -33.226  1.00  1.00
ATOM    537  N   SER B 135     -18.361  -9.411 -34.346  1.00  1.00
ATOM    538  CA  SER B 135     -19.356  -9.764 -33.341  1.00  1.00
ATOM    539  C   SER B 135     -20.094 -11.041 -33.721  1.00  1.00
ATOM    540  O   SER B 135     -20.807 -11.624 -32.904  1.00  1.00
ATOM    541  N   VAL B 136     -19.548 -11.838 -34.491  1.00  1.00
ATOM    542  CA  VAL B 136     -19.943 -13.202 -34.823  1.00  1.00
ATOM    543  C   VAL B 136     -19.134 -14.219 -34.028  1.00  1.00
ATOM    544  O   VAL B 136     -17.906 -14.247 -34.106  1.00  1.00
ATOM    545  N   SER B 137     -19.849 -15.102 -33.270  1.00  1.00
ATOM    546  CA  SER B 137     -19.190 -16.112 -32.450  1.00  1.00
ATOM    547  C   SER B 137     -19.262 -17.486 -33.104  1.00  1.00
ATOM    548  O   SER B 137     -18.388 -18.328 -32.899  1.00  1.00
ATOM    549  N   SER B 138     -20.107 -17.911 -33.700  1.00  1.00
ATOM    550  CA  SER B 138     -20.175 -19.139 -34.482  1.00  1.00
ATOM    551  C   SER B 138     -20.853 -18.900 -35.825  1.00  1.00
ATOM    552  O   SER B 138     -21.770 -18.086 -35.932  1.00  1.00
ATOM    553  N   SER B 139     -24.555 -16.293 -35.790  1.00  1.00
ATOM    554  CA  SER B 139     -24.714 -16.295 -34.341  1.00  1.00
ATOM    555  C   SER B 139     -23.871 -15.205 -33.692  1.00  1.00
ATOM    556  O   SER B 139     -22.675 -15.089 -33.961  1.00  1.00
ATOM    557  N   ARG B 140     -24.545 -14.193 -33.187  1.00  1.00
ATOM    558  CA  ARG B 140     -23.863 -13.032 -32.630  1.00  1.00
ATOM    559  C   ARG B 140     -23.435 -13.283 -31.190  1.00  1.00
ATOM    560  O   ARG B 140     -24.172 -13.885 -30.409  1.00  1.00
ATOM    561  N   GLY B 141     -22.306 -12.656 -30.841  1.00  1.00
ATOM    562  CA  GLY B 141     -21.738 -12.670 -29.498  1.00  1.00
ATOM    563  C   GLY B 141     -20.877 -11.437 -29.251  1.00  1.00
ATOM    564  O   GLY B 141     -20.103 -11.026 -30.115  1.00  1.00
ATOM    565  N   PHE B 142     -21.006 -10.820 -28.114  1.00  1.00
ATOM    566  CA  PHE B 142     -20.174  -9.676 -27.761  1.00  1.00
ATOM    567  C   PHE B 142     -18.817 -10.123 -27.234  1.00  1.00
ATOM    568  O   PHE B 142     -18.732 -11.004 -26.378  1.00  1.00
ATOM    569  N   GLY B 143     -17.765  -9.172 -27.710  1.00  1.00
ATOM    570  CA  GLY B 143     -16.465  -9.377 -27.084  1.00  1.00
ATOM    571  C   GLY B 143     -15.521 -10.136 -28.009  1.00  1.00
ATOM    572  O   GLY B 143     -14.317 -10.202 -27.764  1.00  1.00
ATOM    573  N   SER B 144     -16.019 -10.650 -29.140  1.00  1.00
ATOM    574  CA  SER B 144     -15.136 -11.170 -30.176  1.00  1.00
ATOM    575  C   SER B 144     -14.466 -10.039 -30.947  1.00  1.00
ATOM    576  O   SER B 144     -15.077  -9.002 -31.203  1.00  1.00
ATOM    577  N   GLY B 145     -13.575 -10.422 -31.848  1.00  1.00
ATOM    578  CA  GLY B 145     -12.784  -9.452 -32.595  1.00  1.00
ATOM    579  C   GLY B 145     -11.797 -10.146 -33.525  1.00  1.00
ATOM    580  O   GLY B 145     -11.463 -11.315 -33.331  1.00  1.00
ATOM    581  N   ILE B 146     -11.188  -9.409 -34.381  1.00  1.00
ATOM    582  CA  ILE B 146     -10.061  -9.843 -35.198  1.00  1.00
ATOM    583  C   ILE B 146      -8.772  -9.154 -34.768  1.00  1.00
ATOM    584  O   ILE B 146      -8.739  -7.938 -34.581  1.00  1.00
ATOM    585  N   ILE B 147      -7.778  -9.957 -34.488  1.00  1.00
ATOM    586  CA  ILE B 147      -6.451  -9.485 -34.113  1.00  1.00
ATOM    587  C   ILE B 147      -5.388 -10.012 -35.069  1.00  1.00
ATOM    588  O   ILE B 147      -5.482 -11.139 -35.556  1.00  1.00
ATOM    589  N   THR B 148      -4.361  -9.350 -35.266  1.00  1.00
ATOM    590  CA  THR B 148      -3.137  -9.806 -35.913  1.00  1.00
ATOM    591  C   THR B 148      -2.056 -10.121 -34.886  1.00  1.00
ATOM    592  O   THR B 148      -1.756  -9.304 -34.016  1.00  1.00
ATOM    593  N   SER B 149      -1.463 -11.392 -35.088  1.00  1.00
ATOM    594  CA  SER B 149      -0.559 -11.831 -34.032  1.00  1.00
ATOM    595  C   SER B 149       0.547 -12.719 -34.588  1.00  1.00
ATOM    596  O   SER B 149       0.314 -13.529 -35.485  1.00  1.00
ATOM    597  N   ASN B 150       1.712 -12.648 -33.931  1.00  1.00
ATOM    598  CA  ASN B 150       2.817 -13.516 -34.320  1.00  1.00
ATOM    599  C   ASN B 150       3.027 -14.629 -33.302  1.00  1.00
ATOM    600  O   ASN B 150       3.746 -15.594 -33.562  1.00  1.00
ATOM    601  N   ALA B 151       2.314 -14.709 -32.324  1.00  1.00
ATOM    602  CA  ALA B 151       2.308 -15.719 -31.273  1.00  1.00
ATOM    603  C   ALA B 151       1.839 -17.067 -31.806  1.00  1.00
ATOM    604  O   ALA B 151       0.915 -17.138 -32.615  1.00  1.00
ATOM    605  N   SER B 152       2.168 -18.159 -31.021  1.00  1.00
ATOM    606  CA  SER B 152       1.716 -19.498 -31.380  1.00  1.00
ATOM    607  C   SER B 152       0.579 -19.957 -30.477  1.00  1.00
ATOM    608  O   SER B 152       0.613 -19.746 -29.264  1.00  1.00
ATOM    609  N   MET B 153      -0.327 -20.802 -31.059  1.00  1.00
ATOM    610  CA  MET B 153      -1.390 -21.370 -30.238  1.00  1.00
ATOM    611  C   MET B 153      -0.858 -22.476 -29.336  1.00  1.00
ATOM    612  O   MET B 153      -0.130 -23.361 -29.786  1.00  1.00
ATOM    613  N   HIS B 154      -1.197 -22.448 -28.106  1.00  1.00
ATOM    614  CA  HIS B 154      -0.914 -23.470 -27.105  1.00  1.00
ATOM    615  C   HIS B 154      -2.199 -23.991 -26.472  1.00  1.00
ATOM    616  O   HIS B 154      -3.154 -23.240 -26.276  1.00  1.00
ATOM    617  N   GLU B 155      -2.175 -25.165 -25.910  1.00  1.00
ATOM    618  CA  GLU B 155      -3.311 -25.651 -25.137  1.00  1.00
ATOM    619  C   GLU B 155      -3.405 -24.943 -23.791  1.00  1.00
ATOM    620  O   GLU B 155      -2.580 -25.165 -22.904  1.00  1.00
ATOM    621  N   CYS B 156      -3.883 -23.799 -23.808  1.00  1.00
ATOM    622  CA  CYS B 156      -4.085 -22.928 -22.656  1.00  1.00
ATOM    623  C   CYS B 156      -5.448 -22.249 -22.711  1.00  1.00
ATOM    624  O   CYS B 156      -5.946 -21.922 -23.788  1.00  1.00
ATOM    625  N   ASN B 157      -5.938 -21.755 -21.677  1.00  1.00
ATOM    626  CA  ASN B 157      -7.167 -20.994 -21.489  1.00  1.00
ATOM    627  C   ASN B 157      -6.913 -19.727 -20.682  1.00  1.00
ATOM    628  O   ASN B 157      -6.247 -19.762 -19.647  1.00  1.00
ATOM    629  N   THR B 158      -7.615 -18.624 -21.172  1.00  1.00
ATOM    630  CA  THR B 158      -7.417 -17.331 -20.528  1.00  1.00
ATOM    631  C   THR B 158      -8.702 -16.512 -20.529  1.00  1.00
ATOM    632  O   THR B 158      -9.514 -16.616 -21.449  1.00  1.00
ATOM    633  N   LYS B 159      -8.789 -15.517 -19.751  1.00  1.00
ATOM    634  CA  LYS B 159      -9.876 -14.548 -19.694  1.00  1.00
ATOM    635  C   LYS B 159      -9.514 -13.269 -20.439  1.00  1.00
ATOM    636  O   LYS B 159     -10.390 -12.553 -20.924  1.00  1.00
ATOM    637  N   CYS B 160      -8.285 -13.205 -20.849  1.00  1.00
ATOM    638  CA  CYS B 160      -7.661 -12.029 -21.442  1.00  1.00
ATOM    639  C   CYS B 160      -6.576 -12.423 -22.437  1.00  1.00
ATOM    640  O   CYS B 160      -5.716 -13.251 -22.136  1.00  1.00
ATOM    641  N   GLN B 161      -6.738 -12.034 -23.677  1.00  1.00
ATOM    642  CA  GLN B 161      -5.813 -12.316 -24.769  1.00  1.00
ATOM    643  C   GLN B 161      -5.424 -11.040 -25.504  1.00  1.00
ATOM    644  O   GLN B 161      -6.270 -10.191 -25.785  1.00  1.00
ATOM    645  N   THR B 162      -4.162 -10.767 -25.556  1.00  1.00
ATOM    646  CA  THR B 162      -3.559  -9.748 -26.406  1.00  1.00
ATOM    647  C   THR B 162      -2.830 -10.376 -27.587  1.00  1.00
ATOM    648  O   THR B 162      -2.231 -11.444 -27.462  1.00  1.00
ATOM    649  N   PRO B 163      -2.391  -9.627 -28.552  1.00  1.00
ATOM    650  CA  PRO B 163      -1.659 -10.138 -29.705  1.00  1.00
ATOM    651  C   PRO B 163      -0.261 -10.597 -29.311  1.00  1.00
ATOM    652  O   PRO B 163       0.265 -11.562 -29.865  1.00  1.00
ATOM    653  N   LEU B 164       0.235 -10.373 -28.247  1.00  1.00
ATOM    654  CA  LEU B 164       1.562 -10.740 -27.769  1.00  1.00
ATOM    655  C   LEU B 164       1.503 -11.967 -26.865  1.00  1.00
ATOM    656  O   LEU B 164       2.443 -12.760 -26.818  1.00  1.00
ATOM    657  N   GLY B 165       0.350 -12.231 -26.270  1.00  1.00
ATOM    658  CA  GLY B 165       0.211 -13.281 -25.268  1.00  1.00
ATOM    659  C   GLY B 165      -1.017 -13.051 -24.396  1.00  1.00
ATOM    660  O   GLY B 165      -1.452 -11.915 -24.206  1.00  1.00
ATOM    661  N   ALA B 166      -1.389 -14.092 -23.605  1.00  1.00
ATOM    662  CA  ALA B 166      -2.505 -13.985 -22.672  1.00  1.00
ATOM    663  C   ALA B 166      -2.053 -13.404 -21.338  1.00  1.00
ATOM    664  O   ALA B 166      -0.973 -13.726 -20.843  1.00  1.00
ATOM    665  N   ILE B 167      -3.022 -12.699 -20.699  1.00  1.00
ATOM    666  CA  ILE B 167      -2.796 -12.123 -19.379  1.00  1.00
ATOM    667  C   ILE B 167      -3.641 -12.822 -18.321  1.00  1.00
ATOM    668  O   ILE B 167      -4.845 -13.008 -18.497  1.00  1.00
ATOM    669  N   ASN B 168      -3.056 -13.326 -17.333  1.00  1.00
ATOM    670  CA  ASN B 168      -3.700 -13.881 -16.149  1.00  1.00
ATOM    671  C   ASN B 168      -3.333 -13.091 -14.900  1.00  1.00
ATOM    672  O   ASN B 168      -2.172 -13.059 -14.492  1.00  1.00
ATOM    673  N   SER B 169      -4.270 -11.956 -14.686  1.00  1.00
ATOM    674  CA  SER B 169      -3.887 -10.968 -13.684  1.00  1.00
ATOM    675  C   SER B 169      -5.113 -10.323 -13.050  1.00  1.00
ATOM    676  O   SER B 169      -6.141 -10.146 -13.703  1.00  1.00
ATOM    677  N   SER B 170      -4.972  -9.895 -11.776  1.00  1.00
ATOM    678  CA  SER B 170      -6.016  -9.153 -11.080  1.00  1.00
ATOM    679  C   SER B 170      -5.657  -7.677 -10.962  1.00  1.00
ATOM    680  O   SER B 170      -6.524  -6.834 -10.732  1.00  1.00
ATOM    681  N   LEU B 171      -4.461  -7.349 -11.428  1.00  1.00
ATOM    682  CA  LEU B 171      -4.056  -5.950 -11.491  1.00  1.00
ATOM    683  C   LEU B 171      -5.009  -5.138 -12.361  1.00  1.00
ATOM    684  O   LEU B 171      -5.363  -5.552 -13.465  1.00  1.00
ATOM    685  N   PRO B 172      -5.148  -3.846 -12.020  1.00  1.00
ATOM    686  CA  PRO B 172      -6.084  -2.967 -12.710  1.00  1.00
ATOM    687  C   PRO B 172      -5.484  -2.428 -14.002  1.00  1.00
ATOM    688  O   PRO B 172      -6.187  -2.250 -14.997  1.00  1.00
ATOM    689  N   TYR B 173      -4.342  -2.312 -14.241  1.00  1.00
ATOM    690  CA  TYR B 173      -3.650  -1.726 -15.384  1.00  1.00
ATOM    691  C   TYR B 173      -2.641  -2.701 -15.976  1.00  1.00
ATOM    692  O   TYR B 173      -2.046  -3.506 -15.259  1.00  1.00
ATOM    693  N   GLN B 174      -2.401  -2.469 -17.294  1.00  1.00
ATOM    694  CA  GLN B 174      -1.386  -3.190 -18.054  1.00  1.00
ATOM    695  C   GLN B 174      -0.782  -2.308 -19.139  1.00  1.00
ATOM    696  O   GLN B 174      -1.478  -1.503 -19.757  1.00  1.00
ATOM    697  N   ASN B 175       0.441  -2.449 -19.420  1.00  1.00
ATOM    698  CA  ASN B 175       1.181  -1.733 -20.452  1.00  1.00
ATOM    699  C   ASN B 175       1.712  -2.689 -21.513  1.00  1.00
ATOM    700  O   ASN B 175       2.192  -2.261 -22.563  1.00  1.00
ATOM    701  N   ILE B 176       0.982  -3.841 -21.686  1.00  1.00
ATOM    702  CA  ILE B 176       1.392  -4.854 -22.652  1.00  1.00
ATOM    703  C   ILE B 176       0.897  -4.514 -24.051  1.00  1.00
ATOM    704  O   ILE B 176       1.618  -4.682 -25.034  1.00  1.00
ATOM    705  N   HIS B 177      -0.280  -4.175 -24.325  1.00  1.00
ATOM    706  CA  HIS B 177      -0.945  -4.027 -25.614  1.00  1.00
ATOM    707  C   HIS B 177      -2.346  -3.453 -25.448  1.00  1.00
ATOM    708  O   HIS B 177      -3.069  -3.814 -24.520  1.00  1.00
ATOM    709  N   PRO B 178      -2.705  -2.542 -26.446  1.00  1.00
ATOM    710  CA  PRO B 178      -4.021  -1.918 -26.378  1.00  1.00
ATOM    711  C   PRO B 178      -5.078  -2.788 -27.046  1.00  1.00
ATOM    712  O   PRO B 178      -6.242  -2.784 -26.647  1.00  1.00
ATOM    713  N   VAL B 179      -4.752  -3.662 -27.852  1.00  1.00
ATOM    714  CA  VAL B 179      -5.622  -4.687 -28.415  1.00  1.00
ATOM    715  C   VAL B 179      -5.829  -5.834 -27.434  1.00  1.00
ATOM    716  O   VAL B 179      -4.867  -6.423 -26.941  1.00  1.00
ATOM    717  N   THR B 180      -7.135  -6.020 -27.033  1.00  1.00
ATOM    718  CA  THR B 180      -7.496  -6.990 -26.006  1.00  1.00
ATOM    719  C   THR B 180      -8.780  -7.724 -26.369  1.00  1.00
ATOM    720  O   THR B 180      -9.708  -7.135 -26.924  1.00  1.00
ATOM    721  N   ILE B 181      -8.761  -9.014 -26.122  1.00  1.00
ATOM    722  CA  ILE B 181      -9.945  -9.860 -26.225  1.00  1.00
ATOM    723  C   ILE B 181     -10.369 -10.383 -24.859  1.00  1.00
ATOM    724  O   ILE B 181      -9.543 -10.868 -24.086  1.00  1.00
ATOM    725  N   GLY B 182     -11.490  -9.954 -24.361  1.00  1.00
ATOM    726  CA  GLY B 182     -12.003 -10.559 -23.137  1.00  1.00
ATOM    727  C   GLY B 182     -12.076  -9.539 -22.007  1.00  1.00
ATOM    728  O   GLY B 182     -11.628  -8.402 -22.155  1.00  1.00
ATOM    729  N   GLU B 183     -12.009  -9.716 -20.941  1.00  1.00
ATOM    730  CA  GLU B 183     -11.890  -8.931 -19.718  1.00  1.00
ATOM    731  C   GLU B 183     -10.432  -8.768 -19.308  1.00  1.00
ATOM    732  O   GLU B 183      -9.739  -9.750 -19.041  1.00  1.00
ATOM    733  N   CYS B 184      -9.831  -7.660 -19.824  1.00  1.00
ATOM    734  CA  CYS B 184      -8.410  -7.385 -19.652  1.00  1.00
ATOM    735  C   CYS B 184      -8.189  -6.167 -18.764  1.00  1.00
ATOM    736  O   CYS B 184      -8.953  -5.203 -18.814  1.00  1.00
ATOM    737  N   PRO B 185      -6.967  -6.092 -17.961  1.00  1.00
ATOM    738  CA  PRO B 185      -6.632  -4.817 -17.337  1.00  1.00
ATOM    739  C   PRO B 185      -6.671  -3.681 -18.351  1.00  1.00
ATOM    740  O   PRO B 185      -6.191  -3.823 -19.476  1.00  1.00
ATOM    741  N   LYS B 186      -6.955  -2.409 -17.769  1.00  1.00
ATOM    742  CA  LYS B 186      -6.903  -1.213 -18.601  1.00  1.00
ATOM    743  C   LYS B 186      -5.491  -0.961 -19.115  1.00  1.00
ATOM    744  O   LYS B 186      -4.531  -0.960 -18.345  1.00  1.00
ATOM    745  N   TYR B 187      -5.403  -0.680 -20.495  1.00  1.00
ATOM    746  CA  TYR B 187      -4.098  -0.359 -21.061  1.00  1.00
ATOM    747  C   TYR B 187      -3.727   1.095 -20.799  1.00  1.00
ATOM    748  O   TYR B 187      -4.549   1.995 -20.965  1.00  1.00
ATOM    749  N   VAL B 188      -2.467   1.278 -20.404  1.00  1.00
ATOM    750  CA  VAL B 188      -1.849   2.583 -20.201  1.00  1.00
ATOM    751  C   VAL B 188      -0.400   2.586 -20.673  1.00  1.00
ATOM    752  O   VAL B 188       0.301   1.581 -20.562  1.00  1.00
ATOM    753  N   ARG B 189       0.121   3.686 -21.036  1.00  1.00
ATOM    754  CA  ARG B 189       1.486   3.847 -21.523  1.00  1.00
ATOM    755  C   ARG B 189       2.478   3.915 -20.368  1.00  1.00
ATOM    756  O   ARG B 189       3.636   3.520 -20.508  1.00  1.00
ATOM    757  N   SER B 190       2.146   3.743 -19.223  1.00  1.00
ATOM    758  CA  SER B 190       2.990   3.863 -18.041  1.00  1.00
ATOM    759  C   SER B 190       3.978   2.707 -17.951  1.00  1.00
ATOM    760  O   SER B 190       3.620   1.552 -18.180  1.00  1.00
ATOM    761  N   ALA B 191       5.186   3.065 -17.319  1.00  1.00
ATOM    762  CA  ALA B 191       6.242   2.080 -17.118  1.00  1.00
ATOM    763  C   ALA B 191       6.250   1.565 -15.684  1.00  1.00
ATOM    764  O   ALA B 191       6.540   0.394 -15.437  1.00  1.00
ATOM    765  N   LYS B 192       5.617   2.193 -14.811  1.00  1.00
ATOM    766  CA  LYS B 192       5.527   1.917 -13.382  1.00  1.00
ATOM    767  C   LYS B 192       4.321   2.613 -12.763  1.00  1.00
ATOM    768  O   LYS B 192       4.011   3.756 -13.098  1.00  1.00
ATOM    769  N   LEU B 193       3.582   1.852 -11.968  1.00  1.00
ATOM    770  CA  LEU B 193       2.431   2.208 -11.147  1.00  1.00
ATOM    771  C   LEU B 193       2.397   1.390  -9.861  1.00  1.00
ATOM    772  O   LEU B 193       2.369   0.159  -9.898  1.00  1.00
ATOM    773  N   ARG B 194       3.130   1.832  -8.884  1.00  1.00
ATOM    774  CA  ARG B 194       3.291   1.190  -7.585  1.00  1.00
ATOM    775  C   ARG B 194       2.698   2.044  -6.472  1.00  1.00
ATOM    776  O   ARG B 194       2.932   3.251  -6.410  1.00  1.00
ATOM    777  N   MET B 195       1.656   1.500  -5.788  1.00  1.00
ATOM    778  CA  MET B 195       1.014   2.186  -4.673  1.00  1.00
ATOM    779  C   MET B 195       1.619   1.760  -3.342  1.00  1.00
ATOM    780  O   MET B 195       1.765   0.568  -3.069  1.00  1.00
ATOM    781  N   VAL B 196       2.126   2.802  -2.520  1.00  1.00
ATOM    782  CA  VAL B 196       2.579   2.428  -1.186  1.00  1.00
ATOM    783  C   VAL B 196       1.402   2.106  -0.274  1.00  1.00
ATOM    784  O   VAL B 196       0.399   2.820  -0.265  1.00  1.00
ATOM    785  N   THR B 197       1.614   1.011   0.564  1.00  1.00
ATOM    786  CA  THR B 197       0.599   0.635   1.541  1.00  1.00
ATOM    787  C   THR B 197       1.144   0.718   2.961  1.00  1.00
ATOM    788  O   THR B 197       0.422   1.067   3.895  1.00  1.00
ATOM    789  N   GLY B 198       2.438   0.730   3.075  1.00  1.00
ATOM    790  CA  GLY B 198       3.093   0.931   4.362  1.00  1.00
ATOM    791  C   GLY B 198       3.673   2.335   4.472  1.00  1.00
ATOM    792  O   GLY B 198       3.726   3.074   3.488  1.00  1.00
ATOM    793  N   LEU B 199       4.676   2.518   5.148  1.00  1.00
ATOM    794  CA  LEU B 199       5.281   3.800   5.486  1.00  1.00
ATOM    795  C   LEU B 199       6.740   3.854   5.046  1.00  1.00
ATOM    796  O   LEU B 199       7.427   2.833   5.013  1.00  1.00
ATOM    797  N   ARG B 200       7.307   5.073   5.057  1.00  1.00
ATOM    798  CA  ARG B 200       8.734   5.244   4.812  1.00  1.00
ATOM    799  C   ARG B 200       9.555   4.252   5.627  1.00  1.00
ATOM    800  O   ARG B 200       9.375   4.131   6.838  1.00  1.00
ATOM    801  N   ASN B 201      10.406   3.468   4.854  1.00  1.00
ATOM    802  CA  ASN B 201      11.288   2.498   5.492  1.00  1.00
ATOM    803  C   ASN B 201      12.623   3.129   5.866  1.00  1.00
ATOM    804  O   ASN B 201      13.306   3.707   5.020  1.00  1.00
ATOM    805  N   ILE B 202      12.944   3.172   7.129  1.00  1.00
ATOM    806  CA  ILE B 202      14.148   3.764   7.699  1.00  1.00
ATOM    807  C   ILE B 202      14.802   2.824   8.703  1.00  1.00
ATOM    808  O   ILE B 202      14.316   2.659   9.822  1.00  1.00
ATOM    809  N   PRO B 203      15.331   1.654   8.245  1.00  1.00
ATOM    810  CA  PRO B 203      15.890   0.650   9.142  1.00  1.00
ATOM    811  C   PRO B 203      17.209   1.122   9.742  1.00  1.00
ATOM    812  O   PRO B 203      17.985   1.819   9.089  1.00  1.00
ATOM    813  N   GLY B 204       7.928  14.905   7.189  1.00  1.00
ATOM    814  CA  GLY B 204       6.558  14.678   6.744  1.00  1.00
ATOM    815  C   GLY B 204       5.612  15.724   7.320  1.00  1.00
ATOM    816  O   GLY B 204       5.868  16.288   8.383  1.00  1.00
ATOM    817  N   LEU B 205       4.352  15.703   6.879  1.00  1.00
ATOM    818  CA  LEU B 205       3.383  16.691   7.337  1.00  1.00
ATOM    819  C   LEU B 205       3.181  16.607   8.847  1.00  1.00
ATOM    820  O   LEU B 205       3.008  17.625   9.517  1.00  1.00
ATOM    821  N   PHE B 206       3.206  15.699   9.570  1.00  1.00
ATOM    822  CA  PHE B 206       2.958  15.563  11.000  1.00  1.00
ATOM    823  C   PHE B 206       4.258  15.623  11.793  1.00  1.00
ATOM    824  O   PHE B 206       4.275  16.060  12.944  1.00  1.00
ATOM    825  N   GLY B 207       5.337  15.295  11.340  1.00  1.00
ATOM    826  CA  GLY B 207       6.622  15.637  11.938  1.00  1.00
ATOM    827  C   GLY B 207       7.140  14.505  12.815  1.00  1.00
ATOM    828  O   GLY B 207       8.289  14.525  13.258  1.00  1.00
ATOM    829  N   ALA B 208       6.530  13.300  12.661  1.00  1.00
ATOM    830  CA  ALA B 208       6.946  12.186  13.504  1.00  1.00
ATOM    831  C   ALA B 208       7.846  11.223  12.740  1.00  1.00
ATOM    832  O   ALA B 208       8.814  10.695  13.287  1.00  1.00
ATOM    833  N   ILE B 209       7.401  10.632  11.635  1.00  1.00
ATOM    834  CA  ILE B 209       8.232   9.747  10.828  1.00  1.00
ATOM    835  C   ILE B 209       9.327  10.523  10.109  1.00  1.00
ATOM    836  O   ILE B 209       9.052  11.489   9.397  1.00  1.00
ATOM    837  N   ALA B 210      10.611  10.015  10.219  1.00  1.00
ATOM    838  CA  ALA B 210      11.717  10.754   9.623  1.00  1.00
ATOM    839  C   ALA B 210      11.708  12.211  10.068  1.00  1.00
ATOM    840  O   ALA B 210      11.404  13.108   9.282  1.00  1.00
ATOM    841  N   GLY B 211      11.296  12.400  11.312  1.00  1.00
ATOM    842  CA  GLY B 211      11.246  13.718  11.932  1.00  1.00
ATOM    843  C   GLY B 211      11.822  13.686  13.342  1.00  1.00
ATOM    844  O   GLY B 211      12.736  14.444  13.666  1.00  1.00
ATOM    845  N   PHE B 212      10.889  13.781  14.400  1.00  1.00
ATOM    846  CA  PHE B 212      11.381  13.769  15.773  1.00  1.00
ATOM    847  C   PHE B 212      11.633  12.346  16.254  1.00  1.00
ATOM    848  O   PHE B 212      12.378  12.126  17.210  1.00  1.00
ATOM    849  N   ILE B 213      10.931  11.375  15.726  1.00  1.00
ATOM    850  CA  ILE B 213      11.370   9.986  15.797  1.00  1.00
ATOM    851  C   ILE B 213      12.242   9.623  14.602  1.00  1.00
ATOM    852  O   ILE B 213      11.759   9.540  13.472  1.00  1.00
ATOM    853  N   GLU B 214      13.487   9.754  14.604  1.00  1.00
ATOM    854  CA  GLU B 214      14.403   9.756  13.469  1.00  1.00
ATOM    855  C   GLU B 214      14.410   8.406  12.765  1.00  1.00
ATOM    856  O   GLU B 214      14.488   8.335  11.538  1.00  1.00
ATOM    857  N   GLY B 215      14.218   7.322  13.151  1.00  1.00
ATOM    858  CA  GLY B 215      14.348   6.059  12.434  1.00  1.00
ATOM    859  C   GLY B 215      13.215   5.105  12.789  1.00  1.00
ATOM    860  O   GLY B 215      12.682   5.144  13.898  1.00  1.00
ATOM    861  N   GLY B 216      13.136   4.008  12.069  1.00  1.00
ATOM    862  CA  GLY B 216      12.181   2.940  12.338  1.00  1.00
ATOM    863  C   GLY B 216      12.816   1.830  13.167  1.00  1.00
ATOM    864  O   GLY B 216      13.999   1.529  13.016  1.00  1.00
ATOM    865  N   TRP B 217      12.001   0.812  13.487  1.00  1.00
ATOM    866  CA  TRP B 217      12.433  -0.349  14.256  1.00  1.00
ATOM    867  C   TRP B 217      12.219  -1.639  13.475  1.00  1.00
ATOM    868  O   TRP B 217      11.088  -1.992  13.138  1.00  1.00
ATOM    869  N   THR B 218      13.336  -2.369  13.166  1.00  1.00
ATOM    870  CA  THR B 218      13.189  -3.655  12.495  1.00  1.00
ATOM    871  C   THR B 218      12.777  -4.744  13.477  1.00  1.00
ATOM    872  O   THR B 218      12.016  -5.649  13.132  1.00  1.00
ATOM    873  N   GLY B 219      12.839  -4.438  14.758  1.00  1.00
ATOM    874  CA  GLY B 219      12.527  -5.381  15.825  1.00  1.00
ATOM    875  C   GLY B 219      11.041  -5.363  16.160  1.00  1.00
ATOM    876  O   GLY B 219      10.482  -6.367  16.600  1.00  1.00
ATOM    877  N   MET B 220      10.301  -4.430  15.885  1.00  1.00
ATOM    878  CA  MET B 220       8.844  -4.395  15.905  1.00  1.00
ATOM    879  C   MET B 220       8.261  -4.955  14.614  1.00  1.00
ATOM    880  O   MET B 220       8.376  -4.341  13.553  1.00  1.00
ATOM    881  N   ILE B 221       7.912  -6.255  14.663  1.00  1.00
ATOM    882  CA  ILE B 221       7.578  -7.017  13.465  1.00  1.00
ATOM    883  C   ILE B 221       6.088  -7.328  13.408  1.00  1.00
ATOM    884  O   ILE B 221       5.496  -7.381  12.330  1.00  1.00
ATOM    885  N   ASP B 222       5.238  -6.821  14.194  1.00  1.00
ATOM    886  CA  ASP B 222       3.839  -7.228  14.257  1.00  1.00
ATOM    887  C   ASP B 222       2.910  -6.043  14.025  1.00  1.00
ATOM    888  O   ASP B 222       1.843  -6.187  13.428  1.00  1.00
ATOM    889  N   GLY B 223       3.246  -5.023  13.501  1.00  1.00
ATOM    890  CA  GLY B 223       2.437  -3.888  13.074  1.00  1.00
ATOM    891  C   GLY B 223       3.313  -2.707  12.676  1.00  1.00
ATOM    892  O   GLY B 223       4.489  -2.645  13.034  1.00  1.00
ATOM    893  N   TRP B 224       2.564  -1.624  12.179  1.00  1.00
ATOM    894  CA  TRP B 224       3.269  -0.442  11.695  1.00  1.00
ATOM    895  C   TRP B 224       3.614   0.501  12.840  1.00  1.00
ATOM    896  O   TRP B 224       4.692   1.096  12.863  1.00  1.00
ATOM    897  N   TYR B 225       2.980   0.704  13.786  1.00  1.00
ATOM    898  CA  TYR B 225       3.193   1.551  14.953  1.00  1.00
ATOM    899  C   TYR B 225       3.089   0.748  16.244  1.00  1.00
ATOM    900  O   TYR B 225       2.317  -0.207  16.331  1.00  1.00
ATOM    901  N   GLY B 226       3.882   1.405  17.330  1.00  1.00
ATOM    902  CA  GLY B 226       3.830   0.701  18.605  1.00  1.00
ATOM    903  C   GLY B 226       4.814   1.296  19.604  1.00  1.00
ATOM    904  O   GLY B 226       5.672   2.101  19.241  1.00  1.00
ATOM    905  N   TYR B 227       5.365   0.361  20.490  1.00  1.00
ATOM    906  CA  TYR B 227       6.110   0.779  21.672  1.00  1.00
ATOM    907  C   TYR B 227       7.367  -0.061  21.855  1.00  1.00
ATOM    908  O   TYR B 227       7.397  -1.238  21.497  1.00  1.00
ATOM    909  N   HIS B 228       8.372   0.551  22.371  1.00  1.00
ATOM    910  CA  HIS B 228       9.575  -0.060  22.921  1.00  1.00
ATOM    911  C   HIS B 228       9.753   0.299  24.390  1.00  1.00
ATOM    912  O   HIS B 228       9.581   1.454  24.782  1.00  1.00
ATOM    913  N   HIS B 229       9.843  -0.616  25.283  1.00  1.00
ATOM    914  CA  HIS B 229       9.971  -0.327  26.706  1.00  1.00
ATOM    915  C   HIS B 229      11.251  -0.923  27.277  1.00  1.00
ATOM    916  O   HIS B 229      11.688  -1.995  26.859  1.00  1.00
ATOM    917  N   GLN B 230      11.706  -0.405  28.322  1.00  1.00
ATOM    918  CA  GLN B 230      12.876  -0.748  29.122  1.00  1.00
ATOM    919  C   GLN B 230      12.599  -0.567  30.609  1.00  1.00
ATOM    920  O   GLN B 230      12.089   0.470  31.033  1.00  1.00
ATOM    921  N   ASN B 231      12.504  -1.609  31.366  1.00  1.00
ATOM    922  CA  ASN B 231      12.288  -1.564  32.807  1.00  1.00
ATOM    923  C   ASN B 231      13.098  -2.639  33.519  1.00  1.00
ATOM    924  O   ASN B 231      13.440  -3.665  32.930  1.00  1.00
ATOM    925  N   GLU B 232      13.036  -2.717  34.815  1.00  1.00
ATOM    926  CA  GLU B 232      13.773  -3.713  35.582  1.00  1.00
ATOM    927  C   GLU B 232      13.534  -5.116  35.037  1.00  1.00
ATOM    928  O   GLU B 232      14.448  -5.939  34.993  1.00  1.00
ATOM    929  N   GLN B 233      12.449  -5.489  34.633  1.00  1.00
ATOM    930  CA  GLN B 233      12.046  -6.785  34.101  1.00  1.00
ATOM    931  C   GLN B 233      12.484  -6.946  32.651  1.00  1.00
ATOM    932  O   GLN B 233      12.760  -8.056  32.196  1.00  1.00
ATOM    933  N   GLY B 234      13.132  -6.181  32.019  1.00  1.00
ATOM    934  CA  GLY B 234      13.658  -6.385  30.675  1.00  1.00
ATOM    935  C   GLY B 234      13.321  -5.210  29.767  1.00  1.00
ATOM    936  O   GLY B 234      12.777  -4.201  30.217  1.00  1.00
ATOM    937  N   SER B 235      13.500  -5.601  28.382  1.00  1.00
ATOM    938  CA  SER B 235      13.069  -4.704  27.316  1.00  1.00
ATOM    939  C   SER B 235      12.474  -5.481  26.149  1.00  1.00
ATOM    940  O   SER B 235      12.907  -6.593  25.847  1.00  1.00
ATOM    941  N   GLY B 236      11.588  -4.879  25.425  1.00  1.00
ATOM    942  CA  GLY B 236      10.975  -5.512  24.264  1.00  1.00
ATOM    943  C   GLY B 236      10.329  -4.479  23.350  1.00  1.00
ATOM    944  O   GLY B 236      10.135  -3.327  23.739  1.00  1.00
ATOM    945  N   TYR B 237       9.724  -4.983  22.275  1.00  1.00
ATOM    946  CA  TYR B 237       8.841  -4.254  21.372  1.00  1.00
ATOM    947  C   TYR B 237       7.439  -4.850  21.373  1.00  1.00
ATOM    948  O   TYR B 237       7.269  -6.061  21.508  1.00  1.00
ATOM    949  N   ALA B 238       6.465  -3.961  21.062  1.00  1.00
ATOM    950  CA  ALA B 238       5.059  -4.335  20.960  1.00  1.00
ATOM    951  C   ALA B 238       4.293  -3.361  20.074  1.00  1.00
ATOM    952  O   ALA B 238       4.476  -2.147  20.167  1.00  1.00
ATOM    953  N   ALA B 239       3.691  -3.841  18.971  1.00  1.00
ATOM    954  CA  ALA B 239       2.868  -2.987  18.124  1.00  1.00
ATOM    955  C   ALA B 239       1.595  -2.560  18.843  1.00  1.00
ATOM    956  O   ALA B 239       0.958  -3.362  19.525  1.00  1.00
ATOM    957  N   ASP B 240       1.196  -1.215  18.593  1.00  1.00
ATOM    958  CA  ASP B 240      -0.146  -0.832  19.012  1.00  1.00
ATOM    959  C   ASP B 240      -1.202  -1.423  18.087  1.00  1.00
ATOM    960  O   ASP B 240      -1.202  -1.163  16.884  1.00  1.00
ATOM    961  N   GLN B 241      -1.953  -2.428  18.634  1.00  1.00
ATOM    962  CA  GLN B 241      -2.830  -3.244  17.804  1.00  1.00
ATOM    963  C   GLN B 241      -4.000  -2.427  17.270  1.00  1.00
ATOM    964  O   GLN B 241      -4.409  -2.589  16.120  1.00  1.00
ATOM    965  N   LYS B 242      -4.550  -1.493  17.997  1.00  1.00
ATOM    966  CA  LYS B 242      -5.716  -0.712  17.602  1.00  1.00
ATOM    967  C   LYS B 242      -5.393   0.208  16.432  1.00  1.00
ATOM    968  O   LYS B 242      -6.184   0.342  15.498  1.00  1.00
ATOM    969  N   SER B 243      -4.301   0.979  16.523  1.00  1.00
ATOM    970  CA  SER B 243      -3.930   1.906  15.460  1.00  1.00
ATOM    971  C   SER B 243      -3.429   1.162  14.229  1.00  1.00
ATOM    972  O   SER B 243      -3.699   1.563  13.097  1.00  1.00
ATOM    973  N   THR B 244      -2.748   0.026  14.457  1.00  1.00
ATOM    974  CA  THR B 244      -2.262  -0.793  13.353  1.00  1.00
ATOM    975  C   THR B 244      -3.418  -1.396  12.564  1.00  1.00
ATOM    976  O   THR B 244      -3.397  -1.419  11.334  1.00  1.00
ATOM    977  N   GLN B 245      -4.422  -1.924  13.295  1.00  1.00
ATOM    978  CA  GLN B 245      -5.585  -2.552  12.680  1.00  1.00
ATOM    979  C   GLN B 245      -6.442  -1.527  11.948  1.00  1.00
ATOM    980  O   GLN B 245      -6.941  -1.790  10.853  1.00  1.00
ATOM    981  N   ASN B 246      -6.674  -0.371  12.544  1.00  1.00
ATOM    982  CA  ASN B 246      -7.441   0.707  11.931  1.00  1.00
ATOM    983  C   ASN B 246      -6.753   1.228  10.676  1.00  1.00
ATOM    984  O   ASN B 246      -7.409   1.547   9.684  1.00  1.00
ATOM    985  N   ALA B 247      -5.428   1.298  10.694  1.00  1.00
ATOM    986  CA  ALA B 247      -4.657   1.772   9.551  1.00  1.00
ATOM    987  C   ALA B 247      -4.661   0.750   8.422  1.00  1.00
ATOM    988  O   ALA B 247      -4.763   1.108   7.248  1.00  1.00
ATOM    989  N   ILE B 248      -4.518  -0.552   8.777  1.00  1.00
ATOM    990  CA  ILE B 248      -4.605  -1.585   7.752  1.00  1.00
ATOM    991  C   ILE B 248      -5.974  -1.584   7.083  1.00  1.00
ATOM    992  O   ILE B 248      -6.081  -1.715   5.864  1.00  1.00
ATOM    993  N   ASN B 249      -7.045  -1.379   7.956  1.00  1.00
ATOM    994  CA  ASN B 249      -8.403  -1.290   7.433  1.00  1.00
ATOM    995  C   ASN B 249      -8.539  -0.136   6.447  1.00  1.00
ATOM    996  O   ASN B 249      -9.170  -0.273   5.399  1.00  1.00
ATOM    997  N   GLY B 250      -7.981   1.009   6.775  1.00  1.00
ATOM    998  CA  GLY B 250      -8.077   2.225   5.977  1.00  1.00
ATOM    999  C   GLY B 250      -7.317   2.083   4.664  1.00  1.00
ATOM   1000  O   GLY B 250      -7.801   2.494   3.609  1.00  1.00
ATOM   1001  N   ILE B 251      -6.034   1.618   4.752  1.00  1.00
ATOM   1002  CA  ILE B 251      -5.177   1.489   3.579  1.00  1.00
ATOM   1003  C   ILE B 251      -5.752   0.487   2.585  1.00  1.00
ATOM   1004  O   ILE B 251      -5.744   0.723   1.377  1.00  1.00
ATOM   1005  N   THR B 252      -6.275  -0.638   3.092  1.00  1.00
ATOM   1006  CA  THR B 252      -6.848  -1.654   2.217  1.00  1.00
ATOM   1007  C   THR B 252      -8.148  -1.169   1.588  1.00  1.00
ATOM   1008  O   THR B 252      -8.408  -1.415   0.410  1.00  1.00
ATOM   1009  N   ASN B 253      -8.942  -0.409   2.287  1.00  1.00
ATOM   1010  CA  ASN B 253     -10.139   0.215   1.734  1.00  1.00
ATOM   1011  C   ASN B 253      -9.785   1.207   0.634  1.00  1.00
ATOM   1012  O   ASN B 253     -10.467   1.285  -0.388  1.00  1.00
ATOM   1013  N   LYS B 254      -8.638   1.901   0.831  1.00  1.00
ATOM   1014  CA  LYS B 254      -8.145   2.852  -0.158  1.00  1.00
ATOM   1015  C   LYS B 254      -7.734   2.146  -1.443  1.00  1.00
ATOM   1016  O   LYS B 254      -8.021   2.621  -2.542  1.00  1.00
ATOM   1017  N   VAL B 255      -7.041   0.998  -1.307  1.00  1.00
ATOM   1018  CA  VAL B 255      -6.660   0.194  -2.463  1.00  1.00
ATOM   1019  C   VAL B 255      -7.887  -0.301  -3.217  1.00  1.00
ATOM   1020  O   VAL B 255      -7.930  -0.259  -4.447  1.00  1.00
ATOM   1021  N   ASN B 256      -8.904  -0.757  -2.470  1.00  1.00
ATOM   1022  CA  ASN B 256     -10.149  -1.241  -3.055  1.00  1.00
ATOM   1023  C   ASN B 256     -10.865  -0.134  -3.819  1.00  1.00
ATOM   1024  O   ASN B 256     -11.392  -0.359  -4.908  1.00  1.00
ATOM   1025  N   THR B 257     -10.930   1.063  -3.214  1.00  1.00
ATOM   1026  CA  THR B 257     -11.578   2.214  -3.830  1.00  1.00
ATOM   1027  C   THR B 257     -10.901   2.591  -5.142  1.00  1.00
ATOM   1028  O   THR B 257     -11.568   2.907  -6.127  1.00  1.00
ATOM   1029  N   VAL B 258      -9.587   2.680  -5.143  1.00  1.00
ATOM   1030  CA  VAL B 258      -8.806   2.970  -6.340  1.00  1.00
ATOM   1031  C   VAL B 258      -9.050   1.927  -7.423  1.00  1.00
ATOM   1032  O   VAL B 258      -9.190   2.260  -8.600  1.00  1.00
ATOM   1033  N   ILE B 259      -9.010   0.681  -7.080  1.00  1.00
ATOM   1034  CA  ILE B 259      -9.227  -0.420  -8.010  1.00  1.00
ATOM   1035  C   ILE B 259     -10.649  -0.408  -8.556  1.00  1.00
ATOM   1036  O   ILE B 259     -10.869  -0.634  -9.746  1.00  1.00
ATOM   1037  N   GLU B 260     -11.613  -0.175  -7.763  1.00  1.00
ATOM   1038  CA  GLU B 260     -13.036  -0.176  -8.080  1.00  1.00
ATOM   1039  C   GLU B 260     -13.355   0.825  -9.183  1.00  1.00
ATOM   1040  O   GLU B 260     -14.173   0.555 -10.062  1.00  1.00
ATOM   1041  N   LYS B 261     -12.716   1.914  -9.281  1.00  1.00
ATOM   1042  CA  LYS B 261     -13.029   3.000 -10.201  1.00  1.00
ATOM   1043  C   LYS B 261     -12.454   2.733 -11.586  1.00  1.00
ATOM   1044  O   LYS B 261     -13.067   3.069 -12.599  1.00  1.00
ATOM   1045  N   MET B 262     -11.397   2.046 -11.691  1.00  1.00
ATOM   1046  CA  MET B 262     -10.831   1.645 -12.974  1.00  1.00
ATOM   1047  C   MET B 262      -9.931   0.426 -12.823  1.00  1.00
ATOM   1048  O   MET B 262      -8.964   0.447 -12.060  1.00  1.00
ATOM   1049  N   ASN B 263     -10.500  -0.719 -13.540  1.00  1.00
ATOM   1050  CA  ASN B 263      -9.761  -1.970 -13.413  1.00  1.00
ATOM   1051  C   ASN B 263     -10.134  -2.945 -14.521  1.00  1.00
ATOM   1052  O   ASN B 263      -9.343  -3.813 -14.890  1.00  1.00
ATOM   1053  N   ILE B 264     -10.579  -2.676 -15.592  1.00  1.00
ATOM   1054  CA  ILE B 264     -10.977  -3.604 -16.644  1.00  1.00
ATOM   1055  C   ILE B 264     -11.351  -2.862 -17.921  1.00  1.00
ATOM   1056  O   ILE B 264     -11.856  -1.740 -17.873  1.00  1.00
ATOM   1057  N   GLN B 265     -10.995  -3.443 -19.008  1.00  1.00
ATOM   1058  CA  GLN B 265     -11.407  -3.082 -20.359  1.00  1.00
ATOM   1059  C   GLN B 265     -11.951  -4.290 -21.111  1.00  1.00
ATOM   1060  O   GLN B 265     -11.429  -5.398 -20.984  1.00  1.00
ATOM   1061  N   PHE B 266     -13.111  -4.194 -21.655  1.00  1.00
ATOM   1062  CA  PHE B 266     -13.637  -5.266 -22.492  1.00  1.00
ATOM   1063  C   PHE B 266     -12.936  -5.303 -23.844  1.00  1.00
ATOM   1064  O   PHE B 266     -12.515  -4.270 -24.365  1.00  1.00
ATOM   1065  N   THR B 267     -13.182  -6.220 -24.679  1.00  1.00
ATOM   1066  CA  THR B 267     -12.617  -6.353 -26.016  1.00  1.00
ATOM   1067  C   THR B 267     -12.543  -5.004 -26.719  1.00  1.00
ATOM   1068  O   THR B 267     -13.521  -4.257 -26.754  1.00  1.00
ATOM   1069  N   ALA B 268     -11.312  -4.728 -27.173  1.00  1.00
ATOM   1070  CA  ALA B 268     -10.909  -3.567 -27.958  1.00  1.00
ATOM   1071  C   ALA B 268      -9.977  -3.967 -29.095  1.00  1.00
ATOM   1072  O   ALA B 268      -8.983  -4.661 -28.880  1.00  1.00
ATOM   1073  N   VAL B 269     -10.456  -3.999 -30.284  1.00  1.00
ATOM   1074  CA  VAL B 269      -9.716  -4.438 -31.461  1.00  1.00
ATOM   1075  C   VAL B 269      -9.604  -3.320 -32.490  1.00  1.00
ATOM   1076  O   VAL B 269     -10.525  -2.520 -32.653  1.00  1.00
ATOM   1077  N   GLY B 270      -8.655  -3.208 -33.216  1.00  1.00
ATOM   1078  CA  GLY B 270      -8.469  -2.278 -34.324  1.00  1.00
ATOM   1079  C   GLY B 270      -9.649  -2.324 -35.286  1.00  1.00
ATOM   1080  O   GLY B 270     -10.195  -3.391 -35.563  1.00  1.00
ATOM   1081  N   LYS B 271      -9.768  -1.197 -36.058  1.00  1.00
ATOM   1082  CA  LYS B 271     -10.715  -1.123 -37.164  1.00  1.00
ATOM   1083  C   LYS B 271     -10.001  -1.205 -38.507  1.00  1.00
ATOM   1084  O   LYS B 271      -8.991  -0.536 -38.726  1.00  1.00
ATOM   1085  N   LEU B 272      -9.618  10.552 -37.285  1.00  1.00
ATOM   1086  CA  LEU B 272     -10.686  10.652 -36.298  1.00  1.00
ATOM   1087  C   LEU B 272     -10.667   9.464 -35.342  1.00  1.00
ATOM   1088  O   LEU B 272     -10.901   9.615 -34.143  1.00  1.00
ATOM   1089  N   ASN B 273     -10.556   8.248 -35.866  1.00  1.00
ATOM   1090  CA  ASN B 273     -10.449   7.049 -35.044  1.00  1.00
ATOM   1091  C   ASN B 273      -9.155   7.047 -34.239  1.00  1.00
ATOM   1092  O   ASN B 273      -9.133   6.625 -33.083  1.00  1.00
ATOM   1093  N   LYS B 274      -8.044   7.384 -34.860  1.00  1.00
ATOM   1094  CA  LYS B 274      -6.766   7.422 -34.159  1.00  1.00
ATOM   1095  C   LYS B 274      -6.750   8.520 -33.103  1.00  1.00
ATOM   1096  O   LYS B 274      -6.163   8.358 -32.034  1.00  1.00
ATOM   1097  N   LYS B 275      -7.380   9.696 -33.403  1.00  1.00
ATOM   1098  CA  LYS B 275      -7.469  10.796 -32.451  1.00  1.00
ATOM   1099  C   LYS B 275      -8.244  10.386 -31.205  1.00  1.00
ATOM   1100  O   LYS B 275      -7.887  10.761 -30.089  1.00  1.00
ATOM   1101  N   VAL B 276      -9.376   9.638 -31.399  1.00  1.00
ATOM   1102  CA  VAL B 276     -10.178   9.147 -30.284  1.00  1.00
ATOM   1103  C   VAL B 276      -9.384   8.175 -29.421  1.00  1.00
ATOM   1104  O   VAL B 276      -9.467   8.209 -28.194  1.00  1.00
ATOM   1105  N   ASP B 277      -8.742   7.168 -30.084  1.00  1.00
ATOM   1106  CA  ASP B 277      -7.949   6.184 -29.358  1.00  1.00
ATOM   1107  C   ASP B 277      -6.789   6.844 -28.624  1.00  1.00
ATOM   1108  O   ASP B 277      -6.482   6.492 -27.485  1.00  1.00
ATOM   1109  N   ASP B 278      -6.036   7.687 -29.232  1.00  1.00
ATOM   1110  CA  ASP B 278      -4.874   8.334 -28.634  1.00  1.00
ATOM   1111  C   ASP B 278      -5.288   9.299 -27.530  1.00  1.00
ATOM   1112  O   ASP B 278      -4.589   9.448 -26.528  1.00  1.00
ATOM   1113  N   GLY B 279      -6.432   9.949 -27.650  1.00  1.00
ATOM   1114  CA  GLY B 279      -6.895  10.916 -26.662  1.00  1.00
ATOM   1115  C   GLY B 279      -7.396  10.221 -25.403  1.00  1.00
ATOM   1116  O   GLY B 279      -7.202  10.712 -24.291  1.00  1.00
ATOM   1117  N   PHE B 280      -8.116   9.125 -25.514  1.00  1.00
ATOM   1118  CA  PHE B 280      -8.552   8.338 -24.367  1.00  1.00
ATOM   1119  C   PHE B 280      -7.365   7.734 -23.629  1.00  1.00
ATOM   1120  O   PHE B 280      -7.352   7.671 -22.400  1.00  1.00
ATOM   1121  N   LEU B 281      -6.394   7.235 -24.410  1.00  1.00
ATOM   1122  CA  LEU B 281      -5.176   6.666 -23.846  1.00  1.00
ATOM   1123  C   LEU B 281      -4.383   7.715 -23.075  1.00  1.00
ATOM   1124  O   LEU B 281      -3.811   7.426 -22.024  1.00  1.00
ATOM   1125  N   ASP B 282      -4.292   8.942 -23.616  1.00  1.00
ATOM   1126  CA  ASP B 282      -3.594  10.031 -22.944  1.00  1.00
ATOM   1127  C   ASP B 282      -4.239  10.354 -21.603  1.00  1.00
ATOM   1128  O   ASP B 282      -3.549  10.622 -20.619  1.00  1.00
ATOM   1129  N   ILE B 283      -5.587  10.385 -21.575  1.00  1.00
ATOM   1130  CA  ILE B 283      -6.341  10.735 -20.378  1.00  1.00
ATOM   1131  C   ILE B 283      -6.206   9.660 -19.308  1.00  1.00
ATOM   1132  O   ILE B 283      -6.065   9.963 -18.123  1.00  1.00
ATOM   1133  N   TRP B 284      -6.352   8.378 -19.696  1.00  1.00
ATOM   1134  CA  TRP B 284      -6.293   7.273 -18.746  1.00  1.00
ATOM   1135  C   TRP B 284      -4.883   7.094 -18.197  1.00  1.00
ATOM   1136  O   TRP B 284      -4.700   6.765 -17.025  1.00  1.00
ATOM   1137  N   THR B 285      -3.880   7.281 -19.001  1.00  1.00
ATOM   1138  CA  THR B 285      -2.496   7.235 -18.545  1.00  1.00
ATOM   1139  C   THR B 285      -2.226   8.302 -17.493  1.00  1.00
ATOM   1140  O   THR B 285      -1.530   8.055 -16.508  1.00  1.00
ATOM   1141  N   TYR B 286      -2.736   9.549 -17.799  1.00  1.00
ATOM   1142  CA  TYR B 286      -2.589  10.668 -16.876  1.00  1.00
ATOM   1143  C   TYR B 286      -3.318  10.401 -15.566  1.00  1.00
ATOM   1144  O   TYR B 286      -2.807  10.703 -14.487  1.00  1.00
ATOM   1145  N   ASN B 287      -4.535   9.914 -15.658  1.00  1.00
ATOM   1146  CA  ASN B 287      -5.398   9.645 -14.514  1.00  1.00
ATOM   1147  C   ASN B 287      -4.792   8.584 -13.604  1.00  1.00
ATOM   1148  O   ASN B 287      -4.859   8.690 -12.380  1.00  1.00
ATOM   1149  N   ALA B 288      -4.319   7.492 -14.181  1.00  1.00
ATOM   1150  CA  ALA B 288      -3.746   6.385 -13.425  1.00  1.00
ATOM   1151  C   ALA B 288      -2.497   6.821 -12.671  1.00  1.00
ATOM   1152  O   ALA B 288      -2.294   6.446 -11.516  1.00  1.00
ATOM   1153  N   GLU B 289      -1.589   7.474 -13.358  1.00  1.00
ATOM   1154  CA  GLU B 289      -0.327   7.890 -12.760  1.00  1.00
ATOM   1155  C   GLU B 289      -0.551   8.932 -11.671  1.00  1.00
ATOM   1156  O   GLU B 289       0.096   8.899 -10.624  1.00  1.00
ATOM   1157  N   LEU B 290      -1.390   9.901 -11.893  1.00  1.00
ATOM   1158  CA  LEU B 290      -1.649  10.980 -10.947  1.00  1.00
ATOM   1159  C   LEU B 290      -2.412  10.473  -9.728  1.00  1.00
ATOM   1160  O   LEU B 290      -2.175  10.920  -8.606  1.00  1.00
ATOM   1161  N   LEU B 291      -3.366   9.600  -9.906  1.00  1.00
ATOM   1162  CA  LEU B 291      -4.100   8.991  -8.802  1.00  1.00
ATOM   1163  C   LEU B 291      -3.157   8.277  -7.840  1.00  1.00
ATOM   1164  O   LEU B 291      -3.336   8.334  -6.624  1.00  1.00
ATOM   1165  N   VAL B 292      -2.192   7.539  -8.419  1.00  1.00
ATOM   1166  CA  VAL B 292      -1.226   6.803  -7.612  1.00  1.00
ATOM   1167  C   VAL B 292      -0.293   7.751  -6.870  1.00  1.00
ATOM   1168  O   VAL B 292       0.023   7.537  -5.699  1.00  1.00
ATOM   1169  N   LEU B 293       0.199   8.769  -7.580  1.00  1.00
ATOM   1170  CA  LEU B 293       1.109   9.743  -6.987  1.00  1.00
ATOM   1171  C   LEU B 293       0.438  10.500  -5.845  1.00  1.00
ATOM   1172  O   LEU B 293       1.054  10.752  -4.809  1.00  1.00
ATOM   1173  N   LEU B 294      -0.761  10.954  -6.042  1.00  1.00
ATOM   1174  CA  LEU B 294      -1.500  11.695  -5.026  1.00  1.00
ATOM   1175  C   LEU B 294      -1.821  10.811  -3.825  1.00  1.00
ATOM   1176  O   LEU B 294      -1.750  11.255  -2.679  1.00  1.00
ATOM   1177  N   GLU B 295      -2.320   9.592  -4.088  1.00  1.00
ATOM   1178  CA  GLU B 295      -2.668   8.667  -3.016  1.00  1.00
ATOM   1179  C   GLU B 295      -1.431   8.237  -2.237  1.00  1.00
ATOM   1180  O   GLU B 295      -1.483   8.063  -1.020  1.00  1.00
ATOM   1181  N   ASN B 296      -0.309   8.101  -2.896  1.00  1.00
ATOM   1182  CA  ASN B 296       0.948   7.741  -2.250  1.00  1.00
ATOM   1183  C   ASN B 296       1.365   8.794  -1.232  1.00  1.00
ATOM   1184  O   ASN B 296       1.852   8.467  -0.150  1.00  1.00
ATOM   1185  N   GLU B 297       1.291  10.064  -1.631  1.00  1.00
ATOM   1186  CA  GLU B 297       1.596  11.169  -0.730  1.00  1.00
ATOM   1187  C   GLU B 297       0.680  11.156   0.487  1.00  1.00
ATOM   1188  O   GLU B 297       1.118  11.412   1.609  1.00  1.00
ATOM   1189  N   ARG B 298      -0.595  10.910   0.277  1.00  1.00
ATOM   1190  CA  ARG B 298      -1.595  10.888   1.339  1.00  1.00
ATOM   1191  C   ARG B 298      -1.370   9.713   2.283  1.00  1.00
ATOM   1192  O   ARG B 298      -1.560   9.832   3.493  1.00  1.00
ATOM   1193  N   THR B 299      -0.999   8.553   1.748  1.00  1.00
ATOM   1194  CA  THR B 299      -0.737   7.349   2.527  1.00  1.00
ATOM   1195  C   THR B 299       0.422   7.558   3.493  1.00  1.00
ATOM   1196  O   THR B 299       0.374   7.116   4.640  1.00  1.00
ATOM   1197  N   LEU B 300       1.516   8.123   2.995  1.00  1.00
ATOM   1198  CA  LEU B 300       2.679   8.398   3.829  1.00  1.00
ATOM   1199  C   LEU B 300       2.346   9.406   4.924  1.00  1.00
ATOM   1200  O   LEU B 300       2.787   9.265   6.065  1.00  1.00
ATOM   1201  N   ASP B 301       1.578  10.410   4.574  1.00  1.00
ATOM   1202  CA  ASP B 301       1.162  11.413   5.547  1.00  1.00
ATOM   1203  C   ASP B 301       0.248  10.808   6.605  1.00  1.00
ATOM   1204  O   ASP B 301       0.332  11.155   7.783  1.00  1.00
ATOM   1205  N   PHE B 302      -0.617   9.855   6.172  1.00  1.00
ATOM   1206  CA  PHE B 302      -1.533   9.149   7.059  1.00  1.00
ATOM   1207  C   PHE B 302      -0.776   8.381   8.135  1.00  1.00
ATOM   1208  O   PHE B 302      -1.194   8.337   9.291  1.00  1.00
ATOM   1209  N   HIS B 303       0.262   7.663   7.723  1.00  1.00
ATOM   1210  CA  HIS B 303       1.107   6.920   8.650  1.00  1.00
ATOM   1211  C   HIS B 303       1.804   7.854   9.631  1.00  1.00
ATOM   1212  O   HIS B 303       1.910   7.555  10.820  1.00  1.00
ATOM   1213  N   ASP B 304       2.356   8.986   9.074  1.00  1.00
ATOM   1214  CA  ASP B 304       2.997   9.992   9.913  1.00  1.00
ATOM   1215  C   ASP B 304       2.039  10.514  10.976  1.00  1.00
ATOM   1216  O   ASP B 304       2.425  10.719  12.126  1.00  1.00
ATOM   1217  N   SER B 305       0.799  10.753  10.599  1.00  1.00
ATOM   1218  CA  SER B 305      -0.243  11.250  11.488  1.00  1.00
ATOM   1219  C   SER B 305      -0.537  10.254  12.603  1.00  1.00
ATOM   1220  O   SER B 305      -0.764  10.640  13.750  1.00  1.00
ATOM   1221  N   ASN B 306      -0.650   8.972  12.267  1.00  1.00
ATOM   1222  CA  ASN B 306      -0.943   7.905  13.217  1.00  1.00
ATOM   1223  C   ASN B 306       0.139   7.805  14.284  1.00  1.00
ATOM   1224  O   ASN B 306      -0.153   7.575  15.458  1.00  1.00
ATOM   1225  N   VAL B 307       1.406   7.918  13.836  1.00  1.00
ATOM   1226  CA  VAL B 307       2.527   7.903  14.769  1.00  1.00
ATOM   1227  C   VAL B 307       2.474   9.097  15.713  1.00  1.00
ATOM   1228  O   VAL B 307       2.719   8.964  16.912  1.00  1.00
ATOM   1229  N   LYS B 308       2.224  10.274  15.141  1.00  1.00
ATOM   1230  CA  LYS B 308       2.146  11.519  15.895  1.00  1.00
ATOM   1231  C   LYS B 308       1.040  11.461  16.941  1.00  1.00
ATOM   1232  O   LYS B 308       1.209  11.937  18.064  1.00  1.00
ATOM   1233  N   ASN B 309      -0.133  10.920  16.542  1.00  1.00
ATOM   1234  CA  ASN B 309      -1.287  10.816  17.427  1.00  1.00
ATOM   1235  C   ASN B 309      -1.026   9.830  18.559  1.00  1.00
ATOM   1236  O   ASN B 309      -1.462  10.041  19.691  1.00  1.00
ATOM   1237  N   LEU B 310      -0.411   8.696  18.278  1.00  1.00
ATOM   1238  CA  LEU B 310      -0.037   7.706  19.282  1.00  1.00
ATOM   1239  C   LEU B 310       0.920   8.299  20.310  1.00  1.00
ATOM   1240  O   LEU B 310       0.802   8.035  21.507  1.00  1.00
ATOM   1241  N   TYR B 311       1.830   9.115  19.832  1.00  1.00
ATOM   1242  CA  TYR B 311       2.801   9.781  20.692  1.00  1.00
ATOM   1243  C   TYR B 311       2.123  10.794  21.606  1.00  1.00
ATOM   1244  O   TYR B 311       2.460  10.903  22.785  1.00  1.00
ATOM   1245  N   GLU B 312       1.287  11.647  21.019  1.00  1.00
ATOM   1246  CA  GLU B 312       0.545  12.650  21.772  1.00  1.00
ATOM   1247  C   GLU B 312      -0.393  11.999  22.781  1.00  1.00
ATOM   1248  O   GLU B 312      -0.575  12.504  23.889  1.00  1.00
ATOM   1249  N   LYS B 313      -0.971  10.872  22.459  1.00  1.00
ATOM   1250  CA  LYS B 313      -1.849  10.113  23.342  1.00  1.00
ATOM   1251  C   LYS B 313      -1.112   9.666  24.598  1.00  1.00
ATOM   1252  O   LYS B 313      -1.666   9.694  25.697  1.00  1.00
ATOM   1253  N   VAL B 314       0.073   9.051  24.425  1.00  1.00
ATOM   1254  CA  VAL B 314       0.902   8.638  25.552  1.00  1.00
ATOM   1255  C   VAL B 314       1.351   9.839  26.374  1.00  1.00
ATOM   1256  O   VAL B 314       1.354   9.796  27.604  1.00  1.00
ATOM   1257  N   LYS B 315       1.731  10.908  25.655  1.00  1.00
ATOM   1258  CA  LYS B 315       2.192  12.117  26.327  1.00  1.00
ATOM   1259  C   LYS B 315       1.122  12.671  27.259  1.00  1.00
ATOM   1260  O   LYS B 315       1.419  13.106  28.371  1.00  1.00
ATOM   1261  N   SER B 316      -0.128  12.672  26.821  1.00  1.00
ATOM   1262  CA  SER B 316      -1.243  13.218  27.585  1.00  1.00
ATOM   1263  C   SER B 316      -1.619  12.302  28.743  1.00  1.00
ATOM   1264  O   SER B 316      -2.026  12.766  29.808  1.00  1.00
ATOM   1265  N   GLN B 317      -1.379  11.022  28.672  1.00  1.00
ATOM   1266  CA  GLN B 317      -1.639  10.098  29.769  1.00  1.00
ATOM   1267  C   GLN B 317      -0.628  10.280  30.893  1.00  1.00
ATOM   1268  O   GLN B 317      -0.974  10.197  32.072  1.00  1.00
ATOM   1269  N   LEU B 318       0.662  10.335  30.552  1.00  1.00
ATOM   1270  CA  LEU B 318       1.742  10.414  31.529  1.00  1.00
ATOM   1271  C   LEU B 318       1.844  11.813  32.126  1.00  1.00
ATOM   1272  O   LEU B 318       2.153  11.974  33.306  1.00  1.00
ATOM   1273  N   LYS B 319       1.430  12.787  31.605  1.00  1.00
ATOM   1274  CA  LYS B 319       1.566  14.150  32.104  1.00  1.00
ATOM   1275  C   LYS B 319       2.984  14.419  32.592  1.00  1.00
ATOM   1276  O   LYS B 319       3.848  14.835  31.820  1.00  1.00
ATOM   1277  N   ASN B 320       3.185  14.781  33.841  1.00  1.00
ATOM   1278  CA  ASN B 320       4.478  15.106  34.429  1.00  1.00
ATOM   1279  C   ASN B 320       5.031  13.932  35.227  1.00  1.00
ATOM   1280  O   ASN B 320       6.192  13.939  35.636  1.00  1.00
ATOM   1281  N   ASN B 321       4.396  12.768  35.197  1.00  1.00
ATOM   1282  CA  ASN B 321       4.918  11.545  35.793  1.00  1.00
ATOM   1283  C   ASN B 321       6.043  10.958  34.950  1.00  1.00
ATOM   1284  O   ASN B 321       6.924  10.269  35.466  1.00  1.00
ATOM   1285  N   ALA B 322       6.370  11.512  33.973  1.00  1.00
ATOM   1286  CA  ALA B 322       7.445  11.213  33.034  1.00  1.00
ATOM   1287  C   ALA B 322       7.982  12.484  32.389  1.00  1.00
ATOM   1288  O   ALA B 322       7.239  13.440  32.165  1.00  1.00
ATOM   1289  N   LYS B 323       9.157  12.376  31.812  1.00  1.00
ATOM   1290  CA  LYS B 323       9.813  13.460  31.090  1.00  1.00
ATOM   1291  C   LYS B 323      10.071  13.078  29.638  1.00  1.00
ATOM   1292  O   LYS B 323      10.447  11.944  29.342  1.00  1.00
ATOM   1293  N   GLU B 324       9.712  14.029  28.696  1.00  1.00
ATOM   1294  CA  GLU B 324      10.150  13.800  27.324  1.00  1.00
ATOM   1295  C   GLU B 324      11.665  13.904  27.206  1.00  1.00
ATOM   1296  O   GLU B 324      12.259  14.915  27.582  1.00  1.00
ATOM   1297  N   ILE B 325      12.295  12.798  26.684  1.00  1.00
ATOM   1298  CA  ILE B 325      13.747  12.690  26.615  1.00  1.00
ATOM   1299  C   ILE B 325      14.234  12.734  25.172  1.00  1.00
ATOM   1300  O   ILE B 325      15.372  13.117  24.902  1.00  1.00
ATOM   1301  N   GLY B 326      13.446  12.661  24.252  1.00  1.00
ATOM   1302  CA  GLY B 326      13.897  12.889  22.884  1.00  1.00
ATOM   1303  C   GLY B 326      13.569  11.700  21.991  1.00  1.00
ATOM   1304  O   GLY B 326      13.733  10.547  22.390  1.00  1.00
ATOM   1305  N   ASN B 327      13.352  12.023  20.733  1.00  1.00
ATOM   1306  CA  ASN B 327      13.357  10.898  19.807  1.00  1.00
ATOM   1307  C   ASN B 327      12.102  10.049  19.965  1.00  1.00
ATOM   1308  O   ASN B 327      12.075   8.884  19.566  1.00  1.00
ATOM   1309  N   GLY B 328      11.098  10.476  20.768  1.00  1.00
ATOM   1310  CA  GLY B 328       9.852   9.735  20.921  1.00  1.00
ATOM   1311  C   GLY B 328       9.895   8.832  22.147  1.00  1.00
ATOM   1312  O   GLY B 328       8.939   8.111  22.432  1.00  1.00
ATOM   1313  N   CYS B 329      10.695   9.173  23.098  1.00  1.00
ATOM   1314  CA  CYS B 329      10.898   8.398  24.316  1.00  1.00
ATOM   1315  C   CYS B 329      10.489   9.193  25.549  1.00  1.00
ATOM   1316  O   CYS B 329      10.708  10.402  25.620  1.00  1.00
ATOM   1317  N   PHE B 330       9.849   8.537  26.473  1.00  1.00
ATOM   1318  CA  PHE B 330       9.532   9.036  27.805  1.00  1.00
ATOM   1319  C   PHE B 330      10.309   8.281  28.876  1.00  1.00
ATOM   1320  O   PHE B 330      10.458   7.061  28.804  1.00  1.00
ATOM   1321  N   GLU B 331      10.856   9.014  29.804  1.00  1.00
ATOM   1322  CA  GLU B 331      11.503   8.451  30.983  1.00  1.00
ATOM   1323  C   GLU B 331      10.666   8.683  32.235  1.00  1.00
ATOM   1324  O   GLU B 331      10.253   9.808  32.517  1.00  1.00
ATOM   1325  N   PHE B 332      10.176   7.514  32.838  1.00  1.00
ATOM   1326  CA  PHE B 332       9.301   7.647  33.997  1.00  1.00
ATOM   1327  C   PHE B 332      10.065   8.167  35.208  1.00  1.00
ATOM   1328  O   PHE B 332      11.199   7.759  35.460  1.00  1.00
ATOM   1329  N   TYR B 333       9.282   8.925  36.062  1.00  1.00
ATOM   1330  CA  TYR B 333       9.827   9.372  37.339  1.00  1.00
ATOM   1331  C   TYR B 333       9.526   8.370  38.447  1.00  1.00
ATOM   1332  O   TYR B 333      10.159   8.390  39.503  1.00  1.00
ATOM   1333  N   HIS B 334       8.860   7.371  38.115  1.00  1.00
ATOM   1334  CA  HIS B 334       8.434   6.240  38.931  1.00  1.00
ATOM   1335  C   HIS B 334       8.850   4.918  38.300  1.00  1.00
ATOM   1336  O   HIS B 334       8.913   4.796  37.076  1.00  1.00
ATOM   1337  N   LYS B 335       8.896   3.842  39.084  1.00  1.00
ATOM   1338  CA  LYS B 335       9.034   2.500  38.530  1.00  1.00
ATOM   1339  C   LYS B 335       7.777   2.082  37.778  1.00  1.00
ATOM   1340  O   LYS B 335       6.670   2.161  38.310  1.00  1.00
ATOM   1341  N   CYS B 336       7.882   1.732  36.573  1.00  1.00
ATOM   1342  CA  CYS B 336       6.810   1.270  35.699  1.00  1.00
ATOM   1343  C   CYS B 336       7.074  -0.146  35.204  1.00  1.00
ATOM   1344  O   CYS B 336       7.993  -0.378  34.418  1.00  1.00
ATOM   1345  N   ASP B 337       6.550  -1.135  35.946  1.00  1.00
ATOM   1346  CA  ASP B 337       6.727  -2.535  35.582  1.00  1.00
ATOM   1347  C   ASP B 337       5.930  -2.885  34.332  1.00  1.00
ATOM   1348  O   ASP B 337       4.937  -2.230  34.014  1.00  1.00
ATOM   1349  N   ASN B 338       5.716  -4.124  34.018  1.00  1.00
ATOM   1350  CA  ASN B 338       5.006  -4.569  32.825  1.00  1.00
ATOM   1351  C   ASN B 338       3.505  -4.344  32.962  1.00  1.00
ATOM   1352  O   ASN B 338       2.826  -4.017  31.989  1.00  1.00
ATOM   1353  N   GLU B 339       2.893  -4.451  34.083  1.00  1.00
ATOM   1354  CA  GLU B 339       1.496  -4.081  34.279  1.00  1.00
ATOM   1355  C   GLU B 339       1.277  -2.597  34.013  1.00  1.00
ATOM   1356  O   GLU B 339       0.259  -2.202  33.444  1.00  1.00
ATOM   1357  N   CYS B 340       2.211  -1.752  34.510  1.00  1.00
ATOM   1358  CA  CYS B 340       2.155  -0.316  34.266  1.00  1.00
ATOM   1359  C   CYS B 340       2.333  -0.001  32.787  1.00  1.00
ATOM   1360  O   CYS B 340       1.668   0.883  32.246  1.00  1.00
ATOM   1361  N   MET B 341       3.314  -0.647  32.162  1.00  1.00
ATOM   1362  CA  MET B 341       3.608  -0.448  30.748  1.00  1.00
ATOM   1363  C   MET B 341       2.426  -0.853  29.877  1.00  1.00
ATOM   1364  O   MET B 341       2.101  -0.175  28.902  1.00  1.00
ATOM   1365  N   GLU B 342       1.789  -1.949  30.163  1.00  1.00
ATOM   1366  CA  GLU B 342       0.618  -2.415  29.430  1.00  1.00
ATOM   1367  C   GLU B 342      -0.528  -1.416  29.530  1.00  1.00
ATOM   1368  O   GLU B 342      -1.275  -1.216  28.572  1.00  1.00
ATOM   1369  N   SER B 343      -0.732  -0.798  30.672  1.00  1.00
ATOM   1370  CA  SER B 343      -1.729   0.248  30.866  1.00  1.00
ATOM   1371  C   SER B 343      -1.435   1.458  29.988  1.00  1.00
ATOM   1372  O   SER B 343      -2.350   2.097  29.468  1.00  1.00
ATOM   1373  N   VAL B 344      -0.174   1.834  29.837  1.00  1.00
ATOM   1374  CA  VAL B 344       0.211   2.883  28.901  1.00  1.00
ATOM   1375  C   VAL B 344      -0.106   2.485  27.465  1.00  1.00
ATOM   1376  O   VAL B 344      -0.603   3.294  26.681  1.00  1.00
ATOM   1377  N   ARG B 345       0.187   1.281  27.101  1.00  1.00
ATOM   1378  CA  ARG B 345      -0.027   0.752  25.759  1.00  1.00
ATOM   1379  C   ARG B 345      -1.513   0.604  25.456  1.00  1.00
ATOM   1380  O   ARG B 345      -1.959   0.876  24.342  1.00  1.00
ATOM   1381  N   ASN B 346      -2.372   0.372  26.283  1.00  1.00
ATOM   1382  CA  ASN B 346      -3.796   0.149  26.069  1.00  1.00
ATOM   1383  C   ASN B 346      -4.616   1.351  26.520  1.00  1.00
ATOM   1384  O   ASN B 346      -5.800   1.462  26.201  1.00  1.00
ATOM   1385  N   GLY B 347      -4.059   2.383  26.964  1.00  1.00
ATOM   1386  CA  GLY B 347      -4.672   3.690  27.164  1.00  1.00
ATOM   1387  C   GLY B 347      -5.466   3.733  28.464  1.00  1.00
ATOM   1388  O   GLY B 347      -6.125   4.728  28.767  1.00  1.00
ATOM   1389  N   THR B 348      -4.999   3.135  29.504  1.00  1.00
ATOM   1390  CA  THR B 348      -5.633   3.094  30.816  1.00  1.00
ATOM   1391  C   THR B 348      -4.627   3.381  31.924  1.00  1.00
ATOM   1392  O   THR B 348      -4.971   3.371  33.106  1.00  1.00
ATOM   1393  N   TYR B 349      -3.564   4.124  31.565  1.00  1.00
ATOM   1394  CA  TYR B 349      -2.586   4.547  32.560  1.00  1.00
ATOM   1395  C   TYR B 349      -3.251   5.323  33.690  1.00  1.00
ATOM   1396  O   TYR B 349      -4.019   6.254  33.449  1.00  1.00
ATOM   1397  N   ASP B 350      -2.925   4.955  34.928  1.00  1.00
ATOM   1398  CA  ASP B 350      -3.426   5.642  36.113  1.00  1.00
ATOM   1399  C   ASP B 350      -2.398   6.627  36.655  1.00  1.00
ATOM   1400  O   ASP B 350      -1.429   6.234  37.305  1.00  1.00
ATOM   1401  N   TYR B 351      -2.625   7.989  36.333  1.00  1.00
ATOM   1402  CA  TYR B 351      -1.630   8.985  36.713  1.00  1.00
ATOM   1403  C   TYR B 351      -1.610   9.195  38.221  1.00  1.00
ATOM   1404  O   TYR B 351      -0.547   9.349  38.822  1.00  1.00
ATOM   1405  N   PRO B 352      -2.761   9.324  38.880  1.00  1.00
ATOM   1406  CA  PRO B 352      -2.858   9.549  40.317  1.00  1.00
ATOM   1407  C   PRO B 352      -2.191   8.423  41.097  1.00  1.00
ATOM   1408  O   PRO B 352      -1.579   8.656  42.140  1.00  1.00
ATOM   1409  N   LYS B 353      -2.132   7.249  40.660  1.00  1.00
ATOM   1410  CA  LYS B 353      -1.518   6.086  41.288  1.00  1.00
ATOM   1411  C   LYS B 353      -0.023   6.295  41.492  1.00  1.00
ATOM   1412  O   LYS B 353       0.537   5.889  42.510  1.00  1.00
ATOM   1413  N   TYR B 354       0.687   6.879  40.558  1.00  1.00
ATOM   1414  CA  TYR B 354       2.137   7.021  40.624  1.00  1.00
ATOM   1415  C   TYR B 354       2.540   8.479  40.802  1.00  1.00
ATOM   1416  O   TYR B 354       3.678   8.778  41.164  1.00  1.00
ATOM   1417  N   SER B 355       1.674   9.351  40.985  1.00  1.00
ATOM   1418  CA  SER B 355       1.944  10.783  41.030  1.00  1.00
ATOM   1419  C   SER B 355       2.720  11.159  42.286  1.00  1.00
ATOM   1420  O   SER B 355       3.589  12.029  42.253  1.00  1.00
ATOM   1421  N   GLU B 356       2.511  10.574  43.438  1.00  1.00
ATOM   1422  CA  GLU B 356       3.267  10.867  44.650  1.00  1.00
ATOM   1423  C   GLU B 356       4.728  10.467  44.497  1.00  1.00
ATOM   1424  O   GLU B 356       5.627  11.178  44.948  1.00  1.00
ATOM   1425  N   GLU B 357       4.970   9.216  44.024  1.00  1.00
ATOM   1426  CA  GLU B 357       6.335   8.740  43.830  1.00  1.00
ATOM   1427  C   GLU B 357       7.065   9.574  42.785  1.00  1.00
ATOM   1428  O   GLU B 357       8.261   9.836  42.912  1.00  1.00
ATOM   1429  N   SER B 358       6.344   9.890  41.686  1.00  1.00
ATOM   1430  CA  SER B 358       6.915  10.717  40.630  1.00  1.00
ATOM   1431  C   SER B 358       7.348  12.075  41.167  1.00  1.00
ATOM   1432  O   SER B 358       8.382  12.610  40.767  1.00  1.00
ATOM   1433  N   LYS B 359       6.419  12.726  41.915  1.00  1.00
ATOM   1434  CA  LYS B 359       6.673  14.036  42.502  1.00  1.00
ATOM   1435  C   LYS B 359       7.952  14.029  43.330  1.00  1.00
ATOM   1436  O   LYS B 359       8.718  14.992  43.313  1.00  1.00
ATOM   1437  N   LEU B 360       8.128  13.007  44.180  1.00  1.00
ATOM   1438  CA  LEU B 360       9.319  12.879  45.010  1.00  1.00
ATOM   1439  C   LEU B 360      10.575  12.746  44.156  1.00  1.00
ATOM   1440  O   LEU B 360      11.636  13.261  44.510  1.00  1.00
ATOM   1441  N   ASN B 361      10.525  12.174  42.998  1.00  1.00
ATOM   1442  CA  ASN B 361      11.696  11.876  42.182  1.00  1.00
ATOM   1443  C   ASN B 361      12.100  13.078  41.339  1.00  1.00
ATOM   1444  O   ASN B 361      13.277  13.266  41.032  1.00  1.00
ATOM   1445  N   ARG B 362      11.215  13.720  40.652  1.00  1.00
ATOM   1446  CA  ARG B 362      11.568  14.888  39.853  1.00  1.00
ATOM   1447  C   ARG B 362      11.849  16.096  40.737  1.00  1.00
ATOM   1448  O   ARG B 362      11.132  16.349  41.706  1.00  1.00
