# Supplementary material for: ProteinDJ: A high‐performance and modular protein design pipeline
Source: Protein Sci. 2026 Jan 21;35(2):e70464. doi: 10.1002/pro.70464 (PMC12820799; doi:10.1002/pro.70464)
Supplement: Supplementary file 2 — DATA S1. Compressed archive containing input PDB and Bindsweeper YAML files used for benchmarking and comparison of sequence design methods. [file PRO-35-e70464-s001.zip › SupplementaryFile1/binderfolds/ha/fold_29.pdb]

ATOM      1  N   GLY A   1     -18.603  -5.541 -11.641  1.00  0.00
ATOM      2  CA  GLY A   1     -17.626  -6.609 -11.470  1.00  0.00
ATOM      3  C   GLY A   1     -16.351  -6.090 -10.816  1.00  0.00
ATOM      4  O   GLY A   1     -15.731  -6.780 -10.007  1.00  0.00
ATOM      5  N   GLY A   2     -15.956  -4.880 -11.225  1.00  0.00
ATOM      6  CA  GLY A   2     -14.794  -4.238 -10.621  1.00  0.00
ATOM      7  C   GLY A   2     -15.025  -3.961  -9.141  1.00  0.00
ATOM      8  O   GLY A   2     -14.123  -4.127  -8.320  1.00  0.00
ATOM      9  N   GLY A   3     -16.249  -3.538  -8.797  1.00  0.00
ATOM     10  CA  GLY A   3     -16.560  -3.267  -7.399  1.00  0.00
ATOM     11  C   GLY A   3     -16.477  -4.536  -6.560  1.00  0.00
ATOM     12  O   GLY A   3     -15.964  -4.519  -5.441  1.00  0.00
ATOM     13  N   GLY A   4     -16.986  -5.651  -7.071  1.00  0.00
ATOM     14  CA  GLY A   4     -16.955  -6.921  -6.356  1.00  0.00
ATOM     15  C   GLY A   4     -15.530  -7.445  -6.226  1.00  0.00
ATOM     16  O   GLY A   4     -15.135  -7.941  -5.170  1.00  0.00
ATOM     17  N   GLY A   5     -14.774  -7.397  -7.343  1.00  0.00
ATOM     18  CA  GLY A   5     -13.392  -7.859  -7.336  1.00  0.00
ATOM     19  C   GLY A   5     -12.542  -7.042  -6.371  1.00  0.00
ATOM     20  O   GLY A   5     -11.700  -7.586  -5.657  1.00  0.00
ATOM     21  N   GLY A   6     -12.709  -5.721  -6.453  1.00  0.00
ATOM     22  CA  GLY A   6     -11.960  -4.822  -5.583  1.00  0.00
ATOM     23  C   GLY A   6     -12.301  -5.063  -4.118  1.00  0.00
ATOM     24  O   GLY A   6     -11.423  -5.045  -3.256  1.00  0.00
ATOM     25  N   GLY A   7     -13.590  -5.284  -3.827  1.00  0.00
ATOM     26  CA  GLY A   7     -14.011  -5.566  -2.460  1.00  0.00
ATOM     27  C   GLY A   7     -13.395  -6.863  -1.950  1.00  0.00
ATOM     28  O   GLY A   7     -12.959  -6.945  -0.802  1.00  0.00
ATOM     29  N   GLY A   8     -13.415  -7.897  -2.817  1.00  0.00
ATOM     30  CA  GLY A   8     -12.830  -9.186  -2.465  1.00  0.00
ATOM     31  C   GLY A   8     -11.331  -9.061  -2.219  1.00  0.00
ATOM     32  O   GLY A   8     -10.794  -9.660  -1.288  1.00  0.00
ATOM     33  N   GLY A   9     -10.654  -8.332  -3.151  1.00  0.00
ATOM     34  CA  GLY A   9      -9.216  -8.130  -3.020  1.00  0.00
ATOM     35  C   GLY A   9      -8.877  -7.408  -1.722  1.00  0.00
ATOM     36  O   GLY A   9      -7.908  -7.751  -1.045  1.00  0.00
ATOM     37  N   GLY A  10      -9.685  -6.381  -1.426  1.00  0.00
ATOM     38  CA  GLY A  10      -9.487  -5.614  -0.202  1.00  0.00
ATOM     39  C   GLY A  10      -9.681  -6.486   1.032  1.00  0.00
ATOM     40  O   GLY A  10      -8.918  -6.396   1.994  1.00  0.00
ATOM     41  N   GLY A  11     -10.734  -7.312   1.013  1.00  0.00
ATOM     42  CA  GLY A  11     -11.014  -8.213   2.125  1.00  0.00
ATOM     43  C   GLY A  11      -9.879  -9.209   2.325  1.00  0.00
ATOM     44  O   GLY A  11      -9.486  -9.497   3.456  1.00  0.00
ATOM     45  N   GLY A  12      -9.392  -9.771   1.191  1.00  0.00
ATOM     46  CA  GLY A  12      -8.293 -10.728   1.239  1.00  0.00
ATOM     47  C   GLY A  12      -7.019 -10.079   1.763  1.00  0.00
ATOM     48  O   GLY A  12      -6.291 -10.672   2.560  1.00  0.00
ATOM     49  N   GLY A  13      -6.737  -8.863   1.261  1.00  0.00
ATOM     50  CA  GLY A  13      -5.545  -8.136   1.681  1.00  0.00
ATOM     51  C   GLY A  13      -5.582  -7.832   3.173  1.00  0.00
ATOM     52  O   GLY A  13      -4.573  -7.957   3.867  1.00  0.00
ATOM     53  N   GLY A  14      -6.758  -7.394   3.647  1.00  0.00
ATOM     54  CA  GLY A  14      -6.950  -7.116   5.066  1.00  0.00
ATOM     55  C   GLY A  14      -6.756  -8.373   5.904  1.00  0.00
ATOM     56  O   GLY A  14      -6.131  -8.334   6.964  1.00  0.00
ATOM     57  N   GLY A  15      -7.374  -9.484   5.427  1.00  0.00
ATOM     58  CA  GLY A  15      -7.260 -10.758   6.126  1.00  0.00
ATOM     59  C   GLY A  15      -5.812 -11.228   6.180  1.00  0.00
ATOM     60  O   GLY A  15      -5.350 -11.729   7.206  1.00  0.00
ATOM     61  N   GLY A  16      -5.118 -11.063   5.030  1.00  0.00
ATOM     62  CA  GLY A  16      -3.726 -11.487   4.931  1.00  0.00
ATOM     63  C   GLY A  16      -2.839 -10.693   5.882  1.00  0.00
ATOM     64  O   GLY A  16      -1.964 -11.252   6.543  1.00  0.00
ATOM     65  N   GLY A  17      -3.074  -9.356   5.852  1.00  0.00
ATOM     66  CA  GLY A  17      -2.298  -8.469   6.711  1.00  0.00
ATOM     67  C   GLY A  17      -2.581  -8.742   8.183  1.00  0.00
ATOM     68  O   GLY A  17      -1.667  -8.764   9.007  1.00  0.00
ATOM     69  N   GLY A  18      -3.869  -8.957   8.510  1.00  0.00
ATOM     70  CA  GLY A  18      -4.270  -9.261   9.879  1.00  0.00
ATOM     71  C   GLY A  18      -3.671 -10.580  10.348  1.00  0.00
ATOM     72  O   GLY A  18      -3.203 -10.693  11.481  1.00  0.00
ATOM     73  N   GLY A  19      -3.772 -11.609   9.476  1.00  0.00
ATOM     74  CA  GLY A  19      -3.217 -12.921   9.789  1.00  0.00
ATOM     75  C   GLY A  19      -1.708 -12.849   9.982  1.00  0.00
ATOM     76  O   GLY A  19      -1.159 -13.471  10.892  1.00  0.00
ATOM     77  N   GLY A  20      -1.055 -12.091   9.074  1.00  0.00
ATOM     78  CA  GLY A  20       0.393 -11.936   9.151  1.00  0.00
ATOM     79  C   GLY A  20       0.806 -11.265  10.455  1.00  0.00
ATOM     80  O   GLY A  20       1.784 -11.665  11.087  1.00  0.00
ATOM     81  N   GLY A  21       0.015 -10.224  10.834  1.00  0.00
ATOM     82  CA  GLY A  21       0.275  -9.520  12.084  1.00  0.00
ATOM     83  C   GLY A  21       0.087 -10.439  13.284  1.00  0.00
ATOM     84  O   GLY A  21       0.879 -10.415  14.226  1.00  0.00
ATOM     85  N   GLY A  22      -0.932 -11.280  13.218  1.00  0.00
ATOM     86  CA  GLY A  22      -1.195 -12.235  14.288  1.00  0.00
ATOM     87  C   GLY A  22      -0.070 -13.255  14.405  1.00  0.00
ATOM     88  O   GLY A  22       0.356 -13.600  15.508  1.00  0.00
ATOM     89  N   GLY A  23       0.350 -13.789  13.232  1.00  0.00
ATOM     90  CA  GLY A  23       1.429 -14.768  13.196  1.00  0.00
ATOM     91  C   GLY A  23       2.730 -14.174  13.720  1.00  0.00
ATOM     92  O   GLY A  23       3.462 -14.820  14.470  1.00  0.00
ATOM     93  N   GLY A  24       3.018 -12.946  13.247  1.00  0.00
ATOM     94  CA  GLY A  24       4.233 -12.253  13.656  1.00  0.00
ATOM     95  C   GLY A  24       4.243 -11.998  15.158  1.00  0.00
ATOM     96  O   GLY A  24       5.271 -12.153  15.817  1.00  0.00
ATOM     97  N   GLY A  25       3.062 -11.650  15.677  1.00  0.00
ATOM     98  CA  GLY A  25       2.920 -11.426  17.111  1.00  0.00
ATOM     99  C   GLY A  25       3.171 -12.707  17.896  1.00  0.00
ATOM    100  O   GLY A  25       3.831 -12.691  18.935  1.00  0.00
ATOM    101  N   GLY A  26       2.629 -13.826  17.363  1.00  0.00
ATOM    102  CA  GLY A  26       2.816 -15.125  17.998  1.00  0.00
ATOM    103  C   GLY A  26       4.279 -15.548  17.969  1.00  0.00
ATOM    104  O   GLY A  26       4.806 -16.063  18.955  1.00  0.00
ATOM    105  N   GLY A  27       4.906 -15.344  16.805  1.00  0.00
ATOM    106  CA  GLY A  27       6.309 -15.706  16.636  1.00  0.00
ATOM    107  C   GLY A  27       7.206 -14.872  17.542  1.00  0.00
ATOM    108  O   GLY A  27       8.154 -15.385  18.136  1.00  0.00
ATOM    109  N   GLY A  28       6.906 -13.550  17.567  1.00  0.00
ATOM    110  CA  GLY A  28       7.663 -12.646  18.424  1.00  0.00
ATOM    111  C   GLY A  28       7.551 -13.053  19.888  1.00  0.00
ATOM    112  O   GLY A  28       8.534 -13.019  20.628  1.00  0.00
ATOM    113  N   GLY A  29       6.337 -13.420  20.284  1.00  0.00
ATOM    114  CA  GLY A  29       6.085 -13.864  21.650  1.00  0.00
ATOM    115  C   GLY A  29       6.897 -15.109  21.983  1.00  0.00
ATOM    116  O   GLY A  29       7.452 -15.225  23.075  1.00  0.00
ATOM    117  N   GLY A  30       6.949 -16.044  21.017  1.00  0.00
ATOM    118  CA  GLY A  30       7.734 -17.261  21.183  1.00  0.00
ATOM    119  C   GLY A  30       9.223 -16.950  21.257  1.00  0.00
ATOM    120  O   GLY A  30       9.951 -17.538  22.058  1.00  0.00
ATOM    121  N   GLY A  31       9.649 -15.973  20.410  1.00  0.00
ATOM    122  CA  GLY A  31      11.047 -15.561  20.385  1.00  0.00
ATOM    123  C   GLY A  31      11.476 -14.985  21.728  1.00  0.00
ATOM    124  O   GLY A  31      12.575 -15.259  22.210  1.00  0.00
ATOM    125  N   GLY A  32      10.620 -14.150  22.275  1.00  0.00
ATOM    126  CA  GLY A  32      10.917 -13.532  23.562  1.00  0.00
ATOM    127  C   GLY A  32      10.833 -14.547  24.694  1.00  0.00
ATOM    128  O   GLY A  32      11.636 -14.520  25.626  1.00  0.00
ATOM    129  N   GLY A  33      10.182 -15.672  24.444  1.00  0.00
ATOM    130  CA  GLY A  33       9.967 -16.671  25.484  1.00  0.00
ATOM    131  C   GLY A  33      10.829 -17.905  25.249  1.00  0.00
ATOM    132  O   GLY A  33      11.314 -18.524  26.196  1.00  0.00
ATOM    133  N   GLY A  34      11.331 -18.183  24.113  1.00  0.00
ATOM    134  CA  GLY A  34      12.038 -19.421  23.812  1.00  0.00
ATOM    135  C   GLY A  34      13.535 -19.180  23.670  1.00  0.00
ATOM    136  O   GLY A  34      13.987 -18.036  23.614  1.00  0.00
ATOM    137  N   GLY A  35      14.237 -20.373  23.656  1.00  0.00
ATOM    138  CA  GLY A  35      15.687 -20.316  23.518  1.00  0.00
ATOM    139  C   GLY A  35      16.091 -19.924  22.102  1.00  0.00
ATOM    140  O   GLY A  35      17.041 -19.167  21.904  1.00  0.00
ATOM    141  N   GLY A  36      15.432 -20.338  21.131  1.00  0.00
ATOM    142  CA  GLY A  36      15.724 -20.041  19.734  1.00  0.00
ATOM    143  C   GLY A  36      15.157 -18.687  19.328  1.00  0.00
ATOM    144  O   GLY A  36      15.346 -18.237  18.198  1.00  0.00
ATOM    145  N   GLY A  37      15.414 -17.696  20.114  1.00  0.00
ATOM    146  CA  GLY A  37      14.864 -16.355  19.952  1.00  0.00
ATOM    147  C   GLY A  37      15.345 -15.715  18.656  1.00  0.00
ATOM    148  O   GLY A  37      14.576 -15.059  17.954  1.00  0.00
ATOM    149  N   GLY A  38      16.603 -15.830  18.327  1.00  0.00
ATOM    150  CA  GLY A  38      17.148 -15.275  17.094  1.00  0.00
ATOM    151  C   GLY A  38      16.547 -15.956  15.871  1.00  0.00
ATOM    152  O   GLY A  38      16.236 -15.302  14.875  1.00  0.00
ATOM    153  N   GLY A  39      16.455 -17.304  15.905  1.00  0.00
ATOM    154  CA  GLY A  39      15.876 -18.050  14.795  1.00  0.00
ATOM    155  C   GLY A  39      14.420 -17.662  14.571  1.00  0.00
ATOM    156  O   GLY A  39      13.976 -17.510  13.433  1.00  0.00
ATOM    157  N   GLY A  40      13.674 -17.569  15.702  1.00  0.00
ATOM    158  CA  GLY A  40      12.267 -17.197  15.622  1.00  0.00
ATOM    159  C   GLY A  40      12.101 -15.779  15.090  1.00  0.00
ATOM    160  O   GLY A  40      11.205 -15.506  14.292  1.00  0.00
ATOM    161  N   GLY A  41      12.986 -14.878  15.512  1.00  0.00
ATOM    162  CA  GLY A  41      12.940 -13.504  15.027  1.00  0.00
ATOM    163  C   GLY A  41      13.218 -13.438  13.531  1.00  0.00
ATOM    164  O   GLY A  41      12.584 -12.672  12.805  1.00  0.00
ATOM    165  N   GLY A  42      14.237 -14.236  13.082  1.00  0.00
ATOM    166  CA  GLY A  42      14.562 -14.309  11.663  1.00  0.00
ATOM    167  C   GLY A  42      13.380 -14.828  10.854  1.00  0.00
ATOM    168  O   GLY A  42      13.089 -14.324   9.769  1.00  0.00
ATOM    169  N   GLY A  43      12.743 -15.912  11.390  1.00  0.00
ATOM    170  CA  GLY A  43      11.566 -16.463  10.729  1.00  0.00
ATOM    171  C   GLY A  43      10.450 -15.430  10.640  1.00  0.00
ATOM    172  O   GLY A  43       9.766 -15.328   9.622  1.00  0.00
ATOM    173  N   GLY A  44      10.306 -14.629  11.712  1.00  0.00
ATOM    174  CA  GLY A  44       9.297 -13.577  11.730  1.00  0.00
ATOM    175  C   GLY A  44       9.559 -12.543  10.642  1.00  0.00
ATOM    176  O   GLY A  44       8.633 -12.082   9.975  1.00  0.00
ATOM    177  N   GLY A  45      10.830 -12.192  10.463  1.00  0.00
ATOM    178  CA  GLY A  45      11.208 -11.249   9.418  1.00  0.00
ATOM    179  C   GLY A  45      10.929 -11.820   8.033  1.00  0.00
ATOM    180  O   GLY A  45      10.443 -11.118   7.147  1.00  0.00
ATOM    181  N   GLY A  46      11.273 -13.138   7.869  1.00  0.00
ATOM    182  CA  GLY A  46      11.009 -13.805   6.600  1.00  0.00
ATOM    183  C   GLY A  46       9.518 -13.833   6.292  1.00  0.00
ATOM    184  O   GLY A  46       9.105 -13.625   5.151  1.00  0.00
ATOM    185  N   GLY A  47       8.716 -14.110   7.361  1.00  0.00
ATOM    186  CA  GLY A  47       7.266 -14.137   7.207  1.00  0.00
ATOM    187  C   GLY A  47       6.732 -12.775   6.780  1.00  0.00
ATOM    188  O   GLY A  47       5.844 -12.684   5.932  1.00  0.00
ATOM    189  N   GLY A  48       7.296 -11.722   7.372  1.00  0.00
ATOM    190  CA  GLY A  48       6.902 -10.367   7.005  1.00  0.00
ATOM    191  C   GLY A  48       7.218 -10.079   5.543  1.00  0.00
ATOM    192  O   GLY A  48       6.417  -9.468   4.834  1.00  0.00
ATOM    193  N   GLY A  49       8.421 -10.544   5.114  1.00  0.00
ATOM    194  CA  GLY A  49       8.823 -10.381   3.722  1.00  0.00
ATOM    195  C   GLY A  49       7.901 -11.154   2.788  1.00  0.00
ATOM    196  O   GLY A  49       7.517 -10.658   1.729  1.00  0.00
ATOM    197  N   GLY A  50       7.609 -12.419   3.199  1.00  0.00
ATOM    198  CA  GLY A  50       6.701 -13.245   2.412  1.00  0.00
ATOM    199  C   GLY A  50       5.310 -12.627   2.348  1.00  0.00
ATOM    200  O   GLY A  50       4.654 -12.659   1.307  1.00  0.00
ATOM    201  N   GLY A  51       4.868 -12.037   3.474  1.00  0.00
ATOM    202  CA  GLY A  51       3.562 -11.391   3.515  1.00  0.00
ATOM    203  C   GLY A  51       3.494 -10.223   2.539  1.00  0.00
ATOM    204  O   GLY A  51       2.486 -10.027   1.861  1.00  0.00
ATOM    205  N   GLY A  52       4.615  -9.448   2.506  1.00  0.00
ATOM    206  CA  GLY A  52       4.705  -8.353   1.548  1.00  0.00
ATOM    207  C   GLY A  52       4.595  -8.863   0.117  1.00  0.00
ATOM    208  O   GLY A  52       3.923  -8.257  -0.718  1.00  0.00
ATOM    209  N   GLY A  53       5.329 -10.015  -0.117  1.00  0.00
ATOM    210  CA  GLY A  53       5.275 -10.651  -1.428  1.00  0.00
ATOM    211  C   GLY A  53       3.870 -11.147  -1.742  1.00  0.00
ATOM    212  O   GLY A  53       3.397 -11.026  -2.872  1.00  0.00
ATOM    213  N   GLY A  54       3.212 -11.735  -0.693  1.00  0.00
ATOM    214  CA  GLY A  54       1.855 -12.243  -0.861  1.00  0.00
ATOM    215  C   GLY A  54       0.886 -11.121  -1.210  1.00  0.00
ATOM    216  O   GLY A  54       0.016 -11.283  -2.065  1.00  0.00
ATOM    217  N   GLY A  55       0.992  -9.995  -0.492  1.00  0.00
ATOM    218  CA  GLY A  55       0.146  -8.835  -0.746  1.00  0.00
ATOM    219  C   GLY A  55       0.328  -8.321  -2.168  1.00  0.00
ATOM    220  O   GLY A  55      -0.642  -7.970  -2.840  1.00  0.00
ATOM    221  N   GLY A  56       1.552  -8.350  -2.636  1.00  0.00
ATOM    222  CA  GLY A  56       1.848  -7.965  -4.011  1.00  0.00
ATOM    223  C   GLY A  56       1.239  -8.949  -5.002  1.00  0.00
ATOM    224  O   GLY A  56       0.692  -8.550  -6.030  1.00  0.00
ATOM    225  N   GLY A  57       1.384 -10.295  -4.620  1.00  0.00
ATOM    226  CA  GLY A  57       0.822 -11.337  -5.470  1.00  0.00
ATOM    227  C   GLY A  57      -0.699 -11.266  -5.496  1.00  0.00
ATOM    228  O   GLY A  57      -1.322 -11.461  -6.540  1.00  0.00
ATOM    229  N   GLY A  58      -1.314 -10.981  -4.353  1.00  0.00
ATOM    230  CA  GLY A  58      -2.765 -10.866  -4.266  1.00  0.00
ATOM    231  C   GLY A  58      -3.291  -9.793  -5.210  1.00  0.00
ATOM    232  O   GLY A  58      -4.312  -9.980  -5.871  1.00  0.00
ATOM    233  N   GLY A  59      -2.548  -8.715  -5.325  1.00  0.00
ATOM    234  CA  GLY A  59      -2.902  -7.646  -6.250  1.00  0.00
ATOM    235  C   GLY A  59      -2.595  -8.038  -7.689  1.00  0.00
ATOM    236  O   GLY A  59      -3.364  -7.738  -8.602  1.00  0.00
ATOM    237  N   GLY A  60      -1.558  -8.894  -7.817  1.00  0.00
ATOM    238  CA  GLY A  60      -1.169  -9.376  -9.137  1.00  0.00
ATOM    239  C   GLY A  60      -2.044 -10.544  -9.576  1.00  0.00
ATOM    240  O   GLY A  60      -2.477 -10.609 -10.726  1.00  0.00
ATOM    241  N   GLY A  61      -2.078 -11.548  -8.691  1.00  0.00
ATOM    242  CA  GLY A  61      -2.879 -12.750  -8.889  1.00  0.00
ATOM    243  C   GLY A  61      -3.192 -13.427  -7.561  1.00  0.00
ATOM    244  O   GLY A  61      -2.336 -13.515  -6.681  1.00  0.00
ATOM    245  N   GLY A  62      -4.434 -13.632  -7.280  1.00  0.00
ATOM    246  CA  GLY A  62      -4.833 -14.199  -5.998  1.00  0.00
ATOM    247  C   GLY A  62      -4.264 -15.600  -5.814  1.00  0.00
ATOM    248  O   GLY A  62      -3.850 -15.973  -4.716  1.00  0.00
ATOM    249  N   GLY A  63      -4.115 -16.374  -6.839  1.00  0.00
ATOM    250  CA  GLY A  63      -3.590 -17.732  -6.776  1.00  0.00
ATOM    251  C   GLY A  63      -2.146 -17.743  -6.290  1.00  0.00
ATOM    252  O   GLY A  63      -1.757 -18.593  -5.489  1.00  0.00
ATOM    253  N   GLY A  64      -1.324 -16.861  -6.813  1.00  0.00
ATOM    254  CA  GLY A  64       0.070 -16.728  -6.405  1.00  0.00
ATOM    255  C   GLY A  64       0.180 -16.378  -4.927  1.00  0.00
ATOM    256  O   GLY A  64       1.044 -16.897  -4.219  1.00  0.00
ATOM    257  N   GLY A  65      -0.689 -15.439  -4.507  1.00  0.00
ATOM    258  CA  GLY A  65      -0.727 -15.046  -3.103  1.00  0.00
ATOM    259  C   GLY A  65      -1.074 -16.229  -2.209  1.00  0.00
ATOM    260  O   GLY A  65      -0.490 -16.403  -1.139  1.00  0.00
ATOM    261  N   GLY A  66      -1.982 -17.069  -2.723  1.00  0.00
ATOM    262  CA  GLY A  66      -2.390 -18.254  -1.978  1.00  0.00
ATOM    263  C   GLY A  66      -1.229 -19.225  -1.809  1.00  0.00
ATOM    264  O   GLY A  66      -1.038 -19.798  -0.736  1.00  0.00
ATOM    265  N   GLY A  67      -0.432 -19.402  -2.867  1.00  0.00
ATOM    266  CA  GLY A  67       0.740 -20.266  -2.801  1.00  0.00
ATOM    267  C   GLY A  67       1.761 -19.734  -1.804  1.00  0.00
ATOM    268  O   GLY A  67       2.340 -20.494  -1.028  1.00  0.00
ATOM    269  N   GLY A  68       1.994 -18.415  -1.827  1.00  0.00
ATOM    270  CA  GLY A  68       2.942 -17.789  -0.912  1.00  0.00
ATOM    271  C   GLY A  68       2.494 -17.945   0.535  1.00  0.00
ATOM    272  O   GLY A  68       3.308 -18.208   1.422  1.00  0.00
ATOM    273  N   GLY A  69       1.196 -17.766   0.763  1.00  0.00
ATOM    274  CA  GLY A  69       0.642 -17.920   2.103  1.00  0.00
ATOM    275  C   GLY A  69       0.769 -19.358   2.590  1.00  0.00
ATOM    276  O   GLY A  69       1.071 -19.604   3.757  1.00  0.00
ATOM    277  N   GLY A  70       0.580 -20.301   1.674  1.00  0.00
ATOM    278  CA  GLY A  70       0.746 -21.711   2.007  1.00  0.00
ATOM    279  C   GLY A  70       2.181 -22.013   2.421  1.00  0.00
ATOM    280  O   GLY A  70       2.418 -22.756   3.373  1.00  0.00
ATOM    281  N   GLY A  71       3.153 -21.420   1.685  1.00  0.00
ATOM    282  CA  GLY A  71       4.563 -21.580   2.019  1.00  0.00
ATOM    283  C   GLY A  71       4.865 -21.036   3.409  1.00  0.00
ATOM    284  O   GLY A  71       5.606 -21.649   4.178  1.00  0.00
ATOM    285  N   GLY A  72       4.330 -19.841   3.694  1.00  0.00
ATOM    286  CA  GLY A  72       4.501 -19.217   5.001  1.00  0.00
ATOM    287  C   GLY A  72       3.941 -20.100   6.110  1.00  0.00
ATOM    288  O   GLY A  72       4.549 -20.242   7.170  1.00  0.00
ATOM    289  N   GLY A  73       2.790 -20.699   5.839  1.00  0.00
ATOM    290  CA  GLY A  73       2.152 -21.585   6.805  1.00  0.00
ATOM    291  C   GLY A  73       3.017 -22.806   7.088  1.00  0.00
ATOM    292  O   GLY A  73       3.152 -23.231   8.235  1.00  0.00
ATOM    293  N   GLY A  74       3.652 -23.313   6.021  1.00  0.00
ATOM    294  CA  GLY A  74       4.545 -24.457   6.168  1.00  0.00
ATOM    295  C   GLY A  74       5.755 -24.104   7.024  1.00  0.00
ATOM    296  O   GLY A  74       6.173 -24.886   7.878  1.00  0.00
ATOM    297  N   GLY A  75       6.288 -22.860   6.782  1.00  0.00
ATOM    298  CA  GLY A  75       7.443 -22.388   7.537  1.00  0.00
ATOM    299  C   GLY A  75       7.116 -22.258   9.019  1.00  0.00
ATOM    300  O   GLY A  75       7.921 -22.623   9.877  1.00  0.00
ATOM    301  N   GLY A  76       5.953 -21.686   9.310  1.00  0.00
ATOM    302  CA  GLY A  76       5.509 -21.514  10.688  1.00  0.00
ATOM    303  C   GLY A  76       5.328 -22.859  11.380  1.00  0.00
ATOM    304  O   GLY A  76       5.695 -23.023  12.544  1.00  0.00
ATOM    305  N   GLY A  77       4.772 -23.804  10.630  1.00  0.00
ATOM    306  CA  GLY A  77       4.597 -25.152  11.157  1.00  0.00
ATOM    307  C   GLY A  77       5.940 -25.810  11.444  1.00  0.00
ATOM    308  O   GLY A  77       6.113 -26.469  12.469  1.00  0.00
ATOM    309  N   GLY A  78       6.908 -25.570  10.533  1.00  0.00
ATOM    310  CA  GLY A  78       8.257 -26.099  10.690  1.00  0.00
ATOM    311  C   GLY A  78       8.923 -25.547  11.944  1.00  0.00
ATOM    312  O   GLY A  78       9.616 -26.270  12.660  1.00  0.00
ATOM    313  N   GLY A  79       8.660 -24.311  12.262  1.00  0.00
ATOM    314  CA  GLY A  79       9.215 -23.657  13.441  1.00  0.00
ATOM    315  C   GLY A  79       8.474 -24.077  14.704  1.00  0.00
ATOM    316  O   GLY A  79       9.073 -24.211  15.771  1.00  0.00
ATOM    317  N   GLY A  80       7.305 -24.600  14.534  1.00  0.00
ATOM    318  CA  GLY A  80       6.566 -25.132  15.672  1.00  0.00
ATOM    319  C   GLY A  80       5.440 -24.193  16.086  1.00  0.00
ATOM    320  O   GLY A  80       4.682 -24.487  17.009  1.00  0.00
ATOM    321  N   GLY A  81       5.300 -23.089  15.353  1.00  0.00
ATOM    322  CA  GLY A  81       4.188 -22.180  15.604  1.00  0.00
ATOM    323  C   GLY A  81       2.903 -22.692  14.967  1.00  0.00
ATOM    324  O   GLY A  81       1.853 -22.057  15.067  1.00  0.00
ATOM    325  N   GLY A  82       2.064 -23.342  15.708  1.00  0.00
ATOM    326  CA  GLY A  82       0.868 -23.975  15.165  1.00  0.00
ATOM    327  C   GLY A  82      -0.261 -22.967  14.996  1.00  0.00
ATOM    328  O   GLY A  82      -1.000 -23.006  14.012  1.00  0.00
ATOM    329  N   GLY A  83      -0.424 -22.094  15.984  1.00  0.00
ATOM    330  CA  GLY A  83      -1.459 -21.068  15.953  1.00  0.00
ATOM    331  C   GLY A  83      -1.290 -20.151  14.749  1.00  0.00
ATOM    332  O   GLY A  83      -2.263 -19.798  14.082  1.00  0.00
ATOM    333  N   GLY A  84      -0.049 -19.726  14.512  1.00  0.00
ATOM    334  CA  GLY A  84       0.267 -18.877  13.369  1.00  0.00
ATOM    335  C   GLY A  84       0.047 -19.617  12.056  1.00  0.00
ATOM    336  O   GLY A  84      -0.463 -19.049  11.090  1.00  0.00
ATOM    337  N   GLY A  85       0.423 -20.902  12.071  1.00  0.00
ATOM    338  CA  GLY A  85       0.243 -21.740  10.891  1.00  0.00
ATOM    339  C   GLY A  85      -1.230 -21.864  10.523  1.00  0.00
ATOM    340  O   GLY A  85      -1.595 -21.793   9.350  1.00  0.00
ATOM    341  N   GLY A  86      -2.083 -22.032  11.532  1.00  0.00
ATOM    342  CA  GLY A  86      -3.520 -22.127  11.306  1.00  0.00
ATOM    343  C   GLY A  86      -4.071 -20.835  10.716  1.00  0.00
ATOM    344  O   GLY A  86      -4.901 -20.861   9.807  1.00  0.00
ATOM    345  N   GLY A  87      -3.607 -19.697  11.244  1.00  0.00
ATOM    346  CA  GLY A  87      -4.049 -18.396  10.759  1.00  0.00
ATOM    347  C   GLY A  87      -3.675 -18.197   9.295  1.00  0.00
ATOM    348  O   GLY A  87      -4.466 -17.679   8.507  1.00  0.00
ATOM    349  N   GLY A  88      -2.430 -18.577   8.968  1.00  0.00
ATOM    350  CA  GLY A  88      -1.960 -18.454   7.594  1.00  0.00
ATOM    351  C   GLY A  88      -2.721 -19.393   6.665  1.00  0.00
ATOM    352  O   GLY A  88      -3.057 -19.028   5.538  1.00  0.00
ATOM    353  N   GLY A  89      -3.018 -20.590   7.145  1.00  0.00
ATOM    354  CA  GLY A  89      -3.793 -21.545   6.361  1.00  0.00
ATOM    355  C   GLY A  89      -5.192 -21.015   6.075  1.00  0.00
ATOM    356  O   GLY A  89      -5.708 -21.163   4.966  1.00  0.00
ATOM    357  N   GLY A  90      -5.825 -20.412   7.089  1.00  0.00
ATOM    358  CA  GLY A  90      -7.147 -19.819   6.930  1.00  0.00
ATOM    359  C   GLY A  90      -7.138 -18.731   5.863  1.00  0.00
ATOM    360  O   GLY A  90      -8.058 -18.638   5.050  1.00  0.00
ATOM    361  N   GLY A  91      -6.128 -17.858   5.934  1.00  0.00
ATOM    362  CA  GLY A  91      -5.973 -16.792   4.952  1.00  0.00
ATOM    363  C   GLY A  91      -5.805 -17.357   3.547  1.00  0.00
ATOM    364  O   GLY A  91      -6.374 -16.838   2.587  1.00  0.00
ATOM    365  N   GLY A  92      -4.990 -18.422   3.461  1.00  0.00
ATOM    366  CA  GLY A  92      -4.773 -19.081   2.178  1.00  0.00
ATOM    367  C   GLY A  92      -6.074 -19.640   1.618  1.00  0.00
ATOM    368  O   GLY A  92      -6.342 -19.536   0.421  1.00  0.00
ATOM    369  N   GLY A  93      -6.899 -20.197   2.499  1.00  0.00
ATOM    370  CA  GLY A  93      -8.194 -20.727   2.089  1.00  0.00
ATOM    371  C   GLY A  93      -9.105 -19.619   1.575  1.00  0.00
ATOM    372  O   GLY A  93      -9.799 -19.789   0.572  1.00  0.00
ATOM    373  N   GLY A  94      -9.098 -18.468   2.251  1.00  0.00
ATOM    374  CA  GLY A  94      -9.903 -17.320   1.851  1.00  0.00
ATOM    375  C   GLY A  94      -9.508 -16.828   0.464  1.00  0.00
ATOM    376  O   GLY A  94     -10.365 -16.490  -0.352  1.00  0.00
ATOM    377  N   GLY A  95      -8.186 -16.732   0.244  1.00  0.00
ATOM    378  CA  GLY A  95      -7.680 -16.304  -1.055  1.00  0.00
ATOM    379  C   GLY A  95      -8.076 -17.285  -2.151  1.00  0.00
ATOM    380  O   GLY A  95      -8.430 -16.883  -3.259  1.00  0.00
ATOM    381  N   GLY A  96      -8.007 -18.567  -1.812  1.00  0.00
ATOM    382  CA  GLY A  96      -8.418 -19.607  -2.748  1.00  0.00
ATOM    383  C   GLY A  96      -9.893 -19.476  -3.104  1.00  0.00
ATOM    384  O   GLY A  96     -10.280 -19.642  -4.261  1.00  0.00
ATOM    385  N   GLY A  97     -10.725 -19.169  -2.104  1.00  0.00
ATOM    386  CA  GLY A  97     -12.154 -18.980  -2.320  1.00  0.00
ATOM    387  C   GLY A  97     -12.421 -17.788  -3.230  1.00  0.00
ATOM    388  O   GLY A  97     -13.301 -17.837  -4.090  1.00  0.00
ATOM    389  N   GLY A  98     -11.667 -16.710  -3.024  1.00  0.00
ATOM    390  CA  GLY A  98     -11.808 -15.521  -3.856  1.00  0.00
ATOM    391  C   GLY A  98     -11.477 -15.824  -5.311  1.00  0.00
ATOM    392  O   GLY A  98     -12.130 -15.320  -6.225  1.00  0.00
ATOM    393  N   GLY A  99     -10.440 -16.612  -5.499  1.00  0.00
ATOM    394  CA  GLY A  99     -10.115 -17.040  -6.855  1.00  0.00
ATOM    395  C   GLY A  99     -11.195 -17.955  -7.418  1.00  0.00
ATOM    396  O   GLY A  99     -11.594 -17.822  -8.575  1.00  0.00
ATOM    397  N   ALA B 100      16.411   5.062  34.928  1.00  1.00
ATOM    398  CA  ALA B 100      14.963   5.080  35.097  1.00  1.00
ATOM    399  C   ALA B 100      14.267   4.353  33.953  1.00  1.00
ATOM    400  O   ALA B 100      14.700   4.427  32.803  1.00  1.00
ATOM    401  N   ASP B 101      13.137   3.669  34.222  1.00  1.00
ATOM    402  CA  ASP B 101      12.411   3.011  33.142  1.00  1.00
ATOM    403  C   ASP B 101      12.058   3.996  32.035  1.00  1.00
ATOM    404  O   ASP B 101      11.686   5.139  32.303  1.00  1.00
ATOM    405  N   THR B 102      11.797   3.393  30.816  1.00  1.00
ATOM    406  CA  THR B 102      11.439   4.189  29.648  1.00  1.00
ATOM    407  C   THR B 102      10.449   3.448  28.759  1.00  1.00
ATOM    408  O   THR B 102      10.479   2.220  28.669  1.00  1.00
ATOM    409  N   ILE B 103       9.744   4.163  27.970  1.00  1.00
ATOM    410  CA  ILE B 103       8.855   3.754  26.890  1.00  1.00
ATOM    411  C   ILE B 103       8.956   4.704  25.703  1.00  1.00
ATOM    412  O   ILE B 103       9.038   5.920  25.874  1.00  1.00
ATOM    413  N   CYS B 104       9.161   4.186  24.531  1.00  1.00
ATOM    414  CA  CYS B 104       9.275   4.951  23.296  1.00  1.00
ATOM    415  C   CYS B 104       8.192   4.555  22.300  1.00  1.00
ATOM    416  O   CYS B 104       7.859   3.377  22.167  1.00  1.00
ATOM    417  N   ILE B 105       7.599   5.624  21.606  1.00  1.00
ATOM    418  CA  ILE B 105       6.671   5.415  20.501  1.00  1.00
ATOM    419  C   ILE B 105       7.397   5.426  19.163  1.00  1.00
ATOM    420  O   ILE B 105       8.169   6.340  18.872  1.00  1.00
ATOM    421  N   GLY B 106       7.354   4.338  18.425  1.00  1.00
ATOM    422  CA  GLY B 106       8.103   4.258  17.177  1.00  1.00
ATOM    423  C   GLY B 106       7.209   3.815  16.025  1.00  1.00
ATOM    424  O   GLY B 106       6.047   3.464  16.229  1.00  1.00
ATOM    425  N   TYR B 107       7.898   3.248  14.969  1.00  1.00
ATOM    426  CA  TYR B 107       7.285   2.719  13.756  1.00  1.00
ATOM    427  C   TYR B 107       8.087   1.549  13.199  1.00  1.00
ATOM    428  O   TYR B 107       9.311   1.507  13.326  1.00  1.00
ATOM    429  N   HIS B 108       7.411   0.723  12.355  1.00  1.00
ATOM    430  CA  HIS B 108       8.025  -0.442  11.730  1.00  1.00
ATOM    431  C   HIS B 108       9.069  -0.029  10.700  1.00  1.00
ATOM    432  O   HIS B 108       8.875   0.933   9.957  1.00  1.00
ATOM    433  N   ALA B 109      10.074  -0.856  10.547  1.00  1.00
ATOM    434  CA  ALA B 109      11.077  -0.881   9.489  1.00  1.00
ATOM    435  C   ALA B 109      11.456  -2.310   9.124  1.00  1.00
ATOM    436  O   ALA B 109      11.467  -3.198   9.977  1.00  1.00
ATOM    437  N   ASN B 110      11.729  -2.573   7.911  1.00  1.00
ATOM    438  CA  ASN B 110      12.123  -3.900   7.454  1.00  1.00
ATOM    439  C   ASN B 110      13.226  -3.816   6.406  1.00  1.00
ATOM    440  O   ASN B 110      13.464  -2.757   5.825  1.00  1.00
ATOM    441  N   ASN B 111      13.435  -4.895   5.688  1.00  1.00
ATOM    442  CA  ASN B 111      14.477  -5.009   4.674  1.00  1.00
ATOM    443  C   ASN B 111      13.913  -4.778   3.278  1.00  1.00
ATOM    444  O   ASN B 111      14.661  -4.555   2.325  1.00  1.00
ATOM    445  N   SER B 112      12.794  -4.206   3.121  1.00  1.00
ATOM    446  CA  SER B 112      12.212  -3.890   1.822  1.00  1.00
ATOM    447  C   SER B 112      13.036  -2.838   1.091  1.00  1.00
ATOM    448  O   SER B 112      13.440  -1.834   1.678  1.00  1.00
ATOM    449  N   THR B 113      13.164  -3.030  -0.246  1.00  1.00
ATOM    450  CA  THR B 113      13.889  -2.076  -1.076  1.00  1.00
ATOM    451  C   THR B 113      12.992  -1.494  -2.161  1.00  1.00
ATOM    452  O   THR B 113      13.286  -0.441  -2.725  1.00  1.00
ATOM    453  N   ASP B 114      11.667  -1.828  -2.061  1.00  1.00
ATOM    454  CA  ASP B 114      10.670  -1.259  -2.959  1.00  1.00
ATOM    455  C   ASP B 114      10.566   0.251  -2.781  1.00  1.00
ATOM    456  O   ASP B 114      10.603   0.757  -1.660  1.00  1.00
ATOM    457  N   THR B 115      10.382   0.944  -3.914  1.00  1.00
ATOM    458  CA  THR B 115      10.232   2.394  -3.898  1.00  1.00
ATOM    459  C   THR B 115       8.962   2.824  -4.621  1.00  1.00
ATOM    460  O   THR B 115       8.556   2.205  -5.605  1.00  1.00
ATOM    461  N   VAL B 116       8.454   3.917  -4.236  1.00  1.00
ATOM    462  CA  VAL B 116       7.322   4.617  -4.832  1.00  1.00
ATOM    463  C   VAL B 116       7.638   6.091  -5.051  1.00  1.00
ATOM    464  O   VAL B 116       8.394   6.693  -4.289  1.00  1.00
ATOM    465  N   ASP B 117       6.927   6.740  -5.876  1.00  1.00
ATOM    466  CA  ASP B 117       6.982   8.184  -6.066  1.00  1.00
ATOM    467  C   ASP B 117       5.743   8.862  -5.497  1.00  1.00
ATOM    468  O   ASP B 117       4.648   8.301  -5.527  1.00  1.00
ATOM    469  N   THR B 118       5.959  10.069  -5.017  1.00  1.00
ATOM    470  CA  THR B 118       4.883  10.966  -4.612  1.00  1.00
ATOM    471  C   THR B 118       4.898  12.249  -5.433  1.00  1.00
ATOM    472  O   THR B 118       5.945  12.674  -5.920  1.00  1.00
ATOM    473  N   VAL B 119       4.133  13.178  -5.222  1.00  1.00
ATOM    474  CA  VAL B 119       4.189  14.481  -5.876  1.00  1.00
ATOM    475  C   VAL B 119       5.374  15.297  -5.376  1.00  1.00
ATOM    476  O   VAL B 119       6.037  15.985  -6.152  1.00  1.00
ATOM    477  N   LEU B 120       5.780  15.175  -4.219  1.00  1.00
ATOM    478  CA  LEU B 120       6.873  15.934  -3.623  1.00  1.00
ATOM    479  C   LEU B 120       8.171  15.133  -3.637  1.00  1.00
ATOM    480  O   LEU B 120       9.255  15.692  -3.805  1.00  1.00
ATOM    481  N   GLU B 121       8.302  14.005  -3.916  1.00  1.00
ATOM    482  CA  GLU B 121       9.403  13.084  -3.659  1.00  1.00
ATOM    483  C   GLU B 121       9.400  11.932  -4.656  1.00  1.00
ATOM    484  O   GLU B 121       8.367  11.305  -4.892  1.00  1.00
ATOM    485  N   LYS B 122      10.571  11.660  -5.240  1.00  1.00
ATOM    486  CA  LYS B 122      10.765  10.484  -6.079  1.00  1.00
ATOM    487  C   LYS B 122      11.644   9.451  -5.386  1.00  1.00
ATOM    488  O   LYS B 122      12.693   9.785  -4.834  1.00  1.00
ATOM    489  N   ASN B 123      11.227   8.119  -5.631  1.00  1.00
ATOM    490  CA  ASN B 123      12.152   7.083  -5.189  1.00  1.00
ATOM    491  C   ASN B 123      12.179   6.981  -3.669  1.00  1.00
ATOM    492  O   ASN B 123      13.247   6.994  -3.056  1.00  1.00
ATOM    493  N   VAL B 124      11.018   7.077  -2.989  1.00  1.00
ATOM    494  CA  VAL B 124      10.830   6.784  -1.574  1.00  1.00
ATOM    495  C   VAL B 124      10.791   5.282  -1.322  1.00  1.00
ATOM    496  O   VAL B 124       9.991   4.563  -1.921  1.00  1.00
ATOM    497  N   THR B 125      11.833   4.803  -0.506  1.00  1.00
ATOM    498  CA  THR B 125      11.760   3.406  -0.095  1.00  1.00
ATOM    499  C   THR B 125      10.714   3.206   0.994  1.00  1.00
ATOM    500  O   THR B 125      10.700   3.925   1.994  1.00  1.00
ATOM    501  N   VAL B 126       9.848   2.255   0.846  1.00  1.00
ATOM    502  CA  VAL B 126       8.734   2.022   1.758  1.00  1.00
ATOM    503  C   VAL B 126       8.722   0.583   2.256  1.00  1.00
ATOM    504  O   VAL B 126       9.078  -0.340   1.524  1.00  1.00
ATOM    505  N   THR B 127       8.077   0.336   3.423  1.00  1.00
ATOM    506  CA  THR B 127       8.006  -0.990   4.024  1.00  1.00
ATOM    507  C   THR B 127       7.053  -1.894   3.253  1.00  1.00
ATOM    508  O   THR B 127       7.319  -3.083   3.073  1.00  1.00
ATOM    509  N   HIS B 128       6.041  -1.548   2.751  1.00  1.00
ATOM    510  CA  HIS B 128       5.027  -2.305   2.027  1.00  1.00
ATOM    511  C   HIS B 128       4.454  -1.493   0.872  1.00  1.00
ATOM    512  O   HIS B 128       4.288  -0.278   0.978  1.00  1.00
ATOM    513  N   SER B 129       4.259  -2.176  -0.252  1.00  1.00
ATOM    514  CA  SER B 129       3.681  -1.596  -1.458  1.00  1.00
ATOM    515  C   SER B 129       3.140  -2.677  -2.385  1.00  1.00
ATOM    516  O   SER B 129       3.585  -3.824  -2.342  1.00  1.00
ATOM    517  N   VAL B 130       2.407  -2.308  -3.377  1.00  1.00
ATOM    518  CA  VAL B 130       1.759  -3.180  -4.349  1.00  1.00
ATOM    519  C   VAL B 130       1.902  -2.631  -5.763  1.00  1.00
ATOM    520  O   VAL B 130       1.752  -1.431  -5.992  1.00  1.00
ATOM    521  N   ASN B 131       2.311  -3.564  -6.744  1.00  1.00
ATOM    522  CA  ASN B 131       2.328  -3.149  -8.141  1.00  1.00
ATOM    523  C   ASN B 131       0.929  -3.189  -8.744  1.00  1.00
ATOM    524  O   ASN B 131       0.217  -4.185  -8.618  1.00  1.00
ATOM    525  N   LEU B 132       0.511  -2.084  -9.407  1.00  1.00
ATOM    526  CA  LEU B 132      -0.805  -1.983 -10.028  1.00  1.00
ATOM    527  C   LEU B 132      -0.707  -2.091 -11.546  1.00  1.00
ATOM    528  O   LEU B 132      -1.668  -2.474 -12.214  1.00  1.00
ATOM    529  N   LEU B 133       0.375  -2.273 -12.097  1.00  1.00
ATOM    530  CA  LEU B 133       0.677  -2.353 -13.521  1.00  1.00
ATOM    531  C   LEU B 133       1.224  -3.728 -13.891  1.00  1.00
ATOM    532  O   LEU B 133       2.211  -4.189 -13.318  1.00  1.00
ATOM    533  N   GLU B 134       0.331  -4.485 -14.677  1.00  1.00
ATOM    534  CA  GLU B 134       0.732  -5.789 -15.191  1.00  1.00
ATOM    535  C   GLU B 134       1.586  -5.647 -16.444  1.00  1.00
ATOM    536  O   GLU B 134       1.247  -4.894 -17.357  1.00  1.00
ATOM    537  N   ASP B 135       2.752  -6.302 -16.459  1.00  1.00
ATOM    538  CA  ASP B 135       3.660  -6.216 -17.597  1.00  1.00
ATOM    539  C   ASP B 135       4.085  -7.600 -18.069  1.00  1.00
ATOM    540  O   ASP B 135       4.483  -7.779 -19.220  1.00  1.00
ATOM    541  N   SER B 136       3.492  -8.609 -17.529  1.00  1.00
ATOM    542  CA  SER B 136       3.731 -10.020 -17.809  1.00  1.00
ATOM    543  C   SER B 136       2.569 -10.633 -18.579  1.00  1.00
ATOM    544  O   SER B 136       1.404 -10.389 -18.263  1.00  1.00
ATOM    545  N   HIS B 137       2.854 -11.261 -19.666  1.00  1.00
ATOM    546  CA  HIS B 137       1.961 -12.104 -20.451  1.00  1.00
ATOM    547  C   HIS B 137       2.575 -13.477 -20.697  1.00  1.00
ATOM    548  O   HIS B 137       3.780 -13.598 -20.920  1.00  1.00
ATOM    549  N   ASN B 138       1.987 -14.451 -20.943  1.00  1.00
ATOM    550  CA  ASN B 138       2.432 -15.822 -21.162  1.00  1.00
ATOM    551  C   ASN B 138       2.868 -16.035 -22.605  1.00  1.00
ATOM    552  O   ASN B 138       3.554 -17.008 -22.919  1.00  1.00
ATOM    553  N   GLY B 139       3.000 -15.240 -23.433  1.00  1.00
ATOM    554  CA  GLY B 139       3.537 -15.293 -24.788  1.00  1.00
ATOM    555  C   GLY B 139       2.847 -16.373 -25.611  1.00  1.00
ATOM    556  O   GLY B 139       3.433 -16.928 -26.541  1.00  1.00
ATOM    557  N   LYS B 140       1.625 -16.712 -25.397  1.00  1.00
ATOM    558  CA  LYS B 140       0.865 -17.751 -26.081  1.00  1.00
ATOM    559  C   LYS B 140      -0.507 -17.241 -26.506  1.00  1.00
ATOM    560  O   LYS B 140      -1.128 -16.443 -25.804  1.00  1.00
ATOM    561  N   LEU B 141      -1.009 -17.738 -27.697  1.00  1.00
ATOM    562  CA  LEU B 141      -2.439 -17.627 -27.962  1.00  1.00
ATOM    563  C   LEU B 141      -3.218 -18.729 -27.251  1.00  1.00
ATOM    564  O   LEU B 141      -2.851 -19.902 -27.313  1.00  1.00
ATOM    565  N   CYS B 142      -4.206 -18.396 -26.522  1.00  1.00
ATOM    566  CA  CYS B 142      -4.949 -19.323 -25.677  1.00  1.00
ATOM    567  C   CYS B 142      -6.428 -19.335 -26.041  1.00  1.00
ATOM    568  O   CYS B 142      -6.989 -18.313 -26.435  1.00  1.00
ATOM    569  N   ARG B 143      -7.153 -20.412 -25.568  1.00  1.00
ATOM    570  CA  ARG B 143      -8.608 -20.330 -25.612  1.00  1.00
ATOM    571  C   ARG B 143      -9.129 -19.274 -24.646  1.00  1.00
ATOM    572  O   ARG B 143      -8.631 -19.141 -23.528  1.00  1.00
ATOM    573  N   LEU B 144     -10.281 -18.683 -25.053  1.00  1.00
ATOM    574  CA  LEU B 144     -11.004 -17.769 -24.177  1.00  1.00
ATOM    575  C   LEU B 144     -12.251 -18.431 -23.598  1.00  1.00
ATOM    576  O   LEU B 144     -13.131 -18.872 -24.337  1.00  1.00
ATOM    577  N   LYS B 145     -12.312 -18.567 -22.237  1.00  1.00
ATOM    578  CA  LYS B 145     -13.546 -19.138 -21.710  1.00  1.00
ATOM    579  C   LYS B 145     -13.791 -20.533 -22.271  1.00  1.00
ATOM    580  O   LYS B 145     -14.935 -20.968 -22.401  1.00  1.00
ATOM    581  N   GLY B 146     -12.657 -21.245 -22.773  1.00  1.00
ATOM    582  CA  GLY B 146     -12.738 -22.647 -23.167  1.00  1.00
ATOM    583  C   GLY B 146     -12.854 -22.789 -24.679  1.00  1.00
ATOM    584  O   GLY B 146     -12.570 -23.849 -25.236  1.00  1.00
ATOM    585  N   ILE B 147     -13.033 -21.839 -25.420  1.00  1.00
ATOM    586  CA  ILE B 147     -13.188 -21.819 -26.870  1.00  1.00
ATOM    587  C   ILE B 147     -11.913 -21.344 -27.554  1.00  1.00
ATOM    588  O   ILE B 147     -11.364 -20.298 -27.208  1.00  1.00
ATOM    589  N   ALA B 148     -11.409 -22.192 -28.533  1.00  1.00
ATOM    590  CA  ALA B 148     -10.217 -21.827 -29.290  1.00  1.00
ATOM    591  C   ALA B 148     -10.543 -20.808 -30.374  1.00  1.00
ATOM    592  O   ALA B 148     -11.547 -20.933 -31.075  1.00  1.00
ATOM    593  N   PRO B 149      -9.590 -19.877 -30.624  1.00  1.00
ATOM    594  CA  PRO B 149      -9.747 -18.931 -31.722  1.00  1.00
ATOM    595  C   PRO B 149      -9.767 -19.646 -33.067  1.00  1.00
ATOM    596  O   PRO B 149      -9.001 -20.583 -33.294  1.00  1.00
ATOM    597  N   SER B 150     -17.476 -22.058 -35.075  1.00  1.00
ATOM    598  CA  SER B 150     -17.425 -21.301 -33.830  1.00  1.00
ATOM    599  C   SER B 150     -15.988 -20.990 -33.433  1.00  1.00
ATOM    600  O   SER B 150     -15.098 -21.827 -33.581  1.00  1.00
ATOM    601  N   TRP B 151     -15.831 -19.812 -32.887  1.00  1.00
ATOM    602  CA  TRP B 151     -14.544 -19.359 -32.373  1.00  1.00
ATOM    603  C   TRP B 151     -14.717 -18.207 -31.391  1.00  1.00
ATOM    604  O   TRP B 151     -15.597 -17.363 -31.558  1.00  1.00
ATOM    605  N   SER B 152     -13.671 -17.967 -30.565  1.00  1.00
ATOM    606  CA  SER B 152     -13.713 -16.931 -29.541  1.00  1.00
ATOM    607  C   SER B 152     -13.049 -15.649 -30.027  1.00  1.00
ATOM    608  O   SER B 152     -13.356 -14.558 -29.547  1.00  1.00
ATOM    609  N   TYR B 153     -12.507 -15.549 -30.968  1.00  1.00
ATOM    610  CA  TYR B 153     -11.781 -14.502 -31.676  1.00  1.00
ATOM    611  C   TYR B 153     -11.191 -15.026 -32.979  1.00  1.00
ATOM    612  O   TYR B 153     -10.811 -16.193 -33.075  1.00  1.00
ATOM    613  N   ILE B 154     -10.885 -14.085 -33.892  1.00  1.00
ATOM    614  CA  ILE B 154     -10.111 -14.379 -35.093  1.00  1.00
ATOM    615  C   ILE B 154      -8.787 -13.625 -35.093  1.00  1.00
ATOM    616  O   ILE B 154      -8.726 -12.458 -34.706  1.00  1.00
ATOM    617  N   SER B 155     -16.966  -8.937 -36.644  1.00  1.00
ATOM    618  CA  SER B 155     -16.223  -9.059 -35.396  1.00  1.00
ATOM    619  C   SER B 155     -17.140  -9.458 -34.246  1.00  1.00
ATOM    620  O   SER B 155     -16.687 -10.003 -33.239  1.00  1.00
ATOM    621  N   SER B 156     -18.358  -9.400 -34.365  1.00  1.00
ATOM    622  CA  SER B 156     -19.359  -9.739 -33.362  1.00  1.00
ATOM    623  C   SER B 156     -20.104 -11.014 -33.736  1.00  1.00
ATOM    624  O   SER B 156     -20.826 -11.585 -32.918  1.00  1.00
ATOM    625  N   VAL B 157     -19.549 -11.819 -34.507  1.00  1.00
ATOM    626  CA  VAL B 157     -19.956 -13.180 -34.834  1.00  1.00
ATOM    627  C   VAL B 157     -19.155 -14.202 -34.037  1.00  1.00
ATOM    628  O   VAL B 157     -17.927 -14.236 -34.112  1.00  1.00
ATOM    629  N   SER B 158     -19.877 -15.084 -33.284  1.00  1.00
ATOM    630  CA  SER B 158     -19.225 -16.097 -32.463  1.00  1.00
ATOM    631  C   SER B 158     -19.307 -17.471 -33.116  1.00  1.00
ATOM    632  O   SER B 158     -18.439 -18.319 -32.911  1.00  1.00
ATOM    633  N   SER B 159     -20.146 -17.895 -33.713  1.00  1.00
ATOM    634  CA  SER B 159     -20.216 -19.125 -34.493  1.00  1.00
ATOM    635  C   SER B 159     -20.887 -18.885 -35.840  1.00  1.00
ATOM    636  O   SER B 159     -21.799 -18.066 -35.953  1.00  1.00
ATOM    637  N   SER B 160     -24.546 -16.284 -35.804  1.00  1.00
ATOM    638  CA  SER B 160     -24.740 -16.263 -34.359  1.00  1.00
ATOM    639  C   SER B 160     -23.896 -15.176 -33.705  1.00  1.00
ATOM    640  O   SER B 160     -22.694 -15.076 -33.952  1.00  1.00
ATOM    641  N   ARG B 161     -24.574 -14.154 -33.216  1.00  1.00
ATOM    642  CA  ARG B 161     -23.887 -12.995 -32.660  1.00  1.00
ATOM    643  C   ARG B 161     -23.461 -13.246 -31.219  1.00  1.00
ATOM    644  O   ARG B 161     -24.203 -13.841 -30.437  1.00  1.00
ATOM    645  N   GLY B 162     -22.319 -12.638 -30.879  1.00  1.00
ATOM    646  CA  GLY B 162     -21.749 -12.653 -29.537  1.00  1.00
ATOM    647  C   GLY B 162     -20.881 -11.426 -29.293  1.00  1.00
ATOM    648  O   GLY B 162     -20.103 -11.023 -30.158  1.00  1.00
ATOM    649  N   PHE B 163     -21.017 -10.801 -28.160  1.00  1.00
ATOM    650  CA  PHE B 163     -20.183  -9.657 -27.813  1.00  1.00
ATOM    651  C   PHE B 163     -18.820 -10.104 -27.301  1.00  1.00
ATOM    652  O   PHE B 163     -18.725 -10.985 -26.447  1.00  1.00
ATOM    653  N   GLY B 164     -17.773  -9.159 -27.760  1.00  1.00
ATOM    654  CA  GLY B 164     -16.474  -9.370 -27.133  1.00  1.00
ATOM    655  C   GLY B 164     -15.536 -10.140 -28.054  1.00  1.00
ATOM    656  O   GLY B 164     -14.331 -10.205 -27.815  1.00  1.00
ATOM    657  N   SER B 165     -16.026 -10.648 -29.170  1.00  1.00
ATOM    658  CA  SER B 165     -15.147 -11.172 -30.209  1.00  1.00
ATOM    659  C   SER B 165     -14.479 -10.045 -30.986  1.00  1.00
ATOM    660  O   SER B 165     -15.090  -9.007 -31.241  1.00  1.00
ATOM    661  N   GLY B 166     -13.582 -10.416 -31.866  1.00  1.00
ATOM    662  CA  GLY B 166     -12.793  -9.449 -32.619  1.00  1.00
ATOM    663  C   GLY B 166     -11.810 -10.147 -33.551  1.00  1.00
ATOM    664  O   GLY B 166     -11.474 -11.314 -33.352  1.00  1.00
ATOM    665  N   ILE B 167     -11.196  -9.406 -34.403  1.00  1.00
ATOM    666  CA  ILE B 167     -10.071  -9.845 -35.221  1.00  1.00
ATOM    667  C   ILE B 167      -8.779  -9.159 -34.795  1.00  1.00
ATOM    668  O   ILE B 167      -8.744  -7.943 -34.608  1.00  1.00
ATOM    669  N   ILE B 168      -7.787  -9.963 -34.519  1.00  1.00
ATOM    670  CA  ILE B 168      -6.457  -9.493 -34.147  1.00  1.00
ATOM    671  C   ILE B 168      -5.397 -10.028 -35.102  1.00  1.00
ATOM    672  O   ILE B 168      -5.494 -11.157 -35.582  1.00  1.00
ATOM    673  N   THR B 169      -4.356  -9.354 -35.281  1.00  1.00
ATOM    674  CA  THR B 169      -3.135  -9.818 -35.928  1.00  1.00
ATOM    675  C   THR B 169      -2.057 -10.143 -34.902  1.00  1.00
ATOM    676  O   THR B 169      -1.753  -9.331 -34.028  1.00  1.00
ATOM    677  N   SER B 170      -1.467 -11.412 -35.105  1.00  1.00
ATOM    678  CA  SER B 170      -0.567 -11.854 -34.047  1.00  1.00
ATOM    679  C   SER B 170       0.536 -12.748 -34.600  1.00  1.00
ATOM    680  O   SER B 170       0.301 -13.557 -35.497  1.00  1.00
ATOM    681  N   ASN B 171       1.707 -12.674 -33.936  1.00  1.00
ATOM    682  CA  ASN B 171       2.807 -13.548 -34.327  1.00  1.00
ATOM    683  C   ASN B 171       3.019 -14.658 -33.305  1.00  1.00
ATOM    684  O   ASN B 171       3.729 -15.629 -33.567  1.00  1.00
ATOM    685  N   ALA B 172       2.314 -14.737 -32.326  1.00  1.00
ATOM    686  CA  ALA B 172       2.303 -15.745 -31.272  1.00  1.00
ATOM    687  C   ALA B 172       1.829 -17.092 -31.803  1.00  1.00
ATOM    688  O   ALA B 172       0.906 -17.160 -32.615  1.00  1.00
ATOM    689  N   SER B 173       2.157 -18.186 -31.016  1.00  1.00
ATOM    690  CA  SER B 173       1.701 -19.523 -31.378  1.00  1.00
ATOM    691  C   SER B 173       0.564 -19.981 -30.474  1.00  1.00
ATOM    692  O   SER B 173       0.600 -19.773 -29.261  1.00  1.00
ATOM    693  N   MET B 174      -0.344 -20.824 -31.061  1.00  1.00
ATOM    694  CA  MET B 174      -1.409 -21.390 -30.241  1.00  1.00
ATOM    695  C   MET B 174      -0.881 -22.500 -29.342  1.00  1.00
ATOM    696  O   MET B 174      -0.159 -23.388 -29.795  1.00  1.00
ATOM    697  N   HIS B 175      -1.207 -22.460 -28.104  1.00  1.00
ATOM    698  CA  HIS B 175      -0.930 -23.489 -27.109  1.00  1.00
ATOM    699  C   HIS B 175      -2.216 -24.005 -26.478  1.00  1.00
ATOM    700  O   HIS B 175      -3.167 -23.249 -26.276  1.00  1.00
ATOM    701  N   GLU B 176      -2.202 -25.189 -25.932  1.00  1.00
ATOM    702  CA  GLU B 176      -3.344 -25.676 -25.167  1.00  1.00
ATOM    703  C   GLU B 176      -3.441 -24.977 -23.817  1.00  1.00
ATOM    704  O   GLU B 176      -2.626 -25.213 -22.925  1.00  1.00
ATOM    705  N   CYS B 177      -3.892 -23.817 -23.834  1.00  1.00
ATOM    706  CA  CYS B 177      -4.102 -22.948 -22.682  1.00  1.00
ATOM    707  C   CYS B 177      -5.461 -22.264 -22.750  1.00  1.00
ATOM    708  O   CYS B 177      -5.948 -21.933 -23.831  1.00  1.00
ATOM    709  N   ASN B 178      -5.959 -21.766 -21.726  1.00  1.00
ATOM    710  CA  ASN B 178      -7.189 -21.006 -21.541  1.00  1.00
ATOM    711  C   ASN B 178      -6.939 -19.743 -20.726  1.00  1.00
ATOM    712  O   ASN B 178      -6.263 -19.780 -19.698  1.00  1.00
ATOM    713  N   THR B 179      -7.632 -18.631 -21.208  1.00  1.00
ATOM    714  CA  THR B 179      -7.438 -17.346 -20.548  1.00  1.00
ATOM    715  C   THR B 179      -8.717 -16.517 -20.570  1.00  1.00
ATOM    716  O   THR B 179      -9.513 -16.611 -21.504  1.00  1.00
ATOM    717  N   LYS B 180      -8.791 -15.504 -19.763  1.00  1.00
ATOM    718  CA  LYS B 180      -9.880 -14.536 -19.720  1.00  1.00
ATOM    719  C   LYS B 180      -9.515 -13.263 -20.474  1.00  1.00
ATOM    720  O   LYS B 180     -10.387 -12.571 -21.001  1.00  1.00
ATOM    721  N   CYS B 181      -8.305 -13.199 -20.892  1.00  1.00
ATOM    722  CA  CYS B 181      -7.679 -12.026 -21.490  1.00  1.00
ATOM    723  C   CYS B 181      -6.595 -12.426 -22.483  1.00  1.00
ATOM    724  O   CYS B 181      -5.745 -13.265 -22.184  1.00  1.00
ATOM    725  N   GLN B 182      -6.758 -12.038 -23.722  1.00  1.00
ATOM    726  CA  GLN B 182      -5.829 -12.325 -24.808  1.00  1.00
ATOM    727  C   GLN B 182      -5.436 -11.053 -25.547  1.00  1.00
ATOM    728  O   GLN B 182      -6.280 -10.205 -25.837  1.00  1.00
ATOM    729  N   THR B 183      -4.174 -10.771 -25.575  1.00  1.00
ATOM    730  CA  THR B 183      -3.570  -9.755 -26.428  1.00  1.00
ATOM    731  C   THR B 183      -2.844 -10.387 -27.609  1.00  1.00
ATOM    732  O   THR B 183      -2.247 -11.456 -27.483  1.00  1.00
ATOM    733  N   PRO B 184      -2.389  -9.642 -28.564  1.00  1.00
ATOM    734  CA  PRO B 184      -1.661 -10.157 -29.718  1.00  1.00
ATOM    735  C   PRO B 184      -0.267 -10.627 -29.325  1.00  1.00
ATOM    736  O   PRO B 184       0.251 -11.596 -29.880  1.00  1.00
ATOM    737  N   LEU B 185       0.234 -10.394 -28.264  1.00  1.00
ATOM    738  CA  LEU B 185       1.559 -10.769 -27.785  1.00  1.00
ATOM    739  C   LEU B 185       1.491 -11.990 -26.873  1.00  1.00
ATOM    740  O   LEU B 185       2.422 -12.793 -26.825  1.00  1.00
ATOM    741  N   GLY B 186       0.336 -12.255 -26.286  1.00  1.00
ATOM    742  CA  GLY B 186       0.187 -13.309 -25.289  1.00  1.00
ATOM    743  C   GLY B 186      -1.039 -13.073 -24.417  1.00  1.00
ATOM    744  O   GLY B 186      -1.465 -11.934 -24.222  1.00  1.00
ATOM    745  N   ALA B 187      -1.420 -14.132 -23.628  1.00  1.00
ATOM    746  CA  ALA B 187      -2.537 -14.015 -22.698  1.00  1.00
ATOM    747  C   ALA B 187      -2.083 -13.438 -21.363  1.00  1.00
ATOM    748  O   ALA B 187      -1.006 -13.768 -20.867  1.00  1.00
ATOM    749  N   ILE B 188      -3.053 -12.732 -20.718  1.00  1.00
ATOM    750  CA  ILE B 188      -2.823 -12.155 -19.398  1.00  1.00
ATOM    751  C   ILE B 188      -3.665 -12.853 -18.338  1.00  1.00
ATOM    752  O   ILE B 188      -4.866 -13.055 -18.519  1.00  1.00
ATOM    753  N   ASN B 189      -3.080 -13.353 -17.348  1.00  1.00
ATOM    754  CA  ASN B 189      -3.718 -13.898 -16.156  1.00  1.00
ATOM    755  C   ASN B 189      -3.336 -13.103 -14.914  1.00  1.00
ATOM    756  O   ASN B 189      -2.164 -13.041 -14.542  1.00  1.00
ATOM    757  N   SER B 190      -4.251 -11.981 -14.684  1.00  1.00
ATOM    758  CA  SER B 190      -3.882 -10.971 -13.699  1.00  1.00
ATOM    759  C   SER B 190      -5.117 -10.333 -13.076  1.00  1.00
ATOM    760  O   SER B 190      -6.146 -10.178 -13.733  1.00  1.00
ATOM    761  N   SER B 191      -4.969  -9.901 -11.773  1.00  1.00
ATOM    762  CA  SER B 191      -6.029  -9.156 -11.103  1.00  1.00
ATOM    763  C   SER B 191      -5.691  -7.673 -11.020  1.00  1.00
ATOM    764  O   SER B 191      -6.575  -6.835 -10.837  1.00  1.00
ATOM    765  N   LEU B 192      -4.480  -7.343 -11.459  1.00  1.00
ATOM    766  CA  LEU B 192      -4.063  -5.948 -11.528  1.00  1.00
ATOM    767  C   LEU B 192      -4.993  -5.139 -12.426  1.00  1.00
ATOM    768  O   LEU B 192      -5.328  -5.563 -13.532  1.00  1.00
ATOM    769  N   PRO B 193      -5.176  -3.853 -12.026  1.00  1.00
ATOM    770  CA  PRO B 193      -6.117  -2.977 -12.714  1.00  1.00
ATOM    771  C   PRO B 193      -5.518  -2.426 -14.001  1.00  1.00
ATOM    772  O   PRO B 193      -6.216  -2.259 -15.001  1.00  1.00
ATOM    773  N   TYR B 194      -4.360  -2.338 -14.259  1.00  1.00
ATOM    774  CA  TYR B 194      -3.666  -1.743 -15.395  1.00  1.00
ATOM    775  C   TYR B 194      -2.653  -2.713 -15.991  1.00  1.00
ATOM    776  O   TYR B 194      -2.061  -3.523 -15.278  1.00  1.00
ATOM    777  N   GLN B 195      -2.405  -2.495 -17.296  1.00  1.00
ATOM    778  CA  GLN B 195      -1.391  -3.213 -18.059  1.00  1.00
ATOM    779  C   GLN B 195      -0.798  -2.332 -19.152  1.00  1.00
ATOM    780  O   GLN B 195      -1.502  -1.530 -19.766  1.00  1.00
ATOM    781  N   ASN B 196       0.438  -2.469 -19.432  1.00  1.00
ATOM    782  CA  ASN B 196       1.167  -1.752 -20.472  1.00  1.00
ATOM    783  C   ASN B 196       1.693  -2.707 -21.535  1.00  1.00
ATOM    784  O   ASN B 196       2.145  -2.281 -22.598  1.00  1.00
ATOM    785  N   ILE B 197       0.979  -3.859 -21.708  1.00  1.00
ATOM    786  CA  ILE B 197       1.386  -4.874 -22.672  1.00  1.00
ATOM    787  C   ILE B 197       0.891  -4.534 -24.072  1.00  1.00
ATOM    788  O   ILE B 197       1.612  -4.706 -25.054  1.00  1.00
ATOM    789  N   HIS B 198      -0.291  -4.202 -24.341  1.00  1.00
ATOM    790  CA  HIS B 198      -0.951  -4.045 -25.631  1.00  1.00
ATOM    791  C   HIS B 198      -2.352  -3.469 -25.467  1.00  1.00
ATOM    792  O   HIS B 198      -3.081  -3.838 -24.546  1.00  1.00
ATOM    793  N   PRO B 199      -2.706  -2.556 -26.461  1.00  1.00
ATOM    794  CA  PRO B 199      -4.019  -1.926 -26.395  1.00  1.00
ATOM    795  C   PRO B 199      -5.080  -2.794 -27.060  1.00  1.00
ATOM    796  O   PRO B 199      -6.245  -2.782 -26.661  1.00  1.00
ATOM    797  N   VAL B 200      -4.741  -3.673 -27.874  1.00  1.00
ATOM    798  CA  VAL B 200      -5.617  -4.694 -28.436  1.00  1.00
ATOM    799  C   VAL B 200      -5.827  -5.840 -27.454  1.00  1.00
ATOM    800  O   VAL B 200      -4.867  -6.435 -26.965  1.00  1.00
ATOM    801  N   THR B 201      -7.135  -6.027 -27.057  1.00  1.00
ATOM    802  CA  THR B 201      -7.497  -6.998 -26.032  1.00  1.00
ATOM    803  C   THR B 201      -8.788  -7.723 -26.390  1.00  1.00
ATOM    804  O   THR B 201      -9.716  -7.125 -26.936  1.00  1.00
ATOM    805  N   ILE B 202      -8.765  -9.026 -26.148  1.00  1.00
ATOM    806  CA  ILE B 202      -9.956  -9.860 -26.251  1.00  1.00
ATOM    807  C   ILE B 202     -10.384 -10.381 -24.885  1.00  1.00
ATOM    808  O   ILE B 202      -9.564 -10.885 -24.118  1.00  1.00
ATOM    809  N   GLY B 203     -11.483  -9.953 -24.386  1.00  1.00
ATOM    810  CA  GLY B 203     -12.012 -10.545 -23.163  1.00  1.00
ATOM    811  C   GLY B 203     -12.083  -9.518 -22.040  1.00  1.00
ATOM    812  O   GLY B 203     -11.637  -8.381 -22.197  1.00  1.00
ATOM    813  N   GLU B 204     -12.014  -9.722 -20.947  1.00  1.00
ATOM    814  CA  GLU B 204     -11.906  -8.917 -19.736  1.00  1.00
ATOM    815  C   GLU B 204     -10.452  -8.741 -19.320  1.00  1.00
ATOM    816  O   GLU B 204      -9.754  -9.715 -19.037  1.00  1.00
ATOM    817  N   CYS B 205      -9.839  -7.662 -19.840  1.00  1.00
ATOM    818  CA  CYS B 205      -8.418  -7.390 -19.661  1.00  1.00
ATOM    819  C   CYS B 205      -8.199  -6.167 -18.779  1.00  1.00
ATOM    820  O   CYS B 205      -8.963  -5.204 -18.835  1.00  1.00
ATOM    821  N   PRO B 206      -6.955  -6.099 -18.000  1.00  1.00
ATOM    822  CA  PRO B 206      -6.624  -4.826 -17.372  1.00  1.00
ATOM    823  C   PRO B 206      -6.655  -3.688 -18.384  1.00  1.00
ATOM    824  O   PRO B 206      -6.173  -3.831 -19.508  1.00  1.00
ATOM    825  N   LYS B 207      -6.953  -2.417 -17.780  1.00  1.00
ATOM    826  CA  LYS B 207      -6.906  -1.222 -18.614  1.00  1.00
ATOM    827  C   LYS B 207      -5.495  -0.963 -19.125  1.00  1.00
ATOM    828  O   LYS B 207      -4.535  -0.961 -18.354  1.00  1.00
ATOM    829  N   TYR B 208      -5.403  -0.701 -20.511  1.00  1.00
ATOM    830  CA  TYR B 208      -4.097  -0.379 -21.076  1.00  1.00
ATOM    831  C   TYR B 208      -3.729   1.076 -20.818  1.00  1.00
ATOM    832  O   TYR B 208      -4.555   1.974 -20.983  1.00  1.00
ATOM    833  N   VAL B 209      -2.471   1.267 -20.422  1.00  1.00
ATOM    834  CA  VAL B 209      -1.854   2.574 -20.226  1.00  1.00
ATOM    835  C   VAL B 209      -0.408   2.577 -20.703  1.00  1.00
ATOM    836  O   VAL B 209       0.295   1.572 -20.591  1.00  1.00
ATOM    837  N   ARG B 210       0.118   3.683 -21.051  1.00  1.00
ATOM    838  CA  ARG B 210       1.483   3.838 -21.541  1.00  1.00
ATOM    839  C   ARG B 210       2.478   3.896 -20.389  1.00  1.00
ATOM    840  O   ARG B 210       3.634   3.498 -20.533  1.00  1.00
ATOM    841  N   SER B 211       2.143   3.716 -19.240  1.00  1.00
ATOM    842  CA  SER B 211       2.992   3.843 -18.061  1.00  1.00
ATOM    843  C   SER B 211       3.977   2.685 -17.964  1.00  1.00
ATOM    844  O   SER B 211       3.615   1.529 -18.185  1.00  1.00
ATOM    845  N   ALA B 212       5.190   3.041 -17.339  1.00  1.00
ATOM    846  CA  ALA B 212       6.243   2.054 -17.133  1.00  1.00
ATOM    847  C   ALA B 212       6.252   1.551 -15.696  1.00  1.00
ATOM    848  O   ALA B 212       6.539   0.381 -15.440  1.00  1.00
ATOM    849  N   LYS B 213       5.620   2.175 -14.829  1.00  1.00
ATOM    850  CA  LYS B 213       5.532   1.902 -13.400  1.00  1.00
ATOM    851  C   LYS B 213       4.331   2.604 -12.778  1.00  1.00
ATOM    852  O   LYS B 213       4.024   3.747 -13.117  1.00  1.00
ATOM    853  N   LEU B 214       3.585   1.836 -11.984  1.00  1.00
ATOM    854  CA  LEU B 214       2.439   2.202 -11.161  1.00  1.00
ATOM    855  C   LEU B 214       2.404   1.389  -9.871  1.00  1.00
ATOM    856  O   LEU B 214       2.371   0.159  -9.902  1.00  1.00
ATOM    857  N   ARG B 215       3.122   1.811  -8.897  1.00  1.00
ATOM    858  CA  ARG B 215       3.291   1.173  -7.597  1.00  1.00
ATOM    859  C   ARG B 215       2.703   2.028  -6.482  1.00  1.00
ATOM    860  O   ARG B 215       2.940   3.235  -6.422  1.00  1.00
ATOM    861  N   MET B 216       1.652   1.490  -5.808  1.00  1.00
ATOM    862  CA  MET B 216       1.013   2.169  -4.687  1.00  1.00
ATOM    863  C   MET B 216       1.619   1.731  -3.360  1.00  1.00
ATOM    864  O   MET B 216       1.761   0.538  -3.094  1.00  1.00
ATOM    865  N   VAL B 217       2.123   2.771  -2.527  1.00  1.00
ATOM    866  CA  VAL B 217       2.574   2.392  -1.193  1.00  1.00
ATOM    867  C   VAL B 217       1.394   2.082  -0.281  1.00  1.00
ATOM    868  O   VAL B 217       0.395   2.801  -0.276  1.00  1.00
ATOM    869  N   THR B 218       1.608   1.004   0.572  1.00  1.00
ATOM    870  CA  THR B 218       0.592   0.628   1.547  1.00  1.00
ATOM    871  C   THR B 218       1.135   0.709   2.968  1.00  1.00
ATOM    872  O   THR B 218       0.409   1.049   3.902  1.00  1.00
ATOM    873  N   GLY B 219       2.436   0.694   3.083  1.00  1.00
ATOM    874  CA  GLY B 219       3.087   0.895   4.371  1.00  1.00
ATOM    875  C   GLY B 219       3.668   2.299   4.481  1.00  1.00
ATOM    876  O   GLY B 219       3.716   3.040   3.499  1.00  1.00
ATOM    877  N   LEU B 220       4.682   2.479   5.161  1.00  1.00
ATOM    878  CA  LEU B 220       5.290   3.763   5.490  1.00  1.00
ATOM    879  C   LEU B 220       6.746   3.815   5.039  1.00  1.00
ATOM    880  O   LEU B 220       7.431   2.793   5.002  1.00  1.00
ATOM    881  N   ARG B 221       7.318   5.030   5.067  1.00  1.00
ATOM    882  CA  ARG B 221       8.744   5.198   4.812  1.00  1.00
ATOM    883  C   ARG B 221       9.569   4.203   5.618  1.00  1.00
ATOM    884  O   ARG B 221       9.397   4.078   6.830  1.00  1.00
ATOM    885  N   ASN B 222      10.412   3.412   4.848  1.00  1.00
ATOM    886  CA  ASN B 222      11.296   2.444   5.488  1.00  1.00
ATOM    887  C   ASN B 222      12.630   3.079   5.861  1.00  1.00
ATOM    888  O   ASN B 222      13.316   3.647   5.011  1.00  1.00
ATOM    889  N   ILE B 223      12.948   3.137   7.116  1.00  1.00
ATOM    890  CA  ILE B 223      14.152   3.734   7.684  1.00  1.00
ATOM    891  C   ILE B 223      14.812   2.795   8.685  1.00  1.00
ATOM    892  O   ILE B 223      14.331   2.630   9.806  1.00  1.00
ATOM    893  N   PRO B 224      15.363   1.655   8.230  1.00  1.00
ATOM    894  CA  PRO B 224      15.930   0.646   9.116  1.00  1.00
ATOM    895  C   PRO B 224      17.254   1.113   9.707  1.00  1.00
ATOM    896  O   PRO B 224      18.030   1.804   9.046  1.00  1.00
ATOM    897  N   GLY B 225       7.945  14.885   7.173  1.00  1.00
ATOM    898  CA  GLY B 225       6.573  14.654   6.739  1.00  1.00
ATOM    899  C   GLY B 225       5.628  15.699   7.318  1.00  1.00
ATOM    900  O   GLY B 225       5.891  16.267   8.378  1.00  1.00
ATOM    901  N   LEU B 226       4.364  15.674   6.878  1.00  1.00
ATOM    902  CA  LEU B 226       3.398  16.666   7.337  1.00  1.00
ATOM    903  C   LEU B 226       3.202  16.586   8.847  1.00  1.00
ATOM    904  O   LEU B 226       3.030  17.605   9.515  1.00  1.00
ATOM    905  N   PHE B 227       3.224  15.671   9.570  1.00  1.00
ATOM    906  CA  PHE B 227       2.979  15.538  11.001  1.00  1.00
ATOM    907  C   PHE B 227       4.280  15.602  11.791  1.00  1.00
ATOM    908  O   PHE B 227       4.298  16.040  12.941  1.00  1.00
ATOM    909  N   GLY B 228       5.356  15.271  11.339  1.00  1.00
ATOM    910  CA  GLY B 228       6.646  15.611  11.928  1.00  1.00
ATOM    911  C   GLY B 228       7.167  14.478  12.803  1.00  1.00
ATOM    912  O   GLY B 228       8.318  14.498  13.240  1.00  1.00
ATOM    913  N   ALA B 229       6.549  13.274  12.656  1.00  1.00
ATOM    914  CA  ALA B 229       6.968  12.162  13.501  1.00  1.00
ATOM    915  C   ALA B 229       7.869  11.200  12.737  1.00  1.00
ATOM    916  O   ALA B 229       8.838  10.674  13.285  1.00  1.00
ATOM    917  N   ILE B 230       7.415  10.610  11.627  1.00  1.00
ATOM    918  CA  ILE B 230       8.246   9.720  10.824  1.00  1.00
ATOM    919  C   ILE B 230       9.339  10.493  10.098  1.00  1.00
ATOM    920  O   ILE B 230       9.062  11.461   9.389  1.00  1.00
ATOM    921  N   ALA B 231      10.628   9.987  10.221  1.00  1.00
ATOM    922  CA  ALA B 231      11.734  10.722   9.620  1.00  1.00
ATOM    923  C   ALA B 231      11.731  12.180  10.061  1.00  1.00
ATOM    924  O   ALA B 231      11.463  13.079   9.264  1.00  1.00
ATOM    925  N   GLY B 232      11.318  12.370  11.310  1.00  1.00
ATOM    926  CA  GLY B 232      11.268  13.691  11.925  1.00  1.00
ATOM    927  C   GLY B 232      11.854  13.667  13.331  1.00  1.00
ATOM    928  O   GLY B 232      12.765  14.431  13.648  1.00  1.00
ATOM    929  N   PHE B 233      10.902  13.750  14.397  1.00  1.00
ATOM    930  CA  PHE B 233      11.408  13.743  15.764  1.00  1.00
ATOM    931  C   PHE B 233      11.667  12.322  16.248  1.00  1.00
ATOM    932  O   PHE B 233      12.420  12.107  17.198  1.00  1.00
ATOM    933  N   ILE B 234      10.953  11.349  15.723  1.00  1.00
ATOM    934  CA  ILE B 234      11.392   9.961  15.796  1.00  1.00
ATOM    935  C   ILE B 234      12.259   9.594  14.599  1.00  1.00
ATOM    936  O   ILE B 234      11.773   9.506  13.472  1.00  1.00
ATOM    937  N   GLU B 235      13.507   9.732  14.599  1.00  1.00
ATOM    938  CA  GLU B 235      14.416   9.734  13.459  1.00  1.00
ATOM    939  C   GLU B 235      14.423   8.382  12.758  1.00  1.00
ATOM    940  O   GLU B 235      14.493   8.309  11.531  1.00  1.00
ATOM    941  N   GLY B 236      14.236   7.298  13.141  1.00  1.00
ATOM    942  CA  GLY B 236      14.365   6.037  12.421  1.00  1.00
ATOM    943  C   GLY B 236      13.235   5.080  12.778  1.00  1.00
ATOM    944  O   GLY B 236      12.707   5.115  13.889  1.00  1.00
ATOM    945  N   GLY B 237      13.164   3.976  12.066  1.00  1.00
ATOM    946  CA  GLY B 237      12.209   2.908  12.339  1.00  1.00
ATOM    947  C   GLY B 237      12.845   1.801  13.169  1.00  1.00
ATOM    948  O   GLY B 237      14.027   1.497  13.015  1.00  1.00
ATOM    949  N   TRP B 238      12.021   0.785  13.500  1.00  1.00
ATOM    950  CA  TRP B 238      12.462  -0.375  14.265  1.00  1.00
ATOM    951  C   TRP B 238      12.244  -1.665  13.484  1.00  1.00
ATOM    952  O   TRP B 238      11.111  -2.020  13.158  1.00  1.00
ATOM    953  N   THR B 239      13.375  -2.372  13.150  1.00  1.00
ATOM    954  CA  THR B 239      13.227  -3.660  12.485  1.00  1.00
ATOM    955  C   THR B 239      12.813  -4.745  13.471  1.00  1.00
ATOM    956  O   THR B 239      12.062  -5.657  13.126  1.00  1.00
ATOM    957  N   GLY B 240      12.890  -4.430  14.764  1.00  1.00
ATOM    958  CA  GLY B 240      12.575  -5.381  15.824  1.00  1.00
ATOM    959  C   GLY B 240      11.091  -5.353  16.167  1.00  1.00
ATOM    960  O   GLY B 240      10.526  -6.356  16.604  1.00  1.00
ATOM    961  N   MET B 241      10.363  -4.415  15.915  1.00  1.00
ATOM    962  CA  MET B 241       8.906  -4.385  15.946  1.00  1.00
ATOM    963  C   MET B 241       8.315  -4.957  14.664  1.00  1.00
ATOM    964  O   MET B 241       8.400  -4.341  13.601  1.00  1.00
ATOM    965  N   ILE B 242       8.010  -6.247  14.691  1.00  1.00
ATOM    966  CA  ILE B 242       7.668  -7.009  13.496  1.00  1.00
ATOM    967  C   ILE B 242       6.176  -7.316  13.446  1.00  1.00
ATOM    968  O   ILE B 242       5.581  -7.378  12.370  1.00  1.00
ATOM    969  N   ASP B 243       5.324  -6.840  14.237  1.00  1.00
ATOM    970  CA  ASP B 243       3.927  -7.255  14.285  1.00  1.00
ATOM    971  C   ASP B 243       2.994  -6.075  14.042  1.00  1.00
ATOM    972  O   ASP B 243       1.924  -6.229  13.453  1.00  1.00
ATOM    973  N   GLY B 244       3.302  -5.054  13.532  1.00  1.00
ATOM    974  CA  GLY B 244       2.475  -3.934  13.101  1.00  1.00
ATOM    975  C   GLY B 244       3.332  -2.752  12.664  1.00  1.00
ATOM    976  O   GLY B 244       4.510  -2.665  13.012  1.00  1.00
ATOM    977  N   TRP B 245       2.557  -1.665  12.191  1.00  1.00
ATOM    978  CA  TRP B 245       3.263  -0.488  11.700  1.00  1.00
ATOM    979  C   TRP B 245       3.628   0.452  12.842  1.00  1.00
ATOM    980  O   TRP B 245       4.703   1.050  12.847  1.00  1.00
ATOM    981  N   TYR B 246       2.974   0.663  13.789  1.00  1.00
ATOM    982  CA  TYR B 246       3.212   1.509  14.952  1.00  1.00
ATOM    983  C   TYR B 246       3.123   0.706  16.244  1.00  1.00
ATOM    984  O   TYR B 246       2.347  -0.244  16.343  1.00  1.00
ATOM    985  N   GLY B 247       3.912   1.389  17.330  1.00  1.00
ATOM    986  CA  GLY B 247       3.858   0.688  18.608  1.00  1.00
ATOM    987  C   GLY B 247       4.843   1.286  19.605  1.00  1.00
ATOM    988  O   GLY B 247       5.691   2.100  19.243  1.00  1.00
ATOM    989  N   TYR B 248       5.389   0.348  20.496  1.00  1.00
ATOM    990  CA  TYR B 248       6.133   0.765  21.679  1.00  1.00
ATOM    991  C   TYR B 248       7.397  -0.068  21.855  1.00  1.00
ATOM    992  O   TYR B 248       7.434  -1.243  21.490  1.00  1.00
ATOM    993  N   HIS B 249       8.397   0.538  22.380  1.00  1.00
ATOM    994  CA  HIS B 249       9.602  -0.072  22.930  1.00  1.00
ATOM    995  C   HIS B 249       9.781   0.292  24.399  1.00  1.00
ATOM    996  O   HIS B 249       9.597   1.445  24.790  1.00  1.00
ATOM    997  N   HIS B 250       9.868  -0.619  25.293  1.00  1.00
ATOM    998  CA  HIS B 250       9.996  -0.335  26.717  1.00  1.00
ATOM    999  C   HIS B 250      11.279  -0.929  27.284  1.00  1.00
ATOM   1000  O   HIS B 250      11.721  -1.996  26.860  1.00  1.00
ATOM   1001  N   GLN B 251      11.730  -0.411  28.341  1.00  1.00
ATOM   1002  CA  GLN B 251      12.904  -0.757  29.133  1.00  1.00
ATOM   1003  C   GLN B 251      12.637  -0.577  30.622  1.00  1.00
ATOM   1004  O   GLN B 251      12.122   0.456  31.049  1.00  1.00
ATOM   1005  N   ASN B 252      12.516  -1.617  31.379  1.00  1.00
ATOM   1006  CA  ASN B 252      12.313  -1.571  32.821  1.00  1.00
ATOM   1007  C   ASN B 252      13.134  -2.643  33.528  1.00  1.00
ATOM   1008  O   ASN B 252      13.494  -3.657  32.930  1.00  1.00
ATOM   1009  N   GLU B 253      13.056  -2.758  34.811  1.00  1.00
ATOM   1010  CA  GLU B 253      13.797  -3.755  35.573  1.00  1.00
ATOM   1011  C   GLU B 253      13.552  -5.157  35.031  1.00  1.00
ATOM   1012  O   GLU B 253      14.463  -5.984  34.985  1.00  1.00
ATOM   1013  N   GLN B 254      12.475  -5.538  34.627  1.00  1.00
ATOM   1014  CA  GLN B 254      12.064  -6.824  34.077  1.00  1.00
ATOM   1015  C   GLN B 254      12.504  -6.969  32.626  1.00  1.00
ATOM   1016  O   GLN B 254      12.782  -8.073  32.159  1.00  1.00
ATOM   1017  N   GLY B 255      13.184  -6.217  32.007  1.00  1.00
ATOM   1018  CA  GLY B 255      13.712  -6.420  30.663  1.00  1.00
ATOM   1019  C   GLY B 255      13.357  -5.252  29.751  1.00  1.00
ATOM   1020  O   GLY B 255      12.822  -4.240  30.201  1.00  1.00
ATOM   1021  N   SER B 256      13.541  -5.620  28.372  1.00  1.00
ATOM   1022  CA  SER B 256      13.103  -4.730  27.304  1.00  1.00
ATOM   1023  C   SER B 256      12.493  -5.514  26.149  1.00  1.00
ATOM   1024  O   SER B 256      12.915  -6.633  25.855  1.00  1.00
ATOM   1025  N   GLY B 257      11.639  -4.900  25.406  1.00  1.00
ATOM   1026  CA  GLY B 257      11.017  -5.536  24.251  1.00  1.00
ATOM   1027  C   GLY B 257      10.363  -4.505  23.339  1.00  1.00
ATOM   1028  O   GLY B 257      10.210  -3.342  23.712  1.00  1.00
ATOM   1029  N   TYR B 258       9.762  -4.997  22.280  1.00  1.00
ATOM   1030  CA  TYR B 258       8.880  -4.266  21.379  1.00  1.00
ATOM   1031  C   TYR B 258       7.478  -4.863  21.376  1.00  1.00
ATOM   1032  O   TYR B 258       7.310  -6.076  21.504  1.00  1.00
ATOM   1033  N   ALA B 259       6.502  -3.999  21.072  1.00  1.00
ATOM   1034  CA  ALA B 259       5.099  -4.380  20.971  1.00  1.00
ATOM   1035  C   ALA B 259       4.324  -3.404  20.094  1.00  1.00
ATOM   1036  O   ALA B 259       4.499  -2.190  20.196  1.00  1.00
ATOM   1037  N   ALA B 260       3.734  -3.878  18.978  1.00  1.00
ATOM   1038  CA  ALA B 260       2.905  -3.020  18.140  1.00  1.00
ATOM   1039  C   ALA B 260       1.640  -2.592  18.873  1.00  1.00
ATOM   1040  O   ALA B 260       1.009  -3.392  19.563  1.00  1.00
ATOM   1041  N   ASP B 261       1.234  -1.241  18.601  1.00  1.00
ATOM   1042  CA  ASP B 261      -0.105  -0.858  19.034  1.00  1.00
ATOM   1043  C   ASP B 261      -1.170  -1.454  18.122  1.00  1.00
ATOM   1044  O   ASP B 261      -1.195  -1.185  16.921  1.00  1.00
ATOM   1045  N   GLN B 262      -1.916  -2.451  18.676  1.00  1.00
ATOM   1046  CA  GLN B 262      -2.802  -3.271  17.858  1.00  1.00
ATOM   1047  C   GLN B 262      -3.984  -2.460  17.343  1.00  1.00
ATOM   1048  O   GLN B 262      -4.415  -2.629  16.202  1.00  1.00
ATOM   1049  N   LYS B 263      -4.516  -1.502  18.041  1.00  1.00
ATOM   1050  CA  LYS B 263      -5.686  -0.726  17.648  1.00  1.00
ATOM   1051  C   LYS B 263      -5.367   0.195  16.476  1.00  1.00
ATOM   1052  O   LYS B 263      -6.163   0.330  15.547  1.00  1.00
ATOM   1053  N   SER B 264      -4.265   0.964  16.559  1.00  1.00
ATOM   1054  CA  SER B 264      -3.899   1.889  15.493  1.00  1.00
ATOM   1055  C   SER B 264      -3.407   1.143  14.260  1.00  1.00
ATOM   1056  O   SER B 264      -3.663   1.555  13.129  1.00  1.00
ATOM   1057  N   THR B 265      -2.717   0.011  14.485  1.00  1.00
ATOM   1058  CA  THR B 265      -2.244  -0.811  13.378  1.00  1.00
ATOM   1059  C   THR B 265      -3.409  -1.415  12.604  1.00  1.00
ATOM   1060  O   THR B 265      -3.402  -1.443  11.373  1.00  1.00
ATOM   1061  N   GLN B 266      -4.412  -1.936  13.320  1.00  1.00
ATOM   1062  CA  GLN B 266      -5.580  -2.565  12.716  1.00  1.00
ATOM   1063  C   GLN B 266      -6.442  -1.542  11.988  1.00  1.00
ATOM   1064  O   GLN B 266      -6.961  -1.811  10.905  1.00  1.00
ATOM   1065  N   ASN B 267      -6.667  -0.380  12.572  1.00  1.00
ATOM   1066  CA  ASN B 267      -7.431   0.697  11.954  1.00  1.00
ATOM   1067  C   ASN B 267      -6.747   1.204  10.691  1.00  1.00
ATOM   1068  O   ASN B 267      -7.406   1.521   9.701  1.00  1.00
ATOM   1069  N   ALA B 268      -5.412   1.289  10.708  1.00  1.00
ATOM   1070  CA  ALA B 268      -4.643   1.755   9.561  1.00  1.00
ATOM   1071  C   ALA B 268      -4.661   0.732   8.433  1.00  1.00
ATOM   1072  O   ALA B 268      -4.740   1.090   7.258  1.00  1.00
ATOM   1073  N   ILE B 269      -4.521  -0.554   8.758  1.00  1.00
ATOM   1074  CA  ILE B 269      -4.628  -1.595   7.744  1.00  1.00
ATOM   1075  C   ILE B 269      -6.004  -1.591   7.092  1.00  1.00
ATOM   1076  O   ILE B 269      -6.127  -1.744   5.877  1.00  1.00
ATOM   1077  N   ASN B 270      -7.054  -1.377   7.941  1.00  1.00
ATOM   1078  CA  ASN B 270      -8.416  -1.271   7.432  1.00  1.00
ATOM   1079  C   ASN B 270      -8.544  -0.126   6.434  1.00  1.00
ATOM   1080  O   ASN B 270      -9.194  -0.262   5.398  1.00  1.00
ATOM   1081  N   GLY B 271      -7.987   1.032   6.785  1.00  1.00
ATOM   1082  CA  GLY B 271      -8.070   2.245   5.980  1.00  1.00
ATOM   1083  C   GLY B 271      -7.317   2.086   4.665  1.00  1.00
ATOM   1084  O   GLY B 271      -7.790   2.514   3.612  1.00  1.00
ATOM   1085  N   ILE B 272      -6.022   1.634   4.760  1.00  1.00
ATOM   1086  CA  ILE B 272      -5.165   1.502   3.588  1.00  1.00
ATOM   1087  C   ILE B 272      -5.746   0.508   2.590  1.00  1.00
ATOM   1088  O   ILE B 272      -5.727   0.744   1.382  1.00  1.00
ATOM   1089  N   THR B 273      -6.272  -0.609   3.085  1.00  1.00
ATOM   1090  CA  THR B 273      -6.847  -1.627   2.214  1.00  1.00
ATOM   1091  C   THR B 273      -8.154  -1.148   1.595  1.00  1.00
ATOM   1092  O   THR B 273      -8.422  -1.394   0.419  1.00  1.00
ATOM   1093  N   ASN B 274      -8.928  -0.381   2.285  1.00  1.00
ATOM   1094  CA  ASN B 274     -10.125   0.246   1.737  1.00  1.00
ATOM   1095  C   ASN B 274      -9.773   1.230   0.628  1.00  1.00
ATOM   1096  O   ASN B 274     -10.473   1.319  -0.381  1.00  1.00
ATOM   1097  N   LYS B 275      -8.633   1.932   0.828  1.00  1.00
ATOM   1098  CA  LYS B 275      -8.131   2.874  -0.165  1.00  1.00
ATOM   1099  C   LYS B 275      -7.739   2.161  -1.453  1.00  1.00
ATOM   1100  O   LYS B 275      -8.007   2.648  -2.551  1.00  1.00
ATOM   1101  N   VAL B 276      -7.018   1.029  -1.329  1.00  1.00
ATOM   1102  CA  VAL B 276      -6.642   0.216  -2.480  1.00  1.00
ATOM   1103  C   VAL B 276      -7.871  -0.268  -3.238  1.00  1.00
ATOM   1104  O   VAL B 276      -7.910  -0.229  -4.467  1.00  1.00
ATOM   1105  N   ASN B 277      -8.875  -0.697  -2.480  1.00  1.00
ATOM   1106  CA  ASN B 277     -10.123  -1.187  -3.054  1.00  1.00
ATOM   1107  C   ASN B 277     -10.855  -0.082  -3.805  1.00  1.00
ATOM   1108  O   ASN B 277     -11.396  -0.308  -4.887  1.00  1.00
ATOM   1109  N   THR B 278     -10.904   1.111  -3.222  1.00  1.00
ATOM   1110  CA  THR B 278     -11.553   2.262  -3.837  1.00  1.00
ATOM   1111  C   THR B 278     -10.879   2.638  -5.150  1.00  1.00
ATOM   1112  O   THR B 278     -11.548   2.963  -6.131  1.00  1.00
ATOM   1113  N   VAL B 279      -9.553   2.677  -5.152  1.00  1.00
ATOM   1114  CA  VAL B 279      -8.771   2.964  -6.349  1.00  1.00
ATOM   1115  C   VAL B 279      -9.025   1.925  -7.434  1.00  1.00
ATOM   1116  O   VAL B 279      -9.170   2.263  -8.609  1.00  1.00
ATOM   1117  N   ILE B 280      -8.976   0.672  -7.091  1.00  1.00
ATOM   1118  CA  ILE B 280      -9.196  -0.430  -8.021  1.00  1.00
ATOM   1119  C   ILE B 280     -10.622  -0.422  -8.556  1.00  1.00
ATOM   1120  O   ILE B 280     -10.849  -0.636  -9.747  1.00  1.00
ATOM   1121  N   GLU B 281     -11.567  -0.162  -7.783  1.00  1.00
ATOM   1122  CA  GLU B 281     -12.993  -0.178  -8.084  1.00  1.00
ATOM   1123  C   GLU B 281     -13.332   0.808  -9.195  1.00  1.00
ATOM   1124  O   GLU B 281     -14.155   0.519 -10.064  1.00  1.00
ATOM   1125  N   LYS B 282     -12.692   1.904  -9.299  1.00  1.00
ATOM   1126  CA  LYS B 282     -13.021   2.992 -10.213  1.00  1.00
ATOM   1127  C   LYS B 282     -12.460   2.731 -11.605  1.00  1.00
ATOM   1128  O   LYS B 282     -13.089   3.063 -12.610  1.00  1.00
ATOM   1129  N   MET B 283     -11.405   2.040 -11.714  1.00  1.00
ATOM   1130  CA  MET B 283     -10.841   1.644 -12.999  1.00  1.00
ATOM   1131  C   MET B 283      -9.951   0.416 -12.856  1.00  1.00
ATOM   1132  O   MET B 283      -8.992   0.420 -12.084  1.00  1.00
ATOM   1133  N   ASN B 284     -10.502  -0.720 -13.562  1.00  1.00
ATOM   1134  CA  ASN B 284      -9.764  -1.971 -13.436  1.00  1.00
ATOM   1135  C   ASN B 284     -10.127  -2.939 -14.555  1.00  1.00
ATOM   1136  O   ASN B 284      -9.310  -3.764 -14.965  1.00  1.00
ATOM   1137  N   ILE B 285     -10.595  -2.672 -15.620  1.00  1.00
ATOM   1138  CA  ILE B 285     -11.005  -3.592 -16.674  1.00  1.00
ATOM   1139  C   ILE B 285     -11.370  -2.842 -17.949  1.00  1.00
ATOM   1140  O   ILE B 285     -11.859  -1.714 -17.898  1.00  1.00
ATOM   1141  N   GLN B 286     -10.996  -3.439 -19.045  1.00  1.00
ATOM   1142  CA  GLN B 286     -11.411  -3.073 -20.393  1.00  1.00
ATOM   1143  C   GLN B 286     -11.952  -4.280 -21.150  1.00  1.00
ATOM   1144  O   GLN B 286     -11.425  -5.386 -21.030  1.00  1.00
ATOM   1145  N   PHE B 287     -13.119  -4.179 -21.691  1.00  1.00
ATOM   1146  CA  PHE B 287     -13.643  -5.259 -22.519  1.00  1.00
ATOM   1147  C   PHE B 287     -12.954  -5.297 -23.877  1.00  1.00
ATOM   1148  O   PHE B 287     -12.536  -4.264 -24.401  1.00  1.00
ATOM   1149  N   THR B 288     -13.178  -6.220 -24.701  1.00  1.00
ATOM   1150  CA  THR B 288     -12.617  -6.356 -26.040  1.00  1.00
ATOM   1151  C   THR B 288     -12.546  -5.008 -26.746  1.00  1.00
ATOM   1152  O   THR B 288     -13.522  -4.259 -26.775  1.00  1.00
ATOM   1153  N   ALA B 289     -11.306  -4.730 -27.193  1.00  1.00
ATOM   1154  CA  ALA B 289     -10.908  -3.570 -27.981  1.00  1.00
ATOM   1155  C   ALA B 289      -9.985  -3.971 -29.125  1.00  1.00
ATOM   1156  O   ALA B 289      -8.992  -4.668 -28.918  1.00  1.00
ATOM   1157  N   VAL B 290     -10.458  -3.997 -30.307  1.00  1.00
ATOM   1158  CA  VAL B 290      -9.723  -4.437 -31.486  1.00  1.00
ATOM   1159  C   VAL B 290      -9.606  -3.316 -32.512  1.00  1.00
ATOM   1160  O   VAL B 290     -10.524  -2.513 -32.674  1.00  1.00
ATOM   1161  N   GLY B 291      -8.644  -3.215 -33.239  1.00  1.00
ATOM   1162  CA  GLY B 291      -8.459  -2.286 -34.347  1.00  1.00
ATOM   1163  C   GLY B 291      -9.643  -2.328 -35.305  1.00  1.00
ATOM   1164  O   GLY B 291     -10.187  -3.395 -35.588  1.00  1.00
ATOM   1165  N   LYS B 292      -9.759  -1.202 -36.081  1.00  1.00
ATOM   1166  CA  LYS B 292     -10.714  -1.130 -37.181  1.00  1.00
ATOM   1167  C   LYS B 292     -10.012  -1.249 -38.527  1.00  1.00
ATOM   1168  O   LYS B 292      -8.994  -0.599 -38.767  1.00  1.00
ATOM   1169  N   LEU B 293      -9.570  10.528 -37.325  1.00  1.00
ATOM   1170  CA  LEU B 293     -10.637  10.647 -36.338  1.00  1.00
ATOM   1171  C   LEU B 293     -10.631   9.466 -35.374  1.00  1.00
ATOM   1172  O   LEU B 293     -10.863   9.628 -34.177  1.00  1.00
ATOM   1173  N   ASN B 294     -10.531   8.244 -35.890  1.00  1.00
ATOM   1174  CA  ASN B 294     -10.436   7.050 -35.059  1.00  1.00
ATOM   1175  C   ASN B 294      -9.144   7.042 -34.252  1.00  1.00
ATOM   1176  O   ASN B 294      -9.127   6.628 -33.093  1.00  1.00
ATOM   1177  N   LYS B 295      -8.031   7.372 -34.873  1.00  1.00
ATOM   1178  CA  LYS B 295      -6.753   7.412 -34.173  1.00  1.00
ATOM   1179  C   LYS B 295      -6.734   8.514 -33.122  1.00  1.00
ATOM   1180  O   LYS B 295      -6.148   8.355 -32.052  1.00  1.00
ATOM   1181  N   LYS B 296      -7.363   9.687 -33.421  1.00  1.00
ATOM   1182  CA  LYS B 296      -7.451  10.791 -32.472  1.00  1.00
ATOM   1183  C   LYS B 296      -8.230  10.386 -31.227  1.00  1.00
ATOM   1184  O   LYS B 296      -7.875  10.765 -30.111  1.00  1.00
ATOM   1185  N   VAL B 297      -9.366   9.639 -31.423  1.00  1.00
ATOM   1186  CA  VAL B 297     -10.169   9.154 -30.307  1.00  1.00
ATOM   1187  C   VAL B 297      -9.378   8.181 -29.441  1.00  1.00
ATOM   1188  O   VAL B 297      -9.460   8.219 -28.214  1.00  1.00
ATOM   1189  N   ASP B 298      -8.738   7.171 -30.104  1.00  1.00
ATOM   1190  CA  ASP B 298      -7.949   6.186 -29.373  1.00  1.00
ATOM   1191  C   ASP B 298      -6.787   6.845 -28.642  1.00  1.00
ATOM   1192  O   ASP B 298      -6.482   6.497 -27.501  1.00  1.00
ATOM   1193  N   ASP B 299      -6.032   7.687 -29.251  1.00  1.00
ATOM   1194  CA  ASP B 299      -4.868   8.331 -28.653  1.00  1.00
ATOM   1195  C   ASP B 299      -5.280   9.301 -27.553  1.00  1.00
ATOM   1196  O   ASP B 299      -4.581   9.450 -26.550  1.00  1.00
ATOM   1197  N   GLY B 300      -6.423   9.947 -27.668  1.00  1.00
ATOM   1198  CA  GLY B 300      -6.884  10.916 -26.681  1.00  1.00
ATOM   1199  C   GLY B 300      -7.388  10.223 -25.422  1.00  1.00
ATOM   1200  O   GLY B 300      -7.191  10.714 -24.310  1.00  1.00
ATOM   1201  N   PHE B 301      -8.113   9.126 -25.537  1.00  1.00
ATOM   1202  CA  PHE B 301      -8.552   8.344 -24.387  1.00  1.00
ATOM   1203  C   PHE B 301      -7.366   7.737 -23.648  1.00  1.00
ATOM   1204  O   PHE B 301      -7.352   7.678 -22.419  1.00  1.00
ATOM   1205  N   LEU B 302      -6.396   7.236 -24.428  1.00  1.00
ATOM   1206  CA  LEU B 302      -5.180   6.664 -23.862  1.00  1.00
ATOM   1207  C   LEU B 302      -4.384   7.712 -23.093  1.00  1.00
ATOM   1208  O   LEU B 302      -3.814   7.424 -22.040  1.00  1.00
ATOM   1209  N   ASP B 303      -4.292   8.937 -23.632  1.00  1.00
ATOM   1210  CA  ASP B 303      -3.593  10.025 -22.959  1.00  1.00
ATOM   1211  C   ASP B 303      -4.241  10.351 -21.619  1.00  1.00
ATOM   1212  O   ASP B 303      -3.553  10.620 -20.635  1.00  1.00
ATOM   1213  N   ILE B 304      -5.584  10.383 -21.588  1.00  1.00
ATOM   1214  CA  ILE B 304      -6.340  10.735 -20.392  1.00  1.00
ATOM   1215  C   ILE B 304      -6.207   9.662 -19.320  1.00  1.00
ATOM   1216  O   ILE B 304      -6.065   9.968 -18.136  1.00  1.00
ATOM   1217  N   TRP B 305      -6.346   8.379 -19.714  1.00  1.00
ATOM   1218  CA  TRP B 305      -6.289   7.277 -18.761  1.00  1.00
ATOM   1219  C   TRP B 305      -4.879   7.093 -18.216  1.00  1.00
ATOM   1220  O   TRP B 305      -4.694   6.772 -17.042  1.00  1.00
ATOM   1221  N   THR B 306      -3.877   7.283 -19.019  1.00  1.00
ATOM   1222  CA  THR B 306      -2.492   7.232 -18.565  1.00  1.00
ATOM   1223  C   THR B 306      -2.217   8.300 -17.515  1.00  1.00
ATOM   1224  O   THR B 306      -1.522   8.052 -16.530  1.00  1.00
ATOM   1225  N   TYR B 307      -2.732   9.542 -17.814  1.00  1.00
ATOM   1226  CA  TYR B 307      -2.584  10.660 -16.890  1.00  1.00
ATOM   1227  C   TYR B 307      -3.314  10.392 -15.580  1.00  1.00
ATOM   1228  O   TYR B 307      -2.803  10.693 -14.501  1.00  1.00
ATOM   1229  N   ASN B 308      -4.536   9.908 -15.672  1.00  1.00
ATOM   1230  CA  ASN B 308      -5.394   9.640 -14.525  1.00  1.00
ATOM   1231  C   ASN B 308      -4.785   8.578 -13.618  1.00  1.00
ATOM   1232  O   ASN B 308      -4.840   8.687 -12.394  1.00  1.00
ATOM   1233  N   ALA B 309      -4.312   7.488 -14.199  1.00  1.00
ATOM   1234  CA  ALA B 309      -3.738   6.382 -13.443  1.00  1.00
ATOM   1235  C   ALA B 309      -2.485   6.817 -12.695  1.00  1.00
ATOM   1236  O   ALA B 309      -2.279   6.444 -11.540  1.00  1.00
ATOM   1237  N   GLU B 310      -1.580   7.468 -13.378  1.00  1.00
ATOM   1238  CA  GLU B 310      -0.316   7.881 -12.780  1.00  1.00
ATOM   1239  C   GLU B 310      -0.537   8.926 -11.693  1.00  1.00
ATOM   1240  O   GLU B 310       0.111   8.894 -10.647  1.00  1.00
ATOM   1241  N   LEU B 311      -1.380   9.888 -11.908  1.00  1.00
ATOM   1242  CA  LEU B 311      -1.636  10.967 -10.963  1.00  1.00
ATOM   1243  C   LEU B 311      -2.399  10.462  -9.743  1.00  1.00
ATOM   1244  O   LEU B 311      -2.163  10.912  -8.621  1.00  1.00
ATOM   1245  N   LEU B 312      -3.351   9.590  -9.919  1.00  1.00
ATOM   1246  CA  LEU B 312      -4.083   8.981  -8.815  1.00  1.00
ATOM   1247  C   LEU B 312      -3.138   8.264  -7.856  1.00  1.00
ATOM   1248  O   LEU B 312      -3.312   8.324  -6.639  1.00  1.00
ATOM   1249  N   VAL B 313      -2.175   7.529  -8.433  1.00  1.00
ATOM   1250  CA  VAL B 313      -1.209   6.794  -7.626  1.00  1.00
ATOM   1251  C   VAL B 313      -0.273   7.741  -6.886  1.00  1.00
ATOM   1252  O   VAL B 313       0.044   7.528  -5.716  1.00  1.00
ATOM   1253  N   LEU B 314       0.213   8.762  -7.592  1.00  1.00
ATOM   1254  CA  LEU B 314       1.123   9.735  -7.000  1.00  1.00
ATOM   1255  C   LEU B 314       0.454  10.492  -5.858  1.00  1.00
ATOM   1256  O   LEU B 314       1.070  10.743  -4.822  1.00  1.00
ATOM   1257  N   LEU B 315      -0.747  10.942  -6.049  1.00  1.00
ATOM   1258  CA  LEU B 315      -1.479  11.687  -5.031  1.00  1.00
ATOM   1259  C   LEU B 315      -1.805  10.806  -3.830  1.00  1.00
ATOM   1260  O   LEU B 315      -1.720  11.246  -2.684  1.00  1.00
ATOM   1261  N   GLU B 316      -2.301   9.586  -4.092  1.00  1.00
ATOM   1262  CA  GLU B 316      -2.648   8.660  -3.021  1.00  1.00
ATOM   1263  C   GLU B 316      -1.411   8.228  -2.245  1.00  1.00
ATOM   1264  O   GLU B 316      -1.460   8.053  -1.027  1.00  1.00
ATOM   1265  N   ASN B 317      -0.292   8.083  -2.903  1.00  1.00
ATOM   1266  CA  ASN B 317       0.964   7.723  -2.257  1.00  1.00
ATOM   1267  C   ASN B 317       1.380   8.776  -1.237  1.00  1.00
ATOM   1268  O   ASN B 317       1.866   8.448  -0.155  1.00  1.00
ATOM   1269  N   GLU B 318       1.305  10.045  -1.637  1.00  1.00
ATOM   1270  CA  GLU B 318       1.613  11.150  -0.737  1.00  1.00
ATOM   1271  C   GLU B 318       0.702  11.136   0.484  1.00  1.00
ATOM   1272  O   GLU B 318       1.146  11.390   1.604  1.00  1.00
ATOM   1273  N   ARG B 319      -0.578  10.893   0.274  1.00  1.00
ATOM   1274  CA  ARG B 319      -1.575  10.874   1.337  1.00  1.00
ATOM   1275  C   ARG B 319      -1.350   9.700   2.281  1.00  1.00
ATOM   1276  O   ARG B 319      -1.538   9.819   3.492  1.00  1.00
ATOM   1277  N   THR B 320      -0.974   8.547   1.751  1.00  1.00
ATOM   1278  CA  THR B 320      -0.715   7.341   2.529  1.00  1.00
ATOM   1279  C   THR B 320       0.447   7.547   3.493  1.00  1.00
ATOM   1280  O   THR B 320       0.402   7.100   4.639  1.00  1.00
ATOM   1281  N   LEU B 321       1.538   8.099   2.997  1.00  1.00
ATOM   1282  CA  LEU B 321       2.702   8.370   3.832  1.00  1.00
ATOM   1283  C   LEU B 321       2.372   9.378   4.928  1.00  1.00
ATOM   1284  O   LEU B 321       2.813   9.235   6.068  1.00  1.00
ATOM   1285  N   ASP B 322       1.598  10.385   4.577  1.00  1.00
ATOM   1286  CA  ASP B 322       1.183  11.387   5.551  1.00  1.00
ATOM   1287  C   ASP B 322       0.270  10.781   6.610  1.00  1.00
ATOM   1288  O   ASP B 322       0.354  11.128   7.788  1.00  1.00
ATOM   1289  N   PHE B 323      -0.596   9.830   6.179  1.00  1.00
ATOM   1290  CA  PHE B 323      -1.513   9.125   7.067  1.00  1.00
ATOM   1291  C   PHE B 323      -0.757   8.356   8.143  1.00  1.00
ATOM   1292  O   PHE B 323      -1.177   8.312   9.299  1.00  1.00
ATOM   1293  N   HIS B 324       0.280   7.638   7.733  1.00  1.00
ATOM   1294  CA  HIS B 324       1.124   6.894   8.661  1.00  1.00
ATOM   1295  C   HIS B 324       1.822   7.828   9.640  1.00  1.00
ATOM   1296  O   HIS B 324       1.932   7.527  10.829  1.00  1.00
ATOM   1297  N   ASP B 325       2.377   8.960   9.073  1.00  1.00
ATOM   1298  CA  ASP B 325       3.019   9.965   9.913  1.00  1.00
ATOM   1299  C   ASP B 325       2.062  10.486  10.977  1.00  1.00
ATOM   1300  O   ASP B 325       2.450  10.690  12.128  1.00  1.00
ATOM   1301  N   SER B 326       0.824  10.729  10.605  1.00  1.00
ATOM   1302  CA  SER B 326      -0.218  11.227  11.495  1.00  1.00
ATOM   1303  C   SER B 326      -0.511  10.232  12.611  1.00  1.00
ATOM   1304  O   SER B 326      -0.740  10.620  13.757  1.00  1.00
ATOM   1305  N   ASN B 327      -0.625   8.947  12.273  1.00  1.00
ATOM   1306  CA  ASN B 327      -0.922   7.882  13.224  1.00  1.00
ATOM   1307  C   ASN B 327       0.160   7.780  14.292  1.00  1.00
ATOM   1308  O   ASN B 327      -0.133   7.550  15.465  1.00  1.00
ATOM   1309  N   VAL B 328       1.428   7.889  13.840  1.00  1.00
ATOM   1310  CA  VAL B 328       2.549   7.872  14.772  1.00  1.00
ATOM   1311  C   VAL B 328       2.499   9.067  15.716  1.00  1.00
ATOM   1312  O   VAL B 328       2.746   8.934  16.914  1.00  1.00
ATOM   1313  N   LYS B 329       2.248  10.242  15.144  1.00  1.00
ATOM   1314  CA  LYS B 329       2.172  11.488  15.897  1.00  1.00
ATOM   1315  C   LYS B 329       1.067  11.431  16.944  1.00  1.00
ATOM   1316  O   LYS B 329       1.237  11.909  18.066  1.00  1.00
ATOM   1317  N   ASN B 330      -0.109  10.887  16.542  1.00  1.00
ATOM   1318  CA  ASN B 330      -1.260  10.785  17.430  1.00  1.00
ATOM   1319  C   ASN B 330      -0.998   9.800  18.562  1.00  1.00
ATOM   1320  O   ASN B 330      -1.430  10.012  19.695  1.00  1.00
ATOM   1321  N   LEU B 331      -0.383   8.667  18.284  1.00  1.00
ATOM   1322  CA  LEU B 331      -0.010   7.679  19.289  1.00  1.00
ATOM   1323  C   LEU B 331       0.945   8.272  20.318  1.00  1.00
ATOM   1324  O   LEU B 331       0.827   8.008  21.515  1.00  1.00
ATOM   1325  N   TYR B 332       1.856   9.090  19.838  1.00  1.00
ATOM   1326  CA  TYR B 332       2.828   9.756  20.696  1.00  1.00
ATOM   1327  C   TYR B 332       2.152  10.771  21.610  1.00  1.00
ATOM   1328  O   TYR B 332       2.490  10.882  22.788  1.00  1.00
ATOM   1329  N   GLU B 333       1.312  11.619  21.022  1.00  1.00
ATOM   1330  CA  GLU B 333       0.572  12.625  21.775  1.00  1.00
ATOM   1331  C   GLU B 333      -0.366  11.976  22.786  1.00  1.00
ATOM   1332  O   GLU B 333      -0.547  12.483  23.893  1.00  1.00
ATOM   1333  N   LYS B 334      -0.942  10.845  22.465  1.00  1.00
ATOM   1334  CA  LYS B 334      -1.820  10.090  23.350  1.00  1.00
ATOM   1335  C   LYS B 334      -1.084   9.645  24.608  1.00  1.00
ATOM   1336  O   LYS B 334      -1.637   9.676  25.707  1.00  1.00
ATOM   1337  N   VAL B 335       0.102   9.026  24.432  1.00  1.00
ATOM   1338  CA  VAL B 335       0.929   8.615  25.561  1.00  1.00
ATOM   1339  C   VAL B 335       1.381   9.819  26.379  1.00  1.00
ATOM   1340  O   VAL B 335       1.384   9.779  27.609  1.00  1.00
ATOM   1341  N   LYS B 336       1.756  10.887  25.659  1.00  1.00
ATOM   1342  CA  LYS B 336       2.218  12.097  26.328  1.00  1.00
ATOM   1343  C   LYS B 336       1.149  12.653  27.260  1.00  1.00
ATOM   1344  O   LYS B 336       1.448  13.091  28.371  1.00  1.00
ATOM   1345  N   SER B 337      -0.102  12.648  26.823  1.00  1.00
ATOM   1346  CA  SER B 337      -1.217  13.195  27.588  1.00  1.00
ATOM   1347  C   SER B 337      -1.589  12.282  28.749  1.00  1.00
ATOM   1348  O   SER B 337      -1.998  12.748  29.812  1.00  1.00
ATOM   1349  N   GLN B 338      -1.353  10.996  28.674  1.00  1.00
ATOM   1350  CA  GLN B 338      -1.612  10.075  29.773  1.00  1.00
ATOM   1351  C   GLN B 338      -0.602  10.262  30.899  1.00  1.00
ATOM   1352  O   GLN B 338      -0.950  10.182  32.077  1.00  1.00
ATOM   1353  N   LEU B 339       0.689  10.312  30.558  1.00  1.00
ATOM   1354  CA  LEU B 339       1.768  10.394  31.535  1.00  1.00
ATOM   1355  C   LEU B 339       1.872  11.797  32.124  1.00  1.00
ATOM   1356  O   LEU B 339       2.180  11.963  33.305  1.00  1.00
ATOM   1357  N   LYS B 340       1.450  12.764  31.614  1.00  1.00
ATOM   1358  CA  LYS B 340       1.589  14.130  32.103  1.00  1.00
ATOM   1359  C   LYS B 340       3.008  14.401  32.586  1.00  1.00
ATOM   1360  O   LYS B 340       3.859  14.854  31.820  1.00  1.00
ATOM   1361  N   ASN B 341       3.204  14.764  33.846  1.00  1.00
ATOM   1362  CA  ASN B 341       4.501  15.088  34.426  1.00  1.00
ATOM   1363  C   ASN B 341       5.058  13.915  35.222  1.00  1.00
ATOM   1364  O   ASN B 341       6.219  13.924  35.630  1.00  1.00
ATOM   1365  N   ASN B 342       4.419  12.753  35.202  1.00  1.00
ATOM   1366  CA  ASN B 342       4.942  11.529  35.797  1.00  1.00
ATOM   1367  C   ASN B 342       6.063  10.940  34.951  1.00  1.00
ATOM   1368  O   ASN B 342       6.945  10.252  35.463  1.00  1.00
ATOM   1369  N   ALA B 343       6.398  11.495  33.981  1.00  1.00
ATOM   1370  CA  ALA B 343       7.470  11.195  33.039  1.00  1.00
ATOM   1371  C   ALA B 343       8.004  12.466  32.391  1.00  1.00
ATOM   1372  O   ALA B 343       7.260  13.420  32.167  1.00  1.00
ATOM   1373  N   LYS B 344       9.185  12.357  31.816  1.00  1.00
ATOM   1374  CA  LYS B 344       9.834  13.442  31.089  1.00  1.00
ATOM   1375  C   LYS B 344      10.089  13.057  29.638  1.00  1.00
ATOM   1376  O   LYS B 344      10.469  11.924  29.343  1.00  1.00
ATOM   1377  N   GLU B 345       9.741  14.016  28.696  1.00  1.00
ATOM   1378  CA  GLU B 345      10.174  13.782  27.323  1.00  1.00
ATOM   1379  C   GLU B 345      11.688  13.890  27.197  1.00  1.00
ATOM   1380  O   GLU B 345      12.281  14.901  27.572  1.00  1.00
ATOM   1381  N   ILE B 346      12.322  12.791  26.682  1.00  1.00
ATOM   1382  CA  ILE B 346      13.774  12.685  26.604  1.00  1.00
ATOM   1383  C   ILE B 346      14.252  12.713  25.158  1.00  1.00
ATOM   1384  O   ILE B 346      15.396  13.072  24.879  1.00  1.00
ATOM   1385  N   GLY B 347      13.481  12.642  24.245  1.00  1.00
ATOM   1386  CA  GLY B 347      13.923  12.871  22.875  1.00  1.00
ATOM   1387  C   GLY B 347      13.594  11.680  21.984  1.00  1.00
ATOM   1388  O   GLY B 347      13.773  10.528  22.379  1.00  1.00
ATOM   1389  N   ASN B 348      13.378  11.991  20.740  1.00  1.00
ATOM   1390  CA  ASN B 348      13.378  10.873  19.804  1.00  1.00
ATOM   1391  C   ASN B 348      12.122  10.025  19.957  1.00  1.00
ATOM   1392  O   ASN B 348      12.085   8.870  19.533  1.00  1.00
ATOM   1393  N   GLY B 349      11.127  10.448  20.770  1.00  1.00
ATOM   1394  CA  GLY B 349       9.880   9.708  20.924  1.00  1.00
ATOM   1395  C   GLY B 349       9.923   8.805  22.150  1.00  1.00
ATOM   1396  O   GLY B 349       8.975   8.069  22.425  1.00  1.00
ATOM   1397  N   CYS B 350      10.722   9.152  23.104  1.00  1.00
ATOM   1398  CA  CYS B 350      10.923   8.376  24.322  1.00  1.00
ATOM   1399  C   CYS B 350      10.518   9.171  25.555  1.00  1.00
ATOM   1400  O   CYS B 350      10.745  10.379  25.629  1.00  1.00
ATOM   1401  N   PHE B 351       9.873   8.511  26.481  1.00  1.00
ATOM   1402  CA  PHE B 351       9.559   9.013  27.813  1.00  1.00
ATOM   1403  C   PHE B 351      10.341   8.262  28.883  1.00  1.00
ATOM   1404  O   PHE B 351      10.492   7.042  28.813  1.00  1.00
ATOM   1405  N   GLU B 352      10.881   8.992  29.812  1.00  1.00
ATOM   1406  CA  GLU B 352      11.529   8.431  30.992  1.00  1.00
ATOM   1407  C   GLU B 352      10.694   8.665  32.243  1.00  1.00
ATOM   1408  O   GLU B 352      10.282   9.790  32.526  1.00  1.00
ATOM   1409  N   PHE B 353      10.202   7.492  32.847  1.00  1.00
ATOM   1410  CA  PHE B 353       9.328   7.627  34.006  1.00  1.00
ATOM   1411  C   PHE B 353      10.093   8.146  35.216  1.00  1.00
ATOM   1412  O   PHE B 353      11.227   7.738  35.468  1.00  1.00
ATOM   1413  N   TYR B 354       9.305   8.910  36.071  1.00  1.00
ATOM   1414  CA  TYR B 354       9.852   9.357  37.346  1.00  1.00
ATOM   1415  C   TYR B 354       9.562   8.352  38.453  1.00  1.00
ATOM   1416  O   TYR B 354      10.195   8.377  39.508  1.00  1.00
ATOM   1417  N   HIS B 355       8.874   7.356  38.121  1.00  1.00
ATOM   1418  CA  HIS B 355       8.460   6.224  38.941  1.00  1.00
ATOM   1419  C   HIS B 355       8.877   4.903  38.308  1.00  1.00
ATOM   1420  O   HIS B 355       8.928   4.779  37.084  1.00  1.00
ATOM   1421  N   LYS B 356       8.927   3.825  39.099  1.00  1.00
ATOM   1422  CA  LYS B 356       9.068   2.483  38.547  1.00  1.00
ATOM   1423  C   LYS B 356       7.808   2.058  37.803  1.00  1.00
ATOM   1424  O   LYS B 356       6.703   2.131  38.340  1.00  1.00
ATOM   1425  N   CYS B 357       7.916   1.724  36.585  1.00  1.00
ATOM   1426  CA  CYS B 357       6.840   1.257  35.718  1.00  1.00
ATOM   1427  C   CYS B 357       7.104  -0.161  35.228  1.00  1.00
ATOM   1428  O   CYS B 357       8.014  -0.393  34.432  1.00  1.00
ATOM   1429  N   ASP B 358       6.577  -1.145  35.971  1.00  1.00
ATOM   1430  CA  ASP B 358       6.750  -2.547  35.610  1.00  1.00
ATOM   1431  C   ASP B 358       5.944  -2.899  34.366  1.00  1.00
ATOM   1432  O   ASP B 358       4.961  -2.232  34.043  1.00  1.00
ATOM   1433  N   ASN B 359       5.757  -4.139  34.035  1.00  1.00
ATOM   1434  CA  ASN B 359       5.043  -4.586  32.845  1.00  1.00
ATOM   1435  C   ASN B 359       3.542  -4.367  32.989  1.00  1.00
ATOM   1436  O   ASN B 359       2.858  -4.038  32.021  1.00  1.00
ATOM   1437  N   GLU B 360       2.938  -4.468  34.106  1.00  1.00
ATOM   1438  CA  GLU B 360       1.540  -4.106  34.305  1.00  1.00
ATOM   1439  C   GLU B 360       1.311  -2.624  34.037  1.00  1.00
ATOM   1440  O   GLU B 360       0.289  -2.236  33.471  1.00  1.00
ATOM   1441  N   CYS B 361       2.256  -1.776  34.530  1.00  1.00
ATOM   1442  CA  CYS B 361       2.190  -0.341  34.283  1.00  1.00
ATOM   1443  C   CYS B 361       2.366  -0.028  32.802  1.00  1.00
ATOM   1444  O   CYS B 361       1.699   0.853  32.260  1.00  1.00
ATOM   1445  N   MET B 362       3.357  -0.667  32.180  1.00  1.00
ATOM   1446  CA  MET B 362       3.648  -0.470  30.765  1.00  1.00
ATOM   1447  C   MET B 362       2.463  -0.875  29.898  1.00  1.00
ATOM   1448  O   MET B 362       2.133  -0.196  28.925  1.00  1.00
ATOM   1449  N   GLU B 363       1.827  -1.966  30.181  1.00  1.00
ATOM   1450  CA  GLU B 363       0.656  -2.435  29.450  1.00  1.00
ATOM   1451  C   GLU B 363      -0.493  -1.439  29.552  1.00  1.00
ATOM   1452  O   GLU B 363      -1.239  -1.237  28.594  1.00  1.00
ATOM   1453  N   SER B 364      -0.700  -0.825  30.690  1.00  1.00
ATOM   1454  CA  SER B 364      -1.698   0.220  30.884  1.00  1.00
ATOM   1455  C   SER B 364      -1.409   1.428  30.002  1.00  1.00
ATOM   1456  O   SER B 364      -2.327   2.064  29.483  1.00  1.00
ATOM   1457  N   VAL B 365      -0.140   1.808  29.857  1.00  1.00
ATOM   1458  CA  VAL B 365       0.239   2.857  28.917  1.00  1.00
ATOM   1459  C   VAL B 365      -0.083   2.455  27.484  1.00  1.00
ATOM   1460  O   VAL B 365      -0.584   3.262  26.701  1.00  1.00
ATOM   1461  N   ARG B 366       0.221   1.261  27.116  1.00  1.00
ATOM   1462  CA  ARG B 366       0.002   0.727  25.777  1.00  1.00
ATOM   1463  C   ARG B 366      -1.485   0.577  25.480  1.00  1.00
ATOM   1464  O   ARG B 366      -1.936   0.845  24.366  1.00  1.00
ATOM   1465  N   ASN B 367      -2.343   0.345  26.304  1.00  1.00
ATOM   1466  CA  ASN B 367      -3.767   0.123  26.090  1.00  1.00
ATOM   1467  C   ASN B 367      -4.586   1.327  26.538  1.00  1.00
ATOM   1468  O   ASN B 367      -5.773   1.433  26.229  1.00  1.00
ATOM   1469  N   GLY B 368      -4.038   2.352  26.987  1.00  1.00
ATOM   1470  CA  GLY B 368      -4.645   3.662  27.187  1.00  1.00
ATOM   1471  C   GLY B 368      -5.432   3.712  28.490  1.00  1.00
ATOM   1472  O   GLY B 368      -6.089   4.707  28.792  1.00  1.00
ATOM   1473  N   THR B 369      -4.976   3.099  29.520  1.00  1.00
ATOM   1474  CA  THR B 369      -5.610   3.067  30.833  1.00  1.00
ATOM   1475  C   THR B 369      -4.603   3.359  31.938  1.00  1.00
ATOM   1476  O   THR B 369      -4.945   3.352  33.120  1.00  1.00
ATOM   1477  N   TYR B 370      -3.537   4.104  31.572  1.00  1.00
ATOM   1478  CA  TYR B 370      -2.559   4.522  32.569  1.00  1.00
ATOM   1479  C   TYR B 370      -3.222   5.303  33.697  1.00  1.00
ATOM   1480  O   TYR B 370      -3.987   6.236  33.453  1.00  1.00
ATOM   1481  N   ASP B 371      -2.903   4.932  34.938  1.00  1.00
ATOM   1482  CA  ASP B 371      -3.405   5.624  36.119  1.00  1.00
ATOM   1483  C   ASP B 371      -2.377   6.612  36.657  1.00  1.00
ATOM   1484  O   ASP B 371      -1.407   6.220  37.306  1.00  1.00
ATOM   1485  N   TYR B 372      -2.606   7.972  36.338  1.00  1.00
ATOM   1486  CA  TYR B 372      -1.610   8.969  36.715  1.00  1.00
ATOM   1487  C   TYR B 372      -1.588   9.182  38.223  1.00  1.00
ATOM   1488  O   TYR B 372      -0.524   9.339  38.822  1.00  1.00
ATOM   1489  N   PRO B 373      -2.744   9.304  38.882  1.00  1.00
ATOM   1490  CA  PRO B 373      -2.836   9.537  40.318  1.00  1.00
ATOM   1491  C   PRO B 373      -2.169   8.413  41.102  1.00  1.00
ATOM   1492  O   PRO B 373      -1.553   8.649  42.141  1.00  1.00
ATOM   1493  N   LYS B 374      -2.109   7.236  40.664  1.00  1.00
ATOM   1494  CA  LYS B 374      -1.497   6.075  41.298  1.00  1.00
ATOM   1495  C   LYS B 374      -0.000   6.280  41.496  1.00  1.00
ATOM   1496  O   LYS B 374       0.562   5.879  42.515  1.00  1.00
ATOM   1497  N   TYR B 375       0.711   6.859  40.567  1.00  1.00
ATOM   1498  CA  TYR B 375       2.161   6.998  40.630  1.00  1.00
ATOM   1499  C   TYR B 375       2.566   8.455  40.811  1.00  1.00
ATOM   1500  O   TYR B 375       3.707   8.752  41.166  1.00  1.00
ATOM   1501  N   SER B 376       1.694   9.331  40.990  1.00  1.00
ATOM   1502  CA  SER B 376       1.965  10.763  41.030  1.00  1.00
ATOM   1503  C   SER B 376       2.740  11.142  42.285  1.00  1.00
ATOM   1504  O   SER B 376       3.610  12.013  42.250  1.00  1.00
ATOM   1505  N   GLU B 377       2.528  10.558  43.441  1.00  1.00
ATOM   1506  CA  GLU B 377       3.284  10.859  44.650  1.00  1.00
ATOM   1507  C   GLU B 377       4.746  10.455  44.501  1.00  1.00
ATOM   1508  O   GLU B 377       5.645  11.167  44.948  1.00  1.00
ATOM   1509  N   GLU B 378       4.987   9.203  44.031  1.00  1.00
ATOM   1510  CA  GLU B 378       6.350   8.724  43.839  1.00  1.00
ATOM   1511  C   GLU B 378       7.083   9.552  42.792  1.00  1.00
ATOM   1512  O   GLU B 378       8.279   9.814  42.918  1.00  1.00
ATOM   1513  N   SER B 379       6.363   9.875  41.697  1.00  1.00
ATOM   1514  CA  SER B 379       6.936  10.697  40.638  1.00  1.00
ATOM   1515  C   SER B 379       7.371  12.056  41.170  1.00  1.00
ATOM   1516  O   SER B 379       8.406  12.588  40.770  1.00  1.00
ATOM   1517  N   LYS B 380       6.438  12.708  41.920  1.00  1.00
ATOM   1518  CA  LYS B 380       6.694  14.021  42.500  1.00  1.00
ATOM   1519  C   LYS B 380       7.971  14.017  43.330  1.00  1.00
ATOM   1520  O   LYS B 380       8.740  14.978  43.309  1.00  1.00
ATOM   1521  N   LEU B 381       8.147  12.995  44.181  1.00  1.00
ATOM   1522  CA  LEU B 381       9.338  12.870  45.013  1.00  1.00
ATOM   1523  C   LEU B 381      10.594  12.729  44.161  1.00  1.00
ATOM   1524  O   LEU B 381      11.656  13.243  44.512  1.00  1.00
ATOM   1525  N   ASN B 382      10.544  12.160  43.001  1.00  1.00
ATOM   1526  CA  ASN B 382      11.717  11.858  42.189  1.00  1.00
ATOM   1527  C   ASN B 382      12.126  13.057  41.344  1.00  1.00
ATOM   1528  O   ASN B 382      13.305  13.243  41.042  1.00  1.00
ATOM   1529  N   ARG B 383      11.234  13.700  40.655  1.00  1.00
ATOM   1530  CA  ARG B 383      11.590  14.865  39.853  1.00  1.00
ATOM   1531  C   ARG B 383      11.866  16.077  40.734  1.00  1.00
ATOM   1532  O   ARG B 383      11.147  16.331  41.700  1.00  1.00
