# Supplementary material for: ProteinDJ: A high‐performance and modular protein design pipeline
Source: Protein Sci. 2026 Jan 21;35(2):e70464. doi: 10.1002/pro.70464 (PMC12820799; doi:10.1002/pro.70464)
Supplement: Supplementary file 2 — DATA S1. Compressed archive containing input PDB and Bindsweeper YAML files used for benchmarking and comparison of sequence design methods. [file PRO-35-e70464-s001.zip › SupplementaryFile1/binderfolds/ha/fold_3.pdb]

ATOM      1  N   GLY A   1     -19.220  -3.605  -6.743  1.00  0.00
ATOM      2  CA  GLY A   1     -18.434  -3.535  -7.969  1.00  0.00
ATOM      3  C   GLY A   1     -17.690  -4.840  -8.221  1.00  0.00
ATOM      4  O   GLY A   1     -17.216  -5.486  -7.286  1.00  0.00
ATOM      5  N   GLY A   2     -17.508  -5.186  -9.447  1.00  0.00
ATOM      6  CA  GLY A   2     -16.835  -6.443  -9.751  1.00  0.00
ATOM      7  C   GLY A   2     -15.349  -6.365  -9.426  1.00  0.00
ATOM      8  O   GLY A   2     -14.758  -7.330  -8.940  1.00  0.00
ATOM      9  N   GLY A   3     -14.751  -5.181  -9.719  1.00  0.00
ATOM     10  CA  GLY A   3     -13.343  -4.987  -9.395  1.00  0.00
ATOM     11  C   GLY A   3     -13.104  -5.098  -7.894  1.00  0.00
ATOM     12  O   GLY A   3     -12.099  -5.659  -7.456  1.00  0.00
ATOM     13  N   GLY A   4     -14.037  -4.534  -7.122  1.00  0.00
ATOM     14  CA  GLY A   4     -13.934  -4.616  -5.670  1.00  0.00
ATOM     15  C   GLY A   4     -14.031  -6.060  -5.192  1.00  0.00
ATOM     16  O   GLY A   4     -13.305  -6.474  -4.289  1.00  0.00
ATOM     17  N   GLY A   5     -14.983  -6.816  -5.752  1.00  0.00
ATOM     18  CA  GLY A   5     -15.143  -8.222  -5.401  1.00  0.00
ATOM     19  C   GLY A   5     -13.889  -9.020  -5.736  1.00  0.00
ATOM     20  O   GLY A   5     -13.458  -9.872  -4.960  1.00  0.00
ATOM     21  N   GLY A   6     -13.326  -8.771  -6.908  1.00  0.00
ATOM     22  CA  GLY A   6     -12.109  -9.451  -7.333  1.00  0.00
ATOM     23  C   GLY A   6     -10.950  -9.146  -6.392  1.00  0.00
ATOM     24  O   GLY A   6     -10.163 -10.031  -6.055  1.00  0.00
ATOM     25  N   GLY A   7     -10.805  -7.838  -6.080  1.00  0.00
ATOM     26  CA  GLY A   7      -9.743  -7.418  -5.173  1.00  0.00
ATOM     27  C   GLY A   7      -9.901  -8.067  -3.804  1.00  0.00
ATOM     28  O   GLY A   7      -8.922  -8.499  -3.195  1.00  0.00
ATOM     29  N   GLY A   8     -11.122  -8.127  -3.313  1.00  0.00
ATOM     30  CA  GLY A   8     -11.406  -8.750  -2.026  1.00  0.00
ATOM     31  C   GLY A   8     -11.080 -10.238  -2.050  1.00  0.00
ATOM     32  O   GLY A   8     -10.516 -10.775  -1.097  1.00  0.00
ATOM     33  N   GLY A   9     -11.428 -10.917  -3.133  1.00  0.00
ATOM     34  CA  GLY A   9     -11.135 -12.338  -3.284  1.00  0.00
ATOM     35  C   GLY A   9      -9.633 -12.588  -3.338  1.00  0.00
ATOM     36  O   GLY A   9      -9.131 -13.540  -2.741  1.00  0.00
ATOM     37  N   GLY A  10      -8.928 -11.738  -4.131  1.00  0.00
ATOM     38  CA  GLY A  10      -7.480 -11.857  -4.248  1.00  0.00
ATOM     39  C   GLY A  10      -6.801 -11.672  -2.897  1.00  0.00
ATOM     40  O   GLY A  10      -5.857 -12.388  -2.563  1.00  0.00
ATOM     41  N   GLY A  11      -7.270 -10.615  -2.187  1.00  0.00
ATOM     42  CA  GLY A  11      -6.721 -10.332  -0.867  1.00  0.00
ATOM     43  C   GLY A  11      -6.982 -11.483   0.096  1.00  0.00
ATOM     44  O   GLY A  11      -6.111 -11.856   0.882  1.00  0.00
ATOM     45  N   GLY A  12      -8.167 -12.060  -0.001  1.00  0.00
ATOM     46  CA  GLY A  12      -8.535 -13.184   0.851  1.00  0.00
ATOM     47  C   GLY A  12      -7.671 -14.404   0.558  1.00  0.00
ATOM     48  O   GLY A  12      -7.227 -15.096   1.474  1.00  0.00
ATOM     49  N   GLY A  13      -7.481 -14.707  -0.755  1.00  0.00
ATOM     50  CA  GLY A  13      -6.668 -15.846  -1.164  1.00  0.00
ATOM     51  C   GLY A  13      -5.218 -15.673  -0.731  1.00  0.00
ATOM     52  O   GLY A  13      -4.586 -16.615  -0.253  1.00  0.00
ATOM     53  N   GLY A  14      -4.666 -14.480  -1.023  1.00  0.00
ATOM     54  CA  GLY A  14      -3.284 -14.190  -0.661  1.00  0.00
ATOM     55  C   GLY A  14      -3.095 -14.205   0.851  1.00  0.00
ATOM     56  O   GLY A  14      -2.078 -14.683   1.354  1.00  0.00
ATOM     57  N   GLY A  15      -4.093 -13.634   1.565  1.00  0.00
ATOM     58  CA  GLY A  15      -4.059 -13.620   3.022  1.00  0.00
ATOM     59  C   GLY A  15      -4.079 -15.034   3.587  1.00  0.00
ATOM     60  O   GLY A  15      -3.367 -15.341   4.543  1.00  0.00
ATOM     61  N   GLY A  16      -4.899 -15.896   2.984  1.00  0.00
ATOM     62  CA  GLY A  16      -4.961 -17.293   3.397  1.00  0.00
ATOM     63  C   GLY A  16      -3.615 -17.983   3.209  1.00  0.00
ATOM     64  O   GLY A  16      -3.181 -18.759   4.060  1.00  0.00
ATOM     65  N   GLY A  17      -2.969 -17.725   2.055  1.00  0.00
ATOM     66  CA  GLY A  17      -1.654 -18.290   1.778  1.00  0.00
ATOM     67  C   GLY A  17      -0.620 -17.798   2.782  1.00  0.00
ATOM     68  O   GLY A  17       0.209 -18.570   3.263  1.00  0.00
ATOM     69  N   GLY A  18      -0.643 -16.475   3.025  1.00  0.00
ATOM     70  CA  GLY A  18       0.283 -15.882   3.983  1.00  0.00
ATOM     71  C   GLY A  18       0.024 -16.400   5.392  1.00  0.00
ATOM     72  O   GLY A  18       0.958 -16.644   6.156  1.00  0.00
ATOM     73  N   GLY A  19      -1.249 -16.541   5.741  1.00  0.00
ATOM     74  CA  GLY A  19      -1.621 -17.091   7.039  1.00  0.00
ATOM     75  C   GLY A  19      -1.068 -18.499   7.220  1.00  0.00
ATOM     76  O   GLY A  19      -0.586 -18.853   8.296  1.00  0.00
ATOM     77  N   GLY A  20      -1.122 -19.281   6.137  1.00  0.00
ATOM     78  CA  GLY A  20      -0.561 -20.627   6.155  1.00  0.00
ATOM     79  C   GLY A  20       0.944 -20.593   6.385  1.00  0.00
ATOM     80  O   GLY A  20       1.485 -21.403   7.138  1.00  0.00
ATOM     81  N   GLY A  21       1.624 -19.610   5.741  1.00  0.00
ATOM     82  CA  GLY A  21       3.063 -19.449   5.912  1.00  0.00
ATOM     83  C   GLY A  21       3.409 -19.081   7.349  1.00  0.00
ATOM     84  O   GLY A  21       4.379 -19.587   7.913  1.00  0.00
ATOM     85  N   GLY A  22       2.626 -18.134   7.914  1.00  0.00
ATOM     86  CA  GLY A  22       2.848 -17.713   9.292  1.00  0.00
ATOM     87  C   GLY A  22       2.586 -18.855  10.266  1.00  0.00
ATOM     88  O   GLY A  22       3.314 -19.029  11.244  1.00  0.00
ATOM     89  N   GLY A  23       1.549 -19.627  10.005  1.00  0.00
ATOM     90  CA  GLY A  23       1.250 -20.788  10.834  1.00  0.00
ATOM     91  C   GLY A  23       2.405 -21.781  10.828  1.00  0.00
ATOM     92  O   GLY A  23       2.749 -22.355  11.861  1.00  0.00
ATOM     93  N   GLY A  24       3.041 -21.920   9.616  1.00  0.00
ATOM     94  CA  GLY A  24       4.223 -22.765   9.498  1.00  0.00
ATOM     95  C   GLY A  24       5.369 -22.231  10.347  1.00  0.00
ATOM     96  O   GLY A  24       6.078 -22.996  11.002  1.00  0.00
ATOM     97  N   GLY A  25       5.538 -20.878  10.326  1.00  0.00
ATOM     98  CA  GLY A  25       6.560 -20.248  11.153  1.00  0.00
ATOM     99  C   GLY A  25       6.303 -20.498  12.633  1.00  0.00
ATOM    100  O   GLY A  25       7.232 -20.755  13.399  1.00  0.00
ATOM    101  N   GLY A  26       4.997 -20.356  13.024  1.00  0.00
ATOM    102  CA  GLY A  26       4.616 -20.636  14.403  1.00  0.00
ATOM    103  C   GLY A  26       4.878 -22.094  14.761  1.00  0.00
ATOM    104  O   GLY A  26       5.357 -22.398  15.853  1.00  0.00
ATOM    105  N   GLY A  27       4.550 -22.993  13.796  1.00  0.00
ATOM    106  CA  GLY A  27       4.809 -24.413  14.000  1.00  0.00
ATOM    107  C   GLY A  27       6.291 -24.675  14.231  1.00  0.00
ATOM    108  O   GLY A  27       6.663 -25.483  15.082  1.00  0.00
ATOM    109  N   GLY A  28       7.150 -23.898  13.518  1.00  0.00
ATOM    110  CA  GLY A  28       8.591 -23.981  13.720  1.00  0.00
ATOM    111  C   GLY A  28       8.981 -23.497  15.111  1.00  0.00
ATOM    112  O   GLY A  28       9.857 -24.073  15.756  1.00  0.00
ATOM    113  N   GLY A  29       8.346 -22.458  15.598  1.00  0.00
ATOM    114  CA  GLY A  29       8.577 -21.924  16.935  1.00  0.00
ATOM    115  C   GLY A  29       7.618 -22.539  17.947  1.00  0.00
ATOM    116  O   GLY A  29       7.764 -22.343  19.154  1.00  0.00
ATOM    117  N   GLY A  30       7.155 -23.706  17.715  1.00  0.00
ATOM    118  CA  GLY A  30       6.110 -24.373  18.482  1.00  0.00
ATOM    119  C   GLY A  30       6.470 -24.439  19.961  1.00  0.00
ATOM    120  O   GLY A  30       5.613 -24.261  20.827  1.00  0.00
ATOM    121  N   GLY A  31       7.677 -24.665  20.327  1.00  0.00
ATOM    122  CA  GLY A  31       8.126 -24.697  21.714  1.00  0.00
ATOM    123  C   GLY A  31       7.842 -23.376  22.416  1.00  0.00
ATOM    124  O   GLY A  31       7.408 -23.354  23.567  1.00  0.00
ATOM    125  N   GLY A  32       8.175 -22.267  21.765  1.00  0.00
ATOM    126  CA  GLY A  32       7.906 -20.947  22.322  1.00  0.00
ATOM    127  C   GLY A  32       6.409 -20.688  22.427  1.00  0.00
ATOM    128  O   GLY A  32       5.935 -20.119  23.411  1.00  0.00
ATOM    129  N   GLY A  33       5.690 -21.050  21.355  1.00  0.00
ATOM    130  CA  GLY A  33       4.244 -20.867  21.340  1.00  0.00
ATOM    131  C   GLY A  33       3.576 -21.661  22.455  1.00  0.00
ATOM    132  O   GLY A  33       2.654 -21.175  23.110  1.00  0.00
ATOM    133  N   GLY A  34       4.035 -22.899  22.640  1.00  0.00
ATOM    134  CA  GLY A  34       3.484 -23.761  23.679  1.00  0.00
ATOM    135  C   GLY A  34       3.768 -23.201  25.067  1.00  0.00
ATOM    136  O   GLY A  34       2.921 -23.265  25.958  1.00  0.00
ATOM    137  N   GLY A  35       4.870 -22.543  25.241  1.00  0.00
ATOM    138  CA  GLY A  35       5.246 -21.940  26.514  1.00  0.00
ATOM    139  C   GLY A  35       4.455 -20.664  26.773  1.00  0.00
ATOM    140  O   GLY A  35       4.155 -20.330  27.920  1.00  0.00
ATOM    141  N   GLY A  36       3.964 -20.035  25.783  1.00  0.00
ATOM    142  CA  GLY A  36       3.178 -18.817  25.933  1.00  0.00
ATOM    143  C   GLY A  36       1.782 -19.123  26.462  1.00  0.00
ATOM    144  O   GLY A  36       1.228 -20.190  26.195  1.00  0.00
ATOM    145  N   GLY A  37       1.231 -18.092  27.163  1.00  0.00
ATOM    146  CA  GLY A  37      -0.143 -18.225  27.631  1.00  0.00
ATOM    147  C   GLY A  37      -1.131 -18.128  26.475  1.00  0.00
ATOM    148  O   GLY A  37      -0.898 -17.406  25.506  1.00  0.00
ATOM    149  N   GLY A  38      -2.390 -18.385  26.796  1.00  0.00
ATOM    150  CA  GLY A  38      -3.418 -18.320  25.764  1.00  0.00
ATOM    151  C   GLY A  38      -3.601 -16.895  25.257  1.00  0.00
ATOM    152  O   GLY A  38      -3.823 -16.674  24.067  1.00  0.00
ATOM    153  N   GLY A  39      -3.439 -15.912  26.167  1.00  0.00
ATOM    154  CA  GLY A  39      -3.568 -14.512  25.781  1.00  0.00
ATOM    155  C   GLY A  39      -2.474 -14.107  24.801  1.00  0.00
ATOM    156  O   GLY A  39      -2.729 -13.391  23.833  1.00  0.00
ATOM    157  N   GLY A  40      -1.238 -14.511  25.103  1.00  0.00
ATOM    158  CA  GLY A  40      -0.113 -14.210  24.226  1.00  0.00
ATOM    159  C   GLY A  40      -0.257 -14.915  22.884  1.00  0.00
ATOM    160  O   GLY A  40       0.059 -14.350  21.837  1.00  0.00
ATOM    161  N   GLY A  41      -0.773 -16.186  22.944  1.00  0.00
ATOM    162  CA  GLY A  41      -1.011 -16.908  21.699  1.00  0.00
ATOM    163  C   GLY A  41      -2.037 -16.189  20.834  1.00  0.00
ATOM    164  O   GLY A  41      -1.881 -16.096  19.616  1.00  0.00
ATOM    165  N   GLY A  42      -3.112 -15.682  21.456  1.00  0.00
ATOM    166  CA  GLY A  42      -4.136 -14.945  20.725  1.00  0.00
ATOM    167  C   GLY A  42      -3.570 -13.663  20.128  1.00  0.00
ATOM    168  O   GLY A  42      -3.885 -13.304  18.993  1.00  0.00
ATOM    169  N   GLY A  43      -2.738 -12.942  20.901  1.00  0.00
ATOM    170  CA  GLY A  43      -2.097 -11.734  20.397  1.00  0.00
ATOM    171  C   GLY A  43      -1.193 -12.043  19.211  1.00  0.00
ATOM    172  O   GLY A  43      -1.150 -11.291  18.238  1.00  0.00
ATOM    173  N   GLY A  44      -0.433 -13.177  19.363  1.00  0.00
ATOM    174  CA  GLY A  44       0.436 -13.597  18.270  1.00  0.00
ATOM    175  C   GLY A  44      -0.369 -13.910  17.015  1.00  0.00
ATOM    176  O   GLY A  44       0.033 -13.563  15.905  1.00  0.00
ATOM    177  N   GLY A  45      -1.498 -14.622  17.202  1.00  0.00
ATOM    178  CA  GLY A  45      -2.363 -14.949  16.075  1.00  0.00
ATOM    179  C   GLY A  45      -2.926 -13.689  15.429  1.00  0.00
ATOM    180  O   GLY A  45      -3.013 -13.593  14.205  1.00  0.00
ATOM    181  N   GLY A  46      -3.283 -12.694  16.233  1.00  0.00
ATOM    182  CA  GLY A  46      -3.757 -11.420  15.707  1.00  0.00
ATOM    183  C   GLY A  46      -2.672 -10.719  14.901  1.00  0.00
ATOM    184  O   GLY A  46      -2.944 -10.136  13.851  1.00  0.00
ATOM    185  N   GLY A  47      -1.412 -10.762  15.470  1.00  0.00
ATOM    186  CA  GLY A  47      -0.290 -10.175  14.748  1.00  0.00
ATOM    187  C   GLY A  47      -0.047 -10.894  13.428  1.00  0.00
ATOM    188  O   GLY A  47       0.265 -10.267  12.416  1.00  0.00
ATOM    189  N   GLY A  48      -0.164 -12.268  13.503  1.00  0.00
ATOM    190  CA  GLY A  48      -0.007 -13.055  12.286  1.00  0.00
ATOM    191  C   GLY A  48      -1.040 -12.662  11.238  1.00  0.00
ATOM    192  O   GLY A  48      -0.725 -12.551  10.053  1.00  0.00
ATOM    193  N   GLY A  49      -2.298 -12.486  11.696  1.00  0.00
ATOM    194  CA  GLY A  49      -3.362 -12.069  10.790  1.00  0.00
ATOM    195  C   GLY A  49      -3.067 -10.701  10.188  1.00  0.00
ATOM    196  O   GLY A  49      -3.279 -10.478   8.996  1.00  0.00
ATOM    197  N   GLY A  50      -2.591  -9.780  11.019  1.00  0.00
ATOM    198  CA  GLY A  50      -2.249  -8.440  10.556  1.00  0.00
ATOM    199  C   GLY A  50      -1.128  -8.483   9.525  1.00  0.00
ATOM    200  O   GLY A  50      -1.169  -7.774   8.520  1.00  0.00
ATOM    201  N   GLY A  51      -0.065  -9.283   9.889  1.00  0.00
ATOM    202  CA  GLY A  51       1.079  -9.424   8.995  1.00  0.00
ATOM    203  C   GLY A  51       0.667 -10.043   7.666  1.00  0.00
ATOM    204  O   GLY A  51       1.130  -9.624   6.605  1.00  0.00
ATOM    205  N   GLY A  52      -0.174 -11.078   7.753  1.00  0.00
ATOM    206  CA  GLY A  52      -0.657 -11.735   6.544  1.00  0.00
ATOM    207  C   GLY A  52      -1.455 -10.771   5.675  1.00  0.00
ATOM    208  O   GLY A  52      -1.314 -10.762   4.452  1.00  0.00
ATOM    209  N   GLY A  53      -2.288  -9.958   6.297  1.00  0.00
ATOM    210  CA  GLY A  53      -3.095  -8.980   5.578  1.00  0.00
ATOM    211  C   GLY A  53      -2.219  -7.942   4.888  1.00  0.00
ATOM    212  O   GLY A  53      -2.476  -7.559   3.747  1.00  0.00
ATOM    213  N   GLY A  54      -1.186  -7.496   5.601  1.00  0.00
ATOM    214  CA  GLY A  54      -0.269  -6.507   5.047  1.00  0.00
ATOM    215  C   GLY A  54       0.501  -7.073   3.862  1.00  0.00
ATOM    216  O   GLY A  54       0.685  -6.399   2.849  1.00  0.00
ATOM    217  N   GLY A  55       0.995  -8.360   4.092  1.00  0.00
ATOM    218  CA  GLY A  55       1.762  -9.019   3.042  1.00  0.00
ATOM    219  C   GLY A  55       0.917  -9.231   1.792  1.00  0.00
ATOM    220  O   GLY A  55       1.389  -9.039   0.672  1.00  0.00
ATOM    221  N   GLY A  56      -0.319  -9.758   2.009  1.00  0.00
ATOM    222  CA  GLY A  56      -1.233  -9.965   0.892  1.00  0.00
ATOM    223  C   GLY A  56      -1.485  -8.665   0.139  1.00  0.00
ATOM    224  O   GLY A  56      -1.519  -8.646  -1.092  1.00  0.00
ATOM    225  N   GLY A  57      -1.773  -7.608   0.879  1.00  0.00
ATOM    226  CA  GLY A  57      -2.000  -6.303   0.271  1.00  0.00
ATOM    227  C   GLY A  57      -0.762  -5.819  -0.473  1.00  0.00
ATOM    228  O   GLY A  57      -0.862  -5.251  -1.561  1.00  0.00
ATOM    229  N   GLY A  58       0.393  -6.171   0.012  1.00  0.00
ATOM    230  CA  GLY A  58       1.657  -5.736  -0.571  1.00  0.00
ATOM    231  C   GLY A  58       1.997  -6.546  -1.815  1.00  0.00
ATOM    232  O   GLY A  58       2.511  -6.008  -2.796  1.00  0.00
ATOM    233  N   GLY A  59       1.773  -7.822  -1.767  1.00  0.00
ATOM    234  CA  GLY A  59       2.054  -8.654  -2.931  1.00  0.00
ATOM    235  C   GLY A  59       0.942  -8.547  -3.966  1.00  0.00
ATOM    236  O   GLY A  59       1.165  -8.086  -5.085  1.00  0.00
ATOM    237  N   ALA B  60      16.394   4.971  35.006  1.00  1.00
ATOM    238  CA  ALA B  60      14.942   5.056  35.104  1.00  1.00
ATOM    239  C   ALA B  60      14.269   4.330  33.946  1.00  1.00
ATOM    240  O   ALA B  60      14.745   4.373  32.812  1.00  1.00
ATOM    241  N   ASP B  61      13.116   3.665  34.193  1.00  1.00
ATOM    242  CA  ASP B  61      12.404   3.009  33.103  1.00  1.00
ATOM    243  C   ASP B  61      12.062   3.996  31.995  1.00  1.00
ATOM    244  O   ASP B  61      11.683   5.137  32.262  1.00  1.00
ATOM    245  N   THR B  62      11.792   3.392  30.778  1.00  1.00
ATOM    246  CA  THR B  62      11.440   4.188  29.608  1.00  1.00
ATOM    247  C   THR B  62      10.451   3.448  28.716  1.00  1.00
ATOM    248  O   THR B  62      10.477   2.220  28.628  1.00  1.00
ATOM    249  N   ILE B  63       9.736   4.158  27.937  1.00  1.00
ATOM    250  CA  ILE B  63       8.848   3.748  26.856  1.00  1.00
ATOM    251  C   ILE B  63       8.951   4.697  25.668  1.00  1.00
ATOM    252  O   ILE B  63       9.034   5.913  25.839  1.00  1.00
ATOM    253  N   CYS B  64       9.145   4.185  24.497  1.00  1.00
ATOM    254  CA  CYS B  64       9.261   4.947  23.260  1.00  1.00
ATOM    255  C   CYS B  64       8.172   4.558  22.269  1.00  1.00
ATOM    256  O   CYS B  64       7.832   3.382  22.136  1.00  1.00
ATOM    257  N   ILE B  65       7.586   5.626  21.571  1.00  1.00
ATOM    258  CA  ILE B  65       6.653   5.421  20.470  1.00  1.00
ATOM    259  C   ILE B  65       7.374   5.430  19.128  1.00  1.00
ATOM    260  O   ILE B  65       8.143   6.345  18.832  1.00  1.00
ATOM    261  N   GLY B  66       7.335   4.347  18.394  1.00  1.00
ATOM    262  CA  GLY B  66       8.093   4.260  17.151  1.00  1.00
ATOM    263  C   GLY B  66       7.203   3.824  15.994  1.00  1.00
ATOM    264  O   GLY B  66       6.035   3.487  16.188  1.00  1.00
ATOM    265  N   TYR B  67       7.890   3.252  14.947  1.00  1.00
ATOM    266  CA  TYR B  67       7.284   2.736  13.725  1.00  1.00
ATOM    267  C   TYR B  67       8.085   1.568  13.165  1.00  1.00
ATOM    268  O   TYR B  67       9.308   1.521  13.296  1.00  1.00
ATOM    269  N   HIS B  68       7.411   0.745  12.337  1.00  1.00
ATOM    270  CA  HIS B  68       8.022  -0.418  11.705  1.00  1.00
ATOM    271  C   HIS B  68       9.064  -0.002  10.675  1.00  1.00
ATOM    272  O   HIS B  68       8.872   0.966   9.940  1.00  1.00
ATOM    273  N   ALA B  69      10.051  -0.838  10.510  1.00  1.00
ATOM    274  CA  ALA B  69      11.061  -0.861   9.458  1.00  1.00
ATOM    275  C   ALA B  69      11.428  -2.290   9.078  1.00  1.00
ATOM    276  O   ALA B  69      11.428  -3.186   9.922  1.00  1.00
ATOM    277  N   ASN B  70      11.713  -2.554   7.894  1.00  1.00
ATOM    278  CA  ASN B  70      12.096  -3.877   7.418  1.00  1.00
ATOM    279  C   ASN B  70      13.200  -3.787   6.372  1.00  1.00
ATOM    280  O   ASN B  70      13.423  -2.731   5.780  1.00  1.00
ATOM    281  N   ASN B  71      13.440  -4.868   5.663  1.00  1.00
ATOM    282  CA  ASN B  71      14.483  -4.962   4.648  1.00  1.00
ATOM    283  C   ASN B  71      13.919  -4.720   3.254  1.00  1.00
ATOM    284  O   ASN B  71      14.664  -4.467   2.308  1.00  1.00
ATOM    285  N   SER B  72      12.825  -4.151   3.092  1.00  1.00
ATOM    286  CA  SER B  72      12.236  -3.827   1.798  1.00  1.00
ATOM    287  C   SER B  72      13.048  -2.761   1.074  1.00  1.00
ATOM    288  O   SER B  72      13.438  -1.755   1.666  1.00  1.00
ATOM    289  N   THR B  73      13.211  -2.970  -0.265  1.00  1.00
ATOM    290  CA  THR B  73      13.924  -2.006  -1.094  1.00  1.00
ATOM    291  C   THR B  73      13.018  -1.433  -2.176  1.00  1.00
ATOM    292  O   THR B  73      13.311  -0.387  -2.755  1.00  1.00
ATOM    293  N   ASP B  74      11.695  -1.793  -2.078  1.00  1.00
ATOM    294  CA  ASP B  74      10.698  -1.216  -2.973  1.00  1.00
ATOM    295  C   ASP B  74      10.602   0.293  -2.791  1.00  1.00
ATOM    296  O   ASP B  74      10.647   0.796  -1.668  1.00  1.00
ATOM    297  N   THR B  75      10.404   0.985  -3.922  1.00  1.00
ATOM    298  CA  THR B  75      10.251   2.435  -3.905  1.00  1.00
ATOM    299  C   THR B  75       8.979   2.864  -4.625  1.00  1.00
ATOM    300  O   THR B  75       8.571   2.243  -5.606  1.00  1.00
ATOM    301  N   VAL B  76       8.466   3.952  -4.234  1.00  1.00
ATOM    302  CA  VAL B  76       7.334   4.647  -4.834  1.00  1.00
ATOM    303  C   VAL B  76       7.649   6.121  -5.059  1.00  1.00
ATOM    304  O   VAL B  76       8.403   6.727  -4.298  1.00  1.00
ATOM    305  N   ASP B  77       6.930   6.764  -5.883  1.00  1.00
ATOM    306  CA  ASP B  77       6.978   8.208  -6.077  1.00  1.00
ATOM    307  C   ASP B  77       5.738   8.882  -5.504  1.00  1.00
ATOM    308  O   ASP B  77       4.646   8.315  -5.523  1.00  1.00
ATOM    309  N   THR B  78       5.951  10.086  -5.019  1.00  1.00
ATOM    310  CA  THR B  78       4.873  10.982  -4.617  1.00  1.00
ATOM    311  C   THR B  78       4.893  12.267  -5.434  1.00  1.00
ATOM    312  O   THR B  78       5.942  12.690  -5.919  1.00  1.00
ATOM    313  N   VAL B  79       4.118  13.190  -5.233  1.00  1.00
ATOM    314  CA  VAL B  79       4.176  14.494  -5.882  1.00  1.00
ATOM    315  C   VAL B  79       5.357  15.311  -5.373  1.00  1.00
ATOM    316  O   VAL B  79       6.026  16.000  -6.143  1.00  1.00
ATOM    317  N   LEU B  80       5.763  15.192  -4.223  1.00  1.00
ATOM    318  CA  LEU B  80       6.854  15.951  -3.622  1.00  1.00
ATOM    319  C   LEU B  80       8.153  15.152  -3.633  1.00  1.00
ATOM    320  O   LEU B  80       9.237  15.713  -3.792  1.00  1.00
ATOM    321  N   GLU B  81       8.290  14.026  -3.920  1.00  1.00
ATOM    322  CA  GLU B  81       9.386  13.101  -3.661  1.00  1.00
ATOM    323  C   GLU B  81       9.386  11.953  -4.661  1.00  1.00
ATOM    324  O   GLU B  81       8.353  11.332  -4.909  1.00  1.00
ATOM    325  N   LYS B  82      10.554  11.684  -5.242  1.00  1.00
ATOM    326  CA  LYS B  82      10.752  10.513  -6.088  1.00  1.00
ATOM    327  C   LYS B  82      11.617   9.470  -5.391  1.00  1.00
ATOM    328  O   LYS B  82      12.659   9.793  -4.822  1.00  1.00
ATOM    329  N   ASN B  83      11.220   8.144  -5.647  1.00  1.00
ATOM    330  CA  ASN B  83      12.147   7.110  -5.202  1.00  1.00
ATOM    331  C   ASN B  83      12.170   7.008  -3.683  1.00  1.00
ATOM    332  O   ASN B  83      13.235   7.036  -3.066  1.00  1.00
ATOM    333  N   VAL B  84      11.019   7.110  -3.001  1.00  1.00
ATOM    334  CA  VAL B  84      10.822   6.817  -1.586  1.00  1.00
ATOM    335  C   VAL B  84      10.788   5.315  -1.334  1.00  1.00
ATOM    336  O   VAL B  84       9.996   4.592  -1.939  1.00  1.00
ATOM    337  N   THR B  85      11.827   4.838  -0.522  1.00  1.00
ATOM    338  CA  THR B  85      11.764   3.442  -0.105  1.00  1.00
ATOM    339  C   THR B  85      10.711   3.238   0.977  1.00  1.00
ATOM    340  O   THR B  85      10.681   3.961   1.972  1.00  1.00
ATOM    341  N   VAL B  86       9.861   2.272   0.832  1.00  1.00
ATOM    342  CA  VAL B  86       8.737   2.033   1.729  1.00  1.00
ATOM    343  C   VAL B  86       8.728   0.594   2.229  1.00  1.00
ATOM    344  O   VAL B  86       9.100  -0.328   1.503  1.00  1.00
ATOM    345  N   THR B  87       8.082   0.355   3.398  1.00  1.00
ATOM    346  CA  THR B  87       8.006  -0.973   3.994  1.00  1.00
ATOM    347  C   THR B  87       7.051  -1.871   3.219  1.00  1.00
ATOM    348  O   THR B  87       7.312  -3.060   3.036  1.00  1.00
ATOM    349  N   HIS B  88       6.049  -1.540   2.719  1.00  1.00
ATOM    350  CA  HIS B  88       5.028  -2.287   1.995  1.00  1.00
ATOM    351  C   HIS B  88       4.454  -1.465   0.847  1.00  1.00
ATOM    352  O   HIS B  88       4.298  -0.249   0.959  1.00  1.00
ATOM    353  N   SER B  89       4.236  -2.171  -0.283  1.00  1.00
ATOM    354  CA  SER B  89       3.685  -1.587  -1.500  1.00  1.00
ATOM    355  C   SER B  89       3.145  -2.665  -2.432  1.00  1.00
ATOM    356  O   SER B  89       3.572  -3.818  -2.375  1.00  1.00
ATOM    357  N   VAL B  90       2.385  -2.318  -3.396  1.00  1.00
ATOM    358  CA  VAL B  90       1.744  -3.181  -4.382  1.00  1.00
ATOM    359  C   VAL B  90       1.903  -2.621  -5.789  1.00  1.00
ATOM    360  O   VAL B  90       1.763  -1.418  -6.009  1.00  1.00
ATOM    361  N   ASN B  91       2.308  -3.566  -6.768  1.00  1.00
ATOM    362  CA  ASN B  91       2.327  -3.138  -8.161  1.00  1.00
ATOM    363  C   ASN B  91       0.930  -3.177  -8.768  1.00  1.00
ATOM    364  O   ASN B  91       0.218  -4.174  -8.646  1.00  1.00
ATOM    365  N   LEU B  92       0.506  -2.084  -9.409  1.00  1.00
ATOM    366  CA  LEU B  92      -0.807  -1.980 -10.035  1.00  1.00
ATOM    367  C   LEU B  92      -0.705  -2.097 -11.552  1.00  1.00
ATOM    368  O   LEU B  92      -1.673  -2.456 -12.223  1.00  1.00
ATOM    369  N   LEU B  93       0.368  -2.253 -12.101  1.00  1.00
ATOM    370  CA  LEU B  93       0.681  -2.327 -13.523  1.00  1.00
ATOM    371  C   LEU B  93       1.212  -3.706 -13.899  1.00  1.00
ATOM    372  O   LEU B  93       2.196  -4.179 -13.331  1.00  1.00
ATOM    373  N   GLU B  94       0.330  -4.442 -14.698  1.00  1.00
ATOM    374  CA  GLU B  94       0.727  -5.745 -15.220  1.00  1.00
ATOM    375  C   GLU B  94       1.587  -5.599 -16.469  1.00  1.00
ATOM    376  O   GLU B  94       1.262  -4.828 -17.371  1.00  1.00
ATOM    377  N   ASP B  95       2.747  -6.278 -16.468  1.00  1.00
ATOM    378  CA  ASP B  95       3.664  -6.189 -17.598  1.00  1.00
ATOM    379  C   ASP B  95       4.082  -7.573 -18.077  1.00  1.00
ATOM    380  O   ASP B  95       4.506  -7.742 -19.220  1.00  1.00
ATOM    381  N   SER B  96       3.497  -8.586 -17.525  1.00  1.00
ATOM    382  CA  SER B  96       3.745  -9.994 -17.811  1.00  1.00
ATOM    383  C   SER B  96       2.582 -10.615 -18.573  1.00  1.00
ATOM    384  O   SER B  96       1.418 -10.384 -18.244  1.00  1.00
ATOM    385  N   HIS B  97       2.857 -11.229 -19.663  1.00  1.00
ATOM    386  CA  HIS B  97       1.965 -12.081 -20.442  1.00  1.00
ATOM    387  C   HIS B  97       2.587 -13.449 -20.689  1.00  1.00
ATOM    388  O   HIS B  97       3.789 -13.561 -20.928  1.00  1.00
ATOM    389  N   ASN B  98       1.995 -14.430 -20.913  1.00  1.00
ATOM    390  CA  ASN B  98       2.456 -15.797 -21.122  1.00  1.00
ATOM    391  C   ASN B  98       2.907 -16.012 -22.561  1.00  1.00
ATOM    392  O   ASN B  98       3.632 -16.961 -22.860  1.00  1.00
ATOM    393  N   GLY B  99       2.991 -15.220 -23.411  1.00  1.00
ATOM    394  CA  GLY B  99       3.545 -15.275 -24.759  1.00  1.00
ATOM    395  C   GLY B  99       2.856 -16.348 -25.593  1.00  1.00
ATOM    396  O   GLY B  99       3.470 -16.954 -26.472  1.00  1.00
ATOM    397  N   LYS B 100       1.633 -16.687 -25.398  1.00  1.00
ATOM    398  CA  LYS B 100       0.876 -17.727 -26.084  1.00  1.00
ATOM    399  C   LYS B 100      -0.499 -17.222 -26.504  1.00  1.00
ATOM    400  O   LYS B 100      -1.117 -16.421 -25.803  1.00  1.00
ATOM    401  N   LEU B 101      -0.997 -17.715 -27.700  1.00  1.00
ATOM    402  CA  LEU B 101      -2.427 -17.610 -27.965  1.00  1.00
ATOM    403  C   LEU B 101      -3.203 -18.710 -27.248  1.00  1.00
ATOM    404  O   LEU B 101      -2.834 -19.883 -27.307  1.00  1.00
ATOM    405  N   CYS B 102      -4.197 -18.370 -26.526  1.00  1.00
ATOM    406  CA  CYS B 102      -4.935 -19.294 -25.673  1.00  1.00
ATOM    407  C   CYS B 102      -6.415 -19.316 -26.036  1.00  1.00
ATOM    408  O   CYS B 102      -6.979 -18.300 -26.441  1.00  1.00
ATOM    409  N   ARG B 103      -7.132 -20.384 -25.581  1.00  1.00
ATOM    410  CA  ARG B 103      -8.588 -20.317 -25.610  1.00  1.00
ATOM    411  C   ARG B 103      -9.110 -19.262 -24.642  1.00  1.00
ATOM    412  O   ARG B 103      -8.603 -19.122 -23.529  1.00  1.00
ATOM    413  N   LEU B 104     -10.262 -18.668 -25.048  1.00  1.00
ATOM    414  CA  LEU B 104     -10.984 -17.756 -24.169  1.00  1.00
ATOM    415  C   LEU B 104     -12.226 -18.421 -23.585  1.00  1.00
ATOM    416  O   LEU B 104     -13.113 -18.854 -24.319  1.00  1.00
ATOM    417  N   LYS B 105     -12.300 -18.536 -22.216  1.00  1.00
ATOM    418  CA  LYS B 105     -13.530 -19.118 -21.694  1.00  1.00
ATOM    419  C   LYS B 105     -13.760 -20.515 -22.257  1.00  1.00
ATOM    420  O   LYS B 105     -14.901 -20.942 -22.438  1.00  1.00
ATOM    421  N   GLY B 106     -12.653 -21.231 -22.764  1.00  1.00
ATOM    422  CA  GLY B 106     -12.711 -22.634 -23.159  1.00  1.00
ATOM    423  C   GLY B 106     -12.817 -22.777 -24.672  1.00  1.00
ATOM    424  O   GLY B 106     -12.523 -23.835 -25.227  1.00  1.00
ATOM    425  N   ILE B 107     -13.007 -21.842 -25.420  1.00  1.00
ATOM    426  CA  ILE B 107     -13.157 -21.819 -26.870  1.00  1.00
ATOM    427  C   ILE B 107     -11.879 -21.343 -27.549  1.00  1.00
ATOM    428  O   ILE B 107     -11.329 -20.300 -27.196  1.00  1.00
ATOM    429  N   ALA B 108     -11.384 -22.187 -28.542  1.00  1.00
ATOM    430  CA  ALA B 108     -10.191 -21.823 -29.297  1.00  1.00
ATOM    431  C   ALA B 108     -10.514 -20.797 -30.375  1.00  1.00
ATOM    432  O   ALA B 108     -11.523 -20.910 -31.071  1.00  1.00
ATOM    433  N   PRO B 109      -9.568 -19.863 -30.621  1.00  1.00
ATOM    434  CA  PRO B 109      -9.719 -18.921 -31.723  1.00  1.00
ATOM    435  C   PRO B 109      -9.714 -19.640 -33.066  1.00  1.00
ATOM    436  O   PRO B 109      -8.937 -20.570 -33.281  1.00  1.00
ATOM    437  N   SER B 110     -17.493 -21.977 -35.094  1.00  1.00
ATOM    438  CA  SER B 110     -17.419 -21.275 -33.819  1.00  1.00
ATOM    439  C   SER B 110     -15.976 -20.956 -33.448  1.00  1.00
ATOM    440  O   SER B 110     -15.080 -21.779 -33.639  1.00  1.00
ATOM    441  N   TRP B 111     -15.816 -19.800 -32.889  1.00  1.00
ATOM    442  CA  TRP B 111     -14.527 -19.342 -32.383  1.00  1.00
ATOM    443  C   TRP B 111     -14.698 -18.193 -31.397  1.00  1.00
ATOM    444  O   TRP B 111     -15.585 -17.354 -31.555  1.00  1.00
ATOM    445  N   SER B 112     -13.646 -17.950 -30.579  1.00  1.00
ATOM    446  CA  SER B 112     -13.688 -16.919 -29.549  1.00  1.00
ATOM    447  C   SER B 112     -13.026 -15.634 -30.030  1.00  1.00
ATOM    448  O   SER B 112     -13.335 -14.546 -29.545  1.00  1.00
ATOM    449  N   TYR B 113     -12.488 -15.539 -30.983  1.00  1.00
ATOM    450  CA  TYR B 113     -11.762 -14.489 -31.687  1.00  1.00
ATOM    451  C   TYR B 113     -11.168 -15.008 -32.990  1.00  1.00
ATOM    452  O   TYR B 113     -10.788 -16.174 -33.089  1.00  1.00
ATOM    453  N   ILE B 114     -10.866 -14.068 -33.900  1.00  1.00
ATOM    454  CA  ILE B 114     -10.095 -14.352 -35.104  1.00  1.00
ATOM    455  C   ILE B 114      -8.779 -13.585 -35.110  1.00  1.00
ATOM    456  O   ILE B 114      -8.729 -12.417 -34.724  1.00  1.00
ATOM    457  N   SER B 115     -16.944  -8.944 -36.641  1.00  1.00
ATOM    458  CA  SER B 115     -16.205  -9.059 -35.390  1.00  1.00
ATOM    459  C   SER B 115     -17.123  -9.465 -34.244  1.00  1.00
ATOM    460  O   SER B 115     -16.671 -10.008 -33.236  1.00  1.00
ATOM    461  N   SER B 116     -18.344  -9.407 -34.364  1.00  1.00
ATOM    462  CA  SER B 116     -19.343  -9.757 -33.362  1.00  1.00
ATOM    463  C   SER B 116     -20.081 -11.035 -33.742  1.00  1.00
ATOM    464  O   SER B 116     -20.796 -11.616 -32.926  1.00  1.00
ATOM    465  N   VAL B 117     -19.544 -11.825 -34.517  1.00  1.00
ATOM    466  CA  VAL B 117     -19.935 -13.189 -34.854  1.00  1.00
ATOM    467  C   VAL B 117     -19.127 -14.206 -34.058  1.00  1.00
ATOM    468  O   VAL B 117     -17.898 -14.231 -34.132  1.00  1.00
ATOM    469  N   SER B 118     -19.844 -15.091 -33.304  1.00  1.00
ATOM    470  CA  SER B 118     -19.185 -16.101 -32.484  1.00  1.00
ATOM    471  C   SER B 118     -19.263 -17.476 -33.136  1.00  1.00
ATOM    472  O   SER B 118     -18.390 -18.319 -32.934  1.00  1.00
ATOM    473  N   SER B 119     -20.100 -17.900 -33.733  1.00  1.00
ATOM    474  CA  SER B 119     -20.174 -19.129 -34.513  1.00  1.00
ATOM    475  C   SER B 119     -20.856 -18.890 -35.855  1.00  1.00
ATOM    476  O   SER B 119     -21.770 -18.073 -35.961  1.00  1.00
ATOM    477  N   SER B 120     -24.524 -16.302 -35.823  1.00  1.00
ATOM    478  CA  SER B 120     -24.701 -16.290 -34.376  1.00  1.00
ATOM    479  C   SER B 120     -23.862 -15.196 -33.728  1.00  1.00
ATOM    480  O   SER B 120     -22.666 -15.080 -33.991  1.00  1.00
ATOM    481  N   ARG B 121     -24.538 -14.182 -33.224  1.00  1.00
ATOM    482  CA  ARG B 121     -23.858 -13.018 -32.667  1.00  1.00
ATOM    483  C   ARG B 121     -23.429 -13.268 -31.227  1.00  1.00
ATOM    484  O   ARG B 121     -24.166 -13.868 -30.445  1.00  1.00
ATOM    485  N   GLY B 122     -22.302 -12.640 -30.878  1.00  1.00
ATOM    486  CA  GLY B 122     -21.734 -12.652 -29.536  1.00  1.00
ATOM    487  C   GLY B 122     -20.875 -11.418 -29.291  1.00  1.00
ATOM    488  O   GLY B 122     -20.103 -11.005 -30.157  1.00  1.00
ATOM    489  N   PHE B 123     -20.992 -10.808 -28.148  1.00  1.00
ATOM    490  CA  PHE B 123     -20.162  -9.661 -27.800  1.00  1.00
ATOM    491  C   PHE B 123     -18.800 -10.104 -27.281  1.00  1.00
ATOM    492  O   PHE B 123     -18.707 -10.983 -26.424  1.00  1.00
ATOM    493  N   GLY B 124     -17.746  -9.147 -27.755  1.00  1.00
ATOM    494  CA  GLY B 124     -16.449  -9.367 -27.125  1.00  1.00
ATOM    495  C   GLY B 124     -15.510 -10.131 -28.050  1.00  1.00
ATOM    496  O   GLY B 124     -14.304 -10.191 -27.813  1.00  1.00
ATOM    497  N   SER B 125     -16.008 -10.651 -29.168  1.00  1.00
ATOM    498  CA  SER B 125     -15.129 -11.169 -30.210  1.00  1.00
ATOM    499  C   SER B 125     -14.461 -10.037 -30.980  1.00  1.00
ATOM    500  O   SER B 125     -15.073  -8.998 -31.230  1.00  1.00
ATOM    501  N   GLY B 126     -13.562 -10.416 -31.868  1.00  1.00
ATOM    502  CA  GLY B 126     -12.773  -9.444 -32.616  1.00  1.00
ATOM    503  C   GLY B 126     -11.789 -10.136 -33.551  1.00  1.00
ATOM    504  O   GLY B 126     -11.453 -11.305 -33.359  1.00  1.00
ATOM    505  N   ILE B 127     -11.180  -9.404 -34.400  1.00  1.00
ATOM    506  CA  ILE B 127     -10.054  -9.835 -35.220  1.00  1.00
ATOM    507  C   ILE B 127      -8.764  -9.147 -34.790  1.00  1.00
ATOM    508  O   ILE B 127      -8.733  -7.932 -34.593  1.00  1.00
ATOM    509  N   ILE B 128      -7.770  -9.950 -34.514  1.00  1.00
ATOM    510  CA  ILE B 128      -6.442  -9.478 -34.140  1.00  1.00
ATOM    511  C   ILE B 128      -5.380 -10.008 -35.095  1.00  1.00
ATOM    512  O   ILE B 128      -5.477 -11.133 -35.585  1.00  1.00
ATOM    513  N   THR B 129      -4.349  -9.349 -35.285  1.00  1.00
ATOM    514  CA  THR B 129      -3.124  -9.804 -35.931  1.00  1.00
ATOM    515  C   THR B 129      -2.044 -10.122 -34.905  1.00  1.00
ATOM    516  O   THR B 129      -1.745  -9.307 -34.032  1.00  1.00
ATOM    517  N   SER B 130      -1.449 -11.390 -35.107  1.00  1.00
ATOM    518  CA  SER B 130      -0.547 -11.830 -34.049  1.00  1.00
ATOM    519  C   SER B 130       0.560 -12.717 -34.603  1.00  1.00
ATOM    520  O   SER B 130       0.330 -13.523 -35.505  1.00  1.00
ATOM    521  N   ASN B 131       1.722 -12.650 -33.940  1.00  1.00
ATOM    522  CA  ASN B 131       2.829 -13.516 -34.325  1.00  1.00
ATOM    523  C   ASN B 131       3.038 -14.629 -33.307  1.00  1.00
ATOM    524  O   ASN B 131       3.755 -15.595 -33.567  1.00  1.00
ATOM    525  N   ALA B 132       2.321 -14.709 -32.330  1.00  1.00
ATOM    526  CA  ALA B 132       2.313 -15.718 -31.278  1.00  1.00
ATOM    527  C   ALA B 132       1.845 -17.066 -31.811  1.00  1.00
ATOM    528  O   ALA B 132       0.922 -17.137 -32.623  1.00  1.00
ATOM    529  N   SER B 133       2.171 -18.159 -31.025  1.00  1.00
ATOM    530  CA  SER B 133       1.720 -19.498 -31.384  1.00  1.00
ATOM    531  C   SER B 133       0.584 -19.958 -30.480  1.00  1.00
ATOM    532  O   SER B 133       0.617 -19.745 -29.268  1.00  1.00
ATOM    533  N   MET B 134      -0.325 -20.798 -31.066  1.00  1.00
ATOM    534  CA  MET B 134      -1.389 -21.369 -30.248  1.00  1.00
ATOM    535  C   MET B 134      -0.855 -22.472 -29.343  1.00  1.00
ATOM    536  O   MET B 134      -0.121 -23.353 -29.789  1.00  1.00
ATOM    537  N   HIS B 135      -1.204 -22.448 -28.117  1.00  1.00
ATOM    538  CA  HIS B 135      -0.921 -23.468 -27.114  1.00  1.00
ATOM    539  C   HIS B 135      -2.204 -23.988 -26.479  1.00  1.00
ATOM    540  O   HIS B 135      -3.160 -23.237 -26.285  1.00  1.00
ATOM    541  N   GLU B 136      -2.187 -25.161 -25.925  1.00  1.00
ATOM    542  CA  GLU B 136      -3.322 -25.647 -25.149  1.00  1.00
ATOM    543  C   GLU B 136      -3.415 -24.937 -23.805  1.00  1.00
ATOM    544  O   GLU B 136      -2.590 -25.156 -22.918  1.00  1.00
ATOM    545  N   CYS B 137      -3.897 -23.801 -23.820  1.00  1.00
ATOM    546  CA  CYS B 137      -4.095 -22.923 -22.673  1.00  1.00
ATOM    547  C   CYS B 137      -5.461 -22.250 -22.725  1.00  1.00
ATOM    548  O   CYS B 137      -5.967 -21.932 -23.801  1.00  1.00
ATOM    549  N   ASN B 138      -5.945 -21.747 -21.700  1.00  1.00
ATOM    550  CA  ASN B 138      -7.178 -20.994 -21.505  1.00  1.00
ATOM    551  C   ASN B 138      -6.929 -19.728 -20.696  1.00  1.00
ATOM    552  O   ASN B 138      -6.265 -19.762 -19.660  1.00  1.00
ATOM    553  N   THR B 139      -7.622 -18.623 -21.191  1.00  1.00
ATOM    554  CA  THR B 139      -7.423 -17.328 -20.552  1.00  1.00
ATOM    555  C   THR B 139      -8.706 -16.506 -20.563  1.00  1.00
ATOM    556  O   THR B 139      -9.517 -16.615 -21.482  1.00  1.00
ATOM    557  N   LYS B 140      -8.801 -15.514 -19.786  1.00  1.00
ATOM    558  CA  LYS B 140      -9.882 -14.536 -19.740  1.00  1.00
ATOM    559  C   LYS B 140      -9.497 -13.256 -20.469  1.00  1.00
ATOM    560  O   LYS B 140     -10.357 -12.540 -20.982  1.00  1.00
ATOM    561  N   CYS B 141      -8.289 -13.197 -20.887  1.00  1.00
ATOM    562  CA  CYS B 141      -7.657 -12.022 -21.474  1.00  1.00
ATOM    563  C   CYS B 141      -6.568 -12.418 -22.463  1.00  1.00
ATOM    564  O   CYS B 141      -5.720 -13.258 -22.164  1.00  1.00
ATOM    565  N   GLN B 142      -6.739 -12.034 -23.708  1.00  1.00
ATOM    566  CA  GLN B 142      -5.812 -12.317 -24.797  1.00  1.00
ATOM    567  C   GLN B 142      -5.421 -11.042 -25.532  1.00  1.00
ATOM    568  O   GLN B 142      -6.267 -10.194 -25.818  1.00  1.00
ATOM    569  N   THR B 143      -4.161 -10.764 -25.574  1.00  1.00
ATOM    570  CA  THR B 143      -3.557  -9.745 -26.424  1.00  1.00
ATOM    571  C   THR B 143      -2.827 -10.375 -27.604  1.00  1.00
ATOM    572  O   THR B 143      -2.228 -11.443 -27.477  1.00  1.00
ATOM    573  N   PRO B 144      -2.385  -9.630 -28.570  1.00  1.00
ATOM    574  CA  PRO B 144      -1.652 -10.143 -29.721  1.00  1.00
ATOM    575  C   PRO B 144      -0.256 -10.606 -29.323  1.00  1.00
ATOM    576  O   PRO B 144       0.267 -11.575 -29.873  1.00  1.00
ATOM    577  N   LEU B 145       0.240 -10.378 -28.263  1.00  1.00
ATOM    578  CA  LEU B 145       1.566 -10.745 -27.779  1.00  1.00
ATOM    579  C   LEU B 145       1.502 -11.966 -26.867  1.00  1.00
ATOM    580  O   LEU B 145       2.435 -12.766 -26.819  1.00  1.00
ATOM    581  N   GLY B 146       0.344 -12.239 -26.286  1.00  1.00
ATOM    582  CA  GLY B 146       0.206 -13.285 -25.280  1.00  1.00
ATOM    583  C   GLY B 146      -1.021 -13.051 -24.407  1.00  1.00
ATOM    584  O   GLY B 146      -1.456 -11.914 -24.223  1.00  1.00
ATOM    585  N   ALA B 147      -1.393 -14.102 -23.618  1.00  1.00
ATOM    586  CA  ALA B 147      -2.512 -13.990 -22.689  1.00  1.00
ATOM    587  C   ALA B 147      -2.062 -13.413 -21.353  1.00  1.00
ATOM    588  O   ALA B 147      -0.985 -13.741 -20.855  1.00  1.00
ATOM    589  N   ILE B 148      -3.017 -12.698 -20.718  1.00  1.00
ATOM    590  CA  ILE B 148      -2.801 -12.124 -19.395  1.00  1.00
ATOM    591  C   ILE B 148      -3.658 -12.819 -18.346  1.00  1.00
ATOM    592  O   ILE B 148      -4.861 -13.003 -18.535  1.00  1.00
ATOM    593  N   ASN B 149      -3.074 -13.322 -17.347  1.00  1.00
ATOM    594  CA  ASN B 149      -3.725 -13.878 -16.167  1.00  1.00
ATOM    595  C   ASN B 149      -3.363 -13.090 -14.915  1.00  1.00
ATOM    596  O   ASN B 149      -2.201 -13.047 -14.512  1.00  1.00
ATOM    597  N   SER B 150      -4.304 -11.922 -14.726  1.00  1.00
ATOM    598  CA  SER B 150      -3.915 -10.947 -13.714  1.00  1.00
ATOM    599  C   SER B 150      -5.136 -10.288 -13.086  1.00  1.00
ATOM    600  O   SER B 150      -6.161 -10.105 -13.742  1.00  1.00
ATOM    601  N   SER B 151      -4.999  -9.902 -11.782  1.00  1.00
ATOM    602  CA  SER B 151      -6.045  -9.156 -11.092  1.00  1.00
ATOM    603  C   SER B 151      -5.688  -7.679 -10.983  1.00  1.00
ATOM    604  O   SER B 151      -6.559  -6.834 -10.781  1.00  1.00
ATOM    605  N   LEU B 152      -4.499  -7.351 -11.449  1.00  1.00
ATOM    606  CA  LEU B 152      -4.082  -5.956 -11.508  1.00  1.00
ATOM    607  C   LEU B 152      -5.026  -5.134 -12.379  1.00  1.00
ATOM    608  O   LEU B 152      -5.389  -5.548 -13.480  1.00  1.00
ATOM    609  N   PRO B 153      -5.180  -3.858 -12.040  1.00  1.00
ATOM    610  CA  PRO B 153      -6.113  -2.972 -12.725  1.00  1.00
ATOM    611  C   PRO B 153      -5.512  -2.430 -14.016  1.00  1.00
ATOM    612  O   PRO B 153      -6.212  -2.260 -15.014  1.00  1.00
ATOM    613  N   TYR B 154      -4.354  -2.312 -14.255  1.00  1.00
ATOM    614  CA  TYR B 154      -3.660  -1.724 -15.395  1.00  1.00
ATOM    615  C   TYR B 154      -2.657  -2.702 -15.993  1.00  1.00
ATOM    616  O   TYR B 154      -2.068  -3.515 -15.282  1.00  1.00
ATOM    617  N   GLN B 155      -2.404  -2.476 -17.296  1.00  1.00
ATOM    618  CA  GLN B 155      -1.394  -3.194 -18.064  1.00  1.00
ATOM    619  C   GLN B 155      -0.795  -2.310 -19.150  1.00  1.00
ATOM    620  O   GLN B 155      -1.493  -1.498 -19.758  1.00  1.00
ATOM    621  N   ASN B 156       0.434  -2.452 -19.431  1.00  1.00
ATOM    622  CA  ASN B 156       1.169  -1.734 -20.465  1.00  1.00
ATOM    623  C   ASN B 156       1.695  -2.688 -21.530  1.00  1.00
ATOM    624  O   ASN B 156       2.166  -2.260 -22.583  1.00  1.00
ATOM    625  N   ILE B 157       0.982  -3.844 -21.695  1.00  1.00
ATOM    626  CA  ILE B 157       1.388  -4.859 -22.660  1.00  1.00
ATOM    627  C   ILE B 157       0.895  -4.517 -24.060  1.00  1.00
ATOM    628  O   ILE B 157       1.617  -4.689 -25.042  1.00  1.00
ATOM    629  N   HIS B 158      -0.283  -4.177 -24.335  1.00  1.00
ATOM    630  CA  HIS B 158      -0.945  -4.027 -25.625  1.00  1.00
ATOM    631  C   HIS B 158      -2.346  -3.453 -25.462  1.00  1.00
ATOM    632  O   HIS B 158      -3.070  -3.812 -24.532  1.00  1.00
ATOM    633  N   PRO B 159      -2.703  -2.542 -26.460  1.00  1.00
ATOM    634  CA  PRO B 159      -4.018  -1.915 -26.396  1.00  1.00
ATOM    635  C   PRO B 159      -5.075  -2.783 -27.064  1.00  1.00
ATOM    636  O   PRO B 159      -6.240  -2.777 -26.665  1.00  1.00
ATOM    637  N   VAL B 160      -4.746  -3.656 -27.873  1.00  1.00
ATOM    638  CA  VAL B 160      -5.614  -4.683 -28.438  1.00  1.00
ATOM    639  C   VAL B 160      -5.822  -5.829 -27.457  1.00  1.00
ATOM    640  O   VAL B 160      -4.861  -6.418 -26.962  1.00  1.00
ATOM    641  N   THR B 161      -7.130  -6.020 -27.062  1.00  1.00
ATOM    642  CA  THR B 161      -7.491  -6.988 -26.032  1.00  1.00
ATOM    643  C   THR B 161      -8.777  -7.721 -26.392  1.00  1.00
ATOM    644  O   THR B 161      -9.704  -7.132 -26.947  1.00  1.00
ATOM    645  N   ILE B 162      -8.756  -9.014 -26.151  1.00  1.00
ATOM    646  CA  ILE B 162      -9.940  -9.858 -26.254  1.00  1.00
ATOM    647  C   ILE B 162     -10.363 -10.383 -24.888  1.00  1.00
ATOM    648  O   ILE B 162      -9.537 -10.869 -24.116  1.00  1.00
ATOM    649  N   GLY B 163     -11.469  -9.954 -24.381  1.00  1.00
ATOM    650  CA  GLY B 163     -11.993 -10.549 -23.157  1.00  1.00
ATOM    651  C   GLY B 163     -12.058  -9.524 -22.031  1.00  1.00
ATOM    652  O   GLY B 163     -11.597  -8.393 -22.181  1.00  1.00
ATOM    653  N   GLU B 164     -11.999  -9.716 -20.941  1.00  1.00
ATOM    654  CA  GLU B 164     -11.880  -8.925 -19.722  1.00  1.00
ATOM    655  C   GLU B 164     -10.422  -8.757 -19.315  1.00  1.00
ATOM    656  O   GLU B 164      -9.724  -9.737 -19.053  1.00  1.00
ATOM    657  N   CYS B 165      -9.826  -7.651 -19.837  1.00  1.00
ATOM    658  CA  CYS B 165      -8.405  -7.376 -19.664  1.00  1.00
ATOM    659  C   CYS B 165      -8.184  -6.153 -18.784  1.00  1.00
ATOM    660  O   CYS B 165      -8.955  -5.195 -18.831  1.00  1.00
ATOM    661  N   PRO B 166      -6.968  -6.079 -17.995  1.00  1.00
ATOM    662  CA  PRO B 166      -6.629  -4.806 -17.372  1.00  1.00
ATOM    663  C   PRO B 166      -6.646  -3.672 -18.390  1.00  1.00
ATOM    664  O   PRO B 166      -6.164  -3.825 -19.512  1.00  1.00
ATOM    665  N   LYS B 167      -6.963  -2.400 -17.801  1.00  1.00
ATOM    666  CA  LYS B 167      -6.901  -1.201 -18.629  1.00  1.00
ATOM    667  C   LYS B 167      -5.485  -0.949 -19.129  1.00  1.00
ATOM    668  O   LYS B 167      -4.530  -0.961 -18.352  1.00  1.00
ATOM    669  N   TYR B 168      -5.397  -0.679 -20.522  1.00  1.00
ATOM    670  CA  TYR B 168      -4.089  -0.359 -21.081  1.00  1.00
ATOM    671  C   TYR B 168      -3.719   1.095 -20.818  1.00  1.00
ATOM    672  O   TYR B 168      -4.542   1.995 -20.984  1.00  1.00
ATOM    673  N   VAL B 169      -2.464   1.280 -20.415  1.00  1.00
ATOM    674  CA  VAL B 169      -1.847   2.586 -20.212  1.00  1.00
ATOM    675  C   VAL B 169      -0.399   2.590 -20.684  1.00  1.00
ATOM    676  O   VAL B 169       0.303   1.584 -20.575  1.00  1.00
ATOM    677  N   ARG B 170       0.122   3.687 -21.054  1.00  1.00
ATOM    678  CA  ARG B 170       1.487   3.846 -21.541  1.00  1.00
ATOM    679  C   ARG B 170       2.480   3.908 -20.387  1.00  1.00
ATOM    680  O   ARG B 170       3.636   3.510 -20.528  1.00  1.00
ATOM    681  N   SER B 171       2.146   3.742 -19.242  1.00  1.00
ATOM    682  CA  SER B 171       2.990   3.860 -18.059  1.00  1.00
ATOM    683  C   SER B 171       3.977   2.703 -17.969  1.00  1.00
ATOM    684  O   SER B 171       3.617   1.549 -18.199  1.00  1.00
ATOM    685  N   ALA B 172       5.186   3.058 -17.343  1.00  1.00
ATOM    686  CA  ALA B 172       6.240   2.071 -17.139  1.00  1.00
ATOM    687  C   ALA B 172       6.247   1.559 -15.705  1.00  1.00
ATOM    688  O   ALA B 172       6.536   0.390 -15.454  1.00  1.00
ATOM    689  N   LYS B 173       5.616   2.195 -14.837  1.00  1.00
ATOM    690  CA  LYS B 173       5.523   1.921 -13.408  1.00  1.00
ATOM    691  C   LYS B 173       4.319   2.621 -12.790  1.00  1.00
ATOM    692  O   LYS B 173       4.014   3.765 -13.125  1.00  1.00
ATOM    693  N   LEU B 174       3.577   1.856 -11.998  1.00  1.00
ATOM    694  CA  LEU B 174       2.427   2.214 -11.176  1.00  1.00
ATOM    695  C   LEU B 174       2.392   1.395  -9.890  1.00  1.00
ATOM    696  O   LEU B 174       2.366   0.165  -9.927  1.00  1.00
ATOM    697  N   ARG B 175       3.125   1.832  -8.912  1.00  1.00
ATOM    698  CA  ARG B 175       3.292   1.193  -7.612  1.00  1.00
ATOM    699  C   ARG B 175       2.701   2.048  -6.498  1.00  1.00
ATOM    700  O   ARG B 175       2.937   3.255  -6.437  1.00  1.00
ATOM    701  N   MET B 176       1.662   1.505  -5.820  1.00  1.00
ATOM    702  CA  MET B 176       1.014   2.178  -4.701  1.00  1.00
ATOM    703  C   MET B 176       1.626   1.752  -3.373  1.00  1.00
ATOM    704  O   MET B 176       1.780   0.561  -3.103  1.00  1.00
ATOM    705  N   VAL B 177       2.121   2.793  -2.537  1.00  1.00
ATOM    706  CA  VAL B 177       2.575   2.417  -1.204  1.00  1.00
ATOM    707  C   VAL B 177       1.399   2.094  -0.292  1.00  1.00
ATOM    708  O   VAL B 177       0.395   2.806  -0.281  1.00  1.00
ATOM    709  N   THR B 178       1.626   1.018   0.567  1.00  1.00
ATOM    710  CA  THR B 178       0.605   0.628   1.532  1.00  1.00
ATOM    711  C   THR B 178       1.136   0.709   2.957  1.00  1.00
ATOM    712  O   THR B 178       0.399   1.036   3.887  1.00  1.00
ATOM    713  N   GLY B 179       2.430   0.703   3.069  1.00  1.00
ATOM    714  CA  GLY B 179       3.085   0.904   4.356  1.00  1.00
ATOM    715  C   GLY B 179       3.675   2.304   4.461  1.00  1.00
ATOM    716  O   GLY B 179       3.699   3.053   3.485  1.00  1.00
ATOM    717  N   LEU B 180       4.669   2.496   5.125  1.00  1.00
ATOM    718  CA  LEU B 180       5.280   3.775   5.463  1.00  1.00
ATOM    719  C   LEU B 180       6.739   3.824   5.021  1.00  1.00
ATOM    720  O   LEU B 180       7.421   2.799   4.984  1.00  1.00
ATOM    721  N   ARG B 181       7.309   5.064   5.032  1.00  1.00
ATOM    722  CA  ARG B 181       8.737   5.228   4.790  1.00  1.00
ATOM    723  C   ARG B 181       9.552   4.228   5.600  1.00  1.00
ATOM    724  O   ARG B 181       9.366   4.097   6.810  1.00  1.00
ATOM    725  N   ASN B 182      10.415   3.453   4.827  1.00  1.00
ATOM    726  CA  ASN B 182      11.295   2.479   5.462  1.00  1.00
ATOM    727  C   ASN B 182      12.629   3.107   5.843  1.00  1.00
ATOM    728  O   ASN B 182      13.315   3.689   5.002  1.00  1.00
ATOM    729  N   ILE B 183      12.944   3.168   7.088  1.00  1.00
ATOM    730  CA  ILE B 183      14.145   3.757   7.668  1.00  1.00
ATOM    731  C   ILE B 183      14.799   2.806   8.664  1.00  1.00
ATOM    732  O   ILE B 183      14.310   2.628   9.779  1.00  1.00
ATOM    733  N   PRO B 184      15.363   1.674   8.220  1.00  1.00
ATOM    734  CA  PRO B 184      15.903   0.654   9.111  1.00  1.00
ATOM    735  C   PRO B 184      17.197   1.122   9.763  1.00  1.00
ATOM    736  O   PRO B 184      17.991   1.835   9.150  1.00  1.00
ATOM    737  N   GLY B 185       7.931  14.878   7.217  1.00  1.00
ATOM    738  CA  GLY B 185       6.566  14.669   6.748  1.00  1.00
ATOM    739  C   GLY B 185       5.620  15.716   7.322  1.00  1.00
ATOM    740  O   GLY B 185       5.868  16.270   8.393  1.00  1.00
ATOM    741  N   LEU B 186       4.361  15.694   6.875  1.00  1.00
ATOM    742  CA  LEU B 186       3.390  16.679   7.335  1.00  1.00
ATOM    743  C   LEU B 186       3.188  16.592   8.844  1.00  1.00
ATOM    744  O   LEU B 186       3.015  17.608   9.517  1.00  1.00
ATOM    745  N   PHE B 187       3.219  15.683   9.565  1.00  1.00
ATOM    746  CA  PHE B 187       2.972  15.542  10.995  1.00  1.00
ATOM    747  C   PHE B 187       4.272  15.602  11.787  1.00  1.00
ATOM    748  O   PHE B 187       4.289  16.036  12.939  1.00  1.00
ATOM    749  N   GLY B 188       5.352  15.282  11.327  1.00  1.00
ATOM    750  CA  GLY B 188       6.636  15.621  11.928  1.00  1.00
ATOM    751  C   GLY B 188       7.151  14.487  12.804  1.00  1.00
ATOM    752  O   GLY B 188       8.300  14.504  13.246  1.00  1.00
ATOM    753  N   ALA B 189       6.545  13.284  12.649  1.00  1.00
ATOM    754  CA  ALA B 189       6.954  12.164  13.487  1.00  1.00
ATOM    755  C   ALA B 189       7.851  11.200  12.720  1.00  1.00
ATOM    756  O   ALA B 189       8.815  10.665  13.267  1.00  1.00
ATOM    757  N   ILE B 190       7.399  10.603  11.619  1.00  1.00
ATOM    758  CA  ILE B 190       8.232   9.719  10.812  1.00  1.00
ATOM    759  C   ILE B 190       9.327  10.498  10.095  1.00  1.00
ATOM    760  O   ILE B 190       9.053  11.473   9.395  1.00  1.00
ATOM    761  N   ALA B 191      10.613   9.992  10.209  1.00  1.00
ATOM    762  CA  ALA B 191      11.718  10.731   9.609  1.00  1.00
ATOM    763  C   ALA B 191      11.710  12.189  10.051  1.00  1.00
ATOM    764  O   ALA B 191      11.385  13.082   9.270  1.00  1.00
ATOM    765  N   GLY B 192      11.304  12.382  11.295  1.00  1.00
ATOM    766  CA  GLY B 192      11.256  13.701  11.915  1.00  1.00
ATOM    767  C   GLY B 192      11.832  13.668  13.325  1.00  1.00
ATOM    768  O   GLY B 192      12.741  14.430  13.652  1.00  1.00
ATOM    769  N   PHE B 193      10.902  13.765  14.383  1.00  1.00
ATOM    770  CA  PHE B 193      11.391  13.749  15.756  1.00  1.00
ATOM    771  C   PHE B 193      11.639  12.324  16.236  1.00  1.00
ATOM    772  O   PHE B 193      12.375  12.102  17.197  1.00  1.00
ATOM    773  N   ILE B 194      10.942  11.358  15.707  1.00  1.00
ATOM    774  CA  ILE B 194      11.376   9.968  15.774  1.00  1.00
ATOM    775  C   ILE B 194      12.247   9.605  14.578  1.00  1.00
ATOM    776  O   ILE B 194      11.767   9.535  13.447  1.00  1.00
ATOM    777  N   GLU B 195      13.490   9.742  14.580  1.00  1.00
ATOM    778  CA  GLU B 195      14.410   9.745  13.449  1.00  1.00
ATOM    779  C   GLU B 195      14.418   8.396  12.741  1.00  1.00
ATOM    780  O   GLU B 195      14.500   8.328  11.515  1.00  1.00
ATOM    781  N   GLY B 196      14.218   7.310  13.128  1.00  1.00
ATOM    782  CA  GLY B 196      14.358   6.047  12.414  1.00  1.00
ATOM    783  C   GLY B 196      13.226   5.089  12.762  1.00  1.00
ATOM    784  O   GLY B 196      12.685   5.127  13.867  1.00  1.00
ATOM    785  N   GLY B 197      13.154   3.995  12.055  1.00  1.00
ATOM    786  CA  GLY B 197      12.201   2.923  12.316  1.00  1.00
ATOM    787  C   GLY B 197      12.830   1.819  13.157  1.00  1.00
ATOM    788  O   GLY B 197      14.014   1.514  13.013  1.00  1.00
ATOM    789  N   TRP B 198      11.994   0.798  13.467  1.00  1.00
ATOM    790  CA  TRP B 198      12.434  -0.363  14.232  1.00  1.00
ATOM    791  C   TRP B 198      12.222  -1.652  13.449  1.00  1.00
ATOM    792  O   TRP B 198      11.089  -2.023  13.142  1.00  1.00
ATOM    793  N   THR B 199      13.348  -2.372  13.149  1.00  1.00
ATOM    794  CA  THR B 199      13.209  -3.654  12.468  1.00  1.00
ATOM    795  C   THR B 199      12.781  -4.749  13.436  1.00  1.00
ATOM    796  O   THR B 199      12.065  -5.677  13.061  1.00  1.00
ATOM    797  N   GLY B 200      12.842  -4.450  14.729  1.00  1.00
ATOM    798  CA  GLY B 200      12.519  -5.403  15.784  1.00  1.00
ATOM    799  C   GLY B 200      11.036  -5.361  16.128  1.00  1.00
ATOM    800  O   GLY B 200      10.470  -6.347  16.600  1.00  1.00
ATOM    801  N   MET B 201      10.300  -4.426  15.849  1.00  1.00
ATOM    802  CA  MET B 201       8.843  -4.377  15.873  1.00  1.00
ATOM    803  C   MET B 201       8.252  -4.959  14.595  1.00  1.00
ATOM    804  O   MET B 201       8.345  -4.356  13.526  1.00  1.00
ATOM    805  N   ILE B 202       7.943  -6.258  14.634  1.00  1.00
ATOM    806  CA  ILE B 202       7.601  -7.024  13.441  1.00  1.00
ATOM    807  C   ILE B 202       6.109  -7.325  13.389  1.00  1.00
ATOM    808  O   ILE B 202       5.517  -7.394  12.312  1.00  1.00
ATOM    809  N   ASP B 203       5.266  -6.881  14.176  1.00  1.00
ATOM    810  CA  ASP B 203       3.866  -7.284  14.241  1.00  1.00
ATOM    811  C   ASP B 203       2.940  -6.104  13.971  1.00  1.00
ATOM    812  O   ASP B 203       1.865  -6.265  13.395  1.00  1.00
ATOM    813  N   GLY B 204       3.282  -5.040  13.527  1.00  1.00
ATOM    814  CA  GLY B 204       2.468  -3.922  13.066  1.00  1.00
ATOM    815  C   GLY B 204       3.338  -2.746  12.642  1.00  1.00
ATOM    816  O   GLY B 204       4.511  -2.665  13.008  1.00  1.00
ATOM    817  N   TRP B 205       2.575  -1.649  12.149  1.00  1.00
ATOM    818  CA  TRP B 205       3.282  -0.470  11.665  1.00  1.00
ATOM    819  C   TRP B 205       3.651   0.461  12.812  1.00  1.00
ATOM    820  O   TRP B 205       4.730   1.054  12.821  1.00  1.00
ATOM    821  N   TYR B 206       3.008   0.682  13.757  1.00  1.00
ATOM    822  CA  TYR B 206       3.219   1.532  14.923  1.00  1.00
ATOM    823  C   TYR B 206       3.136   0.728  16.214  1.00  1.00
ATOM    824  O   TYR B 206       2.379  -0.239  16.306  1.00  1.00
ATOM    825  N   GLY B 207       3.943   1.407  17.302  1.00  1.00
ATOM    826  CA  GLY B 207       3.879   0.697  18.574  1.00  1.00
ATOM    827  C   GLY B 207       4.880   1.264  19.572  1.00  1.00
ATOM    828  O   GLY B 207       5.746   2.062  19.212  1.00  1.00
ATOM    829  N   TYR B 208       5.395   0.353  20.463  1.00  1.00
ATOM    830  CA  TYR B 208       6.140   0.764  21.647  1.00  1.00
ATOM    831  C   TYR B 208       7.396  -0.079  21.829  1.00  1.00
ATOM    832  O   TYR B 208       7.423  -1.255  21.466  1.00  1.00
ATOM    833  N   HIS B 209       8.408   0.546  22.341  1.00  1.00
ATOM    834  CA  HIS B 209       9.609  -0.075  22.886  1.00  1.00
ATOM    835  C   HIS B 209       9.787   0.269  24.360  1.00  1.00
ATOM    836  O   HIS B 209       9.614   1.419  24.764  1.00  1.00
ATOM    837  N   HIS B 210       9.870  -0.635  25.245  1.00  1.00
ATOM    838  CA  HIS B 210       9.998  -0.354  26.670  1.00  1.00
ATOM    839  C   HIS B 210      11.280  -0.951  27.236  1.00  1.00
ATOM    840  O   HIS B 210      11.718  -2.021  26.812  1.00  1.00
ATOM    841  N   GLN B 211      11.737  -0.421  28.280  1.00  1.00
ATOM    842  CA  GLN B 211      12.904  -0.772  29.082  1.00  1.00
ATOM    843  C   GLN B 211      12.625  -0.591  30.568  1.00  1.00
ATOM    844  O   GLN B 211      12.122   0.449  30.993  1.00  1.00
ATOM    845  N   ASN B 212      12.533  -1.632  31.327  1.00  1.00
ATOM    846  CA  ASN B 212      12.314  -1.590  32.767  1.00  1.00
ATOM    847  C   ASN B 212      13.120  -2.668  33.479  1.00  1.00
ATOM    848  O   ASN B 212      13.467  -3.690  32.887  1.00  1.00
ATOM    849  N   GLU B 213      13.100  -2.742  34.758  1.00  1.00
ATOM    850  CA  GLU B 213      13.827  -3.743  35.530  1.00  1.00
ATOM    851  C   GLU B 213      13.567  -5.145  34.995  1.00  1.00
ATOM    852  O   GLU B 213      14.470  -5.982  34.955  1.00  1.00
ATOM    853  N   GLN B 214      12.515  -5.507  34.566  1.00  1.00
ATOM    854  CA  GLN B 214      12.104  -6.801  34.037  1.00  1.00
ATOM    855  C   GLN B 214      12.551  -6.972  32.590  1.00  1.00
ATOM    856  O   GLN B 214      12.825  -8.085  32.143  1.00  1.00
ATOM    857  N   GLY B 215      13.187  -6.198  31.944  1.00  1.00
ATOM    858  CA  GLY B 215      13.721  -6.406  30.604  1.00  1.00
ATOM    859  C   GLY B 215      13.363  -5.247  29.682  1.00  1.00
ATOM    860  O   GLY B 215      12.810  -4.239  30.123  1.00  1.00
ATOM    861  N   SER B 216      13.579  -5.628  28.309  1.00  1.00
ATOM    862  CA  SER B 216      13.144  -4.729  27.246  1.00  1.00
ATOM    863  C   SER B 216      12.562  -5.506  26.072  1.00  1.00
ATOM    864  O   SER B 216      13.013  -6.608  25.760  1.00  1.00
ATOM    865  N   GLY B 217      11.657  -4.903  25.366  1.00  1.00
ATOM    866  CA  GLY B 217      11.029  -5.535  24.212  1.00  1.00
ATOM    867  C   GLY B 217      10.368  -4.501  23.309  1.00  1.00
ATOM    868  O   GLY B 217      10.152  -3.358  23.713  1.00  1.00
ATOM    869  N   TYR B 218       9.769  -5.000  22.229  1.00  1.00
ATOM    870  CA  TYR B 218       8.869  -4.255  21.356  1.00  1.00
ATOM    871  C   TYR B 218       7.470  -4.858  21.364  1.00  1.00
ATOM    872  O   TYR B 218       7.308  -6.074  21.469  1.00  1.00
ATOM    873  N   ALA B 219       6.489  -3.981  21.054  1.00  1.00
ATOM    874  CA  ALA B 219       5.086  -4.367  20.957  1.00  1.00
ATOM    875  C   ALA B 219       4.307  -3.395  20.081  1.00  1.00
ATOM    876  O   ALA B 219       4.489  -2.180  20.170  1.00  1.00
ATOM    877  N   ALA B 220       3.710  -3.881  18.948  1.00  1.00
ATOM    878  CA  ALA B 220       2.882  -3.012  18.122  1.00  1.00
ATOM    879  C   ALA B 220       1.624  -2.580  18.865  1.00  1.00
ATOM    880  O   ALA B 220       0.999  -3.379  19.562  1.00  1.00
ATOM    881  N   ASP B 221       1.224  -1.244  18.604  1.00  1.00
ATOM    882  CA  ASP B 221      -0.119  -0.860  19.022  1.00  1.00
ATOM    883  C   ASP B 221      -1.176  -1.475  18.112  1.00  1.00
ATOM    884  O   ASP B 221      -1.176  -1.247  16.902  1.00  1.00
ATOM    885  N   GLN B 222      -1.923  -2.472  18.667  1.00  1.00
ATOM    886  CA  GLN B 222      -2.798  -3.290  17.836  1.00  1.00
ATOM    887  C   GLN B 222      -3.971  -2.477  17.303  1.00  1.00
ATOM    888  O   GLN B 222      -4.380  -2.639  16.154  1.00  1.00
ATOM    889  N   LYS B 223      -4.498  -1.524  18.007  1.00  1.00
ATOM    890  CA  LYS B 223      -5.667  -0.749  17.607  1.00  1.00
ATOM    891  C   LYS B 223      -5.348   0.159  16.426  1.00  1.00
ATOM    892  O   LYS B 223      -6.141   0.279  15.492  1.00  1.00
ATOM    893  N   SER B 224      -4.263   0.956  16.521  1.00  1.00
ATOM    894  CA  SER B 224      -3.900   1.877  15.451  1.00  1.00
ATOM    895  C   SER B 224      -3.407   1.126  14.221  1.00  1.00
ATOM    896  O   SER B 224      -3.687   1.519  13.088  1.00  1.00
ATOM    897  N   THR B 225      -2.707  -0.009  14.448  1.00  1.00
ATOM    898  CA  THR B 225      -2.238  -0.837  13.344  1.00  1.00
ATOM    899  C   THR B 225      -3.406  -1.439  12.572  1.00  1.00
ATOM    900  O   THR B 225      -3.399  -1.469  11.342  1.00  1.00
ATOM    901  N   GLN B 226      -4.403  -1.958  13.302  1.00  1.00
ATOM    902  CA  GLN B 226      -5.572  -2.586  12.697  1.00  1.00
ATOM    903  C   GLN B 226      -6.435  -1.562  11.972  1.00  1.00
ATOM    904  O   GLN B 226      -6.942  -1.824  10.881  1.00  1.00
ATOM    905  N   ASN B 227      -6.651  -0.396  12.558  1.00  1.00
ATOM    906  CA  ASN B 227      -7.419   0.678  11.940  1.00  1.00
ATOM    907  C   ASN B 227      -6.737   1.185  10.676  1.00  1.00
ATOM    908  O   ASN B 227      -7.398   1.496   9.685  1.00  1.00
ATOM    909  N   ALA B 228      -5.406   1.288  10.694  1.00  1.00
ATOM    910  CA  ALA B 228      -4.640   1.751   9.543  1.00  1.00
ATOM    911  C   ALA B 228      -4.660   0.724   8.419  1.00  1.00
ATOM    912  O   ALA B 228      -4.755   1.078   7.243  1.00  1.00
ATOM    913  N   ILE B 229      -4.496  -0.568   8.753  1.00  1.00
ATOM    914  CA  ILE B 229      -4.607  -1.608   7.738  1.00  1.00
ATOM    915  C   ILE B 229      -5.986  -1.603   7.092  1.00  1.00
ATOM    916  O   ILE B 229      -6.114  -1.758   5.877  1.00  1.00
ATOM    917  N   ASN B 230      -7.037  -1.414   7.924  1.00  1.00
ATOM    918  CA  ASN B 230      -8.399  -1.309   7.414  1.00  1.00
ATOM    919  C   ASN B 230      -8.530  -0.160   6.422  1.00  1.00
ATOM    920  O   ASN B 230      -9.171  -0.297   5.381  1.00  1.00
ATOM    921  N   GLY B 231      -7.983   1.007   6.771  1.00  1.00
ATOM    922  CA  GLY B 231      -8.068   2.217   5.963  1.00  1.00
ATOM    923  C   GLY B 231      -7.304   2.061   4.654  1.00  1.00
ATOM    924  O   GLY B 231      -7.775   2.478   3.596  1.00  1.00
ATOM    925  N   ILE B 232      -6.005   1.626   4.744  1.00  1.00
ATOM    926  CA  ILE B 232      -5.151   1.481   3.572  1.00  1.00
ATOM    927  C   ILE B 232      -5.732   0.474   2.588  1.00  1.00
ATOM    928  O   ILE B 232      -5.716   0.696   1.377  1.00  1.00
ATOM    929  N   THR B 233      -6.247  -0.644   3.087  1.00  1.00
ATOM    930  CA  THR B 233      -6.823  -1.662   2.217  1.00  1.00
ATOM    931  C   THR B 233      -8.121  -1.176   1.585  1.00  1.00
ATOM    932  O   THR B 233      -8.382  -1.427   0.409  1.00  1.00
ATOM    933  N   ASN B 234      -8.912  -0.413   2.286  1.00  1.00
ATOM    934  CA  ASN B 234     -10.105   0.217   1.732  1.00  1.00
ATOM    935  C   ASN B 234      -9.746   1.203   0.628  1.00  1.00
ATOM    936  O   ASN B 234     -10.430   1.284  -0.392  1.00  1.00
ATOM    937  N   LYS B 235      -8.628   1.931   0.825  1.00  1.00
ATOM    938  CA  LYS B 235      -8.120   2.870  -0.169  1.00  1.00
ATOM    939  C   LYS B 235      -7.714   2.151  -1.449  1.00  1.00
ATOM    940  O   LYS B 235      -7.986   2.626  -2.552  1.00  1.00
ATOM    941  N   VAL B 236      -7.022   1.019  -1.321  1.00  1.00
ATOM    942  CA  VAL B 236      -6.637   0.208  -2.470  1.00  1.00
ATOM    943  C   VAL B 236      -7.860  -0.280  -3.235  1.00  1.00
ATOM    944  O   VAL B 236      -7.891  -0.243  -4.465  1.00  1.00
ATOM    945  N   ASN B 237      -8.875  -0.738  -2.486  1.00  1.00
ATOM    946  CA  ASN B 237     -10.118  -1.225  -3.073  1.00  1.00
ATOM    947  C   ASN B 237     -10.836  -0.119  -3.837  1.00  1.00
ATOM    948  O   ASN B 237     -11.367  -0.346  -4.924  1.00  1.00
ATOM    949  N   THR B 238     -10.926   1.072  -3.224  1.00  1.00
ATOM    950  CA  THR B 238     -11.565   2.229  -3.840  1.00  1.00
ATOM    951  C   THR B 238     -10.885   2.600  -5.151  1.00  1.00
ATOM    952  O   THR B 238     -11.549   2.928  -6.135  1.00  1.00
ATOM    953  N   VAL B 239      -9.565   2.683  -5.152  1.00  1.00
ATOM    954  CA  VAL B 239      -8.784   2.971  -6.350  1.00  1.00
ATOM    955  C   VAL B 239      -9.033   1.929  -7.433  1.00  1.00
ATOM    956  O   VAL B 239      -9.181   2.264  -8.608  1.00  1.00
ATOM    957  N   ILE B 240      -8.996   0.676  -7.088  1.00  1.00
ATOM    958  CA  ILE B 240      -9.218  -0.427  -8.015  1.00  1.00
ATOM    959  C   ILE B 240     -10.643  -0.416  -8.554  1.00  1.00
ATOM    960  O   ILE B 240     -10.868  -0.632  -9.744  1.00  1.00
ATOM    961  N   GLU B 241     -11.593  -0.161  -7.776  1.00  1.00
ATOM    962  CA  GLU B 241     -13.018  -0.159  -8.086  1.00  1.00
ATOM    963  C   GLU B 241     -13.337   0.829  -9.201  1.00  1.00
ATOM    964  O   GLU B 241     -14.155   0.548 -10.077  1.00  1.00
ATOM    965  N   LYS B 242     -12.706   1.916  -9.301  1.00  1.00
ATOM    966  CA  LYS B 242     -13.020   3.003 -10.222  1.00  1.00
ATOM    967  C   LYS B 242     -12.443   2.736 -11.606  1.00  1.00
ATOM    968  O   LYS B 242     -13.055   3.071 -12.619  1.00  1.00
ATOM    969  N   MET B 243     -11.403   2.048 -11.715  1.00  1.00
ATOM    970  CA  MET B 243     -10.834   1.646 -12.996  1.00  1.00
ATOM    971  C   MET B 243      -9.936   0.426 -12.841  1.00  1.00
ATOM    972  O   MET B 243      -8.992   0.434 -12.051  1.00  1.00
ATOM    973  N   ASN B 244     -10.495  -0.712 -13.565  1.00  1.00
ATOM    974  CA  ASN B 244      -9.759  -1.964 -13.435  1.00  1.00
ATOM    975  C   ASN B 244     -10.106  -2.927 -14.562  1.00  1.00
ATOM    976  O   ASN B 244      -9.287  -3.757 -14.957  1.00  1.00
ATOM    977  N   ILE B 245     -10.594  -2.677 -15.618  1.00  1.00
ATOM    978  CA  ILE B 245     -11.001  -3.603 -16.669  1.00  1.00
ATOM    979  C   ILE B 245     -11.363  -2.859 -17.948  1.00  1.00
ATOM    980  O   ILE B 245     -11.854  -1.730 -17.903  1.00  1.00
ATOM    981  N   GLN B 246     -10.993  -3.436 -19.036  1.00  1.00
ATOM    982  CA  GLN B 246     -11.399  -3.075 -20.389  1.00  1.00
ATOM    983  C   GLN B 246     -11.938  -4.284 -21.143  1.00  1.00
ATOM    984  O   GLN B 246     -11.417  -5.392 -21.013  1.00  1.00
ATOM    985  N   PHE B 247     -13.101  -4.173 -21.699  1.00  1.00
ATOM    986  CA  PHE B 247     -13.629  -5.250 -22.528  1.00  1.00
ATOM    987  C   PHE B 247     -12.946  -5.284 -23.889  1.00  1.00
ATOM    988  O   PHE B 247     -12.525  -4.250 -24.409  1.00  1.00
ATOM    989  N   THR B 248     -13.157  -6.217 -24.703  1.00  1.00
ATOM    990  CA  THR B 248     -12.605  -6.350 -26.045  1.00  1.00
ATOM    991  C   THR B 248     -12.542  -5.001 -26.750  1.00  1.00
ATOM    992  O   THR B 248     -13.521  -4.255 -26.773  1.00  1.00
ATOM    993  N   ALA B 249     -11.299  -4.722 -27.199  1.00  1.00
ATOM    994  CA  ALA B 249     -10.902  -3.560 -27.984  1.00  1.00
ATOM    995  C   ALA B 249      -9.974  -3.956 -29.125  1.00  1.00
ATOM    996  O   ALA B 249      -8.978  -4.648 -28.915  1.00  1.00
ATOM    997  N   VAL B 250     -10.449  -3.992 -30.310  1.00  1.00
ATOM    998  CA  VAL B 250      -9.710  -4.433 -31.487  1.00  1.00
ATOM    999  C   VAL B 250      -9.601  -3.317 -32.518  1.00  1.00
ATOM   1000  O   VAL B 250     -10.524  -2.519 -32.684  1.00  1.00
ATOM   1001  N   GLY B 251      -8.639  -3.199 -33.236  1.00  1.00
ATOM   1002  CA  GLY B 251      -8.453  -2.270 -34.344  1.00  1.00
ATOM   1003  C   GLY B 251      -9.630  -2.319 -35.309  1.00  1.00
ATOM   1004  O   GLY B 251     -10.175  -3.388 -35.585  1.00  1.00
ATOM   1005  N   LYS B 252      -9.750  -1.191 -36.082  1.00  1.00
ATOM   1006  CA  LYS B 252     -10.698  -1.119 -37.187  1.00  1.00
ATOM   1007  C   LYS B 252      -9.987  -1.203 -38.531  1.00  1.00
ATOM   1008  O   LYS B 252      -8.980  -0.530 -38.754  1.00  1.00
ATOM   1009  N   LEU B 253      -9.582  10.567 -37.294  1.00  1.00
ATOM   1010  CA  LEU B 253     -10.662  10.660 -36.319  1.00  1.00
ATOM   1011  C   LEU B 253     -10.646   9.471 -35.363  1.00  1.00
ATOM   1012  O   LEU B 253     -10.894   9.621 -34.167  1.00  1.00
ATOM   1013  N   ASN B 254     -10.544   8.255 -35.882  1.00  1.00
ATOM   1014  CA  ASN B 254     -10.436   7.057 -35.058  1.00  1.00
ATOM   1015  C   ASN B 254      -9.143   7.057 -34.252  1.00  1.00
ATOM   1016  O   ASN B 254      -9.121   6.637 -33.096  1.00  1.00
ATOM   1017  N   LYS B 255      -8.036   7.386 -34.864  1.00  1.00
ATOM   1018  CA  LYS B 255      -6.757   7.433 -34.165  1.00  1.00
ATOM   1019  C   LYS B 255      -6.745   8.532 -33.111  1.00  1.00
ATOM   1020  O   LYS B 255      -6.155   8.375 -32.043  1.00  1.00
ATOM   1021  N   LYS B 256      -7.371   9.705 -33.411  1.00  1.00
ATOM   1022  CA  LYS B 256      -7.466  10.805 -32.459  1.00  1.00
ATOM   1023  C   LYS B 256      -8.243  10.391 -31.215  1.00  1.00
ATOM   1024  O   LYS B 256      -7.892  10.769 -30.098  1.00  1.00
ATOM   1025  N   VAL B 257      -9.373   9.646 -31.412  1.00  1.00
ATOM   1026  CA  VAL B 257     -10.176   9.152 -30.299  1.00  1.00
ATOM   1027  C   VAL B 257      -9.381   8.182 -29.434  1.00  1.00
ATOM   1028  O   VAL B 257      -9.468   8.215 -28.207  1.00  1.00
ATOM   1029  N   ASP B 258      -8.739   7.174 -30.099  1.00  1.00
ATOM   1030  CA  ASP B 258      -7.945   6.190 -29.373  1.00  1.00
ATOM   1031  C   ASP B 258      -6.786   6.851 -28.638  1.00  1.00
ATOM   1032  O   ASP B 258      -6.479   6.499 -27.500  1.00  1.00
ATOM   1033  N   ASP B 259      -6.032   7.694 -29.241  1.00  1.00
ATOM   1034  CA  ASP B 259      -4.872   8.342 -28.642  1.00  1.00
ATOM   1035  C   ASP B 259      -5.288   9.308 -27.541  1.00  1.00
ATOM   1036  O   ASP B 259      -4.590   9.459 -26.538  1.00  1.00
ATOM   1037  N   GLY B 260      -6.427   9.956 -27.659  1.00  1.00
ATOM   1038  CA  GLY B 260      -6.896  10.922 -26.673  1.00  1.00
ATOM   1039  C   GLY B 260      -7.398  10.225 -25.415  1.00  1.00
ATOM   1040  O   GLY B 260      -7.209  10.719 -24.303  1.00  1.00
ATOM   1041  N   PHE B 261      -8.119   9.130 -25.531  1.00  1.00
ATOM   1042  CA  PHE B 261      -8.556   8.342 -24.385  1.00  1.00
ATOM   1043  C   PHE B 261      -7.368   7.740 -23.645  1.00  1.00
ATOM   1044  O   PHE B 261      -7.358   7.677 -22.416  1.00  1.00
ATOM   1045  N   LEU B 262      -6.398   7.241 -24.423  1.00  1.00
ATOM   1046  CA  LEU B 262      -5.180   6.672 -23.859  1.00  1.00
ATOM   1047  C   LEU B 262      -4.387   7.721 -23.088  1.00  1.00
ATOM   1048  O   LEU B 262      -3.816   7.433 -22.036  1.00  1.00
ATOM   1049  N   ASP B 263      -4.288   8.944 -23.627  1.00  1.00
ATOM   1050  CA  ASP B 263      -3.594  10.035 -22.953  1.00  1.00
ATOM   1051  C   ASP B 263      -4.246  10.359 -21.615  1.00  1.00
ATOM   1052  O   ASP B 263      -3.560  10.631 -20.630  1.00  1.00
ATOM   1053  N   ILE B 264      -5.586  10.393 -21.588  1.00  1.00
ATOM   1054  CA  ILE B 264      -6.346  10.743 -20.394  1.00  1.00
ATOM   1055  C   ILE B 264      -6.211   9.670 -19.321  1.00  1.00
ATOM   1056  O   ILE B 264      -6.072   9.978 -18.137  1.00  1.00
ATOM   1057  N   TRP B 265      -6.351   8.389 -19.715  1.00  1.00
ATOM   1058  CA  TRP B 265      -6.289   7.284 -18.766  1.00  1.00
ATOM   1059  C   TRP B 265      -4.877   7.103 -18.223  1.00  1.00
ATOM   1060  O   TRP B 265      -4.690   6.784 -17.049  1.00  1.00
ATOM   1061  N   THR B 266      -3.881   7.286 -19.015  1.00  1.00
ATOM   1062  CA  THR B 266      -2.496   7.242 -18.562  1.00  1.00
ATOM   1063  C   THR B 266      -2.227   8.310 -17.510  1.00  1.00
ATOM   1064  O   THR B 266      -1.530   8.064 -16.525  1.00  1.00
ATOM   1065  N   TYR B 267      -2.738   9.552 -17.812  1.00  1.00
ATOM   1066  CA  TYR B 267      -2.596  10.671 -16.887  1.00  1.00
ATOM   1067  C   TYR B 267      -3.328  10.401 -15.579  1.00  1.00
ATOM   1068  O   TYR B 267      -2.821  10.704 -14.499  1.00  1.00
ATOM   1069  N   ASN B 268      -4.545   9.917 -15.671  1.00  1.00
ATOM   1070  CA  ASN B 268      -5.404   9.646 -14.524  1.00  1.00
ATOM   1071  C   ASN B 268      -4.795   8.584 -13.618  1.00  1.00
ATOM   1072  O   ASN B 268      -4.850   8.695 -12.393  1.00  1.00
ATOM   1073  N   ALA B 269      -4.318   7.496 -14.191  1.00  1.00
ATOM   1074  CA  ALA B 269      -3.741   6.388 -13.440  1.00  1.00
ATOM   1075  C   ALA B 269      -2.487   6.823 -12.692  1.00  1.00
ATOM   1076  O   ALA B 269      -2.280   6.449 -11.538  1.00  1.00
ATOM   1077  N   GLU B 270      -1.588   7.476 -13.370  1.00  1.00
ATOM   1078  CA  GLU B 270      -0.325   7.893 -12.771  1.00  1.00
ATOM   1079  C   GLU B 270      -0.549   8.935 -11.683  1.00  1.00
ATOM   1080  O   GLU B 270       0.096   8.901 -10.635  1.00  1.00
ATOM   1081  N   LEU B 271      -1.388   9.901 -11.901  1.00  1.00
ATOM   1082  CA  LEU B 271      -1.648  10.981 -10.957  1.00  1.00
ATOM   1083  C   LEU B 271      -2.410  10.476  -9.736  1.00  1.00
ATOM   1084  O   LEU B 271      -2.174  10.926  -8.615  1.00  1.00
ATOM   1085  N   LEU B 272      -3.363   9.604  -9.918  1.00  1.00
ATOM   1086  CA  LEU B 272      -4.094   8.993  -8.815  1.00  1.00
ATOM   1087  C   LEU B 272      -3.148   8.277  -7.856  1.00  1.00
ATOM   1088  O   LEU B 272      -3.319   8.339  -6.639  1.00  1.00
ATOM   1089  N   VAL B 273      -2.186   7.534  -8.430  1.00  1.00
ATOM   1090  CA  VAL B 273      -1.218   6.801  -7.623  1.00  1.00
ATOM   1091  C   VAL B 273      -0.284   7.751  -6.885  1.00  1.00
ATOM   1092  O   VAL B 273       0.034   7.541  -5.714  1.00  1.00
ATOM   1093  N   LEU B 274       0.204   8.770  -7.588  1.00  1.00
ATOM   1094  CA  LEU B 274       1.113   9.744  -6.997  1.00  1.00
ATOM   1095  C   LEU B 274       0.444  10.501  -5.855  1.00  1.00
ATOM   1096  O   LEU B 274       1.060  10.753  -4.820  1.00  1.00
ATOM   1097  N   LEU B 275      -0.757  10.956  -6.051  1.00  1.00
ATOM   1098  CA  LEU B 275      -1.495  11.698  -5.036  1.00  1.00
ATOM   1099  C   LEU B 275      -1.819  10.816  -3.835  1.00  1.00
ATOM   1100  O   LEU B 275      -1.746  11.260  -2.689  1.00  1.00
ATOM   1101  N   GLU B 276      -2.313   9.596  -4.097  1.00  1.00
ATOM   1102  CA  GLU B 276      -2.658   8.668  -3.027  1.00  1.00
ATOM   1103  C   GLU B 276      -1.421   8.241  -2.248  1.00  1.00
ATOM   1104  O   GLU B 276      -1.472   8.068  -1.030  1.00  1.00
ATOM   1105  N   ASN B 277      -0.302   8.092  -2.904  1.00  1.00
ATOM   1106  CA  ASN B 277       0.957   7.740  -2.259  1.00  1.00
ATOM   1107  C   ASN B 277       1.371   8.798  -1.244  1.00  1.00
ATOM   1108  O   ASN B 277       1.856   8.476  -0.159  1.00  1.00
ATOM   1109  N   GLU B 278       1.295  10.061  -1.637  1.00  1.00
ATOM   1110  CA  GLU B 278       1.600  11.169  -0.739  1.00  1.00
ATOM   1111  C   GLU B 278       0.688  11.158   0.480  1.00  1.00
ATOM   1112  O   GLU B 278       1.129  11.417   1.600  1.00  1.00
ATOM   1113  N   ARG B 279      -0.591  10.909   0.268  1.00  1.00
ATOM   1114  CA  ARG B 279      -1.591  10.885   1.329  1.00  1.00
ATOM   1115  C   ARG B 279      -1.363   9.711   2.273  1.00  1.00
ATOM   1116  O   ARG B 279      -1.554   9.830   3.484  1.00  1.00
ATOM   1117  N   THR B 280      -0.987   8.554   1.742  1.00  1.00
ATOM   1118  CA  THR B 280      -0.724   7.350   2.520  1.00  1.00
ATOM   1119  C   THR B 280       0.436   7.559   3.485  1.00  1.00
ATOM   1120  O   THR B 280       0.388   7.117   4.633  1.00  1.00
ATOM   1121  N   LEU B 281       1.525   8.123   2.988  1.00  1.00
ATOM   1122  CA  LEU B 281       2.690   8.393   3.821  1.00  1.00
ATOM   1123  C   LEU B 281       2.362   9.404   4.916  1.00  1.00
ATOM   1124  O   LEU B 281       2.803   9.262   6.056  1.00  1.00
ATOM   1125  N   ASP B 282       1.583  10.403   4.571  1.00  1.00
ATOM   1126  CA  ASP B 282       1.164  11.406   5.542  1.00  1.00
ATOM   1127  C   ASP B 282       0.249  10.800   6.599  1.00  1.00
ATOM   1128  O   ASP B 282       0.329  11.149   7.777  1.00  1.00
ATOM   1129  N   PHE B 283      -0.613   9.840   6.165  1.00  1.00
ATOM   1130  CA  PHE B 283      -1.529   9.130   7.049  1.00  1.00
ATOM   1131  C   PHE B 283      -0.772   8.365   8.127  1.00  1.00
ATOM   1132  O   PHE B 283      -1.194   8.319   9.282  1.00  1.00
ATOM   1133  N   HIS B 284       0.271   7.638   7.714  1.00  1.00
ATOM   1134  CA  HIS B 284       1.115   6.897   8.644  1.00  1.00
ATOM   1135  C   HIS B 284       1.811   7.835   9.622  1.00  1.00
ATOM   1136  O   HIS B 284       1.916   7.540  10.812  1.00  1.00
ATOM   1137  N   ASP B 285       2.365   8.969   9.067  1.00  1.00
ATOM   1138  CA  ASP B 285       3.006   9.977   9.903  1.00  1.00
ATOM   1139  C   ASP B 285       2.049  10.500  10.966  1.00  1.00
ATOM   1140  O   ASP B 285       2.436  10.706  12.116  1.00  1.00
ATOM   1141  N   SER B 286       0.809  10.744  10.592  1.00  1.00
ATOM   1142  CA  SER B 286      -0.237  11.234  11.483  1.00  1.00
ATOM   1143  C   SER B 286      -0.528  10.233  12.593  1.00  1.00
ATOM   1144  O   SER B 286      -0.759  10.614  13.741  1.00  1.00
ATOM   1145  N   ASN B 287      -0.646   8.949  12.254  1.00  1.00
ATOM   1146  CA  ASN B 287      -0.937   7.879  13.200  1.00  1.00
ATOM   1147  C   ASN B 287       0.146   7.776  14.266  1.00  1.00
ATOM   1148  O   ASN B 287      -0.143   7.543  15.439  1.00  1.00
ATOM   1149  N   VAL B 288       1.412   7.894  13.828  1.00  1.00
ATOM   1150  CA  VAL B 288       2.533   7.876  14.760  1.00  1.00
ATOM   1151  C   VAL B 288       2.484   9.069  15.705  1.00  1.00
ATOM   1152  O   VAL B 288       2.729   8.934  16.904  1.00  1.00
ATOM   1153  N   LYS B 289       2.240  10.251  15.126  1.00  1.00
ATOM   1154  CA  LYS B 289       2.157  11.497  15.879  1.00  1.00
ATOM   1155  C   LYS B 289       1.053  11.435  16.926  1.00  1.00
ATOM   1156  O   LYS B 289       1.221  11.911  18.049  1.00  1.00
ATOM   1157  N   ASN B 290      -0.124  10.898  16.523  1.00  1.00
ATOM   1158  CA  ASN B 290      -1.277  10.786  17.410  1.00  1.00
ATOM   1159  C   ASN B 290      -1.012   9.794  18.535  1.00  1.00
ATOM   1160  O   ASN B 290      -1.443   9.999  19.670  1.00  1.00
ATOM   1161  N   LEU B 291      -0.397   8.669  18.264  1.00  1.00
ATOM   1162  CA  LEU B 291      -0.018   7.677  19.264  1.00  1.00
ATOM   1163  C   LEU B 291       0.936   8.270  20.295  1.00  1.00
ATOM   1164  O   LEU B 291       0.818   8.002  21.491  1.00  1.00
ATOM   1165  N   TYR B 292       1.851   9.087  19.809  1.00  1.00
ATOM   1166  CA  TYR B 292       2.817   9.756  20.673  1.00  1.00
ATOM   1167  C   TYR B 292       2.133  10.765  21.587  1.00  1.00
ATOM   1168  O   TYR B 292       2.466  10.873  22.767  1.00  1.00
ATOM   1169  N   GLU B 293       1.307  11.631  21.005  1.00  1.00
ATOM   1170  CA  GLU B 293       0.561  12.631  21.758  1.00  1.00
ATOM   1171  C   GLU B 293      -0.372  11.977  22.769  1.00  1.00
ATOM   1172  O   GLU B 293      -0.553  12.479  23.878  1.00  1.00
ATOM   1173  N   LYS B 294      -0.954  10.854  22.449  1.00  1.00
ATOM   1174  CA  LYS B 294      -1.828  10.093  23.333  1.00  1.00
ATOM   1175  C   LYS B 294      -1.089   9.646  24.588  1.00  1.00
ATOM   1176  O   LYS B 294      -1.641   9.671  25.688  1.00  1.00
ATOM   1177  N   VAL B 295       0.093   9.024  24.414  1.00  1.00
ATOM   1178  CA  VAL B 295       0.925   8.615  25.540  1.00  1.00
ATOM   1179  C   VAL B 295       1.371   9.818  26.361  1.00  1.00
ATOM   1180  O   VAL B 295       1.375   9.775  27.591  1.00  1.00
ATOM   1181  N   LYS B 296       1.752  10.887  25.642  1.00  1.00
ATOM   1182  CA  LYS B 296       2.211  12.098  26.313  1.00  1.00
ATOM   1183  C   LYS B 296       1.141  12.651  27.245  1.00  1.00
ATOM   1184  O   LYS B 296       1.437  13.088  28.357  1.00  1.00
ATOM   1185  N   SER B 297      -0.106  12.660  26.811  1.00  1.00
ATOM   1186  CA  SER B 297      -1.222  13.203  27.576  1.00  1.00
ATOM   1187  C   SER B 297      -1.593  12.288  28.736  1.00  1.00
ATOM   1188  O   SER B 297      -2.000  12.753  29.800  1.00  1.00
ATOM   1189  N   GLN B 298      -1.360  11.005  28.660  1.00  1.00
ATOM   1190  CA  GLN B 298      -1.617  10.082  29.758  1.00  1.00
ATOM   1191  C   GLN B 298      -0.604  10.266  30.881  1.00  1.00
ATOM   1192  O   GLN B 298      -0.949  10.184  32.060  1.00  1.00
ATOM   1193  N   LEU B 299       0.686  10.318  30.539  1.00  1.00
ATOM   1194  CA  LEU B 299       1.768  10.398  31.513  1.00  1.00
ATOM   1195  C   LEU B 299       1.873  11.798  32.107  1.00  1.00
ATOM   1196  O   LEU B 299       2.183  11.961  33.287  1.00  1.00
ATOM   1197  N   LYS B 300       1.461  12.772  31.594  1.00  1.00
ATOM   1198  CA  LYS B 300       1.603  14.136  32.090  1.00  1.00
ATOM   1199  C   LYS B 300       3.022  14.398  32.580  1.00  1.00
ATOM   1200  O   LYS B 300       3.901  14.765  31.800  1.00  1.00
ATOM   1201  N   ASN B 301       3.224  14.770  33.826  1.00  1.00
ATOM   1202  CA  ASN B 301       4.518  15.087  34.417  1.00  1.00
ATOM   1203  C   ASN B 301       5.060  13.911  35.220  1.00  1.00
ATOM   1204  O   ASN B 301       6.222  13.909  35.628  1.00  1.00
ATOM   1205  N   ASN B 302       4.444  12.758  35.189  1.00  1.00
ATOM   1206  CA  ASN B 302       4.953  11.524  35.775  1.00  1.00
ATOM   1207  C   ASN B 302       6.070  10.931  34.926  1.00  1.00
ATOM   1208  O   ASN B 302       6.944  10.230  35.436  1.00  1.00
ATOM   1209  N   ALA B 303       6.407  11.496  33.962  1.00  1.00
ATOM   1210  CA  ALA B 303       7.474  11.195  33.015  1.00  1.00
ATOM   1211  C   ALA B 303       8.018  12.467  32.375  1.00  1.00
ATOM   1212  O   ALA B 303       7.281  13.429  32.162  1.00  1.00
ATOM   1213  N   LYS B 304       9.182  12.356  31.789  1.00  1.00
ATOM   1214  CA  LYS B 304       9.843  13.438  31.069  1.00  1.00
ATOM   1215  C   LYS B 304      10.097  13.058  29.616  1.00  1.00
ATOM   1216  O   LYS B 304      10.468  11.922  29.316  1.00  1.00
ATOM   1217  N   GLU B 305       9.740  14.013  28.676  1.00  1.00
ATOM   1218  CA  GLU B 305      10.177  13.786  27.303  1.00  1.00
ATOM   1219  C   GLU B 305      11.692  13.885  27.184  1.00  1.00
ATOM   1220  O   GLU B 305      12.289  14.894  27.558  1.00  1.00
ATOM   1221  N   ILE B 306      12.317  12.775  26.660  1.00  1.00
ATOM   1222  CA  ILE B 306      13.769  12.665  26.586  1.00  1.00
ATOM   1223  C   ILE B 306      14.251  12.698  25.141  1.00  1.00
ATOM   1224  O   ILE B 306      15.391  13.071  24.865  1.00  1.00
ATOM   1225  N   GLY B 307      13.457  12.646  24.223  1.00  1.00
ATOM   1226  CA  GLY B 307      13.914  12.868  22.857  1.00  1.00
ATOM   1227  C   GLY B 307      13.581  11.679  21.965  1.00  1.00
ATOM   1228  O   GLY B 307      13.729  10.526  22.370  1.00  1.00
ATOM   1229  N   ASN B 308      13.373  11.998  20.717  1.00  1.00
ATOM   1230  CA  ASN B 308      13.367  10.877  19.784  1.00  1.00
ATOM   1231  C   ASN B 308      12.112  10.031  19.948  1.00  1.00
ATOM   1232  O   ASN B 308      12.078   8.868  19.544  1.00  1.00
ATOM   1233  N   GLY B 309      11.109  10.467  20.746  1.00  1.00
ATOM   1234  CA  GLY B 309       9.862   9.727  20.900  1.00  1.00
ATOM   1235  C   GLY B 309       9.906   8.821  22.124  1.00  1.00
ATOM   1236  O   GLY B 309       8.939   8.121  22.425  1.00  1.00
ATOM   1237  N   CYS B 310      10.709   9.159  23.073  1.00  1.00
ATOM   1238  CA  CYS B 310      10.919   8.386  24.291  1.00  1.00
ATOM   1239  C   CYS B 310      10.511   9.180  25.525  1.00  1.00
ATOM   1240  O   CYS B 310      10.728  10.389  25.596  1.00  1.00
ATOM   1241  N   PHE B 311       9.870   8.518  26.450  1.00  1.00
ATOM   1242  CA  PHE B 311       9.558   9.019  27.783  1.00  1.00
ATOM   1243  C   PHE B 311      10.337   8.263  28.852  1.00  1.00
ATOM   1244  O   PHE B 311      10.482   7.042  28.781  1.00  1.00
ATOM   1245  N   GLU B 312      10.887   8.996  29.779  1.00  1.00
ATOM   1246  CA  GLU B 312      11.536   8.432  30.957  1.00  1.00
ATOM   1247  C   GLU B 312      10.702   8.665  32.210  1.00  1.00
ATOM   1248  O   GLU B 312      10.290   9.790  32.493  1.00  1.00
ATOM   1249  N   PHE B 313      10.206   7.497  32.812  1.00  1.00
ATOM   1250  CA  PHE B 313       9.333   7.631  33.972  1.00  1.00
ATOM   1251  C   PHE B 313      10.099   8.150  35.182  1.00  1.00
ATOM   1252  O   PHE B 313      11.232   7.739  35.434  1.00  1.00
ATOM   1253  N   TYR B 314       9.313   8.905  36.041  1.00  1.00
ATOM   1254  CA  TYR B 314       9.860   9.348  37.318  1.00  1.00
ATOM   1255  C   TYR B 314       9.554   8.347  38.425  1.00  1.00
ATOM   1256  O   TYR B 314      10.181   8.367  39.484  1.00  1.00
ATOM   1257  N   HIS B 315       8.898   7.343  38.094  1.00  1.00
ATOM   1258  CA  HIS B 315       8.466   6.214  38.908  1.00  1.00
ATOM   1259  C   HIS B 315       8.881   4.890  38.279  1.00  1.00
ATOM   1260  O   HIS B 315       8.946   4.767  37.056  1.00  1.00
ATOM   1261  N   LYS B 316       8.928   3.812  39.064  1.00  1.00
ATOM   1262  CA  LYS B 316       9.066   2.472  38.508  1.00  1.00
ATOM   1263  C   LYS B 316       7.809   2.057  37.753  1.00  1.00
ATOM   1264  O   LYS B 316       6.701   2.135  38.283  1.00  1.00
ATOM   1265  N   CYS B 317       7.908   1.712  36.553  1.00  1.00
ATOM   1266  CA  CYS B 317       6.840   1.259  35.671  1.00  1.00
ATOM   1267  C   CYS B 317       7.100  -0.157  35.172  1.00  1.00
ATOM   1268  O   CYS B 317       8.019  -0.389  34.387  1.00  1.00
ATOM   1269  N   ASP B 318       6.606  -1.146  35.937  1.00  1.00
ATOM   1270  CA  ASP B 318       6.773  -2.546  35.566  1.00  1.00
ATOM   1271  C   ASP B 318       5.967  -2.886  34.319  1.00  1.00
ATOM   1272  O   ASP B 318       4.965  -2.237  34.020  1.00  1.00
ATOM   1273  N   ASN B 319       5.775  -4.113  33.989  1.00  1.00
ATOM   1274  CA  ASN B 319       5.054  -4.551  32.800  1.00  1.00
ATOM   1275  C   ASN B 319       3.556  -4.318  32.948  1.00  1.00
ATOM   1276  O   ASN B 319       2.872  -3.975  31.983  1.00  1.00
ATOM   1277  N   GLU B 320       2.953  -4.442  34.069  1.00  1.00
ATOM   1278  CA  GLU B 320       1.557  -4.076  34.275  1.00  1.00
ATOM   1279  C   GLU B 320       1.333  -2.591  34.016  1.00  1.00
ATOM   1280  O   GLU B 320       0.319  -2.198  33.438  1.00  1.00
ATOM   1281  N   CYS B 321       2.262  -1.751  34.496  1.00  1.00
ATOM   1282  CA  CYS B 321       2.203  -0.316  34.250  1.00  1.00
ATOM   1283  C   CYS B 321       2.379  -0.002  32.770  1.00  1.00
ATOM   1284  O   CYS B 321       1.712   0.879  32.228  1.00  1.00
ATOM   1285  N   MET B 322       3.360  -0.646  32.141  1.00  1.00
ATOM   1286  CA  MET B 322       3.645  -0.451  30.724  1.00  1.00
ATOM   1287  C   MET B 322       2.453  -0.847  29.863  1.00  1.00
ATOM   1288  O   MET B 322       2.119  -0.163  28.895  1.00  1.00
ATOM   1289  N   GLU B 323       1.831  -1.958  30.132  1.00  1.00
ATOM   1290  CA  GLU B 323       0.654  -2.422  29.407  1.00  1.00
ATOM   1291  C   GLU B 323      -0.488  -1.419  29.512  1.00  1.00
ATOM   1292  O   GLU B 323      -1.223  -1.197  28.549  1.00  1.00
ATOM   1293  N   SER B 324      -0.689  -0.809  30.666  1.00  1.00
ATOM   1294  CA  SER B 324      -1.688   0.236  30.858  1.00  1.00
ATOM   1295  C   SER B 324      -1.395   1.446  29.982  1.00  1.00
ATOM   1296  O   SER B 324      -2.309   2.072  29.445  1.00  1.00
ATOM   1297  N   VAL B 325      -0.143   1.820  29.821  1.00  1.00
ATOM   1298  CA  VAL B 325       0.239   2.872  28.887  1.00  1.00
ATOM   1299  C   VAL B 325      -0.084   2.478  27.451  1.00  1.00
ATOM   1300  O   VAL B 325      -0.584   3.290  26.672  1.00  1.00
ATOM   1301  N   ARG B 326       0.219   1.273  27.084  1.00  1.00
ATOM   1302  CA  ARG B 326      -0.002   0.743  25.744  1.00  1.00
ATOM   1303  C   ARG B 326      -1.490   0.606  25.445  1.00  1.00
ATOM   1304  O   ARG B 326      -1.937   0.885  24.332  1.00  1.00
ATOM   1305  N   ASN B 327      -2.341   0.361  26.264  1.00  1.00
ATOM   1306  CA  ASN B 327      -3.767   0.144  26.057  1.00  1.00
ATOM   1307  C   ASN B 327      -4.580   1.346  26.521  1.00  1.00
ATOM   1308  O   ASN B 327      -5.756   1.480  26.182  1.00  1.00
ATOM   1309  N   GLY B 328      -4.035   2.376  26.958  1.00  1.00
ATOM   1310  CA  GLY B 328      -4.645   3.685  27.158  1.00  1.00
ATOM   1311  C   GLY B 328      -5.438   3.731  28.457  1.00  1.00
ATOM   1312  O   GLY B 328      -6.078   4.735  28.770  1.00  1.00
ATOM   1313  N   THR B 329      -4.975   3.129  29.495  1.00  1.00
ATOM   1314  CA  THR B 329      -5.611   3.086  30.806  1.00  1.00
ATOM   1315  C   THR B 329      -4.609   3.377  31.915  1.00  1.00
ATOM   1316  O   THR B 329      -4.957   3.378  33.096  1.00  1.00
ATOM   1317  N   TYR B 330      -3.536   4.101  31.554  1.00  1.00
ATOM   1318  CA  TYR B 330      -2.559   4.527  32.549  1.00  1.00
ATOM   1319  C   TYR B 330      -3.226   5.305  33.677  1.00  1.00
ATOM   1320  O   TYR B 330      -4.002   6.229  33.432  1.00  1.00
ATOM   1321  N   ASP B 331      -2.900   4.939  34.916  1.00  1.00
ATOM   1322  CA  ASP B 331      -3.402   5.626  36.100  1.00  1.00
ATOM   1323  C   ASP B 331      -2.375   6.613  36.640  1.00  1.00
ATOM   1324  O   ASP B 331      -1.410   6.222  37.296  1.00  1.00
ATOM   1325  N   TYR B 332      -2.602   7.975  36.320  1.00  1.00
ATOM   1326  CA  TYR B 332      -1.605   8.969  36.696  1.00  1.00
ATOM   1327  C   TYR B 332      -1.582   9.184  38.204  1.00  1.00
ATOM   1328  O   TYR B 332      -0.518   9.338  38.803  1.00  1.00
ATOM   1329  N   PRO B 333      -2.730   9.314  38.865  1.00  1.00
ATOM   1330  CA  PRO B 333      -2.824   9.541  40.302  1.00  1.00
ATOM   1331  C   PRO B 333      -2.161   8.414  41.083  1.00  1.00
ATOM   1332  O   PRO B 333      -1.547   8.645  42.125  1.00  1.00
ATOM   1333  N   LYS B 334      -2.101   7.240  40.643  1.00  1.00
ATOM   1334  CA  LYS B 334      -1.488   6.075  41.269  1.00  1.00
ATOM   1335  C   LYS B 334       0.009   6.278  41.465  1.00  1.00
ATOM   1336  O   LYS B 334       0.573   5.872  42.481  1.00  1.00
ATOM   1337  N   TYR B 335       0.717   6.868  40.539  1.00  1.00
ATOM   1338  CA  TYR B 335       2.167   7.006  40.601  1.00  1.00
ATOM   1339  C   TYR B 335       2.574   8.463  40.776  1.00  1.00
ATOM   1340  O   TYR B 335       3.712   8.760  41.140  1.00  1.00
ATOM   1341  N   SER B 336       1.703   9.338  40.964  1.00  1.00
ATOM   1342  CA  SER B 336       1.978  10.769  41.009  1.00  1.00
ATOM   1343  C   SER B 336       2.753  11.141  42.266  1.00  1.00
ATOM   1344  O   SER B 336       3.627  12.008  42.234  1.00  1.00
ATOM   1345  N   GLU B 337       2.544  10.568  43.417  1.00  1.00
ATOM   1346  CA  GLU B 337       3.302  10.859  44.628  1.00  1.00
ATOM   1347  C   GLU B 337       4.762  10.451  44.476  1.00  1.00
ATOM   1348  O   GLU B 337       5.664  11.158  44.925  1.00  1.00
ATOM   1349  N   GLU B 338       5.001   9.203  44.005  1.00  1.00
ATOM   1350  CA  GLU B 338       6.362   8.720  43.806  1.00  1.00
ATOM   1351  C   GLU B 338       7.095   9.552  42.761  1.00  1.00
ATOM   1352  O   GLU B 338       8.293   9.806  42.884  1.00  1.00
ATOM   1353  N   SER B 339       6.374   9.871  41.663  1.00  1.00
ATOM   1354  CA  SER B 339       6.948  10.696  40.608  1.00  1.00
ATOM   1355  C   SER B 339       7.386  12.052  41.145  1.00  1.00
ATOM   1356  O   SER B 339       8.422  12.584  40.746  1.00  1.00
ATOM   1357  N   LYS B 340       6.451  12.709  41.890  1.00  1.00
ATOM   1358  CA  LYS B 340       6.712  14.018  42.477  1.00  1.00
ATOM   1359  C   LYS B 340       7.989  14.004  43.307  1.00  1.00
ATOM   1360  O   LYS B 340       8.761  14.963  43.291  1.00  1.00
ATOM   1361  N   LEU B 341       8.162  12.990  44.158  1.00  1.00
ATOM   1362  CA  LEU B 341       9.352  12.857  44.989  1.00  1.00
ATOM   1363  C   LEU B 341      10.608  12.715  44.135  1.00  1.00
ATOM   1364  O   LEU B 341      11.671  13.224  44.489  1.00  1.00
ATOM   1365  N   ASN B 342      10.558  12.147  42.981  1.00  1.00
ATOM   1366  CA  ASN B 342      11.725  11.845  42.162  1.00  1.00
ATOM   1367  C   ASN B 342      12.139  13.050  41.327  1.00  1.00
ATOM   1368  O   ASN B 342      13.318  13.231  41.020  1.00  1.00
ATOM   1369  N   ARG B 343      11.245  13.691  40.631  1.00  1.00
ATOM   1370  CA  ARG B 343      11.604  14.858  39.835  1.00  1.00
ATOM   1371  C   ARG B 343      11.892  16.062  40.722  1.00  1.00
ATOM   1372  O   ARG B 343      11.181  16.312  41.695  1.00  1.00
