# Supplementary material for: ProteinDJ: A high‐performance and modular protein design pipeline
Source: Protein Sci. 2026 Jan 21;35(2):e70464. doi: 10.1002/pro.70464 (PMC12820799; doi:10.1002/pro.70464)
Supplement: Supplementary file 2 — DATA S1. Compressed archive containing input PDB and Bindsweeper YAML files used for benchmarking and comparison of sequence design methods. [file PRO-35-e70464-s001.zip › SupplementaryFile1/binderfolds/ha/fold_30.pdb]

ATOM      1  N   GLY A   1     -29.398  -1.503  -4.318  1.00  0.00
ATOM      2  CA  GLY A   1     -29.115  -2.866  -3.887  1.00  0.00
ATOM      3  C   GLY A   1     -27.712  -3.294  -4.298  1.00  0.00
ATOM      4  O   GLY A   1     -27.033  -4.014  -3.565  1.00  0.00
ATOM      5  N   GLY A   2     -27.231  -2.736  -5.444  1.00  0.00
ATOM      6  CA  GLY A   2     -25.875  -3.037  -5.884  1.00  0.00
ATOM      7  C   GLY A   2     -24.844  -2.318  -5.024  1.00  0.00
ATOM      8  O   GLY A   2     -23.802  -2.880  -4.686  1.00  0.00
ATOM      9  N   GLY A   3     -25.101  -1.050  -4.693  1.00  0.00
ATOM     10  CA  GLY A   3     -24.195  -0.316  -3.818  1.00  0.00
ATOM     11  C   GLY A   3     -24.140  -0.943  -2.431  1.00  0.00
ATOM     12  O   GLY A   3     -23.077  -1.016  -1.814  1.00  0.00
ATOM     13  N   GLY A   4     -25.314  -1.398  -1.924  1.00  0.00
ATOM     14  CA  GLY A   4     -25.352  -2.075  -0.634  1.00  0.00
ATOM     15  C   GLY A   4     -24.548  -3.369  -0.668  1.00  0.00
ATOM     16  O   GLY A   4     -23.820  -3.683   0.274  1.00  0.00
ATOM     17  N   GLY A   5     -24.783  -4.203  -1.712  1.00  0.00
ATOM     18  CA  GLY A   5     -24.034  -5.444  -1.866  1.00  0.00
ATOM     19  C   GLY A   5     -22.537  -5.177  -1.953  1.00  0.00
ATOM     20  O   GLY A   5     -21.731  -5.911  -1.383  1.00  0.00
ATOM     21  N   GLY A   6     -22.186  -4.132  -2.765  1.00  0.00
ATOM     22  CA  GLY A   6     -20.784  -3.757  -2.904  1.00  0.00
ATOM     23  C   GLY A   6     -20.185  -3.354  -1.563  1.00  0.00
ATOM     24  O   GLY A   6     -19.046  -3.701  -1.251  1.00  0.00
ATOM     25  N   GLY A   7     -20.921  -2.567  -0.781  1.00  0.00
ATOM     26  CA  GLY A   7     -20.480  -2.148   0.544  1.00  0.00
ATOM     27  C   GLY A   7     -20.288  -3.346   1.465  1.00  0.00
ATOM     28  O   GLY A   7     -19.330  -3.401   2.236  1.00  0.00
ATOM     29  N   GLY A   8     -21.236  -4.305   1.428  1.00  0.00
ATOM     30  CA  GLY A   8     -21.124  -5.521   2.224  1.00  0.00
ATOM     31  C   GLY A   8     -19.888  -6.322   1.833  1.00  0.00
ATOM     32  O   GLY A   8     -19.179  -6.847   2.692  1.00  0.00
ATOM     33  N   GLY A   9     -19.696  -6.491   0.502  1.00  0.00
ATOM     34  CA  GLY A   9     -18.531  -7.209   0.000  1.00  0.00
ATOM     35  C   GLY A   9     -17.237  -6.548   0.461  1.00  0.00
ATOM     36  O   GLY A   9     -16.281  -7.228   0.834  1.00  0.00
ATOM     37  N   GLY A  10     -17.214  -5.210   0.378  1.00  0.00
ATOM     38  CA  GLY A  10     -16.045  -4.457   0.815  1.00  0.00
ATOM     39  C   GLY A  10     -15.790  -4.650   2.304  1.00  0.00
ATOM     40  O   GLY A  10     -14.646  -4.790   2.735  1.00  0.00
ATOM     41  N   GLY A  11     -16.869  -4.631   3.097  1.00  0.00
ATOM     42  CA  GLY A  11     -16.768  -4.853   4.534  1.00  0.00
ATOM     43  C   GLY A  11     -16.236  -6.247   4.840  1.00  0.00
ATOM     44  O   GLY A  11     -15.409  -6.425   5.734  1.00  0.00
ATOM     45  N   GLY A  12     -16.771  -7.265   4.116  1.00  0.00
ATOM     46  CA  GLY A  12     -16.317  -8.640   4.283  1.00  0.00
ATOM     47  C   GLY A  12     -14.834  -8.774   3.962  1.00  0.00
ATOM     48  O   GLY A  12     -14.098  -9.469   4.662  1.00  0.00
ATOM     49  N   GLY A  13     -14.437  -8.113   2.836  1.00  0.00
ATOM     50  CA  GLY A  13     -13.039  -8.140   2.422  1.00  0.00
ATOM     51  C   GLY A  13     -12.139  -7.511   3.478  1.00  0.00
ATOM     52  O   GLY A  13     -11.056  -8.019   3.767  1.00  0.00
ATOM     53  N   GLY A  14     -12.580  -6.375   4.004  1.00  0.00
ATOM     54  CA  GLY A  14     -11.836  -5.678   5.047  1.00  0.00
ATOM     55  C   GLY A  14     -11.722  -6.530   6.305  1.00  0.00
ATOM     56  O   GLY A  14     -10.674  -6.564   6.950  1.00  0.00
ATOM     57  N   GLY A  15     -12.811  -7.227   6.641  1.00  0.00
ATOM     58  CA  GLY A  15     -12.816  -8.127   7.788  1.00  0.00
ATOM     59  C   GLY A  15     -11.843  -9.282   7.585  1.00  0.00
ATOM     60  O   GLY A  15     -11.134  -9.679   8.510  1.00  0.00
ATOM     61  N   GLY A  16     -11.848  -9.854   6.350  1.00  0.00
ATOM     62  CA  GLY A  16     -10.942 -10.947   6.017  1.00  0.00
ATOM     63  C   GLY A  16      -9.487 -10.508   6.123  1.00  0.00
ATOM     64  O   GLY A  16      -8.639 -11.250   6.617  1.00  0.00
ATOM     65  N   GLY A  17      -9.225  -9.270   5.603  1.00  0.00
ATOM     66  CA  GLY A  17      -7.878  -8.716   5.668  1.00  0.00
ATOM     67  C   GLY A  17      -7.420  -8.549   7.111  1.00  0.00
ATOM     68  O   GLY A  17      -6.271  -8.835   7.445  1.00  0.00
ATOM     69  N   GLY A  18      -8.316  -8.021   7.943  1.00  0.00
ATOM     70  CA  GLY A  18      -8.021  -7.850   9.361  1.00  0.00
ATOM     71  C   GLY A  18      -7.767  -9.192  10.036  1.00  0.00
ATOM     72  O   GLY A  18      -6.865  -9.320  10.864  1.00  0.00
ATOM     73  N   GLY A  19      -8.561 -10.205   9.645  1.00  0.00
ATOM     74  CA  GLY A  19      -8.382 -11.551  10.177  1.00  0.00
ATOM     75  C   GLY A  19      -7.017 -12.114   9.801  1.00  0.00
ATOM     76  O   GLY A  19      -6.348 -12.743  10.621  1.00  0.00
ATOM     77  N   GLY A  20      -6.651 -11.903   8.498  1.00  0.00
ATOM     78  CA  GLY A  20      -5.353 -12.360   8.014  1.00  0.00
ATOM     79  C   GLY A  20      -4.215 -11.703   8.784  1.00  0.00
ATOM     80  O   GLY A  20      -3.229 -12.354   9.129  1.00  0.00
ATOM     81  N   GLY A  21      -4.377 -10.349   8.964  1.00  0.00
ATOM     82  CA  GLY A  21      -3.371  -9.603   9.710  1.00  0.00
ATOM     83  C   GLY A  21      -3.263 -10.107  11.143  1.00  0.00
ATOM     84  O   GLY A  21      -2.165 -10.235  11.685  1.00  0.00
ATOM     85  N   GLY A  22      -4.394 -10.413  11.747  1.00  0.00
ATOM     86  CA  GLY A  22      -4.427 -10.954  13.101  1.00  0.00
ATOM     87  C   GLY A  22      -3.711 -12.296  13.175  1.00  0.00
ATOM     88  O   GLY A  22      -2.975 -12.567  14.124  1.00  0.00
ATOM     89  N   GLY A  23      -3.971 -13.164  12.148  1.00  0.00
ATOM     90  CA  GLY A  23      -3.315 -14.465  12.080  1.00  0.00
ATOM     91  C   GLY A  23      -1.806 -14.314  11.931  1.00  0.00
ATOM     92  O   GLY A  23      -1.035 -15.038  12.561  1.00  0.00
ATOM     93  N   GLY A  24      -1.410 -13.345  11.077  1.00  0.00
ATOM     94  CA  GLY A  24       0.005 -13.067  10.861  1.00  0.00
ATOM     95  C   GLY A  24       0.684 -12.631  12.153  1.00  0.00
ATOM     96  O   GLY A  24       1.801 -13.053  12.451  1.00  0.00
ATOM     97  N   GLY A  25       0.010 -11.687  12.855  1.00  0.00
ATOM     98  CA  GLY A  25       0.527 -11.188  14.124  1.00  0.00
ATOM     99  C   GLY A  25       0.633 -12.306  15.153  1.00  0.00
ATOM    100  O   GLY A  25       1.606 -12.382  15.904  1.00  0.00
ATOM    101  N   GLY A  26      -0.358 -13.198  15.131  1.00  0.00
ATOM    102  CA  GLY A  26      -0.350 -14.344  16.032  1.00  0.00
ATOM    103  C   GLY A  26       0.827 -15.266  15.740  1.00  0.00
ATOM    104  O   GLY A  26       1.484 -15.759  16.658  1.00  0.00
ATOM    105  N   GLY A  27       1.034 -15.538  14.409  1.00  0.00
ATOM    106  CA  GLY A  27       2.140 -16.385  13.982  1.00  0.00
ATOM    107  C   GLY A  27       3.481 -15.785  14.386  1.00  0.00
ATOM    108  O   GLY A  27       4.378 -16.496  14.839  1.00  0.00
ATOM    109  N   GLY A  28       3.612 -14.462  14.156  1.00  0.00
ATOM    110  CA  GLY A  28       4.838 -13.755  14.508  1.00  0.00
ATOM    111  C   GLY A  28       5.095 -13.813  16.008  1.00  0.00
ATOM    112  O   GLY A  28       6.230 -14.000  16.446  1.00  0.00
ATOM    113  N   GLY A  29       4.023 -13.652  16.770  1.00  0.00
ATOM    114  CA  GLY A  29       4.108 -13.724  18.223  1.00  0.00
ATOM    115  C   GLY A  29       4.539 -15.112  18.682  1.00  0.00
ATOM    116  O   GLY A  29       5.354 -15.249  19.594  1.00  0.00
ATOM    117  N   GLY A  30       3.953 -16.152  18.004  1.00  0.00
ATOM    118  CA  GLY A  30       4.309 -17.532  18.312  1.00  0.00
ATOM    119  C   GLY A  30       5.782 -17.796  18.029  1.00  0.00
ATOM    120  O   GLY A  30       6.465 -18.458  18.812  1.00  0.00
ATOM    121  N   GLY A  31       6.240 -17.288  16.862  1.00  0.00
ATOM    122  CA  GLY A  31       7.635 -17.443  16.470  1.00  0.00
ATOM    123  C   GLY A  31       8.566 -16.762  17.465  1.00  0.00
ATOM    124  O   GLY A  31       9.616 -17.300  17.817  1.00  0.00
ATOM    125  N   GLY A  32       8.164 -15.529  17.854  1.00  0.00
ATOM    126  CA  GLY A  32       8.948 -14.782  18.830  1.00  0.00
ATOM    127  C   GLY A  32       9.024 -15.522  20.159  1.00  0.00
ATOM    128  O   GLY A  32      10.079 -15.575  20.792  1.00  0.00
ATOM    129  N   GLY A  33       7.879 -16.080  20.553  1.00  0.00
ATOM    130  CA  GLY A  33       7.812 -16.863  21.781  1.00  0.00
ATOM    131  C   GLY A  33       8.705 -18.095  21.699  1.00  0.00
ATOM    132  O   GLY A  33       9.399 -18.436  22.657  1.00  0.00
ATOM    133  N   GLY A  34       8.657 -18.777  20.517  1.00  0.00
ATOM    134  CA  GLY A  34       9.499 -19.944  20.283  1.00  0.00
ATOM    135  C   GLY A  34      10.976 -19.583  20.370  1.00  0.00
ATOM    136  O   GLY A  34      11.775 -20.328  20.939  1.00  0.00
ATOM    137  N   GLY A  35      11.318 -18.430  19.799  1.00  0.00
ATOM    138  CA  GLY A  35      12.694 -17.948  19.814  1.00  0.00
ATOM    139  C   GLY A  35      13.173 -17.693  21.237  1.00  0.00
ATOM    140  O   GLY A  35      14.302 -18.032  21.592  1.00  0.00
ATOM    141  N   GLY A  36      12.315 -16.995  21.993  1.00  0.00
ATOM    142  CA  GLY A  36      12.653 -16.694  23.379  1.00  0.00
ATOM    143  C   GLY A  36      12.804 -17.970  24.198  1.00  0.00
ATOM    144  O   GLY A  36      13.717 -18.089  25.016  1.00  0.00
ATOM    145  N   GLY A  37      11.919 -18.937  23.925  1.00  0.00
ATOM    146  CA  GLY A  37      11.941 -20.214  24.629  1.00  0.00
ATOM    147  C   GLY A  37      13.203 -21.001  24.303  1.00  0.00
ATOM    148  O   GLY A  37      13.823 -21.593  25.186  1.00  0.00
ATOM    149  N   GLY A  38      13.522 -21.082  22.993  1.00  0.00
ATOM    150  CA  GLY A  38      14.701 -21.809  22.536  1.00  0.00
ATOM    151  C   GLY A  38      15.977 -21.203  23.106  1.00  0.00
ATOM    152  O   GLY A  38      16.890 -21.923  23.511  1.00  0.00
ATOM    153  N   GLY A  39      16.025 -19.869  23.131  1.00  0.00
ATOM    154  CA  GLY A  39      17.192 -19.178  23.664  1.00  0.00
ATOM    155  C   GLY A  39      17.345 -19.426  25.159  1.00  0.00
ATOM    156  O   GLY A  39      18.453 -19.637  25.653  1.00  0.00
ATOM    157  N   GLY A  40      16.210 -19.383  25.857  1.00  0.00
ATOM    158  CA  GLY A  40      16.210 -19.627  27.294  1.00  0.00
ATOM    159  C   GLY A  40      16.617 -21.060  27.610  1.00  0.00
ATOM    160  O   GLY A  40      17.380 -21.307  28.544  1.00  0.00
ATOM    161  N   GLY A  41      16.104 -22.012  26.803  1.00  0.00
ATOM    162  CA  GLY A  41      16.439 -23.423  26.957  1.00  0.00
ATOM    163  C   GLY A  41      17.925 -23.664  26.726  1.00  0.00
ATOM    164  O   GLY A  41      18.558 -24.434  27.449  1.00  0.00
ATOM    165  N   GLY A  42      18.468 -23.057  25.674  1.00  0.00
ATOM    166  CA  GLY A  42      19.883 -23.195  25.352  1.00  0.00
ATOM    167  C   GLY A  42      20.759 -22.628  26.461  1.00  0.00
ATOM    168  O   GLY A  42      21.793 -23.202  26.803  1.00  0.00
ATOM    169  N   GLY A  43      20.305 -21.498  27.020  1.00  0.00
ATOM    170  CA  GLY A  43      21.042 -20.888  28.120  1.00  0.00
ATOM    171  C   GLY A  43      21.050 -21.792  29.346  1.00  0.00
ATOM    172  O   GLY A  43      22.067 -21.921  30.027  1.00  0.00
ATOM    173  N   GLY A  44      19.891 -22.511  29.514  1.00  0.00
ATOM    174  CA  GLY A  44      19.757 -23.440  30.630  1.00  0.00
ATOM    175  C   GLY A  44      20.588 -24.696  30.404  1.00  0.00
ATOM    176  O   GLY A  44      21.199 -25.223  31.334  1.00  0.00
ATOM    177  N   GLY A  45      20.719 -25.096  29.116  1.00  0.00
ATOM    178  CA  GLY A  45      21.387 -26.338  28.744  1.00  0.00
ATOM    179  C   GLY A  45      22.866 -26.105  28.466  1.00  0.00
ATOM    180  O   GLY A  45      23.708 -26.941  28.793  1.00  0.00
ATOM    181  N   GLY A  46      23.244 -25.035  27.881  1.00  0.00
ATOM    182  CA  GLY A  46      24.626 -24.863  27.452  1.00  0.00
ATOM    183  C   GLY A  46      25.300 -23.724  28.207  1.00  0.00
ATOM    184  O   GLY A  46      26.193 -23.950  29.023  1.00  0.00
ATOM    185  N   GLY A  47      25.859 -22.843  27.531  1.00  0.00
ATOM    186  CA  GLY A  47      26.477 -21.657  28.111  1.00  0.00
ATOM    187  C   GLY A  47      25.775 -20.387  27.646  1.00  0.00
ATOM    188  O   GLY A  47      25.190 -20.350  26.564  1.00  0.00
ATOM    189  N   GLY A  48      26.062 -19.320  28.319  1.00  0.00
ATOM    190  CA  GLY A  48      25.459 -18.038  27.976  1.00  0.00
ATOM    191  C   GLY A  48      25.868 -17.593  26.577  1.00  0.00
ATOM    192  O   GLY A  48      25.062 -17.039  25.831  1.00  0.00
ATOM    193  N   GLY A  49      27.117 -17.840  26.202  1.00  0.00
ATOM    194  CA  GLY A  49      27.607 -17.475  24.878  1.00  0.00
ATOM    195  C   GLY A  49      26.833 -18.202  23.786  1.00  0.00
ATOM    196  O   GLY A  49      26.488 -17.615  22.760  1.00  0.00
ATOM    197  N   GLY A  50      26.648 -19.508  23.943  1.00  0.00
ATOM    198  CA  GLY A  50      25.896 -20.295  22.973  1.00  0.00
ATOM    199  C   GLY A  50      24.448 -19.829  22.890  1.00  0.00
ATOM    200  O   GLY A  50      23.870 -19.759  21.805  1.00  0.00
ATOM    201  N   GLY A  51      23.874 -19.490  24.055  1.00  0.00
ATOM    202  CA  GLY A  51      22.505 -18.990  24.096  1.00  0.00
ATOM    203  C   GLY A  51      22.381 -17.662  23.360  1.00  0.00
ATOM    204  O   GLY A  51      21.404 -17.423  22.651  1.00  0.00
ATOM    205  N   GLY A  52      23.339 -16.778  23.557  1.00  0.00
ATOM    206  CA  GLY A  52      23.346 -15.493  22.869  1.00  0.00
ATOM    207  C   GLY A  52      23.416 -15.677  21.359  1.00  0.00
ATOM    208  O   GLY A  52      22.728 -14.986  20.607  1.00  0.00
ATOM    209  N   GLY A  53      24.312 -16.557  20.888  1.00  0.00
ATOM    210  CA  GLY A  53      24.417 -16.866  19.467  1.00  0.00
ATOM    211  C   GLY A  53      23.111 -17.436  18.929  1.00  0.00
ATOM    212  O   GLY A  53      22.673 -17.083  17.834  1.00  0.00
ATOM    213  N   GLY A  54      22.513 -18.340  19.689  1.00  0.00
ATOM    214  CA  GLY A  54      21.241 -18.940  19.304  1.00  0.00
ATOM    215  C   GLY A  54      20.135 -17.895  19.241  1.00  0.00
ATOM    216  O   GLY A  54      19.291 -17.923  18.346  1.00  0.00
ATOM    217  N   GLY A  55      20.139 -16.967  20.209  1.00  0.00
ATOM    218  CA  GLY A  55      19.143 -15.903  20.236  1.00  0.00
ATOM    219  C   GLY A  55      19.274 -14.994  19.020  1.00  0.00
ATOM    220  O   GLY A  55      18.275 -14.593  18.423  1.00  0.00
ATOM    221  N   GLY A  56      20.496 -14.650  18.653  1.00  0.00
ATOM    222  CA  GLY A  56      20.755 -13.834  17.473  1.00  0.00
ATOM    223  C   GLY A  56      20.267 -14.525  16.207  1.00  0.00
ATOM    224  O   GLY A  56      19.675 -13.893  15.332  1.00  0.00
ATOM    225  N   GLY A  57      20.613 -15.840  16.085  1.00  0.00
ATOM    226  CA  GLY A  57      20.189 -16.609  14.922  1.00  0.00
ATOM    227  C   GLY A  57      18.671 -16.696  14.842  1.00  0.00
ATOM    228  O   GLY A  57      18.087 -16.562  13.767  1.00  0.00
ATOM    229  N   GLY A  58      18.053 -16.972  16.003  1.00  0.00
ATOM    230  CA  GLY A  58      16.601 -17.091  16.060  1.00  0.00
ATOM    231  C   GLY A  58      15.927 -15.761  15.748  1.00  0.00
ATOM    232  O   GLY A  58      14.908 -15.718  15.059  1.00  0.00
ATOM    233  N   GLY A  59      16.478 -14.683  16.283  1.00  0.00
ATOM    234  CA  GLY A  59      15.938 -13.356  16.015  1.00  0.00
ATOM    235  C   GLY A  59      16.014 -13.020  14.531  1.00  0.00
ATOM    236  O   GLY A  59      15.083 -12.448  13.965  1.00  0.00
ATOM    237  N   GLY A  60      17.147 -13.406  13.908  1.00  0.00
ATOM    238  CA  GLY A  60      17.329 -13.203  12.476  1.00  0.00
ATOM    239  C   GLY A  60      16.302 -13.990  11.672  1.00  0.00
ATOM    240  O   GLY A  60      15.742 -13.486  10.699  1.00  0.00
ATOM    241  N   GLY A  61      16.132 -15.279  12.057  1.00  0.00
ATOM    242  CA  GLY A  61      15.160 -16.135  11.389  1.00  0.00
ATOM    243  C   GLY A  61      13.746 -15.593  11.549  1.00  0.00
ATOM    244  O   GLY A  61      12.954 -15.608  10.606  1.00  0.00
ATOM    245  N   GLY A  62      13.444 -15.122  12.769  1.00  0.00
ATOM    246  CA  GLY A  62      12.125 -14.572  13.058  1.00  0.00
ATOM    247  C   GLY A  62      11.852 -13.327  12.223  1.00  0.00
ATOM    248  O   GLY A  62      10.746 -13.138  11.717  1.00  0.00
ATOM    249  N   GLY A  63      12.888 -12.477  12.107  1.00  0.00
ATOM    250  CA  GLY A  63      12.753 -11.261  11.313  1.00  0.00
ATOM    251  C   GLY A  63      12.483 -11.585   9.850  1.00  0.00
ATOM    252  O   GLY A  63      11.653 -10.945   9.205  1.00  0.00
ATOM    253  N   GLY A  64      13.246 -12.621   9.346  1.00  0.00
ATOM    254  CA  GLY A  64      13.070 -13.047   7.963  1.00  0.00
ATOM    255  C   GLY A  64      11.672 -13.607   7.732  1.00  0.00
ATOM    256  O   GLY A  64      11.038 -13.320   6.717  1.00  0.00
ATOM    257  N   GLY A  65      11.240 -14.484   8.676  1.00  0.00
ATOM    258  CA  GLY A  65       9.915 -15.086   8.582  1.00  0.00
ATOM    259  C   GLY A  65       8.822 -14.029   8.678  1.00  0.00
ATOM    260  O   GLY A  65       7.827 -14.084   7.956  1.00  0.00
ATOM    261  N   GLY A  66       9.022 -13.078   9.589  1.00  0.00
ATOM    262  CA  GLY A  66       8.061 -12.000   9.787  1.00  0.00
ATOM    263  C   GLY A  66       7.909 -11.158   8.526  1.00  0.00
ATOM    264  O   GLY A  66       6.800 -10.775   8.154  1.00  0.00
ATOM    265  N   GLY A  67       9.044 -10.875   7.889  1.00  0.00
ATOM    266  CA  GLY A  67       9.048 -10.110   6.648  1.00  0.00
ATOM    267  C   GLY A  67       8.316 -10.856   5.539  1.00  0.00
ATOM    268  O   GLY A  67       7.555 -10.261   4.776  1.00  0.00
ATOM    269  N   GLY A  68       8.584 -12.202   5.500  1.00  0.00
ATOM    270  CA  GLY A  68       7.925 -13.032   4.499  1.00  0.00
ATOM    271  C   GLY A  68       6.421 -13.091   4.737  1.00  0.00
ATOM    272  O   GLY A  68       5.631 -13.012   3.796  1.00  0.00
ATOM    273  N   GLY A  69       6.054 -13.256   6.029  1.00  0.00
ATOM    274  CA  GLY A  69       4.644 -13.343   6.390  1.00  0.00
ATOM    275  C   GLY A  69       3.926 -12.027   6.121  1.00  0.00
ATOM    276  O   GLY A  69       2.793 -12.014   5.638  1.00  0.00
ATOM    277  N   GLY A  70       4.583 -10.927   6.473  1.00  0.00
ATOM    278  CA  GLY A  70       4.016  -9.604   6.241  1.00  0.00
ATOM    279  C   GLY A  70       3.779  -9.359   4.757  1.00  0.00
ATOM    280  O   GLY A  70       2.752  -8.804   4.365  1.00  0.00
ATOM    281  N   GLY A  71       4.773  -9.796   3.966  1.00  0.00
ATOM    282  CA  GLY A  71       4.676  -9.654   2.518  1.00  0.00
ATOM    283  C   GLY A  71       3.543 -10.504   1.957  1.00  0.00
ATOM    284  O   GLY A  71       2.808 -10.068   1.071  1.00  0.00
ATOM    285  N   GLY A  72       3.425 -11.740   2.529  1.00  0.00
ATOM    286  CA  GLY A  72       2.351 -12.631   2.107  1.00  0.00
ATOM    287  C   GLY A  72       0.986 -12.058   2.466  1.00  0.00
ATOM    288  O   GLY A  72       0.042 -12.139   1.681  1.00  0.00
ATOM    289  N   GLY A  73       0.899 -11.504   3.707  1.00  0.00
ATOM    290  CA  GLY A  73      -0.348 -10.906   4.168  1.00  0.00
ATOM    291  C   GLY A  73      -0.747  -9.723   3.295  1.00  0.00
ATOM    292  O   GLY A  73      -1.919  -9.556   2.957  1.00  0.00
ATOM    293  N   GLY A  74       0.265  -8.868   2.998  1.00  0.00
ATOM    294  CA  GLY A  74       0.016  -7.719   2.136  1.00  0.00
ATOM    295  C   GLY A  74      -0.492  -8.156   0.768  1.00  0.00
ATOM    296  O   GLY A  74      -1.405  -7.547   0.211  1.00  0.00
ATOM    297  N   GLY A  75       0.126  -9.271   0.270  1.00  0.00
ATOM    298  CA  GLY A  75      -0.292  -9.814  -1.017  1.00  0.00
ATOM    299  C   GLY A  75      -1.717 -10.350  -0.951  1.00  0.00
ATOM    300  O   GLY A  75      -2.510 -10.147  -1.870  1.00  0.00
ATOM    301  N   GLY A  76      -2.015 -11.079   0.150  1.00  0.00
ATOM    302  CA  GLY A  76      -3.356 -11.622   0.326  1.00  0.00
ATOM    303  C   GLY A  76      -4.392 -10.509   0.427  1.00  0.00
ATOM    304  O   GLY A  76      -5.478 -10.605  -0.144  1.00  0.00
ATOM    305  N   GLY A  77      -4.028  -9.451   1.198  1.00  0.00
ATOM    306  CA  GLY A  77      -4.927  -8.315   1.360  1.00  0.00
ATOM    307  C   GLY A  77      -5.203  -7.635   0.025  1.00  0.00
ATOM    308  O   GLY A  77      -6.337  -7.258  -0.268  1.00  0.00
ATOM    309  N   GLY A  78      -4.133  -7.480  -0.757  1.00  0.00
ATOM    310  CA  GLY A  78      -4.260  -6.888  -2.083  1.00  0.00
ATOM    311  C   GLY A  78      -5.124  -7.753  -2.991  1.00  0.00
ATOM    312  O   GLY A  78      -5.949  -7.243  -3.749  1.00  0.00
ATOM    313  N   GLY A  79      -4.905  -9.102  -2.877  1.00  0.00
ATOM    314  CA  GLY A  79      -5.696 -10.040  -3.663  1.00  0.00
ATOM    315  C   GLY A  79      -7.175  -9.947  -3.307  1.00  0.00
ATOM    316  O   GLY A  79      -8.038  -9.986  -4.183  1.00  0.00
ATOM    317  N   GLY A  80      -7.453  -9.888  -1.979  1.00  0.00
ATOM    318  CA  GLY A  80      -8.833  -9.778  -1.523  1.00  0.00
ATOM    319  C   GLY A  80      -9.480  -8.495  -2.029  1.00  0.00
ATOM    320  O   GLY A  80     -10.637  -8.496  -2.451  1.00  0.00
ATOM    321  N   GLY A  81      -8.730  -7.401  -1.950  1.00  0.00
ATOM    322  CA  GLY A  81      -9.239  -6.116  -2.412  1.00  0.00
ATOM    323  C   GLY A  81      -9.524  -6.141  -3.909  1.00  0.00
ATOM    324  O   GLY A  81     -10.540  -5.618  -4.366  1.00  0.00
ATOM    325  N   GLY A  82      -8.612  -6.755  -4.652  1.00  0.00
ATOM    326  CA  GLY A  82      -8.764  -6.883  -6.096  1.00  0.00
ATOM    327  C   GLY A  82      -9.974  -7.738  -6.449  1.00  0.00
ATOM    328  O   GLY A  82     -10.716  -7.428  -7.381  1.00  0.00
ATOM    329  N   GLY A  83     -10.112  -8.863  -5.704  1.00  0.00
ATOM    330  CA  GLY A  83     -11.243  -9.755  -5.929  1.00  0.00
ATOM    331  C   GLY A  83     -12.566  -9.032  -5.716  1.00  0.00
ATOM    332  O   GLY A  83     -13.511  -9.206  -6.486  1.00  0.00
ATOM    333  N   GLY A  84     -12.660  -8.290  -4.592  1.00  0.00
ATOM    334  CA  GLY A  84     -13.870  -7.533  -4.300  1.00  0.00
ATOM    335  C   GLY A  84     -14.160  -6.513  -5.394  1.00  0.00
ATOM    336  O   GLY A  84     -15.306  -6.343  -5.809  1.00  0.00
ATOM    337  N   GLY A  85     -13.130  -5.827  -5.828  1.00  0.00
ATOM    338  CA  GLY A  85     -13.277  -4.825  -6.876  1.00  0.00
ATOM    339  C   GLY A  85     -13.791  -5.449  -8.167  1.00  0.00
ATOM    340  O   GLY A  85     -14.644  -4.878  -8.848  1.00  0.00
ATOM    341  N   GLY A  86     -13.174  -6.616  -8.528  1.00  0.00
ATOM    342  CA  GLY A  86     -13.611  -7.344  -9.714  1.00  0.00
ATOM    343  C   GLY A  86     -15.085  -7.714  -9.621  1.00  0.00
ATOM    344  O   GLY A  86     -15.821  -7.623 -10.604  1.00  0.00
ATOM    345  N   GLY A  87     -15.460  -8.258  -8.447  1.00  0.00
ATOM    346  CA  GLY A  87     -16.850  -8.644  -8.231  1.00  0.00
ATOM    347  C   GLY A  87     -17.784  -7.451  -8.393  1.00  0.00
ATOM    348  O   GLY A  87     -18.858  -7.568  -8.982  1.00  0.00
ATOM    349  N   GLY A  88     -17.414  -6.319  -7.805  1.00  0.00
ATOM    350  CA  GLY A  88     -18.229  -5.114  -7.898  1.00  0.00
ATOM    351  C   GLY A  88     -18.346  -4.638  -9.340  1.00  0.00
ATOM    352  O   GLY A  88     -19.407  -4.189  -9.772  1.00  0.00
ATOM    353  N   GLY A  89     -17.237  -4.693 -10.053  1.00  0.00
ATOM    354  CA  GLY A  89     -17.223  -4.285 -11.453  1.00  0.00
ATOM    355  C   GLY A  89     -18.133  -5.170 -12.294  1.00  0.00
ATOM    356  O   GLY A  89     -18.814  -4.693 -13.202  1.00  0.00
ATOM    357  N   GLY A  90     -18.178  -6.435 -11.931  1.00  0.00
ATOM    358  CA  GLY A  90     -19.079  -7.350 -12.622  1.00  0.00
ATOM    359  C   GLY A  90     -20.527  -7.107 -12.219  1.00  0.00
ATOM    360  O   GLY A  90     -21.412  -7.015 -13.071  1.00  0.00
ATOM    361  N   ALA B  91      16.412   5.002  34.962  1.00  1.00
ATOM    362  CA  ALA B  91      14.961   5.053  35.098  1.00  1.00
ATOM    363  C   ALA B  91      14.274   4.324  33.951  1.00  1.00
ATOM    364  O   ALA B  91      14.726   4.381  32.808  1.00  1.00
ATOM    365  N   ASP B  92      13.125   3.652  34.216  1.00  1.00
ATOM    366  CA  ASP B  92      12.406   2.996  33.131  1.00  1.00
ATOM    367  C   ASP B  92      12.060   3.983  32.024  1.00  1.00
ATOM    368  O   ASP B  92      11.685   5.125  32.292  1.00  1.00
ATOM    369  N   THR B  93      11.794   3.381  30.806  1.00  1.00
ATOM    370  CA  THR B  93      11.441   4.178  29.637  1.00  1.00
ATOM    371  C   THR B  93      10.450   3.440  28.746  1.00  1.00
ATOM    372  O   THR B  93      10.475   2.212  28.657  1.00  1.00
ATOM    373  N   ILE B  94       9.740   4.154  27.960  1.00  1.00
ATOM    374  CA  ILE B  94       8.854   3.745  26.877  1.00  1.00
ATOM    375  C   ILE B  94       8.962   4.692  25.689  1.00  1.00
ATOM    376  O   ILE B  94       9.044   5.909  25.859  1.00  1.00
ATOM    377  N   CYS B  95       9.152   4.178  24.515  1.00  1.00
ATOM    378  CA  CYS B  95       9.270   4.944  23.280  1.00  1.00
ATOM    379  C   CYS B  95       8.187   4.552  22.283  1.00  1.00
ATOM    380  O   CYS B  95       7.851   3.376  22.148  1.00  1.00
ATOM    381  N   ILE B  96       7.599   5.625  21.584  1.00  1.00
ATOM    382  CA  ILE B  96       6.668   5.417  20.482  1.00  1.00
ATOM    383  C   ILE B  96       7.392   5.422  19.141  1.00  1.00
ATOM    384  O   ILE B  96       8.165   6.333  18.846  1.00  1.00
ATOM    385  N   GLY B  97       7.348   4.342  18.406  1.00  1.00
ATOM    386  CA  GLY B  97       8.099   4.257  17.160  1.00  1.00
ATOM    387  C   GLY B  97       7.207   3.816  16.007  1.00  1.00
ATOM    388  O   GLY B  97       6.041   3.476  16.207  1.00  1.00
ATOM    389  N   TYR B  98       7.891   3.264  14.950  1.00  1.00
ATOM    390  CA  TYR B  98       7.281   2.737  13.735  1.00  1.00
ATOM    391  C   TYR B  98       8.085   1.570  13.176  1.00  1.00
ATOM    392  O   TYR B  98       9.309   1.530  13.303  1.00  1.00
ATOM    393  N   HIS B  99       7.413   0.733  12.343  1.00  1.00
ATOM    394  CA  HIS B  99       8.028  -0.431  11.716  1.00  1.00
ATOM    395  C   HIS B  99       9.071  -0.016  10.686  1.00  1.00
ATOM    396  O   HIS B  99       8.881   0.955   9.953  1.00  1.00
ATOM    397  N   ALA B 100      10.072  -0.846  10.524  1.00  1.00
ATOM    398  CA  ALA B 100      11.079  -0.868   9.470  1.00  1.00
ATOM    399  C   ALA B 100      11.457  -2.296   9.098  1.00  1.00
ATOM    400  O   ALA B 100      11.463  -3.188   9.947  1.00  1.00
ATOM    401  N   ASN B 101      11.754  -2.559   7.899  1.00  1.00
ATOM    402  CA  ASN B 101      12.130  -3.889   7.437  1.00  1.00
ATOM    403  C   ASN B 101      13.237  -3.818   6.393  1.00  1.00
ATOM    404  O   ASN B 101      13.483  -2.764   5.807  1.00  1.00
ATOM    405  N   ASN B 102      13.456  -4.884   5.699  1.00  1.00
ATOM    406  CA  ASN B 102      14.493  -5.012   4.682  1.00  1.00
ATOM    407  C   ASN B 102      13.926  -4.785   3.286  1.00  1.00
ATOM    408  O   ASN B 102      14.671  -4.570   2.330  1.00  1.00
ATOM    409  N   SER B 103      12.809  -4.212   3.134  1.00  1.00
ATOM    410  CA  SER B 103      12.224  -3.885   1.839  1.00  1.00
ATOM    411  C   SER B 103      13.058  -2.843   1.105  1.00  1.00
ATOM    412  O   SER B 103      13.469  -1.840   1.688  1.00  1.00
ATOM    413  N   THR B 104      13.169  -3.027  -0.242  1.00  1.00
ATOM    414  CA  THR B 104      13.896  -2.075  -1.073  1.00  1.00
ATOM    415  C   THR B 104      13.001  -1.500  -2.163  1.00  1.00
ATOM    416  O   THR B 104      13.282  -0.435  -2.714  1.00  1.00
ATOM    417  N   ASP B 105      11.673  -1.823  -2.054  1.00  1.00
ATOM    418  CA  ASP B 105      10.676  -1.253  -2.953  1.00  1.00
ATOM    419  C   ASP B 105      10.575   0.257  -2.779  1.00  1.00
ATOM    420  O   ASP B 105      10.610   0.765  -1.658  1.00  1.00
ATOM    421  N   THR B 106      10.382   0.945  -3.915  1.00  1.00
ATOM    422  CA  THR B 106      10.231   2.395  -3.899  1.00  1.00
ATOM    423  C   THR B 106       8.960   2.825  -4.620  1.00  1.00
ATOM    424  O   THR B 106       8.553   2.207  -5.603  1.00  1.00
ATOM    425  N   VAL B 107       8.451   3.912  -4.235  1.00  1.00
ATOM    426  CA  VAL B 107       7.320   4.612  -4.832  1.00  1.00
ATOM    427  C   VAL B 107       7.641   6.085  -5.056  1.00  1.00
ATOM    428  O   VAL B 107       8.400   6.687  -4.297  1.00  1.00
ATOM    429  N   ASP B 108       6.926   6.729  -5.883  1.00  1.00
ATOM    430  CA  ASP B 108       6.981   8.174  -6.075  1.00  1.00
ATOM    431  C   ASP B 108       5.743   8.853  -5.503  1.00  1.00
ATOM    432  O   ASP B 108       4.648   8.292  -5.529  1.00  1.00
ATOM    433  N   THR B 109       5.958  10.057  -5.026  1.00  1.00
ATOM    434  CA  THR B 109       4.884  10.956  -4.623  1.00  1.00
ATOM    435  C   THR B 109       4.902  12.240  -5.443  1.00  1.00
ATOM    436  O   THR B 109       5.951  12.662  -5.929  1.00  1.00
ATOM    437  N   VAL B 110       4.132  13.167  -5.237  1.00  1.00
ATOM    438  CA  VAL B 110       4.192  14.469  -5.891  1.00  1.00
ATOM    439  C   VAL B 110       5.378  15.283  -5.388  1.00  1.00
ATOM    440  O   VAL B 110       6.045  15.969  -6.163  1.00  1.00
ATOM    441  N   LEU B 111       5.779  15.170  -4.233  1.00  1.00
ATOM    442  CA  LEU B 111       6.873  15.927  -3.637  1.00  1.00
ATOM    443  C   LEU B 111       8.169  15.122  -3.644  1.00  1.00
ATOM    444  O   LEU B 111       9.255  15.678  -3.807  1.00  1.00
ATOM    445  N   GLU B 112       8.304  13.999  -3.933  1.00  1.00
ATOM    446  CA  GLU B 112       9.401  13.075  -3.674  1.00  1.00
ATOM    447  C   GLU B 112       9.395  11.920  -4.668  1.00  1.00
ATOM    448  O   GLU B 112       8.360  11.297  -4.904  1.00  1.00
ATOM    449  N   LYS B 113      10.566  11.646  -5.250  1.00  1.00
ATOM    450  CA  LYS B 113      10.759  10.470  -6.089  1.00  1.00
ATOM    451  C   LYS B 113      11.631   9.433  -5.392  1.00  1.00
ATOM    452  O   LYS B 113      12.680   9.762  -4.839  1.00  1.00
ATOM    453  N   ASN B 114      11.227   8.106  -5.648  1.00  1.00
ATOM    454  CA  ASN B 114      12.149   7.068  -5.202  1.00  1.00
ATOM    455  C   ASN B 114      12.175   6.971  -3.682  1.00  1.00
ATOM    456  O   ASN B 114      13.241   7.001  -3.066  1.00  1.00
ATOM    457  N   VAL B 115      11.025   7.079  -2.998  1.00  1.00
ATOM    458  CA  VAL B 115      10.830   6.787  -1.583  1.00  1.00
ATOM    459  C   VAL B 115      10.790   5.285  -1.331  1.00  1.00
ATOM    460  O   VAL B 115       9.992   4.566  -1.932  1.00  1.00
ATOM    461  N   THR B 116      11.834   4.805  -0.516  1.00  1.00
ATOM    462  CA  THR B 116      11.761   3.409  -0.101  1.00  1.00
ATOM    463  C   THR B 116      10.713   3.212   0.987  1.00  1.00
ATOM    464  O   THR B 116      10.697   3.932   1.985  1.00  1.00
ATOM    465  N   VAL B 117       9.849   2.255   0.836  1.00  1.00
ATOM    466  CA  VAL B 117       8.733   2.023   1.744  1.00  1.00
ATOM    467  C   VAL B 117       8.716   0.583   2.240  1.00  1.00
ATOM    468  O   VAL B 117       9.074  -0.340   1.508  1.00  1.00
ATOM    469  N   THR B 118       8.100   0.343   3.419  1.00  1.00
ATOM    470  CA  THR B 118       8.018  -0.984   4.017  1.00  1.00
ATOM    471  C   THR B 118       7.058  -1.878   3.243  1.00  1.00
ATOM    472  O   THR B 118       7.316  -3.067   3.055  1.00  1.00
ATOM    473  N   HIS B 119       6.044  -1.542   2.750  1.00  1.00
ATOM    474  CA  HIS B 119       5.029  -2.298   2.027  1.00  1.00
ATOM    475  C   HIS B 119       4.456  -1.485   0.872  1.00  1.00
ATOM    476  O   HIS B 119       4.299  -0.268   0.975  1.00  1.00
ATOM    477  N   SER B 120       4.237  -2.192  -0.250  1.00  1.00
ATOM    478  CA  SER B 120       3.662  -1.617  -1.460  1.00  1.00
ATOM    479  C   SER B 120       3.111  -2.701  -2.377  1.00  1.00
ATOM    480  O   SER B 120       3.533  -3.856  -2.312  1.00  1.00
ATOM    481  N   VAL B 121       2.397  -2.338  -3.380  1.00  1.00
ATOM    482  CA  VAL B 121       1.738  -3.204  -4.350  1.00  1.00
ATOM    483  C   VAL B 121       1.891  -2.662  -5.765  1.00  1.00
ATOM    484  O   VAL B 121       1.757  -1.461  -5.998  1.00  1.00
ATOM    485  N   ASN B 122       2.297  -3.600  -6.739  1.00  1.00
ATOM    486  CA  ASN B 122       2.312  -3.175  -8.134  1.00  1.00
ATOM    487  C   ASN B 122       0.913  -3.214  -8.737  1.00  1.00
ATOM    488  O   ASN B 122       0.203  -4.212  -8.618  1.00  1.00
ATOM    489  N   LEU B 123       0.492  -2.114  -9.389  1.00  1.00
ATOM    490  CA  LEU B 123      -0.823  -2.012 -10.011  1.00  1.00
ATOM    491  C   LEU B 123      -0.727  -2.137 -11.527  1.00  1.00
ATOM    492  O   LEU B 123      -1.705  -2.473 -12.195  1.00  1.00
ATOM    493  N   LEU B 124       0.359  -2.274 -12.078  1.00  1.00
ATOM    494  CA  LEU B 124       0.662  -2.364 -13.501  1.00  1.00
ATOM    495  C   LEU B 124       1.192  -3.747 -13.865  1.00  1.00
ATOM    496  O   LEU B 124       2.174  -4.217 -13.291  1.00  1.00
ATOM    497  N   GLU B 125       0.306  -4.472 -14.681  1.00  1.00
ATOM    498  CA  GLU B 125       0.695  -5.782 -15.189  1.00  1.00
ATOM    499  C   GLU B 125       1.557  -5.655 -16.439  1.00  1.00
ATOM    500  O   GLU B 125       1.234  -4.896 -17.353  1.00  1.00
ATOM    501  N   ASP B 126       2.725  -6.304 -16.431  1.00  1.00
ATOM    502  CA  ASP B 126       3.644  -6.228 -17.560  1.00  1.00
ATOM    503  C   ASP B 126       4.068  -7.618 -18.019  1.00  1.00
ATOM    504  O   ASP B 126       4.482  -7.804 -19.163  1.00  1.00
ATOM    505  N   SER B 127       3.480  -8.618 -17.498  1.00  1.00
ATOM    506  CA  SER B 127       3.721 -10.029 -17.775  1.00  1.00
ATOM    507  C   SER B 127       2.553 -10.650 -18.531  1.00  1.00
ATOM    508  O   SER B 127       1.391 -10.419 -18.195  1.00  1.00
ATOM    509  N   HIS B 128       2.831 -11.257 -19.633  1.00  1.00
ATOM    510  CA  HIS B 128       1.936 -12.108 -20.407  1.00  1.00
ATOM    511  C   HIS B 128       2.555 -13.478 -20.656  1.00  1.00
ATOM    512  O   HIS B 128       3.757 -13.591 -20.897  1.00  1.00
ATOM    513  N   ASN B 129       1.973 -14.455 -20.885  1.00  1.00
ATOM    514  CA  ASN B 129       2.428 -15.824 -21.096  1.00  1.00
ATOM    515  C   ASN B 129       2.878 -16.040 -22.535  1.00  1.00
ATOM    516  O   ASN B 129       3.576 -17.008 -22.839  1.00  1.00
ATOM    517  N   GLY B 130       2.978 -15.245 -23.381  1.00  1.00
ATOM    518  CA  GLY B 130       3.529 -15.302 -24.730  1.00  1.00
ATOM    519  C   GLY B 130       2.836 -16.373 -25.562  1.00  1.00
ATOM    520  O   GLY B 130       3.458 -17.013 -26.410  1.00  1.00
ATOM    521  N   LYS B 131       1.619 -16.713 -25.370  1.00  1.00
ATOM    522  CA  LYS B 131       0.861 -17.752 -26.058  1.00  1.00
ATOM    523  C   LYS B 131      -0.512 -17.244 -26.480  1.00  1.00
ATOM    524  O   LYS B 131      -1.134 -16.449 -25.775  1.00  1.00
ATOM    525  N   LEU B 132      -1.012 -17.745 -27.673  1.00  1.00
ATOM    526  CA  LEU B 132      -2.442 -17.636 -27.937  1.00  1.00
ATOM    527  C   LEU B 132      -3.220 -18.736 -27.222  1.00  1.00
ATOM    528  O   LEU B 132      -2.853 -19.909 -27.283  1.00  1.00
ATOM    529  N   CYS B 133      -4.218 -18.398 -26.504  1.00  1.00
ATOM    530  CA  CYS B 133      -4.958 -19.322 -25.653  1.00  1.00
ATOM    531  C   CYS B 133      -6.438 -19.339 -26.013  1.00  1.00
ATOM    532  O   CYS B 133      -7.000 -18.320 -26.415  1.00  1.00
ATOM    533  N   ARG B 134      -7.157 -20.413 -25.549  1.00  1.00
ATOM    534  CA  ARG B 134      -8.613 -20.341 -25.586  1.00  1.00
ATOM    535  C   ARG B 134      -9.137 -19.283 -24.624  1.00  1.00
ATOM    536  O   ARG B 134      -8.636 -19.143 -23.508  1.00  1.00
ATOM    537  N   LEU B 135     -10.284 -18.688 -25.033  1.00  1.00
ATOM    538  CA  LEU B 135     -11.010 -17.775 -24.158  1.00  1.00
ATOM    539  C   LEU B 135     -12.254 -18.440 -23.578  1.00  1.00
ATOM    540  O   LEU B 135     -13.132 -18.886 -24.317  1.00  1.00
ATOM    541  N   LYS B 136     -12.326 -18.547 -22.202  1.00  1.00
ATOM    542  CA  LYS B 136     -13.561 -19.127 -21.688  1.00  1.00
ATOM    543  C   LYS B 136     -13.790 -20.523 -22.251  1.00  1.00
ATOM    544  O   LYS B 136     -14.930 -20.948 -22.439  1.00  1.00
ATOM    545  N   GLY B 137     -12.675 -21.239 -22.744  1.00  1.00
ATOM    546  CA  GLY B 137     -12.739 -22.641 -23.139  1.00  1.00
ATOM    547  C   GLY B 137     -12.848 -22.783 -24.652  1.00  1.00
ATOM    548  O   GLY B 137     -12.566 -23.844 -25.207  1.00  1.00
ATOM    549  N   ILE B 138     -13.031 -21.844 -25.400  1.00  1.00
ATOM    550  CA  ILE B 138     -13.181 -21.826 -26.850  1.00  1.00
ATOM    551  C   ILE B 138     -11.902 -21.354 -27.530  1.00  1.00
ATOM    552  O   ILE B 138     -11.353 -20.308 -27.184  1.00  1.00
ATOM    553  N   ALA B 139     -11.402 -22.200 -28.514  1.00  1.00
ATOM    554  CA  ALA B 139     -10.209 -21.838 -29.270  1.00  1.00
ATOM    555  C   ALA B 139     -10.533 -20.819 -30.355  1.00  1.00
ATOM    556  O   ALA B 139     -11.537 -20.943 -31.057  1.00  1.00
ATOM    557  N   PRO B 140      -9.586 -19.886 -30.603  1.00  1.00
ATOM    558  CA  PRO B 140      -9.738 -18.941 -31.703  1.00  1.00
ATOM    559  C   PRO B 140      -9.758 -19.659 -33.046  1.00  1.00
ATOM    560  O   PRO B 140      -8.996 -20.599 -33.270  1.00  1.00
ATOM    561  N   SER B 141     -17.493 -22.006 -35.085  1.00  1.00
ATOM    562  CA  SER B 141     -17.426 -21.295 -33.814  1.00  1.00
ATOM    563  C   SER B 141     -15.985 -20.982 -33.433  1.00  1.00
ATOM    564  O   SER B 141     -15.090 -21.806 -33.621  1.00  1.00
ATOM    565  N   TRP B 142     -15.822 -19.823 -32.881  1.00  1.00
ATOM    566  CA  TRP B 142     -14.535 -19.370 -32.368  1.00  1.00
ATOM    567  C   TRP B 142     -14.707 -18.215 -31.390  1.00  1.00
ATOM    568  O   TRP B 142     -15.588 -17.371 -31.559  1.00  1.00
ATOM    569  N   SER B 143     -13.666 -17.973 -30.563  1.00  1.00
ATOM    570  CA  SER B 143     -13.709 -16.937 -29.538  1.00  1.00
ATOM    571  C   SER B 143     -13.041 -15.656 -30.022  1.00  1.00
ATOM    572  O   SER B 143     -13.341 -14.566 -29.536  1.00  1.00
ATOM    573  N   TYR B 144     -12.513 -15.553 -30.970  1.00  1.00
ATOM    574  CA  TYR B 144     -11.780 -14.509 -31.676  1.00  1.00
ATOM    575  C   TYR B 144     -11.194 -15.033 -32.981  1.00  1.00
ATOM    576  O   TYR B 144     -10.825 -16.203 -33.081  1.00  1.00
ATOM    577  N   ILE B 145     -10.871 -14.090 -33.886  1.00  1.00
ATOM    578  CA  ILE B 145     -10.097 -14.387 -35.085  1.00  1.00
ATOM    579  C   ILE B 145      -8.771 -13.638 -35.084  1.00  1.00
ATOM    580  O   ILE B 145      -8.706 -12.470 -34.700  1.00  1.00
ATOM    581  N   SER B 146     -16.918  -8.994 -36.641  1.00  1.00
ATOM    582  CA  SER B 146     -16.194  -9.084 -35.379  1.00  1.00
ATOM    583  C   SER B 146     -17.125  -9.471 -34.237  1.00  1.00
ATOM    584  O   SER B 146     -16.686 -10.014 -33.223  1.00  1.00
ATOM    585  N   SER B 147     -18.339  -9.425 -34.367  1.00  1.00
ATOM    586  CA  SER B 147     -19.347  -9.763 -33.368  1.00  1.00
ATOM    587  C   SER B 147     -20.093 -11.035 -33.748  1.00  1.00
ATOM    588  O   SER B 147     -20.816 -11.609 -32.933  1.00  1.00
ATOM    589  N   VAL B 148     -19.532 -11.841 -34.515  1.00  1.00
ATOM    590  CA  VAL B 148     -19.937 -13.202 -34.845  1.00  1.00
ATOM    591  C   VAL B 148     -19.138 -14.224 -34.045  1.00  1.00
ATOM    592  O   VAL B 148     -17.910 -14.259 -34.116  1.00  1.00
ATOM    593  N   SER B 149     -19.863 -15.104 -33.291  1.00  1.00
ATOM    594  CA  SER B 149     -19.213 -16.115 -32.466  1.00  1.00
ATOM    595  C   SER B 149     -19.295 -17.491 -33.114  1.00  1.00
ATOM    596  O   SER B 149     -18.427 -18.339 -32.906  1.00  1.00
ATOM    597  N   SER B 150     -20.123 -17.918 -33.715  1.00  1.00
ATOM    598  CA  SER B 150     -20.191 -19.152 -34.489  1.00  1.00
ATOM    599  C   SER B 150     -20.851 -18.917 -35.842  1.00  1.00
ATOM    600  O   SER B 150     -21.756 -18.093 -35.967  1.00  1.00
ATOM    601  N   SER B 151     -24.535 -16.318 -35.849  1.00  1.00
ATOM    602  CA  SER B 151     -24.712 -16.306 -34.402  1.00  1.00
ATOM    603  C   SER B 151     -23.871 -15.215 -33.753  1.00  1.00
ATOM    604  O   SER B 151     -22.671 -15.108 -34.008  1.00  1.00
ATOM    605  N   ARG B 152     -24.549 -14.191 -33.269  1.00  1.00
ATOM    606  CA  ARG B 152     -23.868 -13.027 -32.717  1.00  1.00
ATOM    607  C   ARG B 152     -23.443 -13.270 -31.274  1.00  1.00
ATOM    608  O   ARG B 152     -24.186 -13.859 -30.489  1.00  1.00
ATOM    609  N   GLY B 153     -22.302 -12.669 -30.932  1.00  1.00
ATOM    610  CA  GLY B 153     -21.730 -12.680 -29.591  1.00  1.00
ATOM    611  C   GLY B 153     -20.866 -11.448 -29.351  1.00  1.00
ATOM    612  O   GLY B 153     -20.086 -11.047 -30.215  1.00  1.00
ATOM    613  N   PHE B 154     -20.998 -10.828 -28.218  1.00  1.00
ATOM    614  CA  PHE B 154     -20.166  -9.681 -27.872  1.00  1.00
ATOM    615  C   PHE B 154     -18.809 -10.125 -27.343  1.00  1.00
ATOM    616  O   PHE B 154     -18.723 -10.997 -26.479  1.00  1.00
ATOM    617  N   GLY B 155     -17.750  -9.160 -27.816  1.00  1.00
ATOM    618  CA  GLY B 155     -16.462  -9.385 -27.172  1.00  1.00
ATOM    619  C   GLY B 155     -15.518 -10.160 -28.083  1.00  1.00
ATOM    620  O   GLY B 155     -14.314 -10.225 -27.835  1.00  1.00
ATOM    621  N   SER B 156     -16.021 -10.674 -29.199  1.00  1.00
ATOM    622  CA  SER B 156     -15.139 -11.198 -30.234  1.00  1.00
ATOM    623  C   SER B 156     -14.468 -10.072 -31.008  1.00  1.00
ATOM    624  O   SER B 156     -15.077  -9.033 -31.265  1.00  1.00
ATOM    625  N   GLY B 157     -13.566 -10.429 -31.868  1.00  1.00
ATOM    626  CA  GLY B 157     -12.777  -9.461 -32.620  1.00  1.00
ATOM    627  C   GLY B 157     -11.792 -10.158 -33.550  1.00  1.00
ATOM    628  O   GLY B 157     -11.453 -11.324 -33.350  1.00  1.00
ATOM    629  N   ILE B 158     -11.177  -9.416 -34.399  1.00  1.00
ATOM    630  CA  ILE B 158     -10.051  -9.858 -35.213  1.00  1.00
ATOM    631  C   ILE B 158      -8.759  -9.173 -34.784  1.00  1.00
ATOM    632  O   ILE B 158      -8.722  -7.956 -34.601  1.00  1.00
ATOM    633  N   ILE B 159      -7.769  -9.975 -34.505  1.00  1.00
ATOM    634  CA  ILE B 159      -6.441  -9.506 -34.129  1.00  1.00
ATOM    635  C   ILE B 159      -5.378 -10.039 -35.082  1.00  1.00
ATOM    636  O   ILE B 159      -5.475 -11.166 -35.567  1.00  1.00
ATOM    637  N   THR B 160      -4.340  -9.370 -35.264  1.00  1.00
ATOM    638  CA  THR B 160      -3.118  -9.832 -35.910  1.00  1.00
ATOM    639  C   THR B 160      -2.041 -10.156 -34.883  1.00  1.00
ATOM    640  O   THR B 160      -1.737  -9.343 -34.010  1.00  1.00
ATOM    641  N   SER B 161      -1.453 -11.425 -35.082  1.00  1.00
ATOM    642  CA  SER B 161      -0.554 -11.868 -34.022  1.00  1.00
ATOM    643  C   SER B 161       0.548 -12.762 -34.574  1.00  1.00
ATOM    644  O   SER B 161       0.314 -13.571 -35.472  1.00  1.00
ATOM    645  N   ASN B 162       1.715 -12.689 -33.916  1.00  1.00
ATOM    646  CA  ASN B 162       2.816 -13.563 -34.303  1.00  1.00
ATOM    647  C   ASN B 162       3.025 -14.672 -33.280  1.00  1.00
ATOM    648  O   ASN B 162       3.742 -15.639 -33.536  1.00  1.00
ATOM    649  N   ALA B 163       2.309 -14.749 -32.305  1.00  1.00
ATOM    650  CA  ALA B 163       2.298 -15.755 -31.250  1.00  1.00
ATOM    651  C   ALA B 163       1.830 -17.104 -31.781  1.00  1.00
ATOM    652  O   ALA B 163       0.909 -17.177 -32.594  1.00  1.00
ATOM    653  N   SER B 164       2.155 -18.194 -30.995  1.00  1.00
ATOM    654  CA  SER B 164       1.706 -19.534 -31.354  1.00  1.00
ATOM    655  C   SER B 164       0.568 -19.993 -30.451  1.00  1.00
ATOM    656  O   SER B 164       0.600 -19.782 -29.239  1.00  1.00
ATOM    657  N   MET B 165      -0.340 -20.835 -31.038  1.00  1.00
ATOM    658  CA  MET B 165      -1.406 -21.401 -30.220  1.00  1.00
ATOM    659  C   MET B 165      -0.877 -22.506 -29.315  1.00  1.00
ATOM    660  O   MET B 165      -0.149 -23.392 -29.761  1.00  1.00
ATOM    661  N   HIS B 166      -1.220 -22.479 -28.086  1.00  1.00
ATOM    662  CA  HIS B 166      -0.942 -23.500 -27.083  1.00  1.00
ATOM    663  C   HIS B 166      -2.229 -24.017 -26.452  1.00  1.00
ATOM    664  O   HIS B 166      -3.183 -23.263 -26.259  1.00  1.00
ATOM    665  N   GLU B 167      -2.207 -25.192 -25.886  1.00  1.00
ATOM    666  CA  GLU B 167      -3.348 -25.673 -25.116  1.00  1.00
ATOM    667  C   GLU B 167      -3.445 -24.960 -23.773  1.00  1.00
ATOM    668  O   GLU B 167      -2.627 -25.183 -22.880  1.00  1.00
ATOM    669  N   CYS B 168      -3.913 -23.821 -23.788  1.00  1.00
ATOM    670  CA  CYS B 168      -4.116 -22.944 -22.642  1.00  1.00
ATOM    671  C   CYS B 168      -5.476 -22.259 -22.705  1.00  1.00
ATOM    672  O   CYS B 168      -5.967 -21.933 -23.786  1.00  1.00
ATOM    673  N   ASN B 169      -5.975 -21.772 -21.675  1.00  1.00
ATOM    674  CA  ASN B 169      -7.204 -21.010 -21.494  1.00  1.00
ATOM    675  C   ASN B 169      -6.953 -19.742 -20.689  1.00  1.00
ATOM    676  O   ASN B 169      -6.296 -19.776 -19.648  1.00  1.00
ATOM    677  N   THR B 170      -7.650 -18.641 -21.180  1.00  1.00
ATOM    678  CA  THR B 170      -7.451 -17.347 -20.538  1.00  1.00
ATOM    679  C   THR B 170      -8.731 -16.522 -20.552  1.00  1.00
ATOM    680  O   THR B 170      -9.538 -16.627 -21.475  1.00  1.00
ATOM    681  N   LYS B 171      -8.821 -15.531 -19.761  1.00  1.00
ATOM    682  CA  LYS B 171      -9.906 -14.558 -19.718  1.00  1.00
ATOM    683  C   LYS B 171      -9.536 -13.287 -20.473  1.00  1.00
ATOM    684  O   LYS B 171     -10.407 -12.572 -20.968  1.00  1.00
ATOM    685  N   CYS B 172      -8.314 -13.216 -20.872  1.00  1.00
ATOM    686  CA  CYS B 172      -7.683 -12.042 -21.463  1.00  1.00
ATOM    687  C   CYS B 172      -6.595 -12.441 -22.452  1.00  1.00
ATOM    688  O   CYS B 172      -5.743 -13.276 -22.148  1.00  1.00
ATOM    689  N   GLN B 173      -6.758 -12.050 -23.693  1.00  1.00
ATOM    690  CA  GLN B 173      -5.830 -12.336 -24.780  1.00  1.00
ATOM    691  C   GLN B 173      -5.434 -11.063 -25.517  1.00  1.00
ATOM    692  O   GLN B 173      -6.278 -10.214 -25.804  1.00  1.00
ATOM    693  N   THR B 174      -4.176 -10.788 -25.554  1.00  1.00
ATOM    694  CA  THR B 174      -3.570  -9.771 -26.406  1.00  1.00
ATOM    695  C   THR B 174      -2.843 -10.403 -27.586  1.00  1.00
ATOM    696  O   THR B 174      -2.245 -11.472 -27.459  1.00  1.00
ATOM    697  N   PRO B 175      -2.389  -9.653 -28.546  1.00  1.00
ATOM    698  CA  PRO B 175      -1.659 -10.170 -29.698  1.00  1.00
ATOM    699  C   PRO B 175      -0.264 -10.636 -29.301  1.00  1.00
ATOM    700  O   PRO B 175       0.257 -11.606 -29.851  1.00  1.00
ATOM    701  N   LEU B 176       0.229 -10.408 -28.236  1.00  1.00
ATOM    702  CA  LEU B 176       1.555 -10.777 -27.753  1.00  1.00
ATOM    703  C   LEU B 176       1.490 -11.998 -26.841  1.00  1.00
ATOM    704  O   LEU B 176       2.427 -12.794 -26.788  1.00  1.00
ATOM    705  N   GLY B 177       0.331 -12.275 -26.266  1.00  1.00
ATOM    706  CA  GLY B 177       0.191 -13.317 -25.257  1.00  1.00
ATOM    707  C   GLY B 177      -1.037 -13.080 -24.387  1.00  1.00
ATOM    708  O   GLY B 177      -1.473 -11.943 -24.208  1.00  1.00
ATOM    709  N   ALA B 178      -1.415 -14.125 -23.594  1.00  1.00
ATOM    710  CA  ALA B 178      -2.534 -14.009 -22.667  1.00  1.00
ATOM    711  C   ALA B 178      -2.085 -13.429 -21.332  1.00  1.00
ATOM    712  O   ALA B 178      -1.009 -13.756 -20.832  1.00  1.00
ATOM    713  N   ILE B 179      -3.057 -12.742 -20.684  1.00  1.00
ATOM    714  CA  ILE B 179      -2.838 -12.160 -19.366  1.00  1.00
ATOM    715  C   ILE B 179      -3.685 -12.857 -18.309  1.00  1.00
ATOM    716  O   ILE B 179      -4.887 -13.050 -18.491  1.00  1.00
ATOM    717  N   ASN B 180      -3.103 -13.351 -17.308  1.00  1.00
ATOM    718  CA  ASN B 180      -3.756 -13.906 -16.129  1.00  1.00
ATOM    719  C   ASN B 180      -3.398 -13.115 -14.877  1.00  1.00
ATOM    720  O   ASN B 180      -2.240 -13.079 -14.463  1.00  1.00
ATOM    721  N   SER B 181      -4.300 -11.968 -14.682  1.00  1.00
ATOM    722  CA  SER B 181      -3.911 -10.983 -13.679  1.00  1.00
ATOM    723  C   SER B 181      -5.133 -10.328 -13.048  1.00  1.00
ATOM    724  O   SER B 181      -6.160 -10.148 -13.702  1.00  1.00
ATOM    725  N   SER B 182      -5.014  -9.936 -11.759  1.00  1.00
ATOM    726  CA  SER B 182      -6.060  -9.183 -11.077  1.00  1.00
ATOM    727  C   SER B 182      -5.689  -7.710 -10.956  1.00  1.00
ATOM    728  O   SER B 182      -6.554  -6.856 -10.763  1.00  1.00
ATOM    729  N   LEU B 183      -4.510  -7.376 -11.419  1.00  1.00
ATOM    730  CA  LEU B 183      -4.093  -5.981 -11.487  1.00  1.00
ATOM    731  C   LEU B 183      -5.040  -5.164 -12.359  1.00  1.00
ATOM    732  O   LEU B 183      -5.398  -5.579 -13.461  1.00  1.00
ATOM    733  N   PRO B 184      -5.185  -3.883 -12.007  1.00  1.00
ATOM    734  CA  PRO B 184      -6.116  -2.995 -12.694  1.00  1.00
ATOM    735  C   PRO B 184      -5.513  -2.459 -13.986  1.00  1.00
ATOM    736  O   PRO B 184      -6.213  -2.287 -14.984  1.00  1.00
ATOM    737  N   TYR B 185      -4.361  -2.342 -14.240  1.00  1.00
ATOM    738  CA  TYR B 185      -3.669  -1.754 -15.380  1.00  1.00
ATOM    739  C   TYR B 185      -2.659  -2.728 -15.974  1.00  1.00
ATOM    740  O   TYR B 185      -2.066  -3.535 -15.258  1.00  1.00
ATOM    741  N   GLN B 186      -2.411  -2.491 -17.286  1.00  1.00
ATOM    742  CA  GLN B 186      -1.403  -3.216 -18.050  1.00  1.00
ATOM    743  C   GLN B 186      -0.801  -2.338 -19.139  1.00  1.00
ATOM    744  O   GLN B 186      -1.497  -1.533 -19.757  1.00  1.00
ATOM    745  N   ASN B 187       0.438  -2.486 -19.407  1.00  1.00
ATOM    746  CA  ASN B 187       1.171  -1.773 -20.446  1.00  1.00
ATOM    747  C   ASN B 187       1.694  -2.732 -21.508  1.00  1.00
ATOM    748  O   ASN B 187       2.163  -2.307 -22.564  1.00  1.00
ATOM    749  N   ILE B 188       0.972  -3.882 -21.673  1.00  1.00
ATOM    750  CA  ILE B 188       1.375  -4.897 -22.638  1.00  1.00
ATOM    751  C   ILE B 188       0.882  -4.553 -24.038  1.00  1.00
ATOM    752  O   ILE B 188       1.604  -4.726 -25.020  1.00  1.00
ATOM    753  N   HIS B 189      -0.299  -4.220 -24.309  1.00  1.00
ATOM    754  CA  HIS B 189      -0.956  -4.062 -25.602  1.00  1.00
ATOM    755  C   HIS B 189      -2.357  -3.486 -25.441  1.00  1.00
ATOM    756  O   HIS B 189      -3.088  -3.854 -24.522  1.00  1.00
ATOM    757  N   PRO B 190      -2.708  -2.574 -26.443  1.00  1.00
ATOM    758  CA  PRO B 190      -4.022  -1.944 -26.381  1.00  1.00
ATOM    759  C   PRO B 190      -5.081  -2.812 -27.048  1.00  1.00
ATOM    760  O   PRO B 190      -6.246  -2.800 -26.651  1.00  1.00
ATOM    761  N   VAL B 191      -4.742  -3.690 -27.858  1.00  1.00
ATOM    762  CA  VAL B 191      -5.616  -4.711 -28.424  1.00  1.00
ATOM    763  C   VAL B 191      -5.833  -5.856 -27.444  1.00  1.00
ATOM    764  O   VAL B 191      -4.876  -6.450 -26.946  1.00  1.00
ATOM    765  N   THR B 192      -7.135  -6.041 -27.047  1.00  1.00
ATOM    766  CA  THR B 192      -7.504  -7.010 -26.023  1.00  1.00
ATOM    767  C   THR B 192      -8.789  -7.740 -26.392  1.00  1.00
ATOM    768  O   THR B 192      -9.715  -7.146 -26.945  1.00  1.00
ATOM    769  N   ILE B 193      -8.772  -9.038 -26.122  1.00  1.00
ATOM    770  CA  ILE B 193      -9.960  -9.876 -26.239  1.00  1.00
ATOM    771  C   ILE B 193     -10.400 -10.400 -24.878  1.00  1.00
ATOM    772  O   ILE B 193      -9.587 -10.902 -24.103  1.00  1.00
ATOM    773  N   GLY B 194     -11.484  -9.971 -24.372  1.00  1.00
ATOM    774  CA  GLY B 194     -12.020 -10.565 -23.153  1.00  1.00
ATOM    775  C   GLY B 194     -12.092  -9.542 -22.027  1.00  1.00
ATOM    776  O   GLY B 194     -11.644  -8.405 -22.179  1.00  1.00
ATOM    777  N   GLU B 195     -12.031  -9.742 -20.938  1.00  1.00
ATOM    778  CA  GLU B 195     -11.911  -8.939 -19.727  1.00  1.00
ATOM    779  C   GLU B 195     -10.453  -8.779 -19.314  1.00  1.00
ATOM    780  O   GLU B 195      -9.765  -9.761 -19.037  1.00  1.00
ATOM    781  N   CYS B 196      -9.857  -7.672 -19.815  1.00  1.00
ATOM    782  CA  CYS B 196      -8.435  -7.400 -19.649  1.00  1.00
ATOM    783  C   CYS B 196      -8.207  -6.174 -18.774  1.00  1.00
ATOM    784  O   CYS B 196      -8.974  -5.212 -18.825  1.00  1.00
ATOM    785  N   PRO B 197      -7.015  -6.107 -17.954  1.00  1.00
ATOM    786  CA  PRO B 197      -6.669  -4.832 -17.337  1.00  1.00
ATOM    787  C   PRO B 197      -6.692  -3.702 -18.358  1.00  1.00
ATOM    788  O   PRO B 197      -6.211  -3.856 -19.480  1.00  1.00
ATOM    789  N   LYS B 198      -6.975  -2.428 -17.776  1.00  1.00
ATOM    790  CA  LYS B 198      -6.917  -1.230 -18.606  1.00  1.00
ATOM    791  C   LYS B 198      -5.504  -0.984 -19.119  1.00  1.00
ATOM    792  O   LYS B 198      -4.543  -0.993 -18.349  1.00  1.00
ATOM    793  N   TYR B 199      -5.413  -0.707 -20.503  1.00  1.00
ATOM    794  CA  TYR B 199      -4.106  -0.393 -21.068  1.00  1.00
ATOM    795  C   TYR B 199      -3.729   1.060 -20.809  1.00  1.00
ATOM    796  O   TYR B 199      -4.549   1.963 -20.973  1.00  1.00
ATOM    797  N   VAL B 200      -2.472   1.246 -20.409  1.00  1.00
ATOM    798  CA  VAL B 200      -1.850   2.550 -20.212  1.00  1.00
ATOM    799  C   VAL B 200      -0.400   2.545 -20.679  1.00  1.00
ATOM    800  O   VAL B 200       0.297   1.537 -20.558  1.00  1.00
ATOM    801  N   ARG B 201       0.123   3.655 -21.045  1.00  1.00
ATOM    802  CA  ARG B 201       1.490   3.805 -21.529  1.00  1.00
ATOM    803  C   ARG B 201       2.479   3.867 -20.372  1.00  1.00
ATOM    804  O   ARG B 201       3.634   3.464 -20.509  1.00  1.00
ATOM    805  N   SER B 202       2.144   3.690 -19.229  1.00  1.00
ATOM    806  CA  SER B 202       2.988   3.813 -18.046  1.00  1.00
ATOM    807  C   SER B 202       3.969   2.652 -17.946  1.00  1.00
ATOM    808  O   SER B 202       3.604   1.497 -18.167  1.00  1.00
ATOM    809  N   ALA B 203       5.182   3.006 -17.327  1.00  1.00
ATOM    810  CA  ALA B 203       6.233   2.017 -17.119  1.00  1.00
ATOM    811  C   ALA B 203       6.237   1.511 -15.683  1.00  1.00
ATOM    812  O   ALA B 203       6.522   0.341 -15.428  1.00  1.00
ATOM    813  N   LYS B 204       5.605   2.140 -14.813  1.00  1.00
ATOM    814  CA  LYS B 204       5.518   1.871 -13.383  1.00  1.00
ATOM    815  C   LYS B 204       4.313   2.569 -12.764  1.00  1.00
ATOM    816  O   LYS B 204       4.006   3.713 -13.100  1.00  1.00
ATOM    817  N   LEU B 205       3.567   1.810 -11.976  1.00  1.00
ATOM    818  CA  LEU B 205       2.418   2.172 -11.155  1.00  1.00
ATOM    819  C   LEU B 205       2.383   1.358  -9.866  1.00  1.00
ATOM    820  O   LEU B 205       2.346   0.128  -9.898  1.00  1.00
ATOM    821  N   ARG B 206       3.121   1.800  -8.888  1.00  1.00
ATOM    822  CA  ARG B 206       3.280   1.157  -7.590  1.00  1.00
ATOM    823  C   ARG B 206       2.696   2.016  -6.475  1.00  1.00
ATOM    824  O   ARG B 206       2.945   3.219  -6.410  1.00  1.00
ATOM    825  N   MET B 207       1.652   1.477  -5.792  1.00  1.00
ATOM    826  CA  MET B 207       1.008   2.161  -4.676  1.00  1.00
ATOM    827  C   MET B 207       1.610   1.730  -3.345  1.00  1.00
ATOM    828  O   MET B 207       1.746   0.537  -3.071  1.00  1.00
ATOM    829  N   VAL B 208       2.124   2.764  -2.522  1.00  1.00
ATOM    830  CA  VAL B 208       2.577   2.389  -1.188  1.00  1.00
ATOM    831  C   VAL B 208       1.399   2.079  -0.273  1.00  1.00
ATOM    832  O   VAL B 208       0.401   2.801  -0.263  1.00  1.00
ATOM    833  N   THR B 209       1.600   0.980   0.560  1.00  1.00
ATOM    834  CA  THR B 209       0.585   0.610   1.539  1.00  1.00
ATOM    835  C   THR B 209       1.135   0.683   2.957  1.00  1.00
ATOM    836  O   THR B 209       0.418   1.036   3.894  1.00  1.00
ATOM    837  N   GLY B 210       2.433   0.709   3.069  1.00  1.00
ATOM    838  CA  GLY B 210       3.090   0.905   4.355  1.00  1.00
ATOM    839  C   GLY B 210       3.671   2.309   4.469  1.00  1.00
ATOM    840  O   GLY B 210       3.678   3.068   3.501  1.00  1.00
ATOM    841  N   LEU B 211       4.680   2.493   5.138  1.00  1.00
ATOM    842  CA  LEU B 211       5.292   3.773   5.475  1.00  1.00
ATOM    843  C   LEU B 211       6.748   3.823   5.026  1.00  1.00
ATOM    844  O   LEU B 211       7.431   2.799   4.984  1.00  1.00
ATOM    845  N   ARG B 212       7.320   5.040   5.050  1.00  1.00
ATOM    846  CA  ARG B 212       8.746   5.206   4.796  1.00  1.00
ATOM    847  C   ARG B 212       9.569   4.215   5.610  1.00  1.00
ATOM    848  O   ARG B 212       9.398   4.101   6.823  1.00  1.00
ATOM    849  N   ASN B 213      10.418   3.429   4.838  1.00  1.00
ATOM    850  CA  ASN B 213      11.302   2.461   5.477  1.00  1.00
ATOM    851  C   ASN B 213      12.638   3.095   5.846  1.00  1.00
ATOM    852  O   ASN B 213      13.318   3.672   4.997  1.00  1.00
ATOM    853  N   ILE B 214      12.961   3.146   7.104  1.00  1.00
ATOM    854  CA  ILE B 214      14.164   3.744   7.672  1.00  1.00
ATOM    855  C   ILE B 214      14.828   2.804   8.669  1.00  1.00
ATOM    856  O   ILE B 214      14.346   2.630   9.789  1.00  1.00
ATOM    857  N   PRO B 215      15.354   1.648   8.211  1.00  1.00
ATOM    858  CA  PRO B 215      15.928   0.644   9.098  1.00  1.00
ATOM    859  C   PRO B 215      17.257   1.115   9.677  1.00  1.00
ATOM    860  O   PRO B 215      18.024   1.808   9.010  1.00  1.00
ATOM    861  N   GLY B 216       7.952  14.872   7.173  1.00  1.00
ATOM    862  CA  GLY B 216       6.581  14.652   6.729  1.00  1.00
ATOM    863  C   GLY B 216       5.640  15.702   7.306  1.00  1.00
ATOM    864  O   GLY B 216       5.901  16.266   8.368  1.00  1.00
ATOM    865  N   LEU B 217       4.372  15.676   6.864  1.00  1.00
ATOM    866  CA  LEU B 217       3.410  16.670   7.324  1.00  1.00
ATOM    867  C   LEU B 217       3.212  16.589   8.834  1.00  1.00
ATOM    868  O   LEU B 217       3.046  17.609   9.503  1.00  1.00
ATOM    869  N   PHE B 218       3.236  15.678   9.558  1.00  1.00
ATOM    870  CA  PHE B 218       2.990  15.545  10.989  1.00  1.00
ATOM    871  C   PHE B 218       4.292  15.599  11.779  1.00  1.00
ATOM    872  O   PHE B 218       4.313  16.040  12.928  1.00  1.00
ATOM    873  N   GLY B 219       5.365  15.279  11.331  1.00  1.00
ATOM    874  CA  GLY B 219       6.656  15.615  11.920  1.00  1.00
ATOM    875  C   GLY B 219       7.174  14.482  12.796  1.00  1.00
ATOM    876  O   GLY B 219       8.324  14.499  13.233  1.00  1.00
ATOM    877  N   ALA B 220       6.561  13.280  12.648  1.00  1.00
ATOM    878  CA  ALA B 220       6.976  12.165  13.490  1.00  1.00
ATOM    879  C   ALA B 220       7.869  11.198  12.722  1.00  1.00
ATOM    880  O   ALA B 220       8.836  10.666  13.267  1.00  1.00
ATOM    881  N   ILE B 221       7.429  10.615  11.616  1.00  1.00
ATOM    882  CA  ILE B 221       8.256   9.727  10.808  1.00  1.00
ATOM    883  C   ILE B 221       9.351  10.500  10.085  1.00  1.00
ATOM    884  O   ILE B 221       9.075  11.467   9.375  1.00  1.00
ATOM    885  N   ALA B 222      10.633   9.995  10.206  1.00  1.00
ATOM    886  CA  ALA B 222      11.741  10.728   9.605  1.00  1.00
ATOM    887  C   ALA B 222      11.741  12.186  10.046  1.00  1.00
ATOM    888  O   ALA B 222      11.478  13.086   9.248  1.00  1.00
ATOM    889  N   GLY B 223      11.321  12.375  11.298  1.00  1.00
ATOM    890  CA  GLY B 223      11.276  13.695  11.916  1.00  1.00
ATOM    891  C   GLY B 223      11.855  13.665  13.324  1.00  1.00
ATOM    892  O   GLY B 223      12.761  14.432  13.650  1.00  1.00
ATOM    893  N   PHE B 224      10.920  13.758  14.386  1.00  1.00
ATOM    894  CA  PHE B 224      11.417  13.747  15.756  1.00  1.00
ATOM    895  C   PHE B 224      11.665  12.324  16.240  1.00  1.00
ATOM    896  O   PHE B 224      12.411  12.104  17.194  1.00  1.00
ATOM    897  N   ILE B 225      10.965  11.354  15.709  1.00  1.00
ATOM    898  CA  ILE B 225      11.399   9.964  15.780  1.00  1.00
ATOM    899  C   ILE B 225      12.266   9.596  14.582  1.00  1.00
ATOM    900  O   ILE B 225      11.781   9.517  13.453  1.00  1.00
ATOM    901  N   GLU B 226      13.516   9.735  14.582  1.00  1.00
ATOM    902  CA  GLU B 226      14.427   9.736  13.443  1.00  1.00
ATOM    903  C   GLU B 226      14.428   8.386  12.737  1.00  1.00
ATOM    904  O   GLU B 226      14.500   8.316  11.510  1.00  1.00
ATOM    905  N   GLY B 227      14.249   7.308  13.125  1.00  1.00
ATOM    906  CA  GLY B 227      14.376   6.043  12.411  1.00  1.00
ATOM    907  C   GLY B 227      13.245   5.089  12.775  1.00  1.00
ATOM    908  O   GLY B 227      12.720   5.130  13.887  1.00  1.00
ATOM    909  N   GLY B 228      13.159   3.996  12.055  1.00  1.00
ATOM    910  CA  GLY B 228      12.208   2.925  12.328  1.00  1.00
ATOM    911  C   GLY B 228      12.848   1.818  13.156  1.00  1.00
ATOM    912  O   GLY B 228      14.032   1.518  13.000  1.00  1.00
ATOM    913  N   TRP B 229      12.031   0.798  13.483  1.00  1.00
ATOM    914  CA  TRP B 229      12.468  -0.358  14.256  1.00  1.00
ATOM    915  C   TRP B 229      12.250  -1.652  13.482  1.00  1.00
ATOM    916  O   TRP B 229      11.119  -2.000  13.143  1.00  1.00
ATOM    917  N   THR B 230      13.383  -2.360  13.151  1.00  1.00
ATOM    918  CA  THR B 230      13.244  -3.652  12.489  1.00  1.00
ATOM    919  C   THR B 230      12.824  -4.734  13.475  1.00  1.00
ATOM    920  O   THR B 230      12.075  -5.646  13.128  1.00  1.00
ATOM    921  N   GLY B 231      12.910  -4.441  14.766  1.00  1.00
ATOM    922  CA  GLY B 231      12.584  -5.385  15.828  1.00  1.00
ATOM    923  C   GLY B 231      11.098  -5.348  16.161  1.00  1.00
ATOM    924  O   GLY B 231      10.518  -6.354  16.571  1.00  1.00
ATOM    925  N   MET B 232      10.360  -4.426  15.891  1.00  1.00
ATOM    926  CA  MET B 232       8.902  -4.395  15.909  1.00  1.00
ATOM    927  C   MET B 232       8.323  -4.955  14.616  1.00  1.00
ATOM    928  O   MET B 232       8.453  -4.350  13.553  1.00  1.00
ATOM    929  N   ILE B 233       7.983  -6.264  14.668  1.00  1.00
ATOM    930  CA  ILE B 233       7.659  -7.034  13.474  1.00  1.00
ATOM    931  C   ILE B 233       6.171  -7.354  13.412  1.00  1.00
ATOM    932  O   ILE B 233       5.582  -7.410  12.332  1.00  1.00
ATOM    933  N   ASP B 234       5.304  -6.841  14.223  1.00  1.00
ATOM    934  CA  ASP B 234       3.909  -7.262  14.259  1.00  1.00
ATOM    935  C   ASP B 234       2.972  -6.089  14.003  1.00  1.00
ATOM    936  O   ASP B 234       1.920  -6.246  13.384  1.00  1.00
ATOM    937  N   GLY B 235       3.273  -5.045  13.526  1.00  1.00
ATOM    938  CA  GLY B 235       2.460  -3.923  13.073  1.00  1.00
ATOM    939  C   GLY B 235       3.331  -2.746  12.654  1.00  1.00
ATOM    940  O   GLY B 235       4.504  -2.668  13.017  1.00  1.00
ATOM    941  N   TRP B 236       2.576  -1.654  12.174  1.00  1.00
ATOM    942  CA  TRP B 236       3.276  -0.475  11.681  1.00  1.00
ATOM    943  C   TRP B 236       3.629   0.473  12.820  1.00  1.00
ATOM    944  O   TRP B 236       4.705   1.071  12.832  1.00  1.00
ATOM    945  N   TYR B 237       2.988   0.685  13.771  1.00  1.00
ATOM    946  CA  TYR B 237       3.212   1.531  14.937  1.00  1.00
ATOM    947  C   TYR B 237       3.115   0.728  16.227  1.00  1.00
ATOM    948  O   TYR B 237       2.340  -0.225  16.319  1.00  1.00
ATOM    949  N   GLY B 238       3.917   1.396  17.313  1.00  1.00
ATOM    950  CA  GLY B 238       3.863   0.694  18.590  1.00  1.00
ATOM    951  C   GLY B 238       4.851   1.285  19.586  1.00  1.00
ATOM    952  O   GLY B 238       5.704   2.096  19.223  1.00  1.00
ATOM    953  N   TYR B 239       5.396   0.353  20.479  1.00  1.00
ATOM    954  CA  TYR B 239       6.141   0.770  21.660  1.00  1.00
ATOM    955  C   TYR B 239       7.397  -0.072  21.845  1.00  1.00
ATOM    956  O   TYR B 239       7.425  -1.249  21.488  1.00  1.00
ATOM    957  N   HIS B 240       8.403   0.540  22.366  1.00  1.00
ATOM    958  CA  HIS B 240       9.606  -0.076  22.912  1.00  1.00
ATOM    959  C   HIS B 240       9.796   0.290  24.378  1.00  1.00
ATOM    960  O   HIS B 240       9.628   1.447  24.766  1.00  1.00
ATOM    961  N   HIS B 241       9.871  -0.618  25.278  1.00  1.00
ATOM    962  CA  HIS B 241       9.999  -0.335  26.703  1.00  1.00
ATOM    963  C   HIS B 241      11.277  -0.937  27.271  1.00  1.00
ATOM    964  O   HIS B 241      11.713  -2.007  26.847  1.00  1.00
ATOM    965  N   GLN B 242      11.736  -0.421  28.319  1.00  1.00
ATOM    966  CA  GLN B 242      12.911  -0.771  29.108  1.00  1.00
ATOM    967  C   GLN B 242      12.651  -0.580  30.597  1.00  1.00
ATOM    968  O   GLN B 242      12.154   0.463  31.021  1.00  1.00
ATOM    969  N   ASN B 243      12.533  -1.622  31.359  1.00  1.00
ATOM    970  CA  ASN B 243      12.317  -1.584  32.800  1.00  1.00
ATOM    971  C   ASN B 243      13.131  -2.660  33.508  1.00  1.00
ATOM    972  O   ASN B 243      13.492  -3.674  32.909  1.00  1.00
ATOM    973  N   GLU B 244      13.081  -2.766  34.778  1.00  1.00
ATOM    974  CA  GLU B 244      13.806  -3.766  35.552  1.00  1.00
ATOM    975  C   GLU B 244      13.554  -5.169  35.014  1.00  1.00
ATOM    976  O   GLU B 244      14.461  -6.001  34.973  1.00  1.00
ATOM    977  N   GLN B 245      12.456  -5.519  34.622  1.00  1.00
ATOM    978  CA  GLN B 245      12.047  -6.811  34.084  1.00  1.00
ATOM    979  C   GLN B 245      12.483  -6.966  32.633  1.00  1.00
ATOM    980  O   GLN B 245      12.773  -8.073  32.177  1.00  1.00
ATOM    981  N   GLY B 246      13.161  -6.204  32.009  1.00  1.00
ATOM    982  CA  GLY B 246      13.688  -6.394  30.663  1.00  1.00
ATOM    983  C   GLY B 246      13.301  -5.237  29.752  1.00  1.00
ATOM    984  O   GLY B 246      12.749  -4.235  30.205  1.00  1.00
ATOM    985  N   SER B 247      13.497  -5.578  28.385  1.00  1.00
ATOM    986  CA  SER B 247      13.075  -4.686  27.312  1.00  1.00
ATOM    987  C   SER B 247      12.430  -5.463  26.172  1.00  1.00
ATOM    988  O   SER B 247      12.816  -6.596  25.883  1.00  1.00
ATOM    989  N   GLY B 248      11.618  -4.856  25.401  1.00  1.00
ATOM    990  CA  GLY B 248      11.000  -5.502  24.249  1.00  1.00
ATOM    991  C   GLY B 248      10.330  -4.480  23.339  1.00  1.00
ATOM    992  O   GLY B 248      10.152  -3.321  23.715  1.00  1.00
ATOM    993  N   TYR B 249       9.748  -4.978  22.258  1.00  1.00
ATOM    994  CA  TYR B 249       8.862  -4.259  21.351  1.00  1.00
ATOM    995  C   TYR B 249       7.457  -4.847  21.371  1.00  1.00
ATOM    996  O   TYR B 249       7.283  -6.056  21.523  1.00  1.00
ATOM    997  N   ALA B 250       6.481  -3.970  21.042  1.00  1.00
ATOM    998  CA  ALA B 250       5.076  -4.351  20.951  1.00  1.00
ATOM    999  C   ALA B 250       4.297  -3.378  20.076  1.00  1.00
ATOM   1000  O   ALA B 250       4.479  -2.164  20.168  1.00  1.00
ATOM   1001  N   ALA B 251       3.722  -3.858  18.950  1.00  1.00
ATOM   1002  CA  ALA B 251       2.892  -3.006  18.106  1.00  1.00
ATOM   1003  C   ALA B 251       1.627  -2.573  18.836  1.00  1.00
ATOM   1004  O   ALA B 251       0.991  -3.372  19.523  1.00  1.00
ATOM   1005  N   ASP B 252       1.224  -1.232  18.575  1.00  1.00
ATOM   1006  CA  ASP B 252      -0.117  -0.849  18.999  1.00  1.00
ATOM   1007  C   ASP B 252      -1.176  -1.441  18.078  1.00  1.00
ATOM   1008  O   ASP B 252      -1.185  -1.177  16.876  1.00  1.00
ATOM   1009  N   GLN B 253      -1.929  -2.447  18.632  1.00  1.00
ATOM   1010  CA  GLN B 253      -2.809  -3.263  17.805  1.00  1.00
ATOM   1011  C   GLN B 253      -3.983  -2.448  17.278  1.00  1.00
ATOM   1012  O   GLN B 253      -4.398  -2.609  16.130  1.00  1.00
ATOM   1013  N   LYS B 254      -4.531  -1.509  17.974  1.00  1.00
ATOM   1014  CA  LYS B 254      -5.697  -0.724  17.588  1.00  1.00
ATOM   1015  C   LYS B 254      -5.377   0.202  16.421  1.00  1.00
ATOM   1016  O   LYS B 254      -6.171   0.343  15.492  1.00  1.00
ATOM   1017  N   SER B 255      -4.270   0.971  16.518  1.00  1.00
ATOM   1018  CA  SER B 255      -3.901   1.900  15.457  1.00  1.00
ATOM   1019  C   SER B 255      -3.404   1.157  14.223  1.00  1.00
ATOM   1020  O   SER B 255      -3.674   1.563  13.092  1.00  1.00
ATOM   1021  N   THR B 256      -2.720   0.018  14.447  1.00  1.00
ATOM   1022  CA  THR B 256      -2.242  -0.804  13.343  1.00  1.00
ATOM   1023  C   THR B 256      -3.403  -1.416  12.569  1.00  1.00
ATOM   1024  O   THR B 256      -3.396  -1.442  11.338  1.00  1.00
ATOM   1025  N   GLN B 257      -4.414  -1.927  13.292  1.00  1.00
ATOM   1026  CA  GLN B 257      -5.580  -2.553  12.682  1.00  1.00
ATOM   1027  C   GLN B 257      -6.449  -1.524  11.971  1.00  1.00
ATOM   1028  O   GLN B 257      -6.952  -1.773  10.875  1.00  1.00
ATOM   1029  N   ASN B 258      -6.672  -0.378  12.540  1.00  1.00
ATOM   1030  CA  ASN B 258      -7.437   0.704  11.933  1.00  1.00
ATOM   1031  C   ASN B 258      -6.752   1.226  10.676  1.00  1.00
ATOM   1032  O   ASN B 258      -7.410   1.535   9.682  1.00  1.00
ATOM   1033  N   ALA B 259      -5.416   1.294  10.687  1.00  1.00
ATOM   1034  CA  ALA B 259      -4.646   1.763   9.542  1.00  1.00
ATOM   1035  C   ALA B 259      -4.660   0.740   8.413  1.00  1.00
ATOM   1036  O   ALA B 259      -4.760   1.098   7.239  1.00  1.00
ATOM   1037  N   ILE B 260      -4.547  -0.555   8.748  1.00  1.00
ATOM   1038  CA  ILE B 260      -4.651  -1.596   7.732  1.00  1.00
ATOM   1039  C   ILE B 260      -6.028  -1.594   7.079  1.00  1.00
ATOM   1040  O   ILE B 260      -6.149  -1.740   5.863  1.00  1.00
ATOM   1041  N   ASN B 261      -7.078  -1.372   7.934  1.00  1.00
ATOM   1042  CA  ASN B 261      -8.437  -1.255   7.418  1.00  1.00
ATOM   1043  C   ASN B 261      -8.557  -0.092   6.442  1.00  1.00
ATOM   1044  O   ASN B 261      -9.193  -0.211   5.395  1.00  1.00
ATOM   1045  N   GLY B 262      -7.995   1.043   6.781  1.00  1.00
ATOM   1046  CA  GLY B 262      -8.075   2.259   5.980  1.00  1.00
ATOM   1047  C   GLY B 262      -7.314   2.107   4.669  1.00  1.00
ATOM   1048  O   GLY B 262      -7.792   2.519   3.612  1.00  1.00
ATOM   1049  N   ILE B 263      -6.023   1.640   4.762  1.00  1.00
ATOM   1050  CA  ILE B 263      -5.170   1.505   3.587  1.00  1.00
ATOM   1051  C   ILE B 263      -5.751   0.505   2.596  1.00  1.00
ATOM   1052  O   ILE B 263      -5.743   0.739   1.387  1.00  1.00
ATOM   1053  N   THR B 264      -6.310  -0.597   3.091  1.00  1.00
ATOM   1054  CA  THR B 264      -6.883  -1.622   2.227  1.00  1.00
ATOM   1055  C   THR B 264      -8.180  -1.142   1.589  1.00  1.00
ATOM   1056  O   THR B 264      -8.435  -1.397   0.412  1.00  1.00
ATOM   1057  N   ASN B 265      -8.972  -0.370   2.281  1.00  1.00
ATOM   1058  CA  ASN B 265     -10.160   0.265   1.723  1.00  1.00
ATOM   1059  C   ASN B 265      -9.791   1.255   0.625  1.00  1.00
ATOM   1060  O   ASN B 265     -10.462   1.334  -0.404  1.00  1.00
ATOM   1061  N   LYS B 266      -8.638   1.939   0.829  1.00  1.00
ATOM   1062  CA  LYS B 266      -8.138   2.882  -0.163  1.00  1.00
ATOM   1063  C   LYS B 266      -7.733   2.168  -1.446  1.00  1.00
ATOM   1064  O   LYS B 266      -8.020   2.638  -2.547  1.00  1.00
ATOM   1065  N   VAL B 267      -7.038   1.017  -1.308  1.00  1.00
ATOM   1066  CA  VAL B 267      -6.667   0.211  -2.465  1.00  1.00
ATOM   1067  C   VAL B 267      -7.899  -0.265  -3.223  1.00  1.00
ATOM   1068  O   VAL B 267      -7.942  -0.213  -4.452  1.00  1.00
ATOM   1069  N   ASN B 268      -8.920  -0.714  -2.472  1.00  1.00
ATOM   1070  CA  ASN B 268     -10.164  -1.190  -3.063  1.00  1.00
ATOM   1071  C   ASN B 268     -10.873  -0.078  -3.826  1.00  1.00
ATOM   1072  O   ASN B 268     -11.396  -0.297  -4.918  1.00  1.00
ATOM   1073  N   THR B 269     -10.935   1.109  -3.235  1.00  1.00
ATOM   1074  CA  THR B 269     -11.576   2.265  -3.850  1.00  1.00
ATOM   1075  C   THR B 269     -10.886   2.649  -5.153  1.00  1.00
ATOM   1076  O   THR B 269     -11.543   2.957  -6.147  1.00  1.00
ATOM   1077  N   VAL B 270      -9.559   2.691  -5.154  1.00  1.00
ATOM   1078  CA  VAL B 270      -8.780   2.975  -6.353  1.00  1.00
ATOM   1079  C   VAL B 270      -9.032   1.931  -7.433  1.00  1.00
ATOM   1080  O   VAL B 270      -9.188   2.264  -8.608  1.00  1.00
ATOM   1081  N   ILE B 271      -8.983   0.676  -7.093  1.00  1.00
ATOM   1082  CA  ILE B 271      -9.211  -0.427  -8.018  1.00  1.00
ATOM   1083  C   ILE B 271     -10.633  -0.404  -8.563  1.00  1.00
ATOM   1084  O   ILE B 271     -10.856  -0.619  -9.754  1.00  1.00
ATOM   1085  N   GLU B 272     -11.598  -0.141  -7.774  1.00  1.00
ATOM   1086  CA  GLU B 272     -13.019  -0.141  -8.101  1.00  1.00
ATOM   1087  C   GLU B 272     -13.329   0.860  -9.207  1.00  1.00
ATOM   1088  O   GLU B 272     -14.130   0.583 -10.100  1.00  1.00
ATOM   1089  N   LYS B 273     -12.702   1.925  -9.324  1.00  1.00
ATOM   1090  CA  LYS B 273     -13.012   3.017 -10.238  1.00  1.00
ATOM   1091  C   LYS B 273     -12.419   2.765 -11.619  1.00  1.00
ATOM   1092  O   LYS B 273     -13.026   3.098 -12.636  1.00  1.00
ATOM   1093  N   MET B 274     -11.387   2.045 -11.713  1.00  1.00
ATOM   1094  CA  MET B 274     -10.821   1.639 -12.993  1.00  1.00
ATOM   1095  C   MET B 274      -9.915   0.425 -12.835  1.00  1.00
ATOM   1096  O   MET B 274      -8.975   0.439 -12.041  1.00  1.00
ATOM   1097  N   ASN B 275     -10.495  -0.728 -13.554  1.00  1.00
ATOM   1098  CA  ASN B 275      -9.770  -1.985 -13.414  1.00  1.00
ATOM   1099  C   ASN B 275     -10.141  -2.962 -14.522  1.00  1.00
ATOM   1100  O   ASN B 275      -9.326  -3.787 -14.935  1.00  1.00
ATOM   1101  N   ILE B 276     -10.596  -2.695 -15.600  1.00  1.00
ATOM   1102  CA  ILE B 276     -11.013  -3.617 -16.651  1.00  1.00
ATOM   1103  C   ILE B 276     -11.368  -2.869 -17.930  1.00  1.00
ATOM   1104  O   ILE B 276     -11.845  -1.735 -17.885  1.00  1.00
ATOM   1105  N   GLN B 277     -11.013  -3.460 -19.013  1.00  1.00
ATOM   1106  CA  GLN B 277     -11.428  -3.093 -20.362  1.00  1.00
ATOM   1107  C   GLN B 277     -11.979  -4.297 -21.115  1.00  1.00
ATOM   1108  O   GLN B 277     -11.466  -5.409 -20.988  1.00  1.00
ATOM   1109  N   PHE B 278     -13.116  -4.192 -21.677  1.00  1.00
ATOM   1110  CA  PHE B 278     -13.647  -5.263 -22.512  1.00  1.00
ATOM   1111  C   PHE B 278     -12.940  -5.311 -23.861  1.00  1.00
ATOM   1112  O   PHE B 278     -12.482  -4.288 -24.369  1.00  1.00
ATOM   1113  N   THR B 279     -13.194  -6.226 -24.701  1.00  1.00
ATOM   1114  CA  THR B 279     -12.625  -6.362 -26.037  1.00  1.00
ATOM   1115  C   THR B 279     -12.549  -5.015 -26.743  1.00  1.00
ATOM   1116  O   THR B 279     -13.523  -4.263 -26.774  1.00  1.00
ATOM   1117  N   ALA B 280     -11.315  -4.741 -27.191  1.00  1.00
ATOM   1118  CA  ALA B 280     -10.911  -3.582 -27.978  1.00  1.00
ATOM   1119  C   ALA B 280      -9.981  -3.987 -29.115  1.00  1.00
ATOM   1120  O   ALA B 280      -8.989  -4.683 -28.901  1.00  1.00
ATOM   1121  N   VAL B 281     -10.455  -4.012 -30.303  1.00  1.00
ATOM   1122  CA  VAL B 281      -9.714  -4.455 -31.477  1.00  1.00
ATOM   1123  C   VAL B 281      -9.598  -3.340 -32.509  1.00  1.00
ATOM   1124  O   VAL B 281     -10.516  -2.537 -32.676  1.00  1.00
ATOM   1125  N   GLY B 282      -8.642  -3.230 -33.228  1.00  1.00
ATOM   1126  CA  GLY B 282      -8.455  -2.301 -34.336  1.00  1.00
ATOM   1127  C   GLY B 282      -9.640  -2.339 -35.293  1.00  1.00
ATOM   1128  O   GLY B 282     -10.190  -3.405 -35.572  1.00  1.00
ATOM   1129  N   LYS B 283      -9.748  -1.218 -36.075  1.00  1.00
ATOM   1130  CA  LYS B 283     -10.704  -1.145 -37.174  1.00  1.00
ATOM   1131  C   LYS B 283     -10.005  -1.267 -38.521  1.00  1.00
ATOM   1132  O   LYS B 283      -8.987  -0.619 -38.765  1.00  1.00
ATOM   1133  N   LEU B 284      -9.575  10.497 -37.330  1.00  1.00
ATOM   1134  CA  LEU B 284     -10.632  10.624 -36.334  1.00  1.00
ATOM   1135  C   LEU B 284     -10.623   9.445 -35.367  1.00  1.00
ATOM   1136  O   LEU B 284     -10.851   9.611 -34.169  1.00  1.00
ATOM   1137  N   ASN B 285     -10.528   8.224 -35.880  1.00  1.00
ATOM   1138  CA  ASN B 285     -10.427   7.028 -35.053  1.00  1.00
ATOM   1139  C   ASN B 285      -9.135   7.023 -34.247  1.00  1.00
ATOM   1140  O   ASN B 285      -9.116   6.608 -33.088  1.00  1.00
ATOM   1141  N   LYS B 286      -8.023   7.349 -34.867  1.00  1.00
ATOM   1142  CA  LYS B 286      -6.744   7.389 -34.168  1.00  1.00
ATOM   1143  C   LYS B 286      -6.726   8.492 -33.117  1.00  1.00
ATOM   1144  O   LYS B 286      -6.139   8.332 -32.046  1.00  1.00
ATOM   1145  N   LYS B 287      -7.357   9.665 -33.421  1.00  1.00
ATOM   1146  CA  LYS B 287      -7.443  10.768 -32.471  1.00  1.00
ATOM   1147  C   LYS B 287      -8.220  10.362 -31.225  1.00  1.00
ATOM   1148  O   LYS B 287      -7.864  10.739 -30.109  1.00  1.00
ATOM   1149  N   VAL B 288      -9.358   9.618 -31.420  1.00  1.00
ATOM   1150  CA  VAL B 288     -10.162   9.135 -30.304  1.00  1.00
ATOM   1151  C   VAL B 288      -9.372   8.163 -29.437  1.00  1.00
ATOM   1152  O   VAL B 288      -9.456   8.202 -28.210  1.00  1.00
ATOM   1153  N   ASP B 289      -8.733   7.153 -30.096  1.00  1.00
ATOM   1154  CA  ASP B 289      -7.945   6.168 -29.366  1.00  1.00
ATOM   1155  C   ASP B 289      -6.782   6.826 -28.634  1.00  1.00
ATOM   1156  O   ASP B 289      -6.477   6.478 -27.493  1.00  1.00
ATOM   1157  N   ASP B 290      -6.024   7.662 -29.243  1.00  1.00
ATOM   1158  CA  ASP B 290      -4.859   8.304 -28.646  1.00  1.00
ATOM   1159  C   ASP B 290      -5.268   9.277 -27.548  1.00  1.00
ATOM   1160  O   ASP B 290      -4.571   9.424 -26.544  1.00  1.00
ATOM   1161  N   GLY B 291      -6.410   9.926 -27.668  1.00  1.00
ATOM   1162  CA  GLY B 291      -6.868  10.897 -26.682  1.00  1.00
ATOM   1163  C   GLY B 291      -7.380  10.206 -25.425  1.00  1.00
ATOM   1164  O   GLY B 291      -7.183  10.696 -24.312  1.00  1.00
ATOM   1165  N   PHE B 292      -8.101   9.111 -25.541  1.00  1.00
ATOM   1166  CA  PHE B 292      -8.544   8.329 -24.393  1.00  1.00
ATOM   1167  C   PHE B 292      -7.361   7.721 -23.650  1.00  1.00
ATOM   1168  O   PHE B 292      -7.351   7.663 -22.421  1.00  1.00
ATOM   1169  N   LEU B 293      -6.392   7.219 -24.428  1.00  1.00
ATOM   1170  CA  LEU B 293      -5.178   6.644 -23.860  1.00  1.00
ATOM   1171  C   LEU B 293      -4.378   7.691 -23.092  1.00  1.00
ATOM   1172  O   LEU B 293      -3.811   7.402 -22.038  1.00  1.00
ATOM   1173  N   ASP B 294      -4.281   8.913 -23.636  1.00  1.00
ATOM   1174  CA  ASP B 294      -3.579  10.001 -22.964  1.00  1.00
ATOM   1175  C   ASP B 294      -4.228  10.332 -21.626  1.00  1.00
ATOM   1176  O   ASP B 294      -3.540  10.601 -20.642  1.00  1.00
ATOM   1177  N   ILE B 295      -5.572  10.362 -21.598  1.00  1.00
ATOM   1178  CA  ILE B 295      -6.327  10.720 -20.403  1.00  1.00
ATOM   1179  C   ILE B 295      -6.199   9.648 -19.329  1.00  1.00
ATOM   1180  O   ILE B 295      -6.056   9.955 -18.145  1.00  1.00
ATOM   1181  N   TRP B 296      -6.343   8.365 -19.719  1.00  1.00
ATOM   1182  CA  TRP B 296      -6.290   7.263 -18.766  1.00  1.00
ATOM   1183  C   TRP B 296      -4.883   7.079 -18.214  1.00  1.00
ATOM   1184  O   TRP B 296      -4.703   6.758 -17.039  1.00  1.00
ATOM   1185  N   THR B 297      -3.878   7.263 -19.018  1.00  1.00
ATOM   1186  CA  THR B 297      -2.494   7.209 -18.562  1.00  1.00
ATOM   1187  C   THR B 297      -2.218   8.279 -17.514  1.00  1.00
ATOM   1188  O   THR B 297      -1.526   8.031 -16.527  1.00  1.00
ATOM   1189  N   TYR B 298      -2.724   9.525 -17.823  1.00  1.00
ATOM   1190  CA  TYR B 298      -2.571  10.643 -16.900  1.00  1.00
ATOM   1191  C   TYR B 298      -3.307  10.383 -15.592  1.00  1.00
ATOM   1192  O   TYR B 298      -2.798  10.683 -14.512  1.00  1.00
ATOM   1193  N   ASN B 299      -4.525   9.895 -15.686  1.00  1.00
ATOM   1194  CA  ASN B 299      -5.389   9.635 -14.541  1.00  1.00
ATOM   1195  C   ASN B 299      -4.788   8.575 -13.627  1.00  1.00
ATOM   1196  O   ASN B 299      -4.850   8.690 -12.403  1.00  1.00
ATOM   1197  N   ALA B 300      -4.313   7.481 -14.202  1.00  1.00
ATOM   1198  CA  ALA B 300      -3.744   6.372 -13.446  1.00  1.00
ATOM   1199  C   ALA B 300      -2.491   6.803 -12.694  1.00  1.00
ATOM   1200  O   ALA B 300      -2.289   6.427 -11.540  1.00  1.00
ATOM   1201  N   GLU B 301      -1.587   7.451 -13.375  1.00  1.00
ATOM   1202  CA  GLU B 301      -0.323   7.863 -12.776  1.00  1.00
ATOM   1203  C   GLU B 301      -0.542   8.911 -11.693  1.00  1.00
ATOM   1204  O   GLU B 301       0.102   8.878 -10.644  1.00  1.00
ATOM   1205  N   LEU B 302      -1.384   9.875 -11.913  1.00  1.00
ATOM   1206  CA  LEU B 302      -1.638  10.958 -10.971  1.00  1.00
ATOM   1207  C   LEU B 302      -2.407  10.460  -9.752  1.00  1.00
ATOM   1208  O   LEU B 302      -2.173  10.911  -8.631  1.00  1.00
ATOM   1209  N   LEU B 303      -3.353   9.581  -9.930  1.00  1.00
ATOM   1210  CA  LEU B 303      -4.092   8.980  -8.826  1.00  1.00
ATOM   1211  C   LEU B 303      -3.154   8.264  -7.859  1.00  1.00
ATOM   1212  O   LEU B 303      -3.333   8.330  -6.643  1.00  1.00
ATOM   1213  N   VAL B 304      -2.190   7.520  -8.433  1.00  1.00
ATOM   1214  CA  VAL B 304      -1.228   6.782  -7.623  1.00  1.00
ATOM   1215  C   VAL B 304      -0.291   7.729  -6.883  1.00  1.00
ATOM   1216  O   VAL B 304       0.024   7.517  -5.712  1.00  1.00
ATOM   1217  N   LEU B 305       0.203   8.746  -7.596  1.00  1.00
ATOM   1218  CA  LEU B 305       1.120   9.714  -7.006  1.00  1.00
ATOM   1219  C   LEU B 305       0.456  10.478  -5.865  1.00  1.00
ATOM   1220  O   LEU B 305       1.073  10.728  -4.830  1.00  1.00
ATOM   1221  N   LEU B 306      -0.750  10.928  -6.060  1.00  1.00
ATOM   1222  CA  LEU B 306      -1.480  11.676  -5.044  1.00  1.00
ATOM   1223  C   LEU B 306      -1.806  10.797  -3.841  1.00  1.00
ATOM   1224  O   LEU B 306      -1.726  11.242  -2.696  1.00  1.00
ATOM   1225  N   GLU B 307      -2.306   9.576  -4.103  1.00  1.00
ATOM   1226  CA  GLU B 307      -2.657   8.654  -3.030  1.00  1.00
ATOM   1227  C   GLU B 307      -1.422   8.222  -2.249  1.00  1.00
ATOM   1228  O   GLU B 307      -1.474   8.055  -1.031  1.00  1.00
ATOM   1229  N   ASN B 308      -0.299   8.079  -2.909  1.00  1.00
ATOM   1230  CA  ASN B 308       0.956   7.719  -2.260  1.00  1.00
ATOM   1231  C   ASN B 308       1.375   8.776  -1.246  1.00  1.00
ATOM   1232  O   ASN B 308       1.861   8.452  -0.162  1.00  1.00
ATOM   1233  N   GLU B 309       1.301  10.042  -1.644  1.00  1.00
ATOM   1234  CA  GLU B 309       1.610  11.149  -0.747  1.00  1.00
ATOM   1235  C   GLU B 309       0.696  11.144   0.472  1.00  1.00
ATOM   1236  O   GLU B 309       1.137  11.402   1.592  1.00  1.00
ATOM   1237  N   ARG B 310      -0.582  10.892   0.259  1.00  1.00
ATOM   1238  CA  ARG B 310      -1.580  10.878   1.322  1.00  1.00
ATOM   1239  C   ARG B 310      -1.358   9.706   2.270  1.00  1.00
ATOM   1240  O   ARG B 310      -1.545   9.831   3.480  1.00  1.00
ATOM   1241  N   THR B 311      -0.979   8.548   1.739  1.00  1.00
ATOM   1242  CA  THR B 311      -0.719   7.343   2.519  1.00  1.00
ATOM   1243  C   THR B 311       0.441   7.551   3.483  1.00  1.00
ATOM   1244  O   THR B 311       0.394   7.107   4.630  1.00  1.00
ATOM   1245  N   LEU B 312       1.534   8.107   2.984  1.00  1.00
ATOM   1246  CA  LEU B 312       2.698   8.379   3.818  1.00  1.00
ATOM   1247  C   LEU B 312       2.369   9.389   4.912  1.00  1.00
ATOM   1248  O   LEU B 312       2.810   9.249   6.053  1.00  1.00
ATOM   1249  N   ASP B 313       1.595  10.392   4.564  1.00  1.00
ATOM   1250  CA  ASP B 313       1.183  11.398   5.536  1.00  1.00
ATOM   1251  C   ASP B 313       0.270  10.796   6.597  1.00  1.00
ATOM   1252  O   ASP B 313       0.358  11.144   7.774  1.00  1.00
ATOM   1253  N   PHE B 314      -0.597   9.842   6.163  1.00  1.00
ATOM   1254  CA  PHE B 314      -1.514   9.139   7.052  1.00  1.00
ATOM   1255  C   PHE B 314      -0.758   8.371   8.128  1.00  1.00
ATOM   1256  O   PHE B 314      -1.177   8.330   9.285  1.00  1.00
ATOM   1257  N   HIS B 315       0.279   7.645   7.715  1.00  1.00
ATOM   1258  CA  HIS B 315       1.123   6.902   8.643  1.00  1.00
ATOM   1259  C   HIS B 315       1.822   7.838   9.622  1.00  1.00
ATOM   1260  O   HIS B 315       1.930   7.539  10.811  1.00  1.00
ATOM   1261  N   ASP B 316       2.374   8.969   9.064  1.00  1.00
ATOM   1262  CA  ASP B 316       3.020   9.974   9.899  1.00  1.00
ATOM   1263  C   ASP B 316       2.066  10.500  10.965  1.00  1.00
ATOM   1264  O   ASP B 316       2.456  10.704  12.114  1.00  1.00
ATOM   1265  N   SER B 317       0.822  10.736  10.588  1.00  1.00
ATOM   1266  CA  SER B 317      -0.219  11.235  11.478  1.00  1.00
ATOM   1267  C   SER B 317      -0.513  10.241  12.594  1.00  1.00
ATOM   1268  O   SER B 317      -0.738  10.628  13.741  1.00  1.00
ATOM   1269  N   ASN B 318      -0.629   8.955  12.255  1.00  1.00
ATOM   1270  CA  ASN B 318      -0.924   7.889  13.205  1.00  1.00
ATOM   1271  C   ASN B 318       0.158   7.787  14.272  1.00  1.00
ATOM   1272  O   ASN B 318      -0.135   7.558  15.446  1.00  1.00
ATOM   1273  N   VAL B 319       1.427   7.899  13.820  1.00  1.00
ATOM   1274  CA  VAL B 319       2.548   7.880  14.753  1.00  1.00
ATOM   1275  C   VAL B 319       2.498   9.075  15.696  1.00  1.00
ATOM   1276  O   VAL B 319       2.743   8.942  16.896  1.00  1.00
ATOM   1277  N   LYS B 320       2.253  10.253  15.126  1.00  1.00
ATOM   1278  CA  LYS B 320       2.178  11.499  15.879  1.00  1.00
ATOM   1279  C   LYS B 320       1.076  11.443  16.929  1.00  1.00
ATOM   1280  O   LYS B 320       1.249  11.921  18.050  1.00  1.00
ATOM   1281  N   ASN B 321      -0.100  10.897  16.529  1.00  1.00
ATOM   1282  CA  ASN B 321      -1.252  10.797  17.417  1.00  1.00
ATOM   1283  C   ASN B 321      -0.991   9.809  18.547  1.00  1.00
ATOM   1284  O   ASN B 321      -1.423  10.020  19.681  1.00  1.00
ATOM   1285  N   LEU B 322      -0.380   8.676  18.267  1.00  1.00
ATOM   1286  CA  LEU B 322      -0.005   7.685  19.269  1.00  1.00
ATOM   1287  C   LEU B 322       0.953   8.276  20.297  1.00  1.00
ATOM   1288  O   LEU B 322       0.836   8.010  21.493  1.00  1.00
ATOM   1289  N   TYR B 323       1.862   9.095  19.813  1.00  1.00
ATOM   1290  CA  TYR B 323       2.831   9.761  20.674  1.00  1.00
ATOM   1291  C   TYR B 323       2.153  10.772  21.589  1.00  1.00
ATOM   1292  O   TYR B 323       2.490  10.881  22.768  1.00  1.00
ATOM   1293  N   GLU B 324       1.322  11.631  21.005  1.00  1.00
ATOM   1294  CA  GLU B 324       0.583  12.635  21.760  1.00  1.00
ATOM   1295  C   GLU B 324      -0.354  11.986  22.771  1.00  1.00
ATOM   1296  O   GLU B 324      -0.533  12.491  23.879  1.00  1.00
ATOM   1297  N   LYS B 325      -0.933  10.857  22.448  1.00  1.00
ATOM   1298  CA  LYS B 325      -1.811  10.102  23.334  1.00  1.00
ATOM   1299  C   LYS B 325      -1.073   9.652  24.588  1.00  1.00
ATOM   1300  O   LYS B 325      -1.624   9.681  25.688  1.00  1.00
ATOM   1301  N   VAL B 326       0.110   9.037  24.417  1.00  1.00
ATOM   1302  CA  VAL B 326       0.939   8.624  25.543  1.00  1.00
ATOM   1303  C   VAL B 326       1.391   9.825  26.364  1.00  1.00
ATOM   1304  O   VAL B 326       1.396   9.781  27.594  1.00  1.00
ATOM   1305  N   LYS B 327       1.765  10.897  25.647  1.00  1.00
ATOM   1306  CA  LYS B 327       2.227  12.106  26.316  1.00  1.00
ATOM   1307  C   LYS B 327       1.159  12.663  27.249  1.00  1.00
ATOM   1308  O   LYS B 327       1.458  13.102  28.359  1.00  1.00
ATOM   1309  N   SER B 328      -0.092  12.659  26.809  1.00  1.00
ATOM   1310  CA  SER B 328      -1.205  13.206  27.575  1.00  1.00
ATOM   1311  C   SER B 328      -1.579  12.291  28.734  1.00  1.00
ATOM   1312  O   SER B 328      -1.986  12.757  29.798  1.00  1.00
ATOM   1313  N   GLN B 329      -1.340  11.009  28.661  1.00  1.00
ATOM   1314  CA  GLN B 329      -1.601  10.087  29.760  1.00  1.00
ATOM   1315  C   GLN B 329      -0.588  10.268  30.883  1.00  1.00
ATOM   1316  O   GLN B 329      -0.933  10.188  32.062  1.00  1.00
ATOM   1317  N   LEU B 330       0.700  10.320  30.544  1.00  1.00
ATOM   1318  CA  LEU B 330       1.780  10.398  31.520  1.00  1.00
ATOM   1319  C   LEU B 330       1.888  11.799  32.112  1.00  1.00
ATOM   1320  O   LEU B 330       2.197  11.963  33.293  1.00  1.00
ATOM   1321  N   LYS B 331       1.467  12.769  31.600  1.00  1.00
ATOM   1322  CA  LYS B 331       1.609  14.135  32.091  1.00  1.00
ATOM   1323  C   LYS B 331       3.029  14.401  32.575  1.00  1.00
ATOM   1324  O   LYS B 331       3.899  14.786  31.794  1.00  1.00
ATOM   1325  N   ASN B 332       3.226  14.767  33.832  1.00  1.00
ATOM   1326  CA  ASN B 332       4.525  15.088  34.413  1.00  1.00
ATOM   1327  C   ASN B 332       5.075  13.914  35.213  1.00  1.00
ATOM   1328  O   ASN B 332       6.239  13.915  35.614  1.00  1.00
ATOM   1329  N   ASN B 333       4.441  12.753  35.187  1.00  1.00
ATOM   1330  CA  ASN B 333       4.959  11.527  35.782  1.00  1.00
ATOM   1331  C   ASN B 333       6.077  10.933  34.935  1.00  1.00
ATOM   1332  O   ASN B 333       6.956  10.241  35.448  1.00  1.00
ATOM   1333  N   ALA B 334       6.412  11.489  33.968  1.00  1.00
ATOM   1334  CA  ALA B 334       7.484  11.189  33.026  1.00  1.00
ATOM   1335  C   ALA B 334       8.022  12.460  32.381  1.00  1.00
ATOM   1336  O   ALA B 334       7.280  13.417  32.160  1.00  1.00
ATOM   1337  N   LYS B 335       9.195  12.352  31.799  1.00  1.00
ATOM   1338  CA  LYS B 335       9.847  13.436  31.075  1.00  1.00
ATOM   1339  C   LYS B 335      10.102  13.053  29.623  1.00  1.00
ATOM   1340  O   LYS B 335      10.483  11.921  29.327  1.00  1.00
ATOM   1341  N   GLU B 336       9.752  14.013  28.681  1.00  1.00
ATOM   1342  CA  GLU B 336      10.187  13.781  27.309  1.00  1.00
ATOM   1343  C   GLU B 336      11.702  13.883  27.188  1.00  1.00
ATOM   1344  O   GLU B 336      12.298  14.893  27.563  1.00  1.00
ATOM   1345  N   ILE B 337      12.330  12.782  26.663  1.00  1.00
ATOM   1346  CA  ILE B 337      13.782  12.674  26.590  1.00  1.00
ATOM   1347  C   ILE B 337      14.266  12.705  25.146  1.00  1.00
ATOM   1348  O   ILE B 337      15.412  13.060  24.873  1.00  1.00
ATOM   1349  N   GLY B 338      13.485  12.640  24.230  1.00  1.00
ATOM   1350  CA  GLY B 338      13.935  12.863  22.862  1.00  1.00
ATOM   1351  C   GLY B 338      13.603  11.673  21.971  1.00  1.00
ATOM   1352  O   GLY B 338      13.781  10.521  22.367  1.00  1.00
ATOM   1353  N   ASN B 339      13.397  11.985  20.728  1.00  1.00
ATOM   1354  CA  ASN B 339      13.391  10.870  19.789  1.00  1.00
ATOM   1355  C   ASN B 339      12.131  10.027  19.942  1.00  1.00
ATOM   1356  O   ASN B 339      12.094   8.868  19.530  1.00  1.00
ATOM   1357  N   GLY B 340      11.139  10.447  20.757  1.00  1.00
ATOM   1358  CA  GLY B 340       9.889   9.712  20.910  1.00  1.00
ATOM   1359  C   GLY B 340       9.927   8.810  22.138  1.00  1.00
ATOM   1360  O   GLY B 340       8.968   8.093  22.423  1.00  1.00
ATOM   1361  N   CYS B 341      10.733   9.142  23.086  1.00  1.00
ATOM   1362  CA  CYS B 341      10.933   8.367  24.305  1.00  1.00
ATOM   1363  C   CYS B 341      10.526   9.165  25.537  1.00  1.00
ATOM   1364  O   CYS B 341      10.752  10.373  25.608  1.00  1.00
ATOM   1365  N   PHE B 342       9.884   8.505  26.465  1.00  1.00
ATOM   1366  CA  PHE B 342       9.573   9.011  27.796  1.00  1.00
ATOM   1367  C   PHE B 342      10.350   8.258  28.868  1.00  1.00
ATOM   1368  O   PHE B 342      10.496   7.037  28.800  1.00  1.00
ATOM   1369  N   GLU B 343      10.892   8.985  29.799  1.00  1.00
ATOM   1370  CA  GLU B 343      11.538   8.421  30.978  1.00  1.00
ATOM   1371  C   GLU B 343      10.703   8.657  32.230  1.00  1.00
ATOM   1372  O   GLU B 343      10.296   9.783  32.513  1.00  1.00
ATOM   1373  N   PHE B 344      10.212   7.485  32.836  1.00  1.00
ATOM   1374  CA  PHE B 344       9.336   7.620  33.994  1.00  1.00
ATOM   1375  C   PHE B 344      10.099   8.140  35.205  1.00  1.00
ATOM   1376  O   PHE B 344      11.231   7.729  35.460  1.00  1.00
ATOM   1377  N   TYR B 345       9.313   8.902  36.058  1.00  1.00
ATOM   1378  CA  TYR B 345       9.860   9.348  37.333  1.00  1.00
ATOM   1379  C   TYR B 345       9.562   8.347  38.441  1.00  1.00
ATOM   1380  O   TYR B 345      10.188   8.374  39.501  1.00  1.00
ATOM   1381  N   HIS B 346       8.885   7.346  38.105  1.00  1.00
ATOM   1382  CA  HIS B 346       8.467   6.215  38.925  1.00  1.00
ATOM   1383  C   HIS B 346       8.881   4.893  38.291  1.00  1.00
ATOM   1384  O   HIS B 346       8.932   4.769  37.068  1.00  1.00
ATOM   1385  N   LYS B 347       8.928   3.817  39.074  1.00  1.00
ATOM   1386  CA  LYS B 347       9.066   2.475  38.523  1.00  1.00
ATOM   1387  C   LYS B 347       7.808   2.054  37.774  1.00  1.00
ATOM   1388  O   LYS B 347       6.702   2.128  38.309  1.00  1.00
ATOM   1389  N   CYS B 348       7.914   1.704  36.564  1.00  1.00
ATOM   1390  CA  CYS B 348       6.840   1.243  35.693  1.00  1.00
ATOM   1391  C   CYS B 348       7.101  -0.173  35.198  1.00  1.00
ATOM   1392  O   CYS B 348       8.017  -0.406  34.408  1.00  1.00
ATOM   1393  N   ASP B 349       6.578  -1.162  35.940  1.00  1.00
ATOM   1394  CA  ASP B 349       6.750  -2.563  35.576  1.00  1.00
ATOM   1395  C   ASP B 349       5.952  -2.910  34.325  1.00  1.00
ATOM   1396  O   ASP B 349       4.955  -2.258  34.013  1.00  1.00
ATOM   1397  N   ASN B 350       5.745  -4.142  34.004  1.00  1.00
ATOM   1398  CA  ASN B 350       5.035  -4.597  32.814  1.00  1.00
ATOM   1399  C   ASN B 350       3.534  -4.377  32.951  1.00  1.00
ATOM   1400  O   ASN B 350       2.854  -4.047  31.979  1.00  1.00
ATOM   1401  N   GLU B 351       2.931  -4.471  34.078  1.00  1.00
ATOM   1402  CA  GLU B 351       1.534  -4.104  34.275  1.00  1.00
ATOM   1403  C   GLU B 351       1.311  -2.621  34.008  1.00  1.00
ATOM   1404  O   GLU B 351       0.294  -2.229  33.435  1.00  1.00
ATOM   1405  N   CYS B 352       2.247  -1.776  34.503  1.00  1.00
ATOM   1406  CA  CYS B 352       2.187  -0.340  34.260  1.00  1.00
ATOM   1407  C   CYS B 352       2.362  -0.024  32.780  1.00  1.00
ATOM   1408  O   CYS B 352       1.694   0.858  32.240  1.00  1.00
ATOM   1409  N   MET B 353       3.351  -0.666  32.156  1.00  1.00
ATOM   1410  CA  MET B 353       3.645  -0.465  30.742  1.00  1.00
ATOM   1411  C   MET B 353       2.462  -0.865  29.871  1.00  1.00
ATOM   1412  O   MET B 353       2.135  -0.183  28.899  1.00  1.00
ATOM   1413  N   GLU B 354       1.818  -1.951  30.158  1.00  1.00
ATOM   1414  CA  GLU B 354       0.646  -2.415  29.426  1.00  1.00
ATOM   1415  C   GLU B 354      -0.497  -1.413  29.524  1.00  1.00
ATOM   1416  O   GLU B 354      -1.239  -1.208  28.564  1.00  1.00
ATOM   1417  N   SER B 355      -0.709  -0.805  30.670  1.00  1.00
ATOM   1418  CA  SER B 355      -1.705   0.242  30.861  1.00  1.00
ATOM   1419  C   SER B 355      -1.411   1.450  29.981  1.00  1.00
ATOM   1420  O   SER B 355      -2.325   2.088  29.461  1.00  1.00
ATOM   1421  N   VAL B 356      -0.141   1.822  29.833  1.00  1.00
ATOM   1422  CA  VAL B 356       0.244   2.870  28.895  1.00  1.00
ATOM   1423  C   VAL B 356      -0.078   2.471  27.461  1.00  1.00
ATOM   1424  O   VAL B 356      -0.573   3.281  26.677  1.00  1.00
ATOM   1425  N   ARG B 357       0.219   1.268  27.095  1.00  1.00
ATOM   1426  CA  ARG B 357       0.003   0.740  25.753  1.00  1.00
ATOM   1427  C   ARG B 357      -1.482   0.594  25.450  1.00  1.00
ATOM   1428  O   ARG B 357      -1.928   0.866  24.336  1.00  1.00
ATOM   1429  N   ASN B 358      -2.343   0.361  26.274  1.00  1.00
ATOM   1430  CA  ASN B 358      -3.768   0.140  26.059  1.00  1.00
ATOM   1431  C   ASN B 358      -4.587   1.342  26.512  1.00  1.00
ATOM   1432  O   ASN B 358      -5.770   1.455  26.193  1.00  1.00
ATOM   1433  N   GLY B 359      -4.027   2.376  26.952  1.00  1.00
ATOM   1434  CA  GLY B 359      -4.639   3.684  27.154  1.00  1.00
ATOM   1435  C   GLY B 359      -5.432   3.727  28.454  1.00  1.00
ATOM   1436  O   GLY B 359      -6.083   4.725  28.762  1.00  1.00
ATOM   1437  N   THR B 360      -4.968   3.128  29.491  1.00  1.00
ATOM   1438  CA  THR B 360      -5.602   3.090  30.804  1.00  1.00
ATOM   1439  C   THR B 360      -4.595   3.374  31.911  1.00  1.00
ATOM   1440  O   THR B 360      -4.941   3.376  33.092  1.00  1.00
ATOM   1441  N   TYR B 361      -3.531   4.121  31.551  1.00  1.00
ATOM   1442  CA  TYR B 361      -2.552   4.536  32.549  1.00  1.00
ATOM   1443  C   TYR B 361      -3.213   5.315  33.679  1.00  1.00
ATOM   1444  O   TYR B 361      -3.976   6.250  33.437  1.00  1.00
ATOM   1445  N   ASP B 362      -2.894   4.946  34.917  1.00  1.00
ATOM   1446  CA  ASP B 362      -3.394   5.638  36.099  1.00  1.00
ATOM   1447  C   ASP B 362      -2.364   6.622  36.638  1.00  1.00
ATOM   1448  O   ASP B 362      -1.394   6.228  37.286  1.00  1.00
ATOM   1449  N   TYR B 363      -2.593   7.985  36.320  1.00  1.00
ATOM   1450  CA  TYR B 363      -1.596   8.979  36.697  1.00  1.00
ATOM   1451  C   TYR B 363      -1.572   9.192  38.205  1.00  1.00
ATOM   1452  O   TYR B 363      -0.508   9.344  38.804  1.00  1.00
ATOM   1453  N   PRO B 364      -2.729   9.319  38.864  1.00  1.00
ATOM   1454  CA  PRO B 364      -2.820   9.550  40.301  1.00  1.00
ATOM   1455  C   PRO B 364      -2.160   8.421  41.082  1.00  1.00
ATOM   1456  O   PRO B 364      -1.542   8.652  42.122  1.00  1.00
ATOM   1457  N   LYS B 365      -2.098   7.249  40.646  1.00  1.00
ATOM   1458  CA  LYS B 365      -1.490   6.085  41.279  1.00  1.00
ATOM   1459  C   LYS B 365       0.007   6.285  41.476  1.00  1.00
ATOM   1460  O   LYS B 365       0.569   5.880  42.494  1.00  1.00
ATOM   1461  N   TYR B 366       0.717   6.869  40.552  1.00  1.00
ATOM   1462  CA  TYR B 366       2.167   7.006  40.613  1.00  1.00
ATOM   1463  C   TYR B 366       2.576   8.463  40.789  1.00  1.00
ATOM   1464  O   TYR B 366       3.717   8.759  41.146  1.00  1.00
ATOM   1465  N   SER B 367       1.704   9.338  40.973  1.00  1.00
ATOM   1466  CA  SER B 367       1.977  10.770  41.012  1.00  1.00
ATOM   1467  C   SER B 367       2.754  11.148  42.267  1.00  1.00
ATOM   1468  O   SER B 367       3.626  12.016  42.231  1.00  1.00
ATOM   1469  N   GLU B 368       2.541  10.565  43.423  1.00  1.00
ATOM   1470  CA  GLU B 368       3.298  10.864  44.632  1.00  1.00
ATOM   1471  C   GLU B 368       4.758  10.456  44.484  1.00  1.00
ATOM   1472  O   GLU B 368       5.660  11.166  44.930  1.00  1.00
ATOM   1473  N   GLU B 369       4.998   9.206  44.015  1.00  1.00
ATOM   1474  CA  GLU B 369       6.360   8.724  43.822  1.00  1.00
ATOM   1475  C   GLU B 369       7.094   9.550  42.774  1.00  1.00
ATOM   1476  O   GLU B 369       8.291   9.807  42.899  1.00  1.00
ATOM   1477  N   SER B 370       6.374   9.871  41.679  1.00  1.00
ATOM   1478  CA  SER B 370       6.948  10.692  40.620  1.00  1.00
ATOM   1479  C   SER B 370       7.387  12.050  41.153  1.00  1.00
ATOM   1480  O   SER B 370       8.424  12.580  40.753  1.00  1.00
ATOM   1481  N   LYS B 371       6.450  12.707  41.899  1.00  1.00
ATOM   1482  CA  LYS B 371       6.709  14.019  42.479  1.00  1.00
ATOM   1483  C   LYS B 371       7.987  14.013  43.308  1.00  1.00
ATOM   1484  O   LYS B 371       8.757  14.973  43.286  1.00  1.00
ATOM   1485  N   LEU B 372       8.162  12.997  44.162  1.00  1.00
ATOM   1486  CA  LEU B 372       9.351  12.871  44.995  1.00  1.00
ATOM   1487  C   LEU B 372      10.608  12.727  44.143  1.00  1.00
ATOM   1488  O   LEU B 372      11.670  13.241  44.495  1.00  1.00
ATOM   1489  N   ASN B 373      10.556  12.157  42.985  1.00  1.00
ATOM   1490  CA  ASN B 373      11.728  11.852  42.173  1.00  1.00
ATOM   1491  C   ASN B 373      12.138  13.049  41.326  1.00  1.00
ATOM   1492  O   ASN B 373      13.318  13.234  41.025  1.00  1.00
ATOM   1493  N   ARG B 374      11.246  13.689  40.631  1.00  1.00
ATOM   1494  CA  ARG B 374      11.605  14.851  39.827  1.00  1.00
ATOM   1495  C   ARG B 374      11.894  16.061  40.706  1.00  1.00
ATOM   1496  O   ARG B 374      11.185  16.318  41.679  1.00  1.00
