# Supplementary material for: ProteinDJ: A high‐performance and modular protein design pipeline
Source: Protein Sci. 2026 Jan 21;35(2):e70464. doi: 10.1002/pro.70464 (PMC12820799; doi:10.1002/pro.70464)
Supplement: Supplementary file 2 — DATA S1. Compressed archive containing input PDB and Bindsweeper YAML files used for benchmarking and comparison of sequence design methods. [file PRO-35-e70464-s001.zip › SupplementaryFile1/binderfolds/ha/fold_31.pdb]

ATOM      1  N   GLY A   1     -15.899 -10.865  -0.012  1.00  0.00
ATOM      2  CA  GLY A   1     -14.584 -11.443   0.234  1.00  0.00
ATOM      3  C   GLY A   1     -13.819 -10.646   1.283  1.00  0.00
ATOM      4  O   GLY A   1     -13.090 -11.213   2.098  1.00  0.00
ATOM      5  N   GLY A   2     -14.056  -9.295   1.242  1.00  0.00
ATOM      6  CA  GLY A   2     -13.399  -8.443   2.227  1.00  0.00
ATOM      7  C   GLY A   2     -13.989  -8.651   3.616  1.00  0.00
ATOM      8  O   GLY A   2     -13.268  -8.643   4.614  1.00  0.00
ATOM      9  N   GLY A   3     -15.291  -8.954   3.701  1.00  0.00
ATOM     10  CA  GLY A   3     -15.939  -9.237   4.976  1.00  0.00
ATOM     11  C   GLY A   3     -15.405 -10.523   5.592  1.00  0.00
ATOM     12  O   GLY A   3     -15.167 -10.593   6.798  1.00  0.00
ATOM     13  N   GLY A   4     -15.276 -11.593   4.772  1.00  0.00
ATOM     14  CA  GLY A   4     -14.711 -12.854   5.239  1.00  0.00
ATOM     15  C   GLY A   4     -13.292 -12.662   5.758  1.00  0.00
ATOM     16  O   GLY A   4     -12.915 -13.228   6.784  1.00  0.00
ATOM     17  N   GLY A   5     -12.522 -11.815   5.022  1.00  0.00
ATOM     18  CA  GLY A   5     -11.152 -11.532   5.431  1.00  0.00
ATOM     19  C   GLY A   5     -11.115 -10.798   6.765  1.00  0.00
ATOM     20  O   GLY A   5     -10.286 -11.095   7.625  1.00  0.00
ATOM     21  N   GLY A   6     -11.993  -9.807   6.912  1.00  0.00
ATOM     22  CA  GLY A   6     -12.066  -9.055   8.158  1.00  0.00
ATOM     23  C   GLY A   6     -12.470  -9.953   9.321  1.00  0.00
ATOM     24  O   GLY A   6     -11.947  -9.825  10.427  1.00  0.00
ATOM     25  N   GLY A   7     -13.381 -10.911   9.066  1.00  0.00
ATOM     26  CA  GLY A   7     -13.792 -11.866  10.088  1.00  0.00
ATOM     27  C   GLY A   7     -12.622 -12.736  10.530  1.00  0.00
ATOM     28  O   GLY A   7     -12.445 -12.996  11.720  1.00  0.00
ATOM     29  N   GLY A   8     -11.863 -13.247   9.538  1.00  0.00
ATOM     30  CA  GLY A   8     -10.689 -14.058   9.838  1.00  0.00
ATOM     31  C   GLY A   8      -9.656 -13.262  10.625  1.00  0.00
ATOM     32  O   GLY A   8      -9.032 -13.780  11.551  1.00  0.00
ATOM     33  N   GLY A   9      -9.497 -11.963  10.212  1.00  0.00
ATOM     34  CA  GLY A   9      -8.548 -11.099  10.904  1.00  0.00
ATOM     35  C   GLY A   9      -8.950 -10.892  12.358  1.00  0.00
ATOM     36  O   GLY A   9      -8.106 -10.907  13.254  1.00  0.00
ATOM     37  N   GLY A  10     -10.236 -10.765  12.603  1.00  0.00
ATOM     38  CA  GLY A  10     -10.736 -10.615  13.964  1.00  0.00
ATOM     39  C   GLY A  10     -10.478 -11.871  14.788  1.00  0.00
ATOM     40  O   GLY A  10     -10.090 -11.791  15.953  1.00  0.00
ATOM     41  N   GLY A  11     -10.767 -13.074  14.151  1.00  0.00
ATOM     42  CA  GLY A  11     -10.506 -14.339  14.827  1.00  0.00
ATOM     43  C   GLY A  11      -9.028 -14.488  15.165  1.00  0.00
ATOM     44  O   GLY A  11      -8.672 -14.934  16.255  1.00  0.00
ATOM     45  N   GLY A  12      -8.181 -14.124  14.181  1.00  0.00
ATOM     46  CA  GLY A  12      -6.739 -14.212  14.371  1.00  0.00
ATOM     47  C   GLY A  12      -6.279 -13.321  15.518  1.00  0.00
ATOM     48  O   GLY A  12      -5.439 -13.717  16.326  1.00  0.00
ATOM     49  N   GLY A  13      -6.768 -12.061  15.483  1.00  0.00
ATOM     50  CA  GLY A  13      -6.417 -11.110  16.531  1.00  0.00
ATOM     51  C   GLY A  13      -6.836 -11.623  17.903  1.00  0.00
ATOM     52  O   GLY A  13      -6.102 -11.480  18.881  1.00  0.00
ATOM     53  N   GLY A  14      -8.000 -12.288  17.940  1.00  0.00
ATOM     54  CA  GLY A  14      -8.491 -12.860  19.188  1.00  0.00
ATOM     55  C   GLY A  14      -7.573 -13.971  19.683  1.00  0.00
ATOM     56  O   GLY A  14      -7.270 -14.055  20.873  1.00  0.00
ATOM     57  N   GLY A  15      -7.194 -14.887  18.759  1.00  0.00
ATOM     58  CA  GLY A  15      -6.299 -15.987  19.097  1.00  0.00
ATOM     59  C   GLY A  15      -4.930 -15.473  19.523  1.00  0.00
ATOM     60  O   GLY A  15      -4.328 -15.990  20.464  1.00  0.00
ATOM     61  N   GLY A  16      -4.439 -14.468  18.809  1.00  0.00
ATOM     62  CA  GLY A  16      -3.145 -13.880  19.133  1.00  0.00
ATOM     63  C   GLY A  16      -3.144 -13.290  20.538  1.00  0.00
ATOM     64  O   GLY A  16      -2.168 -13.421  21.276  1.00  0.00
ATOM     65  N   GLY A  17      -4.256 -12.599  20.864  1.00  0.00
ATOM     66  CA  GLY A  17      -4.393 -12.016  22.193  1.00  0.00
ATOM     67  C   GLY A  17      -4.365 -13.091  23.272  1.00  0.00
ATOM     68  O   GLY A  17      -3.741 -12.917  24.319  1.00  0.00
ATOM     69  N   GLY A  18      -5.036 -14.232  22.993  1.00  0.00
ATOM     70  CA  GLY A  18      -5.031 -15.359  23.917  1.00  0.00
ATOM     71  C   GLY A  18      -3.625 -15.917  24.098  1.00  0.00
ATOM     72  O   GLY A  18      -3.211 -16.233  25.213  1.00  0.00
ATOM     73  N   GLY A  19      -2.929 -16.127  22.971  1.00  0.00
ATOM     74  CA  GLY A  19      -1.556 -16.617  23.000  1.00  0.00
ATOM     75  C   GLY A  19      -0.645 -15.657  23.754  1.00  0.00
ATOM     76  O   GLY A  19       0.236 -16.081  24.502  1.00  0.00
ATOM     77  N   GLY A  20      -0.840 -14.365  23.487  1.00  0.00
ATOM     78  CA  GLY A  20      -0.045 -13.349  24.166  1.00  0.00
ATOM     79  C   GLY A  20      -0.202 -13.446  25.678  1.00  0.00
ATOM     80  O   GLY A  20       0.768 -13.305  26.423  1.00  0.00
ATOM     81  N   GLY A  21      -1.389 -13.847  26.094  1.00  0.00
ATOM     82  CA  GLY A  21      -1.673 -14.028  27.512  1.00  0.00
ATOM     83  C   GLY A  21      -1.014 -15.292  28.049  1.00  0.00
ATOM     84  O   GLY A  21      -0.503 -15.310  29.169  1.00  0.00
ATOM     85  N   GLY A  22      -0.776 -16.288  27.156  1.00  0.00
ATOM     86  CA  GLY A  22      -0.133 -17.537  27.546  1.00  0.00
ATOM     87  C   GLY A  22       1.375 -17.469  27.342  1.00  0.00
ATOM     88  O   GLY A  22       2.146 -17.951  28.172  1.00  0.00
ATOM     89  N   GLY A  23       1.785 -17.153  26.157  1.00  0.00
ATOM     90  CA  GLY A  23       3.187 -17.013  25.780  1.00  0.00
ATOM     91  C   GLY A  23       3.404 -15.773  24.921  1.00  0.00
ATOM     92  O   GLY A  23       2.749 -15.595  23.894  1.00  0.00
ATOM     93  N   GLY A  24       4.107 -14.822  25.401  1.00  0.00
ATOM     94  CA  GLY A  24       4.216 -13.513  24.769  1.00  0.00
ATOM     95  C   GLY A  24       5.083 -13.575  23.518  1.00  0.00
ATOM     96  O   GLY A  24       4.772 -12.951  22.504  1.00  0.00
ATOM     97  N   GLY A  25       6.280 -14.169  23.609  1.00  0.00
ATOM     98  CA  GLY A  25       7.210 -14.214  22.487  1.00  0.00
ATOM     99  C   GLY A  25       6.606 -14.952  21.299  1.00  0.00
ATOM    100  O   GLY A  25       6.744 -14.523  20.154  1.00  0.00
ATOM    101  N   GLY A  26       6.088 -16.152  21.560  1.00  0.00
ATOM    102  CA  GLY A  26       5.470 -16.956  20.513  1.00  0.00
ATOM    103  C   GLY A  26       4.292 -16.226  19.881  1.00  0.00
ATOM    104  O   GLY A  26       4.112 -16.255  18.663  1.00  0.00
ATOM    105  N   GLY A  27       3.496 -15.563  20.760  1.00  0.00
ATOM    106  CA  GLY A  27       2.351 -14.806  20.270  1.00  0.00
ATOM    107  C   GLY A  27       2.794 -13.646  19.387  1.00  0.00
ATOM    108  O   GLY A  27       2.181 -13.369  18.356  1.00  0.00
ATOM    109  N   GLY A  28       3.885 -13.010  19.766  1.00  0.00
ATOM    110  CA  GLY A  28       4.419 -11.900  18.986  1.00  0.00
ATOM    111  C   GLY A  28       4.848 -12.358  17.598  1.00  0.00
ATOM    112  O   GLY A  28       4.607 -11.671  16.605  1.00  0.00
ATOM    113  N   GLY A  29       5.549 -13.525  17.565  1.00  0.00
ATOM    114  CA  GLY A  29       6.008 -14.089  16.301  1.00  0.00
ATOM    115  C   GLY A  29       4.834 -14.455  15.402  1.00  0.00
ATOM    116  O   GLY A  29       4.862 -14.206  14.197  1.00  0.00
ATOM    117  N   GLY A  30       3.830 -15.137  16.017  1.00  0.00
ATOM    118  CA  GLY A  30       2.651 -15.527  15.252  1.00  0.00
ATOM    119  C   GLY A  30       1.857 -14.307  14.805  1.00  0.00
ATOM    120  O   GLY A  30       1.359 -14.257  13.680  1.00  0.00
ATOM    121  N   GLY A  31       1.753 -13.320  15.674  1.00  0.00
ATOM    122  CA  GLY A  31       1.050 -12.083  15.355  1.00  0.00
ATOM    123  C   GLY A  31       1.691 -11.375  14.169  1.00  0.00
ATOM    124  O   GLY A  31       0.998 -10.847  13.300  1.00  0.00
ATOM    125  N   GLY A  32       3.013 -11.453  14.099  1.00  0.00
ATOM    126  CA  GLY A  32       3.755 -10.859  12.994  1.00  0.00
ATOM    127  C   GLY A  32       3.412 -11.538  11.673  1.00  0.00
ATOM    128  O   GLY A  32       3.231 -10.874  10.652  1.00  0.00
ATOM    129  N   GLY A  33       3.519 -12.919  11.730  1.00  0.00
ATOM    130  CA  GLY A  33       3.201 -13.710  10.547  1.00  0.00
ATOM    131  C   GLY A  33       1.754 -13.503  10.118  1.00  0.00
ATOM    132  O   GLY A  33       1.461 -13.374   8.929  1.00  0.00
ATOM    133  N   GLY A  34       0.861 -13.444  11.136  1.00  0.00
ATOM    134  CA  GLY A  34      -0.558 -13.261  10.858  1.00  0.00
ATOM    135  C   GLY A  34      -0.833 -11.876  10.286  1.00  0.00
ATOM    136  O   GLY A  34      -1.624 -11.724   9.355  1.00  0.00
ATOM    137  N   GLY A  35      -0.216 -10.861  10.825  1.00  0.00
ATOM    138  CA  GLY A  35      -0.399  -9.490  10.363  1.00  0.00
ATOM    139  C   GLY A  35       0.053  -9.331   8.918  1.00  0.00
ATOM    140  O   GLY A  35      -0.607  -8.665   8.120  1.00  0.00
ATOM    141  N   GLY A  36       1.187  -9.987   8.594  1.00  0.00
ATOM    142  CA  GLY A  36       1.713  -9.948   7.234  1.00  0.00
ATOM    143  C   GLY A  36       0.772 -10.645   6.260  1.00  0.00
ATOM    144  O   GLY A  36       0.529 -10.153   5.157  1.00  0.00
ATOM    145  N   GLY A  37       0.313 -11.870   6.733  1.00  0.00
ATOM    146  CA  GLY A  37      -0.607 -12.629   5.894  1.00  0.00
ATOM    147  C   GLY A  37      -1.938 -11.904   5.742  1.00  0.00
ATOM    148  O   GLY A  37      -2.521 -11.878   4.658  1.00  0.00
ATOM    149  N   GLY A  38      -2.377 -11.279   6.837  1.00  0.00
ATOM    150  CA  GLY A  38      -3.638 -10.548   6.825  1.00  0.00
ATOM    151  C   GLY A  38      -3.580  -9.366   5.866  1.00  0.00
ATOM    152  O   GLY A  38      -4.533  -9.101   5.133  1.00  0.00
ATOM    153  N   GLY A  39      -2.458  -8.653   5.892  1.00  0.00
ATOM    154  CA  GLY A  39      -2.266  -7.516   5.000  1.00  0.00
ATOM    155  C   GLY A  39      -2.306  -7.949   3.540  1.00  0.00
ATOM    156  O   GLY A  39      -2.921  -7.289   2.703  1.00  0.00
ATOM    157  N   GLY A  40      -1.581  -9.090   3.301  1.00  0.00
ATOM    158  CA  GLY A  40      -1.557  -9.633   1.948  1.00  0.00
ATOM    159  C   GLY A  40      -2.932 -10.140   1.533  1.00  0.00
ATOM    160  O   GLY A  40      -3.368  -9.926   0.402  1.00  0.00
ATOM    161  N   GLY A  41      -3.599 -10.831   2.498  1.00  0.00
ATOM    162  CA  GLY A  41      -4.925 -11.375   2.232  1.00  0.00
ATOM    163  C   GLY A  41      -5.927 -10.266   1.939  1.00  0.00
ATOM    164  O   GLY A  41      -6.751 -10.383   1.032  1.00  0.00
ATOM    165  N   GLY A  42      -5.880  -9.205   2.752  1.00  0.00
ATOM    166  CA  GLY A  42      -6.788  -8.078   2.576  1.00  0.00
ATOM    167  C   GLY A  42      -6.599  -7.426   1.212  1.00  0.00
ATOM    168  O   GLY A  42      -7.570  -7.076   0.541  1.00  0.00
ATOM    169  N   GLY A  43      -5.324  -7.209   0.854  1.00  0.00
ATOM    170  CA  GLY A  43      -4.996  -6.625  -0.441  1.00  0.00
ATOM    171  C   GLY A  43      -5.497  -7.500  -1.583  1.00  0.00
ATOM    172  O   GLY A  43      -6.043  -7.000  -2.567  1.00  0.00
ATOM    173  N   GLY A  44      -5.256  -8.814  -1.446  1.00  0.00
ATOM    174  CA  GLY A  44      -5.687  -9.768  -2.460  1.00  0.00
ATOM    175  C   GLY A  44      -7.207  -9.832  -2.546  1.00  0.00
ATOM    176  O   GLY A  44      -7.774  -9.908  -3.636  1.00  0.00
ATOM    177  N   GLY A  45      -7.869  -9.783  -1.396  1.00  0.00
ATOM    178  CA  GLY A  45      -9.327  -9.804  -1.379  1.00  0.00
ATOM    179  C   GLY A  45      -9.903  -8.586  -2.090  1.00  0.00
ATOM    180  O   GLY A  45     -10.875  -8.693  -2.837  1.00  0.00
ATOM    181  N   GLY A  46      -9.307  -7.422  -1.808  1.00  0.00
ATOM    182  CA  GLY A  46      -9.748  -6.183  -2.436  1.00  0.00
ATOM    183  C   GLY A  46      -9.599  -6.249  -3.951  1.00  0.00
ATOM    184  O   GLY A  46     -10.481  -5.813  -4.691  1.00  0.00
ATOM    185  N   GLY A  47      -8.450  -6.776  -4.384  1.00  0.00
ATOM    186  CA  GLY A  47      -8.173  -6.918  -5.808  1.00  0.00
ATOM    187  C   GLY A  47      -9.114  -7.926  -6.455  1.00  0.00
ATOM    188  O   GLY A  47      -9.600  -7.712  -7.565  1.00  0.00
ATOM    189  N   GLY A  48      -9.341  -9.046  -5.734  1.00  0.00
ATOM    190  CA  GLY A  48     -10.217 -10.093  -6.244  1.00  0.00
ATOM    191  C   GLY A  48     -11.644  -9.586  -6.408  1.00  0.00
ATOM    192  O   GLY A  48     -12.307  -9.880  -7.403  1.00  0.00
ATOM    193  N   GLY A  49     -12.125  -8.875  -5.398  1.00  0.00
ATOM    194  CA  GLY A  49     -13.485  -8.351  -5.431  1.00  0.00
ATOM    195  C   GLY A  49     -13.655  -7.330  -6.548  1.00  0.00
ATOM    196  O   GLY A  49     -14.687  -7.295  -7.219  1.00  0.00
ATOM    197  N   GLY A  50     -12.521  -6.682  -6.901  1.00  0.00
ATOM    198  CA  GLY A  50     -12.602  -5.630  -7.909  1.00  0.00
ATOM    199  C   GLY A  50     -12.148  -6.137  -9.271  1.00  0.00
ATOM    200  O   GLY A  50     -12.704  -5.758 -10.302  1.00  0.00
ATOM    201  N   GLY A  51     -11.155  -7.114  -9.288  1.00  0.00
ATOM    202  CA  GLY A  51     -10.571  -7.498 -10.568  1.00  0.00
ATOM    203  C   GLY A  51     -11.022  -8.893 -10.983  1.00  0.00
ATOM    204  O   GLY A  51     -11.391  -9.119 -12.135  1.00  0.00
ATOM    205  N   GLY A  52     -10.348  -9.976 -10.149  1.00  0.00
ATOM    206  CA  GLY A  52     -10.864 -11.252 -10.629  1.00  0.00
ATOM    207  C   GLY A  52     -10.564 -12.374  -9.644  1.00  0.00
ATOM    208  O   GLY A  52      -9.801 -12.192  -8.695  1.00  0.00
ATOM    209  N   GLY A  53     -10.605 -13.598 -10.319  1.00  0.00
ATOM    210  CA  GLY A  53     -10.446 -14.815  -9.531  1.00  0.00
ATOM    211  C   GLY A  53      -8.989 -15.036  -9.146  1.00  0.00
ATOM    212  O   GLY A  53      -8.691 -15.502  -8.046  1.00  0.00
ATOM    213  N   GLY A  54      -8.049 -14.514  -9.907  1.00  0.00
ATOM    214  CA  GLY A  54      -6.636 -14.694  -9.597  1.00  0.00
ATOM    215  C   GLY A  54      -6.314 -14.211  -8.189  1.00  0.00
ATOM    216  O   GLY A  54      -5.564 -14.856  -7.457  1.00  0.00
ATOM    217  N   GLY A  55      -6.823 -12.973  -7.905  1.00  0.00
ATOM    218  CA  GLY A  55      -6.629 -12.405  -6.576  1.00  0.00
ATOM    219  C   GLY A  55      -7.411 -13.183  -5.526  1.00  0.00
ATOM    220  O   GLY A  55      -6.933 -13.390  -4.410  1.00  0.00
ATOM    221  N   GLY A  56      -8.523 -13.778  -5.975  1.00  0.00
ATOM    222  CA  GLY A  56      -9.330 -14.591  -5.074  1.00  0.00
ATOM    223  C   GLY A  56      -8.577 -15.842  -4.638  1.00  0.00
ATOM    224  O   GLY A  56      -8.625 -16.232  -3.471  1.00  0.00
ATOM    225  N   GLY A  57      -7.879 -16.483  -5.603  1.00  0.00
ATOM    226  CA  GLY A  57      -7.068 -17.657  -5.304  1.00  0.00
ATOM    227  C   GLY A  57      -5.932 -17.313  -4.349  1.00  0.00
ATOM    228  O   GLY A  57      -5.648 -18.060  -3.413  1.00  0.00
ATOM    229  N   GLY A  58      -5.277 -16.165  -4.639  1.00  0.00
ATOM    230  CA  GLY A  58      -4.198 -15.701  -3.775  1.00  0.00
ATOM    231  C   GLY A  58      -4.706 -15.407  -2.370  1.00  0.00
ATOM    232  O   GLY A  58      -4.046 -15.729  -1.381  1.00  0.00
ATOM    233  N   GLY A  59      -5.901 -14.758  -2.319  1.00  0.00
ATOM    234  CA  GLY A  59      -6.516 -14.438  -1.036  1.00  0.00
ATOM    235  C   GLY A  59      -6.858 -15.703  -0.259  1.00  0.00
ATOM    236  O   GLY A  59      -6.662 -15.770   0.954  1.00  0.00
ATOM    237  N   GLY A  60      -7.361 -16.712  -0.973  1.00  0.00
ATOM    238  CA  GLY A  60      -7.705 -17.979  -0.340  1.00  0.00
ATOM    239  C   GLY A  60      -6.469 -18.661   0.235  1.00  0.00
ATOM    240  O   GLY A  60      -6.510 -19.219   1.331  1.00  0.00
ATOM    241  N   GLY A  61      -5.345 -18.615  -0.517  1.00  0.00
ATOM    242  CA  GLY A  61      -4.095 -19.193  -0.037  1.00  0.00
ATOM    243  C   GLY A  61      -3.620 -18.499   1.233  1.00  0.00
ATOM    244  O   GLY A  61      -3.176 -19.149   2.179  1.00  0.00
ATOM    245  N   GLY A  62      -3.690 -17.146   1.220  1.00  0.00
ATOM    246  CA  GLY A  62      -3.284 -16.370   2.385  1.00  0.00
ATOM    247  C   GLY A  62      -4.204 -16.634   3.570  1.00  0.00
ATOM    248  O   GLY A  62      -3.751 -16.724   4.711  1.00  0.00
ATOM    249  N   GLY A  63      -5.501 -16.765   3.270  1.00  0.00
ATOM    250  CA  GLY A  63      -6.465 -17.069   4.321  1.00  0.00
ATOM    251  C   GLY A  63      -6.178 -18.423   4.957  1.00  0.00
ATOM    252  O   GLY A  63      -6.291 -18.586   6.171  1.00  0.00
ATOM    253  N   GLY A  64      -5.819 -19.404   4.099  1.00  0.00
ATOM    254  CA  GLY A  64      -5.459 -20.726   4.596  1.00  0.00
ATOM    255  C   GLY A  64      -4.248 -20.657   5.518  1.00  0.00
ATOM    256  O   GLY A  64      -4.212 -21.309   6.562  1.00  0.00
ATOM    257  N   GLY A  65      -3.237 -19.853   5.096  1.00  0.00
ATOM    258  CA  GLY A  65      -2.056 -19.658   5.928  1.00  0.00
ATOM    259  C   GLY A  65      -2.424 -19.049   7.275  1.00  0.00
ATOM    260  O   GLY A  65      -1.897 -19.450   8.313  1.00  0.00
ATOM    261  N   GLY A  66      -3.349 -18.046   7.207  1.00  0.00
ATOM    262  CA  GLY A  66      -3.813 -17.394   8.426  1.00  0.00
ATOM    263  C   GLY A  66      -4.529 -18.381   9.340  1.00  0.00
ATOM    264  O   GLY A  66      -4.337 -18.367  10.556  1.00  0.00
ATOM    265  N   GLY A  67      -5.337 -19.251   8.734  1.00  0.00
ATOM    266  CA  GLY A  67      -6.056 -20.270   9.489  1.00  0.00
ATOM    267  C   GLY A  67      -5.092 -21.253  10.143  1.00  0.00
ATOM    268  O   GLY A  67      -5.281 -21.649  11.293  1.00  0.00
ATOM    269  N   GLY A  68      -4.009 -21.591   9.388  1.00  0.00
ATOM    270  CA  GLY A  68      -2.987 -22.477   9.932  1.00  0.00
ATOM    271  C   GLY A  68      -2.300 -21.850  11.138  1.00  0.00
ATOM    272  O   GLY A  68      -2.052 -22.520  12.141  1.00  0.00
ATOM    273  N   GLY A  69      -1.972 -20.521  10.985  1.00  0.00
ATOM    274  CA  GLY A  69      -1.327 -19.808  12.081  1.00  0.00
ATOM    275  C   GLY A  69      -2.239 -19.728  13.298  1.00  0.00
ATOM    276  O   GLY A  69      -1.792 -19.898  14.433  1.00  0.00
ATOM    277  N   GLY A  70      -3.528 -19.466  13.026  1.00  0.00
ATOM    278  CA  GLY A  70      -4.508 -19.392  14.103  1.00  0.00
ATOM    279  C   GLY A  70      -4.616 -20.719  14.842  1.00  0.00
ATOM    280  O   GLY A  70      -4.700 -20.752  16.070  1.00  0.00
ATOM    281  N   GLY A  71      -4.606 -21.804  14.060  1.00  0.00
ATOM    282  CA  GLY A  71      -4.655 -23.139  14.644  1.00  0.00
ATOM    283  C   GLY A  71      -3.430 -23.407  15.509  1.00  0.00
ATOM    284  O   GLY A  71      -3.538 -23.973  16.597  1.00  0.00
ATOM    285  N   GLY A  72      -2.249 -22.965  14.986  1.00  0.00
ATOM    286  CA  GLY A  72      -1.008 -23.119  15.736  1.00  0.00
ATOM    287  C   GLY A  72      -1.073 -22.378  17.066  1.00  0.00
ATOM    288  O   GLY A  72      -0.632 -22.891  18.095  1.00  0.00
ATOM    289  N   GLY A  73      -1.574 -21.124  17.002  1.00  0.00
ATOM    290  CA  GLY A  73      -1.683 -20.309  18.206  1.00  0.00
ATOM    291  C   GLY A  73      -2.602 -20.960  19.231  1.00  0.00
ATOM    292  O   GLY A  73      -2.304 -20.974  20.426  1.00  0.00
ATOM    293  N   GLY A  74      -3.745 -21.458  18.732  1.00  0.00
ATOM    294  CA  GLY A  74      -4.709 -22.119  19.604  1.00  0.00
ATOM    295  C   GLY A  74      -4.113 -23.369  20.237  1.00  0.00
ATOM    296  O   GLY A  74      -4.308 -23.628  21.425  1.00  0.00
ATOM    297  N   GLY A  75      -3.387 -24.148  19.420  1.00  0.00
ATOM    298  CA  GLY A  75      -2.728 -25.352  19.913  1.00  0.00
ATOM    299  C   GLY A  75      -1.700 -25.017  20.987  1.00  0.00
ATOM    300  O   GLY A  75      -1.604 -25.705  22.003  1.00  0.00
ATOM    301  N   GLY A  76      -0.916 -23.951  20.724  1.00  0.00
ATOM    302  CA  GLY A  76       0.101 -23.518  21.675  1.00  0.00
ATOM    303  C   GLY A  76      -0.526 -23.088  22.995  1.00  0.00
ATOM    304  O   GLY A  76      -0.007 -23.394  24.068  1.00  0.00
ATOM    305  N   GLY A  77      -1.617 -22.298  22.882  1.00  0.00
ATOM    306  CA  GLY A  77      -2.317 -21.847  24.078  1.00  0.00
ATOM    307  C   GLY A  77      -2.836 -23.026  24.890  1.00  0.00
ATOM    308  O   GLY A  77      -2.754 -23.030  26.119  1.00  0.00
ATOM    309  N   GLY A  78      -3.440 -23.996  24.176  1.00  0.00
ATOM    310  CA  GLY A  78      -3.964 -25.184  24.840  1.00  0.00
ATOM    311  C   GLY A  78      -2.846 -25.995  25.482  1.00  0.00
ATOM    312  O   GLY A  78      -2.992 -26.500  26.595  1.00  0.00
ATOM    313  N   GLY A  79      -1.729 -26.131  24.807  1.00  0.00
ATOM    314  CA  GLY A  79      -0.576 -26.862  25.318  1.00  0.00
ATOM    315  C   GLY A  79      -0.005 -26.191  26.561  1.00  0.00
ATOM    316  O   GLY A  79       0.412 -26.863  27.504  1.00  0.00
ATOM    317  N   GLY A  80      -0.038 -24.856  26.562  1.00  0.00
ATOM    318  CA  GLY A  80       0.489 -24.110  27.698  1.00  0.00
ATOM    319  C   GLY A  80      -0.449 -24.194  28.895  1.00  0.00
ATOM    320  O   GLY A  80      -0.005 -24.242  30.042  1.00  0.00
ATOM    321  N   GLY A  81      -1.692 -24.392  28.671  1.00  0.00
ATOM    322  CA  GLY A  81      -2.649 -24.574  29.755  1.00  0.00
ATOM    323  C   GLY A  81      -2.622 -26.004  30.280  1.00  0.00
ATOM    324  O   GLY A  81      -2.642 -26.232  31.489  1.00  0.00
ATOM    325  N   ALA B  82      16.387   5.059  34.989  1.00  1.00
ATOM    326  CA  ALA B  82      14.935   5.111  35.109  1.00  1.00
ATOM    327  C   ALA B  82      14.261   4.383  33.954  1.00  1.00
ATOM    328  O   ALA B  82      14.736   4.424  32.819  1.00  1.00
ATOM    329  N   ASP B  83      13.114   3.708  34.210  1.00  1.00
ATOM    330  CA  ASP B  83      12.402   3.046  33.123  1.00  1.00
ATOM    331  C   ASP B  83      12.053   4.030  32.014  1.00  1.00
ATOM    332  O   ASP B  83      11.673   5.170  32.279  1.00  1.00
ATOM    333  N   THR B  84      11.791   3.422  30.795  1.00  1.00
ATOM    334  CA  THR B  84      11.430   4.216  29.627  1.00  1.00
ATOM    335  C   THR B  84      10.437   3.473  28.742  1.00  1.00
ATOM    336  O   THR B  84      10.466   2.246  28.654  1.00  1.00
ATOM    337  N   ILE B  85       9.733   4.181  27.952  1.00  1.00
ATOM    338  CA  ILE B  85       8.840   3.773  26.875  1.00  1.00
ATOM    339  C   ILE B  85       8.939   4.722  25.688  1.00  1.00
ATOM    340  O   ILE B  85       9.024   5.938  25.858  1.00  1.00
ATOM    341  N   CYS B  86       9.142   4.208  24.517  1.00  1.00
ATOM    342  CA  CYS B  86       9.253   4.971  23.280  1.00  1.00
ATOM    343  C   CYS B  86       8.162   4.580  22.292  1.00  1.00
ATOM    344  O   CYS B  86       7.822   3.404  22.162  1.00  1.00
ATOM    345  N   ILE B  87       7.580   5.649  21.592  1.00  1.00
ATOM    346  CA  ILE B  87       6.650   5.444  20.489  1.00  1.00
ATOM    347  C   ILE B  87       7.374   5.454  19.149  1.00  1.00
ATOM    348  O   ILE B  87       8.147   6.367  18.857  1.00  1.00
ATOM    349  N   GLY B  88       7.329   4.364  18.412  1.00  1.00
ATOM    350  CA  GLY B  88       8.080   4.282  17.165  1.00  1.00
ATOM    351  C   GLY B  88       7.187   3.847  16.011  1.00  1.00
ATOM    352  O   GLY B  88       6.022   3.502  16.211  1.00  1.00
ATOM    353  N   TYR B  89       7.876   3.269  14.961  1.00  1.00
ATOM    354  CA  TYR B  89       7.269   2.744  13.744  1.00  1.00
ATOM    355  C   TYR B  89       8.074   1.577  13.186  1.00  1.00
ATOM    356  O   TYR B  89       9.298   1.536  13.314  1.00  1.00
ATOM    357  N   HIS B  90       7.400   0.750  12.354  1.00  1.00
ATOM    358  CA  HIS B  90       8.012  -0.416  11.727  1.00  1.00
ATOM    359  C   HIS B  90       9.051  -0.004  10.692  1.00  1.00
ATOM    360  O   HIS B  90       8.850   0.953   9.944  1.00  1.00
ATOM    361  N   ALA B  91      10.036  -0.848  10.532  1.00  1.00
ATOM    362  CA  ALA B  91      11.041  -0.866   9.476  1.00  1.00
ATOM    363  C   ALA B  91      11.411  -2.293   9.092  1.00  1.00
ATOM    364  O   ALA B  91      11.421  -3.190   9.935  1.00  1.00
ATOM    365  N   ASN B  92      11.688  -2.550   7.900  1.00  1.00
ATOM    366  CA  ASN B  92      12.085  -3.871   7.428  1.00  1.00
ATOM    367  C   ASN B  92      13.190  -3.773   6.384  1.00  1.00
ATOM    368  O   ASN B  92      13.395  -2.720   5.780  1.00  1.00
ATOM    369  N   ASN B  93      13.438  -4.859   5.675  1.00  1.00
ATOM    370  CA  ASN B  93      14.480  -4.944   4.659  1.00  1.00
ATOM    371  C   ASN B  93      13.908  -4.731   3.264  1.00  1.00
ATOM    372  O   ASN B  93      14.646  -4.475   2.312  1.00  1.00
ATOM    373  N   SER B  94      12.823  -4.152   3.104  1.00  1.00
ATOM    374  CA  SER B  94      12.233  -3.830   1.811  1.00  1.00
ATOM    375  C   SER B  94      13.043  -2.763   1.086  1.00  1.00
ATOM    376  O   SER B  94      13.414  -1.746   1.672  1.00  1.00
ATOM    377  N   THR B  95      13.202  -2.964  -0.258  1.00  1.00
ATOM    378  CA  THR B  95      13.910  -1.997  -1.088  1.00  1.00
ATOM    379  C   THR B  95      13.003  -1.436  -2.176  1.00  1.00
ATOM    380  O   THR B  95      13.306  -0.408  -2.781  1.00  1.00
ATOM    381  N   ASP B  96      11.682  -1.799  -2.073  1.00  1.00
ATOM    382  CA  ASP B  96      10.682  -1.230  -2.969  1.00  1.00
ATOM    383  C   ASP B  96      10.577   0.279  -2.788  1.00  1.00
ATOM    384  O   ASP B  96      10.612   0.784  -1.666  1.00  1.00
ATOM    385  N   THR B  97      10.388   0.975  -3.916  1.00  1.00
ATOM    386  CA  THR B  97      10.232   2.425  -3.896  1.00  1.00
ATOM    387  C   THR B  97       8.961   2.852  -4.619  1.00  1.00
ATOM    388  O   THR B  97       8.560   2.235  -5.606  1.00  1.00
ATOM    389  N   VAL B  98       8.449   3.937  -4.237  1.00  1.00
ATOM    390  CA  VAL B  98       7.314   4.633  -4.833  1.00  1.00
ATOM    391  C   VAL B  98       7.626   6.108  -5.052  1.00  1.00
ATOM    392  O   VAL B  98       8.376   6.714  -4.286  1.00  1.00
ATOM    393  N   ASP B  99       6.913   6.750  -5.885  1.00  1.00
ATOM    394  CA  ASP B  99       6.961   8.195  -6.075  1.00  1.00
ATOM    395  C   ASP B  99       5.719   8.867  -5.503  1.00  1.00
ATOM    396  O   ASP B  99       4.627   8.300  -5.529  1.00  1.00
ATOM    397  N   THR B 100       5.933  10.074  -5.021  1.00  1.00
ATOM    398  CA  THR B 100       4.853  10.967  -4.617  1.00  1.00
ATOM    399  C   THR B 100       4.868  12.253  -5.432  1.00  1.00
ATOM    400  O   THR B 100       5.916  12.681  -5.916  1.00  1.00
ATOM    401  N   VAL B 101       4.102  13.173  -5.236  1.00  1.00
ATOM    402  CA  VAL B 101       4.154  14.479  -5.882  1.00  1.00
ATOM    403  C   VAL B 101       5.333  15.299  -5.372  1.00  1.00
ATOM    404  O   VAL B 101       5.998  15.993  -6.141  1.00  1.00
ATOM    405  N   LEU B 102       5.738  15.181  -4.223  1.00  1.00
ATOM    406  CA  LEU B 102       6.827  15.942  -3.622  1.00  1.00
ATOM    407  C   LEU B 102       8.127  15.144  -3.628  1.00  1.00
ATOM    408  O   LEU B 102       9.211  15.705  -3.787  1.00  1.00
ATOM    409  N   GLU B 103       8.262  14.017  -3.921  1.00  1.00
ATOM    410  CA  GLU B 103       9.362  13.096  -3.661  1.00  1.00
ATOM    411  C   GLU B 103       9.361  11.942  -4.655  1.00  1.00
ATOM    412  O   GLU B 103       8.329  11.316  -4.892  1.00  1.00
ATOM    413  N   LYS B 104      10.529  11.676  -5.242  1.00  1.00
ATOM    414  CA  LYS B 104      10.728  10.501  -6.081  1.00  1.00
ATOM    415  C   LYS B 104      11.608   9.470  -5.385  1.00  1.00
ATOM    416  O   LYS B 104      12.653   9.807  -4.827  1.00  1.00
ATOM    417  N   ASN B 105      11.190   8.126  -5.644  1.00  1.00
ATOM    418  CA  ASN B 105      12.123   7.100  -5.196  1.00  1.00
ATOM    419  C   ASN B 105      12.149   7.005  -3.676  1.00  1.00
ATOM    420  O   ASN B 105      13.214   7.036  -3.060  1.00  1.00
ATOM    421  N   VAL B 106      10.994   7.100  -2.998  1.00  1.00
ATOM    422  CA  VAL B 106      10.803   6.807  -1.582  1.00  1.00
ATOM    423  C   VAL B 106      10.773   5.305  -1.330  1.00  1.00
ATOM    424  O   VAL B 106       9.977   4.581  -1.929  1.00  1.00
ATOM    425  N   THR B 107      11.808   4.834  -0.510  1.00  1.00
ATOM    426  CA  THR B 107      11.749   3.438  -0.095  1.00  1.00
ATOM    427  C   THR B 107      10.699   3.229   0.988  1.00  1.00
ATOM    428  O   THR B 107      10.678   3.940   1.993  1.00  1.00
ATOM    429  N   VAL B 108       9.845   2.263   0.837  1.00  1.00
ATOM    430  CA  VAL B 108       8.726   2.027   1.741  1.00  1.00
ATOM    431  C   VAL B 108       8.715   0.589   2.241  1.00  1.00
ATOM    432  O   VAL B 108       9.079  -0.335   1.513  1.00  1.00
ATOM    433  N   THR B 109       8.068   0.349   3.413  1.00  1.00
ATOM    434  CA  THR B 109       7.994  -0.976   4.017  1.00  1.00
ATOM    435  C   THR B 109       7.040  -1.880   3.246  1.00  1.00
ATOM    436  O   THR B 109       7.303  -3.070   3.070  1.00  1.00
ATOM    437  N   HIS B 110       6.044  -1.528   2.739  1.00  1.00
ATOM    438  CA  HIS B 110       5.023  -2.279   2.019  1.00  1.00
ATOM    439  C   HIS B 110       4.451  -1.464   0.867  1.00  1.00
ATOM    440  O   HIS B 110       4.290  -0.248   0.973  1.00  1.00
ATOM    441  N   SER B 111       4.236  -2.171  -0.255  1.00  1.00
ATOM    442  CA  SER B 111       3.661  -1.594  -1.464  1.00  1.00
ATOM    443  C   SER B 111       3.096  -2.676  -2.376  1.00  1.00
ATOM    444  O   SER B 111       3.516  -3.832  -2.317  1.00  1.00
ATOM    445  N   VAL B 112       2.395  -2.309  -3.385  1.00  1.00
ATOM    446  CA  VAL B 112       1.741  -3.175  -4.358  1.00  1.00
ATOM    447  C   VAL B 112       1.896  -2.630  -5.772  1.00  1.00
ATOM    448  O   VAL B 112       1.764  -1.428  -6.003  1.00  1.00
ATOM    449  N   ASN B 113       2.320  -3.577  -6.747  1.00  1.00
ATOM    450  CA  ASN B 113       2.327  -3.154  -8.142  1.00  1.00
ATOM    451  C   ASN B 113       0.925  -3.198  -8.738  1.00  1.00
ATOM    452  O   ASN B 113       0.219  -4.198  -8.614  1.00  1.00
ATOM    453  N   LEU B 114       0.506  -2.096  -9.403  1.00  1.00
ATOM    454  CA  LEU B 114      -0.811  -2.002 -10.022  1.00  1.00
ATOM    455  C   LEU B 114      -0.718  -2.129 -11.539  1.00  1.00
ATOM    456  O   LEU B 114      -1.691  -2.489 -12.202  1.00  1.00
ATOM    457  N   LEU B 115       0.369  -2.270 -12.091  1.00  1.00
ATOM    458  CA  LEU B 115       0.673  -2.355 -13.514  1.00  1.00
ATOM    459  C   LEU B 115       1.209  -3.735 -13.882  1.00  1.00
ATOM    460  O   LEU B 115       2.194  -4.202 -13.310  1.00  1.00
ATOM    461  N   GLU B 116       0.320  -4.469 -14.686  1.00  1.00
ATOM    462  CA  GLU B 116       0.714  -5.777 -15.196  1.00  1.00
ATOM    463  C   GLU B 116       1.576  -5.645 -16.445  1.00  1.00
ATOM    464  O   GLU B 116       1.251  -4.886 -17.358  1.00  1.00
ATOM    465  N   ASP B 117       2.746  -6.290 -16.442  1.00  1.00
ATOM    466  CA  ASP B 117       3.659  -6.208 -17.575  1.00  1.00
ATOM    467  C   ASP B 117       4.088  -7.595 -18.038  1.00  1.00
ATOM    468  O   ASP B 117       4.500  -7.777 -19.184  1.00  1.00
ATOM    469  N   SER B 118       3.508  -8.599 -17.512  1.00  1.00
ATOM    470  CA  SER B 118       3.756 -10.009 -17.792  1.00  1.00
ATOM    471  C   SER B 118       2.592 -10.633 -18.550  1.00  1.00
ATOM    472  O   SER B 118       1.429 -10.403 -18.220  1.00  1.00
ATOM    473  N   HIS B 119       2.869 -11.240 -19.652  1.00  1.00
ATOM    474  CA  HIS B 119       1.976 -12.091 -20.430  1.00  1.00
ATOM    475  C   HIS B 119       2.596 -13.459 -20.678  1.00  1.00
ATOM    476  O   HIS B 119       3.799 -13.573 -20.915  1.00  1.00
ATOM    477  N   ASN B 120       2.002 -14.441 -20.910  1.00  1.00
ATOM    478  CA  ASN B 120       2.458 -15.810 -21.119  1.00  1.00
ATOM    479  C   ASN B 120       2.899 -16.030 -22.560  1.00  1.00
ATOM    480  O   ASN B 120       3.597 -16.997 -22.865  1.00  1.00
ATOM    481  N   GLY B 121       3.009 -15.230 -23.403  1.00  1.00
ATOM    482  CA  GLY B 121       3.559 -15.284 -24.752  1.00  1.00
ATOM    483  C   GLY B 121       2.874 -16.362 -25.583  1.00  1.00
ATOM    484  O   GLY B 121       3.477 -16.939 -26.488  1.00  1.00
ATOM    485  N   LYS B 122       1.643 -16.687 -25.395  1.00  1.00
ATOM    486  CA  LYS B 122       0.892 -17.730 -26.083  1.00  1.00
ATOM    487  C   LYS B 122      -0.482 -17.228 -26.509  1.00  1.00
ATOM    488  O   LYS B 122      -1.108 -16.433 -25.809  1.00  1.00
ATOM    489  N   LEU B 123      -0.976 -17.717 -27.703  1.00  1.00
ATOM    490  CA  LEU B 123      -2.406 -17.617 -27.973  1.00  1.00
ATOM    491  C   LEU B 123      -3.180 -18.720 -27.259  1.00  1.00
ATOM    492  O   LEU B 123      -2.807 -19.891 -27.319  1.00  1.00
ATOM    493  N   CYS B 124      -4.174 -18.388 -26.538  1.00  1.00
ATOM    494  CA  CYS B 124      -4.913 -19.312 -25.687  1.00  1.00
ATOM    495  C   CYS B 124      -6.392 -19.334 -26.052  1.00  1.00
ATOM    496  O   CYS B 124      -6.956 -18.318 -26.458  1.00  1.00
ATOM    497  N   ARG B 125      -7.111 -20.403 -25.587  1.00  1.00
ATOM    498  CA  ARG B 125      -8.567 -20.335 -25.621  1.00  1.00
ATOM    499  C   ARG B 125      -9.092 -19.282 -24.654  1.00  1.00
ATOM    500  O   ARG B 125      -8.589 -19.143 -23.539  1.00  1.00
ATOM    501  N   LEU B 126     -10.250 -18.695 -25.071  1.00  1.00
ATOM    502  CA  LEU B 126     -10.971 -17.783 -24.191  1.00  1.00
ATOM    503  C   LEU B 126     -12.211 -18.448 -23.605  1.00  1.00
ATOM    504  O   LEU B 126     -13.090 -18.900 -24.338  1.00  1.00
ATOM    505  N   LYS B 127     -12.290 -18.559 -22.238  1.00  1.00
ATOM    506  CA  LYS B 127     -13.520 -19.144 -21.716  1.00  1.00
ATOM    507  C   LYS B 127     -13.744 -20.543 -22.275  1.00  1.00
ATOM    508  O   LYS B 127     -14.882 -20.992 -22.412  1.00  1.00
ATOM    509  N   GLY B 128     -12.648 -21.250 -22.784  1.00  1.00
ATOM    510  CA  GLY B 128     -12.695 -22.653 -23.178  1.00  1.00
ATOM    511  C   GLY B 128     -12.780 -22.798 -24.692  1.00  1.00
ATOM    512  O   GLY B 128     -12.448 -23.846 -25.245  1.00  1.00
ATOM    513  N   ILE B 129     -12.994 -21.855 -25.436  1.00  1.00
ATOM    514  CA  ILE B 129     -13.138 -21.838 -26.887  1.00  1.00
ATOM    515  C   ILE B 129     -11.857 -21.365 -27.562  1.00  1.00
ATOM    516  O   ILE B 129     -11.310 -20.319 -27.213  1.00  1.00
ATOM    517  N   ALA B 130     -11.361 -22.206 -28.553  1.00  1.00
ATOM    518  CA  ALA B 130     -10.167 -21.840 -29.306  1.00  1.00
ATOM    519  C   ALA B 130     -10.490 -20.818 -30.389  1.00  1.00
ATOM    520  O   ALA B 130     -11.495 -20.940 -31.090  1.00  1.00
ATOM    521  N   PRO B 131      -9.545 -19.881 -30.631  1.00  1.00
ATOM    522  CA  PRO B 131      -9.700 -18.937 -31.731  1.00  1.00
ATOM    523  C   PRO B 131      -9.709 -19.653 -33.075  1.00  1.00
ATOM    524  O   PRO B 131      -8.938 -20.587 -33.298  1.00  1.00
ATOM    525  N   SER B 132     -17.430 -22.046 -35.105  1.00  1.00
ATOM    526  CA  SER B 132     -17.374 -21.311 -33.847  1.00  1.00
ATOM    527  C   SER B 132     -15.936 -20.993 -33.458  1.00  1.00
ATOM    528  O   SER B 132     -15.041 -21.822 -33.622  1.00  1.00
ATOM    529  N   TRP B 133     -15.783 -19.823 -32.903  1.00  1.00
ATOM    530  CA  TRP B 133     -14.496 -19.367 -32.391  1.00  1.00
ATOM    531  C   TRP B 133     -14.671 -18.218 -31.406  1.00  1.00
ATOM    532  O   TRP B 133     -15.554 -17.377 -31.569  1.00  1.00
ATOM    533  N   SER B 134     -13.617 -17.975 -30.583  1.00  1.00
ATOM    534  CA  SER B 134     -13.666 -16.942 -29.556  1.00  1.00
ATOM    535  C   SER B 134     -13.007 -15.655 -30.037  1.00  1.00
ATOM    536  O   SER B 134     -13.320 -14.568 -29.553  1.00  1.00
ATOM    537  N   TYR B 135     -12.468 -15.560 -30.988  1.00  1.00
ATOM    538  CA  TYR B 135     -11.745 -14.509 -31.693  1.00  1.00
ATOM    539  C   TYR B 135     -11.152 -15.027 -32.997  1.00  1.00
ATOM    540  O   TYR B 135     -10.770 -16.193 -33.097  1.00  1.00
ATOM    541  N   ILE B 136     -10.852 -14.088 -33.906  1.00  1.00
ATOM    542  CA  ILE B 136     -10.078 -14.370 -35.109  1.00  1.00
ATOM    543  C   ILE B 136      -8.767 -13.594 -35.115  1.00  1.00
ATOM    544  O   ILE B 136      -8.725 -12.425 -34.729  1.00  1.00
ATOM    545  N   SER B 137     -16.938  -8.960 -36.658  1.00  1.00
ATOM    546  CA  SER B 137     -16.198  -9.072 -35.406  1.00  1.00
ATOM    547  C   SER B 137     -17.115  -9.477 -34.259  1.00  1.00
ATOM    548  O   SER B 137     -16.663 -10.026 -33.254  1.00  1.00
ATOM    549  N   SER B 138     -18.337  -9.420 -34.380  1.00  1.00
ATOM    550  CA  SER B 138     -19.335  -9.771 -33.377  1.00  1.00
ATOM    551  C   SER B 138     -20.074 -11.047 -33.758  1.00  1.00
ATOM    552  O   SER B 138     -20.785 -11.632 -32.941  1.00  1.00
ATOM    553  N   VAL B 139     -19.528 -11.846 -34.520  1.00  1.00
ATOM    554  CA  VAL B 139     -19.922 -13.210 -34.854  1.00  1.00
ATOM    555  C   VAL B 139     -19.115 -14.227 -34.057  1.00  1.00
ATOM    556  O   VAL B 139     -17.886 -14.254 -34.132  1.00  1.00
ATOM    557  N   SER B 140     -19.832 -15.110 -33.301  1.00  1.00
ATOM    558  CA  SER B 140     -19.175 -16.120 -32.481  1.00  1.00
ATOM    559  C   SER B 140     -19.246 -17.493 -33.136  1.00  1.00
ATOM    560  O   SER B 140     -18.373 -18.336 -32.930  1.00  1.00
ATOM    561  N   SER B 141     -20.098 -17.919 -33.730  1.00  1.00
ATOM    562  CA  SER B 141     -20.159 -19.147 -34.513  1.00  1.00
ATOM    563  C   SER B 141     -20.822 -18.908 -35.863  1.00  1.00
ATOM    564  O   SER B 141     -21.735 -18.091 -35.981  1.00  1.00
ATOM    565  N   SER B 142     -24.479 -16.339 -35.826  1.00  1.00
ATOM    566  CA  SER B 142     -24.677 -16.309 -34.381  1.00  1.00
ATOM    567  C   SER B 142     -23.836 -15.216 -33.733  1.00  1.00
ATOM    568  O   SER B 142     -22.635 -15.115 -33.980  1.00  1.00
ATOM    569  N   ARG B 143     -24.521 -14.200 -33.237  1.00  1.00
ATOM    570  CA  ARG B 143     -23.841 -13.038 -32.678  1.00  1.00
ATOM    571  C   ARG B 143     -23.421 -13.286 -31.235  1.00  1.00
ATOM    572  O   ARG B 143     -24.162 -13.888 -30.458  1.00  1.00
ATOM    573  N   GLY B 144     -22.287 -12.666 -30.886  1.00  1.00
ATOM    574  CA  GLY B 144     -21.728 -12.676 -29.540  1.00  1.00
ATOM    575  C   GLY B 144     -20.869 -11.444 -29.291  1.00  1.00
ATOM    576  O   GLY B 144     -20.090 -11.034 -30.152  1.00  1.00
ATOM    577  N   PHE B 145     -20.990 -10.838 -28.143  1.00  1.00
ATOM    578  CA  PHE B 145     -20.161  -9.691 -27.793  1.00  1.00
ATOM    579  C   PHE B 145     -18.799 -10.134 -27.274  1.00  1.00
ATOM    580  O   PHE B 145     -18.706 -11.012 -26.415  1.00  1.00
ATOM    581  N   GLY B 146     -17.748  -9.184 -27.746  1.00  1.00
ATOM    582  CA  GLY B 146     -16.445  -9.390 -27.123  1.00  1.00
ATOM    583  C   GLY B 146     -15.505 -10.147 -28.053  1.00  1.00
ATOM    584  O   GLY B 146     -14.297 -10.202 -27.819  1.00  1.00
ATOM    585  N   SER B 147     -15.998 -10.667 -29.173  1.00  1.00
ATOM    586  CA  SER B 147     -15.116 -11.184 -30.213  1.00  1.00
ATOM    587  C   SER B 147     -14.450 -10.052 -30.984  1.00  1.00
ATOM    588  O   SER B 147     -15.065  -9.016 -31.237  1.00  1.00
ATOM    589  N   GLY B 148     -13.552 -10.434 -31.878  1.00  1.00
ATOM    590  CA  GLY B 148     -12.766  -9.464 -32.631  1.00  1.00
ATOM    591  C   GLY B 148     -11.782 -10.157 -33.564  1.00  1.00
ATOM    592  O   GLY B 148     -11.448 -11.327 -33.371  1.00  1.00
ATOM    593  N   ILE B 149     -11.165  -9.419 -34.412  1.00  1.00
ATOM    594  CA  ILE B 149     -10.039  -9.853 -35.229  1.00  1.00
ATOM    595  C   ILE B 149      -8.749  -9.164 -34.800  1.00  1.00
ATOM    596  O   ILE B 149      -8.717  -7.949 -34.610  1.00  1.00
ATOM    597  N   ILE B 150      -7.756  -9.966 -34.521  1.00  1.00
ATOM    598  CA  ILE B 150      -6.428  -9.494 -34.147  1.00  1.00
ATOM    599  C   ILE B 150      -5.366 -10.026 -35.101  1.00  1.00
ATOM    600  O   ILE B 150      -5.463 -11.153 -35.588  1.00  1.00
ATOM    601  N   THR B 151      -4.332  -9.361 -35.290  1.00  1.00
ATOM    602  CA  THR B 151      -3.107  -9.819 -35.935  1.00  1.00
ATOM    603  C   THR B 151      -2.028 -10.134 -34.907  1.00  1.00
ATOM    604  O   THR B 151      -1.730  -9.317 -34.036  1.00  1.00
ATOM    605  N   SER B 152      -1.434 -11.402 -35.104  1.00  1.00
ATOM    606  CA  SER B 152      -0.532 -11.841 -34.046  1.00  1.00
ATOM    607  C   SER B 152       0.577 -12.726 -34.600  1.00  1.00
ATOM    608  O   SER B 152       0.348 -13.534 -35.500  1.00  1.00
ATOM    609  N   ASN B 153       1.740 -12.655 -33.936  1.00  1.00
ATOM    610  CA  ASN B 153       2.848 -13.520 -34.323  1.00  1.00
ATOM    611  C   ASN B 153       3.062 -14.631 -33.303  1.00  1.00
ATOM    612  O   ASN B 153       3.779 -15.597 -33.564  1.00  1.00
ATOM    613  N   ALA B 154       2.346 -14.714 -32.327  1.00  1.00
ATOM    614  CA  ALA B 154       2.337 -15.724 -31.275  1.00  1.00
ATOM    615  C   ALA B 154       1.869 -17.071 -31.809  1.00  1.00
ATOM    616  O   ALA B 154       0.948 -17.142 -32.622  1.00  1.00
ATOM    617  N   SER B 155       2.196 -18.165 -31.024  1.00  1.00
ATOM    618  CA  SER B 155       1.744 -19.502 -31.388  1.00  1.00
ATOM    619  C   SER B 155       0.608 -19.964 -30.484  1.00  1.00
ATOM    620  O   SER B 155       0.643 -19.759 -29.271  1.00  1.00
ATOM    621  N   MET B 156      -0.302 -20.802 -31.075  1.00  1.00
ATOM    622  CA  MET B 156      -1.365 -21.373 -30.257  1.00  1.00
ATOM    623  C   MET B 156      -0.832 -22.479 -29.355  1.00  1.00
ATOM    624  O   MET B 156      -0.105 -23.365 -29.806  1.00  1.00
ATOM    625  N   HIS B 157      -1.164 -22.443 -28.118  1.00  1.00
ATOM    626  CA  HIS B 157      -0.886 -23.470 -27.121  1.00  1.00
ATOM    627  C   HIS B 157      -2.172 -23.993 -26.495  1.00  1.00
ATOM    628  O   HIS B 157      -3.128 -23.243 -26.300  1.00  1.00
ATOM    629  N   GLU B 158      -2.154 -25.169 -25.946  1.00  1.00
ATOM    630  CA  GLU B 158      -3.293 -25.666 -25.184  1.00  1.00
ATOM    631  C   GLU B 158      -3.397 -24.971 -23.832  1.00  1.00
ATOM    632  O   GLU B 158      -2.578 -25.198 -22.942  1.00  1.00
ATOM    633  N   CYS B 159      -3.852 -23.798 -23.860  1.00  1.00
ATOM    634  CA  CYS B 159      -4.066 -22.943 -22.698  1.00  1.00
ATOM    635  C   CYS B 159      -5.430 -22.267 -22.757  1.00  1.00
ATOM    636  O   CYS B 159      -5.920 -21.929 -23.834  1.00  1.00
ATOM    637  N   ASN B 160      -5.918 -21.761 -21.734  1.00  1.00
ATOM    638  CA  ASN B 160      -7.149 -21.007 -21.531  1.00  1.00
ATOM    639  C   ASN B 160      -6.894 -19.742 -20.723  1.00  1.00
ATOM    640  O   ASN B 160      -6.200 -19.772 -19.707  1.00  1.00
ATOM    641  N   THR B 161      -7.597 -18.640 -21.187  1.00  1.00
ATOM    642  CA  THR B 161      -7.410 -17.350 -20.534  1.00  1.00
ATOM    643  C   THR B 161      -8.696 -16.534 -20.547  1.00  1.00
ATOM    644  O   THR B 161      -9.501 -16.640 -21.473  1.00  1.00
ATOM    645  N   LYS B 162      -8.760 -15.515 -19.762  1.00  1.00
ATOM    646  CA  LYS B 162      -9.856 -14.554 -19.720  1.00  1.00
ATOM    647  C   LYS B 162      -9.503 -13.282 -20.480  1.00  1.00
ATOM    648  O   LYS B 162     -10.381 -12.598 -21.006  1.00  1.00
ATOM    649  N   CYS B 163      -8.269 -13.216 -20.878  1.00  1.00
ATOM    650  CA  CYS B 163      -7.653 -12.040 -21.480  1.00  1.00
ATOM    651  C   CYS B 163      -6.566 -12.434 -22.472  1.00  1.00
ATOM    652  O   CYS B 163      -5.709 -13.265 -22.171  1.00  1.00
ATOM    653  N   GLN B 164      -6.733 -12.047 -23.718  1.00  1.00
ATOM    654  CA  GLN B 164      -5.801 -12.331 -24.803  1.00  1.00
ATOM    655  C   GLN B 164      -5.410 -11.056 -25.541  1.00  1.00
ATOM    656  O   GLN B 164      -6.255 -10.206 -25.821  1.00  1.00
ATOM    657  N   THR B 165      -4.145 -10.777 -25.583  1.00  1.00
ATOM    658  CA  THR B 165      -3.543  -9.758 -26.433  1.00  1.00
ATOM    659  C   THR B 165      -2.813 -10.386 -27.613  1.00  1.00
ATOM    660  O   THR B 165      -2.214 -11.454 -27.488  1.00  1.00
ATOM    661  N   PRO B 166      -2.368  -9.645 -28.573  1.00  1.00
ATOM    662  CA  PRO B 166      -1.632 -10.157 -29.722  1.00  1.00
ATOM    663  C   PRO B 166      -0.233 -10.610 -29.323  1.00  1.00
ATOM    664  O   PRO B 166       0.297 -11.576 -29.872  1.00  1.00
ATOM    665  N   LEU B 167       0.256 -10.394 -28.262  1.00  1.00
ATOM    666  CA  LEU B 167       1.582 -10.757 -27.776  1.00  1.00
ATOM    667  C   LEU B 167       1.520 -11.978 -26.864  1.00  1.00
ATOM    668  O   LEU B 167       2.455 -12.776 -26.815  1.00  1.00
ATOM    669  N   GLY B 168       0.361 -12.253 -26.284  1.00  1.00
ATOM    670  CA  GLY B 168       0.219 -13.299 -25.278  1.00  1.00
ATOM    671  C   GLY B 168      -1.010 -13.065 -24.409  1.00  1.00
ATOM    672  O   GLY B 168      -1.444 -11.928 -24.225  1.00  1.00
ATOM    673  N   ALA B 169      -1.390 -14.121 -23.620  1.00  1.00
ATOM    674  CA  ALA B 169      -2.507 -14.004 -22.691  1.00  1.00
ATOM    675  C   ALA B 169      -2.057 -13.418 -21.359  1.00  1.00
ATOM    676  O   ALA B 169      -0.979 -13.741 -20.860  1.00  1.00
ATOM    677  N   ILE B 170      -3.035 -12.736 -20.704  1.00  1.00
ATOM    678  CA  ILE B 170      -2.810 -12.153 -19.387  1.00  1.00
ATOM    679  C   ILE B 170      -3.654 -12.847 -18.326  1.00  1.00
ATOM    680  O   ILE B 170      -4.855 -13.046 -18.506  1.00  1.00
ATOM    681  N   ASN B 171      -3.069 -13.348 -17.335  1.00  1.00
ATOM    682  CA  ASN B 171      -3.716 -13.895 -16.149  1.00  1.00
ATOM    683  C   ASN B 171      -3.341 -13.104 -14.902  1.00  1.00
ATOM    684  O   ASN B 171      -2.174 -13.053 -14.516  1.00  1.00
ATOM    685  N   SER B 172      -4.238 -11.978 -14.689  1.00  1.00
ATOM    686  CA  SER B 172      -3.862 -10.982 -13.692  1.00  1.00
ATOM    687  C   SER B 172      -5.092 -10.349 -13.056  1.00  1.00
ATOM    688  O   SER B 172      -6.120 -10.172 -13.709  1.00  1.00
ATOM    689  N   SER B 173      -4.952  -9.930 -11.773  1.00  1.00
ATOM    690  CA  SER B 173      -6.004  -9.187 -11.089  1.00  1.00
ATOM    691  C   SER B 173      -5.646  -7.711 -10.967  1.00  1.00
ATOM    692  O   SER B 173      -6.516  -6.867 -10.757  1.00  1.00
ATOM    693  N   LEU B 174      -4.464  -7.369 -11.434  1.00  1.00
ATOM    694  CA  LEU B 174      -4.050  -5.972 -11.500  1.00  1.00
ATOM    695  C   LEU B 174      -4.991  -5.160 -12.383  1.00  1.00
ATOM    696  O   LEU B 174      -5.345  -5.583 -13.484  1.00  1.00
ATOM    697  N   PRO B 175      -5.155  -3.875 -12.021  1.00  1.00
ATOM    698  CA  PRO B 175      -6.091  -2.998 -12.714  1.00  1.00
ATOM    699  C   PRO B 175      -5.488  -2.459 -14.005  1.00  1.00
ATOM    700  O   PRO B 175      -6.186  -2.292 -15.006  1.00  1.00
ATOM    701  N   TYR B 176      -4.343  -2.322 -14.255  1.00  1.00
ATOM    702  CA  TYR B 176      -3.649  -1.739 -15.397  1.00  1.00
ATOM    703  C   TYR B 176      -2.638  -2.715 -15.985  1.00  1.00
ATOM    704  O   TYR B 176      -2.047  -3.520 -15.265  1.00  1.00
ATOM    705  N   GLN B 177      -2.401  -2.484 -17.308  1.00  1.00
ATOM    706  CA  GLN B 177      -1.386  -3.208 -18.065  1.00  1.00
ATOM    707  C   GLN B 177      -0.785  -2.332 -19.157  1.00  1.00
ATOM    708  O   GLN B 177      -1.484  -1.529 -19.777  1.00  1.00
ATOM    709  N   ASN B 178       0.451  -2.470 -19.424  1.00  1.00
ATOM    710  CA  ASN B 178       1.184  -1.755 -20.462  1.00  1.00
ATOM    711  C   ASN B 178       1.714  -2.713 -21.522  1.00  1.00
ATOM    712  O   ASN B 178       2.175  -2.288 -22.581  1.00  1.00
ATOM    713  N   ILE B 179       0.997  -3.859 -21.700  1.00  1.00
ATOM    714  CA  ILE B 179       1.404  -4.877 -22.661  1.00  1.00
ATOM    715  C   ILE B 179       0.909  -4.541 -24.062  1.00  1.00
ATOM    716  O   ILE B 179       1.629  -4.717 -25.045  1.00  1.00
ATOM    717  N   HIS B 180      -0.271  -4.195 -24.332  1.00  1.00
ATOM    718  CA  HIS B 180      -0.932  -4.044 -25.623  1.00  1.00
ATOM    719  C   HIS B 180      -2.333  -3.470 -25.461  1.00  1.00
ATOM    720  O   HIS B 180      -3.059  -3.830 -24.535  1.00  1.00
ATOM    721  N   PRO B 181      -2.689  -2.559 -26.464  1.00  1.00
ATOM    722  CA  PRO B 181      -4.003  -1.932 -26.403  1.00  1.00
ATOM    723  C   PRO B 181      -5.060  -2.801 -27.073  1.00  1.00
ATOM    724  O   PRO B 181      -6.225  -2.796 -26.676  1.00  1.00
ATOM    725  N   VAL B 182      -4.729  -3.674 -27.881  1.00  1.00
ATOM    726  CA  VAL B 182      -5.599  -4.698 -28.447  1.00  1.00
ATOM    727  C   VAL B 182      -5.808  -5.846 -27.468  1.00  1.00
ATOM    728  O   VAL B 182      -4.847  -6.438 -26.976  1.00  1.00
ATOM    729  N   THR B 183      -7.117  -6.035 -27.073  1.00  1.00
ATOM    730  CA  THR B 183      -7.477  -7.007 -26.048  1.00  1.00
ATOM    731  C   THR B 183      -8.763  -7.738 -26.409  1.00  1.00
ATOM    732  O   THR B 183      -9.691  -7.147 -26.961  1.00  1.00
ATOM    733  N   ILE B 184      -8.742  -9.032 -26.165  1.00  1.00
ATOM    734  CA  ILE B 184      -9.928  -9.875 -26.267  1.00  1.00
ATOM    735  C   ILE B 184     -10.345 -10.406 -24.901  1.00  1.00
ATOM    736  O   ILE B 184      -9.515 -10.896 -24.135  1.00  1.00
ATOM    737  N   GLY B 185     -11.455  -9.962 -24.390  1.00  1.00
ATOM    738  CA  GLY B 185     -11.984 -10.563 -23.172  1.00  1.00
ATOM    739  C   GLY B 185     -12.061  -9.543 -22.043  1.00  1.00
ATOM    740  O   GLY B 185     -11.629  -8.400 -22.196  1.00  1.00
ATOM    741  N   GLU B 186     -11.989  -9.742 -20.955  1.00  1.00
ATOM    742  CA  GLU B 186     -11.885  -8.938 -19.743  1.00  1.00
ATOM    743  C   GLU B 186     -10.431  -8.750 -19.330  1.00  1.00
ATOM    744  O   GLU B 186      -9.727  -9.718 -19.041  1.00  1.00
ATOM    745  N   CYS B 187      -9.829  -7.670 -19.850  1.00  1.00
ATOM    746  CA  CYS B 187      -8.409  -7.390 -19.676  1.00  1.00
ATOM    747  C   CYS B 187      -8.193  -6.165 -18.797  1.00  1.00
ATOM    748  O   CYS B 187      -8.960  -5.204 -18.856  1.00  1.00
ATOM    749  N   PRO B 188      -6.969  -6.106 -17.985  1.00  1.00
ATOM    750  CA  PRO B 188      -6.633  -4.833 -17.359  1.00  1.00
ATOM    751  C   PRO B 188      -6.650  -3.698 -18.376  1.00  1.00
ATOM    752  O   PRO B 188      -6.165  -3.849 -19.497  1.00  1.00
ATOM    753  N   LYS B 189      -6.969  -2.424 -17.802  1.00  1.00
ATOM    754  CA  LYS B 189      -6.903  -1.226 -18.630  1.00  1.00
ATOM    755  C   LYS B 189      -5.487  -0.982 -19.134  1.00  1.00
ATOM    756  O   LYS B 189      -4.531  -0.994 -18.359  1.00  1.00
ATOM    757  N   TYR B 190      -5.400  -0.693 -20.521  1.00  1.00
ATOM    758  CA  TYR B 190      -4.092  -0.378 -21.082  1.00  1.00
ATOM    759  C   TYR B 190      -3.717   1.075 -20.821  1.00  1.00
ATOM    760  O   TYR B 190      -4.536   1.978 -20.991  1.00  1.00
ATOM    761  N   VAL B 191      -2.462   1.261 -20.417  1.00  1.00
ATOM    762  CA  VAL B 191      -1.842   2.566 -20.218  1.00  1.00
ATOM    763  C   VAL B 191      -0.394   2.566 -20.691  1.00  1.00
ATOM    764  O   VAL B 191       0.307   1.560 -20.576  1.00  1.00
ATOM    765  N   ARG B 192       0.127   3.671 -21.053  1.00  1.00
ATOM    766  CA  ARG B 192       1.493   3.827 -21.538  1.00  1.00
ATOM    767  C   ARG B 192       2.484   3.892 -20.383  1.00  1.00
ATOM    768  O   ARG B 192       3.640   3.493 -20.521  1.00  1.00
ATOM    769  N   SER B 193       2.145   3.716 -19.236  1.00  1.00
ATOM    770  CA  SER B 193       2.989   3.837 -18.053  1.00  1.00
ATOM    771  C   SER B 193       3.973   2.678 -17.957  1.00  1.00
ATOM    772  O   SER B 193       3.611   1.523 -18.180  1.00  1.00
ATOM    773  N   ALA B 194       5.181   3.028 -17.332  1.00  1.00
ATOM    774  CA  ALA B 194       6.236   2.043 -17.127  1.00  1.00
ATOM    775  C   ALA B 194       6.247   1.540 -15.689  1.00  1.00
ATOM    776  O   ALA B 194       6.537   0.371 -15.433  1.00  1.00
ATOM    777  N   LYS B 195       5.608   2.158 -14.823  1.00  1.00
ATOM    778  CA  LYS B 195       5.525   1.894 -13.391  1.00  1.00
ATOM    779  C   LYS B 195       4.317   2.585 -12.773  1.00  1.00
ATOM    780  O   LYS B 195       3.997   3.723 -13.116  1.00  1.00
ATOM    781  N   LEU B 196       3.578   1.821 -11.985  1.00  1.00
ATOM    782  CA  LEU B 196       2.427   2.177 -11.165  1.00  1.00
ATOM    783  C   LEU B 196       2.394   1.361  -9.877  1.00  1.00
ATOM    784  O   LEU B 196       2.370   0.131  -9.910  1.00  1.00
ATOM    785  N   ARG B 197       3.124   1.818  -8.898  1.00  1.00
ATOM    786  CA  ARG B 197       3.285   1.178  -7.598  1.00  1.00
ATOM    787  C   ARG B 197       2.687   2.031  -6.486  1.00  1.00
ATOM    788  O   ARG B 197       2.927   3.236  -6.418  1.00  1.00
ATOM    789  N   MET B 198       1.659   1.476  -5.794  1.00  1.00
ATOM    790  CA  MET B 198       1.007   2.156  -4.681  1.00  1.00
ATOM    791  C   MET B 198       1.608   1.729  -3.347  1.00  1.00
ATOM    792  O   MET B 198       1.746   0.538  -3.071  1.00  1.00
ATOM    793  N   VAL B 199       2.113   2.783  -2.523  1.00  1.00
ATOM    794  CA  VAL B 199       2.563   2.409  -1.188  1.00  1.00
ATOM    795  C   VAL B 199       1.384   2.091  -0.278  1.00  1.00
ATOM    796  O   VAL B 199       0.384   2.808  -0.269  1.00  1.00
ATOM    797  N   THR B 200       1.608   0.994   0.571  1.00  1.00
ATOM    798  CA  THR B 200       0.586   0.622   1.541  1.00  1.00
ATOM    799  C   THR B 200       1.120   0.708   2.965  1.00  1.00
ATOM    800  O   THR B 200       0.382   1.026   3.897  1.00  1.00
ATOM    801  N   GLY B 201       2.434   0.686   3.071  1.00  1.00
ATOM    802  CA  GLY B 201       3.077   0.896   4.362  1.00  1.00
ATOM    803  C   GLY B 201       3.652   2.302   4.469  1.00  1.00
ATOM    804  O   GLY B 201       3.696   3.042   3.486  1.00  1.00
ATOM    805  N   LEU B 202       4.654   2.507   5.135  1.00  1.00
ATOM    806  CA  LEU B 202       5.265   3.788   5.468  1.00  1.00
ATOM    807  C   LEU B 202       6.721   3.838   5.016  1.00  1.00
ATOM    808  O   LEU B 202       7.405   2.815   4.978  1.00  1.00
ATOM    809  N   ARG B 203       7.294   5.064   5.053  1.00  1.00
ATOM    810  CA  ARG B 203       8.720   5.232   4.801  1.00  1.00
ATOM    811  C   ARG B 203       9.543   4.235   5.606  1.00  1.00
ATOM    812  O   ARG B 203       9.368   4.106   6.818  1.00  1.00
ATOM    813  N   ASN B 204      10.402   3.464   4.838  1.00  1.00
ATOM    814  CA  ASN B 204      11.285   2.490   5.469  1.00  1.00
ATOM    815  C   ASN B 204      12.616   3.121   5.855  1.00  1.00
ATOM    816  O   ASN B 204      13.304   3.703   5.017  1.00  1.00
ATOM    817  N   ILE B 205      12.933   3.182   7.094  1.00  1.00
ATOM    818  CA  ILE B 205      14.131   3.773   7.679  1.00  1.00
ATOM    819  C   ILE B 205      14.785   2.823   8.674  1.00  1.00
ATOM    820  O   ILE B 205      14.295   2.644   9.789  1.00  1.00
ATOM    821  N   PRO B 206      15.341   1.687   8.229  1.00  1.00
ATOM    822  CA  PRO B 206      15.887   0.668   9.117  1.00  1.00
ATOM    823  C   PRO B 206      17.184   1.139   9.763  1.00  1.00
ATOM    824  O   PRO B 206      17.974   1.852   9.144  1.00  1.00
ATOM    825  N   GLY B 207       7.907  14.895   7.199  1.00  1.00
ATOM    826  CA  GLY B 207       6.540  14.674   6.743  1.00  1.00
ATOM    827  C   GLY B 207       5.591  15.715   7.322  1.00  1.00
ATOM    828  O   GLY B 207       5.842  16.271   8.391  1.00  1.00
ATOM    829  N   LEU B 208       4.329  15.690   6.871  1.00  1.00
ATOM    830  CA  LEU B 208       3.356  16.674   7.330  1.00  1.00
ATOM    831  C   LEU B 208       3.158  16.591   8.840  1.00  1.00
ATOM    832  O   LEU B 208       2.980  17.609   9.509  1.00  1.00
ATOM    833  N   PHE B 209       3.187  15.684   9.564  1.00  1.00
ATOM    834  CA  PHE B 209       2.942  15.549  10.995  1.00  1.00
ATOM    835  C   PHE B 209       4.243  15.616  11.785  1.00  1.00
ATOM    836  O   PHE B 209       4.261  16.055  12.935  1.00  1.00
ATOM    837  N   GLY B 210       5.320  15.291  11.332  1.00  1.00
ATOM    838  CA  GLY B 210       6.608  15.631  11.923  1.00  1.00
ATOM    839  C   GLY B 210       7.127  14.499  12.801  1.00  1.00
ATOM    840  O   GLY B 210       8.275  14.522  13.246  1.00  1.00
ATOM    841  N   ALA B 211       6.522  13.294  12.646  1.00  1.00
ATOM    842  CA  ALA B 211       6.935  12.178  13.488  1.00  1.00
ATOM    843  C   ALA B 211       7.834  11.214  12.724  1.00  1.00
ATOM    844  O   ALA B 211       8.799  10.683  13.273  1.00  1.00
ATOM    845  N   ILE B 212       7.376  10.615  11.613  1.00  1.00
ATOM    846  CA  ILE B 212       8.212   9.727  10.813  1.00  1.00
ATOM    847  C   ILE B 212       9.309  10.503  10.095  1.00  1.00
ATOM    848  O   ILE B 212       9.035  11.468   9.382  1.00  1.00
ATOM    849  N   ALA B 213      10.586  10.005  10.203  1.00  1.00
ATOM    850  CA  ALA B 213      11.698  10.738   9.611  1.00  1.00
ATOM    851  C   ALA B 213      11.694  12.196  10.053  1.00  1.00
ATOM    852  O   ALA B 213      11.408  13.094   9.260  1.00  1.00
ATOM    853  N   GLY B 214      11.283  12.392  11.297  1.00  1.00
ATOM    854  CA  GLY B 214      11.232  13.713  11.913  1.00  1.00
ATOM    855  C   GLY B 214      11.817  13.688  13.319  1.00  1.00
ATOM    856  O   GLY B 214      12.719  14.461  13.641  1.00  1.00
ATOM    857  N   PHE B 215      10.869  13.776  14.386  1.00  1.00
ATOM    858  CA  PHE B 215      11.374  13.766  15.753  1.00  1.00
ATOM    859  C   PHE B 215      11.631  12.344  16.235  1.00  1.00
ATOM    860  O   PHE B 215      12.377  12.127  17.191  1.00  1.00
ATOM    861  N   ILE B 216      10.923  11.371  15.709  1.00  1.00
ATOM    862  CA  ILE B 216      11.361   9.983  15.779  1.00  1.00
ATOM    863  C   ILE B 216      12.227   9.617  14.580  1.00  1.00
ATOM    864  O   ILE B 216      11.744   9.558  13.449  1.00  1.00
ATOM    865  N   GLU B 217      13.475   9.763  14.581  1.00  1.00
ATOM    866  CA  GLU B 217      14.388   9.764  13.445  1.00  1.00
ATOM    867  C   GLU B 217      14.395   8.412  12.743  1.00  1.00
ATOM    868  O   GLU B 217      14.470   8.339  11.516  1.00  1.00
ATOM    869  N   GLY B 218      14.207   7.328  13.132  1.00  1.00
ATOM    870  CA  GLY B 218      14.342   6.065  12.416  1.00  1.00
ATOM    871  C   GLY B 218      13.212   5.107  12.769  1.00  1.00
ATOM    872  O   GLY B 218      12.678   5.144  13.877  1.00  1.00
ATOM    873  N   GLY B 219      13.150   4.006  12.068  1.00  1.00
ATOM    874  CA  GLY B 219      12.194   2.937  12.331  1.00  1.00
ATOM    875  C   GLY B 219      12.823   1.829  13.166  1.00  1.00
ATOM    876  O   GLY B 219      14.006   1.522  13.018  1.00  1.00
ATOM    877  N   TRP B 220      11.989   0.816  13.490  1.00  1.00
ATOM    878  CA  TRP B 220      12.427  -0.347  14.253  1.00  1.00
ATOM    879  C   TRP B 220      12.213  -1.634  13.467  1.00  1.00
ATOM    880  O   TRP B 220      11.081  -1.998  13.149  1.00  1.00
ATOM    881  N   THR B 221      13.340  -2.359  13.165  1.00  1.00
ATOM    882  CA  THR B 221      13.196  -3.641  12.488  1.00  1.00
ATOM    883  C   THR B 221      12.781  -4.736  13.464  1.00  1.00
ATOM    884  O   THR B 221      12.057  -5.662  13.101  1.00  1.00
ATOM    885  N   GLY B 222      12.851  -4.426  14.749  1.00  1.00
ATOM    886  CA  GLY B 222      12.535  -5.377  15.808  1.00  1.00
ATOM    887  C   GLY B 222      11.050  -5.352  16.145  1.00  1.00
ATOM    888  O   GLY B 222      10.491  -6.349  16.604  1.00  1.00
ATOM    889  N   MET B 223      10.326  -4.409  15.878  1.00  1.00
ATOM    890  CA  MET B 223       8.869  -4.377  15.909  1.00  1.00
ATOM    891  C   MET B 223       8.278  -4.968  14.635  1.00  1.00
ATOM    892  O   MET B 223       8.331  -4.352  13.571  1.00  1.00
ATOM    893  N   ILE B 224       8.002  -6.260  14.653  1.00  1.00
ATOM    894  CA  ILE B 224       7.646  -7.013  13.457  1.00  1.00
ATOM    895  C   ILE B 224       6.153  -7.309  13.416  1.00  1.00
ATOM    896  O   ILE B 224       5.556  -7.394  12.342  1.00  1.00
ATOM    897  N   ASP B 225       5.327  -6.833  14.230  1.00  1.00
ATOM    898  CA  ASP B 225       3.921  -7.214  14.285  1.00  1.00
ATOM    899  C   ASP B 225       3.014  -6.017  14.029  1.00  1.00
ATOM    900  O   ASP B 225       1.941  -6.154  13.441  1.00  1.00
ATOM    901  N   GLY B 226       3.304  -5.004  13.551  1.00  1.00
ATOM    902  CA  GLY B 226       2.481  -3.889  13.098  1.00  1.00
ATOM    903  C   GLY B 226       3.341  -2.702  12.683  1.00  1.00
ATOM    904  O   GLY B 226       4.507  -2.605  13.065  1.00  1.00
ATOM    905  N   TRP B 227       2.572  -1.621  12.186  1.00  1.00
ATOM    906  CA  TRP B 227       3.275  -0.441  11.697  1.00  1.00
ATOM    907  C   TRP B 227       3.632   0.500  12.841  1.00  1.00
ATOM    908  O   TRP B 227       4.705   1.104  12.848  1.00  1.00
ATOM    909  N   TYR B 228       2.983   0.694  13.787  1.00  1.00
ATOM    910  CA  TYR B 228       3.196   1.546  14.952  1.00  1.00
ATOM    911  C   TYR B 228       3.099   0.745  16.244  1.00  1.00
ATOM    912  O   TYR B 228       2.331  -0.212  16.336  1.00  1.00
ATOM    913  N   GLY B 229       3.935   1.410  17.321  1.00  1.00
ATOM    914  CA  GLY B 229       3.864   0.720  18.603  1.00  1.00
ATOM    915  C   GLY B 229       4.869   1.294  19.594  1.00  1.00
ATOM    916  O   GLY B 229       5.734   2.088  19.225  1.00  1.00
ATOM    917  N   TYR B 230       5.388   0.374  20.491  1.00  1.00
ATOM    918  CA  TYR B 230       6.134   0.785  21.673  1.00  1.00
ATOM    919  C   TYR B 230       7.394  -0.052  21.848  1.00  1.00
ATOM    920  O   TYR B 230       7.426  -1.227  21.482  1.00  1.00
ATOM    921  N   HIS B 231       8.405   0.577  22.370  1.00  1.00
ATOM    922  CA  HIS B 231       9.608  -0.040  22.915  1.00  1.00
ATOM    923  C   HIS B 231       9.791   0.317  24.385  1.00  1.00
ATOM    924  O   HIS B 231       9.618   1.469  24.780  1.00  1.00
ATOM    925  N   HIS B 232       9.868  -0.583  25.277  1.00  1.00
ATOM    926  CA  HIS B 232      10.005  -0.300  26.701  1.00  1.00
ATOM    927  C   HIS B 232      11.287  -0.900  27.261  1.00  1.00
ATOM    928  O   HIS B 232      11.721  -1.971  26.836  1.00  1.00
ATOM    929  N   GLN B 233      11.738  -0.377  28.320  1.00  1.00
ATOM    930  CA  GLN B 233      12.912  -0.727  29.111  1.00  1.00
ATOM    931  C   GLN B 233      12.646  -0.546  30.600  1.00  1.00
ATOM    932  O   GLN B 233      12.136   0.490  31.028  1.00  1.00
ATOM    933  N   ASN B 234      12.528  -1.585  31.357  1.00  1.00
ATOM    934  CA  ASN B 234      12.323  -1.537  32.799  1.00  1.00
ATOM    935  C   ASN B 234      13.138  -2.611  33.508  1.00  1.00
ATOM    936  O   ASN B 234      13.482  -3.634  32.916  1.00  1.00
ATOM    937  N   GLU B 235      13.090  -2.695  34.803  1.00  1.00
ATOM    938  CA  GLU B 235      13.831  -3.695  35.562  1.00  1.00
ATOM    939  C   GLU B 235      13.577  -5.096  35.023  1.00  1.00
ATOM    940  O   GLU B 235      14.485  -5.927  34.973  1.00  1.00
ATOM    941  N   GLN B 236      12.530  -5.467  34.596  1.00  1.00
ATOM    942  CA  GLN B 236      12.116  -6.757  34.057  1.00  1.00
ATOM    943  C   GLN B 236      12.552  -6.913  32.606  1.00  1.00
ATOM    944  O   GLN B 236      12.827  -8.021  32.146  1.00  1.00
ATOM    945  N   GLY B 237      13.230  -6.150  31.979  1.00  1.00
ATOM    946  CA  GLY B 237      13.762  -6.353  30.637  1.00  1.00
ATOM    947  C   GLY B 237      13.397  -5.194  29.718  1.00  1.00
ATOM    948  O   GLY B 237      12.828  -4.196  30.159  1.00  1.00
ATOM    949  N   SER B 238      13.615  -5.581  28.330  1.00  1.00
ATOM    950  CA  SER B 238      13.152  -4.689  27.275  1.00  1.00
ATOM    951  C   SER B 238      12.577  -5.473  26.102  1.00  1.00
ATOM    952  O   SER B 238      13.042  -6.570  25.790  1.00  1.00
ATOM    953  N   GLY B 239      11.665  -4.894  25.396  1.00  1.00
ATOM    954  CA  GLY B 239      11.039  -5.531  24.243  1.00  1.00
ATOM    955  C   GLY B 239      10.390  -4.499  23.329  1.00  1.00
ATOM    956  O   GLY B 239      10.200  -3.346  23.715  1.00  1.00
ATOM    957  N   TYR B 240       9.773  -5.009  22.253  1.00  1.00
ATOM    958  CA  TYR B 240       8.874  -4.261  21.382  1.00  1.00
ATOM    959  C   TYR B 240       7.474  -4.861  21.389  1.00  1.00
ATOM    960  O   TYR B 240       7.310  -6.077  21.494  1.00  1.00
ATOM    961  N   ALA B 241       6.498  -3.988  21.086  1.00  1.00
ATOM    962  CA  ALA B 241       5.093  -4.362  20.981  1.00  1.00
ATOM    963  C   ALA B 241       4.328  -3.387  20.095  1.00  1.00
ATOM    964  O   ALA B 241       4.513  -2.173  20.188  1.00  1.00
ATOM    965  N   ALA B 242       3.720  -3.889  18.980  1.00  1.00
ATOM    966  CA  ALA B 242       2.893  -3.022  18.149  1.00  1.00
ATOM    967  C   ALA B 242       1.637  -2.582  18.890  1.00  1.00
ATOM    968  O   ALA B 242       1.009  -3.375  19.592  1.00  1.00
ATOM    969  N   ASP B 243       1.221  -1.262  18.624  1.00  1.00
ATOM    970  CA  ASP B 243      -0.123  -0.877  19.036  1.00  1.00
ATOM    971  C   ASP B 243      -1.175  -1.476  18.112  1.00  1.00
ATOM    972  O   ASP B 243      -1.173  -1.225  16.907  1.00  1.00
ATOM    973  N   GLN B 244      -1.932  -2.478  18.675  1.00  1.00
ATOM    974  CA  GLN B 244      -2.801  -3.294  17.836  1.00  1.00
ATOM    975  C   GLN B 244      -3.971  -2.480  17.300  1.00  1.00
ATOM    976  O   GLN B 244      -4.360  -2.623  16.141  1.00  1.00
ATOM    977  N   LYS B 245      -4.517  -1.522  18.026  1.00  1.00
ATOM    978  CA  LYS B 245      -5.685  -0.745  17.630  1.00  1.00
ATOM    979  C   LYS B 245      -5.363   0.176  16.461  1.00  1.00
ATOM    980  O   LYS B 245      -6.150   0.302  15.522  1.00  1.00
ATOM    981  N   SER B 246      -4.275   0.966  16.544  1.00  1.00
ATOM    982  CA  SER B 246      -3.912   1.884  15.472  1.00  1.00
ATOM    983  C   SER B 246      -3.407   1.130  14.248  1.00  1.00
ATOM    984  O   SER B 246      -3.675   1.520  13.112  1.00  1.00
ATOM    985  N   THR B 247      -2.718  -0.000  14.459  1.00  1.00
ATOM    986  CA  THR B 247      -2.241  -0.836  13.363  1.00  1.00
ATOM    987  C   THR B 247      -3.404  -1.441  12.586  1.00  1.00
ATOM    988  O   THR B 247      -3.391  -1.473  11.356  1.00  1.00
ATOM    989  N   GLN B 248      -4.410  -1.968  13.336  1.00  1.00
ATOM    990  CA  GLN B 248      -5.572  -2.595  12.716  1.00  1.00
ATOM    991  C   GLN B 248      -6.434  -1.566  11.997  1.00  1.00
ATOM    992  O   GLN B 248      -6.926  -1.815  10.896  1.00  1.00
ATOM    993  N   ASN B 249      -6.655  -0.406  12.569  1.00  1.00
ATOM    994  CA  ASN B 249      -7.434   0.661  11.954  1.00  1.00
ATOM    995  C   ASN B 249      -6.753   1.185  10.696  1.00  1.00
ATOM    996  O   ASN B 249      -7.412   1.472   9.696  1.00  1.00
ATOM    997  N   ALA B 250      -5.418   1.271  10.707  1.00  1.00
ATOM    998  CA  ALA B 250      -4.655   1.743   9.558  1.00  1.00
ATOM    999  C   ALA B 250      -4.659   0.714   8.434  1.00  1.00
ATOM   1000  O   ALA B 250      -4.765   1.064   7.259  1.00  1.00
ATOM   1001  N   ILE B 251      -4.527  -0.561   8.755  1.00  1.00
ATOM   1002  CA  ILE B 251      -4.629  -1.611   7.748  1.00  1.00
ATOM   1003  C   ILE B 251      -6.004  -1.613   7.092  1.00  1.00
ATOM   1004  O   ILE B 251      -6.122  -1.772   5.877  1.00  1.00
ATOM   1005  N   ASN B 252      -7.058  -1.403   7.947  1.00  1.00
ATOM   1006  CA  ASN B 252      -8.416  -1.307   7.424  1.00  1.00
ATOM   1007  C   ASN B 252      -8.545  -0.156   6.436  1.00  1.00
ATOM   1008  O   ASN B 252      -9.176  -0.293   5.387  1.00  1.00
ATOM   1009  N   GLY B 253      -7.984   1.008   6.788  1.00  1.00
ATOM   1010  CA  GLY B 253      -8.084   2.217   5.979  1.00  1.00
ATOM   1011  C   GLY B 253      -7.319   2.068   4.670  1.00  1.00
ATOM   1012  O   GLY B 253      -7.802   2.464   3.609  1.00  1.00
ATOM   1013  N   ILE B 254      -6.028   1.620   4.763  1.00  1.00
ATOM   1014  CA  ILE B 254      -5.170   1.496   3.591  1.00  1.00
ATOM   1015  C   ILE B 254      -5.734   0.486   2.600  1.00  1.00
ATOM   1016  O   ILE B 254      -5.722   0.715   1.390  1.00  1.00
ATOM   1017  N   THR B 255      -6.281  -0.608   3.089  1.00  1.00
ATOM   1018  CA  THR B 255      -6.853  -1.633   2.225  1.00  1.00
ATOM   1019  C   THR B 255      -8.146  -1.151   1.579  1.00  1.00
ATOM   1020  O   THR B 255      -8.396  -1.410   0.402  1.00  1.00
ATOM   1021  N   ASN B 256      -8.948  -0.398   2.277  1.00  1.00
ATOM   1022  CA  ASN B 256     -10.144   0.218   1.717  1.00  1.00
ATOM   1023  C   ASN B 256      -9.789   1.206   0.613  1.00  1.00
ATOM   1024  O   ASN B 256     -10.470   1.281  -0.410  1.00  1.00
ATOM   1025  N   LYS B 257      -8.640   1.917   0.817  1.00  1.00
ATOM   1026  CA  LYS B 257      -8.150   2.857  -0.183  1.00  1.00
ATOM   1027  C   LYS B 257      -7.735   2.137  -1.460  1.00  1.00
ATOM   1028  O   LYS B 257      -8.015   2.601  -2.565  1.00  1.00
ATOM   1029  N   VAL B 258      -7.033   1.003  -1.322  1.00  1.00
ATOM   1030  CA  VAL B 258      -6.649   0.188  -2.469  1.00  1.00
ATOM   1031  C   VAL B 258      -7.874  -0.302  -3.231  1.00  1.00
ATOM   1032  O   VAL B 258      -7.905  -0.268  -4.461  1.00  1.00
ATOM   1033  N   ASN B 259      -8.895  -0.761  -2.477  1.00  1.00
ATOM   1034  CA  ASN B 259     -10.136  -1.251  -3.064  1.00  1.00
ATOM   1035  C   ASN B 259     -10.856  -0.148  -3.830  1.00  1.00
ATOM   1036  O   ASN B 259     -11.379  -0.377  -4.920  1.00  1.00
ATOM   1037  N   THR B 260     -10.932   1.042  -3.238  1.00  1.00
ATOM   1038  CA  THR B 260     -11.579   2.193  -3.857  1.00  1.00
ATOM   1039  C   THR B 260     -10.895   2.571  -5.165  1.00  1.00
ATOM   1040  O   THR B 260     -11.556   2.888  -6.154  1.00  1.00
ATOM   1041  N   VAL B 261      -9.572   2.657  -5.153  1.00  1.00
ATOM   1042  CA  VAL B 261      -8.789   2.945  -6.349  1.00  1.00
ATOM   1043  C   VAL B 261      -9.029   1.898  -7.429  1.00  1.00
ATOM   1044  O   VAL B 261      -9.170   2.228  -8.607  1.00  1.00
ATOM   1045  N   ILE B 262      -8.984   0.658  -7.092  1.00  1.00
ATOM   1046  CA  ILE B 262      -9.205  -0.446  -8.018  1.00  1.00
ATOM   1047  C   ILE B 262     -10.622  -0.423  -8.575  1.00  1.00
ATOM   1048  O   ILE B 262     -10.835  -0.644  -9.767  1.00  1.00
ATOM   1049  N   GLU B 263     -11.596  -0.207  -7.769  1.00  1.00
ATOM   1050  CA  GLU B 263     -13.017  -0.206  -8.096  1.00  1.00
ATOM   1051  C   GLU B 263     -13.326   0.792  -9.205  1.00  1.00
ATOM   1052  O   GLU B 263     -14.143   0.523 -10.085  1.00  1.00
ATOM   1053  N   LYS B 264     -12.705   1.877  -9.307  1.00  1.00
ATOM   1054  CA  LYS B 264     -13.025   2.962 -10.227  1.00  1.00
ATOM   1055  C   LYS B 264     -12.438   2.703 -11.609  1.00  1.00
ATOM   1056  O   LYS B 264     -13.049   3.035 -12.625  1.00  1.00
ATOM   1057  N   MET B 265     -11.386   2.039 -11.728  1.00  1.00
ATOM   1058  CA  MET B 265     -10.822   1.641 -13.013  1.00  1.00
ATOM   1059  C   MET B 265      -9.902   0.436 -12.861  1.00  1.00
ATOM   1060  O   MET B 265      -8.941   0.471 -12.093  1.00  1.00
ATOM   1061  N   ASN B 266     -10.497  -0.718 -13.579  1.00  1.00
ATOM   1062  CA  ASN B 266      -9.757  -1.968 -13.452  1.00  1.00
ATOM   1063  C   ASN B 266     -10.122  -2.940 -14.567  1.00  1.00
ATOM   1064  O   ASN B 266      -9.320  -3.793 -14.946  1.00  1.00
ATOM   1065  N   ILE B 267     -10.594  -2.678 -15.618  1.00  1.00
ATOM   1066  CA  ILE B 267     -10.994  -3.606 -16.669  1.00  1.00
ATOM   1067  C   ILE B 267     -11.350  -2.867 -17.952  1.00  1.00
ATOM   1068  O   ILE B 267     -11.838  -1.737 -17.914  1.00  1.00
ATOM   1069  N   GLN B 268     -10.996  -3.450 -19.033  1.00  1.00
ATOM   1070  CA  GLN B 268     -11.406  -3.090 -20.385  1.00  1.00
ATOM   1071  C   GLN B 268     -11.945  -4.301 -21.137  1.00  1.00
ATOM   1072  O   GLN B 268     -11.423  -5.408 -21.007  1.00  1.00
ATOM   1073  N   PHE B 269     -13.110  -4.185 -21.702  1.00  1.00
ATOM   1074  CA  PHE B 269     -13.628  -5.266 -22.531  1.00  1.00
ATOM   1075  C   PHE B 269     -12.926  -5.310 -23.882  1.00  1.00
ATOM   1076  O   PHE B 269     -12.502  -4.279 -24.405  1.00  1.00
ATOM   1077  N   THR B 270     -13.165  -6.229 -24.709  1.00  1.00
ATOM   1078  CA  THR B 270     -12.602  -6.368 -26.047  1.00  1.00
ATOM   1079  C   THR B 270     -12.526  -5.021 -26.755  1.00  1.00
ATOM   1080  O   THR B 270     -13.502  -4.271 -26.790  1.00  1.00
ATOM   1081  N   ALA B 271     -11.294  -4.741 -27.199  1.00  1.00
ATOM   1082  CA  ALA B 271     -10.895  -3.583 -27.989  1.00  1.00
ATOM   1083  C   ALA B 271      -9.966  -3.986 -29.127  1.00  1.00
ATOM   1084  O   ALA B 271      -8.974  -4.683 -28.914  1.00  1.00
ATOM   1085  N   VAL B 272     -10.438  -4.012 -30.313  1.00  1.00
ATOM   1086  CA  VAL B 272      -9.700  -4.449 -31.491  1.00  1.00
ATOM   1087  C   VAL B 272      -9.588  -3.330 -32.518  1.00  1.00
ATOM   1088  O   VAL B 272     -10.508  -2.527 -32.678  1.00  1.00
ATOM   1089  N   GLY B 273      -8.631  -3.219 -33.245  1.00  1.00
ATOM   1090  CA  GLY B 273      -8.447  -2.289 -34.352  1.00  1.00
ATOM   1091  C   GLY B 273      -9.627  -2.338 -35.315  1.00  1.00
ATOM   1092  O   GLY B 273     -10.169  -3.408 -35.594  1.00  1.00
ATOM   1093  N   LYS B 274      -9.744  -1.208 -36.090  1.00  1.00
ATOM   1094  CA  LYS B 274     -10.693  -1.139 -37.195  1.00  1.00
ATOM   1095  C   LYS B 274      -9.981  -1.232 -38.538  1.00  1.00
ATOM   1096  O   LYS B 274      -8.971  -0.566 -38.764  1.00  1.00
ATOM   1097  N   LEU B 275      -9.545  10.558 -37.293  1.00  1.00
ATOM   1098  CA  LEU B 275     -10.640  10.640 -36.335  1.00  1.00
ATOM   1099  C   LEU B 275     -10.630   9.449 -35.383  1.00  1.00
ATOM   1100  O   LEU B 275     -10.893   9.593 -34.189  1.00  1.00
ATOM   1101  N   ASN B 276     -10.522   8.232 -35.901  1.00  1.00
ATOM   1102  CA  ASN B 276     -10.423   7.038 -35.071  1.00  1.00
ATOM   1103  C   ASN B 276      -9.133   7.035 -34.261  1.00  1.00
ATOM   1104  O   ASN B 276      -9.117   6.619 -33.102  1.00  1.00
ATOM   1105  N   LYS B 277      -8.021   7.367 -34.877  1.00  1.00
ATOM   1106  CA  LYS B 277      -6.745   7.409 -34.173  1.00  1.00
ATOM   1107  C   LYS B 277      -6.732   8.510 -33.120  1.00  1.00
ATOM   1108  O   LYS B 277      -6.146   8.351 -32.050  1.00  1.00
ATOM   1109  N   LYS B 278      -7.363   9.684 -33.425  1.00  1.00
ATOM   1110  CA  LYS B 278      -7.455  10.786 -32.474  1.00  1.00
ATOM   1111  C   LYS B 278      -8.233  10.375 -31.230  1.00  1.00
ATOM   1112  O   LYS B 278      -7.879  10.752 -30.112  1.00  1.00
ATOM   1113  N   VAL B 279      -9.362   9.625 -31.424  1.00  1.00
ATOM   1114  CA  VAL B 279     -10.166   9.133 -30.312  1.00  1.00
ATOM   1115  C   VAL B 279      -9.373   8.163 -29.446  1.00  1.00
ATOM   1116  O   VAL B 279      -9.460   8.199 -28.218  1.00  1.00
ATOM   1117  N   ASP B 280      -8.727   7.157 -30.109  1.00  1.00
ATOM   1118  CA  ASP B 280      -7.936   6.173 -29.379  1.00  1.00
ATOM   1119  C   ASP B 280      -6.777   6.834 -28.644  1.00  1.00
ATOM   1120  O   ASP B 280      -6.472   6.484 -27.504  1.00  1.00
ATOM   1121  N   ASP B 281      -6.021   7.674 -29.249  1.00  1.00
ATOM   1122  CA  ASP B 281      -4.861   8.322 -28.650  1.00  1.00
ATOM   1123  C   ASP B 281      -5.278   9.289 -27.549  1.00  1.00
ATOM   1124  O   ASP B 281      -4.581   9.440 -26.546  1.00  1.00
ATOM   1125  N   GLY B 282      -6.421   9.937 -27.672  1.00  1.00
ATOM   1126  CA  GLY B 282      -6.888  10.904 -26.686  1.00  1.00
ATOM   1127  C   GLY B 282      -7.388  10.208 -25.426  1.00  1.00
ATOM   1128  O   GLY B 282      -7.195  10.701 -24.315  1.00  1.00
ATOM   1129  N   PHE B 283      -8.106   9.110 -25.541  1.00  1.00
ATOM   1130  CA  PHE B 283      -8.545   8.325 -24.393  1.00  1.00
ATOM   1131  C   PHE B 283      -7.359   7.721 -23.652  1.00  1.00
ATOM   1132  O   PHE B 283      -7.348   7.661 -22.423  1.00  1.00
ATOM   1133  N   LEU B 284      -6.387   7.222 -24.433  1.00  1.00
ATOM   1134  CA  LEU B 284      -5.170   6.653 -23.867  1.00  1.00
ATOM   1135  C   LEU B 284      -4.376   7.702 -23.096  1.00  1.00
ATOM   1136  O   LEU B 284      -3.807   7.415 -22.044  1.00  1.00
ATOM   1137  N   ASP B 285      -4.286   8.927 -23.633  1.00  1.00
ATOM   1138  CA  ASP B 285      -3.590  10.017 -22.960  1.00  1.00
ATOM   1139  C   ASP B 285      -4.238  10.341 -21.621  1.00  1.00
ATOM   1140  O   ASP B 285      -3.550  10.612 -20.636  1.00  1.00
ATOM   1141  N   ILE B 286      -5.583  10.373 -21.593  1.00  1.00
ATOM   1142  CA  ILE B 286      -6.340  10.724 -20.397  1.00  1.00
ATOM   1143  C   ILE B 286      -6.207   9.650 -19.326  1.00  1.00
ATOM   1144  O   ILE B 286      -6.067   9.955 -18.141  1.00  1.00
ATOM   1145  N   TRP B 287      -6.344   8.366 -19.721  1.00  1.00
ATOM   1146  CA  TRP B 287      -6.287   7.265 -18.768  1.00  1.00
ATOM   1147  C   TRP B 287      -4.879   7.089 -18.214  1.00  1.00
ATOM   1148  O   TRP B 287      -4.700   6.763 -17.040  1.00  1.00
ATOM   1149  N   THR B 288      -3.874   7.265 -19.021  1.00  1.00
ATOM   1150  CA  THR B 288      -2.490   7.219 -18.564  1.00  1.00
ATOM   1151  C   THR B 288      -2.222   8.286 -17.511  1.00  1.00
ATOM   1152  O   THR B 288      -1.527   8.039 -16.525  1.00  1.00
ATOM   1153  N   TYR B 289      -2.735   9.532 -17.817  1.00  1.00
ATOM   1154  CA  TYR B 289      -2.589  10.650 -16.893  1.00  1.00
ATOM   1155  C   TYR B 289      -3.323  10.384 -15.585  1.00  1.00
ATOM   1156  O   TYR B 289      -2.814  10.685 -14.505  1.00  1.00
ATOM   1157  N   ASN B 290      -4.544   9.900 -15.681  1.00  1.00
ATOM   1158  CA  ASN B 290      -5.406   9.633 -14.536  1.00  1.00
ATOM   1159  C   ASN B 290      -4.799   8.574 -13.625  1.00  1.00
ATOM   1160  O   ASN B 290      -4.864   8.683 -12.400  1.00  1.00
ATOM   1161  N   ALA B 291      -4.312   7.493 -14.207  1.00  1.00
ATOM   1162  CA  ALA B 291      -3.737   6.383 -13.456  1.00  1.00
ATOM   1163  C   ALA B 291      -2.487   6.817 -12.701  1.00  1.00
ATOM   1164  O   ALA B 291      -2.284   6.439 -11.548  1.00  1.00
ATOM   1165  N   GLU B 292      -1.583   7.465 -13.378  1.00  1.00
ATOM   1166  CA  GLU B 292      -0.322   7.882 -12.777  1.00  1.00
ATOM   1167  C   GLU B 292      -0.548   8.927 -11.692  1.00  1.00
ATOM   1168  O   GLU B 292       0.096   8.895 -10.643  1.00  1.00
ATOM   1169  N   LEU B 293      -1.391   9.885 -11.908  1.00  1.00
ATOM   1170  CA  LEU B 293      -1.654  10.965 -10.964  1.00  1.00
ATOM   1171  C   LEU B 293      -2.416  10.457  -9.744  1.00  1.00
ATOM   1172  O   LEU B 293      -2.180  10.906  -8.622  1.00  1.00
ATOM   1173  N   LEU B 294      -3.371   9.580  -9.930  1.00  1.00
ATOM   1174  CA  LEU B 294      -4.105   8.973  -8.826  1.00  1.00
ATOM   1175  C   LEU B 294      -3.162   8.258  -7.864  1.00  1.00
ATOM   1176  O   LEU B 294      -3.339   8.317  -6.647  1.00  1.00
ATOM   1177  N   VAL B 295      -2.200   7.516  -8.433  1.00  1.00
ATOM   1178  CA  VAL B 295      -1.235   6.781  -7.624  1.00  1.00
ATOM   1179  C   VAL B 295      -0.302   7.730  -6.882  1.00  1.00
ATOM   1180  O   VAL B 295       0.013   7.517  -5.711  1.00  1.00
ATOM   1181  N   LEU B 296       0.192   8.747  -7.589  1.00  1.00
ATOM   1182  CA  LEU B 296       1.099   9.721  -6.995  1.00  1.00
ATOM   1183  C   LEU B 296       0.426  10.479  -5.855  1.00  1.00
ATOM   1184  O   LEU B 296       1.039  10.732  -4.819  1.00  1.00
ATOM   1185  N   LEU B 297      -0.776  10.930  -6.055  1.00  1.00
ATOM   1186  CA  LEU B 297      -1.515  11.671  -5.040  1.00  1.00
ATOM   1187  C   LEU B 297      -1.838  10.789  -3.839  1.00  1.00
ATOM   1188  O   LEU B 297      -1.764  11.233  -2.693  1.00  1.00
ATOM   1189  N   GLU B 298      -2.335   9.572  -4.098  1.00  1.00
ATOM   1190  CA  GLU B 298      -2.681   8.648  -3.025  1.00  1.00
ATOM   1191  C   GLU B 298      -1.444   8.219  -2.247  1.00  1.00
ATOM   1192  O   GLU B 298      -1.493   8.048  -1.029  1.00  1.00
ATOM   1193  N   ASN B 299      -0.321   8.078  -2.904  1.00  1.00
ATOM   1194  CA  ASN B 299       0.935   7.721  -2.257  1.00  1.00
ATOM   1195  C   ASN B 299       1.351   8.777  -1.240  1.00  1.00
ATOM   1196  O   ASN B 299       1.837   8.453  -0.157  1.00  1.00
ATOM   1197  N   GLU B 300       1.279  10.042  -1.635  1.00  1.00
ATOM   1198  CA  GLU B 300       1.581  11.151  -0.739  1.00  1.00
ATOM   1199  C   GLU B 300       0.667  11.139   0.480  1.00  1.00
ATOM   1200  O   GLU B 300       1.106  11.400   1.600  1.00  1.00
ATOM   1201  N   ARG B 301      -0.612  10.887   0.267  1.00  1.00
ATOM   1202  CA  ARG B 301      -1.610  10.860   1.329  1.00  1.00
ATOM   1203  C   ARG B 301      -1.378   9.688   2.274  1.00  1.00
ATOM   1204  O   ARG B 301      -1.571   9.806   3.484  1.00  1.00
ATOM   1205  N   THR B 302      -1.007   8.531   1.745  1.00  1.00
ATOM   1206  CA  THR B 302      -0.747   7.327   2.525  1.00  1.00
ATOM   1207  C   THR B 302       0.412   7.537   3.492  1.00  1.00
ATOM   1208  O   THR B 302       0.365   7.090   4.638  1.00  1.00
ATOM   1209  N   LEU B 303       1.506   8.103   2.991  1.00  1.00
ATOM   1210  CA  LEU B 303       2.668   8.379   3.827  1.00  1.00
ATOM   1211  C   LEU B 303       2.333   9.387   4.922  1.00  1.00
ATOM   1212  O   LEU B 303       2.773   9.248   6.063  1.00  1.00
ATOM   1213  N   ASP B 304       1.560  10.390   4.573  1.00  1.00
ATOM   1214  CA  ASP B 304       1.143  11.394   5.544  1.00  1.00
ATOM   1215  C   ASP B 304       0.229  10.789   6.602  1.00  1.00
ATOM   1216  O   ASP B 304       0.312  11.138   7.780  1.00  1.00
ATOM   1217  N   PHE B 305      -0.639   9.836   6.169  1.00  1.00
ATOM   1218  CA  PHE B 305      -1.555   9.128   7.055  1.00  1.00
ATOM   1219  C   PHE B 305      -0.797   8.363   8.133  1.00  1.00
ATOM   1220  O   PHE B 305      -1.217   8.320   9.289  1.00  1.00
ATOM   1221  N   HIS B 306       0.244   7.642   7.722  1.00  1.00
ATOM   1222  CA  HIS B 306       1.089   6.901   8.650  1.00  1.00
ATOM   1223  C   HIS B 306       1.786   7.838   9.628  1.00  1.00
ATOM   1224  O   HIS B 306       1.896   7.540  10.818  1.00  1.00
ATOM   1225  N   ASP B 307       2.344   8.966   9.071  1.00  1.00
ATOM   1226  CA  ASP B 307       2.983   9.974   9.909  1.00  1.00
ATOM   1227  C   ASP B 307       2.025  10.496  10.971  1.00  1.00
ATOM   1228  O   ASP B 307       2.411  10.703  12.122  1.00  1.00
ATOM   1229  N   SER B 308       0.787  10.738  10.602  1.00  1.00
ATOM   1230  CA  SER B 308      -0.257  11.232  11.492  1.00  1.00
ATOM   1231  C   SER B 308      -0.550  10.234  12.605  1.00  1.00
ATOM   1232  O   SER B 308      -0.778  10.619  13.752  1.00  1.00
ATOM   1233  N   ASN B 309      -0.666   8.948  12.270  1.00  1.00
ATOM   1234  CA  ASN B 309      -0.960   7.881  13.218  1.00  1.00
ATOM   1235  C   ASN B 309       0.123   7.779  14.286  1.00  1.00
ATOM   1236  O   ASN B 309      -0.169   7.548  15.459  1.00  1.00
ATOM   1237  N   VAL B 310       1.392   7.893  13.838  1.00  1.00
ATOM   1238  CA  VAL B 310       2.512   7.879  14.770  1.00  1.00
ATOM   1239  C   VAL B 310       2.460   9.074  15.713  1.00  1.00
ATOM   1240  O   VAL B 310       2.704   8.942  16.913  1.00  1.00
ATOM   1241  N   LYS B 311       2.220  10.251  15.139  1.00  1.00
ATOM   1242  CA  LYS B 311       2.139  11.499  15.889  1.00  1.00
ATOM   1243  C   LYS B 311       1.033  11.441  16.935  1.00  1.00
ATOM   1244  O   LYS B 311       1.200  11.922  18.056  1.00  1.00
ATOM   1245  N   ASN B 312      -0.141  10.898  16.537  1.00  1.00
ATOM   1246  CA  ASN B 312      -1.293  10.790  17.424  1.00  1.00
ATOM   1247  C   ASN B 312      -1.028   9.804  18.555  1.00  1.00
ATOM   1248  O   ASN B 312      -1.459  10.014  19.688  1.00  1.00
ATOM   1249  N   LEU B 313      -0.415   8.671  18.277  1.00  1.00
ATOM   1250  CA  LEU B 313      -0.039   7.679  19.278  1.00  1.00
ATOM   1251  C   LEU B 313       0.919   8.270  20.307  1.00  1.00
ATOM   1252  O   LEU B 313       0.802   8.002  21.503  1.00  1.00
ATOM   1253  N   TYR B 314       1.829   9.089  19.819  1.00  1.00
ATOM   1254  CA  TYR B 314       2.796   9.756  20.682  1.00  1.00
ATOM   1255  C   TYR B 314       2.114  10.766  21.596  1.00  1.00
ATOM   1256  O   TYR B 314       2.449  10.875  22.776  1.00  1.00
ATOM   1257  N   GLU B 315       1.287  11.631  21.015  1.00  1.00
ATOM   1258  CA  GLU B 315       0.543  12.633  21.769  1.00  1.00
ATOM   1259  C   GLU B 315      -0.392  11.981  22.779  1.00  1.00
ATOM   1260  O   GLU B 315      -0.574  12.486  23.887  1.00  1.00
ATOM   1261  N   LYS B 316      -0.968  10.856  22.464  1.00  1.00
ATOM   1262  CA  LYS B 316      -1.845  10.099  23.348  1.00  1.00
ATOM   1263  C   LYS B 316      -1.109   9.651  24.604  1.00  1.00
ATOM   1264  O   LYS B 316      -1.662   9.681  25.704  1.00  1.00
ATOM   1265  N   VAL B 317       0.079   9.037  24.430  1.00  1.00
ATOM   1266  CA  VAL B 317       0.910   8.629  25.557  1.00  1.00
ATOM   1267  C   VAL B 317       1.359   9.833  26.375  1.00  1.00
ATOM   1268  O   VAL B 317       1.364   9.793  27.605  1.00  1.00
ATOM   1269  N   LYS B 318       1.737  10.901  25.653  1.00  1.00
ATOM   1270  CA  LYS B 318       2.197  12.112  26.322  1.00  1.00
ATOM   1271  C   LYS B 318       1.126  12.667  27.253  1.00  1.00
ATOM   1272  O   LYS B 318       1.422  13.105  28.364  1.00  1.00
ATOM   1273  N   SER B 319      -0.124  12.664  26.822  1.00  1.00
ATOM   1274  CA  SER B 319      -1.238  13.210  27.588  1.00  1.00
ATOM   1275  C   SER B 319      -1.608  12.297  28.749  1.00  1.00
ATOM   1276  O   SER B 319      -2.014  12.763  29.813  1.00  1.00
ATOM   1277  N   GLN B 320      -1.374  11.011  28.673  1.00  1.00
ATOM   1278  CA  GLN B 320      -1.631  10.089  29.773  1.00  1.00
ATOM   1279  C   GLN B 320      -0.618  10.275  30.895  1.00  1.00
ATOM   1280  O   GLN B 320      -0.962  10.196  32.075  1.00  1.00
ATOM   1281  N   LEU B 321       0.672  10.331  30.554  1.00  1.00
ATOM   1282  CA  LEU B 321       1.754  10.415  31.527  1.00  1.00
ATOM   1283  C   LEU B 321       1.857  11.817  32.118  1.00  1.00
ATOM   1284  O   LEU B 321       2.166  11.982  33.298  1.00  1.00
ATOM   1285  N   LYS B 322       1.439  12.784  31.612  1.00  1.00
ATOM   1286  CA  LYS B 322       1.580  14.151  32.100  1.00  1.00
ATOM   1287  C   LYS B 322       3.000  14.421  32.580  1.00  1.00
ATOM   1288  O   LYS B 322       3.864  14.820  31.800  1.00  1.00
ATOM   1289  N   ASN B 323       3.194  14.790  33.843  1.00  1.00
ATOM   1290  CA  ASN B 323       4.494  15.113  34.419  1.00  1.00
ATOM   1291  C   ASN B 323       5.051  13.939  35.215  1.00  1.00
ATOM   1292  O   ASN B 323       6.214  13.944  35.616  1.00  1.00
ATOM   1293  N   ASN B 324       4.417  12.781  35.198  1.00  1.00
ATOM   1294  CA  ASN B 324       4.937  11.552  35.786  1.00  1.00
ATOM   1295  C   ASN B 324       6.055  10.964  34.934  1.00  1.00
ATOM   1296  O   ASN B 324       6.936  10.271  35.442  1.00  1.00
ATOM   1297  N   ALA B 325       6.393  11.525  33.971  1.00  1.00
ATOM   1298  CA  ALA B 325       7.460  11.225  33.025  1.00  1.00
ATOM   1299  C   ALA B 325       7.998  12.496  32.380  1.00  1.00
ATOM   1300  O   ALA B 325       7.257  13.455  32.164  1.00  1.00
ATOM   1301  N   LYS B 326       9.171  12.385  31.798  1.00  1.00
ATOM   1302  CA  LYS B 326       9.825  13.468  31.073  1.00  1.00
ATOM   1303  C   LYS B 326      10.078  13.085  29.620  1.00  1.00
ATOM   1304  O   LYS B 326      10.451  11.950  29.324  1.00  1.00
ATOM   1305  N   GLU B 327       9.726  14.040  28.679  1.00  1.00
ATOM   1306  CA  GLU B 327      10.160  13.808  27.307  1.00  1.00
ATOM   1307  C   GLU B 327      11.675  13.909  27.184  1.00  1.00
ATOM   1308  O   GLU B 327      12.272  14.919  27.558  1.00  1.00
ATOM   1309  N   ILE B 328      12.301  12.801  26.660  1.00  1.00
ATOM   1310  CA  ILE B 328      13.753  12.691  26.582  1.00  1.00
ATOM   1311  C   ILE B 328      14.231  12.723  25.136  1.00  1.00
ATOM   1312  O   ILE B 328      15.370  13.098  24.857  1.00  1.00
ATOM   1313  N   GLY B 329      13.449  12.659  24.222  1.00  1.00
ATOM   1314  CA  GLY B 329      13.897  12.884  22.853  1.00  1.00
ATOM   1315  C   GLY B 329      13.570  11.693  21.962  1.00  1.00
ATOM   1316  O   GLY B 329      13.734  10.541  22.365  1.00  1.00
ATOM   1317  N   ASN B 330      13.349  12.011  20.717  1.00  1.00
ATOM   1318  CA  ASN B 330      13.344  10.890  19.785  1.00  1.00
ATOM   1319  C   ASN B 330      12.090  10.041  19.952  1.00  1.00
ATOM   1320  O   ASN B 330      12.059   8.877  19.552  1.00  1.00
ATOM   1321  N   GLY B 331      11.090  10.473  20.749  1.00  1.00
ATOM   1322  CA  GLY B 331       9.844   9.733  20.909  1.00  1.00
ATOM   1323  C   GLY B 331       9.895   8.826  22.132  1.00  1.00
ATOM   1324  O   GLY B 331       8.938   8.110  22.426  1.00  1.00
ATOM   1325  N   CYS B 332      10.693   9.174  23.083  1.00  1.00
ATOM   1326  CA  CYS B 332      10.905   8.402  24.301  1.00  1.00
ATOM   1327  C   CYS B 332      10.494   9.195  25.535  1.00  1.00
ATOM   1328  O   CYS B 332      10.709  10.405  25.607  1.00  1.00
ATOM   1329  N   PHE B 333       9.858   8.539  26.461  1.00  1.00
ATOM   1330  CA  PHE B 333       9.545   9.040  27.794  1.00  1.00
ATOM   1331  C   PHE B 333      10.326   8.287  28.863  1.00  1.00
ATOM   1332  O   PHE B 333      10.474   7.067  28.794  1.00  1.00
ATOM   1333  N   GLU B 334      10.870   9.023  29.791  1.00  1.00
ATOM   1334  CA  GLU B 334      11.523   8.464  30.968  1.00  1.00
ATOM   1335  C   GLU B 334      10.690   8.697  32.223  1.00  1.00
ATOM   1336  O   GLU B 334      10.278   9.822  32.506  1.00  1.00
ATOM   1337  N   PHE B 335      10.196   7.528  32.826  1.00  1.00
ATOM   1338  CA  PHE B 335       9.323   7.663  33.987  1.00  1.00
ATOM   1339  C   PHE B 335      10.091   8.182  35.196  1.00  1.00
ATOM   1340  O   PHE B 335      11.225   7.774  35.445  1.00  1.00
ATOM   1341  N   TYR B 336       9.301   8.940  36.055  1.00  1.00
ATOM   1342  CA  TYR B 336       9.850   9.386  37.329  1.00  1.00
ATOM   1343  C   TYR B 336       9.559   8.382  38.437  1.00  1.00
ATOM   1344  O   TYR B 336      10.194   8.404  39.491  1.00  1.00
ATOM   1345  N   HIS B 337       8.884   7.382  38.108  1.00  1.00
ATOM   1346  CA  HIS B 337       8.465   6.251  38.927  1.00  1.00
ATOM   1347  C   HIS B 337       8.883   4.929  38.294  1.00  1.00
ATOM   1348  O   HIS B 337       8.940   4.806  37.071  1.00  1.00
ATOM   1349  N   LYS B 338       8.941   3.850  39.084  1.00  1.00
ATOM   1350  CA  LYS B 338       9.079   2.510  38.527  1.00  1.00
ATOM   1351  C   LYS B 338       7.818   2.091  37.782  1.00  1.00
ATOM   1352  O   LYS B 338       6.714   2.165  38.321  1.00  1.00
ATOM   1353  N   CYS B 339       7.922   1.758  36.565  1.00  1.00
ATOM   1354  CA  CYS B 339       6.845   1.298  35.697  1.00  1.00
ATOM   1355  C   CYS B 339       7.107  -0.116  35.196  1.00  1.00
ATOM   1356  O   CYS B 339       8.019  -0.345  34.401  1.00  1.00
ATOM   1357  N   ASP B 340       6.619  -1.104  35.974  1.00  1.00
ATOM   1358  CA  ASP B 340       6.784  -2.504  35.601  1.00  1.00
ATOM   1359  C   ASP B 340       5.967  -2.843  34.360  1.00  1.00
ATOM   1360  O   ASP B 340       4.972  -2.184  34.061  1.00  1.00
ATOM   1361  N   ASN B 341       5.782  -4.091  34.039  1.00  1.00
ATOM   1362  CA  ASN B 341       5.059  -4.529  32.851  1.00  1.00
ATOM   1363  C   ASN B 341       3.561  -4.298  33.001  1.00  1.00
ATOM   1364  O   ASN B 341       2.876  -3.953  32.038  1.00  1.00
ATOM   1365  N   GLU B 342       2.945  -4.432  34.095  1.00  1.00
ATOM   1366  CA  GLU B 342       1.550  -4.063  34.304  1.00  1.00
ATOM   1367  C   GLU B 342       1.329  -2.578  34.046  1.00  1.00
ATOM   1368  O   GLU B 342       0.318  -2.182  33.467  1.00  1.00
ATOM   1369  N   CYS B 343       2.265  -1.739  34.519  1.00  1.00
ATOM   1370  CA  CYS B 343       2.204  -0.303  34.273  1.00  1.00
ATOM   1371  C   CYS B 343       2.378   0.010  32.792  1.00  1.00
ATOM   1372  O   CYS B 343       1.709   0.890  32.251  1.00  1.00
ATOM   1373  N   MET B 344       3.356  -0.628  32.161  1.00  1.00
ATOM   1374  CA  MET B 344       3.641  -0.439  30.744  1.00  1.00
ATOM   1375  C   MET B 344       2.447  -0.836  29.885  1.00  1.00
ATOM   1376  O   MET B 344       2.114  -0.155  28.915  1.00  1.00
ATOM   1377  N   GLU B 345       1.825  -1.948  30.167  1.00  1.00
ATOM   1378  CA  GLU B 345       0.647  -2.407  29.440  1.00  1.00
ATOM   1379  C   GLU B 345      -0.496  -1.407  29.555  1.00  1.00
ATOM   1380  O   GLU B 345      -1.230  -1.174  28.595  1.00  1.00
ATOM   1381  N   SER B 346      -0.691  -0.795  30.694  1.00  1.00
ATOM   1382  CA  SER B 346      -1.693   0.246  30.894  1.00  1.00
ATOM   1383  C   SER B 346      -1.405   1.462  30.024  1.00  1.00
ATOM   1384  O   SER B 346      -2.322   2.084  29.486  1.00  1.00
ATOM   1385  N   VAL B 347      -0.152   1.829  29.848  1.00  1.00
ATOM   1386  CA  VAL B 347       0.226   2.880  28.910  1.00  1.00
ATOM   1387  C   VAL B 347      -0.098   2.480  27.476  1.00  1.00
ATOM   1388  O   VAL B 347      -0.601   3.287  26.695  1.00  1.00
ATOM   1389  N   ARG B 348       0.212   1.279  27.106  1.00  1.00
ATOM   1390  CA  ARG B 348      -0.006   0.745  25.768  1.00  1.00
ATOM   1391  C   ARG B 348      -1.493   0.605  25.466  1.00  1.00
ATOM   1392  O   ARG B 348      -1.939   0.879  24.352  1.00  1.00
ATOM   1393  N   ASN B 349      -2.348   0.364  26.287  1.00  1.00
ATOM   1394  CA  ASN B 349      -3.774   0.140  26.080  1.00  1.00
ATOM   1395  C   ASN B 349      -4.593   1.332  26.556  1.00  1.00
ATOM   1396  O   ASN B 349      -5.771   1.461  26.221  1.00  1.00
ATOM   1397  N   GLY B 350      -4.032   2.373  26.983  1.00  1.00
ATOM   1398  CA  GLY B 350      -4.647   3.680  27.182  1.00  1.00
ATOM   1399  C   GLY B 350      -5.448   3.719  28.477  1.00  1.00
ATOM   1400  O   GLY B 350      -6.105   4.715  28.782  1.00  1.00
ATOM   1401  N   THR B 351      -4.984   3.137  29.521  1.00  1.00
ATOM   1402  CA  THR B 351      -5.620   3.103  30.832  1.00  1.00
ATOM   1403  C   THR B 351      -4.615   3.392  31.940  1.00  1.00
ATOM   1404  O   THR B 351      -4.964   3.400  33.120  1.00  1.00
ATOM   1405  N   TYR B 352      -3.543   4.132  31.566  1.00  1.00
ATOM   1406  CA  TYR B 352      -2.565   4.547  32.565  1.00  1.00
ATOM   1407  C   TYR B 352      -3.229   5.318  33.698  1.00  1.00
ATOM   1408  O   TYR B 352      -4.008   6.241  33.461  1.00  1.00
ATOM   1409  N   ASP B 353      -2.904   4.950  34.933  1.00  1.00
ATOM   1410  CA  ASP B 353      -3.404   5.634  36.119  1.00  1.00
ATOM   1411  C   ASP B 353      -2.378   6.622  36.658  1.00  1.00
ATOM   1412  O   ASP B 353      -1.407   6.232  37.308  1.00  1.00
ATOM   1413  N   TYR B 354      -2.610   7.983  36.344  1.00  1.00
ATOM   1414  CA  TYR B 354      -1.614   8.980  36.716  1.00  1.00
ATOM   1415  C   TYR B 354      -1.587   9.198  38.223  1.00  1.00
ATOM   1416  O   TYR B 354      -0.522   9.356  38.819  1.00  1.00
ATOM   1417  N   PRO B 355      -2.740   9.322  38.886  1.00  1.00
ATOM   1418  CA  PRO B 355      -2.828   9.556  40.323  1.00  1.00
ATOM   1419  C   PRO B 355      -2.156   8.435  41.105  1.00  1.00
ATOM   1420  O   PRO B 355      -1.537   8.673  42.142  1.00  1.00
ATOM   1421  N   LYS B 356      -2.104   7.256  40.669  1.00  1.00
ATOM   1422  CA  LYS B 356      -1.488   6.094  41.298  1.00  1.00
ATOM   1423  C   LYS B 356       0.010   6.298  41.485  1.00  1.00
ATOM   1424  O   LYS B 356       0.579   5.896  42.500  1.00  1.00
ATOM   1425  N   TYR B 357       0.715   6.887  40.569  1.00  1.00
ATOM   1426  CA  TYR B 357       2.165   7.028  40.623  1.00  1.00
ATOM   1427  C   TYR B 357       2.571   8.485  40.803  1.00  1.00
ATOM   1428  O   TYR B 357       3.711   8.782  41.158  1.00  1.00
ATOM   1429  N   SER B 358       1.699   9.359  40.987  1.00  1.00
ATOM   1430  CA  SER B 358       1.970  10.791  41.027  1.00  1.00
ATOM   1431  C   SER B 358       2.749  11.169  42.281  1.00  1.00
ATOM   1432  O   SER B 358       3.620  12.038  42.243  1.00  1.00
ATOM   1433  N   GLU B 359       2.538  10.590  43.437  1.00  1.00
ATOM   1434  CA  GLU B 359       3.297  10.890  44.645  1.00  1.00
ATOM   1435  C   GLU B 359       4.758  10.488  44.491  1.00  1.00
ATOM   1436  O   GLU B 359       5.658  11.201  44.935  1.00  1.00
ATOM   1437  N   GLU B 360       4.999   9.235  44.021  1.00  1.00
ATOM   1438  CA  GLU B 360       6.363   8.759  43.825  1.00  1.00
ATOM   1439  C   GLU B 360       7.090   9.589  42.775  1.00  1.00
ATOM   1440  O   GLU B 360       8.286   9.853  42.898  1.00  1.00
ATOM   1441  N   SER B 361       6.368   9.907  41.682  1.00  1.00
ATOM   1442  CA  SER B 361       6.936  10.731  40.621  1.00  1.00
ATOM   1443  C   SER B 361       7.371  12.090  41.152  1.00  1.00
ATOM   1444  O   SER B 361       8.405  12.623  40.749  1.00  1.00
ATOM   1445  N   LYS B 362       6.444  12.739  41.906  1.00  1.00
ATOM   1446  CA  LYS B 362       6.701  14.051  42.487  1.00  1.00
ATOM   1447  C   LYS B 362       7.982  14.047  43.312  1.00  1.00
ATOM   1448  O   LYS B 362       8.750  15.009  43.288  1.00  1.00
ATOM   1449  N   LEU B 363       8.158  13.024  44.163  1.00  1.00
ATOM   1450  CA  LEU B 363       9.351  12.898  44.992  1.00  1.00
ATOM   1451  C   LEU B 363      10.605  12.754  44.136  1.00  1.00
ATOM   1452  O   LEU B 363      11.667  13.271  44.481  1.00  1.00
ATOM   1453  N   ASN B 364      10.556  12.190  42.981  1.00  1.00
ATOM   1454  CA  ASN B 364      11.726  11.887  42.164  1.00  1.00
ATOM   1455  C   ASN B 364      12.132  13.087  41.318  1.00  1.00
ATOM   1456  O   ASN B 364      13.310  13.273  41.013  1.00  1.00
ATOM   1457  N   ARG B 365      11.242  13.729  40.631  1.00  1.00
ATOM   1458  CA  ARG B 365      11.596  14.894  39.830  1.00  1.00
ATOM   1459  C   ARG B 365      11.878  16.104  40.713  1.00  1.00
ATOM   1460  O   ARG B 365      11.161  16.359  41.680  1.00  1.00
