# Supplementary material for: ProteinDJ: A high‐performance and modular protein design pipeline
Source: Protein Sci. 2026 Jan 21;35(2):e70464. doi: 10.1002/pro.70464 (PMC12820799; doi:10.1002/pro.70464)
Supplement: Supplementary file 2 — DATA S1. Compressed archive containing input PDB and Bindsweeper YAML files used for benchmarking and comparison of sequence design methods. [file PRO-35-e70464-s001.zip › SupplementaryFile1/binderfolds/ha/fold_32.pdb]

ATOM      1  N   GLY A   1      -0.794 -18.765  -7.657  1.00  0.00
ATOM      2  CA  GLY A   1       0.461 -18.107  -7.317  1.00  0.00
ATOM      3  C   GLY A   1       1.388 -19.046  -6.556  1.00  0.00
ATOM      4  O   GLY A   1       0.956 -19.763  -5.653  1.00  0.00
ATOM      5  N   GLY A   2       2.622 -19.132  -6.974  1.00  0.00
ATOM      6  CA  GLY A   2       3.540 -20.014  -6.263  1.00  0.00
ATOM      7  C   GLY A   2       3.961 -19.411  -4.929  1.00  0.00
ATOM      8  O   GLY A   2       4.088 -20.119  -3.930  1.00  0.00
ATOM      9  N   GLY A   3       4.104 -18.074  -4.925  1.00  0.00
ATOM     10  CA  GLY A   3       4.452 -17.352  -3.707  1.00  0.00
ATOM     11  C   GLY A   3       3.379 -17.523  -2.640  1.00  0.00
ATOM     12  O   GLY A   3       3.685 -17.683  -1.458  1.00  0.00
ATOM     13  N   GLY A   4       2.108 -17.456  -3.111  1.00  0.00
ATOM     14  CA  GLY A   4       0.998 -17.653  -2.186  1.00  0.00
ATOM     15  C   GLY A   4       0.991 -19.071  -1.629  1.00  0.00
ATOM     16  O   GLY A   4       0.712 -19.283  -0.449  1.00  0.00
ATOM     17  N   GLY A   5       1.334 -20.049  -2.515  1.00  0.00
ATOM     18  CA  GLY A   5       1.420 -21.435  -2.070  1.00  0.00
ATOM     19  C   GLY A   5       2.512 -21.611  -1.023  1.00  0.00
ATOM     20  O   GLY A   5       2.323 -22.307  -0.026  1.00  0.00
ATOM     21  N   GLY A   6       3.683 -20.996  -1.273  1.00  0.00
ATOM     22  CA  GLY A   6       4.789 -21.041  -0.325  1.00  0.00
ATOM     23  C   GLY A   6       4.389 -20.443   1.018  1.00  0.00
ATOM     24  O   GLY A   6       4.737 -20.973   2.073  1.00  0.00
ATOM     25  N   GLY A   7       3.681 -19.296   0.956  1.00  0.00
ATOM     26  CA  GLY A   7       3.195 -18.652   2.170  1.00  0.00
ATOM     27  C   GLY A   7       2.272 -19.577   2.953  1.00  0.00
ATOM     28  O   GLY A   7       2.342 -19.647   4.180  1.00  0.00
ATOM     29  N   GLY A   8       1.393 -20.269   2.219  1.00  0.00
ATOM     30  CA  GLY A   8       0.479 -21.218   2.843  1.00  0.00
ATOM     31  C   GLY A   8       1.239 -22.363   3.500  1.00  0.00
ATOM     32  O   GLY A   8       0.900 -22.795   4.602  1.00  0.00
ATOM     33  N   GLY A   9       2.304 -22.838   2.834  1.00  0.00
ATOM     34  CA  GLY A   9       3.133 -23.902   3.388  1.00  0.00
ATOM     35  C   GLY A   9       3.810 -23.457   4.678  1.00  0.00
ATOM     36  O   GLY A   9       3.878 -24.214   5.647  1.00  0.00
ATOM     37  N   GLY A  10       4.372 -22.213   4.649  1.00  0.00
ATOM     38  CA  GLY A  10       5.023 -21.661   5.832  1.00  0.00
ATOM     39  C   GLY A  10       4.048 -21.555   6.998  1.00  0.00
ATOM     40  O   GLY A  10       4.395 -21.862   8.138  1.00  0.00
ATOM     41  N   GLY A  11       2.819 -21.086   6.659  1.00  0.00
ATOM     42  CA  GLY A  11       1.795 -20.956   7.689  1.00  0.00
ATOM     43  C   GLY A  11       1.415 -22.315   8.262  1.00  0.00
ATOM     44  O   GLY A  11       1.220 -22.458   9.469  1.00  0.00
ATOM     45  N   GLY A  12       1.358 -23.320   7.377  1.00  0.00
ATOM     46  CA  GLY A  12       1.066 -24.680   7.815  1.00  0.00
ATOM     47  C   GLY A  12       2.131 -25.187   8.780  1.00  0.00
ATOM     48  O   GLY A  12       1.818 -25.817   9.789  1.00  0.00
ATOM     49  N   GLY A  13       3.415 -24.912   8.426  1.00  0.00
ATOM     50  CA  GLY A  13       4.532 -25.285   9.286  1.00  0.00
ATOM     51  C   GLY A  13       4.429 -24.607  10.646  1.00  0.00
ATOM     52  O   GLY A  13       4.679 -25.227  11.680  1.00  0.00
ATOM     53  N   GLY A  14       4.112 -23.289  10.608  1.00  0.00
ATOM     54  CA  GLY A  14       3.948 -22.531  11.842  1.00  0.00
ATOM     55  C   GLY A  14       2.846 -23.123  12.710  1.00  0.00
ATOM     56  O   GLY A  14       2.987 -23.217  13.930  1.00  0.00
ATOM     57  N   GLY A  15       1.731 -23.490  12.061  1.00  0.00
ATOM     58  CA  GLY A  15       0.605 -24.079  12.774  1.00  0.00
ATOM     59  C   GLY A  15       1.004 -25.383  13.453  1.00  0.00
ATOM     60  O   GLY A  15       0.627 -25.640  14.597  1.00  0.00
ATOM     61  N   GLY A  16       1.813 -26.183  12.758  1.00  0.00
ATOM     62  CA  GLY A  16       2.279 -27.449  13.310  1.00  0.00
ATOM     63  C   GLY A  16       3.233 -27.224  14.476  1.00  0.00
ATOM     64  O   GLY A  16       3.162 -27.915  15.492  1.00  0.00
ATOM     65  N   GLY A  17       4.053 -26.165  14.378  1.00  0.00
ATOM     66  CA  GLY A  17       5.065 -25.870  15.386  1.00  0.00
ATOM     67  C   GLY A  17       4.440 -25.248  16.628  1.00  0.00
ATOM     68  O   GLY A  17       4.833 -25.556  17.753  1.00  0.00
ATOM     69  N   GLY A  18       3.505 -24.369  16.474  1.00  0.00
ATOM     70  CA  GLY A  18       2.945 -23.583  17.566  1.00  0.00
ATOM     71  C   GLY A  18       1.692 -24.240  18.132  1.00  0.00
ATOM     72  O   GLY A  18       1.251 -23.911  19.233  1.00  0.00
ATOM     73  N   GLY A  19       1.377 -25.419  17.544  1.00  0.00
ATOM     74  CA  GLY A  19       0.246 -26.151  18.102  1.00  0.00
ATOM     75  C   GLY A  19       0.419 -26.374  19.599  1.00  0.00
ATOM     76  O   GLY A  19       1.504 -26.724  20.063  1.00  0.00
ATOM     77  N   GLY A  20      -0.281 -25.897  20.384  1.00  0.00
ATOM     78  CA  GLY A  20      -0.207 -26.102  21.825  1.00  0.00
ATOM     79  C   GLY A  20       0.185 -24.818  22.545  1.00  0.00
ATOM     80  O   GLY A  20      -0.182 -24.606  23.701  1.00  0.00
ATOM     81  N   GLY A  21       0.731 -23.841  21.757  1.00  0.00
ATOM     82  CA  GLY A  21       1.056 -22.565  22.383  1.00  0.00
ATOM     83  C   GLY A  21       0.126 -21.460  21.898  1.00  0.00
ATOM     84  O   GLY A  21      -0.388 -20.675  22.694  1.00  0.00
ATOM     85  N   GLY A  22       0.079 -21.194  20.653  1.00  0.00
ATOM     86  CA  GLY A  22      -0.727 -20.146  20.038  1.00  0.00
ATOM     87  C   GLY A  22      -1.445 -20.660  18.796  1.00  0.00
ATOM     88  O   GLY A  22      -2.168 -19.917  18.133  1.00  0.00
ATOM     89  N   GLY A  23      -2.185 -21.671  18.965  1.00  0.00
ATOM     90  CA  GLY A  23      -2.828 -22.423  17.894  1.00  0.00
ATOM     91  C   GLY A  23      -3.925 -21.604  17.227  1.00  0.00
ATOM     92  O   GLY A  23      -4.095 -21.653  16.009  1.00  0.00
ATOM     93  N   GLY A  24      -4.695 -20.847  17.978  1.00  0.00
ATOM     94  CA  GLY A  24      -5.792 -20.041  17.455  1.00  0.00
ATOM     95  C   GLY A  24      -5.284 -18.989  16.477  1.00  0.00
ATOM     96  O   GLY A  24      -5.885 -18.764  15.427  1.00  0.00
ATOM     97  N   GLY A  25      -4.225 -18.261  16.856  1.00  0.00
ATOM     98  CA  GLY A  25      -3.649 -17.224  16.008  1.00  0.00
ATOM     99  C   GLY A  25      -3.082 -17.815  14.724  1.00  0.00
ATOM    100  O   GLY A  25      -3.236 -17.243  13.645  1.00  0.00
ATOM    101  N   GLY A  26      -2.478 -19.014  14.886  1.00  0.00
ATOM    102  CA  GLY A  26      -1.912 -19.694  13.727  1.00  0.00
ATOM    103  C   GLY A  26      -3.003 -20.133  12.759  1.00  0.00
ATOM    104  O   GLY A  26      -2.848 -20.023  11.543  1.00  0.00
ATOM    105  N   GLY A  27      -4.111 -20.696  13.339  1.00  0.00
ATOM    106  CA  GLY A  27      -5.238 -21.107  12.510  1.00  0.00
ATOM    107  C   GLY A  27      -5.828 -19.922  11.756  1.00  0.00
ATOM    108  O   GLY A  27      -6.169 -20.032  10.578  1.00  0.00
ATOM    109  N   GLY A  28      -5.917 -18.770  12.433  1.00  0.00
ATOM    110  CA  GLY A  28      -6.417 -17.553  11.805  1.00  0.00
ATOM    111  C   GLY A  28      -5.511 -17.110  10.663  1.00  0.00
ATOM    112  O   GLY A  28      -5.987 -16.695   9.607  1.00  0.00
ATOM    113  N   GLY A  29      -4.183 -17.221  10.905  1.00  0.00
ATOM    114  CA  GLY A  29      -3.202 -16.878   9.882  1.00  0.00
ATOM    115  C   GLY A  29      -3.348 -17.773   8.657  1.00  0.00
ATOM    116  O   GLY A  29      -3.272 -17.304   7.522  1.00  0.00
ATOM    117  N   GLY A  30      -3.542 -19.073   8.919  1.00  0.00
ATOM    118  CA  GLY A  30      -3.708 -20.038   7.839  1.00  0.00
ATOM    119  C   GLY A  30      -4.971 -19.753   7.035  1.00  0.00
ATOM    120  O   GLY A  30      -4.967 -19.834   5.807  1.00  0.00
ATOM    121  N   GLY A  31      -6.059 -19.404   7.732  1.00  0.00
ATOM    122  CA  GLY A  31      -7.314 -19.081   7.065  1.00  0.00
ATOM    123  C   GLY A  31      -7.168 -17.845   6.186  1.00  0.00
ATOM    124  O   GLY A  31      -7.675 -17.806   5.065  1.00  0.00
ATOM    125  N   GLY A  32      -6.500 -16.804   6.746  1.00  0.00
ATOM    126  CA  GLY A  32      -6.278 -15.568   6.005  1.00  0.00
ATOM    127  C   GLY A  32      -5.434 -15.816   4.761  1.00  0.00
ATOM    128  O   GLY A  32      -5.705 -15.263   3.695  1.00  0.00
ATOM    129  N   GLY A  33      -4.425 -16.693   4.917  1.00  0.00
ATOM    130  CA  GLY A  33      -3.569 -17.031   3.787  1.00  0.00
ATOM    131  C   GLY A  33      -4.349 -17.767   2.705  1.00  0.00
ATOM    132  O   GLY A  33      -4.168 -17.514   1.514  1.00  0.00
ATOM    133  N   GLY A  34      -5.193 -18.735   3.164  1.00  0.00
ATOM    134  CA  GLY A  34      -6.017 -19.490   2.228  1.00  0.00
ATOM    135  C   GLY A  34      -6.970 -18.574   1.471  1.00  0.00
ATOM    136  O   GLY A  34      -7.159 -18.721   0.263  1.00  0.00
ATOM    137  N   GLY A  35      -7.612 -17.661   2.203  1.00  0.00
ATOM    138  CA  GLY A  35      -8.514 -16.687   1.600  1.00  0.00
ATOM    139  C   GLY A  35      -7.786 -15.814   0.586  1.00  0.00
ATOM    140  O   GLY A  35      -8.317 -15.512  -0.483  1.00  0.00
ATOM    141  N   GLY A  36      -6.559 -15.407   0.946  1.00  0.00
ATOM    142  CA  GLY A  36      -5.735 -14.582   0.071  1.00  0.00
ATOM    143  C   GLY A  36      -5.398 -15.316  -1.221  1.00  0.00
ATOM    144  O   GLY A  36      -5.430 -14.732  -2.304  1.00  0.00
ATOM    145  N   GLY A  37      -5.078 -16.604  -1.077  1.00  0.00
ATOM    146  CA  GLY A  37      -4.764 -17.432  -2.236  1.00  0.00
ATOM    147  C   GLY A  37      -5.973 -17.580  -3.151  1.00  0.00
ATOM    148  O   GLY A  37      -5.849 -17.519  -4.374  1.00  0.00
ATOM    149  N   GLY A  38      -7.158 -17.748  -2.497  1.00  0.00
ATOM    150  CA  GLY A  38      -8.396 -17.867  -3.258  1.00  0.00
ATOM    151  C   GLY A  38      -8.675 -16.601  -4.058  1.00  0.00
ATOM    152  O   GLY A  38      -9.086 -16.664  -5.216  1.00  0.00
ATOM    153  N   GLY A  39      -8.498 -15.440  -3.404  1.00  0.00
ATOM    154  CA  GLY A  39      -8.687 -14.146  -4.049  1.00  0.00
ATOM    155  C   GLY A  39      -7.725 -13.968  -5.217  1.00  0.00
ATOM    156  O   GLY A  39      -8.100 -13.451  -6.269  1.00  0.00
ATOM    157  N   GLY A  40      -6.480 -14.403  -4.964  1.00  0.00
ATOM    158  CA  GLY A  40      -5.479 -14.312  -6.020  1.00  0.00
ATOM    159  C   GLY A  40      -5.837 -15.209  -7.198  1.00  0.00
ATOM    160  O   GLY A  40      -5.680 -14.822  -8.356  1.00  0.00
ATOM    161  N   GLY A  41      -6.387 -16.385  -6.868  1.00  0.00
ATOM    162  CA  GLY A  41      -6.802 -17.333  -7.895  1.00  0.00
ATOM    163  C   GLY A  41      -8.009 -16.816  -8.666  1.00  0.00
ATOM    164  O   GLY A  41      -8.102 -16.989  -9.882  1.00  0.00
ATOM    165  N   GLY A  42      -8.879 -16.107  -8.032  1.00  0.00
ATOM    166  CA  GLY A  42     -10.061 -15.520  -8.652  1.00  0.00
ATOM    167  C   GLY A  42      -9.681 -14.398  -9.609  1.00  0.00
ATOM    168  O   GLY A  42     -10.282 -14.246 -10.673  1.00  0.00
ATOM    169  N   GLY A  43      -8.605 -13.775  -9.405  1.00  0.00
ATOM    170  CA  GLY A  43      -8.068 -12.803 -10.350  1.00  0.00
ATOM    171  C   GLY A  43      -8.838 -11.491 -10.289  1.00  0.00
ATOM    172  O   GLY A  43      -8.357 -10.456 -10.751  1.00  0.00
ATOM    173  N   GLY A  44      -9.871 -11.294  -9.673  1.00  0.00
ATOM    174  CA  GLY A  44     -10.701 -10.096  -9.652  1.00  0.00
ATOM    175  C   GLY A  44     -10.682  -9.435  -8.280  1.00  0.00
ATOM    176  O   GLY A  44     -10.801  -8.215  -8.166  1.00  0.00
ATOM    177  N   GLY A  45     -10.157  -9.921  -7.353  1.00  0.00
ATOM    178  CA  GLY A  45     -10.191  -9.420  -5.984  1.00  0.00
ATOM    179  C   GLY A  45      -8.789  -9.113  -5.474  1.00  0.00
ATOM    180  O   GLY A  45      -8.598  -8.808  -4.297  1.00  0.00
ATOM    181  N   GLY A  46      -8.181  -8.076  -6.010  1.00  0.00
ATOM    182  CA  GLY A  46      -6.816  -7.718  -5.644  1.00  0.00
ATOM    183  C   GLY A  46      -6.762  -7.113  -4.247  1.00  0.00
ATOM    184  O   GLY A  46      -5.854  -7.405  -3.469  1.00  0.00
ATOM    185  N   GLY A  47      -7.731  -6.175  -3.984  1.00  0.00
ATOM    186  CA  GLY A  47      -7.772  -5.513  -2.686  1.00  0.00
ATOM    187  C   GLY A  47      -8.008  -6.515  -1.563  1.00  0.00
ATOM    188  O   GLY A  47      -7.392  -6.428  -0.501  1.00  0.00
ATOM    189  N   GLY A  48      -8.939  -7.432  -1.772  1.00  0.00
ATOM    190  CA  GLY A  48      -9.237  -8.466  -0.788  1.00  0.00
ATOM    191  C   GLY A  48      -8.025  -9.353  -0.536  1.00  0.00
ATOM    192  O   GLY A  48      -7.740  -9.722   0.603  1.00  0.00
ATOM    193  N   GLY A  49      -7.293  -9.658  -1.643  1.00  0.00
ATOM    194  CA  GLY A  49      -6.076 -10.453  -1.537  1.00  0.00
ATOM    195  C   GLY A  49      -5.025  -9.742  -0.694  1.00  0.00
ATOM    196  O   GLY A  49      -4.361 -10.360   0.139  1.00  0.00
ATOM    197  N   GLY A  50      -4.862  -8.427  -0.962  1.00  0.00
ATOM    198  CA  GLY A  50      -3.889  -7.621  -0.235  1.00  0.00
ATOM    199  C   GLY A  50      -4.255  -7.512   1.240  1.00  0.00
ATOM    200  O   GLY A  50      -3.391  -7.601   2.112  1.00  0.00
ATOM    201  N   GLY A  51      -5.543  -7.365   1.520  1.00  0.00
ATOM    202  CA  GLY A  51      -6.042  -7.291   2.889  1.00  0.00
ATOM    203  C   GLY A  51      -5.765  -8.583   3.646  1.00  0.00
ATOM    204  O   GLY A  51      -5.352  -8.559   4.805  1.00  0.00
ATOM    205  N   GLY A  52      -6.106  -9.722   2.985  1.00  0.00
ATOM    206  CA  GLY A  52      -5.890 -11.027   3.599  1.00  0.00
ATOM    207  C   GLY A  52      -4.408 -11.283   3.840  1.00  0.00
ATOM    208  O   GLY A  52      -4.021 -11.815   4.881  1.00  0.00
ATOM    209  N   GLY A  53      -3.594 -10.867   2.835  1.00  0.00
ATOM    210  CA  GLY A  53      -2.152 -11.053   2.949  1.00  0.00
ATOM    211  C   GLY A  53      -1.589 -10.280   4.134  1.00  0.00
ATOM    212  O   GLY A  53      -0.747 -10.787   4.875  1.00  0.00
ATOM    213  N   GLY A  54      -2.032  -8.995   4.220  1.00  0.00
ATOM    214  CA  GLY A  54      -1.570  -8.137   5.304  1.00  0.00
ATOM    215  C   GLY A  54      -2.053  -8.647   6.655  1.00  0.00
ATOM    216  O   GLY A  54      -1.305  -8.649   7.633  1.00  0.00
ATOM    217  N   GLY A  55      -3.274  -9.130   6.699  1.00  0.00
ATOM    218  CA  GLY A  55      -3.828  -9.699   7.921  1.00  0.00
ATOM    219  C   GLY A  55      -3.079 -10.960   8.332  1.00  0.00
ATOM    220  O   GLY A  55      -2.796 -11.169   9.511  1.00  0.00
ATOM    221  N   GLY A  56      -2.757 -11.797   7.297  1.00  0.00
ATOM    222  CA  GLY A  56      -1.989 -13.012   7.539  1.00  0.00
ATOM    223  C   GLY A  56      -0.609 -12.688   8.098  1.00  0.00
ATOM    224  O   GLY A  56      -0.132 -13.348   9.022  1.00  0.00
ATOM    225  N   GLY A  57       0.015 -11.667   7.477  1.00  0.00
ATOM    226  CA  GLY A  57       1.340 -11.253   7.920  1.00  0.00
ATOM    227  C   GLY A  57       1.311 -10.765   9.363  1.00  0.00
ATOM    228  O   GLY A  57       2.198 -11.086  10.155  1.00  0.00
ATOM    229  N   GLY A  58       0.238  -9.958   9.668  1.00  0.00
ATOM    230  CA  GLY A  58       0.071  -9.429  11.016  1.00  0.00
ATOM    231  C   GLY A  58      -0.177 -10.548  12.020  1.00  0.00
ATOM    232  O   GLY A  58       0.370 -10.538  13.123  1.00  0.00
ATOM    233  N   GLY A  59      -0.984 -11.532  11.624  1.00  0.00
ATOM    234  CA  GLY A  59      -1.272 -12.663  12.498  1.00  0.00
ATOM    235  C   GLY A  59      -0.012 -13.465  12.795  1.00  0.00
ATOM    236  O   GLY A  59       0.216 -13.883  13.931  1.00  0.00
ATOM    237  N   GLY A  60       0.767 -13.730  11.692  1.00  0.00
ATOM    238  CA  GLY A  60       2.002 -14.489  11.848  1.00  0.00
ATOM    239  C   GLY A  60       2.986 -13.761  12.754  1.00  0.00
ATOM    240  O   GLY A  60       3.638 -14.374  13.599  1.00  0.00
ATOM    241  N   GLY A  61       3.052 -12.453  12.575  1.00  0.00
ATOM    242  CA  GLY A  61       3.929 -11.625  13.393  1.00  0.00
ATOM    243  C   GLY A  61       3.525 -11.677  14.861  1.00  0.00
ATOM    244  O   GLY A  61       4.376 -11.752  15.747  1.00  0.00
ATOM    245  N   GLY A  62       2.176 -11.593  15.072  1.00  0.00
ATOM    246  CA  GLY A  62       1.633 -11.686  16.422  1.00  0.00
ATOM    247  C   GLY A  62       1.984 -13.022  17.065  1.00  0.00
ATOM    248  O   GLY A  62       2.335 -13.081  18.244  1.00  0.00
ATOM    249  N   GLY A  63       1.873 -14.100  16.238  1.00  0.00
ATOM    250  CA  GLY A  63       2.237 -15.431  16.708  1.00  0.00
ATOM    251  C   GLY A  63       3.706 -15.492  17.107  1.00  0.00
ATOM    252  O   GLY A  63       4.058 -16.083  18.128  1.00  0.00
ATOM    253  N   GLY A  64       4.557 -14.888  16.248  1.00  0.00
ATOM    254  CA  GLY A  64       5.989 -14.844  16.516  1.00  0.00
ATOM    255  C   GLY A  64       6.280 -14.148  17.840  1.00  0.00
ATOM    256  O   GLY A  64       7.119 -14.600  18.619  1.00  0.00
ATOM    257  N   GLY A  65       5.581 -13.013  18.027  1.00  0.00
ATOM    258  CA  GLY A  65       5.755 -12.256  19.261  1.00  0.00
ATOM    259  C   GLY A  65       5.287 -13.057  20.469  1.00  0.00
ATOM    260  O   GLY A  65       5.937 -13.060  21.514  1.00  0.00
ATOM    261  N   GLY A  66       4.138 -13.736  20.288  1.00  0.00
ATOM    262  CA  GLY A  66       3.578 -14.545  21.363  1.00  0.00
ATOM    263  C   GLY A  66       4.499 -15.706  21.716  1.00  0.00
ATOM    264  O   GLY A  66       4.693 -16.023  22.890  1.00  0.00
ATOM    265  N   GLY A  67       5.066 -16.339  20.686  1.00  0.00
ATOM    266  CA  GLY A  67       6.010 -17.433  20.880  1.00  0.00
ATOM    267  C   GLY A  67       7.266 -16.956  21.599  1.00  0.00
ATOM    268  O   GLY A  67       7.795 -17.648  22.469  1.00  0.00
ATOM    269  N   GLY A  68       7.732 -15.773  21.173  1.00  0.00
ATOM    270  CA  GLY A  68       8.903 -15.181  21.810  1.00  0.00
ATOM    271  C   GLY A  68       8.671 -14.968  23.300  1.00  0.00
ATOM    272  O   GLY A  68       9.561 -15.206  24.117  1.00  0.00
ATOM    273  N   GLY A  69       7.419 -14.620  23.625  1.00  0.00
ATOM    274  CA  GLY A  69       7.055 -14.414  25.021  1.00  0.00
ATOM    275  C   GLY A  69       6.853 -15.742  25.740  1.00  0.00
ATOM    276  O   GLY A  69       7.212 -15.887  26.909  1.00  0.00
ATOM    277  N   GLY A  70       6.550 -16.819  24.976  1.00  0.00
ATOM    278  CA  GLY A  70       6.285 -18.134  25.548  1.00  0.00
ATOM    279  C   GLY A  70       7.550 -18.981  25.589  1.00  0.00
ATOM    280  O   GLY A  70       7.812 -19.675  26.572  1.00  0.00
ATOM    281  N   GLY A  71       8.128 -19.212  24.462  1.00  0.00
ATOM    282  CA  GLY A  71       9.364 -19.968  24.305  1.00  0.00
ATOM    283  C   GLY A  71      10.251 -19.355  23.229  1.00  0.00
ATOM    284  O   GLY A  71       9.773 -18.964  22.165  1.00  0.00
ATOM    285  N   GLY A  72      11.480 -19.138  23.556  1.00  0.00
ATOM    286  CA  GLY A  72      12.378 -18.467  22.624  1.00  0.00
ATOM    287  C   GLY A  72      12.709 -19.362  21.437  1.00  0.00
ATOM    288  O   GLY A  72      12.824 -18.892  20.305  1.00  0.00
ATOM    289  N   GLY A  73      12.896 -20.685  21.687  1.00  0.00
ATOM    290  CA  GLY A  73      13.214 -21.641  20.633  1.00  0.00
ATOM    291  C   GLY A  73      12.132 -21.658  19.561  1.00  0.00
ATOM    292  O   GLY A  73      12.428 -21.700  18.367  1.00  0.00
ATOM    293  N   GLY A  74      10.881 -21.803  19.980  1.00  0.00
ATOM    294  CA  GLY A  74       9.759 -21.772  19.049  1.00  0.00
ATOM    295  C   GLY A  74       9.651 -20.416  18.362  1.00  0.00
ATOM    296  O   GLY A  74       9.332 -20.334  17.176  1.00  0.00
ATOM    297  N   GLY A  75       9.994 -19.360  19.123  1.00  0.00
ATOM    298  CA  GLY A  75       9.963 -18.005  18.585  1.00  0.00
ATOM    299  C   GLY A  75      10.954 -17.845  17.439  1.00  0.00
ATOM    300  O   GLY A  75      10.655 -17.202  16.432  1.00  0.00
ATOM    301  N   GLY A  76      12.145 -18.447  17.567  1.00  0.00
ATOM    302  CA  GLY A  76      13.138 -18.410  16.500  1.00  0.00
ATOM    303  C   GLY A  76      12.607 -19.062  15.230  1.00  0.00
ATOM    304  O   GLY A  76      12.812 -18.554  14.128  1.00  0.00
ATOM    305  N   GLY A  77      12.029 -20.265  15.360  1.00  0.00
ATOM    306  CA  GLY A  77      11.431 -20.953  14.223  1.00  0.00
ATOM    307  C   GLY A  77      10.319 -20.121  13.597  1.00  0.00
ATOM    308  O   GLY A  77      10.202 -20.044  12.374  1.00  0.00
ATOM    309  N   GLY A  78       9.486 -19.538  14.481  1.00  0.00
ATOM    310  CA  GLY A  78       8.390 -18.694  14.018  1.00  0.00
ATOM    311  C   GLY A  78       8.913 -17.471  13.276  1.00  0.00
ATOM    312  O   GLY A  78       8.347 -17.058  12.264  1.00  0.00
ATOM    313  N   GLY A  79       9.995 -16.893  13.773  1.00  0.00
ATOM    314  CA  GLY A  79      10.612 -15.747  13.117  1.00  0.00
ATOM    315  C   GLY A  79      11.101 -16.109  11.720  1.00  0.00
ATOM    316  O   GLY A  79      10.953 -15.329  10.779  1.00  0.00
ATOM    317  N   GLY A  80      11.693 -17.308  11.587  1.00  0.00
ATOM    318  CA  GLY A  80      12.151 -17.786  10.288  1.00  0.00
ATOM    319  C   GLY A  80      10.991 -17.914   9.309  1.00  0.00
ATOM    320  O   GLY A  80      11.107 -17.540   8.142  1.00  0.00
ATOM    321  N   GLY A  81       9.888 -18.515   9.782  1.00  0.00
ATOM    322  CA  GLY A  81       8.696 -18.667   8.956  1.00  0.00
ATOM    323  C   GLY A  81       8.113 -17.312   8.575  1.00  0.00
ATOM    324  O   GLY A  81       7.677 -17.110   7.442  1.00  0.00
ATOM    325  N   GLY A  82       8.157 -16.381   9.562  1.00  0.00
ATOM    326  CA  GLY A  82       7.633 -15.042   9.321  1.00  0.00
ATOM    327  C   GLY A  82       8.437 -14.322   8.246  1.00  0.00
ATOM    328  O   GLY A  82       7.875 -13.637   7.391  1.00  0.00
ATOM    329  N   GLY A  83       9.782 -14.488   8.307  1.00  0.00
ATOM    330  CA  GLY A  83      10.644 -13.887   7.296  1.00  0.00
ATOM    331  C   GLY A  83      10.325 -14.427   5.908  1.00  0.00
ATOM    332  O   GLY A  83      10.285 -13.676   4.934  1.00  0.00
ATOM    333  N   GLY A  84      10.131 -15.780   5.847  1.00  0.00
ATOM    334  CA  GLY A  84       9.776 -16.412   4.581  1.00  0.00
ATOM    335  C   GLY A  84       8.438 -15.899   4.066  1.00  0.00
ATOM    336  O   GLY A  84       8.278 -15.641   2.873  1.00  0.00
ATOM    337  N   GLY A  85       7.461 -15.792   4.979  1.00  0.00
ATOM    338  CA  GLY A  85       6.131 -15.308   4.625  1.00  0.00
ATOM    339  C   GLY A  85       6.185 -13.876   4.110  1.00  0.00
ATOM    340  O   GLY A  85       5.516 -13.531   3.135  1.00  0.00
ATOM    341  N   GLY A  86       6.949 -13.044   4.807  1.00  0.00
ATOM    342  CA  GLY A  86       7.088 -11.645   4.420  1.00  0.00
ATOM    343  C   GLY A  86       7.721 -11.516   3.041  1.00  0.00
ATOM    344  O   GLY A  86       7.300 -10.692   2.228  1.00  0.00
ATOM    345  N   GLY A  87       8.728 -12.371   2.785  1.00  0.00
ATOM    346  CA  GLY A  87       9.401 -12.376   1.491  1.00  0.00
ATOM    347  C   GLY A  87       8.444 -12.775   0.374  1.00  0.00
ATOM    348  O   GLY A  87       8.453 -12.182  -0.704  1.00  0.00
ATOM    349  N   GLY A  88       7.654 -13.828   0.625  1.00  0.00
ATOM    350  CA  GLY A  88       6.686 -14.306  -0.354  1.00  0.00
ATOM    351  C   GLY A  88       5.614 -13.259  -0.625  1.00  0.00
ATOM    352  O   GLY A  88       5.208 -13.055  -1.770  1.00  0.00
ATOM    353  N   GLY A  89       5.159 -12.611   0.460  1.00  0.00
ATOM    354  CA  GLY A  89       4.129 -11.588   0.329  1.00  0.00
ATOM    355  C   GLY A  89       4.636 -10.396  -0.473  1.00  0.00
ATOM    356  O   GLY A  89       3.919  -9.851  -1.312  1.00  0.00
ATOM    357  N   GLY A  90       5.869  -9.991  -0.170  1.00  0.00
ATOM    358  CA  GLY A  90       6.493  -8.888  -0.891  1.00  0.00
ATOM    359  C   GLY A  90       6.656  -9.217  -2.369  1.00  0.00
ATOM    360  O   GLY A  90       6.424  -8.371  -3.232  1.00  0.00
ATOM    361  N   GLY A  91       6.997 -10.502  -2.623  1.00  0.00
ATOM    362  CA  GLY A  91       7.151 -10.951  -4.001  1.00  0.00
ATOM    363  C   GLY A  91       5.820 -10.924  -4.741  1.00  0.00
ATOM    364  O   GLY A  91       5.753 -10.525  -5.904  1.00  0.00
ATOM    365  N   GLY A  92       4.755 -11.450  -4.065  1.00  0.00
ATOM    366  CA  GLY A  92       3.429 -11.453  -4.671  1.00  0.00
ATOM    367  C   GLY A  92       2.943 -10.035  -4.942  1.00  0.00
ATOM    368  O   GLY A  92       2.354  -9.759  -5.987  1.00  0.00
ATOM    369  N   GLY A  93       3.110  -9.150  -3.977  1.00  0.00
ATOM    370  CA  GLY A  93       2.673  -7.765  -4.104  1.00  0.00
ATOM    371  C   GLY A  93       3.459  -7.037  -5.187  1.00  0.00
ATOM    372  O   GLY A  93       2.899  -6.254  -5.954  1.00  0.00
ATOM    373  N   GLY A  94       4.723  -7.333  -5.295  1.00  0.00
ATOM    374  CA  GLY A  94       5.577  -6.742  -6.318  1.00  0.00
ATOM    375  C   GLY A  94       5.278  -7.328  -7.691  1.00  0.00
ATOM    376  O   GLY A  94       5.289  -6.617  -8.696  1.00  0.00
ATOM    377  N   GLY A  95       5.052  -8.654  -7.676  1.00  0.00
ATOM    378  CA  GLY A  95       4.684  -9.285  -8.938  1.00  0.00
ATOM    379  C   GLY A  95       3.294  -8.851  -9.385  1.00  0.00
ATOM    380  O   GLY A  95       3.077  -8.539 -10.556  1.00  0.00
ATOM    381  N   ALA B  96      16.399   5.035  34.951  1.00  1.00
ATOM    382  CA  ALA B  96      14.949   5.080  35.096  1.00  1.00
ATOM    383  C   ALA B  96      14.257   4.355  33.949  1.00  1.00
ATOM    384  O   ALA B  96      14.705   4.415  32.804  1.00  1.00
ATOM    385  N   ASP B  97      13.123   3.674  34.211  1.00  1.00
ATOM    386  CA  ASP B  97      12.398   3.017  33.130  1.00  1.00
ATOM    387  C   ASP B  97      12.050   4.003  32.022  1.00  1.00
ATOM    388  O   ASP B  97      11.681   5.146  32.289  1.00  1.00
ATOM    389  N   THR B  98      11.783   3.396  30.805  1.00  1.00
ATOM    390  CA  THR B  98      11.428   4.191  29.635  1.00  1.00
ATOM    391  C   THR B  98      10.434   3.452  28.749  1.00  1.00
ATOM    392  O   THR B  98      10.457   2.225  28.661  1.00  1.00
ATOM    393  N   ILE B  99       9.735   4.168  27.957  1.00  1.00
ATOM    394  CA  ILE B  99       8.840   3.761  26.881  1.00  1.00
ATOM    395  C   ILE B  99       8.940   4.709  25.693  1.00  1.00
ATOM    396  O   ILE B  99       9.025   5.925  25.862  1.00  1.00
ATOM    397  N   CYS B 100       9.151   4.192  24.524  1.00  1.00
ATOM    398  CA  CYS B 100       9.263   4.955  23.286  1.00  1.00
ATOM    399  C   CYS B 100       8.176   4.560  22.295  1.00  1.00
ATOM    400  O   CYS B 100       7.840   3.382  22.164  1.00  1.00
ATOM    401  N   ILE B 101       7.590   5.627  21.597  1.00  1.00
ATOM    402  CA  ILE B 101       6.660   5.421  20.493  1.00  1.00
ATOM    403  C   ILE B 101       7.384   5.431  19.153  1.00  1.00
ATOM    404  O   ILE B 101       8.156   6.344  18.860  1.00  1.00
ATOM    405  N   GLY B 102       7.340   4.335  18.419  1.00  1.00
ATOM    406  CA  GLY B 102       8.091   4.250  17.172  1.00  1.00
ATOM    407  C   GLY B 102       7.196   3.810  16.020  1.00  1.00
ATOM    408  O   GLY B 102       6.033   3.460  16.223  1.00  1.00
ATOM    409  N   TYR B 103       7.882   3.244  14.962  1.00  1.00
ATOM    410  CA  TYR B 103       7.271   2.716  13.749  1.00  1.00
ATOM    411  C   TYR B 103       8.069   1.542  13.196  1.00  1.00
ATOM    412  O   TYR B 103       9.292   1.496  13.323  1.00  1.00
ATOM    413  N   HIS B 104       7.393   0.725  12.349  1.00  1.00
ATOM    414  CA  HIS B 104       8.007  -0.444  11.731  1.00  1.00
ATOM    415  C   HIS B 104       9.048  -0.037  10.696  1.00  1.00
ATOM    416  O   HIS B 104       8.847   0.913   9.940  1.00  1.00
ATOM    417  N   ALA B 105      10.047  -0.867  10.547  1.00  1.00
ATOM    418  CA  ALA B 105      11.050  -0.897   9.489  1.00  1.00
ATOM    419  C   ALA B 105      11.418  -2.328   9.119  1.00  1.00
ATOM    420  O   ALA B 105      11.423  -3.218   9.970  1.00  1.00
ATOM    421  N   ASN B 106      11.696  -2.584   7.904  1.00  1.00
ATOM    422  CA  ASN B 106      12.084  -3.913   7.448  1.00  1.00
ATOM    423  C   ASN B 106      13.179  -3.836   6.392  1.00  1.00
ATOM    424  O   ASN B 106      13.401  -2.785   5.790  1.00  1.00
ATOM    425  N   ASN B 107      13.405  -4.901   5.691  1.00  1.00
ATOM    426  CA  ASN B 107      14.445  -5.031   4.677  1.00  1.00
ATOM    427  C   ASN B 107      13.884  -4.797   3.280  1.00  1.00
ATOM    428  O   ASN B 107      14.634  -4.588   2.326  1.00  1.00
ATOM    429  N   SER B 108      12.786  -4.216   3.109  1.00  1.00
ATOM    430  CA  SER B 108      12.205  -3.898   1.810  1.00  1.00
ATOM    431  C   SER B 108      13.027  -2.842   1.083  1.00  1.00
ATOM    432  O   SER B 108      13.426  -1.837   1.672  1.00  1.00
ATOM    433  N   THR B 109      13.155  -3.030  -0.246  1.00  1.00
ATOM    434  CA  THR B 109      13.879  -2.078  -1.080  1.00  1.00
ATOM    435  C   THR B 109      12.978  -1.496  -2.162  1.00  1.00
ATOM    436  O   THR B 109      13.264  -0.436  -2.719  1.00  1.00
ATOM    437  N   ASP B 110      11.656  -1.837  -2.067  1.00  1.00
ATOM    438  CA  ASP B 110      10.659  -1.264  -2.963  1.00  1.00
ATOM    439  C   ASP B 110      10.559   0.245  -2.784  1.00  1.00
ATOM    440  O   ASP B 110      10.602   0.751  -1.663  1.00  1.00
ATOM    441  N   THR B 111      10.393   0.945  -3.904  1.00  1.00
ATOM    442  CA  THR B 111      10.242   2.395  -3.888  1.00  1.00
ATOM    443  C   THR B 111       8.970   2.823  -4.609  1.00  1.00
ATOM    444  O   THR B 111       8.562   2.203  -5.590  1.00  1.00
ATOM    445  N   VAL B 112       8.466   3.926  -4.229  1.00  1.00
ATOM    446  CA  VAL B 112       7.333   4.623  -4.826  1.00  1.00
ATOM    447  C   VAL B 112       7.649   6.096  -5.052  1.00  1.00
ATOM    448  O   VAL B 112       8.412   6.700  -4.298  1.00  1.00
ATOM    449  N   ASP B 113       6.930   6.746  -5.873  1.00  1.00
ATOM    450  CA  ASP B 113       6.985   8.190  -6.065  1.00  1.00
ATOM    451  C   ASP B 113       5.747   8.869  -5.495  1.00  1.00
ATOM    452  O   ASP B 113       4.652   8.308  -5.521  1.00  1.00
ATOM    453  N   THR B 114       5.958  10.070  -5.010  1.00  1.00
ATOM    454  CA  THR B 114       4.884  10.969  -4.605  1.00  1.00
ATOM    455  C   THR B 114       4.897  12.250  -5.429  1.00  1.00
ATOM    456  O   THR B 114       5.945  12.674  -5.918  1.00  1.00
ATOM    457  N   VAL B 115       4.138  13.182  -5.217  1.00  1.00
ATOM    458  CA  VAL B 115       4.195  14.482  -5.874  1.00  1.00
ATOM    459  C   VAL B 115       5.384  15.297  -5.379  1.00  1.00
ATOM    460  O   VAL B 115       6.046  15.983  -6.159  1.00  1.00
ATOM    461  N   LEU B 116       5.786  15.178  -4.216  1.00  1.00
ATOM    462  CA  LEU B 116       6.880  15.937  -3.623  1.00  1.00
ATOM    463  C   LEU B 116       8.179  15.137  -3.639  1.00  1.00
ATOM    464  O   LEU B 116       9.262  15.696  -3.812  1.00  1.00
ATOM    465  N   GLU B 117       8.310  14.006  -3.912  1.00  1.00
ATOM    466  CA  GLU B 117       9.411  13.085  -3.656  1.00  1.00
ATOM    467  C   GLU B 117       9.408  11.933  -4.653  1.00  1.00
ATOM    468  O   GLU B 117       8.374  11.309  -4.892  1.00  1.00
ATOM    469  N   LYS B 118      10.580  11.665  -5.241  1.00  1.00
ATOM    470  CA  LYS B 118      10.775  10.489  -6.081  1.00  1.00
ATOM    471  C   LYS B 118      11.652   9.455  -5.386  1.00  1.00
ATOM    472  O   LYS B 118      12.700   9.787  -4.834  1.00  1.00
ATOM    473  N   ASN B 119      11.230   8.119  -5.627  1.00  1.00
ATOM    474  CA  ASN B 119      12.160   7.087  -5.186  1.00  1.00
ATOM    475  C   ASN B 119      12.191   6.987  -3.666  1.00  1.00
ATOM    476  O   ASN B 119      13.259   7.011  -3.055  1.00  1.00
ATOM    477  N   VAL B 120      11.023   7.076  -2.983  1.00  1.00
ATOM    478  CA  VAL B 120      10.837   6.782  -1.567  1.00  1.00
ATOM    479  C   VAL B 120      10.794   5.280  -1.317  1.00  1.00
ATOM    480  O   VAL B 120       9.995   4.563  -1.918  1.00  1.00
ATOM    481  N   THR B 121      11.831   4.792  -0.505  1.00  1.00
ATOM    482  CA  THR B 121      11.758   3.395  -0.095  1.00  1.00
ATOM    483  C   THR B 121      10.715   3.195   0.997  1.00  1.00
ATOM    484  O   THR B 121      10.703   3.914   1.996  1.00  1.00
ATOM    485  N   VAL B 122       9.847   2.241   0.848  1.00  1.00
ATOM    486  CA  VAL B 122       8.733   2.006   1.759  1.00  1.00
ATOM    487  C   VAL B 122       8.721   0.565   2.254  1.00  1.00
ATOM    488  O   VAL B 122       9.081  -0.356   1.521  1.00  1.00
ATOM    489  N   THR B 123       8.074   0.316   3.419  1.00  1.00
ATOM    490  CA  THR B 123       8.005  -1.012   4.017  1.00  1.00
ATOM    491  C   THR B 123       7.051  -1.914   3.245  1.00  1.00
ATOM    492  O   THR B 123       7.319  -3.101   3.058  1.00  1.00
ATOM    493  N   HIS B 124       6.042  -1.550   2.749  1.00  1.00
ATOM    494  CA  HIS B 124       5.030  -2.307   2.023  1.00  1.00
ATOM    495  C   HIS B 124       4.449  -1.491   0.875  1.00  1.00
ATOM    496  O   HIS B 124       4.278  -0.277   0.989  1.00  1.00
ATOM    497  N   SER B 125       4.239  -2.171  -0.242  1.00  1.00
ATOM    498  CA  SER B 125       3.672  -1.586  -1.451  1.00  1.00
ATOM    499  C   SER B 125       3.118  -2.662  -2.377  1.00  1.00
ATOM    500  O   SER B 125       3.542  -3.817  -2.325  1.00  1.00
ATOM    501  N   VAL B 126       2.403  -2.280  -3.385  1.00  1.00
ATOM    502  CA  VAL B 126       1.751  -3.149  -4.358  1.00  1.00
ATOM    503  C   VAL B 126       1.892  -2.596  -5.770  1.00  1.00
ATOM    504  O   VAL B 126       1.745  -1.395  -5.995  1.00  1.00
ATOM    505  N   ASN B 127       2.323  -3.547  -6.740  1.00  1.00
ATOM    506  CA  ASN B 127       2.332  -3.139  -8.140  1.00  1.00
ATOM    507  C   ASN B 127       0.928  -3.168  -8.731  1.00  1.00
ATOM    508  O   ASN B 127       0.206  -4.155  -8.592  1.00  1.00
ATOM    509  N   LEU B 128       0.529  -2.081  -9.416  1.00  1.00
ATOM    510  CA  LEU B 128      -0.788  -1.978 -10.033  1.00  1.00
ATOM    511  C   LEU B 128      -0.695  -2.084 -11.552  1.00  1.00
ATOM    512  O   LEU B 128      -1.664  -2.444 -12.219  1.00  1.00
ATOM    513  N   LEU B 129       0.380  -2.266 -12.101  1.00  1.00
ATOM    514  CA  LEU B 129       0.681  -2.341 -13.525  1.00  1.00
ATOM    515  C   LEU B 129       1.231  -3.713 -13.901  1.00  1.00
ATOM    516  O   LEU B 129       2.223  -4.172 -13.334  1.00  1.00
ATOM    517  N   GLU B 130       0.338  -4.465 -14.694  1.00  1.00
ATOM    518  CA  GLU B 130       0.740  -5.769 -15.206  1.00  1.00
ATOM    519  C   GLU B 130       1.579  -5.630 -16.470  1.00  1.00
ATOM    520  O   GLU B 130       1.238  -4.866 -17.373  1.00  1.00
ATOM    521  N   ASP B 131       2.759  -6.285 -16.471  1.00  1.00
ATOM    522  CA  ASP B 131       3.662  -6.195 -17.611  1.00  1.00
ATOM    523  C   ASP B 131       4.087  -7.577 -18.088  1.00  1.00
ATOM    524  O   ASP B 131       4.450  -7.759 -19.251  1.00  1.00
ATOM    525  N   SER B 132       3.515  -8.589 -17.555  1.00  1.00
ATOM    526  CA  SER B 132       3.748 -10.001 -17.835  1.00  1.00
ATOM    527  C   SER B 132       2.580 -10.611 -18.600  1.00  1.00
ATOM    528  O   SER B 132       1.418 -10.339 -18.298  1.00  1.00
ATOM    529  N   HIS B 133       2.862 -11.239 -19.687  1.00  1.00
ATOM    530  CA  HIS B 133       1.963 -12.075 -20.474  1.00  1.00
ATOM    531  C   HIS B 133       2.571 -13.448 -20.729  1.00  1.00
ATOM    532  O   HIS B 133       3.776 -13.573 -20.951  1.00  1.00
ATOM    533  N   ASN B 134       1.992 -14.417 -21.003  1.00  1.00
ATOM    534  CA  ASN B 134       2.434 -15.790 -21.215  1.00  1.00
ATOM    535  C   ASN B 134       2.847 -16.018 -22.664  1.00  1.00
ATOM    536  O   ASN B 134       3.546 -16.981 -22.976  1.00  1.00
ATOM    537  N   GLY B 135       2.991 -15.219 -23.484  1.00  1.00
ATOM    538  CA  GLY B 135       3.534 -15.267 -24.836  1.00  1.00
ATOM    539  C   GLY B 135       2.845 -16.341 -25.668  1.00  1.00
ATOM    540  O   GLY B 135       3.427 -16.877 -26.612  1.00  1.00
ATOM    541  N   LYS B 136       1.623 -16.692 -25.438  1.00  1.00
ATOM    542  CA  LYS B 136       0.861 -17.731 -26.121  1.00  1.00
ATOM    543  C   LYS B 136      -0.510 -17.219 -26.546  1.00  1.00
ATOM    544  O   LYS B 136      -1.129 -16.419 -25.845  1.00  1.00
ATOM    545  N   LEU B 137      -1.017 -17.718 -27.727  1.00  1.00
ATOM    546  CA  LEU B 137      -2.446 -17.607 -27.993  1.00  1.00
ATOM    547  C   LEU B 137      -3.226 -18.708 -27.283  1.00  1.00
ATOM    548  O   LEU B 137      -2.861 -19.882 -27.349  1.00  1.00
ATOM    549  N   CYS B 138      -4.208 -18.374 -26.547  1.00  1.00
ATOM    550  CA  CYS B 138      -4.949 -19.300 -25.700  1.00  1.00
ATOM    551  C   CYS B 138      -6.428 -19.316 -26.065  1.00  1.00
ATOM    552  O   CYS B 138      -6.991 -18.296 -26.463  1.00  1.00
ATOM    553  N   ARG B 139      -7.151 -20.394 -25.598  1.00  1.00
ATOM    554  CA  ARG B 139      -8.606 -20.314 -25.640  1.00  1.00
ATOM    555  C   ARG B 139      -9.128 -19.260 -24.673  1.00  1.00
ATOM    556  O   ARG B 139      -8.628 -19.127 -23.555  1.00  1.00
ATOM    557  N   LEU B 140     -10.285 -18.683 -25.068  1.00  1.00
ATOM    558  CA  LEU B 140     -11.007 -17.767 -24.194  1.00  1.00
ATOM    559  C   LEU B 140     -12.252 -18.427 -23.610  1.00  1.00
ATOM    560  O   LEU B 140     -13.128 -18.881 -24.345  1.00  1.00
ATOM    561  N   LYS B 141     -12.340 -18.575 -22.278  1.00  1.00
ATOM    562  CA  LYS B 141     -13.575 -19.145 -21.753  1.00  1.00
ATOM    563  C   LYS B 141     -13.825 -20.536 -22.322  1.00  1.00
ATOM    564  O   LYS B 141     -14.971 -20.971 -22.442  1.00  1.00
ATOM    565  N   GLY B 142     -12.669 -21.247 -22.799  1.00  1.00
ATOM    566  CA  GLY B 142     -12.743 -22.645 -23.208  1.00  1.00
ATOM    567  C   GLY B 142     -12.842 -22.772 -24.723  1.00  1.00
ATOM    568  O   GLY B 142     -12.543 -23.824 -25.288  1.00  1.00
ATOM    569  N   ILE B 143     -13.037 -21.825 -25.457  1.00  1.00
ATOM    570  CA  ILE B 143     -13.187 -21.803 -26.907  1.00  1.00
ATOM    571  C   ILE B 143     -11.909 -21.328 -27.586  1.00  1.00
ATOM    572  O   ILE B 143     -11.358 -20.285 -27.234  1.00  1.00
ATOM    573  N   ALA B 144     -11.408 -22.174 -28.569  1.00  1.00
ATOM    574  CA  ALA B 144     -10.218 -21.807 -29.328  1.00  1.00
ATOM    575  C   ALA B 144     -10.547 -20.785 -30.408  1.00  1.00
ATOM    576  O   ALA B 144     -11.554 -20.906 -31.105  1.00  1.00
ATOM    577  N   PRO B 145      -9.596 -19.852 -30.657  1.00  1.00
ATOM    578  CA  PRO B 145      -9.758 -18.903 -31.751  1.00  1.00
ATOM    579  C   PRO B 145      -9.785 -19.614 -33.098  1.00  1.00
ATOM    580  O   PRO B 145      -9.022 -20.551 -33.332  1.00  1.00
ATOM    581  N   SER B 146     -17.502 -22.049 -35.077  1.00  1.00
ATOM    582  CA  SER B 146     -17.437 -21.281 -33.839  1.00  1.00
ATOM    583  C   SER B 146     -15.995 -20.969 -33.459  1.00  1.00
ATOM    584  O   SER B 146     -15.108 -21.808 -33.612  1.00  1.00
ATOM    585  N   TRP B 147     -15.844 -19.790 -32.898  1.00  1.00
ATOM    586  CA  TRP B 147     -14.555 -19.336 -32.391  1.00  1.00
ATOM    587  C   TRP B 147     -14.724 -18.184 -31.409  1.00  1.00
ATOM    588  O   TRP B 147     -15.605 -17.340 -31.573  1.00  1.00
ATOM    589  N   SER B 148     -13.680 -17.947 -30.582  1.00  1.00
ATOM    590  CA  SER B 148     -13.719 -16.910 -29.559  1.00  1.00
ATOM    591  C   SER B 148     -13.054 -15.629 -30.047  1.00  1.00
ATOM    592  O   SER B 148     -13.362 -14.537 -29.568  1.00  1.00
ATOM    593  N   TYR B 149     -12.513 -15.524 -30.979  1.00  1.00
ATOM    594  CA  TYR B 149     -11.790 -14.477 -31.690  1.00  1.00
ATOM    595  C   TYR B 149     -11.203 -15.001 -32.995  1.00  1.00
ATOM    596  O   TYR B 149     -10.823 -16.168 -33.091  1.00  1.00
ATOM    597  N   ILE B 150     -10.893 -14.058 -33.906  1.00  1.00
ATOM    598  CA  ILE B 150     -10.128 -14.357 -35.110  1.00  1.00
ATOM    599  C   ILE B 150      -8.795 -13.620 -35.112  1.00  1.00
ATOM    600  O   ILE B 150      -8.717 -12.456 -34.721  1.00  1.00
ATOM    601  N   SER B 151     -16.965  -8.936 -36.637  1.00  1.00
ATOM    602  CA  SER B 151     -16.229  -9.041 -35.383  1.00  1.00
ATOM    603  C   SER B 151     -17.149  -9.435 -34.235  1.00  1.00
ATOM    604  O   SER B 151     -16.702  -9.984 -33.229  1.00  1.00
ATOM    605  N   SER B 152     -18.369  -9.379 -34.360  1.00  1.00
ATOM    606  CA  SER B 152     -19.368  -9.722 -33.355  1.00  1.00
ATOM    607  C   SER B 152     -20.115 -10.995 -33.733  1.00  1.00
ATOM    608  O   SER B 152     -20.831 -11.572 -32.915  1.00  1.00
ATOM    609  N   VAL B 153     -19.564 -11.796 -34.510  1.00  1.00
ATOM    610  CA  VAL B 153     -19.969 -13.157 -34.841  1.00  1.00
ATOM    611  C   VAL B 153     -19.166 -14.179 -34.046  1.00  1.00
ATOM    612  O   VAL B 153     -17.938 -14.218 -34.128  1.00  1.00
ATOM    613  N   SER B 154     -19.885 -15.055 -33.285  1.00  1.00
ATOM    614  CA  SER B 154     -19.232 -16.067 -32.464  1.00  1.00
ATOM    615  C   SER B 154     -19.317 -17.442 -33.114  1.00  1.00
ATOM    616  O   SER B 154     -18.449 -18.291 -32.909  1.00  1.00
ATOM    617  N   SER B 155     -20.159 -17.856 -33.720  1.00  1.00
ATOM    618  CA  SER B 155     -20.233 -19.087 -34.498  1.00  1.00
ATOM    619  C   SER B 155     -20.898 -18.848 -35.847  1.00  1.00
ATOM    620  O   SER B 155     -21.804 -18.022 -35.965  1.00  1.00
ATOM    621  N   SER B 156     -24.578 -16.278 -35.776  1.00  1.00
ATOM    622  CA  SER B 156     -24.761 -16.242 -34.330  1.00  1.00
ATOM    623  C   SER B 156     -23.910 -15.150 -33.695  1.00  1.00
ATOM    624  O   SER B 156     -22.711 -15.054 -33.955  1.00  1.00
ATOM    625  N   ARG B 157     -24.590 -14.134 -33.181  1.00  1.00
ATOM    626  CA  ARG B 157     -23.898 -12.976 -32.628  1.00  1.00
ATOM    627  C   ARG B 157     -23.470 -13.227 -31.187  1.00  1.00
ATOM    628  O   ARG B 157     -24.212 -13.819 -30.403  1.00  1.00
ATOM    629  N   GLY B 158     -22.344 -12.614 -30.837  1.00  1.00
ATOM    630  CA  GLY B 158     -21.767 -12.629 -29.498  1.00  1.00
ATOM    631  C   GLY B 158     -20.900 -11.400 -29.258  1.00  1.00
ATOM    632  O   GLY B 158     -20.121 -10.999 -30.124  1.00  1.00
ATOM    633  N   PHE B 159     -21.027 -10.780 -28.115  1.00  1.00
ATOM    634  CA  PHE B 159     -20.191  -9.637 -27.769  1.00  1.00
ATOM    635  C   PHE B 159     -18.828 -10.086 -27.258  1.00  1.00
ATOM    636  O   PHE B 159     -18.734 -10.969 -26.405  1.00  1.00
ATOM    637  N   GLY B 160     -17.781  -9.150 -27.723  1.00  1.00
ATOM    638  CA  GLY B 160     -16.477  -9.353 -27.103  1.00  1.00
ATOM    639  C   GLY B 160     -15.540 -10.118 -28.029  1.00  1.00
ATOM    640  O   GLY B 160     -14.334 -10.183 -27.791  1.00  1.00
ATOM    641  N   SER B 161     -16.031 -10.624 -29.151  1.00  1.00
ATOM    642  CA  SER B 161     -15.155 -11.147 -30.193  1.00  1.00
ATOM    643  C   SER B 161     -14.488 -10.018 -30.969  1.00  1.00
ATOM    644  O   SER B 161     -15.099  -8.980 -31.221  1.00  1.00
ATOM    645  N   GLY B 162     -13.588 -10.398 -31.855  1.00  1.00
ATOM    646  CA  GLY B 162     -12.804  -9.430 -32.612  1.00  1.00
ATOM    647  C   GLY B 162     -11.823 -10.126 -33.547  1.00  1.00
ATOM    648  O   GLY B 162     -11.488 -11.295 -33.352  1.00  1.00
ATOM    649  N   ILE B 163     -11.211  -9.383 -34.402  1.00  1.00
ATOM    650  CA  ILE B 163     -10.089  -9.822 -35.223  1.00  1.00
ATOM    651  C   ILE B 163      -8.796  -9.137 -34.800  1.00  1.00
ATOM    652  O   ILE B 163      -8.760  -7.921 -34.608  1.00  1.00
ATOM    653  N   ILE B 164      -7.804  -9.937 -34.524  1.00  1.00
ATOM    654  CA  ILE B 164      -6.474  -9.467 -34.156  1.00  1.00
ATOM    655  C   ILE B 164      -5.417 -10.001 -35.114  1.00  1.00
ATOM    656  O   ILE B 164      -5.515 -11.129 -35.596  1.00  1.00
ATOM    657  N   THR B 165      -4.377  -9.328 -35.295  1.00  1.00
ATOM    658  CA  THR B 165      -3.157  -9.790 -35.945  1.00  1.00
ATOM    659  C   THR B 165      -2.077 -10.118 -34.922  1.00  1.00
ATOM    660  O   THR B 165      -1.772  -9.308 -34.047  1.00  1.00
ATOM    661  N   SER B 166      -1.487 -11.383 -35.123  1.00  1.00
ATOM    662  CA  SER B 166      -0.583 -11.824 -34.068  1.00  1.00
ATOM    663  C   SER B 166       0.515 -12.722 -34.624  1.00  1.00
ATOM    664  O   SER B 166       0.275 -13.530 -35.521  1.00  1.00
ATOM    665  N   ASN B 167       1.691 -12.646 -33.965  1.00  1.00
ATOM    666  CA  ASN B 167       2.789 -13.521 -34.358  1.00  1.00
ATOM    667  C   ASN B 167       3.000 -14.632 -33.338  1.00  1.00
ATOM    668  O   ASN B 167       3.703 -15.607 -33.603  1.00  1.00
ATOM    669  N   ALA B 168       2.303 -14.707 -32.354  1.00  1.00
ATOM    670  CA  ALA B 168       2.292 -15.716 -31.301  1.00  1.00
ATOM    671  C   ALA B 168       1.818 -17.062 -31.833  1.00  1.00
ATOM    672  O   ALA B 168       0.893 -17.129 -32.643  1.00  1.00
ATOM    673  N   SER B 169       2.147 -18.158 -31.049  1.00  1.00
ATOM    674  CA  SER B 169       1.691 -19.494 -31.413  1.00  1.00
ATOM    675  C   SER B 169       0.554 -19.954 -30.509  1.00  1.00
ATOM    676  O   SER B 169       0.591 -19.748 -29.296  1.00  1.00
ATOM    677  N   MET B 170      -0.354 -20.796 -31.101  1.00  1.00
ATOM    678  CA  MET B 170      -1.418 -21.365 -30.283  1.00  1.00
ATOM    679  C   MET B 170      -0.889 -22.476 -29.385  1.00  1.00
ATOM    680  O   MET B 170      -0.165 -23.362 -29.840  1.00  1.00
ATOM    681  N   HIS B 171      -1.211 -22.443 -28.154  1.00  1.00
ATOM    682  CA  HIS B 171      -0.933 -23.471 -27.157  1.00  1.00
ATOM    683  C   HIS B 171      -2.219 -23.987 -26.525  1.00  1.00
ATOM    684  O   HIS B 171      -3.171 -23.232 -26.326  1.00  1.00
ATOM    685  N   GLU B 172      -2.213 -25.180 -26.003  1.00  1.00
ATOM    686  CA  GLU B 172      -3.355 -25.667 -25.238  1.00  1.00
ATOM    687  C   GLU B 172      -3.450 -24.971 -23.886  1.00  1.00
ATOM    688  O   GLU B 172      -2.633 -25.208 -22.996  1.00  1.00
ATOM    689  N   CYS B 173      -3.922 -23.813 -23.899  1.00  1.00
ATOM    690  CA  CYS B 173      -4.118 -22.945 -22.745  1.00  1.00
ATOM    691  C   CYS B 173      -5.478 -22.259 -22.796  1.00  1.00
ATOM    692  O   CYS B 173      -5.976 -21.928 -23.872  1.00  1.00
ATOM    693  N   ASN B 174      -5.958 -21.751 -21.757  1.00  1.00
ATOM    694  CA  ASN B 174      -7.187 -20.993 -21.559  1.00  1.00
ATOM    695  C   ASN B 174      -6.931 -19.728 -20.751  1.00  1.00
ATOM    696  O   ASN B 174      -6.239 -19.759 -19.733  1.00  1.00
ATOM    697  N   THR B 175      -7.639 -18.625 -21.214  1.00  1.00
ATOM    698  CA  THR B 175      -7.445 -17.337 -20.558  1.00  1.00
ATOM    699  C   THR B 175      -8.729 -16.517 -20.565  1.00  1.00
ATOM    700  O   THR B 175      -9.538 -16.621 -21.487  1.00  1.00
ATOM    701  N   LYS B 176      -8.805 -15.514 -19.766  1.00  1.00
ATOM    702  CA  LYS B 176      -9.892 -14.543 -19.715  1.00  1.00
ATOM    703  C   LYS B 176      -9.531 -13.272 -20.472  1.00  1.00
ATOM    704  O   LYS B 176     -10.405 -12.576 -20.988  1.00  1.00
ATOM    705  N   CYS B 177      -8.309 -13.198 -20.873  1.00  1.00
ATOM    706  CA  CYS B 177      -7.693 -12.022 -21.475  1.00  1.00
ATOM    707  C   CYS B 177      -6.605 -12.416 -22.466  1.00  1.00
ATOM    708  O   CYS B 177      -5.749 -13.248 -22.164  1.00  1.00
ATOM    709  N   GLN B 178      -6.764 -12.030 -23.705  1.00  1.00
ATOM    710  CA  GLN B 178      -5.837 -12.313 -24.795  1.00  1.00
ATOM    711  C   GLN B 178      -5.447 -11.037 -25.531  1.00  1.00
ATOM    712  O   GLN B 178      -6.292 -10.187 -25.809  1.00  1.00
ATOM    713  N   THR B 179      -4.179 -10.761 -25.576  1.00  1.00
ATOM    714  CA  THR B 179      -3.577  -9.744 -26.431  1.00  1.00
ATOM    715  C   THR B 179      -2.850 -10.377 -27.610  1.00  1.00
ATOM    716  O   THR B 179      -2.251 -11.445 -27.482  1.00  1.00
ATOM    717  N   PRO B 180      -2.402  -9.620 -28.572  1.00  1.00
ATOM    718  CA  PRO B 180      -1.675 -10.136 -29.726  1.00  1.00
ATOM    719  C   PRO B 180      -0.280 -10.605 -29.333  1.00  1.00
ATOM    720  O   PRO B 180       0.236 -11.577 -29.885  1.00  1.00
ATOM    721  N   LEU B 181       0.226 -10.366 -28.280  1.00  1.00
ATOM    722  CA  LEU B 181       1.551 -10.738 -27.799  1.00  1.00
ATOM    723  C   LEU B 181       1.484 -11.959 -26.888  1.00  1.00
ATOM    724  O   LEU B 181       2.414 -12.766 -26.845  1.00  1.00
ATOM    725  N   GLY B 182       0.324 -12.236 -26.312  1.00  1.00
ATOM    726  CA  GLY B 182       0.181 -13.285 -25.309  1.00  1.00
ATOM    727  C   GLY B 182      -1.043 -13.046 -24.434  1.00  1.00
ATOM    728  O   GLY B 182      -1.469 -11.907 -24.242  1.00  1.00
ATOM    729  N   ALA B 183      -1.430 -14.096 -23.648  1.00  1.00
ATOM    730  CA  ALA B 183      -2.547 -13.984 -22.717  1.00  1.00
ATOM    731  C   ALA B 183      -2.093 -13.419 -21.377  1.00  1.00
ATOM    732  O   ALA B 183      -1.016 -13.753 -20.885  1.00  1.00
ATOM    733  N   ILE B 184      -3.068 -12.711 -20.730  1.00  1.00
ATOM    734  CA  ILE B 184      -2.836 -12.135 -19.411  1.00  1.00
ATOM    735  C   ILE B 184      -3.676 -12.833 -18.349  1.00  1.00
ATOM    736  O   ILE B 184      -4.876 -13.040 -18.530  1.00  1.00
ATOM    737  N   ASN B 185      -3.100 -13.315 -17.359  1.00  1.00
ATOM    738  CA  ASN B 185      -3.736 -13.870 -16.171  1.00  1.00
ATOM    739  C   ASN B 185      -3.363 -13.076 -14.925  1.00  1.00
ATOM    740  O   ASN B 185      -2.191 -12.990 -14.560  1.00  1.00
ATOM    741  N   SER B 186      -4.273 -11.978 -14.663  1.00  1.00
ATOM    742  CA  SER B 186      -3.885 -10.980 -13.675  1.00  1.00
ATOM    743  C   SER B 186      -5.107 -10.326 -13.043  1.00  1.00
ATOM    744  O   SER B 186      -6.131 -10.137 -13.699  1.00  1.00
ATOM    745  N   SER B 187      -4.952  -9.889 -11.767  1.00  1.00
ATOM    746  CA  SER B 187      -6.000  -9.155 -11.068  1.00  1.00
ATOM    747  C   SER B 187      -5.664  -7.673 -10.972  1.00  1.00
ATOM    748  O   SER B 187      -6.546  -6.838 -10.772  1.00  1.00
ATOM    749  N   LEU B 188      -4.468  -7.337 -11.453  1.00  1.00
ATOM    750  CA  LEU B 188      -4.056  -5.941 -11.519  1.00  1.00
ATOM    751  C   LEU B 188      -4.989  -5.131 -12.412  1.00  1.00
ATOM    752  O   LEU B 188      -5.336  -5.558 -13.514  1.00  1.00
ATOM    753  N   PRO B 189      -5.168  -3.845 -12.037  1.00  1.00
ATOM    754  CA  PRO B 189      -6.114  -2.972 -12.721  1.00  1.00
ATOM    755  C   PRO B 189      -5.523  -2.425 -14.014  1.00  1.00
ATOM    756  O   PRO B 189      -6.228  -2.258 -15.009  1.00  1.00
ATOM    757  N   TYR B 190      -4.358  -2.319 -14.247  1.00  1.00
ATOM    758  CA  TYR B 190      -3.668  -1.731 -15.389  1.00  1.00
ATOM    759  C   TYR B 190      -2.663  -2.707 -15.987  1.00  1.00
ATOM    760  O   TYR B 190      -2.070  -3.518 -15.274  1.00  1.00
ATOM    761  N   GLN B 191      -2.413  -2.474 -17.294  1.00  1.00
ATOM    762  CA  GLN B 191      -1.399  -3.190 -18.058  1.00  1.00
ATOM    763  C   GLN B 191      -0.811  -2.310 -19.154  1.00  1.00
ATOM    764  O   GLN B 191      -1.517  -1.505 -19.763  1.00  1.00
ATOM    765  N   ASN B 192       0.432  -2.450 -19.436  1.00  1.00
ATOM    766  CA  ASN B 192       1.158  -1.729 -20.474  1.00  1.00
ATOM    767  C   ASN B 192       1.676  -2.680 -21.546  1.00  1.00
ATOM    768  O   ASN B 192       2.113  -2.250 -22.613  1.00  1.00
ATOM    769  N   ILE B 193       0.979  -3.834 -21.710  1.00  1.00
ATOM    770  CA  ILE B 193       1.379  -4.850 -22.676  1.00  1.00
ATOM    771  C   ILE B 193       0.879  -4.509 -24.074  1.00  1.00
ATOM    772  O   ILE B 193       1.595  -4.683 -25.059  1.00  1.00
ATOM    773  N   HIS B 194      -0.304  -4.188 -24.340  1.00  1.00
ATOM    774  CA  HIS B 194      -0.965  -4.030 -25.630  1.00  1.00
ATOM    775  C   HIS B 194      -2.365  -3.452 -25.465  1.00  1.00
ATOM    776  O   HIS B 194      -3.091  -3.814 -24.539  1.00  1.00
ATOM    777  N   PRO B 195      -2.721  -2.540 -26.455  1.00  1.00
ATOM    778  CA  PRO B 195      -4.034  -1.910 -26.390  1.00  1.00
ATOM    779  C   PRO B 195      -5.094  -2.777 -27.058  1.00  1.00
ATOM    780  O   PRO B 195      -6.258  -2.768 -26.659  1.00  1.00
ATOM    781  N   VAL B 196      -4.756  -3.657 -27.870  1.00  1.00
ATOM    782  CA  VAL B 196      -5.632  -4.678 -28.432  1.00  1.00
ATOM    783  C   VAL B 196      -5.844  -5.824 -27.451  1.00  1.00
ATOM    784  O   VAL B 196      -4.885  -6.421 -26.962  1.00  1.00
ATOM    785  N   THR B 197      -7.145  -6.014 -27.053  1.00  1.00
ATOM    786  CA  THR B 197      -7.509  -6.979 -26.022  1.00  1.00
ATOM    787  C   THR B 197      -8.797  -7.710 -26.381  1.00  1.00
ATOM    788  O   THR B 197      -9.724  -7.118 -26.932  1.00  1.00
ATOM    789  N   ILE B 198      -8.773  -9.009 -26.133  1.00  1.00
ATOM    790  CA  ILE B 198      -9.962  -9.847 -26.239  1.00  1.00
ATOM    791  C   ILE B 198     -10.393 -10.365 -24.873  1.00  1.00
ATOM    792  O   ILE B 198      -9.575 -10.862 -24.100  1.00  1.00
ATOM    793  N   GLY B 199     -11.484  -9.937 -24.358  1.00  1.00
ATOM    794  CA  GLY B 199     -12.014 -10.533 -23.138  1.00  1.00
ATOM    795  C   GLY B 199     -12.069  -9.515 -22.006  1.00  1.00
ATOM    796  O   GLY B 199     -11.626  -8.377 -22.161  1.00  1.00
ATOM    797  N   GLU B 200     -12.030  -9.705 -20.920  1.00  1.00
ATOM    798  CA  GLU B 200     -11.903  -8.918 -19.699  1.00  1.00
ATOM    799  C   GLU B 200     -10.443  -8.751 -19.300  1.00  1.00
ATOM    800  O   GLU B 200      -9.745  -9.731 -19.038  1.00  1.00
ATOM    801  N   CYS B 201      -9.845  -7.653 -19.825  1.00  1.00
ATOM    802  CA  CYS B 201      -8.424  -7.379 -19.651  1.00  1.00
ATOM    803  C   CYS B 201      -8.203  -6.158 -18.767  1.00  1.00
ATOM    804  O   CYS B 201      -8.972  -5.198 -18.815  1.00  1.00
ATOM    805  N   PRO B 202      -6.989  -6.080 -17.985  1.00  1.00
ATOM    806  CA  PRO B 202      -6.645  -4.807 -17.362  1.00  1.00
ATOM    807  C   PRO B 202      -6.668  -3.672 -18.378  1.00  1.00
ATOM    808  O   PRO B 202      -6.187  -3.822 -19.501  1.00  1.00
ATOM    809  N   LYS B 203      -6.963  -2.403 -17.764  1.00  1.00
ATOM    810  CA  LYS B 203      -6.917  -1.209 -18.601  1.00  1.00
ATOM    811  C   LYS B 203      -5.507  -0.954 -19.119  1.00  1.00
ATOM    812  O   LYS B 203      -4.545  -0.951 -18.351  1.00  1.00
ATOM    813  N   TYR B 204      -5.414  -0.691 -20.497  1.00  1.00
ATOM    814  CA  TYR B 204      -4.110  -0.367 -21.065  1.00  1.00
ATOM    815  C   TYR B 204      -3.743   1.089 -20.806  1.00  1.00
ATOM    816  O   TYR B 204      -4.570   1.986 -20.968  1.00  1.00
ATOM    817  N   VAL B 205      -2.482   1.279 -20.409  1.00  1.00
ATOM    818  CA  VAL B 205      -1.864   2.586 -20.216  1.00  1.00
ATOM    819  C   VAL B 205      -0.419   2.588 -20.698  1.00  1.00
ATOM    820  O   VAL B 205       0.283   1.582 -20.590  1.00  1.00
ATOM    821  N   ARG B 206       0.109   3.696 -21.042  1.00  1.00
ATOM    822  CA  ARG B 206       1.472   3.852 -21.535  1.00  1.00
ATOM    823  C   ARG B 206       2.470   3.914 -20.386  1.00  1.00
ATOM    824  O   ARG B 206       3.626   3.516 -20.532  1.00  1.00
ATOM    825  N   SER B 207       2.136   3.733 -19.235  1.00  1.00
ATOM    826  CA  SER B 207       2.985   3.862 -18.057  1.00  1.00
ATOM    827  C   SER B 207       3.970   2.704 -17.958  1.00  1.00
ATOM    828  O   SER B 207       3.607   1.548 -18.175  1.00  1.00
ATOM    829  N   ALA B 208       5.186   3.065 -17.342  1.00  1.00
ATOM    830  CA  ALA B 208       6.238   2.077 -17.132  1.00  1.00
ATOM    831  C   ALA B 208       6.251   1.584 -15.691  1.00  1.00
ATOM    832  O   ALA B 208       6.537   0.416 -15.428  1.00  1.00
ATOM    833  N   LYS B 209       5.618   2.187 -14.826  1.00  1.00
ATOM    834  CA  LYS B 209       5.534   1.914 -13.397  1.00  1.00
ATOM    835  C   LYS B 209       4.334   2.615 -12.772  1.00  1.00
ATOM    836  O   LYS B 209       4.021   3.755 -13.116  1.00  1.00
ATOM    837  N   LEU B 210       3.585   1.837 -11.986  1.00  1.00
ATOM    838  CA  LEU B 210       2.440   2.201 -11.160  1.00  1.00
ATOM    839  C   LEU B 210       2.411   1.390  -9.869  1.00  1.00
ATOM    840  O   LEU B 210       2.392   0.159  -9.899  1.00  1.00
ATOM    841  N   ARG B 211       3.127   1.823  -8.897  1.00  1.00
ATOM    842  CA  ARG B 211       3.300   1.190  -7.596  1.00  1.00
ATOM    843  C   ARG B 211       2.711   2.048  -6.483  1.00  1.00
ATOM    844  O   ARG B 211       2.945   3.255  -6.427  1.00  1.00
ATOM    845  N   MET B 212       1.664   1.493  -5.801  1.00  1.00
ATOM    846  CA  MET B 212       1.021   2.169  -4.680  1.00  1.00
ATOM    847  C   MET B 212       1.632   1.739  -3.353  1.00  1.00
ATOM    848  O   MET B 212       1.783   0.546  -3.086  1.00  1.00
ATOM    849  N   VAL B 213       2.135   2.789  -2.521  1.00  1.00
ATOM    850  CA  VAL B 213       2.586   2.408  -1.188  1.00  1.00
ATOM    851  C   VAL B 213       1.406   2.090  -0.277  1.00  1.00
ATOM    852  O   VAL B 213       0.402   2.802  -0.275  1.00  1.00
ATOM    853  N   THR B 214       1.606   1.015   0.564  1.00  1.00
ATOM    854  CA  THR B 214       0.591   0.633   1.538  1.00  1.00
ATOM    855  C   THR B 214       1.132   0.717   2.960  1.00  1.00
ATOM    856  O   THR B 214       0.401   1.046   3.894  1.00  1.00
ATOM    857  N   GLY B 215       2.422   0.694   3.088  1.00  1.00
ATOM    858  CA  GLY B 215       3.074   0.890   4.377  1.00  1.00
ATOM    859  C   GLY B 215       3.633   2.302   4.502  1.00  1.00
ATOM    860  O   GLY B 215       3.669   3.054   3.528  1.00  1.00
ATOM    861  N   LEU B 216       4.686   2.471   5.150  1.00  1.00
ATOM    862  CA  LEU B 216       5.294   3.755   5.480  1.00  1.00
ATOM    863  C   LEU B 216       6.752   3.805   5.036  1.00  1.00
ATOM    864  O   LEU B 216       7.436   2.782   5.004  1.00  1.00
ATOM    865  N   ARG B 217       7.318   5.030   5.061  1.00  1.00
ATOM    866  CA  ARG B 217       8.744   5.198   4.807  1.00  1.00
ATOM    867  C   ARG B 217       9.568   4.202   5.614  1.00  1.00
ATOM    868  O   ARG B 217       9.395   4.078   6.827  1.00  1.00
ATOM    869  N   ASN B 218      10.410   3.415   4.849  1.00  1.00
ATOM    870  CA  ASN B 218      11.293   2.445   5.486  1.00  1.00
ATOM    871  C   ASN B 218      12.630   3.075   5.854  1.00  1.00
ATOM    872  O   ASN B 218      13.314   3.644   5.003  1.00  1.00
ATOM    873  N   ILE B 219      12.949   3.132   7.111  1.00  1.00
ATOM    874  CA  ILE B 219      14.153   3.724   7.681  1.00  1.00
ATOM    875  C   ILE B 219      14.814   2.778   8.676  1.00  1.00
ATOM    876  O   ILE B 219      14.338   2.611   9.799  1.00  1.00
ATOM    877  N   PRO B 220      15.347   1.627   8.230  1.00  1.00
ATOM    878  CA  PRO B 220      15.907   0.615   9.117  1.00  1.00
ATOM    879  C   PRO B 220      17.236   1.073   9.705  1.00  1.00
ATOM    880  O   PRO B 220      18.019   1.751   9.040  1.00  1.00
ATOM    881  N   GLY B 221       7.953  14.878   7.163  1.00  1.00
ATOM    882  CA  GLY B 221       6.580  14.649   6.729  1.00  1.00
ATOM    883  C   GLY B 221       5.637  15.694   7.311  1.00  1.00
ATOM    884  O   GLY B 221       5.900  16.259   8.373  1.00  1.00
ATOM    885  N   LEU B 222       4.369  15.670   6.869  1.00  1.00
ATOM    886  CA  LEU B 222       3.406  16.662   7.330  1.00  1.00
ATOM    887  C   LEU B 222       3.214  16.583   8.841  1.00  1.00
ATOM    888  O   LEU B 222       3.046  17.603   9.509  1.00  1.00
ATOM    889  N   PHE B 223       3.230  15.670   9.564  1.00  1.00
ATOM    890  CA  PHE B 223       2.987  15.539  10.995  1.00  1.00
ATOM    891  C   PHE B 223       4.289  15.601  11.783  1.00  1.00
ATOM    892  O   PHE B 223       4.309  16.042  12.932  1.00  1.00
ATOM    893  N   GLY B 224       5.362  15.274  11.333  1.00  1.00
ATOM    894  CA  GLY B 224       6.653  15.611  11.920  1.00  1.00
ATOM    895  C   GLY B 224       7.174  14.477  12.794  1.00  1.00
ATOM    896  O   GLY B 224       8.324  14.496  13.233  1.00  1.00
ATOM    897  N   ALA B 225       6.555  13.275  12.650  1.00  1.00
ATOM    898  CA  ALA B 225       6.972  12.159  13.490  1.00  1.00
ATOM    899  C   ALA B 225       7.868  11.196  12.721  1.00  1.00
ATOM    900  O   ALA B 225       8.838  10.668  13.265  1.00  1.00
ATOM    901  N   ILE B 226       7.416  10.599  11.625  1.00  1.00
ATOM    902  CA  ILE B 226       8.243   9.710  10.817  1.00  1.00
ATOM    903  C   ILE B 226       9.334  10.483  10.088  1.00  1.00
ATOM    904  O   ILE B 226       9.056  11.453   9.383  1.00  1.00
ATOM    905  N   ALA B 227      10.627   9.971  10.217  1.00  1.00
ATOM    906  CA  ALA B 227      11.734  10.703   9.614  1.00  1.00
ATOM    907  C   ALA B 227      11.736  12.161  10.056  1.00  1.00
ATOM    908  O   ALA B 227      11.465  13.061   9.261  1.00  1.00
ATOM    909  N   GLY B 228      11.318  12.356  11.301  1.00  1.00
ATOM    910  CA  GLY B 228      11.273  13.677  11.916  1.00  1.00
ATOM    911  C   GLY B 228      11.859  13.651  13.322  1.00  1.00
ATOM    912  O   GLY B 228      12.771  14.415  13.639  1.00  1.00
ATOM    913  N   PHE B 229      10.903  13.744  14.389  1.00  1.00
ATOM    914  CA  PHE B 229      11.413  13.735  15.755  1.00  1.00
ATOM    915  C   PHE B 229      11.668  12.313  16.238  1.00  1.00
ATOM    916  O   PHE B 229      12.420  12.095  17.188  1.00  1.00
ATOM    917  N   ILE B 230      10.955  11.341  15.712  1.00  1.00
ATOM    918  CA  ILE B 230      11.390   9.951  15.783  1.00  1.00
ATOM    919  C   ILE B 230      12.254   9.583  14.583  1.00  1.00
ATOM    920  O   ILE B 230      11.768   9.510  13.455  1.00  1.00
ATOM    921  N   GLU B 231      13.510   9.719  14.590  1.00  1.00
ATOM    922  CA  GLU B 231      14.418   9.721  13.449  1.00  1.00
ATOM    923  C   GLU B 231      14.419   8.371  12.744  1.00  1.00
ATOM    924  O   GLU B 231      14.488   8.301  11.517  1.00  1.00
ATOM    925  N   GLY B 232      14.239   7.286  13.130  1.00  1.00
ATOM    926  CA  GLY B 232      14.369   6.022  12.415  1.00  1.00
ATOM    927  C   GLY B 232      13.236   5.069  12.771  1.00  1.00
ATOM    928  O   GLY B 232      12.706   5.107  13.881  1.00  1.00
ATOM    929  N   GLY B 233      13.162   3.970  12.057  1.00  1.00
ATOM    930  CA  GLY B 233      12.204   2.906  12.332  1.00  1.00
ATOM    931  C   GLY B 233      12.835   1.799  13.166  1.00  1.00
ATOM    932  O   GLY B 233      14.017   1.492  13.016  1.00  1.00
ATOM    933  N   TRP B 234      11.988   0.784  13.490  1.00  1.00
ATOM    934  CA  TRP B 234      12.430  -0.376  14.255  1.00  1.00
ATOM    935  C   TRP B 234      12.209  -1.666  13.476  1.00  1.00
ATOM    936  O   TRP B 234      11.075  -2.027  13.164  1.00  1.00
ATOM    937  N   THR B 235      13.330  -2.393  13.159  1.00  1.00
ATOM    938  CA  THR B 235      13.174  -3.681  12.493  1.00  1.00
ATOM    939  C   THR B 235      12.741  -4.761  13.476  1.00  1.00
ATOM    940  O   THR B 235      11.994  -5.673  13.122  1.00  1.00
ATOM    941  N   GLY B 236      12.845  -4.462  14.768  1.00  1.00
ATOM    942  CA  GLY B 236      12.520  -5.411  15.826  1.00  1.00
ATOM    943  C   GLY B 236      11.036  -5.369  16.168  1.00  1.00
ATOM    944  O   GLY B 236      10.461  -6.367  16.602  1.00  1.00
ATOM    945  N   MET B 237      10.310  -4.441  15.918  1.00  1.00
ATOM    946  CA  MET B 237       8.853  -4.396  15.946  1.00  1.00
ATOM    947  C   MET B 237       8.260  -4.970  14.666  1.00  1.00
ATOM    948  O   MET B 237       8.345  -4.356  13.602  1.00  1.00
ATOM    949  N   ILE B 238       7.959  -6.264  14.702  1.00  1.00
ATOM    950  CA  ILE B 238       7.616  -7.027  13.508  1.00  1.00
ATOM    951  C   ILE B 238       6.123  -7.323  13.453  1.00  1.00
ATOM    952  O   ILE B 238       5.535  -7.398  12.374  1.00  1.00
ATOM    953  N   ASP B 239       5.272  -6.851  14.235  1.00  1.00
ATOM    954  CA  ASP B 239       3.873  -7.257  14.287  1.00  1.00
ATOM    955  C   ASP B 239       2.946  -6.073  14.043  1.00  1.00
ATOM    956  O   ASP B 239       1.877  -6.221  13.451  1.00  1.00
ATOM    957  N   GLY B 240       3.262  -5.051  13.536  1.00  1.00
ATOM    958  CA  GLY B 240       2.440  -3.928  13.102  1.00  1.00
ATOM    959  C   GLY B 240       3.303  -2.752  12.661  1.00  1.00
ATOM    960  O   GLY B 240       4.479  -2.665  13.016  1.00  1.00
ATOM    961  N   TRP B 241       2.543  -1.654  12.202  1.00  1.00
ATOM    962  CA  TRP B 241       3.253  -0.480  11.710  1.00  1.00
ATOM    963  C   TRP B 241       3.617   0.462  12.850  1.00  1.00
ATOM    964  O   TRP B 241       4.692   1.062  12.853  1.00  1.00
ATOM    965  N   TYR B 242       2.960   0.679  13.792  1.00  1.00
ATOM    966  CA  TYR B 242       3.199   1.527  14.954  1.00  1.00
ATOM    967  C   TYR B 242       3.106   0.728  16.247  1.00  1.00
ATOM    968  O   TYR B 242       2.327  -0.221  16.348  1.00  1.00
ATOM    969  N   GLY B 243       3.903   1.387  17.322  1.00  1.00
ATOM    970  CA  GLY B 243       3.845   0.691  18.602  1.00  1.00
ATOM    971  C   GLY B 243       4.835   1.283  19.596  1.00  1.00
ATOM    972  O   GLY B 243       5.693   2.086  19.230  1.00  1.00
ATOM    973  N   TYR B 244       5.376   0.354  20.486  1.00  1.00
ATOM    974  CA  TYR B 244       6.121   0.770  21.668  1.00  1.00
ATOM    975  C   TYR B 244       7.382  -0.066  21.847  1.00  1.00
ATOM    976  O   TYR B 244       7.415  -1.242  21.485  1.00  1.00
ATOM    977  N   HIS B 245       8.385   0.549  22.367  1.00  1.00
ATOM    978  CA  HIS B 245       9.588  -0.064  22.918  1.00  1.00
ATOM    979  C   HIS B 245       9.766   0.295  24.388  1.00  1.00
ATOM    980  O   HIS B 245       9.590   1.449  24.780  1.00  1.00
ATOM    981  N   HIS B 246       9.851  -0.617  25.280  1.00  1.00
ATOM    982  CA  HIS B 246       9.982  -0.331  26.703  1.00  1.00
ATOM    983  C   HIS B 246      11.263  -0.930  27.270  1.00  1.00
ATOM    984  O   HIS B 246      11.698  -2.002  26.847  1.00  1.00
ATOM    985  N   GLN B 247      11.716  -0.414  28.323  1.00  1.00
ATOM    986  CA  GLN B 247      12.887  -0.763  29.118  1.00  1.00
ATOM    987  C   GLN B 247      12.619  -0.576  30.606  1.00  1.00
ATOM    988  O   GLN B 247      12.108   0.461  31.029  1.00  1.00
ATOM    989  N   ASN B 248      12.515  -1.613  31.367  1.00  1.00
ATOM    990  CA  ASN B 248      12.310  -1.563  32.810  1.00  1.00
ATOM    991  C   ASN B 248      13.122  -2.638  33.519  1.00  1.00
ATOM    992  O   ASN B 248      13.471  -3.659  32.926  1.00  1.00
ATOM    993  N   GLU B 249      13.059  -2.741  34.804  1.00  1.00
ATOM    994  CA  GLU B 249      13.792  -3.745  35.565  1.00  1.00
ATOM    995  C   GLU B 249      13.525  -5.146  35.030  1.00  1.00
ATOM    996  O   GLU B 249      14.427  -5.983  34.979  1.00  1.00
ATOM    997  N   GLN B 250      12.471  -5.515  34.623  1.00  1.00
ATOM    998  CA  GLN B 250      12.043  -6.797  34.077  1.00  1.00
ATOM    999  C   GLN B 250      12.481  -6.951  32.626  1.00  1.00
ATOM   1000  O   GLN B 250      12.751  -8.060  32.164  1.00  1.00
ATOM   1001  N   GLY B 251      13.186  -6.194  32.004  1.00  1.00
ATOM   1002  CA  GLY B 251      13.726  -6.387  30.663  1.00  1.00
ATOM   1003  C   GLY B 251      13.364  -5.223  29.750  1.00  1.00
ATOM   1004  O   GLY B 251      12.807  -4.221  30.198  1.00  1.00
ATOM   1005  N   SER B 252      13.566  -5.616  28.351  1.00  1.00
ATOM   1006  CA  SER B 252      13.099  -4.716  27.303  1.00  1.00
ATOM   1007  C   SER B 252      12.512  -5.493  26.131  1.00  1.00
ATOM   1008  O   SER B 252      12.969  -6.590  25.811  1.00  1.00
ATOM   1009  N   GLY B 253      11.610  -4.896  25.418  1.00  1.00
ATOM   1010  CA  GLY B 253      10.994  -5.530  24.258  1.00  1.00
ATOM   1011  C   GLY B 253      10.339  -4.497  23.350  1.00  1.00
ATOM   1012  O   GLY B 253      10.148  -3.345  23.739  1.00  1.00
ATOM   1013  N   TYR B 254       9.730  -5.011  22.275  1.00  1.00
ATOM   1014  CA  TYR B 254       8.849  -4.264  21.386  1.00  1.00
ATOM   1015  C   TYR B 254       7.442  -4.847  21.387  1.00  1.00
ATOM   1016  O   TYR B 254       7.263  -6.060  21.501  1.00  1.00
ATOM   1017  N   ALA B 255       6.476  -3.972  21.076  1.00  1.00
ATOM   1018  CA  ALA B 255       5.069  -4.344  20.982  1.00  1.00
ATOM   1019  C   ALA B 255       4.297  -3.362  20.110  1.00  1.00
ATOM   1020  O   ALA B 255       4.483  -2.149  20.210  1.00  1.00
ATOM   1021  N   ALA B 256       3.714  -3.862  18.973  1.00  1.00
ATOM   1022  CA  ALA B 256       2.884  -3.003  18.138  1.00  1.00
ATOM   1023  C   ALA B 256       1.618  -2.579  18.872  1.00  1.00
ATOM   1024  O   ALA B 256       0.989  -3.382  19.560  1.00  1.00
ATOM   1025  N   ASP B 257       1.204  -1.240  18.597  1.00  1.00
ATOM   1026  CA  ASP B 257      -0.135  -0.859  19.029  1.00  1.00
ATOM   1027  C   ASP B 257      -1.199  -1.457  18.118  1.00  1.00
ATOM   1028  O   ASP B 257      -1.220  -1.194  16.916  1.00  1.00
ATOM   1029  N   GLN B 258      -1.926  -2.478  18.647  1.00  1.00
ATOM   1030  CA  GLN B 258      -2.816  -3.290  17.826  1.00  1.00
ATOM   1031  C   GLN B 258      -3.994  -2.471  17.314  1.00  1.00
ATOM   1032  O   GLN B 258      -4.425  -2.633  16.172  1.00  1.00
ATOM   1033  N   LYS B 259      -4.527  -1.506  18.025  1.00  1.00
ATOM   1034  CA  LYS B 259      -5.692  -0.723  17.630  1.00  1.00
ATOM   1035  C   LYS B 259      -5.370   0.187  16.452  1.00  1.00
ATOM   1036  O   LYS B 259      -6.167   0.322  15.523  1.00  1.00
ATOM   1037  N   SER B 260      -4.279   0.977  16.547  1.00  1.00
ATOM   1038  CA  SER B 260      -3.913   1.896  15.476  1.00  1.00
ATOM   1039  C   SER B 260      -3.417   1.142  14.249  1.00  1.00
ATOM   1040  O   SER B 260      -3.670   1.548  13.114  1.00  1.00
ATOM   1041  N   THR B 261      -2.735   0.005  14.475  1.00  1.00
ATOM   1042  CA  THR B 261      -2.259  -0.820  13.371  1.00  1.00
ATOM   1043  C   THR B 261      -3.421  -1.422  12.592  1.00  1.00
ATOM   1044  O   THR B 261      -3.407  -1.451  11.361  1.00  1.00
ATOM   1045  N   GLN B 262      -4.413  -1.963  13.301  1.00  1.00
ATOM   1046  CA  GLN B 262      -5.580  -2.590  12.692  1.00  1.00
ATOM   1047  C   GLN B 262      -6.439  -1.565  11.963  1.00  1.00
ATOM   1048  O   GLN B 262      -6.955  -1.833  10.878  1.00  1.00
ATOM   1049  N   ASN B 263      -6.668  -0.390  12.572  1.00  1.00
ATOM   1050  CA  ASN B 263      -7.433   0.685  11.953  1.00  1.00
ATOM   1051  C   ASN B 263      -6.750   1.191  10.689  1.00  1.00
ATOM   1052  O   ASN B 263      -7.409   1.513   9.701  1.00  1.00
ATOM   1053  N   ALA B 264      -5.420   1.268  10.699  1.00  1.00
ATOM   1054  CA  ALA B 264      -4.650   1.735   9.552  1.00  1.00
ATOM   1055  C   ALA B 264      -4.668   0.712   8.424  1.00  1.00
ATOM   1056  O   ALA B 264      -4.740   1.071   7.249  1.00  1.00
ATOM   1057  N   ILE B 265      -4.510  -0.579   8.745  1.00  1.00
ATOM   1058  CA  ILE B 265      -4.620  -1.615   7.725  1.00  1.00
ATOM   1059  C   ILE B 265      -5.998  -1.606   7.077  1.00  1.00
ATOM   1060  O   ILE B 265      -6.125  -1.765   5.863  1.00  1.00
ATOM   1061  N   ASN B 266      -7.045  -1.416   7.923  1.00  1.00
ATOM   1062  CA  ASN B 266      -8.406  -1.304   7.412  1.00  1.00
ATOM   1063  C   ASN B 266      -8.528  -0.156   6.418  1.00  1.00
ATOM   1064  O   ASN B 266      -9.173  -0.289   5.378  1.00  1.00
ATOM   1065  N   GLY B 267      -7.983   1.013   6.786  1.00  1.00
ATOM   1066  CA  GLY B 267      -8.067   2.227   5.982  1.00  1.00
ATOM   1067  C   GLY B 267      -7.311   2.072   4.669  1.00  1.00
ATOM   1068  O   GLY B 267      -7.784   2.499   3.615  1.00  1.00
ATOM   1069  N   ILE B 268      -6.022   1.618   4.764  1.00  1.00
ATOM   1070  CA  ILE B 268      -5.165   1.487   3.591  1.00  1.00
ATOM   1071  C   ILE B 268      -5.744   0.491   2.594  1.00  1.00
ATOM   1072  O   ILE B 268      -5.719   0.721   1.385  1.00  1.00
ATOM   1073  N   THR B 269      -6.252  -0.635   3.070  1.00  1.00
ATOM   1074  CA  THR B 269      -6.824  -1.655   2.200  1.00  1.00
ATOM   1075  C   THR B 269      -8.125  -1.176   1.570  1.00  1.00
ATOM   1076  O   THR B 269      -8.389  -1.431   0.395  1.00  1.00
ATOM   1077  N   ASN B 270      -8.917  -0.403   2.282  1.00  1.00
ATOM   1078  CA  ASN B 270     -10.114   0.221   1.731  1.00  1.00
ATOM   1079  C   ASN B 270      -9.762   1.206   0.623  1.00  1.00
ATOM   1080  O   ASN B 270     -10.460   1.294  -0.387  1.00  1.00
ATOM   1081  N   LYS B 271      -8.626   1.928   0.833  1.00  1.00
ATOM   1082  CA  LYS B 271      -8.129   2.868  -0.165  1.00  1.00
ATOM   1083  C   LYS B 271      -7.738   2.151  -1.451  1.00  1.00
ATOM   1084  O   LYS B 271      -8.005   2.637  -2.550  1.00  1.00
ATOM   1085  N   VAL B 272      -7.030   1.011  -1.318  1.00  1.00
ATOM   1086  CA  VAL B 272      -6.652   0.197  -2.467  1.00  1.00
ATOM   1087  C   VAL B 272      -7.880  -0.292  -3.223  1.00  1.00
ATOM   1088  O   VAL B 272      -7.916  -0.263  -4.453  1.00  1.00
ATOM   1089  N   ASN B 273      -8.881  -0.747  -2.481  1.00  1.00
ATOM   1090  CA  ASN B 273     -10.127  -1.234  -3.061  1.00  1.00
ATOM   1091  C   ASN B 273     -10.846  -0.131  -3.826  1.00  1.00
ATOM   1092  O   ASN B 273     -11.379  -0.362  -4.912  1.00  1.00
ATOM   1093  N   THR B 274     -10.926   1.077  -3.210  1.00  1.00
ATOM   1094  CA  THR B 274     -11.568   2.231  -3.827  1.00  1.00
ATOM   1095  C   THR B 274     -10.894   2.599  -5.143  1.00  1.00
ATOM   1096  O   THR B 274     -11.562   2.929  -6.123  1.00  1.00
ATOM   1097  N   VAL B 275      -9.576   2.686  -5.137  1.00  1.00
ATOM   1098  CA  VAL B 275      -8.793   2.966  -6.334  1.00  1.00
ATOM   1099  C   VAL B 275      -9.051   1.926  -7.417  1.00  1.00
ATOM   1100  O   VAL B 275      -9.187   2.262  -8.594  1.00  1.00
ATOM   1101  N   ILE B 276      -8.981   0.668  -7.070  1.00  1.00
ATOM   1102  CA  ILE B 276      -9.205  -0.432  -8.000  1.00  1.00
ATOM   1103  C   ILE B 276     -10.626  -0.411  -8.547  1.00  1.00
ATOM   1104  O   ILE B 276     -10.847  -0.634  -9.737  1.00  1.00
ATOM   1105  N   GLU B 277     -11.588  -0.186  -7.749  1.00  1.00
ATOM   1106  CA  GLU B 277     -13.010  -0.185  -8.068  1.00  1.00
ATOM   1107  C   GLU B 277     -13.327   0.818  -9.170  1.00  1.00
ATOM   1108  O   GLU B 277     -14.146   0.551 -10.049  1.00  1.00
ATOM   1109  N   LYS B 278     -12.703   1.917  -9.262  1.00  1.00
ATOM   1110  CA  LYS B 278     -13.023   2.996 -10.188  1.00  1.00
ATOM   1111  C   LYS B 278     -12.453   2.720 -11.574  1.00  1.00
ATOM   1112  O   LYS B 278     -13.073   3.046 -12.586  1.00  1.00
ATOM   1113  N   MET B 279     -11.380   2.054 -11.691  1.00  1.00
ATOM   1114  CA  MET B 279     -10.828   1.652 -12.979  1.00  1.00
ATOM   1115  C   MET B 279      -9.936   0.425 -12.837  1.00  1.00
ATOM   1116  O   MET B 279      -8.964   0.436 -12.082  1.00  1.00
ATOM   1117  N   ASN B 280     -10.498  -0.713 -13.542  1.00  1.00
ATOM   1118  CA  ASN B 280      -9.769  -1.970 -13.423  1.00  1.00
ATOM   1119  C   ASN B 280     -10.151  -2.936 -14.537  1.00  1.00
ATOM   1120  O   ASN B 280      -9.357  -3.791 -14.930  1.00  1.00
ATOM   1121  N   ILE B 281     -10.590  -2.690 -15.591  1.00  1.00
ATOM   1122  CA  ILE B 281     -10.997  -3.609 -16.647  1.00  1.00
ATOM   1123  C   ILE B 281     -11.362  -2.856 -17.921  1.00  1.00
ATOM   1124  O   ILE B 281     -11.851  -1.728 -17.868  1.00  1.00
ATOM   1125  N   GLN B 282     -10.999  -3.436 -19.013  1.00  1.00
ATOM   1126  CA  GLN B 282     -11.419  -3.069 -20.360  1.00  1.00
ATOM   1127  C   GLN B 282     -11.969  -4.273 -21.113  1.00  1.00
ATOM   1128  O   GLN B 282     -11.453  -5.384 -20.988  1.00  1.00
ATOM   1129  N   PHE B 283     -13.122  -4.176 -21.665  1.00  1.00
ATOM   1130  CA  PHE B 283     -13.645  -5.252 -22.498  1.00  1.00
ATOM   1131  C   PHE B 283     -12.948  -5.290 -23.852  1.00  1.00
ATOM   1132  O   PHE B 283     -12.523  -4.258 -24.370  1.00  1.00
ATOM   1133  N   THR B 284     -13.189  -6.206 -24.682  1.00  1.00
ATOM   1134  CA  THR B 284     -12.629  -6.340 -26.022  1.00  1.00
ATOM   1135  C   THR B 284     -12.556  -4.992 -26.726  1.00  1.00
ATOM   1136  O   THR B 284     -13.532  -4.242 -26.755  1.00  1.00
ATOM   1137  N   ALA B 285     -11.318  -4.713 -27.173  1.00  1.00
ATOM   1138  CA  ALA B 285     -10.922  -3.554 -27.964  1.00  1.00
ATOM   1139  C   ALA B 285     -10.003  -3.957 -29.110  1.00  1.00
ATOM   1140  O   ALA B 285      -9.012  -4.658 -28.905  1.00  1.00
ATOM   1141  N   VAL B 286     -10.473  -3.981 -30.289  1.00  1.00
ATOM   1142  CA  VAL B 286      -9.741  -4.421 -31.470  1.00  1.00
ATOM   1143  C   VAL B 286      -9.622  -3.299 -32.494  1.00  1.00
ATOM   1144  O   VAL B 286     -10.537  -2.490 -32.652  1.00  1.00
ATOM   1145  N   GLY B 287      -8.666  -3.202 -33.230  1.00  1.00
ATOM   1146  CA  GLY B 287      -8.483  -2.271 -34.337  1.00  1.00
ATOM   1147  C   GLY B 287      -9.668  -2.312 -35.292  1.00  1.00
ATOM   1148  O   GLY B 287     -10.214  -3.378 -35.575  1.00  1.00
ATOM   1149  N   LYS B 288      -9.785  -1.186 -36.068  1.00  1.00
ATOM   1150  CA  LYS B 288     -10.743  -1.113 -37.165  1.00  1.00
ATOM   1151  C   LYS B 288     -10.047  -1.238 -38.514  1.00  1.00
ATOM   1152  O   LYS B 288      -9.027  -0.593 -38.759  1.00  1.00
ATOM   1153  N   LEU B 289      -9.606  10.537 -37.322  1.00  1.00
ATOM   1154  CA  LEU B 289     -10.666  10.660 -36.328  1.00  1.00
ATOM   1155  C   LEU B 289     -10.655   9.481 -35.361  1.00  1.00
ATOM   1156  O   LEU B 289     -10.881   9.647 -34.163  1.00  1.00
ATOM   1157  N   ASN B 290     -10.559   8.256 -35.878  1.00  1.00
ATOM   1158  CA  ASN B 290     -10.462   7.065 -35.043  1.00  1.00
ATOM   1159  C   ASN B 290      -9.166   7.059 -34.241  1.00  1.00
ATOM   1160  O   ASN B 290      -9.145   6.649 -33.081  1.00  1.00
ATOM   1161  N   LYS B 291      -8.058   7.380 -34.857  1.00  1.00
ATOM   1162  CA  LYS B 291      -6.776   7.424 -34.165  1.00  1.00
ATOM   1163  C   LYS B 291      -6.754   8.529 -33.116  1.00  1.00
ATOM   1164  O   LYS B 291      -6.161   8.373 -32.048  1.00  1.00
ATOM   1165  N   LYS B 292      -7.386   9.698 -33.413  1.00  1.00
ATOM   1166  CA  LYS B 292      -7.473  10.802 -32.464  1.00  1.00
ATOM   1167  C   LYS B 292      -8.247  10.398 -31.217  1.00  1.00
ATOM   1168  O   LYS B 292      -7.890  10.778 -30.102  1.00  1.00
ATOM   1169  N   VAL B 293      -9.386   9.647 -31.413  1.00  1.00
ATOM   1170  CA  VAL B 293     -10.185   9.163 -30.294  1.00  1.00
ATOM   1171  C   VAL B 293      -9.392   8.192 -29.429  1.00  1.00
ATOM   1172  O   VAL B 293      -9.471   8.233 -28.201  1.00  1.00
ATOM   1173  N   ASP B 294      -8.758   7.179 -30.089  1.00  1.00
ATOM   1174  CA  ASP B 294      -7.967   6.195 -29.360  1.00  1.00
ATOM   1175  C   ASP B 294      -6.801   6.854 -28.634  1.00  1.00
ATOM   1176  O   ASP B 294      -6.493   6.509 -27.493  1.00  1.00
ATOM   1177  N   ASP B 295      -6.052   7.696 -29.239  1.00  1.00
ATOM   1178  CA  ASP B 295      -4.887   8.342 -28.646  1.00  1.00
ATOM   1179  C   ASP B 295      -5.297   9.312 -27.545  1.00  1.00
ATOM   1180  O   ASP B 295      -4.595   9.462 -26.545  1.00  1.00
ATOM   1181  N   GLY B 296      -6.444   9.955 -27.659  1.00  1.00
ATOM   1182  CA  GLY B 296      -6.906  10.923 -26.672  1.00  1.00
ATOM   1183  C   GLY B 296      -7.405  10.228 -25.411  1.00  1.00
ATOM   1184  O   GLY B 296      -7.206  10.720 -24.300  1.00  1.00
ATOM   1185  N   PHE B 297      -8.132   9.132 -25.524  1.00  1.00
ATOM   1186  CA  PHE B 297      -8.568   8.350 -24.373  1.00  1.00
ATOM   1187  C   PHE B 297      -7.379   7.746 -23.636  1.00  1.00
ATOM   1188  O   PHE B 297      -7.363   7.688 -22.407  1.00  1.00
ATOM   1189  N   LEU B 298      -6.412   7.246 -24.418  1.00  1.00
ATOM   1190  CA  LEU B 298      -5.194   6.675 -23.855  1.00  1.00
ATOM   1191  C   LEU B 298      -4.395   7.724 -23.090  1.00  1.00
ATOM   1192  O   LEU B 298      -3.821   7.437 -22.039  1.00  1.00
ATOM   1193  N   ASP B 299      -4.309   8.948 -23.625  1.00  1.00
ATOM   1194  CA  ASP B 299      -3.610  10.037 -22.953  1.00  1.00
ATOM   1195  C   ASP B 299      -4.255  10.361 -21.612  1.00  1.00
ATOM   1196  O   ASP B 299      -3.564  10.634 -20.630  1.00  1.00
ATOM   1197  N   ILE B 300      -5.600  10.396 -21.581  1.00  1.00
ATOM   1198  CA  ILE B 300      -6.354  10.745 -20.383  1.00  1.00
ATOM   1199  C   ILE B 300      -6.215   9.671 -19.312  1.00  1.00
ATOM   1200  O   ILE B 300      -6.072   9.976 -18.128  1.00  1.00
ATOM   1201  N   TRP B 301      -6.362   8.386 -19.706  1.00  1.00
ATOM   1202  CA  TRP B 301      -6.302   7.286 -18.751  1.00  1.00
ATOM   1203  C   TRP B 301      -4.890   7.106 -18.207  1.00  1.00
ATOM   1204  O   TRP B 301      -4.703   6.782 -17.034  1.00  1.00
ATOM   1205  N   THR B 302      -3.892   7.294 -19.007  1.00  1.00
ATOM   1206  CA  THR B 302      -2.506   7.246 -18.557  1.00  1.00
ATOM   1207  C   THR B 302      -2.231   8.313 -17.506  1.00  1.00
ATOM   1208  O   THR B 302      -1.534   8.064 -16.522  1.00  1.00
ATOM   1209  N   TYR B 303      -2.741   9.556 -17.806  1.00  1.00
ATOM   1210  CA  TYR B 303      -2.595  10.675 -16.883  1.00  1.00
ATOM   1211  C   TYR B 303      -3.319  10.405 -15.570  1.00  1.00
ATOM   1212  O   TYR B 303      -2.807  10.709 -14.493  1.00  1.00
ATOM   1213  N   ASN B 304      -4.544   9.916 -15.670  1.00  1.00
ATOM   1214  CA  ASN B 304      -5.399   9.649 -14.520  1.00  1.00
ATOM   1215  C   ASN B 304      -4.788   8.589 -13.613  1.00  1.00
ATOM   1216  O   ASN B 304      -4.843   8.700 -12.388  1.00  1.00
ATOM   1217  N   ALA B 305      -4.319   7.497 -14.186  1.00  1.00
ATOM   1218  CA  ALA B 305      -3.743   6.392 -13.429  1.00  1.00
ATOM   1219  C   ALA B 305      -2.488   6.830 -12.684  1.00  1.00
ATOM   1220  O   ALA B 305      -2.281   6.460 -11.528  1.00  1.00
ATOM   1221  N   GLU B 306      -1.586   7.477 -13.363  1.00  1.00
ATOM   1222  CA  GLU B 306      -0.321   7.893 -12.769  1.00  1.00
ATOM   1223  C   GLU B 306      -0.540   8.934 -11.679  1.00  1.00
ATOM   1224  O   GLU B 306       0.109   8.899 -10.634  1.00  1.00
ATOM   1225  N   LEU B 307      -1.384   9.901 -11.898  1.00  1.00
ATOM   1226  CA  LEU B 307      -1.642  10.980 -10.952  1.00  1.00
ATOM   1227  C   LEU B 307      -2.397  10.471  -9.729  1.00  1.00
ATOM   1228  O   LEU B 307      -2.159  10.923  -8.608  1.00  1.00
ATOM   1229  N   LEU B 308      -3.362   9.601  -9.915  1.00  1.00
ATOM   1230  CA  LEU B 308      -4.090   8.992  -8.807  1.00  1.00
ATOM   1231  C   LEU B 308      -3.141   8.274  -7.853  1.00  1.00
ATOM   1232  O   LEU B 308      -3.310   8.333  -6.635  1.00  1.00
ATOM   1233  N   VAL B 309      -2.184   7.535  -8.428  1.00  1.00
ATOM   1234  CA  VAL B 309      -1.216   6.799  -7.623  1.00  1.00
ATOM   1235  C   VAL B 309      -0.279   7.747  -6.887  1.00  1.00
ATOM   1236  O   VAL B 309       0.040   7.535  -5.717  1.00  1.00
ATOM   1237  N   LEU B 310       0.208   8.768  -7.586  1.00  1.00
ATOM   1238  CA  LEU B 310       1.118   9.743  -6.995  1.00  1.00
ATOM   1239  C   LEU B 310       0.450  10.496  -5.850  1.00  1.00
ATOM   1240  O   LEU B 310       1.069  10.747  -4.816  1.00  1.00
ATOM   1241  N   LEU B 311      -0.752  10.948  -6.042  1.00  1.00
ATOM   1242  CA  LEU B 311      -1.486  11.690  -5.024  1.00  1.00
ATOM   1243  C   LEU B 311      -1.809  10.806  -3.824  1.00  1.00
ATOM   1244  O   LEU B 311      -1.730  11.246  -2.677  1.00  1.00
ATOM   1245  N   GLU B 312      -2.313   9.586  -4.086  1.00  1.00
ATOM   1246  CA  GLU B 312      -2.656   8.659  -3.015  1.00  1.00
ATOM   1247  C   GLU B 312      -1.417   8.230  -2.240  1.00  1.00
ATOM   1248  O   GLU B 312      -1.463   8.056  -1.022  1.00  1.00
ATOM   1249  N   ASN B 313      -0.303   8.082  -2.899  1.00  1.00
ATOM   1250  CA  ASN B 313       0.955   7.726  -2.254  1.00  1.00
ATOM   1251  C   ASN B 313       1.369   8.778  -1.234  1.00  1.00
ATOM   1252  O   ASN B 313       1.858   8.450  -0.153  1.00  1.00
ATOM   1253  N   GLU B 314       1.304  10.046  -1.635  1.00  1.00
ATOM   1254  CA  GLU B 314       1.612  11.151  -0.736  1.00  1.00
ATOM   1255  C   GLU B 314       0.704  11.135   0.487  1.00  1.00
ATOM   1256  O   GLU B 314       1.149  11.389   1.606  1.00  1.00
ATOM   1257  N   ARG B 315      -0.577  10.895   0.276  1.00  1.00
ATOM   1258  CA  ARG B 315      -1.572  10.873   1.341  1.00  1.00
ATOM   1259  C   ARG B 315      -1.346   9.698   2.283  1.00  1.00
ATOM   1260  O   ARG B 315      -1.532   9.816   3.495  1.00  1.00
ATOM   1261  N   THR B 316      -0.979   8.543   1.752  1.00  1.00
ATOM   1262  CA  THR B 316      -0.717   7.338   2.530  1.00  1.00
ATOM   1263  C   THR B 316       0.447   7.546   3.491  1.00  1.00
ATOM   1264  O   THR B 316       0.405   7.099   4.638  1.00  1.00
ATOM   1265  N   LEU B 317       1.538   8.096   2.995  1.00  1.00
ATOM   1266  CA  LEU B 317       2.702   8.369   3.829  1.00  1.00
ATOM   1267  C   LEU B 317       2.372   9.377   4.925  1.00  1.00
ATOM   1268  O   LEU B 317       2.814   9.235   6.065  1.00  1.00
ATOM   1269  N   ASP B 318       1.601  10.386   4.573  1.00  1.00
ATOM   1270  CA  ASP B 318       1.184  11.388   5.548  1.00  1.00
ATOM   1271  C   ASP B 318       0.273  10.780   6.607  1.00  1.00
ATOM   1272  O   ASP B 318       0.356  11.129   7.784  1.00  1.00
ATOM   1273  N   PHE B 319      -0.598   9.831   6.175  1.00  1.00
ATOM   1274  CA  PHE B 319      -1.514   9.125   7.063  1.00  1.00
ATOM   1275  C   PHE B 319      -0.755   8.357   8.138  1.00  1.00
ATOM   1276  O   PHE B 319      -1.175   8.312   9.295  1.00  1.00
ATOM   1277  N   HIS B 320       0.279   7.633   7.727  1.00  1.00
ATOM   1278  CA  HIS B 320       1.123   6.891   8.655  1.00  1.00
ATOM   1279  C   HIS B 320       1.822   7.826   9.633  1.00  1.00
ATOM   1280  O   HIS B 320       1.933   7.527  10.822  1.00  1.00
ATOM   1281  N   ASP B 321       2.375   8.958   9.068  1.00  1.00
ATOM   1282  CA  ASP B 321       3.018   9.963   9.906  1.00  1.00
ATOM   1283  C   ASP B 321       2.064  10.484  10.973  1.00  1.00
ATOM   1284  O   ASP B 321       2.454  10.687  12.123  1.00  1.00
ATOM   1285  N   SER B 322       0.823  10.730  10.598  1.00  1.00
ATOM   1286  CA  SER B 322      -0.218  11.227  11.489  1.00  1.00
ATOM   1287  C   SER B 322      -0.511  10.231  12.604  1.00  1.00
ATOM   1288  O   SER B 322      -0.740  10.618  13.750  1.00  1.00
ATOM   1289  N   ASN B 323      -0.632   8.946  12.262  1.00  1.00
ATOM   1290  CA  ASN B 323      -0.927   7.879  13.212  1.00  1.00
ATOM   1291  C   ASN B 323       0.153   7.779  14.281  1.00  1.00
ATOM   1292  O   ASN B 323      -0.141   7.547  15.454  1.00  1.00
ATOM   1293  N   VAL B 324       1.420   7.889  13.830  1.00  1.00
ATOM   1294  CA  VAL B 324       2.541   7.872  14.762  1.00  1.00
ATOM   1295  C   VAL B 324       2.492   9.067  15.706  1.00  1.00
ATOM   1296  O   VAL B 324       2.738   8.934  16.904  1.00  1.00
ATOM   1297  N   LYS B 325       2.245  10.242  15.133  1.00  1.00
ATOM   1298  CA  LYS B 325       2.169  11.488  15.885  1.00  1.00
ATOM   1299  C   LYS B 325       1.065  11.433  16.933  1.00  1.00
ATOM   1300  O   LYS B 325       1.236  11.911  18.055  1.00  1.00
ATOM   1301  N   ASN B 326      -0.113  10.892  16.530  1.00  1.00
ATOM   1302  CA  ASN B 326      -1.265  10.788  17.418  1.00  1.00
ATOM   1303  C   ASN B 326      -1.002   9.801  18.548  1.00  1.00
ATOM   1304  O   ASN B 326      -1.432  10.012  19.682  1.00  1.00
ATOM   1305  N   LEU B 327      -0.390   8.671  18.272  1.00  1.00
ATOM   1306  CA  LEU B 327      -0.019   7.682  19.276  1.00  1.00
ATOM   1307  C   LEU B 327       0.938   8.274  20.306  1.00  1.00
ATOM   1308  O   LEU B 327       0.820   8.008  21.502  1.00  1.00
ATOM   1309  N   TYR B 328       1.850   9.090  19.820  1.00  1.00
ATOM   1310  CA  TYR B 328       2.820   9.757  20.681  1.00  1.00
ATOM   1311  C   TYR B 328       2.140  10.768  21.595  1.00  1.00
ATOM   1312  O   TYR B 328       2.477  10.878  22.774  1.00  1.00
ATOM   1313  N   GLU B 329       1.308  11.624  21.009  1.00  1.00
ATOM   1314  CA  GLU B 329       0.568  12.630  21.762  1.00  1.00
ATOM   1315  C   GLU B 329      -0.369  11.982  22.773  1.00  1.00
ATOM   1316  O   GLU B 329      -0.549  12.489  23.880  1.00  1.00
ATOM   1317  N   LYS B 330      -0.950  10.857  22.457  1.00  1.00
ATOM   1318  CA  LYS B 330      -1.828  10.102  23.343  1.00  1.00
ATOM   1319  C   LYS B 330      -1.090   9.655  24.599  1.00  1.00
ATOM   1320  O   LYS B 330      -1.643   9.686  25.698  1.00  1.00
ATOM   1321  N   VAL B 331       0.093   9.036  24.423  1.00  1.00
ATOM   1322  CA  VAL B 331       0.922   8.625  25.550  1.00  1.00
ATOM   1323  C   VAL B 331       1.375   9.827  26.368  1.00  1.00
ATOM   1324  O   VAL B 331       1.380   9.786  27.599  1.00  1.00
ATOM   1325  N   LYS B 332       1.752  10.897  25.648  1.00  1.00
ATOM   1326  CA  LYS B 332       2.215  12.107  26.316  1.00  1.00
ATOM   1327  C   LYS B 332       1.147  12.664  27.248  1.00  1.00
ATOM   1328  O   LYS B 332       1.446  13.103  28.359  1.00  1.00
ATOM   1329  N   SER B 333      -0.103  12.661  26.812  1.00  1.00
ATOM   1330  CA  SER B 333      -1.217  13.209  27.577  1.00  1.00
ATOM   1331  C   SER B 333      -1.589  12.297  28.739  1.00  1.00
ATOM   1332  O   SER B 333      -1.995  12.765  29.802  1.00  1.00
ATOM   1333  N   GLN B 334      -1.357  11.010  28.663  1.00  1.00
ATOM   1334  CA  GLN B 334      -1.617  10.090  29.763  1.00  1.00
ATOM   1335  C   GLN B 334      -0.605  10.274  30.887  1.00  1.00
ATOM   1336  O   GLN B 334      -0.951  10.195  32.066  1.00  1.00
ATOM   1337  N   LEU B 335       0.685  10.327  30.546  1.00  1.00
ATOM   1338  CA  LEU B 335       1.765  10.408  31.522  1.00  1.00
ATOM   1339  C   LEU B 335       1.873  11.811  32.110  1.00  1.00
ATOM   1340  O   LEU B 335       2.181  11.978  33.290  1.00  1.00
ATOM   1341  N   LYS B 336       1.451  12.777  31.605  1.00  1.00
ATOM   1342  CA  LYS B 336       1.595  14.144  32.092  1.00  1.00
ATOM   1343  C   LYS B 336       3.015  14.410  32.575  1.00  1.00
ATOM   1344  O   LYS B 336       3.877  14.825  31.800  1.00  1.00
ATOM   1345  N   ASN B 337       3.210  14.782  33.835  1.00  1.00
ATOM   1346  CA  ASN B 337       4.510  15.101  34.413  1.00  1.00
ATOM   1347  C   ASN B 337       5.061  13.926  35.211  1.00  1.00
ATOM   1348  O   ASN B 337       6.224  13.929  35.615  1.00  1.00
ATOM   1349  N   ASN B 338       4.427  12.770  35.196  1.00  1.00
ATOM   1350  CA  ASN B 338       4.945  11.541  35.784  1.00  1.00
ATOM   1351  C   ASN B 338       6.059  10.948  34.931  1.00  1.00
ATOM   1352  O   ASN B 338       6.938  10.251  35.438  1.00  1.00
ATOM   1353  N   ALA B 339       6.404  11.509  33.974  1.00  1.00
ATOM   1354  CA  ALA B 339       7.469  11.206  33.026  1.00  1.00
ATOM   1355  C   ALA B 339       8.007  12.476  32.378  1.00  1.00
ATOM   1356  O   ALA B 339       7.268  13.436  32.162  1.00  1.00
ATOM   1357  N   LYS B 340       9.187  12.365  31.804  1.00  1.00
ATOM   1358  CA  LYS B 340       9.838  13.447  31.076  1.00  1.00
ATOM   1359  C   LYS B 340      10.090  13.062  29.624  1.00  1.00
ATOM   1360  O   LYS B 340      10.468  11.928  29.329  1.00  1.00
ATOM   1361  N   GLU B 341       9.746  14.020  28.683  1.00  1.00
ATOM   1362  CA  GLU B 341      10.175  13.785  27.310  1.00  1.00
ATOM   1363  C   GLU B 341      11.689  13.886  27.180  1.00  1.00
ATOM   1364  O   GLU B 341      12.287  14.898  27.547  1.00  1.00
ATOM   1365  N   ILE B 342      12.320  12.777  26.671  1.00  1.00
ATOM   1366  CA  ILE B 342      13.771  12.668  26.591  1.00  1.00
ATOM   1367  C   ILE B 342      14.247  12.692  25.144  1.00  1.00
ATOM   1368  O   ILE B 342      15.382  13.071  24.860  1.00  1.00
ATOM   1369  N   GLY B 343      13.484  12.634  24.234  1.00  1.00
ATOM   1370  CA  GLY B 343      13.926  12.863  22.863  1.00  1.00
ATOM   1371  C   GLY B 343      13.590  11.675  21.971  1.00  1.00
ATOM   1372  O   GLY B 343      13.766  10.522  22.363  1.00  1.00
ATOM   1373  N   ASN B 344      13.382  11.984  20.731  1.00  1.00
ATOM   1374  CA  ASN B 344      13.376  10.868  19.793  1.00  1.00
ATOM   1375  C   ASN B 344      12.116  10.027  19.945  1.00  1.00
ATOM   1376  O   ASN B 344      12.080   8.865  19.541  1.00  1.00
ATOM   1377  N   GLY B 345      11.123  10.449  20.757  1.00  1.00
ATOM   1378  CA  GLY B 345       9.873   9.716  20.912  1.00  1.00
ATOM   1379  C   GLY B 345       9.912   8.815  22.140  1.00  1.00
ATOM   1380  O   GLY B 345       8.956   8.091  22.421  1.00  1.00
ATOM   1381  N   CYS B 346      10.715   9.155  23.090  1.00  1.00
ATOM   1382  CA  CYS B 346      10.915   8.378  24.308  1.00  1.00
ATOM   1383  C   CYS B 346      10.513   9.176  25.542  1.00  1.00
ATOM   1384  O   CYS B 346      10.744  10.383  25.615  1.00  1.00
ATOM   1385  N   PHE B 347       9.863   8.515  26.467  1.00  1.00
ATOM   1386  CA  PHE B 347       9.552   9.020  27.799  1.00  1.00
ATOM   1387  C   PHE B 347      10.333   8.268  28.869  1.00  1.00
ATOM   1388  O   PHE B 347      10.482   7.048  28.801  1.00  1.00
ATOM   1389  N   GLU B 348      10.876   8.999  29.797  1.00  1.00
ATOM   1390  CA  GLU B 348      11.525   8.437  30.976  1.00  1.00
ATOM   1391  C   GLU B 348      10.691   8.675  32.229  1.00  1.00
ATOM   1392  O   GLU B 348      10.283   9.802  32.510  1.00  1.00
ATOM   1393  N   PHE B 349      10.193   7.502  32.830  1.00  1.00
ATOM   1394  CA  PHE B 349       9.320   7.639  33.990  1.00  1.00
ATOM   1395  C   PHE B 349      10.088   8.156  35.200  1.00  1.00
ATOM   1396  O   PHE B 349      11.221   7.743  35.451  1.00  1.00
ATOM   1397  N   TYR B 350       9.303   8.917  36.056  1.00  1.00
ATOM   1398  CA  TYR B 350       9.853   9.364  37.330  1.00  1.00
ATOM   1399  C   TYR B 350       9.561   8.359  38.438  1.00  1.00
ATOM   1400  O   TYR B 350      10.204   8.375  39.488  1.00  1.00
ATOM   1401  N   HIS B 351       8.874   7.366  38.109  1.00  1.00
ATOM   1402  CA  HIS B 351       8.458   6.235  38.928  1.00  1.00
ATOM   1403  C   HIS B 351       8.871   4.913  38.293  1.00  1.00
ATOM   1404  O   HIS B 351       8.920   4.790  37.070  1.00  1.00
ATOM   1405  N   LYS B 352       8.924   3.834  39.083  1.00  1.00
ATOM   1406  CA  LYS B 352       9.062   2.493  38.528  1.00  1.00
ATOM   1407  C   LYS B 352       7.800   2.073  37.784  1.00  1.00
ATOM   1408  O   LYS B 352       6.697   2.146  38.325  1.00  1.00
ATOM   1409  N   CYS B 353       7.904   1.740  36.565  1.00  1.00
ATOM   1410  CA  CYS B 353       6.825   1.278  35.701  1.00  1.00
ATOM   1411  C   CYS B 353       7.085  -0.138  35.203  1.00  1.00
ATOM   1412  O   CYS B 353       7.993  -0.368  34.405  1.00  1.00
ATOM   1413  N   ASP B 354       6.575  -1.124  35.969  1.00  1.00
ATOM   1414  CA  ASP B 354       6.746  -2.525  35.601  1.00  1.00
ATOM   1415  C   ASP B 354       5.938  -2.870  34.357  1.00  1.00
ATOM   1416  O   ASP B 354       4.941  -2.216  34.051  1.00  1.00
ATOM   1417  N   ASN B 355       5.738  -4.116  34.040  1.00  1.00
ATOM   1418  CA  ASN B 355       5.023  -4.554  32.848  1.00  1.00
ATOM   1419  C   ASN B 355       3.523  -4.329  32.991  1.00  1.00
ATOM   1420  O   ASN B 355       2.841  -3.989  32.025  1.00  1.00
ATOM   1421  N   GLU B 356       2.918  -4.443  34.110  1.00  1.00
ATOM   1422  CA  GLU B 356       1.521  -4.079  34.312  1.00  1.00
ATOM   1423  C   GLU B 356       1.295  -2.596  34.048  1.00  1.00
ATOM   1424  O   GLU B 356       0.276  -2.205  33.477  1.00  1.00
ATOM   1425  N   CYS B 357       2.240  -1.753  34.525  1.00  1.00
ATOM   1426  CA  CYS B 357       2.179  -0.317  34.278  1.00  1.00
ATOM   1427  C   CYS B 357       2.353  -0.005  32.797  1.00  1.00
ATOM   1428  O   CYS B 357       1.687   0.877  32.256  1.00  1.00
ATOM   1429  N   MET B 358       3.340  -0.658  32.172  1.00  1.00
ATOM   1430  CA  MET B 358       3.631  -0.460  30.757  1.00  1.00
ATOM   1431  C   MET B 358       2.445  -0.862  29.890  1.00  1.00
ATOM   1432  O   MET B 358       2.118  -0.184  28.916  1.00  1.00
ATOM   1433  N   GLU B 359       1.808  -1.950  30.175  1.00  1.00
ATOM   1434  CA  GLU B 359       0.635  -2.415  29.444  1.00  1.00
ATOM   1435  C   GLU B 359      -0.511  -1.417  29.547  1.00  1.00
ATOM   1436  O   GLU B 359      -1.254  -1.209  28.588  1.00  1.00
ATOM   1437  N   SER B 360      -0.717  -0.805  30.687  1.00  1.00
ATOM   1438  CA  SER B 360      -1.713   0.243  30.880  1.00  1.00
ATOM   1439  C   SER B 360      -1.420   1.450  29.998  1.00  1.00
ATOM   1440  O   SER B 360      -2.335   2.088  29.478  1.00  1.00
ATOM   1441  N   VAL B 361      -0.154   1.823  29.848  1.00  1.00
ATOM   1442  CA  VAL B 361       0.229   2.871  28.910  1.00  1.00
ATOM   1443  C   VAL B 361      -0.098   2.473  27.476  1.00  1.00
ATOM   1444  O   VAL B 361      -0.595   3.284  26.695  1.00  1.00
ATOM   1445  N   ARG B 362       0.201   1.270  27.108  1.00  1.00
ATOM   1446  CA  ARG B 362      -0.023   0.741  25.768  1.00  1.00
ATOM   1447  C   ARG B 362      -1.510   0.596  25.474  1.00  1.00
ATOM   1448  O   ARG B 362      -1.962   0.869  24.362  1.00  1.00
ATOM   1449  N   ASN B 363      -2.366   0.354  26.290  1.00  1.00
ATOM   1450  CA  ASN B 363      -3.790   0.132  26.075  1.00  1.00
ATOM   1451  C   ASN B 363      -4.610   1.334  26.526  1.00  1.00
ATOM   1452  O   ASN B 363      -5.796   1.441  26.214  1.00  1.00
ATOM   1453  N   GLY B 364      -4.052   2.363  26.968  1.00  1.00
ATOM   1454  CA  GLY B 364      -4.656   3.675  27.170  1.00  1.00
ATOM   1455  C   GLY B 364      -5.442   3.725  28.473  1.00  1.00
ATOM   1456  O   GLY B 364      -6.101   4.721  28.774  1.00  1.00
ATOM   1457  N   THR B 365      -4.984   3.116  29.504  1.00  1.00
ATOM   1458  CA  THR B 365      -5.617   3.082  30.817  1.00  1.00
ATOM   1459  C   THR B 365      -4.611   3.376  31.922  1.00  1.00
ATOM   1460  O   THR B 365      -4.954   3.371  33.105  1.00  1.00
ATOM   1461  N   TYR B 366      -3.546   4.114  31.563  1.00  1.00
ATOM   1462  CA  TYR B 366      -2.568   4.537  32.559  1.00  1.00
ATOM   1463  C   TYR B 366      -3.231   5.319  33.685  1.00  1.00
ATOM   1464  O   TYR B 366      -3.998   6.251  33.439  1.00  1.00
ATOM   1465  N   ASP B 367      -2.908   4.952  34.928  1.00  1.00
ATOM   1466  CA  ASP B 367      -3.408   5.646  36.108  1.00  1.00
ATOM   1467  C   ASP B 367      -2.379   6.632  36.646  1.00  1.00
ATOM   1468  O   ASP B 367      -1.410   6.240  37.295  1.00  1.00
ATOM   1469  N   TYR B 368      -2.608   7.992  36.331  1.00  1.00
ATOM   1470  CA  TYR B 368      -1.610   8.987  36.705  1.00  1.00
ATOM   1471  C   TYR B 368      -1.586   9.202  38.213  1.00  1.00
ATOM   1472  O   TYR B 368      -0.521   9.357  38.811  1.00  1.00
ATOM   1473  N   PRO B 369      -2.742   9.326  38.874  1.00  1.00
ATOM   1474  CA  PRO B 369      -2.830   9.560  40.310  1.00  1.00
ATOM   1475  C   PRO B 369      -2.167   8.435  41.093  1.00  1.00
ATOM   1476  O   PRO B 369      -1.547   8.669  42.131  1.00  1.00
ATOM   1477  N   LYS B 370      -2.109   7.259  40.657  1.00  1.00
ATOM   1478  CA  LYS B 370      -1.499   6.096  41.289  1.00  1.00
ATOM   1479  C   LYS B 370      -0.000   6.295  41.479  1.00  1.00
ATOM   1480  O   LYS B 370       0.565   5.893  42.495  1.00  1.00
ATOM   1481  N   TYR B 371       0.707   6.882  40.561  1.00  1.00
ATOM   1482  CA  TYR B 371       2.158   7.018  40.619  1.00  1.00
ATOM   1483  C   TYR B 371       2.568   8.474  40.799  1.00  1.00
ATOM   1484  O   TYR B 371       3.710   8.768  41.153  1.00  1.00
ATOM   1485  N   SER B 372       1.697   9.351  40.980  1.00  1.00
ATOM   1486  CA  SER B 372       1.971  10.783  41.019  1.00  1.00
ATOM   1487  C   SER B 372       2.748  11.160  42.274  1.00  1.00
ATOM   1488  O   SER B 372       3.620  12.028  42.238  1.00  1.00
ATOM   1489  N   GLU B 373       2.534  10.580  43.430  1.00  1.00
ATOM   1490  CA  GLU B 373       3.292  10.880  44.639  1.00  1.00
ATOM   1491  C   GLU B 373       4.752  10.472  44.489  1.00  1.00
ATOM   1492  O   GLU B 373       5.654  11.182  44.933  1.00  1.00
ATOM   1493  N   GLU B 374       4.991   9.221  44.021  1.00  1.00
ATOM   1494  CA  GLU B 374       6.353   8.739  43.827  1.00  1.00
ATOM   1495  C   GLU B 374       7.086   9.566  42.778  1.00  1.00
ATOM   1496  O   GLU B 374       8.283   9.824  42.903  1.00  1.00
ATOM   1497  N   SER B 375       6.366   9.890  41.686  1.00  1.00
ATOM   1498  CA  SER B 375       6.938  10.711  40.625  1.00  1.00
ATOM   1499  C   SER B 375       7.376  12.069  41.156  1.00  1.00
ATOM   1500  O   SER B 375       8.411  12.600  40.753  1.00  1.00
ATOM   1501  N   LYS B 376       6.445  12.722  41.908  1.00  1.00
ATOM   1502  CA  LYS B 376       6.704  14.035  42.486  1.00  1.00
ATOM   1503  C   LYS B 376       7.982  14.029  43.316  1.00  1.00
ATOM   1504  O   LYS B 376       8.753  14.988  43.293  1.00  1.00
ATOM   1505  N   LEU B 377       8.157  13.010  44.167  1.00  1.00
ATOM   1506  CA  LEU B 377       9.348  12.883  44.998  1.00  1.00
ATOM   1507  C   LEU B 377      10.603  12.736  44.144  1.00  1.00
ATOM   1508  O   LEU B 377      11.667  13.249  44.494  1.00  1.00
ATOM   1509  N   ASN B 378      10.554  12.175  42.987  1.00  1.00
ATOM   1510  CA  ASN B 378      11.724  11.870  42.173  1.00  1.00
ATOM   1511  C   ASN B 378      12.133  13.068  41.326  1.00  1.00
ATOM   1512  O   ASN B 378      13.311  13.249  41.018  1.00  1.00
ATOM   1513  N   ARG B 379      11.245  13.715  40.643  1.00  1.00
ATOM   1514  CA  ARG B 379      11.601  14.878  39.839  1.00  1.00
ATOM   1515  C   ARG B 379      11.886  16.089  40.718  1.00  1.00
ATOM   1516  O   ARG B 379      11.167  16.351  41.682  1.00  1.00
