# Supplementary material for: ProteinDJ: A high‐performance and modular protein design pipeline
Source: Protein Sci. 2026 Jan 21;35(2):e70464. doi: 10.1002/pro.70464 (PMC12820799; doi:10.1002/pro.70464)
Supplement: Supplementary file 2 — DATA S1. Compressed archive containing input PDB and Bindsweeper YAML files used for benchmarking and comparison of sequence design methods. [file PRO-35-e70464-s001.zip › SupplementaryFile1/binderfolds/ha/fold_33.pdb]

ATOM      1  N   GLY A   1      12.697 -23.234   2.335  1.00  0.00
ATOM      2  CA  GLY A   1      12.159 -21.948   1.907  1.00  0.00
ATOM      3  C   GLY A   1      10.646 -22.011   1.742  1.00  0.00
ATOM      4  O   GLY A   1       9.938 -21.050   2.042  1.00  0.00
ATOM      5  N   GLY A   2      10.146 -23.203   1.365  1.00  0.00
ATOM      6  CA  GLY A   2       8.704 -23.393   1.271  1.00  0.00
ATOM      7  C   GLY A   2       8.058 -23.403   2.651  1.00  0.00
ATOM      8  O   GLY A   2       6.961 -22.877   2.837  1.00  0.00
ATOM      9  N   GLY A   3       8.743 -24.026   3.640  1.00  0.00
ATOM     10  CA  GLY A   3       8.227 -24.013   5.004  1.00  0.00
ATOM     11  C   GLY A   3       8.164 -22.595   5.556  1.00  0.00
ATOM     12  O   GLY A   3       7.215 -22.230   6.250  1.00  0.00
ATOM     13  N   GLY A   4       9.185 -21.777   5.249  1.00  0.00
ATOM     14  CA  GLY A   4       9.173 -20.384   5.677  1.00  0.00
ATOM     15  C   GLY A   4       8.024 -19.619   5.034  1.00  0.00
ATOM     16  O   GLY A   4       7.365 -18.807   5.684  1.00  0.00
ATOM     17  N   GLY A   5       7.835 -19.828   3.709  1.00  0.00
ATOM     18  CA  GLY A   5       6.731 -19.189   3.002  1.00  0.00
ATOM     19  C   GLY A   5       5.387 -19.620   3.576  1.00  0.00
ATOM     20  O   GLY A   5       4.470 -18.810   3.709  1.00  0.00
ATOM     21  N   GLY A   6       5.274 -20.936   3.866  1.00  0.00
ATOM     22  CA  GLY A   6       4.042 -21.461   4.444  1.00  0.00
ATOM     23  C   GLY A   6       3.758 -20.829   5.800  1.00  0.00
ATOM     24  O   GLY A   6       2.617 -20.485   6.108  1.00  0.00
ATOM     25  N   GLY A   7       4.789 -20.814   6.680  1.00  0.00
ATOM     26  CA  GLY A   7       4.628 -20.207   7.996  1.00  0.00
ATOM     27  C   GLY A   7       4.247 -18.737   7.881  1.00  0.00
ATOM     28  O   GLY A   7       3.410 -18.242   8.636  1.00  0.00
ATOM     29  N   GLY A   8       4.872 -18.033   6.929  1.00  0.00
ATOM     30  CA  GLY A   8       4.563 -16.625   6.713  1.00  0.00
ATOM     31  C   GLY A   8       3.113 -16.440   6.282  1.00  0.00
ATOM     32  O   GLY A   8       2.432 -15.523   6.740  1.00  0.00
ATOM     33  N   GLY A   9       2.683 -17.241   5.294  1.00  0.00
ATOM     34  CA  GLY A   9       1.308 -17.180   4.813  1.00  0.00
ATOM     35  C   GLY A   9       0.319 -17.488   5.930  1.00  0.00
ATOM     36  O   GLY A   9      -0.729 -16.851   6.037  1.00  0.00
ATOM     37  N   GLY A  10       0.651 -18.478   6.752  1.00  0.00
ATOM     38  CA  GLY A  10      -0.214 -18.847   7.867  1.00  0.00
ATOM     39  C   GLY A  10      -0.354 -17.699   8.858  1.00  0.00
ATOM     40  O   GLY A  10      -1.450 -17.413   9.341  1.00  0.00
ATOM     41  N   GLY A  11       0.789 -17.076   9.210  1.00  0.00
ATOM     42  CA  GLY A  11       0.749 -15.948  10.133  1.00  0.00
ATOM     43  C   GLY A  11      -0.006 -14.770   9.531  1.00  0.00
ATOM     44  O   GLY A  11      -0.755 -14.081  10.224  1.00  0.00
ATOM     45  N   GLY A  12       0.160 -14.582   8.197  1.00  0.00
ATOM     46  CA  GLY A  12      -0.555 -13.524   7.493  1.00  0.00
ATOM     47  C   GLY A  12      -2.063 -13.707   7.607  1.00  0.00
ATOM     48  O   GLY A  12      -2.800 -12.745   7.823  1.00  0.00
ATOM     49  N   GLY A  13      -2.509 -14.955   7.401  1.00  0.00
ATOM     50  CA  GLY A  13      -3.930 -15.268   7.494  1.00  0.00
ATOM     51  C   GLY A  13      -4.458 -15.022   8.901  1.00  0.00
ATOM     52  O   GLY A  13      -5.563 -14.509   9.079  1.00  0.00
ATOM     53  N   GLY A  14      -3.651 -15.291   9.881  1.00  0.00
ATOM     54  CA  GLY A  14      -4.040 -15.066  11.268  1.00  0.00
ATOM     55  C   GLY A  14      -4.218 -13.581  11.556  1.00  0.00
ATOM     56  O   GLY A  14      -5.168 -13.178  12.228  1.00  0.00
ATOM     57  N   GLY A  15      -3.280 -12.765  10.995  1.00  0.00
ATOM     58  CA  GLY A  15      -3.362 -11.320  11.169  1.00  0.00
ATOM     59  C   GLY A  15      -4.591 -10.751  10.473  1.00  0.00
ATOM     60  O   GLY A  15      -5.272  -9.877  11.010  1.00  0.00
ATOM     61  N   GLY A  16      -4.807 -11.208   9.221  1.00  0.00
ATOM     62  CA  GLY A  16      -5.963 -10.773   8.446  1.00  0.00
ATOM     63  C   GLY A  16      -7.264 -11.097   9.169  1.00  0.00
ATOM     64  O   GLY A  16      -8.200 -10.298   9.172  1.00  0.00
ATOM     65  N   GLY A  17      -7.294 -12.217   9.836  1.00  0.00
ATOM     66  CA  GLY A  17      -8.468 -12.625  10.600  1.00  0.00
ATOM     67  C   GLY A  17      -8.736 -11.665  11.752  1.00  0.00
ATOM     68  O   GLY A  17      -9.881 -11.289  12.005  1.00  0.00
ATOM     69  N   GLY A  18      -7.658 -11.211  12.384  1.00  0.00
ATOM     70  CA  GLY A  18      -7.793 -10.270  13.490  1.00  0.00
ATOM     71  C   GLY A  18      -8.244  -8.901  12.996  1.00  0.00
ATOM     72  O   GLY A  18      -9.088  -8.254  13.616  1.00  0.00
ATOM     73  N   GLY A  19      -7.789  -8.547  11.779  1.00  0.00
ATOM     74  CA  GLY A  19      -8.130  -7.257  11.190  1.00  0.00
ATOM     75  C   GLY A  19      -9.578  -7.232  10.719  1.00  0.00
ATOM     76  O   GLY A  19     -10.284  -6.240  10.903  1.00  0.00
ATOM     77  N   GLY A  20     -10.045  -8.282  10.149  1.00  0.00
ATOM     78  CA  GLY A  20     -11.367  -8.351   9.539  1.00  0.00
ATOM     79  C   GLY A  20     -12.399  -8.891  10.522  1.00  0.00
ATOM     80  O   GLY A  20     -13.563  -8.492  10.495  1.00  0.00
ATOM     81  N   GLY A  21     -11.980  -9.580  11.467  1.00  0.00
ATOM     82  CA  GLY A  21     -12.886 -10.097  12.486  1.00  0.00
ATOM     83  C   GLY A  21     -13.367 -11.499  12.135  1.00  0.00
ATOM     84  O   GLY A  21     -14.025 -12.159  12.939  1.00  0.00
ATOM     85  N   GLY A  22     -13.073 -11.951  10.914  1.00  0.00
ATOM     86  CA  GLY A  22     -13.346 -13.325  10.509  1.00  0.00
ATOM     87  C   GLY A  22     -12.274 -14.275  11.027  1.00  0.00
ATOM     88  O   GLY A  22     -12.452 -15.493  11.015  1.00  0.00
ATOM     89  N   GLY A  23     -12.286 -14.618  12.207  1.00  0.00
ATOM     90  CA  GLY A  23     -11.203 -15.261  12.941  1.00  0.00
ATOM     91  C   GLY A  23     -11.212 -16.769  12.726  1.00  0.00
ATOM     92  O   GLY A  23     -10.160 -17.391  12.578  1.00  0.00
ATOM     93  N   GLY A  24     -12.376 -17.420  12.880  1.00  0.00
ATOM     94  CA  GLY A  24     -12.455 -18.867  12.723  1.00  0.00
ATOM     95  C   GLY A  24     -12.127 -19.285  11.295  1.00  0.00
ATOM     96  O   GLY A  24     -11.398 -20.251  11.073  1.00  0.00
ATOM     97  N   GLY A  25     -12.690 -18.641  10.302  1.00  0.00
ATOM     98  CA  GLY A  25     -12.452 -18.969   8.901  1.00  0.00
ATOM     99  C   GLY A  25     -11.009 -18.684   8.506  1.00  0.00
ATOM    100  O   GLY A  25     -10.383 -19.470   7.795  1.00  0.00
ATOM    101  N   GLY A  26     -10.498 -17.526   8.962  1.00  0.00
ATOM    102  CA  GLY A  26      -9.118 -17.171   8.652  1.00  0.00
ATOM    103  C   GLY A  26      -8.140 -18.132   9.316  1.00  0.00
ATOM    104  O   GLY A  26      -7.121 -18.499   8.730  1.00  0.00
ATOM    105  N   GLY A  27      -8.465 -18.591  10.530  1.00  0.00
ATOM    106  CA  GLY A  27      -7.631 -19.556  11.236  1.00  0.00
ATOM    107  C   GLY A  27      -7.512 -20.858  10.454  1.00  0.00
ATOM    108  O   GLY A  27      -6.441 -21.462  10.394  1.00  0.00
ATOM    109  N   GLY A  28      -8.630 -21.380   9.944  1.00  0.00
ATOM    110  CA  GLY A  28      -8.634 -22.578   9.113  1.00  0.00
ATOM    111  C   GLY A  28      -7.754 -22.398   7.882  1.00  0.00
ATOM    112  O   GLY A  28      -7.016 -23.304   7.497  1.00  0.00
ATOM    113  N   GLY A  29      -7.879 -21.265   7.214  1.00  0.00
ATOM    114  CA  GLY A  29      -7.050 -20.965   6.053  1.00  0.00
ATOM    115  C   GLY A  29      -5.572 -20.939   6.422  1.00  0.00
ATOM    116  O   GLY A  29      -4.725 -21.413   5.665  1.00  0.00
ATOM    117  N   GLY A  30      -5.303 -20.368   7.610  1.00  0.00
ATOM    118  CA  GLY A  30      -3.934 -20.317   8.110  1.00  0.00
ATOM    119  C   GLY A  30      -3.360 -21.717   8.286  1.00  0.00
ATOM    120  O   GLY A  30      -2.201 -21.969   7.957  1.00  0.00
ATOM    121  N   GLY A  31      -4.210 -22.629   8.820  1.00  0.00
ATOM    122  CA  GLY A  31      -3.799 -24.021   8.961  1.00  0.00
ATOM    123  C   GLY A  31      -3.501 -24.647   7.605  1.00  0.00
ATOM    124  O   GLY A  31      -2.528 -25.385   7.451  1.00  0.00
ATOM    125  N   GLY A  32      -4.332 -24.315   6.600  1.00  0.00
ATOM    126  CA  GLY A  32      -4.128 -24.802   5.241  1.00  0.00
ATOM    127  C   GLY A  32      -2.829 -24.265   4.653  1.00  0.00
ATOM    128  O   GLY A  32      -2.111 -24.980   3.954  1.00  0.00
ATOM    129  N   GLY A  33      -2.543 -22.994   4.909  1.00  0.00
ATOM    130  CA  GLY A  33      -1.318 -22.365   4.430  1.00  0.00
ATOM    131  C   GLY A  33      -0.085 -23.083   4.963  1.00  0.00
ATOM    132  O   GLY A  33       0.892 -23.279   4.240  1.00  0.00
ATOM    133  N   GLY A  34      -0.205 -23.506   6.217  1.00  0.00
ATOM    134  CA  GLY A  34       0.866 -24.282   6.830  1.00  0.00
ATOM    135  C   GLY A  34       1.039 -25.626   6.133  1.00  0.00
ATOM    136  O   GLY A  34       2.161 -26.096   5.941  1.00  0.00
ATOM    137  N   GLY A  35      -0.127 -26.099   5.535  1.00  0.00
ATOM    138  CA  GLY A  35      -0.110 -27.339   4.768  1.00  0.00
ATOM    139  C   GLY A  35       0.331 -27.093   3.331  1.00  0.00
ATOM    140  O   GLY A  35       1.108 -27.865   2.769  1.00  0.00
ATOM    141  N   GLY A  36      -0.284 -26.106   2.721  1.00  0.00
ATOM    142  CA  GLY A  36       0.042 -25.656   1.373  1.00  0.00
ATOM    143  C   GLY A  36      -0.083 -24.143   1.252  1.00  0.00
ATOM    144  O   GLY A  36      -1.099 -23.562   1.632  1.00  0.00
ATOM    145  N   GLY A  37       0.982 -23.461   0.961  1.00  0.00
ATOM    146  CA  GLY A  37       1.013 -22.004   1.022  1.00  0.00
ATOM    147  C   GLY A  37       0.186 -21.388  -0.099  1.00  0.00
ATOM    148  O   GLY A  37      -0.537 -20.414   0.112  1.00  0.00
ATOM    149  N   GLY A  38       0.302 -21.752  -1.303  1.00  0.00
ATOM    150  CA  GLY A  38      -0.375 -21.140  -2.439  1.00  0.00
ATOM    151  C   GLY A  38      -1.873 -21.412  -2.400  1.00  0.00
ATOM    152  O   GLY A  38      -2.681 -20.533  -2.699  1.00  0.00
ATOM    153  N   GLY A  39      -2.276 -22.621  -2.069  1.00  0.00
ATOM    154  CA  GLY A  39      -3.687 -22.975  -1.964  1.00  0.00
ATOM    155  C   GLY A  39      -4.380 -22.161  -0.879  1.00  0.00
ATOM    156  O   GLY A  39      -5.497 -21.679  -1.068  1.00  0.00
ATOM    157  N   GLY A  40      -3.726 -22.150   0.327  1.00  0.00
ATOM    158  CA  GLY A  40      -4.287 -21.390   1.438  1.00  0.00
ATOM    159  C   GLY A  40      -4.361 -19.905   1.108  1.00  0.00
ATOM    160  O   GLY A  40      -5.334 -19.231   1.447  1.00  0.00
ATOM    161  N   GLY A  41      -3.331 -19.389   0.460  1.00  0.00
ATOM    162  CA  GLY A  41      -3.302 -17.975   0.107  1.00  0.00
ATOM    163  C   GLY A  41      -4.446 -17.618  -0.833  1.00  0.00
ATOM    164  O   GLY A  41      -5.088 -16.579  -0.679  1.00  0.00
ATOM    165  N   GLY A  42      -4.708 -18.433  -1.813  1.00  0.00
ATOM    166  CA  GLY A  42      -5.800 -18.214  -2.754  1.00  0.00
ATOM    167  C   GLY A  42      -7.152 -18.283  -2.055  1.00  0.00
ATOM    168  O   GLY A  42      -8.042 -17.478  -2.325  1.00  0.00
ATOM    169  N   GLY A  43      -7.319 -19.290  -1.190  1.00  0.00
ATOM    170  CA  GLY A  43      -8.558 -19.455  -0.440  1.00  0.00
ATOM    171  C   GLY A  43      -8.828 -18.250   0.451  1.00  0.00
ATOM    172  O   GLY A  43      -9.961 -17.778   0.546  1.00  0.00
ATOM    173  N   GLY A  44      -7.782 -17.806   1.163  1.00  0.00
ATOM    174  CA  GLY A  44      -7.910 -16.673   2.071  1.00  0.00
ATOM    175  C   GLY A  44      -8.298 -15.406   1.319  1.00  0.00
ATOM    176  O   GLY A  44      -9.137 -14.632   1.780  1.00  0.00
ATOM    177  N   GLY A  45      -7.650 -15.166   0.197  1.00  0.00
ATOM    178  CA  GLY A  45      -7.944 -13.993  -0.617  1.00  0.00
ATOM    179  C   GLY A  45      -9.392 -14.000  -1.091  1.00  0.00
ATOM    180  O   GLY A  45     -10.066 -12.970  -1.075  1.00  0.00
ATOM    181  N   GLY A  46      -9.871 -15.158  -1.472  1.00  0.00
ATOM    182  CA  GLY A  46     -11.247 -15.307  -1.930  1.00  0.00
ATOM    183  C   GLY A  46     -12.235 -15.037  -0.803  1.00  0.00
ATOM    184  O   GLY A  46     -13.253 -14.373  -1.001  1.00  0.00
ATOM    185  N   GLY A  47     -11.930 -15.581   0.387  1.00  0.00
ATOM    186  CA  GLY A  47     -12.804 -15.431   1.544  1.00  0.00
ATOM    187  C   GLY A  47     -12.872 -13.979   1.999  1.00  0.00
ATOM    188  O   GLY A  47     -13.942 -13.473   2.336  1.00  0.00
ATOM    189  N   GLY A  48     -11.716 -13.337   2.120  1.00  0.00
ATOM    190  CA  GLY A  48     -11.651 -11.959   2.590  1.00  0.00
ATOM    191  C   GLY A  48     -12.366 -11.015   1.632  1.00  0.00
ATOM    192  O   GLY A  48     -13.060 -10.092   2.057  1.00  0.00
ATOM    193  N   GLY A  49     -12.146 -11.275   0.323  1.00  0.00
ATOM    194  CA  GLY A  49     -12.798 -10.462  -0.696  1.00  0.00
ATOM    195  C   GLY A  49     -14.314 -10.588  -0.615  1.00  0.00
ATOM    196  O   GLY A  49     -15.036  -9.599  -0.739  1.00  0.00
ATOM    197  N   GLY A  50     -14.787 -11.800  -0.361  1.00  0.00
ATOM    198  CA  GLY A  50     -16.219 -12.059  -0.281  1.00  0.00
ATOM    199  C   GLY A  50     -16.808 -11.505   1.010  1.00  0.00
ATOM    200  O   GLY A  50     -17.893 -10.923   1.009  1.00  0.00
ATOM    201  N   GLY A  51     -16.079 -11.639   2.119  1.00  0.00
ATOM    202  CA  GLY A  51     -16.576 -11.244   3.431  1.00  0.00
ATOM    203  C   GLY A  51     -16.512  -9.733   3.612  1.00  0.00
ATOM    204  O   GLY A  51     -17.433  -9.123   4.155  1.00  0.00
ATOM    205  N   GLY A  52     -15.528  -9.078   3.140  1.00  0.00
ATOM    206  CA  GLY A  52     -15.349  -7.648   3.361  1.00  0.00
ATOM    207  C   GLY A  52     -15.870  -6.838   2.180  1.00  0.00
ATOM    208  O   GLY A  52     -16.369  -5.726   2.350  1.00  0.00
ATOM    209  N   GLY A  53     -16.096  -7.515   1.080  1.00  0.00
ATOM    210  CA  GLY A  53     -16.634  -6.804  -0.073  1.00  0.00
ATOM    211  C   GLY A  53     -15.540  -6.041  -0.810  1.00  0.00
ATOM    212  O   GLY A  53     -15.819  -5.257  -1.717  1.00  0.00
ATOM    213  N   GLY A  54     -14.341  -6.359  -0.555  1.00  0.00
ATOM    214  CA  GLY A  54     -13.190  -5.766  -1.224  1.00  0.00
ATOM    215  C   GLY A  54     -12.872  -6.496  -2.523  1.00  0.00
ATOM    216  O   GLY A  54     -13.072  -7.705  -2.632  1.00  0.00
ATOM    217  N   GLY A  55     -12.139  -5.854  -3.413  1.00  0.00
ATOM    218  CA  GLY A  55     -11.687  -6.537  -4.619  1.00  0.00
ATOM    219  C   GLY A  55     -10.611  -7.567  -4.299  1.00  0.00
ATOM    220  O   GLY A  55      -9.732  -7.323  -3.471  1.00  0.00
ATOM    221  N   GLY A  56     -10.501  -8.550  -5.162  1.00  0.00
ATOM    222  CA  GLY A  56      -9.494  -9.590  -4.997  1.00  0.00
ATOM    223  C   GLY A  56      -8.093  -8.995  -4.930  1.00  0.00
ATOM    224  O   GLY A  56      -7.250  -9.451  -4.157  1.00  0.00
ATOM    225  N   GLY A  57      -7.865  -7.916  -5.678  1.00  0.00
ATOM    226  CA  GLY A  57      -6.564  -7.259  -5.670  1.00  0.00
ATOM    227  C   GLY A  57      -6.240  -6.695  -4.293  1.00  0.00
ATOM    228  O   GLY A  57      -5.102  -6.778  -3.830  1.00  0.00
ATOM    229  N   GLY A  58      -7.283  -6.053  -3.669  1.00  0.00
ATOM    230  CA  GLY A  58      -7.090  -5.498  -2.335  1.00  0.00
ATOM    231  C   GLY A  58      -6.771  -6.592  -1.324  1.00  0.00
ATOM    232  O   GLY A  58      -5.901  -6.426  -0.469  1.00  0.00
ATOM    233  N   GLY A  59      -7.522  -7.707  -1.437  1.00  0.00
ATOM    234  CA  GLY A  59      -7.289  -8.830  -0.536  1.00  0.00
ATOM    235  C   GLY A  59      -5.898  -9.418  -0.737  1.00  0.00
ATOM    236  O   GLY A  59      -5.210  -9.753   0.227  1.00  0.00
ATOM    237  N   GLY A  60      -5.473  -9.529  -1.988  1.00  0.00
ATOM    238  CA  GLY A  60      -4.144 -10.033  -2.313  1.00  0.00
ATOM    239  C   GLY A  60      -3.058  -9.122  -1.755  1.00  0.00
ATOM    240  O   GLY A  60      -2.050  -9.592  -1.227  1.00  0.00
ATOM    241  N   GLY A  61      -3.328  -7.811  -1.801  1.00  0.00
ATOM    242  CA  GLY A  61      -2.377  -6.840  -1.274  1.00  0.00
ATOM    243  C   GLY A  61      -2.249  -6.959   0.239  1.00  0.00
ATOM    244  O   GLY A  61      -1.149  -6.890   0.786  1.00  0.00
ATOM    245  N   GLY A  62      -3.445  -7.071   0.911  1.00  0.00
ATOM    246  CA  GLY A  62      -3.445  -7.230   2.361  1.00  0.00
ATOM    247  C   GLY A  62      -2.696  -8.489   2.777  1.00  0.00
ATOM    248  O   GLY A  62      -1.929  -8.477   3.739  1.00  0.00
ATOM    249  N   GLY A  63      -2.913  -9.565   2.006  1.00  0.00
ATOM    250  CA  GLY A  63      -2.240 -10.823   2.304  1.00  0.00
ATOM    251  C   GLY A  63      -0.736 -10.708   2.087  1.00  0.00
ATOM    252  O   GLY A  63       0.056 -11.208   2.886  1.00  0.00
ATOM    253  N   GLY A  64      -0.362  -9.976   1.024  1.00  0.00
ATOM    254  CA  GLY A  64       1.048  -9.778   0.710  1.00  0.00
ATOM    255  C   GLY A  64       1.756  -9.006   1.816  1.00  0.00
ATOM    256  O   GLY A  64       2.879  -9.337   2.197  1.00  0.00
ATOM    257  N   GLY A  65       1.033  -7.925   2.308  1.00  0.00
ATOM    258  CA  GLY A  65       1.594  -7.126   3.390  1.00  0.00
ATOM    259  C   GLY A  65       1.773  -7.958   4.654  1.00  0.00
ATOM    260  O   GLY A  65       2.795  -7.859   5.334  1.00  0.00
ATOM    261  N   GLY A  66       0.720  -8.739   4.979  1.00  0.00
ATOM    262  CA  GLY A  66       0.778  -9.597   6.156  1.00  0.00
ATOM    263  C   GLY A  66       1.845 -10.673   6.002  1.00  0.00
ATOM    264  O   GLY A  66       2.579 -10.973   6.943  1.00  0.00
ATOM    265  N   GLY A  67       1.975 -11.211   4.785  1.00  0.00
ATOM    266  CA  GLY A  67       2.980 -12.230   4.505  1.00  0.00
ATOM    267  C   GLY A  67       4.388 -11.682   4.697  1.00  0.00
ATOM    268  O   GLY A  67       5.254 -12.354   5.258  1.00  0.00
ATOM    269  N   GLY A  68       4.581 -10.436   4.218  1.00  0.00
ATOM    270  CA  GLY A  68       5.874  -9.780   4.376  1.00  0.00
ATOM    271  C   GLY A  68       6.234  -9.618   5.847  1.00  0.00
ATOM    272  O   GLY A  68       7.380  -9.828   6.243  1.00  0.00
ATOM    273  N   GLY A  69       5.192  -9.195   6.634  1.00  0.00
ATOM    274  CA  GLY A  69       5.396  -9.037   8.070  1.00  0.00
ATOM    275  C   GLY A  69       5.728 -10.370   8.729  1.00  0.00
ATOM    276  O   GLY A  69       6.606 -10.446   9.588  1.00  0.00
ATOM    277  N   GLY A  70       5.016 -11.404   8.305  1.00  0.00
ATOM    278  CA  GLY A  70       5.237 -12.740   8.847  1.00  0.00
ATOM    279  C   GLY A  70       6.627 -13.255   8.495  1.00  0.00
ATOM    280  O   GLY A  70       7.296 -13.877   9.319  1.00  0.00
ATOM    281  N   GLY A  71       7.064 -12.975   7.276  1.00  0.00
ATOM    282  CA  GLY A  71       8.396 -13.377   6.842  1.00  0.00
ATOM    283  C   GLY A  71       9.475 -12.723   7.696  1.00  0.00
ATOM    284  O   GLY A  71      10.458 -13.363   8.069  1.00  0.00
ATOM    285  N   GLY A  72       9.243 -11.428   7.999  1.00  0.00
ATOM    286  CA  GLY A  72      10.190 -10.699   8.834  1.00  0.00
ATOM    287  C   GLY A  72      10.212 -11.252  10.253  1.00  0.00
ATOM    288  O   GLY A  72      11.273 -11.377  10.865  1.00  0.00
ATOM    289  N   GLY A  73       9.014 -11.667  10.738  1.00  0.00
ATOM    290  CA  GLY A  73       8.899 -12.253  12.069  1.00  0.00
ATOM    291  C   GLY A  73       9.616 -13.595  12.144  1.00  0.00
ATOM    292  O   GLY A  73      10.260 -13.910  13.145  1.00  0.00
ATOM    293  N   GLY A  74       9.448 -14.413  11.118  1.00  0.00
ATOM    294  CA  GLY A  74      10.030 -15.750  11.105  1.00  0.00
ATOM    295  C   GLY A  74      11.530 -15.694  10.846  1.00  0.00
ATOM    296  O   GLY A  74      12.296 -16.481  11.402  1.00  0.00
ATOM    297  N   GLY A  75      12.044 -14.755  10.304  1.00  0.00
ATOM    298  CA  GLY A  75      13.486 -14.622  10.133  1.00  0.00
ATOM    299  C   GLY A  75      14.148 -14.125  11.411  1.00  0.00
ATOM    300  O   GLY A  75      13.471 -13.768  12.375  1.00  0.00
ATOM    301  N   ALA B  76      16.391   4.999  34.944  1.00  1.00
ATOM    302  CA  ALA B  76      14.939   5.056  35.070  1.00  1.00
ATOM    303  C   ALA B  76      14.258   4.329  33.918  1.00  1.00
ATOM    304  O   ALA B  76      14.724   4.375  32.779  1.00  1.00
ATOM    305  N   ASP B  77      13.106   3.665  34.175  1.00  1.00
ATOM    306  CA  ASP B  77      12.393   3.006  33.087  1.00  1.00
ATOM    307  C   ASP B  77      12.040   3.993  31.982  1.00  1.00
ATOM    308  O   ASP B  77      11.660   5.132  32.252  1.00  1.00
ATOM    309  N   THR B  78      11.780   3.393  30.764  1.00  1.00
ATOM    310  CA  THR B  78      11.425   4.188  29.594  1.00  1.00
ATOM    311  C   THR B  78      10.436   3.447  28.704  1.00  1.00
ATOM    312  O   THR B  78      10.464   2.219  28.617  1.00  1.00
ATOM    313  N   ILE B  79       9.720   4.156  27.925  1.00  1.00
ATOM    314  CA  ILE B  79       8.834   3.745  26.843  1.00  1.00
ATOM    315  C   ILE B  79       8.936   4.694  25.656  1.00  1.00
ATOM    316  O   ILE B  79       9.017   5.910  25.827  1.00  1.00
ATOM    317  N   CYS B  80       9.138   4.183  24.488  1.00  1.00
ATOM    318  CA  CYS B  80       9.253   4.945  23.251  1.00  1.00
ATOM    319  C   CYS B  80       8.164   4.554  22.260  1.00  1.00
ATOM    320  O   CYS B  80       7.822   3.379  22.131  1.00  1.00
ATOM    321  N   ILE B  81       7.577   5.629  21.566  1.00  1.00
ATOM    322  CA  ILE B  81       6.644   5.420  20.465  1.00  1.00
ATOM    323  C   ILE B  81       7.365   5.426  19.123  1.00  1.00
ATOM    324  O   ILE B  81       8.137   6.338  18.826  1.00  1.00
ATOM    325  N   GLY B  82       7.324   4.347  18.389  1.00  1.00
ATOM    326  CA  GLY B  82       8.078   4.257  17.145  1.00  1.00
ATOM    327  C   GLY B  82       7.186   3.821  15.990  1.00  1.00
ATOM    328  O   GLY B  82       6.020   3.481  16.188  1.00  1.00
ATOM    329  N   TYR B  83       7.877   3.254  14.939  1.00  1.00
ATOM    330  CA  TYR B  83       7.266   2.731  13.723  1.00  1.00
ATOM    331  C   TYR B  83       8.068   1.564  13.161  1.00  1.00
ATOM    332  O   TYR B  83       9.292   1.521  13.288  1.00  1.00
ATOM    333  N   HIS B  84       7.414   0.733  12.332  1.00  1.00
ATOM    334  CA  HIS B  84       8.026  -0.425  11.693  1.00  1.00
ATOM    335  C   HIS B  84       9.072  -0.002  10.670  1.00  1.00
ATOM    336  O   HIS B  84       8.885   0.975   9.945  1.00  1.00
ATOM    337  N   ALA B  85      10.070  -0.818  10.506  1.00  1.00
ATOM    338  CA  ALA B  85      11.082  -0.841   9.457  1.00  1.00
ATOM    339  C   ALA B  85      11.447  -2.269   9.075  1.00  1.00
ATOM    340  O   ALA B  85      11.443  -3.167   9.917  1.00  1.00
ATOM    341  N   ASN B  86      11.723  -2.540   7.884  1.00  1.00
ATOM    342  CA  ASN B  86      12.115  -3.863   7.412  1.00  1.00
ATOM    343  C   ASN B  86      13.224  -3.771   6.372  1.00  1.00
ATOM    344  O   ASN B  86      13.474  -2.705   5.810  1.00  1.00
ATOM    345  N   ASN B  87      13.470  -4.825   5.650  1.00  1.00
ATOM    346  CA  ASN B  87      14.508  -4.927   4.631  1.00  1.00
ATOM    347  C   ASN B  87      13.936  -4.695   3.238  1.00  1.00
ATOM    348  O   ASN B  87      14.679  -4.471   2.281  1.00  1.00
ATOM    349  N   SER B  88      12.832  -4.135   3.080  1.00  1.00
ATOM    350  CA  SER B  88      12.243  -3.818   1.785  1.00  1.00
ATOM    351  C   SER B  88      13.055  -2.755   1.056  1.00  1.00
ATOM    352  O   SER B  88      13.471  -1.761   1.651  1.00  1.00
ATOM    353  N   THR B  89      13.186  -2.959  -0.289  1.00  1.00
ATOM    354  CA  THR B  89      13.904  -1.999  -1.120  1.00  1.00
ATOM    355  C   THR B  89      13.001  -1.427  -2.205  1.00  1.00
ATOM    356  O   THR B  89      13.276  -0.361  -2.757  1.00  1.00
ATOM    357  N   ASP B  90      11.683  -1.777  -2.104  1.00  1.00
ATOM    358  CA  ASP B  90      10.679  -1.207  -2.994  1.00  1.00
ATOM    359  C   ASP B  90      10.566   0.300  -2.803  1.00  1.00
ATOM    360  O   ASP B  90      10.602   0.797  -1.677  1.00  1.00
ATOM    361  N   THR B  91      10.399   1.000  -3.937  1.00  1.00
ATOM    362  CA  THR B  91      10.239   2.449  -3.907  1.00  1.00
ATOM    363  C   THR B  91       8.970   2.878  -4.632  1.00  1.00
ATOM    364  O   THR B  91       8.576   2.269  -5.627  1.00  1.00
ATOM    365  N   VAL B  92       8.456   3.959  -4.249  1.00  1.00
ATOM    366  CA  VAL B  92       7.318   4.653  -4.841  1.00  1.00
ATOM    367  C   VAL B  92       7.627   6.128  -5.064  1.00  1.00
ATOM    368  O   VAL B  92       8.386   6.734  -4.307  1.00  1.00
ATOM    369  N   ASP B  93       6.914   6.767  -5.897  1.00  1.00
ATOM    370  CA  ASP B  93       6.963   8.212  -6.086  1.00  1.00
ATOM    371  C   ASP B  93       5.722   8.885  -5.516  1.00  1.00
ATOM    372  O   ASP B  93       4.629   8.319  -5.544  1.00  1.00
ATOM    373  N   THR B  94       5.935  10.089  -5.029  1.00  1.00
ATOM    374  CA  THR B  94       4.856  10.983  -4.625  1.00  1.00
ATOM    375  C   THR B  94       4.867  12.265  -5.448  1.00  1.00
ATOM    376  O   THR B  94       5.912  12.691  -5.939  1.00  1.00
ATOM    377  N   VAL B  95       4.098  13.191  -5.239  1.00  1.00
ATOM    378  CA  VAL B  95       4.157  14.493  -5.893  1.00  1.00
ATOM    379  C   VAL B  95       5.340  15.309  -5.390  1.00  1.00
ATOM    380  O   VAL B  95       6.007  15.995  -6.164  1.00  1.00
ATOM    381  N   LEU B  96       5.744  15.195  -4.236  1.00  1.00
ATOM    382  CA  LEU B  96       6.835  15.954  -3.637  1.00  1.00
ATOM    383  C   LEU B  96       8.133  15.155  -3.648  1.00  1.00
ATOM    384  O   LEU B  96       9.217  15.715  -3.810  1.00  1.00
ATOM    385  N   GLU B  97       8.273  14.033  -3.928  1.00  1.00
ATOM    386  CA  GLU B  97       9.374  13.112  -3.671  1.00  1.00
ATOM    387  C   GLU B  97       9.371  11.959  -4.665  1.00  1.00
ATOM    388  O   GLU B  97       8.337  11.333  -4.902  1.00  1.00
ATOM    389  N   LYS B  98      10.537  11.696  -5.258  1.00  1.00
ATOM    390  CA  LYS B  98      10.733  10.521  -6.098  1.00  1.00
ATOM    391  C   LYS B  98      11.606   9.485  -5.402  1.00  1.00
ATOM    392  O   LYS B  98      12.651   9.815  -4.842  1.00  1.00
ATOM    393  N   ASN B  99      11.201   8.153  -5.652  1.00  1.00
ATOM    394  CA  ASN B  99      12.131   7.121  -5.209  1.00  1.00
ATOM    395  C   ASN B  99      12.161   7.024  -3.689  1.00  1.00
ATOM    396  O   ASN B  99      13.228   7.050  -3.076  1.00  1.00
ATOM    397  N   VAL B 100      10.998   7.113  -3.008  1.00  1.00
ATOM    398  CA  VAL B 100      10.811   6.823  -1.592  1.00  1.00
ATOM    399  C   VAL B 100      10.777   5.322  -1.337  1.00  1.00
ATOM    400  O   VAL B 100       9.981   4.599  -1.935  1.00  1.00
ATOM    401  N   THR B 101      11.823   4.849  -0.524  1.00  1.00
ATOM    402  CA  THR B 101      11.756   3.454  -0.105  1.00  1.00
ATOM    403  C   THR B 101      10.702   3.252   0.975  1.00  1.00
ATOM    404  O   THR B 101      10.677   3.972   1.974  1.00  1.00
ATOM    405  N   VAL B 102       9.848   2.281   0.823  1.00  1.00
ATOM    406  CA  VAL B 102       8.730   2.045   1.728  1.00  1.00
ATOM    407  C   VAL B 102       8.719   0.606   2.227  1.00  1.00
ATOM    408  O   VAL B 102       9.087  -0.316   1.500  1.00  1.00
ATOM    409  N   THR B 103       8.089   0.370   3.407  1.00  1.00
ATOM    410  CA  THR B 103       8.003  -0.959   4.000  1.00  1.00
ATOM    411  C   THR B 103       7.029  -1.843   3.231  1.00  1.00
ATOM    412  O   THR B 103       7.275  -3.034   3.039  1.00  1.00
ATOM    413  N   HIS B 104       6.068  -1.533   2.719  1.00  1.00
ATOM    414  CA  HIS B 104       5.039  -2.275   2.002  1.00  1.00
ATOM    415  C   HIS B 104       4.460  -1.451   0.859  1.00  1.00
ATOM    416  O   HIS B 104       4.309  -0.234   0.973  1.00  1.00
ATOM    417  N   SER B 105       4.222  -2.166  -0.261  1.00  1.00
ATOM    418  CA  SER B 105       3.667  -1.585  -1.477  1.00  1.00
ATOM    419  C   SER B 105       3.109  -2.664  -2.397  1.00  1.00
ATOM    420  O   SER B 105       3.535  -3.817  -2.347  1.00  1.00
ATOM    421  N   VAL B 106       2.385  -2.302  -3.389  1.00  1.00
ATOM    422  CA  VAL B 106       1.743  -3.178  -4.362  1.00  1.00
ATOM    423  C   VAL B 106       1.893  -2.634  -5.777  1.00  1.00
ATOM    424  O   VAL B 106       1.751  -1.434  -6.009  1.00  1.00
ATOM    425  N   ASN B 107       2.312  -3.555  -6.754  1.00  1.00
ATOM    426  CA  ASN B 107       2.330  -3.140  -8.151  1.00  1.00
ATOM    427  C   ASN B 107       0.931  -3.174  -8.754  1.00  1.00
ATOM    428  O   ASN B 107       0.215  -4.167  -8.628  1.00  1.00
ATOM    429  N   LEU B 108       0.506  -2.080  -9.398  1.00  1.00
ATOM    430  CA  LEU B 108      -0.809  -1.979 -10.020  1.00  1.00
ATOM    431  C   LEU B 108      -0.714  -2.106 -11.536  1.00  1.00
ATOM    432  O   LEU B 108      -1.692  -2.441 -12.203  1.00  1.00
ATOM    433  N   LEU B 109       0.369  -2.257 -12.079  1.00  1.00
ATOM    434  CA  LEU B 109       0.676  -2.341 -13.502  1.00  1.00
ATOM    435  C   LEU B 109       1.211  -3.721 -13.870  1.00  1.00
ATOM    436  O   LEU B 109       2.194  -4.189 -13.296  1.00  1.00
ATOM    437  N   GLU B 110       0.325  -4.462 -14.668  1.00  1.00
ATOM    438  CA  GLU B 110       0.726  -5.766 -15.181  1.00  1.00
ATOM    439  C   GLU B 110       1.581  -5.627 -16.434  1.00  1.00
ATOM    440  O   GLU B 110       1.241  -4.875 -17.348  1.00  1.00
ATOM    441  N   ASP B 111       2.748  -6.299 -16.434  1.00  1.00
ATOM    442  CA  ASP B 111       3.661  -6.215 -17.568  1.00  1.00
ATOM    443  C   ASP B 111       4.091  -7.601 -18.031  1.00  1.00
ATOM    444  O   ASP B 111       4.513  -7.781 -19.174  1.00  1.00
ATOM    445  N   SER B 112       3.502  -8.609 -17.487  1.00  1.00
ATOM    446  CA  SER B 112       3.753 -10.019 -17.763  1.00  1.00
ATOM    447  C   SER B 112       2.591 -10.647 -18.522  1.00  1.00
ATOM    448  O   SER B 112       1.427 -10.430 -18.184  1.00  1.00
ATOM    449  N   HIS B 113       2.865 -11.256 -19.621  1.00  1.00
ATOM    450  CA  HIS B 113       1.973 -12.110 -20.396  1.00  1.00
ATOM    451  C   HIS B 113       2.597 -13.477 -20.644  1.00  1.00
ATOM    452  O   HIS B 113       3.800 -13.587 -20.883  1.00  1.00
ATOM    453  N   ASN B 114       2.001 -14.459 -20.877  1.00  1.00
ATOM    454  CA  ASN B 114       2.460 -15.827 -21.086  1.00  1.00
ATOM    455  C   ASN B 114       2.903 -16.046 -22.526  1.00  1.00
ATOM    456  O   ASN B 114       3.611 -17.007 -22.829  1.00  1.00
ATOM    457  N   GLY B 115       2.992 -15.247 -23.372  1.00  1.00
ATOM    458  CA  GLY B 115       3.539 -15.300 -24.722  1.00  1.00
ATOM    459  C   GLY B 115       2.852 -16.376 -25.553  1.00  1.00
ATOM    460  O   GLY B 115       3.482 -17.026 -26.387  1.00  1.00
ATOM    461  N   LYS B 116       1.629 -16.713 -25.364  1.00  1.00
ATOM    462  CA  LYS B 116       0.872 -17.752 -26.051  1.00  1.00
ATOM    463  C   LYS B 116      -0.505 -17.248 -26.465  1.00  1.00
ATOM    464  O   LYS B 116      -1.124 -16.454 -25.757  1.00  1.00
ATOM    465  N   LEU B 117      -1.007 -17.734 -27.663  1.00  1.00
ATOM    466  CA  LEU B 117      -2.438 -17.631 -27.921  1.00  1.00
ATOM    467  C   LEU B 117      -3.208 -18.734 -27.202  1.00  1.00
ATOM    468  O   LEU B 117      -2.841 -19.907 -27.270  1.00  1.00
ATOM    469  N   CYS B 118      -4.208 -18.400 -26.485  1.00  1.00
ATOM    470  CA  CYS B 118      -4.940 -19.327 -25.631  1.00  1.00
ATOM    471  C   CYS B 118      -6.420 -19.354 -25.989  1.00  1.00
ATOM    472  O   CYS B 118      -6.989 -18.341 -26.395  1.00  1.00
ATOM    473  N   ARG B 119      -7.141 -20.408 -25.529  1.00  1.00
ATOM    474  CA  ARG B 119      -8.598 -20.341 -25.557  1.00  1.00
ATOM    475  C   ARG B 119      -9.120 -19.292 -24.584  1.00  1.00
ATOM    476  O   ARG B 119      -8.614 -19.158 -23.470  1.00  1.00
ATOM    477  N   LEU B 120     -10.281 -18.703 -24.985  1.00  1.00
ATOM    478  CA  LEU B 120     -10.997 -17.793 -24.098  1.00  1.00
ATOM    479  C   LEU B 120     -12.232 -18.461 -23.504  1.00  1.00
ATOM    480  O   LEU B 120     -13.128 -18.890 -24.231  1.00  1.00
ATOM    481  N   LYS B 121     -12.311 -18.567 -22.145  1.00  1.00
ATOM    482  CA  LYS B 121     -13.536 -19.149 -21.610  1.00  1.00
ATOM    483  C   LYS B 121     -13.769 -20.549 -22.165  1.00  1.00
ATOM    484  O   LYS B 121     -14.910 -20.972 -22.348  1.00  1.00
ATOM    485  N   GLY B 122     -12.658 -21.255 -22.703  1.00  1.00
ATOM    486  CA  GLY B 122     -12.723 -22.657 -23.097  1.00  1.00
ATOM    487  C   GLY B 122     -12.826 -22.800 -24.610  1.00  1.00
ATOM    488  O   GLY B 122     -12.537 -23.861 -25.164  1.00  1.00
ATOM    489  N   ILE B 123     -13.015 -21.867 -25.361  1.00  1.00
ATOM    490  CA  ILE B 123     -13.167 -21.845 -26.811  1.00  1.00
ATOM    491  C   ILE B 123     -11.890 -21.369 -27.491  1.00  1.00
ATOM    492  O   ILE B 123     -11.339 -20.326 -27.139  1.00  1.00
ATOM    493  N   ALA B 124     -11.397 -22.210 -28.488  1.00  1.00
ATOM    494  CA  ALA B 124     -10.206 -21.844 -29.246  1.00  1.00
ATOM    495  C   ALA B 124     -10.532 -20.821 -30.325  1.00  1.00
ATOM    496  O   ALA B 124     -11.542 -20.937 -31.020  1.00  1.00
ATOM    497  N   PRO B 125      -9.580 -19.888 -30.574  1.00  1.00
ATOM    498  CA  PRO B 125      -9.734 -18.945 -31.674  1.00  1.00
ATOM    499  C   PRO B 125      -9.739 -19.662 -33.018  1.00  1.00
ATOM    500  O   PRO B 125      -8.967 -20.596 -33.237  1.00  1.00
ATOM    501  N   SER B 126     -17.490 -22.044 -35.034  1.00  1.00
ATOM    502  CA  SER B 126     -17.422 -21.315 -33.773  1.00  1.00
ATOM    503  C   SER B 126     -15.980 -21.000 -33.396  1.00  1.00
ATOM    504  O   SER B 126     -15.086 -21.827 -33.579  1.00  1.00
ATOM    505  N   TRP B 127     -15.823 -19.835 -32.838  1.00  1.00
ATOM    506  CA  TRP B 127     -14.534 -19.377 -32.331  1.00  1.00
ATOM    507  C   TRP B 127     -14.707 -18.227 -31.348  1.00  1.00
ATOM    508  O   TRP B 127     -15.590 -17.385 -31.510  1.00  1.00
ATOM    509  N   SER B 128     -13.654 -17.987 -30.524  1.00  1.00
ATOM    510  CA  SER B 128     -13.700 -16.952 -29.498  1.00  1.00
ATOM    511  C   SER B 128     -13.040 -15.667 -29.982  1.00  1.00
ATOM    512  O   SER B 128     -13.352 -14.578 -29.500  1.00  1.00
ATOM    513  N   TYR B 129     -12.494 -15.574 -30.930  1.00  1.00
ATOM    514  CA  TYR B 129     -11.774 -14.522 -31.636  1.00  1.00
ATOM    515  C   TYR B 129     -11.180 -15.039 -32.940  1.00  1.00
ATOM    516  O   TYR B 129     -10.796 -16.205 -33.039  1.00  1.00
ATOM    517  N   ILE B 130     -10.883 -14.093 -33.850  1.00  1.00
ATOM    518  CA  ILE B 130     -10.114 -14.374 -35.056  1.00  1.00
ATOM    519  C   ILE B 130      -8.803 -13.598 -35.068  1.00  1.00
ATOM    520  O   ILE B 130      -8.758 -12.431 -34.678  1.00  1.00
ATOM    521  N   SER B 131     -16.941  -9.009 -36.593  1.00  1.00
ATOM    522  CA  SER B 131     -16.214  -9.093 -35.332  1.00  1.00
ATOM    523  C   SER B 131     -17.139  -9.485 -34.187  1.00  1.00
ATOM    524  O   SER B 131     -16.694 -10.022 -33.173  1.00  1.00
ATOM    525  N   SER B 132     -18.362  -9.432 -34.318  1.00  1.00
ATOM    526  CA  SER B 132     -19.361  -9.778 -33.314  1.00  1.00
ATOM    527  C   SER B 132     -20.104 -11.054 -33.693  1.00  1.00
ATOM    528  O   SER B 132     -20.817 -11.634 -32.875  1.00  1.00
ATOM    529  N   VAL B 133     -19.558 -11.853 -34.465  1.00  1.00
ATOM    530  CA  VAL B 133     -19.956 -13.216 -34.796  1.00  1.00
ATOM    531  C   VAL B 133     -19.150 -14.234 -34.001  1.00  1.00
ATOM    532  O   VAL B 133     -17.922 -14.268 -34.082  1.00  1.00
ATOM    533  N   SER B 134     -19.867 -15.113 -33.239  1.00  1.00
ATOM    534  CA  SER B 134     -19.210 -16.126 -32.421  1.00  1.00
ATOM    535  C   SER B 134     -19.299 -17.500 -33.072  1.00  1.00
ATOM    536  O   SER B 134     -18.425 -18.346 -32.880  1.00  1.00
ATOM    537  N   SER B 135     -20.135 -17.910 -33.680  1.00  1.00
ATOM    538  CA  SER B 135     -20.216 -19.141 -34.458  1.00  1.00
ATOM    539  C   SER B 135     -20.914 -18.904 -35.791  1.00  1.00
ATOM    540  O   SER B 135     -21.831 -18.088 -35.886  1.00  1.00
ATOM    541  N   SER B 136     -24.573 -16.334 -35.757  1.00  1.00
ATOM    542  CA  SER B 136     -24.737 -16.313 -34.308  1.00  1.00
ATOM    543  C   SER B 136     -23.891 -15.216 -33.674  1.00  1.00
ATOM    544  O   SER B 136     -22.697 -15.101 -33.953  1.00  1.00
ATOM    545  N   ARG B 137     -24.565 -14.206 -33.158  1.00  1.00
ATOM    546  CA  ARG B 137     -23.880 -13.045 -32.603  1.00  1.00
ATOM    547  C   ARG B 137     -23.450 -13.295 -31.164  1.00  1.00
ATOM    548  O   ARG B 137     -24.187 -13.893 -30.380  1.00  1.00
ATOM    549  N   GLY B 138     -22.324 -12.668 -30.816  1.00  1.00
ATOM    550  CA  GLY B 138     -21.753 -12.681 -29.474  1.00  1.00
ATOM    551  C   GLY B 138     -20.893 -11.448 -29.229  1.00  1.00
ATOM    552  O   GLY B 138     -20.120 -11.036 -30.094  1.00  1.00
ATOM    553  N   PHE B 139     -21.016 -10.834 -28.089  1.00  1.00
ATOM    554  CA  PHE B 139     -20.183  -9.691 -27.736  1.00  1.00
ATOM    555  C   PHE B 139     -18.823 -10.139 -27.215  1.00  1.00
ATOM    556  O   PHE B 139     -18.735 -11.026 -26.366  1.00  1.00
ATOM    557  N   GLY B 140     -17.773  -9.190 -27.673  1.00  1.00
ATOM    558  CA  GLY B 140     -16.473  -9.399 -27.049  1.00  1.00
ATOM    559  C   GLY B 140     -15.533 -10.159 -27.976  1.00  1.00
ATOM    560  O   GLY B 140     -14.328 -10.227 -27.735  1.00  1.00
ATOM    561  N   SER B 141     -16.025 -10.674 -29.101  1.00  1.00
ATOM    562  CA  SER B 141     -15.144 -11.192 -30.141  1.00  1.00
ATOM    563  C   SER B 141     -14.479 -10.060 -30.914  1.00  1.00
ATOM    564  O   SER B 141     -15.094  -9.023 -31.166  1.00  1.00
ATOM    565  N   GLY B 142     -13.580 -10.449 -31.810  1.00  1.00
ATOM    566  CA  GLY B 142     -12.796  -9.478 -32.564  1.00  1.00
ATOM    567  C   GLY B 142     -11.811 -10.171 -33.497  1.00  1.00
ATOM    568  O   GLY B 142     -11.476 -11.340 -33.305  1.00  1.00
ATOM    569  N   ILE B 143     -11.199  -9.431 -34.351  1.00  1.00
ATOM    570  CA  ILE B 143     -10.074  -9.866 -35.169  1.00  1.00
ATOM    571  C   ILE B 143      -8.784  -9.179 -34.741  1.00  1.00
ATOM    572  O   ILE B 143      -8.751  -7.963 -34.550  1.00  1.00
ATOM    573  N   ILE B 144      -7.790  -9.982 -34.459  1.00  1.00
ATOM    574  CA  ILE B 144      -6.462  -9.509 -34.088  1.00  1.00
ATOM    575  C   ILE B 144      -5.401 -10.035 -35.046  1.00  1.00
ATOM    576  O   ILE B 144      -5.498 -11.159 -35.538  1.00  1.00
ATOM    577  N   THR B 145      -4.369  -9.372 -35.237  1.00  1.00
ATOM    578  CA  THR B 145      -3.145  -9.829 -35.885  1.00  1.00
ATOM    579  C   THR B 145      -2.065 -10.145 -34.859  1.00  1.00
ATOM    580  O   THR B 145      -1.765  -9.329 -33.987  1.00  1.00
ATOM    581  N   SER B 146      -1.474 -11.417 -35.057  1.00  1.00
ATOM    582  CA  SER B 146      -0.568 -11.855 -34.002  1.00  1.00
ATOM    583  C   SER B 146       0.537 -12.743 -34.558  1.00  1.00
ATOM    584  O   SER B 146       0.305 -13.550 -35.458  1.00  1.00
ATOM    585  N   ASN B 147       1.703 -12.671 -33.902  1.00  1.00
ATOM    586  CA  ASN B 147       2.808 -13.539 -34.292  1.00  1.00
ATOM    587  C   ASN B 147       3.021 -14.651 -33.273  1.00  1.00
ATOM    588  O   ASN B 147       3.736 -15.618 -33.535  1.00  1.00
ATOM    589  N   ALA B 148       2.305 -14.732 -32.295  1.00  1.00
ATOM    590  CA  ALA B 148       2.300 -15.741 -31.243  1.00  1.00
ATOM    591  C   ALA B 148       1.828 -17.088 -31.774  1.00  1.00
ATOM    592  O   ALA B 148       0.901 -17.158 -32.581  1.00  1.00
ATOM    593  N   SER B 149       2.155 -18.182 -30.993  1.00  1.00
ATOM    594  CA  SER B 149       1.702 -19.520 -31.354  1.00  1.00
ATOM    595  C   SER B 149       0.569 -19.981 -30.447  1.00  1.00
ATOM    596  O   SER B 149       0.604 -19.768 -29.235  1.00  1.00
ATOM    597  N   MET B 150      -0.343 -20.820 -31.033  1.00  1.00
ATOM    598  CA  MET B 150      -1.404 -21.390 -30.212  1.00  1.00
ATOM    599  C   MET B 150      -0.868 -22.493 -29.308  1.00  1.00
ATOM    600  O   MET B 150      -0.137 -23.377 -29.757  1.00  1.00
ATOM    601  N   HIS B 151      -1.211 -22.468 -28.080  1.00  1.00
ATOM    602  CA  HIS B 151      -0.924 -23.488 -27.078  1.00  1.00
ATOM    603  C   HIS B 151      -2.205 -24.010 -26.441  1.00  1.00
ATOM    604  O   HIS B 151      -3.163 -23.262 -26.246  1.00  1.00
ATOM    605  N   GLU B 152      -2.187 -25.183 -25.888  1.00  1.00
ATOM    606  CA  GLU B 152      -3.318 -25.672 -25.109  1.00  1.00
ATOM    607  C   GLU B 152      -3.402 -24.970 -23.759  1.00  1.00
ATOM    608  O   GLU B 152      -2.572 -25.196 -22.879  1.00  1.00
ATOM    609  N   CYS B 153      -3.893 -23.824 -23.778  1.00  1.00
ATOM    610  CA  CYS B 153      -4.093 -22.953 -22.626  1.00  1.00
ATOM    611  C   CYS B 153      -5.454 -22.270 -22.681  1.00  1.00
ATOM    612  O   CYS B 153      -5.950 -21.939 -23.757  1.00  1.00
ATOM    613  N   ASN B 154      -5.950 -21.787 -21.648  1.00  1.00
ATOM    614  CA  ASN B 154      -7.179 -21.026 -21.456  1.00  1.00
ATOM    615  C   ASN B 154      -6.921 -19.755 -20.656  1.00  1.00
ATOM    616  O   ASN B 154      -6.251 -19.786 -19.623  1.00  1.00
ATOM    617  N   THR B 155      -7.619 -18.652 -21.151  1.00  1.00
ATOM    618  CA  THR B 155      -7.421 -17.360 -20.506  1.00  1.00
ATOM    619  C   THR B 155      -8.706 -16.542 -20.505  1.00  1.00
ATOM    620  O   THR B 155      -9.520 -16.646 -21.423  1.00  1.00
ATOM    621  N   LYS B 156      -8.792 -15.549 -19.724  1.00  1.00
ATOM    622  CA  LYS B 156      -9.877 -14.577 -19.659  1.00  1.00
ATOM    623  C   LYS B 156      -9.519 -13.300 -20.408  1.00  1.00
ATOM    624  O   LYS B 156     -10.397 -12.583 -20.887  1.00  1.00
ATOM    625  N   CYS B 157      -8.282 -13.233 -20.808  1.00  1.00
ATOM    626  CA  CYS B 157      -7.664 -12.059 -21.412  1.00  1.00
ATOM    627  C   CYS B 157      -6.580 -12.456 -22.406  1.00  1.00
ATOM    628  O   CYS B 157      -5.716 -13.278 -22.101  1.00  1.00
ATOM    629  N   GLN B 158      -6.745 -12.067 -23.648  1.00  1.00
ATOM    630  CA  GLN B 158      -5.822 -12.348 -24.741  1.00  1.00
ATOM    631  C   GLN B 158      -5.435 -11.072 -25.477  1.00  1.00
ATOM    632  O   GLN B 158      -6.283 -10.225 -25.758  1.00  1.00
ATOM    633  N   THR B 159      -4.172 -10.797 -25.530  1.00  1.00
ATOM    634  CA  THR B 159      -3.573  -9.778 -26.382  1.00  1.00
ATOM    635  C   THR B 159      -2.847 -10.406 -27.565  1.00  1.00
ATOM    636  O   THR B 159      -2.247 -11.474 -27.441  1.00  1.00
ATOM    637  N   PRO B 160      -2.399  -9.657 -28.526  1.00  1.00
ATOM    638  CA  PRO B 160      -1.667 -10.170 -29.678  1.00  1.00
ATOM    639  C   PRO B 160      -0.267 -10.622 -29.285  1.00  1.00
ATOM    640  O   PRO B 160       0.262 -11.587 -29.836  1.00  1.00
ATOM    641  N   LEU B 161       0.227 -10.408 -28.226  1.00  1.00
ATOM    642  CA  LEU B 161       1.554 -10.772 -27.745  1.00  1.00
ATOM    643  C   LEU B 161       1.496 -11.996 -26.838  1.00  1.00
ATOM    644  O   LEU B 161       2.434 -12.792 -26.793  1.00  1.00
ATOM    645  N   GLY B 162       0.342 -12.265 -26.245  1.00  1.00
ATOM    646  CA  GLY B 162       0.205 -13.314 -25.242  1.00  1.00
ATOM    647  C   GLY B 162      -1.018 -13.080 -24.363  1.00  1.00
ATOM    648  O   GLY B 162      -1.450 -11.943 -24.174  1.00  1.00
ATOM    649  N   ALA B 163      -1.394 -14.131 -23.574  1.00  1.00
ATOM    650  CA  ALA B 163      -2.510 -14.019 -22.642  1.00  1.00
ATOM    651  C   ALA B 163      -2.057 -13.437 -21.309  1.00  1.00
ATOM    652  O   ALA B 163      -0.977 -13.759 -20.815  1.00  1.00
ATOM    653  N   ILE B 164      -3.016 -12.745 -20.660  1.00  1.00
ATOM    654  CA  ILE B 164      -2.792 -12.159 -19.344  1.00  1.00
ATOM    655  C   ILE B 164      -3.639 -12.849 -18.282  1.00  1.00
ATOM    656  O   ILE B 164      -4.843 -13.032 -18.457  1.00  1.00
ATOM    657  N   ASN B 165      -3.061 -13.362 -17.296  1.00  1.00
ATOM    658  CA  ASN B 165      -3.703 -13.907 -16.106  1.00  1.00
ATOM    659  C   ASN B 165      -3.335 -13.105 -14.865  1.00  1.00
ATOM    660  O   ASN B 165      -2.170 -13.053 -14.470  1.00  1.00
ATOM    661  N   SER B 166      -4.263 -11.967 -14.669  1.00  1.00
ATOM    662  CA  SER B 166      -3.875 -10.986 -13.662  1.00  1.00
ATOM    663  C   SER B 166      -5.097 -10.326 -13.036  1.00  1.00
ATOM    664  O   SER B 166      -6.124 -10.150 -13.692  1.00  1.00
ATOM    665  N   SER B 167      -4.974  -9.923 -11.761  1.00  1.00
ATOM    666  CA  SER B 167      -6.012  -9.183 -11.054  1.00  1.00
ATOM    667  C   SER B 167      -5.661  -7.704 -10.953  1.00  1.00
ATOM    668  O   SER B 167      -6.533  -6.863 -10.732  1.00  1.00
ATOM    669  N   LEU B 168      -4.469  -7.374 -11.435  1.00  1.00
ATOM    670  CA  LEU B 168      -4.060  -5.976 -11.497  1.00  1.00
ATOM    671  C   LEU B 168      -5.011  -5.161 -12.366  1.00  1.00
ATOM    672  O   LEU B 168      -5.367  -5.574 -13.470  1.00  1.00
ATOM    673  N   PRO B 169      -5.165  -3.876 -12.006  1.00  1.00
ATOM    674  CA  PRO B 169      -6.103  -2.994 -12.690  1.00  1.00
ATOM    675  C   PRO B 169      -5.507  -2.453 -13.983  1.00  1.00
ATOM    676  O   PRO B 169      -6.212  -2.276 -14.977  1.00  1.00
ATOM    677  N   TYR B 170      -4.350  -2.332 -14.218  1.00  1.00
ATOM    678  CA  TYR B 170      -3.662  -1.750 -15.364  1.00  1.00
ATOM    679  C   TYR B 170      -2.650  -2.725 -15.952  1.00  1.00
ATOM    680  O   TYR B 170      -2.052  -3.524 -15.232  1.00  1.00
ATOM    681  N   GLN B 171      -2.415  -2.502 -17.272  1.00  1.00
ATOM    682  CA  GLN B 171      -1.397  -3.220 -18.031  1.00  1.00
ATOM    683  C   GLN B 171      -0.803  -2.341 -19.124  1.00  1.00
ATOM    684  O   GLN B 171      -1.507  -1.547 -19.747  1.00  1.00
ATOM    685  N   ASN B 172       0.426  -2.475 -19.402  1.00  1.00
ATOM    686  CA  ASN B 172       1.156  -1.758 -20.441  1.00  1.00
ATOM    687  C   ASN B 172       1.680  -2.714 -21.505  1.00  1.00
ATOM    688  O   ASN B 172       2.144  -2.287 -22.562  1.00  1.00
ATOM    689  N   ILE B 173       0.978  -3.865 -21.671  1.00  1.00
ATOM    690  CA  ILE B 173       1.379  -4.881 -22.636  1.00  1.00
ATOM    691  C   ILE B 173       0.874  -4.544 -24.033  1.00  1.00
ATOM    692  O   ILE B 173       1.589  -4.715 -25.020  1.00  1.00
ATOM    693  N   HIS B 174      -0.294  -4.202 -24.307  1.00  1.00
ATOM    694  CA  HIS B 174      -0.960  -4.056 -25.596  1.00  1.00
ATOM    695  C   HIS B 174      -2.363  -3.486 -25.429  1.00  1.00
ATOM    696  O   HIS B 174      -3.086  -3.852 -24.502  1.00  1.00
ATOM    697  N   PRO B 175      -2.719  -2.569 -26.426  1.00  1.00
ATOM    698  CA  PRO B 175      -4.036  -1.946 -26.359  1.00  1.00
ATOM    699  C   PRO B 175      -5.092  -2.817 -27.028  1.00  1.00
ATOM    700  O   PRO B 175      -6.256  -2.814 -26.628  1.00  1.00
ATOM    701  N   VAL B 176      -4.766  -3.688 -27.834  1.00  1.00
ATOM    702  CA  VAL B 176      -5.635  -4.715 -28.396  1.00  1.00
ATOM    703  C   VAL B 176      -5.840  -5.861 -27.414  1.00  1.00
ATOM    704  O   VAL B 176      -4.877  -6.455 -26.929  1.00  1.00
ATOM    705  N   THR B 177      -7.145  -6.052 -27.016  1.00  1.00
ATOM    706  CA  THR B 177      -7.505  -7.018 -25.985  1.00  1.00
ATOM    707  C   THR B 177      -8.790  -7.753 -26.343  1.00  1.00
ATOM    708  O   THR B 177      -9.720  -7.165 -26.894  1.00  1.00
ATOM    709  N   ILE B 178      -8.771  -9.043 -26.092  1.00  1.00
ATOM    710  CA  ILE B 178      -9.955  -9.887 -26.193  1.00  1.00
ATOM    711  C   ILE B 178     -10.380 -10.406 -24.825  1.00  1.00
ATOM    712  O   ILE B 178      -9.555 -10.893 -24.052  1.00  1.00
ATOM    713  N   GLY B 179     -11.489  -9.985 -24.321  1.00  1.00
ATOM    714  CA  GLY B 179     -12.011 -10.583 -23.098  1.00  1.00
ATOM    715  C   GLY B 179     -12.071  -9.563 -21.968  1.00  1.00
ATOM    716  O   GLY B 179     -11.629  -8.425 -22.122  1.00  1.00
ATOM    717  N   GLU B 180     -12.023  -9.752 -20.888  1.00  1.00
ATOM    718  CA  GLU B 180     -11.895  -8.964 -19.668  1.00  1.00
ATOM    719  C   GLU B 180     -10.434  -8.797 -19.270  1.00  1.00
ATOM    720  O   GLU B 180      -9.740  -9.776 -18.997  1.00  1.00
ATOM    721  N   CYS B 181      -9.839  -7.686 -19.795  1.00  1.00
ATOM    722  CA  CYS B 181      -8.417  -7.410 -19.625  1.00  1.00
ATOM    723  C   CYS B 181      -8.194  -6.188 -18.744  1.00  1.00
ATOM    724  O   CYS B 181      -8.959  -5.225 -18.797  1.00  1.00
ATOM    725  N   PRO B 182      -6.973  -6.116 -17.946  1.00  1.00
ATOM    726  CA  PRO B 182      -6.637  -4.842 -17.323  1.00  1.00
ATOM    727  C   PRO B 182      -6.667  -3.707 -18.338  1.00  1.00
ATOM    728  O   PRO B 182      -6.187  -3.854 -19.463  1.00  1.00
ATOM    729  N   LYS B 183      -6.972  -2.437 -17.750  1.00  1.00
ATOM    730  CA  LYS B 183      -6.917  -1.240 -18.580  1.00  1.00
ATOM    731  C   LYS B 183      -5.504  -0.989 -19.093  1.00  1.00
ATOM    732  O   LYS B 183      -4.545  -0.990 -18.322  1.00  1.00
ATOM    733  N   TYR B 184      -5.416  -0.711 -20.475  1.00  1.00
ATOM    734  CA  TYR B 184      -4.112  -0.390 -21.041  1.00  1.00
ATOM    735  C   TYR B 184      -3.742   1.065 -20.785  1.00  1.00
ATOM    736  O   TYR B 184      -4.566   1.964 -20.956  1.00  1.00
ATOM    737  N   VAL B 185      -2.481   1.252 -20.393  1.00  1.00
ATOM    738  CA  VAL B 185      -1.865   2.559 -20.196  1.00  1.00
ATOM    739  C   VAL B 185      -0.418   2.564 -20.672  1.00  1.00
ATOM    740  O   VAL B 185       0.286   1.560 -20.559  1.00  1.00
ATOM    741  N   ARG B 186       0.101   3.664 -21.040  1.00  1.00
ATOM    742  CA  ARG B 186       1.465   3.824 -21.529  1.00  1.00
ATOM    743  C   ARG B 186       2.458   3.894 -20.376  1.00  1.00
ATOM    744  O   ARG B 186       3.616   3.498 -20.516  1.00  1.00
ATOM    745  N   SER B 187       2.123   3.725 -19.229  1.00  1.00
ATOM    746  CA  SER B 187       2.972   3.847 -18.050  1.00  1.00
ATOM    747  C   SER B 187       3.959   2.690 -17.960  1.00  1.00
ATOM    748  O   SER B 187       3.598   1.535 -18.185  1.00  1.00
ATOM    749  N   ALA B 188       5.169   3.044 -17.339  1.00  1.00
ATOM    750  CA  ALA B 188       6.224   2.058 -17.138  1.00  1.00
ATOM    751  C   ALA B 188       6.236   1.548 -15.703  1.00  1.00
ATOM    752  O   ALA B 188       6.523   0.378 -15.452  1.00  1.00
ATOM    753  N   LYS B 189       5.603   2.180 -14.831  1.00  1.00
ATOM    754  CA  LYS B 189       5.521   1.909 -13.401  1.00  1.00
ATOM    755  C   LYS B 189       4.319   2.606 -12.776  1.00  1.00
ATOM    756  O   LYS B 189       4.013   3.752 -13.106  1.00  1.00
ATOM    757  N   LEU B 190       3.565   1.837 -12.000  1.00  1.00
ATOM    758  CA  LEU B 190       2.422   2.200 -11.171  1.00  1.00
ATOM    759  C   LEU B 190       2.393   1.386  -9.883  1.00  1.00
ATOM    760  O   LEU B 190       2.372   0.155  -9.915  1.00  1.00
ATOM    761  N   ARG B 191       3.119   1.840  -8.904  1.00  1.00
ATOM    762  CA  ARG B 191       3.285   1.205  -7.603  1.00  1.00
ATOM    763  C   ARG B 191       2.688   2.059  -6.492  1.00  1.00
ATOM    764  O   ARG B 191       2.927   3.264  -6.426  1.00  1.00
ATOM    765  N   MET B 192       1.651   1.500  -5.801  1.00  1.00
ATOM    766  CA  MET B 192       1.007   2.180  -4.683  1.00  1.00
ATOM    767  C   MET B 192       1.618   1.755  -3.354  1.00  1.00
ATOM    768  O   MET B 192       1.775   0.564  -3.084  1.00  1.00
ATOM    769  N   VAL B 193       2.118   2.819  -2.530  1.00  1.00
ATOM    770  CA  VAL B 193       2.570   2.435  -1.198  1.00  1.00
ATOM    771  C   VAL B 193       1.392   2.120  -0.285  1.00  1.00
ATOM    772  O   VAL B 193       0.393   2.840  -0.275  1.00  1.00
ATOM    773  N   THR B 194       1.601   1.029   0.545  1.00  1.00
ATOM    774  CA  THR B 194       0.586   0.647   1.519  1.00  1.00
ATOM    775  C   THR B 194       1.124   0.743   2.941  1.00  1.00
ATOM    776  O   THR B 194       0.386   1.064   3.873  1.00  1.00
ATOM    777  N   GLY B 195       2.441   0.709   3.047  1.00  1.00
ATOM    778  CA  GLY B 195       3.084   0.917   4.339  1.00  1.00
ATOM    779  C   GLY B 195       3.642   2.330   4.455  1.00  1.00
ATOM    780  O   GLY B 195       3.647   3.088   3.484  1.00  1.00
ATOM    781  N   LEU B 196       4.654   2.512   5.139  1.00  1.00
ATOM    782  CA  LEU B 196       5.264   3.794   5.474  1.00  1.00
ATOM    783  C   LEU B 196       6.721   3.844   5.028  1.00  1.00
ATOM    784  O   LEU B 196       7.405   2.821   4.990  1.00  1.00
ATOM    785  N   ARG B 197       7.295   5.076   5.037  1.00  1.00
ATOM    786  CA  ARG B 197       8.723   5.237   4.790  1.00  1.00
ATOM    787  C   ARG B 197       9.538   4.236   5.599  1.00  1.00
ATOM    788  O   ARG B 197       9.355   4.105   6.809  1.00  1.00
ATOM    789  N   ASN B 198      10.410   3.473   4.826  1.00  1.00
ATOM    790  CA  ASN B 198      11.286   2.495   5.459  1.00  1.00
ATOM    791  C   ASN B 198      12.623   3.118   5.841  1.00  1.00
ATOM    792  O   ASN B 198      13.308   3.703   5.002  1.00  1.00
ATOM    793  N   ILE B 199      12.936   3.190   7.087  1.00  1.00
ATOM    794  CA  ILE B 199      14.141   3.775   7.663  1.00  1.00
ATOM    795  C   ILE B 199      14.794   2.822   8.656  1.00  1.00
ATOM    796  O   ILE B 199      14.303   2.639   9.770  1.00  1.00
ATOM    797  N   PRO B 200      15.356   1.693   8.206  1.00  1.00
ATOM    798  CA  PRO B 200      15.901   0.670   9.090  1.00  1.00
ATOM    799  C   PRO B 200      17.211   1.127   9.720  1.00  1.00
ATOM    800  O   PRO B 200      17.999   1.835   9.092  1.00  1.00
ATOM    801  N   GLY B 201       7.918  14.897   7.166  1.00  1.00
ATOM    802  CA  GLY B 201       6.547  14.675   6.722  1.00  1.00
ATOM    803  C   GLY B 201       5.604  15.721   7.302  1.00  1.00
ATOM    804  O   GLY B 201       5.866  16.286   8.364  1.00  1.00
ATOM    805  N   LEU B 202       4.331  15.683   6.860  1.00  1.00
ATOM    806  CA  LEU B 202       3.365  16.673   7.320  1.00  1.00
ATOM    807  C   LEU B 202       3.174  16.597   8.831  1.00  1.00
ATOM    808  O   LEU B 202       3.005  17.619   9.498  1.00  1.00
ATOM    809  N   PHE B 203       3.189  15.675   9.553  1.00  1.00
ATOM    810  CA  PHE B 203       2.946  15.542  10.985  1.00  1.00
ATOM    811  C   PHE B 203       4.248  15.605  11.773  1.00  1.00
ATOM    812  O   PHE B 203       4.267  16.040  12.924  1.00  1.00
ATOM    813  N   GLY B 204       5.324  15.283  11.322  1.00  1.00
ATOM    814  CA  GLY B 204       6.612  15.623  11.914  1.00  1.00
ATOM    815  C   GLY B 204       7.133  14.489  12.787  1.00  1.00
ATOM    816  O   GLY B 204       8.284  14.508  13.223  1.00  1.00
ATOM    817  N   ALA B 205       6.518  13.286  12.642  1.00  1.00
ATOM    818  CA  ALA B 205       6.936  12.170  13.482  1.00  1.00
ATOM    819  C   ALA B 205       7.835  11.210  12.715  1.00  1.00
ATOM    820  O   ALA B 205       8.805  10.682  13.260  1.00  1.00
ATOM    821  N   ILE B 206       7.390  10.615  11.614  1.00  1.00
ATOM    822  CA  ILE B 206       8.222   9.734  10.805  1.00  1.00
ATOM    823  C   ILE B 206       9.310  10.516  10.080  1.00  1.00
ATOM    824  O   ILE B 206       9.027  11.485   9.376  1.00  1.00
ATOM    825  N   ALA B 207      10.602  10.007  10.199  1.00  1.00
ATOM    826  CA  ALA B 207      11.703  10.750   9.598  1.00  1.00
ATOM    827  C   ALA B 207      11.689  12.208  10.037  1.00  1.00
ATOM    828  O   ALA B 207      11.364  13.100   9.253  1.00  1.00
ATOM    829  N   GLY B 208      11.288  12.396  11.285  1.00  1.00
ATOM    830  CA  GLY B 208      11.234  13.714  11.906  1.00  1.00
ATOM    831  C   GLY B 208      11.812  13.683  13.315  1.00  1.00
ATOM    832  O   GLY B 208      12.722  14.446  13.640  1.00  1.00
ATOM    833  N   PHE B 209      10.874  13.768  14.375  1.00  1.00
ATOM    834  CA  PHE B 209      11.372  13.756  15.745  1.00  1.00
ATOM    835  C   PHE B 209      11.627  12.333  16.225  1.00  1.00
ATOM    836  O   PHE B 209      12.372  12.114  17.181  1.00  1.00
ATOM    837  N   ILE B 210      10.917  11.361  15.702  1.00  1.00
ATOM    838  CA  ILE B 210      11.358   9.973  15.768  1.00  1.00
ATOM    839  C   ILE B 210      12.227   9.614  14.569  1.00  1.00
ATOM    840  O   ILE B 210      11.744   9.540  13.440  1.00  1.00
ATOM    841  N   GLU B 211      13.473   9.761  14.569  1.00  1.00
ATOM    842  CA  GLU B 211      14.387   9.767  13.433  1.00  1.00
ATOM    843  C   GLU B 211      14.394   8.418  12.724  1.00  1.00
ATOM    844  O   GLU B 211      14.469   8.351  11.498  1.00  1.00
ATOM    845  N   GLY B 212      14.205   7.332  13.110  1.00  1.00
ATOM    846  CA  GLY B 212      14.343   6.070  12.393  1.00  1.00
ATOM    847  C   GLY B 212      13.212   5.111  12.744  1.00  1.00
ATOM    848  O   GLY B 212      12.675   5.148  13.851  1.00  1.00
ATOM    849  N   GLY B 213      13.141   4.012  12.037  1.00  1.00
ATOM    850  CA  GLY B 213      12.189   2.941  12.306  1.00  1.00
ATOM    851  C   GLY B 213      12.824   1.836  13.140  1.00  1.00
ATOM    852  O   GLY B 213      14.008   1.536  12.991  1.00  1.00
ATOM    853  N   TRP B 214      11.990   0.814  13.456  1.00  1.00
ATOM    854  CA  TRP B 214      12.434  -0.343  14.223  1.00  1.00
ATOM    855  C   TRP B 214      12.224  -1.635  13.443  1.00  1.00
ATOM    856  O   TRP B 214      11.092  -2.008  13.135  1.00  1.00
ATOM    857  N   THR B 215      13.363  -2.348  13.133  1.00  1.00
ATOM    858  CA  THR B 215      13.221  -3.631  12.455  1.00  1.00
ATOM    859  C   THR B 215      12.804  -4.726  13.430  1.00  1.00
ATOM    860  O   THR B 215      12.066  -5.642  13.070  1.00  1.00
ATOM    861  N   GLY B 216      12.862  -4.429  14.710  1.00  1.00
ATOM    862  CA  GLY B 216      12.549  -5.382  15.768  1.00  1.00
ATOM    863  C   GLY B 216      11.065  -5.355  16.113  1.00  1.00
ATOM    864  O   GLY B 216      10.508  -6.348  16.581  1.00  1.00
ATOM    865  N   MET B 217      10.334  -4.414  15.821  1.00  1.00
ATOM    866  CA  MET B 217       8.877  -4.374  15.853  1.00  1.00
ATOM    867  C   MET B 217       8.282  -4.949  14.574  1.00  1.00
ATOM    868  O   MET B 217       8.336  -4.322  13.516  1.00  1.00
ATOM    869  N   ILE B 218       7.956  -6.243  14.608  1.00  1.00
ATOM    870  CA  ILE B 218       7.617  -7.002  13.410  1.00  1.00
ATOM    871  C   ILE B 218       6.131  -7.335  13.371  1.00  1.00
ATOM    872  O   ILE B 218       5.532  -7.420  12.299  1.00  1.00
ATOM    873  N   ASP B 219       5.275  -6.881  14.149  1.00  1.00
ATOM    874  CA  ASP B 219       3.879  -7.299  14.209  1.00  1.00
ATOM    875  C   ASP B 219       2.941  -6.126  13.955  1.00  1.00
ATOM    876  O   ASP B 219       1.853  -6.297  13.406  1.00  1.00
ATOM    877  N   GLY B 220       3.288  -5.066  13.489  1.00  1.00
ATOM    878  CA  GLY B 220       2.467  -3.945  13.046  1.00  1.00
ATOM    879  C   GLY B 220       3.331  -2.772  12.600  1.00  1.00
ATOM    880  O   GLY B 220       4.503  -2.679  12.964  1.00  1.00
ATOM    881  N   TRP B 221       2.568  -1.667  12.160  1.00  1.00
ATOM    882  CA  TRP B 221       3.267  -0.486  11.666  1.00  1.00
ATOM    883  C   TRP B 221       3.627   0.458  12.806  1.00  1.00
ATOM    884  O   TRP B 221       4.700   1.061  12.810  1.00  1.00
ATOM    885  N   TYR B 222       2.972   0.677  13.754  1.00  1.00
ATOM    886  CA  TYR B 222       3.202   1.524  14.918  1.00  1.00
ATOM    887  C   TYR B 222       3.116   0.721  16.209  1.00  1.00
ATOM    888  O   TYR B 222       2.346  -0.235  16.307  1.00  1.00
ATOM    889  N   GLY B 223       3.887   1.371  17.291  1.00  1.00
ATOM    890  CA  GLY B 223       3.834   0.674  18.570  1.00  1.00
ATOM    891  C   GLY B 223       4.818   1.275  19.566  1.00  1.00
ATOM    892  O   GLY B 223       5.669   2.085  19.200  1.00  1.00
ATOM    893  N   TYR B 224       5.376   0.311  20.452  1.00  1.00
ATOM    894  CA  TYR B 224       6.124   0.743  21.626  1.00  1.00
ATOM    895  C   TYR B 224       7.385  -0.091  21.813  1.00  1.00
ATOM    896  O   TYR B 224       7.416  -1.272  21.468  1.00  1.00
ATOM    897  N   HIS B 225       8.393   0.535  22.320  1.00  1.00
ATOM    898  CA  HIS B 225       9.595  -0.077  22.875  1.00  1.00
ATOM    899  C   HIS B 225       9.763   0.275  24.348  1.00  1.00
ATOM    900  O   HIS B 225       9.586   1.427  24.744  1.00  1.00
ATOM    901  N   HIS B 226       9.866  -0.636  25.230  1.00  1.00
ATOM    902  CA  HIS B 226       9.990  -0.356  26.656  1.00  1.00
ATOM    903  C   HIS B 226      11.273  -0.950  27.223  1.00  1.00
ATOM    904  O   HIS B 226      11.715  -2.018  26.799  1.00  1.00
ATOM    905  N   GLN B 227      11.731  -0.422  28.265  1.00  1.00
ATOM    906  CA  GLN B 227      12.898  -0.769  29.067  1.00  1.00
ATOM    907  C   GLN B 227      12.619  -0.588  30.554  1.00  1.00
ATOM    908  O   GLN B 227      12.115   0.452  30.978  1.00  1.00
ATOM    909  N   ASN B 228      12.525  -1.635  31.308  1.00  1.00
ATOM    910  CA  ASN B 228      12.308  -1.594  32.749  1.00  1.00
ATOM    911  C   ASN B 228      13.116  -2.673  33.459  1.00  1.00
ATOM    912  O   ASN B 228      13.460  -3.695  32.866  1.00  1.00
ATOM    913  N   GLU B 229      13.068  -2.758  34.745  1.00  1.00
ATOM    914  CA  GLU B 229      13.798  -3.763  35.509  1.00  1.00
ATOM    915  C   GLU B 229      13.544  -5.162  34.963  1.00  1.00
ATOM    916  O   GLU B 229      14.449  -5.994  34.915  1.00  1.00
ATOM    917  N   GLN B 230      12.485  -5.533  34.535  1.00  1.00
ATOM    918  CA  GLN B 230      12.072  -6.830  34.010  1.00  1.00
ATOM    919  C   GLN B 230      12.506  -7.000  32.560  1.00  1.00
ATOM    920  O   GLN B 230      12.758  -8.116  32.105  1.00  1.00
ATOM    921  N   GLY B 231      13.166  -6.261  31.920  1.00  1.00
ATOM    922  CA  GLY B 231      13.686  -6.469  30.574  1.00  1.00
ATOM    923  C   GLY B 231      13.348  -5.294  29.665  1.00  1.00
ATOM    924  O   GLY B 231      12.811  -4.282  30.117  1.00  1.00
ATOM    925  N   SER B 232      13.575  -5.661  28.287  1.00  1.00
ATOM    926  CA  SER B 232      13.135  -4.756  27.232  1.00  1.00
ATOM    927  C   SER B 232      12.560  -5.526  26.050  1.00  1.00
ATOM    928  O   SER B 232      13.021  -6.621  25.727  1.00  1.00
ATOM    929  N   GLY B 233      11.626  -4.922  25.367  1.00  1.00
ATOM    930  CA  GLY B 233      11.006  -5.553  24.208  1.00  1.00
ATOM    931  C   GLY B 233      10.341  -4.518  23.308  1.00  1.00
ATOM    932  O   GLY B 233      10.087  -3.389  23.727  1.00  1.00
ATOM    933  N   TYR B 234       9.760  -5.019  22.231  1.00  1.00
ATOM    934  CA  TYR B 234       8.871  -4.274  21.348  1.00  1.00
ATOM    935  C   TYR B 234       7.473  -4.879  21.336  1.00  1.00
ATOM    936  O   TYR B 234       7.312  -6.096  21.429  1.00  1.00
ATOM    937  N   ALA B 235       6.499  -3.987  21.030  1.00  1.00
ATOM    938  CA  ALA B 235       5.096  -4.366  20.913  1.00  1.00
ATOM    939  C   ALA B 235       4.334  -3.389  20.028  1.00  1.00
ATOM    940  O   ALA B 235       4.502  -2.174  20.139  1.00  1.00
ATOM    941  N   ALA B 236       3.713  -3.870  18.937  1.00  1.00
ATOM    942  CA  ALA B 236       2.888  -3.012  18.094  1.00  1.00
ATOM    943  C   ALA B 236       1.618  -2.586  18.819  1.00  1.00
ATOM    944  O   ALA B 236       0.973  -3.393  19.489  1.00  1.00
ATOM    945  N   ASP B 237       1.225  -1.227  18.580  1.00  1.00
ATOM    946  CA  ASP B 237      -0.120  -0.852  19.000  1.00  1.00
ATOM    947  C   ASP B 237      -1.173  -1.463  18.085  1.00  1.00
ATOM    948  O   ASP B 237      -1.184  -1.211  16.880  1.00  1.00
ATOM    949  N   GLN B 238      -1.928  -2.446  18.630  1.00  1.00
ATOM    950  CA  GLN B 238      -2.806  -3.273  17.811  1.00  1.00
ATOM    951  C   GLN B 238      -3.981  -2.466  17.274  1.00  1.00
ATOM    952  O   GLN B 238      -4.400  -2.646  16.131  1.00  1.00
ATOM    953  N   LYS B 239      -4.529  -1.527  17.994  1.00  1.00
ATOM    954  CA  LYS B 239      -5.699  -0.751  17.598  1.00  1.00
ATOM    955  C   LYS B 239      -5.379   0.170  16.428  1.00  1.00
ATOM    956  O   LYS B 239      -6.171   0.302  15.495  1.00  1.00
ATOM    957  N   SER B 240      -4.287   0.934  16.513  1.00  1.00
ATOM    958  CA  SER B 240      -3.923   1.865  15.451  1.00  1.00
ATOM    959  C   SER B 240      -3.413   1.125  14.221  1.00  1.00
ATOM    960  O   SER B 240      -3.674   1.530  13.088  1.00  1.00
ATOM    961  N   THR B 241      -2.744  -0.017  14.454  1.00  1.00
ATOM    962  CA  THR B 241      -2.263  -0.829  13.343  1.00  1.00
ATOM    963  C   THR B 241      -3.423  -1.426  12.555  1.00  1.00
ATOM    964  O   THR B 241      -3.408  -1.440  11.324  1.00  1.00
ATOM    965  N   GLN B 242      -4.424  -1.972  13.287  1.00  1.00
ATOM    966  CA  GLN B 242      -5.585  -2.601  12.670  1.00  1.00
ATOM    967  C   GLN B 242      -6.448  -1.575  11.946  1.00  1.00
ATOM    968  O   GLN B 242      -6.943  -1.830  10.848  1.00  1.00
ATOM    969  N   ASN B 243      -6.667  -0.419  12.552  1.00  1.00
ATOM    970  CA  ASN B 243      -7.438   0.659  11.943  1.00  1.00
ATOM    971  C   ASN B 243      -6.751   1.189  10.692  1.00  1.00
ATOM    972  O   ASN B 243      -7.407   1.518   9.704  1.00  1.00
ATOM    973  N   ALA B 244      -5.432   1.244  10.688  1.00  1.00
ATOM    974  CA  ALA B 244      -4.666   1.727   9.546  1.00  1.00
ATOM    975  C   ALA B 244      -4.675   0.714   8.409  1.00  1.00
ATOM    976  O   ALA B 244      -4.772   1.081   7.238  1.00  1.00
ATOM    977  N   ILE B 245      -4.542  -0.597   8.742  1.00  1.00
ATOM    978  CA  ILE B 245      -4.643  -1.628   7.715  1.00  1.00
ATOM    979  C   ILE B 245      -6.020  -1.624   7.065  1.00  1.00
ATOM    980  O   ILE B 245      -6.143  -1.761   5.847  1.00  1.00
ATOM    981  N   ASN B 246      -7.063  -1.413   7.924  1.00  1.00
ATOM    982  CA  ASN B 246      -8.425  -1.310   7.413  1.00  1.00
ATOM    983  C   ASN B 246      -8.559  -0.152   6.433  1.00  1.00
ATOM    984  O   ASN B 246      -9.203  -0.279   5.391  1.00  1.00
ATOM    985  N   GLY B 247      -7.992   1.003   6.786  1.00  1.00
ATOM    986  CA  GLY B 247      -8.085   2.219   5.987  1.00  1.00
ATOM    987  C   GLY B 247      -7.327   2.075   4.674  1.00  1.00
ATOM    988  O   GLY B 247      -7.810   2.487   3.619  1.00  1.00
ATOM    989  N   ILE B 248      -6.049   1.608   4.754  1.00  1.00
ATOM    990  CA  ILE B 248      -5.191   1.480   3.582  1.00  1.00
ATOM    991  C   ILE B 248      -5.765   0.482   2.585  1.00  1.00
ATOM    992  O   ILE B 248      -5.752   0.719   1.377  1.00  1.00
ATOM    993  N   THR B 249      -6.290  -0.649   3.065  1.00  1.00
ATOM    994  CA  THR B 249      -6.864  -1.667   2.192  1.00  1.00
ATOM    995  C   THR B 249      -8.165  -1.184   1.565  1.00  1.00
ATOM    996  O   THR B 249      -8.429  -1.435   0.389  1.00  1.00
ATOM    997  N   ASN B 250      -8.947  -0.408   2.274  1.00  1.00
ATOM    998  CA  ASN B 250     -10.145   0.220   1.728  1.00  1.00
ATOM    999  C   ASN B 250      -9.793   1.211   0.626  1.00  1.00
ATOM   1000  O   ASN B 250     -10.483   1.294  -0.390  1.00  1.00
ATOM   1001  N   LYS B 251      -8.650   1.927   0.830  1.00  1.00
ATOM   1002  CA  LYS B 251      -8.157   2.872  -0.165  1.00  1.00
ATOM   1003  C   LYS B 251      -7.754   2.160  -1.449  1.00  1.00
ATOM   1004  O   LYS B 251      -8.035   2.636  -2.549  1.00  1.00
ATOM   1005  N   VAL B 252      -7.065   0.999  -1.300  1.00  1.00
ATOM   1006  CA  VAL B 252      -6.676   0.202  -2.457  1.00  1.00
ATOM   1007  C   VAL B 252      -7.898  -0.288  -3.224  1.00  1.00
ATOM   1008  O   VAL B 252      -7.931  -0.239  -4.454  1.00  1.00
ATOM   1009  N   ASN B 253      -8.908  -0.744  -2.484  1.00  1.00
ATOM   1010  CA  ASN B 253     -10.153  -1.235  -3.063  1.00  1.00
ATOM   1011  C   ASN B 253     -10.882  -0.132  -3.819  1.00  1.00
ATOM   1012  O   ASN B 253     -11.417  -0.359  -4.904  1.00  1.00
ATOM   1013  N   THR B 254     -10.942   1.067  -3.218  1.00  1.00
ATOM   1014  CA  THR B 254     -11.587   2.222  -3.831  1.00  1.00
ATOM   1015  C   THR B 254     -10.914   2.595  -5.145  1.00  1.00
ATOM   1016  O   THR B 254     -11.582   2.925  -6.125  1.00  1.00
ATOM   1017  N   VAL B 255      -9.578   2.674  -5.133  1.00  1.00
ATOM   1018  CA  VAL B 255      -8.800   2.965  -6.332  1.00  1.00
ATOM   1019  C   VAL B 255      -9.041   1.919  -7.413  1.00  1.00
ATOM   1020  O   VAL B 255      -9.185   2.250  -8.589  1.00  1.00
ATOM   1021  N   ILE B 256      -8.992   0.663  -7.057  1.00  1.00
ATOM   1022  CA  ILE B 256      -9.204  -0.440  -7.988  1.00  1.00
ATOM   1023  C   ILE B 256     -10.624  -0.432  -8.537  1.00  1.00
ATOM   1024  O   ILE B 256     -10.841  -0.660  -9.727  1.00  1.00
ATOM   1025  N   GLU B 257     -11.593  -0.227  -7.738  1.00  1.00
ATOM   1026  CA  GLU B 257     -13.015  -0.224  -8.060  1.00  1.00
ATOM   1027  C   GLU B 257     -13.329   0.782  -9.160  1.00  1.00
ATOM   1028  O   GLU B 257     -14.142   0.515 -10.045  1.00  1.00
ATOM   1029  N   LYS B 258     -12.720   1.869  -9.255  1.00  1.00
ATOM   1030  CA  LYS B 258     -13.036   2.953 -10.177  1.00  1.00
ATOM   1031  C   LYS B 258     -12.456   2.686 -11.560  1.00  1.00
ATOM   1032  O   LYS B 258     -13.069   3.017 -12.575  1.00  1.00
ATOM   1033  N   MET B 259     -11.393   2.018 -11.672  1.00  1.00
ATOM   1034  CA  MET B 259     -10.835   1.611 -12.956  1.00  1.00
ATOM   1035  C   MET B 259      -9.933   0.393 -12.803  1.00  1.00
ATOM   1036  O   MET B 259      -8.961   0.419 -12.049  1.00  1.00
ATOM   1037  N   ASN B 260     -10.486  -0.747 -13.511  1.00  1.00
ATOM   1038  CA  ASN B 260      -9.755  -2.002 -13.386  1.00  1.00
ATOM   1039  C   ASN B 260     -10.135  -2.973 -14.497  1.00  1.00
ATOM   1040  O   ASN B 260      -9.344  -3.837 -14.876  1.00  1.00
ATOM   1041  N   ILE B 261     -10.584  -2.713 -15.559  1.00  1.00
ATOM   1042  CA  ILE B 261     -10.987  -3.635 -16.614  1.00  1.00
ATOM   1043  C   ILE B 261     -11.360  -2.885 -17.887  1.00  1.00
ATOM   1044  O   ILE B 261     -11.858  -1.761 -17.833  1.00  1.00
ATOM   1045  N   GLN B 262     -11.001  -3.469 -18.980  1.00  1.00
ATOM   1046  CA  GLN B 262     -11.421  -3.107 -20.328  1.00  1.00
ATOM   1047  C   GLN B 262     -11.964  -4.316 -21.079  1.00  1.00
ATOM   1048  O   GLN B 262     -11.437  -5.422 -20.958  1.00  1.00
ATOM   1049  N   PHE B 263     -13.129  -4.216 -21.626  1.00  1.00
ATOM   1050  CA  PHE B 263     -13.652  -5.293 -22.458  1.00  1.00
ATOM   1051  C   PHE B 263     -12.952  -5.333 -23.811  1.00  1.00
ATOM   1052  O   PHE B 263     -12.524  -4.303 -24.330  1.00  1.00
ATOM   1053  N   THR B 264     -13.191  -6.242 -24.647  1.00  1.00
ATOM   1054  CA  THR B 264     -12.627  -6.376 -25.985  1.00  1.00
ATOM   1055  C   THR B 264     -12.555  -5.028 -26.691  1.00  1.00
ATOM   1056  O   THR B 264     -13.534  -4.282 -26.724  1.00  1.00
ATOM   1057  N   ALA B 265     -11.319  -4.754 -27.146  1.00  1.00
ATOM   1058  CA  ALA B 265     -10.921  -3.594 -27.935  1.00  1.00
ATOM   1059  C   ALA B 265      -9.993  -3.996 -29.074  1.00  1.00
ATOM   1060  O   ALA B 265      -8.998  -4.689 -28.863  1.00  1.00
ATOM   1061  N   VAL B 266     -10.465  -4.021 -30.261  1.00  1.00
ATOM   1062  CA  VAL B 266      -9.728  -4.463 -31.439  1.00  1.00
ATOM   1063  C   VAL B 266      -9.619  -3.347 -32.470  1.00  1.00
ATOM   1064  O   VAL B 266     -10.540  -2.546 -32.632  1.00  1.00
ATOM   1065  N   GLY B 267      -8.663  -3.232 -33.192  1.00  1.00
ATOM   1066  CA  GLY B 267      -8.480  -2.305 -34.303  1.00  1.00
ATOM   1067  C   GLY B 267      -9.665  -2.352 -35.260  1.00  1.00
ATOM   1068  O   GLY B 267     -10.214  -3.419 -35.530  1.00  1.00
ATOM   1069  N   LYS B 268      -9.775  -1.226 -36.044  1.00  1.00
ATOM   1070  CA  LYS B 268     -10.729  -1.156 -37.144  1.00  1.00
ATOM   1071  C   LYS B 268     -10.024  -1.251 -38.491  1.00  1.00
ATOM   1072  O   LYS B 268      -9.014  -0.586 -38.722  1.00  1.00
ATOM   1073  N   LEU B 269      -9.609  10.508 -37.301  1.00  1.00
ATOM   1074  CA  LEU B 269     -10.677  10.617 -36.314  1.00  1.00
ATOM   1075  C   LEU B 269     -10.659   9.435 -35.350  1.00  1.00
ATOM   1076  O   LEU B 269     -10.897   9.595 -34.153  1.00  1.00
ATOM   1077  N   ASN B 270     -10.565   8.213 -35.866  1.00  1.00
ATOM   1078  CA  ASN B 270     -10.461   7.021 -35.032  1.00  1.00
ATOM   1079  C   ASN B 270      -9.167   7.023 -34.228  1.00  1.00
ATOM   1080  O   ASN B 270      -9.145   6.612 -33.068  1.00  1.00
ATOM   1081  N   LYS B 271      -8.058   7.345 -34.844  1.00  1.00
ATOM   1082  CA  LYS B 271      -6.778   7.393 -34.147  1.00  1.00
ATOM   1083  C   LYS B 271      -6.764   8.496 -33.096  1.00  1.00
ATOM   1084  O   LYS B 271      -6.172   8.342 -32.028  1.00  1.00
ATOM   1085  N   LYS B 272      -7.393   9.668 -33.399  1.00  1.00
ATOM   1086  CA  LYS B 272      -7.488  10.770 -32.449  1.00  1.00
ATOM   1087  C   LYS B 272      -8.262  10.359 -31.203  1.00  1.00
ATOM   1088  O   LYS B 272      -7.907  10.740 -30.087  1.00  1.00
ATOM   1089  N   VAL B 273      -9.392   9.608 -31.396  1.00  1.00
ATOM   1090  CA  VAL B 273     -10.193   9.119 -30.280  1.00  1.00
ATOM   1091  C   VAL B 273      -9.398   8.151 -29.414  1.00  1.00
ATOM   1092  O   VAL B 273      -9.483   8.188 -28.187  1.00  1.00
ATOM   1093  N   ASP B 274      -8.761   7.137 -30.073  1.00  1.00
ATOM   1094  CA  ASP B 274      -7.970   6.155 -29.342  1.00  1.00
ATOM   1095  C   ASP B 274      -6.809   6.817 -28.611  1.00  1.00
ATOM   1096  O   ASP B 274      -6.502   6.470 -27.471  1.00  1.00
ATOM   1097  N   ASP B 275      -6.055   7.657 -29.220  1.00  1.00
ATOM   1098  CA  ASP B 275      -4.893   8.305 -28.624  1.00  1.00
ATOM   1099  C   ASP B 275      -5.306   9.273 -27.523  1.00  1.00
ATOM   1100  O   ASP B 275      -4.606   9.426 -26.522  1.00  1.00
ATOM   1101  N   GLY B 276      -6.449   9.920 -27.643  1.00  1.00
ATOM   1102  CA  GLY B 276      -6.917  10.888 -26.658  1.00  1.00
ATOM   1103  C   GLY B 276      -7.418  10.193 -25.398  1.00  1.00
ATOM   1104  O   GLY B 276      -7.226  10.688 -24.287  1.00  1.00
ATOM   1105  N   PHE B 277      -8.139   9.097 -25.509  1.00  1.00
ATOM   1106  CA  PHE B 277      -8.575   8.312 -24.360  1.00  1.00
ATOM   1107  C   PHE B 277      -7.387   7.712 -23.620  1.00  1.00
ATOM   1108  O   PHE B 277      -7.375   7.652 -22.390  1.00  1.00
ATOM   1109  N   LEU B 278      -6.417   7.208 -24.402  1.00  1.00
ATOM   1110  CA  LEU B 278      -5.199   6.641 -23.837  1.00  1.00
ATOM   1111  C   LEU B 278      -4.406   7.692 -23.069  1.00  1.00
ATOM   1112  O   LEU B 278      -3.834   7.406 -22.016  1.00  1.00
ATOM   1113  N   ASP B 279      -4.313   8.915 -23.611  1.00  1.00
ATOM   1114  CA  ASP B 279      -3.619  10.009 -22.941  1.00  1.00
ATOM   1115  C   ASP B 279      -4.267  10.335 -21.602  1.00  1.00
ATOM   1116  O   ASP B 279      -3.579  10.609 -20.619  1.00  1.00
ATOM   1117  N   ILE B 280      -5.611  10.359 -21.571  1.00  1.00
ATOM   1118  CA  ILE B 280      -6.369  10.709 -20.376  1.00  1.00
ATOM   1119  C   ILE B 280      -6.233   9.636 -19.303  1.00  1.00
ATOM   1120  O   ILE B 280      -6.094   9.942 -18.119  1.00  1.00
ATOM   1121  N   TRP B 281      -6.379   8.352 -19.694  1.00  1.00
ATOM   1122  CA  TRP B 281      -6.317   7.250 -18.742  1.00  1.00
ATOM   1123  C   TRP B 281      -4.907   7.072 -18.195  1.00  1.00
ATOM   1124  O   TRP B 281      -4.722   6.746 -17.022  1.00  1.00
ATOM   1125  N   THR B 282      -3.906   7.256 -19.003  1.00  1.00
ATOM   1126  CA  THR B 282      -2.521   7.213 -18.549  1.00  1.00
ATOM   1127  C   THR B 282      -2.252   8.282 -17.498  1.00  1.00
ATOM   1128  O   THR B 282      -1.555   8.037 -16.513  1.00  1.00
ATOM   1129  N   TYR B 283      -2.762   9.526 -17.802  1.00  1.00
ATOM   1130  CA  TYR B 283      -2.620  10.647 -16.881  1.00  1.00
ATOM   1131  C   TYR B 283      -3.348  10.378 -15.570  1.00  1.00
ATOM   1132  O   TYR B 283      -2.840  10.687 -14.492  1.00  1.00
ATOM   1133  N   ASN B 284      -4.567   9.891 -15.662  1.00  1.00
ATOM   1134  CA  ASN B 284      -5.426   9.622 -14.515  1.00  1.00
ATOM   1135  C   ASN B 284      -4.814   8.566 -13.603  1.00  1.00
ATOM   1136  O   ASN B 284      -4.878   8.677 -12.379  1.00  1.00
ATOM   1137  N   ALA B 285      -4.343   7.471 -14.183  1.00  1.00
ATOM   1138  CA  ALA B 285      -3.765   6.367 -13.425  1.00  1.00
ATOM   1139  C   ALA B 285      -2.513   6.808 -12.678  1.00  1.00
ATOM   1140  O   ALA B 285      -2.305   6.436 -11.523  1.00  1.00
ATOM   1141  N   GLU B 286      -1.609   7.457 -13.365  1.00  1.00
ATOM   1142  CA  GLU B 286      -0.347   7.879 -12.771  1.00  1.00
ATOM   1143  C   GLU B 286      -0.571   8.922 -11.684  1.00  1.00
ATOM   1144  O   GLU B 286       0.079   8.893 -10.639  1.00  1.00
ATOM   1145  N   LEU B 287      -1.415   9.885 -11.902  1.00  1.00
ATOM   1146  CA  LEU B 287      -1.676  10.965 -10.958  1.00  1.00
ATOM   1147  C   LEU B 287      -2.431  10.457  -9.734  1.00  1.00
ATOM   1148  O   LEU B 287      -2.195  10.910  -8.615  1.00  1.00
ATOM   1149  N   LEU B 288      -3.391   9.581  -9.918  1.00  1.00
ATOM   1150  CA  LEU B 288      -4.118   8.972  -8.811  1.00  1.00
ATOM   1151  C   LEU B 288      -3.168   8.260  -7.853  1.00  1.00
ATOM   1152  O   LEU B 288      -3.339   8.318  -6.636  1.00  1.00
ATOM   1153  N   VAL B 289      -2.208   7.520  -8.423  1.00  1.00
ATOM   1154  CA  VAL B 289      -1.237   6.789  -7.617  1.00  1.00
ATOM   1155  C   VAL B 289      -0.305   7.742  -6.879  1.00  1.00
ATOM   1156  O   VAL B 289       0.015   7.530  -5.710  1.00  1.00
ATOM   1157  N   LEU B 290       0.187   8.759  -7.591  1.00  1.00
ATOM   1158  CA  LEU B 290       1.094   9.735  -7.001  1.00  1.00
ATOM   1159  C   LEU B 290       0.423  10.492  -5.859  1.00  1.00
ATOM   1160  O   LEU B 290       1.039  10.747  -4.825  1.00  1.00
ATOM   1161  N   LEU B 291      -0.779  10.937  -6.052  1.00  1.00
ATOM   1162  CA  LEU B 291      -1.517  11.677  -5.035  1.00  1.00
ATOM   1163  C   LEU B 291      -1.835  10.794  -3.833  1.00  1.00
ATOM   1164  O   LEU B 291      -1.763  11.240  -2.687  1.00  1.00
ATOM   1165  N   GLU B 292      -2.337   9.574  -4.095  1.00  1.00
ATOM   1166  CA  GLU B 292      -2.679   8.649  -3.021  1.00  1.00
ATOM   1167  C   GLU B 292      -1.440   8.226  -2.243  1.00  1.00
ATOM   1168  O   GLU B 292      -1.487   8.056  -1.025  1.00  1.00
ATOM   1169  N   ASN B 293      -0.319   8.084  -2.904  1.00  1.00
ATOM   1170  CA  ASN B 293       0.939   7.732  -2.257  1.00  1.00
ATOM   1171  C   ASN B 293       1.353   8.791  -1.243  1.00  1.00
ATOM   1172  O   ASN B 293       1.841   8.470  -0.160  1.00  1.00
ATOM   1173  N   GLU B 294       1.279  10.056  -1.642  1.00  1.00
ATOM   1174  CA  GLU B 294       1.583  11.165  -0.746  1.00  1.00
ATOM   1175  C   GLU B 294       0.670  11.152   0.474  1.00  1.00
ATOM   1176  O   GLU B 294       1.111  11.414   1.594  1.00  1.00
ATOM   1177  N   ARG B 295      -0.607  10.898   0.264  1.00  1.00
ATOM   1178  CA  ARG B 295      -1.604  10.878   1.328  1.00  1.00
ATOM   1179  C   ARG B 295      -1.376   9.706   2.274  1.00  1.00
ATOM   1180  O   ARG B 295      -1.563   9.828   3.485  1.00  1.00
ATOM   1181  N   THR B 296      -1.007   8.549   1.743  1.00  1.00
ATOM   1182  CA  THR B 296      -0.741   7.346   2.522  1.00  1.00
ATOM   1183  C   THR B 296       0.418   7.559   3.486  1.00  1.00
ATOM   1184  O   THR B 296       0.374   7.113   4.633  1.00  1.00
ATOM   1185  N   LEU B 297       1.513   8.112   2.983  1.00  1.00
ATOM   1186  CA  LEU B 297       2.678   8.387   3.816  1.00  1.00
ATOM   1187  C   LEU B 297       2.347   9.396   4.911  1.00  1.00
ATOM   1188  O   LEU B 297       2.788   9.256   6.051  1.00  1.00
ATOM   1189  N   ASP B 298       1.566  10.393   4.561  1.00  1.00
ATOM   1190  CA  ASP B 298       1.152  11.396   5.534  1.00  1.00
ATOM   1191  C   ASP B 298       0.240  10.791   6.594  1.00  1.00
ATOM   1192  O   ASP B 298       0.326  11.139   7.772  1.00  1.00
ATOM   1193  N   PHE B 299      -0.625   9.833   6.160  1.00  1.00
ATOM   1194  CA  PHE B 299      -1.540   9.127   7.049  1.00  1.00
ATOM   1195  C   PHE B 299      -0.780   8.363   8.126  1.00  1.00
ATOM   1196  O   PHE B 299      -1.198   8.323   9.284  1.00  1.00
ATOM   1197  N   HIS B 300       0.255   7.636   7.712  1.00  1.00
ATOM   1198  CA  HIS B 300       1.103   6.897   8.639  1.00  1.00
ATOM   1199  C   HIS B 300       1.800   7.835   9.616  1.00  1.00
ATOM   1200  O   HIS B 300       1.910   7.539  10.805  1.00  1.00
ATOM   1201  N   ASP B 301       2.347   8.966   9.059  1.00  1.00
ATOM   1202  CA  ASP B 301       2.990   9.972   9.896  1.00  1.00
ATOM   1203  C   ASP B 301       2.035  10.495  10.961  1.00  1.00
ATOM   1204  O   ASP B 301       2.424  10.698  12.111  1.00  1.00
ATOM   1205  N   SER B 302       0.789  10.728  10.582  1.00  1.00
ATOM   1206  CA  SER B 302      -0.255  11.222  11.472  1.00  1.00
ATOM   1207  C   SER B 302      -0.545  10.226  12.588  1.00  1.00
ATOM   1208  O   SER B 302      -0.772  10.612  13.734  1.00  1.00
ATOM   1209  N   ASN B 303      -0.663   8.942  12.244  1.00  1.00
ATOM   1210  CA  ASN B 303      -0.955   7.876  13.195  1.00  1.00
ATOM   1211  C   ASN B 303       0.128   7.777  14.261  1.00  1.00
ATOM   1212  O   ASN B 303      -0.162   7.549  15.436  1.00  1.00
ATOM   1213  N   VAL B 304       1.396   7.882  13.822  1.00  1.00
ATOM   1214  CA  VAL B 304       2.518   7.868  14.754  1.00  1.00
ATOM   1215  C   VAL B 304       2.466   9.063  15.697  1.00  1.00
ATOM   1216  O   VAL B 304       2.712   8.931  16.896  1.00  1.00
ATOM   1217  N   LYS B 305       2.216  10.242  15.120  1.00  1.00
ATOM   1218  CA  LYS B 305       2.137  11.487  15.875  1.00  1.00
ATOM   1219  C   LYS B 305       1.034  11.425  16.924  1.00  1.00
ATOM   1220  O   LYS B 305       1.205  11.900  18.047  1.00  1.00
ATOM   1221  N   ASN B 306      -0.143  10.884  16.520  1.00  1.00
ATOM   1222  CA  ASN B 306      -1.295  10.777  17.408  1.00  1.00
ATOM   1223  C   ASN B 306      -1.030   9.790  18.537  1.00  1.00
ATOM   1224  O   ASN B 306      -1.462   9.999  19.671  1.00  1.00
ATOM   1225  N   LEU B 307      -0.417   8.658  18.255  1.00  1.00
ATOM   1226  CA  LEU B 307      -0.040   7.666  19.255  1.00  1.00
ATOM   1227  C   LEU B 307       0.921   8.256  20.282  1.00  1.00
ATOM   1228  O   LEU B 307       0.806   7.989  21.478  1.00  1.00
ATOM   1229  N   TYR B 308       1.828   9.076  19.801  1.00  1.00
ATOM   1230  CA  TYR B 308       2.797   9.743  20.663  1.00  1.00
ATOM   1231  C   TYR B 308       2.115  10.751  21.579  1.00  1.00
ATOM   1232  O   TYR B 308       2.452  10.859  22.758  1.00  1.00
ATOM   1233  N   GLU B 309       1.283  11.613  20.994  1.00  1.00
ATOM   1234  CA  GLU B 309       0.541  12.615  21.748  1.00  1.00
ATOM   1235  C   GLU B 309      -0.391  11.964  22.762  1.00  1.00
ATOM   1236  O   GLU B 309      -0.569  12.469  23.870  1.00  1.00
ATOM   1237  N   LYS B 310      -0.975  10.838  22.440  1.00  1.00
ATOM   1238  CA  LYS B 310      -1.847  10.078  23.328  1.00  1.00
ATOM   1239  C   LYS B 310      -1.105   9.634  24.582  1.00  1.00
ATOM   1240  O   LYS B 310      -1.655   9.664  25.683  1.00  1.00
ATOM   1241  N   VAL B 311       0.079   9.016  24.409  1.00  1.00
ATOM   1242  CA  VAL B 311       0.913   8.609  25.533  1.00  1.00
ATOM   1243  C   VAL B 311       1.363   9.813  26.350  1.00  1.00
ATOM   1244  O   VAL B 311       1.371   9.773  27.580  1.00  1.00
ATOM   1245  N   LYS B 312       1.739  10.883  25.636  1.00  1.00
ATOM   1246  CA  LYS B 312       2.198  12.094  26.304  1.00  1.00
ATOM   1247  C   LYS B 312       1.128  12.648  27.237  1.00  1.00
ATOM   1248  O   LYS B 312       1.426  13.088  28.347  1.00  1.00
ATOM   1249  N   SER B 313      -0.123  12.644  26.800  1.00  1.00
ATOM   1250  CA  SER B 313      -1.238  13.188  27.565  1.00  1.00
ATOM   1251  C   SER B 313      -1.608  12.275  28.727  1.00  1.00
ATOM   1252  O   SER B 313      -2.014  12.742  29.791  1.00  1.00
ATOM   1253  N   GLN B 314      -1.373  10.990  28.649  1.00  1.00
ATOM   1254  CA  GLN B 314      -1.630  10.068  29.749  1.00  1.00
ATOM   1255  C   GLN B 314      -0.617  10.254  30.871  1.00  1.00
ATOM   1256  O   GLN B 314      -0.962  10.174  32.051  1.00  1.00
ATOM   1257  N   LEU B 315       0.675  10.304  30.528  1.00  1.00
ATOM   1258  CA  LEU B 315       1.756  10.388  31.502  1.00  1.00
ATOM   1259  C   LEU B 315       1.858  11.789  32.095  1.00  1.00
ATOM   1260  O   LEU B 315       2.166  11.954  33.275  1.00  1.00
ATOM   1261  N   LYS B 316       1.444  12.759  31.583  1.00  1.00
ATOM   1262  CA  LYS B 316       1.579  14.124  32.080  1.00  1.00
ATOM   1263  C   LYS B 316       2.998  14.397  32.560  1.00  1.00
ATOM   1264  O   LYS B 316       3.842  14.869  31.798  1.00  1.00
ATOM   1265  N   ASN B 317       3.197  14.754  33.821  1.00  1.00
ATOM   1266  CA  ASN B 317       4.494  15.078  34.403  1.00  1.00
ATOM   1267  C   ASN B 317       5.050  13.902  35.196  1.00  1.00
ATOM   1268  O   ASN B 317       6.212  13.909  35.602  1.00  1.00
ATOM   1269  N   ASN B 318       4.416  12.743  35.174  1.00  1.00
ATOM   1270  CA  ASN B 318       4.937  11.515  35.763  1.00  1.00
ATOM   1271  C   ASN B 318       6.058  10.929  34.913  1.00  1.00
ATOM   1272  O   ASN B 318       6.940  10.238  35.423  1.00  1.00
ATOM   1273  N   ALA B 319       6.390  11.488  33.945  1.00  1.00
ATOM   1274  CA  ALA B 319       7.462  11.189  33.002  1.00  1.00
ATOM   1275  C   ALA B 319       7.999  12.461  32.357  1.00  1.00
ATOM   1276  O   ALA B 319       7.256  13.418  32.137  1.00  1.00
ATOM   1277  N   LYS B 320       9.173  12.353  31.781  1.00  1.00
ATOM   1278  CA  LYS B 320       9.830  13.435  31.058  1.00  1.00
ATOM   1279  C   LYS B 320      10.080  13.054  29.604  1.00  1.00
ATOM   1280  O   LYS B 320      10.450  11.919  29.305  1.00  1.00
ATOM   1281  N   GLU B 321       9.724  14.008  28.666  1.00  1.00
ATOM   1282  CA  GLU B 321      10.156  13.782  27.292  1.00  1.00
ATOM   1283  C   GLU B 321      11.671  13.887  27.166  1.00  1.00
ATOM   1284  O   GLU B 321      12.266  14.898  27.540  1.00  1.00
ATOM   1285  N   ILE B 322      12.301  12.775  26.653  1.00  1.00
ATOM   1286  CA  ILE B 322      13.753  12.668  26.577  1.00  1.00
ATOM   1287  C   ILE B 322      14.233  12.710  25.132  1.00  1.00
ATOM   1288  O   ILE B 322      15.373  13.085  24.857  1.00  1.00
ATOM   1289  N   GLY B 323      13.455  12.639  24.219  1.00  1.00
ATOM   1290  CA  GLY B 323      13.900  12.873  22.850  1.00  1.00
ATOM   1291  C   GLY B 323      13.566  11.689  21.952  1.00  1.00
ATOM   1292  O   GLY B 323      13.720  10.534  22.349  1.00  1.00
ATOM   1293  N   ASN B 324      13.360  12.004  20.715  1.00  1.00
ATOM   1294  CA  ASN B 324      13.351  10.887  19.777  1.00  1.00
ATOM   1295  C   ASN B 324      12.095  10.042  19.939  1.00  1.00
ATOM   1296  O   ASN B 324      12.050   8.890  19.506  1.00  1.00
ATOM   1297  N   GLY B 325      11.097  10.467  20.745  1.00  1.00
ATOM   1298  CA  GLY B 325       9.848   9.731  20.899  1.00  1.00
ATOM   1299  C   GLY B 325       9.891   8.823  22.121  1.00  1.00
ATOM   1300  O   GLY B 325       8.932   8.106  22.408  1.00  1.00
ATOM   1301  N   CYS B 326      10.700   9.154  23.064  1.00  1.00
ATOM   1302  CA  CYS B 326      10.905   8.379  24.282  1.00  1.00
ATOM   1303  C   CYS B 326      10.496   9.174  25.515  1.00  1.00
ATOM   1304  O   CYS B 326      10.717  10.383  25.588  1.00  1.00
ATOM   1305  N   PHE B 327       9.852   8.514  26.439  1.00  1.00
ATOM   1306  CA  PHE B 327       9.539   9.014  27.773  1.00  1.00
ATOM   1307  C   PHE B 327      10.318   8.258  28.841  1.00  1.00
ATOM   1308  O   PHE B 327      10.466   7.038  28.768  1.00  1.00
ATOM   1309  N   GLU B 328      10.871   8.990  29.765  1.00  1.00
ATOM   1310  CA  GLU B 328      11.520   8.426  30.943  1.00  1.00
ATOM   1311  C   GLU B 328      10.686   8.659  32.196  1.00  1.00
ATOM   1312  O   GLU B 328      10.273   9.784  32.478  1.00  1.00
ATOM   1313  N   PHE B 329      10.191   7.491  32.798  1.00  1.00
ATOM   1314  CA  PHE B 329       9.319   7.624  33.959  1.00  1.00
ATOM   1315  C   PHE B 329      10.086   8.145  35.167  1.00  1.00
ATOM   1316  O   PHE B 329      11.222   7.741  35.415  1.00  1.00
ATOM   1317  N   TYR B 330       9.302   8.901  36.026  1.00  1.00
ATOM   1318  CA  TYR B 330       9.850   9.345  37.302  1.00  1.00
ATOM   1319  C   TYR B 330       9.552   8.341  38.409  1.00  1.00
ATOM   1320  O   TYR B 330      10.186   8.359  39.464  1.00  1.00
ATOM   1321  N   HIS B 331       8.890   7.341  38.079  1.00  1.00
ATOM   1322  CA  HIS B 331       8.464   6.209  38.894  1.00  1.00
ATOM   1323  C   HIS B 331       8.877   4.887  38.259  1.00  1.00
ATOM   1324  O   HIS B 331       8.939   4.768  37.036  1.00  1.00
ATOM   1325  N   LYS B 332       8.929   3.808  39.047  1.00  1.00
ATOM   1326  CA  LYS B 332       9.069   2.468  38.489  1.00  1.00
ATOM   1327  C   LYS B 332       7.809   2.049  37.743  1.00  1.00
ATOM   1328  O   LYS B 332       6.703   2.124  38.280  1.00  1.00
ATOM   1329  N   CYS B 333       7.913   1.706  36.532  1.00  1.00
ATOM   1330  CA  CYS B 333       6.839   1.242  35.661  1.00  1.00
ATOM   1331  C   CYS B 333       7.105  -0.173  35.165  1.00  1.00
ATOM   1332  O   CYS B 333       8.021  -0.403  34.376  1.00  1.00
ATOM   1333  N   ASP B 334       6.582  -1.164  35.905  1.00  1.00
ATOM   1334  CA  ASP B 334       6.762  -2.564  35.540  1.00  1.00
ATOM   1335  C   ASP B 334       5.960  -2.916  34.294  1.00  1.00
ATOM   1336  O   ASP B 334       4.967  -2.261  33.978  1.00  1.00
ATOM   1337  N   ASN B 335       5.754  -4.152  33.971  1.00  1.00
ATOM   1338  CA  ASN B 335       5.041  -4.601  32.781  1.00  1.00
ATOM   1339  C   ASN B 335       3.540  -4.380  32.922  1.00  1.00
ATOM   1340  O   ASN B 335       2.857  -4.056  31.951  1.00  1.00
ATOM   1341  N   GLU B 336       2.928  -4.481  34.036  1.00  1.00
ATOM   1342  CA  GLU B 336       1.532  -4.113  34.238  1.00  1.00
ATOM   1343  C   GLU B 336       1.309  -2.630  33.968  1.00  1.00
ATOM   1344  O   GLU B 336       0.288  -2.239  33.404  1.00  1.00
ATOM   1345  N   CYS B 337       2.248  -1.784  34.475  1.00  1.00
ATOM   1346  CA  CYS B 337       2.189  -0.348  34.232  1.00  1.00
ATOM   1347  C   CYS B 337       2.362  -0.032  32.752  1.00  1.00
ATOM   1348  O   CYS B 337       1.695   0.852  32.214  1.00  1.00
ATOM   1349  N   MET B 338       3.342  -0.675  32.124  1.00  1.00
ATOM   1350  CA  MET B 338       3.630  -0.477  30.708  1.00  1.00
ATOM   1351  C   MET B 338       2.444  -0.883  29.843  1.00  1.00
ATOM   1352  O   MET B 338       2.116  -0.208  28.867  1.00  1.00
ATOM   1353  N   GLU B 339       1.810  -1.981  30.123  1.00  1.00
ATOM   1354  CA  GLU B 339       0.636  -2.445  29.393  1.00  1.00
ATOM   1355  C   GLU B 339      -0.507  -1.443  29.494  1.00  1.00
ATOM   1356  O   GLU B 339      -1.257  -1.244  28.539  1.00  1.00
ATOM   1357  N   SER B 340      -0.713  -0.831  30.646  1.00  1.00
ATOM   1358  CA  SER B 340      -1.710   0.215  30.839  1.00  1.00
ATOM   1359  C   SER B 340      -1.420   1.422  29.956  1.00  1.00
ATOM   1360  O   SER B 340      -2.337   2.058  29.438  1.00  1.00
ATOM   1361  N   VAL B 341      -0.158   1.803  29.808  1.00  1.00
ATOM   1362  CA  VAL B 341       0.224   2.854  28.872  1.00  1.00
ATOM   1363  C   VAL B 341      -0.099   2.458  27.437  1.00  1.00
ATOM   1364  O   VAL B 341      -0.598   3.268  26.657  1.00  1.00
ATOM   1365  N   ARG B 342       0.191   1.251  27.072  1.00  1.00
ATOM   1366  CA  ARG B 342      -0.023   0.724  25.729  1.00  1.00
ATOM   1367  C   ARG B 342      -1.508   0.566  25.429  1.00  1.00
ATOM   1368  O   ARG B 342      -1.959   0.840  24.317  1.00  1.00
ATOM   1369  N   ASN B 343      -2.362   0.328  26.253  1.00  1.00
ATOM   1370  CA  ASN B 343      -3.787   0.101  26.045  1.00  1.00
ATOM   1371  C   ASN B 343      -4.609   1.299  26.502  1.00  1.00
ATOM   1372  O   ASN B 343      -5.796   1.404  26.196  1.00  1.00
ATOM   1373  N   GLY B 344      -4.046   2.335  26.947  1.00  1.00
ATOM   1374  CA  GLY B 344      -4.659   3.643  27.148  1.00  1.00
ATOM   1375  C   GLY B 344      -5.446   3.688  28.451  1.00  1.00
ATOM   1376  O   GLY B 344      -6.097   4.686  28.760  1.00  1.00
ATOM   1377  N   THR B 345      -4.981   3.095  29.486  1.00  1.00
ATOM   1378  CA  THR B 345      -5.615   3.055  30.798  1.00  1.00
ATOM   1379  C   THR B 345      -4.611   3.353  31.905  1.00  1.00
ATOM   1380  O   THR B 345      -4.953   3.339  33.087  1.00  1.00
ATOM   1381  N   TYR B 346      -3.547   4.094  31.541  1.00  1.00
ATOM   1382  CA  TYR B 346      -2.570   4.520  32.535  1.00  1.00
ATOM   1383  C   TYR B 346      -3.235   5.296  33.665  1.00  1.00
ATOM   1384  O   TYR B 346      -4.006   6.225  33.423  1.00  1.00
ATOM   1385  N   ASP B 347      -2.905   4.921  34.906  1.00  1.00
ATOM   1386  CA  ASP B 347      -3.403   5.607  36.092  1.00  1.00
ATOM   1387  C   ASP B 347      -2.376   6.596  36.628  1.00  1.00
ATOM   1388  O   ASP B 347      -1.404   6.206  37.274  1.00  1.00
ATOM   1389  N   TYR B 348      -2.605   7.955  36.310  1.00  1.00
ATOM   1390  CA  TYR B 348      -1.610   8.952  36.685  1.00  1.00
ATOM   1391  C   TYR B 348      -1.584   9.164  38.194  1.00  1.00
ATOM   1392  O   TYR B 348      -0.518   9.320  38.790  1.00  1.00
ATOM   1393  N   PRO B 349      -2.736   9.290  38.856  1.00  1.00
ATOM   1394  CA  PRO B 349      -2.825   9.517  40.294  1.00  1.00
ATOM   1395  C   PRO B 349      -2.156   8.391  41.071  1.00  1.00
ATOM   1396  O   PRO B 349      -1.537   8.624  42.110  1.00  1.00
ATOM   1397  N   LYS B 350      -2.103   7.215  40.635  1.00  1.00
ATOM   1398  CA  LYS B 350      -1.486   6.053  41.262  1.00  1.00
ATOM   1399  C   LYS B 350       0.012   6.258  41.450  1.00  1.00
ATOM   1400  O   LYS B 350       0.581   5.855  42.464  1.00  1.00
ATOM   1401  N   TYR B 351       0.717   6.846  40.531  1.00  1.00
ATOM   1402  CA  TYR B 351       2.167   6.988  40.588  1.00  1.00
ATOM   1403  C   TYR B 351       2.571   8.446  40.765  1.00  1.00
ATOM   1404  O   TYR B 351       3.712   8.746  41.116  1.00  1.00
ATOM   1405  N   SER B 352       1.701   9.317  40.955  1.00  1.00
ATOM   1406  CA  SER B 352       1.968  10.750  41.002  1.00  1.00
ATOM   1407  C   SER B 352       2.746  11.125  42.257  1.00  1.00
ATOM   1408  O   SER B 352       3.613  11.998  42.224  1.00  1.00
ATOM   1409  N   GLU B 353       2.540  10.538  43.409  1.00  1.00
ATOM   1410  CA  GLU B 353       3.297  10.832  44.619  1.00  1.00
ATOM   1411  C   GLU B 353       4.760  10.435  44.464  1.00  1.00
ATOM   1412  O   GLU B 353       5.658  11.148  44.912  1.00  1.00
ATOM   1413  N   GLU B 354       5.002   9.179  43.995  1.00  1.00
ATOM   1414  CA  GLU B 354       6.367   8.707  43.797  1.00  1.00
ATOM   1415  C   GLU B 354       7.093   9.543  42.751  1.00  1.00
ATOM   1416  O   GLU B 354       8.289   9.808  42.875  1.00  1.00
ATOM   1417  N   SER B 355       6.373   9.858  41.655  1.00  1.00
ATOM   1418  CA  SER B 355       6.938  10.686  40.597  1.00  1.00
ATOM   1419  C   SER B 355       7.369  12.046  41.133  1.00  1.00
ATOM   1420  O   SER B 355       8.400  12.584  40.730  1.00  1.00
ATOM   1421  N   LYS B 356       6.443  12.693  41.885  1.00  1.00
ATOM   1422  CA  LYS B 356       6.698  14.003  42.473  1.00  1.00
ATOM   1423  C   LYS B 356       7.979  13.998  43.297  1.00  1.00
ATOM   1424  O   LYS B 356       8.745  14.961  43.278  1.00  1.00
ATOM   1425  N   LEU B 357       8.154  12.976  44.151  1.00  1.00
ATOM   1426  CA  LEU B 357       9.347  12.849  44.978  1.00  1.00
ATOM   1427  C   LEU B 357      10.601  12.714  44.121  1.00  1.00
ATOM   1428  O   LEU B 357      11.662  13.230  44.470  1.00  1.00
ATOM   1429  N   ASN B 358      10.550  12.140  42.965  1.00  1.00
ATOM   1430  CA  ASN B 358      11.720  11.843  42.147  1.00  1.00
ATOM   1431  C   ASN B 358      12.120  13.044  41.300  1.00  1.00
ATOM   1432  O   ASN B 358      13.296  13.234  40.992  1.00  1.00
ATOM   1433  N   ARG B 359      11.233  13.692  40.627  1.00  1.00
ATOM   1434  CA  ARG B 359      11.582  14.860  39.826  1.00  1.00
ATOM   1435  C   ARG B 359      11.860  16.070  40.708  1.00  1.00
ATOM   1436  O   ARG B 359      11.137  16.328  41.671  1.00  1.00
