# Supplementary material for: ProteinDJ: A high‐performance and modular protein design pipeline
Source: Protein Sci. 2026 Jan 21;35(2):e70464. doi: 10.1002/pro.70464 (PMC12820799; doi:10.1002/pro.70464)
Supplement: Supplementary file 2 — DATA S1. Compressed archive containing input PDB and Bindsweeper YAML files used for benchmarking and comparison of sequence design methods. [file PRO-35-e70464-s001.zip › SupplementaryFile1/binderfolds/ha/fold_34.pdb]

ATOM      1  N   GLY A   1     -28.153 -12.952  -8.964  1.00  0.00
ATOM      2  CA  GLY A   1     -26.756 -12.540  -8.912  1.00  0.00
ATOM      3  C   GLY A   1     -26.286 -12.365  -7.474  1.00  0.00
ATOM      4  O   GLY A   1     -25.137 -12.659  -7.146  1.00  0.00
ATOM      5  N   GLY A   2     -27.194 -12.025  -6.591  1.00  0.00
ATOM      6  CA  GLY A   2     -26.898 -11.912  -5.167  1.00  0.00
ATOM      7  C   GLY A   2     -26.626 -13.278  -4.551  1.00  0.00
ATOM      8  O   GLY A   2     -25.731 -13.426  -3.718  1.00  0.00
ATOM      9  N   GLY A   3     -27.427 -14.294  -4.930  1.00  0.00
ATOM     10  CA  GLY A   3     -27.185 -15.645  -4.437  1.00  0.00
ATOM     11  C   GLY A   3     -25.829 -16.164  -4.899  1.00  0.00
ATOM     12  O   GLY A   3     -25.114 -16.820  -4.141  1.00  0.00
ATOM     13  N   GLY A   4     -25.427 -15.780  -6.133  1.00  0.00
ATOM     14  CA  GLY A   4     -24.123 -16.196  -6.636  1.00  0.00
ATOM     15  C   GLY A   4     -22.995 -15.533  -5.856  1.00  0.00
ATOM     16  O   GLY A   4     -21.990 -16.169  -5.538  1.00  0.00
ATOM     17  N   GLY A   5     -23.117 -14.184  -5.657  1.00  0.00
ATOM     18  CA  GLY A   5     -22.109 -13.472  -4.881  1.00  0.00
ATOM     19  C   GLY A   5     -22.017 -14.021  -3.463  1.00  0.00
ATOM     20  O   GLY A   5     -20.925 -14.162  -2.912  1.00  0.00
ATOM     21  N   GLY A   6     -23.149 -14.342  -2.863  1.00  0.00
ATOM     22  CA  GLY A   6     -23.190 -14.925  -1.527  1.00  0.00
ATOM     23  C   GLY A   6     -22.504 -16.285  -1.498  1.00  0.00
ATOM     24  O   GLY A   6     -21.768 -16.600  -0.563  1.00  0.00
ATOM     25  N   GLY A   7     -22.857 -17.170  -2.457  1.00  0.00
ATOM     26  CA  GLY A   7     -22.231 -18.484  -2.550  1.00  0.00
ATOM     27  C   GLY A   7     -20.721 -18.363  -2.711  1.00  0.00
ATOM     28  O   GLY A   7     -19.960 -19.112  -2.098  1.00  0.00
ATOM     29  N   GLY A   8     -20.303 -17.423  -3.586  1.00  0.00
ATOM     30  CA  GLY A   8     -18.877 -17.194  -3.787  1.00  0.00
ATOM     31  C   GLY A   8     -18.213 -16.699  -2.509  1.00  0.00
ATOM     32  O   GLY A   8     -17.100 -17.107  -2.178  1.00  0.00
ATOM     33  N   GLY A   9     -18.890 -15.772  -1.812  1.00  0.00
ATOM     34  CA  GLY A   9     -18.375 -15.265  -0.545  1.00  0.00
ATOM     35  C   GLY A   9     -18.241 -16.383   0.481  1.00  0.00
ATOM     36  O   GLY A   9     -17.260 -16.444   1.221  1.00  0.00
ATOM     37  N   GLY A  10     -19.230 -17.271   0.544  1.00  0.00
ATOM     38  CA  GLY A  10     -19.193 -18.413   1.449  1.00  0.00
ATOM     39  C   GLY A  10     -18.018 -19.330   1.133  1.00  0.00
ATOM     40  O   GLY A  10     -17.335 -19.813   2.036  1.00  0.00
ATOM     41  N   GLY A  11     -17.836 -19.662  -0.149  1.00  0.00
ATOM     42  CA  GLY A  11     -16.727 -20.508  -0.574  1.00  0.00
ATOM     43  C   GLY A  11     -15.387 -19.901  -0.177  1.00  0.00
ATOM     44  O   GLY A  11     -14.490 -20.603   0.289  1.00  0.00
ATOM     45  N   GLY A  12     -15.265 -18.581  -0.453  1.00  0.00
ATOM     46  CA  GLY A  12     -14.038 -17.874  -0.109  1.00  0.00
ATOM     47  C   GLY A  12     -13.796 -17.890   1.395  1.00  0.00
ATOM     48  O   GLY A  12     -12.668 -18.080   1.850  1.00  0.00
ATOM     49  N   GLY A  13     -14.865 -17.666   2.154  1.00  0.00
ATOM     50  CA  GLY A  13     -14.774 -17.687   3.609  1.00  0.00
ATOM     51  C   GLY A  13     -14.325 -19.052   4.113  1.00  0.00
ATOM     52  O   GLY A  13     -13.509 -19.149   5.029  1.00  0.00
ATOM     53  N   GLY A  14     -14.863 -20.112   3.513  1.00  0.00
ATOM     54  CA  GLY A  14     -14.512 -21.475   3.892  1.00  0.00
ATOM     55  C   GLY A  14     -13.039 -21.759   3.625  1.00  0.00
ATOM     56  O   GLY A  14     -12.356 -22.373   4.445  1.00  0.00
ATOM     57  N   GLY A  15     -12.551 -21.359   2.452  1.00  0.00
ATOM     58  CA  GLY A  15     -11.163 -21.589   2.068  1.00  0.00
ATOM     59  C   GLY A  15     -10.208 -20.808   2.961  1.00  0.00
ATOM     60  O   GLY A  15      -9.171 -21.324   3.378  1.00  0.00
ATOM     61  N   GLY A  16     -10.556 -19.507   3.154  1.00  0.00
ATOM     62  CA  GLY A  16      -9.713 -18.667   3.996  1.00  0.00
ATOM     63  C   GLY A  16      -9.713 -19.157   5.439  1.00  0.00
ATOM     64  O   GLY A  16      -8.674 -19.173   6.098  1.00  0.00
ATOM     65  N   GLY A  17     -10.872 -19.636   5.895  1.00  0.00
ATOM     66  CA  GLY A  17     -10.989 -20.167   7.248  1.00  0.00
ATOM     67  C   GLY A  17     -10.139 -21.419   7.424  1.00  0.00
ATOM     68  O   GLY A  17      -9.482 -21.595   8.451  1.00  0.00
ATOM     69  N   GLY A  18     -10.182 -22.320   6.419  1.00  0.00
ATOM     70  CA  GLY A  18      -9.392 -23.545   6.449  1.00  0.00
ATOM     71  C   GLY A  18      -7.900 -23.238   6.472  1.00  0.00
ATOM     72  O   GLY A  18      -7.139 -23.864   7.209  1.00  0.00
ATOM     73  N   GLY A  19      -7.478 -22.296   5.621  1.00  0.00
ATOM     74  CA  GLY A  19      -6.075 -21.907   5.547  1.00  0.00
ATOM     75  C   GLY A  19      -5.603 -21.295   6.860  1.00  0.00
ATOM     76  O   GLY A  19      -4.502 -21.583   7.329  1.00  0.00
ATOM     77  N   GLY A  20      -6.456 -20.396   7.392  1.00  0.00
ATOM     78  CA  GLY A  20      -6.133 -19.727   8.647  1.00  0.00
ATOM     79  C   GLY A  20      -6.027 -20.726   9.792  1.00  0.00
ATOM     80  O   GLY A  20      -5.134 -20.627  10.634  1.00  0.00
ATOM     81  N   GLY A  21      -6.892 -21.732   9.783  1.00  0.00
ATOM     82  CA  GLY A  21      -6.865 -22.777  10.800  1.00  0.00
ATOM     83  C   GLY A  21      -5.579 -23.589  10.721  1.00  0.00
ATOM     84  O   GLY A  21      -4.977 -23.918  11.743  1.00  0.00
ATOM     85  N   GLY A  22      -5.179 -23.921   9.469  1.00  0.00
ATOM     86  CA  GLY A  22      -3.953 -24.676   9.242  1.00  0.00
ATOM     87  C   GLY A  22      -2.728 -23.881   9.677  1.00  0.00
ATOM     88  O   GLY A  22      -1.808 -24.425  10.288  1.00  0.00
ATOM     89  N   GLY A  23      -2.728 -22.586   9.354  1.00  0.00
ATOM     90  CA  GLY A  23      -1.624 -21.705   9.714  1.00  0.00
ATOM     91  C   GLY A  23      -1.486 -21.582  11.226  1.00  0.00
ATOM     92  O   GLY A  23      -0.377 -21.573  11.759  1.00  0.00
ATOM     93  N   GLY A  24      -2.673 -21.400  11.876  1.00  0.00
ATOM     94  CA  GLY A  24      -2.698 -21.282  13.329  1.00  0.00
ATOM     95  C   GLY A  24      -2.147 -22.536  13.994  1.00  0.00
ATOM     96  O   GLY A  24      -1.393 -22.457  14.964  1.00  0.00
ATOM     97  N   GLY A  25      -2.481 -23.676  13.404  1.00  0.00
ATOM     98  CA  GLY A  25      -2.009 -24.951  13.931  1.00  0.00
ATOM     99  C   GLY A  25      -0.516 -25.128  13.688  1.00  0.00
ATOM    100  O   GLY A  25       0.214 -25.592  14.564  1.00  0.00
ATOM    101  N   GLY A  26      -0.037 -24.642  12.507  1.00  0.00
ATOM    102  CA  GLY A  26       1.353 -24.829  12.109  1.00  0.00
ATOM    103  C   GLY A  26       2.261 -23.809  12.784  1.00  0.00
ATOM    104  O   GLY A  26       3.359 -24.141  13.230  1.00  0.00
ATOM    105  N   GLY A  27       1.885 -22.603  12.897  1.00  0.00
ATOM    106  CA  GLY A  27       2.734 -21.535  13.411  1.00  0.00
ATOM    107  C   GLY A  27       2.495 -21.309  14.898  1.00  0.00
ATOM    108  O   GLY A  27       3.411 -20.941  15.634  1.00  0.00
ATOM    109  N   GLY A  28       1.443 -21.910  15.385  1.00  0.00
ATOM    110  CA  GLY A  28       1.202 -21.809  16.819  1.00  0.00
ATOM    111  C   GLY A  28       0.548 -20.481  17.176  1.00  0.00
ATOM    112  O   GLY A  28       0.410 -20.143  18.352  1.00  0.00
ATOM    113  N   GLY A  29       0.032 -19.816  16.191  1.00  0.00
ATOM    114  CA  GLY A  29      -0.713 -18.578  16.391  1.00  0.00
ATOM    115  C   GLY A  29      -2.069 -18.848  17.031  1.00  0.00
ATOM    116  O   GLY A  29      -2.691 -19.879  16.777  1.00  0.00
ATOM    117  N   GLY A  30      -2.620 -17.810  17.702  1.00  0.00
ATOM    118  CA  GLY A  30      -3.953 -17.967  18.271  1.00  0.00
ATOM    119  C   GLY A  30      -5.007 -18.094  17.178  1.00  0.00
ATOM    120  O   GLY A  30      -4.951 -17.396  16.165  1.00  0.00
ATOM    121  N   GLY A  31      -6.009 -18.932  17.461  1.00  0.00
ATOM    122  CA  GLY A  31      -7.066 -19.136  16.478  1.00  0.00
ATOM    123  C   GLY A  31      -7.879 -17.864  16.272  1.00  0.00
ATOM    124  O   GLY A  31      -8.301 -17.559  15.156  1.00  0.00
ATOM    125  N   GLY A  32      -8.101 -17.099  17.337  1.00  0.00
ATOM    126  CA  GLY A  32      -8.824 -15.835  17.257  1.00  0.00
ATOM    127  C   GLY A  32      -8.161 -14.882  16.271  1.00  0.00
ATOM    128  O   GLY A  32      -8.837 -14.210  15.492  1.00  0.00
ATOM    129  N   GLY A  33      -6.822 -14.774  16.380  1.00  0.00
ATOM    130  CA  GLY A  33      -6.063 -13.916  15.478  1.00  0.00
ATOM    131  C   GLY A  33      -6.170 -14.400  14.038  1.00  0.00
ATOM    132  O   GLY A  33      -6.309 -13.599  13.113  1.00  0.00
ATOM    133  N   GLY A  34      -6.123 -15.750  13.892  1.00  0.00
ATOM    134  CA  GLY A  34      -6.232 -16.337  12.562  1.00  0.00
ATOM    135  C   GLY A  34      -7.614 -16.099  11.967  1.00  0.00
ATOM    136  O   GLY A  34      -7.747 -15.797  10.781  1.00  0.00
ATOM    137  N   GLY A  35      -8.653 -16.178  12.793  1.00  0.00
ATOM    138  CA  GLY A  35     -10.015 -15.945  12.330  1.00  0.00
ATOM    139  C   GLY A  35     -10.207 -14.501  11.886  1.00  0.00
ATOM    140  O   GLY A  35     -10.860 -14.233  10.877  1.00  0.00
ATOM    141  N   GLY A  36      -9.669 -13.545  12.637  1.00  0.00
ATOM    142  CA  GLY A  36      -9.735 -12.134  12.275  1.00  0.00
ATOM    143  C   GLY A  36      -9.035 -11.873  10.947  1.00  0.00
ATOM    144  O   GLY A  36      -9.527 -11.113  10.113  1.00  0.00
ATOM    145  N   GLY A  37      -7.836 -12.535  10.802  1.00  0.00
ATOM    146  CA  GLY A  37      -7.087 -12.395   9.559  1.00  0.00
ATOM    147  C   GLY A  37      -7.859 -12.977   8.381  1.00  0.00
ATOM    148  O   GLY A  37      -7.884 -12.397   7.296  1.00  0.00
ATOM    149  N   GLY A  38      -8.503 -14.140   8.627  1.00  0.00
ATOM    150  CA  GLY A  38      -9.297 -14.779   7.585  1.00  0.00
ATOM    151  C   GLY A  38     -10.462 -13.895   7.160  1.00  0.00
ATOM    152  O   GLY A  38     -10.760 -13.774   5.971  1.00  0.00
ATOM    153  N   GLY A  39     -11.087 -13.237   8.102  1.00  0.00
ATOM    154  CA  GLY A  39     -12.202 -12.340   7.821  1.00  0.00
ATOM    155  C   GLY A  39     -11.747 -11.132   7.012  1.00  0.00
ATOM    156  O   GLY A  39     -12.422 -10.713   6.072  1.00  0.00
ATOM    157  N   GLY A  40     -10.595 -10.558   7.396  1.00  0.00
ATOM    158  CA  GLY A  40     -10.065  -9.399   6.687  1.00  0.00
ATOM    159  C   GLY A  40      -9.667  -9.759   5.262  1.00  0.00
ATOM    160  O   GLY A  40      -9.921  -9.002   4.326  1.00  0.00
ATOM    161  N   GLY A  41      -9.038 -10.940   5.118  1.00  0.00
ATOM    162  CA  GLY A  41      -8.591 -11.393   3.807  1.00  0.00
ATOM    163  C   GLY A  41      -9.774 -11.714   2.902  1.00  0.00
ATOM    164  O   GLY A  41      -9.763 -11.395   1.713  1.00  0.00
ATOM    165  N   GLY A  42     -10.822 -12.343   3.472  1.00  0.00
ATOM    166  CA  GLY A  42     -12.023 -12.660   2.708  1.00  0.00
ATOM    167  C   GLY A  42     -12.712 -11.394   2.215  1.00  0.00
ATOM    168  O   GLY A  42     -13.171 -11.329   1.074  1.00  0.00
ATOM    169  N   GLY A  43     -12.775 -10.390   3.067  1.00  0.00
ATOM    170  CA  GLY A  43     -13.376  -9.111   2.705  1.00  0.00
ATOM    171  C   GLY A  43     -12.603  -8.439   1.578  1.00  0.00
ATOM    172  O   GLY A  43     -13.194  -7.882   0.653  1.00  0.00
ATOM    173  N   GLY A  44     -11.247  -8.543   1.665  1.00  0.00
ATOM    174  CA  GLY A  44     -10.405  -7.954   0.631  1.00  0.00
ATOM    175  C   GLY A  44     -10.555  -8.696  -0.691  1.00  0.00
ATOM    176  O   GLY A  44     -10.613  -8.080  -1.755  1.00  0.00
ATOM    177  N   GLY A  45     -10.604 -10.051  -0.571  1.00  0.00
ATOM    178  CA  GLY A  45     -10.755 -10.868  -1.769  1.00  0.00
ATOM    179  C   GLY A  45     -12.062 -10.557  -2.487  1.00  0.00
ATOM    180  O   GLY A  45     -12.103 -10.479  -3.715  1.00  0.00
ATOM    181  N   GLY A  46     -13.115 -10.344  -1.714  1.00  0.00
ATOM    182  CA  GLY A  46     -14.412  -9.976  -2.269  1.00  0.00
ATOM    183  C   GLY A  46     -14.357  -8.609  -2.939  1.00  0.00
ATOM    184  O   GLY A  46     -14.966  -8.397  -3.987  1.00  0.00
ATOM    185  N   GLY A  47     -13.429  -7.778  -2.519  1.00  0.00
ATOM    186  CA  GLY A  47     -13.252  -6.465  -3.126  1.00  0.00
ATOM    187  C   GLY A  47     -12.365  -6.543  -4.362  1.00  0.00
ATOM    188  O   GLY A  47     -12.636  -5.897  -5.374  1.00  0.00
ATOM    189  N   GLY A  48     -11.311  -7.447  -4.212  1.00  0.00
ATOM    190  CA  GLY A  48     -10.421  -7.684  -5.342  1.00  0.00
ATOM    191  C   GLY A  48      -9.180  -8.457  -4.914  1.00  0.00
ATOM    192  O   GLY A  48      -8.688  -8.291  -3.798  1.00  0.00
ATOM    193  N   GLY A  49      -8.554  -9.092  -5.891  1.00  0.00
ATOM    194  CA  GLY A  49      -7.364  -9.887  -5.616  1.00  0.00
ATOM    195  C   GLY A  49      -6.219  -9.013  -5.122  1.00  0.00
ATOM    196  O   GLY A  49      -5.481  -9.395  -4.213  1.00  0.00
ATOM    197  N   GLY A  50      -6.045  -7.806  -5.720  1.00  0.00
ATOM    198  CA  GLY A  50      -4.956  -6.921  -5.325  1.00  0.00
ATOM    199  C   GLY A  50      -5.077  -6.517  -3.862  1.00  0.00
ATOM    200  O   GLY A  50      -4.084  -6.473  -3.136  1.00  0.00
ATOM    201  N   GLY A  51      -6.333  -6.152  -3.476  1.00  0.00
ATOM    202  CA  GLY A  51      -6.594  -5.811  -2.082  1.00  0.00
ATOM    203  C   GLY A  51      -6.302  -6.990  -1.163  1.00  0.00
ATOM    204  O   GLY A  51      -5.727  -6.823  -0.087  1.00  0.00
ATOM    205  N   GLY A  52      -6.658  -8.186  -1.654  1.00  0.00
ATOM    206  CA  GLY A  52      -6.425  -9.403  -0.885  1.00  0.00
ATOM    207  C   GLY A  52      -4.935  -9.661  -0.701  1.00  0.00
ATOM    208  O   GLY A  52      -4.490 -10.042   0.382  1.00  0.00
ATOM    209  N   GLY A  53      -4.148  -9.423  -1.739  1.00  0.00
ATOM    210  CA  GLY A  53      -2.702  -9.599  -1.668  1.00  0.00
ATOM    211  C   GLY A  53      -2.081  -8.652  -0.649  1.00  0.00
ATOM    212  O   GLY A  53      -1.197  -9.040   0.115  1.00  0.00
ATOM    213  N   GLY A  54      -2.577  -7.381  -0.670  1.00  0.00
ATOM    214  CA  GLY A  54      -2.107  -6.387   0.288  1.00  0.00
ATOM    215  C   GLY A  54      -2.535  -6.742   1.706  1.00  0.00
ATOM    216  O   GLY A  54      -1.757  -6.612   2.651  1.00  0.00
ATOM    217  N   GLY A  55      -3.803  -7.166   1.830  1.00  0.00
ATOM    218  CA  GLY A  55      -4.338  -7.575   3.124  1.00  0.00
ATOM    219  C   GLY A  55      -3.543  -8.737   3.705  1.00  0.00
ATOM    220  O   GLY A  55      -3.258  -8.769   4.903  1.00  0.00
ATOM    221  N   GLY A  56      -3.101  -9.653   2.821  1.00  0.00
ATOM    222  CA  GLY A  56      -2.316 -10.797   3.268  1.00  0.00
ATOM    223  C   GLY A  56      -0.966 -10.357   3.820  1.00  0.00
ATOM    224  O   GLY A  56      -0.509 -10.861   4.846  1.00  0.00
ATOM    225  N   GLY A  57      -0.324  -9.418   3.106  1.00  0.00
ATOM    226  CA  GLY A  57       0.952  -8.883   3.566  1.00  0.00
ATOM    227  C   GLY A  57       0.800  -8.166   4.901  1.00  0.00
ATOM    228  O   GLY A  57       1.629  -8.319   5.797  1.00  0.00
ATOM    229  N   GLY A  58      -0.306  -7.365   4.973  1.00  0.00
ATOM    230  CA  GLY A  58      -0.560  -6.588   6.180  1.00  0.00
ATOM    231  C   GLY A  58      -1.009  -7.484   7.327  1.00  0.00
ATOM    232  O   GLY A  58      -0.609  -7.288   8.474  1.00  0.00
ATOM    233  N   GLY A  59      -1.792  -8.511   7.014  1.00  0.00
ATOM    234  CA  GLY A  59      -2.236  -9.464   8.024  1.00  0.00
ATOM    235  C   GLY A  59      -1.053 -10.161   8.683  1.00  0.00
ATOM    236  O   GLY A  59      -1.037 -10.365   9.897  1.00  0.00
ATOM    237  N   GLY A  60      -0.055 -10.501   7.858  1.00  0.00
ATOM    238  CA  GLY A  60       1.168 -11.092   8.387  1.00  0.00
ATOM    239  C   GLY A  60       1.865 -10.144   9.355  1.00  0.00
ATOM    240  O   GLY A  60       2.367 -10.564  10.397  1.00  0.00
ATOM    241  N   GLY A  61       1.793  -8.823   9.007  1.00  0.00
ATOM    242  CA  GLY A  61       2.348  -7.816   9.903  1.00  0.00
ATOM    243  C   GLY A  61       1.509  -7.682  11.167  1.00  0.00
ATOM    244  O   GLY A  61       2.043  -7.500  12.261  1.00  0.00
ATOM    245  N   GLY A  62       0.222  -7.911  11.059  1.00  0.00
ATOM    246  CA  GLY A  62      -0.719  -7.790  12.166  1.00  0.00
ATOM    247  C   GLY A  62      -0.639  -8.997  13.092  1.00  0.00
ATOM    248  O   GLY A  62      -0.899  -8.890  14.290  1.00  0.00
ATOM    249  N   GLY A  63       0.082  -9.999  12.769  1.00  0.00
ATOM    250  CA  GLY A  63       0.261 -11.169  13.620  1.00  0.00
ATOM    251  C   GLY A  63       0.943 -10.798  14.931  1.00  0.00
ATOM    252  O   GLY A  63       1.755  -9.875  14.979  1.00  0.00
ATOM    253  N   GLY A  64       0.767 -11.596  15.956  1.00  0.00
ATOM    254  CA  GLY A  64       1.396 -11.379  17.254  1.00  0.00
ATOM    255  C   GLY A  64       2.914 -11.338  17.131  1.00  0.00
ATOM    256  O   GLY A  64       3.506 -12.118  16.385  1.00  0.00
ATOM    257  N   GLY A  65       3.489 -10.508  18.117  1.00  0.00
ATOM    258  CA  GLY A  65       4.945 -10.427  18.137  1.00  0.00
ATOM    259  C   GLY A  65       5.568 -11.778  18.461  1.00  0.00
ATOM    260  O   GLY A  65       6.644 -12.111  17.965  1.00  0.00
ATOM    261  N   GLY A  66       4.873 -12.667  19.034  1.00  0.00
ATOM    262  CA  GLY A  66       5.333 -14.001  19.400  1.00  0.00
ATOM    263  C   GLY A  66       5.810 -14.774  18.176  1.00  0.00
ATOM    264  O   GLY A  66       6.760 -15.553  18.254  1.00  0.00
ATOM    265  N   GLY A  67       5.389 -14.450  17.058  1.00  0.00
ATOM    266  CA  GLY A  67       5.786 -15.092  15.810  1.00  0.00
ATOM    267  C   GLY A  67       7.047 -14.455  15.240  1.00  0.00
ATOM    268  O   GLY A  67       7.233 -13.241  15.324  1.00  0.00
ATOM    269  N   GLY A  68       7.945 -15.269  14.720  1.00  0.00
ATOM    270  CA  GLY A  68       9.153 -14.757  14.085  1.00  0.00
ATOM    271  C   GLY A  68       8.854 -14.203  12.698  1.00  0.00
ATOM    272  O   GLY A  68       7.975 -14.703  11.995  1.00  0.00
ATOM    273  N   GLY A  69       9.879 -13.556  12.113  1.00  0.00
ATOM    274  CA  GLY A  69       9.714 -13.014  10.769  1.00  0.00
ATOM    275  C   GLY A  69       9.525 -14.127   9.746  1.00  0.00
ATOM    276  O   GLY A  69       8.728 -14.000   8.817  1.00  0.00
ATOM    277  N   GLY A  70      10.267 -15.252   9.958  1.00  0.00
ATOM    278  CA  GLY A  70      10.153 -16.387   9.050  1.00  0.00
ATOM    279  C   GLY A  70       8.749 -16.978   9.081  1.00  0.00
ATOM    280  O   GLY A  70       8.191 -17.330   8.041  1.00  0.00
ATOM    281  N   GLY A  71       8.188 -17.171  10.285  1.00  0.00
ATOM    282  CA  GLY A  71       6.832 -17.688  10.429  1.00  0.00
ATOM    283  C   GLY A  71       5.813 -16.741   9.808  1.00  0.00
ATOM    284  O   GLY A  71       4.857 -17.176   9.166  1.00  0.00
ATOM    285  N   GLY A  72       6.050 -15.440  10.007  1.00  0.00
ATOM    286  CA  GLY A  72       5.165 -14.435   9.431  1.00  0.00
ATOM    287  C   GLY A  72       5.174 -14.501   7.909  1.00  0.00
ATOM    288  O   GLY A  72       4.130 -14.384   7.267  1.00  0.00
ATOM    289  N   GLY A  73       6.378 -14.670   7.331  1.00  0.00
ATOM    290  CA  GLY A  73       6.501 -14.800   5.884  1.00  0.00
ATOM    291  C   GLY A  73       5.802 -16.056   5.382  1.00  0.00
ATOM    292  O   GLY A  73       5.144 -16.039   4.342  1.00  0.00
ATOM    293  N   GLY A  74       5.969 -17.176   6.120  1.00  0.00
ATOM    294  CA  GLY A  74       5.310 -18.428   5.767  1.00  0.00
ATOM    295  C   GLY A  74       3.794 -18.278   5.790  1.00  0.00
ATOM    296  O   GLY A  74       3.097 -18.789   4.914  1.00  0.00
ATOM    297  N   GLY A  75       3.287 -17.651   6.869  1.00  0.00
ATOM    298  CA  GLY A  75       1.855 -17.405   6.987  1.00  0.00
ATOM    299  C   GLY A  75       1.345 -16.556   5.830  1.00  0.00
ATOM    300  O   GLY A  75       0.272 -16.813   5.284  1.00  0.00
ATOM    301  N   GLY A  76       2.133 -15.524   5.475  1.00  0.00
ATOM    302  CA  GLY A  76       1.766 -14.666   4.355  1.00  0.00
ATOM    303  C   GLY A  76       1.711 -15.454   3.052  1.00  0.00
ATOM    304  O   GLY A  76       0.804 -15.269   2.241  1.00  0.00
ATOM    305  N   GLY A  77       2.647 -16.374   2.875  1.00  0.00
ATOM    306  CA  GLY A  77       2.671 -17.221   1.688  1.00  0.00
ATOM    307  C   GLY A  77       1.449 -18.128   1.633  1.00  0.00
ATOM    308  O   GLY A  77       0.852 -18.317   0.573  1.00  0.00
ATOM    309  N   GLY A  78       1.130 -18.779   2.778  1.00  0.00
ATOM    310  CA  GLY A  78      -0.029 -19.661   2.854  1.00  0.00
ATOM    311  C   GLY A  78      -1.318 -18.903   2.564  1.00  0.00
ATOM    312  O   GLY A  78      -2.196 -19.399   1.859  1.00  0.00
ATOM    313  N   GLY A  79      -1.418 -17.706   3.167  1.00  0.00
ATOM    314  CA  GLY A  79      -2.608 -16.887   2.969  1.00  0.00
ATOM    315  C   GLY A  79      -2.735 -16.441   1.518  1.00  0.00
ATOM    316  O   GLY A  79      -3.829 -16.435   0.954  1.00  0.00
ATOM    317  N   GLY A  80      -1.600 -16.060   0.918  1.00  0.00
ATOM    318  CA  GLY A  80      -1.590 -15.658  -0.484  1.00  0.00
ATOM    319  C   GLY A  80      -2.017 -16.805  -1.390  1.00  0.00
ATOM    320  O   GLY A  80      -2.766 -16.608  -2.346  1.00  0.00
ATOM    321  N   GLY A  81      -1.581 -18.024  -1.045  1.00  0.00
ATOM    322  CA  GLY A  81      -1.977 -19.207  -1.800  1.00  0.00
ATOM    323  C   GLY A  81      -3.473 -19.463  -1.678  1.00  0.00
ATOM    324  O   GLY A  81      -4.138 -19.797  -2.659  1.00  0.00
ATOM    325  N   GLY A  82      -3.993 -19.336  -0.418  1.00  0.00
ATOM    326  CA  GLY A  82      -5.421 -19.527  -0.196  1.00  0.00
ATOM    327  C   GLY A  82      -6.240 -18.484  -0.946  1.00  0.00
ATOM    328  O   GLY A  82      -7.278 -18.797  -1.528  1.00  0.00
ATOM    329  N   GLY A  83      -5.750 -17.250  -0.938  1.00  0.00
ATOM    330  CA  GLY A  83      -6.431 -16.160  -1.626  1.00  0.00
ATOM    331  C   GLY A  83      -6.509 -16.418  -3.126  1.00  0.00
ATOM    332  O   GLY A  83      -7.538 -16.171  -3.755  1.00  0.00
ATOM    333  N   GLY A  84      -5.390 -16.876  -3.694  1.00  0.00
ATOM    334  CA  GLY A  84      -5.357 -17.216  -5.111  1.00  0.00
ATOM    335  C   GLY A  84      -6.333 -18.341  -5.430  1.00  0.00
ATOM    336  O   GLY A  84      -7.025 -18.306  -6.448  1.00  0.00
ATOM    337  N   GLY A  85      -6.389 -19.334  -4.519  1.00  0.00
ATOM    338  CA  GLY A  85      -7.306 -20.453  -4.693  1.00  0.00
ATOM    339  C   GLY A  85      -8.757 -19.990  -4.640  1.00  0.00
ATOM    340  O   GLY A  85      -9.588 -20.431  -5.433  1.00  0.00
ATOM    341  N   GLY A  86      -9.059 -19.112  -3.670  1.00  0.00
ATOM    342  CA  GLY A  86     -10.405 -18.573  -3.517  1.00  0.00
ATOM    343  C   GLY A  86     -10.825 -17.783  -4.750  1.00  0.00
ATOM    344  O   GLY A  86     -11.962 -17.889  -5.210  1.00  0.00
ATOM    345  N   GLY A  87      -9.903 -16.943  -5.217  1.00  0.00
ATOM    346  CA  GLY A  87     -10.165 -16.140  -6.405  1.00  0.00
ATOM    347  C   GLY A  87     -10.428 -17.021  -7.619  1.00  0.00
ATOM    348  O   GLY A  87     -11.319 -16.740  -8.421  1.00  0.00
ATOM    349  N   GLY A  88      -9.666 -18.121  -7.711  1.00  0.00
ATOM    350  CA  GLY A  88      -9.864 -19.069  -8.801  1.00  0.00
ATOM    351  C   GLY A  88     -11.223 -19.749  -8.699  1.00  0.00
ATOM    352  O   GLY A  88     -11.912 -19.934  -9.703  1.00  0.00
ATOM    353  N   GLY A  89     -11.614 -20.109  -7.450  1.00  0.00
ATOM    354  CA  GLY A  89     -12.906 -20.745  -7.223  1.00  0.00
ATOM    355  C   GLY A  89     -14.052 -19.809  -7.585  1.00  0.00
ATOM    356  O   GLY A  89     -15.040 -20.226  -8.190  1.00  0.00
ATOM    357  N   GLY A  90     -13.930 -18.554  -7.197  1.00  0.00
ATOM    358  CA  GLY A  90     -14.944 -17.555  -7.510  1.00  0.00
ATOM    359  C   GLY A  90     -15.090 -17.371  -9.015  1.00  0.00
ATOM    360  O   GLY A  90     -16.201 -17.251  -9.531  1.00  0.00
ATOM    361  N   GLY A  91     -13.913 -17.256  -9.681  1.00  0.00
ATOM    362  CA  GLY A  91     -13.923 -17.099 -11.130  1.00  0.00
ATOM    363  C   GLY A  91     -14.518 -18.324 -11.813  1.00  0.00
ATOM    364  O   GLY A  91     -15.264 -18.204 -12.785  1.00  0.00
ATOM    365  N   GLY A  92     -14.278 -19.481 -11.263  1.00  0.00
ATOM    366  CA  GLY A  92     -14.833 -20.720 -11.795  1.00  0.00
ATOM    367  C   GLY A  92     -16.345 -20.768 -11.613  1.00  0.00
ATOM    368  O   GLY A  92     -17.070 -21.239 -12.489  1.00  0.00
ATOM    369  N   GLY A  93     -16.808 -20.304 -10.436  1.00  0.00
ATOM    370  CA  GLY A  93     -18.241 -20.301 -10.163  1.00  0.00
ATOM    371  C   GLY A  93     -18.969 -19.300 -11.052  1.00  0.00
ATOM    372  O   GLY A  93     -20.086 -19.553 -11.502  1.00  0.00
ATOM    373  N   GLY A  94     -18.346 -18.311 -11.456  1.00  0.00
ATOM    374  CA  GLY A  94     -18.954 -17.335 -12.353  1.00  0.00
ATOM    375  C   GLY A  94     -18.899 -17.808 -13.800  1.00  0.00
ATOM    376  O   GLY A  94     -19.927 -18.113 -14.403  1.00  0.00
ATOM    377  N   ALA B  95      16.401   4.997  34.991  1.00  1.00
ATOM    378  CA  ALA B  95      14.949   5.062  35.106  1.00  1.00
ATOM    379  C   ALA B  95      14.272   4.338  33.950  1.00  1.00
ATOM    380  O   ALA B  95      14.740   4.390  32.813  1.00  1.00
ATOM    381  N   ASP B  96      13.121   3.672  34.205  1.00  1.00
ATOM    382  CA  ASP B  96      12.409   3.012  33.117  1.00  1.00
ATOM    383  C   ASP B  96      12.059   3.998  32.010  1.00  1.00
ATOM    384  O   ASP B  96      11.679   5.138  32.278  1.00  1.00
ATOM    385  N   THR B  97      11.805   3.396  30.791  1.00  1.00
ATOM    386  CA  THR B  97      11.448   4.191  29.622  1.00  1.00
ATOM    387  C   THR B  97      10.461   3.448  28.731  1.00  1.00
ATOM    388  O   THR B  97      10.491   2.220  28.643  1.00  1.00
ATOM    389  N   ILE B  98       9.751   4.168  27.949  1.00  1.00
ATOM    390  CA  ILE B  98       8.862   3.755  26.869  1.00  1.00
ATOM    391  C   ILE B  98       8.962   4.703  25.681  1.00  1.00
ATOM    392  O   ILE B  98       9.038   5.920  25.849  1.00  1.00
ATOM    393  N   CYS B  99       9.166   4.189  24.512  1.00  1.00
ATOM    394  CA  CYS B  99       9.278   4.954  23.276  1.00  1.00
ATOM    395  C   CYS B  99       8.191   4.560  22.284  1.00  1.00
ATOM    396  O   CYS B  99       7.855   3.383  22.152  1.00  1.00
ATOM    397  N   ILE B 100       7.606   5.631  21.586  1.00  1.00
ATOM    398  CA  ILE B 100       6.676   5.424  20.482  1.00  1.00
ATOM    399  C   ILE B 100       7.399   5.436  19.142  1.00  1.00
ATOM    400  O   ILE B 100       8.172   6.348  18.851  1.00  1.00
ATOM    401  N   GLY B 101       7.352   4.348  18.402  1.00  1.00
ATOM    402  CA  GLY B 101       8.105   4.263  17.156  1.00  1.00
ATOM    403  C   GLY B 101       7.212   3.827  16.002  1.00  1.00
ATOM    404  O   GLY B 101       6.048   3.478  16.201  1.00  1.00
ATOM    405  N   TYR B 102       7.899   3.245  14.952  1.00  1.00
ATOM    406  CA  TYR B 102       7.290   2.725  13.734  1.00  1.00
ATOM    407  C   TYR B 102       8.091   1.558  13.172  1.00  1.00
ATOM    408  O   TYR B 102       9.315   1.516  13.297  1.00  1.00
ATOM    409  N   HIS B 103       7.423   0.726  12.348  1.00  1.00
ATOM    410  CA  HIS B 103       8.037  -0.439  11.723  1.00  1.00
ATOM    411  C   HIS B 103       9.075  -0.026  10.687  1.00  1.00
ATOM    412  O   HIS B 103       8.878   0.938   9.948  1.00  1.00
ATOM    413  N   ALA B 104      10.057  -0.864  10.520  1.00  1.00
ATOM    414  CA  ALA B 104      11.067  -0.886   9.468  1.00  1.00
ATOM    415  C   ALA B 104      11.430  -2.314   9.083  1.00  1.00
ATOM    416  O   ALA B 104      11.427  -3.214   9.923  1.00  1.00
ATOM    417  N   ASN B 105      11.696  -2.572   7.876  1.00  1.00
ATOM    418  CA  ASN B 105      12.087  -3.897   7.411  1.00  1.00
ATOM    419  C   ASN B 105      13.177  -3.809   6.350  1.00  1.00
ATOM    420  O   ASN B 105      13.385  -2.756   5.747  1.00  1.00
ATOM    421  N   ASN B 106      13.409  -4.902   5.659  1.00  1.00
ATOM    422  CA  ASN B 106      14.454  -5.007   4.648  1.00  1.00
ATOM    423  C   ASN B 106      13.893  -4.778   3.250  1.00  1.00
ATOM    424  O   ASN B 106      14.642  -4.555   2.299  1.00  1.00
ATOM    425  N   SER B 107      12.790  -4.192   3.099  1.00  1.00
ATOM    426  CA  SER B 107      12.203  -3.866   1.805  1.00  1.00
ATOM    427  C   SER B 107      13.017  -2.799   1.085  1.00  1.00
ATOM    428  O   SER B 107      13.393  -1.786   1.676  1.00  1.00
ATOM    429  N   THR B 108      13.182  -3.002  -0.255  1.00  1.00
ATOM    430  CA  THR B 108      13.899  -2.043  -1.086  1.00  1.00
ATOM    431  C   THR B 108      12.998  -1.475  -2.175  1.00  1.00
ATOM    432  O   THR B 108      13.287  -0.425  -2.749  1.00  1.00
ATOM    433  N   ASP B 109      11.677  -1.824  -2.072  1.00  1.00
ATOM    434  CA  ASP B 109      10.677  -1.254  -2.967  1.00  1.00
ATOM    435  C   ASP B 109      10.575   0.255  -2.788  1.00  1.00
ATOM    436  O   ASP B 109      10.613   0.761  -1.666  1.00  1.00
ATOM    437  N   THR B 110      10.384   0.949  -3.917  1.00  1.00
ATOM    438  CA  THR B 110      10.234   2.399  -3.896  1.00  1.00
ATOM    439  C   THR B 110       8.966   2.832  -4.621  1.00  1.00
ATOM    440  O   THR B 110       8.565   2.219  -5.610  1.00  1.00
ATOM    441  N   VAL B 111       8.455   3.914  -4.238  1.00  1.00
ATOM    442  CA  VAL B 111       7.320   4.612  -4.830  1.00  1.00
ATOM    443  C   VAL B 111       7.633   6.086  -5.051  1.00  1.00
ATOM    444  O   VAL B 111       8.386   6.692  -4.287  1.00  1.00
ATOM    445  N   ASP B 112       6.918   6.727  -5.885  1.00  1.00
ATOM    446  CA  ASP B 112       6.973   8.171  -6.076  1.00  1.00
ATOM    447  C   ASP B 112       5.734   8.850  -5.506  1.00  1.00
ATOM    448  O   ASP B 112       4.639   8.289  -5.534  1.00  1.00
ATOM    449  N   THR B 113       5.950  10.054  -5.025  1.00  1.00
ATOM    450  CA  THR B 113       4.876  10.952  -4.620  1.00  1.00
ATOM    451  C   THR B 113       4.892  12.235  -5.441  1.00  1.00
ATOM    452  O   THR B 113       5.940  12.659  -5.928  1.00  1.00
ATOM    453  N   VAL B 114       4.127  13.163  -5.232  1.00  1.00
ATOM    454  CA  VAL B 114       4.183  14.465  -5.886  1.00  1.00
ATOM    455  C   VAL B 114       5.367  15.283  -5.384  1.00  1.00
ATOM    456  O   VAL B 114       6.030  15.972  -6.159  1.00  1.00
ATOM    457  N   LEU B 115       5.774  15.164  -4.230  1.00  1.00
ATOM    458  CA  LEU B 115       6.866  15.923  -3.634  1.00  1.00
ATOM    459  C   LEU B 115       8.164  15.124  -3.644  1.00  1.00
ATOM    460  O   LEU B 115       9.248  15.684  -3.810  1.00  1.00
ATOM    461  N   GLU B 116       8.298  13.997  -3.924  1.00  1.00
ATOM    462  CA  GLU B 116       9.398  13.075  -3.668  1.00  1.00
ATOM    463  C   GLU B 116       9.393  11.921  -4.662  1.00  1.00
ATOM    464  O   GLU B 116       8.359  11.294  -4.894  1.00  1.00
ATOM    465  N   LYS B 117      10.559  11.651  -5.249  1.00  1.00
ATOM    466  CA  LYS B 117      10.753  10.476  -6.089  1.00  1.00
ATOM    467  C   LYS B 117      11.626   9.439  -5.394  1.00  1.00
ATOM    468  O   LYS B 117      12.678   9.767  -4.846  1.00  1.00
ATOM    469  N   ASN B 118      11.215   8.109  -5.644  1.00  1.00
ATOM    470  CA  ASN B 118      12.137   7.070  -5.201  1.00  1.00
ATOM    471  C   ASN B 118      12.166   6.971  -3.681  1.00  1.00
ATOM    472  O   ASN B 118      13.234   6.980  -3.069  1.00  1.00
ATOM    473  N   VAL B 119      11.013   7.070  -2.999  1.00  1.00
ATOM    474  CA  VAL B 119      10.824   6.776  -1.583  1.00  1.00
ATOM    475  C   VAL B 119      10.784   5.274  -1.333  1.00  1.00
ATOM    476  O   VAL B 119       9.983   4.557  -1.931  1.00  1.00
ATOM    477  N   THR B 120      11.822   4.798  -0.514  1.00  1.00
ATOM    478  CA  THR B 120      11.755   3.401  -0.101  1.00  1.00
ATOM    479  C   THR B 120      10.706   3.197   0.985  1.00  1.00
ATOM    480  O   THR B 120      10.692   3.909   1.989  1.00  1.00
ATOM    481  N   VAL B 121       9.842   2.253   0.833  1.00  1.00
ATOM    482  CA  VAL B 121       8.728   2.010   1.742  1.00  1.00
ATOM    483  C   VAL B 121       8.723   0.569   2.234  1.00  1.00
ATOM    484  O   VAL B 121       9.087  -0.350   1.499  1.00  1.00
ATOM    485  N   THR B 122       8.069   0.333   3.410  1.00  1.00
ATOM    486  CA  THR B 122       8.003  -0.999   4.001  1.00  1.00
ATOM    487  C   THR B 122       7.042  -1.896   3.230  1.00  1.00
ATOM    488  O   THR B 122       7.304  -3.084   3.042  1.00  1.00
ATOM    489  N   HIS B 123       6.019  -1.567   2.753  1.00  1.00
ATOM    490  CA  HIS B 123       5.003  -2.321   2.028  1.00  1.00
ATOM    491  C   HIS B 123       4.431  -1.508   0.874  1.00  1.00
ATOM    492  O   HIS B 123       4.253  -0.295   0.986  1.00  1.00
ATOM    493  N   SER B 124       4.198  -2.220  -0.244  1.00  1.00
ATOM    494  CA  SER B 124       3.640  -1.639  -1.458  1.00  1.00
ATOM    495  C   SER B 124       3.072  -2.716  -2.374  1.00  1.00
ATOM    496  O   SER B 124       3.495  -3.871  -2.325  1.00  1.00
ATOM    497  N   VAL B 125       2.351  -2.341  -3.374  1.00  1.00
ATOM    498  CA  VAL B 125       1.708  -3.219  -4.344  1.00  1.00
ATOM    499  C   VAL B 125       1.852  -2.675  -5.760  1.00  1.00
ATOM    500  O   VAL B 125       1.692  -1.477  -5.994  1.00  1.00
ATOM    501  N   ASN B 126       2.272  -3.603  -6.733  1.00  1.00
ATOM    502  CA  ASN B 126       2.290  -3.187  -8.130  1.00  1.00
ATOM    503  C   ASN B 126       0.892  -3.220  -8.733  1.00  1.00
ATOM    504  O   ASN B 126       0.176  -4.214  -8.612  1.00  1.00
ATOM    505  N   LEU B 127       0.478  -2.126  -9.386  1.00  1.00
ATOM    506  CA  LEU B 127      -0.835  -2.022 -10.010  1.00  1.00
ATOM    507  C   LEU B 127      -0.737  -2.143 -11.527  1.00  1.00
ATOM    508  O   LEU B 127      -1.718  -2.462 -12.198  1.00  1.00
ATOM    509  N   LEU B 128       0.354  -2.283 -12.074  1.00  1.00
ATOM    510  CA  LEU B 128       0.660  -2.364 -13.498  1.00  1.00
ATOM    511  C   LEU B 128       1.196  -3.743 -13.869  1.00  1.00
ATOM    512  O   LEU B 128       2.180  -4.212 -13.297  1.00  1.00
ATOM    513  N   GLU B 129       0.303  -4.483 -14.671  1.00  1.00
ATOM    514  CA  GLU B 129       0.705  -5.789 -15.179  1.00  1.00
ATOM    515  C   GLU B 129       1.558  -5.653 -16.434  1.00  1.00
ATOM    516  O   GLU B 129       1.215  -4.909 -17.352  1.00  1.00
ATOM    517  N   ASP B 130       2.731  -6.325 -16.427  1.00  1.00
ATOM    518  CA  ASP B 130       3.641  -6.246 -17.564  1.00  1.00
ATOM    519  C   ASP B 130       4.068  -7.633 -18.025  1.00  1.00
ATOM    520  O   ASP B 130       4.484  -7.817 -19.169  1.00  1.00
ATOM    521  N   SER B 131       3.463  -8.638 -17.488  1.00  1.00
ATOM    522  CA  SER B 131       3.710 -10.048 -17.762  1.00  1.00
ATOM    523  C   SER B 131       2.546 -10.674 -18.519  1.00  1.00
ATOM    524  O   SER B 131       1.382 -10.448 -18.186  1.00  1.00
ATOM    525  N   HIS B 132       2.823 -11.272 -19.630  1.00  1.00
ATOM    526  CA  HIS B 132       1.929 -12.122 -20.407  1.00  1.00
ATOM    527  C   HIS B 132       2.548 -13.492 -20.652  1.00  1.00
ATOM    528  O   HIS B 132       3.751 -13.608 -20.887  1.00  1.00
ATOM    529  N   ASN B 133       1.960 -14.470 -20.889  1.00  1.00
ATOM    530  CA  ASN B 133       2.411 -15.841 -21.098  1.00  1.00
ATOM    531  C   ASN B 133       2.853 -16.062 -22.539  1.00  1.00
ATOM    532  O   ASN B 133       3.552 -17.029 -22.842  1.00  1.00
ATOM    533  N   GLY B 134       2.971 -15.258 -23.380  1.00  1.00
ATOM    534  CA  GLY B 134       3.517 -15.310 -24.730  1.00  1.00
ATOM    535  C   GLY B 134       2.829 -16.384 -25.562  1.00  1.00
ATOM    536  O   GLY B 134       3.444 -16.997 -26.435  1.00  1.00
ATOM    537  N   LYS B 135       1.604 -16.718 -25.369  1.00  1.00
ATOM    538  CA  LYS B 135       0.848 -17.756 -26.061  1.00  1.00
ATOM    539  C   LYS B 135      -0.526 -17.249 -26.479  1.00  1.00
ATOM    540  O   LYS B 135      -1.151 -16.461 -25.769  1.00  1.00
ATOM    541  N   LEU B 136      -1.019 -17.731 -27.690  1.00  1.00
ATOM    542  CA  LEU B 136      -2.449 -17.621 -27.952  1.00  1.00
ATOM    543  C   LEU B 136      -3.225 -18.726 -27.243  1.00  1.00
ATOM    544  O   LEU B 136      -2.857 -19.898 -27.311  1.00  1.00
ATOM    545  N   CYS B 137      -4.220 -18.389 -26.519  1.00  1.00
ATOM    546  CA  CYS B 137      -4.963 -19.317 -25.676  1.00  1.00
ATOM    547  C   CYS B 137      -6.443 -19.324 -26.037  1.00  1.00
ATOM    548  O   CYS B 137      -7.002 -18.299 -26.427  1.00  1.00
ATOM    549  N   ARG B 138      -7.164 -20.411 -25.620  1.00  1.00
ATOM    550  CA  ARG B 138      -8.619 -20.329 -25.650  1.00  1.00
ATOM    551  C   ARG B 138      -9.132 -19.273 -24.680  1.00  1.00
ATOM    552  O   ARG B 138      -8.617 -19.133 -23.571  1.00  1.00
ATOM    553  N   LEU B 139     -10.294 -18.700 -25.061  1.00  1.00
ATOM    554  CA  LEU B 139     -11.012 -17.789 -24.178  1.00  1.00
ATOM    555  C   LEU B 139     -12.258 -18.450 -23.599  1.00  1.00
ATOM    556  O   LEU B 139     -13.126 -18.916 -24.338  1.00  1.00
ATOM    557  N   LYS B 140     -12.338 -18.560 -22.217  1.00  1.00
ATOM    558  CA  LYS B 140     -13.577 -19.125 -21.698  1.00  1.00
ATOM    559  C   LYS B 140     -13.835 -20.511 -22.275  1.00  1.00
ATOM    560  O   LYS B 140     -14.982 -20.943 -22.389  1.00  1.00
ATOM    561  N   GLY B 141     -12.692 -21.233 -22.780  1.00  1.00
ATOM    562  CA  GLY B 141     -12.782 -22.632 -23.181  1.00  1.00
ATOM    563  C   GLY B 141     -12.874 -22.766 -24.696  1.00  1.00
ATOM    564  O   GLY B 141     -12.564 -23.818 -25.255  1.00  1.00
ATOM    565  N   ILE B 142     -13.044 -21.832 -25.450  1.00  1.00
ATOM    566  CA  ILE B 142     -13.189 -21.818 -26.900  1.00  1.00
ATOM    567  C   ILE B 142     -11.909 -21.345 -27.577  1.00  1.00
ATOM    568  O   ILE B 142     -11.351 -20.309 -27.216  1.00  1.00
ATOM    569  N   ALA B 143     -11.410 -22.195 -28.561  1.00  1.00
ATOM    570  CA  ALA B 143     -10.220 -21.827 -29.319  1.00  1.00
ATOM    571  C   ALA B 143     -10.548 -20.796 -30.391  1.00  1.00
ATOM    572  O   ALA B 143     -11.560 -20.906 -31.083  1.00  1.00
ATOM    573  N   PRO B 144      -9.593 -19.867 -30.637  1.00  1.00
ATOM    574  CA  PRO B 144      -9.756 -18.909 -31.724  1.00  1.00
ATOM    575  C   PRO B 144      -9.787 -19.609 -33.076  1.00  1.00
ATOM    576  O   PRO B 144      -9.024 -20.544 -33.320  1.00  1.00
ATOM    577  N   SER B 145     -17.512 -21.985 -35.103  1.00  1.00
ATOM    578  CA  SER B 145     -17.440 -21.260 -33.840  1.00  1.00
ATOM    579  C   SER B 145     -15.997 -20.952 -33.463  1.00  1.00
ATOM    580  O   SER B 145     -15.106 -21.781 -33.649  1.00  1.00
ATOM    581  N   TRP B 146     -15.840 -19.787 -32.901  1.00  1.00
ATOM    582  CA  TRP B 146     -14.550 -19.336 -32.393  1.00  1.00
ATOM    583  C   TRP B 146     -14.718 -18.189 -31.404  1.00  1.00
ATOM    584  O   TRP B 146     -15.601 -17.346 -31.561  1.00  1.00
ATOM    585  N   SER B 147     -13.673 -17.954 -30.581  1.00  1.00
ATOM    586  CA  SER B 147     -13.712 -16.921 -29.553  1.00  1.00
ATOM    587  C   SER B 147     -13.044 -15.639 -30.034  1.00  1.00
ATOM    588  O   SER B 147     -13.353 -14.548 -29.554  1.00  1.00
ATOM    589  N   TYR B 148     -12.510 -15.530 -30.971  1.00  1.00
ATOM    590  CA  TYR B 148     -11.782 -14.482 -31.677  1.00  1.00
ATOM    591  C   TYR B 148     -11.196 -15.002 -32.983  1.00  1.00
ATOM    592  O   TYR B 148     -10.821 -16.171 -33.085  1.00  1.00
ATOM    593  N   ILE B 149     -10.873 -14.056 -33.886  1.00  1.00
ATOM    594  CA  ILE B 149     -10.103 -14.351 -35.088  1.00  1.00
ATOM    595  C   ILE B 149      -8.777 -13.602 -35.091  1.00  1.00
ATOM    596  O   ILE B 149      -8.712 -12.434 -34.706  1.00  1.00
ATOM    597  N   SER B 150     -16.936  -8.942 -36.621  1.00  1.00
ATOM    598  CA  SER B 150     -16.205  -9.041 -35.364  1.00  1.00
ATOM    599  C   SER B 150     -17.130  -9.434 -34.219  1.00  1.00
ATOM    600  O   SER B 150     -16.687  -9.981 -33.209  1.00  1.00
ATOM    601  N   SER B 151     -18.355  -9.374 -34.353  1.00  1.00
ATOM    602  CA  SER B 151     -19.356  -9.717 -33.351  1.00  1.00
ATOM    603  C   SER B 151     -20.106 -10.987 -33.733  1.00  1.00
ATOM    604  O   SER B 151     -20.823 -11.566 -32.916  1.00  1.00
ATOM    605  N   VAL B 152     -19.547 -11.794 -34.501  1.00  1.00
ATOM    606  CA  VAL B 152     -19.957 -13.153 -34.833  1.00  1.00
ATOM    607  C   VAL B 152     -19.154 -14.180 -34.044  1.00  1.00
ATOM    608  O   VAL B 152     -17.927 -14.216 -34.124  1.00  1.00
ATOM    609  N   SER B 153     -19.876 -15.063 -33.288  1.00  1.00
ATOM    610  CA  SER B 153     -19.221 -16.081 -32.475  1.00  1.00
ATOM    611  C   SER B 153     -19.306 -17.451 -33.134  1.00  1.00
ATOM    612  O   SER B 153     -18.438 -18.301 -32.936  1.00  1.00
ATOM    613  N   SER B 154     -20.135 -17.882 -33.721  1.00  1.00
ATOM    614  CA  SER B 154     -20.211 -19.108 -34.506  1.00  1.00
ATOM    615  C   SER B 154     -20.871 -18.858 -35.856  1.00  1.00
ATOM    616  O   SER B 154     -21.774 -18.030 -35.973  1.00  1.00
ATOM    617  N   SER B 155     -24.535 -16.222 -35.831  1.00  1.00
ATOM    618  CA  SER B 155     -24.738 -16.220 -34.388  1.00  1.00
ATOM    619  C   SER B 155     -23.894 -15.144 -33.715  1.00  1.00
ATOM    620  O   SER B 155     -22.690 -15.047 -33.953  1.00  1.00
ATOM    621  N   ARG B 156     -24.573 -14.114 -33.238  1.00  1.00
ATOM    622  CA  ARG B 156     -23.886 -12.956 -32.679  1.00  1.00
ATOM    623  C   ARG B 156     -23.464 -13.208 -31.237  1.00  1.00
ATOM    624  O   ARG B 156     -24.211 -13.797 -30.456  1.00  1.00
ATOM    625  N   GLY B 157     -22.320 -12.600 -30.894  1.00  1.00
ATOM    626  CA  GLY B 157     -21.748 -12.622 -29.553  1.00  1.00
ATOM    627  C   GLY B 157     -20.880 -11.395 -29.305  1.00  1.00
ATOM    628  O   GLY B 157     -20.098 -10.991 -30.165  1.00  1.00
ATOM    629  N   PHE B 158     -21.015 -10.776 -28.167  1.00  1.00
ATOM    630  CA  PHE B 158     -20.180  -9.633 -27.816  1.00  1.00
ATOM    631  C   PHE B 158     -18.822 -10.084 -27.294  1.00  1.00
ATOM    632  O   PHE B 158     -18.736 -10.968 -26.442  1.00  1.00
ATOM    633  N   GLY B 159     -17.770  -9.138 -27.738  1.00  1.00
ATOM    634  CA  GLY B 159     -16.475  -9.356 -27.105  1.00  1.00
ATOM    635  C   GLY B 159     -15.534 -10.121 -28.026  1.00  1.00
ATOM    636  O   GLY B 159     -14.328 -10.185 -27.783  1.00  1.00
ATOM    637  N   SER B 160     -16.030 -10.634 -29.152  1.00  1.00
ATOM    638  CA  SER B 160     -15.149 -11.153 -30.191  1.00  1.00
ATOM    639  C   SER B 160     -14.477 -10.022 -30.959  1.00  1.00
ATOM    640  O   SER B 160     -15.085  -8.982 -31.209  1.00  1.00
ATOM    641  N   GLY B 161     -13.578 -10.404 -31.849  1.00  1.00
ATOM    642  CA  GLY B 161     -12.791  -9.435 -32.601  1.00  1.00
ATOM    643  C   GLY B 161     -11.806 -10.129 -33.534  1.00  1.00
ATOM    644  O   GLY B 161     -11.470 -11.297 -33.340  1.00  1.00
ATOM    645  N   ILE B 162     -11.186  -9.383 -34.381  1.00  1.00
ATOM    646  CA  ILE B 162     -10.061  -9.822 -35.198  1.00  1.00
ATOM    647  C   ILE B 162      -8.768  -9.141 -34.767  1.00  1.00
ATOM    648  O   ILE B 162      -8.730  -7.926 -34.575  1.00  1.00
ATOM    649  N   ILE B 163      -7.777  -9.948 -34.493  1.00  1.00
ATOM    650  CA  ILE B 163      -6.447  -9.482 -34.119  1.00  1.00
ATOM    651  C   ILE B 163      -5.388 -10.010 -35.077  1.00  1.00
ATOM    652  O   ILE B 163      -5.488 -11.134 -35.570  1.00  1.00
ATOM    653  N   THR B 164      -4.348  -9.342 -35.255  1.00  1.00
ATOM    654  CA  THR B 164      -3.126  -9.801 -35.905  1.00  1.00
ATOM    655  C   THR B 164      -2.048 -10.130 -34.880  1.00  1.00
ATOM    656  O   THR B 164      -1.747  -9.323 -34.000  1.00  1.00
ATOM    657  N   SER B 165      -1.465 -11.399 -35.080  1.00  1.00
ATOM    658  CA  SER B 165      -0.563 -11.844 -34.025  1.00  1.00
ATOM    659  C   SER B 165       0.538 -12.737 -34.583  1.00  1.00
ATOM    660  O   SER B 165       0.302 -13.540 -35.485  1.00  1.00
ATOM    661  N   ASN B 166       1.707 -12.669 -33.914  1.00  1.00
ATOM    662  CA  ASN B 166       2.806 -13.542 -34.307  1.00  1.00
ATOM    663  C   ASN B 166       3.015 -14.657 -33.290  1.00  1.00
ATOM    664  O   ASN B 166       3.721 -15.629 -33.556  1.00  1.00
ATOM    665  N   ALA B 167       2.301 -14.731 -32.309  1.00  1.00
ATOM    666  CA  ALA B 167       2.293 -15.741 -31.257  1.00  1.00
ATOM    667  C   ALA B 167       1.821 -17.088 -31.790  1.00  1.00
ATOM    668  O   ALA B 167       0.896 -17.156 -32.600  1.00  1.00
ATOM    669  N   SER B 168       2.150 -18.182 -31.006  1.00  1.00
ATOM    670  CA  SER B 168       1.697 -19.519 -31.371  1.00  1.00
ATOM    671  C   SER B 168       0.563 -19.983 -30.466  1.00  1.00
ATOM    672  O   SER B 168       0.601 -19.778 -29.253  1.00  1.00
ATOM    673  N   MET B 169      -0.356 -20.809 -31.059  1.00  1.00
ATOM    674  CA  MET B 169      -1.419 -21.381 -30.241  1.00  1.00
ATOM    675  C   MET B 169      -0.887 -22.491 -29.344  1.00  1.00
ATOM    676  O   MET B 169      -0.163 -23.377 -29.800  1.00  1.00
ATOM    677  N   HIS B 170      -1.223 -22.453 -28.102  1.00  1.00
ATOM    678  CA  HIS B 170      -0.942 -23.482 -27.109  1.00  1.00
ATOM    679  C   HIS B 170      -2.226 -23.999 -26.472  1.00  1.00
ATOM    680  O   HIS B 170      -3.176 -23.244 -26.268  1.00  1.00
ATOM    681  N   GLU B 171      -2.222 -25.189 -25.952  1.00  1.00
ATOM    682  CA  GLU B 171      -3.358 -25.678 -25.179  1.00  1.00
ATOM    683  C   GLU B 171      -3.449 -24.976 -23.830  1.00  1.00
ATOM    684  O   GLU B 171      -2.623 -25.201 -22.945  1.00  1.00
ATOM    685  N   CYS B 172      -3.937 -23.816 -23.859  1.00  1.00
ATOM    686  CA  CYS B 172      -4.137 -22.949 -22.704  1.00  1.00
ATOM    687  C   CYS B 172      -5.493 -22.258 -22.762  1.00  1.00
ATOM    688  O   CYS B 172      -5.988 -21.929 -23.840  1.00  1.00
ATOM    689  N   ASN B 173      -5.984 -21.770 -21.730  1.00  1.00
ATOM    690  CA  ASN B 173      -7.213 -21.009 -21.537  1.00  1.00
ATOM    691  C   ASN B 173      -6.956 -19.746 -20.725  1.00  1.00
ATOM    692  O   ASN B 173      -6.264 -19.780 -19.707  1.00  1.00
ATOM    693  N   THR B 174      -7.684 -18.643 -21.187  1.00  1.00
ATOM    694  CA  THR B 174      -7.477 -17.357 -20.533  1.00  1.00
ATOM    695  C   THR B 174      -8.758 -16.533 -20.520  1.00  1.00
ATOM    696  O   THR B 174      -9.582 -16.635 -21.429  1.00  1.00
ATOM    697  N   LYS B 175      -8.837 -15.538 -19.759  1.00  1.00
ATOM    698  CA  LYS B 175      -9.919 -14.563 -19.693  1.00  1.00
ATOM    699  C   LYS B 175      -9.556 -13.286 -20.441  1.00  1.00
ATOM    700  O   LYS B 175     -10.430 -12.590 -20.959  1.00  1.00
ATOM    701  N   CYS B 176      -8.325 -13.224 -20.864  1.00  1.00
ATOM    702  CA  CYS B 176      -7.696 -12.048 -21.454  1.00  1.00
ATOM    703  C   CYS B 176      -6.613 -12.444 -22.449  1.00  1.00
ATOM    704  O   CYS B 176      -5.769 -13.291 -22.158  1.00  1.00
ATOM    705  N   GLN B 177      -6.774 -12.046 -23.688  1.00  1.00
ATOM    706  CA  GLN B 177      -5.845 -12.329 -24.775  1.00  1.00
ATOM    707  C   GLN B 177      -5.448 -11.054 -25.507  1.00  1.00
ATOM    708  O   GLN B 177      -6.290 -10.201 -25.788  1.00  1.00
ATOM    709  N   THR B 178      -4.183 -10.785 -25.553  1.00  1.00
ATOM    710  CA  THR B 178      -3.578  -9.768 -26.404  1.00  1.00
ATOM    711  C   THR B 178      -2.852 -10.399 -27.586  1.00  1.00
ATOM    712  O   THR B 178      -2.256 -11.468 -27.461  1.00  1.00
ATOM    713  N   PRO B 179      -2.393  -9.642 -28.543  1.00  1.00
ATOM    714  CA  PRO B 179      -1.665 -10.157 -29.697  1.00  1.00
ATOM    715  C   PRO B 179      -0.269 -10.624 -29.304  1.00  1.00
ATOM    716  O   PRO B 179       0.251 -11.593 -29.857  1.00  1.00
ATOM    717  N   LEU B 180       0.224 -10.402 -28.237  1.00  1.00
ATOM    718  CA  LEU B 180       1.549 -10.773 -27.757  1.00  1.00
ATOM    719  C   LEU B 180       1.484 -11.999 -26.852  1.00  1.00
ATOM    720  O   LEU B 180       2.418 -12.800 -26.807  1.00  1.00
ATOM    721  N   GLY B 181       0.328 -12.264 -26.265  1.00  1.00
ATOM    722  CA  GLY B 181       0.184 -13.314 -25.265  1.00  1.00
ATOM    723  C   GLY B 181      -1.041 -13.079 -24.391  1.00  1.00
ATOM    724  O   GLY B 181      -1.468 -11.940 -24.198  1.00  1.00
ATOM    725  N   ALA B 182      -1.427 -14.121 -23.608  1.00  1.00
ATOM    726  CA  ALA B 182      -2.542 -14.008 -22.676  1.00  1.00
ATOM    727  C   ALA B 182      -2.087 -13.433 -21.341  1.00  1.00
ATOM    728  O   ALA B 182      -1.009 -13.762 -20.847  1.00  1.00
ATOM    729  N   ILE B 183      -3.063 -12.735 -20.685  1.00  1.00
ATOM    730  CA  ILE B 183      -2.829 -12.161 -19.365  1.00  1.00
ATOM    731  C   ILE B 183      -3.676 -12.855 -18.306  1.00  1.00
ATOM    732  O   ILE B 183      -4.881 -13.038 -18.482  1.00  1.00
ATOM    733  N   ASN B 184      -3.107 -13.362 -17.318  1.00  1.00
ATOM    734  CA  ASN B 184      -3.755 -13.900 -16.128  1.00  1.00
ATOM    735  C   ASN B 184      -3.383 -13.099 -14.887  1.00  1.00
ATOM    736  O   ASN B 184      -2.215 -13.038 -14.503  1.00  1.00
ATOM    737  N   SER B 185      -4.348 -12.000 -14.651  1.00  1.00
ATOM    738  CA  SER B 185      -3.958 -11.001 -13.663  1.00  1.00
ATOM    739  C   SER B 185      -5.179 -10.331 -13.045  1.00  1.00
ATOM    740  O   SER B 185      -6.206 -10.163 -13.703  1.00  1.00
ATOM    741  N   SER B 186      -5.037  -9.919 -11.772  1.00  1.00
ATOM    742  CA  SER B 186      -6.075  -9.167 -11.078  1.00  1.00
ATOM    743  C   SER B 186      -5.711  -7.692 -10.975  1.00  1.00
ATOM    744  O   SER B 186      -6.578  -6.841 -10.776  1.00  1.00
ATOM    745  N   LEU B 187      -4.502  -7.372 -11.450  1.00  1.00
ATOM    746  CA  LEU B 187      -4.082  -5.977 -11.506  1.00  1.00
ATOM    747  C   LEU B 187      -5.015  -5.156 -12.390  1.00  1.00
ATOM    748  O   LEU B 187      -5.359  -5.567 -13.498  1.00  1.00
ATOM    749  N   PRO B 188      -5.186  -3.873 -12.014  1.00  1.00
ATOM    750  CA  PRO B 188      -6.124  -2.994 -12.702  1.00  1.00
ATOM    751  C   PRO B 188      -5.529  -2.459 -13.998  1.00  1.00
ATOM    752  O   PRO B 188      -6.235  -2.285 -14.992  1.00  1.00
ATOM    753  N   TYR B 189      -4.358  -2.335 -14.227  1.00  1.00
ATOM    754  CA  TYR B 189      -3.671  -1.752 -15.373  1.00  1.00
ATOM    755  C   TYR B 189      -2.657  -2.725 -15.962  1.00  1.00
ATOM    756  O   TYR B 189      -2.058  -3.523 -15.241  1.00  1.00
ATOM    757  N   GLN B 190      -2.420  -2.500 -17.285  1.00  1.00
ATOM    758  CA  GLN B 190      -1.404  -3.221 -18.041  1.00  1.00
ATOM    759  C   GLN B 190      -0.800  -2.343 -19.129  1.00  1.00
ATOM    760  O   GLN B 190      -1.498  -1.543 -19.753  1.00  1.00
ATOM    761  N   ASN B 191       0.435  -2.489 -19.402  1.00  1.00
ATOM    762  CA  ASN B 191       1.168  -1.773 -20.439  1.00  1.00
ATOM    763  C   ASN B 191       1.692  -2.728 -21.503  1.00  1.00
ATOM    764  O   ASN B 191       2.158  -2.301 -22.560  1.00  1.00
ATOM    765  N   ILE B 192       0.978  -3.881 -21.667  1.00  1.00
ATOM    766  CA  ILE B 192       1.381  -4.895 -22.634  1.00  1.00
ATOM    767  C   ILE B 192       0.886  -4.549 -24.032  1.00  1.00
ATOM    768  O   ILE B 192       1.605  -4.720 -25.016  1.00  1.00
ATOM    769  N   HIS B 193      -0.292  -4.213 -24.303  1.00  1.00
ATOM    770  CA  HIS B 193      -0.950  -4.054 -25.594  1.00  1.00
ATOM    771  C   HIS B 193      -2.349  -3.474 -25.432  1.00  1.00
ATOM    772  O   HIS B 193      -3.082  -3.843 -24.514  1.00  1.00
ATOM    773  N   PRO B 194      -2.700  -2.558 -26.432  1.00  1.00
ATOM    774  CA  PRO B 194      -4.013  -1.929 -26.367  1.00  1.00
ATOM    775  C   PRO B 194      -5.073  -2.795 -27.035  1.00  1.00
ATOM    776  O   PRO B 194      -6.238  -2.785 -26.638  1.00  1.00
ATOM    777  N   VAL B 195      -4.742  -3.670 -27.846  1.00  1.00
ATOM    778  CA  VAL B 195      -5.620  -4.689 -28.408  1.00  1.00
ATOM    779  C   VAL B 195      -5.830  -5.837 -27.429  1.00  1.00
ATOM    780  O   VAL B 195      -4.870  -6.437 -26.946  1.00  1.00
ATOM    781  N   THR B 196      -7.144  -6.025 -27.037  1.00  1.00
ATOM    782  CA  THR B 196      -7.505  -6.996 -26.012  1.00  1.00
ATOM    783  C   THR B 196      -8.793  -7.725 -26.374  1.00  1.00
ATOM    784  O   THR B 196      -9.721  -7.131 -26.923  1.00  1.00
ATOM    785  N   ILE B 197      -8.778  -9.019 -26.119  1.00  1.00
ATOM    786  CA  ILE B 197      -9.965  -9.859 -26.223  1.00  1.00
ATOM    787  C   ILE B 197     -10.384 -10.392 -24.858  1.00  1.00
ATOM    788  O   ILE B 197      -9.557 -10.891 -24.095  1.00  1.00
ATOM    789  N   GLY B 198     -11.525  -9.966 -24.360  1.00  1.00
ATOM    790  CA  GLY B 198     -12.025 -10.564 -23.128  1.00  1.00
ATOM    791  C   GLY B 198     -12.088  -9.538 -22.004  1.00  1.00
ATOM    792  O   GLY B 198     -11.674  -8.391 -22.174  1.00  1.00
ATOM    793  N   GLU B 199     -12.034  -9.735 -20.918  1.00  1.00
ATOM    794  CA  GLU B 199     -11.906  -8.936 -19.705  1.00  1.00
ATOM    795  C   GLU B 199     -10.446  -8.779 -19.301  1.00  1.00
ATOM    796  O   GLU B 199      -9.750  -9.765 -19.056  1.00  1.00
ATOM    797  N   CYS B 200      -9.850  -7.663 -19.816  1.00  1.00
ATOM    798  CA  CYS B 200      -8.428  -7.392 -19.641  1.00  1.00
ATOM    799  C   CYS B 200      -8.205  -6.166 -18.765  1.00  1.00
ATOM    800  O   CYS B 200      -8.970  -5.204 -18.821  1.00  1.00
ATOM    801  N   PRO B 201      -6.981  -6.106 -17.950  1.00  1.00
ATOM    802  CA  PRO B 201      -6.645  -4.833 -17.325  1.00  1.00
ATOM    803  C   PRO B 201      -6.666  -3.698 -18.340  1.00  1.00
ATOM    804  O   PRO B 201      -6.177  -3.845 -19.460  1.00  1.00
ATOM    805  N   LYS B 202      -6.972  -2.426 -17.747  1.00  1.00
ATOM    806  CA  LYS B 202      -6.917  -1.233 -18.582  1.00  1.00
ATOM    807  C   LYS B 202      -5.505  -0.985 -19.097  1.00  1.00
ATOM    808  O   LYS B 202      -4.544  -0.986 -18.327  1.00  1.00
ATOM    809  N   TYR B 203      -5.411  -0.709 -20.475  1.00  1.00
ATOM    810  CA  TYR B 203      -4.107  -0.390 -21.043  1.00  1.00
ATOM    811  C   TYR B 203      -3.733   1.064 -20.783  1.00  1.00
ATOM    812  O   TYR B 203      -4.555   1.965 -20.948  1.00  1.00
ATOM    813  N   VAL B 204      -2.470   1.248 -20.396  1.00  1.00
ATOM    814  CA  VAL B 204      -1.851   2.553 -20.197  1.00  1.00
ATOM    815  C   VAL B 204      -0.404   2.555 -20.673  1.00  1.00
ATOM    816  O   VAL B 204       0.298   1.550 -20.560  1.00  1.00
ATOM    817  N   ARG B 205       0.118   3.658 -21.030  1.00  1.00
ATOM    818  CA  ARG B 205       1.482   3.817 -21.520  1.00  1.00
ATOM    819  C   ARG B 205       2.477   3.878 -20.368  1.00  1.00
ATOM    820  O   ARG B 205       3.634   3.482 -20.512  1.00  1.00
ATOM    821  N   SER B 206       2.137   3.705 -19.218  1.00  1.00
ATOM    822  CA  SER B 206       2.984   3.825 -18.038  1.00  1.00
ATOM    823  C   SER B 206       3.968   2.666 -17.946  1.00  1.00
ATOM    824  O   SER B 206       3.605   1.511 -18.170  1.00  1.00
ATOM    825  N   ALA B 207       5.177   3.015 -17.320  1.00  1.00
ATOM    826  CA  ALA B 207       6.228   2.026 -17.118  1.00  1.00
ATOM    827  C   ALA B 207       6.237   1.517 -15.682  1.00  1.00
ATOM    828  O   ALA B 207       6.524   0.347 -15.429  1.00  1.00
ATOM    829  N   LYS B 208       5.601   2.139 -14.811  1.00  1.00
ATOM    830  CA  LYS B 208       5.515   1.866 -13.382  1.00  1.00
ATOM    831  C   LYS B 208       4.310   2.560 -12.760  1.00  1.00
ATOM    832  O   LYS B 208       4.000   3.704 -13.094  1.00  1.00
ATOM    833  N   LEU B 209       3.563   1.790 -11.973  1.00  1.00
ATOM    834  CA  LEU B 209       2.417   2.153 -11.148  1.00  1.00
ATOM    835  C   LEU B 209       2.387   1.339  -9.858  1.00  1.00
ATOM    836  O   LEU B 209       2.359   0.109  -9.890  1.00  1.00
ATOM    837  N   ARG B 210       3.119   1.793  -8.883  1.00  1.00
ATOM    838  CA  ARG B 210       3.280   1.156  -7.582  1.00  1.00
ATOM    839  C   ARG B 210       2.684   2.012  -6.472  1.00  1.00
ATOM    840  O   ARG B 210       2.926   3.217  -6.406  1.00  1.00
ATOM    841  N   MET B 211       1.651   1.465  -5.787  1.00  1.00
ATOM    842  CA  MET B 211       1.005   2.144  -4.671  1.00  1.00
ATOM    843  C   MET B 211       1.610   1.715  -3.340  1.00  1.00
ATOM    844  O   MET B 211       1.758   0.523  -3.070  1.00  1.00
ATOM    845  N   VAL B 212       2.123   2.785  -2.519  1.00  1.00
ATOM    846  CA  VAL B 212       2.572   2.400  -1.186  1.00  1.00
ATOM    847  C   VAL B 212       1.391   2.085  -0.277  1.00  1.00
ATOM    848  O   VAL B 212       0.395   2.808  -0.263  1.00  1.00
ATOM    849  N   THR B 213       1.600   1.002   0.567  1.00  1.00
ATOM    850  CA  THR B 213       0.583   0.624   1.540  1.00  1.00
ATOM    851  C   THR B 213       1.123   0.709   2.962  1.00  1.00
ATOM    852  O   THR B 213       0.388   1.025   3.898  1.00  1.00
ATOM    853  N   GLY B 214       2.432   0.691   3.076  1.00  1.00
ATOM    854  CA  GLY B 214       3.080   0.895   4.366  1.00  1.00
ATOM    855  C   GLY B 214       3.666   2.297   4.473  1.00  1.00
ATOM    856  O   GLY B 214       3.720   3.034   3.488  1.00  1.00
ATOM    857  N   LEU B 215       4.665   2.496   5.133  1.00  1.00
ATOM    858  CA  LEU B 215       5.279   3.776   5.467  1.00  1.00
ATOM    859  C   LEU B 215       6.734   3.825   5.011  1.00  1.00
ATOM    860  O   LEU B 215       7.417   2.802   4.973  1.00  1.00
ATOM    861  N   ARG B 216       7.312   5.047   5.053  1.00  1.00
ATOM    862  CA  ARG B 216       8.738   5.209   4.800  1.00  1.00
ATOM    863  C   ARG B 216       9.558   4.207   5.604  1.00  1.00
ATOM    864  O   ARG B 216       9.384   4.079   6.816  1.00  1.00
ATOM    865  N   ASN B 217      10.417   3.438   4.836  1.00  1.00
ATOM    866  CA  ASN B 217      11.296   2.464   5.470  1.00  1.00
ATOM    867  C   ASN B 217      12.632   3.091   5.847  1.00  1.00
ATOM    868  O   ASN B 217      13.315   3.673   5.004  1.00  1.00
ATOM    869  N   ILE B 218      12.949   3.151   7.093  1.00  1.00
ATOM    870  CA  ILE B 218      14.151   3.739   7.673  1.00  1.00
ATOM    871  C   ILE B 218      14.806   2.786   8.665  1.00  1.00
ATOM    872  O   ILE B 218      14.321   2.609   9.782  1.00  1.00
ATOM    873  N   PRO B 219      15.344   1.641   8.214  1.00  1.00
ATOM    874  CA  PRO B 219      15.898   0.622   9.097  1.00  1.00
ATOM    875  C   PRO B 219      17.203   1.090   9.728  1.00  1.00
ATOM    876  O   PRO B 219      17.988   1.800   9.099  1.00  1.00
ATOM    877  N   GLY B 220       7.954  14.884   7.167  1.00  1.00
ATOM    878  CA  GLY B 220       6.582  14.662   6.725  1.00  1.00
ATOM    879  C   GLY B 220       5.640  15.707   7.308  1.00  1.00
ATOM    880  O   GLY B 220       5.902  16.269   8.372  1.00  1.00
ATOM    881  N   LEU B 221       4.372  15.679   6.861  1.00  1.00
ATOM    882  CA  LEU B 221       3.407  16.669   7.323  1.00  1.00
ATOM    883  C   LEU B 221       3.211  16.585   8.833  1.00  1.00
ATOM    884  O   LEU B 221       3.040  17.603   9.504  1.00  1.00
ATOM    885  N   PHE B 222       3.233  15.680   9.557  1.00  1.00
ATOM    886  CA  PHE B 222       2.990  15.543  10.988  1.00  1.00
ATOM    887  C   PHE B 222       4.292  15.603  11.776  1.00  1.00
ATOM    888  O   PHE B 222       4.310  16.030  12.931  1.00  1.00
ATOM    889  N   GLY B 223       5.365  15.280  11.323  1.00  1.00
ATOM    890  CA  GLY B 223       6.656  15.617  11.912  1.00  1.00
ATOM    891  C   GLY B 223       7.174  14.484  12.789  1.00  1.00
ATOM    892  O   GLY B 223       8.323  14.504  13.230  1.00  1.00
ATOM    893  N   ALA B 224       6.559  13.284  12.647  1.00  1.00
ATOM    894  CA  ALA B 224       6.976  12.168  13.488  1.00  1.00
ATOM    895  C   ALA B 224       7.873  11.205  12.721  1.00  1.00
ATOM    896  O   ALA B 224       8.841  10.675  13.266  1.00  1.00
ATOM    897  N   ILE B 225       7.424  10.615  11.613  1.00  1.00
ATOM    898  CA  ILE B 225       8.255   9.727  10.808  1.00  1.00
ATOM    899  C   ILE B 225       9.346  10.503  10.082  1.00  1.00
ATOM    900  O   ILE B 225       9.066  11.464   9.366  1.00  1.00
ATOM    901  N   ALA B 226      10.630   9.989  10.198  1.00  1.00
ATOM    902  CA  ALA B 226      11.741  10.722   9.601  1.00  1.00
ATOM    903  C   ALA B 226      11.738  12.180  10.041  1.00  1.00
ATOM    904  O   ALA B 226      11.452  13.077   9.248  1.00  1.00
ATOM    905  N   GLY B 227      11.325  12.373  11.292  1.00  1.00
ATOM    906  CA  GLY B 227      11.277  13.693  11.910  1.00  1.00
ATOM    907  C   GLY B 227      11.862  13.664  13.316  1.00  1.00
ATOM    908  O   GLY B 227      12.769  14.432  13.637  1.00  1.00
ATOM    909  N   PHE B 228      10.916  13.754  14.383  1.00  1.00
ATOM    910  CA  PHE B 228      11.421  13.743  15.750  1.00  1.00
ATOM    911  C   PHE B 228      11.674  12.321  16.233  1.00  1.00
ATOM    912  O   PHE B 228      12.425  12.102  17.184  1.00  1.00
ATOM    913  N   ILE B 229      10.964  11.352  15.710  1.00  1.00
ATOM    914  CA  ILE B 229      11.398   9.962  15.779  1.00  1.00
ATOM    915  C   ILE B 229      12.264   9.594  14.582  1.00  1.00
ATOM    916  O   ILE B 229      11.777   9.504  13.455  1.00  1.00
ATOM    917  N   GLU B 230      13.510   9.735  14.578  1.00  1.00
ATOM    918  CA  GLU B 230      14.421   9.735  13.440  1.00  1.00
ATOM    919  C   GLU B 230      14.423   8.384  12.735  1.00  1.00
ATOM    920  O   GLU B 230      14.496   8.313  11.509  1.00  1.00
ATOM    921  N   GLY B 231      14.241   7.298  13.127  1.00  1.00
ATOM    922  CA  GLY B 231      14.368   6.038  12.405  1.00  1.00
ATOM    923  C   GLY B 231      13.238   5.082  12.762  1.00  1.00
ATOM    924  O   GLY B 231      12.714   5.114  13.875  1.00  1.00
ATOM    925  N   GLY B 232      13.165   3.987  12.047  1.00  1.00
ATOM    926  CA  GLY B 232      12.211   2.918  12.319  1.00  1.00
ATOM    927  C   GLY B 232      12.847   1.811  13.150  1.00  1.00
ATOM    928  O   GLY B 232      14.029   1.505  12.993  1.00  1.00
ATOM    929  N   TRP B 233      12.021   0.809  13.493  1.00  1.00
ATOM    930  CA  TRP B 233      12.458  -0.355  14.255  1.00  1.00
ATOM    931  C   TRP B 233      12.241  -1.642  13.469  1.00  1.00
ATOM    932  O   TRP B 233      11.108  -2.004  13.154  1.00  1.00
ATOM    933  N   THR B 234      13.371  -2.358  13.148  1.00  1.00
ATOM    934  CA  THR B 234      13.223  -3.640  12.471  1.00  1.00
ATOM    935  C   THR B 234      12.814  -4.735  13.448  1.00  1.00
ATOM    936  O   THR B 234      12.082  -5.658  13.090  1.00  1.00
ATOM    937  N   GLY B 235      12.873  -4.425  14.736  1.00  1.00
ATOM    938  CA  GLY B 235      12.562  -5.377  15.795  1.00  1.00
ATOM    939  C   GLY B 235      11.077  -5.357  16.134  1.00  1.00
ATOM    940  O   GLY B 235      10.524  -6.352  16.602  1.00  1.00
ATOM    941  N   MET B 236      10.336  -4.429  15.854  1.00  1.00
ATOM    942  CA  MET B 236       8.879  -4.396  15.882  1.00  1.00
ATOM    943  C   MET B 236       8.290  -4.978  14.603  1.00  1.00
ATOM    944  O   MET B 236       8.345  -4.354  13.543  1.00  1.00
ATOM    945  N   ILE B 237       7.985  -6.264  14.632  1.00  1.00
ATOM    946  CA  ILE B 237       7.638  -7.021  13.435  1.00  1.00
ATOM    947  C   ILE B 237       6.144  -7.310  13.380  1.00  1.00
ATOM    948  O   ILE B 237       5.560  -7.410  12.301  1.00  1.00
ATOM    949  N   ASP B 238       5.312  -6.846  14.239  1.00  1.00
ATOM    950  CA  ASP B 238       3.907  -7.231  14.290  1.00  1.00
ATOM    951  C   ASP B 238       2.998  -6.029  14.073  1.00  1.00
ATOM    952  O   ASP B 238       1.885  -6.164  13.563  1.00  1.00
ATOM    953  N   GLY B 239       3.300  -5.011  13.547  1.00  1.00
ATOM    954  CA  GLY B 239       2.482  -3.886  13.112  1.00  1.00
ATOM    955  C   GLY B 239       3.347  -2.707  12.685  1.00  1.00
ATOM    956  O   GLY B 239       4.516  -2.614  13.062  1.00  1.00
ATOM    957  N   TRP B 240       2.572  -1.623  12.189  1.00  1.00
ATOM    958  CA  TRP B 240       3.273  -0.445  11.693  1.00  1.00
ATOM    959  C   TRP B 240       3.646   0.495  12.832  1.00  1.00
ATOM    960  O   TRP B 240       4.721   1.095  12.828  1.00  1.00
ATOM    961  N   TYR B 241       2.973   0.700  13.780  1.00  1.00
ATOM    962  CA  TYR B 241       3.211   1.543  14.945  1.00  1.00
ATOM    963  C   TYR B 241       3.114   0.739  16.236  1.00  1.00
ATOM    964  O   TYR B 241       2.334  -0.208  16.331  1.00  1.00
ATOM    965  N   GLY B 242       3.915   1.402  17.318  1.00  1.00
ATOM    966  CA  GLY B 242       3.860   0.696  18.593  1.00  1.00
ATOM    967  C   GLY B 242       4.855   1.279  19.588  1.00  1.00
ATOM    968  O   GLY B 242       5.711   2.085  19.225  1.00  1.00
ATOM    969  N   TYR B 243       5.395   0.342  20.474  1.00  1.00
ATOM    970  CA  TYR B 243       6.142   0.759  21.655  1.00  1.00
ATOM    971  C   TYR B 243       7.402  -0.078  21.834  1.00  1.00
ATOM    972  O   TYR B 243       7.433  -1.255  21.473  1.00  1.00
ATOM    973  N   HIS B 244       8.411   0.537  22.349  1.00  1.00
ATOM    974  CA  HIS B 244       9.613  -0.077  22.900  1.00  1.00
ATOM    975  C   HIS B 244       9.789   0.281  24.370  1.00  1.00
ATOM    976  O   HIS B 244       9.616   1.434  24.764  1.00  1.00
ATOM    977  N   HIS B 245       9.875  -0.626  25.260  1.00  1.00
ATOM    978  CA  HIS B 245      10.005  -0.342  26.685  1.00  1.00
ATOM    979  C   HIS B 245      11.287  -0.940  27.251  1.00  1.00
ATOM    980  O   HIS B 245      11.724  -2.010  26.827  1.00  1.00
ATOM    981  N   GLN B 246      11.739  -0.420  28.302  1.00  1.00
ATOM    982  CA  GLN B 246      12.909  -0.768  29.100  1.00  1.00
ATOM    983  C   GLN B 246      12.634  -0.593  30.587  1.00  1.00
ATOM    984  O   GLN B 246      12.130   0.445  31.017  1.00  1.00
ATOM    985  N   ASN B 247      12.531  -1.631  31.342  1.00  1.00
ATOM    986  CA  ASN B 247      12.316  -1.588  32.783  1.00  1.00
ATOM    987  C   ASN B 247      13.127  -2.665  33.493  1.00  1.00
ATOM    988  O   ASN B 247      13.467  -3.690  32.902  1.00  1.00
ATOM    989  N   GLU B 248      13.075  -2.746  34.786  1.00  1.00
ATOM    990  CA  GLU B 248      13.807  -3.748  35.550  1.00  1.00
ATOM    991  C   GLU B 248      13.555  -5.149  35.006  1.00  1.00
ATOM    992  O   GLU B 248      14.463  -5.980  34.960  1.00  1.00
ATOM    993  N   GLN B 249      12.488  -5.520  34.597  1.00  1.00
ATOM    994  CA  GLN B 249      12.081  -6.814  34.064  1.00  1.00
ATOM    995  C   GLN B 249      12.519  -6.976  32.615  1.00  1.00
ATOM    996  O   GLN B 249      12.762  -8.090  32.150  1.00  1.00
ATOM    997  N   GLY B 250      13.203  -6.212  31.995  1.00  1.00
ATOM    998  CA  GLY B 250      13.730  -6.416  30.651  1.00  1.00
ATOM    999  C   GLY B 250      13.382  -5.246  29.739  1.00  1.00
ATOM   1000  O   GLY B 250      12.842  -4.236  30.189  1.00  1.00
ATOM   1001  N   SER B 251      13.586  -5.624  28.356  1.00  1.00
ATOM   1002  CA  SER B 251      13.135  -4.732  27.295  1.00  1.00
ATOM   1003  C   SER B 251      12.556  -5.516  26.124  1.00  1.00
ATOM   1004  O   SER B 251      13.013  -6.616  25.815  1.00  1.00
ATOM   1005  N   GLY B 252      11.655  -4.891  25.400  1.00  1.00
ATOM   1006  CA  GLY B 252      11.040  -5.526  24.242  1.00  1.00
ATOM   1007  C   GLY B 252      10.383  -4.496  23.332  1.00  1.00
ATOM   1008  O   GLY B 252      10.123  -3.366  23.745  1.00  1.00
ATOM   1009  N   TYR B 253       9.782  -5.007  22.256  1.00  1.00
ATOM   1010  CA  TYR B 253       8.891  -4.263  21.374  1.00  1.00
ATOM   1011  C   TYR B 253       7.490  -4.862  21.373  1.00  1.00
ATOM   1012  O   TYR B 253       7.325  -6.078  21.478  1.00  1.00
ATOM   1013  N   ALA B 254       6.515  -3.965  21.067  1.00  1.00
ATOM   1014  CA  ALA B 254       5.110  -4.341  20.961  1.00  1.00
ATOM   1015  C   ALA B 254       4.341  -3.355  20.091  1.00  1.00
ATOM   1016  O   ALA B 254       4.512  -2.142  20.210  1.00  1.00
ATOM   1017  N   ALA B 255       3.719  -3.865  18.976  1.00  1.00
ATOM   1018  CA  ALA B 255       2.899  -2.993  18.144  1.00  1.00
ATOM   1019  C   ALA B 255       1.633  -2.565  18.876  1.00  1.00
ATOM   1020  O   ALA B 255       0.995  -3.370  19.554  1.00  1.00
ATOM   1021  N   ASP B 256       1.226  -1.231  18.615  1.00  1.00
ATOM   1022  CA  ASP B 256      -0.114  -0.840  19.034  1.00  1.00
ATOM   1023  C   ASP B 256      -1.174  -1.440  18.119  1.00  1.00
ATOM   1024  O   ASP B 256      -1.190  -1.178  16.916  1.00  1.00
ATOM   1025  N   GLN B 257      -1.929  -2.425  18.660  1.00  1.00
ATOM   1026  CA  GLN B 257      -2.819  -3.240  17.843  1.00  1.00
ATOM   1027  C   GLN B 257      -3.997  -2.423  17.327  1.00  1.00
ATOM   1028  O   GLN B 257      -4.421  -2.582  16.182  1.00  1.00
ATOM   1029  N   LYS B 258      -4.531  -1.486  18.026  1.00  1.00
ATOM   1030  CA  LYS B 258      -5.695  -0.702  17.630  1.00  1.00
ATOM   1031  C   LYS B 258      -5.369   0.214  16.457  1.00  1.00
ATOM   1032  O   LYS B 258      -6.162   0.351  15.526  1.00  1.00
ATOM   1033  N   SER B 259      -4.273   0.984  16.543  1.00  1.00
ATOM   1034  CA  SER B 259      -3.903   1.902  15.473  1.00  1.00
ATOM   1035  C   SER B 259      -3.415   1.147  14.243  1.00  1.00
ATOM   1036  O   SER B 259      -3.681   1.549  13.110  1.00  1.00
ATOM   1037  N   THR B 260      -2.724   0.011  14.474  1.00  1.00
ATOM   1038  CA  THR B 260      -2.259  -0.818  13.370  1.00  1.00
ATOM   1039  C   THR B 260      -3.429  -1.420  12.602  1.00  1.00
ATOM   1040  O   THR B 260      -3.427  -1.448  11.371  1.00  1.00
ATOM   1041  N   GLN B 261      -4.416  -1.951  13.325  1.00  1.00
ATOM   1042  CA  GLN B 261      -5.587  -2.579  12.726  1.00  1.00
ATOM   1043  C   GLN B 261      -6.455  -1.555  12.006  1.00  1.00
ATOM   1044  O   GLN B 261      -6.969  -1.817  10.919  1.00  1.00
ATOM   1045  N   ASN B 262      -6.664  -0.387  12.589  1.00  1.00
ATOM   1046  CA  ASN B 262      -7.438   0.684  11.973  1.00  1.00
ATOM   1047  C   ASN B 262      -6.760   1.196  10.708  1.00  1.00
ATOM   1048  O   ASN B 262      -7.423   1.498   9.716  1.00  1.00
ATOM   1049  N   ALA B 263      -5.421   1.282  10.720  1.00  1.00
ATOM   1050  CA  ALA B 263      -4.660   1.752   9.569  1.00  1.00
ATOM   1051  C   ALA B 263      -4.678   0.729   8.441  1.00  1.00
ATOM   1052  O   ALA B 263      -4.783   1.086   7.267  1.00  1.00
ATOM   1053  N   ILE B 264      -4.536  -0.570   8.771  1.00  1.00
ATOM   1054  CA  ILE B 264      -4.646  -1.609   7.755  1.00  1.00
ATOM   1055  C   ILE B 264      -6.027  -1.608   7.113  1.00  1.00
ATOM   1056  O   ILE B 264      -6.159  -1.760   5.899  1.00  1.00
ATOM   1057  N   ASN B 265      -7.070  -1.400   7.963  1.00  1.00
ATOM   1058  CA  ASN B 265      -8.430  -1.300   7.446  1.00  1.00
ATOM   1059  C   ASN B 265      -8.558  -0.153   6.451  1.00  1.00
ATOM   1060  O   ASN B 265      -9.200  -0.291   5.410  1.00  1.00
ATOM   1061  N   GLY B 266      -7.996   1.012   6.812  1.00  1.00
ATOM   1062  CA  GLY B 266      -8.087   2.222   6.003  1.00  1.00
ATOM   1063  C   GLY B 266      -7.336   2.063   4.688  1.00  1.00
ATOM   1064  O   GLY B 266      -7.819   2.472   3.632  1.00  1.00
ATOM   1065  N   ILE B 267      -6.039   1.614   4.784  1.00  1.00
ATOM   1066  CA  ILE B 267      -5.187   1.484   3.608  1.00  1.00
ATOM   1067  C   ILE B 267      -5.763   0.478   2.620  1.00  1.00
ATOM   1068  O   ILE B 267      -5.759   0.709   1.410  1.00  1.00
ATOM   1069  N   THR B 268      -6.278  -0.640   3.089  1.00  1.00
ATOM   1070  CA  THR B 268      -6.854  -1.662   2.223  1.00  1.00
ATOM   1071  C   THR B 268      -8.158  -1.184   1.600  1.00  1.00
ATOM   1072  O   THR B 268      -8.429  -1.444   0.427  1.00  1.00
ATOM   1073  N   ASN B 269      -8.934  -0.402   2.294  1.00  1.00
ATOM   1074  CA  ASN B 269     -10.133   0.221   1.747  1.00  1.00
ATOM   1075  C   ASN B 269      -9.785   1.205   0.637  1.00  1.00
ATOM   1076  O   ASN B 269     -10.480   1.284  -0.376  1.00  1.00
ATOM   1077  N   LYS B 270      -8.642   1.925   0.845  1.00  1.00
ATOM   1078  CA  LYS B 270      -8.152   2.865  -0.156  1.00  1.00
ATOM   1079  C   LYS B 270      -7.755   2.147  -1.439  1.00  1.00
ATOM   1080  O   LYS B 270      -8.040   2.619  -2.540  1.00  1.00
ATOM   1081  N   VAL B 271      -7.056   0.994  -1.299  1.00  1.00
ATOM   1082  CA  VAL B 271      -6.671   0.187  -2.451  1.00  1.00
ATOM   1083  C   VAL B 271      -7.896  -0.305  -3.212  1.00  1.00
ATOM   1084  O   VAL B 271      -7.932  -0.263  -4.441  1.00  1.00
ATOM   1085  N   ASN B 272      -8.896  -0.750  -2.477  1.00  1.00
ATOM   1086  CA  ASN B 272     -10.142  -1.240  -3.055  1.00  1.00
ATOM   1087  C   ASN B 272     -10.866  -0.138  -3.818  1.00  1.00
ATOM   1088  O   ASN B 272     -11.405  -0.370  -4.900  1.00  1.00
ATOM   1089  N   THR B 273     -10.945   1.061  -3.207  1.00  1.00
ATOM   1090  CA  THR B 273     -11.585   2.219  -3.820  1.00  1.00
ATOM   1091  C   THR B 273     -10.908   2.591  -5.133  1.00  1.00
ATOM   1092  O   THR B 273     -11.574   2.920  -6.115  1.00  1.00
ATOM   1093  N   VAL B 274      -9.581   2.656  -5.131  1.00  1.00
ATOM   1094  CA  VAL B 274      -8.804   2.948  -6.330  1.00  1.00
ATOM   1095  C   VAL B 274      -9.046   1.903  -7.411  1.00  1.00
ATOM   1096  O   VAL B 274      -9.191   2.235  -8.588  1.00  1.00
ATOM   1097  N   ILE B 275      -8.998   0.646  -7.058  1.00  1.00
ATOM   1098  CA  ILE B 275      -9.210  -0.453  -7.992  1.00  1.00
ATOM   1099  C   ILE B 275     -10.628  -0.438  -8.548  1.00  1.00
ATOM   1100  O   ILE B 275     -10.841  -0.663  -9.740  1.00  1.00
ATOM   1101  N   GLU B 276     -11.601  -0.221  -7.747  1.00  1.00
ATOM   1102  CA  GLU B 276     -13.019  -0.211  -8.085  1.00  1.00
ATOM   1103  C   GLU B 276     -13.317   0.805  -9.180  1.00  1.00
ATOM   1104  O   GLU B 276     -14.118   0.546 -10.078  1.00  1.00
ATOM   1105  N   LYS B 277     -12.717   1.884  -9.267  1.00  1.00
ATOM   1106  CA  LYS B 277     -13.029   2.974 -10.184  1.00  1.00
ATOM   1107  C   LYS B 277     -12.451   2.711 -11.568  1.00  1.00
ATOM   1108  O   LYS B 277     -13.062   3.051 -12.581  1.00  1.00
ATOM   1109  N   MET B 278     -11.385   2.034 -11.671  1.00  1.00
ATOM   1110  CA  MET B 278     -10.832   1.630 -12.959  1.00  1.00
ATOM   1111  C   MET B 278      -9.937   0.406 -12.814  1.00  1.00
ATOM   1112  O   MET B 278      -8.963   0.422 -12.062  1.00  1.00
ATOM   1113  N   ASN B 279     -10.504  -0.730 -13.519  1.00  1.00
ATOM   1114  CA  ASN B 279      -9.777  -1.988 -13.401  1.00  1.00
ATOM   1115  C   ASN B 279     -10.169  -2.958 -14.508  1.00  1.00
ATOM   1116  O   ASN B 279      -9.384  -3.823 -14.896  1.00  1.00
ATOM   1117  N   ILE B 280     -10.577  -2.680 -15.589  1.00  1.00
ATOM   1118  CA  ILE B 280     -10.997  -3.606 -16.634  1.00  1.00
ATOM   1119  C   ILE B 280     -11.360  -2.865 -17.914  1.00  1.00
ATOM   1120  O   ILE B 280     -11.842  -1.733 -17.871  1.00  1.00
ATOM   1121  N   GLN B 281     -10.992  -3.450 -19.005  1.00  1.00
ATOM   1122  CA  GLN B 281     -11.415  -3.083 -20.351  1.00  1.00
ATOM   1123  C   GLN B 281     -11.954  -4.290 -21.108  1.00  1.00
ATOM   1124  O   GLN B 281     -11.423  -5.395 -20.992  1.00  1.00
ATOM   1125  N   PHE B 282     -13.117  -4.182 -21.660  1.00  1.00
ATOM   1126  CA  PHE B 282     -13.647  -5.252 -22.496  1.00  1.00
ATOM   1127  C   PHE B 282     -12.948  -5.292 -23.849  1.00  1.00
ATOM   1128  O   PHE B 282     -12.517  -4.262 -24.366  1.00  1.00
ATOM   1129  N   THR B 283     -13.191  -6.211 -24.680  1.00  1.00
ATOM   1130  CA  THR B 283     -12.628  -6.347 -26.018  1.00  1.00
ATOM   1131  C   THR B 283     -12.551  -4.999 -26.723  1.00  1.00
ATOM   1132  O   THR B 283     -13.526  -4.248 -26.755  1.00  1.00
ATOM   1133  N   ALA B 284     -11.312  -4.726 -27.168  1.00  1.00
ATOM   1134  CA  ALA B 284     -10.912  -3.566 -27.954  1.00  1.00
ATOM   1135  C   ALA B 284      -9.986  -3.966 -29.095  1.00  1.00
ATOM   1136  O   ALA B 284      -8.992  -4.662 -28.886  1.00  1.00
ATOM   1137  N   VAL B 285     -10.452  -3.991 -30.277  1.00  1.00
ATOM   1138  CA  VAL B 285      -9.716  -4.431 -31.457  1.00  1.00
ATOM   1139  C   VAL B 285      -9.601  -3.311 -32.483  1.00  1.00
ATOM   1140  O   VAL B 285     -10.519  -2.506 -32.643  1.00  1.00
ATOM   1141  N   GLY B 286      -8.645  -3.208 -33.214  1.00  1.00
ATOM   1142  CA  GLY B 286      -8.460  -2.276 -34.320  1.00  1.00
ATOM   1143  C   GLY B 286      -9.646  -2.312 -35.274  1.00  1.00
ATOM   1144  O   GLY B 286     -10.196  -3.376 -35.557  1.00  1.00
ATOM   1145  N   LYS B 287      -9.749  -1.190 -36.060  1.00  1.00
ATOM   1146  CA  LYS B 287     -10.706  -1.115 -37.157  1.00  1.00
ATOM   1147  C   LYS B 287     -10.007  -1.230 -38.506  1.00  1.00
ATOM   1148  O   LYS B 287      -8.990  -0.580 -38.746  1.00  1.00
ATOM   1149  N   LEU B 288      -9.616  10.531 -37.304  1.00  1.00
ATOM   1150  CA  LEU B 288     -10.666  10.657 -36.300  1.00  1.00
ATOM   1151  C   LEU B 288     -10.651   9.477 -35.335  1.00  1.00
ATOM   1152  O   LEU B 288     -10.870   9.641 -34.135  1.00  1.00
ATOM   1153  N   ASN B 289     -10.553   8.256 -35.850  1.00  1.00
ATOM   1154  CA  ASN B 289     -10.453   7.061 -35.022  1.00  1.00
ATOM   1155  C   ASN B 289      -9.158   7.053 -34.220  1.00  1.00
ATOM   1156  O   ASN B 289      -9.136   6.638 -33.061  1.00  1.00
ATOM   1157  N   LYS B 290      -8.048   7.377 -34.838  1.00  1.00
ATOM   1158  CA  LYS B 290      -6.767   7.418 -34.143  1.00  1.00
ATOM   1159  C   LYS B 290      -6.747   8.519 -33.090  1.00  1.00
ATOM   1160  O   LYS B 290      -6.154   8.359 -32.023  1.00  1.00
ATOM   1161  N   LYS B 291      -7.375   9.696 -33.396  1.00  1.00
ATOM   1162  CA  LYS B 291      -7.461  10.797 -32.444  1.00  1.00
ATOM   1163  C   LYS B 291      -8.235  10.387 -31.198  1.00  1.00
ATOM   1164  O   LYS B 291      -7.876  10.762 -30.081  1.00  1.00
ATOM   1165  N   VAL B 292      -9.371   9.642 -31.391  1.00  1.00
ATOM   1166  CA  VAL B 292     -10.171   9.155 -30.274  1.00  1.00
ATOM   1167  C   VAL B 292      -9.378   8.181 -29.412  1.00  1.00
ATOM   1168  O   VAL B 292      -9.458   8.218 -28.184  1.00  1.00
ATOM   1169  N   ASP B 293      -8.741   7.173 -30.070  1.00  1.00
ATOM   1170  CA  ASP B 293      -7.952   6.187 -29.342  1.00  1.00
ATOM   1171  C   ASP B 293      -6.787   6.843 -28.612  1.00  1.00
ATOM   1172  O   ASP B 293      -6.480   6.494 -27.472  1.00  1.00
ATOM   1173  N   ASP B 294      -6.032   7.682 -29.220  1.00  1.00
ATOM   1174  CA  ASP B 294      -4.867   8.324 -28.623  1.00  1.00
ATOM   1175  C   ASP B 294      -5.275   9.292 -27.520  1.00  1.00
ATOM   1176  O   ASP B 294      -4.574   9.439 -26.519  1.00  1.00
ATOM   1177  N   GLY B 295      -6.419   9.943 -27.640  1.00  1.00
ATOM   1178  CA  GLY B 295      -6.879  10.911 -26.652  1.00  1.00
ATOM   1179  C   GLY B 295      -7.385  10.217 -25.394  1.00  1.00
ATOM   1180  O   GLY B 295      -7.188  10.706 -24.282  1.00  1.00
ATOM   1181  N   PHE B 296      -8.108   9.122 -25.509  1.00  1.00
ATOM   1182  CA  PHE B 296      -8.547   8.339 -24.360  1.00  1.00
ATOM   1183  C   PHE B 296      -7.362   7.730 -23.623  1.00  1.00
ATOM   1184  O   PHE B 296      -7.348   7.669 -22.393  1.00  1.00
ATOM   1185  N   LEU B 297      -6.393   7.229 -24.401  1.00  1.00
ATOM   1186  CA  LEU B 297      -5.177   6.656 -23.837  1.00  1.00
ATOM   1187  C   LEU B 297      -4.380   7.704 -23.067  1.00  1.00
ATOM   1188  O   LEU B 297      -3.809   7.414 -22.016  1.00  1.00
ATOM   1189  N   ASP B 298      -4.286   8.928 -23.607  1.00  1.00
ATOM   1190  CA  ASP B 298      -3.588  10.018 -22.935  1.00  1.00
ATOM   1191  C   ASP B 298      -4.236  10.343 -21.595  1.00  1.00
ATOM   1192  O   ASP B 298      -3.548  10.613 -20.611  1.00  1.00
ATOM   1193  N   ILE B 299      -5.581  10.374 -21.567  1.00  1.00
ATOM   1194  CA  ILE B 299      -6.337  10.724 -20.371  1.00  1.00
ATOM   1195  C   ILE B 299      -6.202   9.649 -19.300  1.00  1.00
ATOM   1196  O   ILE B 299      -6.060   9.953 -18.116  1.00  1.00
ATOM   1197  N   TRP B 300      -6.354   8.367 -19.694  1.00  1.00
ATOM   1198  CA  TRP B 300      -6.294   7.264 -18.741  1.00  1.00
ATOM   1199  C   TRP B 300      -4.883   7.082 -18.196  1.00  1.00
ATOM   1200  O   TRP B 300      -4.698   6.757 -17.024  1.00  1.00
ATOM   1201  N   THR B 301      -3.883   7.261 -18.997  1.00  1.00
ATOM   1202  CA  THR B 301      -2.498   7.213 -18.544  1.00  1.00
ATOM   1203  C   THR B 301      -2.226   8.279 -17.491  1.00  1.00
ATOM   1204  O   THR B 301      -1.529   8.029 -16.507  1.00  1.00
ATOM   1205  N   TYR B 302      -2.733   9.524 -17.795  1.00  1.00
ATOM   1206  CA  TYR B 302      -2.587  10.641 -16.871  1.00  1.00
ATOM   1207  C   TYR B 302      -3.318  10.373 -15.562  1.00  1.00
ATOM   1208  O   TYR B 302      -2.809  10.675 -14.482  1.00  1.00
ATOM   1209  N   ASN B 303      -4.538   9.893 -15.655  1.00  1.00
ATOM   1210  CA  ASN B 303      -5.398   9.627 -14.509  1.00  1.00
ATOM   1211  C   ASN B 303      -4.793   8.564 -13.600  1.00  1.00
ATOM   1212  O   ASN B 303      -4.853   8.673 -12.376  1.00  1.00
ATOM   1213  N   ALA B 304      -4.322   7.472 -14.175  1.00  1.00
ATOM   1214  CA  ALA B 304      -3.752   6.363 -13.419  1.00  1.00
ATOM   1215  C   ALA B 304      -2.498   6.795 -12.670  1.00  1.00
ATOM   1216  O   ALA B 304      -2.293   6.421 -11.515  1.00  1.00
ATOM   1217  N   GLU B 305      -1.590   7.440 -13.358  1.00  1.00
ATOM   1218  CA  GLU B 305      -0.327   7.857 -12.761  1.00  1.00
ATOM   1219  C   GLU B 305      -0.550   8.900 -11.672  1.00  1.00
ATOM   1220  O   GLU B 305       0.098   8.867 -10.626  1.00  1.00
ATOM   1221  N   LEU B 306      -1.391   9.867 -11.894  1.00  1.00
ATOM   1222  CA  LEU B 306      -1.646  10.947 -10.948  1.00  1.00
ATOM   1223  C   LEU B 306      -2.410  10.443  -9.728  1.00  1.00
ATOM   1224  O   LEU B 306      -2.171  10.890  -8.606  1.00  1.00
ATOM   1225  N   LEU B 307      -3.363   9.570  -9.906  1.00  1.00
ATOM   1226  CA  LEU B 307      -4.096   8.964  -8.801  1.00  1.00
ATOM   1227  C   LEU B 307      -3.153   8.246  -7.842  1.00  1.00
ATOM   1228  O   LEU B 307      -3.327   8.304  -6.625  1.00  1.00
ATOM   1229  N   VAL B 308      -2.192   7.505  -8.418  1.00  1.00
ATOM   1230  CA  VAL B 308      -1.226   6.767  -7.613  1.00  1.00
ATOM   1231  C   VAL B 308      -0.289   7.712  -6.873  1.00  1.00
ATOM   1232  O   VAL B 308       0.029   7.496  -5.703  1.00  1.00
ATOM   1233  N   LEU B 309       0.201   8.735  -7.586  1.00  1.00
ATOM   1234  CA  LEU B 309       1.111   9.707  -6.992  1.00  1.00
ATOM   1235  C   LEU B 309       0.441  10.463  -5.849  1.00  1.00
ATOM   1236  O   LEU B 309       1.056  10.714  -4.813  1.00  1.00
ATOM   1237  N   LEU B 310      -0.757  10.922  -6.044  1.00  1.00
ATOM   1238  CA  LEU B 310      -1.492  11.663  -5.026  1.00  1.00
ATOM   1239  C   LEU B 310      -1.817  10.778  -3.827  1.00  1.00
ATOM   1240  O   LEU B 310      -1.744  11.219  -2.680  1.00  1.00
ATOM   1241  N   GLU B 311      -2.315   9.562  -4.087  1.00  1.00
ATOM   1242  CA  GLU B 311      -2.662   8.636  -3.016  1.00  1.00
ATOM   1243  C   GLU B 311      -1.425   8.205  -2.239  1.00  1.00
ATOM   1244  O   GLU B 311      -1.475   8.030  -1.021  1.00  1.00
ATOM   1245  N   ASN B 312      -0.303   8.069  -2.899  1.00  1.00
ATOM   1246  CA  ASN B 312       0.953   7.708  -2.252  1.00  1.00
ATOM   1247  C   ASN B 312       1.371   8.762  -1.234  1.00  1.00
ATOM   1248  O   ASN B 312       1.859   8.434  -0.153  1.00  1.00
ATOM   1249  N   GLU B 313       1.299  10.031  -1.639  1.00  1.00
ATOM   1250  CA  GLU B 313       1.606  11.138  -0.740  1.00  1.00
ATOM   1251  C   GLU B 313       0.694  11.125   0.480  1.00  1.00
ATOM   1252  O   GLU B 313       1.135  11.383   1.600  1.00  1.00
ATOM   1253  N   ARG B 314      -0.585  10.880   0.270  1.00  1.00
ATOM   1254  CA  ARG B 314      -1.581  10.863   1.335  1.00  1.00
ATOM   1255  C   ARG B 314      -1.358   9.689   2.280  1.00  1.00
ATOM   1256  O   ARG B 314      -1.544   9.811   3.490  1.00  1.00
ATOM   1257  N   THR B 315      -0.984   8.537   1.751  1.00  1.00
ATOM   1258  CA  THR B 315      -0.724   7.331   2.529  1.00  1.00
ATOM   1259  C   THR B 315       0.436   7.539   3.495  1.00  1.00
ATOM   1260  O   THR B 315       0.389   7.091   4.641  1.00  1.00
ATOM   1261  N   LEU B 316       1.533   8.095   2.990  1.00  1.00
ATOM   1262  CA  LEU B 316       2.696   8.367   3.825  1.00  1.00
ATOM   1263  C   LEU B 316       2.366   9.378   4.919  1.00  1.00
ATOM   1264  O   LEU B 316       2.806   9.238   6.060  1.00  1.00
ATOM   1265  N   ASP B 317       1.594  10.382   4.568  1.00  1.00
ATOM   1266  CA  ASP B 317       1.180  11.388   5.539  1.00  1.00
ATOM   1267  C   ASP B 317       0.266  10.786   6.599  1.00  1.00
ATOM   1268  O   ASP B 317       0.352  11.135   7.776  1.00  1.00
ATOM   1269  N   PHE B 318      -0.603   9.836   6.169  1.00  1.00
ATOM   1270  CA  PHE B 318      -1.518   9.129   7.057  1.00  1.00
ATOM   1271  C   PHE B 318      -0.760   8.361   8.132  1.00  1.00
ATOM   1272  O   PHE B 318      -1.177   8.318   9.289  1.00  1.00
ATOM   1273  N   HIS B 319       0.278   7.640   7.720  1.00  1.00
ATOM   1274  CA  HIS B 319       1.123   6.899   8.648  1.00  1.00
ATOM   1275  C   HIS B 319       1.824   7.836   9.624  1.00  1.00
ATOM   1276  O   HIS B 319       1.934   7.539  10.814  1.00  1.00
ATOM   1277  N   ASP B 320       2.377   8.964   9.063  1.00  1.00
ATOM   1278  CA  ASP B 320       3.020   9.969   9.901  1.00  1.00
ATOM   1279  C   ASP B 320       2.065  10.493  10.965  1.00  1.00
ATOM   1280  O   ASP B 320       2.453  10.697  12.115  1.00  1.00
ATOM   1281  N   SER B 321       0.825  10.740  10.590  1.00  1.00
ATOM   1282  CA  SER B 321      -0.216  11.238  11.481  1.00  1.00
ATOM   1283  C   SER B 321      -0.508  10.243  12.597  1.00  1.00
ATOM   1284  O   SER B 321      -0.734  10.630  13.743  1.00  1.00
ATOM   1285  N   ASN B 322      -0.627   8.957  12.261  1.00  1.00
ATOM   1286  CA  ASN B 322      -0.921   7.891  13.211  1.00  1.00
ATOM   1287  C   ASN B 322       0.161   7.789  14.278  1.00  1.00
ATOM   1288  O   ASN B 322      -0.131   7.559  15.452  1.00  1.00
ATOM   1289  N   VAL B 323       1.430   7.893  13.833  1.00  1.00
ATOM   1290  CA  VAL B 323       2.550   7.873  14.765  1.00  1.00
ATOM   1291  C   VAL B 323       2.504   9.070  15.707  1.00  1.00
ATOM   1292  O   VAL B 323       2.749   8.938  16.906  1.00  1.00
ATOM   1293  N   LYS B 324       2.257  10.248  15.127  1.00  1.00
ATOM   1294  CA  LYS B 324       2.184  11.495  15.879  1.00  1.00
ATOM   1295  C   LYS B 324       1.082  11.443  16.929  1.00  1.00
ATOM   1296  O   LYS B 324       1.257  11.921  18.050  1.00  1.00
ATOM   1297  N   ASN B 325      -0.098  10.908  16.528  1.00  1.00
ATOM   1298  CA  ASN B 325      -1.250  10.809  17.417  1.00  1.00
ATOM   1299  C   ASN B 325      -0.990   9.821  18.547  1.00  1.00
ATOM   1300  O   ASN B 325      -1.418  10.034  19.681  1.00  1.00
ATOM   1301  N   LEU B 326      -0.380   8.690  18.271  1.00  1.00
ATOM   1302  CA  LEU B 326      -0.007   7.697  19.272  1.00  1.00
ATOM   1303  C   LEU B 326       0.954   8.285  20.300  1.00  1.00
ATOM   1304  O   LEU B 326       0.838   8.018  21.496  1.00  1.00
ATOM   1305  N   TYR B 327       1.868   9.098  19.813  1.00  1.00
ATOM   1306  CA  TYR B 327       2.838   9.763  20.675  1.00  1.00
ATOM   1307  C   TYR B 327       2.159  10.774  21.590  1.00  1.00
ATOM   1308  O   TYR B 327       2.494  10.882  22.770  1.00  1.00
ATOM   1309  N   GLU B 328       1.326  11.635  21.005  1.00  1.00
ATOM   1310  CA  GLU B 328       0.588  12.641  21.758  1.00  1.00
ATOM   1311  C   GLU B 328      -0.349  11.994  22.771  1.00  1.00
ATOM   1312  O   GLU B 328      -0.526  12.500  23.879  1.00  1.00
ATOM   1313  N   LYS B 329      -0.929  10.868  22.452  1.00  1.00
ATOM   1314  CA  LYS B 329      -1.807  10.113  23.338  1.00  1.00
ATOM   1315  C   LYS B 329      -1.069   9.665  24.593  1.00  1.00
ATOM   1316  O   LYS B 329      -1.620   9.698  25.694  1.00  1.00
ATOM   1317  N   VAL B 330       0.114   9.045  24.418  1.00  1.00
ATOM   1318  CA  VAL B 330       0.944   8.633  25.545  1.00  1.00
ATOM   1319  C   VAL B 330       1.398   9.836  26.362  1.00  1.00
ATOM   1320  O   VAL B 330       1.404   9.795  27.592  1.00  1.00
ATOM   1321  N   LYS B 331       1.769  10.903  25.643  1.00  1.00
ATOM   1322  CA  LYS B 331       2.234  12.112  26.312  1.00  1.00
ATOM   1323  C   LYS B 331       1.167  12.670  27.246  1.00  1.00
ATOM   1324  O   LYS B 331       1.467  13.107  28.357  1.00  1.00
ATOM   1325  N   SER B 332      -0.085  12.669  26.811  1.00  1.00
ATOM   1326  CA  SER B 332      -1.197  13.219  27.576  1.00  1.00
ATOM   1327  C   SER B 332      -1.571  12.306  28.737  1.00  1.00
ATOM   1328  O   SER B 332      -1.976  12.774  29.801  1.00  1.00
ATOM   1329  N   GLN B 333      -1.337  11.021  28.663  1.00  1.00
ATOM   1330  CA  GLN B 333      -1.598  10.099  29.762  1.00  1.00
ATOM   1331  C   GLN B 333      -0.586  10.282  30.886  1.00  1.00
ATOM   1332  O   GLN B 333      -0.932  10.202  32.064  1.00  1.00
ATOM   1333  N   LEU B 334       0.705  10.333  30.544  1.00  1.00
ATOM   1334  CA  LEU B 334       1.785  10.412  31.519  1.00  1.00
ATOM   1335  C   LEU B 334       1.892  11.813  32.112  1.00  1.00
ATOM   1336  O   LEU B 334       2.199  11.977  33.293  1.00  1.00
ATOM   1337  N   LYS B 335       1.471  12.782  31.603  1.00  1.00
ATOM   1338  CA  LYS B 335       1.612  14.147  32.096  1.00  1.00
ATOM   1339  C   LYS B 335       3.032  14.415  32.579  1.00  1.00
ATOM   1340  O   LYS B 335       3.881  14.876  31.816  1.00  1.00
ATOM   1341  N   ASN B 336       3.230  14.776  33.838  1.00  1.00
ATOM   1342  CA  ASN B 336       4.527  15.097  34.420  1.00  1.00
ATOM   1343  C   ASN B 336       5.080  13.921  35.215  1.00  1.00
ATOM   1344  O   ASN B 336       6.242  13.925  35.621  1.00  1.00
ATOM   1345  N   ASN B 337       4.445  12.763  35.193  1.00  1.00
ATOM   1346  CA  ASN B 337       4.964  11.533  35.781  1.00  1.00
ATOM   1347  C   ASN B 337       6.080  10.944  34.929  1.00  1.00
ATOM   1348  O   ASN B 337       6.959  10.246  35.437  1.00  1.00
ATOM   1349  N   ALA B 338       6.420  11.504  33.966  1.00  1.00
ATOM   1350  CA  ALA B 338       7.489  11.204  33.022  1.00  1.00
ATOM   1351  C   ALA B 338       8.027  12.474  32.376  1.00  1.00
ATOM   1352  O   ALA B 338       7.286  13.432  32.156  1.00  1.00
ATOM   1353  N   LYS B 339       9.203  12.362  31.797  1.00  1.00
ATOM   1354  CA  LYS B 339       9.859  13.444  31.073  1.00  1.00
ATOM   1355  C   LYS B 339      10.112  13.062  29.621  1.00  1.00
ATOM   1356  O   LYS B 339      10.488  11.928  29.323  1.00  1.00
ATOM   1357  N   GLU B 340       9.765  14.018  28.681  1.00  1.00
ATOM   1358  CA  GLU B 340      10.196  13.785  27.308  1.00  1.00
ATOM   1359  C   GLU B 340      11.710  13.887  27.181  1.00  1.00
ATOM   1360  O   GLU B 340      12.307  14.899  27.548  1.00  1.00
ATOM   1361  N   ILE B 341      12.338  12.778  26.664  1.00  1.00
ATOM   1362  CA  ILE B 341      13.789  12.667  26.586  1.00  1.00
ATOM   1363  C   ILE B 341      14.267  12.697  25.140  1.00  1.00
ATOM   1364  O   ILE B 341      15.404  13.075  24.859  1.00  1.00
ATOM   1365  N   GLY B 342      13.491  12.627  24.227  1.00  1.00
ATOM   1366  CA  GLY B 342      13.937  12.861  22.858  1.00  1.00
ATOM   1367  C   GLY B 342      13.605  11.675  21.961  1.00  1.00
ATOM   1368  O   GLY B 342      13.776  10.521  22.353  1.00  1.00
ATOM   1369  N   ASN B 343      13.387  11.985  20.734  1.00  1.00
ATOM   1370  CA  ASN B 343      13.383  10.878  19.785  1.00  1.00
ATOM   1371  C   ASN B 343      12.121  10.036  19.926  1.00  1.00
ATOM   1372  O   ASN B 343      12.085   8.879  19.507  1.00  1.00
ATOM   1373  N   GLY B 344      11.130  10.466  20.760  1.00  1.00
ATOM   1374  CA  GLY B 344       9.884   9.725  20.910  1.00  1.00
ATOM   1375  C   GLY B 344       9.929   8.813  22.130  1.00  1.00
ATOM   1376  O   GLY B 344       8.976   8.085  22.407  1.00  1.00
ATOM   1377  N   CYS B 345      10.727   9.156  23.081  1.00  1.00
ATOM   1378  CA  CYS B 345      10.933   8.379  24.298  1.00  1.00
ATOM   1379  C   CYS B 345      10.527   9.173  25.533  1.00  1.00
ATOM   1380  O   CYS B 345      10.751  10.381  25.607  1.00  1.00
ATOM   1381  N   PHE B 346       9.882   8.517  26.456  1.00  1.00
ATOM   1382  CA  PHE B 346       9.570   9.019  27.789  1.00  1.00
ATOM   1383  C   PHE B 346      10.351   8.265  28.858  1.00  1.00
ATOM   1384  O   PHE B 346      10.499   7.045  28.787  1.00  1.00
ATOM   1385  N   GLU B 347      10.891   8.995  29.789  1.00  1.00
ATOM   1386  CA  GLU B 347      11.541   8.433  30.967  1.00  1.00
ATOM   1387  C   GLU B 347      10.709   8.669  32.221  1.00  1.00
ATOM   1388  O   GLU B 347      10.299   9.795  32.502  1.00  1.00
ATOM   1389  N   PHE B 348      10.212   7.501  32.822  1.00  1.00
ATOM   1390  CA  PHE B 348       9.340   7.635  33.983  1.00  1.00
ATOM   1391  C   PHE B 348      10.109   8.153  35.192  1.00  1.00
ATOM   1392  O   PHE B 348      11.243   7.744  35.441  1.00  1.00
ATOM   1393  N   TYR B 349       9.320   8.910  36.052  1.00  1.00
ATOM   1394  CA  TYR B 349       9.870   9.353  37.327  1.00  1.00
ATOM   1395  C   TYR B 349       9.579   8.347  38.433  1.00  1.00
ATOM   1396  O   TYR B 349      10.217   8.365  39.486  1.00  1.00
ATOM   1397  N   HIS B 350       8.895   7.352  38.101  1.00  1.00
ATOM   1398  CA  HIS B 350       8.475   6.220  38.918  1.00  1.00
ATOM   1399  C   HIS B 350       8.886   4.899  38.282  1.00  1.00
ATOM   1400  O   HIS B 350       8.937   4.777  37.058  1.00  1.00
ATOM   1401  N   LYS B 351       8.936   3.819  39.079  1.00  1.00
ATOM   1402  CA  LYS B 351       9.077   2.479  38.522  1.00  1.00
ATOM   1403  C   LYS B 351       7.818   2.058  37.774  1.00  1.00
ATOM   1404  O   LYS B 351       6.712   2.130  38.312  1.00  1.00
ATOM   1405  N   CYS B 352       7.921   1.725  36.561  1.00  1.00
ATOM   1406  CA  CYS B 352       6.847   1.261  35.692  1.00  1.00
ATOM   1407  C   CYS B 352       7.110  -0.157  35.200  1.00  1.00
ATOM   1408  O   CYS B 352       8.016  -0.389  34.400  1.00  1.00
ATOM   1409  N   ASP B 353       6.590  -1.143  35.944  1.00  1.00
ATOM   1410  CA  ASP B 353       6.764  -2.544  35.580  1.00  1.00
ATOM   1411  C   ASP B 353       5.959  -2.894  34.335  1.00  1.00
ATOM   1412  O   ASP B 353       4.958  -2.246  34.029  1.00  1.00
ATOM   1413  N   ASN B 354       5.755  -4.133  34.018  1.00  1.00
ATOM   1414  CA  ASN B 354       5.042  -4.572  32.824  1.00  1.00
ATOM   1415  C   ASN B 354       3.541  -4.352  32.966  1.00  1.00
ATOM   1416  O   ASN B 354       2.858  -4.019  31.998  1.00  1.00
ATOM   1417  N   GLU B 355       2.931  -4.454  34.083  1.00  1.00
ATOM   1418  CA  GLU B 355       1.535  -4.086  34.281  1.00  1.00
ATOM   1419  C   GLU B 355       1.312  -2.603  34.014  1.00  1.00
ATOM   1420  O   GLU B 355       0.291  -2.211  33.449  1.00  1.00
ATOM   1421  N   CYS B 356       2.257  -1.760  34.502  1.00  1.00
ATOM   1422  CA  CYS B 356       2.197  -0.324  34.257  1.00  1.00
ATOM   1423  C   CYS B 356       2.371  -0.010  32.777  1.00  1.00
ATOM   1424  O   CYS B 356       1.704   0.873  32.237  1.00  1.00
ATOM   1425  N   MET B 357       3.359  -0.649  32.153  1.00  1.00
ATOM   1426  CA  MET B 357       3.649  -0.454  30.738  1.00  1.00
ATOM   1427  C   MET B 357       2.461  -0.854  29.872  1.00  1.00
ATOM   1428  O   MET B 357       2.136  -0.178  28.896  1.00  1.00
ATOM   1429  N   GLU B 358       1.824  -1.939  30.166  1.00  1.00
ATOM   1430  CA  GLU B 358       0.647  -2.402  29.439  1.00  1.00
ATOM   1431  C   GLU B 358      -0.496  -1.400  29.547  1.00  1.00
ATOM   1432  O   GLU B 358      -1.240  -1.189  28.590  1.00  1.00
ATOM   1433  N   SER B 359      -0.702  -0.789  30.684  1.00  1.00
ATOM   1434  CA  SER B 359      -1.696   0.259  30.875  1.00  1.00
ATOM   1435  C   SER B 359      -1.403   1.465  29.991  1.00  1.00
ATOM   1436  O   SER B 359      -2.319   2.103  29.472  1.00  1.00
ATOM   1437  N   VAL B 360      -0.137   1.835  29.837  1.00  1.00
ATOM   1438  CA  VAL B 360       0.247   2.884  28.901  1.00  1.00
ATOM   1439  C   VAL B 360      -0.081   2.489  27.467  1.00  1.00
ATOM   1440  O   VAL B 360      -0.578   3.301  26.687  1.00  1.00
ATOM   1441  N   ARG B 361       0.212   1.285  27.103  1.00  1.00
ATOM   1442  CA  ARG B 361      -0.008   0.757  25.762  1.00  1.00
ATOM   1443  C   ARG B 361      -1.495   0.618  25.462  1.00  1.00
ATOM   1444  O   ARG B 361      -1.942   0.895  24.349  1.00  1.00
ATOM   1445  N   ASN B 362      -2.353   0.389  26.288  1.00  1.00
ATOM   1446  CA  ASN B 362      -3.779   0.166  26.084  1.00  1.00
ATOM   1447  C   ASN B 362      -4.596   1.367  26.543  1.00  1.00
ATOM   1448  O   ASN B 362      -5.782   1.478  26.233  1.00  1.00
ATOM   1449  N   GLY B 363      -4.036   2.397  26.970  1.00  1.00
ATOM   1450  CA  GLY B 363      -4.645   3.706  27.171  1.00  1.00
ATOM   1451  C   GLY B 363      -5.434   3.752  28.473  1.00  1.00
ATOM   1452  O   GLY B 363      -6.095   4.746  28.774  1.00  1.00
ATOM   1453  N   THR B 364      -4.973   3.139  29.509  1.00  1.00
ATOM   1454  CA  THR B 364      -5.607   3.101  30.821  1.00  1.00
ATOM   1455  C   THR B 364      -4.603   3.395  31.928  1.00  1.00
ATOM   1456  O   THR B 364      -4.949   3.395  33.109  1.00  1.00
ATOM   1457  N   TYR B 365      -3.528   4.122  31.562  1.00  1.00
ATOM   1458  CA  TYR B 365      -2.551   4.544  32.557  1.00  1.00
ATOM   1459  C   TYR B 365      -3.214   5.327  33.683  1.00  1.00
ATOM   1460  O   TYR B 365      -3.979   6.260  33.437  1.00  1.00
ATOM   1461  N   ASP B 366      -2.891   4.957  34.925  1.00  1.00
ATOM   1462  CA  ASP B 366      -3.392   5.648  36.107  1.00  1.00
ATOM   1463  C   ASP B 366      -2.363   6.634  36.646  1.00  1.00
ATOM   1464  O   ASP B 366      -1.394   6.242  37.296  1.00  1.00
ATOM   1465  N   TYR B 367      -2.589   7.995  36.327  1.00  1.00
ATOM   1466  CA  TYR B 367      -1.592   8.990  36.703  1.00  1.00
ATOM   1467  C   TYR B 367      -1.568   9.202  38.211  1.00  1.00
ATOM   1468  O   TYR B 367      -0.502   9.356  38.809  1.00  1.00
ATOM   1469  N   PRO B 368      -2.724   9.325  38.873  1.00  1.00
ATOM   1470  CA  PRO B 368      -2.812   9.556  40.310  1.00  1.00
ATOM   1471  C   PRO B 368      -2.149   8.429  41.090  1.00  1.00
ATOM   1472  O   PRO B 368      -1.529   8.660  42.128  1.00  1.00
ATOM   1473  N   LYS B 369      -2.091   7.255  40.655  1.00  1.00
ATOM   1474  CA  LYS B 369      -1.479   6.091  41.284  1.00  1.00
ATOM   1475  C   LYS B 369       0.018   6.292  41.478  1.00  1.00
ATOM   1476  O   LYS B 369       0.582   5.888  42.495  1.00  1.00
ATOM   1477  N   TYR B 370       0.728   6.876  40.553  1.00  1.00
ATOM   1478  CA  TYR B 370       2.178   7.013  40.613  1.00  1.00
ATOM   1479  C   TYR B 370       2.586   8.469  40.793  1.00  1.00
ATOM   1480  O   TYR B 370       3.728   8.765  41.145  1.00  1.00
ATOM   1481  N   SER B 371       1.712   9.344  40.978  1.00  1.00
ATOM   1482  CA  SER B 371       1.984  10.776  41.021  1.00  1.00
ATOM   1483  C   SER B 371       2.759  11.151  42.278  1.00  1.00
ATOM   1484  O   SER B 371       3.631  12.020  42.245  1.00  1.00
ATOM   1485  N   GLU B 372       2.551  10.561  43.430  1.00  1.00
ATOM   1486  CA  GLU B 372       3.309  10.855  44.641  1.00  1.00
ATOM   1487  C   GLU B 372       4.770  10.450  44.488  1.00  1.00
ATOM   1488  O   GLU B 372       5.670  11.160  44.936  1.00  1.00
ATOM   1489  N   GLU B 373       5.009   9.201  44.015  1.00  1.00
ATOM   1490  CA  GLU B 373       6.372   8.720  43.820  1.00  1.00
ATOM   1491  C   GLU B 373       7.105   9.549  42.774  1.00  1.00
ATOM   1492  O   GLU B 373       8.302   9.807  42.899  1.00  1.00
ATOM   1493  N   SER B 374       6.383   9.874  41.680  1.00  1.00
ATOM   1494  CA  SER B 374       6.956  10.698  40.623  1.00  1.00
ATOM   1495  C   SER B 374       7.391  12.056  41.158  1.00  1.00
ATOM   1496  O   SER B 374       8.426  12.589  40.757  1.00  1.00
ATOM   1497  N   LYS B 375       6.460  12.705  41.911  1.00  1.00
ATOM   1498  CA  LYS B 375       6.717  14.017  42.493  1.00  1.00
ATOM   1499  C   LYS B 375       7.994  14.009  43.324  1.00  1.00
ATOM   1500  O   LYS B 375       8.764  14.969  43.306  1.00  1.00
ATOM   1501  N   LEU B 376       8.169  12.984  44.170  1.00  1.00
ATOM   1502  CA  LEU B 376       9.360  12.853  45.002  1.00  1.00
ATOM   1503  C   LEU B 376      10.616  12.712  44.149  1.00  1.00
ATOM   1504  O   LEU B 376      11.679  13.222  44.502  1.00  1.00
ATOM   1505  N   ASN B 377      10.563  12.150  42.986  1.00  1.00
ATOM   1506  CA  ASN B 377      11.735  11.849  42.172  1.00  1.00
ATOM   1507  C   ASN B 377      12.142  13.050  41.328  1.00  1.00
ATOM   1508  O   ASN B 377      13.320  13.234  41.023  1.00  1.00
ATOM   1509  N   ARG B 378      11.254  13.698  40.647  1.00  1.00
ATOM   1510  CA  ARG B 378      11.610  14.865  39.848  1.00  1.00
ATOM   1511  C   ARG B 378      11.883  16.075  40.731  1.00  1.00
ATOM   1512  O   ARG B 378      11.157  16.332  41.691  1.00  1.00
