# Supplementary material for: ProteinDJ: A high‐performance and modular protein design pipeline
Source: Protein Sci. 2026 Jan 21;35(2):e70464. doi: 10.1002/pro.70464 (PMC12820799; doi:10.1002/pro.70464)
Supplement: Supplementary file 2 — DATA S1. Compressed archive containing input PDB and Bindsweeper YAML files used for benchmarking and comparison of sequence design methods. [file PRO-35-e70464-s001.zip › SupplementaryFile1/binderfolds/ha/fold_35.pdb]

ATOM      1  N   GLY A   1     -19.592  -6.708 -11.797  1.00  0.00
ATOM      2  CA  GLY A   1     -19.303  -7.940 -11.072  1.00  0.00
ATOM      3  C   GLY A   1     -17.847  -8.352 -11.246  1.00  0.00
ATOM      4  O   GLY A   1     -17.214  -8.841 -10.310  1.00  0.00
ATOM      5  N   GLY A   2     -17.357  -8.194 -12.504  1.00  0.00
ATOM      6  CA  GLY A   2     -15.953  -8.483 -12.771  1.00  0.00
ATOM      7  C   GLY A   2     -15.043  -7.471 -12.087  1.00  0.00
ATOM      8  O   GLY A   2     -13.985  -7.824 -11.567  1.00  0.00
ATOM      9  N   GLY A   3     -15.478  -6.206 -12.081  1.00  0.00
ATOM     10  CA  GLY A   3     -14.731  -5.179 -11.364  1.00  0.00
ATOM     11  C   GLY A   3     -14.635  -5.504  -9.879  1.00  0.00
ATOM     12  O   GLY A   3     -13.587  -5.321  -9.261  1.00  0.00
ATOM     13  N   GLY A   4     -15.782  -5.969  -9.303  1.00  0.00
ATOM     14  CA  GLY A   4     -15.780  -6.337  -7.892  1.00  0.00
ATOM     15  C   GLY A   4     -14.880  -7.539  -7.638  1.00  0.00
ATOM     16  O   GLY A   4     -14.155  -7.585  -6.645  1.00  0.00
ATOM     17  N   GLY A   5     -14.915  -8.542  -8.488  1.00  0.00
ATOM     18  CA  GLY A   5     -14.070  -9.724  -8.366  1.00  0.00
ATOM     19  C   GLY A   5     -12.594  -9.356  -8.435  1.00  0.00
ATOM     20  O   GLY A   5     -11.776  -9.890  -7.686  1.00  0.00
ATOM     21  N   GLY A   6     -12.255  -8.492  -9.426  1.00  0.00
ATOM     22  CA  GLY A   6     -10.879  -8.038  -9.589  1.00  0.00
ATOM     23  C   GLY A   6     -10.394  -7.294  -8.352  1.00  0.00
ATOM     24  O   GLY A   6      -9.254  -7.465  -7.920  1.00  0.00
ATOM     25  N   GLY A   7     -11.269  -6.388  -7.872  1.00  0.00
ATOM     26  CA  GLY A   7     -10.945  -5.607  -6.684  1.00  0.00
ATOM     27  C   GLY A   7     -10.684  -6.509  -5.485  1.00  0.00
ATOM     28  O   GLY A   7      -9.756  -6.277  -4.711  1.00  0.00
ATOM     29  N   GLY A   8     -11.572  -7.514  -5.308  1.00  0.00
ATOM     30  CA  GLY A   8     -11.418  -8.446  -4.198  1.00  0.00
ATOM     31  C   GLY A   8     -10.142  -9.266  -4.340  1.00  0.00
ATOM     32  O   GLY A   8      -9.431  -9.500  -3.363  1.00  0.00
ATOM     33  N   GLY A   9      -9.820  -9.693  -5.530  1.00  0.00
ATOM     34  CA  GLY A   9      -8.606 -10.458  -5.790  1.00  0.00
ATOM     35  C   GLY A   9      -7.361  -9.620  -5.531  1.00  0.00
ATOM     36  O   GLY A   9      -6.378 -10.108  -4.974  1.00  0.00
ATOM     37  N   GLY A  10      -7.412  -8.321  -6.002  1.00  0.00
ATOM     38  CA  GLY A  10      -6.284  -7.423  -5.782  1.00  0.00
ATOM     39  C   GLY A  10      -6.042  -7.196  -4.296  1.00  0.00
ATOM     40  O   GLY A  10      -4.899  -7.170  -3.840  1.00  0.00
ATOM     41  N   GLY A  11      -7.155  -6.952  -3.565  1.00  0.00
ATOM     42  CA  GLY A  11      -7.056  -6.743  -2.126  1.00  0.00
ATOM     43  C   GLY A  11      -6.485  -7.971  -1.429  1.00  0.00
ATOM     44  O   GLY A  11      -5.654  -7.855  -0.528  1.00  0.00
ATOM     45  N   GLY A  12      -6.961  -9.149  -1.848  1.00  0.00
ATOM     46  CA  GLY A  12      -6.466 -10.400  -1.286  1.00  0.00
ATOM     47  C   GLY A  12      -4.977 -10.575  -1.557  1.00  0.00
ATOM     48  O   GLY A  12      -4.225 -11.014  -0.687  1.00  0.00
ATOM     49  N   GLY A  13      -4.564 -10.237  -2.793  1.00  0.00
ATOM     50  CA  GLY A  13      -3.159 -10.324  -3.170  1.00  0.00
ATOM     51  C   GLY A  13      -2.302  -9.390  -2.324  1.00  0.00
ATOM     52  O   GLY A  13      -1.205  -9.752  -1.900  1.00  0.00
ATOM     53  N   GLY A  14      -2.853  -8.146  -2.136  1.00  0.00
ATOM     54  CA  GLY A  14      -2.136  -7.151  -1.348  1.00  0.00
ATOM     55  C   GLY A  14      -1.950  -7.618   0.090  1.00  0.00
ATOM     56  O   GLY A  14      -0.877  -7.455   0.672  1.00  0.00
ATOM     57  N   GLY A  15      -3.062  -8.139   0.650  1.00  0.00
ATOM     58  CA  GLY A  15      -3.018  -8.630   2.022  1.00  0.00
ATOM     59  C   GLY A  15      -2.086  -9.829   2.148  1.00  0.00
ATOM     60  O   GLY A  15      -1.326  -9.938   3.110  1.00  0.00
ATOM     61  N   GLY A  16      -2.109 -10.696   1.127  1.00  0.00
ATOM     62  CA  GLY A  16      -1.233 -11.861   1.119  1.00  0.00
ATOM     63  C   GLY A  16       0.230 -11.450   1.011  1.00  0.00
ATOM     64  O   GLY A  16       1.095 -12.020   1.676  1.00  0.00
ATOM     65  N   GLY A  17       0.486 -10.403   0.166  1.00  0.00
ATOM     66  CA  GLY A  17       1.841  -9.889   0.006  1.00  0.00
ATOM     67  C   GLY A  17       2.366  -9.307   1.312  1.00  0.00
ATOM     68  O   GLY A  17       3.527  -9.509   1.670  1.00  0.00
ATOM     69  N   GLY A  18       1.477  -8.452   1.943  1.00  0.00
ATOM     70  CA  GLY A  18       1.845  -7.857   3.222  1.00  0.00
ATOM     71  C   GLY A  18       2.105  -8.928   4.274  1.00  0.00
ATOM     72  O   GLY A  18       3.055  -8.830   5.051  1.00  0.00
ATOM     73  N   GLY A  19       1.250  -9.948   4.273  1.00  0.00
ATOM     74  CA  GLY A  19       1.398 -11.053   5.213  1.00  0.00
ATOM     75  C   GLY A  19       2.681 -11.831   4.950  1.00  0.00
ATOM     76  O   GLY A  19       3.387 -12.216   5.883  1.00  0.00
ATOM     77  N   GLY A  20       2.968 -12.071   3.662  1.00  0.00
ATOM     78  CA  GLY A  20       4.182 -12.784   3.280  1.00  0.00
ATOM     79  C   GLY A  20       5.427 -12.034   3.733  1.00  0.00
ATOM     80  O   GLY A  20       6.385 -12.637   4.218  1.00  0.00
ATOM     81  N   GLY A  21       5.392 -10.689   3.500  1.00  0.00
ATOM     82  CA  GLY A  21       6.509  -9.843   3.904  1.00  0.00
ATOM     83  C   GLY A  21       6.722  -9.895   5.412  1.00  0.00
ATOM     84  O   GLY A  21       7.856  -9.955   5.887  1.00  0.00
ATOM     85  N   GLY A  22       5.564  -9.749   6.138  1.00  0.00
ATOM     86  CA  GLY A  22       5.622  -9.774   7.595  1.00  0.00
ATOM     87  C   GLY A  22       6.127 -11.119   8.103  1.00  0.00
ATOM     88  O   GLY A  22       6.925 -11.180   9.038  1.00  0.00
ATOM     89  N   GLY A  23       5.678 -12.185   7.433  1.00  0.00
ATOM     90  CA  GLY A  23       6.112 -13.528   7.798  1.00  0.00
ATOM     91  C   GLY A  23       7.607 -13.707   7.564  1.00  0.00
ATOM     92  O   GLY A  23       8.306 -14.306   8.382  1.00  0.00
ATOM     93  N   GLY A  24       8.086 -13.183   6.408  1.00  0.00
ATOM     94  CA  GLY A  24       9.506 -13.255   6.082  1.00  0.00
ATOM     95  C   GLY A  24      10.346 -12.514   7.115  1.00  0.00
ATOM     96  O   GLY A  24      11.401 -12.994   7.530  1.00  0.00
ATOM     97  N   GLY A  25       9.880 -11.313   7.485  1.00  0.00
ATOM     98  CA  GLY A  25      10.578 -10.498   8.473  1.00  0.00
ATOM     99  C   GLY A  25      10.607 -11.185   9.832  1.00  0.00
ATOM    100  O   GLY A  25      11.625 -11.167  10.525  1.00  0.00
ATOM    101  N   GLY A  26       9.413 -11.754  10.193  1.00  0.00
ATOM    102  CA  GLY A  26       9.304 -12.456  11.466  1.00  0.00
ATOM    103  C   GLY A  26      10.217 -13.675  11.503  1.00  0.00
ATOM    104  O   GLY A  26      10.869 -13.944  12.512  1.00  0.00
ATOM    105  N   GLY A  27      10.251 -14.419  10.403  1.00  0.00
ATOM    106  CA  GLY A  27      11.098 -15.601  10.308  1.00  0.00
ATOM    107  C   GLY A  27      12.572 -15.232  10.417  1.00  0.00
ATOM    108  O   GLY A  27      13.347 -15.921  11.080  1.00  0.00
ATOM    109  N   GLY A  28      12.958 -14.119   9.771  1.00  0.00
ATOM    110  CA  GLY A  28      14.331 -13.632   9.837  1.00  0.00
ATOM    111  C   GLY A  28      14.713 -13.254  11.262  1.00  0.00
ATOM    112  O   GLY A  28      15.816 -13.552  11.719  1.00  0.00
ATOM    113  N   GLY A  29      13.762 -12.550  11.935  1.00  0.00
ATOM    114  CA  GLY A  29      13.991 -12.130  13.313  1.00  0.00
ATOM    115  C   GLY A  29      14.073 -13.330  14.248  1.00  0.00
ATOM    116  O   GLY A  29      14.911 -13.370  15.149  1.00  0.00
ATOM    117  N   GLY A  30      13.157 -14.288  14.017  1.00  0.00
ATOM    118  CA  GLY A  30      13.128 -15.502  14.824  1.00  0.00
ATOM    119  C   GLY A  30      14.425 -16.288  14.681  1.00  0.00
ATOM    120  O   GLY A  30      14.961 -16.803  15.663  1.00  0.00
ATOM    121  N   GLY A  31      14.932 -16.326  13.433  1.00  0.00
ATOM    122  CA  GLY A  31      16.190 -17.008  13.157  1.00  0.00
ATOM    123  C   GLY A  31      17.356 -16.315  13.851  1.00  0.00
ATOM    124  O   GLY A  31      18.233 -16.969  14.415  1.00  0.00
ATOM    125  N   GLY A  32      17.346 -14.968  13.812  1.00  0.00
ATOM    126  CA  GLY A  32      18.383 -14.175  14.461  1.00  0.00
ATOM    127  C   GLY A  32      18.387 -14.401  15.968  1.00  0.00
ATOM    128  O   GLY A  32      19.446 -14.519  16.584  1.00  0.00
ATOM    129  N   GLY A  33      17.151 -14.398  16.546  1.00  0.00
ATOM    130  CA  GLY A  33      17.019 -14.606  17.982  1.00  0.00
ATOM    131  C   GLY A  33      17.455 -16.011  18.378  1.00  0.00
ATOM    132  O   GLY A  33      18.119 -16.201  19.397  1.00  0.00
ATOM    133  N   GLY A  34      17.088 -16.966  17.554  1.00  0.00
ATOM    134  CA  GLY A  34      17.461 -18.353  17.802  1.00  0.00
ATOM    135  C   GLY A  34      18.973 -18.534  17.755  1.00  0.00
ATOM    136  O   GLY A  34      19.549 -19.241  18.581  1.00  0.00
ATOM    137  N   GLY A  35      19.598 -17.897  16.723  1.00  0.00
ATOM    138  CA  GLY A  35      21.049 -17.935  16.583  1.00  0.00
ATOM    139  C   GLY A  35      21.736 -17.303  17.787  1.00  0.00
ATOM    140  O   GLY A  35      22.732 -17.822  18.289  1.00  0.00
ATOM    141  N   GLY A  36      21.207 -16.135  18.195  1.00  0.00
ATOM    142  CA  GLY A  36      21.735 -15.437  19.362  1.00  0.00
ATOM    143  C   GLY A  36      21.581 -16.277  20.623  1.00  0.00
ATOM    144  O   GLY A  36      22.474 -16.313  21.469  1.00  0.00
ATOM    145  N   GLY A  37      20.443 -16.981  20.722  1.00  0.00
ATOM    146  CA  GLY A  37      20.191 -17.860  21.857  1.00  0.00
ATOM    147  C   GLY A  37      21.216 -18.984  21.922  1.00  0.00
ATOM    148  O   GLY A  37      21.707 -19.329  22.997  1.00  0.00
ATOM    149  N   GLY A  38      21.457 -19.585  20.744  1.00  0.00
ATOM    150  CA  GLY A  38      22.441 -20.657  20.650  1.00  0.00
ATOM    151  C   GLY A  38      23.833 -20.160  21.018  1.00  0.00
ATOM    152  O   GLY A  38      24.587 -20.850  21.704  1.00  0.00
ATOM    153  N   GLY A  39      24.123 -18.920  20.629  1.00  0.00
ATOM    154  CA  GLY A  39      25.406 -18.298  20.931  1.00  0.00
ATOM    155  C   GLY A  39      25.529 -17.983  22.416  1.00  0.00
ATOM    156  O   GLY A  39      26.599 -18.133  23.006  1.00  0.00
ATOM    157  N   GLY A  40      24.439 -17.598  23.054  1.00  0.00
ATOM    158  CA  GLY A  40      24.416 -17.248  24.469  1.00  0.00
ATOM    159  C   GLY A  40      24.112 -18.466  25.332  1.00  0.00
ATOM    160  O   GLY A  40      24.223 -18.414  26.557  1.00  0.00
ATOM    161  N   GLY A  41      24.430 -19.600  24.878  1.00  0.00
ATOM    162  CA  GLY A  41      24.213 -20.860  25.579  1.00  0.00
ATOM    163  C   GLY A  41      24.901 -20.861  26.938  1.00  0.00
ATOM    164  O   GLY A  41      24.381 -21.413  27.907  1.00  0.00
ATOM    165  N   GLY A  42      25.775 -19.917  27.172  1.00  0.00
ATOM    166  CA  GLY A  42      26.462 -19.727  28.444  1.00  0.00
ATOM    167  C   GLY A  42      25.549 -19.065  29.469  1.00  0.00
ATOM    168  O   GLY A  42      25.569 -19.414  30.649  1.00  0.00
ATOM    169  N   GLY A  43      24.747 -18.129  29.037  1.00  0.00
ATOM    170  CA  GLY A  43      23.775 -17.457  29.892  1.00  0.00
ATOM    171  C   GLY A  43      22.363 -17.964  29.625  1.00  0.00
ATOM    172  O   GLY A  43      21.541 -17.259  29.039  1.00  0.00
ATOM    173  N   GLY A  44      21.828 -18.723  30.542  1.00  0.00
ATOM    174  CA  GLY A  44      20.544 -19.385  30.350  1.00  0.00
ATOM    175  C   GLY A  44      19.396 -18.386  30.401  1.00  0.00
ATOM    176  O   GLY A  44      18.425 -18.503  29.653  1.00  0.00
ATOM    177  N   GLY A  45      19.522 -17.337  31.222  1.00  0.00
ATOM    178  CA  GLY A  45      18.486 -16.317  31.323  1.00  0.00
ATOM    179  C   GLY A  45      18.349 -15.539  30.020  1.00  0.00
ATOM    180  O   GLY A  45      17.239 -15.248  29.573  1.00  0.00
ATOM    181  N   GLY A  46      19.472 -15.107  29.463  1.00  0.00
ATOM    182  CA  GLY A  46      19.469 -14.387  28.195  1.00  0.00
ATOM    183  C   GLY A  46      18.990 -15.278  27.057  1.00  0.00
ATOM    184  O   GLY A  46      18.257 -14.833  26.173  1.00  0.00
ATOM    185  N   GLY A  47      19.441 -16.565  27.107  1.00  0.00
ATOM    186  CA  GLY A  47      18.995 -17.526  26.106  1.00  0.00
ATOM    187  C   GLY A  47      17.483 -17.707  26.151  1.00  0.00
ATOM    188  O   GLY A  47      16.826 -17.781  25.113  1.00  0.00
ATOM    189  N   GLY A  48      16.941 -17.873  27.353  1.00  0.00
ATOM    190  CA  GLY A  48      15.502 -18.025  27.531  1.00  0.00
ATOM    191  C   GLY A  48      14.750 -16.808  27.009  1.00  0.00
ATOM    192  O   GLY A  48      13.697 -16.937  26.384  1.00  0.00
ATOM    193  N   GLY A  49      15.302 -15.627  27.201  1.00  0.00
ATOM    194  CA  GLY A  49      14.694 -14.393  26.719  1.00  0.00
ATOM    195  C   GLY A  49      14.661 -14.353  25.197  1.00  0.00
ATOM    196  O   GLY A  49      13.671 -13.931  24.599  1.00  0.00
ATOM    197  N   GLY A  50      15.837 -14.707  24.590  1.00  0.00
ATOM    198  CA  GLY A  50      15.915 -14.744  23.135  1.00  0.00
ATOM    199  C   GLY A  50      14.923 -15.744  22.556  1.00  0.00
ATOM    200  O   GLY A  50      14.277 -15.476  21.542  1.00  0.00
ATOM    201  N   GLY A  51      14.804 -16.885  23.216  1.00  0.00
ATOM    202  CA  GLY A  51      13.852 -17.899  22.778  1.00  0.00
ATOM    203  C   GLY A  51      12.418 -17.403  22.913  1.00  0.00
ATOM    204  O   GLY A  51      11.584 -17.641  22.040  1.00  0.00
ATOM    205  N   GLY A  52      12.122 -16.712  24.039  1.00  0.00
ATOM    206  CA  GLY A  52      10.796 -16.149  24.268  1.00  0.00
ATOM    207  C   GLY A  52      10.453 -15.103  23.214  1.00  0.00
ATOM    208  O   GLY A  52       9.324 -15.047  22.727  1.00  0.00
ATOM    209  N   GLY A  53      11.450 -14.290  22.862  1.00  0.00
ATOM    210  CA  GLY A  53      11.260 -13.265  21.842  1.00  0.00
ATOM    211  C   GLY A  53      10.958 -13.888  20.485  1.00  0.00
ATOM    212  O   GLY A  53      10.103 -13.403  19.745  1.00  0.00
ATOM    213  N   GLY A  54      11.670 -15.029  20.224  1.00  0.00
ATOM    214  CA  GLY A  54      11.439 -15.753  18.979  1.00  0.00
ATOM    215  C   GLY A  54      10.022 -16.307  18.919  1.00  0.00
ATOM    216  O   GLY A  54       9.361 -16.236  17.882  1.00  0.00
ATOM    217  N   GLY A  55       9.588 -16.907  20.044  1.00  0.00
ATOM    218  CA  GLY A  55       8.233 -17.441  20.123  1.00  0.00
ATOM    219  C   GLY A  55       7.196 -16.335  19.973  1.00  0.00
ATOM    220  O   GLY A  55       6.187 -16.506  19.289  1.00  0.00
ATOM    221  N   GLY A  56       7.461 -15.201  20.607  1.00  0.00
ATOM    222  CA  GLY A  56       6.571 -14.049  20.527  1.00  0.00
ATOM    223  C   GLY A  56       6.449 -13.545  19.095  1.00  0.00
ATOM    224  O   GLY A  56       5.364 -13.172  18.648  1.00  0.00
ATOM    225  N   GLY A  57       7.631 -13.555  18.406  1.00  0.00
ATOM    226  CA  GLY A  57       7.658 -13.105  17.020  1.00  0.00
ATOM    227  C   GLY A  57       6.814 -14.009  16.131  1.00  0.00
ATOM    228  O   GLY A  57       6.090 -13.535  15.256  1.00  0.00
ATOM    229  N   GLY A  58       6.909 -15.310  16.403  1.00  0.00
ATOM    230  CA  GLY A  58       6.124 -16.274  15.642  1.00  0.00
ATOM    231  C   GLY A  58       4.635 -16.114  15.919  1.00  0.00
ATOM    232  O   GLY A  58       3.814 -16.172  15.004  1.00  0.00
ATOM    233  N   GLY A  59       4.283 -15.891  17.190  1.00  0.00
ATOM    234  CA  GLY A  59       2.893 -15.700  17.588  1.00  0.00
ATOM    235  C   GLY A  59       2.324 -14.413  17.004  1.00  0.00
ATOM    236  O   GLY A  59       1.187 -14.383  16.534  1.00  0.00
ATOM    237  N   GLY A  60       3.137 -13.344  17.067  1.00  0.00
ATOM    238  CA  GLY A  60       2.726 -12.056  16.522  1.00  0.00
ATOM    239  C   GLY A  60       2.472 -12.147  15.023  1.00  0.00
ATOM    240  O   GLY A  60       1.527 -11.551  14.506  1.00  0.00
ATOM    241  N   GLY A  61       3.394 -12.935  14.369  1.00  0.00
ATOM    242  CA  GLY A  61       3.259 -13.130  12.930  1.00  0.00
ATOM    243  C   GLY A  61       1.959 -13.849  12.592  1.00  0.00
ATOM    244  O   GLY A  61       1.277 -13.498  11.629  1.00  0.00
ATOM    245  N   GLY A  62       1.638 -14.858  13.391  1.00  0.00
ATOM    246  CA  GLY A  62       0.397 -15.597  13.189  1.00  0.00
ATOM    247  C   GLY A  62      -0.818 -14.705  13.412  1.00  0.00
ATOM    248  O   GLY A  62      -1.788 -14.762  12.657  1.00  0.00
ATOM    249  N   GLY A  63      -0.728 -13.834  14.434  1.00  0.00
ATOM    250  CA  GLY A  63      -1.807 -12.906  14.749  1.00  0.00
ATOM    251  C   GLY A  63      -1.999 -11.885  13.635  1.00  0.00
ATOM    252  O   GLY A  63      -3.127 -11.559  13.267  1.00  0.00
ATOM    253  N   GLY A  64      -0.842 -11.350  13.156  1.00  0.00
ATOM    254  CA  GLY A  64      -0.875 -10.368  12.078  1.00  0.00
ATOM    255  C   GLY A  64      -1.485 -10.958  10.813  1.00  0.00
ATOM    256  O   GLY A  64      -2.262 -10.300  10.122  1.00  0.00
ATOM    257  N   GLY A  65      -1.097 -12.195  10.514  1.00  0.00
ATOM    258  CA  GLY A  65      -1.625 -12.896   9.349  1.00  0.00
ATOM    259  C   GLY A  65      -3.130 -13.104   9.468  1.00  0.00
ATOM    260  O   GLY A  65      -3.868 -12.933   8.498  1.00  0.00
ATOM    261  N   GLY A  66      -3.580 -13.427  10.673  1.00  0.00
ATOM    262  CA  GLY A  66      -5.005 -13.604  10.920  1.00  0.00
ATOM    263  C   GLY A  66      -5.758 -12.288  10.771  1.00  0.00
ATOM    264  O   GLY A  66      -6.844 -12.245  10.193  1.00  0.00
ATOM    265  N   GLY A  67      -5.163 -11.201  11.262  1.00  0.00
ATOM    266  CA  GLY A  67      -5.775  -9.880  11.175  1.00  0.00
ATOM    267  C   GLY A  67      -5.899  -9.424   9.727  1.00  0.00
ATOM    268  O   GLY A  67      -6.916  -8.854   9.331  1.00  0.00
ATOM    269  N   GLY A  68      -4.760  -9.616   8.988  1.00  0.00
ATOM    270  CA  GLY A  68      -4.746  -9.224   7.584  1.00  0.00
ATOM    271  C   GLY A  68      -5.768 -10.017   6.780  1.00  0.00
ATOM    272  O   GLY A  68      -6.456  -9.469   5.919  1.00  0.00
ATOM    273  N   GLY A  69      -5.878 -11.306   7.095  1.00  0.00
ATOM    274  CA  GLY A  69      -6.855 -12.153   6.420  1.00  0.00
ATOM    275  C   GLY A  69      -8.278 -11.719   6.745  1.00  0.00
ATOM    276  O   GLY A  69      -9.143 -11.687   5.869  1.00  0.00
ATOM    277  N   GLY A  70      -8.524 -11.420   8.035  1.00  0.00
ATOM    278  CA  GLY A  70      -9.834 -10.950   8.470  1.00  0.00
ATOM    279  C   GLY A  70     -10.210  -9.647   7.775  1.00  0.00
ATOM    280  O   GLY A  70     -11.352  -9.465   7.354  1.00  0.00
ATOM    281  N   GLY A  71      -9.253  -8.720   7.718  1.00  0.00
ATOM    282  CA  GLY A  71      -9.479  -7.437   7.065  1.00  0.00
ATOM    283  C   GLY A  71      -9.811  -7.621   5.590  1.00  0.00
ATOM    284  O   GLY A  71     -10.687  -6.943   5.051  1.00  0.00
ATOM    285  N   GLY A  72      -9.032  -8.528   4.951  1.00  0.00
ATOM    286  CA  GLY A  72      -9.251  -8.822   3.540  1.00  0.00
ATOM    287  C   GLY A  72     -10.637  -9.412   3.310  1.00  0.00
ATOM    288  O   GLY A  72     -11.321  -9.057   2.350  1.00  0.00
ATOM    289  N   GLY A  73     -11.031 -10.327   4.171  1.00  0.00
ATOM    290  CA  GLY A  73     -12.348 -10.942   4.057  1.00  0.00
ATOM    291  C   GLY A  73     -13.454  -9.915   4.260  1.00  0.00
ATOM    292  O   GLY A  73     -14.456  -9.919   3.546  1.00  0.00
ATOM    293  N   GLY A  74     -13.264  -9.010   5.241  1.00  0.00
ATOM    294  CA  GLY A  74     -14.241  -7.964   5.518  1.00  0.00
ATOM    295  C   GLY A  74     -14.381  -7.014   4.336  1.00  0.00
ATOM    296  O   GLY A  74     -15.489  -6.616   3.975  1.00  0.00
ATOM    297  N   GLY A  75     -13.243  -6.575   3.799  1.00  0.00
ATOM    298  CA  GLY A  75     -13.241  -5.682   2.647  1.00  0.00
ATOM    299  C   GLY A  75     -13.924  -6.328   1.448  1.00  0.00
ATOM    300  O   GLY A  75     -14.673  -5.674   0.722  1.00  0.00
ATOM    301  N   GLY A  76     -13.580  -7.593   1.217  1.00  0.00
ATOM    302  CA  GLY A  76     -14.165  -8.342   0.112  1.00  0.00
ATOM    303  C   GLY A  76     -15.678  -8.446   0.256  1.00  0.00
ATOM    304  O   GLY A  76     -16.415  -8.304  -0.719  1.00  0.00
ATOM    305  N   GLY A  77     -16.128  -8.721   1.477  1.00  0.00
ATOM    306  CA  GLY A  77     -17.559  -8.807   1.743  1.00  0.00
ATOM    307  C   GLY A  77     -18.241  -7.462   1.529  1.00  0.00
ATOM    308  O   GLY A  77     -19.330  -7.391   0.960  1.00  0.00
ATOM    309  N   GLY A  78     -17.573  -6.376   1.953  1.00  0.00
ATOM    310  CA  GLY A  78     -18.109  -5.031   1.787  1.00  0.00
ATOM    311  C   GLY A  78     -18.230  -4.663   0.314  1.00  0.00
ATOM    312  O   GLY A  78     -19.220  -4.065  -0.108  1.00  0.00
ATOM    313  N   GLY A  79     -17.194  -5.005  -0.466  1.00  0.00
ATOM    314  CA  GLY A  79     -17.195  -4.709  -1.893  1.00  0.00
ATOM    315  C   GLY A  79     -18.308  -5.463  -2.611  1.00  0.00
ATOM    316  O   GLY A  79     -18.966  -4.920  -3.498  1.00  0.00
ATOM    317  N   GLY A  80     -18.448  -6.731  -2.249  1.00  0.00
ATOM    318  CA  GLY A  80     -19.493  -7.549  -2.852  1.00  0.00
ATOM    319  C   GLY A  80     -20.878  -7.012  -2.515  1.00  0.00
ATOM    320  O   GLY A  80     -21.768  -6.984  -3.365  1.00  0.00
ATOM    321  N   GLY A  81     -21.071  -6.625  -1.230  1.00  0.00
ATOM    322  CA  GLY A  81     -22.347  -6.065  -0.801  1.00  0.00
ATOM    323  C   GLY A  81     -22.622  -4.732  -1.486  1.00  0.00
ATOM    324  O   GLY A  81     -23.755  -4.443  -1.871  1.00  0.00
ATOM    325  N   GLY A  82     -21.608  -3.942  -1.725  1.00  0.00
ATOM    326  CA  GLY A  82     -21.755  -2.630  -2.344  1.00  0.00
ATOM    327  C   GLY A  82     -22.132  -2.754  -3.815  1.00  0.00
ATOM    328  O   GLY A  82     -22.932  -1.973  -4.329  1.00  0.00
ATOM    329  N   GLY A  83     -21.633  -3.755  -4.486  1.00  0.00
ATOM    330  CA  GLY A  83     -21.960  -3.952  -5.893  1.00  0.00
ATOM    331  C   GLY A  83     -23.214  -4.801  -6.054  1.00  0.00
ATOM    332  O   GLY A  83     -24.042  -4.544  -6.928  1.00  0.00
ATOM    333  N   ALA B  84      16.422   4.991  34.962  1.00  1.00
ATOM    334  CA  ALA B  84      14.971   5.040  35.093  1.00  1.00
ATOM    335  C   ALA B  84      14.289   4.309  33.943  1.00  1.00
ATOM    336  O   ALA B  84      14.745   4.366  32.801  1.00  1.00
ATOM    337  N   ASP B  85      13.137   3.632  34.210  1.00  1.00
ATOM    338  CA  ASP B  85      12.422   2.977  33.121  1.00  1.00
ATOM    339  C   ASP B  85      12.070   3.967  32.019  1.00  1.00
ATOM    340  O   ASP B  85      11.691   5.106  32.292  1.00  1.00
ATOM    341  N   THR B  86      11.810   3.364  30.797  1.00  1.00
ATOM    342  CA  THR B  86      11.454   4.159  29.628  1.00  1.00
ATOM    343  C   THR B  86      10.460   3.420  28.741  1.00  1.00
ATOM    344  O   THR B  86      10.484   2.193  28.654  1.00  1.00
ATOM    345  N   ILE B  87       9.758   4.132  27.948  1.00  1.00
ATOM    346  CA  ILE B  87       8.866   3.724  26.869  1.00  1.00
ATOM    347  C   ILE B  87       8.966   4.673  25.682  1.00  1.00
ATOM    348  O   ILE B  87       9.052   5.889  25.853  1.00  1.00
ATOM    349  N   CYS B  88       9.167   4.155  24.507  1.00  1.00
ATOM    350  CA  CYS B  88       9.280   4.922  23.272  1.00  1.00
ATOM    351  C   CYS B  88       8.195   4.529  22.278  1.00  1.00
ATOM    352  O   CYS B  88       7.859   3.352  22.145  1.00  1.00
ATOM    353  N   ILE B  89       7.605   5.595  21.578  1.00  1.00
ATOM    354  CA  ILE B  89       6.672   5.387  20.477  1.00  1.00
ATOM    355  C   ILE B  89       7.394   5.393  19.135  1.00  1.00
ATOM    356  O   ILE B  89       8.166   6.305  18.839  1.00  1.00
ATOM    357  N   GLY B  90       7.352   4.313  18.399  1.00  1.00
ATOM    358  CA  GLY B  90       8.103   4.228  17.153  1.00  1.00
ATOM    359  C   GLY B  90       7.209   3.790  16.000  1.00  1.00
ATOM    360  O   GLY B  90       6.042   3.455  16.199  1.00  1.00
ATOM    361  N   TYR B  91       7.894   3.235  14.940  1.00  1.00
ATOM    362  CA  TYR B  91       7.280   2.709  13.727  1.00  1.00
ATOM    363  C   TYR B  91       8.081   1.542  13.165  1.00  1.00
ATOM    364  O   TYR B  91       9.305   1.500  13.289  1.00  1.00
ATOM    365  N   HIS B  92       7.407   0.695  12.343  1.00  1.00
ATOM    366  CA  HIS B  92       8.021  -0.462  11.702  1.00  1.00
ATOM    367  C   HIS B  92       9.059  -0.034  10.673  1.00  1.00
ATOM    368  O   HIS B  92       8.868   0.947   9.954  1.00  1.00
ATOM    369  N   ALA B  93      10.060  -0.848  10.500  1.00  1.00
ATOM    370  CA  ALA B  93      11.068  -0.873   9.447  1.00  1.00
ATOM    371  C   ALA B  93      11.434  -2.303   9.070  1.00  1.00
ATOM    372  O   ALA B  93      11.432  -3.198   9.915  1.00  1.00
ATOM    373  N   ASN B  94      11.728  -2.570   7.869  1.00  1.00
ATOM    374  CA  ASN B  94      12.111  -3.897   7.401  1.00  1.00
ATOM    375  C   ASN B  94      13.216  -3.815   6.357  1.00  1.00
ATOM    376  O   ASN B  94      13.463  -2.755   5.782  1.00  1.00
ATOM    377  N   ASN B  95      13.451  -4.897   5.652  1.00  1.00
ATOM    378  CA  ASN B  95      14.487  -5.008   4.633  1.00  1.00
ATOM    379  C   ASN B  95      13.919  -4.766   3.240  1.00  1.00
ATOM    380  O   ASN B  95      14.663  -4.538   2.287  1.00  1.00
ATOM    381  N   SER B  96      12.800  -4.211   3.093  1.00  1.00
ATOM    382  CA  SER B  96      12.217  -3.888   1.796  1.00  1.00
ATOM    383  C   SER B  96      13.039  -2.831   1.070  1.00  1.00
ATOM    384  O   SER B  96      13.458  -1.839   1.667  1.00  1.00
ATOM    385  N   THR B  97      13.149  -3.025  -0.283  1.00  1.00
ATOM    386  CA  THR B  97      13.879  -2.069  -1.106  1.00  1.00
ATOM    387  C   THR B  97      12.985  -1.477  -2.188  1.00  1.00
ATOM    388  O   THR B  97      13.276  -0.413  -2.735  1.00  1.00
ATOM    389  N   ASP B  98      11.654  -1.821  -2.087  1.00  1.00
ATOM    390  CA  ASP B  98      10.661  -1.247  -2.987  1.00  1.00
ATOM    391  C   ASP B  98      10.554   0.261  -2.799  1.00  1.00
ATOM    392  O   ASP B  98      10.583   0.759  -1.674  1.00  1.00
ATOM    393  N   THR B  99      10.374   0.959  -3.936  1.00  1.00
ATOM    394  CA  THR B  99      10.226   2.409  -3.908  1.00  1.00
ATOM    395  C   THR B  99       8.959   2.847  -4.631  1.00  1.00
ATOM    396  O   THR B  99       8.556   2.239  -5.622  1.00  1.00
ATOM    397  N   VAL B 100       8.450   3.930  -4.250  1.00  1.00
ATOM    398  CA  VAL B 100       7.317   4.629  -4.842  1.00  1.00
ATOM    399  C   VAL B 100       7.631   6.104  -5.061  1.00  1.00
ATOM    400  O   VAL B 100       8.391   6.705  -4.301  1.00  1.00
ATOM    401  N   ASP B 101       6.913   6.747  -5.892  1.00  1.00
ATOM    402  CA  ASP B 101       6.970   8.192  -6.080  1.00  1.00
ATOM    403  C   ASP B 101       5.731   8.871  -5.509  1.00  1.00
ATOM    404  O   ASP B 101       4.636   8.311  -5.539  1.00  1.00
ATOM    405  N   THR B 102       5.947  10.071  -5.024  1.00  1.00
ATOM    406  CA  THR B 102       4.873  10.970  -4.618  1.00  1.00
ATOM    407  C   THR B 102       4.892  12.255  -5.435  1.00  1.00
ATOM    408  O   THR B 102       5.942  12.678  -5.920  1.00  1.00
ATOM    409  N   VAL B 103       4.116  13.179  -5.231  1.00  1.00
ATOM    410  CA  VAL B 103       4.178  14.482  -5.883  1.00  1.00
ATOM    411  C   VAL B 103       5.364  15.294  -5.379  1.00  1.00
ATOM    412  O   VAL B 103       6.032  15.980  -6.152  1.00  1.00
ATOM    413  N   LEU B 104       5.768  15.173  -4.225  1.00  1.00
ATOM    414  CA  LEU B 104       6.862  15.929  -3.625  1.00  1.00
ATOM    415  C   LEU B 104       8.158  15.125  -3.634  1.00  1.00
ATOM    416  O   LEU B 104       9.244  15.682  -3.795  1.00  1.00
ATOM    417  N   GLU B 105       8.294  14.004  -3.921  1.00  1.00
ATOM    418  CA  GLU B 105       9.393  13.081  -3.667  1.00  1.00
ATOM    419  C   GLU B 105       9.387  11.929  -4.663  1.00  1.00
ATOM    420  O   GLU B 105       8.351  11.307  -4.901  1.00  1.00
ATOM    421  N   LYS B 106      10.556  11.659  -5.249  1.00  1.00
ATOM    422  CA  LYS B 106      10.747  10.485  -6.092  1.00  1.00
ATOM    423  C   LYS B 106      11.616   9.444  -5.398  1.00  1.00
ATOM    424  O   LYS B 106      12.664   9.769  -4.840  1.00  1.00
ATOM    425  N   ASN B 107      11.216   8.120  -5.652  1.00  1.00
ATOM    426  CA  ASN B 107      12.137   7.080  -5.211  1.00  1.00
ATOM    427  C   ASN B 107      12.167   6.978  -3.691  1.00  1.00
ATOM    428  O   ASN B 107      13.234   7.004  -3.079  1.00  1.00
ATOM    429  N   VAL B 108      11.011   7.077  -3.010  1.00  1.00
ATOM    430  CA  VAL B 108      10.822   6.786  -1.594  1.00  1.00
ATOM    431  C   VAL B 108      10.782   5.284  -1.341  1.00  1.00
ATOM    432  O   VAL B 108       9.985   4.565  -1.943  1.00  1.00
ATOM    433  N   THR B 109      11.824   4.807  -0.526  1.00  1.00
ATOM    434  CA  THR B 109      11.753   3.411  -0.110  1.00  1.00
ATOM    435  C   THR B 109      10.700   3.212   0.972  1.00  1.00
ATOM    436  O   THR B 109      10.678   3.932   1.971  1.00  1.00
ATOM    437  N   VAL B 110       9.842   2.246   0.822  1.00  1.00
ATOM    438  CA  VAL B 110       8.722   2.015   1.727  1.00  1.00
ATOM    439  C   VAL B 110       8.705   0.577   2.227  1.00  1.00
ATOM    440  O   VAL B 110       9.068  -0.348   1.500  1.00  1.00
ATOM    441  N   THR B 111       8.072   0.339   3.396  1.00  1.00
ATOM    442  CA  THR B 111       7.983  -0.991   3.987  1.00  1.00
ATOM    443  C   THR B 111       7.004  -1.870   3.220  1.00  1.00
ATOM    444  O   THR B 111       7.245  -3.061   3.027  1.00  1.00
ATOM    445  N   HIS B 112       6.042  -1.563   2.699  1.00  1.00
ATOM    446  CA  HIS B 112       5.007  -2.302   1.987  1.00  1.00
ATOM    447  C   HIS B 112       4.432  -1.479   0.841  1.00  1.00
ATOM    448  O   HIS B 112       4.281  -0.262   0.952  1.00  1.00
ATOM    449  N   SER B 113       4.190  -2.188  -0.275  1.00  1.00
ATOM    450  CA  SER B 113       3.644  -1.602  -1.493  1.00  1.00
ATOM    451  C   SER B 113       3.068  -2.673  -2.410  1.00  1.00
ATOM    452  O   SER B 113       3.474  -3.834  -2.356  1.00  1.00
ATOM    453  N   VAL B 114       2.366  -2.309  -3.411  1.00  1.00
ATOM    454  CA  VAL B 114       1.714  -3.179  -4.383  1.00  1.00
ATOM    455  C   VAL B 114       1.867  -2.635  -5.798  1.00  1.00
ATOM    456  O   VAL B 114       1.734  -1.434  -6.030  1.00  1.00
ATOM    457  N   ASN B 115       2.274  -3.568  -6.771  1.00  1.00
ATOM    458  CA  ASN B 115       2.296  -3.150  -8.168  1.00  1.00
ATOM    459  C   ASN B 115       0.898  -3.175  -8.772  1.00  1.00
ATOM    460  O   ASN B 115       0.175  -4.164  -8.649  1.00  1.00
ATOM    461  N   LEU B 116       0.479  -2.080  -9.418  1.00  1.00
ATOM    462  CA  LEU B 116      -0.832  -1.970 -10.045  1.00  1.00
ATOM    463  C   LEU B 116      -0.729  -2.077 -11.562  1.00  1.00
ATOM    464  O   LEU B 116      -1.693  -2.439 -12.236  1.00  1.00
ATOM    465  N   LEU B 117       0.346  -2.259 -12.104  1.00  1.00
ATOM    466  CA  LEU B 117       0.663  -2.336 -13.525  1.00  1.00
ATOM    467  C   LEU B 117       1.192  -3.717 -13.898  1.00  1.00
ATOM    468  O   LEU B 117       2.167  -4.196 -13.320  1.00  1.00
ATOM    469  N   GLU B 118       0.298  -4.456 -14.685  1.00  1.00
ATOM    470  CA  GLU B 118       0.697  -5.761 -15.198  1.00  1.00
ATOM    471  C   GLU B 118       1.552  -5.622 -16.451  1.00  1.00
ATOM    472  O   GLU B 118       1.218  -4.865 -17.362  1.00  1.00
ATOM    473  N   ASP B 119       2.722  -6.286 -16.445  1.00  1.00
ATOM    474  CA  ASP B 119       3.640  -6.207 -17.575  1.00  1.00
ATOM    475  C   ASP B 119       4.062  -7.595 -18.040  1.00  1.00
ATOM    476  O   ASP B 119       4.485  -7.776 -19.182  1.00  1.00
ATOM    477  N   SER B 120       3.470  -8.598 -17.491  1.00  1.00
ATOM    478  CA  SER B 120       3.714 -10.008 -17.772  1.00  1.00
ATOM    479  C   SER B 120       2.549 -10.626 -18.534  1.00  1.00
ATOM    480  O   SER B 120       1.386 -10.400 -18.201  1.00  1.00
ATOM    481  N   HIS B 121       2.826 -11.238 -19.630  1.00  1.00
ATOM    482  CA  HIS B 121       1.934 -12.090 -20.407  1.00  1.00
ATOM    483  C   HIS B 121       2.556 -13.458 -20.654  1.00  1.00
ATOM    484  O   HIS B 121       3.759 -13.570 -20.892  1.00  1.00
ATOM    485  N   ASN B 122       1.966 -14.439 -20.887  1.00  1.00
ATOM    486  CA  ASN B 122       2.427 -15.807 -21.093  1.00  1.00
ATOM    487  C   ASN B 122       2.875 -16.026 -22.532  1.00  1.00
ATOM    488  O   ASN B 122       3.579 -16.990 -22.834  1.00  1.00
ATOM    489  N   GLY B 123       2.974 -15.231 -23.380  1.00  1.00
ATOM    490  CA  GLY B 123       3.526 -15.291 -24.728  1.00  1.00
ATOM    491  C   GLY B 123       2.838 -16.367 -25.558  1.00  1.00
ATOM    492  O   GLY B 123       3.438 -16.943 -26.465  1.00  1.00
ATOM    493  N   LYS B 124       1.619 -16.699 -25.369  1.00  1.00
ATOM    494  CA  LYS B 124       0.859 -17.740 -26.050  1.00  1.00
ATOM    495  C   LYS B 124      -0.511 -17.231 -26.479  1.00  1.00
ATOM    496  O   LYS B 124      -1.132 -16.428 -25.782  1.00  1.00
ATOM    497  N   LEU B 125      -1.011 -17.731 -27.668  1.00  1.00
ATOM    498  CA  LEU B 125      -2.441 -17.625 -27.934  1.00  1.00
ATOM    499  C   LEU B 125      -3.219 -18.724 -27.218  1.00  1.00
ATOM    500  O   LEU B 125      -2.851 -19.897 -27.277  1.00  1.00
ATOM    501  N   CYS B 126      -4.216 -18.389 -26.505  1.00  1.00
ATOM    502  CA  CYS B 126      -4.956 -19.311 -25.652  1.00  1.00
ATOM    503  C   CYS B 126      -6.436 -19.329 -26.013  1.00  1.00
ATOM    504  O   CYS B 126      -6.998 -18.311 -26.417  1.00  1.00
ATOM    505  N   ARG B 127      -7.156 -20.403 -25.551  1.00  1.00
ATOM    506  CA  ARG B 127      -8.612 -20.330 -25.585  1.00  1.00
ATOM    507  C   ARG B 127      -9.133 -19.271 -24.622  1.00  1.00
ATOM    508  O   ARG B 127      -8.629 -19.129 -23.508  1.00  1.00
ATOM    509  N   LEU B 128     -10.281 -18.674 -25.034  1.00  1.00
ATOM    510  CA  LEU B 128     -11.003 -17.758 -24.159  1.00  1.00
ATOM    511  C   LEU B 128     -12.249 -18.418 -23.578  1.00  1.00
ATOM    512  O   LEU B 128     -13.128 -18.864 -24.316  1.00  1.00
ATOM    513  N   LYS B 129     -12.317 -18.542 -22.211  1.00  1.00
ATOM    514  CA  LYS B 129     -13.553 -19.114 -21.691  1.00  1.00
ATOM    515  C   LYS B 129     -13.792 -20.510 -22.250  1.00  1.00
ATOM    516  O   LYS B 129     -14.935 -20.927 -22.438  1.00  1.00
ATOM    517  N   GLY B 130     -12.661 -21.229 -22.742  1.00  1.00
ATOM    518  CA  GLY B 130     -12.729 -22.631 -23.135  1.00  1.00
ATOM    519  C   GLY B 130     -12.847 -22.775 -24.647  1.00  1.00
ATOM    520  O   GLY B 130     -12.566 -23.836 -25.203  1.00  1.00
ATOM    521  N   ILE B 131     -13.024 -21.843 -25.394  1.00  1.00
ATOM    522  CA  ILE B 131     -13.176 -21.824 -26.844  1.00  1.00
ATOM    523  C   ILE B 131     -11.899 -21.350 -27.526  1.00  1.00
ATOM    524  O   ILE B 131     -11.352 -20.303 -27.180  1.00  1.00
ATOM    525  N   ALA B 132     -11.401 -22.198 -28.511  1.00  1.00
ATOM    526  CA  ALA B 132     -10.207 -21.834 -29.266  1.00  1.00
ATOM    527  C   ALA B 132     -10.531 -20.815 -30.351  1.00  1.00
ATOM    528  O   ALA B 132     -11.536 -20.937 -31.051  1.00  1.00
ATOM    529  N   PRO B 133      -9.583 -19.881 -30.598  1.00  1.00
ATOM    530  CA  PRO B 133      -9.735 -18.938 -31.699  1.00  1.00
ATOM    531  C   PRO B 133      -9.749 -19.657 -33.042  1.00  1.00
ATOM    532  O   PRO B 133      -8.983 -20.595 -33.263  1.00  1.00
ATOM    533  N   SER B 134     -17.488 -22.018 -35.074  1.00  1.00
ATOM    534  CA  SER B 134     -17.423 -21.299 -33.808  1.00  1.00
ATOM    535  C   SER B 134     -15.983 -20.985 -33.425  1.00  1.00
ATOM    536  O   SER B 134     -15.088 -21.810 -33.609  1.00  1.00
ATOM    537  N   TRP B 135     -15.821 -19.821 -32.873  1.00  1.00
ATOM    538  CA  TRP B 135     -14.533 -19.368 -32.363  1.00  1.00
ATOM    539  C   TRP B 135     -14.704 -18.212 -31.385  1.00  1.00
ATOM    540  O   TRP B 135     -15.585 -17.368 -31.555  1.00  1.00
ATOM    541  N   SER B 136     -13.661 -17.968 -30.562  1.00  1.00
ATOM    542  CA  SER B 136     -13.703 -16.931 -29.538  1.00  1.00
ATOM    543  C   SER B 136     -13.038 -15.649 -30.025  1.00  1.00
ATOM    544  O   SER B 136     -13.341 -14.559 -29.541  1.00  1.00
ATOM    545  N   TYR B 137     -12.499 -15.552 -30.969  1.00  1.00
ATOM    546  CA  TYR B 137     -11.773 -14.504 -31.677  1.00  1.00
ATOM    547  C   TYR B 137     -11.184 -15.027 -32.980  1.00  1.00
ATOM    548  O   TYR B 137     -10.806 -16.194 -33.078  1.00  1.00
ATOM    549  N   ILE B 138     -10.874 -14.090 -33.890  1.00  1.00
ATOM    550  CA  ILE B 138     -10.098 -14.381 -35.089  1.00  1.00
ATOM    551  C   ILE B 138      -8.780 -13.616 -35.091  1.00  1.00
ATOM    552  O   ILE B 138      -8.728 -12.448 -34.707  1.00  1.00
ATOM    553  N   SER B 139     -16.935  -8.972 -36.650  1.00  1.00
ATOM    554  CA  SER B 139     -16.202  -9.077 -35.395  1.00  1.00
ATOM    555  C   SER B 139     -17.125  -9.470 -34.248  1.00  1.00
ATOM    556  O   SER B 139     -16.679 -10.008 -33.236  1.00  1.00
ATOM    557  N   SER B 140     -18.341  -9.429 -34.377  1.00  1.00
ATOM    558  CA  SER B 140     -19.347  -9.766 -33.377  1.00  1.00
ATOM    559  C   SER B 140     -20.092 -11.040 -33.753  1.00  1.00
ATOM    560  O   SER B 140     -20.811 -11.614 -32.935  1.00  1.00
ATOM    561  N   VAL B 141     -19.536 -11.844 -34.520  1.00  1.00
ATOM    562  CA  VAL B 141     -19.939 -13.207 -34.848  1.00  1.00
ATOM    563  C   VAL B 141     -19.136 -14.225 -34.049  1.00  1.00
ATOM    564  O   VAL B 141     -17.908 -14.256 -34.119  1.00  1.00
ATOM    565  N   SER B 142     -19.859 -15.109 -33.297  1.00  1.00
ATOM    566  CA  SER B 142     -19.206 -16.120 -32.474  1.00  1.00
ATOM    567  C   SER B 142     -19.290 -17.496 -33.122  1.00  1.00
ATOM    568  O   SER B 142     -18.422 -18.344 -32.917  1.00  1.00
ATOM    569  N   SER B 143     -20.120 -17.922 -33.719  1.00  1.00
ATOM    570  CA  SER B 143     -20.191 -19.154 -34.496  1.00  1.00
ATOM    571  C   SER B 143     -20.866 -18.918 -35.841  1.00  1.00
ATOM    572  O   SER B 143     -21.777 -18.097 -35.954  1.00  1.00
ATOM    573  N   SER B 144     -24.511 -16.330 -35.835  1.00  1.00
ATOM    574  CA  SER B 144     -24.703 -16.313 -34.390  1.00  1.00
ATOM    575  C   SER B 144     -23.866 -15.221 -33.737  1.00  1.00
ATOM    576  O   SER B 144     -22.666 -15.112 -33.987  1.00  1.00
ATOM    577  N   ARG B 145     -24.543 -14.197 -33.252  1.00  1.00
ATOM    578  CA  ARG B 145     -23.861 -13.032 -32.699  1.00  1.00
ATOM    579  C   ARG B 145     -23.435 -13.277 -31.257  1.00  1.00
ATOM    580  O   ARG B 145     -24.177 -13.867 -30.472  1.00  1.00
ATOM    581  N   GLY B 146     -22.297 -12.662 -30.914  1.00  1.00
ATOM    582  CA  GLY B 146     -21.728 -12.677 -29.572  1.00  1.00
ATOM    583  C   GLY B 146     -20.867 -11.445 -29.325  1.00  1.00
ATOM    584  O   GLY B 146     -20.094 -11.033 -30.189  1.00  1.00
ATOM    585  N   PHE B 147     -20.998 -10.830 -28.187  1.00  1.00
ATOM    586  CA  PHE B 147     -20.166  -9.685 -27.837  1.00  1.00
ATOM    587  C   PHE B 147     -18.805 -10.130 -27.318  1.00  1.00
ATOM    588  O   PHE B 147     -18.713 -11.016 -26.468  1.00  1.00
ATOM    589  N   GLY B 148     -17.753  -9.159 -27.793  1.00  1.00
ATOM    590  CA  GLY B 148     -16.462  -9.383 -27.154  1.00  1.00
ATOM    591  C   GLY B 148     -15.518 -10.147 -28.075  1.00  1.00
ATOM    592  O   GLY B 148     -14.314 -10.213 -27.829  1.00  1.00
ATOM    593  N   SER B 149     -16.023 -10.673 -29.191  1.00  1.00
ATOM    594  CA  SER B 149     -15.136 -11.192 -30.225  1.00  1.00
ATOM    595  C   SER B 149     -14.464 -10.061 -30.993  1.00  1.00
ATOM    596  O   SER B 149     -15.075  -9.024 -31.250  1.00  1.00
ATOM    597  N   GLY B 150     -13.568 -10.426 -31.870  1.00  1.00
ATOM    598  CA  GLY B 150     -12.780  -9.458 -32.624  1.00  1.00
ATOM    599  C   GLY B 150     -11.795 -10.154 -33.554  1.00  1.00
ATOM    600  O   GLY B 150     -11.457 -11.321 -33.355  1.00  1.00
ATOM    601  N   ILE B 151     -11.179  -9.416 -34.404  1.00  1.00
ATOM    602  CA  ILE B 151     -10.052  -9.855 -35.218  1.00  1.00
ATOM    603  C   ILE B 151      -8.762  -9.168 -34.788  1.00  1.00
ATOM    604  O   ILE B 151      -8.727  -7.952 -34.602  1.00  1.00
ATOM    605  N   ILE B 152      -7.770  -9.970 -34.509  1.00  1.00
ATOM    606  CA  ILE B 152      -6.442  -9.498 -34.135  1.00  1.00
ATOM    607  C   ILE B 152      -5.379 -10.033 -35.087  1.00  1.00
ATOM    608  O   ILE B 152      -5.478 -11.160 -35.572  1.00  1.00
ATOM    609  N   THR B 153      -4.342  -9.365 -35.273  1.00  1.00
ATOM    610  CA  THR B 153      -3.118  -9.827 -35.917  1.00  1.00
ATOM    611  C   THR B 153      -2.042 -10.150 -34.888  1.00  1.00
ATOM    612  O   THR B 153      -1.742  -9.336 -34.014  1.00  1.00
ATOM    613  N   SER B 154      -1.451 -11.417 -35.084  1.00  1.00
ATOM    614  CA  SER B 154      -0.551 -11.856 -34.025  1.00  1.00
ATOM    615  C   SER B 154       0.553 -12.750 -34.576  1.00  1.00
ATOM    616  O   SER B 154       0.319 -13.559 -35.474  1.00  1.00
ATOM    617  N   ASN B 155       1.718 -12.681 -33.915  1.00  1.00
ATOM    618  CA  ASN B 155       2.821 -13.553 -34.301  1.00  1.00
ATOM    619  C   ASN B 155       3.031 -14.661 -33.276  1.00  1.00
ATOM    620  O   ASN B 155       3.746 -15.630 -33.533  1.00  1.00
ATOM    621  N   ALA B 156       2.315 -14.740 -32.303  1.00  1.00
ATOM    622  CA  ALA B 156       2.304 -15.745 -31.246  1.00  1.00
ATOM    623  C   ALA B 156       1.837 -17.095 -31.775  1.00  1.00
ATOM    624  O   ALA B 156       0.916 -17.168 -32.589  1.00  1.00
ATOM    625  N   SER B 157       2.162 -18.185 -30.988  1.00  1.00
ATOM    626  CA  SER B 157       1.711 -19.524 -31.344  1.00  1.00
ATOM    627  C   SER B 157       0.571 -19.979 -30.442  1.00  1.00
ATOM    628  O   SER B 157       0.599 -19.762 -29.231  1.00  1.00
ATOM    629  N   MET B 158      -0.333 -20.827 -31.027  1.00  1.00
ATOM    630  CA  MET B 158      -1.400 -21.391 -30.208  1.00  1.00
ATOM    631  C   MET B 158      -0.873 -22.494 -29.300  1.00  1.00
ATOM    632  O   MET B 158      -0.144 -23.381 -29.743  1.00  1.00
ATOM    633  N   HIS B 159      -1.221 -22.468 -28.073  1.00  1.00
ATOM    634  CA  HIS B 159      -0.942 -23.486 -27.068  1.00  1.00
ATOM    635  C   HIS B 159      -2.227 -24.000 -26.432  1.00  1.00
ATOM    636  O   HIS B 159      -3.180 -23.245 -26.238  1.00  1.00
ATOM    637  N   GLU B 160      -2.205 -25.179 -25.869  1.00  1.00
ATOM    638  CA  GLU B 160      -3.344 -25.659 -25.096  1.00  1.00
ATOM    639  C   GLU B 160      -3.440 -24.943 -23.754  1.00  1.00
ATOM    640  O   GLU B 160      -2.619 -25.161 -22.864  1.00  1.00
ATOM    641  N   CYS B 161      -3.917 -23.810 -23.770  1.00  1.00
ATOM    642  CA  CYS B 161      -4.119 -22.928 -22.627  1.00  1.00
ATOM    643  C   CYS B 161      -5.479 -22.245 -22.691  1.00  1.00
ATOM    644  O   CYS B 161      -5.973 -21.925 -23.772  1.00  1.00
ATOM    645  N   ASN B 162      -5.976 -21.754 -21.659  1.00  1.00
ATOM    646  CA  ASN B 162      -7.208 -20.995 -21.482  1.00  1.00
ATOM    647  C   ASN B 162      -6.962 -19.728 -20.673  1.00  1.00
ATOM    648  O   ASN B 162      -6.305 -19.762 -19.632  1.00  1.00
ATOM    649  N   THR B 163      -7.650 -18.622 -21.173  1.00  1.00
ATOM    650  CA  THR B 163      -7.457 -17.329 -20.527  1.00  1.00
ATOM    651  C   THR B 163      -8.740 -16.508 -20.545  1.00  1.00
ATOM    652  O   THR B 163      -9.542 -16.611 -21.474  1.00  1.00
ATOM    653  N   LYS B 164      -8.828 -15.511 -19.757  1.00  1.00
ATOM    654  CA  LYS B 164      -9.913 -14.539 -19.710  1.00  1.00
ATOM    655  C   LYS B 164      -9.540 -13.261 -20.452  1.00  1.00
ATOM    656  O   LYS B 164     -10.408 -12.551 -20.960  1.00  1.00
ATOM    657  N   CYS B 165      -8.317 -13.205 -20.869  1.00  1.00
ATOM    658  CA  CYS B 165      -7.690 -12.029 -21.461  1.00  1.00
ATOM    659  C   CYS B 165      -6.601 -12.423 -22.450  1.00  1.00
ATOM    660  O   CYS B 165      -5.748 -13.258 -22.149  1.00  1.00
ATOM    661  N   GLN B 166      -6.761 -12.042 -23.691  1.00  1.00
ATOM    662  CA  GLN B 166      -5.832 -12.325 -24.778  1.00  1.00
ATOM    663  C   GLN B 166      -5.440 -11.051 -25.514  1.00  1.00
ATOM    664  O   GLN B 166      -6.285 -10.203 -25.800  1.00  1.00
ATOM    665  N   THR B 167      -4.176 -10.780 -25.564  1.00  1.00
ATOM    666  CA  THR B 167      -3.573  -9.761 -26.415  1.00  1.00
ATOM    667  C   THR B 167      -2.845 -10.391 -27.596  1.00  1.00
ATOM    668  O   THR B 167      -2.247 -11.460 -27.471  1.00  1.00
ATOM    669  N   PRO B 168      -2.391  -9.648 -28.554  1.00  1.00
ATOM    670  CA  PRO B 168      -1.658 -10.163 -29.704  1.00  1.00
ATOM    671  C   PRO B 168      -0.263 -10.626 -29.306  1.00  1.00
ATOM    672  O   PRO B 168       0.261 -11.595 -29.855  1.00  1.00
ATOM    673  N   LEU B 169       0.231 -10.397 -28.243  1.00  1.00
ATOM    674  CA  LEU B 169       1.555 -10.766 -27.758  1.00  1.00
ATOM    675  C   LEU B 169       1.488 -11.983 -26.842  1.00  1.00
ATOM    676  O   LEU B 169       2.422 -12.783 -26.788  1.00  1.00
ATOM    677  N   GLY B 170       0.333 -12.256 -26.267  1.00  1.00
ATOM    678  CA  GLY B 170       0.189 -13.301 -25.262  1.00  1.00
ATOM    679  C   GLY B 170      -1.037 -13.062 -24.390  1.00  1.00
ATOM    680  O   GLY B 170      -1.466 -11.923 -24.204  1.00  1.00
ATOM    681  N   ALA B 171      -1.411 -14.115 -23.597  1.00  1.00
ATOM    682  CA  ALA B 171      -2.531 -13.999 -22.671  1.00  1.00
ATOM    683  C   ALA B 171      -2.082 -13.424 -21.333  1.00  1.00
ATOM    684  O   ALA B 171      -1.006 -13.754 -20.835  1.00  1.00
ATOM    685  N   ILE B 172      -3.035 -12.720 -20.693  1.00  1.00
ATOM    686  CA  ILE B 172      -2.825 -12.145 -19.369  1.00  1.00
ATOM    687  C   ILE B 172      -3.683 -12.845 -18.323  1.00  1.00
ATOM    688  O   ILE B 172      -4.883 -13.037 -18.518  1.00  1.00
ATOM    689  N   ASN B 173      -3.105 -13.328 -17.309  1.00  1.00
ATOM    690  CA  ASN B 173      -3.766 -13.879 -16.132  1.00  1.00
ATOM    691  C   ASN B 173      -3.416 -13.084 -14.881  1.00  1.00
ATOM    692  O   ASN B 173      -2.256 -13.026 -14.474  1.00  1.00
ATOM    693  N   SER B 174      -4.323 -11.919 -14.714  1.00  1.00
ATOM    694  CA  SER B 174      -3.940 -10.938 -13.706  1.00  1.00
ATOM    695  C   SER B 174      -5.164 -10.264 -13.100  1.00  1.00
ATOM    696  O   SER B 174      -6.179 -10.080 -13.771  1.00  1.00
ATOM    697  N   SER B 175      -5.038  -9.884 -11.788  1.00  1.00
ATOM    698  CA  SER B 175      -6.091  -9.138 -11.108  1.00  1.00
ATOM    699  C   SER B 175      -5.730  -7.663 -10.988  1.00  1.00
ATOM    700  O   SER B 175      -6.596  -6.819 -10.757  1.00  1.00
ATOM    701  N   LEU B 176      -4.531  -7.343 -11.460  1.00  1.00
ATOM    702  CA  LEU B 176      -4.110  -5.949 -11.518  1.00  1.00
ATOM    703  C   LEU B 176      -5.047  -5.125 -12.395  1.00  1.00
ATOM    704  O   LEU B 176      -5.396  -5.534 -13.502  1.00  1.00
ATOM    705  N   PRO B 177      -5.209  -3.857 -12.039  1.00  1.00
ATOM    706  CA  PRO B 177      -6.139  -2.964 -12.720  1.00  1.00
ATOM    707  C   PRO B 177      -5.532  -2.411 -14.003  1.00  1.00
ATOM    708  O   PRO B 177      -6.227  -2.231 -15.003  1.00  1.00
ATOM    709  N   TYR B 178      -4.380  -2.315 -14.261  1.00  1.00
ATOM    710  CA  TYR B 178      -3.685  -1.723 -15.398  1.00  1.00
ATOM    711  C   TYR B 178      -2.672  -2.694 -15.991  1.00  1.00
ATOM    712  O   TYR B 178      -2.082  -3.504 -15.275  1.00  1.00
ATOM    713  N   GLN B 179      -2.420  -2.470 -17.298  1.00  1.00
ATOM    714  CA  GLN B 179      -1.410  -3.196 -18.059  1.00  1.00
ATOM    715  C   GLN B 179      -0.814  -2.322 -19.156  1.00  1.00
ATOM    716  O   GLN B 179      -1.515  -1.522 -19.775  1.00  1.00
ATOM    717  N   ASN B 180       0.425  -2.463 -19.430  1.00  1.00
ATOM    718  CA  ASN B 180       1.159  -1.749 -20.467  1.00  1.00
ATOM    719  C   ASN B 180       1.681  -2.707 -21.531  1.00  1.00
ATOM    720  O   ASN B 180       2.136  -2.282 -22.593  1.00  1.00
ATOM    721  N   ILE B 181       0.978  -3.857 -21.698  1.00  1.00
ATOM    722  CA  ILE B 181       1.379  -4.874 -22.662  1.00  1.00
ATOM    723  C   ILE B 181       0.877  -4.536 -24.060  1.00  1.00
ATOM    724  O   ILE B 181       1.594  -4.710 -25.046  1.00  1.00
ATOM    725  N   HIS B 182      -0.302  -4.200 -24.327  1.00  1.00
ATOM    726  CA  HIS B 182      -0.961  -4.046 -25.619  1.00  1.00
ATOM    727  C   HIS B 182      -2.363  -3.471 -25.456  1.00  1.00
ATOM    728  O   HIS B 182      -3.092  -3.838 -24.535  1.00  1.00
ATOM    729  N   PRO B 183      -2.715  -2.558 -26.457  1.00  1.00
ATOM    730  CA  PRO B 183      -4.029  -1.929 -26.395  1.00  1.00
ATOM    731  C   PRO B 183      -5.087  -2.798 -27.063  1.00  1.00
ATOM    732  O   PRO B 183      -6.252  -2.789 -26.666  1.00  1.00
ATOM    733  N   VAL B 184      -4.745  -3.676 -27.875  1.00  1.00
ATOM    734  CA  VAL B 184      -5.616  -4.699 -28.441  1.00  1.00
ATOM    735  C   VAL B 184      -5.831  -5.844 -27.460  1.00  1.00
ATOM    736  O   VAL B 184      -4.874  -6.435 -26.962  1.00  1.00
ATOM    737  N   THR B 185      -7.136  -6.031 -27.067  1.00  1.00
ATOM    738  CA  THR B 185      -7.503  -6.998 -26.040  1.00  1.00
ATOM    739  C   THR B 185      -8.791  -7.726 -26.404  1.00  1.00
ATOM    740  O   THR B 185      -9.716  -7.131 -26.957  1.00  1.00
ATOM    741  N   ILE B 186      -8.766  -9.027 -26.148  1.00  1.00
ATOM    742  CA  ILE B 186      -9.954  -9.865 -26.256  1.00  1.00
ATOM    743  C   ILE B 186     -10.387 -10.383 -24.891  1.00  1.00
ATOM    744  O   ILE B 186      -9.570 -10.882 -24.117  1.00  1.00
ATOM    745  N   GLY B 187     -11.478  -9.942 -24.378  1.00  1.00
ATOM    746  CA  GLY B 187     -12.018 -10.536 -23.161  1.00  1.00
ATOM    747  C   GLY B 187     -12.091  -9.514 -22.034  1.00  1.00
ATOM    748  O   GLY B 187     -11.631  -8.382 -22.179  1.00  1.00
ATOM    749  N   GLU B 188     -12.027  -9.711 -20.940  1.00  1.00
ATOM    750  CA  GLU B 188     -11.919  -8.915 -19.724  1.00  1.00
ATOM    751  C   GLU B 188     -10.464  -8.745 -19.305  1.00  1.00
ATOM    752  O   GLU B 188      -9.773  -9.722 -19.017  1.00  1.00
ATOM    753  N   CYS B 189      -9.857  -7.653 -19.853  1.00  1.00
ATOM    754  CA  CYS B 189      -8.436  -7.379 -19.673  1.00  1.00
ATOM    755  C   CYS B 189      -8.219  -6.151 -18.798  1.00  1.00
ATOM    756  O   CYS B 189      -8.985  -5.189 -18.859  1.00  1.00
ATOM    757  N   PRO B 190      -6.993  -6.086 -17.991  1.00  1.00
ATOM    758  CA  PRO B 190      -6.658  -4.813 -17.364  1.00  1.00
ATOM    759  C   PRO B 190      -6.679  -3.677 -18.378  1.00  1.00
ATOM    760  O   PRO B 190      -6.189  -3.823 -19.498  1.00  1.00
ATOM    761  N   LYS B 191      -6.981  -2.412 -17.797  1.00  1.00
ATOM    762  CA  LYS B 191      -6.924  -1.210 -18.620  1.00  1.00
ATOM    763  C   LYS B 191      -5.511  -0.957 -19.128  1.00  1.00
ATOM    764  O   LYS B 191      -4.551  -0.973 -18.357  1.00  1.00
ATOM    765  N   TYR B 192      -5.421  -0.683 -20.518  1.00  1.00
ATOM    766  CA  TYR B 192      -4.112  -0.369 -21.077  1.00  1.00
ATOM    767  C   TYR B 192      -3.735   1.084 -20.816  1.00  1.00
ATOM    768  O   TYR B 192      -4.556   1.987 -20.977  1.00  1.00
ATOM    769  N   VAL B 193      -2.481   1.273 -20.423  1.00  1.00
ATOM    770  CA  VAL B 193      -1.859   2.577 -20.225  1.00  1.00
ATOM    771  C   VAL B 193      -0.410   2.573 -20.696  1.00  1.00
ATOM    772  O   VAL B 193       0.288   1.566 -20.577  1.00  1.00
ATOM    773  N   ARG B 194       0.113   3.684 -21.058  1.00  1.00
ATOM    774  CA  ARG B 194       1.479   3.834 -21.545  1.00  1.00
ATOM    775  C   ARG B 194       2.472   3.896 -20.391  1.00  1.00
ATOM    776  O   ARG B 194       3.627   3.493 -20.530  1.00  1.00
ATOM    777  N   SER B 195       2.129   3.729 -19.242  1.00  1.00
ATOM    778  CA  SER B 195       2.976   3.848 -18.061  1.00  1.00
ATOM    779  C   SER B 195       3.956   2.687 -17.966  1.00  1.00
ATOM    780  O   SER B 195       3.591   1.533 -18.192  1.00  1.00
ATOM    781  N   ALA B 196       5.170   3.039 -17.342  1.00  1.00
ATOM    782  CA  ALA B 196       6.219   2.047 -17.140  1.00  1.00
ATOM    783  C   ALA B 196       6.226   1.536 -15.705  1.00  1.00
ATOM    784  O   ALA B 196       6.509   0.365 -15.454  1.00  1.00
ATOM    785  N   LYS B 197       5.602   2.172 -14.831  1.00  1.00
ATOM    786  CA  LYS B 197       5.513   1.896 -13.403  1.00  1.00
ATOM    787  C   LYS B 197       4.311   2.594 -12.780  1.00  1.00
ATOM    788  O   LYS B 197       4.006   3.739 -13.113  1.00  1.00
ATOM    789  N   LEU B 198       3.560   1.832 -11.999  1.00  1.00
ATOM    790  CA  LEU B 198       2.416   2.202 -11.173  1.00  1.00
ATOM    791  C   LEU B 198       2.381   1.389  -9.884  1.00  1.00
ATOM    792  O   LEU B 198       2.339   0.159  -9.915  1.00  1.00
ATOM    793  N   ARG B 199       3.119   1.841  -8.904  1.00  1.00
ATOM    794  CA  ARG B 199       3.275   1.195  -7.607  1.00  1.00
ATOM    795  C   ARG B 199       2.684   2.049  -6.492  1.00  1.00
ATOM    796  O   ARG B 199       2.932   3.252  -6.421  1.00  1.00
ATOM    797  N   MET B 200       1.642   1.496  -5.809  1.00  1.00
ATOM    798  CA  MET B 200       1.000   2.175  -4.690  1.00  1.00
ATOM    799  C   MET B 200       1.609   1.746  -3.362  1.00  1.00
ATOM    800  O   MET B 200       1.765   0.554  -3.096  1.00  1.00
ATOM    801  N   VAL B 201       2.112   2.796  -2.533  1.00  1.00
ATOM    802  CA  VAL B 201       2.567   2.410  -1.202  1.00  1.00
ATOM    803  C   VAL B 201       1.389   2.105  -0.285  1.00  1.00
ATOM    804  O   VAL B 201       0.397   2.834  -0.270  1.00  1.00
ATOM    805  N   THR B 202       1.600   1.005   0.547  1.00  1.00
ATOM    806  CA  THR B 202       0.580   0.630   1.519  1.00  1.00
ATOM    807  C   THR B 202       1.117   0.717   2.942  1.00  1.00
ATOM    808  O   THR B 202       0.385   1.056   3.872  1.00  1.00
ATOM    809  N   GLY B 203       2.430   0.695   3.052  1.00  1.00
ATOM    810  CA  GLY B 203       3.081   0.891   4.341  1.00  1.00
ATOM    811  C   GLY B 203       3.656   2.296   4.460  1.00  1.00
ATOM    812  O   GLY B 203       3.669   3.056   3.491  1.00  1.00
ATOM    813  N   LEU B 204       4.654   2.488   5.133  1.00  1.00
ATOM    814  CA  LEU B 204       5.275   3.763   5.471  1.00  1.00
ATOM    815  C   LEU B 204       6.731   3.804   5.022  1.00  1.00
ATOM    816  O   LEU B 204       7.407   2.776   4.981  1.00  1.00
ATOM    817  N   ARG B 205       7.306   5.034   5.050  1.00  1.00
ATOM    818  CA  ARG B 205       8.733   5.190   4.792  1.00  1.00
ATOM    819  C   ARG B 205       9.551   4.186   5.595  1.00  1.00
ATOM    820  O   ARG B 205       9.378   4.059   6.807  1.00  1.00
ATOM    821  N   ASN B 206      10.404   3.411   4.835  1.00  1.00
ATOM    822  CA  ASN B 206      11.280   2.431   5.465  1.00  1.00
ATOM    823  C   ASN B 206      12.619   3.052   5.844  1.00  1.00
ATOM    824  O   ASN B 206      13.307   3.628   5.002  1.00  1.00
ATOM    825  N   ILE B 207      12.942   3.117   7.089  1.00  1.00
ATOM    826  CA  ILE B 207      14.146   3.705   7.663  1.00  1.00
ATOM    827  C   ILE B 207      14.797   2.758   8.664  1.00  1.00
ATOM    828  O   ILE B 207      14.311   2.593   9.783  1.00  1.00
ATOM    829  N   PRO B 208      15.336   1.614   8.218  1.00  1.00
ATOM    830  CA  PRO B 208      15.894   0.602   9.108  1.00  1.00
ATOM    831  C   PRO B 208      17.203   1.074   9.726  1.00  1.00
ATOM    832  O   PRO B 208      17.983   1.781   9.088  1.00  1.00
ATOM    833  N   GLY B 209       7.943  14.835   7.203  1.00  1.00
ATOM    834  CA  GLY B 209       6.575  14.626   6.742  1.00  1.00
ATOM    835  C   GLY B 209       5.634  15.678   7.316  1.00  1.00
ATOM    836  O   GLY B 209       5.888  16.237   8.383  1.00  1.00
ATOM    837  N   LEU B 210       4.369  15.656   6.875  1.00  1.00
ATOM    838  CA  LEU B 210       3.406  16.649   7.334  1.00  1.00
ATOM    839  C   LEU B 210       3.210  16.572   8.844  1.00  1.00
ATOM    840  O   LEU B 210       3.042  17.593   9.511  1.00  1.00
ATOM    841  N   PHE B 211       3.231  15.650   9.565  1.00  1.00
ATOM    842  CA  PHE B 211       2.987  15.518  10.996  1.00  1.00
ATOM    843  C   PHE B 211       4.289  15.575  11.785  1.00  1.00
ATOM    844  O   PHE B 211       4.311  16.016  12.934  1.00  1.00
ATOM    845  N   GLY B 212       5.364  15.255  11.329  1.00  1.00
ATOM    846  CA  GLY B 212       6.654  15.591  11.920  1.00  1.00
ATOM    847  C   GLY B 212       7.171  14.457  12.796  1.00  1.00
ATOM    848  O   GLY B 212       8.320  14.474  13.236  1.00  1.00
ATOM    849  N   ALA B 213       6.557  13.256  12.646  1.00  1.00
ATOM    850  CA  ALA B 213       6.969  12.139  13.488  1.00  1.00
ATOM    851  C   ALA B 213       7.866  11.174  12.722  1.00  1.00
ATOM    852  O   ALA B 213       8.832  10.642  13.270  1.00  1.00
ATOM    853  N   ILE B 214       7.423  10.595  11.611  1.00  1.00
ATOM    854  CA  ILE B 214       8.252   9.705  10.807  1.00  1.00
ATOM    855  C   ILE B 214       9.347  10.477  10.083  1.00  1.00
ATOM    856  O   ILE B 214       9.071  11.442   9.370  1.00  1.00
ATOM    857  N   ALA B 215      10.630   9.973  10.206  1.00  1.00
ATOM    858  CA  ALA B 215      11.738  10.706   9.605  1.00  1.00
ATOM    859  C   ALA B 215      11.736  12.165  10.045  1.00  1.00
ATOM    860  O   ALA B 215      11.467  13.063   9.247  1.00  1.00
ATOM    861  N   GLY B 216      11.315  12.353  11.290  1.00  1.00
ATOM    862  CA  GLY B 216      11.270  13.673  11.909  1.00  1.00
ATOM    863  C   GLY B 216      11.852  13.641  13.316  1.00  1.00
ATOM    864  O   GLY B 216      12.759  14.407  13.641  1.00  1.00
ATOM    865  N   PHE B 217      10.920  13.730  14.375  1.00  1.00
ATOM    866  CA  PHE B 217      11.413  13.717  15.747  1.00  1.00
ATOM    867  C   PHE B 217      11.662  12.294  16.230  1.00  1.00
ATOM    868  O   PHE B 217      12.405  12.074  17.187  1.00  1.00
ATOM    869  N   ILE B 218      10.959  11.323  15.696  1.00  1.00
ATOM    870  CA  ILE B 218      11.396   9.933  15.768  1.00  1.00
ATOM    871  C   ILE B 218      12.262   9.566  14.570  1.00  1.00
ATOM    872  O   ILE B 218      11.777   9.490  13.441  1.00  1.00
ATOM    873  N   GLU B 219      13.508   9.696  14.568  1.00  1.00
ATOM    874  CA  GLU B 219      14.421   9.697  13.431  1.00  1.00
ATOM    875  C   GLU B 219      14.431   8.344  12.731  1.00  1.00
ATOM    876  O   GLU B 219      14.506   8.270  11.505  1.00  1.00
ATOM    877  N   GLY B 220      14.243   7.266  13.117  1.00  1.00
ATOM    878  CA  GLY B 220      14.374   6.002  12.403  1.00  1.00
ATOM    879  C   GLY B 220      13.240   5.050  12.756  1.00  1.00
ATOM    880  O   GLY B 220      12.704   5.091  13.864  1.00  1.00
ATOM    881  N   GLY B 221      13.146   3.961  12.032  1.00  1.00
ATOM    882  CA  GLY B 221      12.191   2.894  12.308  1.00  1.00
ATOM    883  C   GLY B 221      12.825   1.791  13.145  1.00  1.00
ATOM    884  O   GLY B 221      14.009   1.490  12.998  1.00  1.00
ATOM    885  N   TRP B 222      11.990   0.764  13.462  1.00  1.00
ATOM    886  CA  TRP B 222      12.431  -0.395  14.229  1.00  1.00
ATOM    887  C   TRP B 222      12.204  -1.687  13.455  1.00  1.00
ATOM    888  O   TRP B 222      11.071  -2.023  13.107  1.00  1.00
ATOM    889  N   THR B 223      13.350  -2.414  13.139  1.00  1.00
ATOM    890  CA  THR B 223      13.197  -3.700  12.468  1.00  1.00
ATOM    891  C   THR B 223      12.765  -4.784  13.448  1.00  1.00
ATOM    892  O   THR B 223      12.005  -5.685  13.095  1.00  1.00
ATOM    893  N   GLY B 224      12.866  -4.483  14.752  1.00  1.00
ATOM    894  CA  GLY B 224      12.554  -5.442  15.805  1.00  1.00
ATOM    895  C   GLY B 224      11.076  -5.397  16.170  1.00  1.00
ATOM    896  O   GLY B 224      10.497  -6.404  16.580  1.00  1.00
ATOM    897  N   MET B 225      10.333  -4.490  15.845  1.00  1.00
ATOM    898  CA  MET B 225       8.876  -4.445  15.881  1.00  1.00
ATOM    899  C   MET B 225       8.277  -4.994  14.593  1.00  1.00
ATOM    900  O   MET B 225       8.390  -4.378  13.532  1.00  1.00
ATOM    901  N   ILE B 226       7.937  -6.304  14.644  1.00  1.00
ATOM    902  CA  ILE B 226       7.609  -7.065  13.444  1.00  1.00
ATOM    903  C   ILE B 226       6.119  -7.373  13.378  1.00  1.00
ATOM    904  O   ILE B 226       5.530  -7.410  12.297  1.00  1.00
ATOM    905  N   ASP B 227       5.270  -6.878  14.159  1.00  1.00
ATOM    906  CA  ASP B 227       3.876  -7.303  14.211  1.00  1.00
ATOM    907  C   ASP B 227       2.934  -6.133  13.960  1.00  1.00
ATOM    908  O   ASP B 227       1.872  -6.297  13.360  1.00  1.00
ATOM    909  N   GLY B 228       3.276  -5.080  13.476  1.00  1.00
ATOM    910  CA  GLY B 228       2.457  -3.951  13.051  1.00  1.00
ATOM    911  C   GLY B 228       3.323  -2.774  12.619  1.00  1.00
ATOM    912  O   GLY B 228       4.503  -2.699  12.965  1.00  1.00
ATOM    913  N   TRP B 229       2.565  -1.670  12.179  1.00  1.00
ATOM    914  CA  TRP B 229       3.271  -0.496  11.679  1.00  1.00
ATOM    915  C   TRP B 229       3.639   0.450  12.815  1.00  1.00
ATOM    916  O   TRP B 229       4.720   1.040  12.818  1.00  1.00
ATOM    917  N   TYR B 230       2.977   0.669  13.768  1.00  1.00
ATOM    918  CA  TYR B 230       3.211   1.513  14.933  1.00  1.00
ATOM    919  C   TYR B 230       3.121   0.708  16.223  1.00  1.00
ATOM    920  O   TYR B 230       2.349  -0.246  16.318  1.00  1.00
ATOM    921  N   GLY B 231       3.927   1.367  17.308  1.00  1.00
ATOM    922  CA  GLY B 231       3.870   0.666  18.585  1.00  1.00
ATOM    923  C   GLY B 231       4.869   1.246  19.577  1.00  1.00
ATOM    924  O   GLY B 231       5.729   2.047  19.210  1.00  1.00
ATOM    925  N   TYR B 232       5.390   0.320  20.474  1.00  1.00
ATOM    926  CA  TYR B 232       6.138   0.733  21.654  1.00  1.00
ATOM    927  C   TYR B 232       7.400  -0.102  21.827  1.00  1.00
ATOM    928  O   TYR B 232       7.434  -1.276  21.461  1.00  1.00
ATOM    929  N   HIS B 233       8.401   0.504  22.356  1.00  1.00
ATOM    930  CA  HIS B 233       9.610  -0.107  22.894  1.00  1.00
ATOM    931  C   HIS B 233       9.810   0.263  24.358  1.00  1.00
ATOM    932  O   HIS B 233       9.633   1.418  24.746  1.00  1.00
ATOM    933  N   HIS B 234       9.855  -0.642  25.264  1.00  1.00
ATOM    934  CA  HIS B 234       9.991  -0.357  26.688  1.00  1.00
ATOM    935  C   HIS B 234      11.274  -0.955  27.249  1.00  1.00
ATOM    936  O   HIS B 234      11.710  -2.025  26.823  1.00  1.00
ATOM    937  N   GLN B 235      11.719  -0.429  28.324  1.00  1.00
ATOM    938  CA  GLN B 235      12.900  -0.787  29.101  1.00  1.00
ATOM    939  C   GLN B 235      12.659  -0.592  30.592  1.00  1.00
ATOM    940  O   GLN B 235      12.157   0.448  31.019  1.00  1.00
ATOM    941  N   ASN B 236      12.509  -1.630  31.353  1.00  1.00
ATOM    942  CA  ASN B 236      12.313  -1.589  32.797  1.00  1.00
ATOM    943  C   ASN B 236      13.142  -2.660  33.496  1.00  1.00
ATOM    944  O   ASN B 236      13.513  -3.665  32.890  1.00  1.00
ATOM    945  N   GLU B 237      13.088  -2.765  34.781  1.00  1.00
ATOM    946  CA  GLU B 237      13.829  -3.759  35.548  1.00  1.00
ATOM    947  C   GLU B 237      13.569  -5.165  35.023  1.00  1.00
ATOM    948  O   GLU B 237      14.478  -5.993  34.963  1.00  1.00
ATOM    949  N   GLN B 238      12.486  -5.513  34.584  1.00  1.00
ATOM    950  CA  GLN B 238      12.077  -6.811  34.061  1.00  1.00
ATOM    951  C   GLN B 238      12.510  -6.981  32.610  1.00  1.00
ATOM    952  O   GLN B 238      12.843  -8.084  32.177  1.00  1.00
ATOM    953  N   GLY B 239      13.189  -6.200  31.981  1.00  1.00
ATOM    954  CA  GLY B 239      13.705  -6.415  30.634  1.00  1.00
ATOM    955  C   GLY B 239      13.348  -5.254  29.715  1.00  1.00
ATOM    956  O   GLY B 239      12.800  -4.245  30.158  1.00  1.00
ATOM    957  N   SER B 240      13.521  -5.621  28.353  1.00  1.00
ATOM    958  CA  SER B 240      13.108  -4.730  27.275  1.00  1.00
ATOM    959  C   SER B 240      12.473  -5.509  26.130  1.00  1.00
ATOM    960  O   SER B 240      12.854  -6.646  25.853  1.00  1.00
ATOM    961  N   GLY B 241      11.637  -4.910  25.378  1.00  1.00
ATOM    962  CA  GLY B 241      11.017  -5.557  24.228  1.00  1.00
ATOM    963  C   GLY B 241      10.347  -4.536  23.317  1.00  1.00
ATOM    964  O   GLY B 241      10.192  -3.371  23.683  1.00  1.00
ATOM    965  N   TYR B 242       9.783  -5.020  22.240  1.00  1.00
ATOM    966  CA  TYR B 242       8.890  -4.296  21.343  1.00  1.00
ATOM    967  C   TYR B 242       7.492  -4.901  21.352  1.00  1.00
ATOM    968  O   TYR B 242       7.330  -6.113  21.488  1.00  1.00
ATOM    969  N   ALA B 243       6.506  -3.982  21.040  1.00  1.00
ATOM    970  CA  ALA B 243       5.106  -4.378  20.942  1.00  1.00
ATOM    971  C   ALA B 243       4.318  -3.407  20.073  1.00  1.00
ATOM    972  O   ALA B 243       4.491  -2.192  20.170  1.00  1.00
ATOM    973  N   ALA B 244       3.748  -3.870  18.948  1.00  1.00
ATOM    974  CA  ALA B 244       2.907  -3.023  18.111  1.00  1.00
ATOM    975  C   ALA B 244       1.647  -2.593  18.851  1.00  1.00
ATOM    976  O   ALA B 244       1.024  -3.392  19.550  1.00  1.00
ATOM    977  N   ASP B 245       1.249  -1.227  18.591  1.00  1.00
ATOM    978  CA  ASP B 245      -0.097  -0.862  19.018  1.00  1.00
ATOM    979  C   ASP B 245      -1.150  -1.470  18.100  1.00  1.00
ATOM    980  O   ASP B 245      -1.154  -1.221  16.894  1.00  1.00
ATOM    981  N   GLN B 246      -1.911  -2.458  18.645  1.00  1.00
ATOM    982  CA  GLN B 246      -2.782  -3.281  17.815  1.00  1.00
ATOM    983  C   GLN B 246      -3.954  -2.471  17.274  1.00  1.00
ATOM    984  O   GLN B 246      -4.361  -2.641  16.125  1.00  1.00
ATOM    985  N   LYS B 247      -4.502  -1.529  18.014  1.00  1.00
ATOM    986  CA  LYS B 247      -5.675  -0.762  17.611  1.00  1.00
ATOM    987  C   LYS B 247      -5.357   0.153  16.436  1.00  1.00
ATOM    988  O   LYS B 247      -6.148   0.276  15.500  1.00  1.00
ATOM    989  N   SER B 248      -4.255   0.938  16.525  1.00  1.00
ATOM    990  CA  SER B 248      -3.897   1.863  15.456  1.00  1.00
ATOM    991  C   SER B 248      -3.395   1.116  14.227  1.00  1.00
ATOM    992  O   SER B 248      -3.670   1.510  13.094  1.00  1.00
ATOM    993  N   THR B 249      -2.702  -0.018  14.456  1.00  1.00
ATOM    994  CA  THR B 249      -2.229  -0.836  13.346  1.00  1.00
ATOM    995  C   THR B 249      -3.394  -1.433  12.567  1.00  1.00
ATOM    996  O   THR B 249      -3.386  -1.451  11.336  1.00  1.00
ATOM    997  N   GLN B 250      -4.409  -1.953  13.301  1.00  1.00
ATOM    998  CA  GLN B 250      -5.569  -2.590  12.690  1.00  1.00
ATOM    999  C   GLN B 250      -6.433  -1.572  11.956  1.00  1.00
ATOM   1000  O   GLN B 250      -6.929  -1.839  10.861  1.00  1.00
ATOM   1001  N   ASN B 251      -6.646  -0.406  12.555  1.00  1.00
ATOM   1002  CA  ASN B 251      -7.424   0.663  11.938  1.00  1.00
ATOM   1003  C   ASN B 251      -6.739   1.187  10.683  1.00  1.00
ATOM   1004  O   ASN B 251      -7.397   1.496   9.689  1.00  1.00
ATOM   1005  N   ALA B 252      -5.406   1.259  10.693  1.00  1.00
ATOM   1006  CA  ALA B 252      -4.641   1.734   9.546  1.00  1.00
ATOM   1007  C   ALA B 252      -4.647   0.711   8.418  1.00  1.00
ATOM   1008  O   ALA B 252      -4.749   1.068   7.244  1.00  1.00
ATOM   1009  N   ILE B 253      -4.534  -0.588   8.750  1.00  1.00
ATOM   1010  CA  ILE B 253      -4.639  -1.625   7.731  1.00  1.00
ATOM   1011  C   ILE B 253      -6.013  -1.616   7.074  1.00  1.00
ATOM   1012  O   ILE B 253      -6.132  -1.761   5.858  1.00  1.00
ATOM   1013  N   ASN B 254      -7.072  -1.416   7.923  1.00  1.00
ATOM   1014  CA  ASN B 254      -8.433  -1.311   7.410  1.00  1.00
ATOM   1015  C   ASN B 254      -8.564  -0.155   6.427  1.00  1.00
ATOM   1016  O   ASN B 254      -9.206  -0.283   5.385  1.00  1.00
ATOM   1017  N   GLY B 255      -7.994   1.006   6.796  1.00  1.00
ATOM   1018  CA  GLY B 255      -8.094   2.220   5.994  1.00  1.00
ATOM   1019  C   GLY B 255      -7.335   2.077   4.681  1.00  1.00
ATOM   1020  O   GLY B 255      -7.819   2.484   3.626  1.00  1.00
ATOM   1021  N   ILE B 256      -6.042   1.620   4.770  1.00  1.00
ATOM   1022  CA  ILE B 256      -5.187   1.488   3.596  1.00  1.00
ATOM   1023  C   ILE B 256      -5.763   0.484   2.606  1.00  1.00
ATOM   1024  O   ILE B 256      -5.756   0.716   1.397  1.00  1.00
ATOM   1025  N   THR B 257      -6.296  -0.641   3.093  1.00  1.00
ATOM   1026  CA  THR B 257      -6.873  -1.661   2.226  1.00  1.00
ATOM   1027  C   THR B 257      -8.173  -1.178   1.595  1.00  1.00
ATOM   1028  O   THR B 257      -8.437  -1.435   0.421  1.00  1.00
ATOM   1029  N   ASN B 258      -8.955  -0.400   2.276  1.00  1.00
ATOM   1030  CA  ASN B 258     -10.152   0.226   1.729  1.00  1.00
ATOM   1031  C   ASN B 258      -9.801   1.222   0.631  1.00  1.00
ATOM   1032  O   ASN B 258     -10.490   1.308  -0.385  1.00  1.00
ATOM   1033  N   LYS B 259      -8.649   1.931   0.834  1.00  1.00
ATOM   1034  CA  LYS B 259      -8.161   2.877  -0.162  1.00  1.00
ATOM   1035  C   LYS B 259      -7.758   2.166  -1.447  1.00  1.00
ATOM   1036  O   LYS B 259      -8.049   2.637  -2.546  1.00  1.00
ATOM   1037  N   VAL B 260      -7.067   1.017  -1.316  1.00  1.00
ATOM   1038  CA  VAL B 260      -6.692   0.216  -2.475  1.00  1.00
ATOM   1039  C   VAL B 260      -7.922  -0.264  -3.234  1.00  1.00
ATOM   1040  O   VAL B 260      -7.965  -0.210  -4.463  1.00  1.00
ATOM   1041  N   ASN B 261      -8.931  -0.708  -2.486  1.00  1.00
ATOM   1042  CA  ASN B 261     -10.181  -1.191  -3.059  1.00  1.00
ATOM   1043  C   ASN B 261     -10.905  -0.084  -3.814  1.00  1.00
ATOM   1044  O   ASN B 261     -11.444  -0.308  -4.898  1.00  1.00
ATOM   1045  N   THR B 262     -10.950   1.111  -3.237  1.00  1.00
ATOM   1046  CA  THR B 262     -11.593   2.269  -3.848  1.00  1.00
ATOM   1047  C   THR B 262     -10.908   2.655  -5.153  1.00  1.00
ATOM   1048  O   THR B 262     -11.570   2.971  -6.142  1.00  1.00
ATOM   1049  N   VAL B 263      -9.581   2.709  -5.154  1.00  1.00
ATOM   1050  CA  VAL B 263      -8.802   3.001  -6.352  1.00  1.00
ATOM   1051  C   VAL B 263      -9.052   1.963  -7.438  1.00  1.00
ATOM   1052  O   VAL B 263      -9.206   2.302  -8.611  1.00  1.00
ATOM   1053  N   ILE B 264      -9.001   0.691  -7.077  1.00  1.00
ATOM   1054  CA  ILE B 264      -9.223  -0.399  -8.018  1.00  1.00
ATOM   1055  C   ILE B 264     -10.650  -0.387  -8.549  1.00  1.00
ATOM   1056  O   ILE B 264     -10.881  -0.587  -9.741  1.00  1.00
ATOM   1057  N   GLU B 265     -11.602  -0.122  -7.791  1.00  1.00
ATOM   1058  CA  GLU B 265     -13.028  -0.128  -8.095  1.00  1.00
ATOM   1059  C   GLU B 265     -13.361   0.875  -9.192  1.00  1.00
ATOM   1060  O   GLU B 265     -14.180   0.600 -10.069  1.00  1.00
ATOM   1061  N   LYS B 266     -12.707   1.941  -9.331  1.00  1.00
ATOM   1062  CA  LYS B 266     -13.024   3.034 -10.242  1.00  1.00
ATOM   1063  C   LYS B 266     -12.455   2.776 -11.631  1.00  1.00
ATOM   1064  O   LYS B 266     -13.077   3.111 -12.639  1.00  1.00
ATOM   1065  N   MET B 267     -11.403   2.070 -11.734  1.00  1.00
ATOM   1066  CA  MET B 267     -10.835   1.672 -13.017  1.00  1.00
ATOM   1067  C   MET B 267      -9.943   0.446 -12.868  1.00  1.00
ATOM   1068  O   MET B 267      -8.997   0.448 -12.080  1.00  1.00
ATOM   1069  N   ASN B 268     -10.482  -0.683 -13.598  1.00  1.00
ATOM   1070  CA  ASN B 268      -9.763  -1.943 -13.459  1.00  1.00
ATOM   1071  C   ASN B 268     -10.122  -2.910 -14.581  1.00  1.00
ATOM   1072  O   ASN B 268      -9.308  -3.741 -14.981  1.00  1.00
ATOM   1073  N   ILE B 269     -10.592  -2.676 -15.632  1.00  1.00
ATOM   1074  CA  ILE B 269     -11.010  -3.598 -16.681  1.00  1.00
ATOM   1075  C   ILE B 269     -11.377  -2.852 -17.957  1.00  1.00
ATOM   1076  O   ILE B 269     -11.863  -1.722 -17.909  1.00  1.00
ATOM   1077  N   GLN B 270     -11.013  -3.439 -19.044  1.00  1.00
ATOM   1078  CA  GLN B 270     -11.418  -3.075 -20.396  1.00  1.00
ATOM   1079  C   GLN B 270     -11.961  -4.280 -21.152  1.00  1.00
ATOM   1080  O   GLN B 270     -11.441  -5.389 -21.028  1.00  1.00
ATOM   1081  N   PHE B 271     -13.122  -4.171 -21.707  1.00  1.00
ATOM   1082  CA  PHE B 271     -13.650  -5.245 -22.540  1.00  1.00
ATOM   1083  C   PHE B 271     -12.961  -5.278 -23.898  1.00  1.00
ATOM   1084  O   PHE B 271     -12.548  -4.243 -24.421  1.00  1.00
ATOM   1085  N   THR B 272     -13.181  -6.222 -24.715  1.00  1.00
ATOM   1086  CA  THR B 272     -12.621  -6.354 -26.055  1.00  1.00
ATOM   1087  C   THR B 272     -12.553  -5.005 -26.759  1.00  1.00
ATOM   1088  O   THR B 272     -13.532  -4.258 -26.787  1.00  1.00
ATOM   1089  N   ALA B 273     -11.310  -4.732 -27.208  1.00  1.00
ATOM   1090  CA  ALA B 273     -10.910  -3.571 -27.993  1.00  1.00
ATOM   1091  C   ALA B 273      -9.980  -3.969 -29.131  1.00  1.00
ATOM   1092  O   ALA B 273      -8.985  -4.664 -28.919  1.00  1.00
ATOM   1093  N   VAL B 274     -10.455  -4.008 -30.316  1.00  1.00
ATOM   1094  CA  VAL B 274      -9.712  -4.447 -31.492  1.00  1.00
ATOM   1095  C   VAL B 274      -9.602  -3.330 -32.522  1.00  1.00
ATOM   1096  O   VAL B 274     -10.525  -2.532 -32.687  1.00  1.00
ATOM   1097  N   GLY B 275      -8.637  -3.218 -33.241  1.00  1.00
ATOM   1098  CA  GLY B 275      -8.450  -2.289 -34.349  1.00  1.00
ATOM   1099  C   GLY B 275      -9.632  -2.332 -35.309  1.00  1.00
ATOM   1100  O   GLY B 275     -10.180  -3.398 -35.588  1.00  1.00
ATOM   1101  N   LYS B 276      -9.743  -1.205 -36.088  1.00  1.00
ATOM   1102  CA  LYS B 276     -10.696  -1.133 -37.189  1.00  1.00
ATOM   1103  C   LYS B 276      -9.991  -1.243 -38.535  1.00  1.00
ATOM   1104  O   LYS B 276      -8.976  -0.588 -38.770  1.00  1.00
ATOM   1105  N   LEU B 277      -9.560  10.539 -37.315  1.00  1.00
ATOM   1106  CA  LEU B 277     -10.636  10.645 -36.336  1.00  1.00
ATOM   1107  C   LEU B 277     -10.627   9.460 -35.377  1.00  1.00
ATOM   1108  O   LEU B 277     -10.870   9.616 -34.180  1.00  1.00
ATOM   1109  N   ASN B 278     -10.527   8.241 -35.894  1.00  1.00
ATOM   1110  CA  ASN B 278     -10.427   7.044 -35.068  1.00  1.00
ATOM   1111  C   ASN B 278      -9.137   7.041 -34.257  1.00  1.00
ATOM   1112  O   ASN B 278      -9.122   6.625 -33.098  1.00  1.00
ATOM   1113  N   LYS B 279      -8.024   7.370 -34.873  1.00  1.00
ATOM   1114  CA  LYS B 279      -6.747   7.414 -34.172  1.00  1.00
ATOM   1115  C   LYS B 279      -6.734   8.517 -33.120  1.00  1.00
ATOM   1116  O   LYS B 279      -6.148   8.359 -32.049  1.00  1.00
ATOM   1117  N   LYS B 280      -7.358   9.688 -33.420  1.00  1.00
ATOM   1118  CA  LYS B 280      -7.452  10.792 -32.471  1.00  1.00
ATOM   1119  C   LYS B 280      -8.234  10.385 -31.229  1.00  1.00
ATOM   1120  O   LYS B 280      -7.883  10.764 -30.112  1.00  1.00
ATOM   1121  N   VAL B 281      -9.366   9.638 -31.426  1.00  1.00
ATOM   1122  CA  VAL B 281     -10.170   9.151 -30.312  1.00  1.00
ATOM   1123  C   VAL B 281      -9.379   8.180 -29.445  1.00  1.00
ATOM   1124  O   VAL B 281      -9.465   8.218 -28.217  1.00  1.00
ATOM   1125  N   ASP B 282      -8.739   7.170 -30.107  1.00  1.00
ATOM   1126  CA  ASP B 282      -7.950   6.185 -29.377  1.00  1.00
ATOM   1127  C   ASP B 282      -6.790   6.844 -28.642  1.00  1.00
ATOM   1128  O   ASP B 282      -6.486   6.495 -27.501  1.00  1.00
ATOM   1129  N   ASP B 283      -6.035   7.687 -29.249  1.00  1.00
ATOM   1130  CA  ASP B 283      -4.873   8.331 -28.650  1.00  1.00
ATOM   1131  C   ASP B 283      -5.286   9.302 -27.551  1.00  1.00
ATOM   1132  O   ASP B 283      -4.591   9.450 -26.546  1.00  1.00
ATOM   1133  N   GLY B 284      -6.423   9.953 -27.671  1.00  1.00
ATOM   1134  CA  GLY B 284      -6.888  10.922 -26.686  1.00  1.00
ATOM   1135  C   GLY B 284      -7.396  10.228 -25.429  1.00  1.00
ATOM   1136  O   GLY B 284      -7.202  10.719 -24.316  1.00  1.00
ATOM   1137  N   PHE B 285      -8.116   9.132 -25.548  1.00  1.00
ATOM   1138  CA  PHE B 285      -8.558   8.348 -24.400  1.00  1.00
ATOM   1139  C   PHE B 285      -7.373   7.743 -23.658  1.00  1.00
ATOM   1140  O   PHE B 285      -7.364   7.684 -22.428  1.00  1.00
ATOM   1141  N   LEU B 286      -6.403   7.242 -24.438  1.00  1.00
ATOM   1142  CA  LEU B 286      -5.189   6.668 -23.870  1.00  1.00
ATOM   1143  C   LEU B 286      -4.393   7.716 -23.099  1.00  1.00
ATOM   1144  O   LEU B 286      -3.825   7.427 -22.045  1.00  1.00
ATOM   1145  N   ASP B 287      -4.294   8.939 -23.637  1.00  1.00
ATOM   1146  CA  ASP B 287      -3.598  10.028 -22.964  1.00  1.00
ATOM   1147  C   ASP B 287      -4.250  10.356 -21.626  1.00  1.00
ATOM   1148  O   ASP B 287      -3.565  10.626 -20.640  1.00  1.00
ATOM   1149  N   ILE B 288      -5.587  10.394 -21.598  1.00  1.00
ATOM   1150  CA  ILE B 288      -6.345  10.748 -20.405  1.00  1.00
ATOM   1151  C   ILE B 288      -6.214   9.676 -19.330  1.00  1.00
ATOM   1152  O   ILE B 288      -6.072   9.985 -18.147  1.00  1.00
ATOM   1153  N   TRP B 289      -6.354   8.395 -19.728  1.00  1.00
ATOM   1154  CA  TRP B 289      -6.296   7.292 -18.776  1.00  1.00
ATOM   1155  C   TRP B 289      -4.886   7.108 -18.230  1.00  1.00
ATOM   1156  O   TRP B 289      -4.702   6.788 -17.055  1.00  1.00
ATOM   1157  N   THR B 290      -3.887   7.293 -19.026  1.00  1.00
ATOM   1158  CA  THR B 290      -2.503   7.242 -18.571  1.00  1.00
ATOM   1159  C   THR B 290      -2.228   8.312 -17.522  1.00  1.00
ATOM   1160  O   THR B 290      -1.533   8.064 -16.536  1.00  1.00
ATOM   1161  N   TYR B 291      -2.743   9.552 -17.819  1.00  1.00
ATOM   1162  CA  TYR B 291      -2.596  10.670 -16.895  1.00  1.00
ATOM   1163  C   TYR B 291      -3.332  10.405 -15.588  1.00  1.00
ATOM   1164  O   TYR B 291      -2.825  10.705 -14.507  1.00  1.00
ATOM   1165  N   ASN B 292      -4.546   9.916 -15.677  1.00  1.00
ATOM   1166  CA  ASN B 292      -5.407   9.652 -14.531  1.00  1.00
ATOM   1167  C   ASN B 292      -4.801   8.594 -13.618  1.00  1.00
ATOM   1168  O   ASN B 292      -4.864   8.707 -12.394  1.00  1.00
ATOM   1169  N   ALA B 293      -4.329   7.500 -14.199  1.00  1.00
ATOM   1170  CA  ALA B 293      -3.755   6.394 -13.443  1.00  1.00
ATOM   1171  C   ALA B 293      -2.500   6.829 -12.696  1.00  1.00
ATOM   1172  O   ALA B 293      -2.293   6.456 -11.541  1.00  1.00
ATOM   1173  N   GLU B 294      -1.598   7.478 -13.376  1.00  1.00
ATOM   1174  CA  GLU B 294      -0.334   7.891 -12.778  1.00  1.00
ATOM   1175  C   GLU B 294      -0.555   8.937 -11.692  1.00  1.00
ATOM   1176  O   GLU B 294       0.092   8.905 -10.646  1.00  1.00
ATOM   1177  N   LEU B 295      -1.404   9.896 -11.906  1.00  1.00
ATOM   1178  CA  LEU B 295      -1.659  10.976 -10.960  1.00  1.00
ATOM   1179  C   LEU B 295      -2.423  10.473  -9.740  1.00  1.00
ATOM   1180  O   LEU B 295      -2.188  10.923  -8.619  1.00  1.00
ATOM   1181  N   LEU B 296      -3.373   9.598  -9.916  1.00  1.00
ATOM   1182  CA  LEU B 296      -4.105   8.991  -8.811  1.00  1.00
ATOM   1183  C   LEU B 296      -3.161   8.277  -7.850  1.00  1.00
ATOM   1184  O   LEU B 296      -3.335   8.339  -6.633  1.00  1.00
ATOM   1185  N   VAL B 297      -2.202   7.533  -8.423  1.00  1.00
ATOM   1186  CA  VAL B 297      -1.234   6.798  -7.619  1.00  1.00
ATOM   1187  C   VAL B 297      -0.298   7.747  -6.880  1.00  1.00
ATOM   1188  O   VAL B 297       0.021   7.534  -5.710  1.00  1.00
ATOM   1189  N   LEU B 298       0.193   8.762  -7.589  1.00  1.00
ATOM   1190  CA  LEU B 298       1.107   9.731  -6.998  1.00  1.00
ATOM   1191  C   LEU B 298       0.442  10.490  -5.854  1.00  1.00
ATOM   1192  O   LEU B 298       1.059  10.739  -4.819  1.00  1.00
ATOM   1193  N   LEU B 299      -0.765  10.934  -6.045  1.00  1.00
ATOM   1194  CA  LEU B 299      -1.498  11.678  -5.026  1.00  1.00
ATOM   1195  C   LEU B 299      -1.820  10.796  -3.825  1.00  1.00
ATOM   1196  O   LEU B 299      -1.740  11.238  -2.679  1.00  1.00
ATOM   1197  N   GLU B 300      -2.326   9.577  -4.091  1.00  1.00
ATOM   1198  CA  GLU B 300      -2.672   8.652  -3.018  1.00  1.00
ATOM   1199  C   GLU B 300      -1.435   8.223  -2.239  1.00  1.00
ATOM   1200  O   GLU B 300      -1.485   8.053  -1.021  1.00  1.00
ATOM   1201  N   ASN B 301      -0.315   8.079  -2.901  1.00  1.00
ATOM   1202  CA  ASN B 301       0.942   7.720  -2.256  1.00  1.00
ATOM   1203  C   ASN B 301       1.361   8.775  -1.240  1.00  1.00
ATOM   1204  O   ASN B 301       1.847   8.449  -0.157  1.00  1.00
ATOM   1205  N   GLU B 302       1.282  10.040  -1.636  1.00  1.00
ATOM   1206  CA  GLU B 302       1.594  11.145  -0.737  1.00  1.00
ATOM   1207  C   GLU B 302       0.680  11.138   0.481  1.00  1.00
ATOM   1208  O   GLU B 302       1.122  11.393   1.602  1.00  1.00
ATOM   1209  N   ARG B 303      -0.596  10.883   0.272  1.00  1.00
ATOM   1210  CA  ARG B 303      -1.593  10.865   1.336  1.00  1.00
ATOM   1211  C   ARG B 303      -1.369   9.691   2.280  1.00  1.00
ATOM   1212  O   ARG B 303      -1.554   9.812   3.491  1.00  1.00
ATOM   1213  N   THR B 304      -0.993   8.535   1.747  1.00  1.00
ATOM   1214  CA  THR B 304      -0.731   7.329   2.523  1.00  1.00
ATOM   1215  C   THR B 304       0.430   7.536   3.487  1.00  1.00
ATOM   1216  O   THR B 304       0.385   7.088   4.633  1.00  1.00
ATOM   1217  N   LEU B 305       1.524   8.091   2.984  1.00  1.00
ATOM   1218  CA  LEU B 305       2.688   8.362   3.818  1.00  1.00
ATOM   1219  C   LEU B 305       2.360   9.370   4.914  1.00  1.00
ATOM   1220  O   LEU B 305       2.801   9.228   6.054  1.00  1.00
ATOM   1221  N   ASP B 306       1.581  10.372   4.567  1.00  1.00
ATOM   1222  CA  ASP B 306       1.170  11.375   5.542  1.00  1.00
ATOM   1223  C   ASP B 306       0.257  10.773   6.602  1.00  1.00
ATOM   1224  O   ASP B 306       0.345  11.119   7.780  1.00  1.00
ATOM   1225  N   PHE B 307      -0.609   9.818   6.166  1.00  1.00
ATOM   1226  CA  PHE B 307      -1.525   9.113   7.055  1.00  1.00
ATOM   1227  C   PHE B 307      -0.767   8.347   8.132  1.00  1.00
ATOM   1228  O   PHE B 307      -1.185   8.307   9.289  1.00  1.00
ATOM   1229  N   HIS B 308       0.270   7.620   7.716  1.00  1.00
ATOM   1230  CA  HIS B 308       1.117   6.878   8.643  1.00  1.00
ATOM   1231  C   HIS B 308       1.816   7.814   9.620  1.00  1.00
ATOM   1232  O   HIS B 308       1.926   7.516  10.809  1.00  1.00
ATOM   1233  N   ASP B 309       2.366   8.945   9.066  1.00  1.00
ATOM   1234  CA  ASP B 309       3.012   9.950   9.902  1.00  1.00
ATOM   1235  C   ASP B 309       2.058  10.474  10.968  1.00  1.00
ATOM   1236  O   ASP B 309       2.449  10.678  12.117  1.00  1.00
ATOM   1237  N   SER B 310       0.814  10.708  10.592  1.00  1.00
ATOM   1238  CA  SER B 310      -0.226  11.206  11.484  1.00  1.00
ATOM   1239  C   SER B 310      -0.519  10.210  12.599  1.00  1.00
ATOM   1240  O   SER B 310      -0.744  10.597  13.746  1.00  1.00
ATOM   1241  N   ASN B 311      -0.634   8.923  12.257  1.00  1.00
ATOM   1242  CA  ASN B 311      -0.928   7.856  13.207  1.00  1.00
ATOM   1243  C   ASN B 311       0.154   7.754  14.273  1.00  1.00
ATOM   1244  O   ASN B 311      -0.137   7.526  15.447  1.00  1.00
ATOM   1245  N   VAL B 312       1.420   7.870  13.826  1.00  1.00
ATOM   1246  CA  VAL B 312       2.543   7.852  14.756  1.00  1.00
ATOM   1247  C   VAL B 312       2.495   9.047  15.700  1.00  1.00
ATOM   1248  O   VAL B 312       2.742   8.915  16.898  1.00  1.00
ATOM   1249  N   LYS B 313       2.248  10.226  15.129  1.00  1.00
ATOM   1250  CA  LYS B 313       2.174  11.471  15.883  1.00  1.00
ATOM   1251  C   LYS B 313       1.071  11.414  16.933  1.00  1.00
ATOM   1252  O   LYS B 313       1.243  11.890  18.055  1.00  1.00
ATOM   1253  N   ASN B 314      -0.104  10.870  16.533  1.00  1.00
ATOM   1254  CA  ASN B 314      -1.256  10.769  17.422  1.00  1.00
ATOM   1255  C   ASN B 314      -0.994   9.782  18.552  1.00  1.00
ATOM   1256  O   ASN B 314      -1.427   9.993  19.685  1.00  1.00
ATOM   1257  N   LEU B 315      -0.382   8.646  18.271  1.00  1.00
ATOM   1258  CA  LEU B 315      -0.008   7.655  19.272  1.00  1.00
ATOM   1259  C   LEU B 315       0.950   8.245  20.301  1.00  1.00
ATOM   1260  O   LEU B 315       0.833   7.978  21.497  1.00  1.00
ATOM   1261  N   TYR B 316       1.857   9.063  19.822  1.00  1.00
ATOM   1262  CA  TYR B 316       2.830   9.727  20.680  1.00  1.00
ATOM   1263  C   TYR B 316       2.155  10.741  21.596  1.00  1.00
ATOM   1264  O   TYR B 316       2.495  10.850  22.774  1.00  1.00
ATOM   1265  N   GLU B 317       1.321  11.597  21.010  1.00  1.00
ATOM   1266  CA  GLU B 317       0.581  12.601  21.765  1.00  1.00
ATOM   1267  C   GLU B 317      -0.354  11.951  22.777  1.00  1.00
ATOM   1268  O   GLU B 317      -0.533  12.458  23.885  1.00  1.00
ATOM   1269  N   LYS B 318      -0.935  10.821  22.453  1.00  1.00
ATOM   1270  CA  LYS B 318      -1.810  10.065  23.340  1.00  1.00
ATOM   1271  C   LYS B 318      -1.069   9.619  24.595  1.00  1.00
ATOM   1272  O   LYS B 318      -1.620   9.648  25.696  1.00  1.00
ATOM   1273  N   VAL B 319       0.113   8.999  24.420  1.00  1.00
ATOM   1274  CA  VAL B 319       0.943   8.588  25.546  1.00  1.00
ATOM   1275  C   VAL B 319       1.394   9.790  26.366  1.00  1.00
ATOM   1276  O   VAL B 319       1.399   9.748  27.596  1.00  1.00
ATOM   1277  N   LYS B 320       1.772  10.860  25.649  1.00  1.00
ATOM   1278  CA  LYS B 320       2.233  12.071  26.318  1.00  1.00
ATOM   1279  C   LYS B 320       1.164  12.626  27.251  1.00  1.00
ATOM   1280  O   LYS B 320       1.463  13.065  28.362  1.00  1.00
ATOM   1281  N   SER B 321      -0.087  12.620  26.815  1.00  1.00
ATOM   1282  CA  SER B 321      -1.200  13.168  27.580  1.00  1.00
ATOM   1283  C   SER B 321      -1.572  12.254  28.741  1.00  1.00
ATOM   1284  O   SER B 321      -1.979  12.721  29.805  1.00  1.00
ATOM   1285  N   GLN B 322      -1.335  10.968  28.665  1.00  1.00
ATOM   1286  CA  GLN B 322      -1.593  10.047  29.766  1.00  1.00
ATOM   1287  C   GLN B 322      -0.579  10.233  30.888  1.00  1.00
ATOM   1288  O   GLN B 322      -0.923  10.155  32.067  1.00  1.00
ATOM   1289  N   LEU B 323       0.709  10.280  30.546  1.00  1.00
ATOM   1290  CA  LEU B 323       1.790  10.362  31.521  1.00  1.00
ATOM   1291  C   LEU B 323       1.896  11.764  32.111  1.00  1.00
ATOM   1292  O   LEU B 323       2.207  11.929  33.291  1.00  1.00
ATOM   1293  N   LYS B 324       1.478  12.734  31.597  1.00  1.00
ATOM   1294  CA  LYS B 324       1.618  14.100  32.088  1.00  1.00
ATOM   1295  C   LYS B 324       3.038  14.368  32.573  1.00  1.00
ATOM   1296  O   LYS B 324       3.916  14.722  31.786  1.00  1.00
ATOM   1297  N   ASN B 325       3.238  14.735  33.826  1.00  1.00
ATOM   1298  CA  ASN B 325       4.535  15.055  34.409  1.00  1.00
ATOM   1299  C   ASN B 325       5.084  13.882  35.211  1.00  1.00
ATOM   1300  O   ASN B 325       6.245  13.886  35.620  1.00  1.00
ATOM   1301  N   ASN B 326       4.453  12.723  35.183  1.00  1.00
ATOM   1302  CA  ASN B 326       4.969  11.496  35.778  1.00  1.00
ATOM   1303  C   ASN B 326       6.089  10.903  34.934  1.00  1.00
ATOM   1304  O   ASN B 326       6.967  10.210  35.448  1.00  1.00
ATOM   1305  N   ALA B 327       6.425  11.458  33.966  1.00  1.00
ATOM   1306  CA  ALA B 327       7.495  11.158  33.022  1.00  1.00
ATOM   1307  C   ALA B 327       8.032  12.429  32.376  1.00  1.00
ATOM   1308  O   ALA B 327       7.289  13.385  32.155  1.00  1.00
ATOM   1309  N   LYS B 328       9.206  12.322  31.795  1.00  1.00
ATOM   1310  CA  LYS B 328       9.857  13.406  31.069  1.00  1.00
ATOM   1311  C   LYS B 328      10.112  13.021  29.618  1.00  1.00
ATOM   1312  O   LYS B 328      10.491  11.888  29.323  1.00  1.00
ATOM   1313  N   GLU B 329       9.758  13.981  28.675  1.00  1.00
ATOM   1314  CA  GLU B 329      10.193  13.747  27.303  1.00  1.00
ATOM   1315  C   GLU B 329      11.708  13.851  27.180  1.00  1.00
ATOM   1316  O   GLU B 329      12.303  14.861  27.557  1.00  1.00
ATOM   1317  N   ILE B 330      12.336  12.751  26.655  1.00  1.00
ATOM   1318  CA  ILE B 330      13.788  12.643  26.580  1.00  1.00
ATOM   1319  C   ILE B 330      14.268  12.666  25.134  1.00  1.00
ATOM   1320  O   ILE B 330      15.413  13.021  24.855  1.00  1.00
ATOM   1321  N   GLY B 331      13.484  12.618  24.219  1.00  1.00
ATOM   1322  CA  GLY B 331      13.936  12.838  22.850  1.00  1.00
ATOM   1323  C   GLY B 331      13.606  11.646  21.962  1.00  1.00
ATOM   1324  O   GLY B 331      13.773  10.494  22.364  1.00  1.00
ATOM   1325  N   ASN B 332      13.398  11.956  20.715  1.00  1.00
ATOM   1326  CA  ASN B 332      13.396  10.838  19.779  1.00  1.00
ATOM   1327  C   ASN B 332      12.134   9.997  19.929  1.00  1.00
ATOM   1328  O   ASN B 332      12.100   8.834  19.526  1.00  1.00
ATOM   1329  N   GLY B 333      11.146  10.409  20.747  1.00  1.00
ATOM   1330  CA  GLY B 333       9.895   9.678  20.902  1.00  1.00
ATOM   1331  C   GLY B 333       9.932   8.778  22.131  1.00  1.00
ATOM   1332  O   GLY B 333       8.970   8.066  22.420  1.00  1.00
ATOM   1333  N   CYS B 334      10.738   9.108  23.077  1.00  1.00
ATOM   1334  CA  CYS B 334      10.939   8.334  24.296  1.00  1.00
ATOM   1335  C   CYS B 334      10.535   9.132  25.529  1.00  1.00
ATOM   1336  O   CYS B 334      10.761  10.339  25.600  1.00  1.00
ATOM   1337  N   PHE B 335       9.889   8.473  26.457  1.00  1.00
ATOM   1338  CA  PHE B 335       9.580   8.981  27.789  1.00  1.00
ATOM   1339  C   PHE B 335      10.360   8.228  28.859  1.00  1.00
ATOM   1340  O   PHE B 335      10.508   7.008  28.791  1.00  1.00
ATOM   1341  N   GLU B 336      10.899   8.957  29.791  1.00  1.00
ATOM   1342  CA  GLU B 336      11.548   8.395  30.969  1.00  1.00
ATOM   1343  C   GLU B 336      10.714   8.630  32.222  1.00  1.00
ATOM   1344  O   GLU B 336      10.303   9.756  32.504  1.00  1.00
ATOM   1345  N   PHE B 337      10.226   7.460  32.831  1.00  1.00
ATOM   1346  CA  PHE B 337       9.351   7.594  33.989  1.00  1.00
ATOM   1347  C   PHE B 337      10.114   8.117  35.199  1.00  1.00
ATOM   1348  O   PHE B 337      11.247   7.709  35.454  1.00  1.00
ATOM   1349  N   TYR B 338       9.328   8.878  36.052  1.00  1.00
ATOM   1350  CA  TYR B 338       9.874   9.327  37.327  1.00  1.00
ATOM   1351  C   TYR B 338       9.576   8.326  38.436  1.00  1.00
ATOM   1352  O   TYR B 338      10.197   8.359  39.499  1.00  1.00
ATOM   1353  N   HIS B 339       8.900   7.324  38.102  1.00  1.00
ATOM   1354  CA  HIS B 339       8.485   6.193  38.922  1.00  1.00
ATOM   1355  C   HIS B 339       8.905   4.871  38.291  1.00  1.00
ATOM   1356  O   HIS B 339       8.961   4.747  37.068  1.00  1.00
ATOM   1357  N   LYS B 340       8.948   3.793  39.070  1.00  1.00
ATOM   1358  CA  LYS B 340       9.086   2.451  38.517  1.00  1.00
ATOM   1359  C   LYS B 340       7.827   2.030  37.771  1.00  1.00
ATOM   1360  O   LYS B 340       6.721   2.106  38.308  1.00  1.00
ATOM   1361  N   CYS B 341       7.926   1.682  36.564  1.00  1.00
ATOM   1362  CA  CYS B 341       6.853   1.223  35.691  1.00  1.00
ATOM   1363  C   CYS B 341       7.115  -0.192  35.193  1.00  1.00
ATOM   1364  O   CYS B 341       8.038  -0.425  34.411  1.00  1.00
ATOM   1365  N   ASP B 342       6.596  -1.181  35.938  1.00  1.00
ATOM   1366  CA  ASP B 342       6.769  -2.583  35.574  1.00  1.00
ATOM   1367  C   ASP B 342       5.957  -2.934  34.334  1.00  1.00
ATOM   1368  O   ASP B 342       4.957  -2.284  34.030  1.00  1.00
ATOM   1369  N   ASN B 343       5.776  -4.162  33.995  1.00  1.00
ATOM   1370  CA  ASN B 343       5.061  -4.623  32.812  1.00  1.00
ATOM   1371  C   ASN B 343       3.560  -4.405  32.955  1.00  1.00
ATOM   1372  O   ASN B 343       2.875  -4.079  31.986  1.00  1.00
ATOM   1373  N   GLU B 344       2.959  -4.505  34.080  1.00  1.00
ATOM   1374  CA  GLU B 344       1.562  -4.138  34.278  1.00  1.00
ATOM   1375  C   GLU B 344       1.337  -2.657  34.003  1.00  1.00
ATOM   1376  O   GLU B 344       0.317  -2.270  33.433  1.00  1.00
ATOM   1377  N   CYS B 345       2.278  -1.808  34.507  1.00  1.00
ATOM   1378  CA  CYS B 345       2.211  -0.373  34.257  1.00  1.00
ATOM   1379  C   CYS B 345       2.382  -0.063  32.775  1.00  1.00
ATOM   1380  O   CYS B 345       1.709   0.812  32.232  1.00  1.00
ATOM   1381  N   MET B 346       3.366  -0.693  32.145  1.00  1.00
ATOM   1382  CA  MET B 346       3.656  -0.502  30.729  1.00  1.00
ATOM   1383  C   MET B 346       2.469  -0.908  29.864  1.00  1.00
ATOM   1384  O   MET B 346       2.137  -0.231  28.891  1.00  1.00
ATOM   1385  N   GLU B 347       1.835  -1.994  30.150  1.00  1.00
ATOM   1386  CA  GLU B 347       0.662  -2.462  29.421  1.00  1.00
ATOM   1387  C   GLU B 347      -0.484  -1.464  29.523  1.00  1.00
ATOM   1388  O   GLU B 347      -1.228  -1.259  28.563  1.00  1.00
ATOM   1389  N   SER B 348      -0.685  -0.854  30.676  1.00  1.00
ATOM   1390  CA  SER B 348      -1.682   0.193  30.865  1.00  1.00
ATOM   1391  C   SER B 348      -1.387   1.400  29.983  1.00  1.00
ATOM   1392  O   SER B 348      -2.302   2.037  29.461  1.00  1.00
ATOM   1393  N   VAL B 349      -0.122   1.776  29.832  1.00  1.00
ATOM   1394  CA  VAL B 349       0.260   2.829  28.897  1.00  1.00
ATOM   1395  C   VAL B 349      -0.061   2.434  27.462  1.00  1.00
ATOM   1396  O   VAL B 349      -0.560   3.245  26.681  1.00  1.00
ATOM   1397  N   ARG B 350       0.225   1.236  27.091  1.00  1.00
ATOM   1398  CA  ARG B 350       0.009   0.709  25.749  1.00  1.00
ATOM   1399  C   ARG B 350      -1.476   0.562  25.447  1.00  1.00
ATOM   1400  O   ARG B 350      -1.923   0.835  24.333  1.00  1.00
ATOM   1401  N   ASN B 351      -2.333   0.314  26.271  1.00  1.00
ATOM   1402  CA  ASN B 351      -3.758   0.090  26.058  1.00  1.00
ATOM   1403  C   ASN B 351      -4.578   1.288  26.519  1.00  1.00
ATOM   1404  O   ASN B 351      -5.764   1.398  26.205  1.00  1.00
ATOM   1405  N   GLY B 352      -4.013   2.323  26.961  1.00  1.00
ATOM   1406  CA  GLY B 352      -4.625   3.631  27.161  1.00  1.00
ATOM   1407  C   GLY B 352      -5.416   3.676  28.462  1.00  1.00
ATOM   1408  O   GLY B 352      -6.056   4.680  28.776  1.00  1.00
ATOM   1409  N   THR B 353      -4.950   3.074  29.501  1.00  1.00
ATOM   1410  CA  THR B 353      -5.585   3.041  30.813  1.00  1.00
ATOM   1411  C   THR B 353      -4.580   3.334  31.920  1.00  1.00
ATOM   1412  O   THR B 353      -4.926   3.339  33.101  1.00  1.00
ATOM   1413  N   TYR B 354      -3.516   4.074  31.562  1.00  1.00
ATOM   1414  CA  TYR B 354      -2.538   4.496  32.557  1.00  1.00
ATOM   1415  C   TYR B 354      -3.200   5.279  33.683  1.00  1.00
ATOM   1416  O   TYR B 354      -3.966   6.212  33.437  1.00  1.00
ATOM   1417  N   ASP B 355      -2.878   4.908  34.926  1.00  1.00
ATOM   1418  CA  ASP B 355      -3.380   5.602  36.106  1.00  1.00
ATOM   1419  C   ASP B 355      -2.352   6.590  36.643  1.00  1.00
ATOM   1420  O   ASP B 355      -1.384   6.200  37.295  1.00  1.00
ATOM   1421  N   TYR B 356      -2.579   7.949  36.323  1.00  1.00
ATOM   1422  CA  TYR B 356      -1.583   8.946  36.697  1.00  1.00
ATOM   1423  C   TYR B 356      -1.560   9.161  38.205  1.00  1.00
ATOM   1424  O   TYR B 356      -0.495   9.319  38.803  1.00  1.00
ATOM   1425  N   PRO B 357      -2.715   9.282  38.866  1.00  1.00
ATOM   1426  CA  PRO B 357      -2.807   9.513  40.302  1.00  1.00
ATOM   1427  C   PRO B 357      -2.142   8.388  41.085  1.00  1.00
ATOM   1428  O   PRO B 357      -1.528   8.622  42.126  1.00  1.00
ATOM   1429  N   LYS B 358      -2.083   7.213  40.647  1.00  1.00
ATOM   1430  CA  LYS B 358      -1.471   6.051  41.281  1.00  1.00
ATOM   1431  C   LYS B 358       0.026   6.255  41.477  1.00  1.00
ATOM   1432  O   LYS B 358       0.588   5.855  42.497  1.00  1.00
ATOM   1433  N   TYR B 359       0.736   6.834  40.547  1.00  1.00
ATOM   1434  CA  TYR B 359       2.186   6.973  40.609  1.00  1.00
ATOM   1435  C   TYR B 359       2.593   8.431  40.785  1.00  1.00
ATOM   1436  O   TYR B 359       3.732   8.728  41.146  1.00  1.00
ATOM   1437  N   SER B 360       1.722   9.305  40.970  1.00  1.00
ATOM   1438  CA  SER B 360       1.993  10.737  41.009  1.00  1.00
ATOM   1439  C   SER B 360       2.770  11.117  42.263  1.00  1.00
ATOM   1440  O   SER B 360       3.640  11.987  42.227  1.00  1.00
ATOM   1441  N   GLU B 361       2.554  10.543  43.420  1.00  1.00
ATOM   1442  CA  GLU B 361       3.311  10.842  44.629  1.00  1.00
ATOM   1443  C   GLU B 361       4.772  10.435  44.479  1.00  1.00
ATOM   1444  O   GLU B 361       5.673  11.146  44.924  1.00  1.00
ATOM   1445  N   GLU B 362       5.012   9.185  44.012  1.00  1.00
ATOM   1446  CA  GLU B 362       6.374   8.703  43.818  1.00  1.00
ATOM   1447  C   GLU B 362       7.107   9.529  42.768  1.00  1.00
ATOM   1448  O   GLU B 362       8.304   9.788  42.892  1.00  1.00
ATOM   1449  N   SER B 363       6.388   9.847  41.673  1.00  1.00
ATOM   1450  CA  SER B 363       6.962  10.668  40.614  1.00  1.00
ATOM   1451  C   SER B 363       7.399  12.027  41.146  1.00  1.00
ATOM   1452  O   SER B 363       8.434  12.558  40.745  1.00  1.00
ATOM   1453  N   LYS B 364       6.465  12.685  41.890  1.00  1.00
ATOM   1454  CA  LYS B 364       6.723  13.997  42.472  1.00  1.00
ATOM   1455  C   LYS B 364       8.001  13.989  43.301  1.00  1.00
ATOM   1456  O   LYS B 364       8.771  14.949  43.281  1.00  1.00
ATOM   1457  N   LEU B 365       8.173  12.976  44.156  1.00  1.00
ATOM   1458  CA  LEU B 365       9.363  12.849  44.990  1.00  1.00
ATOM   1459  C   LEU B 365      10.620  12.705  44.138  1.00  1.00
ATOM   1460  O   LEU B 365      11.682  13.220  44.490  1.00  1.00
ATOM   1461  N   ASN B 366      10.566  12.134  42.979  1.00  1.00
ATOM   1462  CA  ASN B 366      11.738  11.830  42.166  1.00  1.00
ATOM   1463  C   ASN B 366      12.148  13.029  41.321  1.00  1.00
ATOM   1464  O   ASN B 366      13.327  13.215  41.021  1.00  1.00
ATOM   1465  N   ARG B 367      11.253  13.670  40.629  1.00  1.00
ATOM   1466  CA  ARG B 367      11.609  14.834  39.827  1.00  1.00
ATOM   1467  C   ARG B 367      11.890  16.045  40.708  1.00  1.00
ATOM   1468  O   ARG B 367      11.175  16.297  41.679  1.00  1.00
