# Supplementary material for: ProteinDJ: A high‐performance and modular protein design pipeline
Source: Protein Sci. 2026 Jan 21;35(2):e70464. doi: 10.1002/pro.70464 (PMC12820799; doi:10.1002/pro.70464)
Supplement: Supplementary file 2 — DATA S1. Compressed archive containing input PDB and Bindsweeper YAML files used for benchmarking and comparison of sequence design methods. [file PRO-35-e70464-s001.zip › SupplementaryFile1/binderfolds/ha/fold_36.pdb]

ATOM      1  N   GLY A   1      11.371 -20.075   8.028  1.00  0.00
ATOM      2  CA  GLY A   1      10.201 -20.926   8.208  1.00  0.00
ATOM      3  C   GLY A   1       9.408 -20.518   9.443  1.00  0.00
ATOM      4  O   GLY A   1       8.178 -20.567   9.447  1.00  0.00
ATOM      5  N   GLY A   2      10.145 -20.045  10.481  1.00  0.00
ATOM      6  CA  GLY A   2       9.468 -19.548  11.673  1.00  0.00
ATOM      7  C   GLY A   2       8.759 -18.229  11.395  1.00  0.00
ATOM      8  O   GLY A   2       7.647 -17.999  11.869  1.00  0.00
ATOM      9  N   GLY A   3       9.434 -17.345  10.601  1.00  0.00
ATOM     10  CA  GLY A   3       8.776 -16.095  10.239  1.00  0.00
ATOM     11  C   GLY A   3       7.537 -16.351   9.390  1.00  0.00
ATOM     12  O   GLY A   3       6.515 -15.684   9.549  1.00  0.00
ATOM     13  N   GLY A   4       7.652 -17.366   8.492  1.00  0.00
ATOM     14  CA  GLY A   4       6.523 -17.725   7.643  1.00  0.00
ATOM     15  C   GLY A   4       5.382 -18.313   8.462  1.00  0.00
ATOM     16  O   GLY A   4       4.212 -18.019   8.215  1.00  0.00
ATOM     17  N   GLY A   5       5.676 -19.222   9.385  1.00  0.00
ATOM     18  CA  GLY A   5       4.652 -19.792  10.253  1.00  0.00
ATOM     19  C   GLY A   5       3.983 -18.715  11.097  1.00  0.00
ATOM     20  O   GLY A   5       2.767 -18.734  11.293  1.00  0.00
ATOM     21  N   GLY A   6       4.770 -17.814  11.671  1.00  0.00
ATOM     22  CA  GLY A   6       4.224 -16.728  12.477  1.00  0.00
ATOM     23  C   GLY A   6       3.308 -15.835  11.649  1.00  0.00
ATOM     24  O   GLY A   6       2.259 -15.398  12.122  1.00  0.00
ATOM     25  N   GLY A   7       3.774 -15.511  10.417  1.00  0.00
ATOM     26  CA  GLY A   7       2.976 -14.675   9.529  1.00  0.00
ATOM     27  C   GLY A   7       1.636 -15.327   9.213  1.00  0.00
ATOM     28  O   GLY A   7       0.603 -14.659   9.175  1.00  0.00
ATOM     29  N   GLY A   8       1.663 -16.608   8.926  1.00  0.00
ATOM     30  CA  GLY A   8       0.435 -17.339   8.641  1.00  0.00
ATOM     31  C   GLY A   8      -0.490 -17.357   9.851  1.00  0.00
ATOM     32  O   GLY A   8      -1.703 -17.197   9.720  1.00  0.00
ATOM     33  N   GLY A   9       0.073 -17.543  11.031  1.00  0.00
ATOM     34  CA  GLY A   9      -0.718 -17.520  12.256  1.00  0.00
ATOM     35  C   GLY A   9      -1.328 -16.144  12.491  1.00  0.00
ATOM     36  O   GLY A   9      -2.484 -16.029  12.899  1.00  0.00
ATOM     37  N   GLY A  10      -0.522 -15.083  12.267  1.00  0.00
ATOM     38  CA  GLY A  10      -1.013 -13.721  12.444  1.00  0.00
ATOM     39  C   GLY A  10      -2.185 -13.433  11.515  1.00  0.00
ATOM     40  O   GLY A  10      -3.154 -12.782  11.907  1.00  0.00
ATOM     41  N   GLY A  11      -2.047 -13.902  10.257  1.00  0.00
ATOM     42  CA  GLY A  11      -3.110 -13.704   9.279  1.00  0.00
ATOM     43  C   GLY A  11      -4.395 -14.397   9.713  1.00  0.00
ATOM     44  O   GLY A  11      -5.486 -13.841   9.587  1.00  0.00
ATOM     45  N   GLY A  12      -4.252 -15.622  10.208  1.00  0.00
ATOM     46  CA  GLY A  12      -5.407 -16.382  10.672  1.00  0.00
ATOM     47  C   GLY A  12      -6.054 -15.718  11.880  1.00  0.00
ATOM     48  O   GLY A  12      -7.279 -15.636  11.973  1.00  0.00
ATOM     49  N   GLY A  13      -5.226 -15.202  12.785  1.00  0.00
ATOM     50  CA  GLY A  13      -5.730 -14.539  13.982  1.00  0.00
ATOM     51  C   GLY A  13      -6.450 -13.243  13.631  1.00  0.00
ATOM     52  O   GLY A  13      -7.501 -12.934  14.192  1.00  0.00
ATOM     53  N   GLY A  14      -5.851 -12.462  12.684  1.00  0.00
ATOM     54  CA  GLY A  14      -6.454 -11.206  12.256  1.00  0.00
ATOM     55  C   GLY A  14      -7.814 -11.439  11.610  1.00  0.00
ATOM     56  O   GLY A  14      -8.758 -10.684  11.838  1.00  0.00
ATOM     57  N   GLY A  15      -7.880 -12.481  10.766  1.00  0.00
ATOM     58  CA  GLY A  15      -9.128 -12.817  10.091  1.00  0.00
ATOM     59  C   GLY A  15     -10.190 -13.266  11.087  1.00  0.00
ATOM     60  O   GLY A  15     -11.357 -12.891  10.975  1.00  0.00
ATOM     61  N   GLY A  16      -9.773 -14.078  12.058  1.00  0.00
ATOM     62  CA  GLY A  16     -10.695 -14.559  13.080  1.00  0.00
ATOM     63  C   GLY A  16     -11.196 -13.416  13.952  1.00  0.00
ATOM     64  O   GLY A  16     -12.375 -13.358  14.300  1.00  0.00
ATOM     65  N   GLY A  17     -10.324 -12.417  14.186  1.00  0.00
ATOM     66  CA  GLY A  17     -10.700 -11.270  15.004  1.00  0.00
ATOM     67  C   GLY A  17     -11.624 -10.329  14.241  1.00  0.00
ATOM     68  O   GLY A  17     -12.582  -9.795  14.801  1.00  0.00
ATOM     69  N   GLY A  18     -11.405 -10.137  12.948  1.00  0.00
ATOM     70  CA  GLY A  18     -12.203  -9.235  12.125  1.00  0.00
ATOM     71  C   GLY A  18     -13.575  -9.827  11.829  1.00  0.00
ATOM     72  O   GLY A  18     -14.586  -9.128  11.877  1.00  0.00
ATOM     73  N   GLY A  19     -13.551 -11.019  11.297  1.00  0.00
ATOM     74  CA  GLY A  19     -14.804 -11.708  11.009  1.00  0.00
ATOM     75  C   GLY A  19     -14.587 -13.209  10.866  1.00  0.00
ATOM     76  O   GLY A  19     -13.819 -13.657  10.015  1.00  0.00
ATOM     77  N   GLY A  20     -15.037 -13.960  11.853  1.00  0.00
ATOM     78  CA  GLY A  20     -14.842 -15.405  11.823  1.00  0.00
ATOM     79  C   GLY A  20     -15.784 -16.066  10.825  1.00  0.00
ATOM     80  O   GLY A  20     -15.410 -17.020  10.143  1.00  0.00
ATOM     81  N   GLY A  21     -17.015 -15.542  10.732  1.00  0.00
ATOM     82  CA  GLY A  21     -17.988 -16.045   9.769  1.00  0.00
ATOM     83  C   GLY A  21     -17.457 -15.944   8.345  1.00  0.00
ATOM     84  O   GLY A  21     -17.626 -16.862   7.543  1.00  0.00
ATOM     85  N   GLY A  22     -16.855 -14.793   8.018  1.00  0.00
ATOM     86  CA  GLY A  22     -16.272 -14.600   6.696  1.00  0.00
ATOM     87  C   GLY A  22     -15.175 -15.621   6.423  1.00  0.00
ATOM     88  O   GLY A  22     -15.067 -16.150   5.317  1.00  0.00
ATOM     89  N   GLY A  23     -14.285 -15.785   7.449  1.00  0.00
ATOM     90  CA  GLY A  23     -13.202 -16.750   7.303  1.00  0.00
ATOM     91  C   GLY A  23     -13.743 -18.144   7.013  1.00  0.00
ATOM     92  O   GLY A  23     -13.209 -18.865   6.169  1.00  0.00
ATOM     93  N   GLY A  24     -14.819 -18.507   7.700  1.00  0.00
ATOM     94  CA  GLY A  24     -15.416 -19.826   7.523  1.00  0.00
ATOM     95  C   GLY A  24     -16.126 -19.932   6.179  1.00  0.00
ATOM     96  O   GLY A  24     -16.023 -20.948   5.491  1.00  0.00
ATOM     97  N   GLY A  25     -16.778 -18.876   5.715  1.00  0.00
ATOM     98  CA  GLY A  25     -17.517 -18.873   4.459  1.00  0.00
ATOM     99  C   GLY A  25     -16.572 -18.820   3.265  1.00  0.00
ATOM    100  O   GLY A  25     -16.786 -19.501   2.261  1.00  0.00
ATOM    101  N   GLY A  26     -15.591 -17.940   3.279  1.00  0.00
ATOM    102  CA  GLY A  26     -14.661 -17.784   2.167  1.00  0.00
ATOM    103  C   GLY A  26     -13.337 -18.480   2.455  1.00  0.00
ATOM    104  O   GLY A  26     -12.409 -18.427   1.648  1.00  0.00
ATOM    105  N   GLY A  27     -13.358 -19.750   2.601  1.00  0.00
ATOM    106  CA  GLY A  27     -12.202 -20.551   2.985  1.00  0.00
ATOM    107  C   GLY A  27     -11.130 -20.525   1.902  1.00  0.00
ATOM    108  O   GLY A  27      -9.936 -20.486   2.198  1.00  0.00
ATOM    109  N   GLY A  28     -11.510 -20.541   0.624  1.00  0.00
ATOM    110  CA  GLY A  28     -10.553 -20.439  -0.471  1.00  0.00
ATOM    111  C   GLY A  28      -9.740 -19.154  -0.373  1.00  0.00
ATOM    112  O   GLY A  28      -8.527 -19.158  -0.586  1.00  0.00
ATOM    113  N   GLY A  29     -10.457 -18.013  -0.167  1.00  0.00
ATOM    114  CA  GLY A  29      -9.775 -16.732  -0.025  1.00  0.00
ATOM    115  C   GLY A  29      -8.896 -16.711   1.220  1.00  0.00
ATOM    116  O   GLY A  29      -7.796 -16.160   1.205  1.00  0.00
ATOM    117  N   GLY A  30      -9.373 -17.339   2.288  1.00  0.00
ATOM    118  CA  GLY A  30      -8.590 -17.425   3.514  1.00  0.00
ATOM    119  C   GLY A  30      -7.273 -18.154   3.278  1.00  0.00
ATOM    120  O   GLY A  30      -6.228 -17.749   3.787  1.00  0.00
ATOM    121  N   GLY A  31      -7.334 -19.259   2.513  1.00  0.00
ATOM    122  CA  GLY A  31      -6.133 -20.017   2.184  1.00  0.00
ATOM    123  C   GLY A  31      -5.145 -19.168   1.395  1.00  0.00
ATOM    124  O   GLY A  31      -3.939 -19.217   1.638  1.00  0.00
ATOM    125  N   GLY A  32      -5.635 -18.401   0.424  1.00  0.00
ATOM    126  CA  GLY A  32      -4.795 -17.508  -0.365  1.00  0.00
ATOM    127  C   GLY A  32      -4.109 -16.474   0.518  1.00  0.00
ATOM    128  O   GLY A  32      -2.934 -16.161   0.327  1.00  0.00
ATOM    129  N   GLY A  33      -4.882 -15.918   1.460  1.00  0.00
ATOM    130  CA  GLY A  33      -4.338 -14.927   2.380  1.00  0.00
ATOM    131  C   GLY A  33      -3.249 -15.529   3.258  1.00  0.00
ATOM    132  O   GLY A  33      -2.220 -14.900   3.506  1.00  0.00
ATOM    133  N   GLY A  34      -3.484 -16.745   3.705  1.00  0.00
ATOM    134  CA  GLY A  34      -2.504 -17.447   4.525  1.00  0.00
ATOM    135  C   GLY A  34      -1.229 -17.727   3.741  1.00  0.00
ATOM    136  O   GLY A  34      -0.123 -17.592   4.266  1.00  0.00
ATOM    137  N   GLY A  35      -1.382 -18.058   2.456  1.00  0.00
ATOM    138  CA  GLY A  35      -0.236 -18.300   1.588  1.00  0.00
ATOM    139  C   GLY A  35       0.588 -17.033   1.399  1.00  0.00
ATOM    140  O   GLY A  35       1.819 -17.074   1.415  1.00  0.00
ATOM    141  N   GLY A  36      -0.112 -15.891   1.221  1.00  0.00
ATOM    142  CA  GLY A  36       0.562 -14.609   1.048  1.00  0.00
ATOM    143  C   GLY A  36       1.372 -14.242   2.285  1.00  0.00
ATOM    144  O   GLY A  36       2.495 -13.749   2.180  1.00  0.00
ATOM    145  N   GLY A  37       0.736 -14.440   3.441  1.00  0.00
ATOM    146  CA  GLY A  37       1.400 -14.129   4.700  1.00  0.00
ATOM    147  C   GLY A  37       2.608 -15.030   4.924  1.00  0.00
ATOM    148  O   GLY A  37       3.659 -14.575   5.375  1.00  0.00
ATOM    149  N   GLY A  38       2.483 -16.263   4.533  1.00  0.00
ATOM    150  CA  GLY A  38       3.569 -17.227   4.666  1.00  0.00
ATOM    151  C   GLY A  38       4.735 -16.874   3.751  1.00  0.00
ATOM    152  O   GLY A  38       5.898 -17.012   4.130  1.00  0.00
ATOM    153  N   GLY A  39       4.387 -16.283   2.591  1.00  0.00
ATOM    154  CA  GLY A  39       5.402 -15.906   1.614  1.00  0.00
ATOM    155  C   GLY A  39       6.073 -14.592   1.996  1.00  0.00
ATOM    156  O   GLY A  39       7.277 -14.422   1.809  1.00  0.00
ATOM    157  N   GLY A  40       5.359 -13.722   2.744  1.00  0.00
ATOM    158  CA  GLY A  40       5.918 -12.404   3.018  1.00  0.00
ATOM    159  C   GLY A  40       6.241 -12.240   4.498  1.00  0.00
ATOM    160  O   GLY A  40       7.404 -12.105   4.878  1.00  0.00
ATOM    161  N   GLY A  41       5.626 -11.297   5.117  1.00  0.00
ATOM    162  CA  GLY A  41       5.785 -11.011   6.538  1.00  0.00
ATOM    163  C   GLY A  41       4.434 -10.911   7.234  1.00  0.00
ATOM    164  O   GLY A  41       3.404 -10.714   6.588  1.00  0.00
ATOM    165  N   GLY A  42       4.485 -10.668   8.497  1.00  0.00
ATOM    166  CA  GLY A  42       3.273 -10.597   9.304  1.00  0.00
ATOM    167  C   GLY A  42       2.365  -9.466   8.838  1.00  0.00
ATOM    168  O   GLY A  42       1.145  -9.617   8.788  1.00  0.00
ATOM    169  N   GLY A  43       2.974  -8.294   8.531  1.00  0.00
ATOM    170  CA  GLY A  43       2.175  -7.150   8.111  1.00  0.00
ATOM    171  C   GLY A  43       1.409  -7.454   6.830  1.00  0.00
ATOM    172  O   GLY A  43       0.251  -7.065   6.680  1.00  0.00
ATOM    173  N   GLY A  44       2.090  -8.254   5.936  1.00  0.00
ATOM    174  CA  GLY A  44       1.419  -8.637   4.699  1.00  0.00
ATOM    175  C   GLY A  44       0.232  -9.551   4.976  1.00  0.00
ATOM    176  O   GLY A  44      -0.826  -9.412   4.363  1.00  0.00
ATOM    177  N   GLY A  45       0.440 -10.475   5.960  1.00  0.00
ATOM    178  CA  GLY A  45      -0.634 -11.385   6.340  1.00  0.00
ATOM    179  C   GLY A  45      -1.824 -10.624   6.912  1.00  0.00
ATOM    180  O   GLY A  45      -2.974 -10.918   6.589  1.00  0.00
ATOM    181  N   GLY A  46      -1.566  -9.650   7.750  1.00  0.00
ATOM    182  CA  GLY A  46      -2.618  -8.847   8.361  1.00  0.00
ATOM    183  C   GLY A  46      -3.372  -8.038   7.314  1.00  0.00
ATOM    184  O   GLY A  46      -4.597  -7.931   7.362  1.00  0.00
ATOM    185  N   GLY A  47      -2.601  -7.495   6.351  1.00  0.00
ATOM    186  CA  GLY A  47      -3.197  -6.721   5.269  1.00  0.00
ATOM    187  C   GLY A  47      -4.122  -7.583   4.420  1.00  0.00
ATOM    188  O   GLY A  47      -5.214  -7.156   4.044  1.00  0.00
ATOM    189  N   GLY A  48      -3.609  -8.796   4.077  1.00  0.00
ATOM    190  CA  GLY A  48      -4.407  -9.716   3.275  1.00  0.00
ATOM    191  C   GLY A  48      -5.675 -10.130   4.011  1.00  0.00
ATOM    192  O   GLY A  48      -6.752 -10.201   3.418  1.00  0.00
ATOM    193  N   GLY A  49      -5.565 -10.382   5.295  1.00  0.00
ATOM    194  CA  GLY A  49      -6.718 -10.771   6.098  1.00  0.00
ATOM    195  C   GLY A  49      -7.736  -9.642   6.183  1.00  0.00
ATOM    196  O   GLY A  49      -8.942  -9.872   6.087  1.00  0.00
ATOM    197  N   GLY A  50      -7.269  -8.423   6.342  1.00  0.00
ATOM    198  CA  GLY A  50      -8.137  -7.253   6.405  1.00  0.00
ATOM    199  C   GLY A  50      -8.847  -7.022   5.077  1.00  0.00
ATOM    200  O   GLY A  50     -10.031  -6.686   5.046  1.00  0.00
ATOM    201  N   GLY A  51      -8.096  -7.206   3.973  1.00  0.00
ATOM    202  CA  GLY A  51      -8.669  -7.065   2.640  1.00  0.00
ATOM    203  C   GLY A  51      -9.818  -8.044   2.428  1.00  0.00
ATOM    204  O   GLY A  51     -10.848  -7.691   1.854  1.00  0.00
ATOM    205  N   GLY A  52      -9.600  -9.285   2.915  1.00  0.00
ATOM    206  CA  GLY A  52     -10.624 -10.315   2.794  1.00  0.00
ATOM    207  C   GLY A  52     -11.877  -9.942   3.575  1.00  0.00
ATOM    208  O   GLY A  52     -12.996 -10.110   3.091  1.00  0.00
ATOM    209  N   GLY A  53     -11.686  -9.396   4.759  1.00  0.00
ATOM    210  CA  GLY A  53     -12.808  -9.031   5.615  1.00  0.00
ATOM    211  C   GLY A  53     -13.512  -7.782   5.098  1.00  0.00
ATOM    212  O   GLY A  53     -14.740  -7.702   5.108  1.00  0.00
ATOM    213  N   GLY A  54     -12.772  -6.837   4.568  1.00  0.00
ATOM    214  CA  GLY A  54     -13.327  -5.592   4.050  1.00  0.00
ATOM    215  C   GLY A  54     -14.154  -5.838   2.795  1.00  0.00
ATOM    216  O   GLY A  54     -15.210  -5.234   2.608  1.00  0.00
ATOM    217  N   GLY A  55     -13.698  -6.679   1.901  1.00  0.00
ATOM    218  CA  GLY A  55     -14.362  -6.914   0.625  1.00  0.00
ATOM    219  C   GLY A  55     -15.136  -8.226   0.640  1.00  0.00
ATOM    220  O   GLY A  55     -15.953  -8.487  -0.243  1.00  0.00
ATOM    221  N   GLY A  56     -15.438  -8.722   1.799  1.00  0.00
ATOM    222  CA  GLY A  56     -16.157  -9.979   1.971  1.00  0.00
ATOM    223  C   GLY A  56     -17.507  -9.942   1.268  1.00  0.00
ATOM    224  O   GLY A  56     -17.930 -10.927   0.662  1.00  0.00
ATOM    225  N   GLY A  57     -18.080  -8.974   0.938  1.00  0.00
ATOM    226  CA  GLY A  57     -19.312  -8.860   0.167  1.00  0.00
ATOM    227  C   GLY A  57     -19.043  -8.999  -1.326  1.00  0.00
ATOM    228  O   GLY A  57     -19.824  -9.612  -2.053  1.00  0.00
ATOM    229  N   GLY A  58     -17.897  -8.513  -1.730  1.00  0.00
ATOM    230  CA  GLY A  58     -17.438  -8.711  -3.100  1.00  0.00
ATOM    231  C   GLY A  58     -16.248  -9.660  -3.150  1.00  0.00
ATOM    232  O   GLY A  58     -15.161  -9.285  -3.591  1.00  0.00
ATOM    233  N   GLY A  59     -16.493 -10.929  -3.266  1.00  0.00
ATOM    234  CA  GLY A  59     -15.452 -11.945  -3.164  1.00  0.00
ATOM    235  C   GLY A  59     -14.427 -11.797  -4.281  1.00  0.00
ATOM    236  O   GLY A  59     -13.231 -11.997  -4.069  1.00  0.00
ATOM    237  N   GLY A  60     -14.859 -11.405  -5.469  1.00  0.00
ATOM    238  CA  GLY A  60     -13.949 -11.214  -6.592  1.00  0.00
ATOM    239  C   GLY A  60     -12.962 -10.088  -6.315  1.00  0.00
ATOM    240  O   GLY A  60     -11.779 -10.192  -6.642  1.00  0.00
ATOM    241  N   GLY A  61     -13.481  -8.938  -5.807  1.00  0.00
ATOM    242  CA  GLY A  61     -12.616  -7.820  -5.451  1.00  0.00
ATOM    243  C   GLY A  61     -11.608  -8.222  -4.382  1.00  0.00
ATOM    244  O   GLY A  61     -10.445  -7.823  -4.431  1.00  0.00
ATOM    245  N   GLY A  62     -12.102  -9.038  -3.418  1.00  0.00
ATOM    246  CA  GLY A  62     -11.236  -9.524  -2.351  1.00  0.00
ATOM    247  C   GLY A  62     -10.105 -10.381  -2.906  1.00  0.00
ATOM    248  O   GLY A  62      -8.956 -10.260  -2.482  1.00  0.00
ATOM    249  N   GLY A  63     -10.461 -11.308  -3.807  1.00  0.00
ATOM    250  CA  GLY A  63      -9.479 -12.204  -4.406  1.00  0.00
ATOM    251  C   GLY A  63      -8.448 -11.429  -5.216  1.00  0.00
ATOM    252  O   GLY A  63      -7.260 -11.747  -5.193  1.00  0.00
ATOM    253  N   GLY A  64      -8.905 -10.366  -5.896  1.00  0.00
ATOM    254  CA  GLY A  64      -8.000  -9.538  -6.684  1.00  0.00
ATOM    255  C   GLY A  64      -6.976  -8.842  -5.797  1.00  0.00
ATOM    256  O   GLY A  64      -5.794  -8.772  -6.134  1.00  0.00
ATOM    257  N   GLY A  65      -7.519  -8.183  -4.709  1.00  0.00
ATOM    258  CA  GLY A  65      -6.630  -7.487  -3.787  1.00  0.00
ATOM    259  C   GLY A  65      -5.618  -8.443  -3.170  1.00  0.00
ATOM    260  O   GLY A  65      -4.439  -8.113  -3.036  1.00  0.00
ATOM    261  N   GLY A  66      -6.114  -9.614  -2.751  1.00  0.00
ATOM    262  CA  GLY A  66      -5.249 -10.618  -2.143  1.00  0.00
ATOM    263  C   GLY A  66      -4.194 -11.105  -3.128  1.00  0.00
ATOM    264  O   GLY A  66      -3.033 -11.295  -2.766  1.00  0.00
ATOM    265  N   GLY A  67      -4.572 -11.301  -4.365  1.00  0.00
ATOM    266  CA  GLY A  67      -3.647 -11.754  -5.396  1.00  0.00
ATOM    267  C   GLY A  67      -2.552 -10.724  -5.645  1.00  0.00
ATOM    268  O   GLY A  67      -1.387 -11.074  -5.828  1.00  0.00
ATOM    269  N   GLY A  68      -2.960  -9.429  -5.644  1.00  0.00
ATOM    270  CA  GLY A  68      -1.981  -8.363  -5.817  1.00  0.00
ATOM    271  C   GLY A  68      -0.966  -8.358  -4.682  1.00  0.00
ATOM    272  O   GLY A  68       0.231  -8.178  -4.907  1.00  0.00
ATOM    273  N   GLY A  69      -1.498  -8.524  -3.441  1.00  0.00
ATOM    274  CA  GLY A  69      -0.632  -8.550  -2.268  1.00  0.00
ATOM    275  C   GLY A  69       0.327  -9.732  -2.317  1.00  0.00
ATOM    276  O   GLY A  69       1.507  -9.600  -1.992  1.00  0.00
ATOM    277  N   GLY A  70      -0.188 -10.873  -2.744  1.00  0.00
ATOM    278  CA  GLY A  70       0.612 -12.088  -2.840  1.00  0.00
ATOM    279  C   GLY A  70       1.728 -11.933  -3.865  1.00  0.00
ATOM    280  O   GLY A  70       2.855 -12.374  -3.642  1.00  0.00
ATOM    281  N   GLY A  71       1.429 -11.289  -4.969  1.00  0.00
ATOM    282  CA  GLY A  71       2.443 -11.041  -5.987  1.00  0.00
ATOM    283  C   GLY A  71       3.566 -10.166  -5.445  1.00  0.00
ATOM    284  O   GLY A  71       4.742 -10.408  -5.719  1.00  0.00
ATOM    285  N   GLY A  72       3.158  -9.119  -4.680  1.00  0.00
ATOM    286  CA  GLY A  72       4.156  -8.238  -4.086  1.00  0.00
ATOM    287  C   GLY A  72       5.007  -8.980  -3.063  1.00  0.00
ATOM    288  O   GLY A  72       6.219  -8.777  -2.986  1.00  0.00
ATOM    289  N   GLY A  73       4.375  -9.820  -2.242  1.00  0.00
ATOM    290  CA  GLY A  73       5.101 -10.586  -1.236  1.00  0.00
ATOM    291  C   GLY A  73       6.119 -11.517  -1.882  1.00  0.00
ATOM    292  O   GLY A  73       7.229 -11.686  -1.375  1.00  0.00
ATOM    293  N   GLY A  74       5.730 -12.171  -2.937  1.00  0.00
ATOM    294  CA  GLY A  74       6.586 -13.117  -3.642  1.00  0.00
ATOM    295  C   GLY A  74       7.771 -12.412  -4.289  1.00  0.00
ATOM    296  O   GLY A  74       8.882 -12.942  -4.317  1.00  0.00
ATOM    297  N   GLY A  75       7.654 -11.220  -4.609  1.00  0.00
ATOM    298  CA  GLY A  75       8.800 -10.492  -5.140  1.00  0.00
ATOM    299  C   GLY A  75       9.545  -9.753  -4.035  1.00  0.00
ATOM    300  O   GLY A  75      10.775  -9.750  -3.998  1.00  0.00
ATOM    301  N   ALA B  76      16.393   4.992  34.981  1.00  1.00
ATOM    302  CA  ALA B  76      14.941   5.059  35.098  1.00  1.00
ATOM    303  C   ALA B  76      14.261   4.335  33.943  1.00  1.00
ATOM    304  O   ALA B  76      14.726   4.391  32.804  1.00  1.00
ATOM    305  N   ASP B  77      13.110   3.673  34.198  1.00  1.00
ATOM    306  CA  ASP B  77      12.397   3.015  33.109  1.00  1.00
ATOM    307  C   ASP B  77      12.049   4.002  32.003  1.00  1.00
ATOM    308  O   ASP B  77      11.669   5.142  32.272  1.00  1.00
ATOM    309  N   THR B  78      11.789   3.402  30.783  1.00  1.00
ATOM    310  CA  THR B  78      11.437   4.200  29.615  1.00  1.00
ATOM    311  C   THR B  78      10.449   3.461  28.721  1.00  1.00
ATOM    312  O   THR B  78      10.476   2.234  28.631  1.00  1.00
ATOM    313  N   ILE B  79       9.733   4.175  27.943  1.00  1.00
ATOM    314  CA  ILE B  79       8.847   3.766  26.860  1.00  1.00
ATOM    315  C   ILE B  79       8.953   4.715  25.673  1.00  1.00
ATOM    316  O   ILE B  79       9.035   5.931  25.844  1.00  1.00
ATOM    317  N   CYS B  80       9.150   4.201  24.504  1.00  1.00
ATOM    318  CA  CYS B  80       9.269   4.964  23.267  1.00  1.00
ATOM    319  C   CYS B  80       8.179   4.578  22.275  1.00  1.00
ATOM    320  O   CYS B  80       7.833   3.404  22.143  1.00  1.00
ATOM    321  N   ILE B  81       7.597   5.654  21.578  1.00  1.00
ATOM    322  CA  ILE B  81       6.663   5.448  20.478  1.00  1.00
ATOM    323  C   ILE B  81       7.384   5.451  19.136  1.00  1.00
ATOM    324  O   ILE B  81       8.158   6.361  18.839  1.00  1.00
ATOM    325  N   GLY B  82       7.340   4.372  18.402  1.00  1.00
ATOM    326  CA  GLY B  82       8.096   4.278  17.159  1.00  1.00
ATOM    327  C   GLY B  82       7.203   3.844  16.003  1.00  1.00
ATOM    328  O   GLY B  82       6.037   3.505  16.201  1.00  1.00
ATOM    329  N   TYR B  83       7.890   3.264  14.955  1.00  1.00
ATOM    330  CA  TYR B  83       7.280   2.746  13.736  1.00  1.00
ATOM    331  C   TYR B  83       8.074   1.573  13.178  1.00  1.00
ATOM    332  O   TYR B  83       9.298   1.523  13.305  1.00  1.00
ATOM    333  N   HIS B  84       7.413   0.756  12.350  1.00  1.00
ATOM    334  CA  HIS B  84       8.012  -0.411  11.714  1.00  1.00
ATOM    335  C   HIS B  84       9.062  -0.002  10.689  1.00  1.00
ATOM    336  O   HIS B  84       8.885   0.975   9.961  1.00  1.00
ATOM    337  N   ALA B  85      10.043  -0.839  10.524  1.00  1.00
ATOM    338  CA  ALA B  85      11.057  -0.862   9.476  1.00  1.00
ATOM    339  C   ALA B  85      11.425  -2.291   9.098  1.00  1.00
ATOM    340  O   ALA B  85      11.420  -3.187   9.941  1.00  1.00
ATOM    341  N   ASN B  86      11.700  -2.555   7.900  1.00  1.00
ATOM    342  CA  ASN B  86      12.086  -3.880   7.430  1.00  1.00
ATOM    343  C   ASN B  86      13.199  -3.794   6.393  1.00  1.00
ATOM    344  O   ASN B  86      13.426  -2.740   5.799  1.00  1.00
ATOM    345  N   ASN B  87      13.419  -4.864   5.668  1.00  1.00
ATOM    346  CA  ASN B  87      14.463  -4.952   4.655  1.00  1.00
ATOM    347  C   ASN B  87      13.897  -4.724   3.259  1.00  1.00
ATOM    348  O   ASN B  87      14.641  -4.479   2.309  1.00  1.00
ATOM    349  N   SER B  88      12.801  -4.174   3.087  1.00  1.00
ATOM    350  CA  SER B  88      12.214  -3.846   1.793  1.00  1.00
ATOM    351  C   SER B  88      13.036  -2.787   1.068  1.00  1.00
ATOM    352  O   SER B  88      13.440  -1.788   1.662  1.00  1.00
ATOM    353  N   THR B  89      13.188  -2.988  -0.250  1.00  1.00
ATOM    354  CA  THR B  89      13.903  -2.026  -1.079  1.00  1.00
ATOM    355  C   THR B  89      12.996  -1.445  -2.156  1.00  1.00
ATOM    356  O   THR B  89      13.275  -0.381  -2.709  1.00  1.00
ATOM    357  N   ASP B  90      11.680  -1.805  -2.066  1.00  1.00
ATOM    358  CA  ASP B  90      10.679  -1.234  -2.960  1.00  1.00
ATOM    359  C   ASP B  90      10.571   0.274  -2.776  1.00  1.00
ATOM    360  O   ASP B  90      10.621   0.777  -1.653  1.00  1.00
ATOM    361  N   THR B  91      10.401   0.970  -3.904  1.00  1.00
ATOM    362  CA  THR B  91      10.245   2.419  -3.884  1.00  1.00
ATOM    363  C   THR B  91       8.971   2.846  -4.603  1.00  1.00
ATOM    364  O   THR B  91       8.563   2.224  -5.584  1.00  1.00
ATOM    365  N   VAL B  92       8.466   3.939  -4.228  1.00  1.00
ATOM    366  CA  VAL B  92       7.330   4.631  -4.824  1.00  1.00
ATOM    367  C   VAL B  92       7.638   6.107  -5.045  1.00  1.00
ATOM    368  O   VAL B  92       8.405   6.710  -4.295  1.00  1.00
ATOM    369  N   ASP B  93       6.928   6.749  -5.885  1.00  1.00
ATOM    370  CA  ASP B  93       6.981   8.194  -6.075  1.00  1.00
ATOM    371  C   ASP B  93       5.740   8.870  -5.506  1.00  1.00
ATOM    372  O   ASP B  93       4.646   8.307  -5.534  1.00  1.00
ATOM    373  N   THR B  94       5.955  10.077  -5.023  1.00  1.00
ATOM    374  CA  THR B  94       4.878  10.975  -4.622  1.00  1.00
ATOM    375  C   THR B  94       4.893  12.256  -5.445  1.00  1.00
ATOM    376  O   THR B  94       5.941  12.679  -5.933  1.00  1.00
ATOM    377  N   VAL B  95       4.119  13.185  -5.235  1.00  1.00
ATOM    378  CA  VAL B  95       4.179  14.486  -5.891  1.00  1.00
ATOM    379  C   VAL B  95       5.360  15.304  -5.384  1.00  1.00
ATOM    380  O   VAL B  95       6.030  15.989  -6.156  1.00  1.00
ATOM    381  N   LEU B  96       5.766  15.189  -4.237  1.00  1.00
ATOM    382  CA  LEU B  96       6.856  15.948  -3.636  1.00  1.00
ATOM    383  C   LEU B  96       8.154  15.148  -3.643  1.00  1.00
ATOM    384  O   LEU B  96       9.239  15.707  -3.805  1.00  1.00
ATOM    385  N   GLU B  97       8.290  14.025  -3.928  1.00  1.00
ATOM    386  CA  GLU B  97       9.391  13.104  -3.670  1.00  1.00
ATOM    387  C   GLU B  97       9.392  11.953  -4.667  1.00  1.00
ATOM    388  O   GLU B  97       8.360  11.328  -4.909  1.00  1.00
ATOM    389  N   LYS B  98      10.564  11.682  -5.246  1.00  1.00
ATOM    390  CA  LYS B  98      10.759  10.506  -6.086  1.00  1.00
ATOM    391  C   LYS B  98      11.631   9.469  -5.390  1.00  1.00
ATOM    392  O   LYS B  98      12.676   9.798  -4.830  1.00  1.00
ATOM    393  N   ASN B  99      11.220   8.133  -5.642  1.00  1.00
ATOM    394  CA  ASN B  99      12.150   7.104  -5.194  1.00  1.00
ATOM    395  C   ASN B  99      12.176   7.008  -3.674  1.00  1.00
ATOM    396  O   ASN B  99      13.242   7.029  -3.059  1.00  1.00
ATOM    397  N   VAL B 100      11.017   7.102  -2.995  1.00  1.00
ATOM    398  CA  VAL B 100      10.827   6.817  -1.578  1.00  1.00
ATOM    399  C   VAL B 100      10.793   5.316  -1.317  1.00  1.00
ATOM    400  O   VAL B 100       9.996   4.591  -1.914  1.00  1.00
ATOM    401  N   THR B 101      11.842   4.847  -0.499  1.00  1.00
ATOM    402  CA  THR B 101      11.778   3.454  -0.075  1.00  1.00
ATOM    403  C   THR B 101      10.720   3.254   1.003  1.00  1.00
ATOM    404  O   THR B 101      10.686   3.982   1.995  1.00  1.00
ATOM    405  N   VAL B 102       9.868   2.281   0.848  1.00  1.00
ATOM    406  CA  VAL B 102       8.748   2.046   1.751  1.00  1.00
ATOM    407  C   VAL B 102       8.744   0.610   2.261  1.00  1.00
ATOM    408  O   VAL B 102       9.125  -0.314   1.544  1.00  1.00
ATOM    409  N   THR B 103       8.080   0.358   3.410  1.00  1.00
ATOM    410  CA  THR B 103       8.004  -0.967   4.013  1.00  1.00
ATOM    411  C   THR B 103       7.046  -1.868   3.244  1.00  1.00
ATOM    412  O   THR B 103       7.309  -3.056   3.060  1.00  1.00
ATOM    413  N   HIS B 104       6.052  -1.558   2.749  1.00  1.00
ATOM    414  CA  HIS B 104       5.025  -2.298   2.025  1.00  1.00
ATOM    415  C   HIS B 104       4.452  -1.469   0.882  1.00  1.00
ATOM    416  O   HIS B 104       4.290  -0.255   1.004  1.00  1.00
ATOM    417  N   SER B 105       4.246  -2.172  -0.245  1.00  1.00
ATOM    418  CA  SER B 105       3.689  -1.591  -1.461  1.00  1.00
ATOM    419  C   SER B 105       3.122  -2.668  -2.376  1.00  1.00
ATOM    420  O   SER B 105       3.551  -3.821  -2.334  1.00  1.00
ATOM    421  N   VAL B 106       2.425  -2.315  -3.383  1.00  1.00
ATOM    422  CA  VAL B 106       1.776  -3.188  -4.354  1.00  1.00
ATOM    423  C   VAL B 106       1.924  -2.643  -5.769  1.00  1.00
ATOM    424  O   VAL B 106       1.760  -1.445  -6.004  1.00  1.00
ATOM    425  N   ASN B 107       2.357  -3.571  -6.746  1.00  1.00
ATOM    426  CA  ASN B 107       2.363  -3.155  -8.143  1.00  1.00
ATOM    427  C   ASN B 107       0.960  -3.194  -8.736  1.00  1.00
ATOM    428  O   ASN B 107       0.247  -4.189  -8.603  1.00  1.00
ATOM    429  N   LEU B 108       0.549  -2.103  -9.400  1.00  1.00
ATOM    430  CA  LEU B 108      -0.768  -2.000 -10.019  1.00  1.00
ATOM    431  C   LEU B 108      -0.675  -2.117 -11.536  1.00  1.00
ATOM    432  O   LEU B 108      -1.643  -2.489 -12.200  1.00  1.00
ATOM    433  N   LEU B 109       0.397  -2.258 -12.091  1.00  1.00
ATOM    434  CA  LEU B 109       0.712  -2.345 -13.511  1.00  1.00
ATOM    435  C   LEU B 109       1.246  -3.727 -13.874  1.00  1.00
ATOM    436  O   LEU B 109       2.219  -4.201 -13.288  1.00  1.00
ATOM    437  N   GLU B 110       0.362  -4.471 -14.667  1.00  1.00
ATOM    438  CA  GLU B 110       0.764  -5.777 -15.175  1.00  1.00
ATOM    439  C   GLU B 110       1.620  -5.642 -16.428  1.00  1.00
ATOM    440  O   GLU B 110       1.291  -4.879 -17.336  1.00  1.00
ATOM    441  N   ASP B 111       2.772  -6.307 -16.442  1.00  1.00
ATOM    442  CA  ASP B 111       3.682  -6.221 -17.577  1.00  1.00
ATOM    443  C   ASP B 111       4.107  -7.606 -18.048  1.00  1.00
ATOM    444  O   ASP B 111       4.467  -7.793 -19.210  1.00  1.00
ATOM    445  N   SER B 112       3.532  -8.617 -17.500  1.00  1.00
ATOM    446  CA  SER B 112       3.774 -10.026 -17.787  1.00  1.00
ATOM    447  C   SER B 112       2.608 -10.640 -18.550  1.00  1.00
ATOM    448  O   SER B 112       1.445 -10.382 -18.239  1.00  1.00
ATOM    449  N   HIS B 113       2.891 -11.261 -19.636  1.00  1.00
ATOM    450  CA  HIS B 113       1.999 -12.107 -20.421  1.00  1.00
ATOM    451  C   HIS B 113       2.617 -13.477 -20.668  1.00  1.00
ATOM    452  O   HIS B 113       3.822 -13.595 -20.889  1.00  1.00
ATOM    453  N   ASN B 114       2.023 -14.456 -20.932  1.00  1.00
ATOM    454  CA  ASN B 114       2.476 -15.824 -21.150  1.00  1.00
ATOM    455  C   ASN B 114       2.911 -16.037 -22.594  1.00  1.00
ATOM    456  O   ASN B 114       3.610 -17.001 -22.906  1.00  1.00
ATOM    457  N   GLY B 115       3.003 -15.254 -23.437  1.00  1.00
ATOM    458  CA  GLY B 115       3.551 -15.306 -24.787  1.00  1.00
ATOM    459  C   GLY B 115       2.862 -16.379 -25.620  1.00  1.00
ATOM    460  O   GLY B 115       3.450 -16.929 -26.552  1.00  1.00
ATOM    461  N   LYS B 116       1.643 -16.722 -25.417  1.00  1.00
ATOM    462  CA  LYS B 116       0.879 -17.760 -26.099  1.00  1.00
ATOM    463  C   LYS B 116      -0.494 -17.249 -26.517  1.00  1.00
ATOM    464  O   LYS B 116      -1.108 -16.447 -25.813  1.00  1.00
ATOM    465  N   LEU B 117      -1.002 -17.740 -27.705  1.00  1.00
ATOM    466  CA  LEU B 117      -2.433 -17.634 -27.964  1.00  1.00
ATOM    467  C   LEU B 117      -3.207 -18.734 -27.245  1.00  1.00
ATOM    468  O   LEU B 117      -2.841 -19.907 -27.309  1.00  1.00
ATOM    469  N   CYS B 118      -4.203 -18.400 -26.527  1.00  1.00
ATOM    470  CA  CYS B 118      -4.938 -19.323 -25.671  1.00  1.00
ATOM    471  C   CYS B 118      -6.419 -19.344 -26.026  1.00  1.00
ATOM    472  O   CYS B 118      -6.985 -18.327 -26.428  1.00  1.00
ATOM    473  N   ARG B 119      -7.139 -20.409 -25.570  1.00  1.00
ATOM    474  CA  ARG B 119      -8.595 -20.339 -25.597  1.00  1.00
ATOM    475  C   ARG B 119      -9.114 -19.283 -24.630  1.00  1.00
ATOM    476  O   ARG B 119      -8.603 -19.141 -23.519  1.00  1.00
ATOM    477  N   LEU B 120     -10.263 -18.692 -25.026  1.00  1.00
ATOM    478  CA  LEU B 120     -10.984 -17.780 -24.147  1.00  1.00
ATOM    479  C   LEU B 120     -12.227 -18.443 -23.563  1.00  1.00
ATOM    480  O   LEU B 120     -13.115 -18.875 -24.298  1.00  1.00
ATOM    481  N   LYS B 121     -12.299 -18.555 -22.196  1.00  1.00
ATOM    482  CA  LYS B 121     -13.527 -19.133 -21.663  1.00  1.00
ATOM    483  C   LYS B 121     -13.766 -20.531 -22.221  1.00  1.00
ATOM    484  O   LYS B 121     -14.909 -20.957 -22.387  1.00  1.00
ATOM    485  N   GLY B 122     -12.642 -21.246 -22.738  1.00  1.00
ATOM    486  CA  GLY B 122     -12.717 -22.648 -23.134  1.00  1.00
ATOM    487  C   GLY B 122     -12.826 -22.788 -24.647  1.00  1.00
ATOM    488  O   GLY B 122     -12.541 -23.847 -25.204  1.00  1.00
ATOM    489  N   ILE B 123     -13.019 -21.849 -25.394  1.00  1.00
ATOM    490  CA  ILE B 123     -13.171 -21.828 -26.844  1.00  1.00
ATOM    491  C   ILE B 123     -11.894 -21.355 -27.525  1.00  1.00
ATOM    492  O   ILE B 123     -11.342 -20.311 -27.175  1.00  1.00
ATOM    493  N   ALA B 124     -11.404 -22.194 -28.523  1.00  1.00
ATOM    494  CA  ALA B 124     -10.214 -21.831 -29.282  1.00  1.00
ATOM    495  C   ALA B 124     -10.539 -20.805 -30.360  1.00  1.00
ATOM    496  O   ALA B 124     -11.550 -20.919 -31.054  1.00  1.00
ATOM    497  N   PRO B 125      -9.588 -19.876 -30.611  1.00  1.00
ATOM    498  CA  PRO B 125      -9.741 -18.932 -31.712  1.00  1.00
ATOM    499  C   PRO B 125      -9.749 -19.649 -33.055  1.00  1.00
ATOM    500  O   PRO B 125      -8.979 -20.584 -33.275  1.00  1.00
ATOM    501  N   SER B 126     -17.514 -22.003 -35.062  1.00  1.00
ATOM    502  CA  SER B 126     -17.440 -21.276 -33.800  1.00  1.00
ATOM    503  C   SER B 126     -15.996 -20.967 -33.427  1.00  1.00
ATOM    504  O   SER B 126     -15.105 -21.796 -33.614  1.00  1.00
ATOM    505  N   TRP B 127     -15.836 -19.805 -32.866  1.00  1.00
ATOM    506  CA  TRP B 127     -14.547 -19.352 -32.358  1.00  1.00
ATOM    507  C   TRP B 127     -14.716 -18.205 -31.370  1.00  1.00
ATOM    508  O   TRP B 127     -15.600 -17.363 -31.528  1.00  1.00
ATOM    509  N   SER B 128     -13.664 -17.965 -30.550  1.00  1.00
ATOM    510  CA  SER B 128     -13.702 -16.932 -29.523  1.00  1.00
ATOM    511  C   SER B 128     -13.038 -15.649 -30.007  1.00  1.00
ATOM    512  O   SER B 128     -13.342 -14.560 -29.521  1.00  1.00
ATOM    513  N   TYR B 129     -12.506 -15.547 -30.955  1.00  1.00
ATOM    514  CA  TYR B 129     -11.778 -14.498 -31.659  1.00  1.00
ATOM    515  C   TYR B 129     -11.189 -15.017 -32.964  1.00  1.00
ATOM    516  O   TYR B 129     -10.815 -16.185 -33.066  1.00  1.00
ATOM    517  N   ILE B 130     -10.883 -14.074 -33.873  1.00  1.00
ATOM    518  CA  ILE B 130     -10.116 -14.363 -35.079  1.00  1.00
ATOM    519  C   ILE B 130      -8.794 -13.607 -35.085  1.00  1.00
ATOM    520  O   ILE B 130      -8.734 -12.441 -34.695  1.00  1.00
ATOM    521  N   SER B 131     -16.927  -8.986 -36.600  1.00  1.00
ATOM    522  CA  SER B 131     -16.204  -9.069 -35.337  1.00  1.00
ATOM    523  C   SER B 131     -17.133  -9.456 -34.194  1.00  1.00
ATOM    524  O   SER B 131     -16.693  -9.994 -33.178  1.00  1.00
ATOM    525  N   SER B 132     -18.349  -9.411 -34.324  1.00  1.00
ATOM    526  CA  SER B 132     -19.355  -9.751 -33.326  1.00  1.00
ATOM    527  C   SER B 132     -20.102 -11.023 -33.707  1.00  1.00
ATOM    528  O   SER B 132     -20.821 -11.600 -32.891  1.00  1.00
ATOM    529  N   VAL B 133     -19.550 -11.822 -34.487  1.00  1.00
ATOM    530  CA  VAL B 133     -19.954 -13.183 -34.817  1.00  1.00
ATOM    531  C   VAL B 133     -19.150 -14.204 -34.023  1.00  1.00
ATOM    532  O   VAL B 133     -17.923 -14.240 -34.103  1.00  1.00
ATOM    533  N   SER B 134     -19.868 -15.082 -33.262  1.00  1.00
ATOM    534  CA  SER B 134     -19.214 -16.097 -32.445  1.00  1.00
ATOM    535  C   SER B 134     -19.310 -17.472 -33.095  1.00  1.00
ATOM    536  O   SER B 134     -18.441 -18.322 -32.902  1.00  1.00
ATOM    537  N   SER B 135     -20.132 -17.884 -33.701  1.00  1.00
ATOM    538  CA  SER B 135     -20.219 -19.115 -34.479  1.00  1.00
ATOM    539  C   SER B 135     -20.916 -18.875 -35.812  1.00  1.00
ATOM    540  O   SER B 135     -21.828 -18.054 -35.908  1.00  1.00
ATOM    541  N   SER B 136     -24.563 -16.273 -35.770  1.00  1.00
ATOM    542  CA  SER B 136     -24.734 -16.261 -34.322  1.00  1.00
ATOM    543  C   SER B 136     -23.891 -15.169 -33.676  1.00  1.00
ATOM    544  O   SER B 136     -22.696 -15.052 -33.948  1.00  1.00
ATOM    545  N   ARG B 137     -24.566 -14.155 -33.168  1.00  1.00
ATOM    546  CA  ARG B 137     -23.881 -12.995 -32.610  1.00  1.00
ATOM    547  C   ARG B 137     -23.447 -13.252 -31.173  1.00  1.00
ATOM    548  O   ARG B 137     -24.182 -13.853 -30.389  1.00  1.00
ATOM    549  N   GLY B 138     -22.324 -12.619 -30.822  1.00  1.00
ATOM    550  CA  GLY B 138     -21.746 -12.640 -29.484  1.00  1.00
ATOM    551  C   GLY B 138     -20.884 -11.409 -29.237  1.00  1.00
ATOM    552  O   GLY B 138     -20.112 -10.996 -30.103  1.00  1.00
ATOM    553  N   PHE B 139     -21.005 -10.800 -28.092  1.00  1.00
ATOM    554  CA  PHE B 139     -20.170  -9.658 -27.738  1.00  1.00
ATOM    555  C   PHE B 139     -18.809 -10.109 -27.224  1.00  1.00
ATOM    556  O   PHE B 139     -18.718 -10.994 -26.373  1.00  1.00
ATOM    557  N   GLY B 140     -17.756  -9.154 -27.689  1.00  1.00
ATOM    558  CA  GLY B 140     -16.457  -9.374 -27.063  1.00  1.00
ATOM    559  C   GLY B 140     -15.521 -10.136 -27.991  1.00  1.00
ATOM    560  O   GLY B 140     -14.316 -10.210 -27.749  1.00  1.00
ATOM    561  N   SER B 141     -16.015 -10.650 -29.113  1.00  1.00
ATOM    562  CA  SER B 141     -15.139 -11.169 -30.156  1.00  1.00
ATOM    563  C   SER B 141     -14.470 -10.038 -30.927  1.00  1.00
ATOM    564  O   SER B 141     -15.079  -8.997 -31.174  1.00  1.00
ATOM    565  N   GLY B 142     -13.580 -10.423 -31.829  1.00  1.00
ATOM    566  CA  GLY B 142     -12.792  -9.453 -32.580  1.00  1.00
ATOM    567  C   GLY B 142     -11.812 -10.147 -33.518  1.00  1.00
ATOM    568  O   GLY B 142     -11.480 -11.317 -33.328  1.00  1.00
ATOM    569  N   ILE B 143     -11.197  -9.403 -34.369  1.00  1.00
ATOM    570  CA  ILE B 143     -10.073  -9.840 -35.188  1.00  1.00
ATOM    571  C   ILE B 143      -8.781  -9.155 -34.762  1.00  1.00
ATOM    572  O   ILE B 143      -8.747  -7.940 -34.566  1.00  1.00
ATOM    573  N   ILE B 144      -7.787  -9.960 -34.487  1.00  1.00
ATOM    574  CA  ILE B 144      -6.458  -9.489 -34.118  1.00  1.00
ATOM    575  C   ILE B 144      -5.400 -10.017 -35.080  1.00  1.00
ATOM    576  O   ILE B 144      -5.499 -11.142 -35.570  1.00  1.00
ATOM    577  N   THR B 145      -4.366  -9.351 -35.269  1.00  1.00
ATOM    578  CA  THR B 145      -3.144  -9.810 -35.919  1.00  1.00
ATOM    579  C   THR B 145      -2.063 -10.133 -34.896  1.00  1.00
ATOM    580  O   THR B 145      -1.761  -9.323 -34.020  1.00  1.00
ATOM    581  N   SER B 146      -1.473 -11.404 -35.103  1.00  1.00
ATOM    582  CA  SER B 146      -0.568 -11.845 -34.049  1.00  1.00
ATOM    583  C   SER B 146       0.536 -12.734 -34.608  1.00  1.00
ATOM    584  O   SER B 146       0.301 -13.539 -35.510  1.00  1.00
ATOM    585  N   ASN B 147       1.702 -12.669 -33.950  1.00  1.00
ATOM    586  CA  ASN B 147       2.804 -13.540 -34.341  1.00  1.00
ATOM    587  C   ASN B 147       3.017 -14.651 -33.321  1.00  1.00
ATOM    588  O   ASN B 147       3.725 -15.623 -33.586  1.00  1.00
ATOM    589  N   ALA B 148       2.308 -14.734 -32.347  1.00  1.00
ATOM    590  CA  ALA B 148       2.299 -15.742 -31.293  1.00  1.00
ATOM    591  C   ALA B 148       1.826 -17.089 -31.823  1.00  1.00
ATOM    592  O   ALA B 148       0.901 -17.159 -32.633  1.00  1.00
ATOM    593  N   SER B 149       2.156 -18.183 -31.045  1.00  1.00
ATOM    594  CA  SER B 149       1.700 -19.520 -31.404  1.00  1.00
ATOM    595  C   SER B 149       0.566 -19.978 -30.496  1.00  1.00
ATOM    596  O   SER B 149       0.602 -19.763 -29.285  1.00  1.00
ATOM    597  N   MET B 150      -0.345 -20.822 -31.082  1.00  1.00
ATOM    598  CA  MET B 150      -1.407 -21.389 -30.260  1.00  1.00
ATOM    599  C   MET B 150      -0.875 -22.494 -29.358  1.00  1.00
ATOM    600  O   MET B 150      -0.147 -23.379 -29.808  1.00  1.00
ATOM    601  N   HIS B 151      -1.220 -22.473 -28.132  1.00  1.00
ATOM    602  CA  HIS B 151      -0.935 -23.494 -27.131  1.00  1.00
ATOM    603  C   HIS B 151      -2.217 -24.013 -26.492  1.00  1.00
ATOM    604  O   HIS B 151      -3.172 -23.263 -26.296  1.00  1.00
ATOM    605  N   GLU B 152      -2.198 -25.189 -25.939  1.00  1.00
ATOM    606  CA  GLU B 152      -3.329 -25.675 -25.159  1.00  1.00
ATOM    607  C   GLU B 152      -3.412 -24.970 -23.811  1.00  1.00
ATOM    608  O   GLU B 152      -2.582 -25.194 -22.930  1.00  1.00
ATOM    609  N   CYS B 153      -3.882 -23.825 -23.826  1.00  1.00
ATOM    610  CA  CYS B 153      -4.079 -22.951 -22.676  1.00  1.00
ATOM    611  C   CYS B 153      -5.440 -22.269 -22.728  1.00  1.00
ATOM    612  O   CYS B 153      -5.941 -21.943 -23.804  1.00  1.00
ATOM    613  N   ASN B 154      -5.934 -21.784 -21.695  1.00  1.00
ATOM    614  CA  ASN B 154      -7.163 -21.024 -21.506  1.00  1.00
ATOM    615  C   ASN B 154      -6.910 -19.759 -20.695  1.00  1.00
ATOM    616  O   ASN B 154      -6.249 -19.798 -19.657  1.00  1.00
ATOM    617  N   THR B 155      -7.607 -18.652 -21.195  1.00  1.00
ATOM    618  CA  THR B 155      -7.407 -17.363 -20.546  1.00  1.00
ATOM    619  C   THR B 155      -8.691 -16.542 -20.544  1.00  1.00
ATOM    620  O   THR B 155      -9.504 -16.643 -21.463  1.00  1.00
ATOM    621  N   LYS B 156      -8.777 -15.550 -19.764  1.00  1.00
ATOM    622  CA  LYS B 156      -9.856 -14.571 -19.699  1.00  1.00
ATOM    623  C   LYS B 156      -9.484 -13.291 -20.436  1.00  1.00
ATOM    624  O   LYS B 156     -10.354 -12.566 -20.918  1.00  1.00
ATOM    625  N   CYS B 157      -8.268 -13.226 -20.856  1.00  1.00
ATOM    626  CA  CYS B 157      -7.641 -12.053 -21.454  1.00  1.00
ATOM    627  C   CYS B 157      -6.559 -12.454 -22.448  1.00  1.00
ATOM    628  O   CYS B 157      -5.706 -13.290 -22.149  1.00  1.00
ATOM    629  N   GLN B 158      -6.726 -12.064 -23.690  1.00  1.00
ATOM    630  CA  GLN B 158      -5.802 -12.344 -24.782  1.00  1.00
ATOM    631  C   GLN B 158      -5.415 -11.068 -25.518  1.00  1.00
ATOM    632  O   GLN B 158      -6.262 -10.219 -25.797  1.00  1.00
ATOM    633  N   THR B 159      -4.153 -10.788 -25.560  1.00  1.00
ATOM    634  CA  THR B 159      -3.551  -9.769 -26.411  1.00  1.00
ATOM    635  C   THR B 159      -2.824 -10.398 -27.593  1.00  1.00
ATOM    636  O   THR B 159      -2.224 -11.466 -27.468  1.00  1.00
ATOM    637  N   PRO B 160      -2.383  -9.644 -28.556  1.00  1.00
ATOM    638  CA  PRO B 160      -1.655 -10.158 -29.710  1.00  1.00
ATOM    639  C   PRO B 160      -0.257 -10.619 -29.319  1.00  1.00
ATOM    640  O   PRO B 160       0.265 -11.588 -29.872  1.00  1.00
ATOM    641  N   LEU B 161       0.246 -10.395 -28.264  1.00  1.00
ATOM    642  CA  LEU B 161       1.574 -10.761 -27.786  1.00  1.00
ATOM    643  C   LEU B 161       1.515 -11.984 -26.878  1.00  1.00
ATOM    644  O   LEU B 161       2.452 -12.781 -26.831  1.00  1.00
ATOM    645  N   GLY B 162       0.359 -12.264 -26.303  1.00  1.00
ATOM    646  CA  GLY B 162       0.222 -13.312 -25.299  1.00  1.00
ATOM    647  C   GLY B 162      -1.002 -13.079 -24.422  1.00  1.00
ATOM    648  O   GLY B 162      -1.434 -11.942 -24.233  1.00  1.00
ATOM    649  N   ALA B 163      -1.372 -14.133 -23.633  1.00  1.00
ATOM    650  CA  ALA B 163      -2.486 -14.019 -22.699  1.00  1.00
ATOM    651  C   ALA B 163      -2.029 -13.447 -21.363  1.00  1.00
ATOM    652  O   ALA B 163      -0.950 -13.778 -20.872  1.00  1.00
ATOM    653  N   ILE B 164      -2.971 -12.731 -20.723  1.00  1.00
ATOM    654  CA  ILE B 164      -2.751 -12.157 -19.401  1.00  1.00
ATOM    655  C   ILE B 164      -3.606 -12.853 -18.350  1.00  1.00
ATOM    656  O   ILE B 164      -4.808 -13.040 -18.538  1.00  1.00
ATOM    657  N   ASN B 165      -3.012 -13.356 -17.345  1.00  1.00
ATOM    658  CA  ASN B 165      -3.670 -13.903 -16.165  1.00  1.00
ATOM    659  C   ASN B 165      -3.327 -13.097 -14.919  1.00  1.00
ATOM    660  O   ASN B 165      -2.167 -13.024 -14.515  1.00  1.00
ATOM    661  N   SER B 166      -4.223 -11.964 -14.696  1.00  1.00
ATOM    662  CA  SER B 166      -3.840 -10.976 -13.694  1.00  1.00
ATOM    663  C   SER B 166      -5.065 -10.316 -13.075  1.00  1.00
ATOM    664  O   SER B 166      -6.090 -10.143 -13.735  1.00  1.00
ATOM    665  N   SER B 167      -4.934  -9.915 -11.778  1.00  1.00
ATOM    666  CA  SER B 167      -5.976  -9.176 -11.075  1.00  1.00
ATOM    667  C   SER B 167      -5.623  -7.698 -10.964  1.00  1.00
ATOM    668  O   SER B 167      -6.494  -6.857 -10.742  1.00  1.00
ATOM    669  N   LEU B 168      -4.431  -7.374 -11.451  1.00  1.00
ATOM    670  CA  LEU B 168      -4.015  -5.978 -11.507  1.00  1.00
ATOM    671  C   LEU B 168      -4.963  -5.154 -12.372  1.00  1.00
ATOM    672  O   LEU B 168      -5.324  -5.563 -13.476  1.00  1.00
ATOM    673  N   PRO B 169      -5.134  -3.892 -12.019  1.00  1.00
ATOM    674  CA  PRO B 169      -6.066  -3.001 -12.699  1.00  1.00
ATOM    675  C   PRO B 169      -5.464  -2.452 -13.986  1.00  1.00
ATOM    676  O   PRO B 169      -6.163  -2.272 -14.983  1.00  1.00
ATOM    677  N   TYR B 170      -4.333  -2.339 -14.244  1.00  1.00
ATOM    678  CA  TYR B 170      -3.640  -1.750 -15.383  1.00  1.00
ATOM    679  C   TYR B 170      -2.631  -2.723 -15.978  1.00  1.00
ATOM    680  O   TYR B 170      -2.039  -3.533 -15.264  1.00  1.00
ATOM    681  N   GLN B 171      -2.382  -2.493 -17.288  1.00  1.00
ATOM    682  CA  GLN B 171      -1.364  -3.209 -18.047  1.00  1.00
ATOM    683  C   GLN B 171      -0.772  -2.330 -19.141  1.00  1.00
ATOM    684  O   GLN B 171      -1.476  -1.531 -19.757  1.00  1.00
ATOM    685  N   ASN B 172       0.454  -2.467 -19.426  1.00  1.00
ATOM    686  CA  ASN B 172       1.187  -1.753 -20.465  1.00  1.00
ATOM    687  C   ASN B 172       1.714  -2.711 -21.525  1.00  1.00
ATOM    688  O   ASN B 172       2.166  -2.288 -22.589  1.00  1.00
ATOM    689  N   ILE B 173       1.008  -3.859 -21.694  1.00  1.00
ATOM    690  CA  ILE B 173       1.410  -4.877 -22.657  1.00  1.00
ATOM    691  C   ILE B 173       0.910  -4.540 -24.056  1.00  1.00
ATOM    692  O   ILE B 173       1.627  -4.715 -25.041  1.00  1.00
ATOM    693  N   HIS B 174      -0.270  -4.203 -24.325  1.00  1.00
ATOM    694  CA  HIS B 174      -0.935  -4.048 -25.613  1.00  1.00
ATOM    695  C   HIS B 174      -2.336  -3.475 -25.443  1.00  1.00
ATOM    696  O   HIS B 174      -3.058  -3.839 -24.515  1.00  1.00
ATOM    697  N   PRO B 175      -2.697  -2.565 -26.443  1.00  1.00
ATOM    698  CA  PRO B 175      -4.013  -1.940 -26.374  1.00  1.00
ATOM    699  C   PRO B 175      -5.071  -2.810 -27.041  1.00  1.00
ATOM    700  O   PRO B 175      -6.235  -2.806 -26.639  1.00  1.00
ATOM    701  N   VAL B 176      -4.746  -3.680 -27.851  1.00  1.00
ATOM    702  CA  VAL B 176      -5.617  -4.706 -28.412  1.00  1.00
ATOM    703  C   VAL B 176      -5.823  -5.851 -27.429  1.00  1.00
ATOM    704  O   VAL B 176      -4.860  -6.445 -26.943  1.00  1.00
ATOM    705  N   THR B 177      -7.128  -6.045 -27.036  1.00  1.00
ATOM    706  CA  THR B 177      -7.490  -7.009 -26.003  1.00  1.00
ATOM    707  C   THR B 177      -8.777  -7.741 -26.360  1.00  1.00
ATOM    708  O   THR B 177      -9.707  -7.151 -26.910  1.00  1.00
ATOM    709  N   ILE B 178      -8.754  -9.036 -26.118  1.00  1.00
ATOM    710  CA  ILE B 178      -9.940  -9.878 -26.217  1.00  1.00
ATOM    711  C   ILE B 178     -10.362 -10.399 -24.849  1.00  1.00
ATOM    712  O   ILE B 178      -9.537 -10.898 -24.084  1.00  1.00
ATOM    713  N   GLY B 179     -11.456  -9.957 -24.322  1.00  1.00
ATOM    714  CA  GLY B 179     -11.985 -10.556 -23.103  1.00  1.00
ATOM    715  C   GLY B 179     -12.042  -9.540 -21.970  1.00  1.00
ATOM    716  O   GLY B 179     -11.584  -8.406 -22.116  1.00  1.00
ATOM    717  N   GLU B 180     -12.004  -9.738 -20.878  1.00  1.00
ATOM    718  CA  GLU B 180     -11.877  -8.957 -19.653  1.00  1.00
ATOM    719  C   GLU B 180     -10.417  -8.795 -19.251  1.00  1.00
ATOM    720  O   GLU B 180      -9.721  -9.777 -18.995  1.00  1.00
ATOM    721  N   CYS B 181      -9.819  -7.687 -19.800  1.00  1.00
ATOM    722  CA  CYS B 181      -8.397  -7.413 -19.629  1.00  1.00
ATOM    723  C   CYS B 181      -8.173  -6.193 -18.745  1.00  1.00
ATOM    724  O   CYS B 181      -8.937  -5.229 -18.797  1.00  1.00
ATOM    725  N   PRO B 182      -6.943  -6.119 -17.965  1.00  1.00
ATOM    726  CA  PRO B 182      -6.599  -4.847 -17.340  1.00  1.00
ATOM    727  C   PRO B 182      -6.627  -3.710 -18.353  1.00  1.00
ATOM    728  O   PRO B 182      -6.152  -3.857 -19.479  1.00  1.00
ATOM    729  N   LYS B 183      -6.950  -2.444 -17.764  1.00  1.00
ATOM    730  CA  LYS B 183      -6.894  -1.243 -18.589  1.00  1.00
ATOM    731  C   LYS B 183      -5.481  -0.989 -19.098  1.00  1.00
ATOM    732  O   LYS B 183      -4.522  -0.999 -18.327  1.00  1.00
ATOM    733  N   TYR B 184      -5.392  -0.713 -20.481  1.00  1.00
ATOM    734  CA  TYR B 184      -4.089  -0.390 -21.049  1.00  1.00
ATOM    735  C   TYR B 184      -3.721   1.066 -20.793  1.00  1.00
ATOM    736  O   TYR B 184      -4.549   1.963 -20.956  1.00  1.00
ATOM    737  N   VAL B 185      -2.460   1.255 -20.393  1.00  1.00
ATOM    738  CA  VAL B 185      -1.845   2.563 -20.200  1.00  1.00
ATOM    739  C   VAL B 185      -0.399   2.568 -20.677  1.00  1.00
ATOM    740  O   VAL B 185       0.306   1.564 -20.564  1.00  1.00
ATOM    741  N   ARG B 186       0.122   3.671 -21.040  1.00  1.00
ATOM    742  CA  ARG B 186       1.485   3.829 -21.532  1.00  1.00
ATOM    743  C   ARG B 186       2.481   3.898 -20.381  1.00  1.00
ATOM    744  O   ARG B 186       3.638   3.502 -20.524  1.00  1.00
ATOM    745  N   SER B 187       2.151   3.719 -19.233  1.00  1.00
ATOM    746  CA  SER B 187       2.999   3.841 -18.053  1.00  1.00
ATOM    747  C   SER B 187       3.988   2.686 -17.964  1.00  1.00
ATOM    748  O   SER B 187       3.631   1.531 -18.198  1.00  1.00
ATOM    749  N   ALA B 188       5.198   3.045 -17.336  1.00  1.00
ATOM    750  CA  ALA B 188       6.253   2.060 -17.130  1.00  1.00
ATOM    751  C   ALA B 188       6.259   1.552 -15.694  1.00  1.00
ATOM    752  O   ALA B 188       6.548   0.382 -15.440  1.00  1.00
ATOM    753  N   LYS B 189       5.615   2.185 -14.828  1.00  1.00
ATOM    754  CA  LYS B 189       5.533   1.916 -13.398  1.00  1.00
ATOM    755  C   LYS B 189       4.332   2.616 -12.774  1.00  1.00
ATOM    756  O   LYS B 189       4.013   3.752 -13.123  1.00  1.00
ATOM    757  N   LEU B 190       3.589   1.834 -11.976  1.00  1.00
ATOM    758  CA  LEU B 190       2.441   2.197 -11.154  1.00  1.00
ATOM    759  C   LEU B 190       2.410   1.386  -9.863  1.00  1.00
ATOM    760  O   LEU B 190       2.385   0.156  -9.892  1.00  1.00
ATOM    761  N   ARG B 191       3.141   1.826  -8.885  1.00  1.00
ATOM    762  CA  ARG B 191       3.302   1.183  -7.586  1.00  1.00
ATOM    763  C   ARG B 191       2.712   2.037  -6.472  1.00  1.00
ATOM    764  O   ARG B 191       2.937   3.246  -6.418  1.00  1.00
ATOM    765  N   MET B 192       1.670   1.475  -5.788  1.00  1.00
ATOM    766  CA  MET B 192       1.025   2.161  -4.674  1.00  1.00
ATOM    767  C   MET B 192       1.633   1.740  -3.342  1.00  1.00
ATOM    768  O   MET B 192       1.792   0.550  -3.070  1.00  1.00
ATOM    769  N   VAL B 193       2.133   2.786  -2.517  1.00  1.00
ATOM    770  CA  VAL B 193       2.585   2.412  -1.182  1.00  1.00
ATOM    771  C   VAL B 193       1.406   2.105  -0.267  1.00  1.00
ATOM    772  O   VAL B 193       0.409   2.827  -0.262  1.00  1.00
ATOM    773  N   THR B 194       1.611   1.012   0.568  1.00  1.00
ATOM    774  CA  THR B 194       0.592   0.645   1.545  1.00  1.00
ATOM    775  C   THR B 194       1.129   0.752   2.966  1.00  1.00
ATOM    776  O   THR B 194       0.395   1.099   3.892  1.00  1.00
ATOM    777  N   GLY B 195       2.436   0.725   3.073  1.00  1.00
ATOM    778  CA  GLY B 195       3.087   0.921   4.363  1.00  1.00
ATOM    779  C   GLY B 195       3.670   2.323   4.479  1.00  1.00
ATOM    780  O   GLY B 195       3.702   3.074   3.504  1.00  1.00
ATOM    781  N   LEU B 196       4.669   2.516   5.151  1.00  1.00
ATOM    782  CA  LEU B 196       5.287   3.794   5.484  1.00  1.00
ATOM    783  C   LEU B 196       6.745   3.834   5.038  1.00  1.00
ATOM    784  O   LEU B 196       7.423   2.807   5.007  1.00  1.00
ATOM    785  N   ARG B 197       7.314   5.077   5.050  1.00  1.00
ATOM    786  CA  ARG B 197       8.742   5.236   4.802  1.00  1.00
ATOM    787  C   ARG B 197       9.556   4.235   5.611  1.00  1.00
ATOM    788  O   ARG B 197       9.376   4.107   6.822  1.00  1.00
ATOM    789  N   ASN B 198      10.416   3.460   4.841  1.00  1.00
ATOM    790  CA  ASN B 198      11.296   2.490   5.482  1.00  1.00
ATOM    791  C   ASN B 198      12.631   3.121   5.858  1.00  1.00
ATOM    792  O   ASN B 198      13.311   3.706   5.016  1.00  1.00
ATOM    793  N   ILE B 199      12.951   3.175   7.105  1.00  1.00
ATOM    794  CA  ILE B 199      14.153   3.765   7.682  1.00  1.00
ATOM    795  C   ILE B 199      14.805   2.820   8.682  1.00  1.00
ATOM    796  O   ILE B 199      14.319   2.653   9.801  1.00  1.00
ATOM    797  N   PRO B 200      15.368   1.681   8.230  1.00  1.00
ATOM    798  CA  PRO B 200      15.913   0.664   9.122  1.00  1.00
ATOM    799  C   PRO B 200      17.231   1.119   9.735  1.00  1.00
ATOM    800  O   PRO B 200      18.022   1.808   9.090  1.00  1.00
ATOM    801  N   GLY B 201       7.946  14.890   7.213  1.00  1.00
ATOM    802  CA  GLY B 201       6.583  14.681   6.739  1.00  1.00
ATOM    803  C   GLY B 201       5.634  15.725   7.315  1.00  1.00
ATOM    804  O   GLY B 201       5.880  16.277   8.388  1.00  1.00
ATOM    805  N   LEU B 202       4.371  15.699   6.865  1.00  1.00
ATOM    806  CA  LEU B 202       3.402  16.689   7.321  1.00  1.00
ATOM    807  C   LEU B 202       3.205  16.613   8.831  1.00  1.00
ATOM    808  O   LEU B 202       3.034  17.634   9.497  1.00  1.00
ATOM    809  N   PHE B 203       3.228  15.700   9.556  1.00  1.00
ATOM    810  CA  PHE B 203       2.982  15.568  10.987  1.00  1.00
ATOM    811  C   PHE B 203       4.282  15.628  11.777  1.00  1.00
ATOM    812  O   PHE B 203       4.301  16.066  12.928  1.00  1.00
ATOM    813  N   GLY B 204       5.360  15.302  11.323  1.00  1.00
ATOM    814  CA  GLY B 204       6.647  15.641  11.918  1.00  1.00
ATOM    815  C   GLY B 204       7.163  14.508  12.796  1.00  1.00
ATOM    816  O   GLY B 204       8.311  14.527  13.239  1.00  1.00
ATOM    817  N   ALA B 205       6.553  13.310  12.651  1.00  1.00
ATOM    818  CA  ALA B 205       6.966  12.193  13.493  1.00  1.00
ATOM    819  C   ALA B 205       7.864  11.229  12.728  1.00  1.00
ATOM    820  O   ALA B 205       8.830  10.699  13.276  1.00  1.00
ATOM    821  N   ILE B 206       7.417  10.642  11.623  1.00  1.00
ATOM    822  CA  ILE B 206       8.245   9.756  10.815  1.00  1.00
ATOM    823  C   ILE B 206       9.342  10.530  10.095  1.00  1.00
ATOM    824  O   ILE B 206       9.068  11.499   9.387  1.00  1.00
ATOM    825  N   ALA B 207      10.627  10.013  10.209  1.00  1.00
ATOM    826  CA  ALA B 207      11.732  10.751   9.608  1.00  1.00
ATOM    827  C   ALA B 207      11.724  12.210  10.046  1.00  1.00
ATOM    828  O   ALA B 207      11.410  13.102   9.258  1.00  1.00
ATOM    829  N   GLY B 208      11.316  12.404  11.295  1.00  1.00
ATOM    830  CA  GLY B 208      11.265  13.724  11.912  1.00  1.00
ATOM    831  C   GLY B 208      11.844  13.696  13.321  1.00  1.00
ATOM    832  O   GLY B 208      12.752  14.463  13.644  1.00  1.00
ATOM    833  N   PHE B 209      10.910  13.779  14.382  1.00  1.00
ATOM    834  CA  PHE B 209      11.403  13.766  15.754  1.00  1.00
ATOM    835  C   PHE B 209      11.652  12.343  16.237  1.00  1.00
ATOM    836  O   PHE B 209      12.395  12.123  17.194  1.00  1.00
ATOM    837  N   ILE B 210      10.947  11.376  15.708  1.00  1.00
ATOM    838  CA  ILE B 210      11.381   9.986  15.780  1.00  1.00
ATOM    839  C   ILE B 210      12.252   9.619  14.586  1.00  1.00
ATOM    840  O   ILE B 210      11.771   9.538  13.456  1.00  1.00
ATOM    841  N   GLU B 211      13.491   9.767  14.581  1.00  1.00
ATOM    842  CA  GLU B 211      14.414   9.765  13.452  1.00  1.00
ATOM    843  C   GLU B 211      14.423   8.413  12.750  1.00  1.00
ATOM    844  O   GLU B 211      14.506   8.341  11.524  1.00  1.00
ATOM    845  N   GLY B 212      14.221   7.330  13.129  1.00  1.00
ATOM    846  CA  GLY B 212      14.356   6.068  12.412  1.00  1.00
ATOM    847  C   GLY B 212      13.224   5.111  12.763  1.00  1.00
ATOM    848  O   GLY B 212      12.689   5.148  13.871  1.00  1.00
ATOM    849  N   GLY B 213      13.156   4.012  12.049  1.00  1.00
ATOM    850  CA  GLY B 213      12.203   2.943  12.319  1.00  1.00
ATOM    851  C   GLY B 213      12.836   1.838  13.155  1.00  1.00
ATOM    852  O   GLY B 213      14.018   1.531  13.001  1.00  1.00
ATOM    853  N   TRP B 214      12.003   0.823  13.474  1.00  1.00
ATOM    854  CA  TRP B 214      12.441  -0.336  14.242  1.00  1.00
ATOM    855  C   TRP B 214      12.227  -1.627  13.462  1.00  1.00
ATOM    856  O   TRP B 214      11.093  -2.001  13.162  1.00  1.00
ATOM    857  N   THR B 215      13.342  -2.344  13.144  1.00  1.00
ATOM    858  CA  THR B 215      13.204  -3.627  12.466  1.00  1.00
ATOM    859  C   THR B 215      12.783  -4.722  13.438  1.00  1.00
ATOM    860  O   THR B 215      12.049  -5.640  13.075  1.00  1.00
ATOM    861  N   GLY B 216      12.844  -4.419  14.721  1.00  1.00
ATOM    862  CA  GLY B 216      12.526  -5.369  15.780  1.00  1.00
ATOM    863  C   GLY B 216      11.039  -5.351  16.109  1.00  1.00
ATOM    864  O   GLY B 216      10.481  -6.349  16.564  1.00  1.00
ATOM    865  N   MET B 217      10.319  -4.373  15.845  1.00  1.00
ATOM    866  CA  MET B 217       8.862  -4.346  15.870  1.00  1.00
ATOM    867  C   MET B 217       8.278  -4.930  14.591  1.00  1.00
ATOM    868  O   MET B 217       8.349  -4.315  13.527  1.00  1.00
ATOM    869  N   ILE B 218       7.946  -6.211  14.628  1.00  1.00
ATOM    870  CA  ILE B 218       7.609  -6.984  13.439  1.00  1.00
ATOM    871  C   ILE B 218       6.117  -7.284  13.380  1.00  1.00
ATOM    872  O   ILE B 218       5.536  -7.387  12.300  1.00  1.00
ATOM    873  N   ASP B 219       5.259  -6.837  14.214  1.00  1.00
ATOM    874  CA  ASP B 219       3.859  -7.241  14.247  1.00  1.00
ATOM    875  C   ASP B 219       2.938  -6.063  13.958  1.00  1.00
ATOM    876  O   ASP B 219       1.848  -6.233  13.412  1.00  1.00
ATOM    877  N   GLY B 220       3.277  -5.002  13.551  1.00  1.00
ATOM    878  CA  GLY B 220       2.463  -3.890  13.073  1.00  1.00
ATOM    879  C   GLY B 220       3.334  -2.721  12.632  1.00  1.00
ATOM    880  O   GLY B 220       4.489  -2.605  13.041  1.00  1.00
ATOM    881  N   TRP B 221       2.596  -1.620  12.185  1.00  1.00
ATOM    882  CA  TRP B 221       3.280  -0.432  11.689  1.00  1.00
ATOM    883  C   TRP B 221       3.629   0.518  12.827  1.00  1.00
ATOM    884  O   TRP B 221       4.693   1.137  12.828  1.00  1.00
ATOM    885  N   TYR B 222       2.973   0.722  13.778  1.00  1.00
ATOM    886  CA  TYR B 222       3.204   1.571  14.940  1.00  1.00
ATOM    887  C   TYR B 222       3.113   0.771  16.233  1.00  1.00
ATOM    888  O   TYR B 222       2.340  -0.181  16.332  1.00  1.00
ATOM    889  N   GLY B 223       3.911   1.399  17.305  1.00  1.00
ATOM    890  CA  GLY B 223       3.850   0.704  18.586  1.00  1.00
ATOM    891  C   GLY B 223       4.843   1.293  19.579  1.00  1.00
ATOM    892  O   GLY B 223       5.700   2.097  19.213  1.00  1.00
ATOM    893  N   TYR B 224       5.387   0.335  20.468  1.00  1.00
ATOM    894  CA  TYR B 224       6.137   0.765  21.643  1.00  1.00
ATOM    895  C   TYR B 224       7.392  -0.077  21.834  1.00  1.00
ATOM    896  O   TYR B 224       7.416  -1.259  21.491  1.00  1.00
ATOM    897  N   HIS B 225       8.408   0.548  22.330  1.00  1.00
ATOM    898  CA  HIS B 225       9.607  -0.068  22.886  1.00  1.00
ATOM    899  C   HIS B 225       9.778   0.288  24.357  1.00  1.00
ATOM    900  O   HIS B 225       9.606   1.442  24.750  1.00  1.00
ATOM    901  N   HIS B 226       9.877  -0.623  25.242  1.00  1.00
ATOM    902  CA  HIS B 226      10.002  -0.342  26.667  1.00  1.00
ATOM    903  C   HIS B 226      11.284  -0.938  27.236  1.00  1.00
ATOM    904  O   HIS B 226      11.724  -2.006  26.812  1.00  1.00
ATOM    905  N   GLN B 227      11.736  -0.413  28.284  1.00  1.00
ATOM    906  CA  GLN B 227      12.902  -0.761  29.089  1.00  1.00
ATOM    907  C   GLN B 227      12.619  -0.579  30.574  1.00  1.00
ATOM    908  O   GLN B 227      12.112   0.460  30.997  1.00  1.00
ATOM    909  N   ASN B 228      12.525  -1.628  31.328  1.00  1.00
ATOM    910  CA  ASN B 228      12.306  -1.588  32.769  1.00  1.00
ATOM    911  C   ASN B 228      13.111  -2.668  33.479  1.00  1.00
ATOM    912  O   ASN B 228      13.452  -3.692  32.886  1.00  1.00
ATOM    913  N   GLU B 229      13.069  -2.756  34.759  1.00  1.00
ATOM    914  CA  GLU B 229      13.793  -3.764  35.525  1.00  1.00
ATOM    915  C   GLU B 229      13.533  -5.162  34.979  1.00  1.00
ATOM    916  O   GLU B 229      14.435  -5.998  34.934  1.00  1.00
ATOM    917  N   GLN B 230      12.470  -5.531  34.554  1.00  1.00
ATOM    918  CA  GLN B 230      12.056  -6.827  34.029  1.00  1.00
ATOM    919  C   GLN B 230      12.498  -7.001  32.581  1.00  1.00
ATOM    920  O   GLN B 230      12.748  -8.118  32.129  1.00  1.00
ATOM    921  N   GLY B 231      13.146  -6.255  31.940  1.00  1.00
ATOM    922  CA  GLY B 231      13.669  -6.466  30.595  1.00  1.00
ATOM    923  C   GLY B 231      13.340  -5.290  29.685  1.00  1.00
ATOM    924  O   GLY B 231      12.814  -4.272  30.136  1.00  1.00
ATOM    925  N   SER B 232      13.564  -5.653  28.311  1.00  1.00
ATOM    926  CA  SER B 232      13.123  -4.753  27.252  1.00  1.00
ATOM    927  C   SER B 232      12.561  -5.529  26.068  1.00  1.00
ATOM    928  O   SER B 232      13.033  -6.620  25.748  1.00  1.00
ATOM    929  N   GLY B 233      11.625  -4.903  25.382  1.00  1.00
ATOM    930  CA  GLY B 233      11.003  -5.533  24.224  1.00  1.00
ATOM    931  C   GLY B 233      10.333  -4.499  23.328  1.00  1.00
ATOM    932  O   GLY B 233      10.057  -3.379  23.756  1.00  1.00
ATOM    933  N   TYR B 234       9.765  -4.977  22.252  1.00  1.00
ATOM    934  CA  TYR B 234       8.874  -4.234  21.371  1.00  1.00
ATOM    935  C   TYR B 234       7.475  -4.837  21.365  1.00  1.00
ATOM    936  O   TYR B 234       7.313  -6.054  21.461  1.00  1.00
ATOM    937  N   ALA B 235       6.500  -3.929  21.063  1.00  1.00
ATOM    938  CA  ALA B 235       5.096  -4.303  20.948  1.00  1.00
ATOM    939  C   ALA B 235       4.334  -3.322  20.067  1.00  1.00
ATOM    940  O   ALA B 235       4.503  -2.108  20.183  1.00  1.00
ATOM    941  N   ALA B 236       3.730  -3.796  18.971  1.00  1.00
ATOM    942  CA  ALA B 236       2.897  -2.949  18.125  1.00  1.00
ATOM    943  C   ALA B 236       1.629  -2.521  18.852  1.00  1.00
ATOM    944  O   ALA B 236       0.991  -3.325  19.533  1.00  1.00
ATOM    945  N   ASP B 237       1.233  -1.170  18.614  1.00  1.00
ATOM    946  CA  ASP B 237      -0.114  -0.796  19.029  1.00  1.00
ATOM    947  C   ASP B 237      -1.162  -1.395  18.101  1.00  1.00
ATOM    948  O   ASP B 237      -1.158  -1.140  16.897  1.00  1.00
ATOM    949  N   GLN B 238      -1.921  -2.396  18.648  1.00  1.00
ATOM    950  CA  GLN B 238      -2.794  -3.221  17.822  1.00  1.00
ATOM    951  C   GLN B 238      -3.965  -2.412  17.280  1.00  1.00
ATOM    952  O   GLN B 238      -4.369  -2.582  16.129  1.00  1.00
ATOM    953  N   LYS B 239      -4.527  -1.479  18.019  1.00  1.00
ATOM    954  CA  LYS B 239      -5.695  -0.704  17.620  1.00  1.00
ATOM    955  C   LYS B 239      -5.372   0.215  16.449  1.00  1.00
ATOM    956  O   LYS B 239      -6.162   0.346  15.513  1.00  1.00
ATOM    957  N   SER B 240      -4.273   0.993  16.538  1.00  1.00
ATOM    958  CA  SER B 240      -3.911   1.918  15.470  1.00  1.00
ATOM    959  C   SER B 240      -3.407   1.170  14.242  1.00  1.00
ATOM    960  O   SER B 240      -3.665   1.575  13.108  1.00  1.00
ATOM    961  N   THR B 241      -2.715   0.043  14.463  1.00  1.00
ATOM    962  CA  THR B 241      -2.237  -0.777  13.357  1.00  1.00
ATOM    963  C   THR B 241      -3.398  -1.373  12.572  1.00  1.00
ATOM    964  O   THR B 241      -3.383  -1.392  11.341  1.00  1.00
ATOM    965  N   GLN B 242      -4.424  -1.908  13.313  1.00  1.00
ATOM    966  CA  GLN B 242      -5.584  -2.542  12.698  1.00  1.00
ATOM    967  C   GLN B 242      -6.449  -1.521  11.971  1.00  1.00
ATOM    968  O   GLN B 242      -6.956  -1.786  10.880  1.00  1.00
ATOM    969  N   ASN B 243      -6.658  -0.351  12.566  1.00  1.00
ATOM    970  CA  ASN B 243      -7.436   0.718  11.952  1.00  1.00
ATOM    971  C   ASN B 243      -6.754   1.243  10.695  1.00  1.00
ATOM    972  O   ASN B 243      -7.413   1.544   9.700  1.00  1.00
ATOM    973  N   ALA B 244      -5.414   1.313  10.707  1.00  1.00
ATOM    974  CA  ALA B 244      -4.652   1.792   9.559  1.00  1.00
ATOM    975  C   ALA B 244      -4.657   0.771   8.430  1.00  1.00
ATOM    976  O   ALA B 244      -4.761   1.129   7.256  1.00  1.00
ATOM    977  N   ILE B 245      -4.507  -0.518   8.758  1.00  1.00
ATOM    978  CA  ILE B 245      -4.613  -1.559   7.743  1.00  1.00
ATOM    979  C   ILE B 245      -5.986  -1.547   7.083  1.00  1.00
ATOM    980  O   ILE B 245      -6.102  -1.690   5.866  1.00  1.00
ATOM    981  N   ASN B 246      -7.054  -1.366   7.961  1.00  1.00
ATOM    982  CA  ASN B 246      -8.416  -1.259   7.452  1.00  1.00
ATOM    983  C   ASN B 246      -8.545  -0.109   6.462  1.00  1.00
ATOM    984  O   ASN B 246      -9.193  -0.242   5.423  1.00  1.00
ATOM    985  N   GLY B 247      -7.982   1.037   6.798  1.00  1.00
ATOM    986  CA  GLY B 247      -8.075   2.246   5.989  1.00  1.00
ATOM    987  C   GLY B 247      -7.319   2.091   4.676  1.00  1.00
ATOM    988  O   GLY B 247      -7.801   2.499   3.619  1.00  1.00
ATOM    989  N   ILE B 248      -6.018   1.632   4.780  1.00  1.00
ATOM    990  CA  ILE B 248      -5.168   1.501   3.603  1.00  1.00
ATOM    991  C   ILE B 248      -5.750   0.500   2.612  1.00  1.00
ATOM    992  O   ILE B 248      -5.746   0.735   1.404  1.00  1.00
ATOM    993  N   THR B 249      -6.259  -0.626   3.090  1.00  1.00
ATOM    994  CA  THR B 249      -6.840  -1.650   2.230  1.00  1.00
ATOM    995  C   THR B 249      -8.135  -1.163   1.592  1.00  1.00
ATOM    996  O   THR B 249      -8.392  -1.419   0.415  1.00  1.00
ATOM    997  N   ASN B 250      -8.932  -0.399   2.297  1.00  1.00
ATOM    998  CA  ASN B 250     -10.125   0.227   1.741  1.00  1.00
ATOM    999  C   ASN B 250      -9.766   1.207   0.630  1.00  1.00
ATOM   1000  O   ASN B 250     -10.456   1.287  -0.386  1.00  1.00
ATOM   1001  N   LYS B 251      -8.622   1.925   0.849  1.00  1.00
ATOM   1002  CA  LYS B 251      -8.132   2.869  -0.149  1.00  1.00
ATOM   1003  C   LYS B 251      -7.734   2.155  -1.434  1.00  1.00
ATOM   1004  O   LYS B 251      -8.024   2.626  -2.533  1.00  1.00
ATOM   1005  N   VAL B 252      -7.022   1.004  -1.283  1.00  1.00
ATOM   1006  CA  VAL B 252      -6.641   0.208  -2.444  1.00  1.00
ATOM   1007  C   VAL B 252      -7.867  -0.272  -3.209  1.00  1.00
ATOM   1008  O   VAL B 252      -7.905  -0.217  -4.439  1.00  1.00
ATOM   1009  N   ASN B 253      -8.867  -0.777  -2.463  1.00  1.00
ATOM   1010  CA  ASN B 253     -10.110  -1.267  -3.047  1.00  1.00
ATOM   1011  C   ASN B 253     -10.833  -0.163  -3.808  1.00  1.00
ATOM   1012  O   ASN B 253     -11.362  -0.390  -4.896  1.00  1.00
ATOM   1013  N   THR B 254     -10.906   1.039  -3.203  1.00  1.00
ATOM   1014  CA  THR B 254     -11.554   2.189  -3.823  1.00  1.00
ATOM   1015  C   THR B 254     -10.877   2.560  -5.136  1.00  1.00
ATOM   1016  O   THR B 254     -11.545   2.873  -6.122  1.00  1.00
ATOM   1017  N   VAL B 255      -9.555   2.643  -5.135  1.00  1.00
ATOM   1018  CA  VAL B 255      -8.779   2.931  -6.336  1.00  1.00
ATOM   1019  C   VAL B 255      -9.026   1.884  -7.414  1.00  1.00
ATOM   1020  O   VAL B 255      -9.175   2.214  -8.591  1.00  1.00
ATOM   1021  N   ILE B 256      -8.954   0.612  -7.046  1.00  1.00
ATOM   1022  CA  ILE B 256      -9.167  -0.484  -7.983  1.00  1.00
ATOM   1023  C   ILE B 256     -10.590  -0.478  -8.525  1.00  1.00
ATOM   1024  O   ILE B 256     -10.813  -0.693  -9.716  1.00  1.00
ATOM   1025  N   GLU B 257     -11.555  -0.248  -7.753  1.00  1.00
ATOM   1026  CA  GLU B 257     -12.978  -0.251  -8.071  1.00  1.00
ATOM   1027  C   GLU B 257     -13.297   0.750  -9.175  1.00  1.00
ATOM   1028  O   GLU B 257     -14.108   0.476 -10.059  1.00  1.00
ATOM   1029  N   LYS B 258     -12.690   1.862  -9.258  1.00  1.00
ATOM   1030  CA  LYS B 258     -13.011   2.947 -10.177  1.00  1.00
ATOM   1031  C   LYS B 258     -12.434   2.685 -11.562  1.00  1.00
ATOM   1032  O   LYS B 258     -13.049   3.019 -12.575  1.00  1.00
ATOM   1033  N   MET B 259     -11.357   2.027 -11.683  1.00  1.00
ATOM   1034  CA  MET B 259     -10.808   1.619 -12.971  1.00  1.00
ATOM   1035  C   MET B 259      -9.906   0.401 -12.824  1.00  1.00
ATOM   1036  O   MET B 259      -8.937   0.422 -12.064  1.00  1.00
ATOM   1037  N   ASN B 260     -10.454  -0.747 -13.510  1.00  1.00
ATOM   1038  CA  ASN B 260      -9.731  -2.007 -13.385  1.00  1.00
ATOM   1039  C   ASN B 260     -10.109  -2.973 -14.500  1.00  1.00
ATOM   1040  O   ASN B 260      -9.312  -3.825 -14.893  1.00  1.00
ATOM   1041  N   ILE B 261     -10.561  -2.731 -15.562  1.00  1.00
ATOM   1042  CA  ILE B 261     -10.963  -3.652 -16.618  1.00  1.00
ATOM   1043  C   ILE B 261     -11.344  -2.901 -17.888  1.00  1.00
ATOM   1044  O   ILE B 261     -11.851  -1.781 -17.829  1.00  1.00
ATOM   1045  N   GLN B 262     -10.968  -3.480 -18.986  1.00  1.00
ATOM   1046  CA  GLN B 262     -11.394  -3.112 -20.331  1.00  1.00
ATOM   1047  C   GLN B 262     -11.942  -4.317 -21.085  1.00  1.00
ATOM   1048  O   GLN B 262     -11.418  -5.424 -20.969  1.00  1.00
ATOM   1049  N   PHE B 263     -13.103  -4.219 -21.624  1.00  1.00
ATOM   1050  CA  PHE B 263     -13.629  -5.289 -22.462  1.00  1.00
ATOM   1051  C   PHE B 263     -12.931  -5.323 -23.815  1.00  1.00
ATOM   1052  O   PHE B 263     -12.512  -4.288 -24.334  1.00  1.00
ATOM   1053  N   THR B 264     -13.178  -6.235 -24.654  1.00  1.00
ATOM   1054  CA  THR B 264     -12.612  -6.368 -25.991  1.00  1.00
ATOM   1055  C   THR B 264     -12.537  -5.018 -26.694  1.00  1.00
ATOM   1056  O   THR B 264     -13.515  -4.271 -26.728  1.00  1.00
ATOM   1057  N   ALA B 265     -11.306  -4.746 -27.154  1.00  1.00
ATOM   1058  CA  ALA B 265     -10.907  -3.586 -27.942  1.00  1.00
ATOM   1059  C   ALA B 265      -9.981  -3.987 -29.083  1.00  1.00
ATOM   1060  O   ALA B 265      -8.987  -4.682 -28.875  1.00  1.00
ATOM   1061  N   VAL B 266     -10.453  -4.003 -30.269  1.00  1.00
ATOM   1062  CA  VAL B 266      -9.719  -4.444 -31.449  1.00  1.00
ATOM   1063  C   VAL B 266      -9.608  -3.327 -32.479  1.00  1.00
ATOM   1064  O   VAL B 266     -10.526  -2.523 -32.638  1.00  1.00
ATOM   1065  N   GLY B 267      -8.657  -3.217 -33.207  1.00  1.00
ATOM   1066  CA  GLY B 267      -8.473  -2.289 -34.316  1.00  1.00
ATOM   1067  C   GLY B 267      -9.657  -2.333 -35.273  1.00  1.00
ATOM   1068  O   GLY B 267     -10.207  -3.400 -35.547  1.00  1.00
ATOM   1069  N   LYS B 268      -9.767  -1.206 -36.054  1.00  1.00
ATOM   1070  CA  LYS B 268     -10.721  -1.133 -37.155  1.00  1.00
ATOM   1071  C   LYS B 268     -10.016  -1.227 -38.502  1.00  1.00
ATOM   1072  O   LYS B 268      -9.005  -0.563 -38.732  1.00  1.00
ATOM   1073  N   LEU B 269      -9.614  10.527 -37.295  1.00  1.00
ATOM   1074  CA  LEU B 269     -10.678  10.640 -36.304  1.00  1.00
ATOM   1075  C   LEU B 269     -10.661   9.459 -35.340  1.00  1.00
ATOM   1076  O   LEU B 269     -10.895   9.619 -34.142  1.00  1.00
ATOM   1077  N   ASN B 270     -10.569   8.235 -35.857  1.00  1.00
ATOM   1078  CA  ASN B 270     -10.464   7.043 -35.025  1.00  1.00
ATOM   1079  C   ASN B 270      -9.169   7.042 -34.223  1.00  1.00
ATOM   1080  O   ASN B 270      -9.146   6.629 -33.064  1.00  1.00
ATOM   1081  N   LYS B 271      -8.062   7.363 -34.839  1.00  1.00
ATOM   1082  CA  LYS B 271      -6.781   7.412 -34.144  1.00  1.00
ATOM   1083  C   LYS B 271      -6.766   8.513 -33.092  1.00  1.00
ATOM   1084  O   LYS B 271      -6.173   8.356 -32.024  1.00  1.00
ATOM   1085  N   LYS B 272      -7.393   9.686 -33.392  1.00  1.00
ATOM   1086  CA  LYS B 272      -7.487  10.786 -32.440  1.00  1.00
ATOM   1087  C   LYS B 272      -8.260  10.373 -31.195  1.00  1.00
ATOM   1088  O   LYS B 272      -7.906  10.751 -30.078  1.00  1.00
ATOM   1089  N   VAL B 273      -9.391   9.624 -31.387  1.00  1.00
ATOM   1090  CA  VAL B 273     -10.191   9.133 -30.271  1.00  1.00
ATOM   1091  C   VAL B 273      -9.394   8.164 -29.407  1.00  1.00
ATOM   1092  O   VAL B 273      -9.477   8.199 -28.179  1.00  1.00
ATOM   1093  N   ASP B 274      -8.759   7.152 -30.068  1.00  1.00
ATOM   1094  CA  ASP B 274      -7.966   6.169 -29.339  1.00  1.00
ATOM   1095  C   ASP B 274      -6.805   6.830 -28.608  1.00  1.00
ATOM   1096  O   ASP B 274      -6.497   6.481 -27.468  1.00  1.00
ATOM   1097  N   ASP B 275      -6.052   7.671 -29.217  1.00  1.00
ATOM   1098  CA  ASP B 275      -4.889   8.317 -28.620  1.00  1.00
ATOM   1099  C   ASP B 275      -5.301   9.284 -27.517  1.00  1.00
ATOM   1100  O   ASP B 275      -4.600   9.435 -26.517  1.00  1.00
ATOM   1101  N   GLY B 276      -6.444   9.930 -27.634  1.00  1.00
ATOM   1102  CA  GLY B 276      -6.911  10.896 -26.647  1.00  1.00
ATOM   1103  C   GLY B 276      -7.414  10.200 -25.389  1.00  1.00
ATOM   1104  O   GLY B 276      -7.222  10.692 -24.277  1.00  1.00
ATOM   1105  N   PHE B 277      -8.135   9.105 -25.503  1.00  1.00
ATOM   1106  CA  PHE B 277      -8.571   8.318 -24.356  1.00  1.00
ATOM   1107  C   PHE B 277      -7.382   7.716 -23.617  1.00  1.00
ATOM   1108  O   PHE B 277      -7.369   7.657 -22.388  1.00  1.00
ATOM   1109  N   LEU B 278      -6.414   7.217 -24.402  1.00  1.00
ATOM   1110  CA  LEU B 278      -5.196   6.648 -23.839  1.00  1.00
ATOM   1111  C   LEU B 278      -4.401   7.697 -23.069  1.00  1.00
ATOM   1112  O   LEU B 278      -3.828   7.409 -22.018  1.00  1.00
ATOM   1113  N   ASP B 279      -4.309   8.920 -23.607  1.00  1.00
ATOM   1114  CA  ASP B 279      -3.616  10.012 -22.935  1.00  1.00
ATOM   1115  C   ASP B 279      -4.264  10.334 -21.594  1.00  1.00
ATOM   1116  O   ASP B 279      -3.576  10.609 -20.611  1.00  1.00
ATOM   1117  N   ILE B 280      -5.608  10.360 -21.564  1.00  1.00
ATOM   1118  CA  ILE B 280      -6.366  10.707 -20.368  1.00  1.00
ATOM   1119  C   ILE B 280      -6.227   9.634 -19.296  1.00  1.00
ATOM   1120  O   ILE B 280      -6.085   9.939 -18.112  1.00  1.00
ATOM   1121  N   TRP B 281      -6.368   8.350 -19.689  1.00  1.00
ATOM   1122  CA  TRP B 281      -6.304   7.249 -18.735  1.00  1.00
ATOM   1123  C   TRP B 281      -4.892   7.074 -18.189  1.00  1.00
ATOM   1124  O   TRP B 281      -4.706   6.752 -17.016  1.00  1.00
ATOM   1125  N   THR B 282      -3.892   7.258 -18.999  1.00  1.00
ATOM   1126  CA  THR B 282      -2.506   7.214 -18.549  1.00  1.00
ATOM   1127  C   THR B 282      -2.234   8.284 -17.499  1.00  1.00
ATOM   1128  O   THR B 282      -1.536   8.039 -16.515  1.00  1.00
ATOM   1129  N   TYR B 283      -2.750   9.524 -17.798  1.00  1.00
ATOM   1130  CA  TYR B 283      -2.607  10.643 -16.874  1.00  1.00
ATOM   1131  C   TYR B 283      -3.337  10.373 -15.565  1.00  1.00
ATOM   1132  O   TYR B 283      -2.830  10.678 -14.486  1.00  1.00
ATOM   1133  N   ASN B 284      -4.555   9.885 -15.656  1.00  1.00
ATOM   1134  CA  ASN B 284      -5.415   9.614 -14.510  1.00  1.00
ATOM   1135  C   ASN B 284      -4.803   8.557 -13.599  1.00  1.00
ATOM   1136  O   ASN B 284      -4.863   8.669 -12.375  1.00  1.00
ATOM   1137  N   ALA B 285      -4.325   7.466 -14.178  1.00  1.00
ATOM   1138  CA  ALA B 285      -3.746   6.362 -13.423  1.00  1.00
ATOM   1139  C   ALA B 285      -2.494   6.803 -12.675  1.00  1.00
ATOM   1140  O   ALA B 285      -2.285   6.431 -11.521  1.00  1.00
ATOM   1141  N   GLU B 286      -1.589   7.450 -13.359  1.00  1.00
ATOM   1142  CA  GLU B 286      -0.327   7.870 -12.763  1.00  1.00
ATOM   1143  C   GLU B 286      -0.551   8.915 -11.678  1.00  1.00
ATOM   1144  O   GLU B 286       0.096   8.886 -10.631  1.00  1.00
ATOM   1145  N   LEU B 287      -1.399   9.873 -11.893  1.00  1.00
ATOM   1146  CA  LEU B 287      -1.660  10.954 -10.950  1.00  1.00
ATOM   1147  C   LEU B 287      -2.422  10.450  -9.729  1.00  1.00
ATOM   1148  O   LEU B 287      -2.187  10.902  -8.609  1.00  1.00
ATOM   1149  N   LEU B 288      -3.371   9.566  -9.907  1.00  1.00
ATOM   1150  CA  LEU B 288      -4.101   8.960  -8.800  1.00  1.00
ATOM   1151  C   LEU B 288      -3.155   8.250  -7.838  1.00  1.00
ATOM   1152  O   LEU B 288      -3.331   8.312  -6.621  1.00  1.00
ATOM   1153  N   VAL B 289      -2.190   7.514  -8.415  1.00  1.00
ATOM   1154  CA  VAL B 289      -1.220   6.782  -7.610  1.00  1.00
ATOM   1155  C   VAL B 289      -0.291   7.733  -6.867  1.00  1.00
ATOM   1156  O   VAL B 289       0.027   7.519  -5.697  1.00  1.00
ATOM   1157  N   LEU B 290       0.208   8.748  -7.587  1.00  1.00
ATOM   1158  CA  LEU B 290       1.116   9.724  -6.996  1.00  1.00
ATOM   1159  C   LEU B 290       0.445  10.482  -5.856  1.00  1.00
ATOM   1160  O   LEU B 290       1.060  10.736  -4.820  1.00  1.00
ATOM   1161  N   LEU B 291      -0.760  10.922  -6.051  1.00  1.00
ATOM   1162  CA  LEU B 291      -1.497  11.665  -5.036  1.00  1.00
ATOM   1163  C   LEU B 291      -1.819  10.785  -3.833  1.00  1.00
ATOM   1164  O   LEU B 291      -1.744  11.230  -2.688  1.00  1.00
ATOM   1165  N   GLU B 292      -2.318   9.564  -4.097  1.00  1.00
ATOM   1166  CA  GLU B 292      -2.663   8.643  -3.021  1.00  1.00
ATOM   1167  C   GLU B 292      -1.425   8.217  -2.242  1.00  1.00
ATOM   1168  O   GLU B 292      -1.474   8.052  -1.023  1.00  1.00
ATOM   1169  N   ASN B 293      -0.303   8.077  -2.901  1.00  1.00
ATOM   1170  CA  ASN B 293       0.955   7.723  -2.256  1.00  1.00
ATOM   1171  C   ASN B 293       1.371   8.782  -1.243  1.00  1.00
ATOM   1172  O   ASN B 293       1.858   8.460  -0.159  1.00  1.00
ATOM   1173  N   GLU B 294       1.296  10.043  -1.639  1.00  1.00
ATOM   1174  CA  GLU B 294       1.601  11.152  -0.743  1.00  1.00
ATOM   1175  C   GLU B 294       0.688  11.143   0.476  1.00  1.00
ATOM   1176  O   GLU B 294       1.128  11.402   1.596  1.00  1.00
ATOM   1177  N   ARG B 295      -0.590  10.894   0.261  1.00  1.00
ATOM   1178  CA  ARG B 295      -1.588  10.873   1.324  1.00  1.00
ATOM   1179  C   ARG B 295      -1.359   9.701   2.271  1.00  1.00
ATOM   1180  O   ARG B 295      -1.551   9.822   3.481  1.00  1.00
ATOM   1181  N   THR B 296      -0.985   8.551   1.741  1.00  1.00
ATOM   1182  CA  THR B 296      -0.722   7.348   2.522  1.00  1.00
ATOM   1183  C   THR B 296       0.438   7.561   3.487  1.00  1.00
ATOM   1184  O   THR B 296       0.392   7.118   4.635  1.00  1.00
ATOM   1185  N   LEU B 297       1.530   8.116   2.989  1.00  1.00
ATOM   1186  CA  LEU B 297       2.695   8.395   3.821  1.00  1.00
ATOM   1187  C   LEU B 297       2.363   9.411   4.910  1.00  1.00
ATOM   1188  O   LEU B 297       2.803   9.276   6.052  1.00  1.00
ATOM   1189  N   ASP B 298       1.587  10.404   4.566  1.00  1.00
ATOM   1190  CA  ASP B 298       1.173  11.410   5.536  1.00  1.00
ATOM   1191  C   ASP B 298       0.257  10.810   6.595  1.00  1.00
ATOM   1192  O   ASP B 298       0.341  11.161   7.772  1.00  1.00
ATOM   1193  N   PHE B 299      -0.609   9.853   6.160  1.00  1.00
ATOM   1194  CA  PHE B 299      -1.526   9.152   7.051  1.00  1.00
ATOM   1195  C   PHE B 299      -0.770   8.391   8.132  1.00  1.00
ATOM   1196  O   PHE B 299      -1.190   8.357   9.289  1.00  1.00
ATOM   1197  N   HIS B 300       0.276   7.664   7.716  1.00  1.00
ATOM   1198  CA  HIS B 300       1.119   6.927   8.649  1.00  1.00
ATOM   1199  C   HIS B 300       1.817   7.868   9.622  1.00  1.00
ATOM   1200  O   HIS B 300       1.924   7.577  10.814  1.00  1.00
ATOM   1201  N   ASP B 301       2.372   8.989   9.067  1.00  1.00
ATOM   1202  CA  ASP B 301       3.014   9.997   9.902  1.00  1.00
ATOM   1203  C   ASP B 301       2.058  10.524  10.964  1.00  1.00
ATOM   1204  O   ASP B 301       2.444  10.730  12.114  1.00  1.00
ATOM   1205  N   SER B 302       0.817  10.765  10.588  1.00  1.00
ATOM   1206  CA  SER B 302      -0.225  11.265  11.477  1.00  1.00
ATOM   1207  C   SER B 302      -0.520  10.272  12.594  1.00  1.00
ATOM   1208  O   SER B 302      -0.748  10.662  13.739  1.00  1.00
ATOM   1209  N   ASN B 303      -0.641   8.987  12.255  1.00  1.00
ATOM   1210  CA  ASN B 303      -0.937   7.924  13.208  1.00  1.00
ATOM   1211  C   ASN B 303       0.147   7.822  14.273  1.00  1.00
ATOM   1212  O   ASN B 303      -0.143   7.595  15.448  1.00  1.00
ATOM   1213  N   VAL B 304       1.417   7.920  13.832  1.00  1.00
ATOM   1214  CA  VAL B 304       2.538   7.903  14.764  1.00  1.00
ATOM   1215  C   VAL B 304       2.490   9.100  15.705  1.00  1.00
ATOM   1216  O   VAL B 304       2.735   8.969  16.905  1.00  1.00
ATOM   1217  N   LYS B 305       2.246  10.277  15.130  1.00  1.00
ATOM   1218  CA  LYS B 305       2.171  11.524  15.881  1.00  1.00
ATOM   1219  C   LYS B 305       1.067  11.471  16.929  1.00  1.00
ATOM   1220  O   LYS B 305       1.239  11.948  18.051  1.00  1.00
ATOM   1221  N   ASN B 306      -0.110  10.928  16.531  1.00  1.00
ATOM   1222  CA  ASN B 306      -1.262  10.829  17.419  1.00  1.00
ATOM   1223  C   ASN B 306      -1.003   9.843  18.550  1.00  1.00
ATOM   1224  O   ASN B 306      -1.432  10.058  19.684  1.00  1.00
ATOM   1225  N   LEU B 307      -0.392   8.706  18.270  1.00  1.00
ATOM   1226  CA  LEU B 307      -0.019   7.715  19.272  1.00  1.00
ATOM   1227  C   LEU B 307       0.941   8.305  20.300  1.00  1.00
ATOM   1228  O   LEU B 307       0.824   8.040  21.496  1.00  1.00
ATOM   1229  N   TYR B 308       1.858   9.113  19.813  1.00  1.00
ATOM   1230  CA  TYR B 308       2.826   9.780  20.675  1.00  1.00
ATOM   1231  C   TYR B 308       2.146  10.792  21.589  1.00  1.00
ATOM   1232  O   TYR B 308       2.480  10.901  22.768  1.00  1.00
ATOM   1233  N   GLU B 309       1.314  11.653  21.007  1.00  1.00
ATOM   1234  CA  GLU B 309       0.575  12.659  21.759  1.00  1.00
ATOM   1235  C   GLU B 309      -0.361  12.011  22.772  1.00  1.00
ATOM   1236  O   GLU B 309      -0.539  12.518  23.880  1.00  1.00
ATOM   1237  N   LYS B 310      -0.943  10.884  22.455  1.00  1.00
ATOM   1238  CA  LYS B 310      -1.819  10.129  23.342  1.00  1.00
ATOM   1239  C   LYS B 310      -1.080   9.685  24.598  1.00  1.00
ATOM   1240  O   LYS B 310      -1.631   9.717  25.698  1.00  1.00
ATOM   1241  N   VAL B 311       0.102   9.055  24.422  1.00  1.00
ATOM   1242  CA  VAL B 311       0.933   8.647  25.548  1.00  1.00
ATOM   1243  C   VAL B 311       1.384   9.851  26.365  1.00  1.00
ATOM   1244  O   VAL B 311       1.390   9.811  27.596  1.00  1.00
ATOM   1245  N   LYS B 312       1.760  10.919  25.652  1.00  1.00
ATOM   1246  CA  LYS B 312       2.222  12.129  26.321  1.00  1.00
ATOM   1247  C   LYS B 312       1.153  12.686  27.252  1.00  1.00
ATOM   1248  O   LYS B 312       1.451  13.126  28.362  1.00  1.00
ATOM   1249  N   SER B 313      -0.099  12.680  26.817  1.00  1.00
ATOM   1250  CA  SER B 313      -1.213  13.228  27.581  1.00  1.00
ATOM   1251  C   SER B 313      -1.586  12.316  28.742  1.00  1.00
ATOM   1252  O   SER B 313      -1.992  12.784  29.806  1.00  1.00
ATOM   1253  N   GLN B 314      -1.352  11.029  28.665  1.00  1.00
ATOM   1254  CA  GLN B 314      -1.611  10.107  29.765  1.00  1.00
ATOM   1255  C   GLN B 314      -0.598  10.292  30.888  1.00  1.00
ATOM   1256  O   GLN B 314      -0.944  10.214  32.067  1.00  1.00
ATOM   1257  N   LEU B 315       0.694  10.336  30.545  1.00  1.00
ATOM   1258  CA  LEU B 315       1.775  10.416  31.520  1.00  1.00
ATOM   1259  C   LEU B 315       1.881  11.817  32.113  1.00  1.00
ATOM   1260  O   LEU B 315       2.188  11.981  33.293  1.00  1.00
ATOM   1261  N   LYS B 316       1.466  12.789  31.601  1.00  1.00
ATOM   1262  CA  LYS B 316       1.605  14.152  32.100  1.00  1.00
ATOM   1263  C   LYS B 316       3.024  14.420  32.585  1.00  1.00
ATOM   1264  O   LYS B 316       3.886  14.836  31.812  1.00  1.00
ATOM   1265  N   ASN B 317       3.223  14.781  33.840  1.00  1.00
ATOM   1266  CA  ASN B 317       4.520  15.099  34.426  1.00  1.00
ATOM   1267  C   ASN B 317       5.068  13.922  35.223  1.00  1.00
ATOM   1268  O   ASN B 317       6.230  13.921  35.627  1.00  1.00
ATOM   1269  N   ASN B 318       4.439  12.765  35.195  1.00  1.00
ATOM   1270  CA  ASN B 318       4.954  11.533  35.782  1.00  1.00
ATOM   1271  C   ASN B 318       6.073  10.944  34.933  1.00  1.00
ATOM   1272  O   ASN B 318       6.949  10.246  35.442  1.00  1.00
ATOM   1273  N   ALA B 319       6.409  11.507  33.965  1.00  1.00
ATOM   1274  CA  ALA B 319       7.480  11.207  33.023  1.00  1.00
ATOM   1275  C   ALA B 319       8.019  12.477  32.379  1.00  1.00
ATOM   1276  O   ALA B 319       7.278  13.435  32.158  1.00  1.00
ATOM   1277  N   LYS B 320       9.190  12.367  31.796  1.00  1.00
ATOM   1278  CA  LYS B 320       9.849  13.449  31.075  1.00  1.00
ATOM   1279  C   LYS B 320      10.102  13.069  29.622  1.00  1.00
ATOM   1280  O   LYS B 320      10.473  11.934  29.322  1.00  1.00
ATOM   1281  N   GLU B 321       9.745  14.022  28.682  1.00  1.00
ATOM   1282  CA  GLU B 321      10.182  13.796  27.309  1.00  1.00
ATOM   1283  C   GLU B 321      11.698  13.899  27.190  1.00  1.00
ATOM   1284  O   GLU B 321      12.292  14.908  27.569  1.00  1.00
ATOM   1285  N   ILE B 322      12.324  12.787  26.668  1.00  1.00
ATOM   1286  CA  ILE B 322      13.776  12.676  26.596  1.00  1.00
ATOM   1287  C   ILE B 322      14.261  12.722  25.153  1.00  1.00
ATOM   1288  O   ILE B 322      15.402  13.095  24.883  1.00  1.00
ATOM   1289  N   GLY B 323      13.467  12.660  24.234  1.00  1.00
ATOM   1290  CA  GLY B 323      13.921  12.887  22.868  1.00  1.00
ATOM   1291  C   GLY B 323      13.588  11.700  21.973  1.00  1.00
ATOM   1292  O   GLY B 323      13.735  10.546  22.375  1.00  1.00
ATOM   1293  N   ASN B 324      13.381  12.009  20.735  1.00  1.00
ATOM   1294  CA  ASN B 324      13.370  10.893  19.797  1.00  1.00
ATOM   1295  C   ASN B 324      12.111  10.050  19.957  1.00  1.00
ATOM   1296  O   ASN B 324      12.077   8.887  19.558  1.00  1.00
ATOM   1297  N   GLY B 325      11.117  10.481  20.762  1.00  1.00
ATOM   1298  CA  GLY B 325       9.868   9.746  20.914  1.00  1.00
ATOM   1299  C   GLY B 325       9.907   8.840  22.138  1.00  1.00
ATOM   1300  O   GLY B 325       8.945   8.128  22.427  1.00  1.00
ATOM   1301  N   CYS B 326      10.718   9.172  23.083  1.00  1.00
ATOM   1302  CA  CYS B 326      10.921   8.397  24.301  1.00  1.00
ATOM   1303  C   CYS B 326      10.518   9.194  25.535  1.00  1.00
ATOM   1304  O   CYS B 326      10.745  10.402  25.606  1.00  1.00
ATOM   1305  N   PHE B 327       9.867   8.528  26.460  1.00  1.00
ATOM   1306  CA  PHE B 327       9.558   9.031  27.793  1.00  1.00
ATOM   1307  C   PHE B 327      10.337   8.275  28.861  1.00  1.00
ATOM   1308  O   PHE B 327      10.482   7.055  28.790  1.00  1.00
ATOM   1309  N   GLU B 328      10.887   9.002  29.786  1.00  1.00
ATOM   1310  CA  GLU B 328      11.535   8.437  30.964  1.00  1.00
ATOM   1311  C   GLU B 328      10.702   8.673  32.217  1.00  1.00
ATOM   1312  O   GLU B 328      10.291   9.799  32.498  1.00  1.00
ATOM   1313  N   PHE B 329      10.202   7.503  32.817  1.00  1.00
ATOM   1314  CA  PHE B 329       9.330   7.637  33.978  1.00  1.00
ATOM   1315  C   PHE B 329      10.099   8.155  35.187  1.00  1.00
ATOM   1316  O   PHE B 329      11.233   7.746  35.435  1.00  1.00
ATOM   1317  N   TYR B 330       9.313   8.911  36.047  1.00  1.00
ATOM   1318  CA  TYR B 330       9.863   9.352  37.324  1.00  1.00
ATOM   1319  C   TYR B 330       9.563   8.348  38.429  1.00  1.00
ATOM   1320  O   TYR B 330      10.197   8.363  39.484  1.00  1.00
ATOM   1321  N   HIS B 331       8.897   7.350  38.098  1.00  1.00
ATOM   1322  CA  HIS B 331       8.469   6.218  38.912  1.00  1.00
ATOM   1323  C   HIS B 331       8.883   4.896  38.278  1.00  1.00
ATOM   1324  O   HIS B 331       8.946   4.776  37.054  1.00  1.00
ATOM   1325  N   LYS B 332       8.933   3.817  39.067  1.00  1.00
ATOM   1326  CA  LYS B 332       9.071   2.477  38.508  1.00  1.00
ATOM   1327  C   LYS B 332       7.811   2.060  37.760  1.00  1.00
ATOM   1328  O   LYS B 332       6.706   2.135  38.297  1.00  1.00
ATOM   1329  N   CYS B 333       7.912   1.718  36.552  1.00  1.00
ATOM   1330  CA  CYS B 333       6.839   1.258  35.679  1.00  1.00
ATOM   1331  C   CYS B 333       7.101  -0.158  35.182  1.00  1.00
ATOM   1332  O   CYS B 333       8.015  -0.389  34.391  1.00  1.00
ATOM   1333  N   ASP B 334       6.578  -1.147  35.922  1.00  1.00
ATOM   1334  CA  ASP B 334       6.755  -2.548  35.557  1.00  1.00
ATOM   1335  C   ASP B 334       5.952  -2.898  34.311  1.00  1.00
ATOM   1336  O   ASP B 334       4.956  -2.244  33.999  1.00  1.00
ATOM   1337  N   ASN B 335       5.746  -4.133  33.986  1.00  1.00
ATOM   1338  CA  ASN B 335       5.036  -4.582  32.795  1.00  1.00
ATOM   1339  C   ASN B 335       3.535  -4.357  32.931  1.00  1.00
ATOM   1340  O   ASN B 335       2.856  -4.032  31.957  1.00  1.00
ATOM   1341  N   GLU B 336       2.920  -4.459  34.051  1.00  1.00
ATOM   1342  CA  GLU B 336       1.523  -4.089  34.246  1.00  1.00
ATOM   1343  C   GLU B 336       1.304  -2.606  33.975  1.00  1.00
ATOM   1344  O   GLU B 336       0.285  -2.213  33.407  1.00  1.00
ATOM   1345  N   CYS B 337       2.241  -1.760  34.487  1.00  1.00
ATOM   1346  CA  CYS B 337       2.185  -0.324  34.244  1.00  1.00
ATOM   1347  C   CYS B 337       2.361  -0.008  32.764  1.00  1.00
ATOM   1348  O   CYS B 337       1.696   0.876  32.224  1.00  1.00
ATOM   1349  N   MET B 338       3.337  -0.648  32.136  1.00  1.00
ATOM   1350  CA  MET B 338       3.629  -0.453  30.721  1.00  1.00
ATOM   1351  C   MET B 338       2.445  -0.857  29.853  1.00  1.00
ATOM   1352  O   MET B 338       2.120  -0.183  28.876  1.00  1.00
ATOM   1353  N   GLU B 339       1.808  -1.958  30.141  1.00  1.00
ATOM   1354  CA  GLU B 339       0.635  -2.417  29.406  1.00  1.00
ATOM   1355  C   GLU B 339      -0.505  -1.412  29.506  1.00  1.00
ATOM   1356  O   GLU B 339      -1.252  -1.209  28.549  1.00  1.00
ATOM   1357  N   SER B 340      -0.709  -0.798  30.660  1.00  1.00
ATOM   1358  CA  SER B 340      -1.706   0.249  30.851  1.00  1.00
ATOM   1359  C   SER B 340      -1.409   1.458  29.973  1.00  1.00
ATOM   1360  O   SER B 340      -2.323   2.097  29.451  1.00  1.00
ATOM   1361  N   VAL B 341      -0.153   1.837  29.823  1.00  1.00
ATOM   1362  CA  VAL B 341       0.234   2.890  28.892  1.00  1.00
ATOM   1363  C   VAL B 341      -0.085   2.499  27.455  1.00  1.00
ATOM   1364  O   VAL B 341      -0.581   3.312  26.675  1.00  1.00
ATOM   1365  N   ARG B 342       0.202   1.292  27.091  1.00  1.00
ATOM   1366  CA  ARG B 342      -0.011   0.766  25.747  1.00  1.00
ATOM   1367  C   ARG B 342      -1.496   0.616  25.443  1.00  1.00
ATOM   1368  O   ARG B 342      -1.942   0.892  24.329  1.00  1.00
ATOM   1369  N   ASN B 343      -2.353   0.372  26.272  1.00  1.00
ATOM   1370  CA  ASN B 343      -3.779   0.154  26.062  1.00  1.00
ATOM   1371  C   ASN B 343      -4.594   1.353  26.529  1.00  1.00
ATOM   1372  O   ASN B 343      -5.779   1.471  26.215  1.00  1.00
ATOM   1373  N   GLY B 344      -4.036   2.389  26.957  1.00  1.00
ATOM   1374  CA  GLY B 344      -4.648   3.697  27.161  1.00  1.00
ATOM   1375  C   GLY B 344      -5.441   3.737  28.461  1.00  1.00
ATOM   1376  O   GLY B 344      -6.093   4.735  28.771  1.00  1.00
ATOM   1377  N   THR B 345      -4.981   3.146  29.500  1.00  1.00
ATOM   1378  CA  THR B 345      -5.616   3.104  30.812  1.00  1.00
ATOM   1379  C   THR B 345      -4.612   3.397  31.919  1.00  1.00
ATOM   1380  O   THR B 345      -4.957   3.387  33.101  1.00  1.00
ATOM   1381  N   TYR B 346      -3.541   4.130  31.549  1.00  1.00
ATOM   1382  CA  TYR B 346      -2.563   4.550  32.545  1.00  1.00
ATOM   1383  C   TYR B 346      -3.225   5.331  33.673  1.00  1.00
ATOM   1384  O   TYR B 346      -3.990   6.264  33.429  1.00  1.00
ATOM   1385  N   ASP B 347      -2.902   4.954  34.914  1.00  1.00
ATOM   1386  CA  ASP B 347      -3.400   5.641  36.099  1.00  1.00
ATOM   1387  C   ASP B 347      -2.371   6.627  36.637  1.00  1.00
ATOM   1388  O   ASP B 347      -1.402   6.234  37.288  1.00  1.00
ATOM   1389  N   TYR B 348      -2.598   7.988  36.323  1.00  1.00
ATOM   1390  CA  TYR B 348      -1.600   8.982  36.700  1.00  1.00
ATOM   1391  C   TYR B 348      -1.574   9.192  38.208  1.00  1.00
ATOM   1392  O   TYR B 348      -0.508   9.344  38.805  1.00  1.00
ATOM   1393  N   PRO B 349      -2.728   9.320  38.871  1.00  1.00
ATOM   1394  CA  PRO B 349      -2.816   9.545  40.309  1.00  1.00
ATOM   1395  C   PRO B 349      -2.153   8.414  41.085  1.00  1.00
ATOM   1396  O   PRO B 349      -1.534   8.642  42.124  1.00  1.00
ATOM   1397  N   LYS B 350      -2.097   7.242  40.649  1.00  1.00
ATOM   1398  CA  LYS B 350      -1.484   6.077  41.274  1.00  1.00
ATOM   1399  C   LYS B 350       0.014   6.278  41.465  1.00  1.00
ATOM   1400  O   LYS B 350       0.580   5.872  42.480  1.00  1.00
ATOM   1401  N   TYR B 351       0.721   6.868  40.542  1.00  1.00
ATOM   1402  CA  TYR B 351       2.171   7.007  40.603  1.00  1.00
ATOM   1403  C   TYR B 351       2.578   8.464  40.782  1.00  1.00
ATOM   1404  O   TYR B 351       3.718   8.760  41.139  1.00  1.00
ATOM   1405  N   SER B 352       1.708   9.337  40.972  1.00  1.00
ATOM   1406  CA  SER B 352       1.979  10.769  41.021  1.00  1.00
ATOM   1407  C   SER B 352       2.753  11.140  42.279  1.00  1.00
ATOM   1408  O   SER B 352       3.624  12.009  42.250  1.00  1.00
ATOM   1409  N   GLU B 353       2.548  10.555  43.427  1.00  1.00
ATOM   1410  CA  GLU B 353       3.305  10.845  44.639  1.00  1.00
ATOM   1411  C   GLU B 353       4.766  10.440  44.486  1.00  1.00
ATOM   1412  O   GLU B 353       5.666  11.148  44.937  1.00  1.00
ATOM   1413  N   GLU B 354       5.004   9.189  44.013  1.00  1.00
ATOM   1414  CA  GLU B 354       6.366   8.709  43.814  1.00  1.00
ATOM   1415  C   GLU B 354       7.098   9.544  42.771  1.00  1.00
ATOM   1416  O   GLU B 354       8.296   9.801  42.896  1.00  1.00
ATOM   1417  N   SER B 355       6.376   9.865  41.674  1.00  1.00
ATOM   1418  CA  SER B 355       6.948  10.693  40.619  1.00  1.00
ATOM   1419  C   SER B 355       7.383  12.050  41.159  1.00  1.00
ATOM   1420  O   SER B 355       8.418  12.585  40.760  1.00  1.00
ATOM   1421  N   LYS B 356       6.456  12.703  41.907  1.00  1.00
ATOM   1422  CA  LYS B 356       6.715  14.011  42.496  1.00  1.00
ATOM   1423  C   LYS B 356       7.993  13.999  43.325  1.00  1.00
ATOM   1424  O   LYS B 356       8.763  14.959  43.310  1.00  1.00
ATOM   1425  N   LEU B 357       8.167  12.978  44.172  1.00  1.00
ATOM   1426  CA  LEU B 357       9.358  12.844  45.003  1.00  1.00
ATOM   1427  C   LEU B 357      10.614  12.708  44.148  1.00  1.00
ATOM   1428  O   LEU B 357      11.676  13.218  44.503  1.00  1.00
ATOM   1429  N   ASN B 358      10.561  12.139  42.989  1.00  1.00
ATOM   1430  CA  ASN B 358      11.731  11.842  42.170  1.00  1.00
ATOM   1431  C   ASN B 358      12.138  13.047  41.333  1.00  1.00
ATOM   1432  O   ASN B 358      13.315  13.233  41.026  1.00  1.00
ATOM   1433  N   ARG B 359      11.248  13.692  40.648  1.00  1.00
ATOM   1434  CA  ARG B 359      11.601  14.863  39.853  1.00  1.00
ATOM   1435  C   ARG B 359      11.877  16.069  40.741  1.00  1.00
ATOM   1436  O   ARG B 359      11.162  16.312  41.713  1.00  1.00
