# Supplementary material for: ProteinDJ: A high‐performance and modular protein design pipeline
Source: Protein Sci. 2026 Jan 21;35(2):e70464. doi: 10.1002/pro.70464 (PMC12820799; doi:10.1002/pro.70464)
Supplement: Supplementary file 2 — DATA S1. Compressed archive containing input PDB and Bindsweeper YAML files used for benchmarking and comparison of sequence design methods. [file PRO-35-e70464-s001.zip › SupplementaryFile1/binderfolds/ha/fold_37.pdb]

ATOM      1  N   GLY A   1      -9.718  -7.858  -8.119  1.00  0.00
ATOM      2  CA  GLY A   1      -8.451  -7.145  -8.222  1.00  0.00
ATOM      3  C   GLY A   1      -7.888  -6.820  -6.845  1.00  0.00
ATOM      4  O   GLY A   1      -6.678  -6.888  -6.626  1.00  0.00
ATOM      5  N   GLY A   2      -8.817  -6.340  -5.984  1.00  0.00
ATOM      6  CA  GLY A   2      -8.427  -6.026  -4.615  1.00  0.00
ATOM      7  C   GLY A   2      -7.903  -7.262  -3.894  1.00  0.00
ATOM      8  O   GLY A   2      -6.945  -7.184  -3.125  1.00  0.00
ATOM      9  N   GLY A   3      -8.502  -8.428  -4.188  1.00  0.00
ATOM     10  CA  GLY A   3      -8.077  -9.667  -3.548  1.00  0.00
ATOM     11  C   GLY A   3      -6.630  -9.997  -3.891  1.00  0.00
ATOM     12  O   GLY A   3      -5.858 -10.416  -3.028  1.00  0.00
ATOM     13  N   GLY A   4      -6.238  -9.830  -5.149  1.00  0.00
ATOM     14  CA  GLY A   4      -4.873 -10.108  -5.582  1.00  0.00
ATOM     15  C   GLY A   4      -3.893  -9.103  -4.990  1.00  0.00
ATOM     16  O   GLY A   4      -2.796  -9.468  -4.566  1.00  0.00
ATOM     17  N   GLY A   5      -4.299  -7.789  -5.029  1.00  0.00
ATOM     18  CA  GLY A   5      -3.442  -6.762  -4.450  1.00  0.00
ATOM     19  C   GLY A   5      -3.228  -6.998  -2.961  1.00  0.00
ATOM     20  O   GLY A   5      -2.117  -6.850  -2.452  1.00  0.00
ATOM     21  N   GLY A   6      -4.316  -7.370  -2.277  1.00  0.00
ATOM     22  CA  GLY A   6      -4.229  -7.672  -0.854  1.00  0.00
ATOM     23  C   GLY A   6      -3.344  -8.886  -0.601  1.00  0.00
ATOM     24  O   GLY A   6      -2.554  -8.904   0.343  1.00  0.00
ATOM     25  N   GLY A   7      -3.478  -9.913  -1.473  1.00  0.00
ATOM     26  CA  GLY A   7      -2.662 -11.113  -1.338  1.00  0.00
ATOM     27  C   GLY A   7      -1.183 -10.797  -1.518  1.00  0.00
ATOM     28  O   GLY A   7      -0.334 -11.322  -0.798  1.00  0.00
ATOM     29  N   GLY A   8      -0.876  -9.891  -2.458  1.00  0.00
ATOM     30  CA  GLY A   8       0.505  -9.472  -2.663  1.00  0.00
ATOM     31  C   GLY A   8       1.050  -8.752  -1.436  1.00  0.00
ATOM     32  O   GLY A   8       2.196  -8.962  -1.039  1.00  0.00
ATOM     33  N   GLY A   9       0.190  -7.822  -0.889  1.00  0.00
ATOM     34  CA  GLY A   9       0.584  -7.105   0.317  1.00  0.00
ATOM     35  C   GLY A   9       0.777  -8.061   1.488  1.00  0.00
ATOM     36  O   GLY A   9       1.723  -7.923   2.264  1.00  0.00
ATOM     37  N   GLY A  10      -0.149  -9.025   1.605  1.00  0.00
ATOM     38  CA  GLY A  10      -0.073 -10.021   2.667  1.00  0.00
ATOM     39  C   GLY A  10       1.195 -10.856   2.550  1.00  0.00
ATOM     40  O   GLY A  10       1.843 -11.162   3.551  1.00  0.00
ATOM     41  N   GLY A  11       1.558 -11.203   1.307  1.00  0.00
ATOM     42  CA  GLY A  11       2.776 -11.972   1.080  1.00  0.00
ATOM     43  C   GLY A  11       4.008 -11.202   1.538  1.00  0.00
ATOM     44  O   GLY A  11       4.921 -11.771   2.135  1.00  0.00
ATOM     45  N   GLY A  12       4.025  -9.879   1.195  1.00  0.00
ATOM     46  CA  GLY A  12       5.128  -9.030   1.630  1.00  0.00
ATOM     47  C   GLY A  12       5.203  -8.960   3.149  1.00  0.00
ATOM     48  O   GLY A  12       6.288  -8.997   3.729  1.00  0.00
ATOM     49  N   GLY A  13       4.003  -8.723   3.766  1.00  0.00
ATOM     50  CA  GLY A  13       3.926  -8.643   5.219  1.00  0.00
ATOM     51  C   GLY A  13       4.315  -9.967   5.865  1.00  0.00
ATOM     52  O   GLY A  13       4.999  -9.992   6.888  1.00  0.00
ATOM     53  N   GLY A  14       3.921 -11.059   5.273  1.00  0.00
ATOM     54  CA  GLY A  14       4.242 -12.391   5.773  1.00  0.00
ATOM     55  C   GLY A  14       5.747 -12.623   5.795  1.00  0.00
ATOM     56  O   GLY A  14       6.281 -13.210   6.736  1.00  0.00
ATOM     57  N   GLY A  15       6.417 -12.089   4.763  1.00  0.00
ATOM     58  CA  GLY A  15       7.870 -12.187   4.701  1.00  0.00
ATOM     59  C   GLY A  15       8.523 -11.415   5.840  1.00  0.00
ATOM     60  O   GLY A  15       9.522 -11.856   6.409  1.00  0.00
ATOM     61  N   GLY A  16       7.779 -10.416   6.354  1.00  0.00
ATOM     62  CA  GLY A  16       8.291  -9.633   7.472  1.00  0.00
ATOM     63  C   GLY A  16       7.745 -10.145   8.799  1.00  0.00
ATOM     64  O   GLY A  16       8.467 -10.211   9.794  1.00  0.00
ATOM     65  N   GLY A  17       6.349 -10.328   8.788  1.00  0.00
ATOM     66  CA  GLY A  17       5.685 -10.884   9.961  1.00  0.00
ATOM     67  C   GLY A  17       4.393 -11.593   9.579  1.00  0.00
ATOM     68  O   GLY A  17       3.660 -11.138   8.700  1.00  0.00
ATOM     69  N   GLY A  18       4.215 -12.795  10.145  1.00  0.00
ATOM     70  CA  GLY A  18       3.033 -13.569   9.784  1.00  0.00
ATOM     71  C   GLY A  18       1.770 -12.951  10.370  1.00  0.00
ATOM     72  O   GLY A  18       0.718 -12.940   9.729  1.00  0.00
ATOM     73  N   GLY A  19       1.860 -12.373  11.543  1.00  0.00
ATOM     74  CA  GLY A  19       0.710 -11.781  12.217  1.00  0.00
ATOM     75  C   GLY A  19       0.154 -10.605  11.425  1.00  0.00
ATOM     76  O   GLY A  19      -1.061 -10.438  11.315  1.00  0.00
ATOM     77  N   GLY A  20       1.044  -9.722  10.939  1.00  0.00
ATOM     78  CA  GLY A  20       0.620  -8.572  10.150  1.00  0.00
ATOM     79  C   GLY A  20      -0.091  -9.009   8.876  1.00  0.00
ATOM     80  O   GLY A  20      -1.091  -8.413   8.476  1.00  0.00
ATOM     81  N   GLY A  21       0.479 -10.077   8.264  1.00  0.00
ATOM     82  CA  GLY A  21      -0.111 -10.609   7.042  1.00  0.00
ATOM     83  C   GLY A  21      -1.514 -11.144   7.295  1.00  0.00
ATOM     84  O   GLY A  21      -2.426 -10.923   6.498  1.00  0.00
ATOM     85  N   GLY A  22      -1.688 -11.843   8.406  1.00  0.00
ATOM     86  CA  GLY A  22      -3.002 -12.366   8.760  1.00  0.00
ATOM     87  C   GLY A  22      -4.004 -11.239   8.974  1.00  0.00
ATOM     88  O   GLY A  22      -5.152 -11.325   8.539  1.00  0.00
ATOM     89  N   GLY A  23      -3.577 -10.165   9.612  1.00  0.00
ATOM     90  CA  GLY A  23      -4.441  -9.015   9.852  1.00  0.00
ATOM     91  C   GLY A  23      -4.842  -8.345   8.544  1.00  0.00
ATOM     92  O   GLY A  23      -5.991  -7.938   8.371  1.00  0.00
ATOM     93  N   GLY A  24      -3.878  -8.232   7.623  1.00  0.00
ATOM     94  CA  GLY A  24      -4.137  -7.630   6.321  1.00  0.00
ATOM     95  C   GLY A  24      -5.166  -8.435   5.538  1.00  0.00
ATOM     96  O   GLY A  24      -6.056  -7.871   4.900  1.00  0.00
ATOM     97  N   GLY A  25      -5.007  -9.776   5.602  1.00  0.00
ATOM     98  CA  GLY A  25      -5.936 -10.650   4.895  1.00  0.00
ATOM     99  C   GLY A  25      -7.335 -10.562   5.490  1.00  0.00
ATOM    100  O   GLY A  25      -8.328 -10.529   4.763  1.00  0.00
ATOM    101  N   GLY A  26      -7.400 -10.508   6.823  1.00  0.00
ATOM    102  CA  GLY A  26      -8.689 -10.408   7.496  1.00  0.00
ATOM    103  C   GLY A  26      -9.381  -9.091   7.169  1.00  0.00
ATOM    104  O   GLY A  26     -10.590  -9.054   6.942  1.00  0.00
ATOM    105  N   GLY A  27      -8.634  -8.003   7.123  1.00  0.00
ATOM    106  CA  GLY A  27      -9.169  -6.685   6.806  1.00  0.00
ATOM    107  C   GLY A  27      -9.689  -6.631   5.375  1.00  0.00
ATOM    108  O   GLY A  27     -10.738  -6.047   5.107  1.00  0.00
ATOM    109  N   GLY A  28      -8.890  -7.190   4.450  1.00  0.00
ATOM    110  CA  GLY A  28      -9.286  -7.237   3.048  1.00  0.00
ATOM    111  C   GLY A  28     -10.562  -8.049   2.863  1.00  0.00
ATOM    112  O   GLY A  28     -11.433  -7.684   2.073  1.00  0.00
ATOM    113  N   GLY A  29     -10.655  -9.155   3.614  1.00  0.00
ATOM    114  CA  GLY A  29     -11.837 -10.006   3.541  1.00  0.00
ATOM    115  C   GLY A  29     -13.086  -9.253   3.979  1.00  0.00
ATOM    116  O   GLY A  29     -14.149  -9.388   3.373  1.00  0.00
ATOM    117  N   GLY A  30     -12.939  -8.431   5.006  1.00  0.00
ATOM    118  CA  GLY A  30     -14.076  -7.674   5.516  1.00  0.00
ATOM    119  C   GLY A  30     -14.432  -6.521   4.586  1.00  0.00
ATOM    120  O   GLY A  30     -15.606  -6.213   4.384  1.00  0.00
ATOM    121  N   GLY A  31     -13.508  -6.099   3.742  1.00  0.00
ATOM    122  CA  GLY A  31     -13.704  -4.930   2.893  1.00  0.00
ATOM    123  C   GLY A  31     -14.099  -5.336   1.479  1.00  0.00
ATOM    124  O   GLY A  31     -14.878  -4.647   0.820  1.00  0.00
ATOM    125  N   GLY A  32     -13.867  -6.465   1.002  1.00  0.00
ATOM    126  CA  GLY A  32     -14.062  -6.841  -0.393  1.00  0.00
ATOM    127  C   GLY A  32     -15.372  -7.595  -0.583  1.00  0.00
ATOM    128  O   GLY A  32     -16.191  -7.676   0.332  1.00  0.00
ATOM    129  N   GLY A  33     -15.616  -8.040  -1.784  1.00  0.00
ATOM    130  CA  GLY A  33     -16.790  -8.854  -2.075  1.00  0.00
ATOM    131  C   GLY A  33     -16.658 -10.247  -1.473  1.00  0.00
ATOM    132  O   GLY A  33     -15.550 -10.740  -1.263  1.00  0.00
ATOM    133  N   GLY A  34     -17.782 -11.004  -1.658  1.00  0.00
ATOM    134  CA  GLY A  34     -17.802 -12.344  -1.084  1.00  0.00
ATOM    135  C   GLY A  34     -16.741 -13.232  -1.721  1.00  0.00
ATOM    136  O   GLY A  34     -16.085 -14.019  -1.038  1.00  0.00
ATOM    137  N   GLY A  35     -16.601 -13.124  -3.073  1.00  0.00
ATOM    138  CA  GLY A  35     -15.615 -13.928  -3.784  1.00  0.00
ATOM    139  C   GLY A  35     -14.203 -13.623  -3.301  1.00  0.00
ATOM    140  O   GLY A  35     -13.388 -14.528  -3.123  1.00  0.00
ATOM    141  N   GLY A  36     -13.895 -12.355  -3.128  1.00  0.00
ATOM    142  CA  GLY A  36     -12.582 -11.941  -2.648  1.00  0.00
ATOM    143  C   GLY A  36     -12.382 -12.330  -1.189  1.00  0.00
ATOM    144  O   GLY A  36     -11.287 -12.722  -0.785  1.00  0.00
ATOM    145  N   GLY A  37     -13.471 -12.207  -0.421  1.00  0.00
ATOM    146  CA  GLY A  37     -13.440 -12.568   0.991  1.00  0.00
ATOM    147  C   GLY A  37     -13.052 -14.029   1.178  1.00  0.00
ATOM    148  O   GLY A  37     -12.274 -14.366   2.071  1.00  0.00
ATOM    149  N   GLY A  38     -13.577 -14.908   0.331  1.00  0.00
ATOM    150  CA  GLY A  38     -13.221 -16.321   0.389  1.00  0.00
ATOM    151  C   GLY A  38     -11.730 -16.524   0.157  1.00  0.00
ATOM    152  O   GLY A  38     -11.088 -17.322   0.840  1.00  0.00
ATOM    153  N   GLY A  39     -11.179 -15.851  -0.850  1.00  0.00
ATOM    154  CA  GLY A  39      -9.758 -15.957  -1.160  1.00  0.00
ATOM    155  C   GLY A  39      -8.904 -15.442  -0.009  1.00  0.00
ATOM    156  O   GLY A  39      -7.885 -16.041   0.337  1.00  0.00
ATOM    157  N   GLY A  40      -9.294 -14.259   0.514  1.00  0.00
ATOM    158  CA  GLY A  40      -8.557 -13.666   1.623  1.00  0.00
ATOM    159  C   GLY A  40      -8.650 -14.532   2.872  1.00  0.00
ATOM    160  O   GLY A  40      -7.674 -14.686   3.607  1.00  0.00
ATOM    161  N   GLY A  41      -9.813 -15.127   3.093  1.00  0.00
ATOM    162  CA  GLY A  41      -9.979 -16.029   4.227  1.00  0.00
ATOM    163  C   GLY A  41      -9.067 -17.243   4.104  1.00  0.00
ATOM    164  O   GLY A  41      -8.488 -17.698   5.090  1.00  0.00
ATOM    165  N   GLY A  42      -8.946 -17.798   2.880  1.00  0.00
ATOM    166  CA  GLY A  42      -8.048 -18.921   2.640  1.00  0.00
ATOM    167  C   GLY A  42      -6.605 -18.550   2.958  1.00  0.00
ATOM    168  O   GLY A  42      -5.874 -19.330   3.568  1.00  0.00
ATOM    169  N   GLY A  43      -6.163 -17.394   2.477  1.00  0.00
ATOM    170  CA  GLY A  43      -4.812 -16.919   2.751  1.00  0.00
ATOM    171  C   GLY A  43      -4.595 -16.710   4.245  1.00  0.00
ATOM    172  O   GLY A  43      -3.528 -17.020   4.776  1.00  0.00
ATOM    173  N   GLY A  44      -5.600 -16.145   4.901  1.00  0.00
ATOM    174  CA  GLY A  44      -5.534 -15.917   6.340  1.00  0.00
ATOM    175  C   GLY A  44      -5.369 -17.227   7.098  1.00  0.00
ATOM    176  O   GLY A  44      -4.601 -17.308   8.057  1.00  0.00
ATOM    177  N   GLY A  45      -6.114 -18.252   6.663  1.00  0.00
ATOM    178  CA  GLY A  45      -5.986 -19.569   7.276  1.00  0.00
ATOM    179  C   GLY A  45      -4.579 -20.124   7.100  1.00  0.00
ATOM    180  O   GLY A  45      -4.012 -20.709   8.023  1.00  0.00
ATOM    181  N   GLY A  46      -3.980 -19.926   5.926  1.00  0.00
ATOM    182  CA  GLY A  46      -2.621 -20.377   5.650  1.00  0.00
ATOM    183  C   GLY A  46      -1.614 -19.679   6.555  1.00  0.00
ATOM    184  O   GLY A  46      -0.690 -20.306   7.071  1.00  0.00
ATOM    185  N   GLY A  47      -1.768 -18.345   6.680  1.00  0.00
ATOM    186  CA  GLY A  47      -0.862 -17.577   7.526  1.00  0.00
ATOM    187  C   GLY A  47      -0.986 -17.993   8.986  1.00  0.00
ATOM    188  O   GLY A  47       0.011 -18.083   9.702  1.00  0.00
ATOM    189  N   GLY A  48      -2.211 -18.193   9.421  1.00  0.00
ATOM    190  CA  GLY A  48      -2.459 -18.635  10.788  1.00  0.00
ATOM    191  C   GLY A  48      -1.802 -19.982  11.059  1.00  0.00
ATOM    192  O   GLY A  48      -1.230 -20.201  12.127  1.00  0.00
ATOM    193  N   GLY A  49      -1.915 -20.901  10.081  1.00  0.00
ATOM    194  CA  GLY A  49      -1.273 -22.205  10.194  1.00  0.00
ATOM    195  C   GLY A  49       0.240 -22.066  10.299  1.00  0.00
ATOM    196  O   GLY A  49       0.882 -22.749  11.097  1.00  0.00
ATOM    197  N   GLY A  50       0.810 -21.164   9.510  1.00  0.00
ATOM    198  CA  GLY A  50       2.245 -20.904   9.542  1.00  0.00
ATOM    199  C   GLY A  50       2.675 -20.352  10.895  1.00  0.00
ATOM    200  O   GLY A  50       3.721 -20.726  11.424  1.00  0.00
ATOM    201  N   GLY A  51       1.861 -19.383  11.412  1.00  0.00
ATOM    202  CA  GLY A  51       2.153 -18.821  12.726  1.00  0.00
ATOM    203  C   GLY A  51       2.109 -19.893  13.806  1.00  0.00
ATOM    204  O   GLY A  51       2.939 -19.906  14.716  1.00  0.00
ATOM    205  N   GLY A  52       1.068 -20.732  13.738  1.00  0.00
ATOM    206  CA  GLY A  52       0.923 -21.823  14.694  1.00  0.00
ATOM    207  C   GLY A  52       2.085 -22.803  14.591  1.00  0.00
ATOM    208  O   GLY A  52       2.573 -23.310  15.601  1.00  0.00
ATOM    209  N   GLY A  53       2.548 -23.078  13.414  1.00  0.00
ATOM    210  CA  GLY A  53       3.672 -23.981  13.195  1.00  0.00
ATOM    211  C   GLY A  53       4.972 -23.376  13.707  1.00  0.00
ATOM    212  O   GLY A  53       5.818 -24.078  14.263  1.00  0.00
ATOM    213  N   GLY A  54       5.143 -22.068  13.503  1.00  0.00
ATOM    214  CA  GLY A  54       6.333 -21.405  14.024  1.00  0.00
ATOM    215  C   GLY A  54       6.288 -21.308  15.544  1.00  0.00
ATOM    216  O   GLY A  54       7.298 -21.511  16.218  1.00  0.00
ATOM    217  N   ALA B  55      16.385   5.012  34.964  1.00  1.00
ATOM    218  CA  ALA B  55      14.934   5.074  35.087  1.00  1.00
ATOM    219  C   ALA B  55      14.252   4.350  33.933  1.00  1.00
ATOM    220  O   ALA B  55      14.719   4.398  32.795  1.00  1.00
ATOM    221  N   ASP B  56      13.107   3.680  34.184  1.00  1.00
ATOM    222  CA  ASP B  56      12.396   3.023  33.095  1.00  1.00
ATOM    223  C   ASP B  56      12.045   4.012  31.991  1.00  1.00
ATOM    224  O   ASP B  56      11.663   5.150  32.262  1.00  1.00
ATOM    225  N   THR B  57      11.777   3.413  30.774  1.00  1.00
ATOM    226  CA  THR B  57      11.425   4.208  29.604  1.00  1.00
ATOM    227  C   THR B  57      10.439   3.467  28.710  1.00  1.00
ATOM    228  O   THR B  57      10.468   2.239  28.623  1.00  1.00
ATOM    229  N   ILE B  58       9.719   4.177  27.935  1.00  1.00
ATOM    230  CA  ILE B  58       8.835   3.764  26.852  1.00  1.00
ATOM    231  C   ILE B  58       8.938   4.713  25.665  1.00  1.00
ATOM    232  O   ILE B  58       9.020   5.930  25.836  1.00  1.00
ATOM    233  N   CYS B  59       9.136   4.202  24.496  1.00  1.00
ATOM    234  CA  CYS B  59       9.251   4.965  23.259  1.00  1.00
ATOM    235  C   CYS B  59       8.163   4.573  22.267  1.00  1.00
ATOM    236  O   CYS B  59       7.819   3.398  22.141  1.00  1.00
ATOM    237  N   ILE B  60       7.572   5.644  21.571  1.00  1.00
ATOM    238  CA  ILE B  60       6.637   5.436  20.472  1.00  1.00
ATOM    239  C   ILE B  60       7.356   5.438  19.129  1.00  1.00
ATOM    240  O   ILE B  60       8.128   6.348  18.829  1.00  1.00
ATOM    241  N   GLY B  61       7.311   4.365  18.395  1.00  1.00
ATOM    242  CA  GLY B  61       8.067   4.270  17.152  1.00  1.00
ATOM    243  C   GLY B  61       7.175   3.832  15.997  1.00  1.00
ATOM    244  O   GLY B  61       6.008   3.493  16.195  1.00  1.00
ATOM    245  N   TYR B  62       7.859   3.262  14.949  1.00  1.00
ATOM    246  CA  TYR B  62       7.250   2.740  13.731  1.00  1.00
ATOM    247  C   TYR B  62       8.054   1.574  13.170  1.00  1.00
ATOM    248  O   TYR B  62       9.278   1.535  13.294  1.00  1.00
ATOM    249  N   HIS B  63       7.381   0.738  12.341  1.00  1.00
ATOM    250  CA  HIS B  63       7.995  -0.422  11.705  1.00  1.00
ATOM    251  C   HIS B  63       9.042   0.001  10.682  1.00  1.00
ATOM    252  O   HIS B  63       8.856   0.978   9.957  1.00  1.00
ATOM    253  N   ALA B  64      10.029  -0.824  10.514  1.00  1.00
ATOM    254  CA  ALA B  64      11.041  -0.848   9.465  1.00  1.00
ATOM    255  C   ALA B  64      11.412  -2.277   9.089  1.00  1.00
ATOM    256  O   ALA B  64      11.409  -3.172   9.934  1.00  1.00
ATOM    257  N   ASN B  65      11.695  -2.539   7.890  1.00  1.00
ATOM    258  CA  ASN B  65      12.086  -3.864   7.426  1.00  1.00
ATOM    259  C   ASN B  65      13.197  -3.778   6.387  1.00  1.00
ATOM    260  O   ASN B  65      13.429  -2.722   5.799  1.00  1.00
ATOM    261  N   ASN B  66      13.420  -4.856   5.663  1.00  1.00
ATOM    262  CA  ASN B  66      14.457  -4.949   4.643  1.00  1.00
ATOM    263  C   ASN B  66      13.884  -4.721   3.251  1.00  1.00
ATOM    264  O   ASN B  66      14.622  -4.473   2.297  1.00  1.00
ATOM    265  N   SER B  67      12.779  -4.175   3.095  1.00  1.00
ATOM    266  CA  SER B  67      12.183  -3.855   1.804  1.00  1.00
ATOM    267  C   SER B  67      12.991  -2.791   1.072  1.00  1.00
ATOM    268  O   SER B  67      13.400  -1.793   1.664  1.00  1.00
ATOM    269  N   THR B  68      13.144  -2.997  -0.253  1.00  1.00
ATOM    270  CA  THR B  68      13.860  -2.041  -1.089  1.00  1.00
ATOM    271  C   THR B  68      12.952  -1.464  -2.168  1.00  1.00
ATOM    272  O   THR B  68      13.238  -0.410  -2.735  1.00  1.00
ATOM    273  N   ASP B  69      11.637  -1.825  -2.073  1.00  1.00
ATOM    274  CA  ASP B  69      10.633  -1.254  -2.964  1.00  1.00
ATOM    275  C   ASP B  69      10.525   0.254  -2.777  1.00  1.00
ATOM    276  O   ASP B  69      10.571   0.755  -1.653  1.00  1.00
ATOM    277  N   THR B  70      10.356   0.953  -3.916  1.00  1.00
ATOM    278  CA  THR B  70      10.204   2.403  -3.889  1.00  1.00
ATOM    279  C   THR B  70       8.936   2.838  -4.614  1.00  1.00
ATOM    280  O   THR B  70       8.537   2.228  -5.606  1.00  1.00
ATOM    281  N   VAL B  71       8.430   3.931  -4.233  1.00  1.00
ATOM    282  CA  VAL B  71       7.295   4.626  -4.827  1.00  1.00
ATOM    283  C   VAL B  71       7.606   6.101  -5.047  1.00  1.00
ATOM    284  O   VAL B  71       8.368   6.704  -4.291  1.00  1.00
ATOM    285  N   ASP B  72       6.899   6.742  -5.883  1.00  1.00
ATOM    286  CA  ASP B  72       6.948   8.187  -6.073  1.00  1.00
ATOM    287  C   ASP B  72       5.707   8.860  -5.501  1.00  1.00
ATOM    288  O   ASP B  72       4.615   8.293  -5.526  1.00  1.00
ATOM    289  N   THR B  73       5.919  10.066  -5.021  1.00  1.00
ATOM    290  CA  THR B  73       4.841  10.962  -4.619  1.00  1.00
ATOM    291  C   THR B  73       4.859  12.247  -5.436  1.00  1.00
ATOM    292  O   THR B  73       5.908  12.673  -5.918  1.00  1.00
ATOM    293  N   VAL B  74       4.084  13.169  -5.236  1.00  1.00
ATOM    294  CA  VAL B  74       4.142  14.474  -5.883  1.00  1.00
ATOM    295  C   VAL B  74       5.319  15.293  -5.366  1.00  1.00
ATOM    296  O   VAL B  74       5.990  15.984  -6.133  1.00  1.00
ATOM    297  N   LEU B  75       5.734  15.174  -4.234  1.00  1.00
ATOM    298  CA  LEU B  75       6.822  15.933  -3.629  1.00  1.00
ATOM    299  C   LEU B  75       8.121  15.134  -3.634  1.00  1.00
ATOM    300  O   LEU B  75       9.205  15.696  -3.790  1.00  1.00
ATOM    301  N   GLU B  76       8.255  14.007  -3.929  1.00  1.00
ATOM    302  CA  GLU B  76       9.354  13.086  -3.665  1.00  1.00
ATOM    303  C   GLU B  76       9.357  11.932  -4.659  1.00  1.00
ATOM    304  O   GLU B  76       8.325  11.307  -4.903  1.00  1.00
ATOM    305  N   LYS B  77      10.526  11.662  -5.238  1.00  1.00
ATOM    306  CA  LYS B  77      10.724  10.488  -6.079  1.00  1.00
ATOM    307  C   LYS B  77      11.593   9.450  -5.381  1.00  1.00
ATOM    308  O   LYS B  77      12.635   9.779  -4.813  1.00  1.00
ATOM    309  N   ASN B  78      11.182   8.108  -5.646  1.00  1.00
ATOM    310  CA  ASN B  78      12.119   7.086  -5.197  1.00  1.00
ATOM    311  C   ASN B  78      12.141   6.988  -3.677  1.00  1.00
ATOM    312  O   ASN B  78      13.205   7.025  -3.058  1.00  1.00
ATOM    313  N   VAL B  79      10.986   7.088  -3.000  1.00  1.00
ATOM    314  CA  VAL B  79      10.790   6.799  -1.584  1.00  1.00
ATOM    315  C   VAL B  79      10.757   5.298  -1.328  1.00  1.00
ATOM    316  O   VAL B  79       9.962   4.574  -1.928  1.00  1.00
ATOM    317  N   THR B  80      11.804   4.825  -0.517  1.00  1.00
ATOM    318  CA  THR B  80      11.737   3.431  -0.093  1.00  1.00
ATOM    319  C   THR B  80      10.680   3.234   0.986  1.00  1.00
ATOM    320  O   THR B  80      10.650   3.960   1.979  1.00  1.00
ATOM    321  N   VAL B  81       9.828   2.267   0.839  1.00  1.00
ATOM    322  CA  VAL B  81       8.707   2.030   1.741  1.00  1.00
ATOM    323  C   VAL B  81       8.701   0.592   2.245  1.00  1.00
ATOM    324  O   VAL B  81       9.072  -0.331   1.520  1.00  1.00
ATOM    325  N   THR B  82       8.055   0.350   3.419  1.00  1.00
ATOM    326  CA  THR B  82       7.977  -0.978   4.016  1.00  1.00
ATOM    327  C   THR B  82       7.021  -1.874   3.240  1.00  1.00
ATOM    328  O   THR B  82       7.281  -3.064   3.057  1.00  1.00
ATOM    329  N   HIS B  83       6.043  -1.561   2.715  1.00  1.00
ATOM    330  CA  HIS B  83       5.008  -2.304   2.006  1.00  1.00
ATOM    331  C   HIS B  83       4.430  -1.486   0.859  1.00  1.00
ATOM    332  O   HIS B  83       4.296  -0.266   0.959  1.00  1.00
ATOM    333  N   SER B  84       4.195  -2.198  -0.261  1.00  1.00
ATOM    334  CA  SER B  84       3.643  -1.616  -1.478  1.00  1.00
ATOM    335  C   SER B  84       3.076  -2.691  -2.395  1.00  1.00
ATOM    336  O   SER B  84       3.494  -3.848  -2.344  1.00  1.00
ATOM    337  N   VAL B  85       2.365  -2.330  -3.400  1.00  1.00
ATOM    338  CA  VAL B  85       1.719  -3.205  -4.371  1.00  1.00
ATOM    339  C   VAL B  85       1.859  -2.658  -5.785  1.00  1.00
ATOM    340  O   VAL B  85       1.710  -1.458  -6.014  1.00  1.00
ATOM    341  N   ASN B  86       2.294  -3.596  -6.762  1.00  1.00
ATOM    342  CA  ASN B  86       2.308  -3.171  -8.157  1.00  1.00
ATOM    343  C   ASN B  86       0.909  -3.206  -8.758  1.00  1.00
ATOM    344  O   ASN B  86       0.194  -4.200  -8.633  1.00  1.00
ATOM    345  N   LEU B  87       0.487  -2.116  -9.408  1.00  1.00
ATOM    346  CA  LEU B  87      -0.825  -2.014 -10.035  1.00  1.00
ATOM    347  C   LEU B  87      -0.721  -2.118 -11.553  1.00  1.00
ATOM    348  O   LEU B  87      -1.692  -2.456 -12.230  1.00  1.00
ATOM    349  N   LEU B  88       0.359  -2.269 -12.098  1.00  1.00
ATOM    350  CA  LEU B  88       0.673  -2.345 -13.520  1.00  1.00
ATOM    351  C   LEU B  88       1.216  -3.721 -13.892  1.00  1.00
ATOM    352  O   LEU B  88       2.196  -4.189 -13.311  1.00  1.00
ATOM    353  N   GLU B  89       0.331  -4.464 -14.685  1.00  1.00
ATOM    354  CA  GLU B  89       0.736  -5.768 -15.196  1.00  1.00
ATOM    355  C   GLU B  89       1.591  -5.628 -16.449  1.00  1.00
ATOM    356  O   GLU B  89       1.258  -4.867 -17.357  1.00  1.00
ATOM    357  N   ASP B  90       2.754  -6.287 -16.457  1.00  1.00
ATOM    358  CA  ASP B  90       3.666  -6.198 -17.591  1.00  1.00
ATOM    359  C   ASP B  90       4.097  -7.581 -18.061  1.00  1.00
ATOM    360  O   ASP B  90       4.508  -7.757 -19.208  1.00  1.00
ATOM    361  N   SER B  91       3.516  -8.589 -17.522  1.00  1.00
ATOM    362  CA  SER B  91       3.762  -9.999 -17.803  1.00  1.00
ATOM    363  C   SER B  91       2.601 -10.618 -18.571  1.00  1.00
ATOM    364  O   SER B  91       1.436 -10.393 -18.241  1.00  1.00
ATOM    365  N   HIS B  92       2.881 -11.234 -19.662  1.00  1.00
ATOM    366  CA  HIS B  92       1.992 -12.084 -20.446  1.00  1.00
ATOM    367  C   HIS B  92       2.618 -13.449 -20.700  1.00  1.00
ATOM    368  O   HIS B  92       3.821 -13.557 -20.936  1.00  1.00
ATOM    369  N   ASN B  93       2.024 -14.431 -20.933  1.00  1.00
ATOM    370  CA  ASN B  93       2.491 -15.796 -21.147  1.00  1.00
ATOM    371  C   ASN B  93       2.936 -16.006 -22.589  1.00  1.00
ATOM    372  O   ASN B  93       3.658 -16.955 -22.894  1.00  1.00
ATOM    373  N   GLY B  94       3.021 -15.209 -23.437  1.00  1.00
ATOM    374  CA  GLY B  94       3.570 -15.259 -24.786  1.00  1.00
ATOM    375  C   GLY B  94       2.885 -16.334 -25.620  1.00  1.00
ATOM    376  O   GLY B  94       3.486 -16.906 -26.529  1.00  1.00
ATOM    377  N   LYS B  95       1.662 -16.674 -25.428  1.00  1.00
ATOM    378  CA  LYS B  95       0.907 -17.715 -26.116  1.00  1.00
ATOM    379  C   LYS B  95      -0.469 -17.213 -26.531  1.00  1.00
ATOM    380  O   LYS B  95      -1.089 -16.417 -25.827  1.00  1.00
ATOM    381  N   LEU B  96      -0.969 -17.696 -27.730  1.00  1.00
ATOM    382  CA  LEU B  96      -2.400 -17.599 -27.991  1.00  1.00
ATOM    383  C   LEU B  96      -3.167 -18.705 -27.275  1.00  1.00
ATOM    384  O   LEU B  96      -2.793 -19.876 -27.340  1.00  1.00
ATOM    385  N   CYS B  97      -4.166 -18.371 -26.553  1.00  1.00
ATOM    386  CA  CYS B  97      -4.898 -19.300 -25.701  1.00  1.00
ATOM    387  C   CYS B  97      -6.377 -19.330 -26.062  1.00  1.00
ATOM    388  O   CYS B  97      -6.948 -18.317 -26.466  1.00  1.00
ATOM    389  N   ARG B  98      -7.094 -20.390 -25.609  1.00  1.00
ATOM    390  CA  ARG B  98      -8.550 -20.330 -25.635  1.00  1.00
ATOM    391  C   ARG B  98      -9.076 -19.283 -24.662  1.00  1.00
ATOM    392  O   ARG B  98      -8.567 -19.145 -23.549  1.00  1.00
ATOM    393  N   LEU B  99     -10.228 -18.684 -25.068  1.00  1.00
ATOM    394  CA  LEU B  99     -10.949 -17.780 -24.180  1.00  1.00
ATOM    395  C   LEU B  99     -12.188 -18.453 -23.596  1.00  1.00
ATOM    396  O   LEU B  99     -13.079 -18.878 -24.331  1.00  1.00
ATOM    397  N   LYS B 100     -12.265 -18.566 -22.231  1.00  1.00
ATOM    398  CA  LYS B 100     -13.489 -19.158 -21.704  1.00  1.00
ATOM    399  C   LYS B 100     -13.708 -20.558 -22.264  1.00  1.00
ATOM    400  O   LYS B 100     -14.845 -20.989 -22.455  1.00  1.00
ATOM    401  N   GLY B 101     -12.616 -21.263 -22.789  1.00  1.00
ATOM    402  CA  GLY B 101     -12.668 -22.665 -23.185  1.00  1.00
ATOM    403  C   GLY B 101     -12.769 -22.807 -24.698  1.00  1.00
ATOM    404  O   GLY B 101     -12.467 -23.863 -25.254  1.00  1.00
ATOM    405  N   ILE B 102     -12.971 -21.869 -25.443  1.00  1.00
ATOM    406  CA  ILE B 102     -13.120 -21.841 -26.893  1.00  1.00
ATOM    407  C   ILE B 102     -11.841 -21.363 -27.568  1.00  1.00
ATOM    408  O   ILE B 102     -11.291 -20.321 -27.211  1.00  1.00
ATOM    409  N   ALA B 103     -11.348 -22.200 -28.569  1.00  1.00
ATOM    410  CA  ALA B 103     -10.155 -21.832 -29.323  1.00  1.00
ATOM    411  C   ALA B 103     -10.479 -20.804 -30.399  1.00  1.00
ATOM    412  O   ALA B 103     -11.488 -20.917 -31.096  1.00  1.00
ATOM    413  N   PRO B 104      -9.535 -19.871 -30.644  1.00  1.00
ATOM    414  CA  PRO B 104      -9.688 -18.928 -31.746  1.00  1.00
ATOM    415  C   PRO B 104      -9.678 -19.645 -33.090  1.00  1.00
ATOM    416  O   PRO B 104      -8.896 -20.571 -33.304  1.00  1.00
ATOM    417  N   SER B 105     -17.447 -22.005 -35.107  1.00  1.00
ATOM    418  CA  SER B 105     -17.383 -21.299 -33.833  1.00  1.00
ATOM    419  C   SER B 105     -15.944 -20.975 -33.454  1.00  1.00
ATOM    420  O   SER B 105     -15.044 -21.793 -33.640  1.00  1.00
ATOM    421  N   TRP B 106     -15.783 -19.819 -32.904  1.00  1.00
ATOM    422  CA  TRP B 106     -14.496 -19.356 -32.397  1.00  1.00
ATOM    423  C   TRP B 106     -14.673 -18.215 -31.404  1.00  1.00
ATOM    424  O   TRP B 106     -15.564 -17.379 -31.556  1.00  1.00
ATOM    425  N   SER B 107     -13.611 -17.967 -30.589  1.00  1.00
ATOM    426  CA  SER B 107     -13.663 -16.940 -29.556  1.00  1.00
ATOM    427  C   SER B 107     -13.015 -15.646 -30.032  1.00  1.00
ATOM    428  O   SER B 107     -13.338 -14.563 -29.545  1.00  1.00
ATOM    429  N   TYR B 108     -12.468 -15.558 -30.994  1.00  1.00
ATOM    430  CA  TYR B 108     -11.750 -14.498 -31.692  1.00  1.00
ATOM    431  C   TYR B 108     -11.149 -15.007 -32.996  1.00  1.00
ATOM    432  O   TYR B 108     -10.760 -16.170 -33.100  1.00  1.00
ATOM    433  N   ILE B 109     -10.864 -14.064 -33.904  1.00  1.00
ATOM    434  CA  ILE B 109     -10.087 -14.328 -35.110  1.00  1.00
ATOM    435  C   ILE B 109      -8.796 -13.521 -35.121  1.00  1.00
ATOM    436  O   ILE B 109      -8.779 -12.352 -34.734  1.00  1.00
ATOM    437  N   SER B 110     -16.962  -8.930 -36.627  1.00  1.00
ATOM    438  CA  SER B 110     -16.219  -9.055 -35.379  1.00  1.00
ATOM    439  C   SER B 110     -17.131  -9.473 -34.233  1.00  1.00
ATOM    440  O   SER B 110     -16.673 -10.019 -33.229  1.00  1.00
ATOM    441  N   SER B 111     -18.355  -9.414 -34.350  1.00  1.00
ATOM    442  CA  SER B 111     -19.351  -9.774 -33.348  1.00  1.00
ATOM    443  C   SER B 111     -20.083 -11.054 -33.734  1.00  1.00
ATOM    444  O   SER B 111     -20.793 -11.643 -32.920  1.00  1.00
ATOM    445  N   VAL B 112     -19.544 -11.842 -34.506  1.00  1.00
ATOM    446  CA  VAL B 112     -19.929 -13.206 -34.847  1.00  1.00
ATOM    447  C   VAL B 112     -19.118 -14.222 -34.054  1.00  1.00
ATOM    448  O   VAL B 112     -17.889 -14.243 -34.127  1.00  1.00
ATOM    449  N   SER B 113     -19.833 -15.111 -33.301  1.00  1.00
ATOM    450  CA  SER B 113     -19.171 -16.123 -32.486  1.00  1.00
ATOM    451  C   SER B 113     -19.245 -17.495 -33.145  1.00  1.00
ATOM    452  O   SER B 113     -18.368 -18.336 -32.948  1.00  1.00
ATOM    453  N   SER B 114     -20.082 -17.918 -33.741  1.00  1.00
ATOM    454  CA  SER B 114     -20.153 -19.141 -34.531  1.00  1.00
ATOM    455  C   SER B 114     -20.851 -18.896 -35.863  1.00  1.00
ATOM    456  O   SER B 114     -21.774 -18.087 -35.952  1.00  1.00
ATOM    457  N   SER B 115     -24.512 -16.330 -35.822  1.00  1.00
ATOM    458  CA  SER B 115     -24.683 -16.326 -34.374  1.00  1.00
ATOM    459  C   SER B 115     -23.849 -15.230 -33.724  1.00  1.00
ATOM    460  O   SER B 115     -22.655 -15.103 -33.994  1.00  1.00
ATOM    461  N   ARG B 116     -24.529 -14.218 -33.222  1.00  1.00
ATOM    462  CA  ARG B 116     -23.852 -13.055 -32.661  1.00  1.00
ATOM    463  C   ARG B 116     -23.422 -13.308 -31.222  1.00  1.00
ATOM    464  O   ARG B 116     -24.156 -13.917 -30.443  1.00  1.00
ATOM    465  N   GLY B 117     -22.295 -12.680 -30.872  1.00  1.00
ATOM    466  CA  GLY B 117     -21.726 -12.694 -29.530  1.00  1.00
ATOM    467  C   GLY B 117     -20.876 -11.455 -29.279  1.00  1.00
ATOM    468  O   GLY B 117     -20.110 -11.030 -30.144  1.00  1.00
ATOM    469  N   PHE B 118     -20.996 -10.854 -28.134  1.00  1.00
ATOM    470  CA  PHE B 118     -20.172  -9.705 -27.777  1.00  1.00
ATOM    471  C   PHE B 118     -18.810 -10.145 -27.255  1.00  1.00
ATOM    472  O   PHE B 118     -18.717 -11.029 -26.403  1.00  1.00
ATOM    473  N   GLY B 119     -17.761  -9.198 -27.727  1.00  1.00
ATOM    474  CA  GLY B 119     -16.459  -9.401 -27.101  1.00  1.00
ATOM    475  C   GLY B 119     -15.512 -10.150 -28.030  1.00  1.00
ATOM    476  O   GLY B 119     -14.305 -10.200 -27.793  1.00  1.00
ATOM    477  N   SER B 120     -16.007 -10.669 -29.157  1.00  1.00
ATOM    478  CA  SER B 120     -15.123 -11.182 -30.198  1.00  1.00
ATOM    479  C   SER B 120     -14.458 -10.046 -30.964  1.00  1.00
ATOM    480  O   SER B 120     -15.073  -9.009 -31.214  1.00  1.00
ATOM    481  N   GLY B 121     -13.565 -10.429 -31.869  1.00  1.00
ATOM    482  CA  GLY B 121     -12.778  -9.454 -32.613  1.00  1.00
ATOM    483  C   GLY B 121     -11.791 -10.141 -33.549  1.00  1.00
ATOM    484  O   GLY B 121     -11.455 -11.311 -33.362  1.00  1.00
ATOM    485  N   ILE B 122     -11.184  -9.407 -34.397  1.00  1.00
ATOM    486  CA  ILE B 122     -10.057  -9.832 -35.218  1.00  1.00
ATOM    487  C   ILE B 122      -8.769  -9.141 -34.787  1.00  1.00
ATOM    488  O   ILE B 122      -8.742  -7.927 -34.589  1.00  1.00
ATOM    489  N   ILE B 123      -7.773  -9.943 -34.509  1.00  1.00
ATOM    490  CA  ILE B 123      -6.447  -9.469 -34.133  1.00  1.00
ATOM    491  C   ILE B 123      -5.384  -9.989 -35.092  1.00  1.00
ATOM    492  O   ILE B 123      -5.477 -11.113 -35.587  1.00  1.00
ATOM    493  N   THR B 124      -4.361  -9.335 -35.291  1.00  1.00
ATOM    494  CA  THR B 124      -3.134  -9.785 -35.938  1.00  1.00
ATOM    495  C   THR B 124      -2.052 -10.096 -34.912  1.00  1.00
ATOM    496  O   THR B 124      -1.757  -9.278 -34.040  1.00  1.00
ATOM    497  N   SER B 125      -1.450 -11.364 -35.118  1.00  1.00
ATOM    498  CA  SER B 125      -0.545 -11.802 -34.063  1.00  1.00
ATOM    499  C   SER B 125       0.566 -12.683 -34.621  1.00  1.00
ATOM    500  O   SER B 125       0.338 -13.489 -35.523  1.00  1.00
ATOM    501  N   ASN B 126       1.724 -12.620 -33.962  1.00  1.00
ATOM    502  CA  ASN B 126       2.836 -13.479 -34.349  1.00  1.00
ATOM    503  C   ASN B 126       3.051 -14.593 -33.333  1.00  1.00
ATOM    504  O   ASN B 126       3.771 -15.556 -33.596  1.00  1.00
ATOM    505  N   ALA B 127       2.335 -14.679 -32.356  1.00  1.00
ATOM    506  CA  ALA B 127       2.332 -15.691 -31.307  1.00  1.00
ATOM    507  C   ALA B 127       1.866 -17.039 -31.842  1.00  1.00
ATOM    508  O   ALA B 127       0.942 -17.110 -32.652  1.00  1.00
ATOM    509  N   SER B 128       2.194 -18.132 -31.060  1.00  1.00
ATOM    510  CA  SER B 128       1.745 -19.471 -31.423  1.00  1.00
ATOM    511  C   SER B 128       0.611 -19.936 -30.517  1.00  1.00
ATOM    512  O   SER B 128       0.646 -19.724 -29.305  1.00  1.00
ATOM    513  N   MET B 129      -0.297 -20.777 -31.102  1.00  1.00
ATOM    514  CA  MET B 129      -1.357 -21.352 -30.283  1.00  1.00
ATOM    515  C   MET B 129      -0.818 -22.456 -29.382  1.00  1.00
ATOM    516  O   MET B 129      -0.084 -23.335 -29.832  1.00  1.00
ATOM    517  N   HIS B 130      -1.163 -22.434 -28.154  1.00  1.00
ATOM    518  CA  HIS B 130      -0.874 -23.456 -27.154  1.00  1.00
ATOM    519  C   HIS B 130      -2.155 -23.986 -26.522  1.00  1.00
ATOM    520  O   HIS B 130      -3.115 -23.241 -26.326  1.00  1.00
ATOM    521  N   GLU B 131      -2.132 -25.152 -25.966  1.00  1.00
ATOM    522  CA  GLU B 131      -3.261 -25.648 -25.189  1.00  1.00
ATOM    523  C   GLU B 131      -3.353 -24.947 -23.840  1.00  1.00
ATOM    524  O   GLU B 131      -2.521 -25.165 -22.959  1.00  1.00
ATOM    525  N   CYS B 132      -3.832 -23.799 -23.857  1.00  1.00
ATOM    526  CA  CYS B 132      -4.037 -22.931 -22.703  1.00  1.00
ATOM    527  C   CYS B 132      -5.405 -22.263 -22.752  1.00  1.00
ATOM    528  O   CYS B 132      -5.909 -21.937 -23.827  1.00  1.00
ATOM    529  N   ASN B 133      -5.890 -21.764 -21.722  1.00  1.00
ATOM    530  CA  ASN B 133      -7.125 -21.014 -21.528  1.00  1.00
ATOM    531  C   ASN B 133      -6.879 -19.750 -20.714  1.00  1.00
ATOM    532  O   ASN B 133      -6.214 -19.785 -19.679  1.00  1.00
ATOM    533  N   THR B 134      -7.574 -18.644 -21.214  1.00  1.00
ATOM    534  CA  THR B 134      -7.385 -17.352 -20.564  1.00  1.00
ATOM    535  C   THR B 134      -8.673 -16.537 -20.573  1.00  1.00
ATOM    536  O   THR B 134      -9.478 -16.641 -21.498  1.00  1.00
ATOM    537  N   LYS B 135      -8.761 -15.542 -19.799  1.00  1.00
ATOM    538  CA  LYS B 135      -9.848 -14.572 -19.741  1.00  1.00
ATOM    539  C   LYS B 135      -9.484 -13.292 -20.483  1.00  1.00
ATOM    540  O   LYS B 135     -10.358 -12.580 -20.978  1.00  1.00
ATOM    541  N   CYS B 136      -8.257 -13.228 -20.894  1.00  1.00
ATOM    542  CA  CYS B 136      -7.638 -12.050 -21.489  1.00  1.00
ATOM    543  C   CYS B 136      -6.552 -12.441 -22.483  1.00  1.00
ATOM    544  O   CYS B 136      -5.690 -13.268 -22.182  1.00  1.00
ATOM    545  N   GLN B 137      -6.716 -12.049 -23.722  1.00  1.00
ATOM    546  CA  GLN B 137      -5.790 -12.326 -24.813  1.00  1.00
ATOM    547  C   GLN B 137      -5.405 -11.048 -25.547  1.00  1.00
ATOM    548  O   GLN B 137      -6.254 -10.201 -25.826  1.00  1.00
ATOM    549  N   THR B 138      -4.144 -10.765 -25.586  1.00  1.00
ATOM    550  CA  THR B 138      -3.545  -9.742 -26.434  1.00  1.00
ATOM    551  C   THR B 138      -2.814 -10.366 -27.616  1.00  1.00
ATOM    552  O   THR B 138      -2.211 -11.432 -27.493  1.00  1.00
ATOM    553  N   PRO B 139      -2.382  -9.623 -28.580  1.00  1.00
ATOM    554  CA  PRO B 139      -1.646 -10.128 -29.733  1.00  1.00
ATOM    555  C   PRO B 139      -0.245 -10.576 -29.339  1.00  1.00
ATOM    556  O   PRO B 139       0.288 -11.539 -29.892  1.00  1.00
ATOM    557  N   LEU B 140       0.249 -10.361 -28.279  1.00  1.00
ATOM    558  CA  LEU B 140       1.578 -10.720 -27.800  1.00  1.00
ATOM    559  C   LEU B 140       1.526 -11.945 -26.894  1.00  1.00
ATOM    560  O   LEU B 140       2.468 -12.736 -26.849  1.00  1.00
ATOM    561  N   GLY B 141       0.362 -12.216 -26.306  1.00  1.00
ATOM    562  CA  GLY B 141       0.228 -13.268 -25.305  1.00  1.00
ATOM    563  C   GLY B 141      -0.998 -13.043 -24.430  1.00  1.00
ATOM    564  O   GLY B 141      -1.436 -11.909 -24.237  1.00  1.00
ATOM    565  N   ALA B 142      -1.366 -14.094 -23.644  1.00  1.00
ATOM    566  CA  ALA B 142      -2.481 -13.992 -22.710  1.00  1.00
ATOM    567  C   ALA B 142      -2.028 -13.418 -21.373  1.00  1.00
ATOM    568  O   ALA B 142      -0.946 -13.740 -20.883  1.00  1.00
ATOM    569  N   ILE B 143      -2.987 -12.720 -20.727  1.00  1.00
ATOM    570  CA  ILE B 143      -2.767 -12.146 -19.405  1.00  1.00
ATOM    571  C   ILE B 143      -3.613 -12.850 -18.351  1.00  1.00
ATOM    572  O   ILE B 143      -4.816 -13.038 -18.531  1.00  1.00
ATOM    573  N   ASN B 144      -3.026 -13.343 -17.355  1.00  1.00
ATOM    574  CA  ASN B 144      -3.671 -13.909 -16.176  1.00  1.00
ATOM    575  C   ASN B 144      -3.313 -13.123 -14.921  1.00  1.00
ATOM    576  O   ASN B 144      -2.152 -13.082 -14.513  1.00  1.00
ATOM    577  N   SER B 145      -4.202 -11.969 -14.752  1.00  1.00
ATOM    578  CA  SER B 145      -3.838 -10.986 -13.738  1.00  1.00
ATOM    579  C   SER B 145      -5.074 -10.337 -13.130  1.00  1.00
ATOM    580  O   SER B 145      -6.093 -10.170 -13.801  1.00  1.00
ATOM    581  N   SER B 146      -4.957  -9.933 -11.848  1.00  1.00
ATOM    582  CA  SER B 146      -6.012  -9.194 -11.165  1.00  1.00
ATOM    583  C   SER B 146      -5.663  -7.716 -11.051  1.00  1.00
ATOM    584  O   SER B 146      -6.537  -6.877 -10.829  1.00  1.00
ATOM    585  N   LEU B 147      -4.453  -7.382 -11.517  1.00  1.00
ATOM    586  CA  LEU B 147      -4.044  -5.983 -11.557  1.00  1.00
ATOM    587  C   LEU B 147      -4.982  -5.159 -12.433  1.00  1.00
ATOM    588  O   LEU B 147      -5.320  -5.561 -13.546  1.00  1.00
ATOM    589  N   PRO B 148      -5.174  -3.896 -12.054  1.00  1.00
ATOM    590  CA  PRO B 148      -6.110  -3.007 -12.732  1.00  1.00
ATOM    591  C   PRO B 148      -5.507  -2.447 -14.014  1.00  1.00
ATOM    592  O   PRO B 148      -6.208  -2.252 -15.007  1.00  1.00
ATOM    593  N   TYR B 149      -4.366  -2.350 -14.261  1.00  1.00
ATOM    594  CA  TYR B 149      -3.670  -1.754 -15.394  1.00  1.00
ATOM    595  C   TYR B 149      -2.649  -2.720 -15.983  1.00  1.00
ATOM    596  O   TYR B 149      -2.057  -3.526 -15.266  1.00  1.00
ATOM    597  N   GLN B 150      -2.412  -2.492 -17.300  1.00  1.00
ATOM    598  CA  GLN B 150      -1.389  -3.205 -18.056  1.00  1.00
ATOM    599  C   GLN B 150      -0.793  -2.323 -19.145  1.00  1.00
ATOM    600  O   GLN B 150      -1.496  -1.522 -19.763  1.00  1.00
ATOM    601  N   ASN B 151       0.429  -2.454 -19.431  1.00  1.00
ATOM    602  CA  ASN B 151       1.165  -1.734 -20.463  1.00  1.00
ATOM    603  C   ASN B 151       1.698  -2.687 -21.525  1.00  1.00
ATOM    604  O   ASN B 151       2.161  -2.258 -22.582  1.00  1.00
ATOM    605  N   ILE B 152       0.988  -3.835 -21.705  1.00  1.00
ATOM    606  CA  ILE B 152       1.397  -4.849 -22.670  1.00  1.00
ATOM    607  C   ILE B 152       0.894  -4.513 -24.068  1.00  1.00
ATOM    608  O   ILE B 152       1.612  -4.682 -25.054  1.00  1.00
ATOM    609  N   HIS B 153      -0.279  -4.169 -24.339  1.00  1.00
ATOM    610  CA  HIS B 153      -0.946  -4.022 -25.627  1.00  1.00
ATOM    611  C   HIS B 153      -2.349  -3.454 -25.459  1.00  1.00
ATOM    612  O   HIS B 153      -3.068  -3.815 -24.528  1.00  1.00
ATOM    613  N   PRO B 154      -2.709  -2.538 -26.453  1.00  1.00
ATOM    614  CA  PRO B 154      -4.027  -1.917 -26.387  1.00  1.00
ATOM    615  C   PRO B 154      -5.081  -2.790 -27.056  1.00  1.00
ATOM    616  O   PRO B 154      -6.244  -2.792 -26.654  1.00  1.00
ATOM    617  N   VAL B 155      -4.758  -3.655 -27.865  1.00  1.00
ATOM    618  CA  VAL B 155      -5.623  -4.684 -28.430  1.00  1.00
ATOM    619  C   VAL B 155      -5.824  -5.833 -27.451  1.00  1.00
ATOM    620  O   VAL B 155      -4.860  -6.420 -26.960  1.00  1.00
ATOM    621  N   THR B 156      -7.134  -6.030 -27.059  1.00  1.00
ATOM    622  CA  THR B 156      -7.490  -7.000 -26.030  1.00  1.00
ATOM    623  C   THR B 156      -8.772  -7.740 -26.390  1.00  1.00
ATOM    624  O   THR B 156      -9.702  -7.155 -26.948  1.00  1.00
ATOM    625  N   ILE B 157      -8.750  -9.026 -26.151  1.00  1.00
ATOM    626  CA  ILE B 157      -9.928  -9.879 -26.251  1.00  1.00
ATOM    627  C   ILE B 157     -10.340 -10.412 -24.885  1.00  1.00
ATOM    628  O   ILE B 157      -9.504 -10.890 -24.117  1.00  1.00
ATOM    629  N   GLY B 158     -11.466  -9.958 -24.362  1.00  1.00
ATOM    630  CA  GLY B 158     -11.980 -10.570 -23.143  1.00  1.00
ATOM    631  C   GLY B 158     -12.056  -9.557 -22.008  1.00  1.00
ATOM    632  O   GLY B 158     -11.625  -8.414 -22.154  1.00  1.00
ATOM    633  N   GLU B 159     -11.994  -9.741 -20.931  1.00  1.00
ATOM    634  CA  GLU B 159     -11.881  -8.964 -19.702  1.00  1.00
ATOM    635  C   GLU B 159     -10.425  -8.795 -19.289  1.00  1.00
ATOM    636  O   GLU B 159      -9.728  -9.774 -19.021  1.00  1.00
ATOM    637  N   CYS B 160      -9.823  -7.694 -19.839  1.00  1.00
ATOM    638  CA  CYS B 160      -8.404  -7.414 -19.660  1.00  1.00
ATOM    639  C   CYS B 160      -8.191  -6.199 -18.766  1.00  1.00
ATOM    640  O   CYS B 160      -8.961  -5.240 -18.811  1.00  1.00
ATOM    641  N   PRO B 161      -6.964  -6.121 -17.982  1.00  1.00
ATOM    642  CA  PRO B 161      -6.634  -4.849 -17.350  1.00  1.00
ATOM    643  C   PRO B 161      -6.659  -3.709 -18.361  1.00  1.00
ATOM    644  O   PRO B 161      -6.174  -3.851 -19.483  1.00  1.00
ATOM    645  N   LYS B 162      -6.977  -2.446 -17.783  1.00  1.00
ATOM    646  CA  LYS B 162      -6.923  -1.244 -18.607  1.00  1.00
ATOM    647  C   LYS B 162      -5.509  -0.987 -19.113  1.00  1.00
ATOM    648  O   LYS B 162      -4.552  -0.995 -18.340  1.00  1.00
ATOM    649  N   TYR B 163      -5.415  -0.706 -20.496  1.00  1.00
ATOM    650  CA  TYR B 163      -4.110  -0.379 -21.059  1.00  1.00
ATOM    651  C   TYR B 163      -3.746   1.076 -20.796  1.00  1.00
ATOM    652  O   TYR B 163      -4.575   1.972 -20.958  1.00  1.00
ATOM    653  N   VAL B 164      -2.481   1.265 -20.407  1.00  1.00
ATOM    654  CA  VAL B 164      -1.870   2.573 -20.203  1.00  1.00
ATOM    655  C   VAL B 164      -0.421   2.583 -20.673  1.00  1.00
ATOM    656  O   VAL B 164       0.285   1.581 -20.562  1.00  1.00
ATOM    657  N   ARG B 165       0.097   3.678 -21.043  1.00  1.00
ATOM    658  CA  ARG B 165       1.461   3.845 -21.528  1.00  1.00
ATOM    659  C   ARG B 165       2.452   3.918 -20.373  1.00  1.00
ATOM    660  O   ARG B 165       3.611   3.527 -20.510  1.00  1.00
ATOM    661  N   SER B 166       2.124   3.733 -19.230  1.00  1.00
ATOM    662  CA  SER B 166       2.967   3.852 -18.046  1.00  1.00
ATOM    663  C   SER B 166       3.961   2.701 -17.962  1.00  1.00
ATOM    664  O   SER B 166       3.610   1.545 -18.201  1.00  1.00
ATOM    665  N   ALA B 167       5.163   3.052 -17.324  1.00  1.00
ATOM    666  CA  ALA B 167       6.223   2.072 -17.122  1.00  1.00
ATOM    667  C   ALA B 167       6.234   1.559 -15.688  1.00  1.00
ATOM    668  O   ALA B 167       6.527   0.390 -15.439  1.00  1.00
ATOM    669  N   LYS B 168       5.598   2.173 -14.815  1.00  1.00
ATOM    670  CA  LYS B 168       5.506   1.895 -13.387  1.00  1.00
ATOM    671  C   LYS B 168       4.295   2.584 -12.769  1.00  1.00
ATOM    672  O   LYS B 168       3.979   3.725 -13.105  1.00  1.00
ATOM    673  N   LEU B 169       3.563   1.822 -11.970  1.00  1.00
ATOM    674  CA  LEU B 169       2.410   2.177 -11.152  1.00  1.00
ATOM    675  C   LEU B 169       2.375   1.360  -9.864  1.00  1.00
ATOM    676  O   LEU B 169       2.356   0.130  -9.899  1.00  1.00
ATOM    677  N   ARG B 170       3.114   1.814  -8.883  1.00  1.00
ATOM    678  CA  ARG B 170       3.273   1.168  -7.586  1.00  1.00
ATOM    679  C   ARG B 170       2.672   2.015  -6.471  1.00  1.00
ATOM    680  O   ARG B 170       2.901   3.222  -6.403  1.00  1.00
ATOM    681  N   MET B 171       1.632   1.468  -5.799  1.00  1.00
ATOM    682  CA  MET B 171       0.981   2.143  -4.682  1.00  1.00
ATOM    683  C   MET B 171       1.589   1.718  -3.352  1.00  1.00
ATOM    684  O   MET B 171       1.753   0.527  -3.086  1.00  1.00
ATOM    685  N   VAL B 172       2.100   2.783  -2.526  1.00  1.00
ATOM    686  CA  VAL B 172       2.550   2.400  -1.193  1.00  1.00
ATOM    687  C   VAL B 172       1.369   2.090  -0.281  1.00  1.00
ATOM    688  O   VAL B 172       0.374   2.813  -0.271  1.00  1.00
ATOM    689  N   THR B 173       1.581   0.999   0.555  1.00  1.00
ATOM    690  CA  THR B 173       0.564   0.621   1.529  1.00  1.00
ATOM    691  C   THR B 173       1.098   0.725   2.952  1.00  1.00
ATOM    692  O   THR B 173       0.362   1.067   3.878  1.00  1.00
ATOM    693  N   GLY B 174       2.427   0.699   3.049  1.00  1.00
ATOM    694  CA  GLY B 174       3.072   0.899   4.341  1.00  1.00
ATOM    695  C   GLY B 174       3.635   2.309   4.464  1.00  1.00
ATOM    696  O   GLY B 174       3.668   3.061   3.490  1.00  1.00
ATOM    697  N   LEU B 175       4.628   2.507   5.131  1.00  1.00
ATOM    698  CA  LEU B 175       5.241   3.784   5.478  1.00  1.00
ATOM    699  C   LEU B 175       6.700   3.834   5.036  1.00  1.00
ATOM    700  O   LEU B 175       7.382   2.810   4.996  1.00  1.00
ATOM    701  N   ARG B 176       7.269   5.064   5.038  1.00  1.00
ATOM    702  CA  ARG B 176       8.698   5.229   4.799  1.00  1.00
ATOM    703  C   ARG B 176       9.511   4.224   5.606  1.00  1.00
ATOM    704  O   ARG B 176       9.322   4.087   6.815  1.00  1.00
ATOM    705  N   ASN B 177      10.382   3.463   4.836  1.00  1.00
ATOM    706  CA  ASN B 177      11.260   2.487   5.470  1.00  1.00
ATOM    707  C   ASN B 177      12.594   3.112   5.854  1.00  1.00
ATOM    708  O   ASN B 177      13.278   3.702   5.018  1.00  1.00
ATOM    709  N   ILE B 178      12.910   3.180   7.097  1.00  1.00
ATOM    710  CA  ILE B 178      14.114   3.764   7.674  1.00  1.00
ATOM    711  C   ILE B 178      14.765   2.814   8.671  1.00  1.00
ATOM    712  O   ILE B 178      14.270   2.633   9.783  1.00  1.00
ATOM    713  N   PRO B 179      15.344   1.694   8.226  1.00  1.00
ATOM    714  CA  PRO B 179      15.882   0.671   9.115  1.00  1.00
ATOM    715  C   PRO B 179      17.171   1.140   9.777  1.00  1.00
ATOM    716  O   PRO B 179      17.966   1.860   9.172  1.00  1.00
ATOM    717  N   GLY B 180       7.898  14.886   7.212  1.00  1.00
ATOM    718  CA  GLY B 180       6.534  14.674   6.742  1.00  1.00
ATOM    719  C   GLY B 180       5.585  15.717   7.318  1.00  1.00
ATOM    720  O   GLY B 180       5.832  16.270   8.390  1.00  1.00
ATOM    721  N   LEU B 181       4.328  15.695   6.869  1.00  1.00
ATOM    722  CA  LEU B 181       3.353  16.678   7.327  1.00  1.00
ATOM    723  C   LEU B 181       3.153  16.594   8.836  1.00  1.00
ATOM    724  O   LEU B 181       2.976  17.612   9.506  1.00  1.00
ATOM    725  N   PHE B 182       3.183  15.683   9.558  1.00  1.00
ATOM    726  CA  PHE B 182       2.937  15.547  10.989  1.00  1.00
ATOM    727  C   PHE B 182       4.237  15.611  11.780  1.00  1.00
ATOM    728  O   PHE B 182       4.254  16.045  12.932  1.00  1.00
ATOM    729  N   GLY B 183       5.319  15.286  11.318  1.00  1.00
ATOM    730  CA  GLY B 183       6.603  15.629  11.918  1.00  1.00
ATOM    731  C   GLY B 183       7.121  14.497  12.795  1.00  1.00
ATOM    732  O   GLY B 183       8.269  14.519  13.240  1.00  1.00
ATOM    733  N   ALA B 184       6.513  13.293  12.640  1.00  1.00
ATOM    734  CA  ALA B 184       6.924  12.177  13.483  1.00  1.00
ATOM    735  C   ALA B 184       7.826  11.214  12.722  1.00  1.00
ATOM    736  O   ALA B 184       8.791  10.684  13.273  1.00  1.00
ATOM    737  N   ILE B 185       7.371  10.619  11.612  1.00  1.00
ATOM    738  CA  ILE B 185       8.208   9.734  10.811  1.00  1.00
ATOM    739  C   ILE B 185       9.304  10.512  10.093  1.00  1.00
ATOM    740  O   ILE B 185       9.028  11.479   9.383  1.00  1.00
ATOM    741  N   ALA B 186      10.588   9.999  10.200  1.00  1.00
ATOM    742  CA  ALA B 186      11.693  10.739   9.602  1.00  1.00
ATOM    743  C   ALA B 186      11.683  12.197  10.044  1.00  1.00
ATOM    744  O   ALA B 186      11.338  13.088   9.268  1.00  1.00
ATOM    745  N   GLY B 187      11.278  12.393  11.288  1.00  1.00
ATOM    746  CA  GLY B 187      11.227  13.712  11.906  1.00  1.00
ATOM    747  C   GLY B 187      11.804  13.682  13.316  1.00  1.00
ATOM    748  O   GLY B 187      12.710  14.448  13.643  1.00  1.00
ATOM    749  N   PHE B 188      10.873  13.780  14.375  1.00  1.00
ATOM    750  CA  PHE B 188      11.362  13.766  15.748  1.00  1.00
ATOM    751  C   PHE B 188      11.616  12.343  16.229  1.00  1.00
ATOM    752  O   PHE B 188      12.352  12.125  17.191  1.00  1.00
ATOM    753  N   ILE B 189      10.909  11.373  15.700  1.00  1.00
ATOM    754  CA  ILE B 189      11.349   9.986  15.771  1.00  1.00
ATOM    755  C   ILE B 189      12.221   9.623  14.575  1.00  1.00
ATOM    756  O   ILE B 189      11.741   9.549  13.444  1.00  1.00
ATOM    757  N   GLU B 190      13.457   9.768  14.567  1.00  1.00
ATOM    758  CA  GLU B 190      14.378   9.767  13.437  1.00  1.00
ATOM    759  C   GLU B 190      14.391   8.414  12.738  1.00  1.00
ATOM    760  O   GLU B 190      14.474   8.339  11.512  1.00  1.00
ATOM    761  N   GLY B 191      14.181   7.334  13.114  1.00  1.00
ATOM    762  CA  GLY B 191      14.323   6.070  12.402  1.00  1.00
ATOM    763  C   GLY B 191      13.193   5.110  12.751  1.00  1.00
ATOM    764  O   GLY B 191      12.651   5.150  13.856  1.00  1.00
ATOM    765  N   GLY B 192      13.118   4.017  12.042  1.00  1.00
ATOM    766  CA  GLY B 192      12.167   2.944  12.309  1.00  1.00
ATOM    767  C   GLY B 192      12.803   1.839  13.144  1.00  1.00
ATOM    768  O   GLY B 192      13.987   1.538  12.993  1.00  1.00
ATOM    769  N   TRP B 193      11.979   0.832  13.475  1.00  1.00
ATOM    770  CA  TRP B 193      12.416  -0.330  14.240  1.00  1.00
ATOM    771  C   TRP B 193      12.207  -1.618  13.454  1.00  1.00
ATOM    772  O   TRP B 193      11.075  -1.990  13.143  1.00  1.00
ATOM    773  N   THR B 194      13.343  -2.332  13.151  1.00  1.00
ATOM    774  CA  THR B 194      13.207  -3.612  12.468  1.00  1.00
ATOM    775  C   THR B 194      12.786  -4.711  13.435  1.00  1.00
ATOM    776  O   THR B 194      12.061  -5.634  13.064  1.00  1.00
ATOM    777  N   GLY B 195      12.832  -4.410  14.719  1.00  1.00
ATOM    778  CA  GLY B 195      12.519  -5.363  15.778  1.00  1.00
ATOM    779  C   GLY B 195      11.032  -5.348  16.110  1.00  1.00
ATOM    780  O   GLY B 195      10.483  -6.342  16.586  1.00  1.00
ATOM    781  N   MET B 196      10.304  -4.385  15.852  1.00  1.00
ATOM    782  CA  MET B 196       8.846  -4.362  15.874  1.00  1.00
ATOM    783  C   MET B 196       8.267  -4.950  14.594  1.00  1.00
ATOM    784  O   MET B 196       8.318  -4.326  13.534  1.00  1.00
ATOM    785  N   ILE B 197       7.919  -6.239  14.644  1.00  1.00
ATOM    786  CA  ILE B 197       7.593  -7.013  13.453  1.00  1.00
ATOM    787  C   ILE B 197       6.104  -7.329  13.391  1.00  1.00
ATOM    788  O   ILE B 197       5.530  -7.452  12.309  1.00  1.00
ATOM    789  N   ASP B 198       5.249  -6.858  14.201  1.00  1.00
ATOM    790  CA  ASP B 198       3.851  -7.267  14.252  1.00  1.00
ATOM    791  C   ASP B 198       2.922  -6.090  13.984  1.00  1.00
ATOM    792  O   ASP B 198       1.824  -6.261  13.456  1.00  1.00
ATOM    793  N   GLY B 199       3.256  -5.035  13.529  1.00  1.00
ATOM    794  CA  GLY B 199       2.444  -3.915  13.068  1.00  1.00
ATOM    795  C   GLY B 199       3.316  -2.739  12.647  1.00  1.00
ATOM    796  O   GLY B 199       4.478  -2.642  13.043  1.00  1.00
ATOM    797  N   TRP B 200       2.570  -1.645  12.177  1.00  1.00
ATOM    798  CA  TRP B 200       3.268  -0.463  11.685  1.00  1.00
ATOM    799  C   TRP B 200       3.619   0.484  12.826  1.00  1.00
ATOM    800  O   TRP B 200       4.691   1.088  12.836  1.00  1.00
ATOM    801  N   TYR B 201       2.978   0.698  13.773  1.00  1.00
ATOM    802  CA  TYR B 201       3.192   1.549  14.937  1.00  1.00
ATOM    803  C   TYR B 201       3.102   0.748  16.229  1.00  1.00
ATOM    804  O   TYR B 201       2.340  -0.215  16.322  1.00  1.00
ATOM    805  N   GLY B 202       3.901   1.391  17.306  1.00  1.00
ATOM    806  CA  GLY B 202       3.841   0.693  18.584  1.00  1.00
ATOM    807  C   GLY B 202       4.826   1.286  19.583  1.00  1.00
ATOM    808  O   GLY B 202       5.686   2.088  19.220  1.00  1.00
ATOM    809  N   TYR B 203       5.380   0.333  20.463  1.00  1.00
ATOM    810  CA  TYR B 203       6.122   0.760  21.643  1.00  1.00
ATOM    811  C   TYR B 203       7.381  -0.077  21.835  1.00  1.00
ATOM    812  O   TYR B 203       7.412  -1.257  21.485  1.00  1.00
ATOM    813  N   HIS B 204       8.395   0.551  22.330  1.00  1.00
ATOM    814  CA  HIS B 204       9.595  -0.062  22.885  1.00  1.00
ATOM    815  C   HIS B 204       9.762   0.287  24.359  1.00  1.00
ATOM    816  O   HIS B 204       9.584   1.439  24.757  1.00  1.00
ATOM    817  N   HIS B 205       9.868  -0.620  25.240  1.00  1.00
ATOM    818  CA  HIS B 205       9.992  -0.341  26.665  1.00  1.00
ATOM    819  C   HIS B 205      11.275  -0.936  27.233  1.00  1.00
ATOM    820  O   HIS B 205      11.717  -2.003  26.809  1.00  1.00
ATOM    821  N   GLN B 206      11.734  -0.406  28.273  1.00  1.00
ATOM    822  CA  GLN B 206      12.900  -0.751  29.077  1.00  1.00
ATOM    823  C   GLN B 206      12.616  -0.574  30.563  1.00  1.00
ATOM    824  O   GLN B 206      12.109   0.464  30.989  1.00  1.00
ATOM    825  N   ASN B 207      12.532  -1.617  31.318  1.00  1.00
ATOM    826  CA  ASN B 207      12.311  -1.576  32.759  1.00  1.00
ATOM    827  C   ASN B 207      13.117  -2.655  33.471  1.00  1.00
ATOM    828  O   ASN B 207      13.459  -3.679  32.880  1.00  1.00
ATOM    829  N   GLU B 208      13.074  -2.735  34.756  1.00  1.00
ATOM    830  CA  GLU B 208      13.803  -3.739  35.522  1.00  1.00
ATOM    831  C   GLU B 208      13.555  -5.138  34.973  1.00  1.00
ATOM    832  O   GLU B 208      14.464  -5.968  34.927  1.00  1.00
ATOM    833  N   GLN B 209      12.489  -5.511  34.544  1.00  1.00
ATOM    834  CA  GLN B 209      12.081  -6.807  34.015  1.00  1.00
ATOM    835  C   GLN B 209      12.525  -6.975  32.568  1.00  1.00
ATOM    836  O   GLN B 209      12.786  -8.089  32.114  1.00  1.00
ATOM    837  N   GLY B 210      13.154  -6.228  31.923  1.00  1.00
ATOM    838  CA  GLY B 210      13.680  -6.438  30.579  1.00  1.00
ATOM    839  C   GLY B 210      13.342  -5.268  29.665  1.00  1.00
ATOM    840  O   GLY B 210      12.796  -4.258  30.110  1.00  1.00
ATOM    841  N   SER B 211      13.569  -5.641  28.293  1.00  1.00
ATOM    842  CA  SER B 211      13.130  -4.739  27.235  1.00  1.00
ATOM    843  C   SER B 211      12.560  -5.513  26.053  1.00  1.00
ATOM    844  O   SER B 211      13.025  -6.607  25.733  1.00  1.00
ATOM    845  N   GLY B 212      11.626  -4.912  25.372  1.00  1.00
ATOM    846  CA  GLY B 212      11.004  -5.543  24.214  1.00  1.00
ATOM    847  C   GLY B 212      10.342  -4.509  23.312  1.00  1.00
ATOM    848  O   GLY B 212      10.076  -3.384  23.734  1.00  1.00
ATOM    849  N   TYR B 213       9.762  -4.994  22.243  1.00  1.00
ATOM    850  CA  TYR B 213       8.870  -4.253  21.360  1.00  1.00
ATOM    851  C   TYR B 213       7.471  -4.857  21.357  1.00  1.00
ATOM    852  O   TYR B 213       7.310  -6.074  21.458  1.00  1.00
ATOM    853  N   ALA B 214       6.494  -3.953  21.059  1.00  1.00
ATOM    854  CA  ALA B 214       5.092  -4.331  20.940  1.00  1.00
ATOM    855  C   ALA B 214       4.331  -3.356  20.051  1.00  1.00
ATOM    856  O   ALA B 214       4.499  -2.141  20.160  1.00  1.00
ATOM    857  N   ALA B 215       3.710  -3.836  18.965  1.00  1.00
ATOM    858  CA  ALA B 215       2.879  -2.986  18.121  1.00  1.00
ATOM    859  C   ALA B 215       1.615  -2.552  18.852  1.00  1.00
ATOM    860  O   ALA B 215       0.974  -3.352  19.533  1.00  1.00
ATOM    861  N   ASP B 216       1.223  -1.196  18.616  1.00  1.00
ATOM    862  CA  ASP B 216      -0.124  -0.819  19.026  1.00  1.00
ATOM    863  C   ASP B 216      -1.172  -1.426  18.103  1.00  1.00
ATOM    864  O   ASP B 216      -1.168  -1.179  16.897  1.00  1.00
ATOM    865  N   GLN B 217      -1.932  -2.415  18.657  1.00  1.00
ATOM    866  CA  GLN B 217      -2.804  -3.243  17.832  1.00  1.00
ATOM    867  C   GLN B 217      -3.978  -2.437  17.291  1.00  1.00
ATOM    868  O   GLN B 217      -4.392  -2.619  16.146  1.00  1.00
ATOM    869  N   LYS B 218      -4.524  -1.498  18.020  1.00  1.00
ATOM    870  CA  LYS B 218      -5.697  -0.731  17.617  1.00  1.00
ATOM    871  C   LYS B 218      -5.380   0.184  16.441  1.00  1.00
ATOM    872  O   LYS B 218      -6.172   0.308  15.507  1.00  1.00
ATOM    873  N   SER B 219      -4.284   0.963  16.528  1.00  1.00
ATOM    874  CA  SER B 219      -3.922   1.885  15.459  1.00  1.00
ATOM    875  C   SER B 219      -3.416   1.135  14.233  1.00  1.00
ATOM    876  O   SER B 219      -3.682   1.531  13.098  1.00  1.00
ATOM    877  N   THR B 220      -2.728   0.006  14.453  1.00  1.00
ATOM    878  CA  THR B 220      -2.250  -0.819  13.350  1.00  1.00
ATOM    879  C   THR B 220      -3.412  -1.417  12.567  1.00  1.00
ATOM    880  O   THR B 220      -3.394  -1.445  11.336  1.00  1.00
ATOM    881  N   GLN B 221      -4.432  -1.935  13.319  1.00  1.00
ATOM    882  CA  GLN B 221      -5.601  -2.564  12.716  1.00  1.00
ATOM    883  C   GLN B 221      -6.462  -1.542  11.987  1.00  1.00
ATOM    884  O   GLN B 221      -6.970  -1.808  10.897  1.00  1.00
ATOM    885  N   ASN B 222      -6.677  -0.390  12.560  1.00  1.00
ATOM    886  CA  ASN B 222      -7.451   0.680  11.942  1.00  1.00
ATOM    887  C   ASN B 222      -6.765   1.201  10.685  1.00  1.00
ATOM    888  O   ASN B 222      -7.422   1.512   9.692  1.00  1.00
ATOM    889  N   ALA B 223      -5.442   1.287  10.700  1.00  1.00
ATOM    890  CA  ALA B 223      -4.673   1.756   9.553  1.00  1.00
ATOM    891  C   ALA B 223      -4.682   0.731   8.427  1.00  1.00
ATOM    892  O   ALA B 223      -4.771   1.086   7.252  1.00  1.00
ATOM    893  N   ILE B 224      -4.546  -0.555   8.773  1.00  1.00
ATOM    894  CA  ILE B 224      -4.656  -1.600   7.763  1.00  1.00
ATOM    895  C   ILE B 224      -6.035  -1.597   7.115  1.00  1.00
ATOM    896  O   ILE B 224      -6.160  -1.746   5.899  1.00  1.00
ATOM    897  N   ASN B 225      -7.091  -1.382   7.965  1.00  1.00
ATOM    898  CA  ASN B 225      -8.455  -1.275   7.461  1.00  1.00
ATOM    899  C   ASN B 225      -8.588  -0.121   6.476  1.00  1.00
ATOM    900  O   ASN B 225      -9.240  -0.249   5.439  1.00  1.00
ATOM    901  N   GLY B 226      -8.016   1.014   6.801  1.00  1.00
ATOM    902  CA  GLY B 226      -8.105   2.224   5.992  1.00  1.00
ATOM    903  C   GLY B 226      -7.345   2.068   4.682  1.00  1.00
ATOM    904  O   GLY B 226      -7.822   2.477   3.623  1.00  1.00
ATOM    905  N   ILE B 227      -6.059   1.602   4.770  1.00  1.00
ATOM    906  CA  ILE B 227      -5.200   1.466   3.600  1.00  1.00
ATOM    907  C   ILE B 227      -5.776   0.464   2.608  1.00  1.00
ATOM    908  O   ILE B 227      -5.762   0.696   1.399  1.00  1.00
ATOM    909  N   THR B 228      -6.304  -0.663   3.091  1.00  1.00
ATOM    910  CA  THR B 228      -6.876  -1.683   2.221  1.00  1.00
ATOM    911  C   THR B 228      -8.170  -1.198   1.579  1.00  1.00
ATOM    912  O   THR B 228      -8.424  -1.454   0.402  1.00  1.00
ATOM    913  N   ASN B 229      -8.963  -0.423   2.296  1.00  1.00
ATOM    914  CA  ASN B 229     -10.157   0.212   1.750  1.00  1.00
ATOM    915  C   ASN B 229      -9.801   1.190   0.638  1.00  1.00
ATOM    916  O   ASN B 229     -10.496   1.273  -0.375  1.00  1.00
ATOM    917  N   LYS B 230      -8.662   1.905   0.836  1.00  1.00
ATOM    918  CA  LYS B 230      -8.166   2.843  -0.164  1.00  1.00
ATOM    919  C   LYS B 230      -7.765   2.122  -1.445  1.00  1.00
ATOM    920  O   LYS B 230      -8.050   2.589  -2.547  1.00  1.00
ATOM    921  N   VAL B 231      -7.059   0.978  -1.311  1.00  1.00
ATOM    922  CA  VAL B 231      -6.678   0.169  -2.463  1.00  1.00
ATOM    923  C   VAL B 231      -7.904  -0.317  -3.225  1.00  1.00
ATOM    924  O   VAL B 231      -7.940  -0.274  -4.455  1.00  1.00
ATOM    925  N   ASN B 232      -8.917  -0.779  -2.473  1.00  1.00
ATOM    926  CA  ASN B 232     -10.159  -1.271  -3.056  1.00  1.00
ATOM    927  C   ASN B 232     -10.878  -0.172  -3.828  1.00  1.00
ATOM    928  O   ASN B 232     -11.406  -0.407  -4.915  1.00  1.00
ATOM    929  N   THR B 233     -10.957   1.038  -3.219  1.00  1.00
ATOM    930  CA  THR B 233     -11.596   2.192  -3.839  1.00  1.00
ATOM    931  C   THR B 233     -10.918   2.557  -5.154  1.00  1.00
ATOM    932  O   THR B 233     -11.584   2.871  -6.140  1.00  1.00
ATOM    933  N   VAL B 234      -9.595   2.641  -5.154  1.00  1.00
ATOM    934  CA  VAL B 234      -8.814   2.927  -6.351  1.00  1.00
ATOM    935  C   VAL B 234      -9.050   1.876  -7.428  1.00  1.00
ATOM    936  O   VAL B 234      -9.194   2.201  -8.606  1.00  1.00
ATOM    937  N   ILE B 235      -9.005   0.622  -7.074  1.00  1.00
ATOM    938  CA  ILE B 235      -9.220  -0.477  -8.007  1.00  1.00
ATOM    939  C   ILE B 235     -10.640  -0.462  -8.559  1.00  1.00
ATOM    940  O   ILE B 235     -10.855  -0.677  -9.752  1.00  1.00
ATOM    941  N   GLU B 236     -11.602  -0.233  -7.767  1.00  1.00
ATOM    942  CA  GLU B 236     -13.024  -0.234  -8.089  1.00  1.00
ATOM    943  C   GLU B 236     -13.342   0.774  -9.185  1.00  1.00
ATOM    944  O   GLU B 236     -14.156   0.508 -10.070  1.00  1.00
ATOM    945  N   LYS B 237     -12.727   1.857  -9.286  1.00  1.00
ATOM    946  CA  LYS B 237     -13.038   2.945 -10.205  1.00  1.00
ATOM    947  C   LYS B 237     -12.451   2.685 -11.586  1.00  1.00
ATOM    948  O   LYS B 237     -13.058   3.021 -12.603  1.00  1.00
ATOM    949  N   MET B 238     -11.416   1.987 -11.703  1.00  1.00
ATOM    950  CA  MET B 238     -10.839   1.590 -12.981  1.00  1.00
ATOM    951  C   MET B 238      -9.931   0.377 -12.823  1.00  1.00
ATOM    952  O   MET B 238      -8.973   0.404 -12.049  1.00  1.00
ATOM    953  N   ASN B 239     -10.495  -0.773 -13.554  1.00  1.00
ATOM    954  CA  ASN B 239      -9.758  -2.025 -13.424  1.00  1.00
ATOM    955  C   ASN B 239     -10.120  -2.995 -14.541  1.00  1.00
ATOM    956  O   ASN B 239      -9.316  -3.847 -14.921  1.00  1.00
ATOM    957  N   ILE B 240     -10.593  -2.704 -15.620  1.00  1.00
ATOM    958  CA  ILE B 240     -10.999  -3.634 -16.667  1.00  1.00
ATOM    959  C   ILE B 240     -11.382  -2.893 -17.942  1.00  1.00
ATOM    960  O   ILE B 240     -11.884  -1.770 -17.893  1.00  1.00
ATOM    961  N   GLN B 241     -10.997  -3.464 -19.031  1.00  1.00
ATOM    962  CA  GLN B 241     -11.415  -3.106 -20.381  1.00  1.00
ATOM    963  C   GLN B 241     -11.944  -4.320 -21.133  1.00  1.00
ATOM    964  O   GLN B 241     -11.409  -5.421 -21.010  1.00  1.00
ATOM    965  N   PHE B 242     -13.126  -4.225 -21.660  1.00  1.00
ATOM    966  CA  PHE B 242     -13.644  -5.302 -22.494  1.00  1.00
ATOM    967  C   PHE B 242     -12.955  -5.328 -23.852  1.00  1.00
ATOM    968  O   PHE B 242     -12.551  -4.288 -24.374  1.00  1.00
ATOM    969  N   THR B 243     -13.170  -6.247 -24.682  1.00  1.00
ATOM    970  CA  THR B 243     -12.609  -6.372 -26.022  1.00  1.00
ATOM    971  C   THR B 243     -12.545  -5.019 -26.720  1.00  1.00
ATOM    972  O   THR B 243     -13.526  -4.276 -26.746  1.00  1.00
ATOM    973  N   ALA B 244     -11.314  -4.744 -27.188  1.00  1.00
ATOM    974  CA  ALA B 244     -10.919  -3.580 -27.971  1.00  1.00
ATOM    975  C   ALA B 244      -9.984  -3.972 -29.108  1.00  1.00
ATOM    976  O   ALA B 244      -8.988  -4.663 -28.895  1.00  1.00
ATOM    977  N   VAL B 245     -10.461  -4.001 -30.297  1.00  1.00
ATOM    978  CA  VAL B 245      -9.719  -4.435 -31.475  1.00  1.00
ATOM    979  C   VAL B 245      -9.614  -3.316 -32.503  1.00  1.00
ATOM    980  O   VAL B 245     -10.539  -2.520 -32.664  1.00  1.00
ATOM    981  N   GLY B 246      -8.658  -3.194 -33.223  1.00  1.00
ATOM    982  CA  GLY B 246      -8.475  -2.261 -34.328  1.00  1.00
ATOM    983  C   GLY B 246      -9.652  -2.315 -35.295  1.00  1.00
ATOM    984  O   GLY B 246     -10.194  -3.386 -35.569  1.00  1.00
ATOM    985  N   LYS B 247      -9.774  -1.182 -36.064  1.00  1.00
ATOM    986  CA  LYS B 247     -10.717  -1.111 -37.173  1.00  1.00
ATOM    987  C   LYS B 247      -9.996  -1.166 -38.514  1.00  1.00
ATOM    988  O   LYS B 247      -8.996  -0.478 -38.721  1.00  1.00
ATOM    989  N   LEU B 248      -9.602  10.589 -37.255  1.00  1.00
ATOM    990  CA  LEU B 248     -10.690  10.667 -36.288  1.00  1.00
ATOM    991  C   LEU B 248     -10.671   9.474 -35.339  1.00  1.00
ATOM    992  O   LEU B 248     -10.928   9.615 -34.143  1.00  1.00
ATOM    993  N   ASN B 249     -10.566   8.259 -35.862  1.00  1.00
ATOM    994  CA  ASN B 249     -10.457   7.061 -35.038  1.00  1.00
ATOM    995  C   ASN B 249      -9.166   7.064 -34.230  1.00  1.00
ATOM    996  O   ASN B 249      -9.146   6.642 -33.073  1.00  1.00
ATOM    997  N   LYS B 250      -8.057   7.397 -34.844  1.00  1.00
ATOM    998  CA  LYS B 250      -6.780   7.443 -34.141  1.00  1.00
ATOM    999  C   LYS B 250      -6.773   8.539 -33.083  1.00  1.00
ATOM   1000  O   LYS B 250      -6.185   8.379 -32.014  1.00  1.00
ATOM   1001  N   LYS B 251      -7.398   9.714 -33.383  1.00  1.00
ATOM   1002  CA  LYS B 251      -7.497  10.812 -32.428  1.00  1.00
ATOM   1003  C   LYS B 251      -8.274  10.392 -31.186  1.00  1.00
ATOM   1004  O   LYS B 251      -7.923  10.768 -30.067  1.00  1.00
ATOM   1005  N   VAL B 252      -9.399   9.642 -31.383  1.00  1.00
ATOM   1006  CA  VAL B 252     -10.202   9.144 -30.272  1.00  1.00
ATOM   1007  C   VAL B 252      -9.406   8.175 -29.408  1.00  1.00
ATOM   1008  O   VAL B 252      -9.495   8.205 -28.181  1.00  1.00
ATOM   1009  N   ASP B 253      -8.763   7.167 -30.073  1.00  1.00
ATOM   1010  CA  ASP B 253      -7.968   6.184 -29.346  1.00  1.00
ATOM   1011  C   ASP B 253      -6.813   6.848 -28.607  1.00  1.00
ATOM   1012  O   ASP B 253      -6.508   6.495 -27.468  1.00  1.00
ATOM   1013  N   ASP B 254      -6.059   7.692 -29.212  1.00  1.00
ATOM   1014  CA  ASP B 254      -4.902   8.344 -28.611  1.00  1.00
ATOM   1015  C   ASP B 254      -5.323   9.303 -27.505  1.00  1.00
ATOM   1016  O   ASP B 254      -4.626   9.453 -26.501  1.00  1.00
ATOM   1017  N   GLY B 255      -6.461   9.953 -27.625  1.00  1.00
ATOM   1018  CA  GLY B 255      -6.936  10.914 -26.637  1.00  1.00
ATOM   1019  C   GLY B 255      -7.435  10.212 -25.381  1.00  1.00
ATOM   1020  O   GLY B 255      -7.250  10.704 -24.268  1.00  1.00
ATOM   1021  N   PHE B 256      -8.150   9.117 -25.496  1.00  1.00
ATOM   1022  CA  PHE B 256      -8.585   8.325 -24.352  1.00  1.00
ATOM   1023  C   PHE B 256      -7.395   7.725 -23.613  1.00  1.00
ATOM   1024  O   PHE B 256      -7.385   7.659 -22.384  1.00  1.00
ATOM   1025  N   LEU B 257      -6.425   7.225 -24.397  1.00  1.00
ATOM   1026  CA  LEU B 257      -5.205   6.660 -23.833  1.00  1.00
ATOM   1027  C   LEU B 257      -4.417   7.711 -23.058  1.00  1.00
ATOM   1028  O   LEU B 257      -3.846   7.422 -22.007  1.00  1.00
ATOM   1029  N   ASP B 258      -4.319   8.933 -23.597  1.00  1.00
ATOM   1030  CA  ASP B 258      -3.629  10.026 -22.921  1.00  1.00
ATOM   1031  C   ASP B 258      -4.282  10.345 -21.582  1.00  1.00
ATOM   1032  O   ASP B 258      -3.597  10.617 -20.597  1.00  1.00
ATOM   1033  N   ILE B 259      -5.622  10.369 -21.554  1.00  1.00
ATOM   1034  CA  ILE B 259      -6.385  10.712 -20.360  1.00  1.00
ATOM   1035  C   ILE B 259      -6.248   9.636 -19.291  1.00  1.00
ATOM   1036  O   ILE B 259      -6.112   9.939 -18.105  1.00  1.00
ATOM   1037  N   TRP B 260      -6.390   8.353 -19.687  1.00  1.00
ATOM   1038  CA  TRP B 260      -6.325   7.248 -18.738  1.00  1.00
ATOM   1039  C   TRP B 260      -4.915   7.076 -18.187  1.00  1.00
ATOM   1040  O   TRP B 260      -4.732   6.747 -17.015  1.00  1.00
ATOM   1041  N   THR B 261      -3.912   7.253 -18.994  1.00  1.00
ATOM   1042  CA  THR B 261      -2.528   7.214 -18.539  1.00  1.00
ATOM   1043  C   THR B 261      -2.265   8.280 -17.483  1.00  1.00
ATOM   1044  O   THR B 261      -1.568   8.033 -16.498  1.00  1.00
ATOM   1045  N   TYR B 262      -2.771   9.524 -17.786  1.00  1.00
ATOM   1046  CA  TYR B 262      -2.635  10.643 -16.861  1.00  1.00
ATOM   1047  C   TYR B 262      -3.367  10.370 -15.554  1.00  1.00
ATOM   1048  O   TYR B 262      -2.863  10.675 -14.473  1.00  1.00
ATOM   1049  N   ASN B 263      -4.579   9.882 -15.645  1.00  1.00
ATOM   1050  CA  ASN B 263      -5.442   9.607 -14.502  1.00  1.00
ATOM   1051  C   ASN B 263      -4.831   8.548 -13.594  1.00  1.00
ATOM   1052  O   ASN B 263      -4.897   8.654 -12.369  1.00  1.00
ATOM   1053  N   ALA B 264      -4.355   7.458 -14.174  1.00  1.00
ATOM   1054  CA  ALA B 264      -3.777   6.351 -13.422  1.00  1.00
ATOM   1055  C   ALA B 264      -2.529   6.791 -12.667  1.00  1.00
ATOM   1056  O   ALA B 264      -2.324   6.413 -11.514  1.00  1.00
ATOM   1057  N   GLU B 265      -1.620   7.444 -13.354  1.00  1.00
ATOM   1058  CA  GLU B 265      -0.360   7.865 -12.755  1.00  1.00
ATOM   1059  C   GLU B 265      -0.589   8.906 -11.666  1.00  1.00
ATOM   1060  O   GLU B 265       0.057   8.874 -10.619  1.00  1.00
ATOM   1061  N   LEU B 266      -1.428   9.869 -11.883  1.00  1.00
ATOM   1062  CA  LEU B 266      -1.693  10.947 -10.938  1.00  1.00
ATOM   1063  C   LEU B 266      -2.454  10.438  -9.719  1.00  1.00
ATOM   1064  O   LEU B 266      -2.222  10.889  -8.598  1.00  1.00
ATOM   1065  N   LEU B 267      -3.405   9.559  -9.901  1.00  1.00
ATOM   1066  CA  LEU B 267      -4.137   8.946  -8.799  1.00  1.00
ATOM   1067  C   LEU B 267      -3.191   8.234  -7.837  1.00  1.00
ATOM   1068  O   LEU B 267      -3.369   8.291  -6.621  1.00  1.00
ATOM   1069  N   VAL B 268      -2.225   7.500  -8.415  1.00  1.00
ATOM   1070  CA  VAL B 268      -1.255   6.768  -7.610  1.00  1.00
ATOM   1071  C   VAL B 268      -0.328   7.720  -6.864  1.00  1.00
ATOM   1072  O   VAL B 268      -0.013   7.505  -5.694  1.00  1.00
ATOM   1073  N   LEU B 269       0.174   8.734  -7.580  1.00  1.00
ATOM   1074  CA  LEU B 269       1.080   9.711  -6.988  1.00  1.00
ATOM   1075  C   LEU B 269       0.408  10.466  -5.847  1.00  1.00
ATOM   1076  O   LEU B 269       1.022  10.720  -4.811  1.00  1.00
ATOM   1077  N   LEU B 270      -0.789  10.918  -6.045  1.00  1.00
ATOM   1078  CA  LEU B 270      -1.530  11.655  -5.029  1.00  1.00
ATOM   1079  C   LEU B 270      -1.844  10.772  -3.826  1.00  1.00
ATOM   1080  O   LEU B 270      -1.771  11.218  -2.681  1.00  1.00
ATOM   1081  N   GLU B 271      -2.350   9.554  -4.091  1.00  1.00
ATOM   1082  CA  GLU B 271      -2.695   8.626  -3.020  1.00  1.00
ATOM   1083  C   GLU B 271      -1.458   8.200  -2.240  1.00  1.00
ATOM   1084  O   GLU B 271      -1.508   8.028  -1.023  1.00  1.00
ATOM   1085  N   ASN B 272      -0.338   8.059  -2.901  1.00  1.00
ATOM   1086  CA  ASN B 272       0.919   7.705  -2.254  1.00  1.00
ATOM   1087  C   ASN B 272       1.332   8.762  -1.238  1.00  1.00
ATOM   1088  O   ASN B 272       1.818   8.439  -0.154  1.00  1.00
ATOM   1089  N   GLU B 273       1.262  10.027  -1.637  1.00  1.00
ATOM   1090  CA  GLU B 273       1.563  11.136  -0.740  1.00  1.00
ATOM   1091  C   GLU B 273       0.648  11.123   0.478  1.00  1.00
ATOM   1092  O   GLU B 273       1.087  11.384   1.599  1.00  1.00
ATOM   1093  N   ARG B 274      -0.628  10.876   0.266  1.00  1.00
ATOM   1094  CA  ARG B 274      -1.627  10.855   1.328  1.00  1.00
ATOM   1095  C   ARG B 274      -1.400   9.683   2.275  1.00  1.00
ATOM   1096  O   ARG B 274      -1.587   9.805   3.485  1.00  1.00
ATOM   1097  N   THR B 275      -1.023   8.527   1.744  1.00  1.00
ATOM   1098  CA  THR B 275      -0.759   7.322   2.521  1.00  1.00
ATOM   1099  C   THR B 275       0.399   7.533   3.488  1.00  1.00
ATOM   1100  O   THR B 275       0.353   7.087   4.634  1.00  1.00
ATOM   1101  N   LEU B 276       1.491   8.092   2.985  1.00  1.00
ATOM   1102  CA  LEU B 276       2.655   8.368   3.819  1.00  1.00
ATOM   1103  C   LEU B 276       2.324   9.381   4.909  1.00  1.00
ATOM   1104  O   LEU B 276       2.763   9.244   6.051  1.00  1.00
ATOM   1105  N   ASP B 277       1.549  10.380   4.564  1.00  1.00
ATOM   1106  CA  ASP B 277       1.133  11.385   5.535  1.00  1.00
ATOM   1107  C   ASP B 277       0.219  10.783   6.595  1.00  1.00
ATOM   1108  O   ASP B 277       0.304  11.133   7.772  1.00  1.00
ATOM   1109  N   PHE B 278      -0.646   9.828   6.163  1.00  1.00
ATOM   1110  CA  PHE B 278      -1.562   9.125   7.053  1.00  1.00
ATOM   1111  C   PHE B 278      -0.803   8.362   8.132  1.00  1.00
ATOM   1112  O   PHE B 278      -1.222   8.323   9.289  1.00  1.00
ATOM   1113  N   HIS B 279       0.240   7.631   7.714  1.00  1.00
ATOM   1114  CA  HIS B 279       1.087   6.896   8.646  1.00  1.00
ATOM   1115  C   HIS B 279       1.783   7.840   9.618  1.00  1.00
ATOM   1116  O   HIS B 279       1.893   7.549  10.810  1.00  1.00
ATOM   1117  N   ASP B 280       2.334   8.965   9.067  1.00  1.00
ATOM   1118  CA  ASP B 280       2.975   9.974   9.901  1.00  1.00
ATOM   1119  C   ASP B 280       2.019  10.496  10.966  1.00  1.00
ATOM   1120  O   ASP B 280       2.407  10.703  12.115  1.00  1.00
ATOM   1121  N   SER B 281       0.777  10.744  10.588  1.00  1.00
ATOM   1122  CA  SER B 281      -0.267  11.239  11.477  1.00  1.00
ATOM   1123  C   SER B 281      -0.559  10.242  12.592  1.00  1.00
ATOM   1124  O   SER B 281      -0.785  10.627  13.739  1.00  1.00
ATOM   1125  N   ASN B 282      -0.672   8.960  12.254  1.00  1.00
ATOM   1126  CA  ASN B 282      -0.964   7.892  13.204  1.00  1.00
ATOM   1127  C   ASN B 282       0.121   7.791  14.269  1.00  1.00
ATOM   1128  O   ASN B 282      -0.168   7.562  15.443  1.00  1.00
ATOM   1129  N   VAL B 283       1.388   7.898  13.830  1.00  1.00
ATOM   1130  CA  VAL B 283       2.509   7.884  14.762  1.00  1.00
ATOM   1131  C   VAL B 283       2.458   9.081  15.703  1.00  1.00
ATOM   1132  O   VAL B 283       2.704   8.950  16.902  1.00  1.00
ATOM   1133  N   LYS B 284       2.212  10.258  15.126  1.00  1.00
ATOM   1134  CA  LYS B 284       2.131  11.505  15.878  1.00  1.00
ATOM   1135  C   LYS B 284       1.028  11.445  16.927  1.00  1.00
ATOM   1136  O   LYS B 284       1.199  11.922  18.049  1.00  1.00
ATOM   1137  N   ASN B 285      -0.150  10.908  16.526  1.00  1.00
ATOM   1138  CA  ASN B 285      -1.302  10.800  17.414  1.00  1.00
ATOM   1139  C   ASN B 285      -1.037   9.813  18.543  1.00  1.00
ATOM   1140  O   ASN B 285      -1.466  10.023  19.677  1.00  1.00
ATOM   1141  N   LEU B 286      -0.420   8.684  18.269  1.00  1.00
ATOM   1142  CA  LEU B 286      -0.042   7.693  19.269  1.00  1.00
ATOM   1143  C   LEU B 286       0.917   8.284  20.297  1.00  1.00
ATOM   1144  O   LEU B 286       0.802   8.018  21.493  1.00  1.00
ATOM   1145  N   TYR B 287       1.829   9.098  19.811  1.00  1.00
ATOM   1146  CA  TYR B 287       2.796   9.767  20.673  1.00  1.00
ATOM   1147  C   TYR B 287       2.112  10.776  21.588  1.00  1.00
ATOM   1148  O   TYR B 287       2.447  10.885  22.767  1.00  1.00
ATOM   1149  N   GLU B 288       1.285  11.640  21.006  1.00  1.00
ATOM   1150  CA  GLU B 288       0.541  12.642  21.759  1.00  1.00
ATOM   1151  C   GLU B 288      -0.391  11.990  22.772  1.00  1.00
ATOM   1152  O   GLU B 288      -0.570  12.495  23.881  1.00  1.00
ATOM   1153  N   LYS B 289      -0.974  10.868  22.455  1.00  1.00
ATOM   1154  CA  LYS B 289      -1.846  10.107  23.341  1.00  1.00
ATOM   1155  C   LYS B 289      -1.105   9.665  24.597  1.00  1.00
ATOM   1156  O   LYS B 289      -1.656   9.694  25.697  1.00  1.00
ATOM   1157  N   VAL B 290       0.079   9.041  24.421  1.00  1.00
ATOM   1158  CA  VAL B 290       0.911   8.633  25.546  1.00  1.00
ATOM   1159  C   VAL B 290       1.359   9.837  26.365  1.00  1.00
ATOM   1160  O   VAL B 290       1.365   9.795  27.596  1.00  1.00
ATOM   1161  N   LYS B 291       1.740  10.904  25.652  1.00  1.00
ATOM   1162  CA  LYS B 291       2.197  12.116  26.321  1.00  1.00
ATOM   1163  C   LYS B 291       1.126  12.669  27.253  1.00  1.00
ATOM   1164  O   LYS B 291       1.423  13.108  28.364  1.00  1.00
ATOM   1165  N   SER B 292      -0.122  12.669  26.818  1.00  1.00
ATOM   1166  CA  SER B 292      -1.240  13.212  27.581  1.00  1.00
ATOM   1167  C   SER B 292      -1.609  12.299  28.743  1.00  1.00
ATOM   1168  O   SER B 292      -2.019  12.766  29.806  1.00  1.00
ATOM   1169  N   GLN B 293      -1.373  11.017  28.668  1.00  1.00
ATOM   1170  CA  GLN B 293      -1.628  10.094  29.767  1.00  1.00
ATOM   1171  C   GLN B 293      -0.615  10.281  30.889  1.00  1.00
ATOM   1172  O   GLN B 293      -0.958  10.201  32.069  1.00  1.00
ATOM   1173  N   LEU B 294       0.677  10.322  30.546  1.00  1.00
ATOM   1174  CA  LEU B 294       1.759  10.405  31.519  1.00  1.00
ATOM   1175  C   LEU B 294       1.859  11.806  32.114  1.00  1.00
ATOM   1176  O   LEU B 294       2.171  11.969  33.293  1.00  1.00
ATOM   1177  N   LYS B 295       1.446  12.777  31.601  1.00  1.00
ATOM   1178  CA  LYS B 295       1.582  14.141  32.100  1.00  1.00
ATOM   1179  C   LYS B 295       3.000  14.412  32.584  1.00  1.00
ATOM   1180  O   LYS B 295       3.873  14.785  31.801  1.00  1.00
ATOM   1181  N   ASN B 296       3.202  14.771  33.836  1.00  1.00
ATOM   1182  CA  ASN B 296       4.497  15.094  34.424  1.00  1.00
ATOM   1183  C   ASN B 296       5.050  13.919  35.219  1.00  1.00
ATOM   1184  O   ASN B 296       6.212  13.925  35.626  1.00  1.00
ATOM   1185  N   ASN B 297       4.421  12.759  35.190  1.00  1.00
ATOM   1186  CA  ASN B 297       4.940  11.530  35.779  1.00  1.00
ATOM   1187  C   ASN B 297       6.064  10.946  34.932  1.00  1.00
ATOM   1188  O   ASN B 297       6.943  10.253  35.444  1.00  1.00
ATOM   1189  N   ALA B 298       6.392  11.506  33.959  1.00  1.00
ATOM   1190  CA  ALA B 298       7.463  11.207  33.016  1.00  1.00
ATOM   1191  C   ALA B 298       8.002  12.479  32.374  1.00  1.00
ATOM   1192  O   ALA B 298       7.261  13.438  32.156  1.00  1.00
ATOM   1193  N   LYS B 299       9.167  12.372  31.788  1.00  1.00
ATOM   1194  CA  LYS B 299       9.828  13.453  31.068  1.00  1.00
ATOM   1195  C   LYS B 299      10.083  13.073  29.615  1.00  1.00
ATOM   1196  O   LYS B 299      10.451  11.937  29.316  1.00  1.00
ATOM   1197  N   GLU B 300       9.716  14.022  28.673  1.00  1.00
ATOM   1198  CA  GLU B 300      10.156  13.797  27.301  1.00  1.00
ATOM   1199  C   GLU B 300      11.671  13.902  27.184  1.00  1.00
ATOM   1200  O   GLU B 300      12.264  14.911  27.566  1.00  1.00
ATOM   1201  N   ILE B 301      12.298  12.792  26.659  1.00  1.00
ATOM   1202  CA  ILE B 301      13.750  12.683  26.587  1.00  1.00
ATOM   1203  C   ILE B 301      14.235  12.726  25.143  1.00  1.00
ATOM   1204  O   ILE B 301      15.377  13.098  24.873  1.00  1.00
ATOM   1205  N   GLY B 302      13.435  12.663  24.222  1.00  1.00
ATOM   1206  CA  GLY B 302      13.889  12.886  22.855  1.00  1.00
ATOM   1207  C   GLY B 302      13.564  11.693  21.965  1.00  1.00
ATOM   1208  O   GLY B 302      13.710  10.542  22.376  1.00  1.00
ATOM   1209  N   ASN B 303      13.346  12.021  20.709  1.00  1.00
ATOM   1210  CA  ASN B 303      13.342  10.896  19.783  1.00  1.00
ATOM   1211  C   ASN B 303      12.090  10.045  19.955  1.00  1.00
ATOM   1212  O   ASN B 303      12.062   8.878  19.565  1.00  1.00
ATOM   1213  N   GLY B 304      11.084  10.493  20.751  1.00  1.00
ATOM   1214  CA  GLY B 304       9.840   9.750  20.906  1.00  1.00
ATOM   1215  C   GLY B 304       9.888   8.842  22.128  1.00  1.00
ATOM   1216  O   GLY B 304       8.930   8.127  22.421  1.00  1.00
ATOM   1217  N   CYS B 305      10.692   9.178  23.073  1.00  1.00
ATOM   1218  CA  CYS B 305      10.903   8.405  24.291  1.00  1.00
ATOM   1219  C   CYS B 305      10.494   9.198  25.525  1.00  1.00
ATOM   1220  O   CYS B 305      10.710  10.408  25.596  1.00  1.00
ATOM   1221  N   PHE B 306       9.856   8.537  26.449  1.00  1.00
ATOM   1222  CA  PHE B 306       9.541   9.034  27.783  1.00  1.00
ATOM   1223  C   PHE B 306      10.320   8.278  28.851  1.00  1.00
ATOM   1224  O   PHE B 306      10.469   7.058  28.777  1.00  1.00
ATOM   1225  N   GLU B 307      10.872   9.009  29.776  1.00  1.00
ATOM   1226  CA  GLU B 307      11.523   8.446  30.953  1.00  1.00
ATOM   1227  C   GLU B 307      10.689   8.677  32.207  1.00  1.00
ATOM   1228  O   GLU B 307      10.274   9.801  32.489  1.00  1.00
ATOM   1229  N   PHE B 308      10.197   7.511  32.810  1.00  1.00
ATOM   1230  CA  PHE B 308       9.325   7.641  33.971  1.00  1.00
ATOM   1231  C   PHE B 308      10.091   8.163  35.180  1.00  1.00
ATOM   1232  O   PHE B 308      11.228   7.761  35.427  1.00  1.00
ATOM   1233  N   TYR B 309       9.306   8.918  36.039  1.00  1.00
ATOM   1234  CA  TYR B 309       9.851   9.361  37.316  1.00  1.00
ATOM   1235  C   TYR B 309       9.553   8.357  38.422  1.00  1.00
ATOM   1236  O   TYR B 309      10.183   8.377  39.479  1.00  1.00
ATOM   1237  N   HIS B 310       8.894   7.357  38.094  1.00  1.00
ATOM   1238  CA  HIS B 310       8.465   6.225  38.907  1.00  1.00
ATOM   1239  C   HIS B 310       8.882   4.903  38.274  1.00  1.00
ATOM   1240  O   HIS B 310       8.952   4.784  37.051  1.00  1.00
ATOM   1241  N   LYS B 311       8.930   3.823  39.061  1.00  1.00
ATOM   1242  CA  LYS B 311       9.070   2.484  38.502  1.00  1.00
ATOM   1243  C   LYS B 311       7.811   2.066  37.752  1.00  1.00
ATOM   1244  O   LYS B 311       6.704   2.146  38.284  1.00  1.00
ATOM   1245  N   CYS B 312       7.912   1.725  36.547  1.00  1.00
ATOM   1246  CA  CYS B 312       6.842   1.264  35.671  1.00  1.00
ATOM   1247  C   CYS B 312       7.108  -0.151  35.174  1.00  1.00
ATOM   1248  O   CYS B 312       8.027  -0.381  34.388  1.00  1.00
ATOM   1249  N   ASP B 313       6.587  -1.142  35.915  1.00  1.00
ATOM   1250  CA  ASP B 313       6.766  -2.542  35.550  1.00  1.00
ATOM   1251  C   ASP B 313       5.967  -2.893  34.302  1.00  1.00
ATOM   1252  O   ASP B 313       4.974  -2.237  33.984  1.00  1.00
ATOM   1253  N   ASN B 314       5.759  -4.128  33.980  1.00  1.00
ATOM   1254  CA  ASN B 314       5.049  -4.575  32.788  1.00  1.00
ATOM   1255  C   ASN B 314       3.549  -4.350  32.923  1.00  1.00
ATOM   1256  O   ASN B 314       2.870  -4.025  31.949  1.00  1.00
ATOM   1257  N   GLU B 315       2.934  -4.460  34.046  1.00  1.00
ATOM   1258  CA  GLU B 315       1.537  -4.092  34.243  1.00  1.00
ATOM   1259  C   GLU B 315       1.315  -2.609  33.977  1.00  1.00
ATOM   1260  O   GLU B 315       0.296  -2.216  33.409  1.00  1.00
ATOM   1261  N   CYS B 316       2.247  -1.762  34.485  1.00  1.00
ATOM   1262  CA  CYS B 316       2.191  -0.326  34.242  1.00  1.00
ATOM   1263  C   CYS B 316       2.369  -0.010  32.763  1.00  1.00
ATOM   1264  O   CYS B 316       1.705   0.875  32.222  1.00  1.00
ATOM   1265  N   MET B 317       3.343  -0.651  32.134  1.00  1.00
ATOM   1266  CA  MET B 317       3.636  -0.456  30.719  1.00  1.00
ATOM   1267  C   MET B 317       2.451  -0.859  29.851  1.00  1.00
ATOM   1268  O   MET B 317       2.127  -0.184  28.874  1.00  1.00
ATOM   1269  N   GLU B 318       1.814  -1.955  30.135  1.00  1.00
ATOM   1270  CA  GLU B 318       0.640  -2.418  29.405  1.00  1.00
ATOM   1271  C   GLU B 318      -0.502  -1.415  29.505  1.00  1.00
ATOM   1272  O   GLU B 318      -1.251  -1.215  28.549  1.00  1.00
ATOM   1273  N   SER B 319      -0.708  -0.805  30.664  1.00  1.00
ATOM   1274  CA  SER B 319      -1.706   0.241  30.855  1.00  1.00
ATOM   1275  C   SER B 319      -1.412   1.449  29.975  1.00  1.00
ATOM   1276  O   SER B 319      -2.327   2.085  29.452  1.00  1.00
ATOM   1277  N   VAL B 320      -0.157   1.829  29.819  1.00  1.00
ATOM   1278  CA  VAL B 320       0.228   2.880  28.885  1.00  1.00
ATOM   1279  C   VAL B 320      -0.089   2.483  27.448  1.00  1.00
ATOM   1280  O   VAL B 320      -0.586   3.293  26.666  1.00  1.00
ATOM   1281  N   ARG B 321       0.198   1.282  27.084  1.00  1.00
ATOM   1282  CA  ARG B 321      -0.016   0.751  25.743  1.00  1.00
ATOM   1283  C   ARG B 321      -1.502   0.594  25.444  1.00  1.00
ATOM   1284  O   ARG B 321      -1.952   0.864  24.330  1.00  1.00
ATOM   1285  N   ASN B 322      -2.356   0.355  26.271  1.00  1.00
ATOM   1286  CA  ASN B 322      -3.781   0.127  26.062  1.00  1.00
ATOM   1287  C   ASN B 322      -4.602   1.326  26.519  1.00  1.00
ATOM   1288  O   ASN B 322      -5.789   1.431  26.209  1.00  1.00
ATOM   1289  N   GLY B 323      -4.042   2.361  26.966  1.00  1.00
ATOM   1290  CA  GLY B 323      -4.655   3.668  27.165  1.00  1.00
ATOM   1291  C   GLY B 323      -5.442   3.715  28.469  1.00  1.00
ATOM   1292  O   GLY B 323      -6.092   4.714  28.777  1.00  1.00
ATOM   1293  N   THR B 324      -4.973   3.116  29.504  1.00  1.00
ATOM   1294  CA  THR B 324      -5.608   3.076  30.816  1.00  1.00
ATOM   1295  C   THR B 324      -4.604   3.372  31.923  1.00  1.00
ATOM   1296  O   THR B 324      -4.947   3.357  33.105  1.00  1.00
ATOM   1297  N   TYR B 325      -3.538   4.106  31.561  1.00  1.00
ATOM   1298  CA  TYR B 325      -2.562   4.537  32.554  1.00  1.00
ATOM   1299  C   TYR B 325      -3.229   5.312  33.683  1.00  1.00
ATOM   1300  O   TYR B 325      -4.003   6.238  33.441  1.00  1.00
ATOM   1301  N   ASP B 326      -2.901   4.938  34.923  1.00  1.00
ATOM   1302  CA  ASP B 326      -3.403   5.622  36.109  1.00  1.00
ATOM   1303  C   ASP B 326      -2.378   6.610  36.650  1.00  1.00
ATOM   1304  O   ASP B 326      -1.408   6.220  37.300  1.00  1.00
ATOM   1305  N   TYR B 327      -2.603   7.969  36.328  1.00  1.00
ATOM   1306  CA  TYR B 327      -1.609   8.967  36.706  1.00  1.00
ATOM   1307  C   TYR B 327      -1.586   9.178  38.214  1.00  1.00
ATOM   1308  O   TYR B 327      -0.522   9.335  38.812  1.00  1.00
ATOM   1309  N   PRO B 328      -2.735   9.302  38.876  1.00  1.00
ATOM   1310  CA  PRO B 328      -2.830   9.526  40.314  1.00  1.00
ATOM   1311  C   PRO B 328      -2.154   8.404  41.091  1.00  1.00
ATOM   1312  O   PRO B 328      -1.540   8.639  42.132  1.00  1.00
ATOM   1313  N   LYS B 329      -2.103   7.225  40.653  1.00  1.00
ATOM   1314  CA  LYS B 329      -1.482   6.062  41.276  1.00  1.00
ATOM   1315  C   LYS B 329       0.014   6.273  41.468  1.00  1.00
ATOM   1316  O   LYS B 329       0.582   5.869  42.483  1.00  1.00
ATOM   1317  N   TYR B 330       0.720   6.859  40.544  1.00  1.00
ATOM   1318  CA  TYR B 330       2.169   7.003  40.603  1.00  1.00
ATOM   1319  C   TYR B 330       2.571   8.462  40.779  1.00  1.00
ATOM   1320  O   TYR B 330       3.709   8.763  41.138  1.00  1.00
ATOM   1321  N   SER B 331       1.702   9.332  40.973  1.00  1.00
ATOM   1322  CA  SER B 331       1.970  10.764  41.020  1.00  1.00
ATOM   1323  C   SER B 331       2.746  11.138  42.277  1.00  1.00
ATOM   1324  O   SER B 331       3.614  12.010  42.246  1.00  1.00
ATOM   1325  N   GLU B 332       2.541  10.553  43.425  1.00  1.00
ATOM   1326  CA  GLU B 332       3.298  10.842  44.638  1.00  1.00
ATOM   1327  C   GLU B 332       4.760  10.446  44.482  1.00  1.00
ATOM   1328  O   GLU B 332       5.657  11.158  44.935  1.00  1.00
ATOM   1329  N   GLU B 333       5.004   9.194  44.008  1.00  1.00
ATOM   1330  CA  GLU B 333       6.368   8.721  43.808  1.00  1.00
ATOM   1331  C   GLU B 333       7.094   9.559  42.763  1.00  1.00
ATOM   1332  O   GLU B 333       8.290   9.822  42.887  1.00  1.00
ATOM   1333  N   SER B 334       6.372   9.872  41.665  1.00  1.00
ATOM   1334  CA  SER B 334       6.939  10.703  40.610  1.00  1.00
ATOM   1335  C   SER B 334       7.368  12.061  41.149  1.00  1.00
ATOM   1336  O   SER B 334       8.399  12.602  40.749  1.00  1.00
ATOM   1337  N   LYS B 335       6.441  12.710  41.898  1.00  1.00
ATOM   1338  CA  LYS B 335       6.696  14.017  42.491  1.00  1.00
ATOM   1339  C   LYS B 335       7.977  14.008  43.316  1.00  1.00
ATOM   1340  O   LYS B 335       8.743  14.971  43.301  1.00  1.00
ATOM   1341  N   LEU B 336       8.151  12.988  44.168  1.00  1.00
ATOM   1342  CA  LEU B 336       9.344  12.856  44.995  1.00  1.00
ATOM   1343  C   LEU B 336      10.598  12.721  44.137  1.00  1.00
ATOM   1344  O   LEU B 336      11.660  13.236  44.488  1.00  1.00
ATOM   1345  N   ASN B 337      10.546  12.147  42.983  1.00  1.00
ATOM   1346  CA  ASN B 337      11.714  11.851  42.162  1.00  1.00
ATOM   1347  C   ASN B 337      12.118  13.056  41.323  1.00  1.00
ATOM   1348  O   ASN B 337      13.294  13.243  41.013  1.00  1.00
ATOM   1349  N   ARG B 338      11.229  13.701  40.641  1.00  1.00
ATOM   1350  CA  ARG B 338      11.580  14.871  39.845  1.00  1.00
ATOM   1351  C   ARG B 338      11.860  16.077  40.732  1.00  1.00
ATOM   1352  O   ARG B 338      11.143  16.327  41.701  1.00  1.00
