# Supplementary material for: ProteinDJ: A high‐performance and modular protein design pipeline
Source: Protein Sci. 2026 Jan 21;35(2):e70464. doi: 10.1002/pro.70464 (PMC12820799; doi:10.1002/pro.70464)
Supplement: Supplementary file 2 — DATA S1. Compressed archive containing input PDB and Bindsweeper YAML files used for benchmarking and comparison of sequence design methods. [file PRO-35-e70464-s001.zip › SupplementaryFile1/binderfolds/ha/fold_38.pdb]

ATOM      1  N   GLY A   1      -9.979 -11.280  -7.694  1.00  0.00
ATOM      2  CA  GLY A   1      -9.742  -9.868  -7.967  1.00  0.00
ATOM      3  C   GLY A   1      -8.947  -9.215  -6.843  1.00  0.00
ATOM      4  O   GLY A   1      -9.167  -9.502  -5.667  1.00  0.00
ATOM      5  N   GLY A   2      -8.097  -8.257  -7.225  1.00  0.00
ATOM      6  CA  GLY A   2      -7.336  -7.561  -6.194  1.00  0.00
ATOM      7  C   GLY A   2      -8.255  -6.777  -5.266  1.00  0.00
ATOM      8  O   GLY A   2      -8.028  -6.714  -4.058  1.00  0.00
ATOM      9  N   GLY A   3      -9.346  -6.243  -5.833  1.00  0.00
ATOM     10  CA  GLY A   3     -10.310  -5.492  -5.037  1.00  0.00
ATOM     11  C   GLY A   3     -10.953  -6.374  -3.975  1.00  0.00
ATOM     12  O   GLY A   3     -11.127  -5.956  -2.830  1.00  0.00
ATOM     13  N   GLY A   4     -11.405  -7.561  -4.376  1.00  0.00
ATOM     14  CA  GLY A   4     -12.001  -8.502  -3.436  1.00  0.00
ATOM     15  C   GLY A   4     -10.991  -8.944  -2.384  1.00  0.00
ATOM     16  O   GLY A   4     -11.323  -9.071  -1.206  1.00  0.00
ATOM     17  N   GLY A   5      -9.743  -9.141  -2.827  1.00  0.00
ATOM     18  CA  GLY A   5      -8.664  -9.526  -1.925  1.00  0.00
ATOM     19  C   GLY A   5      -8.426  -8.459  -0.865  1.00  0.00
ATOM     20  O   GLY A   5      -8.215  -8.771   0.307  1.00  0.00
ATOM     21  N   GLY A   6      -8.415  -7.190  -1.329  1.00  0.00
ATOM     22  CA  GLY A   6      -8.208  -6.072  -0.416  1.00  0.00
ATOM     23  C   GLY A   6      -9.371  -5.935   0.558  1.00  0.00
ATOM     24  O   GLY A   6      -9.173  -5.650   1.739  1.00  0.00
ATOM     25  N   GLY A   7     -10.595  -6.183   0.078  1.00  0.00
ATOM     26  CA  GLY A   7     -11.769  -6.143   0.942  1.00  0.00
ATOM     27  C   GLY A   7     -11.700  -7.222   2.015  1.00  0.00
ATOM     28  O   GLY A   7     -12.039  -6.982   3.173  1.00  0.00
ATOM     29  N   GLY A   8     -11.329  -8.447   1.616  1.00  0.00
ATOM     30  CA  GLY A   8     -11.181  -9.556   2.550  1.00  0.00
ATOM     31  C   GLY A   8     -10.112  -9.258   3.594  1.00  0.00
ATOM     32  O   GLY A   8     -10.279  -9.567   4.774  1.00  0.00
ATOM     33  N   GLY A   9      -8.989  -8.709   3.134  1.00  0.00
ATOM     34  CA  GLY A   9      -7.902  -8.349   4.036  1.00  0.00
ATOM     35  C   GLY A   9      -8.356  -7.322   5.065  1.00  0.00
ATOM     36  O   GLY A   9      -8.000  -7.406   6.240  1.00  0.00
ATOM     37  N   GLY A  10      -9.140  -6.338   4.576  1.00  0.00
ATOM     38  CA  GLY A  10      -9.678  -5.315   5.464  1.00  0.00
ATOM     39  C   GLY A  10     -10.608  -5.923   6.506  1.00  0.00
ATOM     40  O   GLY A  10     -10.568  -5.553   7.680  1.00  0.00
ATOM     41  N   GLY A  11     -11.482  -6.827   6.055  1.00  0.00
ATOM     42  CA  GLY A  11     -12.403  -7.505   6.960  1.00  0.00
ATOM     43  C   GLY A  11     -11.650  -8.335   7.992  1.00  0.00
ATOM     44  O   GLY A  11     -12.019  -8.366   9.166  1.00  0.00
ATOM     45  N   GLY A  12     -10.596  -9.048   7.511  1.00  0.00
ATOM     46  CA  GLY A  12      -9.774  -9.855   8.404  1.00  0.00
ATOM     47  C   GLY A  12      -9.140  -8.999   9.493  1.00  0.00
ATOM     48  O   GLY A  12      -9.094  -9.394  10.658  1.00  0.00
ATOM     49  N   GLY A  13      -8.649  -7.812   9.061  1.00  0.00
ATOM     50  CA  GLY A  13      -8.032  -6.903  10.020  1.00  0.00
ATOM     51  C   GLY A  13      -9.041  -6.433  11.060  1.00  0.00
ATOM     52  O   GLY A  13      -8.721  -6.326  12.244  1.00  0.00
ATOM     53  N   GLY A  14     -10.270  -6.204  10.617  1.00  0.00
ATOM     54  CA  GLY A  14     -11.338  -5.813  11.530  1.00  0.00
ATOM     55  C   GLY A  14     -11.685  -6.945  12.488  1.00  0.00
ATOM     56  O   GLY A  14     -11.905  -6.718  13.678  1.00  0.00
ATOM     57  N   GLY A  15     -11.752  -8.173  11.975  1.00  0.00
ATOM     58  CA  GLY A  15     -12.092  -9.351  12.763  1.00  0.00
ATOM     59  C   GLY A  15     -10.972  -9.707  13.733  1.00  0.00
ATOM     60  O   GLY A  15     -11.225 -10.142  14.856  1.00  0.00
ATOM     61  N   GLY A  16      -9.752  -9.377  13.388  1.00  0.00
ATOM     62  CA  GLY A  16      -8.597  -9.683  14.224  1.00  0.00
ATOM     63  C   GLY A  16      -8.769  -9.119  15.629  1.00  0.00
ATOM     64  O   GLY A  16      -8.423  -9.769  16.615  1.00  0.00
ATOM     65  N   GLY A  17      -9.357  -7.990  15.738  1.00  0.00
ATOM     66  CA  GLY A  17      -9.629  -7.409  17.048  1.00  0.00
ATOM     67  C   GLY A  17     -10.899  -7.990  17.656  1.00  0.00
ATOM     68  O   GLY A  17     -10.989  -8.176  18.869  1.00  0.00
ATOM     69  N   GLY A  18     -11.765  -8.542  16.801  1.00  0.00
ATOM     70  CA  GLY A  18     -13.004  -9.156  17.263  1.00  0.00
ATOM     71  C   GLY A  18     -12.807 -10.636  17.564  1.00  0.00
ATOM     72  O   GLY A  18     -13.303 -11.146  18.569  1.00  0.00
ATOM     73  N   GLY A  19     -12.197 -11.311  16.649  1.00  0.00
ATOM     74  CA  GLY A  19     -11.859 -12.725  16.759  1.00  0.00
ATOM     75  C   GLY A  19     -10.669 -13.078  15.875  1.00  0.00
ATOM     76  O   GLY A  19     -10.655 -12.769  14.684  1.00  0.00
ATOM     77  N   GLY A  20      -9.588 -13.515  16.476  1.00  0.00
ATOM     78  CA  GLY A  20      -8.383 -13.809  15.709  1.00  0.00
ATOM     79  C   GLY A  20      -8.603 -14.986  14.768  1.00  0.00
ATOM     80  O   GLY A  20      -8.108 -14.993  13.641  1.00  0.00
ATOM     81  N   GLY A  21      -9.394 -15.983  15.197  1.00  0.00
ATOM     82  CA  GLY A  21      -9.654 -17.158  14.373  1.00  0.00
ATOM     83  C   GLY A  21     -10.389 -16.781  13.093  1.00  0.00
ATOM     84  O   GLY A  21     -10.078 -17.288  12.015  1.00  0.00
ATOM     85  N   GLY A  22     -11.467 -16.056  13.166  1.00  0.00
ATOM     86  CA  GLY A  22     -12.238 -15.635  12.002  1.00  0.00
ATOM     87  C   GLY A  22     -11.395 -14.780  11.064  1.00  0.00
ATOM     88  O   GLY A  22     -11.480 -14.913   9.844  1.00  0.00
ATOM     89  N   GLY A  23     -10.599 -13.853  11.676  1.00  0.00
ATOM     90  CA  GLY A  23      -9.715 -13.005  10.886  1.00  0.00
ATOM     91  C   GLY A  23      -8.715 -13.837  10.095  1.00  0.00
ATOM     92  O   GLY A  23      -8.443 -13.555   8.928  1.00  0.00
ATOM     93  N   GLY A  24      -8.148 -14.848  10.740  1.00  0.00
ATOM     94  CA  GLY A  24      -7.205 -15.731  10.065  1.00  0.00
ATOM     95  C   GLY A  24      -7.872 -16.471   8.913  1.00  0.00
ATOM     96  O   GLY A  24      -7.281 -16.642   7.846  1.00  0.00
ATOM     97  N   GLY A  25      -9.104 -16.912   9.101  1.00  0.00
ATOM     98  CA  GLY A  25      -9.843 -17.588   8.042  1.00  0.00
ATOM     99  C   GLY A  25     -10.092 -16.657   6.863  1.00  0.00
ATOM    100  O   GLY A  25      -9.968 -17.057   5.705  1.00  0.00
ATOM    101  N   GLY A  26     -10.439 -15.410   7.119  1.00  0.00
ATOM    102  CA  GLY A  26     -10.664 -14.423   6.070  1.00  0.00
ATOM    103  C   GLY A  26      -9.391 -14.165   5.274  1.00  0.00
ATOM    104  O   GLY A  26      -9.427 -14.043   4.049  1.00  0.00
ATOM    105  N   GLY A  27      -8.290 -13.978   5.984  1.00  0.00
ATOM    106  CA  GLY A  27      -7.004 -13.738   5.341  1.00  0.00
ATOM    107  C   GLY A  27      -6.573 -14.937   4.506  1.00  0.00
ATOM    108  O   GLY A  27      -6.031 -14.781   3.412  1.00  0.00
ATOM    109  N   GLY A  28      -6.841 -16.133   5.011  1.00  0.00
ATOM    110  CA  GLY A  28      -6.526 -17.362   4.293  1.00  0.00
ATOM    111  C   GLY A  28      -7.273 -17.432   2.967  1.00  0.00
ATOM    112  O   GLY A  28      -6.723 -17.868   1.956  1.00  0.00
ATOM    113  N   GLY A  29      -8.504 -16.970   2.958  1.00  0.00
ATOM    114  CA  GLY A  29      -9.303 -16.945   1.738  1.00  0.00
ATOM    115  C   GLY A  29      -8.655 -16.070   0.673  1.00  0.00
ATOM    116  O   GLY A  29      -8.686 -16.395  -0.514  1.00  0.00
ATOM    117  N   GLY A  30      -7.949 -15.051   1.087  1.00  0.00
ATOM    118  CA  GLY A  30      -7.285 -14.135   0.167  1.00  0.00
ATOM    119  C   GLY A  30      -6.033 -14.765  -0.430  1.00  0.00
ATOM    120  O   GLY A  30      -5.696 -14.522  -1.588  1.00  0.00
ATOM    121  N   GLY A  31      -5.423 -15.631   0.269  1.00  0.00
ATOM    122  CA  GLY A  31      -4.234 -16.311  -0.231  1.00  0.00
ATOM    123  C   GLY A  31      -4.571 -17.218  -1.407  1.00  0.00
ATOM    124  O   GLY A  31      -5.668 -17.773  -1.481  1.00  0.00
ATOM    125  N   GLY A  32      -3.582 -17.355  -2.272  1.00  0.00
ATOM    126  CA  GLY A  32      -3.753 -18.252  -3.409  1.00  0.00
ATOM    127  C   GLY A  32      -3.019 -19.568  -3.188  1.00  0.00
ATOM    128  O   GLY A  32      -3.467 -20.623  -3.637  1.00  0.00
ATOM    129  N   GLY A  33      -2.074 -19.538  -2.289  1.00  0.00
ATOM    130  CA  GLY A  33      -1.295 -20.725  -1.960  1.00  0.00
ATOM    131  C   GLY A  33      -1.817 -21.394  -0.696  1.00  0.00
ATOM    132  O   GLY A  33      -2.166 -20.722   0.275  1.00  0.00
ATOM    133  N   GLY A  34      -1.839 -22.731  -0.728  1.00  0.00
ATOM    134  CA  GLY A  34      -2.381 -23.484   0.397  1.00  0.00
ATOM    135  C   GLY A  34      -1.446 -23.429   1.598  1.00  0.00
ATOM    136  O   GLY A  34      -1.894 -23.347   2.742  1.00  0.00
ATOM    137  N   GLY A  35      -0.108 -23.460   1.353  1.00  0.00
ATOM    138  CA  GLY A  35       0.877 -23.383   2.425  1.00  0.00
ATOM    139  C   GLY A  35       0.702 -22.111   3.243  1.00  0.00
ATOM    140  O   GLY A  35       0.781 -22.136   4.472  1.00  0.00
ATOM    141  N   GLY A  36       0.530 -20.971   2.557  1.00  0.00
ATOM    142  CA  GLY A  36       0.296 -19.701   3.235  1.00  0.00
ATOM    143  C   GLY A  36      -1.038 -19.707   3.970  1.00  0.00
ATOM    144  O   GLY A  36      -1.153 -19.170   5.072  1.00  0.00
ATOM    145  N   GLY A  37      -2.026 -20.375   3.354  1.00  0.00
ATOM    146  CA  GLY A  37      -3.335 -20.499   3.985  1.00  0.00
ATOM    147  C   GLY A  37      -3.243 -21.265   5.298  1.00  0.00
ATOM    148  O   GLY A  37      -3.875 -20.896   6.288  1.00  0.00
ATOM    149  N   GLY A  38      -2.512 -22.416   5.270  1.00  0.00
ATOM    150  CA  GLY A  38      -2.311 -23.206   6.479  1.00  0.00
ATOM    151  C   GLY A  38      -1.603 -22.394   7.556  1.00  0.00
ATOM    152  O   GLY A  38      -1.953 -22.468   8.734  1.00  0.00
ATOM    153  N   GLY A  39      -0.586 -21.621   7.166  1.00  0.00
ATOM    154  CA  GLY A  39       0.124 -20.763   8.106  1.00  0.00
ATOM    155  C   GLY A  39      -0.822 -19.771   8.770  1.00  0.00
ATOM    156  O   GLY A  39      -0.727 -19.515   9.970  1.00  0.00
ATOM    157  N   GLY A  40      -1.693 -19.143   7.932  1.00  0.00
ATOM    158  CA  GLY A  40      -2.670 -18.196   8.456  1.00  0.00
ATOM    159  C   GLY A  40      -3.603 -18.865   9.456  1.00  0.00
ATOM    160  O   GLY A  40      -3.926 -18.293  10.498  1.00  0.00
ATOM    161  N   GLY A  41      -4.032 -20.064   9.137  1.00  0.00
ATOM    162  CA  GLY A  41      -4.906 -20.817  10.029  1.00  0.00
ATOM    163  C   GLY A  41      -4.210 -21.130  11.348  1.00  0.00
ATOM    164  O   GLY A  41      -4.819 -21.058  12.415  1.00  0.00
ATOM    165  N   GLY A  42      -2.907 -21.458  11.290  1.00  0.00
ATOM    166  CA  GLY A  42      -2.128 -21.743  12.489  1.00  0.00
ATOM    167  C   GLY A  42      -1.997 -20.505  13.368  1.00  0.00
ATOM    168  O   GLY A  42      -2.050 -20.595  14.595  1.00  0.00
ATOM    169  N   GLY A  43      -1.892 -19.343  12.796  1.00  0.00
ATOM    170  CA  GLY A  43      -1.731 -18.089  13.523  1.00  0.00
ATOM    171  C   GLY A  43      -3.062 -17.604  14.084  1.00  0.00
ATOM    172  O   GLY A  43      -3.102 -16.912  15.101  1.00  0.00
ATOM    173  N   GLY A  44      -4.111 -18.218  13.841  1.00  0.00
ATOM    174  CA  GLY A  44      -5.451 -17.838  14.270  1.00  0.00
ATOM    175  C   GLY A  44      -5.556 -17.810  15.789  1.00  0.00
ATOM    176  O   GLY A  44      -6.235 -16.955  16.359  1.00  0.00
ATOM    177  N   GLY A  45      -4.693 -18.233  16.501  1.00  0.00
ATOM    178  CA  GLY A  45      -4.664 -18.220  17.958  1.00  0.00
ATOM    179  C   GLY A  45      -3.950 -16.982  18.484  1.00  0.00
ATOM    180  O   GLY A  45      -4.287 -16.464  19.549  1.00  0.00
ATOM    181  N   GLY A  46      -3.200 -16.259  17.674  1.00  0.00
ATOM    182  CA  GLY A  46      -2.415 -15.117  18.130  1.00  0.00
ATOM    183  C   GLY A  46      -2.666 -13.894  17.257  1.00  0.00
ATOM    184  O   GLY A  46      -2.747 -13.998  16.033  1.00  0.00
ATOM    185  N   GLY A  47      -2.809 -12.727  17.885  1.00  0.00
ATOM    186  CA  GLY A  47      -3.056 -11.494  17.147  1.00  0.00
ATOM    187  C   GLY A  47      -1.803 -11.030  16.414  1.00  0.00
ATOM    188  O   GLY A  47      -1.877 -10.544  15.285  1.00  0.00
ATOM    189  N   GLY A  48      -0.643 -11.148  17.100  1.00  0.00
ATOM    190  CA  GLY A  48       0.611 -10.737  16.481  1.00  0.00
ATOM    191  C   GLY A  48       0.904 -11.558  15.232  1.00  0.00
ATOM    192  O   GLY A  48       1.371 -11.028  14.224  1.00  0.00
ATOM    193  N   GLY A  49       0.693 -12.901  15.371  1.00  0.00
ATOM    194  CA  GLY A  49       0.901 -13.785  14.231  1.00  0.00
ATOM    195  C   GLY A  49      -0.027 -13.426  13.078  1.00  0.00
ATOM    196  O   GLY A  49       0.376 -13.443  11.915  1.00  0.00
ATOM    197  N   GLY A  50      -1.317 -13.155  13.438  1.00  0.00
ATOM    198  CA  GLY A  50      -2.280 -12.782  12.409  1.00  0.00
ATOM    199  C   GLY A  50      -1.867 -11.495  11.708  1.00  0.00
ATOM    200  O   GLY A  50      -1.981 -11.376  10.488  1.00  0.00
ATOM    201  N   GLY A  51      -1.409 -10.508  12.477  1.00  0.00
ATOM    202  CA  GLY A  51      -0.967  -9.249  11.889  1.00  0.00
ATOM    203  C   GLY A  51       0.221  -9.462  10.960  1.00  0.00
ATOM    204  O   GLY A  51       0.307  -8.851   9.895  1.00  0.00
ATOM    205  N   GLY A  52       1.148 -10.347  11.371  1.00  0.00
ATOM    206  CA  GLY A  52       2.287 -10.690  10.527  1.00  0.00
ATOM    207  C   GLY A  52       1.832 -11.335   9.224  1.00  0.00
ATOM    208  O   GLY A  52       2.367 -11.042   8.155  1.00  0.00
ATOM    209  N   GLY A  53       0.871 -12.310   9.352  1.00  0.00
ATOM    210  CA  GLY A  53       0.348 -12.965   8.159  1.00  0.00
ATOM    211  C   GLY A  53      -0.286 -11.956   7.209  1.00  0.00
ATOM    212  O   GLY A  53      -0.128 -12.050   5.992  1.00  0.00
ATOM    213  N   GLY A  54      -1.030 -11.003   7.766  1.00  0.00
ATOM    214  CA  GLY A  54      -1.668  -9.976   6.950  1.00  0.00
ATOM    215  C   GLY A  54      -0.635  -9.171   6.172  1.00  0.00
ATOM    216  O   GLY A  54      -0.833  -8.858   4.998  1.00  0.00
ATOM    217  N   GLY A  55       0.482  -8.875   6.859  1.00  0.00
ATOM    218  CA  GLY A  55       1.571  -8.165   6.199  1.00  0.00
ATOM    219  C   GLY A  55       2.178  -9.003   5.081  1.00  0.00
ATOM    220  O   GLY A  55       2.496  -8.489   4.009  1.00  0.00
ATOM    221  N   GLY A  56       2.319 -10.337   5.377  1.00  0.00
ATOM    222  CA  GLY A  56       2.841 -11.260   4.377  1.00  0.00
ATOM    223  C   GLY A  56       1.943 -11.306   3.147  1.00  0.00
ATOM    224  O   GLY A  56       2.426 -11.341   2.015  1.00  0.00
ATOM    225  N   GLY A  57       0.627 -11.313   3.360  1.00  0.00
ATOM    226  CA  GLY A  57      -0.325 -11.296   2.256  1.00  0.00
ATOM    227  C   GLY A  57      -0.157 -10.045   1.404  1.00  0.00
ATOM    228  O   GLY A  57      -0.221 -10.105   0.176  1.00  0.00
ATOM    229  N   GLY A  58       0.024  -8.906   2.079  1.00  0.00
ATOM    230  CA  GLY A  58       0.264  -7.660   1.361  1.00  0.00
ATOM    231  C   GLY A  58       1.532  -7.745   0.521  1.00  0.00
ATOM    232  O   GLY A  58       1.571  -7.266  -0.613  1.00  0.00
ATOM    233  N   GLY A  59       2.548  -8.437   1.104  1.00  0.00
ATOM    234  CA  GLY A  59       3.797  -8.652   0.383  1.00  0.00
ATOM    235  C   GLY A  59       3.587  -9.557  -0.825  1.00  0.00
ATOM    236  O   GLY A  59       4.158  -9.328  -1.891  1.00  0.00
ATOM    237  N   GLY A  60       2.764 -10.615  -0.629  1.00  0.00
ATOM    238  CA  GLY A  60       2.458 -11.525  -1.726  1.00  0.00
ATOM    239  C   GLY A  60       1.783 -10.791  -2.878  1.00  0.00
ATOM    240  O   GLY A  60       2.049 -11.073  -4.046  1.00  0.00
ATOM    241  N   GLY A  61       0.953  -9.829  -2.579  1.00  0.00
ATOM    242  CA  GLY A  61       0.265  -9.046  -3.599  1.00  0.00
ATOM    243  C   GLY A  61       1.244  -8.181  -4.382  1.00  0.00
ATOM    244  O   GLY A  61       1.061  -7.945  -5.577  1.00  0.00
ATOM    245  N   GLY A  62       2.435  -8.148  -3.966  1.00  0.00
ATOM    246  CA  GLY A  62       3.486  -7.426  -4.673  1.00  0.00
ATOM    247  C   GLY A  62       4.114  -8.291  -5.759  1.00  0.00
ATOM    248  O   GLY A  62       3.955  -9.512  -5.762  1.00  0.00
ATOM    249  N   ALA B  63      16.390   4.980  35.009  1.00  1.00
ATOM    250  CA  ALA B  63      14.937   5.061  35.112  1.00  1.00
ATOM    251  C   ALA B  63      14.262   4.338  33.954  1.00  1.00
ATOM    252  O   ALA B  63      14.736   4.386  32.818  1.00  1.00
ATOM    253  N   ASP B  64      13.110   3.676  34.202  1.00  1.00
ATOM    254  CA  ASP B  64      12.400   3.019  33.112  1.00  1.00
ATOM    255  C   ASP B  64      12.053   4.007  32.006  1.00  1.00
ATOM    256  O   ASP B  64      11.672   5.146  32.275  1.00  1.00
ATOM    257  N   THR B  65      11.787   3.406  30.787  1.00  1.00
ATOM    258  CA  THR B  65      11.436   4.202  29.617  1.00  1.00
ATOM    259  C   THR B  65      10.447   3.464  28.725  1.00  1.00
ATOM    260  O   THR B  65      10.472   2.236  28.637  1.00  1.00
ATOM    261  N   ILE B  66       9.734   4.173  27.944  1.00  1.00
ATOM    262  CA  ILE B  66       8.845   3.763  26.863  1.00  1.00
ATOM    263  C   ILE B  66       8.947   4.713  25.676  1.00  1.00
ATOM    264  O   ILE B  66       9.032   5.929  25.848  1.00  1.00
ATOM    265  N   CYS B  67       9.150   4.202  24.507  1.00  1.00
ATOM    266  CA  CYS B  67       9.264   4.965  23.269  1.00  1.00
ATOM    267  C   CYS B  67       8.171   4.578  22.281  1.00  1.00
ATOM    268  O   CYS B  67       7.825   3.404  22.151  1.00  1.00
ATOM    269  N   ILE B  68       7.592   5.646  21.581  1.00  1.00
ATOM    270  CA  ILE B  68       6.656   5.444  20.481  1.00  1.00
ATOM    271  C   ILE B  68       7.375   5.455  19.138  1.00  1.00
ATOM    272  O   ILE B  68       8.146   6.368  18.843  1.00  1.00
ATOM    273  N   GLY B  69       7.337   4.368  18.405  1.00  1.00
ATOM    274  CA  GLY B  69       8.092   4.282  17.161  1.00  1.00
ATOM    275  C   GLY B  69       7.200   3.850  16.004  1.00  1.00
ATOM    276  O   GLY B  69       6.034   3.509  16.201  1.00  1.00
ATOM    277  N   TYR B  70       7.890   3.264  14.959  1.00  1.00
ATOM    278  CA  TYR B  70       7.286   2.747  13.737  1.00  1.00
ATOM    279  C   TYR B  70       8.085   1.576  13.180  1.00  1.00
ATOM    280  O   TYR B  70       9.307   1.526  13.315  1.00  1.00
ATOM    281  N   HIS B  71       7.423   0.756  12.346  1.00  1.00
ATOM    282  CA  HIS B  71       8.033  -0.409  11.717  1.00  1.00
ATOM    283  C   HIS B  71       9.075   0.004  10.685  1.00  1.00
ATOM    284  O   HIS B  71       8.880   0.967   9.944  1.00  1.00
ATOM    285  N   ALA B  72      10.067  -0.819  10.527  1.00  1.00
ATOM    286  CA  ALA B  72      11.073  -0.844   9.471  1.00  1.00
ATOM    287  C   ALA B  72      11.435  -2.273   9.089  1.00  1.00
ATOM    288  O   ALA B  72      11.437  -3.170   9.932  1.00  1.00
ATOM    289  N   ASN B  73      11.716  -2.539   7.905  1.00  1.00
ATOM    290  CA  ASN B  73      12.102  -3.863   7.432  1.00  1.00
ATOM    291  C   ASN B  73      13.206  -3.774   6.387  1.00  1.00
ATOM    292  O   ASN B  73      13.439  -2.716   5.803  1.00  1.00
ATOM    293  N   ASN B  74      13.436  -4.857   5.667  1.00  1.00
ATOM    294  CA  ASN B  74      14.474  -4.948   4.648  1.00  1.00
ATOM    295  C   ASN B  74      13.900  -4.719   3.255  1.00  1.00
ATOM    296  O   ASN B  74      14.639  -4.483   2.300  1.00  1.00
ATOM    297  N   SER B  75      12.827  -4.142   3.084  1.00  1.00
ATOM    298  CA  SER B  75      12.232  -3.819   1.792  1.00  1.00
ATOM    299  C   SER B  75      13.047  -2.760   1.061  1.00  1.00
ATOM    300  O   SER B  75      13.453  -1.758   1.650  1.00  1.00
ATOM    301  N   THR B  76      13.208  -2.959  -0.259  1.00  1.00
ATOM    302  CA  THR B  76      13.921  -1.996  -1.089  1.00  1.00
ATOM    303  C   THR B  76      13.014  -1.424  -2.172  1.00  1.00
ATOM    304  O   THR B  76      13.294  -0.365  -2.734  1.00  1.00
ATOM    305  N   ASP B  77      11.697  -1.776  -2.073  1.00  1.00
ATOM    306  CA  ASP B  77      10.697  -1.206  -2.968  1.00  1.00
ATOM    307  C   ASP B  77      10.594   0.304  -2.788  1.00  1.00
ATOM    308  O   ASP B  77      10.652   0.810  -1.668  1.00  1.00
ATOM    309  N   THR B  78      10.410   0.994  -3.913  1.00  1.00
ATOM    310  CA  THR B  78      10.253   2.443  -3.899  1.00  1.00
ATOM    311  C   THR B  78       8.978   2.866  -4.618  1.00  1.00
ATOM    312  O   THR B  78       8.569   2.240  -5.595  1.00  1.00
ATOM    313  N   VAL B  79       8.471   3.959  -4.234  1.00  1.00
ATOM    314  CA  VAL B  79       7.335   4.650  -4.832  1.00  1.00
ATOM    315  C   VAL B  79       7.645   6.124  -5.061  1.00  1.00
ATOM    316  O   VAL B  79       8.411   6.731  -4.312  1.00  1.00
ATOM    317  N   ASP B  80       6.929   6.768  -5.880  1.00  1.00
ATOM    318  CA  ASP B  80       6.974   8.212  -6.075  1.00  1.00
ATOM    319  C   ASP B  80       5.732   8.884  -5.506  1.00  1.00
ATOM    320  O   ASP B  80       4.640   8.315  -5.529  1.00  1.00
ATOM    321  N   THR B  81       5.943  10.092  -5.021  1.00  1.00
ATOM    322  CA  THR B  81       4.864  10.986  -4.620  1.00  1.00
ATOM    323  C   THR B  81       4.878  12.269  -5.439  1.00  1.00
ATOM    324  O   THR B  81       5.925  12.693  -5.928  1.00  1.00
ATOM    325  N   VAL B  82       4.104  13.193  -5.234  1.00  1.00
ATOM    326  CA  VAL B  82       4.159  14.497  -5.884  1.00  1.00
ATOM    327  C   VAL B  82       5.337  15.317  -5.375  1.00  1.00
ATOM    328  O   VAL B  82       6.005  16.007  -6.147  1.00  1.00
ATOM    329  N   LEU B  83       5.749  15.198  -4.232  1.00  1.00
ATOM    330  CA  LEU B  83       6.838  15.958  -3.631  1.00  1.00
ATOM    331  C   LEU B  83       8.138  15.160  -3.637  1.00  1.00
ATOM    332  O   LEU B  83       9.221  15.721  -3.799  1.00  1.00
ATOM    333  N   GLU B  84       8.279  14.039  -3.924  1.00  1.00
ATOM    334  CA  GLU B  84       9.377  13.117  -3.663  1.00  1.00
ATOM    335  C   GLU B  84       9.380  11.966  -4.661  1.00  1.00
ATOM    336  O   GLU B  84       8.346  11.344  -4.909  1.00  1.00
ATOM    337  N   LYS B  85      10.546  11.697  -5.242  1.00  1.00
ATOM    338  CA  LYS B  85      10.744  10.524  -6.085  1.00  1.00
ATOM    339  C   LYS B  85      11.614   9.486  -5.388  1.00  1.00
ATOM    340  O   LYS B  85      12.657   9.815  -4.823  1.00  1.00
ATOM    341  N   ASN B  86      11.210   8.151  -5.644  1.00  1.00
ATOM    342  CA  ASN B  86      12.144   7.125  -5.198  1.00  1.00
ATOM    343  C   ASN B  86      12.170   7.027  -3.678  1.00  1.00
ATOM    344  O   ASN B  86      13.235   7.064  -3.062  1.00  1.00
ATOM    345  N   VAL B  87      11.020   7.125  -2.994  1.00  1.00
ATOM    346  CA  VAL B  87      10.825   6.834  -1.578  1.00  1.00
ATOM    347  C   VAL B  87      10.794   5.333  -1.324  1.00  1.00
ATOM    348  O   VAL B  87      10.002   4.608  -1.926  1.00  1.00
ATOM    349  N   THR B  88      11.843   4.859  -0.518  1.00  1.00
ATOM    350  CA  THR B  88      11.782   3.464  -0.100  1.00  1.00
ATOM    351  C   THR B  88      10.729   3.260   0.983  1.00  1.00
ATOM    352  O   THR B  88      10.699   3.985   1.977  1.00  1.00
ATOM    353  N   VAL B  89       9.876   2.294   0.831  1.00  1.00
ATOM    354  CA  VAL B  89       8.756   2.054   1.734  1.00  1.00
ATOM    355  C   VAL B  89       8.754   0.617   2.238  1.00  1.00
ATOM    356  O   VAL B  89       9.133  -0.305   1.516  1.00  1.00
ATOM    357  N   THR B  90       8.110   0.369   3.402  1.00  1.00
ATOM    358  CA  THR B  90       8.039  -0.955   4.007  1.00  1.00
ATOM    359  C   THR B  90       7.088  -1.863   3.237  1.00  1.00
ATOM    360  O   THR B  90       7.357  -3.051   3.060  1.00  1.00
ATOM    361  N   HIS B  91       6.099  -1.519   2.727  1.00  1.00
ATOM    362  CA  HIS B  91       5.076  -2.267   2.006  1.00  1.00
ATOM    363  C   HIS B  91       4.508  -1.451   0.852  1.00  1.00
ATOM    364  O   HIS B  91       4.356  -0.234   0.955  1.00  1.00
ATOM    365  N   SER B  92       4.275  -2.143  -0.262  1.00  1.00
ATOM    366  CA  SER B  92       3.715  -1.566  -1.479  1.00  1.00
ATOM    367  C   SER B  92       3.159  -2.648  -2.396  1.00  1.00
ATOM    368  O   SER B  92       3.568  -3.807  -2.324  1.00  1.00
ATOM    369  N   VAL B  93       2.438  -2.288  -3.395  1.00  1.00
ATOM    370  CA  VAL B  93       1.792  -3.163  -4.366  1.00  1.00
ATOM    371  C   VAL B  93       1.939  -2.619  -5.781  1.00  1.00
ATOM    372  O   VAL B  93       1.785  -1.420  -6.015  1.00  1.00
ATOM    373  N   ASN B  94       2.352  -3.562  -6.753  1.00  1.00
ATOM    374  CA  ASN B  94       2.365  -3.139  -8.148  1.00  1.00
ATOM    375  C   ASN B  94       0.967  -3.185  -8.751  1.00  1.00
ATOM    376  O   ASN B  94       0.261  -4.186  -8.631  1.00  1.00
ATOM    377  N   LEU B  95       0.549  -2.092  -9.410  1.00  1.00
ATOM    378  CA  LEU B  95      -0.767  -1.997 -10.030  1.00  1.00
ATOM    379  C   LEU B  95      -0.671  -2.109 -11.548  1.00  1.00
ATOM    380  O   LEU B  95      -1.642  -2.463 -12.216  1.00  1.00
ATOM    381  N   LEU B  96       0.400  -2.276 -12.097  1.00  1.00
ATOM    382  CA  LEU B  96       0.707  -2.354 -13.520  1.00  1.00
ATOM    383  C   LEU B  96       1.247  -3.730 -13.894  1.00  1.00
ATOM    384  O   LEU B  96       2.229  -4.200 -13.318  1.00  1.00
ATOM    385  N   GLU B  97       0.364  -4.466 -14.701  1.00  1.00
ATOM    386  CA  GLU B  97       0.764  -5.770 -15.215  1.00  1.00
ATOM    387  C   GLU B  97       1.620  -5.629 -16.468  1.00  1.00
ATOM    388  O   GLU B  97       1.299  -4.852 -17.366  1.00  1.00
ATOM    389  N   ASP B  98       2.772  -6.288 -16.478  1.00  1.00
ATOM    390  CA  ASP B  98       3.686  -6.199 -17.610  1.00  1.00
ATOM    391  C   ASP B  98       4.114  -7.582 -18.083  1.00  1.00
ATOM    392  O   ASP B  98       4.498  -7.763 -19.239  1.00  1.00
ATOM    393  N   SER B  99       3.539  -8.591 -17.555  1.00  1.00
ATOM    394  CA  SER B  99       3.780 -10.003 -17.828  1.00  1.00
ATOM    395  C   SER B  99       2.615 -10.624 -18.587  1.00  1.00
ATOM    396  O   SER B  99       1.452 -10.380 -18.267  1.00  1.00
ATOM    397  N   HIS B 100       2.895 -11.241 -19.681  1.00  1.00
ATOM    398  CA  HIS B 100       1.999 -12.090 -20.458  1.00  1.00
ATOM    399  C   HIS B 100       2.620 -13.456 -20.715  1.00  1.00
ATOM    400  O   HIS B 100       3.822 -13.568 -20.955  1.00  1.00
ATOM    401  N   ASN B 101       2.024 -14.441 -20.940  1.00  1.00
ATOM    402  CA  ASN B 101       2.483 -15.808 -21.155  1.00  1.00
ATOM    403  C   ASN B 101       2.931 -16.019 -22.596  1.00  1.00
ATOM    404  O   ASN B 101       3.658 -16.965 -22.898  1.00  1.00
ATOM    405  N   GLY B 102       3.006 -15.219 -23.442  1.00  1.00
ATOM    406  CA  GLY B 102       3.558 -15.270 -24.791  1.00  1.00
ATOM    407  C   GLY B 102       2.872 -16.344 -25.626  1.00  1.00
ATOM    408  O   GLY B 102       3.488 -16.951 -26.502  1.00  1.00
ATOM    409  N   LYS B 103       1.646 -16.687 -25.423  1.00  1.00
ATOM    410  CA  LYS B 103       0.888 -17.727 -26.107  1.00  1.00
ATOM    411  C   LYS B 103      -0.486 -17.221 -26.528  1.00  1.00
ATOM    412  O   LYS B 103      -1.105 -16.420 -25.827  1.00  1.00
ATOM    413  N   LEU B 104      -0.988 -17.708 -27.719  1.00  1.00
ATOM    414  CA  LEU B 104      -2.418 -17.607 -27.984  1.00  1.00
ATOM    415  C   LEU B 104      -3.191 -18.710 -27.269  1.00  1.00
ATOM    416  O   LEU B 104      -2.820 -19.882 -27.332  1.00  1.00
ATOM    417  N   CYS B 105      -4.186 -18.376 -26.547  1.00  1.00
ATOM    418  CA  CYS B 105      -4.921 -19.303 -25.695  1.00  1.00
ATOM    419  C   CYS B 105      -6.401 -19.329 -26.057  1.00  1.00
ATOM    420  O   CYS B 105      -6.968 -18.316 -26.465  1.00  1.00
ATOM    421  N   ARG B 106      -7.120 -20.388 -25.594  1.00  1.00
ATOM    422  CA  ARG B 106      -8.576 -20.325 -25.622  1.00  1.00
ATOM    423  C   ARG B 106      -9.100 -19.272 -24.653  1.00  1.00
ATOM    424  O   ARG B 106      -8.592 -19.131 -23.541  1.00  1.00
ATOM    425  N   LEU B 107     -10.254 -18.680 -25.053  1.00  1.00
ATOM    426  CA  LEU B 107     -10.974 -17.772 -24.168  1.00  1.00
ATOM    427  C   LEU B 107     -12.214 -18.440 -23.584  1.00  1.00
ATOM    428  O   LEU B 107     -13.107 -18.863 -24.318  1.00  1.00
ATOM    429  N   LYS B 108     -12.289 -18.554 -22.213  1.00  1.00
ATOM    430  CA  LYS B 108     -13.513 -19.145 -21.687  1.00  1.00
ATOM    431  C   LYS B 108     -13.729 -20.548 -22.241  1.00  1.00
ATOM    432  O   LYS B 108     -14.865 -20.979 -22.439  1.00  1.00
ATOM    433  N   GLY B 109     -12.644 -21.248 -22.771  1.00  1.00
ATOM    434  CA  GLY B 109     -12.696 -22.651 -23.164  1.00  1.00
ATOM    435  C   GLY B 109     -12.796 -22.795 -24.678  1.00  1.00
ATOM    436  O   GLY B 109     -12.493 -23.852 -25.231  1.00  1.00
ATOM    437  N   ILE B 110     -12.994 -21.851 -25.424  1.00  1.00
ATOM    438  CA  ILE B 110     -13.146 -21.828 -26.874  1.00  1.00
ATOM    439  C   ILE B 110     -11.870 -21.351 -27.554  1.00  1.00
ATOM    440  O   ILE B 110     -11.318 -20.310 -27.199  1.00  1.00
ATOM    441  N   ALA B 111     -11.374 -22.191 -28.548  1.00  1.00
ATOM    442  CA  ALA B 111     -10.185 -21.825 -29.308  1.00  1.00
ATOM    443  C   ALA B 111     -10.513 -20.798 -30.384  1.00  1.00
ATOM    444  O   ALA B 111     -11.525 -20.911 -31.075  1.00  1.00
ATOM    445  N   PRO B 112      -9.564 -19.866 -30.634  1.00  1.00
ATOM    446  CA  PRO B 112      -9.720 -18.923 -31.735  1.00  1.00
ATOM    447  C   PRO B 112      -9.729 -19.640 -33.078  1.00  1.00
ATOM    448  O   PRO B 112      -8.957 -20.573 -33.300  1.00  1.00
ATOM    449  N   SER B 113     -17.482 -22.026 -35.080  1.00  1.00
ATOM    450  CA  SER B 113     -17.412 -21.293 -33.822  1.00  1.00
ATOM    451  C   SER B 113     -15.970 -20.976 -33.449  1.00  1.00
ATOM    452  O   SER B 113     -15.075 -21.802 -33.629  1.00  1.00
ATOM    453  N   TRP B 114     -15.812 -19.807 -32.893  1.00  1.00
ATOM    454  CA  TRP B 114     -14.524 -19.351 -32.386  1.00  1.00
ATOM    455  C   TRP B 114     -14.696 -18.203 -31.400  1.00  1.00
ATOM    456  O   TRP B 114     -15.581 -17.362 -31.559  1.00  1.00
ATOM    457  N   SER B 115     -13.642 -17.962 -30.577  1.00  1.00
ATOM    458  CA  SER B 115     -13.685 -16.928 -29.551  1.00  1.00
ATOM    459  C   SER B 115     -13.025 -15.643 -30.034  1.00  1.00
ATOM    460  O   SER B 115     -13.336 -14.554 -29.552  1.00  1.00
ATOM    461  N   TYR B 116     -12.491 -15.544 -30.985  1.00  1.00
ATOM    462  CA  TYR B 116     -11.765 -14.494 -31.689  1.00  1.00
ATOM    463  C   TYR B 116     -11.175 -15.012 -32.994  1.00  1.00
ATOM    464  O   TYR B 116     -10.796 -16.179 -33.095  1.00  1.00
ATOM    465  N   ILE B 117     -10.870 -14.066 -33.901  1.00  1.00
ATOM    466  CA  ILE B 117     -10.105 -14.352 -35.109  1.00  1.00
ATOM    467  C   ILE B 117      -8.783 -13.595 -35.116  1.00  1.00
ATOM    468  O   ILE B 117      -8.722 -12.430 -34.721  1.00  1.00
ATOM    469  N   SER B 118     -16.952  -8.963 -36.629  1.00  1.00
ATOM    470  CA  SER B 118     -16.218  -9.062 -35.373  1.00  1.00
ATOM    471  C   SER B 118     -17.138  -9.462 -34.227  1.00  1.00
ATOM    472  O   SER B 118     -16.689 -10.003 -33.217  1.00  1.00
ATOM    473  N   SER B 119     -18.360  -9.407 -34.350  1.00  1.00
ATOM    474  CA  SER B 119     -19.358  -9.760 -33.347  1.00  1.00
ATOM    475  C   SER B 119     -20.096 -11.037 -33.730  1.00  1.00
ATOM    476  O   SER B 119     -20.808 -11.622 -32.913  1.00  1.00
ATOM    477  N   VAL B 120     -19.556 -11.829 -34.503  1.00  1.00
ATOM    478  CA  VAL B 120     -19.946 -13.193 -34.841  1.00  1.00
ATOM    479  C   VAL B 120     -19.138 -14.210 -34.046  1.00  1.00
ATOM    480  O   VAL B 120     -17.910 -14.238 -34.122  1.00  1.00
ATOM    481  N   SER B 121     -19.855 -15.095 -33.290  1.00  1.00
ATOM    482  CA  SER B 121     -19.196 -16.106 -32.472  1.00  1.00
ATOM    483  C   SER B 121     -19.280 -17.481 -33.122  1.00  1.00
ATOM    484  O   SER B 121     -18.406 -18.325 -32.925  1.00  1.00
ATOM    485  N   SER B 122     -20.110 -17.896 -33.729  1.00  1.00
ATOM    486  CA  SER B 122     -20.191 -19.124 -34.509  1.00  1.00
ATOM    487  C   SER B 122     -20.890 -18.886 -35.841  1.00  1.00
ATOM    488  O   SER B 122     -21.805 -18.067 -35.935  1.00  1.00
ATOM    489  N   SER B 123     -24.543 -16.332 -35.783  1.00  1.00
ATOM    490  CA  SER B 123     -24.717 -16.306 -34.336  1.00  1.00
ATOM    491  C   SER B 123     -23.876 -15.207 -33.700  1.00  1.00
ATOM    492  O   SER B 123     -22.682 -15.088 -33.973  1.00  1.00
ATOM    493  N   ARG B 124     -24.555 -14.193 -33.193  1.00  1.00
ATOM    494  CA  ARG B 124     -23.871 -13.031 -32.638  1.00  1.00
ATOM    495  C   ARG B 124     -23.440 -13.282 -31.199  1.00  1.00
ATOM    496  O   ARG B 124     -24.178 -13.879 -30.415  1.00  1.00
ATOM    497  N   GLY B 125     -22.315 -12.656 -30.849  1.00  1.00
ATOM    498  CA  GLY B 125     -21.743 -12.669 -29.508  1.00  1.00
ATOM    499  C   GLY B 125     -20.883 -11.435 -29.265  1.00  1.00
ATOM    500  O   GLY B 125     -20.113 -11.022 -30.132  1.00  1.00
ATOM    501  N   PHE B 126     -21.009 -10.822 -28.123  1.00  1.00
ATOM    502  CA  PHE B 126     -20.179  -9.675 -27.772  1.00  1.00
ATOM    503  C   PHE B 126     -18.816 -10.118 -27.257  1.00  1.00
ATOM    504  O   PHE B 126     -18.721 -11.002 -26.405  1.00  1.00
ATOM    505  N   GLY B 127     -17.767  -9.177 -27.720  1.00  1.00
ATOM    506  CA  GLY B 127     -16.466  -9.383 -27.096  1.00  1.00
ATOM    507  C   GLY B 127     -15.524 -10.140 -28.023  1.00  1.00
ATOM    508  O   GLY B 127     -14.318 -10.199 -27.785  1.00  1.00
ATOM    509  N   SER B 128     -16.011 -10.654 -29.144  1.00  1.00
ATOM    510  CA  SER B 128     -15.133 -11.170 -30.187  1.00  1.00
ATOM    511  C   SER B 128     -14.469 -10.037 -30.958  1.00  1.00
ATOM    512  O   SER B 128     -15.082  -8.999 -31.206  1.00  1.00
ATOM    513  N   GLY B 129     -13.570 -10.422 -31.853  1.00  1.00
ATOM    514  CA  GLY B 129     -12.787  -9.449 -32.607  1.00  1.00
ATOM    515  C   GLY B 129     -11.804 -10.140 -33.543  1.00  1.00
ATOM    516  O   GLY B 129     -11.468 -11.309 -33.354  1.00  1.00
ATOM    517  N   ILE B 130     -11.192  -9.404 -34.390  1.00  1.00
ATOM    518  CA  ILE B 130     -10.067  -9.833 -35.213  1.00  1.00
ATOM    519  C   ILE B 130      -8.777  -9.144 -34.784  1.00  1.00
ATOM    520  O   ILE B 130      -8.748  -7.930 -34.582  1.00  1.00
ATOM    521  N   ILE B 131      -7.782  -9.945 -34.509  1.00  1.00
ATOM    522  CA  ILE B 131      -6.454  -9.470 -34.138  1.00  1.00
ATOM    523  C   ILE B 131      -5.394  -9.997 -35.097  1.00  1.00
ATOM    524  O   ILE B 131      -5.491 -11.121 -35.589  1.00  1.00
ATOM    525  N   THR B 132      -4.361  -9.334 -35.285  1.00  1.00
ATOM    526  CA  THR B 132      -3.138  -9.788 -35.934  1.00  1.00
ATOM    527  C   THR B 132      -2.057 -10.108 -34.910  1.00  1.00
ATOM    528  O   THR B 132      -1.759  -9.297 -34.033  1.00  1.00
ATOM    529  N   SER B 133      -1.460 -11.375 -35.115  1.00  1.00
ATOM    530  CA  SER B 133      -0.556 -11.816 -34.060  1.00  1.00
ATOM    531  C   SER B 133       0.549 -12.704 -34.616  1.00  1.00
ATOM    532  O   SER B 133       0.318 -13.508 -35.520  1.00  1.00
ATOM    533  N   ASN B 134       1.716 -12.633 -33.955  1.00  1.00
ATOM    534  CA  ASN B 134       2.822 -13.500 -34.344  1.00  1.00
ATOM    535  C   ASN B 134       3.033 -14.614 -33.326  1.00  1.00
ATOM    536  O   ASN B 134       3.746 -15.581 -33.590  1.00  1.00
ATOM    537  N   ALA B 135       2.323 -14.695 -32.349  1.00  1.00
ATOM    538  CA  ALA B 135       2.314 -15.705 -31.297  1.00  1.00
ATOM    539  C   ALA B 135       1.845 -17.052 -31.831  1.00  1.00
ATOM    540  O   ALA B 135       0.922 -17.122 -32.642  1.00  1.00
ATOM    541  N   SER B 136       2.174 -18.147 -31.046  1.00  1.00
ATOM    542  CA  SER B 136       1.723 -19.485 -31.409  1.00  1.00
ATOM    543  C   SER B 136       0.587 -19.947 -30.506  1.00  1.00
ATOM    544  O   SER B 136       0.619 -19.735 -29.294  1.00  1.00
ATOM    545  N   MET B 137      -0.321 -20.787 -31.093  1.00  1.00
ATOM    546  CA  MET B 137      -1.384 -21.360 -30.276  1.00  1.00
ATOM    547  C   MET B 137      -0.850 -22.465 -29.373  1.00  1.00
ATOM    548  O   MET B 137      -0.116 -23.345 -29.821  1.00  1.00
ATOM    549  N   HIS B 138      -1.189 -22.444 -28.147  1.00  1.00
ATOM    550  CA  HIS B 138      -0.904 -23.464 -27.145  1.00  1.00
ATOM    551  C   HIS B 138      -2.187 -23.989 -26.513  1.00  1.00
ATOM    552  O   HIS B 138      -3.146 -23.242 -26.321  1.00  1.00
ATOM    553  N   GLU B 139      -2.163 -25.162 -25.958  1.00  1.00
ATOM    554  CA  GLU B 139      -3.296 -25.655 -25.184  1.00  1.00
ATOM    555  C   GLU B 139      -3.390 -24.951 -23.836  1.00  1.00
ATOM    556  O   GLU B 139      -2.562 -25.170 -22.952  1.00  1.00
ATOM    557  N   CYS B 140      -3.862 -23.805 -23.852  1.00  1.00
ATOM    558  CA  CYS B 140      -4.066 -22.936 -22.699  1.00  1.00
ATOM    559  C   CYS B 140      -5.430 -22.260 -22.753  1.00  1.00
ATOM    560  O   CYS B 140      -5.928 -21.931 -23.829  1.00  1.00
ATOM    561  N   ASN B 141      -5.919 -21.767 -21.720  1.00  1.00
ATOM    562  CA  ASN B 141      -7.153 -21.013 -21.528  1.00  1.00
ATOM    563  C   ASN B 141      -6.905 -19.749 -20.716  1.00  1.00
ATOM    564  O   ASN B 141      -6.241 -19.785 -19.680  1.00  1.00
ATOM    565  N   THR B 142      -7.587 -18.641 -21.212  1.00  1.00
ATOM    566  CA  THR B 142      -7.395 -17.351 -20.562  1.00  1.00
ATOM    567  C   THR B 142      -8.681 -16.535 -20.566  1.00  1.00
ATOM    568  O   THR B 142      -9.491 -16.640 -21.488  1.00  1.00
ATOM    569  N   LYS B 143      -8.764 -15.540 -19.774  1.00  1.00
ATOM    570  CA  LYS B 143      -9.855 -14.575 -19.725  1.00  1.00
ATOM    571  C   LYS B 143      -9.499 -13.301 -20.481  1.00  1.00
ATOM    572  O   LYS B 143     -10.377 -12.600 -20.983  1.00  1.00
ATOM    573  N   CYS B 144      -8.270 -13.228 -20.886  1.00  1.00
ATOM    574  CA  CYS B 144      -7.649 -12.052 -21.483  1.00  1.00
ATOM    575  C   CYS B 144      -6.567 -12.446 -22.480  1.00  1.00
ATOM    576  O   CYS B 144      -5.710 -13.278 -22.184  1.00  1.00
ATOM    577  N   GLN B 145      -6.727 -12.044 -23.715  1.00  1.00
ATOM    578  CA  GLN B 145      -5.803 -12.322 -24.808  1.00  1.00
ATOM    579  C   GLN B 145      -5.416 -11.043 -25.541  1.00  1.00
ATOM    580  O   GLN B 145      -6.264 -10.193 -25.815  1.00  1.00
ATOM    581  N   THR B 146      -4.155 -10.763 -25.579  1.00  1.00
ATOM    582  CA  THR B 146      -3.555  -9.741 -26.429  1.00  1.00
ATOM    583  C   THR B 146      -2.831 -10.366 -27.614  1.00  1.00
ATOM    584  O   THR B 146      -2.232 -11.435 -27.495  1.00  1.00
ATOM    585  N   PRO B 147      -2.386  -9.621 -28.574  1.00  1.00
ATOM    586  CA  PRO B 147      -1.656 -10.132 -29.728  1.00  1.00
ATOM    587  C   PRO B 147      -0.258 -10.594 -29.334  1.00  1.00
ATOM    588  O   PRO B 147       0.264 -11.563 -29.885  1.00  1.00
ATOM    589  N   LEU B 148       0.240 -10.367 -28.277  1.00  1.00
ATOM    590  CA  LEU B 148       1.568 -10.733 -27.796  1.00  1.00
ATOM    591  C   LEU B 148       1.507 -11.956 -26.887  1.00  1.00
ATOM    592  O   LEU B 148       2.441 -12.757 -26.846  1.00  1.00
ATOM    593  N   GLY B 149       0.352 -12.232 -26.304  1.00  1.00
ATOM    594  CA  GLY B 149       0.217 -13.282 -25.300  1.00  1.00
ATOM    595  C   GLY B 149      -1.006 -13.051 -24.423  1.00  1.00
ATOM    596  O   GLY B 149      -1.441 -11.915 -24.233  1.00  1.00
ATOM    597  N   ALA B 150      -1.379 -14.106 -23.637  1.00  1.00
ATOM    598  CA  ALA B 150      -2.493 -13.997 -22.703  1.00  1.00
ATOM    599  C   ALA B 150      -2.038 -13.421 -21.368  1.00  1.00
ATOM    600  O   ALA B 150      -0.957 -13.747 -20.876  1.00  1.00
ATOM    601  N   ILE B 151      -3.001 -12.729 -20.716  1.00  1.00
ATOM    602  CA  ILE B 151      -2.780 -12.155 -19.394  1.00  1.00
ATOM    603  C   ILE B 151      -3.626 -12.858 -18.341  1.00  1.00
ATOM    604  O   ILE B 151      -4.827 -13.057 -18.527  1.00  1.00
ATOM    605  N   ASN B 152      -3.044 -13.352 -17.344  1.00  1.00
ATOM    606  CA  ASN B 152      -3.694 -13.916 -16.167  1.00  1.00
ATOM    607  C   ASN B 152      -3.348 -13.123 -14.913  1.00  1.00
ATOM    608  O   ASN B 152      -2.188 -13.060 -14.507  1.00  1.00
ATOM    609  N   SER B 153      -4.213 -11.989 -14.696  1.00  1.00
ATOM    610  CA  SER B 153      -3.830 -11.008 -13.687  1.00  1.00
ATOM    611  C   SER B 153      -5.055 -10.340 -13.076  1.00  1.00
ATOM    612  O   SER B 153      -6.075 -10.163 -13.742  1.00  1.00
ATOM    613  N   SER B 154      -4.893  -9.915 -11.782  1.00  1.00
ATOM    614  CA  SER B 154      -5.950  -9.180 -11.097  1.00  1.00
ATOM    615  C   SER B 154      -5.614  -7.698 -10.996  1.00  1.00
ATOM    616  O   SER B 154      -6.492  -6.866 -10.768  1.00  1.00
ATOM    617  N   LEU B 155      -4.419  -7.369 -11.483  1.00  1.00
ATOM    618  CA  LEU B 155      -4.010  -5.971 -11.541  1.00  1.00
ATOM    619  C   LEU B 155      -4.953  -5.156 -12.419  1.00  1.00
ATOM    620  O   LEU B 155      -5.313  -5.577 -13.518  1.00  1.00
ATOM    621  N   PRO B 156      -5.133  -3.887 -12.041  1.00  1.00
ATOM    622  CA  PRO B 156      -6.076  -3.008 -12.722  1.00  1.00
ATOM    623  C   PRO B 156      -5.483  -2.461 -14.014  1.00  1.00
ATOM    624  O   PRO B 156      -6.188  -2.292 -15.009  1.00  1.00
ATOM    625  N   TYR B 157      -4.329  -2.344 -14.261  1.00  1.00
ATOM    626  CA  TYR B 157      -3.642  -1.751 -15.402  1.00  1.00
ATOM    627  C   TYR B 157      -2.631  -2.720 -16.001  1.00  1.00
ATOM    628  O   TYR B 157      -2.035  -3.529 -15.290  1.00  1.00
ATOM    629  N   GLN B 158      -2.390  -2.480 -17.315  1.00  1.00
ATOM    630  CA  GLN B 158      -1.375  -3.195 -18.080  1.00  1.00
ATOM    631  C   GLN B 158      -0.782  -2.312 -19.169  1.00  1.00
ATOM    632  O   GLN B 158      -1.483  -1.502 -19.776  1.00  1.00
ATOM    633  N   ASN B 159       0.450  -2.450 -19.440  1.00  1.00
ATOM    634  CA  ASN B 159       1.182  -1.731 -20.476  1.00  1.00
ATOM    635  C   ASN B 159       1.710  -2.684 -21.541  1.00  1.00
ATOM    636  O   ASN B 159       2.171  -2.255 -22.598  1.00  1.00
ATOM    637  N   ILE B 160       0.988  -3.841 -21.704  1.00  1.00
ATOM    638  CA  ILE B 160       1.394  -4.857 -22.667  1.00  1.00
ATOM    639  C   ILE B 160       0.899  -4.519 -24.067  1.00  1.00
ATOM    640  O   ILE B 160       1.621  -4.692 -25.049  1.00  1.00
ATOM    641  N   HIS B 161      -0.285  -4.175 -24.332  1.00  1.00
ATOM    642  CA  HIS B 161      -0.949  -4.027 -25.621  1.00  1.00
ATOM    643  C   HIS B 161      -2.351  -3.454 -25.456  1.00  1.00
ATOM    644  O   HIS B 161      -3.072  -3.811 -24.524  1.00  1.00
ATOM    645  N   PRO B 162      -2.710  -2.540 -26.449  1.00  1.00
ATOM    646  CA  PRO B 162      -4.026  -1.917 -26.384  1.00  1.00
ATOM    647  C   PRO B 162      -5.082  -2.787 -27.055  1.00  1.00
ATOM    648  O   PRO B 162      -6.246  -2.786 -26.655  1.00  1.00
ATOM    649  N   VAL B 163      -4.757  -3.657 -27.861  1.00  1.00
ATOM    650  CA  VAL B 163      -5.624  -4.684 -28.425  1.00  1.00
ATOM    651  C   VAL B 163      -5.831  -5.831 -27.444  1.00  1.00
ATOM    652  O   VAL B 163      -4.868  -6.420 -26.951  1.00  1.00
ATOM    653  N   THR B 164      -7.135  -6.031 -27.054  1.00  1.00
ATOM    654  CA  THR B 164      -7.495  -6.996 -26.022  1.00  1.00
ATOM    655  C   THR B 164      -8.780  -7.731 -26.380  1.00  1.00
ATOM    656  O   THR B 164      -9.709  -7.144 -26.936  1.00  1.00
ATOM    657  N   ILE B 165      -8.757  -9.023 -26.137  1.00  1.00
ATOM    658  CA  ILE B 165      -9.940  -9.869 -26.240  1.00  1.00
ATOM    659  C   ILE B 165     -10.364 -10.391 -24.873  1.00  1.00
ATOM    660  O   ILE B 165      -9.538 -10.876 -24.099  1.00  1.00
ATOM    661  N   GLY B 166     -11.467  -9.966 -24.366  1.00  1.00
ATOM    662  CA  GLY B 166     -11.990 -10.566 -23.144  1.00  1.00
ATOM    663  C   GLY B 166     -12.051  -9.548 -22.013  1.00  1.00
ATOM    664  O   GLY B 166     -11.611  -8.408 -22.166  1.00  1.00
ATOM    665  N   GLU B 167     -11.994  -9.750 -20.930  1.00  1.00
ATOM    666  CA  GLU B 167     -11.876  -8.960 -19.710  1.00  1.00
ATOM    667  C   GLU B 167     -10.418  -8.789 -19.303  1.00  1.00
ATOM    668  O   GLU B 167      -9.718  -9.767 -19.041  1.00  1.00
ATOM    669  N   CYS B 168      -9.820  -7.682 -19.833  1.00  1.00
ATOM    670  CA  CYS B 168      -8.399  -7.405 -19.660  1.00  1.00
ATOM    671  C   CYS B 168      -8.180  -6.188 -18.770  1.00  1.00
ATOM    672  O   CYS B 168      -8.950  -5.228 -18.813  1.00  1.00
ATOM    673  N   PRO B 169      -6.956  -6.113 -17.970  1.00  1.00
ATOM    674  CA  PRO B 169      -6.624  -4.840 -17.343  1.00  1.00
ATOM    675  C   PRO B 169      -6.645  -3.704 -18.358  1.00  1.00
ATOM    676  O   PRO B 169      -6.161  -3.852 -19.480  1.00  1.00
ATOM    677  N   LYS B 170      -6.959  -2.435 -17.774  1.00  1.00
ATOM    678  CA  LYS B 170      -6.908  -1.235 -18.601  1.00  1.00
ATOM    679  C   LYS B 170      -5.496  -0.979 -19.113  1.00  1.00
ATOM    680  O   LYS B 170      -4.535  -0.990 -18.343  1.00  1.00
ATOM    681  N   TYR B 171      -5.406  -0.704 -20.494  1.00  1.00
ATOM    682  CA  TYR B 171      -4.103  -0.377 -21.060  1.00  1.00
ATOM    683  C   TYR B 171      -3.737   1.077 -20.796  1.00  1.00
ATOM    684  O   TYR B 171      -4.566   1.974 -20.949  1.00  1.00
ATOM    685  N   VAL B 172      -2.475   1.267 -20.408  1.00  1.00
ATOM    686  CA  VAL B 172      -1.861   2.574 -20.206  1.00  1.00
ATOM    687  C   VAL B 172      -0.415   2.584 -20.685  1.00  1.00
ATOM    688  O   VAL B 172       0.288   1.578 -20.588  1.00  1.00
ATOM    689  N   ARG B 173       0.106   3.687 -21.040  1.00  1.00
ATOM    690  CA  ARG B 173       1.468   3.849 -21.533  1.00  1.00
ATOM    691  C   ARG B 173       2.466   3.913 -20.383  1.00  1.00
ATOM    692  O   ARG B 173       3.622   3.518 -20.529  1.00  1.00
ATOM    693  N   SER B 174       2.134   3.740 -19.234  1.00  1.00
ATOM    694  CA  SER B 174       2.982   3.861 -18.054  1.00  1.00
ATOM    695  C   SER B 174       3.972   2.706 -17.968  1.00  1.00
ATOM    696  O   SER B 174       3.615   1.551 -18.198  1.00  1.00
ATOM    697  N   ALA B 175       5.183   3.062 -17.338  1.00  1.00
ATOM    698  CA  ALA B 175       6.238   2.077 -17.135  1.00  1.00
ATOM    699  C   ALA B 175       6.252   1.573 -15.698  1.00  1.00
ATOM    700  O   ALA B 175       6.544   0.404 -15.443  1.00  1.00
ATOM    701  N   LYS B 176       5.605   2.193 -14.838  1.00  1.00
ATOM    702  CA  LYS B 176       5.526   1.931 -13.406  1.00  1.00
ATOM    703  C   LYS B 176       4.319   2.622 -12.785  1.00  1.00
ATOM    704  O   LYS B 176       3.992   3.756 -13.136  1.00  1.00
ATOM    705  N   LEU B 177       3.584   1.859 -11.996  1.00  1.00
ATOM    706  CA  LEU B 177       2.434   2.214 -11.174  1.00  1.00
ATOM    707  C   LEU B 177       2.409   1.404  -9.882  1.00  1.00
ATOM    708  O   LEU B 177       2.405   0.173  -9.910  1.00  1.00
ATOM    709  N   ARG B 178       3.128   1.842  -8.912  1.00  1.00
ATOM    710  CA  ARG B 178       3.305   1.212  -7.609  1.00  1.00
ATOM    711  C   ARG B 178       2.709   2.066  -6.498  1.00  1.00
ATOM    712  O   ARG B 178       2.925   3.277  -6.449  1.00  1.00
ATOM    713  N   MET B 179       1.681   1.500  -5.801  1.00  1.00
ATOM    714  CA  MET B 179       1.028   2.172  -4.684  1.00  1.00
ATOM    715  C   MET B 179       1.643   1.754  -3.355  1.00  1.00
ATOM    716  O   MET B 179       1.808   0.565  -3.083  1.00  1.00
ATOM    717  N   VAL B 180       2.143   2.799  -2.526  1.00  1.00
ATOM    718  CA  VAL B 180       2.597   2.423  -1.193  1.00  1.00
ATOM    719  C   VAL B 180       1.420   2.108  -0.279  1.00  1.00
ATOM    720  O   VAL B 180       0.413   2.815  -0.280  1.00  1.00
ATOM    721  N   THR B 181       1.638   1.021   0.565  1.00  1.00
ATOM    722  CA  THR B 181       0.618   0.635   1.533  1.00  1.00
ATOM    723  C   THR B 181       1.149   0.728   2.958  1.00  1.00
ATOM    724  O   THR B 181       0.411   1.063   3.885  1.00  1.00
ATOM    725  N   GLY B 182       2.446   0.709   3.077  1.00  1.00
ATOM    726  CA  GLY B 182       3.095   0.918   4.366  1.00  1.00
ATOM    727  C   GLY B 182       3.680   2.321   4.467  1.00  1.00
ATOM    728  O   GLY B 182       3.712   3.063   3.485  1.00  1.00
ATOM    729  N   LEU B 183       4.674   2.522   5.137  1.00  1.00
ATOM    730  CA  LEU B 183       5.288   3.801   5.472  1.00  1.00
ATOM    731  C   LEU B 183       6.745   3.848   5.025  1.00  1.00
ATOM    732  O   LEU B 183       7.426   2.823   4.987  1.00  1.00
ATOM    733  N   ARG B 184       7.315   5.083   5.043  1.00  1.00
ATOM    734  CA  ARG B 184       8.742   5.250   4.796  1.00  1.00
ATOM    735  C   ARG B 184       9.561   4.252   5.604  1.00  1.00
ATOM    736  O   ARG B 184       9.379   4.120   6.814  1.00  1.00
ATOM    737  N   ASN B 185      10.423   3.480   4.831  1.00  1.00
ATOM    738  CA  ASN B 185      11.304   2.508   5.466  1.00  1.00
ATOM    739  C   ASN B 185      12.637   3.139   5.849  1.00  1.00
ATOM    740  O   ASN B 185      13.319   3.729   5.011  1.00  1.00
ATOM    741  N   ILE B 186      12.950   3.201   7.095  1.00  1.00
ATOM    742  CA  ILE B 186      14.150   3.793   7.675  1.00  1.00
ATOM    743  C   ILE B 186      14.806   2.844   8.670  1.00  1.00
ATOM    744  O   ILE B 186      14.314   2.661   9.784  1.00  1.00
ATOM    745  N   PRO B 187      15.365   1.709   8.225  1.00  1.00
ATOM    746  CA  PRO B 187      15.912   0.694   9.117  1.00  1.00
ATOM    747  C   PRO B 187      17.211   1.166   9.758  1.00  1.00
ATOM    748  O   PRO B 187      18.000   1.876   9.134  1.00  1.00
ATOM    749  N   GLY B 188       7.926  14.904   7.219  1.00  1.00
ATOM    750  CA  GLY B 188       6.561  14.690   6.753  1.00  1.00
ATOM    751  C   GLY B 188       5.612  15.732   7.331  1.00  1.00
ATOM    752  O   GLY B 188       5.859  16.283   8.404  1.00  1.00
ATOM    753  N   LEU B 189       4.351  15.707   6.877  1.00  1.00
ATOM    754  CA  LEU B 189       3.377  16.690   7.337  1.00  1.00
ATOM    755  C   LEU B 189       3.178  16.605   8.847  1.00  1.00
ATOM    756  O   LEU B 189       3.001  17.622   9.517  1.00  1.00
ATOM    757  N   PHE B 190       3.210  15.701   9.570  1.00  1.00
ATOM    758  CA  PHE B 190       2.965  15.562  11.000  1.00  1.00
ATOM    759  C   PHE B 190       4.265  15.625  11.791  1.00  1.00
ATOM    760  O   PHE B 190       4.282  16.057  12.943  1.00  1.00
ATOM    761  N   GLY B 191       5.344  15.303  11.333  1.00  1.00
ATOM    762  CA  GLY B 191       6.630  15.643  11.930  1.00  1.00
ATOM    763  C   GLY B 191       7.146  14.511  12.809  1.00  1.00
ATOM    764  O   GLY B 191       8.293  14.533  13.256  1.00  1.00
ATOM    765  N   ALA B 192       6.541  13.311  12.659  1.00  1.00
ATOM    766  CA  ALA B 192       6.952  12.192  13.497  1.00  1.00
ATOM    767  C   ALA B 192       7.850  11.229  12.730  1.00  1.00
ATOM    768  O   ALA B 192       8.815  10.695  13.277  1.00  1.00
ATOM    769  N   ILE B 193       7.397  10.633  11.627  1.00  1.00
ATOM    770  CA  ILE B 193       8.230   9.749  10.821  1.00  1.00
ATOM    771  C   ILE B 193       9.324  10.527  10.101  1.00  1.00
ATOM    772  O   ILE B 193       9.046  11.493   9.390  1.00  1.00
ATOM    773  N   ALA B 194      10.611  10.015  10.212  1.00  1.00
ATOM    774  CA  ALA B 194      11.716  10.753   9.614  1.00  1.00
ATOM    775  C   ALA B 194      11.705  12.212  10.053  1.00  1.00
ATOM    776  O   ALA B 194      11.374  13.103   9.270  1.00  1.00
ATOM    777  N   GLY B 195      11.304  12.405  11.304  1.00  1.00
ATOM    778  CA  GLY B 195      11.252  13.725  11.921  1.00  1.00
ATOM    779  C   GLY B 195      11.830  13.697  13.331  1.00  1.00
ATOM    780  O   GLY B 195      12.742  14.458  13.653  1.00  1.00
ATOM    781  N   PHE B 196      10.895  13.786  14.392  1.00  1.00
ATOM    782  CA  PHE B 196      11.389  13.771  15.763  1.00  1.00
ATOM    783  C   PHE B 196      11.638  12.348  16.244  1.00  1.00
ATOM    784  O   PHE B 196      12.377  12.126  17.203  1.00  1.00
ATOM    785  N   ILE B 197      10.940  11.382  15.719  1.00  1.00
ATOM    786  CA  ILE B 197      11.373   9.991  15.784  1.00  1.00
ATOM    787  C   ILE B 197      12.240   9.627  14.586  1.00  1.00
ATOM    788  O   ILE B 197      11.757   9.560  13.456  1.00  1.00
ATOM    789  N   GLU B 198      13.487   9.770  14.588  1.00  1.00
ATOM    790  CA  GLU B 198      14.406   9.772  13.456  1.00  1.00
ATOM    791  C   GLU B 198      14.410   8.424  12.748  1.00  1.00
ATOM    792  O   GLU B 198      14.491   8.357  11.521  1.00  1.00
ATOM    793  N   GLY B 199      14.221   7.340  13.134  1.00  1.00
ATOM    794  CA  GLY B 199      14.359   6.076  12.420  1.00  1.00
ATOM    795  C   GLY B 199      13.226   5.120  12.768  1.00  1.00
ATOM    796  O   GLY B 199      12.686   5.158  13.874  1.00  1.00
ATOM    797  N   GLY B 200      13.160   4.025  12.067  1.00  1.00
ATOM    798  CA  GLY B 200      12.206   2.952  12.325  1.00  1.00
ATOM    799  C   GLY B 200      12.835   1.846  13.162  1.00  1.00
ATOM    800  O   GLY B 200      14.020   1.544  13.021  1.00  1.00
ATOM    801  N   TRP B 201      12.001   0.834  13.480  1.00  1.00
ATOM    802  CA  TRP B 201      12.437  -0.330  14.241  1.00  1.00
ATOM    803  C   TRP B 201      12.225  -1.616  13.452  1.00  1.00
ATOM    804  O   TRP B 201      11.092  -1.987  13.145  1.00  1.00
ATOM    805  N   THR B 202      13.356  -2.334  13.151  1.00  1.00
ATOM    806  CA  THR B 202      13.217  -3.614  12.467  1.00  1.00
ATOM    807  C   THR B 202      12.787  -4.710  13.433  1.00  1.00
ATOM    808  O   THR B 202      12.077  -5.642  13.054  1.00  1.00
ATOM    809  N   GLY B 203      12.861  -4.416  14.723  1.00  1.00
ATOM    810  CA  GLY B 203      12.541  -5.372  15.776  1.00  1.00
ATOM    811  C   GLY B 203      11.055  -5.347  16.110  1.00  1.00
ATOM    812  O   GLY B 203      10.497  -6.341  16.576  1.00  1.00
ATOM    813  N   MET B 204      10.327  -4.393  15.859  1.00  1.00
ATOM    814  CA  MET B 204       8.870  -4.355  15.884  1.00  1.00
ATOM    815  C   MET B 204       8.282  -4.938  14.605  1.00  1.00
ATOM    816  O   MET B 204       8.344  -4.319  13.543  1.00  1.00
ATOM    817  N   ILE B 205       7.986  -6.243  14.634  1.00  1.00
ATOM    818  CA  ILE B 205       7.644  -6.987  13.427  1.00  1.00
ATOM    819  C   ILE B 205       6.154  -7.297  13.375  1.00  1.00
ATOM    820  O   ILE B 205       5.569  -7.401  12.297  1.00  1.00
ATOM    821  N   ASP B 206       5.319  -6.841  14.194  1.00  1.00
ATOM    822  CA  ASP B 206       3.917  -7.238  14.243  1.00  1.00
ATOM    823  C   ASP B 206       2.998  -6.052  13.980  1.00  1.00
ATOM    824  O   ASP B 206       1.912  -6.207  13.423  1.00  1.00
ATOM    825  N   GLY B 207       3.333  -5.001  13.540  1.00  1.00
ATOM    826  CA  GLY B 207       2.518  -3.885  13.074  1.00  1.00
ATOM    827  C   GLY B 207       3.386  -2.704  12.659  1.00  1.00
ATOM    828  O   GLY B 207       4.550  -2.610  13.048  1.00  1.00
ATOM    829  N   TRP B 208       2.610  -1.622  12.153  1.00  1.00
ATOM    830  CA  TRP B 208       3.310  -0.438  11.671  1.00  1.00
ATOM    831  C   TRP B 208       3.672   0.495  12.819  1.00  1.00
ATOM    832  O   TRP B 208       4.747   1.093  12.831  1.00  1.00
ATOM    833  N   TYR B 209       3.008   0.711  13.763  1.00  1.00
ATOM    834  CA  TYR B 209       3.221   1.558  14.930  1.00  1.00
ATOM    835  C   TYR B 209       3.137   0.752  16.219  1.00  1.00
ATOM    836  O   TYR B 209       2.379  -0.214  16.310  1.00  1.00
ATOM    837  N   GLY B 210       3.925   1.408  17.307  1.00  1.00
ATOM    838  CA  GLY B 210       3.870   0.703  18.581  1.00  1.00
ATOM    839  C   GLY B 210       4.860   1.289  19.579  1.00  1.00
ATOM    840  O   GLY B 210       5.719   2.093  19.216  1.00  1.00
ATOM    841  N   TYR B 211       5.401   0.354  20.468  1.00  1.00
ATOM    842  CA  TYR B 211       6.142   0.776  21.650  1.00  1.00
ATOM    843  C   TYR B 211       7.399  -0.064  21.841  1.00  1.00
ATOM    844  O   TYR B 211       7.429  -1.243  21.488  1.00  1.00
ATOM    845  N   HIS B 212       8.413   0.569  22.351  1.00  1.00
ATOM    846  CA  HIS B 212       9.611  -0.050  22.906  1.00  1.00
ATOM    847  C   HIS B 212       9.781   0.300  24.378  1.00  1.00
ATOM    848  O   HIS B 212       9.607   1.452  24.777  1.00  1.00
ATOM    849  N   HIS B 213       9.872  -0.611  25.258  1.00  1.00
ATOM    850  CA  HIS B 213       9.996  -0.335  26.684  1.00  1.00
ATOM    851  C   HIS B 213      11.275  -0.936  27.253  1.00  1.00
ATOM    852  O   HIS B 213      11.713  -2.005  26.826  1.00  1.00
ATOM    853  N   GLN B 214      11.737  -0.407  28.289  1.00  1.00
ATOM    854  CA  GLN B 214      12.900  -0.759  29.095  1.00  1.00
ATOM    855  C   GLN B 214      12.618  -0.576  30.580  1.00  1.00
ATOM    856  O   GLN B 214      12.112   0.464  31.002  1.00  1.00
ATOM    857  N   ASN B 215      12.524  -1.624  31.332  1.00  1.00
ATOM    858  CA  ASN B 215      12.303  -1.582  32.773  1.00  1.00
ATOM    859  C   ASN B 215      13.106  -2.662  33.485  1.00  1.00
ATOM    860  O   ASN B 215      13.450  -3.685  32.894  1.00  1.00
ATOM    861  N   GLU B 216      13.078  -2.746  34.755  1.00  1.00
ATOM    862  CA  GLU B 216      13.796  -3.754  35.525  1.00  1.00
ATOM    863  C   GLU B 216      13.521  -5.154  34.991  1.00  1.00
ATOM    864  O   GLU B 216      14.415  -5.999  34.946  1.00  1.00
ATOM    865  N   GLN B 217      12.481  -5.521  34.551  1.00  1.00
ATOM    866  CA  GLN B 217      12.060  -6.814  34.027  1.00  1.00
ATOM    867  C   GLN B 217      12.498  -6.991  32.579  1.00  1.00
ATOM    868  O   GLN B 217      12.744  -8.109  32.127  1.00  1.00
ATOM    869  N   GLY B 218      13.140  -6.247  31.938  1.00  1.00
ATOM    870  CA  GLY B 218      13.667  -6.455  30.595  1.00  1.00
ATOM    871  C   GLY B 218      13.332  -5.281  29.684  1.00  1.00
ATOM    872  O   GLY B 218      12.783  -4.274  30.130  1.00  1.00
ATOM    873  N   SER B 219      13.549  -5.655  28.307  1.00  1.00
ATOM    874  CA  SER B 219      13.107  -4.753  27.250  1.00  1.00
ATOM    875  C   SER B 219      12.538  -5.527  26.068  1.00  1.00
ATOM    876  O   SER B 219      13.003  -6.621  25.748  1.00  1.00
ATOM    877  N   GLY B 220      11.599  -4.937  25.393  1.00  1.00
ATOM    878  CA  GLY B 220      10.988  -5.560  24.224  1.00  1.00
ATOM    879  C   GLY B 220      10.326  -4.520  23.329  1.00  1.00
ATOM    880  O   GLY B 220      10.059  -3.398  23.757  1.00  1.00
ATOM    881  N   TYR B 221       9.755  -5.005  22.243  1.00  1.00
ATOM    882  CA  TYR B 221       8.865  -4.255  21.366  1.00  1.00
ATOM    883  C   TYR B 221       7.466  -4.858  21.353  1.00  1.00
ATOM    884  O   TYR B 221       7.304  -6.074  21.445  1.00  1.00
ATOM    885  N   ALA B 222       6.490  -3.966  21.061  1.00  1.00
ATOM    886  CA  ALA B 222       5.087  -4.344  20.943  1.00  1.00
ATOM    887  C   ALA B 222       4.326  -3.368  20.055  1.00  1.00
ATOM    888  O   ALA B 222       4.501  -2.154  20.158  1.00  1.00
ATOM    889  N   ALA B 223       3.711  -3.852  18.949  1.00  1.00
ATOM    890  CA  ALA B 223       2.888  -2.981  18.118  1.00  1.00
ATOM    891  C   ALA B 223       1.627  -2.547  18.853  1.00  1.00
ATOM    892  O   ALA B 223       0.992  -3.347  19.540  1.00  1.00
ATOM    893  N   ASP B 224       1.218  -1.222  18.594  1.00  1.00
ATOM    894  CA  ASP B 224      -0.125  -0.839  19.011  1.00  1.00
ATOM    895  C   ASP B 224      -1.180  -1.437  18.088  1.00  1.00
ATOM    896  O   ASP B 224      -1.176  -1.188  16.883  1.00  1.00
ATOM    897  N   GLN B 225      -1.933  -2.440  18.655  1.00  1.00
ATOM    898  CA  GLN B 225      -2.809  -3.253  17.822  1.00  1.00
ATOM    899  C   GLN B 225      -3.982  -2.437  17.295  1.00  1.00
ATOM    900  O   GLN B 225      -4.391  -2.591  16.144  1.00  1.00
ATOM    901  N   LYS B 226      -4.523  -1.511  18.008  1.00  1.00
ATOM    902  CA  LYS B 226      -5.689  -0.729  17.616  1.00  1.00
ATOM    903  C   LYS B 226      -5.368   0.188  16.442  1.00  1.00
ATOM    904  O   LYS B 226      -6.160   0.318  15.509  1.00  1.00
ATOM    905  N   SER B 227      -4.272   0.943  16.517  1.00  1.00
ATOM    906  CA  SER B 227      -3.900   1.868  15.453  1.00  1.00
ATOM    907  C   SER B 227      -3.393   1.121  14.227  1.00  1.00
ATOM    908  O   SER B 227      -3.665   1.514  13.092  1.00  1.00
ATOM    909  N   THR B 228      -2.704  -0.000  14.441  1.00  1.00
ATOM    910  CA  THR B 228      -2.229  -0.829  13.339  1.00  1.00
ATOM    911  C   THR B 228      -3.393  -1.423  12.556  1.00  1.00
ATOM    912  O   THR B 228      -3.377  -1.446  11.325  1.00  1.00
ATOM    913  N   GLN B 229      -4.403  -1.959  13.319  1.00  1.00
ATOM    914  CA  GLN B 229      -5.560  -2.591  12.695  1.00  1.00
ATOM    915  C   GLN B 229      -6.424  -1.567  11.971  1.00  1.00
ATOM    916  O   GLN B 229      -6.907  -1.818  10.867  1.00  1.00
ATOM    917  N   ASN B 230      -6.638  -0.406  12.548  1.00  1.00
ATOM    918  CA  ASN B 230      -7.414   0.664  11.932  1.00  1.00
ATOM    919  C   ASN B 230      -6.731   1.187  10.675  1.00  1.00
ATOM    920  O   ASN B 230      -7.389   1.489   9.679  1.00  1.00
ATOM    921  N   ALA B 231      -5.400   1.262  10.687  1.00  1.00
ATOM    922  CA  ALA B 231      -4.628   1.735   9.544  1.00  1.00
ATOM    923  C   ALA B 231      -4.639   0.716   8.412  1.00  1.00
ATOM    924  O   ALA B 231      -4.746   1.077   7.240  1.00  1.00
ATOM    925  N   ILE B 232      -4.464  -0.574   8.731  1.00  1.00
ATOM    926  CA  ILE B 232      -4.574  -1.625   7.727  1.00  1.00
ATOM    927  C   ILE B 232      -5.954  -1.628   7.082  1.00  1.00
ATOM    928  O   ILE B 232      -6.082  -1.785   5.868  1.00  1.00
ATOM    929  N   ASN B 233      -6.997  -1.432   7.938  1.00  1.00
ATOM    930  CA  ASN B 233      -8.362  -1.337   7.435  1.00  1.00
ATOM    931  C   ASN B 233      -8.503  -0.193   6.438  1.00  1.00
ATOM    932  O   ASN B 233      -9.149  -0.338   5.400  1.00  1.00
ATOM    933  N   GLY B 234      -7.950   0.965   6.773  1.00  1.00
ATOM    934  CA  GLY B 234      -8.047   2.176   5.967  1.00  1.00
ATOM    935  C   GLY B 234      -7.291   2.025   4.653  1.00  1.00
ATOM    936  O   GLY B 234      -7.772   2.437   3.598  1.00  1.00
ATOM    937  N   ILE B 235      -6.004   1.591   4.738  1.00  1.00
ATOM    938  CA  ILE B 235      -5.143   1.455   3.569  1.00  1.00
ATOM    939  C   ILE B 235      -5.720   0.457   2.573  1.00  1.00
ATOM    940  O   ILE B 235      -5.707   0.693   1.365  1.00  1.00
ATOM    941  N   THR B 236      -6.213  -0.677   3.059  1.00  1.00
ATOM    942  CA  THR B 236      -6.783  -1.704   2.194  1.00  1.00
ATOM    943  C   THR B 236      -8.079  -1.226   1.552  1.00  1.00
ATOM    944  O   THR B 236      -8.329  -1.481   0.374  1.00  1.00
ATOM    945  N   ASN B 237      -8.881  -0.465   2.284  1.00  1.00
ATOM    946  CA  ASN B 237     -10.080   0.153   1.730  1.00  1.00
ATOM    947  C   ASN B 237      -9.731   1.134   0.618  1.00  1.00
ATOM    948  O   ASN B 237     -10.423   1.209  -0.397  1.00  1.00
ATOM    949  N   LYS B 238      -8.616   1.892   0.832  1.00  1.00
ATOM    950  CA  LYS B 238      -8.126   2.832  -0.168  1.00  1.00
ATOM    951  C   LYS B 238      -7.730   2.114  -1.452  1.00  1.00
ATOM    952  O   LYS B 238      -8.012   2.588  -2.552  1.00  1.00
ATOM    953  N   VAL B 239      -7.007   0.990  -1.324  1.00  1.00
ATOM    954  CA  VAL B 239      -6.622   0.178  -2.472  1.00  1.00
ATOM    955  C   VAL B 239      -7.845  -0.325  -3.226  1.00  1.00
ATOM    956  O   VAL B 239      -7.886  -0.290  -4.456  1.00  1.00
ATOM    957  N   ASN B 240      -8.833  -0.819  -2.481  1.00  1.00
ATOM    958  CA  ASN B 240     -10.073  -1.320  -3.063  1.00  1.00
ATOM    959  C   ASN B 240     -10.807  -0.224  -3.825  1.00  1.00
ATOM    960  O   ASN B 240     -11.334  -0.457  -4.912  1.00  1.00
ATOM    961  N   THR B 241     -10.886   0.982  -3.207  1.00  1.00
ATOM    962  CA  THR B 241     -11.546   2.125  -3.827  1.00  1.00
ATOM    963  C   THR B 241     -10.879   2.499  -5.144  1.00  1.00
ATOM    964  O   THR B 241     -11.553   2.811  -6.126  1.00  1.00
ATOM    965  N   VAL B 242      -9.562   2.622  -5.137  1.00  1.00
ATOM    966  CA  VAL B 242      -8.786   2.914  -6.337  1.00  1.00
ATOM    967  C   VAL B 242      -9.022   1.864  -7.415  1.00  1.00
ATOM    968  O   VAL B 242      -9.168   2.192  -8.592  1.00  1.00
ATOM    969  N   ILE B 243      -8.970   0.624  -7.071  1.00  1.00
ATOM    970  CA  ILE B 243      -9.170  -0.485  -7.996  1.00  1.00
ATOM    971  C   ILE B 243     -10.591  -0.494  -8.546  1.00  1.00
ATOM    972  O   ILE B 243     -10.804  -0.727  -9.736  1.00  1.00
ATOM    973  N   GLU B 244     -11.554  -0.264  -7.746  1.00  1.00
ATOM    974  CA  GLU B 244     -12.976  -0.280  -8.069  1.00  1.00
ATOM    975  C   GLU B 244     -13.302   0.718  -9.172  1.00  1.00
ATOM    976  O   GLU B 244     -14.114   0.439 -10.055  1.00  1.00
ATOM    977  N   LYS B 245     -12.693   1.834  -9.258  1.00  1.00
ATOM    978  CA  LYS B 245     -13.019   2.914 -10.182  1.00  1.00
ATOM    979  C   LYS B 245     -12.443   2.647 -11.566  1.00  1.00
ATOM    980  O   LYS B 245     -13.061   2.971 -12.580  1.00  1.00
ATOM    981  N   MET B 246     -11.371   2.010 -11.687  1.00  1.00
ATOM    982  CA  MET B 246     -10.811   1.603 -12.970  1.00  1.00
ATOM    983  C   MET B 246      -9.903   0.390 -12.815  1.00  1.00
ATOM    984  O   MET B 246      -8.940   0.417 -12.050  1.00  1.00
ATOM    985  N   ASN B 247     -10.484  -0.767 -13.528  1.00  1.00
ATOM    986  CA  ASN B 247      -9.737  -2.013 -13.405  1.00  1.00
ATOM    987  C   ASN B 247     -10.097  -2.984 -14.522  1.00  1.00
ATOM    988  O   ASN B 247      -9.289  -3.828 -14.908  1.00  1.00
ATOM    989  N   ILE B 248     -10.577  -2.718 -15.587  1.00  1.00
ATOM    990  CA  ILE B 248     -10.973  -3.641 -16.643  1.00  1.00
ATOM    991  C   ILE B 248     -11.348  -2.893 -17.916  1.00  1.00
ATOM    992  O   ILE B 248     -11.852  -1.771 -17.863  1.00  1.00
ATOM    993  N   GLN B 249     -10.992  -3.461 -19.012  1.00  1.00
ATOM    994  CA  GLN B 249     -11.408  -3.100 -20.362  1.00  1.00
ATOM    995  C   GLN B 249     -11.948  -4.310 -21.114  1.00  1.00
ATOM    996  O   GLN B 249     -11.424  -5.417 -20.986  1.00  1.00
ATOM    997  N   PHE B 250     -13.116  -4.204 -21.666  1.00  1.00
ATOM    998  CA  PHE B 250     -13.638  -5.280 -22.500  1.00  1.00
ATOM    999  C   PHE B 250     -12.942  -5.314 -23.854  1.00  1.00
ATOM   1000  O   PHE B 250     -12.520  -4.280 -24.373  1.00  1.00
ATOM   1001  N   THR B 251     -13.173  -6.235 -24.683  1.00  1.00
ATOM   1002  CA  THR B 251     -12.613  -6.364 -26.023  1.00  1.00
ATOM   1003  C   THR B 251     -12.547  -5.013 -26.724  1.00  1.00
ATOM   1004  O   THR B 251     -13.527  -4.268 -26.750  1.00  1.00
ATOM   1005  N   ALA B 252     -11.310  -4.733 -27.176  1.00  1.00
ATOM   1006  CA  ALA B 252     -10.916  -3.569 -27.962  1.00  1.00
ATOM   1007  C   ALA B 252      -9.991  -3.965 -29.105  1.00  1.00
ATOM   1008  O   ALA B 252      -8.996  -4.660 -28.900  1.00  1.00
ATOM   1009  N   VAL B 253     -10.464  -3.993 -30.288  1.00  1.00
ATOM   1010  CA  VAL B 253      -9.729  -4.431 -31.469  1.00  1.00
ATOM   1011  C   VAL B 253      -9.620  -3.312 -32.496  1.00  1.00
ATOM   1012  O   VAL B 253     -10.541  -2.511 -32.656  1.00  1.00
ATOM   1013  N   GLY B 254      -8.662  -3.198 -33.221  1.00  1.00
ATOM   1014  CA  GLY B 254      -8.479  -2.267 -34.327  1.00  1.00
ATOM   1015  C   GLY B 254      -9.660  -2.314 -35.289  1.00  1.00
ATOM   1016  O   GLY B 254     -10.205  -3.383 -35.564  1.00  1.00
ATOM   1017  N   LYS B 255      -9.775  -1.186 -36.066  1.00  1.00
ATOM   1018  CA  LYS B 255     -10.727  -1.114 -37.168  1.00  1.00
ATOM   1019  C   LYS B 255     -10.018  -1.196 -38.514  1.00  1.00
ATOM   1020  O   LYS B 255      -9.011  -0.525 -38.737  1.00  1.00
ATOM   1021  N   LEU B 256      -9.608  10.567 -37.277  1.00  1.00
ATOM   1022  CA  LEU B 256     -10.689  10.662 -36.303  1.00  1.00
ATOM   1023  C   LEU B 256     -10.673   9.477 -35.344  1.00  1.00
ATOM   1024  O   LEU B 256     -10.922   9.630 -34.148  1.00  1.00
ATOM   1025  N   ASN B 257     -10.577   8.256 -35.862  1.00  1.00
ATOM   1026  CA  ASN B 257     -10.473   7.063 -35.029  1.00  1.00
ATOM   1027  C   ASN B 257      -9.179   7.064 -34.226  1.00  1.00
ATOM   1028  O   ASN B 257      -9.156   6.650 -33.067  1.00  1.00
ATOM   1029  N   LYS B 258      -8.072   7.387 -34.837  1.00  1.00
ATOM   1030  CA  LYS B 258      -6.791   7.436 -34.142  1.00  1.00
ATOM   1031  C   LYS B 258      -6.778   8.536 -33.089  1.00  1.00
ATOM   1032  O   LYS B 258      -6.185   8.380 -32.021  1.00  1.00
ATOM   1033  N   LYS B 259      -7.404   9.707 -33.384  1.00  1.00
ATOM   1034  CA  LYS B 259      -7.502  10.808 -32.433  1.00  1.00
ATOM   1035  C   LYS B 259      -8.277  10.395 -31.189  1.00  1.00
ATOM   1036  O   LYS B 259      -7.926  10.776 -30.072  1.00  1.00
ATOM   1037  N   VAL B 260      -9.407   9.642 -31.385  1.00  1.00
ATOM   1038  CA  VAL B 260     -10.207   9.150 -30.270  1.00  1.00
ATOM   1039  C   VAL B 260      -9.410   8.181 -29.405  1.00  1.00
ATOM   1040  O   VAL B 260      -9.494   8.216 -28.178  1.00  1.00
ATOM   1041  N   ASP B 261      -8.773   7.169 -30.067  1.00  1.00
ATOM   1042  CA  ASP B 261      -7.979   6.186 -29.340  1.00  1.00
ATOM   1043  C   ASP B 261      -6.818   6.848 -28.610  1.00  1.00
ATOM   1044  O   ASP B 261      -6.509   6.499 -27.470  1.00  1.00
ATOM   1045  N   ASP B 262      -6.067   7.690 -29.212  1.00  1.00
ATOM   1046  CA  ASP B 262      -4.906   8.339 -28.616  1.00  1.00
ATOM   1047  C   ASP B 262      -5.321   9.305 -27.513  1.00  1.00
ATOM   1048  O   ASP B 262      -4.621   9.456 -26.512  1.00  1.00
ATOM   1049  N   GLY B 263      -6.463   9.950 -27.630  1.00  1.00
ATOM   1050  CA  GLY B 263      -6.936  10.913 -26.643  1.00  1.00
ATOM   1051  C   GLY B 263      -7.433  10.214 -25.384  1.00  1.00
ATOM   1052  O   GLY B 263      -7.245  10.708 -24.273  1.00  1.00
ATOM   1053  N   PHE B 264      -8.154   9.119 -25.497  1.00  1.00
ATOM   1054  CA  PHE B 264      -8.587   8.331 -24.349  1.00  1.00
ATOM   1055  C   PHE B 264      -7.397   7.732 -23.611  1.00  1.00
ATOM   1056  O   PHE B 264      -7.384   7.669 -22.382  1.00  1.00
ATOM   1057  N   LEU B 265      -6.430   7.229 -24.391  1.00  1.00
ATOM   1058  CA  LEU B 265      -5.209   6.663 -23.830  1.00  1.00
ATOM   1059  C   LEU B 265      -4.416   7.715 -23.061  1.00  1.00
ATOM   1060  O   LEU B 265      -3.842   7.428 -22.010  1.00  1.00
ATOM   1061  N   ASP B 266      -4.323   8.936 -23.600  1.00  1.00
ATOM   1062  CA  ASP B 266      -3.631  10.030 -22.928  1.00  1.00
ATOM   1063  C   ASP B 266      -4.281  10.352 -21.588  1.00  1.00
ATOM   1064  O   ASP B 266      -3.593  10.627 -20.605  1.00  1.00
ATOM   1065  N   ILE B 267      -5.623  10.372 -21.556  1.00  1.00
ATOM   1066  CA  ILE B 267      -6.382  10.718 -20.361  1.00  1.00
ATOM   1067  C   ILE B 267      -6.242   9.645 -19.289  1.00  1.00
ATOM   1068  O   ILE B 267      -6.102   9.950 -18.105  1.00  1.00
ATOM   1069  N   TRP B 268      -6.388   8.358 -19.682  1.00  1.00
ATOM   1070  CA  TRP B 268      -6.323   7.256 -18.730  1.00  1.00
ATOM   1071  C   TRP B 268      -4.910   7.079 -18.188  1.00  1.00
ATOM   1072  O   TRP B 268      -4.721   6.753 -17.016  1.00  1.00
ATOM   1073  N   THR B 269      -3.912   7.261 -18.988  1.00  1.00
ATOM   1074  CA  THR B 269      -2.525   7.221 -18.538  1.00  1.00
ATOM   1075  C   THR B 269      -2.257   8.289 -17.486  1.00  1.00
ATOM   1076  O   THR B 269      -1.558   8.044 -16.503  1.00  1.00
ATOM   1077  N   TYR B 270      -2.766   9.532 -17.788  1.00  1.00
ATOM   1078  CA  TYR B 270      -2.627  10.652 -16.866  1.00  1.00
ATOM   1079  C   TYR B 270      -3.353  10.380 -15.555  1.00  1.00
ATOM   1080  O   TYR B 270      -2.845  10.688 -14.477  1.00  1.00
ATOM   1081  N   ASN B 271      -4.573   9.891 -15.646  1.00  1.00
ATOM   1082  CA  ASN B 271      -5.430   9.618 -14.498  1.00  1.00
ATOM   1083  C   ASN B 271      -4.814   8.561 -13.590  1.00  1.00
ATOM   1084  O   ASN B 271      -4.875   8.669 -12.366  1.00  1.00
ATOM   1085  N   ALA B 272      -4.344   7.468 -14.169  1.00  1.00
ATOM   1086  CA  ALA B 272      -3.762   6.365 -13.415  1.00  1.00
ATOM   1087  C   ALA B 272      -2.507   6.806 -12.672  1.00  1.00
ATOM   1088  O   ALA B 272      -2.295   6.436 -11.518  1.00  1.00
ATOM   1089  N   GLU B 273      -1.605   7.451 -13.353  1.00  1.00
ATOM   1090  CA  GLU B 273      -0.342   7.876 -12.760  1.00  1.00
ATOM   1091  C   GLU B 273      -0.568   8.917 -11.671  1.00  1.00
ATOM   1092  O   GLU B 273       0.084   8.889 -10.627  1.00  1.00
ATOM   1093  N   LEU B 274      -1.413   9.880 -11.888  1.00  1.00
ATOM   1094  CA  LEU B 274      -1.676  10.958 -10.943  1.00  1.00
ATOM   1095  C   LEU B 274      -2.428  10.448  -9.719  1.00  1.00
ATOM   1096  O   LEU B 274      -2.189  10.899  -8.599  1.00  1.00
ATOM   1097  N   LEU B 275      -3.393   9.579  -9.901  1.00  1.00
ATOM   1098  CA  LEU B 275      -4.118   8.966  -8.795  1.00  1.00
ATOM   1099  C   LEU B 275      -3.167   8.257  -7.837  1.00  1.00
ATOM   1100  O   LEU B 275      -3.339   8.315  -6.619  1.00  1.00
ATOM   1101  N   VAL B 276      -2.206   7.524  -8.414  1.00  1.00
ATOM   1102  CA  VAL B 276      -1.231   6.794  -7.613  1.00  1.00
ATOM   1103  C   VAL B 276      -0.300   7.748  -6.875  1.00  1.00
ATOM   1104  O   VAL B 276       0.020   7.537  -5.705  1.00  1.00
ATOM   1105  N   LEU B 277       0.195   8.758  -7.583  1.00  1.00
ATOM   1106  CA  LEU B 277       1.100   9.737  -6.993  1.00  1.00
ATOM   1107  C   LEU B 277       0.428  10.488  -5.849  1.00  1.00
ATOM   1108  O   LEU B 277       1.046  10.744  -4.815  1.00  1.00
ATOM   1109  N   LEU B 278      -0.775  10.938  -6.044  1.00  1.00
ATOM   1110  CA  LEU B 278      -1.514  11.675  -5.026  1.00  1.00
ATOM   1111  C   LEU B 278      -1.830  10.790  -3.825  1.00  1.00
ATOM   1112  O   LEU B 278      -1.758  11.234  -2.679  1.00  1.00
ATOM   1113  N   GLU B 279      -2.332   9.571  -4.091  1.00  1.00
ATOM   1114  CA  GLU B 279      -2.671   8.644  -3.017  1.00  1.00
ATOM   1115  C   GLU B 279      -1.430   8.223  -2.241  1.00  1.00
ATOM   1116  O   GLU B 279      -1.477   8.051  -1.023  1.00  1.00
ATOM   1117  N   ASN B 280      -0.311   8.082  -2.898  1.00  1.00
ATOM   1118  CA  ASN B 280       0.951   7.735  -2.255  1.00  1.00
ATOM   1119  C   ASN B 280       1.359   8.793  -1.238  1.00  1.00
ATOM   1120  O   ASN B 280       1.848   8.471  -0.155  1.00  1.00
ATOM   1121  N   GLU B 281       1.285  10.055  -1.634  1.00  1.00
ATOM   1122  CA  GLU B 281       1.585  11.164  -0.737  1.00  1.00
ATOM   1123  C   GLU B 281       0.673  11.148   0.483  1.00  1.00
ATOM   1124  O   GLU B 281       1.113  11.410   1.603  1.00  1.00
ATOM   1125  N   ARG B 282      -0.604  10.896   0.273  1.00  1.00
ATOM   1126  CA  ARG B 282      -1.601  10.864   1.336  1.00  1.00
ATOM   1127  C   ARG B 282      -1.363   9.693   2.281  1.00  1.00
ATOM   1128  O   ARG B 282      -1.556   9.810   3.491  1.00  1.00
ATOM   1129  N   THR B 283      -0.989   8.540   1.749  1.00  1.00
ATOM   1130  CA  THR B 283      -0.719   7.336   2.526  1.00  1.00
ATOM   1131  C   THR B 283       0.440   7.552   3.491  1.00  1.00
ATOM   1132  O   THR B 283       0.399   7.104   4.636  1.00  1.00
ATOM   1133  N   LEU B 284       1.531   8.117   2.990  1.00  1.00
ATOM   1134  CA  LEU B 284       2.693   8.399   3.825  1.00  1.00
ATOM   1135  C   LEU B 284       2.354   9.406   4.919  1.00  1.00
ATOM   1136  O   LEU B 284       2.794   9.270   6.060  1.00  1.00
ATOM   1137  N   ASP B 285       1.579  10.406   4.570  1.00  1.00
ATOM   1138  CA  ASP B 285       1.158  11.408   5.541  1.00  1.00
ATOM   1139  C   ASP B 285       0.248  10.800   6.601  1.00  1.00
ATOM   1140  O   ASP B 285       0.330  11.149   7.778  1.00  1.00
ATOM   1141  N   PHE B 286      -0.620   9.848   6.168  1.00  1.00
ATOM   1142  CA  PHE B 286      -1.532   9.136   7.056  1.00  1.00
ATOM   1143  C   PHE B 286      -0.770   8.375   8.133  1.00  1.00
ATOM   1144  O   PHE B 286      -1.189   8.330   9.289  1.00  1.00
ATOM   1145  N   HIS B 287       0.270   7.647   7.719  1.00  1.00
ATOM   1146  CA  HIS B 287       1.120   6.915   8.651  1.00  1.00
ATOM   1147  C   HIS B 287       1.809   7.860   9.626  1.00  1.00
ATOM   1148  O   HIS B 287       1.919   7.567  10.817  1.00  1.00
ATOM   1149  N   ASP B 288       2.368   8.981   9.071  1.00  1.00
ATOM   1150  CA  ASP B 288       3.006   9.990   9.907  1.00  1.00
ATOM   1151  C   ASP B 288       2.047  10.512  10.970  1.00  1.00
ATOM   1152  O   ASP B 288       2.434  10.719  12.120  1.00  1.00
ATOM   1153  N   SER B 289       0.807  10.748  10.596  1.00  1.00
ATOM   1154  CA  SER B 289      -0.238  11.241  11.485  1.00  1.00
ATOM   1155  C   SER B 289      -0.529  10.244  12.599  1.00  1.00
ATOM   1156  O   SER B 289      -0.757  10.629  13.746  1.00  1.00
ATOM   1157  N   ASN B 290      -0.651   8.964  12.261  1.00  1.00
ATOM   1158  CA  ASN B 290      -0.941   7.895  13.209  1.00  1.00
ATOM   1159  C   ASN B 290       0.143   7.795  14.275  1.00  1.00
ATOM   1160  O   ASN B 290      -0.147   7.562  15.448  1.00  1.00
ATOM   1161  N   VAL B 291       1.409   7.911  13.836  1.00  1.00
ATOM   1162  CA  VAL B 291       2.531   7.898  14.768  1.00  1.00
ATOM   1163  C   VAL B 291       2.478   9.094  15.710  1.00  1.00
ATOM   1164  O   VAL B 291       2.723   8.962  16.910  1.00  1.00
ATOM   1165  N   LYS B 292       2.237  10.270  15.136  1.00  1.00
ATOM   1166  CA  LYS B 292       2.154  11.517  15.888  1.00  1.00
ATOM   1167  C   LYS B 292       1.050  11.457  16.935  1.00  1.00
ATOM   1168  O   LYS B 292       1.218  11.935  18.057  1.00  1.00
ATOM   1169  N   ASN B 293      -0.122  10.913  16.538  1.00  1.00
ATOM   1170  CA  ASN B 293      -1.276  10.805  17.422  1.00  1.00
ATOM   1171  C   ASN B 293      -1.014   9.818  18.552  1.00  1.00
ATOM   1172  O   ASN B 293      -1.447  10.028  19.685  1.00  1.00
ATOM   1173  N   LEU B 294      -0.404   8.685  18.274  1.00  1.00
ATOM   1174  CA  LEU B 294      -0.025   7.695  19.275  1.00  1.00
ATOM   1175  C   LEU B 294       0.933   8.287  20.302  1.00  1.00
ATOM   1176  O   LEU B 294       0.818   8.022  21.499  1.00  1.00
ATOM   1177  N   TYR B 295       1.847   9.100  19.818  1.00  1.00
ATOM   1178  CA  TYR B 295       2.813   9.769  20.681  1.00  1.00
ATOM   1179  C   TYR B 295       2.130  10.779  21.594  1.00  1.00
ATOM   1180  O   TYR B 295       2.463  10.888  22.774  1.00  1.00
ATOM   1181  N   GLU B 296       1.304  11.644  21.015  1.00  1.00
ATOM   1182  CA  GLU B 296       0.559  12.647  21.767  1.00  1.00
ATOM   1183  C   GLU B 296      -0.373  11.995  22.780  1.00  1.00
ATOM   1184  O   GLU B 296      -0.552  12.500  23.889  1.00  1.00
ATOM   1185  N   LYS B 297      -0.956  10.874  22.461  1.00  1.00
ATOM   1186  CA  LYS B 297      -1.831  10.114  23.345  1.00  1.00
ATOM   1187  C   LYS B 297      -1.093   9.667  24.601  1.00  1.00
ATOM   1188  O   LYS B 297      -1.646   9.695  25.700  1.00  1.00
ATOM   1189  N   VAL B 298       0.091   9.044  24.426  1.00  1.00
ATOM   1190  CA  VAL B 298       0.924   8.635  25.551  1.00  1.00
ATOM   1191  C   VAL B 298       1.371   9.838  26.371  1.00  1.00
ATOM   1192  O   VAL B 298       1.377   9.795  27.601  1.00  1.00
ATOM   1193  N   LYS B 299       1.751  10.907  25.654  1.00  1.00
ATOM   1194  CA  LYS B 299       2.211  12.117  26.325  1.00  1.00
ATOM   1195  C   LYS B 299       1.141  12.670  27.257  1.00  1.00
ATOM   1196  O   LYS B 299       1.438  13.109  28.368  1.00  1.00
ATOM   1197  N   SER B 300      -0.107  12.680  26.822  1.00  1.00
ATOM   1198  CA  SER B 300      -1.223  13.224  27.586  1.00  1.00
ATOM   1199  C   SER B 300      -1.592  12.312  28.749  1.00  1.00
ATOM   1200  O   SER B 300      -1.999  12.779  29.812  1.00  1.00
ATOM   1201  N   GLN B 301      -1.360  11.028  28.671  1.00  1.00
ATOM   1202  CA  GLN B 301      -1.618  10.105  29.770  1.00  1.00
ATOM   1203  C   GLN B 301      -0.605  10.290  30.893  1.00  1.00
ATOM   1204  O   GLN B 301      -0.949  10.209  32.072  1.00  1.00
ATOM   1205  N   LEU B 302       0.687  10.336  30.551  1.00  1.00
ATOM   1206  CA  LEU B 302       1.769  10.416  31.525  1.00  1.00
ATOM   1207  C   LEU B 302       1.873  11.817  32.119  1.00  1.00
ATOM   1208  O   LEU B 302       2.181  11.980  33.300  1.00  1.00
ATOM   1209  N   LYS B 303       1.461  12.790  31.608  1.00  1.00
ATOM   1210  CA  LYS B 303       1.602  14.153  32.106  1.00  1.00
ATOM   1211  C   LYS B 303       3.022  14.418  32.591  1.00  1.00
ATOM   1212  O   LYS B 303       3.893  14.804  31.812  1.00  1.00
ATOM   1213  N   ASN B 304       3.223  14.785  33.844  1.00  1.00
ATOM   1214  CA  ASN B 304       4.520  15.099  34.430  1.00  1.00
ATOM   1215  C   ASN B 304       5.062  13.922  35.231  1.00  1.00
ATOM   1216  O   ASN B 304       6.225  13.918  35.635  1.00  1.00
ATOM   1217  N   ASN B 305       4.449  12.774  35.206  1.00  1.00
ATOM   1218  CA  ASN B 305       4.956  11.537  35.788  1.00  1.00
ATOM   1219  C   ASN B 305       6.071  10.944  34.935  1.00  1.00
ATOM   1220  O   ASN B 305       6.943  10.237  35.441  1.00  1.00
ATOM   1221  N   ALA B 306       6.413  11.512  33.977  1.00  1.00
ATOM   1222  CA  ALA B 306       7.478  11.211  33.028  1.00  1.00
ATOM   1223  C   ALA B 306       8.020  12.482  32.387  1.00  1.00
ATOM   1224  O   ALA B 306       7.283  13.445  32.176  1.00  1.00
ATOM   1225  N   LYS B 307       9.186  12.370  31.801  1.00  1.00
ATOM   1226  CA  LYS B 307       9.847  13.451  31.080  1.00  1.00
ATOM   1227  C   LYS B 307      10.097  13.071  29.626  1.00  1.00
ATOM   1228  O   LYS B 307      10.465  11.935  29.326  1.00  1.00
ATOM   1229  N   GLU B 308       9.741  14.025  28.688  1.00  1.00
ATOM   1230  CA  GLU B 308      10.176  13.800  27.315  1.00  1.00
ATOM   1231  C   GLU B 308      11.692  13.900  27.195  1.00  1.00
ATOM   1232  O   GLU B 308      12.288  14.909  27.572  1.00  1.00
ATOM   1233  N   ILE B 309      12.317  12.788  26.673  1.00  1.00
ATOM   1234  CA  ILE B 309      13.768  12.675  26.598  1.00  1.00
ATOM   1235  C   ILE B 309      14.250  12.715  25.154  1.00  1.00
ATOM   1236  O   ILE B 309      15.392  13.083  24.880  1.00  1.00
ATOM   1237  N   GLY B 310      13.460  12.656  24.236  1.00  1.00
ATOM   1238  CA  GLY B 310      13.916  12.881  22.870  1.00  1.00
ATOM   1239  C   GLY B 310      13.580  11.694  21.975  1.00  1.00
ATOM   1240  O   GLY B 310      13.729  10.540  22.377  1.00  1.00
ATOM   1241  N   ASN B 311      13.375  12.008  20.736  1.00  1.00
ATOM   1242  CA  ASN B 311      13.365  10.893  19.797  1.00  1.00
ATOM   1243  C   ASN B 311      12.105  10.052  19.954  1.00  1.00
ATOM   1244  O   ASN B 311      12.072   8.886  19.560  1.00  1.00
ATOM   1245  N   GLY B 312      11.110  10.485  20.764  1.00  1.00
ATOM   1246  CA  GLY B 312       9.862   9.747  20.916  1.00  1.00
ATOM   1247  C   GLY B 312       9.902   8.841  22.140  1.00  1.00
ATOM   1248  O   GLY B 312       8.937   8.136  22.435  1.00  1.00
ATOM   1249  N   CYS B 313      10.713   9.176  23.087  1.00  1.00
ATOM   1250  CA  CYS B 313      10.919   8.400  24.304  1.00  1.00
ATOM   1251  C   CYS B 313      10.515   9.195  25.539  1.00  1.00
ATOM   1252  O   CYS B 313      10.738  10.404  25.611  1.00  1.00
ATOM   1253  N   PHE B 314       9.869   8.534  26.463  1.00  1.00
ATOM   1254  CA  PHE B 314       9.557   9.034  27.796  1.00  1.00
ATOM   1255  C   PHE B 314      10.336   8.277  28.864  1.00  1.00
ATOM   1256  O   PHE B 314      10.483   7.057  28.792  1.00  1.00
ATOM   1257  N   GLU B 315      10.888   9.006  29.789  1.00  1.00
ATOM   1258  CA  GLU B 315      11.536   8.441  30.966  1.00  1.00
ATOM   1259  C   GLU B 315      10.703   8.675  32.220  1.00  1.00
ATOM   1260  O   GLU B 315      10.291   9.800  32.502  1.00  1.00
ATOM   1261  N   PHE B 316      10.205   7.508  32.820  1.00  1.00
ATOM   1262  CA  PHE B 316       9.333   7.642  33.981  1.00  1.00
ATOM   1263  C   PHE B 316      10.101   8.160  35.190  1.00  1.00
ATOM   1264  O   PHE B 316      11.236   7.752  35.438  1.00  1.00
ATOM   1265  N   TYR B 317       9.316   8.915  36.051  1.00  1.00
ATOM   1266  CA  TYR B 317       9.865   9.357  37.327  1.00  1.00
ATOM   1267  C   TYR B 317       9.562   8.354  38.434  1.00  1.00
ATOM   1268  O   TYR B 317      10.193   8.373  39.491  1.00  1.00
ATOM   1269  N   HIS B 318       8.901   7.355  38.104  1.00  1.00
ATOM   1270  CA  HIS B 318       8.471   6.224  38.918  1.00  1.00
ATOM   1271  C   HIS B 318       8.884   4.901  38.286  1.00  1.00
ATOM   1272  O   HIS B 318       8.951   4.781  37.063  1.00  1.00
ATOM   1273  N   LYS B 319       8.935   3.823  39.069  1.00  1.00
ATOM   1274  CA  LYS B 319       9.071   2.483  38.511  1.00  1.00
ATOM   1275  C   LYS B 319       7.812   2.069  37.760  1.00  1.00
ATOM   1276  O   LYS B 319       6.705   2.149  38.292  1.00  1.00
ATOM   1277  N   CYS B 320       7.912   1.722  36.557  1.00  1.00
ATOM   1278  CA  CYS B 320       6.840   1.265  35.681  1.00  1.00
ATOM   1279  C   CYS B 320       7.101  -0.151  35.183  1.00  1.00
ATOM   1280  O   CYS B 320       8.016  -0.382  34.393  1.00  1.00
ATOM   1281  N   ASP B 321       6.584  -1.141  35.930  1.00  1.00
ATOM   1282  CA  ASP B 321       6.758  -2.541  35.561  1.00  1.00
ATOM   1283  C   ASP B 321       5.958  -2.885  34.311  1.00  1.00
ATOM   1284  O   ASP B 321       4.963  -2.229  34.000  1.00  1.00
ATOM   1285  N   ASN B 322       5.743  -4.134  33.996  1.00  1.00
ATOM   1286  CA  ASN B 322       5.034  -4.568  32.798  1.00  1.00
ATOM   1287  C   ASN B 322       3.534  -4.338  32.932  1.00  1.00
ATOM   1288  O   ASN B 322       2.859  -4.001  31.960  1.00  1.00
ATOM   1289  N   GLU B 323       2.918  -4.454  34.055  1.00  1.00
ATOM   1290  CA  GLU B 323       1.523  -4.081  34.254  1.00  1.00
ATOM   1291  C   GLU B 323       1.308  -2.595  33.993  1.00  1.00
ATOM   1292  O   GLU B 323       0.288  -2.195  33.431  1.00  1.00
ATOM   1293  N   CYS B 324       2.240  -1.754  34.493  1.00  1.00
ATOM   1294  CA  CYS B 324       2.188  -0.317  34.254  1.00  1.00
ATOM   1295  C   CYS B 324       2.364   0.002  32.775  1.00  1.00
ATOM   1296  O   CYS B 324       1.702   0.891  32.238  1.00  1.00
ATOM   1297  N   MET B 325       3.345  -0.640  32.147  1.00  1.00
ATOM   1298  CA  MET B 325       3.637  -0.440  30.733  1.00  1.00
ATOM   1299  C   MET B 325       2.451  -0.836  29.864  1.00  1.00
ATOM   1300  O   MET B 325       2.127  -0.155  28.891  1.00  1.00
ATOM   1301  N   GLU B 326       1.816  -1.932  30.162  1.00  1.00
ATOM   1302  CA  GLU B 326       0.641  -2.390  29.430  1.00  1.00
ATOM   1303  C   GLU B 326      -0.502  -1.389  29.542  1.00  1.00
ATOM   1304  O   GLU B 326      -1.244  -1.169  28.584  1.00  1.00
ATOM   1305  N   SER B 327      -0.708  -0.783  30.684  1.00  1.00
ATOM   1306  CA  SER B 327      -1.702   0.265  30.879  1.00  1.00
ATOM   1307  C   SER B 327      -1.405   1.475  30.003  1.00  1.00
ATOM   1308  O   SER B 327      -2.318   2.118  29.485  1.00  1.00
ATOM   1309  N   VAL B 328      -0.149   1.835  29.829  1.00  1.00
ATOM   1310  CA  VAL B 328       0.238   2.889  28.899  1.00  1.00
ATOM   1311  C   VAL B 328      -0.086   2.501  27.462  1.00  1.00
ATOM   1312  O   VAL B 328      -0.582   3.317  26.685  1.00  1.00
ATOM   1313  N   ARG B 329       0.226   1.295  27.095  1.00  1.00
ATOM   1314  CA  ARG B 329      -0.001   0.773  25.753  1.00  1.00
ATOM   1315  C   ARG B 329      -1.490   0.638  25.458  1.00  1.00
ATOM   1316  O   ARG B 329      -1.941   0.921  24.348  1.00  1.00
ATOM   1317  N   ASN B 330      -2.343   0.409  26.287  1.00  1.00
ATOM   1318  CA  ASN B 330      -3.770   0.190  26.087  1.00  1.00
ATOM   1319  C   ASN B 330      -4.583   1.386  26.566  1.00  1.00
ATOM   1320  O   ASN B 330      -5.761   1.521  26.236  1.00  1.00
ATOM   1321  N   GLY B 331      -4.022   2.418  26.994  1.00  1.00
ATOM   1322  CA  GLY B 331      -4.638   3.726  27.187  1.00  1.00
ATOM   1323  C   GLY B 331      -5.435   3.772  28.484  1.00  1.00
ATOM   1324  O   GLY B 331      -6.089   4.771  28.787  1.00  1.00
ATOM   1325  N   THR B 332      -4.979   3.154  29.512  1.00  1.00
ATOM   1326  CA  THR B 332      -5.617   3.112  30.822  1.00  1.00
ATOM   1327  C   THR B 332      -4.614   3.399  31.932  1.00  1.00
ATOM   1328  O   THR B 332      -4.962   3.396  33.113  1.00  1.00
ATOM   1329  N   TYR B 333      -3.541   4.133  31.562  1.00  1.00
ATOM   1330  CA  TYR B 333      -2.562   4.551  32.559  1.00  1.00
ATOM   1331  C   TYR B 333      -3.225   5.330  33.688  1.00  1.00
ATOM   1332  O   TYR B 333      -3.996   6.259  33.445  1.00  1.00
ATOM   1333  N   ASP B 334      -2.901   4.958  34.927  1.00  1.00
ATOM   1334  CA  ASP B 334      -3.400   5.645  36.112  1.00  1.00
ATOM   1335  C   ASP B 334      -2.370   6.629  36.652  1.00  1.00
ATOM   1336  O   ASP B 334      -1.402   6.235  37.303  1.00  1.00
ATOM   1337  N   TYR B 335      -2.597   7.992  36.335  1.00  1.00
ATOM   1338  CA  TYR B 335      -1.598   8.985  36.711  1.00  1.00
ATOM   1339  C   TYR B 335      -1.572   9.197  38.219  1.00  1.00
ATOM   1340  O   TYR B 335      -0.506   9.349  38.816  1.00  1.00
ATOM   1341  N   PRO B 336      -2.724   9.327  38.881  1.00  1.00
ATOM   1342  CA  PRO B 336      -2.813   9.554  40.319  1.00  1.00
ATOM   1343  C   PRO B 336      -2.147   8.426  41.097  1.00  1.00
ATOM   1344  O   PRO B 336      -1.528   8.656  42.136  1.00  1.00
ATOM   1345  N   LYS B 337      -2.094   7.252  40.663  1.00  1.00
ATOM   1346  CA  LYS B 337      -1.479   6.087  41.287  1.00  1.00
ATOM   1347  C   LYS B 337       0.020   6.287  41.473  1.00  1.00
ATOM   1348  O   LYS B 337       0.589   5.882  42.486  1.00  1.00
ATOM   1349  N   TYR B 338       0.725   6.879  40.558  1.00  1.00
ATOM   1350  CA  TYR B 338       2.175   7.016  40.614  1.00  1.00
ATOM   1351  C   TYR B 338       2.585   8.472  40.791  1.00  1.00
ATOM   1352  O   TYR B 338       3.726   8.767  41.146  1.00  1.00
ATOM   1353  N   SER B 339       1.712   9.346  40.979  1.00  1.00
ATOM   1354  CA  SER B 339       1.986  10.777  41.028  1.00  1.00
ATOM   1355  C   SER B 339       2.762  11.147  42.286  1.00  1.00
ATOM   1356  O   SER B 339       3.634  12.015  42.256  1.00  1.00
ATOM   1357  N   GLU B 340       2.555  10.568  43.434  1.00  1.00
ATOM   1358  CA  GLU B 340       3.313  10.856  44.645  1.00  1.00
ATOM   1359  C   GLU B 340       4.773  10.451  44.491  1.00  1.00
ATOM   1360  O   GLU B 340       5.675  11.158  44.941  1.00  1.00
ATOM   1361  N   GLU B 341       5.014   9.202  44.021  1.00  1.00
ATOM   1362  CA  GLU B 341       6.375   8.721  43.820  1.00  1.00
ATOM   1363  C   GLU B 341       7.105   9.556  42.776  1.00  1.00
ATOM   1364  O   GLU B 341       8.303   9.811  42.898  1.00  1.00
ATOM   1365  N   SER B 342       6.382   9.873  41.678  1.00  1.00
ATOM   1366  CA  SER B 342       6.953  10.702  40.623  1.00  1.00
ATOM   1367  C   SER B 342       7.388  12.058  41.163  1.00  1.00
ATOM   1368  O   SER B 342       8.423  12.593  40.764  1.00  1.00
ATOM   1369  N   LYS B 343       6.456  12.712  41.909  1.00  1.00
ATOM   1370  CA  LYS B 343       6.717  14.020  42.497  1.00  1.00
ATOM   1371  C   LYS B 343       7.994  14.006  43.327  1.00  1.00
ATOM   1372  O   LYS B 343       8.767  14.964  43.312  1.00  1.00
ATOM   1373  N   LEU B 344       8.167  12.990  44.178  1.00  1.00
ATOM   1374  CA  LEU B 344       9.358  12.854  45.007  1.00  1.00
ATOM   1375  C   LEU B 344      10.612  12.713  44.151  1.00  1.00
ATOM   1376  O   LEU B 344      11.677  13.221  44.504  1.00  1.00
ATOM   1377  N   ASN B 345      10.560  12.139  42.997  1.00  1.00
ATOM   1378  CA  ASN B 345      11.728  11.840  42.177  1.00  1.00
ATOM   1379  C   ASN B 345      12.139  13.046  41.342  1.00  1.00
ATOM   1380  O   ASN B 345      13.317  13.227  41.034  1.00  1.00
ATOM   1381  N   ARG B 346      11.248  13.693  40.656  1.00  1.00
ATOM   1382  CA  ARG B 346      11.606  14.861  39.861  1.00  1.00
ATOM   1383  C   ARG B 346      11.886  16.067  40.749  1.00  1.00
ATOM   1384  O   ARG B 346      11.169  16.316  41.719  1.00  1.00
