# Supplementary material for: ProteinDJ: A high‐performance and modular protein design pipeline
Source: Protein Sci. 2026 Jan 21;35(2):e70464. doi: 10.1002/pro.70464 (PMC12820799; doi:10.1002/pro.70464)
Supplement: Supplementary file 2 — DATA S1. Compressed archive containing input PDB and Bindsweeper YAML files used for benchmarking and comparison of sequence design methods. [file PRO-35-e70464-s001.zip › SupplementaryFile1/binderfolds/ha/fold_39.pdb]

ATOM      1  N   GLY A   1       5.339  -9.290  11.716  1.00  0.00
ATOM      2  CA  GLY A   1       5.120 -10.478  10.900  1.00  0.00
ATOM      3  C   GLY A   1       3.726 -10.475  10.285  1.00  0.00
ATOM      4  O   GLY A   1       3.542 -10.877   9.136  1.00  0.00
ATOM      5  N   GLY A   2       2.731 -10.079  11.108  1.00  0.00
ATOM      6  CA  GLY A   2       1.352 -10.025  10.636  1.00  0.00
ATOM      7  C   GLY A   2       1.181  -8.968   9.553  1.00  0.00
ATOM      8  O   GLY A   2       0.470  -9.181   8.571  1.00  0.00
ATOM      9  N   GLY A   3       1.858  -7.822   9.721  1.00  0.00
ATOM     10  CA  GLY A   3       1.776  -6.773   8.712  1.00  0.00
ATOM     11  C   GLY A   3       2.409  -7.219   7.401  1.00  0.00
ATOM     12  O   GLY A   3       1.885  -6.941   6.322  1.00  0.00
ATOM     13  N   GLY A   4       3.588  -7.931   7.548  1.00  0.00
ATOM     14  CA  GLY A   4       4.260  -8.431   6.355  1.00  0.00
ATOM     15  C   GLY A   4       3.408  -9.470   5.637  1.00  0.00
ATOM     16  O   GLY A   4       3.320  -9.474   4.409  1.00  0.00
ATOM     17  N   GLY A   5       2.826 -10.415   6.441  1.00  0.00
ATOM     18  CA  GLY A   5       1.974 -11.444   5.858  1.00  0.00
ATOM     19  C   GLY A   5       0.768 -10.829   5.158  1.00  0.00
ATOM     20  O   GLY A   5       0.387 -11.256   4.068  1.00  0.00
ATOM     21  N   GLY A   6       0.136  -9.855   5.792  1.00  0.00
ATOM     22  CA  GLY A   6      -1.013  -9.180   5.202  1.00  0.00
ATOM     23  C   GLY A   6      -0.622  -8.437   3.930  1.00  0.00
ATOM     24  O   GLY A   6      -1.359  -8.445   2.944  1.00  0.00
ATOM     25  N   GLY A   7       0.541  -7.810   3.941  1.00  0.00
ATOM     26  CA  GLY A   7       1.041  -7.100   2.770  1.00  0.00
ATOM     27  C   GLY A   7       1.302  -8.059   1.615  1.00  0.00
ATOM     28  O   GLY A   7       1.003  -7.751   0.461  1.00  0.00
ATOM     29  N   GLY A   8       1.969  -9.211   1.974  1.00  0.00
ATOM     30  CA  GLY A   8       2.211 -10.228   0.958  1.00  0.00
ATOM     31  C   GLY A   8       0.904 -10.717   0.346  1.00  0.00
ATOM     32  O   GLY A   8       0.817 -10.936  -0.862  1.00  0.00
ATOM     33  N   GLY A   9      -0.129 -10.912   1.229  1.00  0.00
ATOM     34  CA  GLY A   9      -1.435 -11.338   0.739  1.00  0.00
ATOM     35  C   GLY A   9      -2.037 -10.298  -0.198  1.00  0.00
ATOM     36  O   GLY A   9      -2.609 -10.639  -1.233  1.00  0.00
ATOM     37  N   GLY A  10      -1.987  -9.036   0.199  1.00  0.00
ATOM     38  CA  GLY A  10      -2.521  -7.953  -0.617  1.00  0.00
ATOM     39  C   GLY A  10      -1.806  -7.871  -1.960  1.00  0.00
ATOM     40  O   GLY A  10      -2.436  -7.668  -2.998  1.00  0.00
ATOM     41  N   GLY A  11      -0.491  -8.069  -1.928  1.00  0.00
ATOM     42  CA  GLY A  11       0.287  -8.080  -3.161  1.00  0.00
ATOM     43  C   GLY A  11      -0.133  -9.230  -4.067  1.00  0.00
ATOM     44  O   GLY A  11      -0.252  -9.065  -5.281  1.00  0.00
ATOM     45  N   GLY A  12      -0.269 -10.449  -3.416  1.00  0.00
ATOM     46  CA  GLY A  12      -0.702 -11.614  -4.178  1.00  0.00
ATOM     47  C   GLY A  12      -2.090 -11.400  -4.769  1.00  0.00
ATOM     48  O   GLY A  12      -2.358 -11.787  -5.907  1.00  0.00
ATOM     49  N   GLY A  13      -2.988 -10.830  -3.984  1.00  0.00
ATOM     50  CA  GLY A  13      -4.346 -10.571  -4.446  1.00  0.00
ATOM     51  C   GLY A  13      -4.350  -9.629  -5.644  1.00  0.00
ATOM     52  O   GLY A  13      -5.108  -9.822  -6.595  1.00  0.00
ATOM     53  N   GLY A  14      -3.495  -8.619  -5.606  1.00  0.00
ATOM     54  CA  GLY A  14      -3.453  -7.630  -6.676  1.00  0.00
ATOM     55  C   GLY A  14      -2.658  -8.143  -7.869  1.00  0.00
ATOM     56  O   GLY A  14      -3.026  -7.908  -9.020  1.00  0.00
ATOM     57  N   GLY A  15      -1.712  -8.987  -7.667  1.00  0.00
ATOM     58  CA  GLY A  15      -0.809  -9.441  -8.718  1.00  0.00
ATOM     59  C   GLY A  15      -1.266 -10.773  -9.299  1.00  0.00
ATOM     60  O   GLY A  15      -1.107 -11.027 -10.493  1.00  0.00
ATOM     61  N   GLY A  16      -1.908 -11.619  -8.570  1.00  0.00
ATOM     62  CA  GLY A  16      -2.278 -12.946  -9.047  1.00  0.00
ATOM     63  C   GLY A  16      -3.755 -13.008  -9.413  1.00  0.00
ATOM     64  O   GLY A  16      -4.486 -12.031  -9.249  1.00  0.00
ATOM     65  N   GLY A  17      -4.223 -14.144  -9.806  1.00  0.00
ATOM     66  CA  GLY A  17      -5.634 -14.349 -10.114  1.00  0.00
ATOM     67  C   GLY A  17      -6.485 -14.298  -8.852  1.00  0.00
ATOM     68  O   GLY A  17      -6.059 -14.740  -7.785  1.00  0.00
ATOM     69  N   GLY A  18      -7.796 -14.281  -9.107  1.00  0.00
ATOM     70  CA  GLY A  18      -8.754 -14.220  -8.010  1.00  0.00
ATOM     71  C   GLY A  18      -8.718 -15.495  -7.176  1.00  0.00
ATOM     72  O   GLY A  18      -8.815 -15.448  -5.950  1.00  0.00
ATOM     73  N   GLY A  19      -8.555 -16.656  -7.857  1.00  0.00
ATOM     74  CA  GLY A  19      -8.538 -17.932  -7.151  1.00  0.00
ATOM     75  C   GLY A  19      -7.343 -18.026  -6.212  1.00  0.00
ATOM     76  O   GLY A  19      -7.465 -18.494  -5.081  1.00  0.00
ATOM     77  N   GLY A  20      -6.176 -17.673  -6.665  1.00  0.00
ATOM     78  CA  GLY A  20      -4.965 -17.672  -5.852  1.00  0.00
ATOM     79  C   GLY A  20      -5.099 -16.727  -4.666  1.00  0.00
ATOM     80  O   GLY A  20      -4.680 -17.048  -3.553  1.00  0.00
ATOM     81  N   GLY A  21      -5.661 -15.550  -4.947  1.00  0.00
ATOM     82  CA  GLY A  21      -5.848 -14.551  -3.902  1.00  0.00
ATOM     83  C   GLY A  21      -6.814 -15.045  -2.833  1.00  0.00
ATOM     84  O   GLY A  21      -6.594 -14.837  -1.640  1.00  0.00
ATOM     85  N   GLY A  22      -7.889 -15.680  -3.265  1.00  0.00
ATOM     86  CA  GLY A  22      -8.878 -16.216  -2.337  1.00  0.00
ATOM     87  C   GLY A  22      -8.270 -17.286  -1.440  1.00  0.00
ATOM     88  O   GLY A  22      -8.554 -17.343  -0.244  1.00  0.00
ATOM     89  N   GLY A  23      -7.475 -18.191  -2.027  1.00  0.00
ATOM     90  CA  GLY A  23      -6.806 -19.231  -1.254  1.00  0.00
ATOM     91  C   GLY A  23      -5.850 -18.629  -0.233  1.00  0.00
ATOM     92  O   GLY A  23      -5.789 -19.074   0.913  1.00  0.00
ATOM     93  N   GLY A  24      -5.055 -17.658  -0.660  1.00  0.00
ATOM     94  CA  GLY A  24      -4.109 -16.989   0.225  1.00  0.00
ATOM     95  C   GLY A  24      -4.827 -16.301   1.379  1.00  0.00
ATOM     96  O   GLY A  24      -4.365 -16.335   2.520  1.00  0.00
ATOM     97  N   GLY A  25      -5.937 -15.629   1.045  1.00  0.00
ATOM     98  CA  GLY A  25      -6.721 -14.942   2.065  1.00  0.00
ATOM     99  C   GLY A  25      -7.317 -15.930   3.059  1.00  0.00
ATOM    100  O   GLY A  25      -7.350 -15.671   4.262  1.00  0.00
ATOM    101  N   GLY A  26      -7.780 -17.069   2.548  1.00  0.00
ATOM    102  CA  GLY A  26      -8.318 -18.111   3.414  1.00  0.00
ATOM    103  C   GLY A  26      -7.252 -18.640   4.366  1.00  0.00
ATOM    104  O   GLY A  26      -7.521 -18.878   5.543  1.00  0.00
ATOM    105  N   GLY A  27      -6.019 -18.810   3.851  1.00  0.00
ATOM    106  CA  GLY A  27      -4.900 -19.249   4.677  1.00  0.00
ATOM    107  C   GLY A  27      -4.611 -18.249   5.789  1.00  0.00
ATOM    108  O   GLY A  27      -4.340 -18.633   6.927  1.00  0.00
ATOM    109  N   GLY A  28      -4.613 -16.954   5.415  1.00  0.00
ATOM    110  CA  GLY A  28      -4.387 -15.899   6.396  1.00  0.00
ATOM    111  C   GLY A  28      -5.485 -15.885   7.452  1.00  0.00
ATOM    112  O   GLY A  28      -5.219 -15.671   8.635  1.00  0.00
ATOM    113  N   GLY A  29      -6.712 -16.098   7.018  1.00  0.00
ATOM    114  CA  GLY A  29      -7.851 -16.130   7.929  1.00  0.00
ATOM    115  C   GLY A  29      -7.721 -17.268   8.933  1.00  0.00
ATOM    116  O   GLY A  29      -8.100 -17.129  10.096  1.00  0.00
ATOM    117  N   GLY A  30      -7.021 -18.301   8.564  1.00  0.00
ATOM    118  CA  GLY A  30      -6.779 -19.433   9.451  1.00  0.00
ATOM    119  C   GLY A  30      -5.796 -19.068  10.555  1.00  0.00
ATOM    120  O   GLY A  30      -5.935 -19.512  11.695  1.00  0.00
ATOM    121  N   GLY A  31      -5.081 -18.000  10.407  1.00  0.00
ATOM    122  CA  GLY A  31      -4.153 -17.518  11.423  1.00  0.00
ATOM    123  C   GLY A  31      -4.867 -16.657  12.457  1.00  0.00
ATOM    124  O   GLY A  31      -5.584 -15.719  12.109  1.00  0.00
ATOM    125  N   GLY A  32      -4.750 -17.033  13.724  1.00  0.00
ATOM    126  CA  GLY A  32      -5.443 -16.284  14.765  1.00  0.00
ATOM    127  C   GLY A  32      -4.714 -14.985  15.087  1.00  0.00
ATOM    128  O   GLY A  32      -5.341 -13.959  15.349  1.00  0.00
ATOM    129  N   GLY A  33      -3.393 -14.976  14.881  1.00  0.00
ATOM    130  CA  GLY A  33      -2.586 -13.787  15.128  1.00  0.00
ATOM    131  C   GLY A  33      -2.949 -12.665  14.164  1.00  0.00
ATOM    132  O   GLY A  33      -2.990 -11.495  14.546  1.00  0.00
ATOM    133  N   GLY A  34      -3.314 -12.957  12.967  1.00  0.00
ATOM    134  CA  GLY A  34      -3.639 -11.979  11.935  1.00  0.00
ATOM    135  C   GLY A  34      -5.133 -11.963  11.642  1.00  0.00
ATOM    136  O   GLY A  34      -5.639 -11.045  10.996  1.00  0.00
ATOM    137  N   GLY A  35      -5.967 -12.318  12.534  1.00  0.00
ATOM    138  CA  GLY A  35      -7.401 -12.473  12.322  1.00  0.00
ATOM    139  C   GLY A  35      -8.024 -11.182  11.805  1.00  0.00
ATOM    140  O   GLY A  35      -8.845 -11.201  10.889  1.00  0.00
ATOM    141  N   GLY A  36      -7.864 -10.057  12.472  1.00  0.00
ATOM    142  CA  GLY A  36      -8.474  -8.795  12.069  1.00  0.00
ATOM    143  C   GLY A  36      -7.930  -8.324  10.727  1.00  0.00
ATOM    144  O   GLY A  36      -8.675  -7.821   9.886  1.00  0.00
ATOM    145  N   GLY A  37      -6.604  -8.452  10.562  1.00  0.00
ATOM    146  CA  GLY A  37      -5.998  -8.083   9.288  1.00  0.00
ATOM    147  C   GLY A  37      -6.518  -8.959   8.156  1.00  0.00
ATOM    148  O   GLY A  37      -6.757  -8.480   7.047  1.00  0.00
ATOM    149  N   GLY A  38      -6.624 -10.309   8.502  1.00  0.00
ATOM    150  CA  GLY A  38      -7.131 -11.240   7.501  1.00  0.00
ATOM    151  C   GLY A  38      -8.554 -10.886   7.090  1.00  0.00
ATOM    152  O   GLY A  38      -8.910 -10.969   5.914  1.00  0.00
ATOM    153  N   GLY A  39      -9.389 -10.503   8.057  1.00  0.00
ATOM    154  CA  GLY A  39     -10.754 -10.101   7.737  1.00  0.00
ATOM    155  C   GLY A  39     -10.769  -8.915   6.781  1.00  0.00
ATOM    156  O   GLY A  39     -11.571  -8.868   5.848  1.00  0.00
ATOM    157  N   GLY A  40      -9.873  -7.944   7.005  1.00  0.00
ATOM    158  CA  GLY A  40      -9.779  -6.786   6.123  1.00  0.00
ATOM    159  C   GLY A  40      -9.366  -7.197   4.716  1.00  0.00
ATOM    160  O   GLY A  40      -9.898  -6.689   3.729  1.00  0.00
ATOM    161  N   GLY A  41      -8.329  -8.042   4.649  1.00  0.00
ATOM    162  CA  GLY A  41      -7.848  -8.530   3.362  1.00  0.00
ATOM    163  C   GLY A  41      -8.923  -9.331   2.640  1.00  0.00
ATOM    164  O   GLY A  41      -9.081  -9.221   1.424  1.00  0.00
ATOM    165  N   GLY A  42      -9.632 -10.190   3.396  1.00  0.00
ATOM    166  CA  GLY A  42     -10.707 -10.974   2.800  1.00  0.00
ATOM    167  C   GLY A  42     -11.783 -10.072   2.208  1.00  0.00
ATOM    168  O   GLY A  42     -12.297 -10.335   1.121  1.00  0.00
ATOM    169  N   GLY A  43     -12.128  -8.999   2.926  1.00  0.00
ATOM    170  CA  GLY A  43     -13.098  -8.040   2.409  1.00  0.00
ATOM    171  C   GLY A  43     -12.605  -7.399   1.118  1.00  0.00
ATOM    172  O   GLY A  43     -13.372  -7.216   0.173  1.00  0.00
ATOM    173  N   GLY A  44     -11.314  -7.021   1.095  1.00  0.00
ATOM    174  CA  GLY A  44     -10.725  -6.428  -0.100  1.00  0.00
ATOM    175  C   GLY A  44     -10.765  -7.397  -1.274  1.00  0.00
ATOM    176  O   GLY A  44     -11.062  -7.007  -2.403  1.00  0.00
ATOM    177  N   GLY A  45     -10.372  -8.664  -0.981  1.00  0.00
ATOM    178  CA  GLY A  45     -10.338  -9.681  -2.025  1.00  0.00
ATOM    179  C   GLY A  45     -11.729  -9.939  -2.589  1.00  0.00
ATOM    180  O   GLY A  45     -11.901 -10.089  -3.799  1.00  0.00
ATOM    181  N   GLY A  46     -12.717 -10.017  -1.694  1.00  0.00
ATOM    182  CA  GLY A  46     -14.088 -10.221  -2.147  1.00  0.00
ATOM    183  C   GLY A  46     -14.552  -9.073  -3.034  1.00  0.00
ATOM    184  O   GLY A  46     -15.206  -9.289  -4.054  1.00  0.00
ATOM    185  N   GLY A  47     -14.204  -7.837  -2.653  1.00  0.00
ATOM    186  CA  GLY A  47     -14.570  -6.667  -3.443  1.00  0.00
ATOM    187  C   GLY A  47     -13.892  -6.689  -4.807  1.00  0.00
ATOM    188  O   GLY A  47     -14.506  -6.360  -5.821  1.00  0.00
ATOM    189  N   GLY A  48     -12.580  -7.013  -4.803  1.00  0.00
ATOM    190  CA  GLY A  48     -11.835  -7.088  -6.054  1.00  0.00
ATOM    191  C   GLY A  48     -12.425  -8.140  -6.984  1.00  0.00
ATOM    192  O   GLY A  48     -12.514  -7.933  -8.194  1.00  0.00
ATOM    193  N   GLY A  49     -12.779  -9.291  -6.403  1.00  0.00
ATOM    194  CA  GLY A  49     -13.380 -10.362  -7.188  1.00  0.00
ATOM    195  C   GLY A  49     -14.705  -9.921  -7.799  1.00  0.00
ATOM    196  O   GLY A  49     -15.007 -10.243  -8.948  1.00  0.00
ATOM    197  N   GLY A  50     -15.523  -9.221  -6.976  1.00  0.00
ATOM    198  CA  GLY A  50     -16.788  -8.702  -7.482  1.00  0.00
ATOM    199  C   GLY A  50     -16.564  -7.741  -8.642  1.00  0.00
ATOM    200  O   GLY A  50     -17.292  -7.771  -9.635  1.00  0.00
ATOM    201  N   GLY A  51     -15.564  -6.887  -8.530  1.00  0.00
ATOM    202  CA  GLY A  51     -15.238  -5.933  -9.583  1.00  0.00
ATOM    203  C   GLY A  51     -14.781  -6.645 -10.850  1.00  0.00
ATOM    204  O   GLY A  51     -15.127  -6.241 -11.960  1.00  0.00
ATOM    205  N   GLY A  52     -13.928  -7.657 -10.655  1.00  0.00
ATOM    206  CA  GLY A  52     -13.411  -8.410 -11.792  1.00  0.00
ATOM    207  C   GLY A  52     -14.510  -9.229 -12.456  1.00  0.00
ATOM    208  O   GLY A  52     -14.558  -9.344 -13.681  1.00  0.00
ATOM    209  N   GLY A  53     -15.405  -9.736 -11.650  1.00  0.00
ATOM    210  CA  GLY A  53     -16.506 -10.492 -12.237  1.00  0.00
ATOM    211  C   GLY A  53     -17.604  -9.564 -12.741  1.00  0.00
ATOM    212  O   GLY A  53     -17.924  -9.554 -13.929  1.00  0.00
ATOM    213  N   ALA B  54      16.372   4.974  35.070  1.00  1.00
ATOM    214  CA  ALA B  54      14.919   5.077  35.143  1.00  1.00
ATOM    215  C   ALA B  54      14.257   4.351  33.979  1.00  1.00
ATOM    216  O   ALA B  54      14.750   4.385  32.852  1.00  1.00
ATOM    217  N   ASP B  55      13.090   3.708  34.214  1.00  1.00
ATOM    218  CA  ASP B  55      12.390   3.050  33.117  1.00  1.00
ATOM    219  C   ASP B  55      12.048   4.039  32.010  1.00  1.00
ATOM    220  O   ASP B  55      11.662   5.177  32.278  1.00  1.00
ATOM    221  N   THR B  56      11.787   3.443  30.793  1.00  1.00
ATOM    222  CA  THR B  56      11.442   4.238  29.620  1.00  1.00
ATOM    223  C   THR B  56      10.453   3.502  28.727  1.00  1.00
ATOM    224  O   THR B  56      10.473   2.274  28.641  1.00  1.00
ATOM    225  N   ILE B  57       9.740   4.214  27.946  1.00  1.00
ATOM    226  CA  ILE B  57       8.854   3.806  26.863  1.00  1.00
ATOM    227  C   ILE B  57       8.962   4.754  25.675  1.00  1.00
ATOM    228  O   ILE B  57       9.050   5.970  25.846  1.00  1.00
ATOM    229  N   CYS B  58       9.161   4.240  24.506  1.00  1.00
ATOM    230  CA  CYS B  58       9.281   5.002  23.269  1.00  1.00
ATOM    231  C   CYS B  58       8.193   4.615  22.276  1.00  1.00
ATOM    232  O   CYS B  58       7.846   3.440  22.147  1.00  1.00
ATOM    233  N   ILE B  59       7.611   5.687  21.575  1.00  1.00
ATOM    234  CA  ILE B  59       6.677   5.482  20.475  1.00  1.00
ATOM    235  C   ILE B  59       7.397   5.483  19.132  1.00  1.00
ATOM    236  O   ILE B  59       8.171   6.392  18.833  1.00  1.00
ATOM    237  N   GLY B  60       7.358   4.407  18.400  1.00  1.00
ATOM    238  CA  GLY B  60       8.115   4.309  17.158  1.00  1.00
ATOM    239  C   GLY B  60       7.224   3.874  16.002  1.00  1.00
ATOM    240  O   GLY B  60       6.057   3.536  16.199  1.00  1.00
ATOM    241  N   TYR B  61       7.913   3.302  14.955  1.00  1.00
ATOM    242  CA  TYR B  61       7.304   2.781  13.737  1.00  1.00
ATOM    243  C   TYR B  61       8.101   1.609  13.179  1.00  1.00
ATOM    244  O   TYR B  61       9.325   1.563  13.305  1.00  1.00
ATOM    245  N   HIS B  62       7.450   0.793  12.358  1.00  1.00
ATOM    246  CA  HIS B  62       8.049  -0.375  11.724  1.00  1.00
ATOM    247  C   HIS B  62       9.093   0.034  10.692  1.00  1.00
ATOM    248  O   HIS B  62       8.913   1.010   9.965  1.00  1.00
ATOM    249  N   ALA B  63      10.078  -0.797  10.531  1.00  1.00
ATOM    250  CA  ALA B  63      11.087  -0.826   9.479  1.00  1.00
ATOM    251  C   ALA B  63      11.452  -2.258   9.105  1.00  1.00
ATOM    252  O   ALA B  63      11.451  -3.150   9.953  1.00  1.00
ATOM    253  N   ASN B  64      11.740  -2.518   7.916  1.00  1.00
ATOM    254  CA  ASN B  64      12.122  -3.844   7.444  1.00  1.00
ATOM    255  C   ASN B  64      13.240  -3.760   6.413  1.00  1.00
ATOM    256  O   ASN B  64      13.487  -2.702   5.835  1.00  1.00
ATOM    257  N   ASN B  65      13.461  -4.831   5.682  1.00  1.00
ATOM    258  CA  ASN B  65      14.502  -4.927   4.665  1.00  1.00
ATOM    259  C   ASN B  65      13.931  -4.708   3.270  1.00  1.00
ATOM    260  O   ASN B  65      14.673  -4.477   2.315  1.00  1.00
ATOM    261  N   SER B  66      12.829  -4.159   3.108  1.00  1.00
ATOM    262  CA  SER B  66      12.235  -3.838   1.816  1.00  1.00
ATOM    263  C   SER B  66      13.051  -2.782   1.082  1.00  1.00
ATOM    264  O   SER B  66      13.449  -1.774   1.666  1.00  1.00
ATOM    265  N   THR B  67      13.198  -2.987  -0.252  1.00  1.00
ATOM    266  CA  THR B  67      13.913  -2.032  -1.090  1.00  1.00
ATOM    267  C   THR B  67      13.008  -1.465  -2.176  1.00  1.00
ATOM    268  O   THR B  67      13.315  -0.438  -2.781  1.00  1.00
ATOM    269  N   ASP B  68      11.676  -1.826  -2.065  1.00  1.00
ATOM    270  CA  ASP B  68      10.677  -1.252  -2.959  1.00  1.00
ATOM    271  C   ASP B  68      10.580   0.258  -2.780  1.00  1.00
ATOM    272  O   ASP B  68      10.621   0.763  -1.659  1.00  1.00
ATOM    273  N   THR B  69      10.392   0.951  -3.914  1.00  1.00
ATOM    274  CA  THR B  69      10.246   2.402  -3.897  1.00  1.00
ATOM    275  C   THR B  69       8.978   2.836  -4.620  1.00  1.00
ATOM    276  O   THR B  69       8.572   2.220  -5.606  1.00  1.00
ATOM    277  N   VAL B  70       8.470   3.925  -4.236  1.00  1.00
ATOM    278  CA  VAL B  70       7.338   4.623  -4.834  1.00  1.00
ATOM    279  C   VAL B  70       7.654   6.096  -5.056  1.00  1.00
ATOM    280  O   VAL B  70       8.409   6.701  -4.294  1.00  1.00
ATOM    281  N   ASP B  71       6.943   6.737  -5.889  1.00  1.00
ATOM    282  CA  ASP B  71       6.997   8.181  -6.084  1.00  1.00
ATOM    283  C   ASP B  71       5.758   8.861  -5.517  1.00  1.00
ATOM    284  O   ASP B  71       4.663   8.297  -5.541  1.00  1.00
ATOM    285  N   THR B  72       5.972  10.064  -5.034  1.00  1.00
ATOM    286  CA  THR B  72       4.897  10.965  -4.635  1.00  1.00
ATOM    287  C   THR B  72       4.921  12.249  -5.454  1.00  1.00
ATOM    288  O   THR B  72       5.973  12.670  -5.934  1.00  1.00
ATOM    289  N   VAL B  73       4.142  13.172  -5.258  1.00  1.00
ATOM    290  CA  VAL B  73       4.203  14.475  -5.909  1.00  1.00
ATOM    291  C   VAL B  73       5.378  15.294  -5.390  1.00  1.00
ATOM    292  O   VAL B  73       6.053  15.983  -6.155  1.00  1.00
ATOM    293  N   LEU B  74       5.795  15.175  -4.261  1.00  1.00
ATOM    294  CA  LEU B  74       6.882  15.933  -3.653  1.00  1.00
ATOM    295  C   LEU B  74       8.179  15.131  -3.648  1.00  1.00
ATOM    296  O   LEU B  74       9.265  15.688  -3.802  1.00  1.00
ATOM    297  N   GLU B  75       8.317  14.010  -3.950  1.00  1.00
ATOM    298  CA  GLU B  75       9.412  13.085  -3.683  1.00  1.00
ATOM    299  C   GLU B  75       9.412  11.929  -4.676  1.00  1.00
ATOM    300  O   GLU B  75       8.378  11.306  -4.917  1.00  1.00
ATOM    301  N   LYS B  76      10.581  11.657  -5.256  1.00  1.00
ATOM    302  CA  LYS B  76      10.774  10.480  -6.094  1.00  1.00
ATOM    303  C   LYS B  76      11.639   9.441  -5.392  1.00  1.00
ATOM    304  O   LYS B  76      12.683   9.767  -4.826  1.00  1.00
ATOM    305  N   ASN B  77      11.241   8.110  -5.656  1.00  1.00
ATOM    306  CA  ASN B  77      12.166   7.078  -5.203  1.00  1.00
ATOM    307  C   ASN B  77      12.188   6.987  -3.683  1.00  1.00
ATOM    308  O   ASN B  77      13.252   7.029  -3.064  1.00  1.00
ATOM    309  N   VAL B  78      11.043   7.091  -3.003  1.00  1.00
ATOM    310  CA  VAL B  78      10.840   6.804  -1.588  1.00  1.00
ATOM    311  C   VAL B  78      10.803   5.304  -1.330  1.00  1.00
ATOM    312  O   VAL B  78      10.010   4.580  -1.932  1.00  1.00
ATOM    313  N   THR B  79      11.854   4.829  -0.526  1.00  1.00
ATOM    314  CA  THR B  79      11.786   3.436  -0.101  1.00  1.00
ATOM    315  C   THR B  79      10.730   3.240   0.979  1.00  1.00
ATOM    316  O   THR B  79      10.704   3.965   1.974  1.00  1.00
ATOM    317  N   VAL B  80       9.872   2.287   0.834  1.00  1.00
ATOM    318  CA  VAL B  80       8.748   2.053   1.732  1.00  1.00
ATOM    319  C   VAL B  80       8.741   0.618   2.243  1.00  1.00
ATOM    320  O   VAL B  80       9.114  -0.309   1.523  1.00  1.00
ATOM    321  N   THR B  81       8.121   0.385   3.418  1.00  1.00
ATOM    322  CA  THR B  81       8.041  -0.938   4.026  1.00  1.00
ATOM    323  C   THR B  81       7.086  -1.841   3.256  1.00  1.00
ATOM    324  O   THR B  81       7.344  -3.033   3.086  1.00  1.00
ATOM    325  N   HIS B  82       6.097  -1.506   2.739  1.00  1.00
ATOM    326  CA  HIS B  82       5.074  -2.254   2.018  1.00  1.00
ATOM    327  C   HIS B  82       4.498  -1.433   0.871  1.00  1.00
ATOM    328  O   HIS B  82       4.349  -0.216   0.979  1.00  1.00
ATOM    329  N   SER B  83       4.266  -2.154  -0.249  1.00  1.00
ATOM    330  CA  SER B  83       3.697  -1.579  -1.462  1.00  1.00
ATOM    331  C   SER B  83       3.134  -2.662  -2.373  1.00  1.00
ATOM    332  O   SER B  83       3.538  -3.822  -2.297  1.00  1.00
ATOM    333  N   VAL B  84       2.431  -2.317  -3.372  1.00  1.00
ATOM    334  CA  VAL B  84       1.774  -3.183  -4.343  1.00  1.00
ATOM    335  C   VAL B  84       1.932  -2.643  -5.758  1.00  1.00
ATOM    336  O   VAL B  84       1.796  -1.442  -5.993  1.00  1.00
ATOM    337  N   ASN B  85       2.346  -3.590  -6.732  1.00  1.00
ATOM    338  CA  ASN B  85       2.357  -3.175  -8.130  1.00  1.00
ATOM    339  C   ASN B  85       0.956  -3.214  -8.727  1.00  1.00
ATOM    340  O   ASN B  85       0.244  -4.210  -8.599  1.00  1.00
ATOM    341  N   LEU B  86       0.537  -2.120  -9.401  1.00  1.00
ATOM    342  CA  LEU B  86      -0.780  -2.025 -10.019  1.00  1.00
ATOM    343  C   LEU B  86      -0.687  -2.139 -11.537  1.00  1.00
ATOM    344  O   LEU B  86      -1.656  -2.506 -12.202  1.00  1.00
ATOM    345  N   LEU B  87       0.391  -2.300 -12.091  1.00  1.00
ATOM    346  CA  LEU B  87       0.692  -2.384 -13.515  1.00  1.00
ATOM    347  C   LEU B  87       1.241  -3.758 -13.883  1.00  1.00
ATOM    348  O   LEU B  87       2.229  -4.217 -13.309  1.00  1.00
ATOM    349  N   GLU B  88       0.340  -4.509 -14.674  1.00  1.00
ATOM    350  CA  GLU B  88       0.740  -5.813 -15.191  1.00  1.00
ATOM    351  C   GLU B  88       1.602  -5.670 -16.439  1.00  1.00
ATOM    352  O   GLU B  88       1.275  -4.904 -17.346  1.00  1.00
ATOM    353  N   ASP B  89       2.753  -6.347 -16.447  1.00  1.00
ATOM    354  CA  ASP B  89       3.672  -6.261 -17.576  1.00  1.00
ATOM    355  C   ASP B  89       4.103  -7.646 -18.041  1.00  1.00
ATOM    356  O   ASP B  89       4.521  -7.825 -19.185  1.00  1.00
ATOM    357  N   SER B  90       3.492  -8.655 -17.506  1.00  1.00
ATOM    358  CA  SER B  90       3.731 -10.067 -17.781  1.00  1.00
ATOM    359  C   SER B  90       2.570 -10.681 -18.553  1.00  1.00
ATOM    360  O   SER B  90       1.405 -10.434 -18.241  1.00  1.00
ATOM    361  N   HIS B  91       2.851 -11.307 -19.634  1.00  1.00
ATOM    362  CA  HIS B  91       1.964 -12.147 -20.429  1.00  1.00
ATOM    363  C   HIS B  91       2.583 -13.514 -20.688  1.00  1.00
ATOM    364  O   HIS B  91       3.788 -13.627 -20.915  1.00  1.00
ATOM    365  N   ASN B  92       1.999 -14.490 -20.933  1.00  1.00
ATOM    366  CA  ASN B  92       2.448 -15.858 -21.161  1.00  1.00
ATOM    367  C   ASN B  92       2.874 -16.064 -22.609  1.00  1.00
ATOM    368  O   ASN B  92       3.589 -17.015 -22.926  1.00  1.00
ATOM    369  N   GLY B  93       2.989 -15.271 -23.444  1.00  1.00
ATOM    370  CA  GLY B  93       3.539 -15.319 -24.793  1.00  1.00
ATOM    371  C   GLY B  93       2.849 -16.386 -25.633  1.00  1.00
ATOM    372  O   GLY B  93       3.431 -16.920 -26.577  1.00  1.00
ATOM    373  N   LYS B  94       1.622 -16.730 -25.416  1.00  1.00
ATOM    374  CA  LYS B  94       0.868 -17.767 -26.111  1.00  1.00
ATOM    375  C   LYS B  94      -0.508 -17.262 -26.527  1.00  1.00
ATOM    376  O   LYS B  94      -1.127 -16.466 -25.821  1.00  1.00
ATOM    377  N   LEU B  95      -1.006 -17.743 -27.723  1.00  1.00
ATOM    378  CA  LEU B  95      -2.435 -17.640 -27.992  1.00  1.00
ATOM    379  C   LEU B  95      -3.211 -18.743 -27.280  1.00  1.00
ATOM    380  O   LEU B  95      -2.839 -19.915 -27.340  1.00  1.00
ATOM    381  N   CYS B  96      -4.196 -18.408 -26.548  1.00  1.00
ATOM    382  CA  CYS B  96      -4.939 -19.333 -25.701  1.00  1.00
ATOM    383  C   CYS B  96      -6.417 -19.350 -26.067  1.00  1.00
ATOM    384  O   CYS B  96      -6.977 -18.332 -26.474  1.00  1.00
ATOM    385  N   ARG B  97      -7.134 -20.426 -25.614  1.00  1.00
ATOM    386  CA  ARG B  97      -8.590 -20.357 -25.648  1.00  1.00
ATOM    387  C   ARG B  97      -9.114 -19.299 -24.685  1.00  1.00
ATOM    388  O   ARG B  97      -8.606 -19.152 -23.573  1.00  1.00
ATOM    389  N   LEU B  98     -10.262 -18.716 -25.093  1.00  1.00
ATOM    390  CA  LEU B  98     -10.990 -17.801 -24.223  1.00  1.00
ATOM    391  C   LEU B  98     -12.237 -18.463 -23.646  1.00  1.00
ATOM    392  O   LEU B  98     -13.103 -18.929 -24.386  1.00  1.00
ATOM    393  N   LYS B  99     -12.315 -18.593 -22.284  1.00  1.00
ATOM    394  CA  LYS B  99     -13.554 -19.164 -21.768  1.00  1.00
ATOM    395  C   LYS B  99     -13.801 -20.553 -22.341  1.00  1.00
ATOM    396  O   LYS B  99     -14.946 -20.980 -22.487  1.00  1.00
ATOM    397  N   GLY B 100     -12.665 -21.270 -22.819  1.00  1.00
ATOM    398  CA  GLY B 100     -12.733 -22.669 -23.223  1.00  1.00
ATOM    399  C   GLY B 100     -12.835 -22.802 -24.737  1.00  1.00
ATOM    400  O   GLY B 100     -12.528 -23.852 -25.299  1.00  1.00
ATOM    401  N   ILE B 101     -13.029 -21.864 -25.476  1.00  1.00
ATOM    402  CA  ILE B 101     -13.176 -21.839 -26.926  1.00  1.00
ATOM    403  C   ILE B 101     -11.897 -21.362 -27.601  1.00  1.00
ATOM    404  O   ILE B 101     -11.347 -20.319 -27.246  1.00  1.00
ATOM    405  N   ALA B 102     -11.393 -22.212 -28.582  1.00  1.00
ATOM    406  CA  ALA B 102     -10.201 -21.847 -29.338  1.00  1.00
ATOM    407  C   ALA B 102     -10.524 -20.818 -30.414  1.00  1.00
ATOM    408  O   ALA B 102     -11.536 -20.927 -31.106  1.00  1.00
ATOM    409  N   PRO B 103      -9.582 -19.884 -30.657  1.00  1.00
ATOM    410  CA  PRO B 103      -9.735 -18.938 -31.756  1.00  1.00
ATOM    411  C   PRO B 103      -9.744 -19.653 -33.101  1.00  1.00
ATOM    412  O   PRO B 103      -8.973 -20.586 -33.324  1.00  1.00
ATOM    413  N   SER B 104     -17.492 -22.010 -35.132  1.00  1.00
ATOM    414  CA  SER B 104     -17.426 -21.288 -33.867  1.00  1.00
ATOM    415  C   SER B 104     -15.985 -20.974 -33.487  1.00  1.00
ATOM    416  O   SER B 104     -15.091 -21.801 -33.666  1.00  1.00
ATOM    417  N   TRP B 105     -15.829 -19.803 -32.928  1.00  1.00
ATOM    418  CA  TRP B 105     -14.540 -19.355 -32.415  1.00  1.00
ATOM    419  C   TRP B 105     -14.708 -18.206 -31.430  1.00  1.00
ATOM    420  O   TRP B 105     -15.587 -17.359 -31.593  1.00  1.00
ATOM    421  N   SER B 106     -13.661 -17.973 -30.601  1.00  1.00
ATOM    422  CA  SER B 106     -13.700 -16.938 -29.574  1.00  1.00
ATOM    423  C   SER B 106     -13.034 -15.657 -30.057  1.00  1.00
ATOM    424  O   SER B 106     -13.341 -14.566 -29.575  1.00  1.00
ATOM    425  N   TYR B 107     -12.503 -15.551 -31.004  1.00  1.00
ATOM    426  CA  TYR B 107     -11.773 -14.505 -31.709  1.00  1.00
ATOM    427  C   TYR B 107     -11.186 -15.027 -33.014  1.00  1.00
ATOM    428  O   TYR B 107     -10.812 -16.196 -33.114  1.00  1.00
ATOM    429  N   ILE B 108     -10.870 -14.089 -33.922  1.00  1.00
ATOM    430  CA  ILE B 108     -10.102 -14.380 -35.126  1.00  1.00
ATOM    431  C   ILE B 108      -8.775 -13.632 -35.127  1.00  1.00
ATOM    432  O   ILE B 108      -8.707 -12.467 -34.736  1.00  1.00
ATOM    433  N   SER B 109     -16.897  -9.002 -36.650  1.00  1.00
ATOM    434  CA  SER B 109     -16.184  -9.079 -35.381  1.00  1.00
ATOM    435  C   SER B 109     -17.122  -9.464 -34.244  1.00  1.00
ATOM    436  O   SER B 109     -16.691 -10.010 -33.229  1.00  1.00
ATOM    437  N   SER B 110     -18.326  -9.424 -34.371  1.00  1.00
ATOM    438  CA  SER B 110     -19.343  -9.762 -33.382  1.00  1.00
ATOM    439  C   SER B 110     -20.089 -11.032 -33.771  1.00  1.00
ATOM    440  O   SER B 110     -20.819 -11.607 -32.963  1.00  1.00
ATOM    441  N   VAL B 111     -19.544 -11.828 -34.536  1.00  1.00
ATOM    442  CA  VAL B 111     -19.938 -13.190 -34.875  1.00  1.00
ATOM    443  C   VAL B 111     -19.136 -14.211 -34.078  1.00  1.00
ATOM    444  O   VAL B 111     -17.907 -14.238 -34.146  1.00  1.00
ATOM    445  N   SER B 112     -19.858 -15.096 -33.330  1.00  1.00
ATOM    446  CA  SER B 112     -19.205 -16.110 -32.510  1.00  1.00
ATOM    447  C   SER B 112     -19.295 -17.485 -33.160  1.00  1.00
ATOM    448  O   SER B 112     -18.428 -18.335 -32.958  1.00  1.00
ATOM    449  N   SER B 113     -20.109 -17.905 -33.768  1.00  1.00
ATOM    450  CA  SER B 113     -20.190 -19.133 -34.549  1.00  1.00
ATOM    451  C   SER B 113     -20.864 -18.888 -35.893  1.00  1.00
ATOM    452  O   SER B 113     -21.772 -18.064 -36.001  1.00  1.00
ATOM    453  N   SER B 114     -24.511 -16.346 -35.852  1.00  1.00
ATOM    454  CA  SER B 114     -24.707 -16.310 -34.408  1.00  1.00
ATOM    455  C   SER B 114     -23.870 -15.211 -33.766  1.00  1.00
ATOM    456  O   SER B 114     -22.672 -15.099 -34.025  1.00  1.00
ATOM    457  N   ARG B 115     -24.548 -14.186 -33.273  1.00  1.00
ATOM    458  CA  ARG B 115     -23.863 -13.023 -32.722  1.00  1.00
ATOM    459  C   ARG B 115     -23.433 -13.268 -31.281  1.00  1.00
ATOM    460  O   ARG B 115     -24.173 -13.861 -30.496  1.00  1.00
ATOM    461  N   GLY B 116     -22.310 -12.642 -30.930  1.00  1.00
ATOM    462  CA  GLY B 116     -21.737 -12.657 -29.589  1.00  1.00
ATOM    463  C   GLY B 116     -20.882 -11.421 -29.342  1.00  1.00
ATOM    464  O   GLY B 116     -20.112 -11.003 -30.207  1.00  1.00
ATOM    465  N   PHE B 117     -20.995 -10.820 -28.192  1.00  1.00
ATOM    466  CA  PHE B 117     -20.165  -9.674 -27.840  1.00  1.00
ATOM    467  C   PHE B 117     -18.804 -10.119 -27.321  1.00  1.00
ATOM    468  O   PHE B 117     -18.712 -11.000 -26.466  1.00  1.00
ATOM    469  N   GLY B 118     -17.747  -9.159 -27.777  1.00  1.00
ATOM    470  CA  GLY B 118     -16.454  -9.392 -27.145  1.00  1.00
ATOM    471  C   GLY B 118     -15.521 -10.165 -28.067  1.00  1.00
ATOM    472  O   GLY B 118     -14.314 -10.230 -27.833  1.00  1.00
ATOM    473  N   SER B 119     -16.007 -10.668 -29.181  1.00  1.00
ATOM    474  CA  SER B 119     -15.131 -11.186 -30.225  1.00  1.00
ATOM    475  C   SER B 119     -14.465 -10.054 -30.996  1.00  1.00
ATOM    476  O   SER B 119     -15.076  -9.014 -31.242  1.00  1.00
ATOM    477  N   GLY B 120     -13.565 -10.428 -31.878  1.00  1.00
ATOM    478  CA  GLY B 120     -12.780  -9.457 -32.631  1.00  1.00
ATOM    479  C   GLY B 120     -11.800 -10.149 -33.569  1.00  1.00
ATOM    480  O   GLY B 120     -11.465 -11.318 -33.380  1.00  1.00
ATOM    481  N   ILE B 121     -11.182  -9.412 -34.413  1.00  1.00
ATOM    482  CA  ILE B 121     -10.056  -9.845 -35.232  1.00  1.00
ATOM    483  C   ILE B 121      -8.765  -9.162 -34.799  1.00  1.00
ATOM    484  O   ILE B 121      -8.733  -7.948 -34.594  1.00  1.00
ATOM    485  N   ILE B 122      -7.772  -9.965 -34.528  1.00  1.00
ATOM    486  CA  ILE B 122      -6.444  -9.498 -34.150  1.00  1.00
ATOM    487  C   ILE B 122      -5.382 -10.027 -35.105  1.00  1.00
ATOM    488  O   ILE B 122      -5.482 -11.150 -35.600  1.00  1.00
ATOM    489  N   THR B 123      -4.351  -9.365 -35.296  1.00  1.00
ATOM    490  CA  THR B 123      -3.125  -9.820 -35.942  1.00  1.00
ATOM    491  C   THR B 123      -2.051 -10.152 -34.914  1.00  1.00
ATOM    492  O   THR B 123      -1.753  -9.347 -34.032  1.00  1.00
ATOM    493  N   SER B 124      -1.451 -11.409 -35.119  1.00  1.00
ATOM    494  CA  SER B 124      -0.552 -11.857 -34.062  1.00  1.00
ATOM    495  C   SER B 124       0.553 -12.745 -34.619  1.00  1.00
ATOM    496  O   SER B 124       0.323 -13.543 -35.527  1.00  1.00
ATOM    497  N   ASN B 125       1.716 -12.681 -33.958  1.00  1.00
ATOM    498  CA  ASN B 125       2.823 -13.547 -34.345  1.00  1.00
ATOM    499  C   ASN B 125       3.029 -14.663 -33.329  1.00  1.00
ATOM    500  O   ASN B 125       3.742 -15.632 -33.593  1.00  1.00
ATOM    501  N   ALA B 126       2.327 -14.740 -32.346  1.00  1.00
ATOM    502  CA  ALA B 126       2.311 -15.751 -31.296  1.00  1.00
ATOM    503  C   ALA B 126       1.844 -17.097 -31.834  1.00  1.00
ATOM    504  O   ALA B 126       0.926 -17.166 -32.651  1.00  1.00
ATOM    505  N   SER B 127       2.165 -18.192 -31.044  1.00  1.00
ATOM    506  CA  SER B 127       1.712 -19.529 -31.409  1.00  1.00
ATOM    507  C   SER B 127       0.572 -19.989 -30.508  1.00  1.00
ATOM    508  O   SER B 127       0.600 -19.774 -29.296  1.00  1.00
ATOM    509  N   MET B 128      -0.336 -20.828 -31.099  1.00  1.00
ATOM    510  CA  MET B 128      -1.400 -21.403 -30.285  1.00  1.00
ATOM    511  C   MET B 128      -0.865 -22.504 -29.377  1.00  1.00
ATOM    512  O   MET B 128      -0.127 -23.383 -29.821  1.00  1.00
ATOM    513  N   HIS B 129      -1.211 -22.481 -28.154  1.00  1.00
ATOM    514  CA  HIS B 129      -0.929 -23.499 -27.150  1.00  1.00
ATOM    515  C   HIS B 129      -2.213 -24.028 -26.525  1.00  1.00
ATOM    516  O   HIS B 129      -3.175 -23.283 -26.336  1.00  1.00
ATOM    517  N   GLU B 130      -2.199 -25.195 -25.973  1.00  1.00
ATOM    518  CA  GLU B 130      -3.334 -25.694 -25.206  1.00  1.00
ATOM    519  C   GLU B 130      -3.437 -24.994 -23.857  1.00  1.00
ATOM    520  O   GLU B 130      -2.614 -25.214 -22.968  1.00  1.00
ATOM    521  N   CYS B 131      -3.888 -23.840 -23.880  1.00  1.00
ATOM    522  CA  CYS B 131      -4.099 -22.976 -22.725  1.00  1.00
ATOM    523  C   CYS B 131      -5.461 -22.297 -22.786  1.00  1.00
ATOM    524  O   CYS B 131      -5.949 -21.961 -23.864  1.00  1.00
ATOM    525  N   ASN B 132      -5.954 -21.799 -21.765  1.00  1.00
ATOM    526  CA  ASN B 132      -7.184 -21.040 -21.567  1.00  1.00
ATOM    527  C   ASN B 132      -6.927 -19.776 -20.757  1.00  1.00
ATOM    528  O   ASN B 132      -6.245 -19.812 -19.733  1.00  1.00
ATOM    529  N   THR B 133      -7.619 -18.664 -21.235  1.00  1.00
ATOM    530  CA  THR B 133      -7.423 -17.376 -20.579  1.00  1.00
ATOM    531  C   THR B 133      -8.706 -16.555 -20.584  1.00  1.00
ATOM    532  O   THR B 133      -9.516 -16.656 -21.506  1.00  1.00
ATOM    533  N   LYS B 134      -8.787 -15.549 -19.784  1.00  1.00
ATOM    534  CA  LYS B 134      -9.873 -14.578 -19.743  1.00  1.00
ATOM    535  C   LYS B 134      -9.505 -13.307 -20.498  1.00  1.00
ATOM    536  O   LYS B 134     -10.375 -12.613 -21.026  1.00  1.00
ATOM    537  N   CYS B 135      -8.300 -13.227 -20.906  1.00  1.00
ATOM    538  CA  CYS B 135      -7.667 -12.052 -21.492  1.00  1.00
ATOM    539  C   CYS B 135      -6.586 -12.448 -22.490  1.00  1.00
ATOM    540  O   CYS B 135      -5.747 -13.302 -22.203  1.00  1.00
ATOM    541  N   GLN B 136      -6.744 -12.062 -23.722  1.00  1.00
ATOM    542  CA  GLN B 136      -5.817 -12.348 -24.810  1.00  1.00
ATOM    543  C   GLN B 136      -5.427 -11.074 -25.550  1.00  1.00
ATOM    544  O   GLN B 136      -6.272 -10.223 -25.828  1.00  1.00
ATOM    545  N   THR B 137      -4.162 -10.794 -25.583  1.00  1.00
ATOM    546  CA  THR B 137      -3.559  -9.776 -26.435  1.00  1.00
ATOM    547  C   THR B 137      -2.836 -10.406 -27.618  1.00  1.00
ATOM    548  O   THR B 137      -2.238 -11.475 -27.495  1.00  1.00
ATOM    549  N   PRO B 138      -2.379  -9.668 -28.573  1.00  1.00
ATOM    550  CA  PRO B 138      -1.648 -10.178 -29.726  1.00  1.00
ATOM    551  C   PRO B 138      -0.251 -10.641 -29.332  1.00  1.00
ATOM    552  O   PRO B 138       0.271 -11.609 -29.884  1.00  1.00
ATOM    553  N   LEU B 139       0.248 -10.418 -28.279  1.00  1.00
ATOM    554  CA  LEU B 139       1.571 -10.788 -27.791  1.00  1.00
ATOM    555  C   LEU B 139       1.503 -12.009 -26.881  1.00  1.00
ATOM    556  O   LEU B 139       2.433 -12.814 -26.836  1.00  1.00
ATOM    557  N   GLY B 140       0.344 -12.293 -26.304  1.00  1.00
ATOM    558  CA  GLY B 140       0.201 -13.338 -25.297  1.00  1.00
ATOM    559  C   GLY B 140      -1.030 -13.103 -24.431  1.00  1.00
ATOM    560  O   GLY B 140      -1.466 -11.966 -24.250  1.00  1.00
ATOM    561  N   ALA B 141      -1.405 -14.159 -23.630  1.00  1.00
ATOM    562  CA  ALA B 141      -2.521 -14.040 -22.699  1.00  1.00
ATOM    563  C   ALA B 141      -2.067 -13.458 -21.367  1.00  1.00
ATOM    564  O   ALA B 141      -0.986 -13.779 -20.874  1.00  1.00
ATOM    565  N   ILE B 142      -3.019 -12.766 -20.715  1.00  1.00
ATOM    566  CA  ILE B 142      -2.801 -12.183 -19.397  1.00  1.00
ATOM    567  C   ILE B 142      -3.645 -12.881 -18.338  1.00  1.00
ATOM    568  O   ILE B 142      -4.844 -13.090 -18.525  1.00  1.00
ATOM    569  N   ASN B 143      -3.070 -13.372 -17.342  1.00  1.00
ATOM    570  CA  ASN B 143      -3.710 -13.927 -16.156  1.00  1.00
ATOM    571  C   ASN B 143      -3.329 -13.144 -14.906  1.00  1.00
ATOM    572  O   ASN B 143      -2.159 -13.096 -14.525  1.00  1.00
ATOM    573  N   SER B 144      -4.233 -12.026 -14.651  1.00  1.00
ATOM    574  CA  SER B 144      -3.854 -11.019 -13.667  1.00  1.00
ATOM    575  C   SER B 144      -5.082 -10.370 -13.042  1.00  1.00
ATOM    576  O   SER B 144      -6.115 -10.218 -13.693  1.00  1.00
ATOM    577  N   SER B 145      -4.939  -9.950 -11.735  1.00  1.00
ATOM    578  CA  SER B 145      -5.995  -9.201 -11.064  1.00  1.00
ATOM    579  C   SER B 145      -5.651  -7.719 -10.980  1.00  1.00
ATOM    580  O   SER B 145      -6.535  -6.874 -10.841  1.00  1.00
ATOM    581  N   LEU B 146      -4.451  -7.382 -11.402  1.00  1.00
ATOM    582  CA  LEU B 146      -4.035  -5.988 -11.491  1.00  1.00
ATOM    583  C   LEU B 146      -4.977  -5.187 -12.385  1.00  1.00
ATOM    584  O   LEU B 146      -5.338  -5.629 -13.475  1.00  1.00
ATOM    585  N   PRO B 147      -5.137  -3.890 -12.019  1.00  1.00
ATOM    586  CA  PRO B 147      -6.080  -3.018 -12.709  1.00  1.00
ATOM    587  C   PRO B 147      -5.485  -2.477 -14.002  1.00  1.00
ATOM    588  O   PRO B 147      -6.188  -2.312 -14.999  1.00  1.00
ATOM    589  N   TYR B 148      -4.331  -2.360 -14.251  1.00  1.00
ATOM    590  CA  TYR B 148      -3.644  -1.771 -15.394  1.00  1.00
ATOM    591  C   TYR B 148      -2.629  -2.741 -15.986  1.00  1.00
ATOM    592  O   TYR B 148      -2.031  -3.543 -15.269  1.00  1.00
ATOM    593  N   GLN B 149      -2.381  -2.505 -17.299  1.00  1.00
ATOM    594  CA  GLN B 149      -1.368  -3.229 -18.058  1.00  1.00
ATOM    595  C   GLN B 149      -0.772  -2.355 -19.155  1.00  1.00
ATOM    596  O   GLN B 149      -1.472  -1.549 -19.768  1.00  1.00
ATOM    597  N   ASN B 150       0.457  -2.493 -19.432  1.00  1.00
ATOM    598  CA  ASN B 150       1.195  -1.780 -20.468  1.00  1.00
ATOM    599  C   ASN B 150       1.728  -2.739 -21.524  1.00  1.00
ATOM    600  O   ASN B 150       2.199  -2.316 -22.580  1.00  1.00
ATOM    601  N   ILE B 151       0.998  -3.881 -21.711  1.00  1.00
ATOM    602  CA  ILE B 151       1.405  -4.902 -22.668  1.00  1.00
ATOM    603  C   ILE B 151       0.922  -4.566 -24.073  1.00  1.00
ATOM    604  O   ILE B 151       1.649  -4.748 -25.050  1.00  1.00
ATOM    605  N   HIS B 152      -0.278  -4.235 -24.334  1.00  1.00
ATOM    606  CA  HIS B 152      -0.930  -4.072 -25.628  1.00  1.00
ATOM    607  C   HIS B 152      -2.332  -3.498 -25.469  1.00  1.00
ATOM    608  O   HIS B 152      -3.062  -3.864 -24.547  1.00  1.00
ATOM    609  N   PRO B 153      -2.686  -2.581 -26.454  1.00  1.00
ATOM    610  CA  PRO B 153      -4.000  -1.952 -26.395  1.00  1.00
ATOM    611  C   PRO B 153      -5.056  -2.818 -27.068  1.00  1.00
ATOM    612  O   PRO B 153      -6.222  -2.811 -26.673  1.00  1.00
ATOM    613  N   VAL B 154      -4.729  -3.687 -27.881  1.00  1.00
ATOM    614  CA  VAL B 154      -5.599  -4.710 -28.447  1.00  1.00
ATOM    615  C   VAL B 154      -5.814  -5.855 -27.466  1.00  1.00
ATOM    616  O   VAL B 154      -4.856  -6.448 -26.970  1.00  1.00
ATOM    617  N   THR B 155      -7.119  -6.055 -27.086  1.00  1.00
ATOM    618  CA  THR B 155      -7.485  -7.019 -26.056  1.00  1.00
ATOM    619  C   THR B 155      -8.770  -7.752 -26.418  1.00  1.00
ATOM    620  O   THR B 155      -9.696  -7.163 -26.977  1.00  1.00
ATOM    621  N   ILE B 156      -8.752  -9.047 -26.157  1.00  1.00
ATOM    622  CA  ILE B 156      -9.939  -9.887 -26.262  1.00  1.00
ATOM    623  C   ILE B 156     -10.365 -10.412 -24.897  1.00  1.00
ATOM    624  O   ILE B 156      -9.543 -10.914 -24.131  1.00  1.00
ATOM    625  N   GLY B 157     -11.456  -9.963 -24.367  1.00  1.00
ATOM    626  CA  GLY B 157     -11.986 -10.563 -23.148  1.00  1.00
ATOM    627  C   GLY B 157     -12.052  -9.545 -22.017  1.00  1.00
ATOM    628  O   GLY B 157     -11.602  -8.408 -22.164  1.00  1.00
ATOM    629  N   GLU B 158     -12.000  -9.751 -20.926  1.00  1.00
ATOM    630  CA  GLU B 158     -11.885  -8.960 -19.707  1.00  1.00
ATOM    631  C   GLU B 158     -10.427  -8.781 -19.302  1.00  1.00
ATOM    632  O   GLU B 158      -9.719  -9.755 -19.049  1.00  1.00
ATOM    633  N   CYS B 159      -9.823  -7.703 -19.827  1.00  1.00
ATOM    634  CA  CYS B 159      -8.403  -7.419 -19.660  1.00  1.00
ATOM    635  C   CYS B 159      -8.186  -6.192 -18.784  1.00  1.00
ATOM    636  O   CYS B 159      -8.963  -5.238 -18.832  1.00  1.00
ATOM    637  N   PRO B 160      -6.964  -6.131 -17.980  1.00  1.00
ATOM    638  CA  PRO B 160      -6.623  -4.857 -17.357  1.00  1.00
ATOM    639  C   PRO B 160      -6.646  -3.724 -18.375  1.00  1.00
ATOM    640  O   PRO B 160      -6.168  -3.876 -19.499  1.00  1.00
ATOM    641  N   LYS B 161      -6.949  -2.451 -17.785  1.00  1.00
ATOM    642  CA  LYS B 161      -6.894  -1.252 -18.614  1.00  1.00
ATOM    643  C   LYS B 161      -5.482  -1.001 -19.126  1.00  1.00
ATOM    644  O   LYS B 161      -4.520  -1.015 -18.357  1.00  1.00
ATOM    645  N   TYR B 162      -5.387  -0.733 -20.507  1.00  1.00
ATOM    646  CA  TYR B 162      -4.083  -0.412 -21.074  1.00  1.00
ATOM    647  C   TYR B 162      -3.710   1.042 -20.812  1.00  1.00
ATOM    648  O   TYR B 162      -4.536   1.941 -20.966  1.00  1.00
ATOM    649  N   VAL B 163      -2.452   1.233 -20.422  1.00  1.00
ATOM    650  CA  VAL B 163      -1.836   2.539 -20.220  1.00  1.00
ATOM    651  C   VAL B 163      -0.388   2.543 -20.692  1.00  1.00
ATOM    652  O   VAL B 163       0.313   1.536 -20.586  1.00  1.00
ATOM    653  N   ARG B 164       0.137   3.641 -21.051  1.00  1.00
ATOM    654  CA  ARG B 164       1.501   3.800 -21.539  1.00  1.00
ATOM    655  C   ARG B 164       2.494   3.868 -20.385  1.00  1.00
ATOM    656  O   ARG B 164       3.651   3.471 -20.525  1.00  1.00
ATOM    657  N   SER B 165       2.165   3.682 -19.241  1.00  1.00
ATOM    658  CA  SER B 165       3.009   3.802 -18.058  1.00  1.00
ATOM    659  C   SER B 165       3.997   2.646 -17.966  1.00  1.00
ATOM    660  O   SER B 165       3.639   1.492 -18.201  1.00  1.00
ATOM    661  N   ALA B 166       5.203   2.996 -17.334  1.00  1.00
ATOM    662  CA  ALA B 166       6.259   2.012 -17.128  1.00  1.00
ATOM    663  C   ALA B 166       6.268   1.507 -15.691  1.00  1.00
ATOM    664  O   ALA B 166       6.555   0.337 -15.436  1.00  1.00
ATOM    665  N   LYS B 167       5.629   2.127 -14.828  1.00  1.00
ATOM    666  CA  LYS B 167       5.544   1.864 -13.396  1.00  1.00
ATOM    667  C   LYS B 167       4.341   2.566 -12.778  1.00  1.00
ATOM    668  O   LYS B 167       4.030   3.706 -13.124  1.00  1.00
ATOM    669  N   LEU B 168       3.605   1.810 -11.977  1.00  1.00
ATOM    670  CA  LEU B 168       2.449   2.171 -11.165  1.00  1.00
ATOM    671  C   LEU B 168       2.410   1.364  -9.872  1.00  1.00
ATOM    672  O   LEU B 168       2.380   0.133  -9.897  1.00  1.00
ATOM    673  N   ARG B 169       3.142   1.805  -8.898  1.00  1.00
ATOM    674  CA  ARG B 169       3.310   1.168  -7.597  1.00  1.00
ATOM    675  C   ARG B 169       2.716   2.022  -6.484  1.00  1.00
ATOM    676  O   ARG B 169       2.945   3.230  -6.426  1.00  1.00
ATOM    677  N   MET B 170       1.675   1.482  -5.807  1.00  1.00
ATOM    678  CA  MET B 170       1.026   2.161  -4.692  1.00  1.00
ATOM    679  C   MET B 170       1.631   1.736  -3.360  1.00  1.00
ATOM    680  O   MET B 170       1.785   0.544  -3.090  1.00  1.00
ATOM    681  N   VAL B 171       2.142   2.770  -2.535  1.00  1.00
ATOM    682  CA  VAL B 171       2.589   2.401  -1.197  1.00  1.00
ATOM    683  C   VAL B 171       1.407   2.101  -0.285  1.00  1.00
ATOM    684  O   VAL B 171       0.407   2.819  -0.291  1.00  1.00
ATOM    685  N   THR B 172       1.630   1.007   0.572  1.00  1.00
ATOM    686  CA  THR B 172       0.607   0.643   1.546  1.00  1.00
ATOM    687  C   THR B 172       1.144   0.733   2.968  1.00  1.00
ATOM    688  O   THR B 172       0.417   1.092   3.895  1.00  1.00
ATOM    689  N   GLY B 173       2.453   0.750   3.070  1.00  1.00
ATOM    690  CA  GLY B 173       3.107   0.947   4.358  1.00  1.00
ATOM    691  C   GLY B 173       3.709   2.342   4.463  1.00  1.00
ATOM    692  O   GLY B 173       3.759   3.082   3.481  1.00  1.00
ATOM    693  N   LEU B 174       4.678   2.543   5.139  1.00  1.00
ATOM    694  CA  LEU B 174       5.298   3.819   5.479  1.00  1.00
ATOM    695  C   LEU B 174       6.755   3.860   5.032  1.00  1.00
ATOM    696  O   LEU B 174       7.431   2.832   4.988  1.00  1.00
ATOM    697  N   ARG B 175       7.326   5.088   5.030  1.00  1.00
ATOM    698  CA  ARG B 175       8.755   5.248   4.788  1.00  1.00
ATOM    699  C   ARG B 175       9.566   4.245   5.599  1.00  1.00
ATOM    700  O   ARG B 175       9.380   4.116   6.809  1.00  1.00
ATOM    701  N   ASN B 176      10.433   3.474   4.829  1.00  1.00
ATOM    702  CA  ASN B 176      11.307   2.499   5.471  1.00  1.00
ATOM    703  C   ASN B 176      12.643   3.124   5.851  1.00  1.00
ATOM    704  O   ASN B 176      13.332   3.699   5.008  1.00  1.00
ATOM    705  N   ILE B 177      12.956   3.198   7.093  1.00  1.00
ATOM    706  CA  ILE B 177      14.160   3.786   7.668  1.00  1.00
ATOM    707  C   ILE B 177      14.812   2.839   8.667  1.00  1.00
ATOM    708  O   ILE B 177      14.323   2.667   9.784  1.00  1.00
ATOM    709  N   PRO B 178      15.375   1.705   8.224  1.00  1.00
ATOM    710  CA  PRO B 178      15.919   0.690   9.118  1.00  1.00
ATOM    711  C   PRO B 178      17.222   1.156   9.754  1.00  1.00
ATOM    712  O   PRO B 178      18.013   1.860   9.126  1.00  1.00
ATOM    713  N   GLY B 179       7.956  14.880   7.236  1.00  1.00
ATOM    714  CA  GLY B 179       6.599  14.691   6.737  1.00  1.00
ATOM    715  C   GLY B 179       5.653  15.743   7.300  1.00  1.00
ATOM    716  O   GLY B 179       5.886  16.287   8.380  1.00  1.00
ATOM    717  N   LEU B 180       4.399  15.723   6.855  1.00  1.00
ATOM    718  CA  LEU B 180       3.426  16.710   7.309  1.00  1.00
ATOM    719  C   LEU B 180       3.224  16.632   8.818  1.00  1.00
ATOM    720  O   LEU B 180       3.050  17.652   9.485  1.00  1.00
ATOM    721  N   PHE B 181       3.253  15.718   9.542  1.00  1.00
ATOM    722  CA  PHE B 181       3.006  15.585  10.973  1.00  1.00
ATOM    723  C   PHE B 181       4.306  15.642  11.764  1.00  1.00
ATOM    724  O   PHE B 181       4.324  16.071  12.918  1.00  1.00
ATOM    725  N   GLY B 182       5.385  15.323  11.302  1.00  1.00
ATOM    726  CA  GLY B 182       6.671  15.659  11.902  1.00  1.00
ATOM    727  C   GLY B 182       7.179  14.527  12.786  1.00  1.00
ATOM    728  O   GLY B 182       8.324  14.545  13.237  1.00  1.00
ATOM    729  N   ALA B 183       6.577  13.331  12.635  1.00  1.00
ATOM    730  CA  ALA B 183       6.977  12.211  13.478  1.00  1.00
ATOM    731  C   ALA B 183       7.869  11.239  12.716  1.00  1.00
ATOM    732  O   ALA B 183       8.829  10.701  13.267  1.00  1.00
ATOM    733  N   ILE B 184       7.428  10.664  11.603  1.00  1.00
ATOM    734  CA  ILE B 184       8.257   9.772  10.801  1.00  1.00
ATOM    735  C   ILE B 184       9.359  10.541  10.083  1.00  1.00
ATOM    736  O   ILE B 184       9.091  11.509   9.373  1.00  1.00
ATOM    737  N   ALA B 185      10.629  10.038  10.187  1.00  1.00
ATOM    738  CA  ALA B 185      11.747  10.764   9.597  1.00  1.00
ATOM    739  C   ALA B 185      11.748  12.224  10.034  1.00  1.00
ATOM    740  O   ALA B 185      11.429  13.117   9.249  1.00  1.00
ATOM    741  N   GLY B 186      11.331  12.422  11.286  1.00  1.00
ATOM    742  CA  GLY B 186      11.286  13.743  11.901  1.00  1.00
ATOM    743  C   GLY B 186      11.859  13.715  13.312  1.00  1.00
ATOM    744  O   GLY B 186      12.773  14.473  13.636  1.00  1.00
ATOM    745  N   PHE B 187      10.942  13.805  14.369  1.00  1.00
ATOM    746  CA  PHE B 187      11.421  13.791  15.746  1.00  1.00
ATOM    747  C   PHE B 187      11.653  12.367  16.234  1.00  1.00
ATOM    748  O   PHE B 187      12.386  12.142  17.197  1.00  1.00
ATOM    749  N   ILE B 188      10.970  11.407  15.697  1.00  1.00
ATOM    750  CA  ILE B 188      11.394  10.014  15.769  1.00  1.00
ATOM    751  C   ILE B 188      12.263   9.640  14.575  1.00  1.00
ATOM    752  O   ILE B 188      11.784   9.569  13.444  1.00  1.00
ATOM    753  N   GLU B 189      13.502   9.799  14.566  1.00  1.00
ATOM    754  CA  GLU B 189      14.428   9.792  13.440  1.00  1.00
ATOM    755  C   GLU B 189      14.437   8.437  12.744  1.00  1.00
ATOM    756  O   GLU B 189      14.522   8.358  11.518  1.00  1.00
ATOM    757  N   GLY B 190      14.241   7.363  13.118  1.00  1.00
ATOM    758  CA  GLY B 190      14.379   6.097  12.408  1.00  1.00
ATOM    759  C   GLY B 190      13.247   5.141  12.761  1.00  1.00
ATOM    760  O   GLY B 190      12.707   5.184  13.866  1.00  1.00
ATOM    761  N   GLY B 191      13.184   4.042  12.057  1.00  1.00
ATOM    762  CA  GLY B 191      12.229   2.974  12.322  1.00  1.00
ATOM    763  C   GLY B 191      12.857   1.868  13.161  1.00  1.00
ATOM    764  O   GLY B 191      14.040   1.561  13.014  1.00  1.00
ATOM    765  N   TRP B 192      12.049   0.873  13.493  1.00  1.00
ATOM    766  CA  TRP B 192      12.468  -0.292  14.262  1.00  1.00
ATOM    767  C   TRP B 192      12.249  -1.579  13.476  1.00  1.00
ATOM    768  O   TRP B 192      11.114  -1.943  13.167  1.00  1.00
ATOM    769  N   THR B 193      13.382  -2.296  13.167  1.00  1.00
ATOM    770  CA  THR B 193      13.235  -3.576  12.485  1.00  1.00
ATOM    771  C   THR B 193      12.804  -4.670  13.454  1.00  1.00
ATOM    772  O   THR B 193      12.089  -5.598  13.078  1.00  1.00
ATOM    773  N   GLY B 194      12.899  -4.374  14.743  1.00  1.00
ATOM    774  CA  GLY B 194      12.581  -5.322  15.804  1.00  1.00
ATOM    775  C   GLY B 194      11.094  -5.304  16.131  1.00  1.00
ATOM    776  O   GLY B 194      10.542  -6.295  16.608  1.00  1.00
ATOM    777  N   MET B 195      10.380  -4.321  15.887  1.00  1.00
ATOM    778  CA  MET B 195       8.922  -4.292  15.909  1.00  1.00
ATOM    779  C   MET B 195       8.340  -4.891  14.635  1.00  1.00
ATOM    780  O   MET B 195       8.390  -4.276  13.570  1.00  1.00
ATOM    781  N   ILE B 196       8.008  -6.176  14.676  1.00  1.00
ATOM    782  CA  ILE B 196       7.677  -6.948  13.485  1.00  1.00
ATOM    783  C   ILE B 196       6.185  -7.252  13.422  1.00  1.00
ATOM    784  O   ILE B 196       5.612  -7.373  12.340  1.00  1.00
ATOM    785  N   ASP B 197       5.328  -6.796  14.255  1.00  1.00
ATOM    786  CA  ASP B 197       3.928  -7.201  14.286  1.00  1.00
ATOM    787  C   ASP B 197       3.007  -6.028  13.978  1.00  1.00
ATOM    788  O   ASP B 197       1.931  -6.204  13.407  1.00  1.00
ATOM    789  N   GLY B 198       3.332  -4.939  13.617  1.00  1.00
ATOM    790  CA  GLY B 198       2.516  -3.840  13.114  1.00  1.00
ATOM    791  C   GLY B 198       3.382  -2.661  12.689  1.00  1.00
ATOM    792  O   GLY B 198       4.522  -2.524  13.131  1.00  1.00
ATOM    793  N   TRP B 199       2.612  -1.578  12.193  1.00  1.00
ATOM    794  CA  TRP B 199       3.302  -0.395  11.692  1.00  1.00
ATOM    795  C   TRP B 199       3.663   0.554  12.827  1.00  1.00
ATOM    796  O   TRP B 199       4.733   1.163  12.823  1.00  1.00
ATOM    797  N   TYR B 200       3.009   0.755  13.776  1.00  1.00
ATOM    798  CA  TYR B 200       3.229   1.601  14.942  1.00  1.00
ATOM    799  C   TYR B 200       3.138   0.795  16.232  1.00  1.00
ATOM    800  O   TYR B 200       2.374  -0.165  16.323  1.00  1.00
ATOM    801  N   GLY B 201       3.942   1.459  17.313  1.00  1.00
ATOM    802  CA  GLY B 201       3.881   0.755  18.588  1.00  1.00
ATOM    803  C   GLY B 201       4.860   1.348  19.593  1.00  1.00
ATOM    804  O   GLY B 201       5.718   2.155  19.235  1.00  1.00
ATOM    805  N   TYR B 202       5.413   0.393  20.467  1.00  1.00
ATOM    806  CA  TYR B 202       6.154   0.817  21.649  1.00  1.00
ATOM    807  C   TYR B 202       7.405  -0.028  21.848  1.00  1.00
ATOM    808  O   TYR B 202       7.430  -1.209  21.501  1.00  1.00
ATOM    809  N   HIS B 203       8.425   0.600  22.342  1.00  1.00
ATOM    810  CA  HIS B 203       9.620  -0.023  22.901  1.00  1.00
ATOM    811  C   HIS B 203       9.785   0.327  24.374  1.00  1.00
ATOM    812  O   HIS B 203       9.615   1.480  24.771  1.00  1.00
ATOM    813  N   HIS B 204       9.878  -0.581  25.257  1.00  1.00
ATOM    814  CA  HIS B 204      10.000  -0.303  26.683  1.00  1.00
ATOM    815  C   HIS B 204      11.277  -0.905  27.255  1.00  1.00
ATOM    816  O   HIS B 204      11.715  -1.974  26.831  1.00  1.00
ATOM    817  N   GLN B 205      11.738  -0.377  28.295  1.00  1.00
ATOM    818  CA  GLN B 205      12.898  -0.730  29.105  1.00  1.00
ATOM    819  C   GLN B 205      12.611  -0.544  30.589  1.00  1.00
ATOM    820  O   GLN B 205      12.102   0.496  31.007  1.00  1.00
ATOM    821  N   ASN B 206      12.516  -1.596  31.343  1.00  1.00
ATOM    822  CA  ASN B 206      12.292  -1.553  32.783  1.00  1.00
ATOM    823  C   ASN B 206      13.089  -2.637  33.497  1.00  1.00
ATOM    824  O   ASN B 206      13.432  -3.660  32.906  1.00  1.00
ATOM    825  N   GLU B 207      13.073  -2.721  34.759  1.00  1.00
ATOM    826  CA  GLU B 207      13.781  -3.733  35.535  1.00  1.00
ATOM    827  C   GLU B 207      13.491  -5.133  35.009  1.00  1.00
ATOM    828  O   GLU B 207      14.376  -5.987  34.969  1.00  1.00
ATOM    829  N   GLN B 208      12.468  -5.496  34.564  1.00  1.00
ATOM    830  CA  GLN B 208      12.039  -6.789  34.044  1.00  1.00
ATOM    831  C   GLN B 208      12.485  -6.977  32.600  1.00  1.00
ATOM    832  O   GLN B 208      12.726  -8.100  32.157  1.00  1.00
ATOM    833  N   GLY B 209      13.131  -6.213  31.960  1.00  1.00
ATOM    834  CA  GLY B 209      13.660  -6.425  30.618  1.00  1.00
ATOM    835  C   GLY B 209      13.334  -5.250  29.705  1.00  1.00
ATOM    836  O   GLY B 209      12.802  -4.234  30.152  1.00  1.00
ATOM    837  N   SER B 210      13.565  -5.607  28.341  1.00  1.00
ATOM    838  CA  SER B 210      13.134  -4.706  27.279  1.00  1.00
ATOM    839  C   SER B 210      12.570  -5.480  26.095  1.00  1.00
ATOM    840  O   SER B 210      13.033  -6.576  25.780  1.00  1.00
ATOM    841  N   GLY B 211      11.637  -4.865  25.411  1.00  1.00
ATOM    842  CA  GLY B 211      11.019  -5.496  24.251  1.00  1.00
ATOM    843  C   GLY B 211      10.354  -4.463  23.350  1.00  1.00
ATOM    844  O   GLY B 211      10.059  -3.348  23.781  1.00  1.00
ATOM    845  N   TYR B 212       9.788  -4.954  22.270  1.00  1.00
ATOM    846  CA  TYR B 212       8.898  -4.208  21.388  1.00  1.00
ATOM    847  C   TYR B 212       7.499  -4.810  21.380  1.00  1.00
ATOM    848  O   TYR B 212       7.335  -6.026  21.477  1.00  1.00
ATOM    849  N   ALA B 213       6.521  -3.899  21.072  1.00  1.00
ATOM    850  CA  ALA B 213       5.118  -4.275  20.955  1.00  1.00
ATOM    851  C   ALA B 213       4.358  -3.300  20.064  1.00  1.00
ATOM    852  O   ALA B 213       4.523  -2.085  20.175  1.00  1.00
ATOM    853  N   ALA B 214       3.721  -3.808  18.974  1.00  1.00
ATOM    854  CA  ALA B 214       2.900  -2.946  18.132  1.00  1.00
ATOM    855  C   ALA B 214       1.638  -2.505  18.861  1.00  1.00
ATOM    856  O   ALA B 214       0.987  -3.303  19.535  1.00  1.00
ATOM    857  N   ASP B 215       1.248  -1.162  18.624  1.00  1.00
ATOM    858  CA  ASP B 215      -0.098  -0.777  19.029  1.00  1.00
ATOM    859  C   ASP B 215      -1.146  -1.381  18.104  1.00  1.00
ATOM    860  O   ASP B 215      -1.144  -1.128  16.899  1.00  1.00
ATOM    861  N   GLN B 216      -1.906  -2.376  18.661  1.00  1.00
ATOM    862  CA  GLN B 216      -2.771  -3.203  17.829  1.00  1.00
ATOM    863  C   GLN B 216      -3.945  -2.399  17.286  1.00  1.00
ATOM    864  O   GLN B 216      -4.346  -2.569  16.134  1.00  1.00
ATOM    865  N   LYS B 217      -4.502  -1.457  18.007  1.00  1.00
ATOM    866  CA  LYS B 217      -5.668  -0.681  17.604  1.00  1.00
ATOM    867  C   LYS B 217      -5.343   0.232  16.429  1.00  1.00
ATOM    868  O   LYS B 217      -6.132   0.359  15.493  1.00  1.00
ATOM    869  N   SER B 218      -4.248   1.010  16.522  1.00  1.00
ATOM    870  CA  SER B 218      -3.878   1.930  15.453  1.00  1.00
ATOM    871  C   SER B 218      -3.379   1.178  14.227  1.00  1.00
ATOM    872  O   SER B 218      -3.647   1.574  13.092  1.00  1.00
ATOM    873  N   THR B 219      -2.683   0.046  14.458  1.00  1.00
ATOM    874  CA  THR B 219      -2.213  -0.781  13.354  1.00  1.00
ATOM    875  C   THR B 219      -3.379  -1.381  12.579  1.00  1.00
ATOM    876  O   THR B 219      -3.373  -1.404  11.348  1.00  1.00
ATOM    877  N   GLN B 220      -4.389  -1.890  13.312  1.00  1.00
ATOM    878  CA  GLN B 220      -5.550  -2.526  12.701  1.00  1.00
ATOM    879  C   GLN B 220      -6.418  -1.507  11.974  1.00  1.00
ATOM    880  O   GLN B 220      -6.925  -1.773  10.884  1.00  1.00
ATOM    881  N   ASN B 221      -6.641  -0.337  12.576  1.00  1.00
ATOM    882  CA  ASN B 221      -7.418   0.728  11.954  1.00  1.00
ATOM    883  C   ASN B 221      -6.741   1.235  10.687  1.00  1.00
ATOM    884  O   ASN B 221      -7.404   1.530   9.693  1.00  1.00
ATOM    885  N   ALA B 222      -5.394   1.310  10.704  1.00  1.00
ATOM    886  CA  ALA B 222      -4.628   1.777   9.554  1.00  1.00
ATOM    887  C   ALA B 222      -4.638   0.749   8.431  1.00  1.00
ATOM    888  O   ALA B 222      -4.737   1.100   7.255  1.00  1.00
ATOM    889  N   ILE B 223      -4.490  -0.544   8.756  1.00  1.00
ATOM    890  CA  ILE B 223      -4.594  -1.589   7.745  1.00  1.00
ATOM    891  C   ILE B 223      -5.973  -1.595   7.099  1.00  1.00
ATOM    892  O   ILE B 223      -6.100  -1.757   5.886  1.00  1.00
ATOM    893  N   ASN B 224      -7.027  -1.365   7.961  1.00  1.00
ATOM    894  CA  ASN B 224      -8.389  -1.266   7.451  1.00  1.00
ATOM    895  C   ASN B 224      -8.522  -0.120   6.455  1.00  1.00
ATOM    896  O   ASN B 224      -9.167  -0.260   5.416  1.00  1.00
ATOM    897  N   GLY B 225      -7.952   1.027   6.790  1.00  1.00
ATOM    898  CA  GLY B 225      -8.050   2.230   5.973  1.00  1.00
ATOM    899  C   GLY B 225      -7.285   2.071   4.665  1.00  1.00
ATOM    900  O   GLY B 225      -7.766   2.465   3.602  1.00  1.00
ATOM    901  N   ILE B 226      -5.992   1.649   4.760  1.00  1.00
ATOM    902  CA  ILE B 226      -5.136   1.505   3.588  1.00  1.00
ATOM    903  C   ILE B 226      -5.716   0.498   2.603  1.00  1.00
ATOM    904  O   ILE B 226      -5.709   0.725   1.393  1.00  1.00
ATOM    905  N   THR B 227      -6.238  -0.616   3.088  1.00  1.00
ATOM    906  CA  THR B 227      -6.812  -1.644   2.228  1.00  1.00
ATOM    907  C   THR B 227      -8.106  -1.162   1.583  1.00  1.00
ATOM    908  O   THR B 227      -8.361  -1.428   0.408  1.00  1.00
ATOM    909  N   ASN B 228      -8.907  -0.401   2.298  1.00  1.00
ATOM    910  CA  ASN B 228     -10.104   0.215   1.736  1.00  1.00
ATOM    911  C   ASN B 228      -9.750   1.196   0.626  1.00  1.00
ATOM    912  O   ASN B 228     -10.438   1.271  -0.392  1.00  1.00
ATOM    913  N   LYS B 229      -8.599   1.916   0.838  1.00  1.00
ATOM    914  CA  LYS B 229      -8.113   2.852  -0.168  1.00  1.00
ATOM    915  C   LYS B 229      -7.707   2.127  -1.445  1.00  1.00
ATOM    916  O   LYS B 229      -7.990   2.590  -2.550  1.00  1.00
ATOM    917  N   VAL B 230      -6.989   1.008  -1.318  1.00  1.00
ATOM    918  CA  VAL B 230      -6.615   0.190  -2.465  1.00  1.00
ATOM    919  C   VAL B 230      -7.846  -0.295  -3.220  1.00  1.00
ATOM    920  O   VAL B 230      -7.886  -0.258  -4.450  1.00  1.00
ATOM    921  N   ASN B 231      -8.855  -0.756  -2.484  1.00  1.00
ATOM    922  CA  ASN B 231     -10.106  -1.237  -3.058  1.00  1.00
ATOM    923  C   ASN B 231     -10.831  -0.126  -3.808  1.00  1.00
ATOM    924  O   ASN B 231     -11.374  -0.348  -4.891  1.00  1.00
ATOM    925  N   THR B 232     -10.905   1.055  -3.215  1.00  1.00
ATOM    926  CA  THR B 232     -11.552   2.203  -3.839  1.00  1.00
ATOM    927  C   THR B 232     -10.872   2.573  -5.150  1.00  1.00
ATOM    928  O   THR B 232     -11.535   2.897  -6.135  1.00  1.00
ATOM    929  N   VAL B 233      -9.544   2.641  -5.142  1.00  1.00
ATOM    930  CA  VAL B 233      -8.765   2.923  -6.342  1.00  1.00
ATOM    931  C   VAL B 233      -9.009   1.872  -7.417  1.00  1.00
ATOM    932  O   VAL B 233      -9.159   2.198  -8.595  1.00  1.00
ATOM    933  N   ILE B 234      -8.944   0.636  -7.087  1.00  1.00
ATOM    934  CA  ILE B 234      -9.175  -0.469  -8.010  1.00  1.00
ATOM    935  C   ILE B 234     -10.600  -0.448  -8.549  1.00  1.00
ATOM    936  O   ILE B 234     -10.827  -0.666  -9.739  1.00  1.00
ATOM    937  N   GLU B 235     -11.562  -0.216  -7.772  1.00  1.00
ATOM    938  CA  GLU B 235     -12.985  -0.208  -8.090  1.00  1.00
ATOM    939  C   GLU B 235     -13.299   0.803  -9.186  1.00  1.00
ATOM    940  O   GLU B 235     -14.112   0.540 -10.072  1.00  1.00
ATOM    941  N   LYS B 236     -12.688   1.869  -9.292  1.00  1.00
ATOM    942  CA  LYS B 236     -13.005   2.953 -10.214  1.00  1.00
ATOM    943  C   LYS B 236     -12.426   2.686 -11.598  1.00  1.00
ATOM    944  O   LYS B 236     -13.039   3.018 -12.612  1.00  1.00
ATOM    945  N   MET B 237     -11.367   2.010 -11.700  1.00  1.00
ATOM    946  CA  MET B 237     -10.805   1.600 -12.981  1.00  1.00
ATOM    947  C   MET B 237      -9.891   0.392 -12.821  1.00  1.00
ATOM    948  O   MET B 237      -8.935   0.424 -12.046  1.00  1.00
ATOM    949  N   ASN B 238     -10.451  -0.748 -13.566  1.00  1.00
ATOM    950  CA  ASN B 238      -9.725  -2.004 -13.422  1.00  1.00
ATOM    951  C   ASN B 238     -10.078  -2.977 -14.540  1.00  1.00
ATOM    952  O   ASN B 238      -9.256  -3.799 -14.943  1.00  1.00
ATOM    953  N   ILE B 239     -10.589  -2.701 -15.597  1.00  1.00
ATOM    954  CA  ILE B 239     -10.980  -3.630 -16.650  1.00  1.00
ATOM    955  C   ILE B 239     -11.361  -2.889 -17.925  1.00  1.00
ATOM    956  O   ILE B 239     -11.874  -1.771 -17.875  1.00  1.00
ATOM    957  N   GLN B 240     -10.990  -3.471 -19.013  1.00  1.00
ATOM    958  CA  GLN B 240     -11.402  -3.110 -20.364  1.00  1.00
ATOM    959  C   GLN B 240     -11.952  -4.316 -21.113  1.00  1.00
ATOM    960  O   GLN B 240     -11.438  -5.427 -20.984  1.00  1.00
ATOM    961  N   PHE B 241     -13.102  -4.210 -21.675  1.00  1.00
ATOM    962  CA  PHE B 241     -13.628  -5.283 -22.510  1.00  1.00
ATOM    963  C   PHE B 241     -12.930  -5.320 -23.863  1.00  1.00
ATOM    964  O   PHE B 241     -12.487  -4.290 -24.372  1.00  1.00
ATOM    965  N   THR B 242     -13.180  -6.241 -24.704  1.00  1.00
ATOM    966  CA  THR B 242     -12.609  -6.373 -26.038  1.00  1.00
ATOM    967  C   THR B 242     -12.534  -5.024 -26.742  1.00  1.00
ATOM    968  O   THR B 242     -13.509  -4.273 -26.770  1.00  1.00
ATOM    969  N   ALA B 243     -11.302  -4.747 -27.193  1.00  1.00
ATOM    970  CA  ALA B 243     -10.901  -3.588 -27.981  1.00  1.00
ATOM    971  C   ALA B 243      -9.977  -3.992 -29.123  1.00  1.00
ATOM    972  O   ALA B 243      -8.986  -4.692 -28.915  1.00  1.00
ATOM    973  N   VAL B 244     -10.448  -4.014 -30.304  1.00  1.00
ATOM    974  CA  VAL B 244      -9.715  -4.453 -31.486  1.00  1.00
ATOM    975  C   VAL B 244      -9.605  -3.334 -32.513  1.00  1.00
ATOM    976  O   VAL B 244     -10.524  -2.530 -32.671  1.00  1.00
ATOM    977  N   GLY B 245      -8.640  -3.231 -33.243  1.00  1.00
ATOM    978  CA  GLY B 245      -8.456  -2.297 -34.347  1.00  1.00
ATOM    979  C   GLY B 245      -9.635  -2.345 -35.311  1.00  1.00
ATOM    980  O   GLY B 245     -10.179  -3.414 -35.589  1.00  1.00
ATOM    981  N   LYS B 246      -9.755  -1.214 -36.083  1.00  1.00
ATOM    982  CA  LYS B 246     -10.706  -1.143 -37.186  1.00  1.00
ATOM    983  C   LYS B 246      -9.999  -1.240 -38.531  1.00  1.00
ATOM    984  O   LYS B 246      -8.988  -0.575 -38.761  1.00  1.00
ATOM    985  N   LEU B 247      -9.551  10.542 -37.297  1.00  1.00
ATOM    986  CA  LEU B 247     -10.635  10.638 -36.328  1.00  1.00
ATOM    987  C   LEU B 247     -10.625   9.453 -35.368  1.00  1.00
ATOM    988  O   LEU B 247     -10.881   9.607 -34.173  1.00  1.00
ATOM    989  N   ASN B 248     -10.532   8.232 -35.884  1.00  1.00
ATOM    990  CA  ASN B 248     -10.429   7.040 -35.051  1.00  1.00
ATOM    991  C   ASN B 248      -9.136   7.039 -34.247  1.00  1.00
ATOM    992  O   ASN B 248      -9.115   6.625 -33.088  1.00  1.00
ATOM    993  N   LYS B 249      -8.028   7.355 -34.857  1.00  1.00
ATOM    994  CA  LYS B 249      -6.748   7.404 -34.161  1.00  1.00
ATOM    995  C   LYS B 249      -6.735   8.505 -33.108  1.00  1.00
ATOM    996  O   LYS B 249      -6.143   8.349 -32.040  1.00  1.00
ATOM    997  N   LYS B 250      -7.353   9.680 -33.409  1.00  1.00
ATOM    998  CA  LYS B 250      -7.450  10.780 -32.458  1.00  1.00
ATOM    999  C   LYS B 250      -8.228  10.367 -31.215  1.00  1.00
ATOM   1000  O   LYS B 250      -7.878  10.745 -30.097  1.00  1.00
ATOM   1001  N   VAL B 251      -9.355   9.618 -31.410  1.00  1.00
ATOM   1002  CA  VAL B 251     -10.159   9.127 -30.297  1.00  1.00
ATOM   1003  C   VAL B 251      -9.366   8.156 -29.431  1.00  1.00
ATOM   1004  O   VAL B 251      -9.454   8.191 -28.203  1.00  1.00
ATOM   1005  N   ASP B 252      -8.726   7.146 -30.093  1.00  1.00
ATOM   1006  CA  ASP B 252      -7.936   6.161 -29.364  1.00  1.00
ATOM   1007  C   ASP B 252      -6.775   6.819 -28.631  1.00  1.00
ATOM   1008  O   ASP B 252      -6.469   6.469 -27.491  1.00  1.00
ATOM   1009  N   ASP B 253      -6.020   7.659 -29.235  1.00  1.00
ATOM   1010  CA  ASP B 253      -4.857   8.305 -28.638  1.00  1.00
ATOM   1011  C   ASP B 253      -5.270   9.272 -27.535  1.00  1.00
ATOM   1012  O   ASP B 253      -4.570   9.420 -26.533  1.00  1.00
ATOM   1013  N   GLY B 254      -6.405   9.924 -27.654  1.00  1.00
ATOM   1014  CA  GLY B 254      -6.875  10.890 -26.668  1.00  1.00
ATOM   1015  C   GLY B 254      -7.381  10.193 -25.412  1.00  1.00
ATOM   1016  O   GLY B 254      -7.194  10.685 -24.299  1.00  1.00
ATOM   1017  N   PHE B 255      -8.097   9.100 -25.525  1.00  1.00
ATOM   1018  CA  PHE B 255      -8.536   8.313 -24.379  1.00  1.00
ATOM   1019  C   PHE B 255      -7.349   7.710 -23.638  1.00  1.00
ATOM   1020  O   PHE B 255      -7.338   7.648 -22.409  1.00  1.00
ATOM   1021  N   LEU B 256      -6.382   7.203 -24.419  1.00  1.00
ATOM   1022  CA  LEU B 256      -5.165   6.631 -23.855  1.00  1.00
ATOM   1023  C   LEU B 256      -4.369   7.679 -23.085  1.00  1.00
ATOM   1024  O   LEU B 256      -3.798   7.390 -22.034  1.00  1.00
ATOM   1025  N   ASP B 257      -4.270   8.899 -23.625  1.00  1.00
ATOM   1026  CA  ASP B 257      -3.575   9.989 -22.951  1.00  1.00
ATOM   1027  C   ASP B 257      -4.225  10.311 -21.611  1.00  1.00
ATOM   1028  O   ASP B 257      -3.539  10.587 -20.627  1.00  1.00
ATOM   1029  N   ILE B 258      -5.564  10.351 -21.582  1.00  1.00
ATOM   1030  CA  ILE B 258      -6.324  10.701 -20.388  1.00  1.00
ATOM   1031  C   ILE B 258      -6.191   9.626 -19.317  1.00  1.00
ATOM   1032  O   ILE B 258      -6.055   9.931 -18.132  1.00  1.00
ATOM   1033  N   TRP B 259      -6.331   8.345 -19.710  1.00  1.00
ATOM   1034  CA  TRP B 259      -6.272   7.242 -18.759  1.00  1.00
ATOM   1035  C   TRP B 259      -4.863   7.065 -18.207  1.00  1.00
ATOM   1036  O   TRP B 259      -4.682   6.739 -17.034  1.00  1.00
ATOM   1037  N   THR B 260      -3.860   7.240 -19.014  1.00  1.00
ATOM   1038  CA  THR B 260      -2.475   7.194 -18.561  1.00  1.00
ATOM   1039  C   THR B 260      -2.203   8.263 -17.511  1.00  1.00
ATOM   1040  O   THR B 260      -1.507   8.017 -16.526  1.00  1.00
ATOM   1041  N   TYR B 261      -2.711   9.505 -17.815  1.00  1.00
ATOM   1042  CA  TYR B 261      -2.568  10.625 -16.892  1.00  1.00
ATOM   1043  C   TYR B 261      -3.302  10.359 -15.584  1.00  1.00
ATOM   1044  O   TYR B 261      -2.797  10.663 -14.504  1.00  1.00
ATOM   1045  N   ASN B 262      -4.519   9.874 -15.674  1.00  1.00
ATOM   1046  CA  ASN B 262      -5.380   9.606 -14.528  1.00  1.00
ATOM   1047  C   ASN B 262      -4.772   8.547 -13.618  1.00  1.00
ATOM   1048  O   ASN B 262      -4.838   8.655 -12.393  1.00  1.00
ATOM   1049  N   ALA B 263      -4.297   7.457 -14.198  1.00  1.00
ATOM   1050  CA  ALA B 263      -3.719   6.350 -13.447  1.00  1.00
ATOM   1051  C   ALA B 263      -2.468   6.787 -12.696  1.00  1.00
ATOM   1052  O   ALA B 263      -2.260   6.409 -11.543  1.00  1.00
ATOM   1053  N   GLU B 264      -1.565   7.439 -13.374  1.00  1.00
ATOM   1054  CA  GLU B 264      -0.301   7.854 -12.777  1.00  1.00
ATOM   1055  C   GLU B 264      -0.522   8.901 -11.693  1.00  1.00
ATOM   1056  O   GLU B 264       0.125   8.871 -10.646  1.00  1.00
ATOM   1057  N   LEU B 265      -1.366   9.861 -11.910  1.00  1.00
ATOM   1058  CA  LEU B 265      -1.624  10.943 -10.968  1.00  1.00
ATOM   1059  C   LEU B 265      -2.391  10.442  -9.749  1.00  1.00
ATOM   1060  O   LEU B 265      -2.156  10.892  -8.628  1.00  1.00
ATOM   1061  N   LEU B 266      -3.338   9.565  -9.925  1.00  1.00
ATOM   1062  CA  LEU B 266      -4.075   8.960  -8.822  1.00  1.00
ATOM   1063  C   LEU B 266      -3.135   8.245  -7.858  1.00  1.00
ATOM   1064  O   LEU B 266      -3.314   8.306  -6.641  1.00  1.00
ATOM   1065  N   VAL B 267      -2.168   7.505  -8.436  1.00  1.00
ATOM   1066  CA  VAL B 267      -1.200   6.771  -7.631  1.00  1.00
ATOM   1067  C   VAL B 267      -0.268   7.720  -6.888  1.00  1.00
ATOM   1068  O   VAL B 267       0.049   7.505  -5.718  1.00  1.00
ATOM   1069  N   LEU B 268       0.224   8.740  -7.601  1.00  1.00
ATOM   1070  CA  LEU B 268       1.136   9.714  -7.012  1.00  1.00
ATOM   1071  C   LEU B 268       0.468  10.474  -5.871  1.00  1.00
ATOM   1072  O   LEU B 268       1.084  10.727  -4.836  1.00  1.00
ATOM   1073  N   LEU B 269      -0.733  10.924  -6.062  1.00  1.00
ATOM   1074  CA  LEU B 269      -1.466  11.671  -5.048  1.00  1.00
ATOM   1075  C   LEU B 269      -1.793  10.793  -3.844  1.00  1.00
ATOM   1076  O   LEU B 269      -1.711  11.237  -2.699  1.00  1.00
ATOM   1077  N   GLU B 270      -2.295   9.571  -4.108  1.00  1.00
ATOM   1078  CA  GLU B 270      -2.643   8.647  -3.036  1.00  1.00
ATOM   1079  C   GLU B 270      -1.408   8.220  -2.254  1.00  1.00
ATOM   1080  O   GLU B 270      -1.460   8.051  -1.035  1.00  1.00
ATOM   1081  N   ASN B 271      -0.285   8.078  -2.913  1.00  1.00
ATOM   1082  CA  ASN B 271       0.972   7.722  -2.266  1.00  1.00
ATOM   1083  C   ASN B 271       1.388   8.780  -1.252  1.00  1.00
ATOM   1084  O   ASN B 271       1.875   8.458  -0.169  1.00  1.00
ATOM   1085  N   GLU B 272       1.312  10.047  -1.652  1.00  1.00
ATOM   1086  CA  GLU B 272       1.619  11.157  -0.757  1.00  1.00
ATOM   1087  C   GLU B 272       0.704  11.151   0.461  1.00  1.00
ATOM   1088  O   GLU B 272       1.144  11.413   1.581  1.00  1.00
ATOM   1089  N   ARG B 273      -0.575  10.904   0.249  1.00  1.00
ATOM   1090  CA  ARG B 273      -1.573  10.887   1.312  1.00  1.00
ATOM   1091  C   ARG B 273      -1.349   9.717   2.260  1.00  1.00
ATOM   1092  O   ARG B 273      -1.536   9.842   3.471  1.00  1.00
ATOM   1093  N   THR B 274      -0.972   8.558   1.731  1.00  1.00
ATOM   1094  CA  THR B 274      -0.709   7.355   2.512  1.00  1.00
ATOM   1095  C   THR B 274       0.450   7.568   3.478  1.00  1.00
ATOM   1096  O   THR B 274       0.403   7.124   4.625  1.00  1.00
ATOM   1097  N   LEU B 275       1.541   8.125   2.981  1.00  1.00
ATOM   1098  CA  LEU B 275       2.705   8.401   3.815  1.00  1.00
ATOM   1099  C   LEU B 275       2.374   9.414   4.905  1.00  1.00
ATOM   1100  O   LEU B 275       2.814   9.277   6.047  1.00  1.00
ATOM   1101  N   ASP B 276       1.604  10.416   4.557  1.00  1.00
ATOM   1102  CA  ASP B 276       1.188  11.424   5.524  1.00  1.00
ATOM   1103  C   ASP B 276       0.273  10.825   6.584  1.00  1.00
ATOM   1104  O   ASP B 276       0.356  11.177   7.761  1.00  1.00
ATOM   1105  N   PHE B 277      -0.593   9.867   6.154  1.00  1.00
ATOM   1106  CA  PHE B 277      -1.510   9.166   7.043  1.00  1.00
ATOM   1107  C   PHE B 277      -0.755   8.405   8.125  1.00  1.00
ATOM   1108  O   PHE B 277      -1.176   8.369   9.282  1.00  1.00
ATOM   1109  N   HIS B 278       0.291   7.675   7.711  1.00  1.00
ATOM   1110  CA  HIS B 278       1.136   6.939   8.644  1.00  1.00
ATOM   1111  C   HIS B 278       1.829   7.882   9.620  1.00  1.00
ATOM   1112  O   HIS B 278       1.933   7.591  10.811  1.00  1.00
ATOM   1113  N   ASP B 279       2.389   9.005   9.059  1.00  1.00
ATOM   1114  CA  ASP B 279       3.030  10.015   9.894  1.00  1.00
ATOM   1115  C   ASP B 279       2.073  10.541  10.955  1.00  1.00
ATOM   1116  O   ASP B 279       2.459  10.748  12.105  1.00  1.00
ATOM   1117  N   SER B 280       0.832  10.785  10.578  1.00  1.00
ATOM   1118  CA  SER B 280      -0.213  11.283  11.465  1.00  1.00
ATOM   1119  C   SER B 280      -0.509  10.288  12.580  1.00  1.00
ATOM   1120  O   SER B 280      -0.737  10.675  13.726  1.00  1.00
ATOM   1121  N   ASN B 281      -0.626   9.005  12.246  1.00  1.00
ATOM   1122  CA  ASN B 281      -0.920   7.941  13.197  1.00  1.00
ATOM   1123  C   ASN B 281       0.163   7.840  14.264  1.00  1.00
ATOM   1124  O   ASN B 281      -0.128   7.613  15.438  1.00  1.00
ATOM   1125  N   VAL B 282       1.431   7.948  13.821  1.00  1.00
ATOM   1126  CA  VAL B 282       2.551   7.932  14.754  1.00  1.00
ATOM   1127  C   VAL B 282       2.499   9.127  15.698  1.00  1.00
ATOM   1128  O   VAL B 282       2.741   8.993  16.898  1.00  1.00
ATOM   1129  N   LYS B 283       2.262  10.306  15.117  1.00  1.00
ATOM   1130  CA  LYS B 283       2.184  11.554  15.867  1.00  1.00
ATOM   1131  C   LYS B 283       1.080  11.498  16.916  1.00  1.00
ATOM   1132  O   LYS B 283       1.252  11.975  18.037  1.00  1.00
ATOM   1133  N   ASN B 284      -0.098  10.956  16.514  1.00  1.00
ATOM   1134  CA  ASN B 284      -1.252  10.853  17.400  1.00  1.00
ATOM   1135  C   ASN B 284      -0.991   9.865  18.530  1.00  1.00
ATOM   1136  O   ASN B 284      -1.420  10.078  19.664  1.00  1.00
ATOM   1137  N   LEU B 285      -0.377   8.734  18.258  1.00  1.00
ATOM   1138  CA  LEU B 285      -0.002   7.744  19.260  1.00  1.00
ATOM   1139  C   LEU B 285       0.955   8.335  20.289  1.00  1.00
ATOM   1140  O   LEU B 285       0.837   8.070  21.486  1.00  1.00
ATOM   1141  N   TYR B 286       1.872   9.148  19.801  1.00  1.00
ATOM   1142  CA  TYR B 286       2.838   9.815  20.665  1.00  1.00
ATOM   1143  C   TYR B 286       2.156  10.829  21.575  1.00  1.00
ATOM   1144  O   TYR B 286       2.488  10.939  22.756  1.00  1.00
ATOM   1145  N   GLU B 287       1.329  11.690  20.997  1.00  1.00
ATOM   1146  CA  GLU B 287       0.586  12.696  21.746  1.00  1.00
ATOM   1147  C   GLU B 287      -0.350  12.049  22.759  1.00  1.00
ATOM   1148  O   GLU B 287      -0.529  12.558  23.865  1.00  1.00
ATOM   1149  N   LYS B 288      -0.931  10.923  22.440  1.00  1.00
ATOM   1150  CA  LYS B 288      -1.808  10.168  23.327  1.00  1.00
ATOM   1151  C   LYS B 288      -1.071   9.725  24.584  1.00  1.00
ATOM   1152  O   LYS B 288      -1.624   9.757  25.683  1.00  1.00
ATOM   1153  N   VAL B 289       0.112   9.096  24.410  1.00  1.00
ATOM   1154  CA  VAL B 289       0.943   8.688  25.537  1.00  1.00
ATOM   1155  C   VAL B 289       1.391   9.891  26.355  1.00  1.00
ATOM   1156  O   VAL B 289       1.395   9.851  27.586  1.00  1.00
ATOM   1157  N   LYS B 290       1.774  10.959  25.642  1.00  1.00
ATOM   1158  CA  LYS B 290       2.235  12.169  26.311  1.00  1.00
ATOM   1159  C   LYS B 290       1.163  12.728  27.238  1.00  1.00
ATOM   1160  O   LYS B 290       1.458  13.168  28.350  1.00  1.00
ATOM   1161  N   SER B 291      -0.085  12.725  26.806  1.00  1.00
ATOM   1162  CA  SER B 291      -1.201  13.274  27.565  1.00  1.00
ATOM   1163  C   SER B 291      -1.577  12.365  28.728  1.00  1.00
ATOM   1164  O   SER B 291      -1.988  12.835  29.789  1.00  1.00
ATOM   1165  N   GLN B 292      -1.344  11.078  28.651  1.00  1.00
ATOM   1166  CA  GLN B 292      -1.605  10.157  29.751  1.00  1.00
ATOM   1167  C   GLN B 292      -0.593  10.342  30.875  1.00  1.00
ATOM   1168  O   GLN B 292      -0.939  10.265  32.054  1.00  1.00
ATOM   1169  N   LEU B 293       0.699  10.381  30.535  1.00  1.00
ATOM   1170  CA  LEU B 293       1.780  10.460  31.510  1.00  1.00
ATOM   1171  C   LEU B 293       1.891  11.862  32.099  1.00  1.00
ATOM   1172  O   LEU B 293       2.200  12.027  33.279  1.00  1.00
ATOM   1173  N   LYS B 294       1.477  12.834  31.594  1.00  1.00
ATOM   1174  CA  LYS B 294       1.623  14.197  32.091  1.00  1.00
ATOM   1175  C   LYS B 294       3.040  14.455  32.585  1.00  1.00
ATOM   1176  O   LYS B 294       3.933  14.773  31.800  1.00  1.00
ATOM   1177  N   ASN B 295       3.245  14.829  33.825  1.00  1.00
ATOM   1178  CA  ASN B 295       4.539  15.137  34.422  1.00  1.00
ATOM   1179  C   ASN B 295       5.068  13.959  35.231  1.00  1.00
ATOM   1180  O   ASN B 295       6.227  13.947  35.644  1.00  1.00
ATOM   1181  N   ASN B 296       4.466  12.816  35.198  1.00  1.00
ATOM   1182  CA  ASN B 296       4.959  11.571  35.775  1.00  1.00
ATOM   1183  C   ASN B 296       6.072  10.973  34.924  1.00  1.00
ATOM   1184  O   ASN B 296       6.933  10.253  35.428  1.00  1.00
ATOM   1185  N   ALA B 297       6.424  11.551  33.971  1.00  1.00
ATOM   1186  CA  ALA B 297       7.487  11.247  33.021  1.00  1.00
ATOM   1187  C   ALA B 297       8.032  12.517  32.379  1.00  1.00
ATOM   1188  O   ALA B 297       7.298  13.483  32.171  1.00  1.00
ATOM   1189  N   LYS B 298       9.195  12.406  31.793  1.00  1.00
ATOM   1190  CA  LYS B 298       9.862  13.484  31.073  1.00  1.00
ATOM   1191  C   LYS B 298      10.113  13.102  29.620  1.00  1.00
ATOM   1192  O   LYS B 298      10.477  11.965  29.320  1.00  1.00
ATOM   1193  N   GLU B 299       9.765  14.061  28.680  1.00  1.00
ATOM   1194  CA  GLU B 299      10.199  13.830  27.307  1.00  1.00
ATOM   1195  C   GLU B 299      11.715  13.925  27.186  1.00  1.00
ATOM   1196  O   GLU B 299      12.315  14.933  27.559  1.00  1.00
ATOM   1197  N   ILE B 300      12.335  12.813  26.661  1.00  1.00
ATOM   1198  CA  ILE B 300      13.786  12.693  26.587  1.00  1.00
ATOM   1199  C   ILE B 300      14.266  12.708  25.141  1.00  1.00
ATOM   1200  O   ILE B 300      15.407  13.075  24.860  1.00  1.00
ATOM   1201  N   GLY B 301      13.471  12.699  24.220  1.00  1.00
ATOM   1202  CA  GLY B 301      13.938  12.908  22.855  1.00  1.00
ATOM   1203  C   GLY B 301      13.613  11.711  21.972  1.00  1.00
ATOM   1204  O   GLY B 301      13.755  10.562  22.391  1.00  1.00
ATOM   1205  N   ASN B 302      13.409  12.030  20.731  1.00  1.00
ATOM   1206  CA  ASN B 302      13.391  10.915  19.793  1.00  1.00
ATOM   1207  C   ASN B 302      12.126  10.081  19.952  1.00  1.00
ATOM   1208  O   ASN B 302      12.081   8.921  19.544  1.00  1.00
ATOM   1209  N   GLY B 303      11.144  10.513  20.762  1.00  1.00
ATOM   1210  CA  GLY B 303       9.887   9.790  20.914  1.00  1.00
ATOM   1211  C   GLY B 303       9.916   8.888  22.141  1.00  1.00
ATOM   1212  O   GLY B 303       8.941   8.197  22.439  1.00  1.00
ATOM   1213  N   CYS B 304      10.740   9.215  23.084  1.00  1.00
ATOM   1214  CA  CYS B 304      10.936   8.437  24.302  1.00  1.00
ATOM   1215  C   CYS B 304      10.533   9.234  25.536  1.00  1.00
ATOM   1216  O   CYS B 304      10.762  10.441  25.609  1.00  1.00
ATOM   1217  N   PHE B 305       9.880   8.567  26.460  1.00  1.00
ATOM   1218  CA  PHE B 305       9.568   9.070  27.792  1.00  1.00
ATOM   1219  C   PHE B 305      10.343   8.312  28.863  1.00  1.00
ATOM   1220  O   PHE B 305      10.487   7.092  28.790  1.00  1.00
ATOM   1221  N   GLU B 306      10.895   9.036  29.787  1.00  1.00
ATOM   1222  CA  GLU B 306      11.541   8.471  30.965  1.00  1.00
ATOM   1223  C   GLU B 306      10.706   8.707  32.217  1.00  1.00
ATOM   1224  O   GLU B 306      10.294   9.832  32.497  1.00  1.00
ATOM   1225  N   PHE B 307      10.206   7.538  32.819  1.00  1.00
ATOM   1226  CA  PHE B 307       9.332   7.674  33.978  1.00  1.00
ATOM   1227  C   PHE B 307      10.099   8.190  35.189  1.00  1.00
ATOM   1228  O   PHE B 307      11.232   7.778  35.439  1.00  1.00
ATOM   1229  N   TYR B 308       9.314   8.944  36.049  1.00  1.00
ATOM   1230  CA  TYR B 308       9.860   9.384  37.328  1.00  1.00
ATOM   1231  C   TYR B 308       9.548   8.383  38.433  1.00  1.00
ATOM   1232  O   TYR B 308      10.171   8.402  39.495  1.00  1.00
ATOM   1233  N   HIS B 309       8.897   7.381  38.101  1.00  1.00
ATOM   1234  CA  HIS B 309       8.457   6.251  38.911  1.00  1.00
ATOM   1235  C   HIS B 309       8.871   4.927  38.282  1.00  1.00
ATOM   1236  O   HIS B 309       8.946   4.807  37.059  1.00  1.00
ATOM   1237  N   LYS B 310       8.922   3.850  39.070  1.00  1.00
ATOM   1238  CA  LYS B 310       9.054   2.510  38.512  1.00  1.00
ATOM   1239  C   LYS B 310       7.795   2.099  37.761  1.00  1.00
ATOM   1240  O   LYS B 310       6.688   2.181  38.294  1.00  1.00
ATOM   1241  N   CYS B 311       7.900   1.752  36.553  1.00  1.00
ATOM   1242  CA  CYS B 311       6.827   1.299  35.676  1.00  1.00
ATOM   1243  C   CYS B 311       7.081  -0.119  35.182  1.00  1.00
ATOM   1244  O   CYS B 311       7.994  -0.358  34.392  1.00  1.00
ATOM   1245  N   ASP B 312       6.569  -1.106  35.924  1.00  1.00
ATOM   1246  CA  ASP B 312       6.738  -2.507  35.559  1.00  1.00
ATOM   1247  C   ASP B 312       5.932  -2.853  34.313  1.00  1.00
ATOM   1248  O   ASP B 312       4.936  -2.199  34.006  1.00  1.00
ATOM   1249  N   ASN B 313       5.731  -4.091  33.984  1.00  1.00
ATOM   1250  CA  ASN B 313       5.020  -4.536  32.791  1.00  1.00
ATOM   1251  C   ASN B 313       3.521  -4.304  32.925  1.00  1.00
ATOM   1252  O   ASN B 313       2.844  -3.975  31.950  1.00  1.00
ATOM   1253  N   GLU B 314       2.902  -4.415  34.042  1.00  1.00
ATOM   1254  CA  GLU B 314       1.506  -4.041  34.238  1.00  1.00
ATOM   1255  C   GLU B 314       1.291  -2.556  33.970  1.00  1.00
ATOM   1256  O   GLU B 314       0.273  -2.159  33.403  1.00  1.00
ATOM   1257  N   CYS B 315       2.224  -1.713  34.479  1.00  1.00
ATOM   1258  CA  CYS B 315       2.173  -0.276  34.238  1.00  1.00
ATOM   1259  C   CYS B 315       2.356   0.040  32.759  1.00  1.00
ATOM   1260  O   CYS B 315       1.695   0.927  32.218  1.00  1.00
ATOM   1261  N   MET B 316       3.331  -0.601  32.135  1.00  1.00
ATOM   1262  CA  MET B 316       3.630  -0.407  30.721  1.00  1.00
ATOM   1263  C   MET B 316       2.447  -0.806  29.848  1.00  1.00
ATOM   1264  O   MET B 316       2.129  -0.129  28.871  1.00  1.00
ATOM   1265  N   GLU B 317       1.803  -1.901  30.136  1.00  1.00
ATOM   1266  CA  GLU B 317       0.629  -2.359  29.403  1.00  1.00
ATOM   1267  C   GLU B 317      -0.508  -1.351  29.498  1.00  1.00
ATOM   1268  O   GLU B 317      -1.253  -1.148  28.539  1.00  1.00
ATOM   1269  N   SER B 318      -0.717  -0.742  30.656  1.00  1.00
ATOM   1270  CA  SER B 318      -1.711   0.308  30.843  1.00  1.00
ATOM   1271  C   SER B 318      -1.409   1.515  29.964  1.00  1.00
ATOM   1272  O   SER B 318      -2.320   2.155  29.438  1.00  1.00
ATOM   1273  N   VAL B 319      -0.154   1.888  29.811  1.00  1.00
ATOM   1274  CA  VAL B 319       0.240   2.940  28.882  1.00  1.00
ATOM   1275  C   VAL B 319      -0.073   2.550  27.443  1.00  1.00
ATOM   1276  O   VAL B 319      -0.563   3.365  26.662  1.00  1.00
ATOM   1277  N   ARG B 320       0.208   1.339  27.084  1.00  1.00
ATOM   1278  CA  ARG B 320      -0.002   0.814  25.741  1.00  1.00
ATOM   1279  C   ARG B 320      -1.486   0.676  25.428  1.00  1.00
ATOM   1280  O   ARG B 320      -1.924   0.954  24.312  1.00  1.00
ATOM   1281  N   ASN B 321      -2.344   0.424  26.265  1.00  1.00
ATOM   1282  CA  ASN B 321      -3.770   0.208  26.052  1.00  1.00
ATOM   1283  C   ASN B 321      -4.584   1.411  26.511  1.00  1.00
ATOM   1284  O   ASN B 321      -5.767   1.531  26.191  1.00  1.00
ATOM   1285  N   GLY B 322      -4.031   2.441  26.952  1.00  1.00
ATOM   1286  CA  GLY B 322      -4.639   3.753  27.146  1.00  1.00
ATOM   1287  C   GLY B 322      -5.431   3.806  28.447  1.00  1.00
ATOM   1288  O   GLY B 322      -6.067   4.813  28.756  1.00  1.00
ATOM   1289  N   THR B 323      -4.974   3.196  29.489  1.00  1.00
ATOM   1290  CA  THR B 323      -5.614   3.156  30.798  1.00  1.00
ATOM   1291  C   THR B 323      -4.615   3.452  31.909  1.00  1.00
ATOM   1292  O   THR B 323      -4.967   3.453  33.089  1.00  1.00
ATOM   1293  N   TYR B 324      -3.535   4.167  31.544  1.00  1.00
ATOM   1294  CA  TYR B 324      -2.560   4.596  32.540  1.00  1.00
ATOM   1295  C   TYR B 324      -3.227   5.382  33.661  1.00  1.00
ATOM   1296  O   TYR B 324      -3.993   6.313  33.410  1.00  1.00
ATOM   1297  N   ASP B 325      -2.908   5.005  34.906  1.00  1.00
ATOM   1298  CA  ASP B 325      -3.410   5.696  36.088  1.00  1.00
ATOM   1299  C   ASP B 325      -2.381   6.680  36.630  1.00  1.00
ATOM   1300  O   ASP B 325      -1.416   6.286  37.284  1.00  1.00
ATOM   1301  N   TYR B 326      -2.601   8.041  36.309  1.00  1.00
ATOM   1302  CA  TYR B 326      -1.601   9.032  36.686  1.00  1.00
ATOM   1303  C   TYR B 326      -1.576   9.243  38.195  1.00  1.00
ATOM   1304  O   TYR B 326      -0.511   9.393  38.793  1.00  1.00
ATOM   1305  N   PRO B 327      -2.729   9.375  38.856  1.00  1.00
ATOM   1306  CA  PRO B 327      -2.820   9.601  40.294  1.00  1.00
ATOM   1307  C   PRO B 327      -2.165   8.467  41.072  1.00  1.00
ATOM   1308  O   PRO B 327      -1.547   8.692  42.113  1.00  1.00
ATOM   1309  N   LYS B 328      -2.106   7.298  40.637  1.00  1.00
ATOM   1310  CA  LYS B 328      -1.497   6.130  41.261  1.00  1.00
ATOM   1311  C   LYS B 328       0.003   6.324  41.447  1.00  1.00
ATOM   1312  O   LYS B 328       0.570   5.917  42.461  1.00  1.00
ATOM   1313  N   TYR B 329       0.709   6.919  40.535  1.00  1.00
ATOM   1314  CA  TYR B 329       2.160   7.052  40.593  1.00  1.00
ATOM   1315  C   TYR B 329       2.573   8.508  40.767  1.00  1.00
ATOM   1316  O   TYR B 329       3.716   8.800  41.120  1.00  1.00
ATOM   1317  N   SER B 330       1.699   9.384  40.963  1.00  1.00
ATOM   1318  CA  SER B 330       1.979  10.814  41.010  1.00  1.00
ATOM   1319  C   SER B 330       2.750  11.183  42.271  1.00  1.00
ATOM   1320  O   SER B 330       3.626  12.047  42.244  1.00  1.00
ATOM   1321  N   GLU B 331       2.541  10.609  43.418  1.00  1.00
ATOM   1322  CA  GLU B 331       3.297  10.896  44.631  1.00  1.00
ATOM   1323  C   GLU B 331       4.754  10.476  44.484  1.00  1.00
ATOM   1324  O   GLU B 331       5.660  11.176  44.935  1.00  1.00
ATOM   1325  N   GLU B 332       4.989   9.236  44.011  1.00  1.00
ATOM   1326  CA  GLU B 332       6.345   8.741  43.810  1.00  1.00
ATOM   1327  C   GLU B 332       7.085   9.570  42.768  1.00  1.00
ATOM   1328  O   GLU B 332       8.285   9.814  42.892  1.00  1.00
ATOM   1329  N   SER B 333       6.360   9.900  41.672  1.00  1.00
ATOM   1330  CA  SER B 333       6.940  10.723  40.617  1.00  1.00
ATOM   1331  C   SER B 333       7.382  12.078  41.157  1.00  1.00
ATOM   1332  O   SER B 333       8.421  12.605  40.760  1.00  1.00
ATOM   1333  N   LYS B 334       6.450  12.739  41.900  1.00  1.00
ATOM   1334  CA  LYS B 334       6.720  14.046  42.487  1.00  1.00
ATOM   1335  C   LYS B 334       7.992  14.023  43.324  1.00  1.00
ATOM   1336  O   LYS B 334       8.774  14.974  43.310  1.00  1.00
ATOM   1337  N   LEU B 335       8.162  13.014  44.169  1.00  1.00
ATOM   1338  CA  LEU B 335       9.350  12.871  45.003  1.00  1.00
ATOM   1339  C   LEU B 335      10.605  12.711  44.152  1.00  1.00
ATOM   1340  O   LEU B 335      11.673  13.211  44.505  1.00  1.00
ATOM   1341  N   ASN B 336      10.555  12.161  42.998  1.00  1.00
ATOM   1342  CA  ASN B 336      11.720  11.854  42.177  1.00  1.00
ATOM   1343  C   ASN B 336      12.144  13.061  41.349  1.00  1.00
ATOM   1344  O   ASN B 336      13.323  13.231  41.041  1.00  1.00
ATOM   1345  N   ARG B 337      11.248  13.712  40.658  1.00  1.00
ATOM   1346  CA  ARG B 337      11.614  14.882  39.870  1.00  1.00
ATOM   1347  C   ARG B 337      11.898  16.082  40.764  1.00  1.00
ATOM   1348  O   ARG B 337      11.176  16.334  41.729  1.00  1.00
