# Supplementary material for: ProteinDJ: A high‐performance and modular protein design pipeline
Source: Protein Sci. 2026 Jan 21;35(2):e70464. doi: 10.1002/pro.70464 (PMC12820799; doi:10.1002/pro.70464)
Supplement: Supplementary file 2 — DATA S1. Compressed archive containing input PDB and Bindsweeper YAML files used for benchmarking and comparison of sequence design methods. [file PRO-35-e70464-s001.zip › SupplementaryFile1/binderfolds/ha/fold_4.pdb]

ATOM      1  N   GLY A   1       5.750 -11.266 -11.108  1.00  0.00
ATOM      2  CA  GLY A   1       4.319 -11.061 -11.302  1.00  0.00
ATOM      3  C   GLY A   1       3.511 -11.754 -10.213  1.00  0.00
ATOM      4  O   GLY A   1       2.492 -11.234  -9.757  1.00  0.00
ATOM      5  N   GLY A   2       3.988 -13.004  -9.869  1.00  0.00
ATOM      6  CA  GLY A   2       3.323 -13.738  -8.800  1.00  0.00
ATOM      7  C   GLY A   2       3.511 -13.045  -7.456  1.00  0.00
ATOM      8  O   GLY A   2       2.587 -12.982  -6.645  1.00  0.00
ATOM      9  N   GLY A   3       4.710 -12.468  -7.261  1.00  0.00
ATOM     10  CA  GLY A   3       4.959 -11.726  -6.032  1.00  0.00
ATOM     11  C   GLY A   3       4.057 -10.502  -5.935  1.00  0.00
ATOM     12  O   GLY A   3       3.540 -10.183  -4.864  1.00  0.00
ATOM     13  N   GLY A   4       3.827  -9.842  -7.134  1.00  0.00
ATOM     14  CA  GLY A   4       2.949  -8.678  -7.138  1.00  0.00
ATOM     15  C   GLY A   4       1.499  -9.081  -6.901  1.00  0.00
ATOM     16  O   GLY A   4       0.767  -8.407  -6.176  1.00  0.00
ATOM     17  N   GLY A   5       1.087 -10.202  -7.539  1.00  0.00
ATOM     18  CA  GLY A   5      -0.274 -10.690  -7.358  1.00  0.00
ATOM     19  C   GLY A   5      -0.526 -11.094  -5.911  1.00  0.00
ATOM     20  O   GLY A   5      -1.591 -10.822  -5.357  1.00  0.00
ATOM     21  N   GLY A   6       0.522 -11.770  -5.310  1.00  0.00
ATOM     22  CA  GLY A   6       0.414 -12.170  -3.912  1.00  0.00
ATOM     23  C   GLY A   6       0.318 -10.956  -2.998  1.00  0.00
ATOM     24  O   GLY A   6      -0.446 -10.952  -2.033  1.00  0.00
ATOM     25  N   GLY A   7       1.099  -9.910  -3.313  1.00  0.00
ATOM     26  CA  GLY A   7       1.064  -8.685  -2.524  1.00  0.00
ATOM     27  C   GLY A   7      -0.318  -8.046  -2.561  1.00  0.00
ATOM     28  O   GLY A   7      -0.816  -7.561  -1.544  1.00  0.00
ATOM     29  N   GLY A   8      -0.927  -8.044  -3.800  1.00  0.00
ATOM     30  CA  GLY A   8      -2.260  -7.472  -3.945  1.00  0.00
ATOM     31  C   GLY A   8      -3.292  -8.276  -3.164  1.00  0.00
ATOM     32  O   GLY A   8      -4.168  -7.709  -2.510  1.00  0.00
ATOM     33  N   GLY A   9      -3.156  -9.617  -3.265  1.00  0.00
ATOM     34  CA  GLY A   9      -4.060 -10.499  -2.537  1.00  0.00
ATOM     35  C   GLY A   9      -3.905 -10.326  -1.032  1.00  0.00
ATOM     36  O   GLY A   9      -4.891 -10.312  -0.294  1.00  0.00
ATOM     37  N   GLY A  10      -2.637 -10.182  -0.601  1.00  0.00
ATOM     38  CA  GLY A  10      -2.359  -9.978   0.816  1.00  0.00
ATOM     39  C   GLY A  10      -2.996  -8.691   1.323  1.00  0.00
ATOM     40  O   GLY A  10      -3.547  -8.651   2.423  1.00  0.00
ATOM     41  N   GLY A  11      -2.981  -7.656   0.486  1.00  0.00
ATOM     42  CA  GLY A  11      -3.595  -6.385   0.853  1.00  0.00
ATOM     43  C   GLY A  11      -5.102  -6.528   1.017  1.00  0.00
ATOM     44  O   GLY A  11      -5.690  -5.980   1.949  1.00  0.00
ATOM     45  N   GLY A  12      -5.724  -7.190  -0.000  1.00  0.00
ATOM     46  CA  GLY A  12      -7.164  -7.413   0.066  1.00  0.00
ATOM     47  C   GLY A  12      -7.531  -8.294   1.253  1.00  0.00
ATOM     48  O   GLY A  12      -8.514  -8.038   1.948  1.00  0.00
ATOM     49  N   GLY A  13      -6.686  -9.342   1.460  1.00  0.00
ATOM     50  CA  GLY A  13      -6.917 -10.254   2.574  1.00  0.00
ATOM     51  C   GLY A  13      -6.729  -9.549   3.911  1.00  0.00
ATOM     52  O   GLY A  13      -7.484  -9.779   4.856  1.00  0.00
ATOM     53  N   GLY A  14      -5.716  -8.684   3.963  1.00  0.00
ATOM     54  CA  GLY A  14      -5.449  -7.897   5.161  1.00  0.00
ATOM     55  C   GLY A  14      -6.686  -7.121   5.597  1.00  0.00
ATOM     56  O   GLY A  14      -6.985  -7.030   6.787  1.00  0.00
ATOM     57  N   GLY A  15      -7.397  -6.583   4.607  1.00  0.00
ATOM     58  CA  GLY A  15      -8.635  -5.864   4.885  1.00  0.00
ATOM     59  C   GLY A  15      -9.680  -6.785   5.501  1.00  0.00
ATOM     60  O   GLY A  15     -10.369  -6.411   6.450  1.00  0.00
ATOM     61  N   GLY A  16      -9.786  -8.006   4.898  1.00  0.00
ATOM     62  CA  GLY A  16     -10.751  -8.979   5.394  1.00  0.00
ATOM     63  C   GLY A  16     -10.392  -9.444   6.799  1.00  0.00
ATOM     64  O   GLY A  16     -11.262  -9.584   7.659  1.00  0.00
ATOM     65  N   GLY A  17      -9.111  -9.695   7.018  1.00  0.00
ATOM     66  CA  GLY A  17      -8.622 -10.173   8.306  1.00  0.00
ATOM     67  C   GLY A  17      -8.856  -9.141   9.401  1.00  0.00
ATOM     68  O   GLY A  17      -9.267  -9.481  10.511  1.00  0.00
ATOM     69  N   GLY A  18      -8.528  -7.867   9.066  1.00  0.00
ATOM     70  CA  GLY A  18      -8.698  -6.777  10.019  1.00  0.00
ATOM     71  C   GLY A  18     -10.168  -6.565  10.357  1.00  0.00
ATOM     72  O   GLY A  18     -10.520  -6.319  11.511  1.00  0.00
ATOM     73  N   GLY A  19     -11.012  -6.645   9.321  1.00  0.00
ATOM     74  CA  GLY A  19     -12.446  -6.498   9.543  1.00  0.00
ATOM     75  C   GLY A  19     -12.976  -7.592  10.461  1.00  0.00
ATOM     76  O   GLY A  19     -13.792  -7.333  11.345  1.00  0.00
ATOM     77  N   GLY A  20     -12.525  -8.835  10.202  1.00  0.00
ATOM     78  CA  GLY A  20     -12.941  -9.970  11.017  1.00  0.00
ATOM     79  C   GLY A  20     -12.482  -9.811  12.460  1.00  0.00
ATOM     80  O   GLY A  20     -13.222 -10.117  13.395  1.00  0.00
ATOM     81  N   GLY A  21     -11.222  -9.396  12.603  1.00  0.00
ATOM     82  CA  GLY A  21     -10.658  -9.189  13.932  1.00  0.00
ATOM     83  C   GLY A  21     -11.429  -8.121  14.697  1.00  0.00
ATOM     84  O   GLY A  21     -11.679  -8.260  15.894  1.00  0.00
ATOM     85  N   GLY A  22     -11.819  -7.073  13.948  1.00  0.00
ATOM     86  CA  GLY A  22     -12.591  -5.992  14.549  1.00  0.00
ATOM     87  C   GLY A  22     -13.995  -6.457  14.917  1.00  0.00
ATOM     88  O   GLY A  22     -14.528  -6.086  15.962  1.00  0.00
ATOM     89  N   GLY A  23     -14.534  -7.386  14.077  1.00  0.00
ATOM     90  CA  GLY A  23     -15.868  -7.920  14.324  1.00  0.00
ATOM     91  C   GLY A  23     -15.839  -8.997  15.402  1.00  0.00
ATOM     92  O   GLY A  23     -16.720  -9.055  16.259  1.00  0.00
ATOM     93  N   GLY A  24     -14.880  -9.918  15.240  1.00  0.00
ATOM     94  CA  GLY A  24     -14.695 -10.996  16.204  1.00  0.00
ATOM     95  C   GLY A  24     -13.351 -10.877  16.912  1.00  0.00
ATOM     96  O   GLY A  24     -12.328 -10.611  16.282  1.00  0.00
ATOM     97  N   GLY A  25     -13.288 -10.731  18.116  1.00  0.00
ATOM     98  CA  GLY A  25     -12.050 -10.536  18.861  1.00  0.00
ATOM     99  C   GLY A  25     -11.396 -11.868  19.203  1.00  0.00
ATOM    100  O   GLY A  25     -10.184 -11.943  19.402  1.00  0.00
ATOM    101  N   GLY A  26     -11.951 -12.940  18.844  1.00  0.00
ATOM    102  CA  GLY A  26     -11.376 -14.267  19.034  1.00  0.00
ATOM    103  C   GLY A  26     -10.633 -14.728  17.787  1.00  0.00
ATOM    104  O   GLY A  26     -11.109 -14.548  16.667  1.00  0.00
ATOM    105  N   GLY A  27      -9.434 -15.284  18.007  1.00  0.00
ATOM    106  CA  GLY A  27      -8.614 -15.715  16.882  1.00  0.00
ATOM    107  C   GLY A  27      -9.256 -16.884  16.147  1.00  0.00
ATOM    108  O   GLY A  27      -9.221 -16.953  14.919  1.00  0.00
ATOM    109  N   GLY A  28      -9.853 -17.825  16.875  1.00  0.00
ATOM    110  CA  GLY A  28     -10.501 -18.984  16.272  1.00  0.00
ATOM    111  C   GLY A  28     -11.672 -18.564  15.393  1.00  0.00
ATOM    112  O   GLY A  28     -11.857 -19.091  14.296  1.00  0.00
ATOM    113  N   GLY A  29     -12.561 -17.723  15.891  1.00  0.00
ATOM    114  CA  GLY A  29     -13.683 -17.219  15.108  1.00  0.00
ATOM    115  C   GLY A  29     -13.202 -16.493  13.858  1.00  0.00
ATOM    116  O   GLY A  29     -13.773 -16.649  12.779  1.00  0.00
ATOM    117  N   GLY A  30     -12.149 -15.656  14.047  1.00  0.00
ATOM    118  CA  GLY A  30     -11.578 -14.929  12.920  1.00  0.00
ATOM    119  C   GLY A  30     -11.029 -15.886  11.869  1.00  0.00
ATOM    120  O   GLY A  30     -11.199 -15.669  10.669  1.00  0.00
ATOM    121  N   GLY A  31     -10.336 -16.922  12.301  1.00  0.00
ATOM    122  CA  GLY A  31      -9.806 -17.926  11.387  1.00  0.00
ATOM    123  C   GLY A  31     -10.926 -18.625  10.627  1.00  0.00
ATOM    124  O   GLY A  31     -10.803 -18.896   9.433  1.00  0.00
ATOM    125  N   GLY A  32     -12.025 -18.947  11.326  1.00  0.00
ATOM    126  CA  GLY A  32     -13.179 -19.572  10.691  1.00  0.00
ATOM    127  C   GLY A  32     -13.773 -18.669   9.617  1.00  0.00
ATOM    128  O   GLY A  32     -14.137 -19.132   8.536  1.00  0.00
ATOM    129  N   GLY A  33     -13.938 -17.392   9.901  1.00  0.00
ATOM    130  CA  GLY A  33     -14.447 -16.432   8.929  1.00  0.00
ATOM    131  C   GLY A  33     -13.552 -16.366   7.699  1.00  0.00
ATOM    132  O   GLY A  33     -14.037 -16.289   6.570  1.00  0.00
ATOM    133  N   GLY A  34     -12.230 -16.322   7.924  1.00  0.00
ATOM    134  CA  GLY A  34     -11.295 -16.294   6.805  1.00  0.00
ATOM    135  C   GLY A  34     -11.393 -17.566   5.973  1.00  0.00
ATOM    136  O   GLY A  34     -11.317 -17.522   4.745  1.00  0.00
ATOM    137  N   GLY A  35     -11.590 -18.685   6.650  1.00  0.00
ATOM    138  CA  GLY A  35     -11.768 -19.951   5.950  1.00  0.00
ATOM    139  C   GLY A  35     -12.999 -19.916   5.053  1.00  0.00
ATOM    140  O   GLY A  35     -12.977 -20.423   3.932  1.00  0.00
ATOM    141  N   GLY A  36     -14.114 -19.304   5.586  1.00  0.00
ATOM    142  CA  GLY A  36     -15.320 -19.133   4.785  1.00  0.00
ATOM    143  C   GLY A  36     -15.046 -18.280   3.553  1.00  0.00
ATOM    144  O   GLY A  36     -15.535 -18.572   2.462  1.00  0.00
ATOM    145  N   GLY A  37     -14.266 -17.216   3.741  1.00  0.00
ATOM    146  CA  GLY A  37     -13.882 -16.348   2.635  1.00  0.00
ATOM    147  C   GLY A  37     -13.087 -17.114   1.585  1.00  0.00
ATOM    148  O   GLY A  37     -13.248 -16.891   0.385  1.00  0.00
ATOM    149  N   GLY A  38     -12.196 -18.009   2.081  1.00  0.00
ATOM    150  CA  GLY A  38     -11.395 -18.838   1.189  1.00  0.00
ATOM    151  C   GLY A  38     -12.279 -19.709   0.305  1.00  0.00
ATOM    152  O   GLY A  38     -12.005 -19.885  -0.882  1.00  0.00
ATOM    153  N   GLY A  39     -13.431 -20.122   0.898  1.00  0.00
ATOM    154  CA  GLY A  39     -14.409 -20.872   0.120  1.00  0.00
ATOM    155  C   GLY A  39     -15.036 -20.003  -0.963  1.00  0.00
ATOM    156  O   GLY A  39     -15.276 -20.462  -2.079  1.00  0.00
ATOM    157  N   GLY A  40     -15.082 -18.634  -0.652  1.00  0.00
ATOM    158  CA  GLY A  40     -15.601 -17.688  -1.633  1.00  0.00
ATOM    159  C   GLY A  40     -14.542 -17.331  -2.668  1.00  0.00
ATOM    160  O   GLY A  40     -14.833 -17.237  -3.861  1.00  0.00
ATOM    161  N   GLY A  41     -13.382 -16.842  -2.176  1.00  0.00
ATOM    162  CA  GLY A  41     -12.231 -16.606  -3.039  1.00  0.00
ATOM    163  C   GLY A  41     -10.972 -17.246  -2.467  1.00  0.00
ATOM    164  O   GLY A  41     -10.572 -16.953  -1.341  1.00  0.00
ATOM    165  N   GLY A  42     -10.471 -18.262  -3.083  1.00  0.00
ATOM    166  CA  GLY A  42      -9.425 -19.099  -2.509  1.00  0.00
ATOM    167  C   GLY A  42      -8.174 -18.286  -2.202  1.00  0.00
ATOM    168  O   GLY A  42      -7.545 -18.465  -1.159  1.00  0.00
ATOM    169  N   GLY A  43      -7.723 -17.437  -3.120  1.00  0.00
ATOM    170  CA  GLY A  43      -6.471 -16.710  -2.945  1.00  0.00
ATOM    171  C   GLY A  43      -6.605 -15.632  -1.877  1.00  0.00
ATOM    172  O   GLY A  43      -5.703 -15.435  -1.063  1.00  0.00
ATOM    173  N   GLY A  44      -7.684 -14.879  -1.911  1.00  0.00
ATOM    174  CA  GLY A  44      -7.906 -13.794  -0.963  1.00  0.00
ATOM    175  C   GLY A  44      -8.060 -14.325   0.457  1.00  0.00
ATOM    176  O   GLY A  44      -7.543 -13.739   1.408  1.00  0.00
ATOM    177  N   GLY A  45      -8.829 -15.440   0.562  1.00  0.00
ATOM    178  CA  GLY A  45      -9.062 -16.025   1.877  1.00  0.00
ATOM    179  C   GLY A  45      -7.764 -16.528   2.494  1.00  0.00
ATOM    180  O   GLY A  45      -7.521 -16.347   3.687  1.00  0.00
ATOM    181  N   GLY A  46      -6.944 -17.226   1.670  1.00  0.00
ATOM    182  CA  GLY A  46      -5.674 -17.735   2.174  1.00  0.00
ATOM    183  C   GLY A  46      -4.760 -16.598   2.613  1.00  0.00
ATOM    184  O   GLY A  46      -4.089 -16.690   3.641  1.00  0.00
ATOM    185  N   GLY A  47      -4.743 -15.534   1.811  1.00  0.00
ATOM    186  CA  GLY A  47      -3.940 -14.367   2.152  1.00  0.00
ATOM    187  C   GLY A  47      -4.433 -13.716   3.438  1.00  0.00
ATOM    188  O   GLY A  47      -3.636 -13.292   4.276  1.00  0.00
ATOM    189  N   GLY A  48      -5.812 -13.636   3.553  1.00  0.00
ATOM    190  CA  GLY A  48      -6.428 -13.063   4.744  1.00  0.00
ATOM    191  C   GLY A  48      -6.061 -13.858   5.991  1.00  0.00
ATOM    192  O   GLY A  48      -5.781 -13.286   7.044  1.00  0.00
ATOM    193  N   GLY A  49      -6.115 -15.170   5.875  1.00  0.00
ATOM    194  CA  GLY A  49      -5.736 -16.044   6.978  1.00  0.00
ATOM    195  C   GLY A  49      -4.281 -15.831   7.375  1.00  0.00
ATOM    196  O   GLY A  49      -3.948 -15.807   8.560  1.00  0.00
ATOM    197  N   GLY A  50      -3.421 -15.636   6.332  1.00  0.00
ATOM    198  CA  GLY A  50      -2.012 -15.368   6.594  1.00  0.00
ATOM    199  C   GLY A  50      -1.834 -14.073   7.375  1.00  0.00
ATOM    200  O   GLY A  50      -1.042 -14.007   8.315  1.00  0.00
ATOM    201  N   GLY A  51      -2.584 -13.033   6.920  1.00  0.00
ATOM    202  CA  GLY A  51      -2.496 -11.731   7.569  1.00  0.00
ATOM    203  C   GLY A  51      -2.988 -11.798   9.009  1.00  0.00
ATOM    204  O   GLY A  51      -2.386 -11.213   9.909  1.00  0.00
ATOM    205  N   GLY A  52      -4.067 -12.553   9.233  1.00  0.00
ATOM    206  CA  GLY A  52      -4.645 -12.712  10.562  1.00  0.00
ATOM    207  C   GLY A  52      -3.675 -13.412  11.505  1.00  0.00
ATOM    208  O   GLY A  52      -3.535 -13.026  12.665  1.00  0.00
ATOM    209  N   GLY A  53      -3.035 -14.463  11.000  1.00  0.00
ATOM    210  CA  GLY A  53      -2.047 -15.191  11.787  1.00  0.00
ATOM    211  C   GLY A  53      -0.869 -14.298  12.155  1.00  0.00
ATOM    212  O   GLY A  53      -0.373 -14.342  13.280  1.00  0.00
ATOM    213  N   GLY A  54      -0.474 -13.455  11.170  1.00  0.00
ATOM    214  CA  GLY A  54       0.613 -12.517  11.421  1.00  0.00
ATOM    215  C   GLY A  54       0.222 -11.492  12.478  1.00  0.00
ATOM    216  O   GLY A  54       1.015 -11.163  13.360  1.00  0.00
ATOM    217  N   GLY A  55      -1.012 -10.990  12.368  1.00  0.00
ATOM    218  CA  GLY A  55      -1.528 -10.010  13.317  1.00  0.00
ATOM    219  C   GLY A  55      -1.683 -10.616  14.705  1.00  0.00
ATOM    220  O   GLY A  55      -1.389  -9.971  15.712  1.00  0.00
ATOM    221  N   GLY A  56      -1.894 -11.857  14.782  1.00  0.00
ATOM    222  CA  GLY A  56      -2.058 -12.571  16.042  1.00  0.00
ATOM    223  C   GLY A  56      -0.713 -13.025  16.597  1.00  0.00
ATOM    224  O   GLY A  56      -0.498 -13.022  17.809  1.00  0.00
ATOM    225  N   GLY A  57       0.309 -12.955  15.702  1.00  0.00
ATOM    226  CA  GLY A  57       1.654 -13.270  16.169  1.00  0.00
ATOM    227  C   GLY A  57       2.013 -14.721  15.877  1.00  0.00
ATOM    228  O   GLY A  57       3.162 -15.132  16.043  1.00  0.00
ATOM    229  N   GLY A  58       1.046 -15.460  15.323  1.00  0.00
ATOM    230  CA  GLY A  58       1.332 -16.810  14.854  1.00  0.00
ATOM    231  C   GLY A  58       2.073 -16.786  13.523  1.00  0.00
ATOM    232  O   GLY A  58       1.460 -16.879  12.460  1.00  0.00
ATOM    233  N   GLY A  59       3.377 -16.937  13.534  1.00  0.00
ATOM    234  CA  GLY A  59       4.183 -16.804  12.326  1.00  0.00
ATOM    235  C   GLY A  59       4.206 -18.105  11.533  1.00  0.00
ATOM    236  O   GLY A  59       4.236 -18.092  10.302  1.00  0.00
ATOM    237  N   GLY A  60       4.221 -19.256  12.245  1.00  0.00
ATOM    238  CA  GLY A  60       4.189 -20.553  11.580  1.00  0.00
ATOM    239  C   GLY A  60       2.945 -20.697  10.713  1.00  0.00
ATOM    240  O   GLY A  60       3.018 -21.178   9.582  1.00  0.00
ATOM    241  N   GLY A  61       1.770 -20.505  11.281  1.00  0.00
ATOM    242  CA  GLY A  61       0.508 -20.582  10.555  1.00  0.00
ATOM    243  C   GLY A  61       0.463 -19.569   9.419  1.00  0.00
ATOM    244  O   GLY A  61      -0.036 -19.862   8.332  1.00  0.00
ATOM    245  N   GLY A  62       1.012 -18.364   9.701  1.00  0.00
ATOM    246  CA  GLY A  62       1.050 -17.321   8.683  1.00  0.00
ATOM    247  C   GLY A  62       1.878 -17.754   7.480  1.00  0.00
ATOM    248  O   GLY A  62       1.492 -17.527   6.334  1.00  0.00
ATOM    249  N   GLY A  63       3.042 -18.340   7.727  1.00  0.00
ATOM    250  CA  GLY A  63       3.896 -18.814   6.645  1.00  0.00
ATOM    251  C   GLY A  63       3.225 -19.937   5.865  1.00  0.00
ATOM    252  O   GLY A  63       3.322 -19.999   4.639  1.00  0.00
ATOM    253  N   GLY A  64       2.530 -20.857   6.563  1.00  0.00
ATOM    254  CA  GLY A  64       1.809 -21.935   5.897  1.00  0.00
ATOM    255  C   GLY A  64       0.756 -21.386   4.943  1.00  0.00
ATOM    256  O   GLY A  64       0.599 -21.878   3.826  1.00  0.00
ATOM    257  N   GLY A  65      -0.061 -20.455   5.414  1.00  0.00
ATOM    258  CA  GLY A  65      -1.108 -19.852   4.599  1.00  0.00
ATOM    259  C   GLY A  65      -0.518 -19.086   3.422  1.00  0.00
ATOM    260  O   GLY A  65      -1.047 -19.131   2.311  1.00  0.00
ATOM    261  N   GLY A  66       0.544 -18.345   3.689  1.00  0.00
ATOM    262  CA  GLY A  66       1.210 -17.612   2.619  1.00  0.00
ATOM    263  C   GLY A  66       1.720 -18.556   1.539  1.00  0.00
ATOM    264  O   GLY A  66       1.621 -18.263   0.347  1.00  0.00
ATOM    265  N   GLY A  67       2.268 -19.707   1.984  1.00  0.00
ATOM    266  CA  GLY A  67       2.729 -20.724   1.047  1.00  0.00
ATOM    267  C   GLY A  67       1.573 -21.281   0.226  1.00  0.00
ATOM    268  O   GLY A  67       1.701 -21.492  -0.980  1.00  0.00
ATOM    269  N   GLY A  68       0.446 -21.556   0.873  1.00  0.00
ATOM    270  CA  GLY A  68      -0.742 -22.053   0.189  1.00  0.00
ATOM    271  C   GLY A  68      -1.235 -21.057  -0.854  1.00  0.00
ATOM    272  O   GLY A  68      -1.617 -21.440  -1.959  1.00  0.00
ATOM    273  N   GLY A  69      -1.251 -19.757  -0.452  1.00  0.00
ATOM    274  CA  GLY A  69      -1.697 -18.711  -1.365  1.00  0.00
ATOM    275  C   GLY A  69      -0.771 -18.600  -2.569  1.00  0.00
ATOM    276  O   GLY A  69      -1.226 -18.427  -3.700  1.00  0.00
ATOM    277  N   GLY A  70       0.536 -18.642  -2.278  1.00  0.00
ATOM    278  CA  GLY A  70       1.523 -18.575  -3.349  1.00  0.00
ATOM    279  C   GLY A  70       1.365 -19.741  -4.317  1.00  0.00
ATOM    280  O   GLY A  70       1.479 -19.572  -5.531  1.00  0.00
ATOM    281  N   GLY A  71       1.106 -20.939  -3.755  1.00  0.00
ATOM    282  CA  GLY A  71       0.870 -22.122  -4.574  1.00  0.00
ATOM    283  C   GLY A  71      -0.334 -21.928  -5.487  1.00  0.00
ATOM    284  O   GLY A  71      -0.303 -22.301  -6.660  1.00  0.00
ATOM    285  N   GLY A  72      -1.431 -21.384  -4.901  1.00  0.00
ATOM    286  CA  GLY A  72      -2.635 -21.129  -5.681  1.00  0.00
ATOM    287  C   GLY A  72      -2.377 -20.098  -6.773  1.00  0.00
ATOM    288  O   GLY A  72      -2.855 -20.238  -7.898  1.00  0.00
ATOM    289  N   GLY A  73      -1.633 -19.049  -6.406  1.00  0.00
ATOM    290  CA  GLY A  73      -1.327 -17.988  -7.357  1.00  0.00
ATOM    291  C   GLY A  73      -0.395 -18.484  -8.455  1.00  0.00
ATOM    292  O   GLY A  73      -0.545 -18.121  -9.622  1.00  0.00
ATOM    293  N   GLY A  74       0.530 -19.319  -8.096  1.00  0.00
ATOM    294  CA  GLY A  74       1.446 -19.908  -9.065  1.00  0.00
ATOM    295  C   GLY A  74       0.713 -20.845 -10.017  1.00  0.00
ATOM    296  O   GLY A  74       1.031 -20.914 -11.204  1.00  0.00
ATOM    297  N   GLY A  75      -0.328 -21.477  -9.539  1.00  0.00
ATOM    298  CA  GLY A  75      -1.135 -22.317 -10.415  1.00  0.00
ATOM    299  C   GLY A  75      -2.063 -21.477 -11.283  1.00  0.00
ATOM    300  O   GLY A  75      -2.143 -21.676 -12.495  1.00  0.00
ATOM    301  N   ALA B  76      16.373   4.982  34.984  1.00  1.00
ATOM    302  CA  ALA B  76      14.921   5.054  35.094  1.00  1.00
ATOM    303  C   ALA B  76      14.245   4.329  33.938  1.00  1.00
ATOM    304  O   ALA B  76      14.716   4.376  32.802  1.00  1.00
ATOM    305  N   ASP B  77      13.092   3.670  34.189  1.00  1.00
ATOM    306  CA  ASP B  77      12.381   3.009  33.101  1.00  1.00
ATOM    307  C   ASP B  77      12.030   3.995  31.993  1.00  1.00
ATOM    308  O   ASP B  77      11.649   5.134  32.261  1.00  1.00
ATOM    309  N   THR B  78      11.774   3.394  30.774  1.00  1.00
ATOM    310  CA  THR B  78      11.417   4.189  29.605  1.00  1.00
ATOM    311  C   THR B  78      10.429   3.446  28.715  1.00  1.00
ATOM    312  O   THR B  78      10.460   2.219  28.626  1.00  1.00
ATOM    313  N   ILE B  79       9.714   4.155  27.936  1.00  1.00
ATOM    314  CA  ILE B  79       8.825   3.745  26.856  1.00  1.00
ATOM    315  C   ILE B  79       8.925   4.696  25.670  1.00  1.00
ATOM    316  O   ILE B  79       9.005   5.912  25.841  1.00  1.00
ATOM    317  N   CYS B  80       9.133   4.183  24.502  1.00  1.00
ATOM    318  CA  CYS B  80       9.246   4.946  23.265  1.00  1.00
ATOM    319  C   CYS B  80       8.155   4.557  22.276  1.00  1.00
ATOM    320  O   CYS B  80       7.812   3.382  22.145  1.00  1.00
ATOM    321  N   ILE B  81       7.574   5.628  21.579  1.00  1.00
ATOM    322  CA  ILE B  81       6.642   5.423  20.477  1.00  1.00
ATOM    323  C   ILE B  81       7.365   5.431  19.135  1.00  1.00
ATOM    324  O   ILE B  81       8.135   6.345  18.840  1.00  1.00
ATOM    325  N   GLY B  82       7.324   4.342  18.404  1.00  1.00
ATOM    326  CA  GLY B  82       8.077   4.255  17.158  1.00  1.00
ATOM    327  C   GLY B  82       7.183   3.821  16.004  1.00  1.00
ATOM    328  O   GLY B  82       6.017   3.477  16.203  1.00  1.00
ATOM    329  N   TYR B  83       7.878   3.238  14.956  1.00  1.00
ATOM    330  CA  TYR B  83       7.266   2.718  13.739  1.00  1.00
ATOM    331  C   TYR B  83       8.065   1.548  13.178  1.00  1.00
ATOM    332  O   TYR B  83       9.289   1.503  13.303  1.00  1.00
ATOM    333  N   HIS B  84       7.396   0.734  12.342  1.00  1.00
ATOM    334  CA  HIS B  84       8.005  -0.435  11.718  1.00  1.00
ATOM    335  C   HIS B  84       9.045  -0.026  10.682  1.00  1.00
ATOM    336  O   HIS B  84       8.849   0.934   9.937  1.00  1.00
ATOM    337  N   ALA B  85      10.037  -0.858  10.532  1.00  1.00
ATOM    338  CA  ALA B  85      11.044  -0.880   9.478  1.00  1.00
ATOM    339  C   ALA B  85      11.406  -2.308   9.092  1.00  1.00
ATOM    340  O   ALA B  85      11.409  -3.207   9.933  1.00  1.00
ATOM    341  N   ASN B  86      11.672  -2.573   7.897  1.00  1.00
ATOM    342  CA  ASN B  86      12.061  -3.897   7.428  1.00  1.00
ATOM    343  C   ASN B  86      13.160  -3.809   6.377  1.00  1.00
ATOM    344  O   ASN B  86      13.368  -2.758   5.770  1.00  1.00
ATOM    345  N   ASN B  87      13.410  -4.897   5.680  1.00  1.00
ATOM    346  CA  ASN B  87      14.449  -4.987   4.660  1.00  1.00
ATOM    347  C   ASN B  87      13.872  -4.776   3.266  1.00  1.00
ATOM    348  O   ASN B  87      14.607  -4.522   2.312  1.00  1.00
ATOM    349  N   SER B  88      12.807  -4.153   3.098  1.00  1.00
ATOM    350  CA  SER B  88      12.227  -3.837   1.798  1.00  1.00
ATOM    351  C   SER B  88      13.041  -2.771   1.076  1.00  1.00
ATOM    352  O   SER B  88      13.418  -1.759   1.666  1.00  1.00
ATOM    353  N   THR B  89      13.204  -2.975  -0.264  1.00  1.00
ATOM    354  CA  THR B  89      13.911  -2.009  -1.095  1.00  1.00
ATOM    355  C   THR B  89      13.002  -1.445  -2.180  1.00  1.00
ATOM    356  O   THR B  89      13.293  -0.405  -2.769  1.00  1.00
ATOM    357  N   ASP B  90      11.680  -1.797  -2.069  1.00  1.00
ATOM    358  CA  ASP B  90      10.677  -1.230  -2.963  1.00  1.00
ATOM    359  C   ASP B  90      10.564   0.278  -2.780  1.00  1.00
ATOM    360  O   ASP B  90      10.599   0.780  -1.656  1.00  1.00
ATOM    361  N   THR B  91      10.396   0.975  -3.912  1.00  1.00
ATOM    362  CA  THR B  91      10.239   2.424  -3.887  1.00  1.00
ATOM    363  C   THR B  91       8.968   2.853  -4.610  1.00  1.00
ATOM    364  O   THR B  91       8.569   2.239  -5.600  1.00  1.00
ATOM    365  N   VAL B  92       8.461   3.945  -4.232  1.00  1.00
ATOM    366  CA  VAL B  92       7.325   4.640  -4.826  1.00  1.00
ATOM    367  C   VAL B  92       7.638   6.113  -5.052  1.00  1.00
ATOM    368  O   VAL B  92       8.397   6.720  -4.296  1.00  1.00
ATOM    369  N   ASP B  93       6.929   6.756  -5.881  1.00  1.00
ATOM    370  CA  ASP B  93       6.977   8.200  -6.073  1.00  1.00
ATOM    371  C   ASP B  93       5.734   8.873  -5.505  1.00  1.00
ATOM    372  O   ASP B  93       4.641   8.306  -5.533  1.00  1.00
ATOM    373  N   THR B  94       5.943  10.075  -5.017  1.00  1.00
ATOM    374  CA  THR B  94       4.865  10.969  -4.614  1.00  1.00
ATOM    375  C   THR B  94       4.878  12.253  -5.434  1.00  1.00
ATOM    376  O   THR B  94       5.924  12.676  -5.925  1.00  1.00
ATOM    377  N   VAL B  95       4.112  13.177  -5.233  1.00  1.00
ATOM    378  CA  VAL B  95       4.169  14.481  -5.883  1.00  1.00
ATOM    379  C   VAL B  95       5.347  15.300  -5.372  1.00  1.00
ATOM    380  O   VAL B  95       6.016  15.991  -6.141  1.00  1.00
ATOM    381  N   LEU B  96       5.757  15.184  -4.230  1.00  1.00
ATOM    382  CA  LEU B  96       6.847  15.943  -3.627  1.00  1.00
ATOM    383  C   LEU B  96       8.144  15.141  -3.630  1.00  1.00
ATOM    384  O   LEU B  96       9.230  15.700  -3.791  1.00  1.00
ATOM    385  N   GLU B  97       8.281  14.019  -3.921  1.00  1.00
ATOM    386  CA  GLU B  97       9.380  13.097  -3.659  1.00  1.00
ATOM    387  C   GLU B  97       9.381  11.944  -4.654  1.00  1.00
ATOM    388  O   GLU B  97       8.348  11.320  -4.897  1.00  1.00
ATOM    389  N   LYS B  98      10.548  11.677  -5.240  1.00  1.00
ATOM    390  CA  LYS B  98      10.745  10.502  -6.080  1.00  1.00
ATOM    391  C   LYS B  98      11.618   9.466  -5.383  1.00  1.00
ATOM    392  O   LYS B  98      12.664   9.796  -4.826  1.00  1.00
ATOM    393  N   ASN B  99      11.213   8.134  -5.636  1.00  1.00
ATOM    394  CA  ASN B  99      12.144   7.104  -5.191  1.00  1.00
ATOM    395  C   ASN B  99      12.170   7.004  -3.672  1.00  1.00
ATOM    396  O   ASN B  99      13.236   7.026  -3.057  1.00  1.00
ATOM    397  N   VAL B 100      11.009   7.099  -2.991  1.00  1.00
ATOM    398  CA  VAL B 100      10.821   6.807  -1.575  1.00  1.00
ATOM    399  C   VAL B 100      10.787   5.305  -1.322  1.00  1.00
ATOM    400  O   VAL B 100       9.990   4.583  -1.920  1.00  1.00
ATOM    401  N   THR B 101      11.832   4.831  -0.512  1.00  1.00
ATOM    402  CA  THR B 101      11.770   3.436  -0.093  1.00  1.00
ATOM    403  C   THR B 101      10.719   3.232   0.990  1.00  1.00
ATOM    404  O   THR B 101      10.697   3.951   1.989  1.00  1.00
ATOM    405  N   VAL B 102       9.855   2.287   0.839  1.00  1.00
ATOM    406  CA  VAL B 102       8.740   2.043   1.747  1.00  1.00
ATOM    407  C   VAL B 102       8.743   0.605   2.248  1.00  1.00
ATOM    408  O   VAL B 102       9.116  -0.316   1.520  1.00  1.00
ATOM    409  N   THR B 103       8.088   0.374   3.427  1.00  1.00
ATOM    410  CA  THR B 103       8.029  -0.955   4.024  1.00  1.00
ATOM    411  C   THR B 103       7.086  -1.866   3.248  1.00  1.00
ATOM    412  O   THR B 103       7.360  -3.053   3.071  1.00  1.00
ATOM    413  N   HIS B 104       6.055  -1.517   2.758  1.00  1.00
ATOM    414  CA  HIS B 104       5.045  -2.274   2.029  1.00  1.00
ATOM    415  C   HIS B 104       4.471  -1.460   0.877  1.00  1.00
ATOM    416  O   HIS B 104       4.300  -0.246   0.987  1.00  1.00
ATOM    417  N   SER B 105       4.259  -2.184  -0.251  1.00  1.00
ATOM    418  CA  SER B 105       3.694  -1.596  -1.460  1.00  1.00
ATOM    419  C   SER B 105       3.155  -2.671  -2.395  1.00  1.00
ATOM    420  O   SER B 105       3.586  -3.824  -2.345  1.00  1.00
ATOM    421  N   VAL B 106       2.433  -2.290  -3.393  1.00  1.00
ATOM    422  CA  VAL B 106       1.784  -3.170  -4.358  1.00  1.00
ATOM    423  C   VAL B 106       1.907  -2.621  -5.774  1.00  1.00
ATOM    424  O   VAL B 106       1.732  -1.425  -6.003  1.00  1.00
ATOM    425  N   ASN B 107       2.377  -3.559  -6.746  1.00  1.00
ATOM    426  CA  ASN B 107       2.375  -3.145  -8.144  1.00  1.00
ATOM    427  C   ASN B 107       0.970  -3.191  -8.730  1.00  1.00
ATOM    428  O   ASN B 107       0.263  -4.190  -8.596  1.00  1.00
ATOM    429  N   LEU B 108       0.558  -2.100  -9.399  1.00  1.00
ATOM    430  CA  LEU B 108      -0.762  -2.008 -10.011  1.00  1.00
ATOM    431  C   LEU B 108      -0.677  -2.132 -11.528  1.00  1.00
ATOM    432  O   LEU B 108      -1.656  -2.479 -12.189  1.00  1.00
ATOM    433  N   LEU B 109       0.407  -2.273 -12.084  1.00  1.00
ATOM    434  CA  LEU B 109       0.710  -2.354 -13.508  1.00  1.00
ATOM    435  C   LEU B 109       1.260  -3.728 -13.877  1.00  1.00
ATOM    436  O   LEU B 109       2.248  -4.186 -13.304  1.00  1.00
ATOM    437  N   GLU B 110       0.366  -4.493 -14.669  1.00  1.00
ATOM    438  CA  GLU B 110       0.776  -5.800 -15.168  1.00  1.00
ATOM    439  C   GLU B 110       1.628  -5.667 -16.424  1.00  1.00
ATOM    440  O   GLU B 110       1.288  -4.919 -17.341  1.00  1.00
ATOM    441  N   ASP B 111       2.779  -6.323 -16.444  1.00  1.00
ATOM    442  CA  ASP B 111       3.692  -6.231 -17.578  1.00  1.00
ATOM    443  C   ASP B 111       4.121  -7.614 -18.052  1.00  1.00
ATOM    444  O   ASP B 111       4.505  -7.792 -19.208  1.00  1.00
ATOM    445  N   SER B 112       3.535  -8.625 -17.522  1.00  1.00
ATOM    446  CA  SER B 112       3.779 -10.035 -17.798  1.00  1.00
ATOM    447  C   SER B 112       2.611 -10.659 -18.551  1.00  1.00
ATOM    448  O   SER B 112       1.449 -10.397 -18.242  1.00  1.00
ATOM    449  N   HIS B 113       2.885 -11.266 -19.651  1.00  1.00
ATOM    450  CA  HIS B 113       1.988 -12.109 -20.433  1.00  1.00
ATOM    451  C   HIS B 113       2.607 -13.477 -20.694  1.00  1.00
ATOM    452  O   HIS B 113       3.811 -13.591 -20.923  1.00  1.00
ATOM    453  N   ASN B 114       2.023 -14.450 -20.958  1.00  1.00
ATOM    454  CA  ASN B 114       2.476 -15.818 -21.178  1.00  1.00
ATOM    455  C   ASN B 114       2.877 -16.038 -22.631  1.00  1.00
ATOM    456  O   ASN B 114       3.622 -16.967 -22.946  1.00  1.00
ATOM    457  N   GLY B 115       2.994 -15.244 -23.471  1.00  1.00
ATOM    458  CA  GLY B 115       3.537 -15.294 -24.823  1.00  1.00
ATOM    459  C   GLY B 115       2.852 -16.374 -25.652  1.00  1.00
ATOM    460  O   GLY B 115       3.442 -16.924 -26.582  1.00  1.00
ATOM    461  N   LYS B 116       1.631 -16.708 -25.448  1.00  1.00
ATOM    462  CA  LYS B 116       0.870 -17.749 -26.129  1.00  1.00
ATOM    463  C   LYS B 116      -0.508 -17.245 -26.539  1.00  1.00
ATOM    464  O   LYS B 116      -1.117 -16.434 -25.840  1.00  1.00
ATOM    465  N   LEU B 117      -1.012 -17.729 -27.728  1.00  1.00
ATOM    466  CA  LEU B 117      -2.442 -17.623 -27.988  1.00  1.00
ATOM    467  C   LEU B 117      -3.217 -18.724 -27.272  1.00  1.00
ATOM    468  O   LEU B 117      -2.847 -19.896 -27.333  1.00  1.00
ATOM    469  N   CYS B 118      -4.217 -18.390 -26.557  1.00  1.00
ATOM    470  CA  CYS B 118      -4.951 -19.317 -25.704  1.00  1.00
ATOM    471  C   CYS B 118      -6.432 -19.339 -26.061  1.00  1.00
ATOM    472  O   CYS B 118      -6.998 -18.323 -26.464  1.00  1.00
ATOM    473  N   ARG B 119      -7.148 -20.409 -25.572  1.00  1.00
ATOM    474  CA  ARG B 119      -8.604 -20.334 -25.598  1.00  1.00
ATOM    475  C   ARG B 119      -9.119 -19.278 -24.629  1.00  1.00
ATOM    476  O   ARG B 119      -8.602 -19.133 -23.521  1.00  1.00
ATOM    477  N   LEU B 120     -10.271 -18.688 -25.021  1.00  1.00
ATOM    478  CA  LEU B 120     -10.986 -17.775 -24.139  1.00  1.00
ATOM    479  C   LEU B 120     -12.222 -18.439 -23.542  1.00  1.00
ATOM    480  O   LEU B 120     -13.111 -18.884 -24.268  1.00  1.00
ATOM    481  N   LYS B 121     -12.302 -18.559 -22.198  1.00  1.00
ATOM    482  CA  LYS B 121     -13.526 -19.138 -21.659  1.00  1.00
ATOM    483  C   LYS B 121     -13.767 -20.535 -22.217  1.00  1.00
ATOM    484  O   LYS B 121     -14.910 -20.971 -22.355  1.00  1.00
ATOM    485  N   GLY B 122     -12.659 -21.250 -22.744  1.00  1.00
ATOM    486  CA  GLY B 122     -12.737 -22.650 -23.142  1.00  1.00
ATOM    487  C   GLY B 122     -12.846 -22.787 -24.655  1.00  1.00
ATOM    488  O   GLY B 122     -12.547 -23.841 -25.216  1.00  1.00
ATOM    489  N   ILE B 123     -13.024 -21.849 -25.399  1.00  1.00
ATOM    490  CA  ILE B 123     -13.177 -21.827 -26.848  1.00  1.00
ATOM    491  C   ILE B 123     -11.900 -21.353 -27.530  1.00  1.00
ATOM    492  O   ILE B 123     -11.346 -20.311 -27.177  1.00  1.00
ATOM    493  N   ALA B 124     -11.404 -22.195 -28.519  1.00  1.00
ATOM    494  CA  ALA B 124     -10.214 -21.832 -29.280  1.00  1.00
ATOM    495  C   ALA B 124     -10.542 -20.804 -30.356  1.00  1.00
ATOM    496  O   ALA B 124     -11.555 -20.915 -31.047  1.00  1.00
ATOM    497  N   PRO B 125      -9.582 -19.882 -30.615  1.00  1.00
ATOM    498  CA  PRO B 125      -9.744 -18.935 -31.711  1.00  1.00
ATOM    499  C   PRO B 125      -9.767 -19.649 -33.057  1.00  1.00
ATOM    500  O   PRO B 125      -9.000 -20.584 -33.287  1.00  1.00
ATOM    501  N   SER B 126     -17.500 -22.040 -35.059  1.00  1.00
ATOM    502  CA  SER B 126     -17.437 -21.292 -33.809  1.00  1.00
ATOM    503  C   SER B 126     -15.996 -20.980 -33.426  1.00  1.00
ATOM    504  O   SER B 126     -15.106 -21.814 -33.589  1.00  1.00
ATOM    505  N   TRP B 127     -15.840 -19.808 -32.870  1.00  1.00
ATOM    506  CA  TRP B 127     -14.551 -19.353 -32.362  1.00  1.00
ATOM    507  C   TRP B 127     -14.721 -18.206 -31.375  1.00  1.00
ATOM    508  O   TRP B 127     -15.604 -17.363 -31.535  1.00  1.00
ATOM    509  N   SER B 128     -13.668 -17.966 -30.553  1.00  1.00
ATOM    510  CA  SER B 128     -13.710 -16.931 -29.527  1.00  1.00
ATOM    511  C   SER B 128     -13.047 -15.648 -30.010  1.00  1.00
ATOM    512  O   SER B 128     -13.357 -14.558 -29.528  1.00  1.00
ATOM    513  N   TYR B 129     -12.507 -15.546 -30.952  1.00  1.00
ATOM    514  CA  TYR B 129     -11.782 -14.497 -31.659  1.00  1.00
ATOM    515  C   TYR B 129     -11.194 -15.017 -32.965  1.00  1.00
ATOM    516  O   TYR B 129     -10.817 -16.185 -33.065  1.00  1.00
ATOM    517  N   ILE B 130     -10.889 -14.073 -33.874  1.00  1.00
ATOM    518  CA  ILE B 130     -10.126 -14.361 -35.082  1.00  1.00
ATOM    519  C   ILE B 130      -8.802 -13.607 -35.090  1.00  1.00
ATOM    520  O   ILE B 130      -8.738 -12.443 -34.696  1.00  1.00
ATOM    521  N   SER B 131     -16.946  -8.971 -36.595  1.00  1.00
ATOM    522  CA  SER B 131     -16.217  -9.059 -35.336  1.00  1.00
ATOM    523  C   SER B 131     -17.140  -9.454 -34.191  1.00  1.00
ATOM    524  O   SER B 131     -16.694  -9.992 -33.177  1.00  1.00
ATOM    525  N   SER B 132     -18.365  -9.398 -34.322  1.00  1.00
ATOM    526  CA  SER B 132     -19.364  -9.747 -33.320  1.00  1.00
ATOM    527  C   SER B 132     -20.107 -11.021 -33.702  1.00  1.00
ATOM    528  O   SER B 132     -20.821 -11.604 -32.886  1.00  1.00
ATOM    529  N   VAL B 133     -19.559 -11.821 -34.472  1.00  1.00
ATOM    530  CA  VAL B 133     -19.958 -13.183 -34.807  1.00  1.00
ATOM    531  C   VAL B 133     -19.154 -14.203 -34.012  1.00  1.00
ATOM    532  O   VAL B 133     -17.926 -14.237 -34.091  1.00  1.00
ATOM    533  N   SER B 134     -19.873 -15.084 -33.254  1.00  1.00
ATOM    534  CA  SER B 134     -19.219 -16.097 -32.435  1.00  1.00
ATOM    535  C   SER B 134     -19.308 -17.472 -33.083  1.00  1.00
ATOM    536  O   SER B 134     -18.439 -18.321 -32.883  1.00  1.00
ATOM    537  N   SER B 135     -20.134 -17.886 -33.692  1.00  1.00
ATOM    538  CA  SER B 135     -20.214 -19.116 -34.471  1.00  1.00
ATOM    539  C   SER B 135     -20.895 -18.875 -35.812  1.00  1.00
ATOM    540  O   SER B 135     -21.804 -18.053 -35.919  1.00  1.00
ATOM    541  N   SER B 136     -24.556 -16.296 -35.761  1.00  1.00
ATOM    542  CA  SER B 136     -24.738 -16.269 -34.314  1.00  1.00
ATOM    543  C   SER B 136     -23.895 -15.175 -33.673  1.00  1.00
ATOM    544  O   SER B 136     -22.698 -15.065 -33.938  1.00  1.00
ATOM    545  N   ARG B 137     -24.571 -14.162 -33.164  1.00  1.00
ATOM    546  CA  ARG B 137     -23.885 -13.002 -32.607  1.00  1.00
ATOM    547  C   ARG B 137     -23.457 -13.254 -31.167  1.00  1.00
ATOM    548  O   ARG B 137     -24.197 -13.850 -30.385  1.00  1.00
ATOM    549  N   GLY B 138     -22.325 -12.632 -30.820  1.00  1.00
ATOM    550  CA  GLY B 138     -21.756 -12.647 -29.478  1.00  1.00
ATOM    551  C   GLY B 138     -20.892 -11.417 -29.233  1.00  1.00
ATOM    552  O   GLY B 138     -20.118 -11.007 -30.098  1.00  1.00
ATOM    553  N   PHE B 139     -21.016 -10.804 -28.089  1.00  1.00
ATOM    554  CA  PHE B 139     -20.179  -9.663 -27.737  1.00  1.00
ATOM    555  C   PHE B 139     -18.820 -10.116 -27.220  1.00  1.00
ATOM    556  O   PHE B 139     -18.732 -11.001 -26.369  1.00  1.00
ATOM    557  N   GLY B 140     -17.767  -9.166 -27.681  1.00  1.00
ATOM    558  CA  GLY B 140     -16.466  -9.380 -27.057  1.00  1.00
ATOM    559  C   GLY B 140     -15.530 -10.144 -27.985  1.00  1.00
ATOM    560  O   GLY B 140     -14.325 -10.217 -27.743  1.00  1.00
ATOM    561  N   SER B 141     -16.021 -10.645 -29.109  1.00  1.00
ATOM    562  CA  SER B 141     -15.145 -11.165 -30.152  1.00  1.00
ATOM    563  C   SER B 141     -14.475 -10.035 -30.923  1.00  1.00
ATOM    564  O   SER B 141     -15.083  -8.994 -31.171  1.00  1.00
ATOM    565  N   GLY B 142     -13.587 -10.420 -31.823  1.00  1.00
ATOM    566  CA  GLY B 142     -12.801  -9.451 -32.577  1.00  1.00
ATOM    567  C   GLY B 142     -11.821 -10.145 -33.514  1.00  1.00
ATOM    568  O   GLY B 142     -11.488 -11.315 -33.324  1.00  1.00
ATOM    569  N   ILE B 143     -11.210  -9.405 -34.367  1.00  1.00
ATOM    570  CA  ILE B 143     -10.088  -9.839 -35.189  1.00  1.00
ATOM    571  C   ILE B 143      -8.795  -9.154 -34.764  1.00  1.00
ATOM    572  O   ILE B 143      -8.762  -7.940 -34.564  1.00  1.00
ATOM    573  N   ILE B 144      -7.803  -9.957 -34.487  1.00  1.00
ATOM    574  CA  ILE B 144      -6.473  -9.487 -34.118  1.00  1.00
ATOM    575  C   ILE B 144      -5.416 -10.011 -35.082  1.00  1.00
ATOM    576  O   ILE B 144      -5.515 -11.135 -35.575  1.00  1.00
ATOM    577  N   THR B 145      -4.380  -9.346 -35.262  1.00  1.00
ATOM    578  CA  THR B 145      -3.158  -9.803 -35.914  1.00  1.00
ATOM    579  C   THR B 145      -2.078 -10.130 -34.892  1.00  1.00
ATOM    580  O   THR B 145      -1.775  -9.322 -34.014  1.00  1.00
ATOM    581  N   SER B 146      -1.483 -11.394 -35.099  1.00  1.00
ATOM    582  CA  SER B 146      -0.579 -11.839 -34.046  1.00  1.00
ATOM    583  C   SER B 146       0.525 -12.727 -34.606  1.00  1.00
ATOM    584  O   SER B 146       0.290 -13.529 -35.510  1.00  1.00
ATOM    585  N   ASN B 147       1.695 -12.658 -33.942  1.00  1.00
ATOM    586  CA  ASN B 147       2.797 -13.528 -34.335  1.00  1.00
ATOM    587  C   ASN B 147       3.008 -14.642 -33.317  1.00  1.00
ATOM    588  O   ASN B 147       3.710 -15.616 -33.587  1.00  1.00
ATOM    589  N   ALA B 148       2.308 -14.718 -32.331  1.00  1.00
ATOM    590  CA  ALA B 148       2.301 -15.728 -31.280  1.00  1.00
ATOM    591  C   ALA B 148       1.828 -17.075 -31.813  1.00  1.00
ATOM    592  O   ALA B 148       0.901 -17.142 -32.621  1.00  1.00
ATOM    593  N   SER B 149       2.153 -18.170 -31.034  1.00  1.00
ATOM    594  CA  SER B 149       1.701 -19.507 -31.400  1.00  1.00
ATOM    595  C   SER B 149       0.563 -19.970 -30.499  1.00  1.00
ATOM    596  O   SER B 149       0.595 -19.762 -29.286  1.00  1.00
ATOM    597  N   MET B 150      -0.354 -20.799 -31.105  1.00  1.00
ATOM    598  CA  MET B 150      -1.419 -21.371 -30.289  1.00  1.00
ATOM    599  C   MET B 150      -0.889 -22.481 -29.390  1.00  1.00
ATOM    600  O   MET B 150      -0.159 -23.363 -29.842  1.00  1.00
ATOM    601  N   HIS B 151      -1.224 -22.461 -28.169  1.00  1.00
ATOM    602  CA  HIS B 151      -0.941 -23.484 -27.169  1.00  1.00
ATOM    603  C   HIS B 151      -2.225 -24.014 -26.545  1.00  1.00
ATOM    604  O   HIS B 151      -3.187 -23.270 -26.355  1.00  1.00
ATOM    605  N   GLU B 152      -2.217 -25.164 -25.984  1.00  1.00
ATOM    606  CA  GLU B 152      -3.353 -25.662 -25.219  1.00  1.00
ATOM    607  C   GLU B 152      -3.446 -24.977 -23.861  1.00  1.00
ATOM    608  O   GLU B 152      -2.614 -25.204 -22.982  1.00  1.00
ATOM    609  N   CYS B 153      -3.904 -23.826 -23.853  1.00  1.00
ATOM    610  CA  CYS B 153      -4.106 -22.960 -22.698  1.00  1.00
ATOM    611  C   CYS B 153      -5.463 -22.271 -22.757  1.00  1.00
ATOM    612  O   CYS B 153      -5.953 -21.934 -23.836  1.00  1.00
ATOM    613  N   ASN B 154      -5.943 -21.772 -21.710  1.00  1.00
ATOM    614  CA  ASN B 154      -7.173 -21.010 -21.534  1.00  1.00
ATOM    615  C   ASN B 154      -6.925 -19.742 -20.728  1.00  1.00
ATOM    616  O   ASN B 154      -6.251 -19.772 -19.698  1.00  1.00
ATOM    617  N   THR B 155      -7.617 -18.644 -21.202  1.00  1.00
ATOM    618  CA  THR B 155      -7.415 -17.353 -20.555  1.00  1.00
ATOM    619  C   THR B 155      -8.694 -16.526 -20.566  1.00  1.00
ATOM    620  O   THR B 155      -9.502 -16.626 -21.489  1.00  1.00
ATOM    621  N   LYS B 156      -8.778 -15.534 -19.759  1.00  1.00
ATOM    622  CA  LYS B 156      -9.864 -14.563 -19.702  1.00  1.00
ATOM    623  C   LYS B 156      -9.506 -13.290 -20.459  1.00  1.00
ATOM    624  O   LYS B 156     -10.383 -12.578 -20.945  1.00  1.00
ATOM    625  N   CYS B 157      -8.282 -13.212 -20.845  1.00  1.00
ATOM    626  CA  CYS B 157      -7.656 -12.040 -21.447  1.00  1.00
ATOM    627  C   CYS B 157      -6.578 -12.443 -22.445  1.00  1.00
ATOM    628  O   CYS B 157      -5.724 -13.278 -22.148  1.00  1.00
ATOM    629  N   GLN B 158      -6.741 -12.050 -23.682  1.00  1.00
ATOM    630  CA  GLN B 158      -5.818 -12.335 -24.774  1.00  1.00
ATOM    631  C   GLN B 158      -5.428 -11.062 -25.513  1.00  1.00
ATOM    632  O   GLN B 158      -6.273 -10.211 -25.793  1.00  1.00
ATOM    633  N   THR B 159      -4.164 -10.780 -25.548  1.00  1.00
ATOM    634  CA  THR B 159      -3.561  -9.765 -26.403  1.00  1.00
ATOM    635  C   THR B 159      -2.837 -10.398 -27.584  1.00  1.00
ATOM    636  O   THR B 159      -2.240 -11.467 -27.458  1.00  1.00
ATOM    637  N   PRO B 160      -2.394  -9.640 -28.549  1.00  1.00
ATOM    638  CA  PRO B 160      -1.667 -10.153 -29.704  1.00  1.00
ATOM    639  C   PRO B 160      -0.270 -10.617 -29.314  1.00  1.00
ATOM    640  O   PRO B 160       0.249 -11.588 -29.865  1.00  1.00
ATOM    641  N   LEU B 161       0.235 -10.384 -28.264  1.00  1.00
ATOM    642  CA  LEU B 161       1.561 -10.754 -27.784  1.00  1.00
ATOM    643  C   LEU B 161       1.497 -11.975 -26.873  1.00  1.00
ATOM    644  O   LEU B 161       2.425 -12.782 -26.834  1.00  1.00
ATOM    645  N   GLY B 162       0.334 -12.261 -26.309  1.00  1.00
ATOM    646  CA  GLY B 162       0.196 -13.303 -25.298  1.00  1.00
ATOM    647  C   GLY B 162      -1.026 -13.061 -24.421  1.00  1.00
ATOM    648  O   GLY B 162      -1.451 -11.921 -24.232  1.00  1.00
ATOM    649  N   ALA B 163      -1.399 -14.112 -23.625  1.00  1.00
ATOM    650  CA  ALA B 163      -2.513 -14.002 -22.691  1.00  1.00
ATOM    651  C   ALA B 163      -2.058 -13.426 -21.356  1.00  1.00
ATOM    652  O   ALA B 163      -0.976 -13.750 -20.866  1.00  1.00
ATOM    653  N   ILE B 164      -2.992 -12.750 -20.682  1.00  1.00
ATOM    654  CA  ILE B 164      -2.764 -12.170 -19.364  1.00  1.00
ATOM    655  C   ILE B 164      -3.611 -12.861 -18.303  1.00  1.00
ATOM    656  O   ILE B 164      -4.813 -13.056 -18.485  1.00  1.00
ATOM    657  N   ASN B 165      -3.021 -13.358 -17.311  1.00  1.00
ATOM    658  CA  ASN B 165      -3.656 -13.910 -16.121  1.00  1.00
ATOM    659  C   ASN B 165      -3.286 -13.111 -14.878  1.00  1.00
ATOM    660  O   ASN B 165      -2.115 -13.022 -14.511  1.00  1.00
ATOM    661  N   SER B 166      -4.191 -12.023 -14.624  1.00  1.00
ATOM    662  CA  SER B 166      -3.809 -11.024 -13.634  1.00  1.00
ATOM    663  C   SER B 166      -5.035 -10.378 -13.001  1.00  1.00
ATOM    664  O   SER B 166      -6.072 -10.228 -13.646  1.00  1.00
ATOM    665  N   SER B 167      -4.900  -9.951 -11.741  1.00  1.00
ATOM    666  CA  SER B 167      -5.938  -9.207 -11.038  1.00  1.00
ATOM    667  C   SER B 167      -5.586  -7.728 -10.940  1.00  1.00
ATOM    668  O   SER B 167      -6.461  -6.883 -10.754  1.00  1.00
ATOM    669  N   LEU B 168      -4.415  -7.388 -11.428  1.00  1.00
ATOM    670  CA  LEU B 168      -4.001  -5.992 -11.492  1.00  1.00
ATOM    671  C   LEU B 168      -4.940  -5.178 -12.376  1.00  1.00
ATOM    672  O   LEU B 168      -5.294  -5.601 -13.476  1.00  1.00
ATOM    673  N   PRO B 169      -5.110  -3.893 -11.997  1.00  1.00
ATOM    674  CA  PRO B 169      -6.059  -3.025 -12.684  1.00  1.00
ATOM    675  C   PRO B 169      -5.473  -2.488 -13.984  1.00  1.00
ATOM    676  O   PRO B 169      -6.184  -2.326 -14.976  1.00  1.00
ATOM    677  N   TYR B 170      -4.323  -2.356 -14.225  1.00  1.00
ATOM    678  CA  TYR B 170      -3.630  -1.768 -15.365  1.00  1.00
ATOM    679  C   TYR B 170      -2.621  -2.744 -15.959  1.00  1.00
ATOM    680  O   TYR B 170      -2.029  -3.552 -15.244  1.00  1.00
ATOM    681  N   GLN B 171      -2.380  -2.519 -17.271  1.00  1.00
ATOM    682  CA  GLN B 171      -1.362  -3.234 -18.031  1.00  1.00
ATOM    683  C   GLN B 171      -0.769  -2.351 -19.123  1.00  1.00
ATOM    684  O   GLN B 171      -1.471  -1.543 -19.731  1.00  1.00
ATOM    685  N   ASN B 172       0.443  -2.468 -19.408  1.00  1.00
ATOM    686  CA  ASN B 172       1.177  -1.750 -20.444  1.00  1.00
ATOM    687  C   ASN B 172       1.706  -2.705 -21.506  1.00  1.00
ATOM    688  O   ASN B 172       2.158  -2.279 -22.568  1.00  1.00
ATOM    689  N   ILE B 173       0.994  -3.860 -21.676  1.00  1.00
ATOM    690  CA  ILE B 173       1.401  -4.875 -22.640  1.00  1.00
ATOM    691  C   ILE B 173       0.901  -4.539 -24.039  1.00  1.00
ATOM    692  O   ILE B 173       1.622  -4.705 -25.023  1.00  1.00
ATOM    693  N   HIS B 174      -0.278  -4.201 -24.311  1.00  1.00
ATOM    694  CA  HIS B 174      -0.942  -4.050 -25.600  1.00  1.00
ATOM    695  C   HIS B 174      -2.344  -3.480 -25.433  1.00  1.00
ATOM    696  O   HIS B 174      -3.065  -3.841 -24.503  1.00  1.00
ATOM    697  N   PRO B 175      -2.702  -2.558 -26.427  1.00  1.00
ATOM    698  CA  PRO B 175      -4.018  -1.935 -26.360  1.00  1.00
ATOM    699  C   PRO B 175      -5.074  -2.806 -27.029  1.00  1.00
ATOM    700  O   PRO B 175      -6.237  -2.808 -26.626  1.00  1.00
ATOM    701  N   VAL B 176      -4.752  -3.672 -27.839  1.00  1.00
ATOM    702  CA  VAL B 176      -5.621  -4.698 -28.402  1.00  1.00
ATOM    703  C   VAL B 176      -5.826  -5.845 -27.421  1.00  1.00
ATOM    704  O   VAL B 176      -4.863  -6.438 -26.935  1.00  1.00
ATOM    705  N   THR B 177      -7.134  -6.039 -27.027  1.00  1.00
ATOM    706  CA  THR B 177      -7.495  -7.005 -25.996  1.00  1.00
ATOM    707  C   THR B 177      -8.780  -7.739 -26.354  1.00  1.00
ATOM    708  O   THR B 177      -9.709  -7.150 -26.908  1.00  1.00
ATOM    709  N   ILE B 178      -8.762  -9.028 -26.108  1.00  1.00
ATOM    710  CA  ILE B 178      -9.947  -9.872 -26.206  1.00  1.00
ATOM    711  C   ILE B 178     -10.369 -10.391 -24.838  1.00  1.00
ATOM    712  O   ILE B 178      -9.543 -10.879 -24.067  1.00  1.00
ATOM    713  N   GLY B 179     -11.474  -9.961 -24.321  1.00  1.00
ATOM    714  CA  GLY B 179     -11.998 -10.563 -23.101  1.00  1.00
ATOM    715  C   GLY B 179     -12.058  -9.547 -21.968  1.00  1.00
ATOM    716  O   GLY B 179     -11.635  -8.402 -22.125  1.00  1.00
ATOM    717  N   GLU B 180     -11.992  -9.753 -20.878  1.00  1.00
ATOM    718  CA  GLU B 180     -11.874  -8.963 -19.659  1.00  1.00
ATOM    719  C   GLU B 180     -10.415  -8.790 -19.254  1.00  1.00
ATOM    720  O   GLU B 180      -9.720  -9.766 -18.972  1.00  1.00
ATOM    721  N   CYS B 181      -9.818  -7.687 -19.788  1.00  1.00
ATOM    722  CA  CYS B 181      -8.396  -7.411 -19.617  1.00  1.00
ATOM    723  C   CYS B 181      -8.174  -6.187 -18.738  1.00  1.00
ATOM    724  O   CYS B 181      -8.945  -5.228 -18.787  1.00  1.00
ATOM    725  N   PRO B 182      -6.928  -6.131 -17.920  1.00  1.00
ATOM    726  CA  PRO B 182      -6.592  -4.851 -17.307  1.00  1.00
ATOM    727  C   PRO B 182      -6.638  -3.722 -18.329  1.00  1.00
ATOM    728  O   PRO B 182      -6.170  -3.874 -19.457  1.00  1.00
ATOM    729  N   LYS B 183      -6.929  -2.443 -17.730  1.00  1.00
ATOM    730  CA  LYS B 183      -6.889  -1.250 -18.568  1.00  1.00
ATOM    731  C   LYS B 183      -5.481  -0.989 -19.088  1.00  1.00
ATOM    732  O   LYS B 183      -4.518  -0.979 -18.321  1.00  1.00
ATOM    733  N   TYR B 184      -5.392  -0.725 -20.466  1.00  1.00
ATOM    734  CA  TYR B 184      -4.093  -0.396 -21.040  1.00  1.00
ATOM    735  C   TYR B 184      -3.731   1.062 -20.783  1.00  1.00
ATOM    736  O   TYR B 184      -4.563   1.955 -20.943  1.00  1.00
ATOM    737  N   VAL B 185      -2.464   1.251 -20.391  1.00  1.00
ATOM    738  CA  VAL B 185      -1.854   2.561 -20.196  1.00  1.00
ATOM    739  C   VAL B 185      -0.409   2.572 -20.675  1.00  1.00
ATOM    740  O   VAL B 185       0.298   1.570 -20.570  1.00  1.00
ATOM    741  N   ARG B 186       0.112   3.671 -21.034  1.00  1.00
ATOM    742  CA  ARG B 186       1.475   3.833 -21.527  1.00  1.00
ATOM    743  C   ARG B 186       2.471   3.906 -20.377  1.00  1.00
ATOM    744  O   ARG B 186       3.629   3.513 -20.521  1.00  1.00
ATOM    745  N   SER B 187       2.145   3.720 -19.230  1.00  1.00
ATOM    746  CA  SER B 187       2.995   3.846 -18.052  1.00  1.00
ATOM    747  C   SER B 187       3.986   2.693 -17.963  1.00  1.00
ATOM    748  O   SER B 187       3.631   1.537 -18.196  1.00  1.00
ATOM    749  N   ALA B 188       5.197   3.056 -17.336  1.00  1.00
ATOM    750  CA  ALA B 188       6.252   2.071 -17.132  1.00  1.00
ATOM    751  C   ALA B 188       6.263   1.566 -15.694  1.00  1.00
ATOM    752  O   ALA B 188       6.550   0.396 -15.439  1.00  1.00
ATOM    753  N   LYS B 189       5.631   2.191 -14.828  1.00  1.00
ATOM    754  CA  LYS B 189       5.540   1.910 -13.400  1.00  1.00
ATOM    755  C   LYS B 189       4.337   2.607 -12.777  1.00  1.00
ATOM    756  O   LYS B 189       4.022   3.747 -13.119  1.00  1.00
ATOM    757  N   LEU B 190       3.593   1.832 -11.984  1.00  1.00
ATOM    758  CA  LEU B 190       2.448   2.197 -11.160  1.00  1.00
ATOM    759  C   LEU B 190       2.415   1.386  -9.870  1.00  1.00
ATOM    760  O   LEU B 190       2.406   0.155  -9.899  1.00  1.00
ATOM    761  N   ARG B 191       3.135   1.838  -8.887  1.00  1.00
ATOM    762  CA  ARG B 191       3.305   1.191  -7.592  1.00  1.00
ATOM    763  C   ARG B 191       2.713   2.035  -6.472  1.00  1.00
ATOM    764  O   ARG B 191       2.940   3.244  -6.406  1.00  1.00
ATOM    765  N   MET B 192       1.685   1.489  -5.785  1.00  1.00
ATOM    766  CA  MET B 192       1.036   2.163  -4.666  1.00  1.00
ATOM    767  C   MET B 192       1.642   1.733  -3.337  1.00  1.00
ATOM    768  O   MET B 192       1.792   0.540  -3.069  1.00  1.00
ATOM    769  N   VAL B 193       2.143   2.792  -2.513  1.00  1.00
ATOM    770  CA  VAL B 193       2.593   2.413  -1.179  1.00  1.00
ATOM    771  C   VAL B 193       1.413   2.086  -0.272  1.00  1.00
ATOM    772  O   VAL B 193       0.404   2.791  -0.272  1.00  1.00
ATOM    773  N   THR B 194       1.615   1.027   0.570  1.00  1.00
ATOM    774  CA  THR B 194       0.600   0.643   1.544  1.00  1.00
ATOM    775  C   THR B 194       1.134   0.748   2.967  1.00  1.00
ATOM    776  O   THR B 194       0.392   1.068   3.896  1.00  1.00
ATOM    777  N   GLY B 195       2.444   0.683   3.080  1.00  1.00
ATOM    778  CA  GLY B 195       3.084   0.901   4.372  1.00  1.00
ATOM    779  C   GLY B 195       3.651   2.312   4.475  1.00  1.00
ATOM    780  O   GLY B 195       3.692   3.048   3.489  1.00  1.00
ATOM    781  N   LEU B 196       4.672   2.494   5.159  1.00  1.00
ATOM    782  CA  LEU B 196       5.279   3.779   5.484  1.00  1.00
ATOM    783  C   LEU B 196       6.736   3.829   5.035  1.00  1.00
ATOM    784  O   LEU B 196       7.422   2.808   5.006  1.00  1.00
ATOM    785  N   ARG B 197       7.302   5.061   5.052  1.00  1.00
ATOM    786  CA  ARG B 197       8.729   5.227   4.801  1.00  1.00
ATOM    787  C   ARG B 197       9.550   4.227   5.606  1.00  1.00
ATOM    788  O   ARG B 197       9.374   4.098   6.817  1.00  1.00
ATOM    789  N   ASN B 198      10.410   3.456   4.838  1.00  1.00
ATOM    790  CA  ASN B 198      11.294   2.485   5.473  1.00  1.00
ATOM    791  C   ASN B 198      12.626   3.118   5.852  1.00  1.00
ATOM    792  O   ASN B 198      13.310   3.701   5.011  1.00  1.00
ATOM    793  N   ILE B 199      12.944   3.165   7.100  1.00  1.00
ATOM    794  CA  ILE B 199      14.144   3.752   7.684  1.00  1.00
ATOM    795  C   ILE B 199      14.795   2.799   8.678  1.00  1.00
ATOM    796  O   ILE B 199      14.304   2.617   9.792  1.00  1.00
ATOM    797  N   PRO B 200      15.343   1.653   8.222  1.00  1.00
ATOM    798  CA  PRO B 200      15.884   0.632   9.110  1.00  1.00
ATOM    799  C   PRO B 200      17.187   1.093   9.751  1.00  1.00
ATOM    800  O   PRO B 200      17.982   1.795   9.127  1.00  1.00
ATOM    801  N   GLY B 201       7.922  14.885   7.205  1.00  1.00
ATOM    802  CA  GLY B 201       6.555  14.668   6.747  1.00  1.00
ATOM    803  C   GLY B 201       5.607  15.710   7.327  1.00  1.00
ATOM    804  O   GLY B 201       5.858  16.264   8.398  1.00  1.00
ATOM    805  N   LEU B 202       4.343  15.684   6.870  1.00  1.00
ATOM    806  CA  LEU B 202       3.371  16.670   7.329  1.00  1.00
ATOM    807  C   LEU B 202       3.175  16.589   8.839  1.00  1.00
ATOM    808  O   LEU B 202       2.999  17.608   9.507  1.00  1.00
ATOM    809  N   PHE B 203       3.199  15.676   9.562  1.00  1.00
ATOM    810  CA  PHE B 203       2.954  15.542  10.993  1.00  1.00
ATOM    811  C   PHE B 203       4.255  15.604  11.782  1.00  1.00
ATOM    812  O   PHE B 203       4.273  16.038  12.934  1.00  1.00
ATOM    813  N   GLY B 204       5.331  15.282  11.330  1.00  1.00
ATOM    814  CA  GLY B 204       6.620  15.618  11.922  1.00  1.00
ATOM    815  C   GLY B 204       7.135  14.486  12.801  1.00  1.00
ATOM    816  O   GLY B 204       8.282  14.505  13.246  1.00  1.00
ATOM    817  N   ALA B 205       6.529  13.284  12.651  1.00  1.00
ATOM    818  CA  ALA B 205       6.940  12.166  13.492  1.00  1.00
ATOM    819  C   ALA B 205       7.836  11.201  12.725  1.00  1.00
ATOM    820  O   ALA B 205       8.800  10.667  13.273  1.00  1.00
ATOM    821  N   ILE B 206       7.391  10.614  11.617  1.00  1.00
ATOM    822  CA  ILE B 206       8.221   9.724  10.815  1.00  1.00
ATOM    823  C   ILE B 206       9.322  10.495  10.098  1.00  1.00
ATOM    824  O   ILE B 206       9.054  11.464   9.389  1.00  1.00
ATOM    825  N   ALA B 207      10.595   9.996  10.203  1.00  1.00
ATOM    826  CA  ALA B 207      11.710  10.727   9.614  1.00  1.00
ATOM    827  C   ALA B 207      11.710  12.184  10.057  1.00  1.00
ATOM    828  O   ALA B 207      11.413  13.082   9.270  1.00  1.00
ATOM    829  N   GLY B 208      11.288  12.381  11.296  1.00  1.00
ATOM    830  CA  GLY B 208      11.240  13.700  11.914  1.00  1.00
ATOM    831  C   GLY B 208      11.822  13.671  13.321  1.00  1.00
ATOM    832  O   GLY B 208      12.731  14.435  13.644  1.00  1.00
ATOM    833  N   PHE B 209      10.884  13.760  14.384  1.00  1.00
ATOM    834  CA  PHE B 209      11.381  13.747  15.754  1.00  1.00
ATOM    835  C   PHE B 209      11.627  12.324  16.238  1.00  1.00
ATOM    836  O   PHE B 209      12.371  12.102  17.193  1.00  1.00
ATOM    837  N   ILE B 210      10.924  11.353  15.707  1.00  1.00
ATOM    838  CA  ILE B 210      11.358   9.963  15.777  1.00  1.00
ATOM    839  C   ILE B 210      12.223   9.595  14.579  1.00  1.00
ATOM    840  O   ILE B 210      11.741   9.535  13.448  1.00  1.00
ATOM    841  N   GLU B 211      13.469   9.746  14.578  1.00  1.00
ATOM    842  CA  GLU B 211      14.388   9.744  13.446  1.00  1.00
ATOM    843  C   GLU B 211      14.396   8.391  12.746  1.00  1.00
ATOM    844  O   GLU B 211      14.476   8.317  11.520  1.00  1.00
ATOM    845  N   GLY B 212      14.195   7.309  13.127  1.00  1.00
ATOM    846  CA  GLY B 212      14.335   6.045  12.413  1.00  1.00
ATOM    847  C   GLY B 212      13.202   5.088  12.761  1.00  1.00
ATOM    848  O   GLY B 212      12.661   5.127  13.866  1.00  1.00
ATOM    849  N   GLY B 213      13.140   3.986  12.065  1.00  1.00
ATOM    850  CA  GLY B 213      12.186   2.915  12.325  1.00  1.00
ATOM    851  C   GLY B 213      12.816   1.806  13.159  1.00  1.00
ATOM    852  O   GLY B 213      13.999   1.499  13.009  1.00  1.00
ATOM    853  N   TRP B 214      11.975   0.796  13.480  1.00  1.00
ATOM    854  CA  TRP B 214      12.410  -0.368  14.242  1.00  1.00
ATOM    855  C   TRP B 214      12.195  -1.654  13.454  1.00  1.00
ATOM    856  O   TRP B 214      11.061  -2.027  13.154  1.00  1.00
ATOM    857  N   THR B 215      13.335  -2.363  13.146  1.00  1.00
ATOM    858  CA  THR B 215      13.196  -3.645  12.465  1.00  1.00
ATOM    859  C   THR B 215      12.773  -4.741  13.435  1.00  1.00
ATOM    860  O   THR B 215      12.067  -5.677  13.059  1.00  1.00
ATOM    861  N   GLY B 216      12.833  -4.433  14.725  1.00  1.00
ATOM    862  CA  GLY B 216      12.513  -5.389  15.778  1.00  1.00
ATOM    863  C   GLY B 216      11.027  -5.365  16.111  1.00  1.00
ATOM    864  O   GLY B 216      10.469  -6.358  16.576  1.00  1.00
ATOM    865  N   MET B 217      10.294  -4.419  15.852  1.00  1.00
ATOM    866  CA  MET B 217       8.837  -4.384  15.879  1.00  1.00
ATOM    867  C   MET B 217       8.248  -4.964  14.600  1.00  1.00
ATOM    868  O   MET B 217       8.295  -4.336  13.542  1.00  1.00
ATOM    869  N   ILE B 218       7.923  -6.252  14.626  1.00  1.00
ATOM    870  CA  ILE B 218       7.577  -7.004  13.426  1.00  1.00
ATOM    871  C   ILE B 218       6.086  -7.309  13.376  1.00  1.00
ATOM    872  O   ILE B 218       5.499  -7.411  12.299  1.00  1.00
ATOM    873  N   ASP B 219       5.256  -6.892  14.204  1.00  1.00
ATOM    874  CA  ASP B 219       3.855  -7.292  14.247  1.00  1.00
ATOM    875  C   ASP B 219       2.935  -6.108  13.976  1.00  1.00
ATOM    876  O   ASP B 219       1.837  -6.271  13.444  1.00  1.00
ATOM    877  N   GLY B 220       3.270  -5.049  13.551  1.00  1.00
ATOM    878  CA  GLY B 220       2.456  -3.934  13.082  1.00  1.00
ATOM    879  C   GLY B 220       3.325  -2.762  12.647  1.00  1.00
ATOM    880  O   GLY B 220       4.493  -2.669  13.024  1.00  1.00
ATOM    881  N   TRP B 221       2.573  -1.654  12.194  1.00  1.00
ATOM    882  CA  TRP B 221       3.266  -0.472  11.696  1.00  1.00
ATOM    883  C   TRP B 221       3.622   0.478  12.832  1.00  1.00
ATOM    884  O   TRP B 221       4.690   1.091  12.830  1.00  1.00
ATOM    885  N   TYR B 222       2.966   0.684  13.772  1.00  1.00
ATOM    886  CA  TYR B 222       3.192   1.532  14.936  1.00  1.00
ATOM    887  C   TYR B 222       3.098   0.730  16.228  1.00  1.00
ATOM    888  O   TYR B 222       2.327  -0.225  16.323  1.00  1.00
ATOM    889  N   GLY B 223       3.899   1.371  17.300  1.00  1.00
ATOM    890  CA  GLY B 223       3.835   0.680  18.582  1.00  1.00
ATOM    891  C   GLY B 223       4.820   1.276  19.580  1.00  1.00
ATOM    892  O   GLY B 223       5.675   2.084  19.216  1.00  1.00
ATOM    893  N   TYR B 224       5.375   0.325  20.461  1.00  1.00
ATOM    894  CA  TYR B 224       6.116   0.751  21.642  1.00  1.00
ATOM    895  C   TYR B 224       7.374  -0.086  21.835  1.00  1.00
ATOM    896  O   TYR B 224       7.405  -1.266  21.485  1.00  1.00
ATOM    897  N   HIS B 225       8.385   0.541  22.339  1.00  1.00
ATOM    898  CA  HIS B 225       9.584  -0.074  22.895  1.00  1.00
ATOM    899  C   HIS B 225       9.753   0.279  24.367  1.00  1.00
ATOM    900  O   HIS B 225       9.580   1.431  24.763  1.00  1.00
ATOM    901  N   HIS B 226       9.849  -0.631  25.247  1.00  1.00
ATOM    902  CA  HIS B 226       9.974  -0.354  26.673  1.00  1.00
ATOM    903  C   HIS B 226      11.255  -0.953  27.241  1.00  1.00
ATOM    904  O   HIS B 226      11.693  -2.022  26.815  1.00  1.00
ATOM    905  N   GLN B 227      11.714  -0.420  28.281  1.00  1.00
ATOM    906  CA  GLN B 227      12.879  -0.772  29.085  1.00  1.00
ATOM    907  C   GLN B 227      12.599  -0.588  30.571  1.00  1.00
ATOM    908  O   GLN B 227      12.097   0.454  30.994  1.00  1.00
ATOM    909  N   ASN B 228      12.501  -1.635  31.324  1.00  1.00
ATOM    910  CA  ASN B 228      12.282  -1.591  32.765  1.00  1.00
ATOM    911  C   ASN B 228      13.088  -2.670  33.478  1.00  1.00
ATOM    912  O   ASN B 228      13.432  -3.693  32.887  1.00  1.00
ATOM    913  N   GLU B 229      13.062  -2.753  34.748  1.00  1.00
ATOM    914  CA  GLU B 229      13.781  -3.761  35.517  1.00  1.00
ATOM    915  C   GLU B 229      13.508  -5.161  34.980  1.00  1.00
ATOM    916  O   GLU B 229      14.404  -6.004  34.935  1.00  1.00
ATOM    917  N   GLN B 230      12.465  -5.531  34.550  1.00  1.00
ATOM    918  CA  GLN B 230      12.047  -6.825  34.024  1.00  1.00
ATOM    919  C   GLN B 230      12.483  -6.998  32.575  1.00  1.00
ATOM    920  O   GLN B 230      12.727  -8.115  32.119  1.00  1.00
ATOM    921  N   GLY B 231      13.137  -6.260  31.938  1.00  1.00
ATOM    922  CA  GLY B 231      13.664  -6.467  30.594  1.00  1.00
ATOM    923  C   GLY B 231      13.330  -5.292  29.684  1.00  1.00
ATOM    924  O   GLY B 231      12.789  -4.282  30.133  1.00  1.00
ATOM    925  N   SER B 232      13.562  -5.656  28.308  1.00  1.00
ATOM    926  CA  SER B 232      13.117  -4.751  27.254  1.00  1.00
ATOM    927  C   SER B 232      12.552  -5.522  26.068  1.00  1.00
ATOM    928  O   SER B 232      13.023  -6.612  25.743  1.00  1.00
ATOM    929  N   GLY B 233      11.622  -4.917  25.381  1.00  1.00
ATOM    930  CA  GLY B 233      11.004  -5.548  24.221  1.00  1.00
ATOM    931  C   GLY B 233      10.345  -4.514  23.317  1.00  1.00
ATOM    932  O   GLY B 233      10.076  -3.389  23.738  1.00  1.00
ATOM    933  N   TYR B 234       9.741  -5.025  22.246  1.00  1.00
ATOM    934  CA  TYR B 234       8.853  -4.276  21.365  1.00  1.00
ATOM    935  C   TYR B 234       7.451  -4.874  21.358  1.00  1.00
ATOM    936  O   TYR B 234       7.284  -6.089  21.454  1.00  1.00
ATOM    937  N   ALA B 235       6.479  -3.980  21.051  1.00  1.00
ATOM    938  CA  ALA B 235       5.072  -4.348  20.945  1.00  1.00
ATOM    939  C   ALA B 235       4.311  -3.367  20.062  1.00  1.00
ATOM    940  O   ALA B 235       4.486  -2.154  20.172  1.00  1.00
ATOM    941  N   ALA B 236       3.685  -3.863  18.957  1.00  1.00
ATOM    942  CA  ALA B 236       2.864  -2.994  18.122  1.00  1.00
ATOM    943  C   ALA B 236       1.596  -2.566  18.851  1.00  1.00
ATOM    944  O   ALA B 236       0.955  -3.372  19.525  1.00  1.00
ATOM    945  N   ASP B 237       1.191  -1.233  18.605  1.00  1.00
ATOM    946  CA  ASP B 237      -0.152  -0.847  19.023  1.00  1.00
ATOM    947  C   ASP B 237      -1.208  -1.439  18.098  1.00  1.00
ATOM    948  O   ASP B 237      -1.207  -1.182  16.894  1.00  1.00
ATOM    949  N   GLN B 238      -1.964  -2.442  18.660  1.00  1.00
ATOM    950  CA  GLN B 238      -2.846  -3.257  17.832  1.00  1.00
ATOM    951  C   GLN B 238      -4.010  -2.435  17.293  1.00  1.00
ATOM    952  O   GLN B 238      -4.413  -2.594  16.141  1.00  1.00
ATOM    953  N   LYS B 239      -4.564  -1.507  18.011  1.00  1.00
ATOM    954  CA  LYS B 239      -5.729  -0.726  17.614  1.00  1.00
ATOM    955  C   LYS B 239      -5.404   0.190  16.441  1.00  1.00
ATOM    956  O   LYS B 239      -6.193   0.320  15.505  1.00  1.00
ATOM    957  N   SER B 240      -4.304   0.948  16.517  1.00  1.00
ATOM    958  CA  SER B 240      -3.927   1.871  15.453  1.00  1.00
ATOM    959  C   SER B 240      -3.414   1.121  14.230  1.00  1.00
ATOM    960  O   SER B 240      -3.675   1.516  13.093  1.00  1.00
ATOM    961  N   THR B 241      -2.760  -0.026  14.448  1.00  1.00
ATOM    962  CA  THR B 241      -2.278  -0.852  13.348  1.00  1.00
ATOM    963  C   THR B 241      -3.436  -1.446  12.556  1.00  1.00
ATOM    964  O   THR B 241      -3.414  -1.466  11.325  1.00  1.00
ATOM    965  N   GLN B 242      -4.460  -1.970  13.325  1.00  1.00
ATOM    966  CA  GLN B 242      -5.620  -2.598  12.705  1.00  1.00
ATOM    967  C   GLN B 242      -6.486  -1.569  11.989  1.00  1.00
ATOM    968  O   GLN B 242      -6.985  -1.819  10.891  1.00  1.00
ATOM    969  N   ASN B 243      -6.692  -0.402  12.571  1.00  1.00
ATOM    970  CA  ASN B 243      -7.461   0.672  11.954  1.00  1.00
ATOM    971  C   ASN B 243      -6.775   1.187  10.695  1.00  1.00
ATOM    972  O   ASN B 243      -7.432   1.487   9.698  1.00  1.00
ATOM    973  N   ALA B 244      -5.443   1.263  10.706  1.00  1.00
ATOM    974  CA  ALA B 244      -4.669   1.736   9.564  1.00  1.00
ATOM    975  C   ALA B 244      -4.678   0.717   8.432  1.00  1.00
ATOM    976  O   ALA B 244      -4.776   1.079   7.259  1.00  1.00
ATOM    977  N   ILE B 245      -4.536  -0.564   8.765  1.00  1.00
ATOM    978  CA  ILE B 245      -4.640  -1.612   7.757  1.00  1.00
ATOM    979  C   ILE B 245      -6.016  -1.612   7.103  1.00  1.00
ATOM    980  O   ILE B 245      -6.136  -1.772   5.888  1.00  1.00
ATOM    981  N   ASN B 246      -7.055  -1.404   7.934  1.00  1.00
ATOM    982  CA  ASN B 246      -8.418  -1.305   7.428  1.00  1.00
ATOM    983  C   ASN B 246      -8.558  -0.152   6.442  1.00  1.00
ATOM    984  O   ASN B 246      -9.206  -0.286   5.404  1.00  1.00
ATOM    985  N   GLY B 247      -7.978   0.992   6.782  1.00  1.00
ATOM    986  CA  GLY B 247      -8.069   2.209   5.983  1.00  1.00
ATOM    987  C   GLY B 247      -7.307   2.064   4.672  1.00  1.00
ATOM    988  O   GLY B 247      -7.785   2.481   3.617  1.00  1.00
ATOM    989  N   ILE B 248      -6.031   1.613   4.751  1.00  1.00
ATOM    990  CA  ILE B 248      -5.164   1.490   3.585  1.00  1.00
ATOM    991  C   ILE B 248      -5.732   0.498   2.578  1.00  1.00
ATOM    992  O   ILE B 248      -5.706   0.740   1.372  1.00  1.00
ATOM    993  N   THR B 249      -6.243  -0.632   3.063  1.00  1.00
ATOM    994  CA  THR B 249      -6.802  -1.659   2.191  1.00  1.00
ATOM    995  C   THR B 249      -8.104  -1.191   1.555  1.00  1.00
ATOM    996  O   THR B 249      -8.360  -1.452   0.379  1.00  1.00
ATOM    997  N   ASN B 250      -8.907  -0.432   2.291  1.00  1.00
ATOM    998  CA  ASN B 250     -10.108   0.182   1.737  1.00  1.00
ATOM    999  C   ASN B 250      -9.762   1.157   0.619  1.00  1.00
ATOM   1000  O   ASN B 250     -10.459   1.228  -0.393  1.00  1.00
ATOM   1001  N   LYS B 251      -8.619   1.882   0.824  1.00  1.00
ATOM   1002  CA  LYS B 251      -8.126   2.831  -0.167  1.00  1.00
ATOM   1003  C   LYS B 251      -7.721   2.123  -1.453  1.00  1.00
ATOM   1004  O   LYS B 251      -7.994   2.606  -2.552  1.00  1.00
ATOM   1005  N   VAL B 252      -7.009   0.975  -1.311  1.00  1.00
ATOM   1006  CA  VAL B 252      -6.620   0.169  -2.463  1.00  1.00
ATOM   1007  C   VAL B 252      -7.842  -0.331  -3.222  1.00  1.00
ATOM   1008  O   VAL B 252      -7.876  -0.301  -4.453  1.00  1.00
ATOM   1009  N   ASN B 253      -8.835  -0.833  -2.475  1.00  1.00
ATOM   1010  CA  ASN B 253     -10.076  -1.335  -3.052  1.00  1.00
ATOM   1011  C   ASN B 253     -10.814  -0.240  -3.811  1.00  1.00
ATOM   1012  O   ASN B 253     -11.351  -0.475  -4.894  1.00  1.00
ATOM   1013  N   THR B 254     -10.894   0.977  -3.214  1.00  1.00
ATOM   1014  CA  THR B 254     -11.544   2.126  -3.832  1.00  1.00
ATOM   1015  C   THR B 254     -10.874   2.495  -5.150  1.00  1.00
ATOM   1016  O   THR B 254     -11.546   2.819  -6.129  1.00  1.00
ATOM   1017  N   VAL B 255      -9.546   2.613  -5.136  1.00  1.00
ATOM   1018  CA  VAL B 255      -8.768   2.897  -6.335  1.00  1.00
ATOM   1019  C   VAL B 255      -9.009   1.847  -7.411  1.00  1.00
ATOM   1020  O   VAL B 255      -9.145   2.172  -8.591  1.00  1.00
ATOM   1021  N   ILE B 256      -8.938   0.592  -7.055  1.00  1.00
ATOM   1022  CA  ILE B 256      -9.158  -0.514  -7.980  1.00  1.00
ATOM   1023  C   ILE B 256     -10.586  -0.512  -8.511  1.00  1.00
ATOM   1024  O   ILE B 256     -10.818  -0.750  -9.696  1.00  1.00
ATOM   1025  N   GLU B 257     -11.549  -0.277  -7.720  1.00  1.00
ATOM   1026  CA  GLU B 257     -12.971  -0.284  -8.041  1.00  1.00
ATOM   1027  C   GLU B 257     -13.293   0.716  -9.144  1.00  1.00
ATOM   1028  O   GLU B 257     -14.115   0.446 -10.019  1.00  1.00
ATOM   1029  N   LYS B 258     -12.687   1.834  -9.228  1.00  1.00
ATOM   1030  CA  LYS B 258     -13.012   2.915 -10.151  1.00  1.00
ATOM   1031  C   LYS B 258     -12.436   2.649 -11.536  1.00  1.00
ATOM   1032  O   LYS B 258     -13.050   2.983 -12.549  1.00  1.00
ATOM   1033  N   MET B 259     -11.365   1.995 -11.656  1.00  1.00
ATOM   1034  CA  MET B 259     -10.808   1.591 -12.942  1.00  1.00
ATOM   1035  C   MET B 259      -9.907   0.372 -12.793  1.00  1.00
ATOM   1036  O   MET B 259      -8.925   0.401 -12.052  1.00  1.00
ATOM   1037  N   ASN B 260     -10.472  -0.779 -13.478  1.00  1.00
ATOM   1038  CA  ASN B 260      -9.731  -2.029 -13.359  1.00  1.00
ATOM   1039  C   ASN B 260     -10.116  -3.005 -14.463  1.00  1.00
ATOM   1040  O   ASN B 260      -9.347  -3.902 -14.808  1.00  1.00
ATOM   1041  N   ILE B 261     -10.557  -2.714 -15.547  1.00  1.00
ATOM   1042  CA  ILE B 261     -10.957  -3.635 -16.605  1.00  1.00
ATOM   1043  C   ILE B 261     -11.334  -2.883 -17.875  1.00  1.00
ATOM   1044  O   ILE B 261     -11.839  -1.762 -17.818  1.00  1.00
ATOM   1045  N   GLN B 262     -10.982  -3.463 -18.971  1.00  1.00
ATOM   1046  CA  GLN B 262     -11.399  -3.101 -20.320  1.00  1.00
ATOM   1047  C   GLN B 262     -11.941  -4.309 -21.072  1.00  1.00
ATOM   1048  O   GLN B 262     -11.415  -5.415 -20.951  1.00  1.00
ATOM   1049  N   PHE B 263     -13.104  -4.213 -21.617  1.00  1.00
ATOM   1050  CA  PHE B 263     -13.627  -5.291 -22.448  1.00  1.00
ATOM   1051  C   PHE B 263     -12.927  -5.333 -23.800  1.00  1.00
ATOM   1052  O   PHE B 263     -12.505  -4.302 -24.324  1.00  1.00
ATOM   1053  N   THR B 264     -13.173  -6.227 -24.642  1.00  1.00
ATOM   1054  CA  THR B 264     -12.613  -6.362 -25.981  1.00  1.00
ATOM   1055  C   THR B 264     -12.539  -5.013 -26.685  1.00  1.00
ATOM   1056  O   THR B 264     -13.516  -4.265 -26.717  1.00  1.00
ATOM   1057  N   ALA B 265     -11.309  -4.737 -27.144  1.00  1.00
ATOM   1058  CA  ALA B 265     -10.913  -3.577 -27.933  1.00  1.00
ATOM   1059  C   ALA B 265      -9.991  -3.978 -29.078  1.00  1.00
ATOM   1060  O   ALA B 265      -8.997  -4.674 -28.873  1.00  1.00
ATOM   1061  N   VAL B 266     -10.467  -3.997 -30.261  1.00  1.00
ATOM   1062  CA  VAL B 266      -9.735  -4.437 -31.443  1.00  1.00
ATOM   1063  C   VAL B 266      -9.616  -3.315 -32.466  1.00  1.00
ATOM   1064  O   VAL B 266     -10.529  -2.505 -32.622  1.00  1.00
ATOM   1065  N   GLY B 267      -8.662  -3.215 -33.200  1.00  1.00
ATOM   1066  CA  GLY B 267      -8.481  -2.284 -34.308  1.00  1.00
ATOM   1067  C   GLY B 267      -9.666  -2.327 -35.263  1.00  1.00
ATOM   1068  O   GLY B 267     -10.216  -3.393 -35.538  1.00  1.00
ATOM   1069  N   LYS B 268      -9.780  -1.203 -36.043  1.00  1.00
ATOM   1070  CA  LYS B 268     -10.735  -1.130 -37.142  1.00  1.00
ATOM   1071  C   LYS B 268     -10.032  -1.227 -38.490  1.00  1.00
ATOM   1072  O   LYS B 268      -9.020  -0.566 -38.722  1.00  1.00
ATOM   1073  N   LEU B 269      -9.589  10.540 -37.277  1.00  1.00
ATOM   1074  CA  LEU B 269     -10.670  10.639 -36.303  1.00  1.00
ATOM   1075  C   LEU B 269     -10.658   9.455 -35.343  1.00  1.00
ATOM   1076  O   LEU B 269     -10.908   9.610 -34.148  1.00  1.00
ATOM   1077  N   ASN B 270     -10.561   8.233 -35.858  1.00  1.00
ATOM   1078  CA  ASN B 270     -10.462   7.043 -35.023  1.00  1.00
ATOM   1079  C   ASN B 270      -9.168   7.040 -34.219  1.00  1.00
ATOM   1080  O   ASN B 270      -9.148   6.627 -33.059  1.00  1.00
ATOM   1081  N   LYS B 271      -8.060   7.361 -34.834  1.00  1.00
ATOM   1082  CA  LYS B 271      -6.780   7.408 -34.138  1.00  1.00
ATOM   1083  C   LYS B 271      -6.763   8.510 -33.087  1.00  1.00
ATOM   1084  O   LYS B 271      -6.170   8.355 -32.019  1.00  1.00
ATOM   1085  N   LYS B 272      -7.395   9.681 -33.387  1.00  1.00
ATOM   1086  CA  LYS B 272      -7.489  10.783 -32.437  1.00  1.00
ATOM   1087  C   LYS B 272      -8.263  10.372 -31.191  1.00  1.00
ATOM   1088  O   LYS B 272      -7.908  10.751 -30.075  1.00  1.00
ATOM   1089  N   VAL B 273      -9.394   9.619 -31.385  1.00  1.00
ATOM   1090  CA  VAL B 273     -10.195   9.131 -30.269  1.00  1.00
ATOM   1091  C   VAL B 273      -9.399   8.163 -29.403  1.00  1.00
ATOM   1092  O   VAL B 273      -9.483   8.201 -28.175  1.00  1.00
ATOM   1093  N   ASP B 274      -8.762   7.150 -30.061  1.00  1.00
ATOM   1094  CA  ASP B 274      -7.969   6.169 -29.331  1.00  1.00
ATOM   1095  C   ASP B 274      -6.807   6.831 -28.603  1.00  1.00
ATOM   1096  O   ASP B 274      -6.499   6.486 -27.462  1.00  1.00
ATOM   1097  N   ASP B 275      -6.055   7.670 -29.209  1.00  1.00
ATOM   1098  CA  ASP B 275      -4.892   8.319 -28.616  1.00  1.00
ATOM   1099  C   ASP B 275      -5.305   9.286 -27.513  1.00  1.00
ATOM   1100  O   ASP B 275      -4.602   9.440 -26.514  1.00  1.00
ATOM   1101  N   GLY B 276      -6.451   9.927 -27.626  1.00  1.00
ATOM   1102  CA  GLY B 276      -6.919  10.894 -26.641  1.00  1.00
ATOM   1103  C   GLY B 276      -7.419  10.198 -25.381  1.00  1.00
ATOM   1104  O   GLY B 276      -7.226  10.691 -24.270  1.00  1.00
ATOM   1105  N   PHE B 277      -8.139   9.100 -25.493  1.00  1.00
ATOM   1106  CA  PHE B 277      -8.573   8.316 -24.344  1.00  1.00
ATOM   1107  C   PHE B 277      -7.383   7.715 -23.606  1.00  1.00
ATOM   1108  O   PHE B 277      -7.368   7.656 -22.377  1.00  1.00
ATOM   1109  N   LEU B 278      -6.415   7.215 -24.388  1.00  1.00
ATOM   1110  CA  LEU B 278      -5.195   6.647 -23.826  1.00  1.00
ATOM   1111  C   LEU B 278      -4.401   7.698 -23.058  1.00  1.00
ATOM   1112  O   LEU B 278      -3.826   7.411 -22.008  1.00  1.00
ATOM   1113  N   ASP B 279      -4.308   8.920 -23.601  1.00  1.00
ATOM   1114  CA  ASP B 279      -3.613  10.012 -22.930  1.00  1.00
ATOM   1115  C   ASP B 279      -4.260  10.335 -21.590  1.00  1.00
ATOM   1116  O   ASP B 279      -3.571  10.608 -20.607  1.00  1.00
ATOM   1117  N   ILE B 280      -5.606  10.357 -21.557  1.00  1.00
ATOM   1118  CA  ILE B 280      -6.363  10.705 -20.360  1.00  1.00
ATOM   1119  C   ILE B 280      -6.223   9.630 -19.290  1.00  1.00
ATOM   1120  O   ILE B 280      -6.084   9.935 -18.105  1.00  1.00
ATOM   1121  N   TRP B 281      -6.365   8.345 -19.681  1.00  1.00
ATOM   1122  CA  TRP B 281      -6.301   7.244 -18.727  1.00  1.00
ATOM   1123  C   TRP B 281      -4.889   7.067 -18.183  1.00  1.00
ATOM   1124  O   TRP B 281      -4.702   6.741 -17.011  1.00  1.00
ATOM   1125  N   THR B 282      -3.890   7.249 -18.990  1.00  1.00
ATOM   1126  CA  THR B 282      -2.504   7.208 -18.539  1.00  1.00
ATOM   1127  C   THR B 282      -2.235   8.275 -17.486  1.00  1.00
ATOM   1128  O   THR B 282      -1.537   8.028 -16.502  1.00  1.00
ATOM   1129  N   TYR B 283      -2.748   9.520 -17.789  1.00  1.00
ATOM   1130  CA  TYR B 283      -2.607  10.640 -16.866  1.00  1.00
ATOM   1131  C   TYR B 283      -3.335  10.367 -15.556  1.00  1.00
ATOM   1132  O   TYR B 283      -2.827  10.674 -14.477  1.00  1.00
ATOM   1133  N   ASN B 284      -4.553   9.878 -15.646  1.00  1.00
ATOM   1134  CA  ASN B 284      -5.412   9.607 -14.499  1.00  1.00
ATOM   1135  C   ASN B 284      -4.800   8.550 -13.589  1.00  1.00
ATOM   1136  O   ASN B 284      -4.862   8.660 -12.365  1.00  1.00
ATOM   1137  N   ALA B 285      -4.327   7.459 -14.167  1.00  1.00
ATOM   1138  CA  ALA B 285      -3.748   6.355 -13.411  1.00  1.00
ATOM   1139  C   ALA B 285      -2.495   6.796 -12.664  1.00  1.00
ATOM   1140  O   ALA B 285      -2.286   6.424 -11.510  1.00  1.00
ATOM   1141  N   GLU B 286      -1.591   7.444 -13.351  1.00  1.00
ATOM   1142  CA  GLU B 286      -0.329   7.867 -12.758  1.00  1.00
ATOM   1143  C   GLU B 286      -0.554   8.908 -11.668  1.00  1.00
ATOM   1144  O   GLU B 286       0.095   8.877 -10.623  1.00  1.00
ATOM   1145  N   LEU B 287      -1.397   9.874 -11.890  1.00  1.00
ATOM   1146  CA  LEU B 287      -1.660  10.952 -10.945  1.00  1.00
ATOM   1147  C   LEU B 287      -2.416  10.442  -9.722  1.00  1.00
ATOM   1148  O   LEU B 287      -2.180  10.894  -8.602  1.00  1.00
ATOM   1149  N   LEU B 288      -3.378   9.571  -9.906  1.00  1.00
ATOM   1150  CA  LEU B 288      -4.107   8.963  -8.799  1.00  1.00
ATOM   1151  C   LEU B 288      -3.159   8.250  -7.840  1.00  1.00
ATOM   1152  O   LEU B 288      -3.332   8.310  -6.623  1.00  1.00
ATOM   1153  N   VAL B 289      -2.200   7.512  -8.412  1.00  1.00
ATOM   1154  CA  VAL B 289      -1.231   6.777  -7.608  1.00  1.00
ATOM   1155  C   VAL B 289      -0.299   7.726  -6.866  1.00  1.00
ATOM   1156  O   VAL B 289       0.020   7.511  -5.696  1.00  1.00
ATOM   1157  N   LEU B 290       0.197   8.744  -7.580  1.00  1.00
ATOM   1158  CA  LEU B 290       1.102   9.722  -6.989  1.00  1.00
ATOM   1159  C   LEU B 290       0.430  10.477  -5.848  1.00  1.00
ATOM   1160  O   LEU B 290       1.045  10.734  -4.813  1.00  1.00
ATOM   1161  N   LEU B 291      -0.771  10.927  -6.043  1.00  1.00
ATOM   1162  CA  LEU B 291      -1.509  11.667  -5.027  1.00  1.00
ATOM   1163  C   LEU B 291      -1.830  10.784  -3.826  1.00  1.00
ATOM   1164  O   LEU B 291      -1.759  11.228  -2.680  1.00  1.00
ATOM   1165  N   GLU B 292      -2.329   9.562  -4.090  1.00  1.00
ATOM   1166  CA  GLU B 292      -2.671   8.638  -3.016  1.00  1.00
ATOM   1167  C   GLU B 292      -1.432   8.215  -2.238  1.00  1.00
ATOM   1168  O   GLU B 292      -1.480   8.048  -1.019  1.00  1.00
ATOM   1169  N   ASN B 293      -0.310   8.073  -2.897  1.00  1.00
ATOM   1170  CA  ASN B 293       0.948   7.719  -2.251  1.00  1.00
ATOM   1171  C   ASN B 293       1.363   8.777  -1.237  1.00  1.00
ATOM   1172  O   ASN B 293       1.851   8.454  -0.154  1.00  1.00
ATOM   1173  N   GLU B 294       1.286  10.041  -1.633  1.00  1.00
ATOM   1174  CA  GLU B 294       1.587  11.151  -0.737  1.00  1.00
ATOM   1175  C   GLU B 294       0.674  11.137   0.483  1.00  1.00
ATOM   1176  O   GLU B 294       1.114  11.399   1.602  1.00  1.00
ATOM   1177  N   ARG B 295      -0.606  10.885   0.268  1.00  1.00
ATOM   1178  CA  ARG B 295      -1.602  10.856   1.332  1.00  1.00
ATOM   1179  C   ARG B 295      -1.366   9.685   2.277  1.00  1.00
ATOM   1180  O   ARG B 295      -1.557   9.803   3.487  1.00  1.00
ATOM   1181  N   THR B 296      -0.993   8.528   1.745  1.00  1.00
ATOM   1182  CA  THR B 296      -0.729   7.325   2.525  1.00  1.00
ATOM   1183  C   THR B 296       0.428   7.538   3.492  1.00  1.00
ATOM   1184  O   THR B 296       0.382   7.092   4.638  1.00  1.00
ATOM   1185  N   LEU B 297       1.522   8.100   2.992  1.00  1.00
ATOM   1186  CA  LEU B 297       2.683   8.379   3.828  1.00  1.00
ATOM   1187  C   LEU B 297       2.345   9.385   4.923  1.00  1.00
ATOM   1188  O   LEU B 297       2.786   9.247   6.065  1.00  1.00
ATOM   1189  N   ASP B 298       1.573  10.392   4.570  1.00  1.00
ATOM   1190  CA  ASP B 298       1.155  11.394   5.543  1.00  1.00
ATOM   1191  C   ASP B 298       0.241  10.787   6.600  1.00  1.00
ATOM   1192  O   ASP B 298       0.326  11.132   7.779  1.00  1.00
ATOM   1193  N   PHE B 299      -0.623   9.834   6.169  1.00  1.00
ATOM   1194  CA  PHE B 299      -1.538   9.126   7.057  1.00  1.00
ATOM   1195  C   PHE B 299      -0.779   8.363   8.135  1.00  1.00
ATOM   1196  O   PHE B 299      -1.199   8.322   9.292  1.00  1.00
ATOM   1197  N   HIS B 300       0.258   7.630   7.720  1.00  1.00
ATOM   1198  CA  HIS B 300       1.104   6.897   8.654  1.00  1.00
ATOM   1199  C   HIS B 300       1.798   7.842   9.627  1.00  1.00
ATOM   1200  O   HIS B 300       1.905   7.551  10.819  1.00  1.00
ATOM   1201  N   ASP B 301       2.358   8.963   9.068  1.00  1.00
ATOM   1202  CA  ASP B 301       2.995   9.973   9.906  1.00  1.00
ATOM   1203  C   ASP B 301       2.035  10.493  10.968  1.00  1.00
ATOM   1204  O   ASP B 301       2.421  10.699  12.119  1.00  1.00
ATOM   1205  N   SER B 302       0.794  10.732  10.592  1.00  1.00
ATOM   1206  CA  SER B 302      -0.250  11.229  11.480  1.00  1.00
ATOM   1207  C   SER B 302      -0.543  10.234  12.596  1.00  1.00
ATOM   1208  O   SER B 302      -0.769  10.621  13.743  1.00  1.00
ATOM   1209  N   ASN B 303      -0.666   8.953  12.256  1.00  1.00
ATOM   1210  CA  ASN B 303      -0.959   7.888  13.207  1.00  1.00
ATOM   1211  C   ASN B 303       0.124   7.787  14.273  1.00  1.00
ATOM   1212  O   ASN B 303      -0.167   7.561  15.448  1.00  1.00
ATOM   1213  N   VAL B 304       1.392   7.895  13.831  1.00  1.00
ATOM   1214  CA  VAL B 304       2.513   7.879  14.764  1.00  1.00
ATOM   1215  C   VAL B 304       2.461   9.073  15.707  1.00  1.00
ATOM   1216  O   VAL B 304       2.705   8.940  16.907  1.00  1.00
ATOM   1217  N   LYS B 305       2.222  10.250  15.129  1.00  1.00
ATOM   1218  CA  LYS B 305       2.141  11.497  15.880  1.00  1.00
ATOM   1219  C   LYS B 305       1.036  11.438  16.927  1.00  1.00
ATOM   1220  O   LYS B 305       1.205  11.916  18.049  1.00  1.00
ATOM   1221  N   ASN B 306      -0.140  10.897  16.525  1.00  1.00
ATOM   1222  CA  ASN B 306      -1.293  10.788  17.412  1.00  1.00
ATOM   1223  C   ASN B 306      -1.027   9.803  18.543  1.00  1.00
ATOM   1224  O   ASN B 306      -1.458  10.014  19.676  1.00  1.00
ATOM   1225  N   LEU B 307      -0.417   8.669  18.264  1.00  1.00
ATOM   1226  CA  LEU B 307      -0.042   7.679  19.266  1.00  1.00
ATOM   1227  C   LEU B 307       0.919   8.269  20.292  1.00  1.00
ATOM   1228  O   LEU B 307       0.804   8.004  21.488  1.00  1.00
ATOM   1229  N   TYR B 308       1.831   9.082  19.809  1.00  1.00
ATOM   1230  CA  TYR B 308       2.798   9.751  20.671  1.00  1.00
ATOM   1231  C   TYR B 308       2.116  10.762  21.584  1.00  1.00
ATOM   1232  O   TYR B 308       2.451  10.872  22.764  1.00  1.00
ATOM   1233  N   GLU B 309       1.286  11.625  21.003  1.00  1.00
ATOM   1234  CA  GLU B 309       0.544  12.629  21.755  1.00  1.00
ATOM   1235  C   GLU B 309      -0.390  11.980  22.768  1.00  1.00
ATOM   1236  O   GLU B 309      -0.568  12.486  23.876  1.00  1.00
ATOM   1237  N   LYS B 310      -0.974  10.858  22.449  1.00  1.00
ATOM   1238  CA  LYS B 310      -1.850  10.100  23.335  1.00  1.00
ATOM   1239  C   LYS B 310      -1.111   9.656  24.591  1.00  1.00
ATOM   1240  O   LYS B 310      -1.664   9.686  25.691  1.00  1.00
ATOM   1241  N   VAL B 311       0.073   9.031  24.416  1.00  1.00
ATOM   1242  CA  VAL B 311       0.904   8.623  25.541  1.00  1.00
ATOM   1243  C   VAL B 311       1.353   9.827  26.360  1.00  1.00
ATOM   1244  O   VAL B 311       1.360   9.786  27.590  1.00  1.00
ATOM   1245  N   LYS B 312       1.734  10.896  25.643  1.00  1.00
ATOM   1246  CA  LYS B 312       2.196  12.106  26.312  1.00  1.00
ATOM   1247  C   LYS B 312       1.127  12.663  27.243  1.00  1.00
ATOM   1248  O   LYS B 312       1.425  13.102  28.354  1.00  1.00
ATOM   1249  N   SER B 313      -0.123  12.666  26.809  1.00  1.00
ATOM   1250  CA  SER B 313      -1.238  13.213  27.573  1.00  1.00
ATOM   1251  C   SER B 313      -1.608  12.303  28.737  1.00  1.00
ATOM   1252  O   SER B 313      -2.016  12.772  29.799  1.00  1.00
ATOM   1253  N   GLN B 314      -1.377  11.015  28.657  1.00  1.00
ATOM   1254  CA  GLN B 314      -1.634  10.094  29.757  1.00  1.00
ATOM   1255  C   GLN B 314      -0.621  10.279  30.880  1.00  1.00
ATOM   1256  O   GLN B 314      -0.966  10.201  32.059  1.00  1.00
ATOM   1257  N   LEU B 315       0.670  10.327  30.539  1.00  1.00
ATOM   1258  CA  LEU B 315       1.752  10.409  31.513  1.00  1.00
ATOM   1259  C   LEU B 315       1.858  11.811  32.102  1.00  1.00
ATOM   1260  O   LEU B 315       2.167  11.977  33.282  1.00  1.00
ATOM   1261  N   LYS B 316       1.443  12.781  31.596  1.00  1.00
ATOM   1262  CA  LYS B 316       1.585  14.145  32.089  1.00  1.00
ATOM   1263  C   LYS B 316       3.005  14.411  32.573  1.00  1.00
ATOM   1264  O   LYS B 316       3.863  14.841  31.803  1.00  1.00
ATOM   1265  N   ASN B 317       3.205  14.776  33.828  1.00  1.00
ATOM   1266  CA  ASN B 317       4.502  15.092  34.414  1.00  1.00
ATOM   1267  C   ASN B 317       5.046  13.916  35.215  1.00  1.00
ATOM   1268  O   ASN B 317       6.208  13.914  35.621  1.00  1.00
ATOM   1269  N   ASN B 318       4.426  12.764  35.189  1.00  1.00
ATOM   1270  CA  ASN B 318       4.937  11.529  35.773  1.00  1.00
ATOM   1271  C   ASN B 318       6.052  10.937  34.922  1.00  1.00
ATOM   1272  O   ASN B 318       6.927  10.235  35.429  1.00  1.00
ATOM   1273  N   ALA B 319       6.393  11.503  33.962  1.00  1.00
ATOM   1274  CA  ALA B 319       7.460  11.201  33.014  1.00  1.00
ATOM   1275  C   ALA B 319       7.999  12.471  32.369  1.00  1.00
ATOM   1276  O   ALA B 319       7.260  13.432  32.154  1.00  1.00
ATOM   1277  N   LYS B 320       9.172  12.359  31.791  1.00  1.00
ATOM   1278  CA  LYS B 320       9.831  13.441  31.068  1.00  1.00
ATOM   1279  C   LYS B 320      10.081  13.059  29.614  1.00  1.00
ATOM   1280  O   LYS B 320      10.451  11.924  29.315  1.00  1.00
ATOM   1281  N   GLU B 321       9.728  14.015  28.675  1.00  1.00
ATOM   1282  CA  GLU B 321      10.162  13.787  27.302  1.00  1.00
ATOM   1283  C   GLU B 321      11.677  13.887  27.179  1.00  1.00
ATOM   1284  O   GLU B 321      12.274  14.896  27.553  1.00  1.00
ATOM   1285  N   ILE B 322      12.302  12.775  26.663  1.00  1.00
ATOM   1286  CA  ILE B 322      13.754  12.662  26.586  1.00  1.00
ATOM   1287  C   ILE B 322      14.233  12.699  25.141  1.00  1.00
ATOM   1288  O   ILE B 322      15.377  13.063  24.865  1.00  1.00
ATOM   1289  N   GLY B 323      13.450  12.634  24.225  1.00  1.00
ATOM   1290  CA  GLY B 323      13.900  12.861  22.857  1.00  1.00
ATOM   1291  C   GLY B 323      13.571  11.672  21.964  1.00  1.00
ATOM   1292  O   GLY B 323      13.734  10.520  22.363  1.00  1.00
ATOM   1293  N   ASN B 324      13.354  11.983  20.732  1.00  1.00
ATOM   1294  CA  ASN B 324      13.344  10.872  19.788  1.00  1.00
ATOM   1295  C   ASN B 324      12.084  10.030  19.943  1.00  1.00
ATOM   1296  O   ASN B 324      12.044   8.872  19.525  1.00  1.00
ATOM   1297  N   GLY B 325      11.092  10.460  20.756  1.00  1.00
ATOM   1298  CA  GLY B 325       9.844   9.723  20.907  1.00  1.00
ATOM   1299  C   GLY B 325       9.885   8.814  22.128  1.00  1.00
ATOM   1300  O   GLY B 325       8.924   8.099  22.415  1.00  1.00
ATOM   1301  N   CYS B 326      10.695   9.158  23.078  1.00  1.00
ATOM   1302  CA  CYS B 326      10.900   8.382  24.295  1.00  1.00
ATOM   1303  C   CYS B 326      10.496   9.177  25.530  1.00  1.00
ATOM   1304  O   CYS B 326      10.722  10.385  25.603  1.00  1.00
ATOM   1305  N   PHE B 327       9.846   8.518  26.452  1.00  1.00
ATOM   1306  CA  PHE B 327       9.535   9.019  27.786  1.00  1.00
ATOM   1307  C   PHE B 327      10.314   8.264  28.854  1.00  1.00
ATOM   1308  O   PHE B 327      10.460   7.043  28.783  1.00  1.00
ATOM   1309  N   GLU B 328      10.866   8.994  29.778  1.00  1.00
ATOM   1310  CA  GLU B 328      11.515   8.430  30.955  1.00  1.00
ATOM   1311  C   GLU B 328      10.683   8.664  32.209  1.00  1.00
ATOM   1312  O   GLU B 328      10.273   9.790  32.492  1.00  1.00
ATOM   1313  N   PHE B 329      10.182   7.498  32.809  1.00  1.00
ATOM   1314  CA  PHE B 329       9.311   7.632  33.970  1.00  1.00
ATOM   1315  C   PHE B 329      10.080   8.150  35.179  1.00  1.00
ATOM   1316  O   PHE B 329      11.214   7.741  35.427  1.00  1.00
ATOM   1317  N   TYR B 330       9.295   8.907  36.039  1.00  1.00
ATOM   1318  CA  TYR B 330       9.845   9.349  37.315  1.00  1.00
ATOM   1319  C   TYR B 330       9.545   8.346  38.421  1.00  1.00
ATOM   1320  O   TYR B 330      10.179   8.363  39.476  1.00  1.00
ATOM   1321  N   HIS B 331       8.876   7.349  38.090  1.00  1.00
ATOM   1322  CA  HIS B 331       8.450   6.217  38.904  1.00  1.00
ATOM   1323  C   HIS B 331       8.862   4.895  38.270  1.00  1.00
ATOM   1324  O   HIS B 331       8.923   4.775  37.046  1.00  1.00
ATOM   1325  N   LYS B 332       8.918   3.817  39.057  1.00  1.00
ATOM   1326  CA  LYS B 332       9.056   2.477  38.500  1.00  1.00
ATOM   1327  C   LYS B 332       7.795   2.058  37.754  1.00  1.00
ATOM   1328  O   LYS B 332       6.691   2.131  38.292  1.00  1.00
ATOM   1329  N   CYS B 333       7.896   1.718  36.544  1.00  1.00
ATOM   1330  CA  CYS B 333       6.821   1.258  35.673  1.00  1.00
ATOM   1331  C   CYS B 333       7.083  -0.158  35.176  1.00  1.00
ATOM   1332  O   CYS B 333       7.992  -0.389  34.378  1.00  1.00
ATOM   1333  N   ASP B 334       6.566  -1.149  35.923  1.00  1.00
ATOM   1334  CA  ASP B 334       6.743  -2.548  35.553  1.00  1.00
ATOM   1335  C   ASP B 334       5.941  -2.894  34.306  1.00  1.00
ATOM   1336  O   ASP B 334       4.943  -2.243  33.997  1.00  1.00
ATOM   1337  N   ASN B 335       5.726  -4.140  33.993  1.00  1.00
ATOM   1338  CA  ASN B 335       5.019  -4.581  32.796  1.00  1.00
ATOM   1339  C   ASN B 335       3.518  -4.356  32.929  1.00  1.00
ATOM   1340  O   ASN B 335       2.841  -4.026  31.955  1.00  1.00
ATOM   1341  N   GLU B 336       2.905  -4.461  34.053  1.00  1.00
ATOM   1342  CA  GLU B 336       1.509  -4.091  34.250  1.00  1.00
ATOM   1343  C   GLU B 336       1.289  -2.607  33.984  1.00  1.00
ATOM   1344  O   GLU B 336       0.270  -2.212  33.418  1.00  1.00
ATOM   1345  N   CYS B 337       2.223  -1.763  34.488  1.00  1.00
ATOM   1346  CA  CYS B 337       2.168  -0.326  34.247  1.00  1.00
ATOM   1347  C   CYS B 337       2.345  -0.008  32.768  1.00  1.00
ATOM   1348  O   CYS B 337       1.683   0.879  32.230  1.00  1.00
ATOM   1349  N   MET B 338       3.316  -0.658  32.138  1.00  1.00
ATOM   1350  CA  MET B 338       3.610  -0.457  30.724  1.00  1.00
ATOM   1351  C   MET B 338       2.426  -0.858  29.853  1.00  1.00
ATOM   1352  O   MET B 338       2.104  -0.181  28.877  1.00  1.00
ATOM   1353  N   GLU B 339       1.791  -1.965  30.139  1.00  1.00
ATOM   1354  CA  GLU B 339       0.617  -2.423  29.407  1.00  1.00
ATOM   1355  C   GLU B 339      -0.524  -1.419  29.512  1.00  1.00
ATOM   1356  O   GLU B 339      -1.273  -1.213  28.557  1.00  1.00
ATOM   1357  N   SER B 340      -0.730  -0.809  30.660  1.00  1.00
ATOM   1358  CA  SER B 340      -1.725   0.240  30.853  1.00  1.00
ATOM   1359  C   SER B 340      -1.429   1.448  29.974  1.00  1.00
ATOM   1360  O   SER B 340      -2.343   2.087  29.452  1.00  1.00
ATOM   1361  N   VAL B 341      -0.175   1.828  29.824  1.00  1.00
ATOM   1362  CA  VAL B 341       0.213   2.880  28.891  1.00  1.00
ATOM   1363  C   VAL B 341      -0.106   2.486  27.455  1.00  1.00
ATOM   1364  O   VAL B 341      -0.601   3.298  26.673  1.00  1.00
ATOM   1365  N   ARG B 342       0.190   1.286  27.087  1.00  1.00
ATOM   1366  CA  ARG B 342      -0.027   0.759  25.744  1.00  1.00
ATOM   1367  C   ARG B 342      -1.513   0.612  25.444  1.00  1.00
ATOM   1368  O   ARG B 342      -1.962   0.889  24.331  1.00  1.00
ATOM   1369  N   ASN B 343      -2.366   0.371  26.270  1.00  1.00
ATOM   1370  CA  ASN B 343      -3.793   0.156  26.066  1.00  1.00
ATOM   1371  C   ASN B 343      -4.604   1.358  26.534  1.00  1.00
ATOM   1372  O   ASN B 343      -5.786   1.483  26.216  1.00  1.00
ATOM   1373  N   GLY B 344      -4.044   2.394  26.960  1.00  1.00
ATOM   1374  CA  GLY B 344      -4.656   3.701  27.162  1.00  1.00
ATOM   1375  C   GLY B 344      -5.449   3.744  28.462  1.00  1.00
ATOM   1376  O   GLY B 344      -6.099   4.742  28.772  1.00  1.00
ATOM   1377  N   THR B 345      -4.998   3.138  29.495  1.00  1.00
ATOM   1378  CA  THR B 345      -5.635   3.099  30.806  1.00  1.00
ATOM   1379  C   THR B 345      -4.632   3.390  31.915  1.00  1.00
ATOM   1380  O   THR B 345      -4.980   3.393  33.096  1.00  1.00
ATOM   1381  N   TYR B 346      -3.562   4.128  31.547  1.00  1.00
ATOM   1382  CA  TYR B 346      -2.583   4.542  32.544  1.00  1.00
ATOM   1383  C   TYR B 346      -3.243   5.325  33.672  1.00  1.00
ATOM   1384  O   TYR B 346      -4.006   6.260  33.429  1.00  1.00
ATOM   1385  N   ASP B 347      -2.919   4.950  34.914  1.00  1.00
ATOM   1386  CA  ASP B 347      -3.416   5.639  36.098  1.00  1.00
ATOM   1387  C   ASP B 347      -2.386   6.625  36.635  1.00  1.00
ATOM   1388  O   ASP B 347      -1.417   6.233  37.284  1.00  1.00
ATOM   1389  N   TYR B 348      -2.615   7.987  36.322  1.00  1.00
ATOM   1390  CA  TYR B 348      -1.616   8.981  36.696  1.00  1.00
ATOM   1391  C   TYR B 348      -1.589   9.194  38.204  1.00  1.00
ATOM   1392  O   TYR B 348      -0.522   9.346  38.800  1.00  1.00
ATOM   1393  N   PRO B 349      -2.742   9.324  38.867  1.00  1.00
ATOM   1394  CA  PRO B 349      -2.829   9.552  40.304  1.00  1.00
ATOM   1395  C   PRO B 349      -2.163   8.425  41.082  1.00  1.00
ATOM   1396  O   PRO B 349      -1.544   8.656  42.121  1.00  1.00
ATOM   1397  N   LYS B 350      -2.110   7.250  40.646  1.00  1.00
ATOM   1398  CA  LYS B 350      -1.497   6.085  41.272  1.00  1.00
ATOM   1399  C   LYS B 350       0.002   6.286  41.461  1.00  1.00
ATOM   1400  O   LYS B 350       0.569   5.880  42.475  1.00  1.00
ATOM   1401  N   TYR B 351       0.708   6.874  40.540  1.00  1.00
ATOM   1402  CA  TYR B 351       2.159   7.011  40.598  1.00  1.00
ATOM   1403  C   TYR B 351       2.568   8.467  40.776  1.00  1.00
ATOM   1404  O   TYR B 351       3.710   8.762  41.128  1.00  1.00
ATOM   1405  N   SER B 352       1.696   9.342  40.965  1.00  1.00
ATOM   1406  CA  SER B 352       1.969  10.773  41.013  1.00  1.00
ATOM   1407  C   SER B 352       2.746  11.144  42.270  1.00  1.00
ATOM   1408  O   SER B 352       3.617  12.013  42.239  1.00  1.00
ATOM   1409  N   GLU B 353       2.540  10.565  43.419  1.00  1.00
ATOM   1410  CA  GLU B 353       3.299  10.855  44.629  1.00  1.00
ATOM   1411  C   GLU B 353       4.759  10.450  44.475  1.00  1.00
ATOM   1412  O   GLU B 353       5.661  11.157  44.924  1.00  1.00
ATOM   1413  N   GLU B 354       4.996   9.198  44.005  1.00  1.00
ATOM   1414  CA  GLU B 354       6.358   8.717  43.807  1.00  1.00
ATOM   1415  C   GLU B 354       7.089   9.549  42.761  1.00  1.00
ATOM   1416  O   GLU B 354       8.287   9.805  42.884  1.00  1.00
ATOM   1417  N   SER B 355       6.367   9.870  41.665  1.00  1.00
ATOM   1418  CA  SER B 355       6.937  10.697  40.609  1.00  1.00
ATOM   1419  C   SER B 355       7.373  12.054  41.146  1.00  1.00
ATOM   1420  O   SER B 355       8.407  12.587  40.745  1.00  1.00
ATOM   1421  N   LYS B 356       6.445  12.707  41.896  1.00  1.00
ATOM   1422  CA  LYS B 356       6.706  14.016  42.481  1.00  1.00
ATOM   1423  C   LYS B 356       7.984  14.004  43.310  1.00  1.00
ATOM   1424  O   LYS B 356       8.756  14.963  43.293  1.00  1.00
ATOM   1425  N   LEU B 357       8.158  12.985  44.160  1.00  1.00
ATOM   1426  CA  LEU B 357       9.350  12.852  44.988  1.00  1.00
ATOM   1427  C   LEU B 357      10.604  12.712  44.132  1.00  1.00
ATOM   1428  O   LEU B 357      11.668  13.221  44.484  1.00  1.00
ATOM   1429  N   ASN B 358      10.552  12.140  42.977  1.00  1.00
ATOM   1430  CA  ASN B 358      11.720  11.841  42.157  1.00  1.00
ATOM   1431  C   ASN B 358      12.127  13.046  41.318  1.00  1.00
ATOM   1432  O   ASN B 358      13.305  13.230  41.010  1.00  1.00
ATOM   1433  N   ARG B 359      11.238  13.693  40.636  1.00  1.00
ATOM   1434  CA  ARG B 359      11.591  14.862  39.841  1.00  1.00
ATOM   1435  C   ARG B 359      11.867  16.069  40.729  1.00  1.00
ATOM   1436  O   ARG B 359      11.146  16.318  41.695  1.00  1.00
