# Supplementary material for: ProteinDJ: A high‐performance and modular protein design pipeline
Source: Protein Sci. 2026 Jan 21;35(2):e70464. doi: 10.1002/pro.70464 (PMC12820799; doi:10.1002/pro.70464)
Supplement: Supplementary file 2 — DATA S1. Compressed archive containing input PDB and Bindsweeper YAML files used for benchmarking and comparison of sequence design methods. [file PRO-35-e70464-s001.zip › SupplementaryFile1/binderfolds/ha/fold_40.pdb]

ATOM      1  N   GLY A   1     -20.139  -2.165   0.632  1.00  0.00
ATOM      2  CA  GLY A   1     -20.381  -3.279   1.541  1.00  0.00
ATOM      3  C   GLY A   1     -19.330  -4.368   1.370  1.00  0.00
ATOM      4  O   GLY A   1     -18.879  -4.968   2.346  1.00  0.00
ATOM      5  N   GLY A   2     -18.980  -4.637   0.083  1.00  0.00
ATOM      6  CA  GLY A   2     -17.917  -5.598  -0.185  1.00  0.00
ATOM      7  C   GLY A   2     -16.561  -5.051   0.243  1.00  0.00
ATOM      8  O   GLY A   2     -15.718  -5.788   0.756  1.00  0.00
ATOM      9  N   GLY A   3     -16.411  -3.725   0.104  1.00  0.00
ATOM     10  CA  GLY A   3     -15.172  -3.085   0.530  1.00  0.00
ATOM     11  C   GLY A   3     -14.998  -3.173   2.041  1.00  0.00
ATOM     12  O   GLY A   3     -13.892  -3.391   2.536  1.00  0.00
ATOM     13  N   GLY A   4     -16.104  -2.977   2.790  1.00  0.00
ATOM     14  CA  GLY A   4     -16.059  -3.090   4.243  1.00  0.00
ATOM     15  C   GLY A   4     -15.750  -4.518   4.675  1.00  0.00
ATOM     16  O   GLY A   4     -14.977  -4.741   5.607  1.00  0.00
ATOM     17  N   GLY A   5     -16.404  -5.500   4.043  1.00  0.00
ATOM     18  CA  GLY A   5     -16.163  -6.906   4.343  1.00  0.00
ATOM     19  C   GLY A   5     -14.717  -7.290   4.055  1.00  0.00
ATOM     20  O   GLY A   5     -14.094  -8.021   4.826  1.00  0.00
ATOM     21  N   GLY A   6     -14.237  -6.840   2.853  1.00  0.00
ATOM     22  CA  GLY A   6     -12.859  -7.114   2.463  1.00  0.00
ATOM     23  C   GLY A   6     -11.876  -6.533   3.472  1.00  0.00
ATOM     24  O   GLY A   6     -10.881  -7.168   3.821  1.00  0.00
ATOM     25  N   GLY A   7     -12.142  -5.304   3.891  1.00  0.00
ATOM     26  CA  GLY A   7     -11.300  -4.630   4.872  1.00  0.00
ATOM     27  C   GLY A   7     -11.310  -5.367   6.205  1.00  0.00
ATOM     28  O   GLY A   7     -10.277  -5.495   6.862  1.00  0.00
ATOM     29  N   GLY A   8     -12.474  -5.846   6.622  1.00  0.00
ATOM     30  CA  GLY A   8     -12.601  -6.596   7.866  1.00  0.00
ATOM     31  C   GLY A   8     -11.815  -7.899   7.806  1.00  0.00
ATOM     32  O   GLY A   8     -11.156  -8.283   8.772  1.00  0.00
ATOM     33  N   GLY A   9     -11.946  -8.617   6.668  1.00  0.00
ATOM     34  CA  GLY A   9     -11.240  -9.879   6.483  1.00  0.00
ATOM     35  C   GLY A   9      -9.732  -9.666   6.449  1.00  0.00
ATOM     36  O   GLY A   9      -8.972 -10.452   7.015  1.00  0.00
ATOM     37  N   GLY A  10      -9.317  -8.592   5.726  1.00  0.00
ATOM     38  CA  GLY A  10      -7.898  -8.275   5.630  1.00  0.00
ATOM     39  C   GLY A  10      -7.307  -7.970   7.000  1.00  0.00
ATOM     40  O   GLY A  10      -6.194  -8.391   7.314  1.00  0.00
ATOM     41  N   GLY A  11      -8.043  -7.184   7.799  1.00  0.00
ATOM     42  CA  GLY A  11      -7.610  -6.859   9.153  1.00  0.00
ATOM     43  C   GLY A  11      -7.507  -8.111  10.013  1.00  0.00
ATOM     44  O   GLY A  11      -6.568  -8.264  10.795  1.00  0.00
ATOM     45  N   GLY A  12      -8.502  -8.994   9.892  1.00  0.00
ATOM     46  CA  GLY A  12      -8.493 -10.252  10.629  1.00  0.00
ATOM     47  C   GLY A  12      -7.309 -11.120  10.222  1.00  0.00
ATOM     48  O   GLY A  12      -6.670 -11.749  11.066  1.00  0.00
ATOM     49  N   GLY A  13      -7.067 -11.180   8.863  1.00  0.00
ATOM     50  CA  GLY A  13      -5.938 -11.947   8.350  1.00  0.00
ATOM     51  C   GLY A  13      -4.620 -11.427   8.909  1.00  0.00
ATOM     52  O   GLY A  13      -3.746 -12.207   9.290  1.00  0.00
ATOM     53  N   GLY A  14      -4.499 -10.056   8.870  1.00  0.00
ATOM     54  CA  GLY A  14      -3.285  -9.424   9.374  1.00  0.00
ATOM     55  C   GLY A  14      -3.119  -9.666  10.869  1.00  0.00
ATOM     56  O   GLY A  14      -2.012  -9.917  11.347  1.00  0.00
ATOM     57  N   GLY A  15      -4.204  -9.683  11.609  1.00  0.00
ATOM     58  CA  GLY A  15      -4.176  -9.981  13.036  1.00  0.00
ATOM     59  C   GLY A  15      -3.647 -11.385  13.296  1.00  0.00
ATOM     60  O   GLY A  15      -2.857 -11.601  14.215  1.00  0.00
ATOM     61  N   GLY A  16      -4.144 -12.350  12.466  1.00  0.00
ATOM     62  CA  GLY A  16      -3.690 -13.730  12.583  1.00  0.00
ATOM     63  C   GLY A  16      -2.214 -13.856  12.228  1.00  0.00
ATOM     64  O   GLY A  16      -1.465 -14.574  12.891  1.00  0.00
ATOM     65  N   GLY A  17      -1.813 -13.122  11.177  1.00  0.00
ATOM     66  CA  GLY A  17      -0.415 -13.124  10.761  1.00  0.00
ATOM     67  C   GLY A  17       0.491 -12.606  11.871  1.00  0.00
ATOM     68  O   GLY A  17       1.566 -13.154  12.114  1.00  0.00
ATOM     69  N   GLY A  18       0.036 -11.480  12.484  1.00  0.00
ATOM     70  CA  GLY A  18       0.778 -10.879  13.585  1.00  0.00
ATOM     71  C   GLY A  18       0.914 -11.848  14.752  1.00  0.00
ATOM     72  O   GLY A  18       1.978 -11.955  15.362  1.00  0.00
ATOM     73  N   GLY A  19      -0.175 -12.509  15.078  1.00  0.00
ATOM     74  CA  GLY A  19      -0.173 -13.500  16.147  1.00  0.00
ATOM     75  C   GLY A  19       0.777 -14.648  15.833  1.00  0.00
ATOM     76  O   GLY A  19       1.497 -15.128  16.708  1.00  0.00
ATOM     77  N   GLY A  20       0.780 -15.070  14.553  1.00  0.00
ATOM     78  CA  GLY A  20       1.669 -16.139  14.113  1.00  0.00
ATOM     79  C   GLY A  20       3.130 -15.741  14.272  1.00  0.00
ATOM     80  O   GLY A  20       3.955 -16.538  14.719  1.00  0.00
ATOM     81  N   GLY A  21       3.436 -14.516  13.854  1.00  0.00
ATOM     82  CA  GLY A  21       4.798 -14.002  13.928  1.00  0.00
ATOM     83  C   GLY A  21       5.274 -13.908  15.372  1.00  0.00
ATOM     84  O   GLY A  21       6.417 -14.242  15.681  1.00  0.00
ATOM     85  N   GLY A  22       4.388 -13.444  16.226  1.00  0.00
ATOM     86  CA  GLY A  22       4.685 -13.336  17.649  1.00  0.00
ATOM     87  C   GLY A  22       4.955 -14.705  18.261  1.00  0.00
ATOM     88  O   GLY A  22       5.872 -14.865  19.067  1.00  0.00
ATOM     89  N   GLY A  23       4.126 -15.689  17.883  1.00  0.00
ATOM     90  CA  GLY A  23       4.292 -17.050  18.379  1.00  0.00
ATOM     91  C   GLY A  23       5.599 -17.659  17.888  1.00  0.00
ATOM     92  O   GLY A  23       6.296 -18.343  18.638  1.00  0.00
ATOM     93  N   GLY A  24       5.912 -17.403  16.622  1.00  0.00
ATOM     94  CA  GLY A  24       7.164 -17.888  16.054  1.00  0.00
ATOM     95  C   GLY A  24       8.364 -17.299  16.783  1.00  0.00
ATOM     96  O   GLY A  24       9.344 -17.995  17.050  1.00  0.00
ATOM     97  N   GLY A  25       8.257 -15.965  17.031  1.00  0.00
ATOM     98  CA  GLY A  25       9.317 -15.268  17.749  1.00  0.00
ATOM     99  C   GLY A  25       9.485 -15.823  19.157  1.00  0.00
ATOM    100  O   GLY A  25      10.605 -15.974  19.646  1.00  0.00
ATOM    101  N   GLY A  26       8.450 -16.180  19.776  1.00  0.00
ATOM    102  CA  GLY A  26       8.460 -16.777  21.106  1.00  0.00
ATOM    103  C   GLY A  26       8.932 -18.225  21.056  1.00  0.00
ATOM    104  O   GLY A  26       9.632 -18.692  21.954  1.00  0.00
ATOM    105  N   GLY A  27       8.924 -18.813  19.960  1.00  0.00
ATOM    106  CA  GLY A  27       9.456 -20.143  19.686  1.00  0.00
ATOM    107  C   GLY A  27       8.756 -21.200  20.530  1.00  0.00
ATOM    108  O   GLY A  27       8.616 -22.350  20.111  1.00  0.00
ATOM    109  N   GLY A  28       8.182 -21.014  21.547  1.00  0.00
ATOM    110  CA  GLY A  28       7.491 -21.977  22.396  1.00  0.00
ATOM    111  C   GLY A  28       6.029 -22.120  21.991  1.00  0.00
ATOM    112  O   GLY A  28       5.458 -23.207  22.066  1.00  0.00
ATOM    113  N   GLY A  29       5.490 -21.272  21.323  1.00  0.00
ATOM    114  CA  GLY A  29       4.101 -21.282  20.880  1.00  0.00
ATOM    115  C   GLY A  29       3.992 -21.700  19.419  1.00  0.00
ATOM    116  O   GLY A  29       2.895 -21.768  18.864  1.00  0.00
ATOM    117  N   GLY A  30       4.511 -22.793  19.058  1.00  0.00
ATOM    118  CA  GLY A  30       4.570 -23.274  17.683  1.00  0.00
ATOM    119  C   GLY A  30       3.201 -23.739  17.204  1.00  0.00
ATOM    120  O   GLY A  30       2.821 -23.504  16.057  1.00  0.00
ATOM    121  N   GLY A  31       2.504 -24.558  17.999  1.00  0.00
ATOM    122  CA  GLY A  31       1.175 -25.044  17.647  1.00  0.00
ATOM    123  C   GLY A  31       0.199 -23.889  17.456  1.00  0.00
ATOM    124  O   GLY A  31      -0.608 -23.893  16.527  1.00  0.00
ATOM    125  N   GLY A  32       0.225 -22.924  18.354  1.00  0.00
ATOM    126  CA  GLY A  32      -0.626 -21.745  18.243  1.00  0.00
ATOM    127  C   GLY A  32      -0.295 -20.943  16.990  1.00  0.00
ATOM    128  O   GLY A  32      -1.186 -20.409  16.330  1.00  0.00
ATOM    129  N   GLY A  33       1.047 -20.896  16.692  1.00  0.00
ATOM    130  CA  GLY A  33       1.494 -20.210  15.485  1.00  0.00
ATOM    131  C   GLY A  33       0.887 -20.838  14.237  1.00  0.00
ATOM    132  O   GLY A  33       0.463 -20.135  13.320  1.00  0.00
ATOM    133  N   GLY A  34       0.889 -22.169  14.183  1.00  0.00
ATOM    134  CA  GLY A  34       0.316 -22.894  13.056  1.00  0.00
ATOM    135  C   GLY A  34      -1.181 -22.639  12.940  1.00  0.00
ATOM    136  O   GLY A  34      -1.709 -22.471  11.841  1.00  0.00
ATOM    137  N   GLY A  35      -1.894 -22.610  14.056  1.00  0.00
ATOM    138  CA  GLY A  35      -3.325 -22.333  14.073  1.00  0.00
ATOM    139  C   GLY A  35      -3.623 -20.939  13.534  1.00  0.00
ATOM    140  O   GLY A  35      -4.565 -20.749  12.765  1.00  0.00
ATOM    141  N   GLY A  36      -2.830 -19.947  14.010  1.00  0.00
ATOM    142  CA  GLY A  36      -2.996 -18.574  13.547  1.00  0.00
ATOM    143  C   GLY A  36      -2.709 -18.457  12.056  1.00  0.00
ATOM    144  O   GLY A  36      -3.401 -17.739  11.335  1.00  0.00
ATOM    145  N   GLY A  37      -1.720 -19.215  11.592  1.00  0.00
ATOM    146  CA  GLY A  37      -1.398 -19.223  10.171  1.00  0.00
ATOM    147  C   GLY A  37      -2.551 -19.783   9.347  1.00  0.00
ATOM    148  O   GLY A  37      -2.872 -19.263   8.278  1.00  0.00
ATOM    149  N   GLY A  38      -3.177 -20.867   9.860  1.00  0.00
ATOM    150  CA  GLY A  38      -4.319 -21.477   9.190  1.00  0.00
ATOM    151  C   GLY A  38      -5.503 -20.520   9.140  1.00  0.00
ATOM    152  O   GLY A  38      -6.187 -20.416   8.122  1.00  0.00
ATOM    153  N   GLY A  39      -5.779 -19.851  10.264  1.00  0.00
ATOM    154  CA  GLY A  39      -6.860 -18.874  10.329  1.00  0.00
ATOM    155  C   GLY A  39      -6.604 -17.706   9.386  1.00  0.00
ATOM    156  O   GLY A  39      -7.524 -17.204   8.740  1.00  0.00
ATOM    157  N   GLY A  40      -5.301 -17.296   9.313  1.00  0.00
ATOM    158  CA  GLY A  40      -4.921 -16.216   8.412  1.00  0.00
ATOM    159  C   GLY A  40      -5.215 -16.578   6.962  1.00  0.00
ATOM    160  O   GLY A  40      -5.705 -15.752   6.192  1.00  0.00
ATOM    161  N   GLY A  41      -4.943 -17.811   6.603  1.00  0.00
ATOM    162  CA  GLY A  41      -5.202 -18.309   5.257  1.00  0.00
ATOM    163  C   GLY A  41      -6.695 -18.325   4.954  1.00  0.00
ATOM    164  O   GLY A  41      -7.119 -17.967   3.855  1.00  0.00
ATOM    165  N   GLY A  42      -7.493 -18.663   5.969  1.00  0.00
ATOM    166  CA  GLY A  42      -8.943 -18.689   5.821  1.00  0.00
ATOM    167  C   GLY A  42      -9.498 -17.290   5.588  1.00  0.00
ATOM    168  O   GLY A  42     -10.371 -17.091   4.743  1.00  0.00
ATOM    169  N   GLY A  43      -9.015 -16.319   6.422  1.00  0.00
ATOM    170  CA  GLY A  43      -9.450 -14.934   6.290  1.00  0.00
ATOM    171  C   GLY A  43      -9.032 -14.350   4.947  1.00  0.00
ATOM    172  O   GLY A  43      -9.792 -13.617   4.314  1.00  0.00
ATOM    173  N   GLY A  44      -7.813 -14.709   4.531  1.00  0.00
ATOM    174  CA  GLY A  44      -7.319 -14.243   3.240  1.00  0.00
ATOM    175  C   GLY A  44      -8.178 -14.771   2.099  1.00  0.00
ATOM    176  O   GLY A  44      -8.477 -14.047   1.149  1.00  0.00
ATOM    177  N   GLY A  45      -8.597 -16.054   2.246  1.00  0.00
ATOM    178  CA  GLY A  45      -9.464 -16.677   1.253  1.00  0.00
ATOM    179  C   GLY A  45     -10.819 -15.984   1.192  1.00  0.00
ATOM    180  O   GLY A  45     -11.364 -15.759   0.111  1.00  0.00
ATOM    181  N   GLY A  46     -11.358 -15.651   2.377  1.00  0.00
ATOM    182  CA  GLY A  46     -12.631 -14.945   2.463  1.00  0.00
ATOM    183  C   GLY A  46     -12.542 -13.568   1.818  1.00  0.00
ATOM    184  O   GLY A  46     -13.459 -13.140   1.116  1.00  0.00
ATOM    185  N   GLY A  47     -11.439 -12.849   2.123  1.00  0.00
ATOM    186  CA  GLY A  47     -11.207 -11.533   1.541  1.00  0.00
ATOM    187  C   GLY A  47     -11.136 -11.607   0.021  1.00  0.00
ATOM    188  O   GLY A  47     -11.675 -10.749  -0.677  1.00  0.00
ATOM    189  N   GLY A  48     -10.412 -12.613  -0.457  1.00  0.00
ATOM    190  CA  GLY A  48     -10.262 -12.837  -1.890  1.00  0.00
ATOM    191  C   GLY A  48     -11.605 -13.137  -2.543  1.00  0.00
ATOM    192  O   GLY A  48     -11.890 -12.665  -3.644  1.00  0.00
ATOM    193  N   GLY A  49     -12.459 -13.803  -1.816  1.00  0.00
ATOM    194  CA  GLY A  49     -13.799 -14.118  -2.296  1.00  0.00
ATOM    195  C   GLY A  49     -14.645 -12.859  -2.431  1.00  0.00
ATOM    196  O   GLY A  49     -15.414 -12.715  -3.382  1.00  0.00
ATOM    197  N   GLY A  50     -14.384 -11.853  -1.553  1.00  0.00
ATOM    198  CA  GLY A  50     -15.119 -10.594  -1.580  1.00  0.00
ATOM    199  C   GLY A  50     -14.583  -9.666  -2.662  1.00  0.00
ATOM    200  O   GLY A  50     -15.350  -9.011  -3.368  1.00  0.00
ATOM    201  N   GLY A  51     -13.287  -9.485  -2.656  1.00  0.00
ATOM    202  CA  GLY A  51     -12.575  -8.675  -3.636  1.00  0.00
ATOM    203  C   GLY A  51     -11.215  -9.278  -3.966  1.00  0.00
ATOM    204  O   GLY A  51     -10.267  -9.156  -3.191  1.00  0.00
ATOM    205  N   GLY A  52     -11.177 -10.101  -5.010  1.00  0.00
ATOM    206  CA  GLY A  52      -9.986 -10.881  -5.324  1.00  0.00
ATOM    207  C   GLY A  52      -8.801  -9.976  -5.637  1.00  0.00
ATOM    208  O   GLY A  52      -7.675 -10.246  -5.221  1.00  0.00
ATOM    209  N   GLY A  53      -9.003  -8.921  -6.382  1.00  0.00
ATOM    210  CA  GLY A  53      -7.912  -8.056  -6.815  1.00  0.00
ATOM    211  C   GLY A  53      -7.253  -7.365  -5.629  1.00  0.00
ATOM    212  O   GLY A  53      -6.027  -7.275  -5.553  1.00  0.00
ATOM    213  N   GLY A  54      -8.056  -6.677  -4.807  1.00  0.00
ATOM    214  CA  GLY A  54      -7.538  -5.919  -3.674  1.00  0.00
ATOM    215  C   GLY A  54      -6.871  -6.837  -2.657  1.00  0.00
ATOM    216  O   GLY A  54      -5.804  -6.523  -2.129  1.00  0.00
ATOM    217  N   GLY A  55      -7.548  -7.964  -2.388  1.00  0.00
ATOM    218  CA  GLY A  55      -7.047  -8.881  -1.372  1.00  0.00
ATOM    219  C   GLY A  55      -5.745  -9.537  -1.815  1.00  0.00
ATOM    220  O   GLY A  55      -4.805  -9.664  -1.031  1.00  0.00
ATOM    221  N   GLY A  56      -5.657  -9.965  -3.047  1.00  0.00
ATOM    222  CA  GLY A  56      -4.466 -10.636  -3.554  1.00  0.00
ATOM    223  C   GLY A  56      -3.278  -9.684  -3.610  1.00  0.00
ATOM    224  O   GLY A  56      -2.161 -10.048  -3.245  1.00  0.00
ATOM    225  N   GLY A  57      -3.546  -8.433  -3.993  1.00  0.00
ATOM    226  CA  GLY A  57      -2.462  -7.466  -4.113  1.00  0.00
ATOM    227  C   GLY A  57      -1.977  -7.009  -2.743  1.00  0.00
ATOM    228  O   GLY A  57      -0.774  -6.896  -2.506  1.00  0.00
ATOM    229  N   GLY A  58      -2.940  -6.686  -1.848  1.00  0.00
ATOM    230  CA  GLY A  58      -2.581  -6.147  -0.542  1.00  0.00
ATOM    231  C   GLY A  58      -1.992  -7.227   0.356  1.00  0.00
ATOM    232  O   GLY A  58      -0.995  -7.002   1.043  1.00  0.00
ATOM    233  N   GLY A  59      -2.647  -8.361   0.410  1.00  0.00
ATOM    234  CA  GLY A  59      -2.219  -9.444   1.287  1.00  0.00
ATOM    235  C   GLY A  59      -0.878 -10.015   0.844  1.00  0.00
ATOM    236  O   GLY A  59      -0.007 -10.291   1.668  1.00  0.00
ATOM    237  N   GLY A  60      -0.689 -10.146  -0.463  1.00  0.00
ATOM    238  CA  GLY A  60       0.570 -10.671  -0.977  1.00  0.00
ATOM    239  C   GLY A  60       1.718  -9.704  -0.714  1.00  0.00
ATOM    240  O   GLY A  60       2.816 -10.116  -0.340  1.00  0.00
ATOM    241  N   GLY A  61       1.405  -8.389  -0.784  1.00  0.00
ATOM    242  CA  GLY A  61       2.411  -7.365  -0.533  1.00  0.00
ATOM    243  C   GLY A  61       2.817  -7.339   0.935  1.00  0.00
ATOM    244  O   GLY A  61       3.997  -7.209   1.260  1.00  0.00
ATOM    245  N   GLY A  62       1.803  -7.291   1.829  1.00  0.00
ATOM    246  CA  GLY A  62       2.042  -7.288   3.267  1.00  0.00
ATOM    247  C   GLY A  62       2.836  -8.515   3.696  1.00  0.00
ATOM    248  O   GLY A  62       3.753  -8.418   4.511  1.00  0.00
ATOM    249  N   GLY A  63       2.490  -9.658   3.127  1.00  0.00
ATOM    250  CA  GLY A  63       3.162 -10.903   3.480  1.00  0.00
ATOM    251  C   GLY A  63       4.596 -10.920   2.965  1.00  0.00
ATOM    252  O   GLY A  63       5.509 -11.367   3.659  1.00  0.00
ATOM    253  N   GLY A  64       4.776 -10.419   1.737  1.00  0.00
ATOM    254  CA  GLY A  64       6.120 -10.345   1.175  1.00  0.00
ATOM    255  C   GLY A  64       7.032  -9.484   2.039  1.00  0.00
ATOM    256  O   GLY A  64       8.197  -9.818   2.253  1.00  0.00
ATOM    257  N   GLY A  65       6.449  -8.325   2.496  1.00  0.00
ATOM    258  CA  GLY A  65       7.202  -7.434   3.371  1.00  0.00
ATOM    259  C   GLY A  65       7.592  -8.136   4.666  1.00  0.00
ATOM    260  O   GLY A  65       8.712  -7.979   5.154  1.00  0.00
ATOM    261  N   GLY A  66       6.580  -8.770   5.294  1.00  0.00
ATOM    262  CA  GLY A  66       6.802  -9.514   6.528  1.00  0.00
ATOM    263  C   GLY A  66       7.863 -10.591   6.339  1.00  0.00
ATOM    264  O   GLY A  66       8.704 -10.807   7.211  1.00  0.00
ATOM    265  N   GLY A  67       7.828 -11.277   5.191  1.00  0.00
ATOM    266  CA  GLY A  67       8.810 -12.309   4.884  1.00  0.00
ATOM    267  C   GLY A  67      10.216 -11.728   4.810  1.00  0.00
ATOM    268  O   GLY A  67      11.174 -12.332   5.292  1.00  0.00
ATOM    269  N   GLY A  68      10.325 -10.530   4.207  1.00  0.00
ATOM    270  CA  GLY A  68      11.611  -9.846   4.149  1.00  0.00
ATOM    271  C   GLY A  68      12.123  -9.516   5.545  1.00  0.00
ATOM    272  O   GLY A  68      13.321  -9.607   5.815  1.00  0.00
ATOM    273  N   GLY A  69      11.171  -9.414   6.468  1.00  0.00
ATOM    274  CA  GLY A  69      11.493  -9.090   7.853  1.00  0.00
ATOM    275  C   GLY A  69      11.773 -10.349   8.663  1.00  0.00
ATOM    276  O   GLY A  69      12.671 -10.371   9.504  1.00  0.00
ATOM    277  N   GLY A  70      10.928 -11.382   8.490  1.00  0.00
ATOM    278  CA  GLY A  70      11.019 -12.620   9.255  1.00  0.00
ATOM    279  C   GLY A  70      10.968 -13.837   8.340  1.00  0.00
ATOM    280  O   GLY A  70      10.260 -13.840   7.333  1.00  0.00
ATOM    281  N   GLY A  71      11.736 -14.852   8.714  1.00  0.00
ATOM    282  CA  GLY A  71      11.760 -16.058   7.895  1.00  0.00
ATOM    283  C   GLY A  71      10.460 -16.841   8.028  1.00  0.00
ATOM    284  O   GLY A  71       9.959 -17.402   7.053  1.00  0.00
ATOM    285  N   GLY A  72       9.918 -16.914   9.252  1.00  0.00
ATOM    286  CA  GLY A  72       8.668 -17.630   9.478  1.00  0.00
ATOM    287  C   GLY A  72       7.552 -17.081   8.598  1.00  0.00
ATOM    288  O   GLY A  72       6.738 -17.837   8.068  1.00  0.00
ATOM    289  N   GLY A  73       7.553 -15.774   8.410  1.00  0.00
ATOM    290  CA  GLY A  73       6.546 -15.139   7.569  1.00  0.00
ATOM    291  C   GLY A  73       6.704 -15.554   6.112  1.00  0.00
ATOM    292  O   GLY A  73       5.718 -15.740   5.399  1.00  0.00
ATOM    293  N   GLY A  74       7.933 -15.965   5.752  1.00  0.00
ATOM    294  CA  GLY A  74       8.186 -16.464   4.406  1.00  0.00
ATOM    295  C   GLY A  74       7.340 -17.696   4.107  1.00  0.00
ATOM    296  O   GLY A  74       6.793 -17.834   3.013  1.00  0.00
ATOM    297  N   GLY A  75       7.306 -18.638   5.084  1.00  0.00
ATOM    298  CA  GLY A  75       6.491 -19.839   4.943  1.00  0.00
ATOM    299  C   GLY A  75       5.011 -19.492   4.841  1.00  0.00
ATOM    300  O   GLY A  75       4.281 -20.078   4.042  1.00  0.00
ATOM    301  N   GLY A  76       4.587 -18.534   5.667  1.00  0.00
ATOM    302  CA  GLY A  76       3.194 -18.105   5.646  1.00  0.00
ATOM    303  C   GLY A  76       2.825 -17.496   4.299  1.00  0.00
ATOM    304  O   GLY A  76       1.745 -17.750   3.766  1.00  0.00
ATOM    305  N   GLY A  77       3.757 -16.642   3.786  1.00  0.00
ATOM    306  CA  GLY A  77       3.529 -16.012   2.491  1.00  0.00
ATOM    307  C   GLY A  77       3.429 -17.052   1.383  1.00  0.00
ATOM    308  O   GLY A  77       2.575 -16.954   0.502  1.00  0.00
ATOM    309  N   GLY A  78       4.268 -18.084   1.465  1.00  0.00
ATOM    310  CA  GLY A  78       4.228 -19.154   0.476  1.00  0.00
ATOM    311  C   GLY A  78       2.916 -19.924   0.549  1.00  0.00
ATOM    312  O   GLY A  78       2.328 -20.265  -0.478  1.00  0.00
ATOM    313  N   GLY A  79       2.444 -20.199   1.772  1.00  0.00
ATOM    314  CA  GLY A  79       1.187 -20.908   1.973  1.00  0.00
ATOM    315  C   GLY A  79       0.010 -20.109   1.429  1.00  0.00
ATOM    316  O   GLY A  79      -0.891 -20.662   0.799  1.00  0.00
ATOM    317  N   GLY A  80       0.001 -18.805   1.726  1.00  0.00
ATOM    318  CA  GLY A  80      -1.080 -17.931   1.285  1.00  0.00
ATOM    319  C   GLY A  80      -1.114 -17.819  -0.234  1.00  0.00
ATOM    320  O   GLY A  80      -2.183 -17.837  -0.843  1.00  0.00
ATOM    321  N   GLY A  81       0.058 -17.621  -0.824  1.00  0.00
ATOM    322  CA  GLY A  81       0.151 -17.519  -2.275  1.00  0.00
ATOM    323  C   GLY A  81      -0.269 -18.820  -2.947  1.00  0.00
ATOM    324  O   GLY A  81      -0.945 -18.809  -3.976  1.00  0.00
ATOM    325  N   GLY A  82       0.022 -19.949  -2.291  1.00  0.00
ATOM    326  CA  GLY A  82      -0.401 -21.248  -2.800  1.00  0.00
ATOM    327  C   GLY A  82      -1.918 -21.385  -2.766  1.00  0.00
ATOM    328  O   GLY A  82      -2.526 -21.896  -3.707  1.00  0.00
ATOM    329  N   GLY A  83      -2.539 -20.937  -1.644  1.00  0.00
ATOM    330  CA  GLY A  83      -3.990 -20.987  -1.514  1.00  0.00
ATOM    331  C   GLY A  83      -4.666 -20.087  -2.540  1.00  0.00
ATOM    332  O   GLY A  83      -5.682 -20.455  -3.130  1.00  0.00
ATOM    333  N   GLY A  84      -4.129 -18.860  -2.692  1.00  0.00
ATOM    334  CA  GLY A  84      -4.704 -17.905  -3.632  1.00  0.00
ATOM    335  C   GLY A  84      -4.613 -18.418  -5.063  1.00  0.00
ATOM    336  O   GLY A  84      -5.538 -18.242  -5.856  1.00  0.00
ATOM    337  N   GLY A  85      -3.508 -19.023  -5.384  1.00  0.00
ATOM    338  CA  GLY A  85      -3.337 -19.583  -6.719  1.00  0.00
ATOM    339  C   GLY A  85      -4.214 -20.812  -6.917  1.00  0.00
ATOM    340  O   GLY A  85      -4.760 -21.030  -7.998  1.00  0.00
ATOM    341  N   GLY A  86      -4.478 -21.558  -5.862  1.00  0.00
ATOM    342  CA  GLY A  86      -5.433 -22.652  -5.985  1.00  0.00
ATOM    343  C   GLY A  86      -6.860 -22.129  -6.085  1.00  0.00
ATOM    344  O   GLY A  86      -7.641 -22.585  -6.920  1.00  0.00
ATOM    345  N   ALA B  87      16.373   4.985  34.986  1.00  1.00
ATOM    346  CA  ALA B  87      14.922   5.038  35.112  1.00  1.00
ATOM    347  C   ALA B  87      14.241   4.314  33.957  1.00  1.00
ATOM    348  O   ALA B  87      14.702   4.374  32.817  1.00  1.00
ATOM    349  N   ASP B  88      13.088   3.649  34.218  1.00  1.00
ATOM    350  CA  ASP B  88      12.375   2.993  33.129  1.00  1.00
ATOM    351  C   ASP B  88      12.030   3.981  32.022  1.00  1.00
ATOM    352  O   ASP B  88      11.653   5.122  32.290  1.00  1.00
ATOM    353  N   THR B  89      11.767   3.383  30.806  1.00  1.00
ATOM    354  CA  THR B  89      11.418   4.178  29.634  1.00  1.00
ATOM    355  C   THR B  89      10.429   3.439  28.742  1.00  1.00
ATOM    356  O   THR B  89      10.453   2.211  28.656  1.00  1.00
ATOM    357  N   ILE B  90       9.714   4.149  27.963  1.00  1.00
ATOM    358  CA  ILE B  90       8.829   3.740  26.879  1.00  1.00
ATOM    359  C   ILE B  90       8.935   4.690  25.693  1.00  1.00
ATOM    360  O   ILE B  90       9.015   5.906  25.865  1.00  1.00
ATOM    361  N   CYS B  91       9.130   4.176  24.521  1.00  1.00
ATOM    362  CA  CYS B  91       9.247   4.943  23.286  1.00  1.00
ATOM    363  C   CYS B  91       8.163   4.552  22.290  1.00  1.00
ATOM    364  O   CYS B  91       7.826   3.376  22.155  1.00  1.00
ATOM    365  N   ILE B  92       7.576   5.623  21.595  1.00  1.00
ATOM    366  CA  ILE B  92       6.645   5.420  20.492  1.00  1.00
ATOM    367  C   ILE B  92       7.369   5.429  19.151  1.00  1.00
ATOM    368  O   ILE B  92       8.143   6.341  18.859  1.00  1.00
ATOM    369  N   GLY B  93       7.333   4.344  18.418  1.00  1.00
ATOM    370  CA  GLY B  93       8.086   4.261  17.173  1.00  1.00
ATOM    371  C   GLY B  93       7.193   3.825  16.018  1.00  1.00
ATOM    372  O   GLY B  93       6.026   3.486  16.216  1.00  1.00
ATOM    373  N   TYR B  94       7.884   3.252  14.964  1.00  1.00
ATOM    374  CA  TYR B  94       7.271   2.730  13.748  1.00  1.00
ATOM    375  C   TYR B  94       8.072   1.564  13.185  1.00  1.00
ATOM    376  O   TYR B  94       9.296   1.520  13.311  1.00  1.00
ATOM    377  N   HIS B  95       7.405   0.730  12.353  1.00  1.00
ATOM    378  CA  HIS B  95       8.020  -0.428  11.715  1.00  1.00
ATOM    379  C   HIS B  95       9.063  -0.003  10.689  1.00  1.00
ATOM    380  O   HIS B  95       8.869   0.968   9.959  1.00  1.00
ATOM    381  N   ALA B  96      10.070  -0.827  10.531  1.00  1.00
ATOM    382  CA  ALA B  96      11.075  -0.850   9.476  1.00  1.00
ATOM    383  C   ALA B  96      11.442  -2.279   9.095  1.00  1.00
ATOM    384  O   ALA B  96      11.447  -3.175   9.940  1.00  1.00
ATOM    385  N   ASN B  97      11.729  -2.533   7.879  1.00  1.00
ATOM    386  CA  ASN B  97      12.116  -3.860   7.416  1.00  1.00
ATOM    387  C   ASN B  97      13.223  -3.779   6.374  1.00  1.00
ATOM    388  O   ASN B  97      13.464  -2.722   5.791  1.00  1.00
ATOM    389  N   ASN B  98      13.454  -4.860   5.651  1.00  1.00
ATOM    390  CA  ASN B  98      14.494  -4.969   4.635  1.00  1.00
ATOM    391  C   ASN B  98      13.928  -4.735   3.240  1.00  1.00
ATOM    392  O   ASN B  98      14.675  -4.535   2.282  1.00  1.00
ATOM    393  N   SER B  99      12.802  -4.193   3.099  1.00  1.00
ATOM    394  CA  SER B  99      12.212  -3.867   1.806  1.00  1.00
ATOM    395  C   SER B  99      13.036  -2.814   1.075  1.00  1.00
ATOM    396  O   SER B  99      13.459  -1.821   1.668  1.00  1.00
ATOM    397  N   THR B 100      13.164  -2.995  -0.250  1.00  1.00
ATOM    398  CA  THR B 100      13.889  -2.043  -1.082  1.00  1.00
ATOM    399  C   THR B 100      12.990  -1.460  -2.164  1.00  1.00
ATOM    400  O   THR B 100      13.274  -0.395  -2.714  1.00  1.00
ATOM    401  N   ASP B 101      11.667  -1.791  -2.067  1.00  1.00
ATOM    402  CA  ASP B 101      10.671  -1.216  -2.962  1.00  1.00
ATOM    403  C   ASP B 101      10.563   0.291  -2.773  1.00  1.00
ATOM    404  O   ASP B 101      10.617   0.790  -1.649  1.00  1.00
ATOM    405  N   THR B 102      10.388   0.991  -3.912  1.00  1.00
ATOM    406  CA  THR B 102      10.240   2.441  -3.885  1.00  1.00
ATOM    407  C   THR B 102       8.975   2.879  -4.613  1.00  1.00
ATOM    408  O   THR B 102       8.575   2.268  -5.604  1.00  1.00
ATOM    409  N   VAL B 103       8.459   3.963  -4.228  1.00  1.00
ATOM    410  CA  VAL B 103       7.325   4.660  -4.824  1.00  1.00
ATOM    411  C   VAL B 103       7.640   6.133  -5.049  1.00  1.00
ATOM    412  O   VAL B 103       8.399   6.738  -4.291  1.00  1.00
ATOM    413  N   ASP B 104       6.924   6.778  -5.879  1.00  1.00
ATOM    414  CA  ASP B 104       6.978   8.223  -6.067  1.00  1.00
ATOM    415  C   ASP B 104       5.737   8.899  -5.499  1.00  1.00
ATOM    416  O   ASP B 104       4.643   8.337  -5.530  1.00  1.00
ATOM    417  N   THR B 105       5.951  10.103  -5.014  1.00  1.00
ATOM    418  CA  THR B 105       4.875  10.999  -4.609  1.00  1.00
ATOM    419  C   THR B 105       4.890  12.283  -5.430  1.00  1.00
ATOM    420  O   THR B 105       5.938  12.708  -5.915  1.00  1.00
ATOM    421  N   VAL B 106       4.117  13.207  -5.224  1.00  1.00
ATOM    422  CA  VAL B 106       4.175  14.511  -5.874  1.00  1.00
ATOM    423  C   VAL B 106       5.355  15.328  -5.366  1.00  1.00
ATOM    424  O   VAL B 106       6.022  16.019  -6.136  1.00  1.00
ATOM    425  N   LEU B 107       5.760  15.208  -4.216  1.00  1.00
ATOM    426  CA  LEU B 107       6.849  15.967  -3.614  1.00  1.00
ATOM    427  C   LEU B 107       8.149  15.170  -3.625  1.00  1.00
ATOM    428  O   LEU B 107       9.232  15.733  -3.786  1.00  1.00
ATOM    429  N   GLU B 108       8.282  14.041  -3.905  1.00  1.00
ATOM    430  CA  GLU B 108       9.385  13.122  -3.651  1.00  1.00
ATOM    431  C   GLU B 108       9.383  11.970  -4.648  1.00  1.00
ATOM    432  O   GLU B 108       8.351  11.341  -4.882  1.00  1.00
ATOM    433  N   LYS B 109      10.554  11.696  -5.226  1.00  1.00
ATOM    434  CA  LYS B 109      10.751  10.523  -6.070  1.00  1.00
ATOM    435  C   LYS B 109      11.621   9.484  -5.375  1.00  1.00
ATOM    436  O   LYS B 109      12.669   9.811  -4.818  1.00  1.00
ATOM    437  N   ASN B 110      11.223   8.157  -5.624  1.00  1.00
ATOM    438  CA  ASN B 110      12.146   7.120  -5.182  1.00  1.00
ATOM    439  C   ASN B 110      12.171   7.017  -3.662  1.00  1.00
ATOM    440  O   ASN B 110      13.237   7.035  -3.046  1.00  1.00
ATOM    441  N   VAL B 111      11.005   7.106  -2.983  1.00  1.00
ATOM    442  CA  VAL B 111      10.819   6.817  -1.566  1.00  1.00
ATOM    443  C   VAL B 111      10.782   5.316  -1.310  1.00  1.00
ATOM    444  O   VAL B 111       9.985   4.594  -1.907  1.00  1.00
ATOM    445  N   THR B 112      11.824   4.832  -0.500  1.00  1.00
ATOM    446  CA  THR B 112      11.757   3.436  -0.085  1.00  1.00
ATOM    447  C   THR B 112      10.704   3.233   0.996  1.00  1.00
ATOM    448  O   THR B 112      10.682   3.948   1.997  1.00  1.00
ATOM    449  N   VAL B 113       9.846   2.265   0.843  1.00  1.00
ATOM    450  CA  VAL B 113       8.730   2.031   1.752  1.00  1.00
ATOM    451  C   VAL B 113       8.715   0.590   2.245  1.00  1.00
ATOM    452  O   VAL B 113       9.072  -0.332   1.512  1.00  1.00
ATOM    453  N   THR B 114       8.081   0.361   3.427  1.00  1.00
ATOM    454  CA  THR B 114       8.010  -0.971   4.017  1.00  1.00
ATOM    455  C   THR B 114       7.046  -1.863   3.246  1.00  1.00
ATOM    456  O   THR B 114       7.305  -3.051   3.053  1.00  1.00
ATOM    457  N   HIS B 115       6.055  -1.504   2.731  1.00  1.00
ATOM    458  CA  HIS B 115       5.032  -2.256   2.013  1.00  1.00
ATOM    459  C   HIS B 115       4.453  -1.440   0.865  1.00  1.00
ATOM    460  O   HIS B 115       4.292  -0.224   0.973  1.00  1.00
ATOM    461  N   SER B 116       4.230  -2.136  -0.257  1.00  1.00
ATOM    462  CA  SER B 116       3.688  -1.554  -1.479  1.00  1.00
ATOM    463  C   SER B 116       3.135  -2.630  -2.404  1.00  1.00
ATOM    464  O   SER B 116       3.577  -3.779  -2.370  1.00  1.00
ATOM    465  N   VAL B 117       2.406  -2.283  -3.390  1.00  1.00
ATOM    466  CA  VAL B 117       1.759  -3.156  -4.363  1.00  1.00
ATOM    467  C   VAL B 117       1.911  -2.612  -5.778  1.00  1.00
ATOM    468  O   VAL B 117       1.756  -1.414  -6.012  1.00  1.00
ATOM    469  N   ASN B 118       2.318  -3.550  -6.747  1.00  1.00
ATOM    470  CA  ASN B 118       2.342  -3.138  -8.146  1.00  1.00
ATOM    471  C   ASN B 118       0.945  -3.170  -8.753  1.00  1.00
ATOM    472  O   ASN B 118       0.225  -4.160  -8.626  1.00  1.00
ATOM    473  N   LEU B 119       0.534  -2.067  -9.404  1.00  1.00
ATOM    474  CA  LEU B 119      -0.779  -1.962 -10.027  1.00  1.00
ATOM    475  C   LEU B 119      -0.681  -2.082 -11.544  1.00  1.00
ATOM    476  O   LEU B 119      -1.657  -2.422 -12.214  1.00  1.00
ATOM    477  N   LEU B 120       0.398  -2.238 -12.088  1.00  1.00
ATOM    478  CA  LEU B 120       0.707  -2.320 -13.510  1.00  1.00
ATOM    479  C   LEU B 120       1.246  -3.698 -13.879  1.00  1.00
ATOM    480  O   LEU B 120       2.229  -4.166 -13.304  1.00  1.00
ATOM    481  N   GLU B 121       0.353  -4.443 -14.676  1.00  1.00
ATOM    482  CA  GLU B 121       0.756  -5.749 -15.184  1.00  1.00
ATOM    483  C   GLU B 121       1.610  -5.613 -16.438  1.00  1.00
ATOM    484  O   GLU B 121       1.271  -4.861 -17.352  1.00  1.00
ATOM    485  N   ASP B 122       2.777  -6.275 -16.444  1.00  1.00
ATOM    486  CA  ASP B 122       3.686  -6.191 -17.580  1.00  1.00
ATOM    487  C   ASP B 122       4.114  -7.576 -18.047  1.00  1.00
ATOM    488  O   ASP B 122       4.519  -7.757 -19.195  1.00  1.00
ATOM    489  N   SER B 123       3.532  -8.583 -17.519  1.00  1.00
ATOM    490  CA  SER B 123       3.774  -9.994 -17.791  1.00  1.00
ATOM    491  C   SER B 123       2.611 -10.615 -18.555  1.00  1.00
ATOM    492  O   SER B 123       1.447 -10.384 -18.229  1.00  1.00
ATOM    493  N   HIS B 124       2.895 -11.229 -19.655  1.00  1.00
ATOM    494  CA  HIS B 124       2.005 -12.078 -20.438  1.00  1.00
ATOM    495  C   HIS B 124       2.627 -13.446 -20.687  1.00  1.00
ATOM    496  O   HIS B 124       3.831 -13.559 -20.918  1.00  1.00
ATOM    497  N   ASN B 125       2.041 -14.424 -20.929  1.00  1.00
ATOM    498  CA  ASN B 125       2.496 -15.793 -21.139  1.00  1.00
ATOM    499  C   ASN B 125       2.936 -16.012 -22.581  1.00  1.00
ATOM    500  O   ASN B 125       3.635 -16.978 -22.887  1.00  1.00
ATOM    501  N   GLY B 126       3.034 -15.217 -23.422  1.00  1.00
ATOM    502  CA  GLY B 126       3.576 -15.272 -24.774  1.00  1.00
ATOM    503  C   GLY B 126       2.885 -16.348 -25.602  1.00  1.00
ATOM    504  O   GLY B 126       3.490 -16.943 -26.493  1.00  1.00
ATOM    505  N   LYS B 127       1.665 -16.689 -25.407  1.00  1.00
ATOM    506  CA  LYS B 127       0.905 -17.728 -26.091  1.00  1.00
ATOM    507  C   LYS B 127      -0.469 -17.220 -26.509  1.00  1.00
ATOM    508  O   LYS B 127      -1.088 -16.424 -25.804  1.00  1.00
ATOM    509  N   LEU B 128      -0.972 -17.715 -27.706  1.00  1.00
ATOM    510  CA  LEU B 128      -2.402 -17.605 -27.965  1.00  1.00
ATOM    511  C   LEU B 128      -3.178 -18.706 -27.249  1.00  1.00
ATOM    512  O   LEU B 128      -2.810 -19.879 -27.312  1.00  1.00
ATOM    513  N   CYS B 129      -4.176 -18.376 -26.533  1.00  1.00
ATOM    514  CA  CYS B 129      -4.910 -19.304 -25.681  1.00  1.00
ATOM    515  C   CYS B 129      -6.392 -19.322 -26.036  1.00  1.00
ATOM    516  O   CYS B 129      -6.957 -18.303 -26.434  1.00  1.00
ATOM    517  N   ARG B 130      -7.110 -20.395 -25.579  1.00  1.00
ATOM    518  CA  ARG B 130      -8.566 -20.321 -25.607  1.00  1.00
ATOM    519  C   ARG B 130      -9.084 -19.266 -24.639  1.00  1.00
ATOM    520  O   ARG B 130      -8.572 -19.124 -23.528  1.00  1.00
ATOM    521  N   LEU B 131     -10.237 -18.680 -25.032  1.00  1.00
ATOM    522  CA  LEU B 131     -10.958 -17.768 -24.151  1.00  1.00
ATOM    523  C   LEU B 131     -12.200 -18.432 -23.567  1.00  1.00
ATOM    524  O   LEU B 131     -13.088 -18.864 -24.301  1.00  1.00
ATOM    525  N   LYS B 132     -12.272 -18.548 -22.198  1.00  1.00
ATOM    526  CA  LYS B 132     -13.505 -19.122 -21.675  1.00  1.00
ATOM    527  C   LYS B 132     -13.748 -20.515 -22.240  1.00  1.00
ATOM    528  O   LYS B 132     -14.893 -20.935 -22.411  1.00  1.00
ATOM    529  N   GLY B 133     -12.619 -21.236 -22.748  1.00  1.00
ATOM    530  CA  GLY B 133     -12.697 -22.636 -23.146  1.00  1.00
ATOM    531  C   GLY B 133     -12.810 -22.774 -24.659  1.00  1.00
ATOM    532  O   GLY B 133     -12.522 -23.832 -25.219  1.00  1.00
ATOM    533  N   ILE B 134     -12.979 -21.833 -25.406  1.00  1.00
ATOM    534  CA  ILE B 134     -13.136 -21.814 -26.855  1.00  1.00
ATOM    535  C   ILE B 134     -11.861 -21.337 -27.541  1.00  1.00
ATOM    536  O   ILE B 134     -11.311 -20.293 -27.192  1.00  1.00
ATOM    537  N   ALA B 135     -11.366 -22.178 -28.532  1.00  1.00
ATOM    538  CA  ALA B 135     -10.176 -21.814 -29.292  1.00  1.00
ATOM    539  C   ALA B 135     -10.504 -20.788 -30.369  1.00  1.00
ATOM    540  O   ALA B 135     -11.513 -20.903 -31.064  1.00  1.00
ATOM    541  N   PRO B 136      -9.549 -19.863 -30.626  1.00  1.00
ATOM    542  CA  PRO B 136      -9.706 -18.916 -31.723  1.00  1.00
ATOM    543  C   PRO B 136      -9.723 -19.630 -33.069  1.00  1.00
ATOM    544  O   PRO B 136      -8.956 -20.565 -33.296  1.00  1.00
ATOM    545  N   SER B 137     -17.475 -22.007 -35.070  1.00  1.00
ATOM    546  CA  SER B 137     -17.409 -21.274 -33.812  1.00  1.00
ATOM    547  C   SER B 137     -15.968 -20.963 -33.430  1.00  1.00
ATOM    548  O   SER B 137     -15.077 -21.795 -33.602  1.00  1.00
ATOM    549  N   TRP B 138     -15.803 -19.798 -32.881  1.00  1.00
ATOM    550  CA  TRP B 138     -14.514 -19.344 -32.373  1.00  1.00
ATOM    551  C   TRP B 138     -14.685 -18.199 -31.383  1.00  1.00
ATOM    552  O   TRP B 138     -15.568 -17.356 -31.540  1.00  1.00
ATOM    553  N   SER B 139     -13.633 -17.957 -30.566  1.00  1.00
ATOM    554  CA  SER B 139     -13.671 -16.925 -29.537  1.00  1.00
ATOM    555  C   SER B 139     -13.008 -15.641 -30.020  1.00  1.00
ATOM    556  O   SER B 139     -13.313 -14.552 -29.533  1.00  1.00
ATOM    557  N   TYR B 140     -12.476 -15.537 -30.966  1.00  1.00
ATOM    558  CA  TYR B 140     -11.750 -14.488 -31.672  1.00  1.00
ATOM    559  C   TYR B 140     -11.160 -15.008 -32.977  1.00  1.00
ATOM    560  O   TYR B 140     -10.782 -16.175 -33.077  1.00  1.00
ATOM    561  N   ILE B 141     -10.860 -14.062 -33.888  1.00  1.00
ATOM    562  CA  ILE B 141     -10.092 -14.352 -35.093  1.00  1.00
ATOM    563  C   ILE B 141      -8.768 -13.600 -35.096  1.00  1.00
ATOM    564  O   ILE B 141      -8.704 -12.434 -34.705  1.00  1.00
ATOM    565  N   SER B 142     -16.956  -8.914 -36.614  1.00  1.00
ATOM    566  CA  SER B 142     -16.209  -9.042 -35.368  1.00  1.00
ATOM    567  C   SER B 142     -17.122  -9.449 -34.219  1.00  1.00
ATOM    568  O   SER B 142     -16.666  -9.996 -33.215  1.00  1.00
ATOM    569  N   SER B 143     -18.344  -9.390 -34.336  1.00  1.00
ATOM    570  CA  SER B 143     -19.343  -9.735 -33.332  1.00  1.00
ATOM    571  C   SER B 143     -20.090 -11.007 -33.713  1.00  1.00
ATOM    572  O   SER B 143     -20.804 -11.587 -32.895  1.00  1.00
ATOM    573  N   VAL B 144     -19.533 -11.813 -34.481  1.00  1.00
ATOM    574  CA  VAL B 144     -19.938 -13.174 -34.812  1.00  1.00
ATOM    575  C   VAL B 144     -19.133 -14.196 -34.021  1.00  1.00
ATOM    576  O   VAL B 144     -17.906 -14.232 -34.102  1.00  1.00
ATOM    577  N   SER B 145     -19.850 -15.077 -33.261  1.00  1.00
ATOM    578  CA  SER B 145     -19.195 -16.091 -32.443  1.00  1.00
ATOM    579  C   SER B 145     -19.283 -17.465 -33.095  1.00  1.00
ATOM    580  O   SER B 145     -18.414 -18.314 -32.896  1.00  1.00
ATOM    581  N   SER B 146     -20.109 -17.883 -33.700  1.00  1.00
ATOM    582  CA  SER B 146     -20.189 -19.114 -34.477  1.00  1.00
ATOM    583  C   SER B 146     -20.863 -18.874 -35.822  1.00  1.00
ATOM    584  O   SER B 146     -21.768 -18.047 -35.935  1.00  1.00
ATOM    585  N   SER B 147     -24.578 -16.242 -35.762  1.00  1.00
ATOM    586  CA  SER B 147     -24.734 -16.246 -34.312  1.00  1.00
ATOM    587  C   SER B 147     -23.886 -15.159 -33.664  1.00  1.00
ATOM    588  O   SER B 147     -22.691 -15.045 -33.937  1.00  1.00
ATOM    589  N   ARG B 148     -24.561 -14.144 -33.160  1.00  1.00
ATOM    590  CA  ARG B 148     -23.872 -12.988 -32.601  1.00  1.00
ATOM    591  C   ARG B 148     -23.436 -13.248 -31.165  1.00  1.00
ATOM    592  O   ARG B 148     -24.173 -13.848 -30.382  1.00  1.00
ATOM    593  N   GLY B 149     -22.308 -12.628 -30.820  1.00  1.00
ATOM    594  CA  GLY B 149     -21.725 -12.651 -29.484  1.00  1.00
ATOM    595  C   GLY B 149     -20.861 -11.421 -29.239  1.00  1.00
ATOM    596  O   GLY B 149     -20.091 -11.008 -30.106  1.00  1.00
ATOM    597  N   PHE B 150     -20.994 -10.799 -28.103  1.00  1.00
ATOM    598  CA  PHE B 150     -20.155  -9.661 -27.748  1.00  1.00
ATOM    599  C   PHE B 150     -18.796 -10.117 -27.234  1.00  1.00
ATOM    600  O   PHE B 150     -18.709 -11.005 -26.386  1.00  1.00
ATOM    601  N   GLY B 151     -17.743  -9.160 -27.702  1.00  1.00
ATOM    602  CA  GLY B 151     -16.443  -9.374 -27.079  1.00  1.00
ATOM    603  C   GLY B 151     -15.506 -10.135 -28.007  1.00  1.00
ATOM    604  O   GLY B 151     -14.301 -10.210 -27.765  1.00  1.00
ATOM    605  N   SER B 152     -15.995 -10.641 -29.134  1.00  1.00
ATOM    606  CA  SER B 152     -15.117 -11.159 -30.175  1.00  1.00
ATOM    607  C   SER B 152     -14.448 -10.027 -30.944  1.00  1.00
ATOM    608  O   SER B 152     -15.058  -8.987 -31.194  1.00  1.00
ATOM    609  N   GLY B 153     -13.560 -10.409 -31.847  1.00  1.00
ATOM    610  CA  GLY B 153     -12.770  -9.439 -32.596  1.00  1.00
ATOM    611  C   GLY B 153     -11.787 -10.132 -33.530  1.00  1.00
ATOM    612  O   GLY B 153     -11.454 -11.302 -33.339  1.00  1.00
ATOM    613  N   ILE B 154     -11.172  -9.389 -34.380  1.00  1.00
ATOM    614  CA  ILE B 154     -10.047  -9.826 -35.199  1.00  1.00
ATOM    615  C   ILE B 154      -8.756  -9.140 -34.771  1.00  1.00
ATOM    616  O   ILE B 154      -8.721  -7.924 -34.583  1.00  1.00
ATOM    617  N   ILE B 155      -7.763  -9.944 -34.492  1.00  1.00
ATOM    618  CA  ILE B 155      -6.434  -9.472 -34.121  1.00  1.00
ATOM    619  C   ILE B 155      -5.375  -9.999 -35.080  1.00  1.00
ATOM    620  O   ILE B 155      -5.470 -11.125 -35.568  1.00  1.00
ATOM    621  N   THR B 156      -4.342  -9.331 -35.270  1.00  1.00
ATOM    622  CA  THR B 156      -3.119  -9.787 -35.920  1.00  1.00
ATOM    623  C   THR B 156      -2.039 -10.111 -34.896  1.00  1.00
ATOM    624  O   THR B 156      -1.737  -9.300 -34.021  1.00  1.00
ATOM    625  N   SER B 157      -1.448 -11.380 -35.101  1.00  1.00
ATOM    626  CA  SER B 157      -0.544 -11.822 -34.046  1.00  1.00
ATOM    627  C   SER B 157       0.556 -12.716 -34.603  1.00  1.00
ATOM    628  O   SER B 157       0.318 -13.524 -35.501  1.00  1.00
ATOM    629  N   ASN B 158       1.728 -12.644 -33.946  1.00  1.00
ATOM    630  CA  ASN B 158       2.827 -13.518 -34.340  1.00  1.00
ATOM    631  C   ASN B 158       3.037 -14.631 -33.321  1.00  1.00
ATOM    632  O   ASN B 158       3.742 -15.604 -33.587  1.00  1.00
ATOM    633  N   ALA B 159       2.335 -14.705 -32.338  1.00  1.00
ATOM    634  CA  ALA B 159       2.326 -15.713 -31.285  1.00  1.00
ATOM    635  C   ALA B 159       1.853 -17.060 -31.816  1.00  1.00
ATOM    636  O   ALA B 159       0.928 -17.129 -32.625  1.00  1.00
ATOM    637  N   SER B 160       2.186 -18.155 -31.038  1.00  1.00
ATOM    638  CA  SER B 160       1.734 -19.493 -31.399  1.00  1.00
ATOM    639  C   SER B 160       0.599 -19.953 -30.493  1.00  1.00
ATOM    640  O   SER B 160       0.635 -19.743 -29.281  1.00  1.00
ATOM    641  N   MET B 161      -0.314 -20.792 -31.083  1.00  1.00
ATOM    642  CA  MET B 161      -1.376 -21.361 -30.261  1.00  1.00
ATOM    643  C   MET B 161      -0.843 -22.470 -29.363  1.00  1.00
ATOM    644  O   MET B 161      -0.119 -23.356 -29.817  1.00  1.00
ATOM    645  N   HIS B 162      -1.170 -22.437 -28.130  1.00  1.00
ATOM    646  CA  HIS B 162      -0.888 -23.462 -27.132  1.00  1.00
ATOM    647  C   HIS B 162      -2.172 -23.977 -26.494  1.00  1.00
ATOM    648  O   HIS B 162      -3.122 -23.221 -26.292  1.00  1.00
ATOM    649  N   GLU B 163      -2.173 -25.170 -25.981  1.00  1.00
ATOM    650  CA  GLU B 163      -3.308 -25.657 -25.206  1.00  1.00
ATOM    651  C   GLU B 163      -3.398 -24.951 -23.859  1.00  1.00
ATOM    652  O   GLU B 163      -2.575 -25.178 -22.972  1.00  1.00
ATOM    653  N   CYS B 164      -3.880 -23.802 -23.882  1.00  1.00
ATOM    654  CA  CYS B 164      -4.075 -22.924 -22.734  1.00  1.00
ATOM    655  C   CYS B 164      -5.436 -22.242 -22.787  1.00  1.00
ATOM    656  O   CYS B 164      -5.939 -21.922 -23.864  1.00  1.00
ATOM    657  N   ASN B 165      -5.921 -21.751 -21.756  1.00  1.00
ATOM    658  CA  ASN B 165      -7.151 -20.995 -21.552  1.00  1.00
ATOM    659  C   ASN B 165      -6.894 -19.734 -20.737  1.00  1.00
ATOM    660  O   ASN B 165      -6.211 -19.773 -19.714  1.00  1.00
ATOM    661  N   THR B 166      -7.590 -18.624 -21.222  1.00  1.00
ATOM    662  CA  THR B 166      -7.392 -17.339 -20.562  1.00  1.00
ATOM    663  C   THR B 166      -8.673 -16.515 -20.566  1.00  1.00
ATOM    664  O   THR B 166      -9.480 -16.608 -21.491  1.00  1.00
ATOM    665  N   LYS B 167      -8.767 -15.529 -19.788  1.00  1.00
ATOM    666  CA  LYS B 167      -9.845 -14.551 -19.715  1.00  1.00
ATOM    667  C   LYS B 167      -9.483 -13.274 -20.462  1.00  1.00
ATOM    668  O   LYS B 167     -10.359 -12.551 -20.936  1.00  1.00
ATOM    669  N   CYS B 168      -8.250 -13.198 -20.842  1.00  1.00
ATOM    670  CA  CYS B 168      -7.632 -12.026 -21.451  1.00  1.00
ATOM    671  C   CYS B 168      -6.551 -12.427 -22.447  1.00  1.00
ATOM    672  O   CYS B 168      -5.691 -13.254 -22.144  1.00  1.00
ATOM    673  N   GLN B 169      -6.715 -12.035 -23.686  1.00  1.00
ATOM    674  CA  GLN B 169      -5.792 -12.319 -24.778  1.00  1.00
ATOM    675  C   GLN B 169      -5.401 -11.044 -25.514  1.00  1.00
ATOM    676  O   GLN B 169      -6.247 -10.197 -25.799  1.00  1.00
ATOM    677  N   THR B 170      -4.138 -10.768 -25.559  1.00  1.00
ATOM    678  CA  THR B 170      -3.536  -9.750 -26.411  1.00  1.00
ATOM    679  C   THR B 170      -2.810 -10.379 -27.593  1.00  1.00
ATOM    680  O   THR B 170      -2.210 -11.447 -27.469  1.00  1.00
ATOM    681  N   PRO B 171      -2.365  -9.618 -28.557  1.00  1.00
ATOM    682  CA  PRO B 171      -1.639 -10.131 -29.712  1.00  1.00
ATOM    683  C   PRO B 171      -0.243 -10.600 -29.322  1.00  1.00
ATOM    684  O   PRO B 171       0.275 -11.568 -29.878  1.00  1.00
ATOM    685  N   LEU B 172       0.259 -10.359 -28.255  1.00  1.00
ATOM    686  CA  LEU B 172       1.587 -10.731 -27.782  1.00  1.00
ATOM    687  C   LEU B 172       1.527 -11.957 -26.877  1.00  1.00
ATOM    688  O   LEU B 172       2.465 -12.753 -26.830  1.00  1.00
ATOM    689  N   GLY B 173       0.378 -12.230 -26.292  1.00  1.00
ATOM    690  CA  GLY B 173       0.240 -13.279 -25.289  1.00  1.00
ATOM    691  C   GLY B 173      -0.986 -13.048 -24.415  1.00  1.00
ATOM    692  O   GLY B 173      -1.418 -11.911 -24.224  1.00  1.00
ATOM    693  N   ALA B 174      -1.360 -14.092 -23.630  1.00  1.00
ATOM    694  CA  ALA B 174      -2.475 -13.984 -22.698  1.00  1.00
ATOM    695  C   ALA B 174      -2.023 -13.411 -21.361  1.00  1.00
ATOM    696  O   ALA B 174      -0.940 -13.733 -20.871  1.00  1.00
ATOM    697  N   ILE B 175      -2.975 -12.710 -20.713  1.00  1.00
ATOM    698  CA  ILE B 175      -2.751 -12.133 -19.393  1.00  1.00
ATOM    699  C   ILE B 175      -3.599 -12.829 -18.336  1.00  1.00
ATOM    700  O   ILE B 175      -4.803 -13.013 -18.515  1.00  1.00
ATOM    701  N   ASN B 176      -3.017 -13.328 -17.346  1.00  1.00
ATOM    702  CA  ASN B 176      -3.659 -13.879 -16.158  1.00  1.00
ATOM    703  C   ASN B 176      -3.300 -13.075 -14.916  1.00  1.00
ATOM    704  O   ASN B 176      -2.132 -12.991 -14.535  1.00  1.00
ATOM    705  N   SER B 177      -4.215 -11.968 -14.690  1.00  1.00
ATOM    706  CA  SER B 177      -3.831 -10.983 -13.686  1.00  1.00
ATOM    707  C   SER B 177      -5.056 -10.322 -13.066  1.00  1.00
ATOM    708  O   SER B 177      -6.080 -10.148 -13.727  1.00  1.00
ATOM    709  N   SER B 178      -4.933  -9.922 -11.781  1.00  1.00
ATOM    710  CA  SER B 178      -5.973  -9.177 -11.081  1.00  1.00
ATOM    711  C   SER B 178      -5.614  -7.701 -10.970  1.00  1.00
ATOM    712  O   SER B 178      -6.486  -6.853 -10.784  1.00  1.00
ATOM    713  N   LEU B 179      -4.427  -7.367 -11.451  1.00  1.00
ATOM    714  CA  LEU B 179      -4.015  -5.970 -11.502  1.00  1.00
ATOM    715  C   LEU B 179      -4.964  -5.146 -12.366  1.00  1.00
ATOM    716  O   LEU B 179      -5.321  -5.551 -13.472  1.00  1.00
ATOM    717  N   PRO B 180      -5.137  -3.889 -12.017  1.00  1.00
ATOM    718  CA  PRO B 180      -6.077  -3.003 -12.693  1.00  1.00
ATOM    719  C   PRO B 180      -5.484  -2.451 -13.983  1.00  1.00
ATOM    720  O   PRO B 180      -6.192  -2.261 -14.972  1.00  1.00
ATOM    721  N   TYR B 181      -4.330  -2.328 -14.226  1.00  1.00
ATOM    722  CA  TYR B 181      -3.644  -1.740 -15.371  1.00  1.00
ATOM    723  C   TYR B 181      -2.632  -2.711 -15.964  1.00  1.00
ATOM    724  O   TYR B 181      -2.032  -3.513 -15.248  1.00  1.00
ATOM    725  N   GLN B 182      -2.389  -2.471 -17.286  1.00  1.00
ATOM    726  CA  GLN B 182      -1.371  -3.189 -18.044  1.00  1.00
ATOM    727  C   GLN B 182      -0.771  -2.308 -19.132  1.00  1.00
ATOM    728  O   GLN B 182      -1.470  -1.507 -19.752  1.00  1.00
ATOM    729  N   ASN B 183       0.457  -2.450 -19.418  1.00  1.00
ATOM    730  CA  ASN B 183       1.192  -1.733 -20.453  1.00  1.00
ATOM    731  C   ASN B 183       1.718  -2.689 -21.517  1.00  1.00
ATOM    732  O   ASN B 183       2.178  -2.261 -22.575  1.00  1.00
ATOM    733  N   ILE B 184       1.008  -3.840 -21.689  1.00  1.00
ATOM    734  CA  ILE B 184       1.413  -4.855 -22.654  1.00  1.00
ATOM    735  C   ILE B 184       0.916  -4.514 -24.053  1.00  1.00
ATOM    736  O   ILE B 184       1.636  -4.687 -25.037  1.00  1.00
ATOM    737  N   HIS B 185      -0.267  -4.184 -24.322  1.00  1.00
ATOM    738  CA  HIS B 185      -0.929  -4.027 -25.612  1.00  1.00
ATOM    739  C   HIS B 185      -2.330  -3.453 -25.446  1.00  1.00
ATOM    740  O   HIS B 185      -3.056  -3.820 -24.522  1.00  1.00
ATOM    741  N   PRO B 186      -2.686  -2.539 -26.442  1.00  1.00
ATOM    742  CA  PRO B 186      -4.001  -1.913 -26.377  1.00  1.00
ATOM    743  C   PRO B 186      -5.059  -2.782 -27.045  1.00  1.00
ATOM    744  O   PRO B 186      -6.224  -2.776 -26.647  1.00  1.00
ATOM    745  N   VAL B 187      -4.725  -3.660 -27.853  1.00  1.00
ATOM    746  CA  VAL B 187      -5.598  -4.682 -28.416  1.00  1.00
ATOM    747  C   VAL B 187      -5.807  -5.830 -27.436  1.00  1.00
ATOM    748  O   VAL B 187      -4.846  -6.424 -26.947  1.00  1.00
ATOM    749  N   THR B 188      -7.111  -6.020 -27.039  1.00  1.00
ATOM    750  CA  THR B 188      -7.474  -6.989 -26.011  1.00  1.00
ATOM    751  C   THR B 188      -8.760  -7.721 -26.373  1.00  1.00
ATOM    752  O   THR B 188      -9.688  -7.129 -26.923  1.00  1.00
ATOM    753  N   ILE B 189      -8.740  -9.016 -26.122  1.00  1.00
ATOM    754  CA  ILE B 189      -9.927  -9.857 -26.224  1.00  1.00
ATOM    755  C   ILE B 189     -10.352 -10.378 -24.857  1.00  1.00
ATOM    756  O   ILE B 189      -9.529 -10.874 -24.088  1.00  1.00
ATOM    757  N   GLY B 190     -11.480  -9.941 -24.351  1.00  1.00
ATOM    758  CA  GLY B 190     -11.983 -10.547 -23.125  1.00  1.00
ATOM    759  C   GLY B 190     -12.043  -9.530 -21.992  1.00  1.00
ATOM    760  O   GLY B 190     -11.605  -8.390 -22.145  1.00  1.00
ATOM    761  N   GLU B 191     -11.993  -9.719 -20.911  1.00  1.00
ATOM    762  CA  GLU B 191     -11.872  -8.935 -19.688  1.00  1.00
ATOM    763  C   GLU B 191     -10.413  -8.770 -19.282  1.00  1.00
ATOM    764  O   GLU B 191      -9.725  -9.749 -18.992  1.00  1.00
ATOM    765  N   CYS B 192      -9.811  -7.666 -19.822  1.00  1.00
ATOM    766  CA  CYS B 192      -8.390  -7.393 -19.645  1.00  1.00
ATOM    767  C   CYS B 192      -8.169  -6.172 -18.762  1.00  1.00
ATOM    768  O   CYS B 192      -8.932  -5.208 -18.818  1.00  1.00
ATOM    769  N   PRO B 193      -6.943  -6.097 -17.974  1.00  1.00
ATOM    770  CA  PRO B 193      -6.607  -4.824 -17.348  1.00  1.00
ATOM    771  C   PRO B 193      -6.641  -3.686 -18.360  1.00  1.00
ATOM    772  O   PRO B 193      -6.159  -3.828 -19.484  1.00  1.00
ATOM    773  N   LYS B 194      -6.945  -2.417 -17.759  1.00  1.00
ATOM    774  CA  LYS B 194      -6.893  -1.221 -18.590  1.00  1.00
ATOM    775  C   LYS B 194      -5.481  -0.968 -19.103  1.00  1.00
ATOM    776  O   LYS B 194      -4.521  -0.967 -18.332  1.00  1.00
ATOM    777  N   TYR B 195      -5.390  -0.689 -20.483  1.00  1.00
ATOM    778  CA  TYR B 195      -4.086  -0.366 -21.050  1.00  1.00
ATOM    779  C   TYR B 195      -3.718   1.089 -20.792  1.00  1.00
ATOM    780  O   TYR B 195      -4.543   1.987 -20.958  1.00  1.00
ATOM    781  N   VAL B 196      -2.455   1.279 -20.408  1.00  1.00
ATOM    782  CA  VAL B 196      -1.839   2.585 -20.209  1.00  1.00
ATOM    783  C   VAL B 196      -0.392   2.590 -20.683  1.00  1.00
ATOM    784  O   VAL B 196       0.312   1.587 -20.569  1.00  1.00
ATOM    785  N   ARG B 197       0.129   3.694 -21.041  1.00  1.00
ATOM    786  CA  ARG B 197       1.493   3.855 -21.531  1.00  1.00
ATOM    787  C   ARG B 197       2.487   3.923 -20.379  1.00  1.00
ATOM    788  O   ARG B 197       3.645   3.528 -20.521  1.00  1.00
ATOM    789  N   SER B 198       2.151   3.749 -19.229  1.00  1.00
ATOM    790  CA  SER B 198       3.000   3.873 -18.049  1.00  1.00
ATOM    791  C   SER B 198       3.987   2.717 -17.957  1.00  1.00
ATOM    792  O   SER B 198       3.628   1.562 -18.182  1.00  1.00
ATOM    793  N   ALA B 199       5.197   3.074 -17.327  1.00  1.00
ATOM    794  CA  ALA B 199       6.251   2.087 -17.124  1.00  1.00
ATOM    795  C   ALA B 199       6.255   1.572 -15.691  1.00  1.00
ATOM    796  O   ALA B 199       6.547   0.402 -15.442  1.00  1.00
ATOM    797  N   LYS B 200       5.631   2.208 -14.816  1.00  1.00
ATOM    798  CA  LYS B 200       5.540   1.928 -13.388  1.00  1.00
ATOM    799  C   LYS B 200       4.335   2.622 -12.766  1.00  1.00
ATOM    800  O   LYS B 200       4.027   3.766 -13.097  1.00  1.00
ATOM    801  N   LEU B 201       3.587   1.853 -11.983  1.00  1.00
ATOM    802  CA  LEU B 201       2.440   2.214 -11.158  1.00  1.00
ATOM    803  C   LEU B 201       2.406   1.395  -9.872  1.00  1.00
ATOM    804  O   LEU B 201       2.380   0.165  -9.908  1.00  1.00
ATOM    805  N   ARG B 202       3.133   1.852  -8.889  1.00  1.00
ATOM    806  CA  ARG B 202       3.293   1.211  -7.590  1.00  1.00
ATOM    807  C   ARG B 202       2.697   2.065  -6.478  1.00  1.00
ATOM    808  O   ARG B 202       2.938   3.270  -6.411  1.00  1.00
ATOM    809  N   MET B 203       1.654   1.513  -5.796  1.00  1.00
ATOM    810  CA  MET B 203       1.014   2.195  -4.678  1.00  1.00
ATOM    811  C   MET B 203       1.621   1.763  -3.349  1.00  1.00
ATOM    812  O   MET B 203       1.770   0.571  -3.082  1.00  1.00
ATOM    813  N   VAL B 204       2.122   2.830  -2.517  1.00  1.00
ATOM    814  CA  VAL B 204       2.574   2.442  -1.186  1.00  1.00
ATOM    815  C   VAL B 204       1.395   2.131  -0.273  1.00  1.00
ATOM    816  O   VAL B 204       0.401   2.857  -0.258  1.00  1.00
ATOM    817  N   THR B 205       1.600   1.044   0.561  1.00  1.00
ATOM    818  CA  THR B 205       0.583   0.661   1.533  1.00  1.00
ATOM    819  C   THR B 205       1.124   0.736   2.955  1.00  1.00
ATOM    820  O   THR B 205       0.394   1.064   3.891  1.00  1.00
ATOM    821  N   GLY B 206       2.427   0.738   3.074  1.00  1.00
ATOM    822  CA  GLY B 206       3.078   0.930   4.364  1.00  1.00
ATOM    823  C   GLY B 206       3.632   2.343   4.496  1.00  1.00
ATOM    824  O   GLY B 206       3.664   3.101   3.526  1.00  1.00
ATOM    825  N   LEU B 207       4.664   2.519   5.155  1.00  1.00
ATOM    826  CA  LEU B 207       5.273   3.799   5.493  1.00  1.00
ATOM    827  C   LEU B 207       6.732   3.850   5.052  1.00  1.00
ATOM    828  O   LEU B 207       7.416   2.827   5.018  1.00  1.00
ATOM    829  N   ARG B 208       7.302   5.077   5.057  1.00  1.00
ATOM    830  CA  ARG B 208       8.730   5.240   4.811  1.00  1.00
ATOM    831  C   ARG B 208       9.546   4.239   5.619  1.00  1.00
ATOM    832  O   ARG B 208       9.366   4.112   6.830  1.00  1.00
ATOM    833  N   ASN B 209      10.417   3.477   4.847  1.00  1.00
ATOM    834  CA  ASN B 209      11.294   2.499   5.480  1.00  1.00
ATOM    835  C   ASN B 209      12.627   3.124   5.868  1.00  1.00
ATOM    836  O   ASN B 209      13.315   3.711   5.032  1.00  1.00
ATOM    837  N   ILE B 210      12.940   3.180   7.117  1.00  1.00
ATOM    838  CA  ILE B 210      14.143   3.762   7.698  1.00  1.00
ATOM    839  C   ILE B 210      14.787   2.812   8.700  1.00  1.00
ATOM    840  O   ILE B 210      14.288   2.635   9.811  1.00  1.00
ATOM    841  N   PRO B 211      15.362   1.684   8.249  1.00  1.00
ATOM    842  CA  PRO B 211      15.902   0.661   9.136  1.00  1.00
ATOM    843  C   PRO B 211      17.201   1.123   9.784  1.00  1.00
ATOM    844  O   PRO B 211      17.991   1.839   9.171  1.00  1.00
ATOM    845  N   GLY B 212       7.927  14.890   7.215  1.00  1.00
ATOM    846  CA  GLY B 212       6.562  14.674   6.751  1.00  1.00
ATOM    847  C   GLY B 212       5.612  15.717   7.327  1.00  1.00
ATOM    848  O   GLY B 212       5.860  16.271   8.398  1.00  1.00
ATOM    849  N   LEU B 213       4.352  15.695   6.884  1.00  1.00
ATOM    850  CA  LEU B 213       3.385  16.685   7.343  1.00  1.00
ATOM    851  C   LEU B 213       3.184  16.600   8.852  1.00  1.00
ATOM    852  O   LEU B 213       3.012  17.618   9.523  1.00  1.00
ATOM    853  N   PHE B 214       3.209  15.690   9.574  1.00  1.00
ATOM    854  CA  PHE B 214       2.961  15.553  11.005  1.00  1.00
ATOM    855  C   PHE B 214       4.261  15.610  11.797  1.00  1.00
ATOM    856  O   PHE B 214       4.279  16.045  12.948  1.00  1.00
ATOM    857  N   GLY B 215       5.339  15.289  11.343  1.00  1.00
ATOM    858  CA  GLY B 215       6.626  15.627  11.939  1.00  1.00
ATOM    859  C   GLY B 215       7.141  14.492  12.816  1.00  1.00
ATOM    860  O   GLY B 215       8.290  14.509  13.258  1.00  1.00
ATOM    861  N   ALA B 216       6.531  13.292  12.666  1.00  1.00
ATOM    862  CA  ALA B 216       6.945  12.176  13.508  1.00  1.00
ATOM    863  C   ALA B 216       7.849  11.217  12.744  1.00  1.00
ATOM    864  O   ALA B 216       8.815  10.687  13.295  1.00  1.00
ATOM    865  N   ILE B 217       7.399  10.633  11.625  1.00  1.00
ATOM    866  CA  ILE B 217       8.235   9.746  10.826  1.00  1.00
ATOM    867  C   ILE B 217       9.331  10.522  10.107  1.00  1.00
ATOM    868  O   ILE B 217       9.056  11.482   9.388  1.00  1.00
ATOM    869  N   ALA B 218      10.611  10.015  10.216  1.00  1.00
ATOM    870  CA  ALA B 218      11.721  10.750   9.622  1.00  1.00
ATOM    871  C   ALA B 218      11.716  12.207  10.066  1.00  1.00
ATOM    872  O   ALA B 218      11.425  13.106   9.276  1.00  1.00
ATOM    873  N   GLY B 219      11.301  12.399  11.311  1.00  1.00
ATOM    874  CA  GLY B 219      11.252  13.718  11.932  1.00  1.00
ATOM    875  C   GLY B 219      11.833  13.686  13.339  1.00  1.00
ATOM    876  O   GLY B 219      12.741  14.451  13.664  1.00  1.00
ATOM    877  N   PHE B 220      10.896  13.769  14.399  1.00  1.00
ATOM    878  CA  PHE B 220      11.389  13.755  15.771  1.00  1.00
ATOM    879  C   PHE B 220      11.642  12.332  16.251  1.00  1.00
ATOM    880  O   PHE B 220      12.391  12.111  17.203  1.00  1.00
ATOM    881  N   ILE B 221      10.934  11.362  15.725  1.00  1.00
ATOM    882  CA  ILE B 221      11.372   9.973  15.794  1.00  1.00
ATOM    883  C   ILE B 221      12.244   9.611  14.599  1.00  1.00
ATOM    884  O   ILE B 221      11.763   9.528  13.469  1.00  1.00
ATOM    885  N   GLU B 222      13.487   9.758  14.600  1.00  1.00
ATOM    886  CA  GLU B 222      14.405   9.761  13.467  1.00  1.00
ATOM    887  C   GLU B 222      14.417   8.409  12.765  1.00  1.00
ATOM    888  O   GLU B 222      14.497   8.337  11.538  1.00  1.00
ATOM    889  N   GLY B 223      14.220   7.326  13.153  1.00  1.00
ATOM    890  CA  GLY B 223      14.352   6.066  12.431  1.00  1.00
ATOM    891  C   GLY B 223      13.221   5.108  12.783  1.00  1.00
ATOM    892  O   GLY B 223      12.686   5.144  13.891  1.00  1.00
ATOM    893  N   GLY B 224      13.147   4.008  12.072  1.00  1.00
ATOM    894  CA  GLY B 224      12.194   2.938  12.338  1.00  1.00
ATOM    895  C   GLY B 224      12.828   1.830  13.171  1.00  1.00
ATOM    896  O   GLY B 224      14.012   1.530  13.022  1.00  1.00
ATOM    897  N   TRP B 225      11.996   0.809  13.486  1.00  1.00
ATOM    898  CA  TRP B 225      12.434  -0.354  14.249  1.00  1.00
ATOM    899  C   TRP B 225      12.217  -1.642  13.464  1.00  1.00
ATOM    900  O   TRP B 225      11.084  -2.000  13.142  1.00  1.00
ATOM    901  N   THR B 226      13.348  -2.352  13.144  1.00  1.00
ATOM    902  CA  THR B 226      13.201  -3.637  12.471  1.00  1.00
ATOM    903  C   THR B 226      12.777  -4.726  13.449  1.00  1.00
ATOM    904  O   THR B 226      12.032  -5.638  13.093  1.00  1.00
ATOM    905  N   GLY B 227      12.865  -4.416  14.749  1.00  1.00
ATOM    906  CA  GLY B 227      12.547  -5.371  15.804  1.00  1.00
ATOM    907  C   GLY B 227      11.062  -5.344  16.141  1.00  1.00
ATOM    908  O   GLY B 227      10.498  -6.344  16.587  1.00  1.00
ATOM    909  N   MET B 228      10.324  -4.429  15.857  1.00  1.00
ATOM    910  CA  MET B 228       8.867  -4.391  15.885  1.00  1.00
ATOM    911  C   MET B 228       8.277  -4.958  14.600  1.00  1.00
ATOM    912  O   MET B 228       8.354  -4.333  13.542  1.00  1.00
ATOM    913  N   ILE B 229       7.970  -6.250  14.632  1.00  1.00
ATOM    914  CA  ILE B 229       7.636  -7.014  13.435  1.00  1.00
ATOM    915  C   ILE B 229       6.146  -7.323  13.378  1.00  1.00
ATOM    916  O   ILE B 229       5.560  -7.403  12.298  1.00  1.00
ATOM    917  N   ASP B 230       5.298  -6.842  14.192  1.00  1.00
ATOM    918  CA  ASP B 230       3.900  -7.254  14.240  1.00  1.00
ATOM    919  C   ASP B 230       2.969  -6.070  14.013  1.00  1.00
ATOM    920  O   ASP B 230       1.895  -6.216  13.430  1.00  1.00
ATOM    921  N   GLY B 231       3.282  -5.040  13.493  1.00  1.00
ATOM    922  CA  GLY B 231       2.466  -3.911  13.062  1.00  1.00
ATOM    923  C   GLY B 231       3.334  -2.738  12.626  1.00  1.00
ATOM    924  O   GLY B 231       4.518  -2.674  12.956  1.00  1.00
ATOM    925  N   TRP B 232       2.564  -1.634  12.173  1.00  1.00
ATOM    926  CA  TRP B 232       3.273  -0.457  11.685  1.00  1.00
ATOM    927  C   TRP B 232       3.634   0.482  12.829  1.00  1.00
ATOM    928  O   TRP B 232       4.712   1.076  12.841  1.00  1.00
ATOM    929  N   TYR B 233       2.979   0.700  13.767  1.00  1.00
ATOM    930  CA  TYR B 233       3.212   1.537  14.938  1.00  1.00
ATOM    931  C   TYR B 233       3.119   0.725  16.223  1.00  1.00
ATOM    932  O   TYR B 233       2.343  -0.227  16.313  1.00  1.00
ATOM    933  N   GLY B 234       3.902   1.395  17.314  1.00  1.00
ATOM    934  CA  GLY B 234       3.844   0.695  18.592  1.00  1.00
ATOM    935  C   GLY B 234       4.827   1.290  19.592  1.00  1.00
ATOM    936  O   GLY B 234       5.686   2.094  19.229  1.00  1.00
ATOM    937  N   TYR B 235       5.376   0.338  20.479  1.00  1.00
ATOM    938  CA  TYR B 235       6.123   0.758  21.659  1.00  1.00
ATOM    939  C   TYR B 235       7.382  -0.081  21.841  1.00  1.00
ATOM    940  O   TYR B 235       7.412  -1.258  21.484  1.00  1.00
ATOM    941  N   HIS B 236       8.390   0.544  22.356  1.00  1.00
ATOM    942  CA  HIS B 236       9.592  -0.072  22.905  1.00  1.00
ATOM    943  C   HIS B 236       9.770   0.285  24.375  1.00  1.00
ATOM    944  O   HIS B 236       9.601   1.439  24.769  1.00  1.00
ATOM    945  N   HIS B 237       9.857  -0.633  25.264  1.00  1.00
ATOM    946  CA  HIS B 237       9.983  -0.350  26.689  1.00  1.00
ATOM    947  C   HIS B 237      11.261  -0.951  27.260  1.00  1.00
ATOM    948  O   HIS B 237      11.696  -2.023  26.838  1.00  1.00
ATOM    949  N   GLN B 238      11.716  -0.432  28.305  1.00  1.00
ATOM    950  CA  GLN B 238      12.884  -0.779  29.107  1.00  1.00
ATOM    951  C   GLN B 238      12.604  -0.600  30.593  1.00  1.00
ATOM    952  O   GLN B 238      12.101   0.440  31.019  1.00  1.00
ATOM    953  N   ASN B 239      12.503  -1.647  31.348  1.00  1.00
ATOM    954  CA  ASN B 239      12.284  -1.604  32.788  1.00  1.00
ATOM    955  C   ASN B 239      13.095  -2.679  33.501  1.00  1.00
ATOM    956  O   ASN B 239      13.442  -3.702  32.911  1.00  1.00
ATOM    957  N   GLU B 240      13.043  -2.775  34.780  1.00  1.00
ATOM    958  CA  GLU B 240      13.772  -3.777  35.548  1.00  1.00
ATOM    959  C   GLU B 240      13.523  -5.178  35.002  1.00  1.00
ATOM    960  O   GLU B 240      14.430  -6.009  34.964  1.00  1.00
ATOM    961  N   GLN B 241      12.438  -5.546  34.598  1.00  1.00
ATOM    962  CA  GLN B 241      12.031  -6.838  34.060  1.00  1.00
ATOM    963  C   GLN B 241      12.486  -7.002  32.616  1.00  1.00
ATOM    964  O   GLN B 241      12.743  -8.116  32.159  1.00  1.00
ATOM    965  N   GLY B 242      13.123  -6.235  31.982  1.00  1.00
ATOM    966  CA  GLY B 242      13.669  -6.433  30.645  1.00  1.00
ATOM    967  C   GLY B 242      13.329  -5.262  29.731  1.00  1.00
ATOM    968  O   GLY B 242      12.792  -4.249  30.179  1.00  1.00
ATOM    969  N   SER B 243      13.541  -5.641  28.346  1.00  1.00
ATOM    970  CA  SER B 243      13.098  -4.750  27.281  1.00  1.00
ATOM    971  C   SER B 243      12.511  -5.534  26.115  1.00  1.00
ATOM    972  O   SER B 243      12.958  -6.639  25.809  1.00  1.00
ATOM    973  N   GLY B 244      11.596  -4.935  25.409  1.00  1.00
ATOM    974  CA  GLY B 244      10.980  -5.560  24.245  1.00  1.00
ATOM    975  C   GLY B 244      10.334  -4.520  23.339  1.00  1.00
ATOM    976  O   GLY B 244      10.118  -3.378  23.744  1.00  1.00
ATOM    977  N   TYR B 245       9.747  -5.005  22.259  1.00  1.00
ATOM    978  CA  TYR B 245       8.860  -4.267  21.368  1.00  1.00
ATOM    979  C   TYR B 245       7.460  -4.866  21.364  1.00  1.00
ATOM    980  O   TYR B 245       7.294  -6.080  21.477  1.00  1.00
ATOM    981  N   ALA B 246       6.479  -3.988  21.050  1.00  1.00
ATOM    982  CA  ALA B 246       5.077  -4.374  20.942  1.00  1.00
ATOM    983  C   ALA B 246       4.303  -3.397  20.067  1.00  1.00
ATOM    984  O   ALA B 246       4.473  -2.183  20.176  1.00  1.00
ATOM    985  N   ALA B 247       3.721  -3.854  18.943  1.00  1.00
ATOM    986  CA  ALA B 247       2.890  -2.999  18.104  1.00  1.00
ATOM    987  C   ALA B 247       1.619  -2.580  18.833  1.00  1.00
ATOM    988  O   ALA B 247       0.988  -3.388  19.514  1.00  1.00
ATOM    989  N   ASP B 248       1.211  -1.229  18.578  1.00  1.00
ATOM    990  CA  ASP B 248      -0.132  -0.854  19.003  1.00  1.00
ATOM    991  C   ASP B 248      -1.188  -1.453  18.082  1.00  1.00
ATOM    992  O   ASP B 248      -1.190  -1.199  16.877  1.00  1.00
ATOM    993  N   GLN B 249      -1.944  -2.450  18.637  1.00  1.00
ATOM    994  CA  GLN B 249      -2.823  -3.271  17.813  1.00  1.00
ATOM    995  C   GLN B 249      -4.006  -2.463  17.295  1.00  1.00
ATOM    996  O   GLN B 249      -4.432  -2.631  16.152  1.00  1.00
ATOM    997  N   LYS B 250      -4.547  -1.514  17.986  1.00  1.00
ATOM    998  CA  LYS B 250      -5.714  -0.732  17.597  1.00  1.00
ATOM    999  C   LYS B 250      -5.393   0.193  16.429  1.00  1.00
ATOM   1000  O   LYS B 250      -6.187   0.333  15.499  1.00  1.00
ATOM   1001  N   SER B 251      -4.298   0.970  16.525  1.00  1.00
ATOM   1002  CA  SER B 251      -3.925   1.899  15.465  1.00  1.00
ATOM   1003  C   SER B 251      -3.428   1.157  14.231  1.00  1.00
ATOM   1004  O   SER B 251      -3.692   1.566  13.100  1.00  1.00
ATOM   1005  N   THR B 252      -2.740   0.019  14.452  1.00  1.00
ATOM   1006  CA  THR B 252      -2.263  -0.801  13.345  1.00  1.00
ATOM   1007  C   THR B 252      -3.425  -1.399  12.562  1.00  1.00
ATOM   1008  O   THR B 252      -3.411  -1.420  11.331  1.00  1.00
ATOM   1009  N   GLN B 253      -4.423  -1.931  13.303  1.00  1.00
ATOM   1010  CA  GLN B 253      -5.587  -2.561  12.691  1.00  1.00
ATOM   1011  C   GLN B 253      -6.463  -1.533  11.986  1.00  1.00
ATOM   1012  O   GLN B 253      -6.962  -1.779  10.888  1.00  1.00
ATOM   1013  N   ASN B 254      -6.678  -0.390  12.545  1.00  1.00
ATOM   1014  CA  ASN B 254      -7.445   0.692  11.940  1.00  1.00
ATOM   1015  C   ASN B 254      -6.757   1.221  10.688  1.00  1.00
ATOM   1016  O   ASN B 254      -7.412   1.550   9.699  1.00  1.00
ATOM   1017  N   ALA B 255      -5.437   1.287  10.699  1.00  1.00
ATOM   1018  CA  ALA B 255      -4.666   1.762   9.557  1.00  1.00
ATOM   1019  C   ALA B 255      -4.688   0.750   8.418  1.00  1.00
ATOM   1020  O   ALA B 255      -4.772   1.121   7.247  1.00  1.00
ATOM   1021  N   ILE B 256      -4.538  -0.559   8.756  1.00  1.00
ATOM   1022  CA  ILE B 256      -4.650  -1.591   7.732  1.00  1.00
ATOM   1023  C   ILE B 256      -6.030  -1.581   7.088  1.00  1.00
ATOM   1024  O   ILE B 256      -6.159  -1.712   5.871  1.00  1.00
ATOM   1025  N   ASN B 257      -7.067  -1.377   7.941  1.00  1.00
ATOM   1026  CA  ASN B 257      -8.427  -1.268   7.427  1.00  1.00
ATOM   1027  C   ASN B 257      -8.555  -0.107   6.450  1.00  1.00
ATOM   1028  O   ASN B 257      -9.197  -0.229   5.407  1.00  1.00
ATOM   1029  N   GLY B 258      -7.997   1.037   6.795  1.00  1.00
ATOM   1030  CA  GLY B 258      -8.084   2.256   5.999  1.00  1.00
ATOM   1031  C   GLY B 258      -7.332   2.108   4.683  1.00  1.00
ATOM   1032  O   GLY B 258      -7.815   2.527   3.631  1.00  1.00
ATOM   1033  N   ILE B 259      -6.054   1.621   4.771  1.00  1.00
ATOM   1034  CA  ILE B 259      -5.197   1.502   3.597  1.00  1.00
ATOM   1035  C   ILE B 259      -5.770   0.506   2.597  1.00  1.00
ATOM   1036  O   ILE B 259      -5.758   0.749   1.390  1.00  1.00
ATOM   1037  N   THR B 260      -6.296  -0.631   3.077  1.00  1.00
ATOM   1038  CA  THR B 260      -6.863  -1.650   2.201  1.00  1.00
ATOM   1039  C   THR B 260      -8.166  -1.172   1.573  1.00  1.00
ATOM   1040  O   THR B 260      -8.425  -1.417   0.395  1.00  1.00
ATOM   1041  N   ASN B 261      -8.948  -0.397   2.276  1.00  1.00
ATOM   1042  CA  ASN B 261     -10.143   0.230   1.725  1.00  1.00
ATOM   1043  C   ASN B 261      -9.786   1.221   0.624  1.00  1.00
ATOM   1044  O   ASN B 261     -10.477   1.310  -0.391  1.00  1.00
ATOM   1045  N   LYS B 262      -8.645   1.941   0.835  1.00  1.00
ATOM   1046  CA  LYS B 262      -8.149   2.891  -0.153  1.00  1.00
ATOM   1047  C   LYS B 262      -7.750   2.186  -1.443  1.00  1.00
ATOM   1048  O   LYS B 262      -8.037   2.667  -2.539  1.00  1.00
ATOM   1049  N   VAL B 263      -7.060   1.017  -1.308  1.00  1.00
ATOM   1050  CA  VAL B 263      -6.670   0.219  -2.464  1.00  1.00
ATOM   1051  C   VAL B 263      -7.892  -0.274  -3.230  1.00  1.00
ATOM   1052  O   VAL B 263      -7.929  -0.221  -4.459  1.00  1.00
ATOM   1053  N   ASN B 264      -8.903  -0.752  -2.481  1.00  1.00
ATOM   1054  CA  ASN B 264     -10.142  -1.248  -3.070  1.00  1.00
ATOM   1055  C   ASN B 264     -10.872  -0.145  -3.826  1.00  1.00
ATOM   1056  O   ASN B 264     -11.394  -0.369  -4.918  1.00  1.00
ATOM   1057  N   THR B 265     -10.923   1.047  -3.240  1.00  1.00
ATOM   1058  CA  THR B 265     -11.575   2.199  -3.851  1.00  1.00
ATOM   1059  C   THR B 265     -10.899   2.584  -5.160  1.00  1.00
ATOM   1060  O   THR B 265     -11.567   2.895  -6.147  1.00  1.00
ATOM   1061  N   VAL B 266      -9.574   2.664  -5.155  1.00  1.00
ATOM   1062  CA  VAL B 266      -8.794   2.959  -6.350  1.00  1.00
ATOM   1063  C   VAL B 266      -9.035   1.918  -7.436  1.00  1.00
ATOM   1064  O   VAL B 266      -9.182   2.255  -8.611  1.00  1.00
ATOM   1065  N   ILE B 267      -8.971   0.648  -7.076  1.00  1.00
ATOM   1066  CA  ILE B 267      -9.180  -0.451  -8.011  1.00  1.00
ATOM   1067  C   ILE B 267     -10.602  -0.447  -8.557  1.00  1.00
ATOM   1068  O   ILE B 267     -10.820  -0.665  -9.749  1.00  1.00
ATOM   1069  N   GLU B 268     -11.570  -0.234  -7.755  1.00  1.00
ATOM   1070  CA  GLU B 268     -12.990  -0.235  -8.085  1.00  1.00
ATOM   1071  C   GLU B 268     -13.303   0.782  -9.175  1.00  1.00
ATOM   1072  O   GLU B 268     -14.108   0.521 -10.068  1.00  1.00
ATOM   1073  N   LYS B 269     -12.695   1.867  -9.276  1.00  1.00
ATOM   1074  CA  LYS B 269     -13.007   2.960 -10.189  1.00  1.00
ATOM   1075  C   LYS B 269     -12.427   2.702 -11.574  1.00  1.00
ATOM   1076  O   LYS B 269     -13.041   3.038 -12.587  1.00  1.00
ATOM   1077  N   MET B 270     -11.352   2.045 -11.689  1.00  1.00
ATOM   1078  CA  MET B 270     -10.801   1.636 -12.976  1.00  1.00
ATOM   1079  C   MET B 270      -9.902   0.415 -12.827  1.00  1.00
ATOM   1080  O   MET B 270      -8.926   0.439 -12.077  1.00  1.00
ATOM   1081  N   ASN B 271     -10.471  -0.733 -13.519  1.00  1.00
ATOM   1082  CA  ASN B 271      -9.742  -1.991 -13.399  1.00  1.00
ATOM   1083  C   ASN B 271     -10.125  -2.957 -14.513  1.00  1.00
ATOM   1084  O   ASN B 271      -9.335  -3.819 -14.899  1.00  1.00
ATOM   1085  N   ILE B 272     -10.547  -2.695 -15.585  1.00  1.00
ATOM   1086  CA  ILE B 272     -10.954  -3.617 -16.639  1.00  1.00
ATOM   1087  C   ILE B 272     -11.328  -2.868 -17.912  1.00  1.00
ATOM   1088  O   ILE B 272     -11.824  -1.742 -17.858  1.00  1.00
ATOM   1089  N   GLN B 273     -10.966  -3.455 -19.003  1.00  1.00
ATOM   1090  CA  GLN B 273     -11.386  -3.088 -20.350  1.00  1.00
ATOM   1091  C   GLN B 273     -11.924  -4.295 -21.108  1.00  1.00
ATOM   1092  O   GLN B 273     -11.392  -5.400 -20.993  1.00  1.00
ATOM   1093  N   PHE B 274     -13.096  -4.199 -21.642  1.00  1.00
ATOM   1094  CA  PHE B 274     -13.617  -5.275 -22.476  1.00  1.00
ATOM   1095  C   PHE B 274     -12.916  -5.312 -23.828  1.00  1.00
ATOM   1096  O   PHE B 274     -12.495  -4.279 -24.349  1.00  1.00
ATOM   1097  N   THR B 275     -13.162  -6.220 -24.669  1.00  1.00
ATOM   1098  CA  THR B 275     -12.597  -6.351 -26.006  1.00  1.00
ATOM   1099  C   THR B 275     -12.525  -5.001 -26.709  1.00  1.00
ATOM   1100  O   THR B 275     -13.503  -4.255 -26.743  1.00  1.00
ATOM   1101  N   ALA B 276     -11.290  -4.728 -27.168  1.00  1.00
ATOM   1102  CA  ALA B 276     -10.892  -3.567 -27.954  1.00  1.00
ATOM   1103  C   ALA B 276      -9.965  -3.965 -29.096  1.00  1.00
ATOM   1104  O   ALA B 276      -8.969  -4.658 -28.886  1.00  1.00
ATOM   1105  N   VAL B 277     -10.439  -3.989 -30.282  1.00  1.00
ATOM   1106  CA  VAL B 277      -9.702  -4.428 -31.461  1.00  1.00
ATOM   1107  C   VAL B 277      -9.586  -3.308 -32.486  1.00  1.00
ATOM   1108  O   VAL B 277     -10.504  -2.504 -32.647  1.00  1.00
ATOM   1109  N   GLY B 278      -8.643  -3.200 -33.217  1.00  1.00
ATOM   1110  CA  GLY B 278      -8.457  -2.270 -34.324  1.00  1.00
ATOM   1111  C   GLY B 278      -9.641  -2.311 -35.282  1.00  1.00
ATOM   1112  O   GLY B 278     -10.190  -3.377 -35.562  1.00  1.00
ATOM   1113  N   LYS B 279      -9.759  -1.186 -36.056  1.00  1.00
ATOM   1114  CA  LYS B 279     -10.713  -1.111 -37.156  1.00  1.00
ATOM   1115  C   LYS B 279     -10.010  -1.213 -38.503  1.00  1.00
ATOM   1116  O   LYS B 279      -8.996  -0.556 -38.736  1.00  1.00
ATOM   1117  N   LEU B 280      -9.649  10.528 -37.308  1.00  1.00
ATOM   1118  CA  LEU B 280     -10.691  10.657 -36.297  1.00  1.00
ATOM   1119  C   LEU B 280     -10.670   9.478 -35.330  1.00  1.00
ATOM   1120  O   LEU B 280     -10.882   9.644 -34.129  1.00  1.00
ATOM   1121  N   ASN B 281     -10.571   8.256 -35.849  1.00  1.00
ATOM   1122  CA  ASN B 281     -10.464   7.059 -35.024  1.00  1.00
ATOM   1123  C   ASN B 281      -9.167   7.055 -34.225  1.00  1.00
ATOM   1124  O   ASN B 281      -9.141   6.638 -33.067  1.00  1.00
ATOM   1125  N   LYS B 282      -8.059   7.386 -34.846  1.00  1.00
ATOM   1126  CA  LYS B 282      -6.777   7.429 -34.153  1.00  1.00
ATOM   1127  C   LYS B 282      -6.758   8.529 -33.098  1.00  1.00
ATOM   1128  O   LYS B 282      -6.166   8.368 -32.031  1.00  1.00
ATOM   1129  N   LYS B 283      -7.388   9.704 -33.400  1.00  1.00
ATOM   1130  CA  LYS B 283      -7.476  10.804 -32.447  1.00  1.00
ATOM   1131  C   LYS B 283      -8.249  10.393 -31.201  1.00  1.00
ATOM   1132  O   LYS B 283      -7.891  10.768 -30.085  1.00  1.00
ATOM   1133  N   VAL B 284      -9.381   9.645 -31.393  1.00  1.00
ATOM   1134  CA  VAL B 284     -10.180   9.156 -30.276  1.00  1.00
ATOM   1135  C   VAL B 284      -9.385   8.183 -29.414  1.00  1.00
ATOM   1136  O   VAL B 284      -9.465   8.218 -28.186  1.00  1.00
ATOM   1137  N   ASP B 285      -8.746   7.176 -30.074  1.00  1.00
ATOM   1138  CA  ASP B 285      -7.953   6.191 -29.348  1.00  1.00
ATOM   1139  C   ASP B 285      -6.791   6.851 -28.617  1.00  1.00
ATOM   1140  O   ASP B 285      -6.482   6.500 -27.478  1.00  1.00
ATOM   1141  N   ASP B 286      -6.039   7.694 -29.227  1.00  1.00
ATOM   1142  CA  ASP B 286      -4.875   8.340 -28.631  1.00  1.00
ATOM   1143  C   ASP B 286      -5.286   9.305 -27.527  1.00  1.00
ATOM   1144  O   ASP B 286      -4.585   9.453 -26.526  1.00  1.00
ATOM   1145  N   GLY B 287      -6.430   9.955 -27.645  1.00  1.00
ATOM   1146  CA  GLY B 287      -6.892  10.923 -26.657  1.00  1.00
ATOM   1147  C   GLY B 287      -7.398  10.228 -25.400  1.00  1.00
ATOM   1148  O   GLY B 287      -7.203  10.718 -24.287  1.00  1.00
ATOM   1149  N   PHE B 288      -8.117   9.133 -25.512  1.00  1.00
ATOM   1150  CA  PHE B 288      -8.555   8.346 -24.365  1.00  1.00
ATOM   1151  C   PHE B 288      -7.368   7.741 -23.627  1.00  1.00
ATOM   1152  O   PHE B 288      -7.355   7.678 -22.398  1.00  1.00
ATOM   1153  N   LEU B 289      -6.399   7.241 -24.409  1.00  1.00
ATOM   1154  CA  LEU B 289      -5.181   6.672 -23.845  1.00  1.00
ATOM   1155  C   LEU B 289      -4.387   7.722 -23.075  1.00  1.00
ATOM   1156  O   LEU B 289      -3.815   7.434 -22.023  1.00  1.00
ATOM   1157  N   ASP B 290      -4.297   8.948 -23.618  1.00  1.00
ATOM   1158  CA  ASP B 290      -3.601  10.038 -22.945  1.00  1.00
ATOM   1159  C   ASP B 290      -4.249  10.360 -21.604  1.00  1.00
ATOM   1160  O   ASP B 290      -3.560  10.631 -20.621  1.00  1.00
ATOM   1161  N   ILE B 291      -5.591  10.389 -21.572  1.00  1.00
ATOM   1162  CA  ILE B 291      -6.347  10.736 -20.375  1.00  1.00
ATOM   1163  C   ILE B 291      -6.210   9.660 -19.305  1.00  1.00
ATOM   1164  O   ILE B 291      -6.070   9.964 -18.120  1.00  1.00
ATOM   1165  N   TRP B 292      -6.360   8.378 -19.695  1.00  1.00
ATOM   1166  CA  TRP B 292      -6.298   7.274 -18.745  1.00  1.00
ATOM   1167  C   TRP B 292      -4.887   7.095 -18.200  1.00  1.00
ATOM   1168  O   TRP B 292      -4.702   6.766 -17.028  1.00  1.00
ATOM   1169  N   THR B 293      -3.887   7.285 -19.003  1.00  1.00
ATOM   1170  CA  THR B 293      -2.502   7.241 -18.550  1.00  1.00
ATOM   1171  C   THR B 293      -2.234   8.307 -17.495  1.00  1.00
ATOM   1172  O   THR B 293      -1.536   8.058 -16.511  1.00  1.00
ATOM   1173  N   TYR B 294      -2.741   9.554 -17.802  1.00  1.00
ATOM   1174  CA  TYR B 294      -2.599  10.672 -16.877  1.00  1.00
ATOM   1175  C   TYR B 294      -3.330  10.401 -15.569  1.00  1.00
ATOM   1176  O   TYR B 294      -2.823  10.705 -14.489  1.00  1.00
ATOM   1177  N   ASN B 295      -4.544   9.913 -15.659  1.00  1.00
ATOM   1178  CA  ASN B 295      -5.405   9.644 -14.513  1.00  1.00
ATOM   1179  C   ASN B 295      -4.796   8.584 -13.603  1.00  1.00
ATOM   1180  O   ASN B 295      -4.860   8.693 -12.379  1.00  1.00
ATOM   1181  N   ALA B 296      -4.321   7.494 -14.183  1.00  1.00
ATOM   1182  CA  ALA B 296      -3.746   6.388 -13.428  1.00  1.00
ATOM   1183  C   ALA B 296      -2.494   6.825 -12.678  1.00  1.00
ATOM   1184  O   ALA B 296      -2.287   6.450 -11.524  1.00  1.00
ATOM   1185  N   GLU B 297      -1.591   7.482 -13.366  1.00  1.00
ATOM   1186  CA  GLU B 297      -0.329   7.900 -12.768  1.00  1.00
ATOM   1187  C   GLU B 297      -0.554   8.942 -11.679  1.00  1.00
ATOM   1188  O   GLU B 297       0.095   8.910 -10.633  1.00  1.00
ATOM   1189  N   LEU B 298      -1.399   9.905 -11.896  1.00  1.00
ATOM   1190  CA  LEU B 298      -1.658  10.983 -10.949  1.00  1.00
ATOM   1191  C   LEU B 298      -2.421  10.475  -9.731  1.00  1.00
ATOM   1192  O   LEU B 298      -2.187  10.924  -8.608  1.00  1.00
ATOM   1193  N   LEU B 299      -3.373   9.602  -9.907  1.00  1.00
ATOM   1194  CA  LEU B 299      -4.104   8.992  -8.803  1.00  1.00
ATOM   1195  C   LEU B 299      -3.158   8.275  -7.845  1.00  1.00
ATOM   1196  O   LEU B 299      -3.334   8.330  -6.628  1.00  1.00
ATOM   1197  N   VAL B 300      -2.196   7.543  -8.419  1.00  1.00
ATOM   1198  CA  VAL B 300      -1.226   6.808  -7.616  1.00  1.00
ATOM   1199  C   VAL B 300      -0.294   7.758  -6.873  1.00  1.00
ATOM   1200  O   VAL B 300       0.026   7.541  -5.704  1.00  1.00
ATOM   1201  N   LEU B 301       0.199   8.778  -7.587  1.00  1.00
ATOM   1202  CA  LEU B 301       1.106   9.753  -6.992  1.00  1.00
ATOM   1203  C   LEU B 301       0.435  10.505  -5.848  1.00  1.00
ATOM   1204  O   LEU B 301       1.051  10.757  -4.812  1.00  1.00
ATOM   1205  N   LEU B 302      -0.771  10.951  -6.043  1.00  1.00
ATOM   1206  CA  LEU B 302      -1.507  11.691  -5.024  1.00  1.00
ATOM   1207  C   LEU B 302      -1.824  10.807  -3.823  1.00  1.00
ATOM   1208  O   LEU B 302      -1.751  11.250  -2.677  1.00  1.00
ATOM   1209  N   GLU B 303      -2.330   9.588  -4.085  1.00  1.00
ATOM   1210  CA  GLU B 303      -2.670   8.661  -3.012  1.00  1.00
ATOM   1211  C   GLU B 303      -1.428   8.231  -2.241  1.00  1.00
ATOM   1212  O   GLU B 303      -1.471   8.059  -1.023  1.00  1.00
ATOM   1213  N   ASN B 304      -0.310   8.103  -2.898  1.00  1.00
ATOM   1214  CA  ASN B 304       0.949   7.748  -2.253  1.00  1.00
ATOM   1215  C   ASN B 304       1.362   8.802  -1.234  1.00  1.00
ATOM   1216  O   ASN B 304       1.852   8.475  -0.153  1.00  1.00
ATOM   1217  N   GLU B 305       1.280  10.069  -1.633  1.00  1.00
ATOM   1218  CA  GLU B 305       1.588  11.172  -0.732  1.00  1.00
ATOM   1219  C   GLU B 305       0.677  11.159   0.488  1.00  1.00
ATOM   1220  O   GLU B 305       1.119  11.412   1.609  1.00  1.00
ATOM   1221  N   ARG B 306      -0.601  10.907   0.278  1.00  1.00
ATOM   1222  CA  ARG B 306      -1.598  10.888   1.341  1.00  1.00
ATOM   1223  C   ARG B 306      -1.373   9.715   2.287  1.00  1.00
ATOM   1224  O   ARG B 306      -1.560   9.837   3.497  1.00  1.00
ATOM   1225  N   THR B 307      -0.995   8.565   1.755  1.00  1.00
ATOM   1226  CA  THR B 307      -0.729   7.360   2.532  1.00  1.00
ATOM   1227  C   THR B 307       0.432   7.570   3.494  1.00  1.00
ATOM   1228  O   THR B 307       0.390   7.123   4.641  1.00  1.00
ATOM   1229  N   LEU B 308       1.524   8.129   2.994  1.00  1.00
ATOM   1230  CA  LEU B 308       2.688   8.402   3.829  1.00  1.00
ATOM   1231  C   LEU B 308       2.357   9.410   4.924  1.00  1.00
ATOM   1232  O   LEU B 308       2.798   9.269   6.064  1.00  1.00
ATOM   1233  N   ASP B 309       1.582  10.410   4.576  1.00  1.00
ATOM   1234  CA  ASP B 309       1.166  11.412   5.550  1.00  1.00
ATOM   1235  C   ASP B 309       0.254  10.806   6.609  1.00  1.00
ATOM   1236  O   ASP B 309       0.339  11.153   7.787  1.00  1.00
ATOM   1237  N   PHE B 310      -0.611   9.853   6.172  1.00  1.00
ATOM   1238  CA  PHE B 310      -1.527   9.146   7.060  1.00  1.00
ATOM   1239  C   PHE B 310      -0.768   8.379   8.136  1.00  1.00
ATOM   1240  O   PHE B 310      -1.187   8.336   9.292  1.00  1.00
ATOM   1241  N   HIS B 311       0.265   7.657   7.726  1.00  1.00
ATOM   1242  CA  HIS B 311       1.112   6.916   8.653  1.00  1.00
ATOM   1243  C   HIS B 311       1.811   7.854   9.629  1.00  1.00
ATOM   1244  O   HIS B 311       1.923   7.557  10.818  1.00  1.00
ATOM   1245  N   ASP B 312       2.359   8.981   9.074  1.00  1.00
ATOM   1246  CA  ASP B 312       3.003   9.985   9.912  1.00  1.00
ATOM   1247  C   ASP B 312       2.048  10.509  10.977  1.00  1.00
ATOM   1248  O   ASP B 312       2.437  10.713  12.127  1.00  1.00
ATOM   1249  N   SER B 313       0.803  10.741  10.601  1.00  1.00
ATOM   1250  CA  SER B 313      -0.239  11.239  11.491  1.00  1.00
ATOM   1251  C   SER B 313      -0.532  10.244  12.607  1.00  1.00
ATOM   1252  O   SER B 313      -0.759  10.631  13.753  1.00  1.00
ATOM   1253  N   ASN B 314      -0.644   8.957  12.266  1.00  1.00
ATOM   1254  CA  ASN B 314      -0.938   7.891  13.216  1.00  1.00
ATOM   1255  C   ASN B 314       0.144   7.791  14.283  1.00  1.00
ATOM   1256  O   ASN B 314      -0.147   7.562  15.457  1.00  1.00
ATOM   1257  N   VAL B 315       1.413   7.899  13.842  1.00  1.00
ATOM   1258  CA  VAL B 315       2.532   7.881  14.776  1.00  1.00
ATOM   1259  C   VAL B 315       2.484   9.077  15.718  1.00  1.00
ATOM   1260  O   VAL B 315       2.729   8.945  16.917  1.00  1.00
ATOM   1261  N   LYS B 316       2.228  10.254  15.144  1.00  1.00
ATOM   1262  CA  LYS B 316       2.151  11.500  15.899  1.00  1.00
ATOM   1263  C   LYS B 316       1.047  11.441  16.947  1.00  1.00
ATOM   1264  O   LYS B 316       1.218  11.917  18.070  1.00  1.00
ATOM   1265  N   ASN B 317      -0.129  10.898  16.540  1.00  1.00
ATOM   1266  CA  ASN B 317      -1.282  10.795  17.427  1.00  1.00
ATOM   1267  C   ASN B 317      -1.022   9.807  18.556  1.00  1.00
ATOM   1268  O   ASN B 317      -1.454  10.017  19.690  1.00  1.00
ATOM   1269  N   LEU B 318      -0.407   8.675  18.276  1.00  1.00
ATOM   1270  CA  LEU B 318      -0.034   7.684  19.278  1.00  1.00
ATOM   1271  C   LEU B 318       0.926   8.274  20.306  1.00  1.00
ATOM   1272  O   LEU B 318       0.809   8.008  21.502  1.00  1.00
ATOM   1273  N   TYR B 319       1.838   9.089  19.823  1.00  1.00
ATOM   1274  CA  TYR B 319       2.807   9.754  20.686  1.00  1.00
ATOM   1275  C   TYR B 319       2.127  10.764  21.601  1.00  1.00
ATOM   1276  O   TYR B 319       2.463  10.872  22.781  1.00  1.00
ATOM   1277  N   GLU B 320       1.295  11.623  21.018  1.00  1.00
ATOM   1278  CA  GLU B 320       0.555  12.627  21.773  1.00  1.00
ATOM   1279  C   GLU B 320      -0.383  11.976  22.783  1.00  1.00
ATOM   1280  O   GLU B 320      -0.563  12.480  23.891  1.00  1.00
ATOM   1281  N   LYS B 321      -0.962  10.848  22.458  1.00  1.00
ATOM   1282  CA  LYS B 321      -1.840  10.091  23.342  1.00  1.00
ATOM   1283  C   LYS B 321      -1.104   9.643  24.598  1.00  1.00
ATOM   1284  O   LYS B 321      -1.657   9.673  25.697  1.00  1.00
ATOM   1285  N   VAL B 322       0.084   9.025  24.424  1.00  1.00
ATOM   1286  CA  VAL B 322       0.911   8.613  25.551  1.00  1.00
ATOM   1287  C   VAL B 322       1.363   9.815  26.370  1.00  1.00
ATOM   1288  O   VAL B 322       1.367   9.774  27.601  1.00  1.00
ATOM   1289  N   LYS B 323       1.738  10.886  25.657  1.00  1.00
ATOM   1290  CA  LYS B 323       2.201  12.095  26.328  1.00  1.00
ATOM   1291  C   LYS B 323       1.132  12.651  27.259  1.00  1.00
ATOM   1292  O   LYS B 323       1.430  13.089  28.370  1.00  1.00
ATOM   1293  N   SER B 324      -0.117  12.651  26.822  1.00  1.00
ATOM   1294  CA  SER B 324      -1.231  13.198  27.586  1.00  1.00
ATOM   1295  C   SER B 324      -1.606  12.284  28.746  1.00  1.00
ATOM   1296  O   SER B 324      -2.013  12.751  29.810  1.00  1.00
ATOM   1297  N   GLN B 325      -1.371  10.997  28.667  1.00  1.00
ATOM   1298  CA  GLN B 325      -1.632  10.075  29.765  1.00  1.00
ATOM   1299  C   GLN B 325      -0.621  10.257  30.890  1.00  1.00
ATOM   1300  O   GLN B 325      -0.967  10.177  32.068  1.00  1.00
ATOM   1301  N   LEU B 326       0.671  10.309  30.547  1.00  1.00
ATOM   1302  CA  LEU B 326       1.750  10.389  31.525  1.00  1.00
ATOM   1303  C   LEU B 326       1.856  11.790  32.117  1.00  1.00
ATOM   1304  O   LEU B 326       2.163  11.953  33.298  1.00  1.00
ATOM   1305  N   LYS B 327       1.444  12.761  31.602  1.00  1.00
ATOM   1306  CA  LYS B 327       1.582  14.125  32.099  1.00  1.00
ATOM   1307  C   LYS B 327       3.000  14.391  32.590  1.00  1.00
ATOM   1308  O   LYS B 327       3.864  14.814  31.823  1.00  1.00
ATOM   1309  N   ASN B 328       3.203  14.755  33.834  1.00  1.00
ATOM   1310  CA  ASN B 328       4.496  15.076  34.426  1.00  1.00
ATOM   1311  C   ASN B 328       5.041  13.901  35.229  1.00  1.00
ATOM   1312  O   ASN B 328       6.202  13.901  35.637  1.00  1.00
ATOM   1313  N   ASN B 329       4.410  12.741  35.196  1.00  1.00
ATOM   1314  CA  ASN B 329       4.926  11.513  35.790  1.00  1.00
ATOM   1315  C   ASN B 329       6.048  10.922  34.945  1.00  1.00
ATOM   1316  O   ASN B 329       6.925  10.228  35.459  1.00  1.00
ATOM   1317  N   ALA B 330       6.382  11.482  33.973  1.00  1.00
ATOM   1318  CA  ALA B 330       7.455  11.181  33.034  1.00  1.00
ATOM   1319  C   ALA B 330       7.994  12.451  32.387  1.00  1.00
ATOM   1320  O   ALA B 330       7.252  13.408  32.163  1.00  1.00
ATOM   1321  N   LYS B 331       9.170  12.341  31.811  1.00  1.00
ATOM   1322  CA  LYS B 331       9.827  13.423  31.089  1.00  1.00
ATOM   1323  C   LYS B 331      10.081  13.043  29.636  1.00  1.00
ATOM   1324  O   LYS B 331      10.454  11.908  29.338  1.00  1.00
ATOM   1325  N   GLU B 332       9.729  13.999  28.697  1.00  1.00
ATOM   1326  CA  GLU B 332      10.163  13.769  27.324  1.00  1.00
ATOM   1327  C   GLU B 332      11.678  13.870  27.201  1.00  1.00
ATOM   1328  O   GLU B 332      12.274  14.881  27.573  1.00  1.00
ATOM   1329  N   ILE B 333      12.306  12.761  26.682  1.00  1.00
ATOM   1330  CA  ILE B 333      13.758  12.651  26.610  1.00  1.00
ATOM   1331  C   ILE B 333      14.242  12.687  25.166  1.00  1.00
ATOM   1332  O   ILE B 333      15.382  13.062  24.892  1.00  1.00
ATOM   1333  N   GLY B 334      13.455  12.632  24.249  1.00  1.00
ATOM   1334  CA  GLY B 334      13.909  12.861  22.883  1.00  1.00
ATOM   1335  C   GLY B 334      13.581  11.673  21.987  1.00  1.00
ATOM   1336  O   GLY B 334      13.746  10.520  22.384  1.00  1.00
ATOM   1337  N   ASN B 335      13.364  11.991  20.751  1.00  1.00
ATOM   1338  CA  ASN B 335      13.363  10.881  19.806  1.00  1.00
ATOM   1339  C   ASN B 335      12.102  10.039  19.947  1.00  1.00
ATOM   1340  O   ASN B 335      12.062   8.885  19.518  1.00  1.00
ATOM   1341  N   GLY B 336      11.110  10.465  20.775  1.00  1.00
ATOM   1342  CA  GLY B 336       9.862   9.726  20.922  1.00  1.00
ATOM   1343  C   GLY B 336       9.900   8.821  22.147  1.00  1.00
ATOM   1344  O   GLY B 336       8.943   8.098  22.426  1.00  1.00
ATOM   1345  N   CYS B 337      10.707   9.152  23.095  1.00  1.00
ATOM   1346  CA  CYS B 337      10.904   8.373  24.312  1.00  1.00
ATOM   1347  C   CYS B 337      10.499   9.167  25.547  1.00  1.00
ATOM   1348  O   CYS B 337      10.725  10.375  25.622  1.00  1.00
ATOM   1349  N   PHE B 338       9.854   8.505  26.470  1.00  1.00
ATOM   1350  CA  PHE B 338       9.541   9.005  27.804  1.00  1.00
ATOM   1351  C   PHE B 338      10.319   8.248  28.873  1.00  1.00
ATOM   1352  O   PHE B 338      10.467   7.028  28.800  1.00  1.00
ATOM   1353  N   GLU B 339      10.867   8.977  29.800  1.00  1.00
ATOM   1354  CA  GLU B 339      11.512   8.411  30.979  1.00  1.00
ATOM   1355  C   GLU B 339      10.676   8.646  32.231  1.00  1.00
ATOM   1356  O   GLU B 339      10.266   9.772  32.513  1.00  1.00
ATOM   1357  N   PHE B 340      10.181   7.476  32.833  1.00  1.00
ATOM   1358  CA  PHE B 340       9.307   7.610  33.992  1.00  1.00
ATOM   1359  C   PHE B 340      10.073   8.129  35.202  1.00  1.00
ATOM   1360  O   PHE B 340      11.206   7.719  35.454  1.00  1.00
ATOM   1361  N   TYR B 341       9.287   8.887  36.058  1.00  1.00
ATOM   1362  CA  TYR B 341       9.833   9.332  37.335  1.00  1.00
ATOM   1363  C   TYR B 341       9.534   8.329  38.441  1.00  1.00
ATOM   1364  O   TYR B 341      10.168   8.347  39.497  1.00  1.00
ATOM   1365  N   HIS B 342       8.861   7.332  38.110  1.00  1.00
ATOM   1366  CA  HIS B 342       8.439   6.200  38.927  1.00  1.00
ATOM   1367  C   HIS B 342       8.856   4.878  38.294  1.00  1.00
ATOM   1368  O   HIS B 342       8.917   4.757  37.070  1.00  1.00
ATOM   1369  N   LYS B 343       8.896   3.798  39.079  1.00  1.00
ATOM   1370  CA  LYS B 343       9.039   2.459  38.522  1.00  1.00
ATOM   1371  C   LYS B 343       7.783   2.039  37.769  1.00  1.00
ATOM   1372  O   LYS B 343       6.675   2.111  38.300  1.00  1.00
ATOM   1373  N   CYS B 344       7.887   1.695  36.562  1.00  1.00
ATOM   1374  CA  CYS B 344       6.816   1.234  35.687  1.00  1.00
ATOM   1375  C   CYS B 344       7.080  -0.183  35.193  1.00  1.00
ATOM   1376  O   CYS B 344       7.996  -0.414  34.403  1.00  1.00
ATOM   1377  N   ASP B 345       6.552  -1.171  35.930  1.00  1.00
ATOM   1378  CA  ASP B 345       6.728  -2.572  35.567  1.00  1.00
ATOM   1379  C   ASP B 345       5.930  -2.921  34.317  1.00  1.00
ATOM   1380  O   ASP B 345       4.937  -2.267  34.000  1.00  1.00
ATOM   1381  N   ASN B 346       5.719  -4.161  33.998  1.00  1.00
ATOM   1382  CA  ASN B 346       5.008  -4.601  32.804  1.00  1.00
ATOM   1383  C   ASN B 346       3.507  -4.379  32.943  1.00  1.00
ATOM   1384  O   ASN B 346       2.827  -4.047  31.972  1.00  1.00
ATOM   1385  N   GLU B 347       2.899  -4.480  34.073  1.00  1.00
ATOM   1386  CA  GLU B 347       1.502  -4.113  34.267  1.00  1.00
ATOM   1387  C   GLU B 347       1.279  -2.630  33.998  1.00  1.00
ATOM   1388  O   GLU B 347       0.262  -2.239  33.426  1.00  1.00
ATOM   1389  N   CYS B 348       2.217  -1.784  34.499  1.00  1.00
ATOM   1390  CA  CYS B 348       2.160  -0.348  34.254  1.00  1.00
ATOM   1391  C   CYS B 348       2.341  -0.034  32.774  1.00  1.00
ATOM   1392  O   CYS B 348       1.677   0.849  32.232  1.00  1.00
ATOM   1393  N   MET B 349       3.321  -0.676  32.151  1.00  1.00
ATOM   1394  CA  MET B 349       3.617  -0.478  30.737  1.00  1.00
ATOM   1395  C   MET B 349       2.434  -0.883  29.866  1.00  1.00
ATOM   1396  O   MET B 349       2.111  -0.207  28.889  1.00  1.00
ATOM   1397  N   GLU B 350       1.794  -1.976  30.151  1.00  1.00
ATOM   1398  CA  GLU B 350       0.623  -2.439  29.415  1.00  1.00
ATOM   1399  C   GLU B 350      -0.521  -1.438  29.515  1.00  1.00
ATOM   1400  O   GLU B 350      -1.266  -1.235  28.556  1.00  1.00
ATOM   1401  N   SER B 351      -0.730  -0.827  30.664  1.00  1.00
ATOM   1402  CA  SER B 351      -1.727   0.220  30.853  1.00  1.00
ATOM   1403  C   SER B 351      -1.431   1.427  29.973  1.00  1.00
ATOM   1404  O   SER B 351      -2.345   2.065  29.450  1.00  1.00
ATOM   1405  N   VAL B 352      -0.169   1.808  29.831  1.00  1.00
ATOM   1406  CA  VAL B 352       0.218   2.857  28.894  1.00  1.00
ATOM   1407  C   VAL B 352      -0.100   2.458  27.459  1.00  1.00
ATOM   1408  O   VAL B 352      -0.595   3.267  26.675  1.00  1.00
ATOM   1409  N   ARG B 353       0.194   1.255  27.094  1.00  1.00
ATOM   1410  CA  ARG B 353      -0.021   0.726  25.752  1.00  1.00
ATOM   1411  C   ARG B 353      -1.507   0.582  25.449  1.00  1.00
ATOM   1412  O   ARG B 353      -1.952   0.856  24.334  1.00  1.00
ATOM   1413  N   ASN B 354      -2.365   0.347  26.278  1.00  1.00
ATOM   1414  CA  ASN B 354      -3.790   0.122  26.064  1.00  1.00
ATOM   1415  C   ASN B 354      -4.610   1.323  26.515  1.00  1.00
ATOM   1416  O   ASN B 354      -5.795   1.433  26.197  1.00  1.00
ATOM   1417  N   GLY B 355      -4.055   2.356  26.964  1.00  1.00
ATOM   1418  CA  GLY B 355      -4.670   3.663  27.163  1.00  1.00
ATOM   1419  C   GLY B 355      -5.456   3.708  28.467  1.00  1.00
ATOM   1420  O   GLY B 355      -6.116   4.702  28.771  1.00  1.00
ATOM   1421  N   THR B 356      -4.995   3.105  29.499  1.00  1.00
ATOM   1422  CA  THR B 356      -5.631   3.069  30.811  1.00  1.00
ATOM   1423  C   THR B 356      -4.625   3.358  31.918  1.00  1.00
ATOM   1424  O   THR B 356      -4.970   3.352  33.100  1.00  1.00
ATOM   1425  N   TYR B 357      -3.557   4.095  31.557  1.00  1.00
ATOM   1426  CA  TYR B 357      -2.581   4.518  32.554  1.00  1.00
ATOM   1427  C   TYR B 357      -3.245   5.301  33.678  1.00  1.00
ATOM   1428  O   TYR B 357      -4.008   6.235  33.431  1.00  1.00
ATOM   1429  N   ASP B 358      -2.923   4.933  34.921  1.00  1.00
ATOM   1430  CA  ASP B 358      -3.425   5.625  36.102  1.00  1.00
ATOM   1431  C   ASP B 358      -2.396   6.608  36.644  1.00  1.00
ATOM   1432  O   ASP B 358      -1.431   6.213  37.298  1.00  1.00
ATOM   1433  N   TYR B 359      -2.619   7.970  36.323  1.00  1.00
ATOM   1434  CA  TYR B 359      -1.622   8.963  36.704  1.00  1.00
ATOM   1435  C   TYR B 359      -1.603   9.175  38.212  1.00  1.00
ATOM   1436  O   TYR B 359      -0.540   9.326  38.815  1.00  1.00
ATOM   1437  N   PRO B 360      -2.756   9.304  38.870  1.00  1.00
ATOM   1438  CA  PRO B 360      -2.852   9.532  40.307  1.00  1.00
ATOM   1439  C   PRO B 360      -2.193   8.404  41.089  1.00  1.00
ATOM   1440  O   PRO B 360      -1.580   8.633  42.131  1.00  1.00
ATOM   1441  N   LYS B 361      -2.130   7.230  40.647  1.00  1.00
ATOM   1442  CA  LYS B 361      -1.520   6.066  41.277  1.00  1.00
ATOM   1443  C   LYS B 361      -0.025   6.270  41.484  1.00  1.00
ATOM   1444  O   LYS B 361       0.532   5.863  42.503  1.00  1.00
ATOM   1445  N   TYR B 362       0.688   6.852  40.546  1.00  1.00
ATOM   1446  CA  TYR B 362       2.138   6.990  40.617  1.00  1.00
ATOM   1447  C   TYR B 362       2.544   8.447  40.794  1.00  1.00
ATOM   1448  O   TYR B 362       3.683   8.745  41.156  1.00  1.00
ATOM   1449  N   SER B 363       1.677   9.323  40.979  1.00  1.00
ATOM   1450  CA  SER B 363       1.950  10.754  41.022  1.00  1.00
ATOM   1451  C   SER B 363       2.723  11.129  42.279  1.00  1.00
ATOM   1452  O   SER B 363       3.596  11.997  42.247  1.00  1.00
ATOM   1453  N   GLU B 364       2.516  10.547  43.430  1.00  1.00
ATOM   1454  CA  GLU B 364       3.272  10.840  44.642  1.00  1.00
ATOM   1455  C   GLU B 364       4.732  10.434  44.492  1.00  1.00
ATOM   1456  O   GLU B 364       5.633  11.142  44.942  1.00  1.00
ATOM   1457  N   GLU B 365       4.970   9.182  44.020  1.00  1.00
ATOM   1458  CA  GLU B 365       6.333   8.700  43.826  1.00  1.00
ATOM   1459  C   GLU B 365       7.067   9.531  42.781  1.00  1.00
ATOM   1460  O   GLU B 365       8.265   9.787  42.908  1.00  1.00
ATOM   1461  N   SER B 366       6.347   9.853  41.684  1.00  1.00
ATOM   1462  CA  SER B 366       6.922  10.677  40.628  1.00  1.00
ATOM   1463  C   SER B 366       7.358  12.034  41.165  1.00  1.00
ATOM   1464  O   SER B 366       8.394  12.566  40.767  1.00  1.00
ATOM   1465  N   LYS B 367       6.427  12.689  41.911  1.00  1.00
ATOM   1466  CA  LYS B 367       6.685  14.000  42.496  1.00  1.00
ATOM   1467  C   LYS B 367       7.960  13.990  43.329  1.00  1.00
ATOM   1468  O   LYS B 367       8.731  14.949  43.313  1.00  1.00
ATOM   1469  N   LEU B 368       8.137  12.971  44.174  1.00  1.00
ATOM   1470  CA  LEU B 368       9.326  12.839  45.007  1.00  1.00
ATOM   1471  C   LEU B 368      10.583  12.700  44.156  1.00  1.00
ATOM   1472  O   LEU B 368      11.645  13.210  44.512  1.00  1.00
ATOM   1473  N   ASN B 369      10.530  12.128  42.996  1.00  1.00
ATOM   1474  CA  ASN B 369      11.701  11.826  42.182  1.00  1.00
ATOM   1475  C   ASN B 369      12.113  13.028  41.342  1.00  1.00
ATOM   1476  O   ASN B 369      13.292  13.211  41.038  1.00  1.00
ATOM   1477  N   ARG B 370      11.223  13.675  40.655  1.00  1.00
ATOM   1478  CA  ARG B 370      11.580  14.842  39.857  1.00  1.00
ATOM   1479  C   ARG B 370      11.855  16.051  40.742  1.00  1.00
ATOM   1480  O   ARG B 370      11.140  16.297  41.713  1.00  1.00
