# Supplementary material for: ProteinDJ: A high‐performance and modular protein design pipeline
Source: Protein Sci. 2026 Jan 21;35(2):e70464. doi: 10.1002/pro.70464 (PMC12820799; doi:10.1002/pro.70464)
Supplement: Supplementary file 2 — DATA S1. Compressed archive containing input PDB and Bindsweeper YAML files used for benchmarking and comparison of sequence design methods. [file PRO-35-e70464-s001.zip › SupplementaryFile1/binderfolds/ha/fold_41.pdb]

ATOM      1  N   GLY A   1     -20.437  -3.310  -1.180  1.00  0.00
ATOM      2  CA  GLY A   1     -19.725  -2.582  -0.136  1.00  0.00
ATOM      3  C   GLY A   1     -19.592  -3.422   1.128  1.00  0.00
ATOM      4  O   GLY A   1     -18.566  -3.379   1.808  1.00  0.00
ATOM      5  N   GLY A   2     -20.655  -4.200   1.424  1.00  0.00
ATOM      6  CA  GLY A   2     -20.621  -5.094   2.575  1.00  0.00
ATOM      7  C   GLY A   2     -19.671  -6.261   2.338  1.00  0.00
ATOM      8  O   GLY A   2     -18.942  -6.674   3.240  1.00  0.00
ATOM      9  N   GLY A   3     -19.687  -6.829   1.119  1.00  0.00
ATOM     10  CA  GLY A   3     -18.766  -7.908   0.785  1.00  0.00
ATOM     11  C   GLY A   3     -17.317  -7.444   0.875  1.00  0.00
ATOM     12  O   GLY A   3     -16.451  -8.174   1.357  1.00  0.00
ATOM     13  N   GLY A   4     -17.075  -6.199   0.405  1.00  0.00
ATOM     14  CA  GLY A   4     -15.734  -5.631   0.481  1.00  0.00
ATOM     15  C   GLY A   4     -15.313  -5.407   1.928  1.00  0.00
ATOM     16  O   GLY A   4     -14.166  -5.661   2.297  1.00  0.00
ATOM     17  N   GLY A   5     -16.224  -4.925   2.763  1.00  0.00
ATOM     18  CA  GLY A   5     -15.946  -4.726   4.181  1.00  0.00
ATOM     19  C   GLY A   5     -15.621  -6.046   4.869  1.00  0.00
ATOM     20  O   GLY A   5     -14.723  -6.115   5.707  1.00  0.00
ATOM     21  N   GLY A   6     -16.424  -7.090   4.598  1.00  0.00
ATOM     22  CA  GLY A   6     -16.189  -8.413   5.164  1.00  0.00
ATOM     23  C   GLY A   6     -14.845  -8.973   4.716  1.00  0.00
ATOM     24  O   GLY A   6     -14.114  -9.568   5.508  1.00  0.00
ATOM     25  N   GLY A   7     -14.570  -8.869   3.396  1.00  0.00
ATOM     26  CA  GLY A   7     -13.297  -9.330   2.855  1.00  0.00
ATOM     27  C   GLY A   7     -12.126  -8.623   3.527  1.00  0.00
ATOM     28  O   GLY A   7     -11.106  -9.243   3.830  1.00  0.00
ATOM     29  N   GLY A   8     -12.272  -7.290   3.665  1.00  0.00
ATOM     30  CA  GLY A   8     -11.236  -6.499   4.319  1.00  0.00
ATOM     31  C   GLY A   8     -11.035  -6.941   5.763  1.00  0.00
ATOM     32  O   GLY A   8      -9.906  -7.018   6.247  1.00  0.00
ATOM     33  N   GLY A   9     -12.124  -7.225   6.458  1.00  0.00
ATOM     34  CA  GLY A   9     -12.062  -7.698   7.836  1.00  0.00
ATOM     35  C   GLY A   9     -11.341  -9.036   7.927  1.00  0.00
ATOM     36  O   GLY A   9     -10.540  -9.260   8.835  1.00  0.00
ATOM     37  N   GLY A  10     -11.701  -9.983   7.039  1.00  0.00
ATOM     38  CA  GLY A  10     -11.072 -11.298   7.006  1.00  0.00
ATOM     39  C   GLY A  10      -9.583 -11.189   6.704  1.00  0.00
ATOM     40  O   GLY A  10      -8.765 -11.881   7.310  1.00  0.00
ATOM     41  N   GLY A  11      -9.256 -10.338   5.711  1.00  0.00
ATOM     42  CA  GLY A  11      -7.864 -10.135   5.329  1.00  0.00
ATOM     43  C   GLY A  11      -7.060  -9.537   6.476  1.00  0.00
ATOM     44  O   GLY A  11      -5.913  -9.918   6.708  1.00  0.00
ATOM     45  N   GLY A  12      -7.644  -8.529   7.131  1.00  0.00
ATOM     46  CA  GLY A  12      -6.992  -7.901   8.274  1.00  0.00
ATOM     47  C   GLY A  12      -6.739  -8.911   9.387  1.00  0.00
ATOM     48  O   GLY A  12      -5.686  -8.897  10.023  1.00  0.00
ATOM     49  N   GLY A  13      -7.702  -9.793   9.594  1.00  0.00
ATOM     50  CA  GLY A  13      -7.562 -10.844  10.594  1.00  0.00
ATOM     51  C   GLY A  13      -6.416 -11.786  10.247  1.00  0.00
ATOM     52  O   GLY A  13      -5.645 -12.188  11.118  1.00  0.00
ATOM     53  N   GLY A  14      -6.354 -12.186   8.943  1.00  0.00
ATOM     54  CA  GLY A  14      -5.296 -13.068   8.465  1.00  0.00
ATOM     55  C   GLY A  14      -3.925 -12.430   8.643  1.00  0.00
ATOM     56  O   GLY A  14      -2.970 -13.092   9.049  1.00  0.00
ATOM     57  N   GLY A  15      -3.862 -11.120   8.230  1.00  0.00
ATOM     58  CA  GLY A  15      -2.608 -10.385   8.346  1.00  0.00
ATOM     59  C   GLY A  15      -2.170 -10.269   9.800  1.00  0.00
ATOM     60  O   GLY A  15      -0.990 -10.419  10.116  1.00  0.00
ATOM     61  N   GLY A  16      -3.123  -9.968  10.681  1.00  0.00
ATOM     62  CA  GLY A  16      -2.849  -9.854  12.108  1.00  0.00
ATOM     63  C   GLY A  16      -2.354 -11.176  12.681  1.00  0.00
ATOM     64  O   GLY A  16      -1.438 -11.202  13.504  1.00  0.00
ATOM     65  N   GLY A  17      -2.972 -12.277  12.259  1.00  0.00
ATOM     66  CA  GLY A  17      -2.569 -13.605  12.705  1.00  0.00
ATOM     67  C   GLY A  17      -1.142 -13.921  12.275  1.00  0.00
ATOM     68  O   GLY A  17      -0.359 -14.473  13.048  1.00  0.00
ATOM     69  N   GLY A  18      -0.841 -13.608  10.984  1.00  0.00
ATOM     70  CA  GLY A  18       0.496 -13.844  10.451  1.00  0.00
ATOM     71  C   GLY A  18       1.538 -13.016  11.192  1.00  0.00
ATOM     72  O   GLY A  18       2.625 -13.502  11.502  1.00  0.00
ATOM     73  N   GLY A  19       1.190 -11.722  11.396  1.00  0.00
ATOM     74  CA  GLY A  19       2.085 -10.816  12.105  1.00  0.00
ATOM     75  C   GLY A  19       2.346 -11.299  13.526  1.00  0.00
ATOM     76  O   GLY A  19       3.472 -11.231  14.019  1.00  0.00
ATOM     77  N   GLY A  20       1.297 -11.772  14.174  1.00  0.00
ATOM     78  CA  GLY A  20       1.410 -12.305  15.526  1.00  0.00
ATOM     79  C   GLY A  20       2.331 -13.517  15.566  1.00  0.00
ATOM     80  O   GLY A  20       3.136 -13.667  16.485  1.00  0.00
ATOM     81  N   GLY A  21       2.164 -14.410  14.551  1.00  0.00
ATOM     82  CA  GLY A  21       3.012 -15.592  14.452  1.00  0.00
ATOM     83  C   GLY A  21       4.472 -15.207  14.248  1.00  0.00
ATOM     84  O   GLY A  21       5.370 -15.801  14.845  1.00  0.00
ATOM     85  N   GLY A  22       4.688 -14.204  13.378  1.00  0.00
ATOM     86  CA  GLY A  22       6.036 -13.726  13.097  1.00  0.00
ATOM     87  C   GLY A  22       6.679 -13.129  14.343  1.00  0.00
ATOM     88  O   GLY A  22       7.860 -13.353  14.610  1.00  0.00
ATOM     89  N   GLY A  23       5.874 -12.291  15.040  1.00  0.00
ATOM     90  CA  GLY A  23       6.358 -11.670  16.268  1.00  0.00
ATOM     91  C   GLY A  23       6.703 -12.719  17.317  1.00  0.00
ATOM     92  O   GLY A  23       7.704 -12.599  18.022  1.00  0.00
ATOM     93  N   GLY A  24       5.869 -13.766  17.379  1.00  0.00
ATOM     94  CA  GLY A  24       6.092 -14.854  18.324  1.00  0.00
ATOM     95  C   GLY A  24       7.393 -15.587  18.023  1.00  0.00
ATOM     96  O   GLY A  24       8.155 -15.918  18.931  1.00  0.00
ATOM     97  N   GLY A  25       7.594 -15.920  16.721  1.00  0.00
ATOM     98  CA  GLY A  25       8.807 -16.602  16.286  1.00  0.00
ATOM     99  C   GLY A  25      10.045 -15.762  16.572  1.00  0.00
ATOM    100  O   GLY A  25      11.070 -16.280  17.015  1.00  0.00
ATOM    101  N   GLY A  26       9.931 -14.462  16.268  1.00  0.00
ATOM    102  CA  GLY A  26      11.046 -13.548  16.489  1.00  0.00
ATOM    103  C   GLY A  26      11.395 -13.453  17.969  1.00  0.00
ATOM    104  O   GLY A  26      12.569 -13.430  18.339  1.00  0.00
ATOM    105  N   GLY A  27      10.355 -13.352  18.795  1.00  0.00
ATOM    106  CA  GLY A  27      10.533 -13.270  20.240  1.00  0.00
ATOM    107  C   GLY A  27      11.182 -14.535  20.788  1.00  0.00
ATOM    108  O   GLY A  27      12.049 -14.472  21.659  1.00  0.00
ATOM    109  N   GLY A  28      10.751 -15.688  20.248  1.00  0.00
ATOM    110  CA  GLY A  28      11.325 -16.967  20.648  1.00  0.00
ATOM    111  C   GLY A  28      12.807 -17.037  20.302  1.00  0.00
ATOM    112  O   GLY A  28      13.617 -17.518  21.095  1.00  0.00
ATOM    113  N   GLY A  29      13.145 -16.516  19.103  1.00  0.00
ATOM    114  CA  GLY A  29      14.536 -16.489  18.666  1.00  0.00
ATOM    115  C   GLY A  29      15.365 -15.543  19.527  1.00  0.00
ATOM    116  O   GLY A  29      16.503 -15.849  19.882  1.00  0.00
ATOM    117  N   GLY A  30      14.741 -14.378  19.826  1.00  0.00
ATOM    118  CA  GLY A  30      15.429 -13.399  20.659  1.00  0.00
ATOM    119  C   GLY A  30      15.715 -13.959  22.046  1.00  0.00
ATOM    120  O   GLY A  30      16.789 -13.740  22.606  1.00  0.00
ATOM    121  N   GLY A  31      14.710 -14.670  22.599  1.00  0.00
ATOM    122  CA  GLY A  31      14.852 -15.301  23.906  1.00  0.00
ATOM    123  C   GLY A  31      15.918 -16.389  23.879  1.00  0.00
ATOM    124  O   GLY A  31      16.686 -16.543  24.828  1.00  0.00
ATOM    125  N   GLY A  32      16.042 -17.103  22.818  1.00  0.00
ATOM    126  CA  GLY A  32      16.992 -18.197  22.658  1.00  0.00
ATOM    127  C   GLY A  32      18.365 -17.679  22.250  1.00  0.00
ATOM    128  O   GLY A  32      19.380 -18.338  22.475  1.00  0.00
ATOM    129  N   GLY A  33      18.443 -16.484  21.804  1.00  0.00
ATOM    130  CA  GLY A  33      19.716 -15.900  21.397  1.00  0.00
ATOM    131  C   GLY A  33      20.716 -15.903  22.546  1.00  0.00
ATOM    132  O   GLY A  33      21.773 -15.277  22.463  1.00  0.00
ATOM    133  N   GLY A  34      21.592 -16.833  22.539  1.00  0.00
ATOM    134  CA  GLY A  34      22.537 -17.068  23.624  1.00  0.00
ATOM    135  C   GLY A  34      23.975 -16.976  23.132  1.00  0.00
ATOM    136  O   GLY A  34      24.864 -16.535  23.861  1.00  0.00
ATOM    137  N   GLY A  35      24.126 -16.935  21.869  1.00  0.00
ATOM    138  CA  GLY A  35      25.435 -16.797  21.241  1.00  0.00
ATOM    139  C   GLY A  35      25.348 -15.979  19.960  1.00  0.00
ATOM    140  O   GLY A  35      24.310 -15.390  19.657  1.00  0.00
ATOM    141  N   GLY A  36      26.492 -15.868  19.266  1.00  0.00
ATOM    142  CA  GLY A  36      26.533 -15.107  18.024  1.00  0.00
ATOM    143  C   GLY A  36      25.796 -15.834  16.907  1.00  0.00
ATOM    144  O   GLY A  36      25.119 -15.212  16.088  1.00  0.00
ATOM    145  N   GLY A  37      25.996 -17.173  16.836  1.00  0.00
ATOM    146  CA  GLY A  37      25.298 -17.966  15.832  1.00  0.00
ATOM    147  C   GLY A  37      23.787 -17.829  15.974  1.00  0.00
ATOM    148  O   GLY A  37      23.068 -17.722  14.981  1.00  0.00
ATOM    149  N   GLY A  38      23.308 -17.799  17.232  1.00  0.00
ATOM    150  CA  GLY A  38      21.884 -17.631  17.496  1.00  0.00
ATOM    151  C   GLY A  38      21.427 -16.215  17.171  1.00  0.00
ATOM    152  O   GLY A  38      20.319 -16.009  16.674  1.00  0.00
ATOM    153  N   GLY A  39      22.305 -15.220  17.429  1.00  0.00
ATOM    154  CA  GLY A  39      22.003 -13.848  17.038  1.00  0.00
ATOM    155  C   GLY A  39      21.824 -13.732  15.530  1.00  0.00
ATOM    156  O   GLY A  39      20.936 -13.025  15.053  1.00  0.00
ATOM    157  N   GLY A  40      22.771 -14.374  14.769  1.00  0.00
ATOM    158  CA  GLY A  40      22.662 -14.408  13.316  1.00  0.00
ATOM    159  C   GLY A  40      21.367 -15.079  12.877  1.00  0.00
ATOM    160  O   GLY A  40      20.706 -14.624  11.942  1.00  0.00
ATOM    161  N   GLY A  41      21.034 -16.207  13.501  1.00  0.00
ATOM    162  CA  GLY A  41      19.784 -16.903  13.217  1.00  0.00
ATOM    163  C   GLY A  41      18.582 -16.001  13.470  1.00  0.00
ATOM    164  O   GLY A  41      17.618 -16.008  12.705  1.00  0.00
ATOM    165  N   GLY A  42      18.642 -15.257  14.618  1.00  0.00
ATOM    166  CA  GLY A  42      17.572 -14.321  14.939  1.00  0.00
ATOM    167  C   GLY A  42      17.435 -13.250  13.864  1.00  0.00
ATOM    168  O   GLY A  42      16.326 -12.877  13.485  1.00  0.00
ATOM    169  N   GLY A  43      18.568 -12.724  13.398  1.00  0.00
ATOM    170  CA  GLY A  43      18.570 -11.732  12.329  1.00  0.00
ATOM    171  C   GLY A  43      17.941 -12.289  11.059  1.00  0.00
ATOM    172  O   GLY A  43      17.174 -11.604  10.382  1.00  0.00
ATOM    173  N   GLY A  44      18.334 -13.529  10.697  1.00  0.00
ATOM    174  CA  GLY A  44      17.766 -14.186   9.526  1.00  0.00
ATOM    175  C   GLY A  44      16.265 -14.390   9.682  1.00  0.00
ATOM    176  O   GLY A  44      15.500 -14.191   8.738  1.00  0.00
ATOM    177  N   GLY A  45      15.851 -14.818  10.890  1.00  0.00
ATOM    178  CA  GLY A  45      14.434 -15.022  11.166  1.00  0.00
ATOM    179  C   GLY A  45      13.657 -13.718  11.049  1.00  0.00
ATOM    180  O   GLY A  45      12.537 -13.695  10.537  1.00  0.00
ATOM    181  N   GLY A  46      14.257 -12.635  11.554  1.00  0.00
ATOM    182  CA  GLY A  46      13.625 -11.324  11.456  1.00  0.00
ATOM    183  C   GLY A  46      13.411 -10.923  10.002  1.00  0.00
ATOM    184  O   GLY A  46      12.364 -10.382   9.645  1.00  0.00
ATOM    185  N   GLY A  47      14.467 -11.193   9.174  1.00  0.00
ATOM    186  CA  GLY A  47      14.385 -10.903   7.748  1.00  0.00
ATOM    187  C   GLY A  47      13.291 -11.727   7.080  1.00  0.00
ATOM    188  O   GLY A  47      12.540 -11.219   6.247  1.00  0.00
ATOM    189  N   GLY A  48      13.226 -13.023   7.442  1.00  0.00
ATOM    190  CA  GLY A  48      12.199 -13.904   6.900  1.00  0.00
ATOM    191  C   GLY A  48      10.805 -13.438   7.301  1.00  0.00
ATOM    192  O   GLY A  48       9.875 -13.466   6.495  1.00  0.00
ATOM    193  N   GLY A  49      10.673 -13.035   8.592  1.00  0.00
ATOM    194  CA  GLY A  49       9.390 -12.563   9.096  1.00  0.00
ATOM    195  C   GLY A  49       8.946 -11.297   8.374  1.00  0.00
ATOM    196  O   GLY A  49       7.769 -11.136   8.051  1.00  0.00
ATOM    197  N   GLY A  50       9.910 -10.391   8.127  1.00  0.00
ATOM    198  CA  GLY A  50       9.603  -9.171   7.389  1.00  0.00
ATOM    199  C   GLY A  50       9.154  -9.485   5.968  1.00  0.00
ATOM    200  O   GLY A  50       8.214  -8.877   5.455  1.00  0.00
ATOM    201  N   GLY A  51       9.841 -10.483   5.362  1.00  0.00
ATOM    202  CA  GLY A  51       9.488 -10.900   4.010  1.00  0.00
ATOM    203  C   GLY A  51       8.099 -11.525   3.971  1.00  0.00
ATOM    204  O   GLY A  51       7.317 -11.267   3.056  1.00  0.00
ATOM    205  N   GLY A  52       7.799 -12.361   5.000  1.00  0.00
ATOM    206  CA  GLY A  52       6.492 -13.002   5.084  1.00  0.00
ATOM    207  C   GLY A  52       5.387 -11.974   5.289  1.00  0.00
ATOM    208  O   GLY A  52       4.307 -12.085   4.709  1.00  0.00
ATOM    209  N   GLY A  53       5.678 -10.974   6.144  1.00  0.00
ATOM    210  CA  GLY A  53       4.711  -9.914   6.403  1.00  0.00
ATOM    211  C   GLY A  53       4.415  -9.117   5.139  1.00  0.00
ATOM    212  O   GLY A  53       3.266  -8.766   4.870  1.00  0.00
ATOM    213  N   GLY A  54       5.488  -8.815   4.390  1.00  0.00
ATOM    214  CA  GLY A  54       5.346  -8.086   3.136  1.00  0.00
ATOM    215  C   GLY A  54       4.523  -8.878   2.128  1.00  0.00
ATOM    216  O   GLY A  54       3.687  -8.319   1.418  1.00  0.00
ATOM    217  N   GLY A  55       4.798 -10.225   2.115  1.00  0.00
ATOM    218  CA  GLY A  55       4.053 -11.103   1.221  1.00  0.00
ATOM    219  C   GLY A  55       2.576 -11.145   1.593  1.00  0.00
ATOM    220  O   GLY A  55       1.706 -11.131   0.723  1.00  0.00
ATOM    221  N   GLY A  56       2.300 -11.236   2.920  1.00  0.00
ATOM    222  CA  GLY A  56       0.925 -11.277   3.403  1.00  0.00
ATOM    223  C   GLY A  56       0.190  -9.981   3.084  1.00  0.00
ATOM    224  O   GLY A  56      -0.976  -9.999   2.689  1.00  0.00
ATOM    225  N   GLY A  57       0.867  -8.855   3.297  1.00  0.00
ATOM    226  CA  GLY A  57       0.276  -7.558   2.995  1.00  0.00
ATOM    227  C   GLY A  57      -0.063  -7.438   1.514  1.00  0.00
ATOM    228  O   GLY A  57      -1.116  -6.917   1.149  1.00  0.00
ATOM    229  N   GLY A  58       0.878  -7.990   0.687  1.00  0.00
ATOM    230  CA  GLY A  58       0.653  -7.989  -0.753  1.00  0.00
ATOM    231  C   GLY A  58      -0.541  -8.859  -1.125  1.00  0.00
ATOM    232  O   GLY A  58      -1.347  -8.492  -1.980  1.00  0.00
ATOM    233  N   GLY A  59      -0.629 -10.041  -0.439  1.00  0.00
ATOM    234  CA  GLY A  59      -1.744 -10.948  -0.681  1.00  0.00
ATOM    235  C   GLY A  59      -3.072 -10.299  -0.309  1.00  0.00
ATOM    236  O   GLY A  59      -4.065 -10.443  -1.022  1.00  0.00
ATOM    237  N   GLY A  60      -3.092  -9.617   0.864  1.00  0.00
ATOM    238  CA  GLY A  60      -4.300  -8.930   1.304  1.00  0.00
ATOM    239  C   GLY A  60      -4.714  -7.852   0.311  1.00  0.00
ATOM    240  O   GLY A  60      -5.897  -7.695   0.007  1.00  0.00
ATOM    241  N   GLY A  61      -3.699  -7.073  -0.141  1.00  0.00
ATOM    242  CA  GLY A  61      -3.967  -6.036  -1.130  1.00  0.00
ATOM    243  C   GLY A  61      -4.496  -6.636  -2.427  1.00  0.00
ATOM    244  O   GLY A  61      -5.414  -6.095  -3.043  1.00  0.00
ATOM    245  N   GLY A  62      -3.919  -7.778  -2.819  1.00  0.00
ATOM    246  CA  GLY A  62      -4.377  -8.485  -4.009  1.00  0.00
ATOM    247  C   GLY A  62      -5.831  -8.917  -3.868  1.00  0.00
ATOM    248  O   GLY A  62      -6.614  -8.812  -4.813  1.00  0.00
ATOM    249  N   GLY A  63      -6.179  -9.439  -2.690  1.00  0.00
ATOM    250  CA  GLY A  63      -7.561  -9.822  -2.429  1.00  0.00
ATOM    251  C   GLY A  63      -8.492  -8.620  -2.515  1.00  0.00
ATOM    252  O   GLY A  63      -9.594  -8.713  -3.054  1.00  0.00
ATOM    253  N   GLY A  64      -8.050  -7.487  -1.967  1.00  0.00
ATOM    254  CA  GLY A  64      -8.843  -6.265  -2.031  1.00  0.00
ATOM    255  C   GLY A  64      -9.023  -5.799  -3.470  1.00  0.00
ATOM    256  O   GLY A  64     -10.098  -5.340  -3.854  1.00  0.00
ATOM    257  N   GLY A  65      -7.961  -5.929  -4.246  1.00  0.00
ATOM    258  CA  GLY A  65      -8.007  -5.571  -5.659  1.00  0.00
ATOM    259  C   GLY A  65      -8.997  -6.447  -6.416  1.00  0.00
ATOM    260  O   GLY A  65      -9.719  -5.969  -7.292  1.00  0.00
ATOM    261  N   GLY A  66      -9.005  -7.714  -6.081  1.00  0.00
ATOM    262  CA  GLY A  66      -9.954  -8.638  -6.692  1.00  0.00
ATOM    263  C   GLY A  66     -11.383  -8.314  -6.277  1.00  0.00
ATOM    264  O   GLY A  66     -12.289  -8.277  -7.110  1.00  0.00
ATOM    265  N   ALA B  67      16.412   5.018  34.987  1.00  1.00
ATOM    266  CA  ALA B  67      14.961   5.075  35.115  1.00  1.00
ATOM    267  C   ALA B  67      14.278   4.346  33.966  1.00  1.00
ATOM    268  O   ALA B  67      14.734   4.401  32.824  1.00  1.00
ATOM    269  N   ASP B  68      13.134   3.674  34.223  1.00  1.00
ATOM    270  CA  ASP B  68      12.415   3.020  33.136  1.00  1.00
ATOM    271  C   ASP B  68      12.071   4.010  32.030  1.00  1.00
ATOM    272  O   ASP B  68      11.698   5.151  32.299  1.00  1.00
ATOM    273  N   THR B  69      11.797   3.408  30.814  1.00  1.00
ATOM    274  CA  THR B  69      11.446   4.203  29.644  1.00  1.00
ATOM    275  C   THR B  69      10.456   3.465  28.753  1.00  1.00
ATOM    276  O   THR B  69      10.479   2.237  28.667  1.00  1.00
ATOM    277  N   ILE B  70       9.742   4.173  27.975  1.00  1.00
ATOM    278  CA  ILE B  70       8.854   3.766  26.893  1.00  1.00
ATOM    279  C   ILE B  70       8.960   4.716  25.706  1.00  1.00
ATOM    280  O   ILE B  70       9.050   5.932  25.879  1.00  1.00
ATOM    281  N   CYS B  71       9.157   4.200  24.535  1.00  1.00
ATOM    282  CA  CYS B  71       9.276   4.963  23.299  1.00  1.00
ATOM    283  C   CYS B  71       8.190   4.573  22.304  1.00  1.00
ATOM    284  O   CYS B  71       7.846   3.398  22.175  1.00  1.00
ATOM    285  N   ILE B  72       7.604   5.646  21.601  1.00  1.00
ATOM    286  CA  ILE B  72       6.675   5.439  20.497  1.00  1.00
ATOM    287  C   ILE B  72       7.402   5.445  19.158  1.00  1.00
ATOM    288  O   ILE B  72       8.177   6.356  18.865  1.00  1.00
ATOM    289  N   GLY B  73       7.361   4.367  18.420  1.00  1.00
ATOM    290  CA  GLY B  73       8.113   4.281  17.174  1.00  1.00
ATOM    291  C   GLY B  73       7.220   3.841  16.021  1.00  1.00
ATOM    292  O   GLY B  73       6.049   3.517  16.219  1.00  1.00
ATOM    293  N   TYR B  74       7.900   3.287  14.962  1.00  1.00
ATOM    294  CA  TYR B  74       7.289   2.759  13.749  1.00  1.00
ATOM    295  C   TYR B  74       8.097   1.596  13.186  1.00  1.00
ATOM    296  O   TYR B  74       9.320   1.558  13.316  1.00  1.00
ATOM    297  N   HIS B  75       7.430   0.740  12.369  1.00  1.00
ATOM    298  CA  HIS B  75       8.045  -0.418  11.732  1.00  1.00
ATOM    299  C   HIS B  75       9.083   0.006  10.701  1.00  1.00
ATOM    300  O   HIS B  75       8.894   0.989   9.984  1.00  1.00
ATOM    301  N   ALA B  76      10.091  -0.816  10.534  1.00  1.00
ATOM    302  CA  ALA B  76      11.098  -0.837   9.480  1.00  1.00
ATOM    303  C   ALA B  76      11.477  -2.265   9.110  1.00  1.00
ATOM    304  O   ALA B  76      11.482  -3.156   9.959  1.00  1.00
ATOM    305  N   ASN B  77      11.767  -2.526   7.901  1.00  1.00
ATOM    306  CA  ASN B  77      12.148  -3.855   7.437  1.00  1.00
ATOM    307  C   ASN B  77      13.251  -3.777   6.389  1.00  1.00
ATOM    308  O   ASN B  77      13.505  -2.717   5.819  1.00  1.00
ATOM    309  N   ASN B  78      13.486  -4.827   5.689  1.00  1.00
ATOM    310  CA  ASN B  78      14.519  -4.955   4.668  1.00  1.00
ATOM    311  C   ASN B  78      13.945  -4.741   3.274  1.00  1.00
ATOM    312  O   ASN B  78      14.685  -4.540   2.311  1.00  1.00
ATOM    313  N   SER B  79      12.814  -4.179   3.136  1.00  1.00
ATOM    314  CA  SER B  79      12.225  -3.861   1.841  1.00  1.00
ATOM    315  C   SER B  79      13.047  -2.811   1.105  1.00  1.00
ATOM    316  O   SER B  79      13.454  -1.806   1.688  1.00  1.00
ATOM    317  N   THR B  80      13.179  -3.009  -0.229  1.00  1.00
ATOM    318  CA  THR B  80      13.904  -2.057  -1.062  1.00  1.00
ATOM    319  C   THR B  80      13.006  -1.482  -2.150  1.00  1.00
ATOM    320  O   THR B  80      13.284  -0.416  -2.699  1.00  1.00
ATOM    321  N   ASP B  81      11.681  -1.808  -2.044  1.00  1.00
ATOM    322  CA  ASP B  81      10.680  -1.239  -2.938  1.00  1.00
ATOM    323  C   ASP B  81      10.580   0.271  -2.764  1.00  1.00
ATOM    324  O   ASP B  81      10.624   0.780  -1.644  1.00  1.00
ATOM    325  N   THR B  82      10.397   0.962  -3.906  1.00  1.00
ATOM    326  CA  THR B  82      10.247   2.412  -3.891  1.00  1.00
ATOM    327  C   THR B  82       8.973   2.842  -4.606  1.00  1.00
ATOM    328  O   THR B  82       8.560   2.221  -5.586  1.00  1.00
ATOM    329  N   VAL B  83       8.472   3.939  -4.224  1.00  1.00
ATOM    330  CA  VAL B  83       7.338   4.637  -4.819  1.00  1.00
ATOM    331  C   VAL B  83       7.655   6.110  -5.046  1.00  1.00
ATOM    332  O   VAL B  83       8.419   6.713  -4.293  1.00  1.00
ATOM    333  N   ASP B  84       6.939   6.753  -5.874  1.00  1.00
ATOM    334  CA  ASP B  84       6.991   8.197  -6.066  1.00  1.00
ATOM    335  C   ASP B  84       5.752   8.874  -5.495  1.00  1.00
ATOM    336  O   ASP B  84       4.658   8.310  -5.518  1.00  1.00
ATOM    337  N   THR B  85       5.965  10.080  -5.017  1.00  1.00
ATOM    338  CA  THR B  85       4.889  10.977  -4.613  1.00  1.00
ATOM    339  C   THR B  85       4.908  12.262  -5.429  1.00  1.00
ATOM    340  O   THR B  85       5.958  12.686  -5.913  1.00  1.00
ATOM    341  N   VAL B  86       4.141  13.187  -5.229  1.00  1.00
ATOM    342  CA  VAL B  86       4.201  14.490  -5.880  1.00  1.00
ATOM    343  C   VAL B  86       5.383  15.306  -5.372  1.00  1.00
ATOM    344  O   VAL B  86       6.053  15.993  -6.143  1.00  1.00
ATOM    345  N   LEU B  87       5.789  15.190  -4.225  1.00  1.00
ATOM    346  CA  LEU B  87       6.880  15.948  -3.625  1.00  1.00
ATOM    347  C   LEU B  87       8.178  15.146  -3.633  1.00  1.00
ATOM    348  O   LEU B  87       9.263  15.705  -3.793  1.00  1.00
ATOM    349  N   GLU B  88       8.310  14.019  -3.928  1.00  1.00
ATOM    350  CA  GLU B  88       9.408  13.096  -3.666  1.00  1.00
ATOM    351  C   GLU B  88       9.408  11.944  -4.662  1.00  1.00
ATOM    352  O   GLU B  88       8.374  11.322  -4.906  1.00  1.00
ATOM    353  N   LYS B  89      10.575  11.669  -5.240  1.00  1.00
ATOM    354  CA  LYS B  89      10.771  10.493  -6.079  1.00  1.00
ATOM    355  C   LYS B  89      11.642   9.456  -5.381  1.00  1.00
ATOM    356  O   LYS B  89      12.685   9.786  -4.817  1.00  1.00
ATOM    357  N   ASN B  90      11.238   8.123  -5.636  1.00  1.00
ATOM    358  CA  ASN B  90      12.167   7.093  -5.188  1.00  1.00
ATOM    359  C   ASN B  90      12.193   6.997  -3.668  1.00  1.00
ATOM    360  O   ASN B  90      13.258   7.039  -3.052  1.00  1.00
ATOM    361  N   VAL B  91      11.042   7.088  -2.987  1.00  1.00
ATOM    362  CA  VAL B  91      10.844   6.802  -1.571  1.00  1.00
ATOM    363  C   VAL B  91      10.805   5.302  -1.312  1.00  1.00
ATOM    364  O   VAL B  91      10.012   4.578  -1.914  1.00  1.00
ATOM    365  N   THR B  92      11.855   4.816  -0.509  1.00  1.00
ATOM    366  CA  THR B  92      11.780   3.423  -0.087  1.00  1.00
ATOM    367  C   THR B  92      10.733   3.234   1.003  1.00  1.00
ATOM    368  O   THR B  92      10.722   3.956   2.000  1.00  1.00
ATOM    369  N   VAL B  93       9.862   2.281   0.846  1.00  1.00
ATOM    370  CA  VAL B  93       8.745   2.049   1.754  1.00  1.00
ATOM    371  C   VAL B  93       8.730   0.609   2.251  1.00  1.00
ATOM    372  O   VAL B  93       9.092  -0.314   1.521  1.00  1.00
ATOM    373  N   THR B  94       8.128   0.367   3.428  1.00  1.00
ATOM    374  CA  THR B  94       8.042  -0.958   4.030  1.00  1.00
ATOM    375  C   THR B  94       7.086  -1.855   3.253  1.00  1.00
ATOM    376  O   THR B  94       7.348  -3.043   3.068  1.00  1.00
ATOM    377  N   HIS B  95       6.088  -1.536   2.747  1.00  1.00
ATOM    378  CA  HIS B  95       5.064  -2.287   2.030  1.00  1.00
ATOM    379  C   HIS B  95       4.484  -1.471   0.882  1.00  1.00
ATOM    380  O   HIS B  95       4.340  -0.253   0.985  1.00  1.00
ATOM    381  N   SER B  96       4.265  -2.176  -0.244  1.00  1.00
ATOM    382  CA  SER B  96       3.695  -1.598  -1.454  1.00  1.00
ATOM    383  C   SER B  96       3.150  -2.681  -2.377  1.00  1.00
ATOM    384  O   SER B  96       3.582  -3.832  -2.321  1.00  1.00
ATOM    385  N   VAL B  97       2.421  -2.326  -3.369  1.00  1.00
ATOM    386  CA  VAL B  97       1.765  -3.194  -4.339  1.00  1.00
ATOM    387  C   VAL B  97       1.916  -2.651  -5.755  1.00  1.00
ATOM    388  O   VAL B  97       1.779  -1.450  -5.987  1.00  1.00
ATOM    389  N   ASN B  98       2.326  -3.584  -6.729  1.00  1.00
ATOM    390  CA  ASN B  98       2.340  -3.159  -8.124  1.00  1.00
ATOM    391  C   ASN B  98       0.941  -3.199  -8.726  1.00  1.00
ATOM    392  O   ASN B  98       0.231  -4.198  -8.605  1.00  1.00
ATOM    393  N   LEU B  99       0.527  -2.096  -9.394  1.00  1.00
ATOM    394  CA  LEU B  99      -0.790  -1.994 -10.011  1.00  1.00
ATOM    395  C   LEU B  99      -0.698  -2.119 -11.529  1.00  1.00
ATOM    396  O   LEU B  99      -1.679  -2.452 -12.194  1.00  1.00
ATOM    397  N   LEU B 100       0.386  -2.260 -12.081  1.00  1.00
ATOM    398  CA  LEU B 100       0.687  -2.339 -13.505  1.00  1.00
ATOM    399  C   LEU B 100       1.226  -3.716 -13.880  1.00  1.00
ATOM    400  O   LEU B 100       2.212  -4.183 -13.310  1.00  1.00
ATOM    401  N   GLU B 101       0.345  -4.451 -14.683  1.00  1.00
ATOM    402  CA  GLU B 101       0.738  -5.757 -15.196  1.00  1.00
ATOM    403  C   GLU B 101       1.595  -5.621 -16.449  1.00  1.00
ATOM    404  O   GLU B 101       1.268  -4.856 -17.356  1.00  1.00
ATOM    405  N   ASP B 102       2.758  -6.282 -16.452  1.00  1.00
ATOM    406  CA  ASP B 102       3.671  -6.197 -17.586  1.00  1.00
ATOM    407  C   ASP B 102       4.101  -7.582 -18.052  1.00  1.00
ATOM    408  O   ASP B 102       4.514  -7.762 -19.197  1.00  1.00
ATOM    409  N   SER B 103       3.518  -8.588 -17.526  1.00  1.00
ATOM    410  CA  SER B 103       3.759  -9.999 -17.801  1.00  1.00
ATOM    411  C   SER B 103       2.593 -10.619 -18.560  1.00  1.00
ATOM    412  O   SER B 103       1.431 -10.386 -18.229  1.00  1.00
ATOM    413  N   HIS B 104       2.873 -11.248 -19.648  1.00  1.00
ATOM    414  CA  HIS B 104       1.975 -12.096 -20.424  1.00  1.00
ATOM    415  C   HIS B 104       2.593 -13.466 -20.677  1.00  1.00
ATOM    416  O   HIS B 104       3.795 -13.580 -20.917  1.00  1.00
ATOM    417  N   ASN B 105       2.011 -14.443 -20.907  1.00  1.00
ATOM    418  CA  ASN B 105       2.467 -15.811 -21.120  1.00  1.00
ATOM    419  C   ASN B 105       2.913 -16.025 -22.560  1.00  1.00
ATOM    420  O   ASN B 105       3.625 -16.982 -22.864  1.00  1.00
ATOM    421  N   GLY B 106       3.002 -15.226 -23.407  1.00  1.00
ATOM    422  CA  GLY B 106       3.550 -15.282 -24.757  1.00  1.00
ATOM    423  C   GLY B 106       2.858 -16.353 -25.589  1.00  1.00
ATOM    424  O   GLY B 106       3.491 -17.030 -26.398  1.00  1.00
ATOM    425  N   LYS B 107       1.636 -16.696 -25.392  1.00  1.00
ATOM    426  CA  LYS B 107       0.879 -17.736 -26.079  1.00  1.00
ATOM    427  C   LYS B 107      -0.496 -17.231 -26.496  1.00  1.00
ATOM    428  O   LYS B 107      -1.117 -16.435 -25.790  1.00  1.00
ATOM    429  N   LEU B 108      -0.997 -17.724 -27.694  1.00  1.00
ATOM    430  CA  LEU B 108      -2.427 -17.619 -27.955  1.00  1.00
ATOM    431  C   LEU B 108      -3.202 -18.718 -27.235  1.00  1.00
ATOM    432  O   LEU B 108      -2.834 -19.891 -27.294  1.00  1.00
ATOM    433  N   CYS B 109      -4.196 -18.382 -26.516  1.00  1.00
ATOM    434  CA  CYS B 109      -4.931 -19.306 -25.660  1.00  1.00
ATOM    435  C   CYS B 109      -6.411 -19.330 -26.019  1.00  1.00
ATOM    436  O   CYS B 109      -6.978 -18.317 -26.429  1.00  1.00
ATOM    437  N   ARG B 110      -7.129 -20.396 -25.557  1.00  1.00
ATOM    438  CA  ARG B 110      -8.585 -20.329 -25.586  1.00  1.00
ATOM    439  C   ARG B 110      -9.107 -19.274 -24.620  1.00  1.00
ATOM    440  O   ARG B 110      -8.599 -19.130 -23.508  1.00  1.00
ATOM    441  N   LEU B 111     -10.259 -18.684 -25.019  1.00  1.00
ATOM    442  CA  LEU B 111     -10.981 -17.771 -24.140  1.00  1.00
ATOM    443  C   LEU B 111     -12.220 -18.437 -23.551  1.00  1.00
ATOM    444  O   LEU B 111     -13.110 -18.871 -24.282  1.00  1.00
ATOM    445  N   LYS B 112     -12.296 -18.541 -22.185  1.00  1.00
ATOM    446  CA  LYS B 112     -13.524 -19.122 -21.653  1.00  1.00
ATOM    447  C   LYS B 112     -13.753 -20.524 -22.203  1.00  1.00
ATOM    448  O   LYS B 112     -14.893 -20.944 -22.400  1.00  1.00
ATOM    449  N   GLY B 113     -12.643 -21.233 -22.735  1.00  1.00
ATOM    450  CA  GLY B 113     -12.706 -22.636 -23.126  1.00  1.00
ATOM    451  C   GLY B 113     -12.814 -22.782 -24.638  1.00  1.00
ATOM    452  O   GLY B 113     -12.519 -23.841 -25.192  1.00  1.00
ATOM    453  N   ILE B 114     -13.006 -21.849 -25.389  1.00  1.00
ATOM    454  CA  ILE B 114     -13.158 -21.826 -26.839  1.00  1.00
ATOM    455  C   ILE B 114     -11.879 -21.353 -27.519  1.00  1.00
ATOM    456  O   ILE B 114     -11.327 -20.311 -27.168  1.00  1.00
ATOM    457  N   ALA B 115     -11.386 -22.197 -28.512  1.00  1.00
ATOM    458  CA  ALA B 115     -10.195 -21.836 -29.272  1.00  1.00
ATOM    459  C   ALA B 115     -10.520 -20.812 -30.352  1.00  1.00
ATOM    460  O   ALA B 115     -11.530 -20.927 -31.046  1.00  1.00
ATOM    461  N   PRO B 116      -9.574 -19.879 -30.600  1.00  1.00
ATOM    462  CA  PRO B 116      -9.727 -18.937 -31.702  1.00  1.00
ATOM    463  C   PRO B 116      -9.741 -19.657 -33.045  1.00  1.00
ATOM    464  O   PRO B 116      -8.974 -20.594 -33.265  1.00  1.00
ATOM    465  N   SER B 117     -17.493 -22.005 -35.050  1.00  1.00
ATOM    466  CA  SER B 117     -17.424 -21.297 -33.778  1.00  1.00
ATOM    467  C   SER B 117     -15.982 -20.977 -33.404  1.00  1.00
ATOM    468  O   SER B 117     -15.084 -21.797 -33.594  1.00  1.00
ATOM    469  N   TRP B 118     -15.817 -19.818 -32.859  1.00  1.00
ATOM    470  CA  TRP B 118     -14.529 -19.359 -32.354  1.00  1.00
ATOM    471  C   TRP B 118     -14.701 -18.208 -31.371  1.00  1.00
ATOM    472  O   TRP B 118     -15.586 -17.368 -31.533  1.00  1.00
ATOM    473  N   SER B 119     -13.649 -17.965 -30.551  1.00  1.00
ATOM    474  CA  SER B 119     -13.692 -16.931 -29.524  1.00  1.00
ATOM    475  C   SER B 119     -13.030 -15.647 -30.006  1.00  1.00
ATOM    476  O   SER B 119     -13.337 -14.558 -29.520  1.00  1.00
ATOM    477  N   TYR B 120     -12.502 -15.549 -30.963  1.00  1.00
ATOM    478  CA  TYR B 120     -11.771 -14.501 -31.666  1.00  1.00
ATOM    479  C   TYR B 120     -11.181 -15.022 -32.970  1.00  1.00
ATOM    480  O   TYR B 120     -10.807 -16.191 -33.070  1.00  1.00
ATOM    481  N   ILE B 121     -10.873 -14.079 -33.878  1.00  1.00
ATOM    482  CA  ILE B 121     -10.104 -14.369 -35.082  1.00  1.00
ATOM    483  C   ILE B 121      -8.783 -13.610 -35.087  1.00  1.00
ATOM    484  O   ILE B 121      -8.724 -12.443 -34.700  1.00  1.00
ATOM    485  N   SER B 122     -16.928  -8.999 -36.617  1.00  1.00
ATOM    486  CA  SER B 122     -16.203  -9.082 -35.354  1.00  1.00
ATOM    487  C   SER B 122     -17.132  -9.469 -34.210  1.00  1.00
ATOM    488  O   SER B 122     -16.690 -10.003 -33.193  1.00  1.00
ATOM    489  N   SER B 123     -18.347  -9.428 -34.339  1.00  1.00
ATOM    490  CA  SER B 123     -19.352  -9.769 -33.340  1.00  1.00
ATOM    491  C   SER B 123     -20.094 -11.044 -33.718  1.00  1.00
ATOM    492  O   SER B 123     -20.809 -11.624 -32.900  1.00  1.00
ATOM    493  N   VAL B 124     -19.545 -11.843 -34.491  1.00  1.00
ATOM    494  CA  VAL B 124     -19.943 -13.206 -34.822  1.00  1.00
ATOM    495  C   VAL B 124     -19.138 -14.224 -34.025  1.00  1.00
ATOM    496  O   VAL B 124     -17.910 -14.254 -34.099  1.00  1.00
ATOM    497  N   SER B 125     -19.855 -15.104 -33.266  1.00  1.00
ATOM    498  CA  SER B 125     -19.199 -16.114 -32.444  1.00  1.00
ATOM    499  C   SER B 125     -19.285 -17.491 -33.090  1.00  1.00
ATOM    500  O   SER B 125     -18.415 -18.338 -32.889  1.00  1.00
ATOM    501  N   SER B 126     -20.116 -17.910 -33.694  1.00  1.00
ATOM    502  CA  SER B 126     -20.194 -19.142 -34.470  1.00  1.00
ATOM    503  C   SER B 126     -20.877 -18.906 -35.811  1.00  1.00
ATOM    504  O   SER B 126     -21.790 -18.087 -35.917  1.00  1.00
ATOM    505  N   SER B 127     -24.555 -16.314 -35.778  1.00  1.00
ATOM    506  CA  SER B 127     -24.713 -16.308 -34.329  1.00  1.00
ATOM    507  C   SER B 127     -23.872 -15.211 -33.688  1.00  1.00
ATOM    508  O   SER B 127     -22.679 -15.089 -33.965  1.00  1.00
ATOM    509  N   ARG B 128     -24.549 -14.197 -33.182  1.00  1.00
ATOM    510  CA  ARG B 128     -23.867 -13.035 -32.626  1.00  1.00
ATOM    511  C   ARG B 128     -23.435 -13.285 -31.187  1.00  1.00
ATOM    512  O   ARG B 128     -24.171 -13.886 -30.403  1.00  1.00
ATOM    513  N   GLY B 129     -22.313 -12.655 -30.836  1.00  1.00
ATOM    514  CA  GLY B 129     -21.737 -12.670 -29.497  1.00  1.00
ATOM    515  C   GLY B 129     -20.877 -11.437 -29.253  1.00  1.00
ATOM    516  O   GLY B 129     -20.104 -11.027 -30.119  1.00  1.00
ATOM    517  N   PHE B 130     -21.004 -10.820 -28.114  1.00  1.00
ATOM    518  CA  PHE B 130     -20.171  -9.676 -27.761  1.00  1.00
ATOM    519  C   PHE B 130     -18.812 -10.124 -27.240  1.00  1.00
ATOM    520  O   PHE B 130     -18.723 -11.005 -26.386  1.00  1.00
ATOM    521  N   GLY B 131     -17.758  -9.171 -27.709  1.00  1.00
ATOM    522  CA  GLY B 131     -16.459  -9.384 -27.082  1.00  1.00
ATOM    523  C   GLY B 131     -15.520 -10.147 -28.007  1.00  1.00
ATOM    524  O   GLY B 131     -14.315 -10.215 -27.766  1.00  1.00
ATOM    525  N   SER B 132     -16.013 -10.658 -29.134  1.00  1.00
ATOM    526  CA  SER B 132     -15.135 -11.178 -30.174  1.00  1.00
ATOM    527  C   SER B 132     -14.466 -10.047 -30.947  1.00  1.00
ATOM    528  O   SER B 132     -15.078  -9.009 -31.199  1.00  1.00
ATOM    529  N   GLY B 133     -13.573 -10.431 -31.844  1.00  1.00
ATOM    530  CA  GLY B 133     -12.786  -9.460 -32.595  1.00  1.00
ATOM    531  C   GLY B 133     -11.801 -10.154 -33.527  1.00  1.00
ATOM    532  O   GLY B 133     -11.466 -11.323 -33.334  1.00  1.00
ATOM    533  N   ILE B 134     -11.190  -9.417 -34.380  1.00  1.00
ATOM    534  CA  ILE B 134     -10.064  -9.851 -35.198  1.00  1.00
ATOM    535  C   ILE B 134      -8.774  -9.162 -34.769  1.00  1.00
ATOM    536  O   ILE B 134      -8.743  -7.947 -34.577  1.00  1.00
ATOM    537  N   ILE B 135      -7.780  -9.964 -34.491  1.00  1.00
ATOM    538  CA  ILE B 135      -6.452  -9.491 -34.118  1.00  1.00
ATOM    539  C   ILE B 135      -5.390 -10.021 -35.074  1.00  1.00
ATOM    540  O   ILE B 135      -5.487 -11.147 -35.561  1.00  1.00
ATOM    541  N   THR B 136      -4.361  -9.360 -35.268  1.00  1.00
ATOM    542  CA  THR B 136      -3.137  -9.817 -35.915  1.00  1.00
ATOM    543  C   THR B 136      -2.058 -10.137 -34.888  1.00  1.00
ATOM    544  O   THR B 136      -1.757  -9.322 -34.016  1.00  1.00
ATOM    545  N   SER B 137      -1.461 -11.404 -35.093  1.00  1.00
ATOM    546  CA  SER B 137      -0.559 -11.845 -34.036  1.00  1.00
ATOM    547  C   SER B 137       0.545 -12.737 -34.591  1.00  1.00
ATOM    548  O   SER B 137       0.311 -13.544 -35.490  1.00  1.00
ATOM    549  N   ASN B 138       1.711 -12.665 -33.937  1.00  1.00
ATOM    550  CA  ASN B 138       2.814 -13.536 -34.324  1.00  1.00
ATOM    551  C   ASN B 138       3.024 -14.647 -33.303  1.00  1.00
ATOM    552  O   ASN B 138       3.737 -15.616 -33.563  1.00  1.00
ATOM    553  N   ALA B 139       2.313 -14.726 -32.327  1.00  1.00
ATOM    554  CA  ALA B 139       2.302 -15.732 -31.273  1.00  1.00
ATOM    555  C   ALA B 139       1.836 -17.082 -31.804  1.00  1.00
ATOM    556  O   ALA B 139       0.914 -17.155 -32.617  1.00  1.00
ATOM    557  N   SER B 140       2.163 -18.173 -31.019  1.00  1.00
ATOM    558  CA  SER B 140       1.714 -19.513 -31.376  1.00  1.00
ATOM    559  C   SER B 140       0.576 -19.971 -30.472  1.00  1.00
ATOM    560  O   SER B 140       0.606 -19.753 -29.261  1.00  1.00
ATOM    561  N   MET B 141      -0.330 -20.815 -31.057  1.00  1.00
ATOM    562  CA  MET B 141      -1.394 -21.383 -30.237  1.00  1.00
ATOM    563  C   MET B 141      -0.862 -22.485 -29.330  1.00  1.00
ATOM    564  O   MET B 141      -0.128 -23.368 -29.774  1.00  1.00
ATOM    565  N   HIS B 142      -1.207 -22.464 -28.106  1.00  1.00
ATOM    566  CA  HIS B 142      -0.923 -23.481 -27.101  1.00  1.00
ATOM    567  C   HIS B 142      -2.206 -24.002 -26.467  1.00  1.00
ATOM    568  O   HIS B 142      -3.164 -23.253 -26.276  1.00  1.00
ATOM    569  N   GLU B 143      -2.183 -25.175 -25.903  1.00  1.00
ATOM    570  CA  GLU B 143      -3.318 -25.660 -25.127  1.00  1.00
ATOM    571  C   GLU B 143      -3.411 -24.948 -23.783  1.00  1.00
ATOM    572  O   GLU B 143      -2.584 -25.163 -22.897  1.00  1.00
ATOM    573  N   CYS B 144      -3.886 -23.812 -23.799  1.00  1.00
ATOM    574  CA  CYS B 144      -4.084 -22.933 -22.653  1.00  1.00
ATOM    575  C   CYS B 144      -5.447 -22.254 -22.708  1.00  1.00
ATOM    576  O   CYS B 144      -5.946 -21.931 -23.786  1.00  1.00
ATOM    577  N   ASN B 145      -5.938 -21.763 -21.678  1.00  1.00
ATOM    578  CA  ASN B 145      -7.169 -21.005 -21.491  1.00  1.00
ATOM    579  C   ASN B 145      -6.917 -19.736 -20.686  1.00  1.00
ATOM    580  O   ASN B 145      -6.251 -19.768 -19.651  1.00  1.00
ATOM    581  N   THR B 146      -7.610 -18.636 -21.181  1.00  1.00
ATOM    582  CA  THR B 146      -7.414 -17.341 -20.542  1.00  1.00
ATOM    583  C   THR B 146      -8.699 -16.522 -20.550  1.00  1.00
ATOM    584  O   THR B 146      -9.510 -16.633 -21.469  1.00  1.00
ATOM    585  N   LYS B 147      -8.783 -15.531 -19.763  1.00  1.00
ATOM    586  CA  LYS B 147      -9.870 -14.560 -19.711  1.00  1.00
ATOM    587  C   LYS B 147      -9.505 -13.284 -20.457  1.00  1.00
ATOM    588  O   LYS B 147     -10.379 -12.568 -20.947  1.00  1.00
ATOM    589  N   CYS B 148      -8.281 -13.210 -20.859  1.00  1.00
ATOM    590  CA  CYS B 148      -7.655 -12.036 -21.453  1.00  1.00
ATOM    591  C   CYS B 148      -6.572 -12.432 -22.448  1.00  1.00
ATOM    592  O   CYS B 148      -5.715 -13.264 -22.149  1.00  1.00
ATOM    593  N   GLN B 149      -6.734 -12.039 -23.685  1.00  1.00
ATOM    594  CA  GLN B 149      -5.812 -12.323 -24.778  1.00  1.00
ATOM    595  C   GLN B 149      -5.421 -11.048 -25.515  1.00  1.00
ATOM    596  O   GLN B 149      -6.267 -10.199 -25.796  1.00  1.00
ATOM    597  N   THR B 150      -4.161 -10.772 -25.557  1.00  1.00
ATOM    598  CA  THR B 150      -3.558  -9.753 -26.409  1.00  1.00
ATOM    599  C   THR B 150      -2.832 -10.382 -27.591  1.00  1.00
ATOM    600  O   THR B 150      -2.233 -11.451 -27.466  1.00  1.00
ATOM    601  N   PRO B 151      -2.390  -9.639 -28.555  1.00  1.00
ATOM    602  CA  PRO B 151      -1.659 -10.152 -29.707  1.00  1.00
ATOM    603  C   PRO B 151      -0.263 -10.616 -29.312  1.00  1.00
ATOM    604  O   PRO B 151       0.258 -11.585 -29.863  1.00  1.00
ATOM    605  N   LEU B 152       0.234 -10.387 -28.250  1.00  1.00
ATOM    606  CA  LEU B 152       1.561 -10.753 -27.770  1.00  1.00
ATOM    607  C   LEU B 152       1.501 -11.972 -26.856  1.00  1.00
ATOM    608  O   LEU B 152       2.437 -12.770 -26.807  1.00  1.00
ATOM    609  N   GLY B 153       0.344 -12.255 -26.282  1.00  1.00
ATOM    610  CA  GLY B 153       0.212 -13.295 -25.269  1.00  1.00
ATOM    611  C   GLY B 153      -1.012 -13.060 -24.394  1.00  1.00
ATOM    612  O   GLY B 153      -1.450 -11.923 -24.216  1.00  1.00
ATOM    613  N   ALA B 154      -1.386 -14.109 -23.605  1.00  1.00
ATOM    614  CA  ALA B 154      -2.501 -13.998 -22.672  1.00  1.00
ATOM    615  C   ALA B 154      -2.047 -13.418 -21.338  1.00  1.00
ATOM    616  O   ALA B 154      -0.967 -13.741 -20.845  1.00  1.00
ATOM    617  N   ILE B 155      -3.009 -12.720 -20.696  1.00  1.00
ATOM    618  CA  ILE B 155      -2.788 -12.140 -19.377  1.00  1.00
ATOM    619  C   ILE B 155      -3.636 -12.835 -18.320  1.00  1.00
ATOM    620  O   ILE B 155      -4.838 -13.026 -18.502  1.00  1.00
ATOM    621  N   ASN B 156      -3.057 -13.332 -17.324  1.00  1.00
ATOM    622  CA  ASN B 156      -3.709 -13.887 -16.144  1.00  1.00
ATOM    623  C   ASN B 156      -3.350 -13.095 -14.893  1.00  1.00
ATOM    624  O   ASN B 156      -2.191 -13.059 -14.481  1.00  1.00
ATOM    625  N   SER B 157      -4.261 -11.963 -14.677  1.00  1.00
ATOM    626  CA  SER B 157      -3.870 -10.976 -13.678  1.00  1.00
ATOM    627  C   SER B 157      -5.090 -10.320 -13.045  1.00  1.00
ATOM    628  O   SER B 157      -6.121 -10.147 -13.695  1.00  1.00
ATOM    629  N   SER B 158      -4.967  -9.915 -11.767  1.00  1.00
ATOM    630  CA  SER B 158      -6.007  -9.167 -11.071  1.00  1.00
ATOM    631  C   SER B 158      -5.644  -7.692 -10.961  1.00  1.00
ATOM    632  O   SER B 158      -6.506  -6.846 -10.724  1.00  1.00
ATOM    633  N   LEU B 159      -4.457  -7.362 -11.416  1.00  1.00
ATOM    634  CA  LEU B 159      -4.046  -5.965 -11.488  1.00  1.00
ATOM    635  C   LEU B 159      -5.000  -5.153 -12.357  1.00  1.00
ATOM    636  O   LEU B 159      -5.363  -5.572 -13.456  1.00  1.00
ATOM    637  N   PRO B 160      -5.144  -3.869 -12.021  1.00  1.00
ATOM    638  CA  PRO B 160      -6.082  -2.986 -12.704  1.00  1.00
ATOM    639  C   PRO B 160      -5.489  -2.447 -13.999  1.00  1.00
ATOM    640  O   PRO B 160      -6.198  -2.260 -14.988  1.00  1.00
ATOM    641  N   TYR B 161      -4.336  -2.327 -14.243  1.00  1.00
ATOM    642  CA  TYR B 161      -3.644  -1.738 -15.383  1.00  1.00
ATOM    643  C   TYR B 161      -2.638  -2.713 -15.981  1.00  1.00
ATOM    644  O   TYR B 161      -2.045  -3.523 -15.269  1.00  1.00
ATOM    645  N   GLN B 162      -2.389  -2.473 -17.296  1.00  1.00
ATOM    646  CA  GLN B 162      -1.378  -3.198 -18.057  1.00  1.00
ATOM    647  C   GLN B 162      -0.779  -2.322 -19.150  1.00  1.00
ATOM    648  O   GLN B 162      -1.477  -1.518 -19.767  1.00  1.00
ATOM    649  N   ASN B 163       0.453  -2.459 -19.420  1.00  1.00
ATOM    650  CA  ASN B 163       1.188  -1.746 -20.457  1.00  1.00
ATOM    651  C   ASN B 163       1.714  -2.704 -21.518  1.00  1.00
ATOM    652  O   ASN B 163       2.185  -2.280 -22.573  1.00  1.00
ATOM    653  N   ILE B 164       0.990  -3.852 -21.689  1.00  1.00
ATOM    654  CA  ILE B 164       1.393  -4.870 -22.651  1.00  1.00
ATOM    655  C   ILE B 164       0.897  -4.531 -24.051  1.00  1.00
ATOM    656  O   ILE B 164       1.617  -4.706 -25.034  1.00  1.00
ATOM    657  N   HIS B 165      -0.286  -4.195 -24.318  1.00  1.00
ATOM    658  CA  HIS B 165      -0.947  -4.042 -25.609  1.00  1.00
ATOM    659  C   HIS B 165      -2.348  -3.468 -25.446  1.00  1.00
ATOM    660  O   HIS B 165      -3.074  -3.831 -24.520  1.00  1.00
ATOM    661  N   PRO B 166      -2.703  -2.554 -26.442  1.00  1.00
ATOM    662  CA  PRO B 166      -4.018  -1.927 -26.379  1.00  1.00
ATOM    663  C   PRO B 166      -5.076  -2.797 -27.046  1.00  1.00
ATOM    664  O   PRO B 166      -6.240  -2.791 -26.646  1.00  1.00
ATOM    665  N   VAL B 167      -4.744  -3.672 -27.854  1.00  1.00
ATOM    666  CA  VAL B 167      -5.615  -4.696 -28.419  1.00  1.00
ATOM    667  C   VAL B 167      -5.827  -5.841 -27.438  1.00  1.00
ATOM    668  O   VAL B 167      -4.868  -6.433 -26.942  1.00  1.00
ATOM    669  N   THR B 168      -7.129  -6.032 -27.042  1.00  1.00
ATOM    670  CA  THR B 168      -7.494  -6.997 -26.012  1.00  1.00
ATOM    671  C   THR B 168      -8.778  -7.732 -26.376  1.00  1.00
ATOM    672  O   THR B 168      -9.704  -7.144 -26.935  1.00  1.00
ATOM    673  N   ILE B 169      -8.759  -9.023 -26.118  1.00  1.00
ATOM    674  CA  ILE B 169      -9.944  -9.866 -26.225  1.00  1.00
ATOM    675  C   ILE B 169     -10.375 -10.385 -24.859  1.00  1.00
ATOM    676  O   ILE B 169      -9.554 -10.875 -24.083  1.00  1.00
ATOM    677  N   GLY B 170     -11.485  -9.954 -24.359  1.00  1.00
ATOM    678  CA  GLY B 170     -12.001 -10.555 -23.135  1.00  1.00
ATOM    679  C   GLY B 170     -12.066  -9.535 -22.005  1.00  1.00
ATOM    680  O   GLY B 170     -11.617  -8.399 -22.155  1.00  1.00
ATOM    681  N   GLU B 171     -12.015  -9.719 -20.938  1.00  1.00
ATOM    682  CA  GLU B 171     -11.896  -8.936 -19.714  1.00  1.00
ATOM    683  C   GLU B 171     -10.438  -8.775 -19.303  1.00  1.00
ATOM    684  O   GLU B 171      -9.746  -9.757 -19.034  1.00  1.00
ATOM    685  N   CYS B 172      -9.832  -7.670 -19.818  1.00  1.00
ATOM    686  CA  CYS B 172      -8.411  -7.393 -19.647  1.00  1.00
ATOM    687  C   CYS B 172      -8.191  -6.170 -18.765  1.00  1.00
ATOM    688  O   CYS B 172      -8.957  -5.208 -18.819  1.00  1.00
ATOM    689  N   PRO B 173      -6.968  -6.096 -17.953  1.00  1.00
ATOM    690  CA  PRO B 173      -6.629  -4.821 -17.335  1.00  1.00
ATOM    691  C   PRO B 173      -6.659  -3.689 -18.353  1.00  1.00
ATOM    692  O   PRO B 173      -6.181  -3.839 -19.478  1.00  1.00
ATOM    693  N   LYS B 174      -6.953  -2.411 -17.765  1.00  1.00
ATOM    694  CA  LYS B 174      -6.897  -1.216 -18.599  1.00  1.00
ATOM    695  C   LYS B 174      -5.485  -0.969 -19.114  1.00  1.00
ATOM    696  O   LYS B 174      -4.524  -0.974 -18.344  1.00  1.00
ATOM    697  N   TYR B 175      -5.396  -0.692 -20.493  1.00  1.00
ATOM    698  CA  TYR B 175      -4.092  -0.371 -21.060  1.00  1.00
ATOM    699  C   TYR B 175      -3.720   1.083 -20.801  1.00  1.00
ATOM    700  O   TYR B 175      -4.544   1.983 -20.965  1.00  1.00
ATOM    701  N   VAL B 176      -2.461   1.268 -20.404  1.00  1.00
ATOM    702  CA  VAL B 176      -1.842   2.572 -20.203  1.00  1.00
ATOM    703  C   VAL B 176      -0.394   2.573 -20.677  1.00  1.00
ATOM    704  O   VAL B 176       0.306   1.566 -20.568  1.00  1.00
ATOM    705  N   ARG B 177       0.129   3.673 -21.041  1.00  1.00
ATOM    706  CA  ARG B 177       1.495   3.830 -21.528  1.00  1.00
ATOM    707  C   ARG B 177       2.487   3.897 -20.375  1.00  1.00
ATOM    708  O   ARG B 177       3.643   3.497 -20.514  1.00  1.00
ATOM    709  N   SER B 178       2.154   3.720 -19.229  1.00  1.00
ATOM    710  CA  SER B 178       3.000   3.843 -18.048  1.00  1.00
ATOM    711  C   SER B 178       3.985   2.685 -17.952  1.00  1.00
ATOM    712  O   SER B 178       3.623   1.530 -18.178  1.00  1.00
ATOM    713  N   ALA B 179       5.194   3.039 -17.323  1.00  1.00
ATOM    714  CA  ALA B 179       6.249   2.054 -17.118  1.00  1.00
ATOM    715  C   ALA B 179       6.259   1.548 -15.681  1.00  1.00
ATOM    716  O   ALA B 179       6.546   0.379 -15.427  1.00  1.00
ATOM    717  N   LYS B 180       5.624   2.162 -14.815  1.00  1.00
ATOM    718  CA  LYS B 180       5.539   1.899 -13.384  1.00  1.00
ATOM    719  C   LYS B 180       4.335   2.598 -12.766  1.00  1.00
ATOM    720  O   LYS B 180       4.026   3.740 -13.108  1.00  1.00
ATOM    721  N   LEU B 181       3.596   1.840 -11.973  1.00  1.00
ATOM    722  CA  LEU B 181       2.446   2.200 -11.152  1.00  1.00
ATOM    723  C   LEU B 181       2.410   1.384  -9.864  1.00  1.00
ATOM    724  O   LEU B 181       2.385   0.154  -9.898  1.00  1.00
ATOM    725  N   ARG B 182       3.136   1.815  -8.887  1.00  1.00
ATOM    726  CA  ARG B 182       3.300   1.175  -7.587  1.00  1.00
ATOM    727  C   ARG B 182       2.715   2.035  -6.473  1.00  1.00
ATOM    728  O   ARG B 182       2.951   3.241  -6.418  1.00  1.00
ATOM    729  N   MET B 183       1.667   1.485  -5.784  1.00  1.00
ATOM    730  CA  MET B 183       1.027   2.173  -4.669  1.00  1.00
ATOM    731  C   MET B 183       1.630   1.745  -3.337  1.00  1.00
ATOM    732  O   MET B 183       1.769   0.553  -3.063  1.00  1.00
ATOM    733  N   VAL B 184       2.147   2.780  -2.513  1.00  1.00
ATOM    734  CA  VAL B 184       2.599   2.407  -1.178  1.00  1.00
ATOM    735  C   VAL B 184       1.420   2.098  -0.264  1.00  1.00
ATOM    736  O   VAL B 184       0.420   2.816  -0.261  1.00  1.00
ATOM    737  N   THR B 185       1.630   0.995   0.579  1.00  1.00
ATOM    738  CA  THR B 185       0.613   0.625   1.556  1.00  1.00
ATOM    739  C   THR B 185       1.160   0.699   2.975  1.00  1.00
ATOM    740  O   THR B 185       0.442   1.057   3.909  1.00  1.00
ATOM    741  N   GLY B 186       2.456   0.730   3.087  1.00  1.00
ATOM    742  CA  GLY B 186       3.120   0.923   4.371  1.00  1.00
ATOM    743  C   GLY B 186       3.703   2.326   4.485  1.00  1.00
ATOM    744  O   GLY B 186       3.713   3.085   3.516  1.00  1.00
ATOM    745  N   LEU B 187       4.698   2.513   5.147  1.00  1.00
ATOM    746  CA  LEU B 187       5.308   3.793   5.488  1.00  1.00
ATOM    747  C   LEU B 187       6.766   3.844   5.045  1.00  1.00
ATOM    748  O   LEU B 187       7.449   2.821   5.005  1.00  1.00
ATOM    749  N   ARG B 188       7.333   5.071   5.052  1.00  1.00
ATOM    750  CA  ARG B 188       8.760   5.238   4.806  1.00  1.00
ATOM    751  C   ARG B 188       9.579   4.248   5.625  1.00  1.00
ATOM    752  O   ARG B 188       9.401   4.134   6.838  1.00  1.00
ATOM    753  N   ASN B 189      10.427   3.459   4.855  1.00  1.00
ATOM    754  CA  ASN B 189      11.311   2.490   5.492  1.00  1.00
ATOM    755  C   ASN B 189      12.648   3.122   5.857  1.00  1.00
ATOM    756  O   ASN B 189      13.323   3.704   5.008  1.00  1.00
ATOM    757  N   ILE B 190      12.975   3.160   7.115  1.00  1.00
ATOM    758  CA  ILE B 190      14.175   3.761   7.685  1.00  1.00
ATOM    759  C   ILE B 190      14.836   2.826   8.690  1.00  1.00
ATOM    760  O   ILE B 190      14.345   2.652   9.806  1.00  1.00
ATOM    761  N   PRO B 191      15.367   1.659   8.225  1.00  1.00
ATOM    762  CA  PRO B 191      15.937   0.662   9.123  1.00  1.00
ATOM    763  C   PRO B 191      17.268   1.131   9.695  1.00  1.00
ATOM    764  O   PRO B 191      18.035   1.820   9.022  1.00  1.00
ATOM    765  N   GLY B 192       7.959  14.886   7.189  1.00  1.00
ATOM    766  CA  GLY B 192       6.590  14.669   6.738  1.00  1.00
ATOM    767  C   GLY B 192       5.648  15.722   7.310  1.00  1.00
ATOM    768  O   GLY B 192       5.907  16.288   8.372  1.00  1.00
ATOM    769  N   LEU B 193       4.383  15.694   6.874  1.00  1.00
ATOM    770  CA  LEU B 193       3.418  16.687   7.332  1.00  1.00
ATOM    771  C   LEU B 193       3.221  16.609   8.842  1.00  1.00
ATOM    772  O   LEU B 193       3.055  17.630   9.510  1.00  1.00
ATOM    773  N   PHE B 194       3.246  15.696   9.567  1.00  1.00
ATOM    774  CA  PHE B 194       2.999  15.563  10.997  1.00  1.00
ATOM    775  C   PHE B 194       4.300  15.619  11.788  1.00  1.00
ATOM    776  O   PHE B 194       4.320  16.058  12.938  1.00  1.00
ATOM    777  N   GLY B 195       5.376  15.298  11.335  1.00  1.00
ATOM    778  CA  GLY B 195       6.664  15.637  11.930  1.00  1.00
ATOM    779  C   GLY B 195       7.180  14.504  12.808  1.00  1.00
ATOM    780  O   GLY B 195       8.330  14.520  13.247  1.00  1.00
ATOM    781  N   ALA B 196       6.571  13.303  12.657  1.00  1.00
ATOM    782  CA  ALA B 196       6.983  12.185  13.498  1.00  1.00
ATOM    783  C   ALA B 196       7.875  11.218  12.730  1.00  1.00
ATOM    784  O   ALA B 196       8.842  10.684  13.274  1.00  1.00
ATOM    785  N   ILE B 197       7.439  10.631  11.632  1.00  1.00
ATOM    786  CA  ILE B 197       8.265   9.744  10.821  1.00  1.00
ATOM    787  C   ILE B 197       9.358  10.519  10.097  1.00  1.00
ATOM    788  O   ILE B 197       9.081  11.490   9.392  1.00  1.00
ATOM    789  N   ALA B 198      10.643  10.010  10.215  1.00  1.00
ATOM    790  CA  ALA B 198      11.748  10.747   9.615  1.00  1.00
ATOM    791  C   ALA B 198      11.742  12.205  10.056  1.00  1.00
ATOM    792  O   ALA B 198      11.435  13.100   9.269  1.00  1.00
ATOM    793  N   GLY B 199      11.331  12.393  11.305  1.00  1.00
ATOM    794  CA  GLY B 199      11.283  13.712  11.923  1.00  1.00
ATOM    795  C   GLY B 199      11.858  13.681  13.333  1.00  1.00
ATOM    796  O   GLY B 199      12.773  14.438  13.658  1.00  1.00
ATOM    797  N   PHE B 200      10.926  13.781  14.392  1.00  1.00
ATOM    798  CA  PHE B 200      11.421  13.766  15.763  1.00  1.00
ATOM    799  C   PHE B 200      11.669  12.342  16.244  1.00  1.00
ATOM    800  O   PHE B 200      12.411  12.120  17.201  1.00  1.00
ATOM    801  N   ILE B 201      10.972  11.374  15.719  1.00  1.00
ATOM    802  CA  ILE B 201      11.406   9.984  15.787  1.00  1.00
ATOM    803  C   ILE B 201      12.273   9.618  14.588  1.00  1.00
ATOM    804  O   ILE B 201      11.788   9.543  13.459  1.00  1.00
ATOM    805  N   GLU B 202      13.523   9.745  14.590  1.00  1.00
ATOM    806  CA  GLU B 202      14.437   9.748  13.455  1.00  1.00
ATOM    807  C   GLU B 202      14.440   8.400  12.746  1.00  1.00
ATOM    808  O   GLU B 202      14.517   8.333  11.519  1.00  1.00
ATOM    809  N   GLY B 203      14.257   7.317  13.135  1.00  1.00
ATOM    810  CA  GLY B 203      14.385   6.049  12.427  1.00  1.00
ATOM    811  C   GLY B 203      13.257   5.095  12.798  1.00  1.00
ATOM    812  O   GLY B 203      12.730   5.144  13.909  1.00  1.00
ATOM    813  N   GLY B 204      13.160   4.007  12.068  1.00  1.00
ATOM    814  CA  GLY B 204      12.210   2.937  12.345  1.00  1.00
ATOM    815  C   GLY B 204      12.851   1.832  13.175  1.00  1.00
ATOM    816  O   GLY B 204      14.038   1.542  13.029  1.00  1.00
ATOM    817  N   TRP B 205      12.043   0.806  13.488  1.00  1.00
ATOM    818  CA  TRP B 205      12.473  -0.354  14.259  1.00  1.00
ATOM    819  C   TRP B 205      12.261  -1.645  13.479  1.00  1.00
ATOM    820  O   TRP B 205      11.136  -1.981  13.111  1.00  1.00
ATOM    821  N   THR B 206      13.384  -2.376  13.163  1.00  1.00
ATOM    822  CA  THR B 206      13.236  -3.668  12.503  1.00  1.00
ATOM    823  C   THR B 206      12.809  -4.745  13.491  1.00  1.00
ATOM    824  O   THR B 206      12.047  -5.650  13.147  1.00  1.00
ATOM    825  N   GLY B 207      12.876  -4.435  14.771  1.00  1.00
ATOM    826  CA  GLY B 207      12.555  -5.381  15.834  1.00  1.00
ATOM    827  C   GLY B 207      11.070  -5.348  16.171  1.00  1.00
ATOM    828  O   GLY B 207      10.496  -6.353  16.590  1.00  1.00
ATOM    829  N   MET B 208      10.330  -4.441  15.890  1.00  1.00
ATOM    830  CA  MET B 208       8.873  -4.406  15.916  1.00  1.00
ATOM    831  C   MET B 208       8.285  -4.974  14.631  1.00  1.00
ATOM    832  O   MET B 208       8.393  -4.365  13.566  1.00  1.00
ATOM    833  N   ILE B 209       7.937  -6.274  14.681  1.00  1.00
ATOM    834  CA  ILE B 209       7.603  -7.041  13.487  1.00  1.00
ATOM    835  C   ILE B 209       6.114  -7.361  13.437  1.00  1.00
ATOM    836  O   ILE B 209       5.517  -7.417  12.362  1.00  1.00
ATOM    837  N   ASP B 210       5.271  -6.832  14.235  1.00  1.00
ATOM    838  CA  ASP B 210       3.870  -7.231  14.297  1.00  1.00
ATOM    839  C   ASP B 210       2.948  -6.042  14.065  1.00  1.00
ATOM    840  O   ASP B 210       1.872  -6.182  13.483  1.00  1.00
ATOM    841  N   GLY B 211       3.277  -5.018  13.527  1.00  1.00
ATOM    842  CA  GLY B 211       2.468  -3.886  13.092  1.00  1.00
ATOM    843  C   GLY B 211       3.343  -2.707  12.684  1.00  1.00
ATOM    844  O   GLY B 211       4.524  -2.650  13.029  1.00  1.00
ATOM    845  N   TRP B 212       2.588  -1.621  12.193  1.00  1.00
ATOM    846  CA  TRP B 212       3.290  -0.442  11.699  1.00  1.00
ATOM    847  C   TRP B 212       3.642   0.507  12.837  1.00  1.00
ATOM    848  O   TRP B 212       4.721   1.099  12.853  1.00  1.00
ATOM    849  N   TYR B 213       3.000   0.710  13.790  1.00  1.00
ATOM    850  CA  TYR B 213       3.222   1.559  14.954  1.00  1.00
ATOM    851  C   TYR B 213       3.121   0.759  16.247  1.00  1.00
ATOM    852  O   TYR B 213       2.348  -0.194  16.339  1.00  1.00
ATOM    853  N   GLY B 214       3.916   1.403  17.327  1.00  1.00
ATOM    854  CA  GLY B 214       3.864   0.701  18.604  1.00  1.00
ATOM    855  C   GLY B 214       4.847   1.299  19.602  1.00  1.00
ATOM    856  O   GLY B 214       5.698   2.111  19.238  1.00  1.00
ATOM    857  N   TYR B 215       5.396   0.363  20.489  1.00  1.00
ATOM    858  CA  TYR B 215       6.143   0.782  21.669  1.00  1.00
ATOM    859  C   TYR B 215       7.398  -0.061  21.855  1.00  1.00
ATOM    860  O   TYR B 215       7.423  -1.239  21.501  1.00  1.00
ATOM    861  N   HIS B 216       8.409   0.550  22.366  1.00  1.00
ATOM    862  CA  HIS B 216       9.610  -0.068  22.916  1.00  1.00
ATOM    863  C   HIS B 216       9.794   0.296  24.384  1.00  1.00
ATOM    864  O   HIS B 216       9.622   1.452  24.773  1.00  1.00
ATOM    865  N   HIS B 217       9.867  -0.605  25.283  1.00  1.00
ATOM    866  CA  HIS B 217       9.994  -0.318  26.707  1.00  1.00
ATOM    867  C   HIS B 217      11.274  -0.915  27.277  1.00  1.00
ATOM    868  O   HIS B 217      11.714  -1.984  26.855  1.00  1.00
ATOM    869  N   GLN B 218      11.723  -0.403  28.334  1.00  1.00
ATOM    870  CA  GLN B 218      12.894  -0.749  29.130  1.00  1.00
ATOM    871  C   GLN B 218      12.625  -0.558  30.617  1.00  1.00
ATOM    872  O   GLN B 218      12.111   0.479  31.037  1.00  1.00
ATOM    873  N   ASN B 219      12.522  -1.600  31.378  1.00  1.00
ATOM    874  CA  ASN B 219      12.305  -1.558  32.819  1.00  1.00
ATOM    875  C   ASN B 219      13.116  -2.634  33.530  1.00  1.00
ATOM    876  O   ASN B 219      13.476  -3.649  32.933  1.00  1.00
ATOM    877  N   GLU B 220      13.066  -2.734  34.799  1.00  1.00
ATOM    878  CA  GLU B 220      13.792  -3.735  35.572  1.00  1.00
ATOM    879  C   GLU B 220      13.531  -5.138  35.039  1.00  1.00
ATOM    880  O   GLU B 220      14.433  -5.975  34.999  1.00  1.00
ATOM    881  N   GLN B 221      12.475  -5.501  34.615  1.00  1.00
ATOM    882  CA  GLN B 221      12.064  -6.795  34.085  1.00  1.00
ATOM    883  C   GLN B 221      12.497  -6.959  32.634  1.00  1.00
ATOM    884  O   GLN B 221      12.774  -8.069  32.181  1.00  1.00
ATOM    885  N   GLY B 222      13.164  -6.198  31.999  1.00  1.00
ATOM    886  CA  GLY B 222      13.684  -6.407  30.653  1.00  1.00
ATOM    887  C   GLY B 222      13.329  -5.241  29.738  1.00  1.00
ATOM    888  O   GLY B 222      12.830  -4.212  30.194  1.00  1.00
ATOM    889  N   SER B 223      13.503  -5.594  28.376  1.00  1.00
ATOM    890  CA  SER B 223      13.075  -4.697  27.309  1.00  1.00
ATOM    891  C   SER B 223      12.452  -5.471  26.155  1.00  1.00
ATOM    892  O   SER B 223      12.857  -6.595  25.858  1.00  1.00
ATOM    893  N   GLY B 224      11.618  -4.866  25.406  1.00  1.00
ATOM    894  CA  GLY B 224      10.995  -5.509  24.255  1.00  1.00
ATOM    895  C   GLY B 224      10.324  -4.486  23.348  1.00  1.00
ATOM    896  O   GLY B 224      10.168  -3.322  23.717  1.00  1.00
ATOM    897  N   TYR B 225       9.747  -4.974  22.280  1.00  1.00
ATOM    898  CA  TYR B 225       8.867  -4.255  21.367  1.00  1.00
ATOM    899  C   TYR B 225       7.465  -4.849  21.369  1.00  1.00
ATOM    900  O   TYR B 225       7.294  -6.060  21.517  1.00  1.00
ATOM    901  N   ALA B 226       6.489  -3.959  21.060  1.00  1.00
ATOM    902  CA  ALA B 226       5.084  -4.335  20.962  1.00  1.00
ATOM    903  C   ALA B 226       4.312  -3.356  20.088  1.00  1.00
ATOM    904  O   ALA B 226       4.497  -2.143  20.185  1.00  1.00
ATOM    905  N   ALA B 227       3.727  -3.835  18.966  1.00  1.00
ATOM    906  CA  ALA B 227       2.899  -2.982  18.122  1.00  1.00
ATOM    907  C   ALA B 227       1.632  -2.551  18.850  1.00  1.00
ATOM    908  O   ALA B 227       1.002  -3.347  19.545  1.00  1.00
ATOM    909  N   ASP B 228       1.234  -1.197  18.604  1.00  1.00
ATOM    910  CA  ASP B 228      -0.109  -0.814  19.024  1.00  1.00
ATOM    911  C   ASP B 228      -1.165  -1.407  18.100  1.00  1.00
ATOM    912  O   ASP B 228      -1.160  -1.156  16.895  1.00  1.00
ATOM    913  N   GLN B 229      -1.924  -2.411  18.651  1.00  1.00
ATOM    914  CA  GLN B 229      -2.802  -3.227  17.822  1.00  1.00
ATOM    915  C   GLN B 229      -3.976  -2.412  17.295  1.00  1.00
ATOM    916  O   GLN B 229      -4.394  -2.577  16.149  1.00  1.00
ATOM    917  N   LYS B 230      -4.524  -1.482  17.991  1.00  1.00
ATOM    918  CA  LYS B 230      -5.691  -0.698  17.604  1.00  1.00
ATOM    919  C   LYS B 230      -5.372   0.225  16.436  1.00  1.00
ATOM    920  O   LYS B 230      -6.168   0.364  15.507  1.00  1.00
ATOM    921  N   SER B 231      -4.267   1.003  16.533  1.00  1.00
ATOM    922  CA  SER B 231      -3.897   1.927  15.467  1.00  1.00
ATOM    923  C   SER B 231      -3.399   1.179  14.237  1.00  1.00
ATOM    924  O   SER B 231      -3.667   1.580  13.105  1.00  1.00
ATOM    925  N   THR B 232      -2.712   0.041  14.464  1.00  1.00
ATOM    926  CA  THR B 232      -2.233  -0.783  13.361  1.00  1.00
ATOM    927  C   THR B 232      -3.394  -1.392  12.584  1.00  1.00
ATOM    928  O   THR B 232      -3.383  -1.421  11.354  1.00  1.00
ATOM    929  N   GLN B 233      -4.399  -1.920  13.308  1.00  1.00
ATOM    930  CA  GLN B 233      -5.566  -2.545  12.697  1.00  1.00
ATOM    931  C   GLN B 233      -6.423  -1.516  11.970  1.00  1.00
ATOM    932  O   GLN B 233      -6.920  -1.773  10.873  1.00  1.00
ATOM    933  N   ASN B 234      -6.656  -0.365  12.554  1.00  1.00
ATOM    934  CA  ASN B 234      -7.423   0.712  11.940  1.00  1.00
ATOM    935  C   ASN B 234      -6.734   1.232  10.685  1.00  1.00
ATOM    936  O   ASN B 234      -7.389   1.540   9.689  1.00  1.00
ATOM    937  N   ALA B 235      -5.404   1.307  10.703  1.00  1.00
ATOM    938  CA  ALA B 235      -4.633   1.774   9.557  1.00  1.00
ATOM    939  C   ALA B 235      -4.646   0.750   8.430  1.00  1.00
ATOM    940  O   ALA B 235      -4.743   1.105   7.256  1.00  1.00
ATOM    941  N   ILE B 236      -4.513  -0.544   8.769  1.00  1.00
ATOM    942  CA  ILE B 236      -4.611  -1.581   7.750  1.00  1.00
ATOM    943  C   ILE B 236      -5.986  -1.580   7.094  1.00  1.00
ATOM    944  O   ILE B 236      -6.104  -1.723   5.877  1.00  1.00
ATOM    945  N   ASN B 237      -7.045  -1.379   7.949  1.00  1.00
ATOM    946  CA  ASN B 237      -8.404  -1.273   7.432  1.00  1.00
ATOM    947  C   ASN B 237      -8.530  -0.119   6.446  1.00  1.00
ATOM    948  O   ASN B 237      -9.165  -0.251   5.399  1.00  1.00
ATOM    949  N   GLY B 238      -7.970   1.029   6.790  1.00  1.00
ATOM    950  CA  GLY B 238      -8.057   2.242   5.988  1.00  1.00
ATOM    951  C   GLY B 238      -7.301   2.090   4.674  1.00  1.00
ATOM    952  O   GLY B 238      -7.783   2.498   3.618  1.00  1.00
ATOM    953  N   ILE B 239      -6.010   1.622   4.762  1.00  1.00
ATOM    954  CA  ILE B 239      -5.158   1.486   3.586  1.00  1.00
ATOM    955  C   ILE B 239      -5.740   0.485   2.597  1.00  1.00
ATOM    956  O   ILE B 239      -5.736   0.719   1.388  1.00  1.00
ATOM    957  N   THR B 240      -6.261  -0.637   3.097  1.00  1.00
ATOM    958  CA  THR B 240      -6.840  -1.657   2.230  1.00  1.00
ATOM    959  C   THR B 240      -8.143  -1.175   1.606  1.00  1.00
ATOM    960  O   THR B 240      -8.412  -1.430   0.433  1.00  1.00
ATOM    961  N   ASN B 241      -8.927  -0.406   2.280  1.00  1.00
ATOM    962  CA  ASN B 241     -10.121   0.223   1.727  1.00  1.00
ATOM    963  C   ASN B 241      -9.762   1.214   0.627  1.00  1.00
ATOM    964  O   ASN B 241     -10.444   1.296  -0.395  1.00  1.00
ATOM    965  N   LYS B 242      -8.615   1.926   0.839  1.00  1.00
ATOM    966  CA  LYS B 242      -8.122   2.875  -0.153  1.00  1.00
ATOM    967  C   LYS B 242      -7.713   2.166  -1.437  1.00  1.00
ATOM    968  O   LYS B 242      -8.000   2.638  -2.537  1.00  1.00
ATOM    969  N   VAL B 243      -7.026   1.015  -1.312  1.00  1.00
ATOM    970  CA  VAL B 243      -6.654   0.203  -2.465  1.00  1.00
ATOM    971  C   VAL B 243      -7.887  -0.285  -3.215  1.00  1.00
ATOM    972  O   VAL B 243      -7.934  -0.244  -4.445  1.00  1.00
ATOM    973  N   ASN B 244      -8.895  -0.754  -2.468  1.00  1.00
ATOM    974  CA  ASN B 244     -10.145  -1.230  -3.047  1.00  1.00
ATOM    975  C   ASN B 244     -10.862  -0.118  -3.802  1.00  1.00
ATOM    976  O   ASN B 244     -11.396  -0.337  -4.889  1.00  1.00
ATOM    977  N   THR B 245     -10.918   1.068  -3.220  1.00  1.00
ATOM    978  CA  THR B 245     -11.561   2.224  -3.835  1.00  1.00
ATOM    979  C   THR B 245     -10.880   2.601  -5.144  1.00  1.00
ATOM    980  O   THR B 245     -11.543   2.920  -6.131  1.00  1.00
ATOM    981  N   VAL B 246      -9.557   2.686  -5.139  1.00  1.00
ATOM    982  CA  VAL B 246      -8.777   2.971  -6.338  1.00  1.00
ATOM    983  C   VAL B 246      -9.026   1.927  -7.419  1.00  1.00
ATOM    984  O   VAL B 246      -9.171   2.259  -8.595  1.00  1.00
ATOM    985  N   ILE B 247      -8.974   0.680  -7.082  1.00  1.00
ATOM    986  CA  ILE B 247      -9.202  -0.424  -8.006  1.00  1.00
ATOM    987  C   ILE B 247     -10.626  -0.407  -8.545  1.00  1.00
ATOM    988  O   ILE B 247     -10.853  -0.637  -9.733  1.00  1.00
ATOM    989  N   GLU B 248     -11.590  -0.179  -7.767  1.00  1.00
ATOM    990  CA  GLU B 248     -13.013  -0.175  -8.086  1.00  1.00
ATOM    991  C   GLU B 248     -13.328   0.827  -9.188  1.00  1.00
ATOM    992  O   GLU B 248     -14.149   0.562 -10.066  1.00  1.00
ATOM    993  N   LYS B 249     -12.695   1.910  -9.294  1.00  1.00
ATOM    994  CA  LYS B 249     -13.005   3.000 -10.211  1.00  1.00
ATOM    995  C   LYS B 249     -12.428   2.736 -11.596  1.00  1.00
ATOM    996  O   LYS B 249     -13.041   3.073 -12.609  1.00  1.00
ATOM    997  N   MET B 250     -11.374   2.059 -11.705  1.00  1.00
ATOM    998  CA  MET B 250     -10.815   1.651 -12.987  1.00  1.00
ATOM    999  C   MET B 250      -9.914   0.432 -12.833  1.00  1.00
ATOM   1000  O   MET B 250      -8.952   0.452 -12.066  1.00  1.00
ATOM   1001  N   ASN B 251     -10.477  -0.715 -13.548  1.00  1.00
ATOM   1002  CA  ASN B 251      -9.754  -1.973 -13.406  1.00  1.00
ATOM   1003  C   ASN B 251     -10.132  -2.953 -14.510  1.00  1.00
ATOM   1004  O   ASN B 251      -9.344  -3.825 -14.875  1.00  1.00
ATOM   1005  N   ILE B 252     -10.569  -2.683 -15.591  1.00  1.00
ATOM   1006  CA  ILE B 252     -10.973  -3.610 -16.642  1.00  1.00
ATOM   1007  C   ILE B 252     -11.356  -2.866 -17.915  1.00  1.00
ATOM   1008  O   ILE B 252     -11.858  -1.743 -17.862  1.00  1.00
ATOM   1009  N   GLN B 253     -10.989  -3.443 -19.005  1.00  1.00
ATOM   1010  CA  GLN B 253     -11.406  -3.081 -20.354  1.00  1.00
ATOM   1011  C   GLN B 253     -11.956  -4.288 -21.103  1.00  1.00
ATOM   1012  O   GLN B 253     -11.437  -5.397 -20.978  1.00  1.00
ATOM   1013  N   PHE B 254     -13.108  -4.197 -21.647  1.00  1.00
ATOM   1014  CA  PHE B 254     -13.634  -5.269 -22.484  1.00  1.00
ATOM   1015  C   PHE B 254     -12.932  -5.308 -23.835  1.00  1.00
ATOM   1016  O   PHE B 254     -12.506  -4.277 -24.354  1.00  1.00
ATOM   1017  N   THR B 255     -13.181  -6.224 -24.674  1.00  1.00
ATOM   1018  CA  THR B 255     -12.615  -6.356 -26.012  1.00  1.00
ATOM   1019  C   THR B 255     -12.546  -5.006 -26.715  1.00  1.00
ATOM   1020  O   THR B 255     -13.525  -4.262 -26.748  1.00  1.00
ATOM   1021  N   ALA B 256     -11.306  -4.733 -27.170  1.00  1.00
ATOM   1022  CA  ALA B 256     -10.909  -3.572 -27.958  1.00  1.00
ATOM   1023  C   ALA B 256      -9.981  -3.971 -29.098  1.00  1.00
ATOM   1024  O   ALA B 256      -8.985  -4.663 -28.887  1.00  1.00
ATOM   1025  N   VAL B 257     -10.457  -4.004 -30.283  1.00  1.00
ATOM   1026  CA  VAL B 257      -9.721  -4.444 -31.462  1.00  1.00
ATOM   1027  C   VAL B 257      -9.613  -3.328 -32.493  1.00  1.00
ATOM   1028  O   VAL B 257     -10.534  -2.527 -32.653  1.00  1.00
ATOM   1029  N   GLY B 258      -8.652  -3.216 -33.216  1.00  1.00
ATOM   1030  CA  GLY B 258      -8.468  -2.286 -34.324  1.00  1.00
ATOM   1031  C   GLY B 258      -9.650  -2.333 -35.284  1.00  1.00
ATOM   1032  O   GLY B 258     -10.197  -3.401 -35.559  1.00  1.00
ATOM   1033  N   LYS B 259      -9.769  -1.206 -36.058  1.00  1.00
ATOM   1034  CA  LYS B 259     -10.720  -1.134 -37.161  1.00  1.00
ATOM   1035  C   LYS B 259     -10.013  -1.233 -38.506  1.00  1.00
ATOM   1036  O   LYS B 259      -9.000  -0.571 -38.736  1.00  1.00
ATOM   1037  N   LEU B 260      -9.594  10.526 -37.306  1.00  1.00
ATOM   1038  CA  LEU B 260     -10.660  10.638 -36.318  1.00  1.00
ATOM   1039  C   LEU B 260     -10.645   9.457 -35.353  1.00  1.00
ATOM   1040  O   LEU B 260     -10.880   9.618 -34.156  1.00  1.00
ATOM   1041  N   ASN B 261     -10.548   8.236 -35.870  1.00  1.00
ATOM   1042  CA  ASN B 261     -10.443   7.041 -35.041  1.00  1.00
ATOM   1043  C   ASN B 261      -9.149   7.040 -34.238  1.00  1.00
ATOM   1044  O   ASN B 261      -9.126   6.625 -33.080  1.00  1.00
ATOM   1045  N   LYS B 262      -8.041   7.367 -34.854  1.00  1.00
ATOM   1046  CA  LYS B 262      -6.761   7.412 -34.158  1.00  1.00
ATOM   1047  C   LYS B 262      -6.745   8.513 -33.105  1.00  1.00
ATOM   1048  O   LYS B 262      -6.154   8.355 -32.037  1.00  1.00
ATOM   1049  N   LYS B 263      -7.369   9.685 -33.404  1.00  1.00
ATOM   1050  CA  LYS B 263      -7.462  10.788 -32.455  1.00  1.00
ATOM   1051  C   LYS B 263      -8.237  10.378 -31.209  1.00  1.00
ATOM   1052  O   LYS B 263      -7.883  10.760 -30.093  1.00  1.00
ATOM   1053  N   VAL B 264      -9.369   9.631 -31.403  1.00  1.00
ATOM   1054  CA  VAL B 264     -10.170   9.144 -30.286  1.00  1.00
ATOM   1055  C   VAL B 264      -9.376   8.175 -29.420  1.00  1.00
ATOM   1056  O   VAL B 264      -9.461   8.212 -28.193  1.00  1.00
ATOM   1057  N   ASP B 265      -8.738   7.163 -30.084  1.00  1.00
ATOM   1058  CA  ASP B 265      -7.946   6.179 -29.355  1.00  1.00
ATOM   1059  C   ASP B 265      -6.784   6.839 -28.625  1.00  1.00
ATOM   1060  O   ASP B 265      -6.476   6.490 -27.485  1.00  1.00
ATOM   1061  N   ASP B 266      -6.029   7.676 -29.231  1.00  1.00
ATOM   1062  CA  ASP B 266      -4.866   8.323 -28.635  1.00  1.00
ATOM   1063  C   ASP B 266      -5.277   9.292 -27.534  1.00  1.00
ATOM   1064  O   ASP B 266      -4.579   9.441 -26.532  1.00  1.00
ATOM   1065  N   GLY B 267      -6.416   9.942 -27.654  1.00  1.00
ATOM   1066  CA  GLY B 267      -6.882  10.910 -26.669  1.00  1.00
ATOM   1067  C   GLY B 267      -7.384  10.217 -25.409  1.00  1.00
ATOM   1068  O   GLY B 267      -7.191  10.711 -24.298  1.00  1.00
ATOM   1069  N   PHE B 268      -8.104   9.120 -25.523  1.00  1.00
ATOM   1070  CA  PHE B 268      -8.540   8.336 -24.374  1.00  1.00
ATOM   1071  C   PHE B 268      -7.352   7.733 -23.635  1.00  1.00
ATOM   1072  O   PHE B 268      -7.339   7.674 -22.406  1.00  1.00
ATOM   1073  N   LEU B 269      -6.386   7.228 -24.413  1.00  1.00
ATOM   1074  CA  LEU B 269      -5.168   6.658 -23.850  1.00  1.00
ATOM   1075  C   LEU B 269      -4.372   7.708 -23.082  1.00  1.00
ATOM   1076  O   LEU B 269      -3.800   7.422 -22.030  1.00  1.00
ATOM   1077  N   ASP B 270      -4.277   8.929 -23.620  1.00  1.00
ATOM   1078  CA  ASP B 270      -3.580  10.021 -22.950  1.00  1.00
ATOM   1079  C   ASP B 270      -4.226  10.348 -21.610  1.00  1.00
ATOM   1080  O   ASP B 270      -3.537  10.620 -20.627  1.00  1.00
ATOM   1081  N   ILE B 271      -5.571  10.378 -21.581  1.00  1.00
ATOM   1082  CA  ILE B 271      -6.326  10.730 -20.385  1.00  1.00
ATOM   1083  C   ILE B 271      -6.192   9.657 -19.312  1.00  1.00
ATOM   1084  O   ILE B 271      -6.050   9.964 -18.128  1.00  1.00
ATOM   1085  N   TRP B 272      -6.341   8.374 -19.698  1.00  1.00
ATOM   1086  CA  TRP B 272      -6.283   7.271 -18.747  1.00  1.00
ATOM   1087  C   TRP B 272      -4.873   7.090 -18.200  1.00  1.00
ATOM   1088  O   TRP B 272      -4.688   6.763 -17.027  1.00  1.00
ATOM   1089  N   THR B 273      -3.872   7.271 -19.000  1.00  1.00
ATOM   1090  CA  THR B 273      -2.487   7.224 -18.548  1.00  1.00
ATOM   1091  C   THR B 273      -2.214   8.292 -17.497  1.00  1.00
ATOM   1092  O   THR B 273      -1.517   8.045 -16.513  1.00  1.00
ATOM   1093  N   TYR B 274      -2.722   9.539 -17.804  1.00  1.00
ATOM   1094  CA  TYR B 274      -2.575  10.659 -16.883  1.00  1.00
ATOM   1095  C   TYR B 274      -3.304  10.395 -15.572  1.00  1.00
ATOM   1096  O   TYR B 274      -2.793  10.699 -14.494  1.00  1.00
ATOM   1097  N   ASN B 275      -4.522   9.910 -15.661  1.00  1.00
ATOM   1098  CA  ASN B 275      -5.383   9.644 -14.516  1.00  1.00
ATOM   1099  C   ASN B 275      -4.776   8.585 -13.604  1.00  1.00
ATOM   1100  O   ASN B 275      -4.841   8.695 -12.380  1.00  1.00
ATOM   1101  N   ALA B 276      -4.306   7.495 -14.182  1.00  1.00
ATOM   1102  CA  ALA B 276      -3.727   6.388 -13.430  1.00  1.00
ATOM   1103  C   ALA B 276      -2.475   6.827 -12.682  1.00  1.00
ATOM   1104  O   ALA B 276      -2.267   6.453 -11.527  1.00  1.00
ATOM   1105  N   GLU B 277      -1.572   7.469 -13.358  1.00  1.00
ATOM   1106  CA  GLU B 277      -0.308   7.886 -12.763  1.00  1.00
ATOM   1107  C   GLU B 277      -0.529   8.931 -11.677  1.00  1.00
ATOM   1108  O   GLU B 277       0.120   8.899 -10.631  1.00  1.00
ATOM   1109  N   LEU B 278      -1.373   9.894 -11.896  1.00  1.00
ATOM   1110  CA  LEU B 278      -1.629  10.976 -10.952  1.00  1.00
ATOM   1111  C   LEU B 278      -2.391  10.473  -9.730  1.00  1.00
ATOM   1112  O   LEU B 278      -2.152  10.924  -8.610  1.00  1.00
ATOM   1113  N   LEU B 279      -3.347   9.596  -9.910  1.00  1.00
ATOM   1114  CA  LEU B 279      -4.081   8.994  -8.803  1.00  1.00
ATOM   1115  C   LEU B 279      -3.139   8.280  -7.840  1.00  1.00
ATOM   1116  O   LEU B 279      -3.315   8.343  -6.623  1.00  1.00
ATOM   1117  N   VAL B 280      -2.179   7.531  -8.417  1.00  1.00
ATOM   1118  CA  VAL B 280      -1.212   6.796  -7.610  1.00  1.00
ATOM   1119  C   VAL B 280      -0.275   7.744  -6.873  1.00  1.00
ATOM   1120  O   VAL B 280       0.042   7.534  -5.702  1.00  1.00
ATOM   1121  N   LEU B 281       0.217   8.761  -7.581  1.00  1.00
ATOM   1122  CA  LEU B 281       1.129   9.734  -6.991  1.00  1.00
ATOM   1123  C   LEU B 281       0.462  10.493  -5.849  1.00  1.00
ATOM   1124  O   LEU B 281       1.079  10.746  -4.814  1.00  1.00
ATOM   1125  N   LEU B 282      -0.741  10.944  -6.044  1.00  1.00
ATOM   1126  CA  LEU B 282      -1.477  11.686  -5.028  1.00  1.00
ATOM   1127  C   LEU B 282      -1.798  10.805  -3.825  1.00  1.00
ATOM   1128  O   LEU B 282      -1.725  11.250  -2.680  1.00  1.00
ATOM   1129  N   GLU B 283      -2.303   9.585  -4.087  1.00  1.00
ATOM   1130  CA  GLU B 283      -2.648   8.662  -3.013  1.00  1.00
ATOM   1131  C   GLU B 283      -1.411   8.231  -2.236  1.00  1.00
ATOM   1132  O   GLU B 283      -1.458   8.062  -1.018  1.00  1.00
ATOM   1133  N   ASN B 284      -0.292   8.092  -2.892  1.00  1.00
ATOM   1134  CA  ASN B 284       0.967   7.735  -2.248  1.00  1.00
ATOM   1135  C   ASN B 284       1.386   8.792  -1.235  1.00  1.00
ATOM   1136  O   ASN B 284       1.873   8.468  -0.151  1.00  1.00
ATOM   1137  N   GLU B 285       1.310  10.056  -1.630  1.00  1.00
ATOM   1138  CA  GLU B 285       1.618  11.164  -0.733  1.00  1.00
ATOM   1139  C   GLU B 285       0.706  11.154   0.487  1.00  1.00
ATOM   1140  O   GLU B 285       1.149  11.413   1.607  1.00  1.00
ATOM   1141  N   ARG B 286      -0.574  10.906   0.276  1.00  1.00
ATOM   1142  CA  ARG B 286      -1.571  10.887   1.339  1.00  1.00
ATOM   1143  C   ARG B 286      -1.346   9.714   2.285  1.00  1.00
ATOM   1144  O   ARG B 286      -1.534   9.836   3.495  1.00  1.00
ATOM   1145  N   THR B 287      -0.975   8.552   1.751  1.00  1.00
ATOM   1146  CA  THR B 287      -0.711   7.347   2.528  1.00  1.00
ATOM   1147  C   THR B 287       0.450   7.556   3.491  1.00  1.00
ATOM   1148  O   THR B 287       0.404   7.115   4.639  1.00  1.00
ATOM   1149  N   LEU B 288       1.540   8.118   2.996  1.00  1.00
ATOM   1150  CA  LEU B 288       2.704   8.394   3.829  1.00  1.00
ATOM   1151  C   LEU B 288       2.373   9.404   4.923  1.00  1.00
ATOM   1152  O   LEU B 288       2.814   9.264   6.064  1.00  1.00
ATOM   1153  N   ASP B 289       1.604  10.408   4.573  1.00  1.00
ATOM   1154  CA  ASP B 289       1.190  11.413   5.545  1.00  1.00
ATOM   1155  C   ASP B 289       0.277  10.810   6.605  1.00  1.00
ATOM   1156  O   ASP B 289       0.362  11.159   7.783  1.00  1.00
ATOM   1157  N   PHE B 290      -0.590   9.855   6.172  1.00  1.00
ATOM   1158  CA  PHE B 290      -1.507   9.153   7.062  1.00  1.00
ATOM   1159  C   PHE B 290      -0.750   8.387   8.140  1.00  1.00
ATOM   1160  O   PHE B 290      -1.169   8.348   9.297  1.00  1.00
ATOM   1161  N   HIS B 291       0.286   7.658   7.725  1.00  1.00
ATOM   1162  CA  HIS B 291       1.131   6.917   8.653  1.00  1.00
ATOM   1163  C   HIS B 291       1.830   7.853   9.630  1.00  1.00
ATOM   1164  O   HIS B 291       1.938   7.556  10.820  1.00  1.00
ATOM   1165  N   ASP B 292       2.381   8.982   9.077  1.00  1.00
ATOM   1166  CA  ASP B 292       3.026   9.989   9.911  1.00  1.00
ATOM   1167  C   ASP B 292       2.072  10.515  10.976  1.00  1.00
ATOM   1168  O   ASP B 292       2.462  10.720  12.125  1.00  1.00
ATOM   1169  N   SER B 293       0.828  10.756  10.596  1.00  1.00
ATOM   1170  CA  SER B 293      -0.213  11.254  11.486  1.00  1.00
ATOM   1171  C   SER B 293      -0.506  10.260  12.602  1.00  1.00
ATOM   1172  O   SER B 293      -0.732  10.647  13.749  1.00  1.00
ATOM   1173  N   ASN B 294      -0.622   8.973  12.265  1.00  1.00
ATOM   1174  CA  ASN B 294      -0.914   7.908  13.216  1.00  1.00
ATOM   1175  C   ASN B 294       0.168   7.810  14.284  1.00  1.00
ATOM   1176  O   ASN B 294      -0.124   7.582  15.458  1.00  1.00
ATOM   1177  N   VAL B 295       1.437   7.919  13.834  1.00  1.00
ATOM   1178  CA  VAL B 295       2.558   7.904  14.765  1.00  1.00
ATOM   1179  C   VAL B 295       2.507   9.099  15.708  1.00  1.00
ATOM   1180  O   VAL B 295       2.753   8.967  16.907  1.00  1.00
ATOM   1181  N   LYS B 296       2.260  10.277  15.137  1.00  1.00
ATOM   1182  CA  LYS B 296       2.183  11.523  15.890  1.00  1.00
ATOM   1183  C   LYS B 296       1.080  11.466  16.939  1.00  1.00
ATOM   1184  O   LYS B 296       1.252  11.941  18.061  1.00  1.00
ATOM   1185  N   ASN B 297      -0.096  10.923  16.538  1.00  1.00
ATOM   1186  CA  ASN B 297      -1.249  10.821  17.425  1.00  1.00
ATOM   1187  C   ASN B 297      -0.989   9.834  18.555  1.00  1.00
ATOM   1188  O   ASN B 297      -1.423  10.045  19.688  1.00  1.00
ATOM   1189  N   LEU B 298      -0.377   8.702  18.278  1.00  1.00
ATOM   1190  CA  LEU B 298      -0.003   7.713  19.282  1.00  1.00
ATOM   1191  C   LEU B 298       0.954   8.306  20.310  1.00  1.00
ATOM   1192  O   LEU B 298       0.837   8.041  21.507  1.00  1.00
ATOM   1193  N   TYR B 299       1.865   9.120  19.830  1.00  1.00
ATOM   1194  CA  TYR B 299       2.837   9.786  20.689  1.00  1.00
ATOM   1195  C   TYR B 299       2.161  10.800  21.603  1.00  1.00
ATOM   1196  O   TYR B 299       2.500  10.910  22.781  1.00  1.00
ATOM   1197  N   GLU B 300       1.327  11.655  21.017  1.00  1.00
ATOM   1198  CA  GLU B 300       0.585  12.659  21.770  1.00  1.00
ATOM   1199  C   GLU B 300      -0.349  12.009  22.782  1.00  1.00
ATOM   1200  O   GLU B 300      -0.529  12.514  23.890  1.00  1.00
ATOM   1201  N   LYS B 301      -0.932  10.880  22.458  1.00  1.00
ATOM   1202  CA  LYS B 301      -1.808  10.123  23.344  1.00  1.00
ATOM   1203  C   LYS B 301      -1.069   9.675  24.598  1.00  1.00
ATOM   1204  O   LYS B 301      -1.620   9.705  25.698  1.00  1.00
ATOM   1205  N   VAL B 302       0.112   9.060  24.428  1.00  1.00
ATOM   1206  CA  VAL B 302       0.943   8.648  25.553  1.00  1.00
ATOM   1207  C   VAL B 302       1.393   9.849  26.375  1.00  1.00
ATOM   1208  O   VAL B 302       1.398   9.805  27.605  1.00  1.00
ATOM   1209  N   LYS B 303       1.774  10.918  25.658  1.00  1.00
ATOM   1210  CA  LYS B 303       2.234  12.128  26.328  1.00  1.00
ATOM   1211  C   LYS B 303       1.165  12.681  27.261  1.00  1.00
ATOM   1212  O   LYS B 303       1.462  13.118  28.372  1.00  1.00
ATOM   1213  N   SER B 304      -0.087  12.683  26.821  1.00  1.00
ATOM   1214  CA  SER B 304      -1.201  13.231  27.586  1.00  1.00
ATOM   1215  C   SER B 304      -1.575  12.316  28.745  1.00  1.00
ATOM   1216  O   SER B 304      -1.983  12.782  29.809  1.00  1.00
ATOM   1217  N   GLN B 305      -1.340  11.035  28.672  1.00  1.00
ATOM   1218  CA  GLN B 305      -1.599  10.112  29.771  1.00  1.00
ATOM   1219  C   GLN B 305      -0.586  10.294  30.894  1.00  1.00
ATOM   1220  O   GLN B 305      -0.931  10.214  32.073  1.00  1.00
ATOM   1221  N   LEU B 306       0.703  10.342  30.554  1.00  1.00
ATOM   1222  CA  LEU B 306       1.784  10.420  31.529  1.00  1.00
ATOM   1223  C   LEU B 306       1.889  11.821  32.123  1.00  1.00
ATOM   1224  O   LEU B 306       2.199  11.982  33.304  1.00  1.00
ATOM   1225  N   LYS B 307       1.474  12.794  31.604  1.00  1.00
ATOM   1226  CA  LYS B 307       1.614  14.157  32.101  1.00  1.00
ATOM   1227  C   LYS B 307       3.033  14.423  32.587  1.00  1.00
ATOM   1228  O   LYS B 307       3.910  14.786  31.803  1.00  1.00
ATOM   1229  N   ASN B 308       3.232  14.789  33.841  1.00  1.00
ATOM   1230  CA  ASN B 308       4.530  15.109  34.424  1.00  1.00
ATOM   1231  C   ASN B 308       5.078  13.934  35.224  1.00  1.00
ATOM   1232  O   ASN B 308       6.239  13.937  35.633  1.00  1.00
ATOM   1233  N   ASN B 309       4.451  12.776  35.197  1.00  1.00
ATOM   1234  CA  ASN B 309       4.965  11.547  35.789  1.00  1.00
ATOM   1235  C   ASN B 309       6.084  10.954  34.943  1.00  1.00
ATOM   1236  O   ASN B 309       6.959  10.257  35.455  1.00  1.00
ATOM   1237  N   ALA B 310       6.420  11.514  33.976  1.00  1.00
ATOM   1238  CA  ALA B 310       7.490  11.213  33.032  1.00  1.00
ATOM   1239  C   ALA B 310       8.031  12.484  32.390  1.00  1.00
ATOM   1240  O   ALA B 310       7.292  13.444  32.171  1.00  1.00
ATOM   1241  N   LYS B 311       9.198  12.376  31.806  1.00  1.00
ATOM   1242  CA  LYS B 311       9.857  13.458  31.085  1.00  1.00
ATOM   1243  C   LYS B 311      10.113  13.076  29.632  1.00  1.00
ATOM   1244  O   LYS B 311      10.486  11.942  29.335  1.00  1.00
ATOM   1245  N   GLU B 312       9.756  14.034  28.691  1.00  1.00
ATOM   1246  CA  GLU B 312      10.193  13.805  27.319  1.00  1.00
ATOM   1247  C   GLU B 312      11.709  13.906  27.200  1.00  1.00
ATOM   1248  O   GLU B 312      12.305  14.914  27.577  1.00  1.00
ATOM   1249  N   ILE B 313      12.335  12.803  26.671  1.00  1.00
ATOM   1250  CA  ILE B 313      13.787  12.693  26.599  1.00  1.00
ATOM   1251  C   ILE B 313      14.271  12.727  25.155  1.00  1.00
ATOM   1252  O   ILE B 313      15.416  13.087  24.882  1.00  1.00
ATOM   1253  N   GLY B 314      13.484  12.661  24.237  1.00  1.00
ATOM   1254  CA  GLY B 314      13.938  12.883  22.869  1.00  1.00
ATOM   1255  C   GLY B 314      13.606  11.692  21.979  1.00  1.00
ATOM   1256  O   GLY B 314      13.773  10.540  22.378  1.00  1.00
ATOM   1257  N   ASN B 315      13.406  12.003  20.728  1.00  1.00
ATOM   1258  CA  ASN B 315      13.402  10.882  19.796  1.00  1.00
ATOM   1259  C   ASN B 315      12.143  10.039  19.954  1.00  1.00
ATOM   1260  O   ASN B 315      12.104   8.880  19.540  1.00  1.00
ATOM   1261  N   GLY B 316      11.147  10.463  20.764  1.00  1.00
ATOM   1262  CA  GLY B 316       9.896   9.731  20.918  1.00  1.00
ATOM   1263  C   GLY B 316       9.931   8.834  22.148  1.00  1.00
ATOM   1264  O   GLY B 316       8.963   8.133  22.445  1.00  1.00
ATOM   1265  N   CYS B 317      10.741   9.162  23.092  1.00  1.00
ATOM   1266  CA  CYS B 317      10.940   8.388  24.312  1.00  1.00
ATOM   1267  C   CYS B 317      10.532   9.187  25.543  1.00  1.00
ATOM   1268  O   CYS B 317      10.755  10.396  25.612  1.00  1.00
ATOM   1269  N   PHE B 318       9.891   8.529  26.471  1.00  1.00
ATOM   1270  CA  PHE B 318       9.578   9.035  27.802  1.00  1.00
ATOM   1271  C   PHE B 318      10.354   8.280  28.874  1.00  1.00
ATOM   1272  O   PHE B 318      10.502   7.060  28.804  1.00  1.00
ATOM   1273  N   GLU B 319      10.900   9.007  29.802  1.00  1.00
ATOM   1274  CA  GLU B 319      11.546   8.446  30.983  1.00  1.00
ATOM   1275  C   GLU B 319      10.709   8.681  32.233  1.00  1.00
ATOM   1276  O   GLU B 319      10.297   9.807  32.514  1.00  1.00
ATOM   1277  N   PHE B 320      10.217   7.510  32.840  1.00  1.00
ATOM   1278  CA  PHE B 320       9.341   7.646  33.997  1.00  1.00
ATOM   1279  C   PHE B 320      10.105   8.167  35.208  1.00  1.00
ATOM   1280  O   PHE B 320      11.238   7.759  35.461  1.00  1.00
ATOM   1281  N   TYR B 321       9.321   8.928  36.062  1.00  1.00
ATOM   1282  CA  TYR B 321       9.867   9.374  37.338  1.00  1.00
ATOM   1283  C   TYR B 321       9.562   8.375  38.447  1.00  1.00
ATOM   1284  O   TYR B 321      10.183   8.404  39.510  1.00  1.00
ATOM   1285  N   HIS B 322       8.902   7.370  38.112  1.00  1.00
ATOM   1286  CA  HIS B 322       8.472   6.241  38.929  1.00  1.00
ATOM   1287  C   HIS B 322       8.887   4.917  38.301  1.00  1.00
ATOM   1288  O   HIS B 322       8.953   4.793  37.079  1.00  1.00
ATOM   1289  N   LYS B 323       8.933   3.843  39.081  1.00  1.00
ATOM   1290  CA  LYS B 323       9.066   2.499  38.531  1.00  1.00
ATOM   1291  C   LYS B 323       7.807   2.084  37.781  1.00  1.00
ATOM   1292  O   LYS B 323       6.700   2.168  38.313  1.00  1.00
ATOM   1293  N   CYS B 324       7.913   1.732  36.574  1.00  1.00
ATOM   1294  CA  CYS B 324       6.839   1.275  35.699  1.00  1.00
ATOM   1295  C   CYS B 324       7.095  -0.144  35.208  1.00  1.00
ATOM   1296  O   CYS B 324       8.012  -0.383  34.423  1.00  1.00
ATOM   1297  N   ASP B 325       6.579  -1.128  35.957  1.00  1.00
ATOM   1298  CA  ASP B 325       6.746  -2.531  35.596  1.00  1.00
ATOM   1299  C   ASP B 325       5.941  -2.878  34.350  1.00  1.00
ATOM   1300  O   ASP B 325       4.952  -2.217  34.034  1.00  1.00
ATOM   1301  N   ASN B 326       5.741  -4.101  34.022  1.00  1.00
ATOM   1302  CA  ASN B 326       5.028  -4.556  32.835  1.00  1.00
ATOM   1303  C   ASN B 326       3.528  -4.331  32.972  1.00  1.00
ATOM   1304  O   ASN B 326       2.848  -4.004  32.000  1.00  1.00
ATOM   1305  N   GLU B 327       2.914  -4.440  34.085  1.00  1.00
ATOM   1306  CA  GLU B 327       1.518  -4.068  34.283  1.00  1.00
ATOM   1307  C   GLU B 327       1.300  -2.584  34.019  1.00  1.00
ATOM   1308  O   GLU B 327       0.282  -2.187  33.452  1.00  1.00
ATOM   1309  N   CYS B 328       2.239  -1.743  34.514  1.00  1.00
ATOM   1310  CA  CYS B 328       2.184  -0.306  34.270  1.00  1.00
ATOM   1311  C   CYS B 328       2.363   0.009  32.791  1.00  1.00
ATOM   1312  O   CYS B 328       1.700   0.894  32.250  1.00  1.00
ATOM   1313  N   MET B 329       3.347  -0.638  32.166  1.00  1.00
ATOM   1314  CA  MET B 329       3.642  -0.437  30.752  1.00  1.00
ATOM   1315  C   MET B 329       2.458  -0.836  29.881  1.00  1.00
ATOM   1316  O   MET B 329       2.133  -0.155  28.908  1.00  1.00
ATOM   1317  N   GLU B 330       1.820  -1.936  30.162  1.00  1.00
ATOM   1318  CA  GLU B 330       0.647  -2.398  29.430  1.00  1.00
ATOM   1319  C   GLU B 330      -0.494  -1.394  29.528  1.00  1.00
ATOM   1320  O   GLU B 330      -1.241  -1.192  28.570  1.00  1.00
ATOM   1321  N   SER B 331      -0.706  -0.786  30.676  1.00  1.00
ATOM   1322  CA  SER B 331      -1.701   0.263  30.869  1.00  1.00
ATOM   1323  C   SER B 331      -1.405   1.471  29.990  1.00  1.00
ATOM   1324  O   SER B 331      -2.319   2.110  29.468  1.00  1.00
ATOM   1325  N   VAL B 332      -0.142   1.849  29.843  1.00  1.00
ATOM   1326  CA  VAL B 332       0.245   2.898  28.907  1.00  1.00
ATOM   1327  C   VAL B 332      -0.073   2.500  27.471  1.00  1.00
ATOM   1328  O   VAL B 332      -0.569   3.311  26.688  1.00  1.00
ATOM   1329  N   ARG B 333       0.209   1.302  27.109  1.00  1.00
ATOM   1330  CA  ARG B 333      -0.005   0.771  25.768  1.00  1.00
ATOM   1331  C   ARG B 333      -1.491   0.628  25.463  1.00  1.00
ATOM   1332  O   ARG B 333      -1.934   0.900  24.348  1.00  1.00
ATOM   1333  N   ASN B 334      -2.349   0.384  26.289  1.00  1.00
ATOM   1334  CA  ASN B 334      -3.774   0.165  26.074  1.00  1.00
ATOM   1335  C   ASN B 334      -4.590   1.369  26.526  1.00  1.00
ATOM   1336  O   ASN B 334      -5.775   1.481  26.212  1.00  1.00
ATOM   1337  N   GLY B 335      -4.027   2.401  26.965  1.00  1.00
ATOM   1338  CA  GLY B 335      -4.636   3.710  27.165  1.00  1.00
ATOM   1339  C   GLY B 335      -5.426   3.757  28.467  1.00  1.00
ATOM   1340  O   GLY B 335      -6.070   4.759  28.777  1.00  1.00
ATOM   1341  N   THR B 336      -4.965   3.151  29.503  1.00  1.00
ATOM   1342  CA  THR B 336      -5.598   3.113  30.816  1.00  1.00
ATOM   1343  C   THR B 336      -4.591   3.398  31.922  1.00  1.00
ATOM   1344  O   THR B 336      -4.935   3.396  33.104  1.00  1.00
ATOM   1345  N   TYR B 337      -3.530   4.139  31.567  1.00  1.00
ATOM   1346  CA  TYR B 337      -2.550   4.561  32.561  1.00  1.00
ATOM   1347  C   TYR B 337      -3.212   5.340  33.690  1.00  1.00
ATOM   1348  O   TYR B 337      -3.979   6.272  33.448  1.00  1.00
ATOM   1349  N   ASP B 338      -2.892   4.970  34.929  1.00  1.00
ATOM   1350  CA  ASP B 338      -3.392   5.660  36.112  1.00  1.00
ATOM   1351  C   ASP B 338      -2.361   6.643  36.653  1.00  1.00
ATOM   1352  O   ASP B 338      -1.394   6.248  37.304  1.00  1.00
ATOM   1353  N   TYR B 339      -2.588   8.006  36.333  1.00  1.00
ATOM   1354  CA  TYR B 339      -1.590   9.000  36.711  1.00  1.00
ATOM   1355  C   TYR B 339      -1.566   9.211  38.219  1.00  1.00
ATOM   1356  O   TYR B 339      -0.501   9.365  38.817  1.00  1.00
ATOM   1357  N   PRO B 340      -2.720   9.342  38.879  1.00  1.00
ATOM   1358  CA  PRO B 340      -2.811   9.570  40.316  1.00  1.00
ATOM   1359  C   PRO B 340      -2.150   8.441  41.096  1.00  1.00
ATOM   1360  O   PRO B 340      -1.533   8.670  42.137  1.00  1.00
ATOM   1361  N   LYS B 341      -2.091   7.269  40.663  1.00  1.00
ATOM   1362  CA  LYS B 341      -1.479   6.104  41.290  1.00  1.00
ATOM   1363  C   LYS B 341       0.018   6.305  41.485  1.00  1.00
ATOM   1364  O   LYS B 341       0.582   5.899  42.501  1.00  1.00
ATOM   1365  N   TYR B 342       0.725   6.892  40.560  1.00  1.00
ATOM   1366  CA  TYR B 342       2.176   7.029  40.620  1.00  1.00
ATOM   1367  C   TYR B 342       2.584   8.486  40.798  1.00  1.00
ATOM   1368  O   TYR B 342       3.724   8.782  41.157  1.00  1.00
ATOM   1369  N   SER B 343       1.718   9.361  40.981  1.00  1.00
ATOM   1370  CA  SER B 343       1.990  10.793  41.025  1.00  1.00
ATOM   1371  C   SER B 343       2.766  11.167  42.282  1.00  1.00
ATOM   1372  O   SER B 343       3.638  12.036  42.249  1.00  1.00
ATOM   1373  N   GLU B 344       2.552  10.589  43.434  1.00  1.00
ATOM   1374  CA  GLU B 344       3.308  10.882  44.646  1.00  1.00
ATOM   1375  C   GLU B 344       4.768  10.476  44.496  1.00  1.00
ATOM   1376  O   GLU B 344       5.669  11.185  44.945  1.00  1.00
ATOM   1377  N   GLU B 345       5.010   9.228  44.027  1.00  1.00
ATOM   1378  CA  GLU B 345       6.372   8.747  43.830  1.00  1.00
ATOM   1379  C   GLU B 345       7.103   9.577  42.783  1.00  1.00
ATOM   1380  O   GLU B 345       8.301   9.836  42.908  1.00  1.00
ATOM   1381  N   SER B 346       6.383   9.894  41.685  1.00  1.00
ATOM   1382  CA  SER B 346       6.956  10.718  40.628  1.00  1.00
ATOM   1383  C   SER B 346       7.393  12.076  41.163  1.00  1.00
ATOM   1384  O   SER B 346       8.428  12.608  40.762  1.00  1.00
ATOM   1385  N   LYS B 347       6.461  12.731  41.909  1.00  1.00
ATOM   1386  CA  LYS B 347       6.720  14.040  42.495  1.00  1.00
ATOM   1387  C   LYS B 347       7.999  14.030  43.322  1.00  1.00
ATOM   1388  O   LYS B 347       8.769  14.991  43.305  1.00  1.00
ATOM   1389  N   LEU B 348       8.171  13.013  44.177  1.00  1.00
ATOM   1390  CA  LEU B 348       9.362  12.883  45.008  1.00  1.00
ATOM   1391  C   LEU B 348      10.618  12.743  44.154  1.00  1.00
ATOM   1392  O   LEU B 348      11.680  13.256  44.506  1.00  1.00
ATOM   1393  N   ASN B 349      10.568  12.172  43.000  1.00  1.00
ATOM   1394  CA  ASN B 349      11.737  11.870  42.182  1.00  1.00
ATOM   1395  C   ASN B 349      12.146  13.073  41.342  1.00  1.00
ATOM   1396  O   ASN B 349      13.324  13.257  41.037  1.00  1.00
ATOM   1397  N   ARG B 350      11.256  13.713  40.648  1.00  1.00
ATOM   1398  CA  ARG B 350      11.615  14.878  39.847  1.00  1.00
ATOM   1399  C   ARG B 350      11.906  16.085  40.730  1.00  1.00
ATOM   1400  O   ARG B 350      11.197  16.339  41.703  1.00  1.00
