# Supplementary material for: ProteinDJ: A high‐performance and modular protein design pipeline
Source: Protein Sci. 2026 Jan 21;35(2):e70464. doi: 10.1002/pro.70464 (PMC12820799; doi:10.1002/pro.70464)
Supplement: Supplementary file 2 — DATA S1. Compressed archive containing input PDB and Bindsweeper YAML files used for benchmarking and comparison of sequence design methods. [file PRO-35-e70464-s001.zip › SupplementaryFile1/binderfolds/ha/fold_42.pdb]

ATOM      1  N   GLY A   1     -19.679  -1.254   0.459  1.00  0.00
ATOM      2  CA  GLY A   1     -18.931  -0.791   1.622  1.00  0.00
ATOM      3  C   GLY A   1     -18.748  -1.910   2.639  1.00  0.00
ATOM      4  O   GLY A   1     -17.690  -2.032   3.258  1.00  0.00
ATOM      5  N   GLY A   2     -19.850  -2.698   2.822  1.00  0.00
ATOM      6  CA  GLY A   2     -19.784  -3.837   3.730  1.00  0.00
ATOM      7  C   GLY A   2     -18.855  -4.918   3.192  1.00  0.00
ATOM      8  O   GLY A   2     -18.100  -5.533   3.946  1.00  0.00
ATOM      9  N   GLY A   3     -18.931  -5.161   1.857  1.00  0.00
ATOM     10  CA  GLY A   3     -18.040  -6.139   1.244  1.00  0.00
ATOM     11  C   GLY A   3     -16.582  -5.721   1.387  1.00  0.00
ATOM     12  O   GLY A   3     -15.712  -6.550   1.652  1.00  0.00
ATOM     13  N   GLY A   4     -16.334  -4.396   1.203  1.00  0.00
ATOM     14  CA  GLY A   4     -14.976  -3.886   1.357  1.00  0.00
ATOM     15  C   GLY A   4     -14.502  -4.010   2.799  1.00  0.00
ATOM     16  O   GLY A   4     -13.349  -4.354   3.056  1.00  0.00
ATOM     17  N   GLY A   5     -15.390  -3.739   3.758  1.00  0.00
ATOM     18  CA  GLY A   5     -15.070  -3.895   5.172  1.00  0.00
ATOM     19  C   GLY A   5     -14.756  -5.347   5.508  1.00  0.00
ATOM     20  O   GLY A   5     -13.835  -5.632   6.275  1.00  0.00
ATOM     21  N   GLY A   6     -15.583  -6.280   4.989  1.00  0.00
ATOM     22  CA  GLY A   6     -15.357  -7.705   5.202  1.00  0.00
ATOM     23  C   GLY A   6     -14.010  -8.139   4.640  1.00  0.00
ATOM     24  O   GLY A   6     -13.291  -8.922   5.260  1.00  0.00
ATOM     25  N   GLY A   7     -13.697  -7.636   3.421  1.00  0.00
ATOM     26  CA  GLY A   7     -12.425  -7.962   2.789  1.00  0.00
ATOM     27  C   GLY A   7     -11.251  -7.486   3.636  1.00  0.00
ATOM     28  O   GLY A   7     -10.253  -8.191   3.782  1.00  0.00
ATOM     29  N   GLY A   8     -11.372  -6.238   4.121  1.00  0.00
ATOM     30  CA  GLY A   8     -10.326  -5.664   4.959  1.00  0.00
ATOM     31  C   GLY A   8     -10.158  -6.455   6.250  1.00  0.00
ATOM     32  O   GLY A   8      -9.039  -6.679   6.711  1.00  0.00
ATOM     33  N   GLY A   9     -11.295  -6.854   6.850  1.00  0.00
ATOM     34  CA  GLY A   9     -11.260  -7.651   8.070  1.00  0.00
ATOM     35  C   GLY A   9     -10.590  -8.998   7.829  1.00  0.00
ATOM     36  O   GLY A   9      -9.812  -9.472   8.657  1.00  0.00
ATOM     37  N   GLY A  10     -10.941  -9.654   6.705  1.00  0.00
ATOM     38  CA  GLY A  10     -10.353 -10.940   6.349  1.00  0.00
ATOM     39  C   GLY A  10      -8.849 -10.819   6.142  1.00  0.00
ATOM     40  O   GLY A  10      -8.082 -11.681   6.573  1.00  0.00
ATOM     41  N   GLY A  11      -8.452  -9.732   5.433  1.00  0.00
ATOM     42  CA  GLY A  11      -7.037  -9.497   5.170  1.00  0.00
ATOM     43  C   GLY A  11      -6.267  -9.268   6.464  1.00  0.00
ATOM     44  O   GLY A  11      -5.155  -9.768   6.633  1.00  0.00
ATOM     45  N   GLY A  12      -6.856  -8.445   7.348  1.00  0.00
ATOM     46  CA  GLY A  12      -6.237  -8.175   8.641  1.00  0.00
ATOM     47  C   GLY A  12      -6.094  -9.451   9.461  1.00  0.00
ATOM     48  O   GLY A  12      -5.072  -9.672  10.111  1.00  0.00
ATOM     49  N   GLY A  13      -7.134 -10.285   9.413  1.00  0.00
ATOM     50  CA  GLY A  13      -7.113 -11.552  10.134  1.00  0.00
ATOM     51  C   GLY A  13      -6.020 -12.471   9.601  1.00  0.00
ATOM     52  O   GLY A  13      -5.316 -13.125  10.370  1.00  0.00
ATOM     53  N   GLY A  14      -5.935 -12.550   8.243  1.00  0.00
ATOM     54  CA  GLY A  14      -4.923 -13.380   7.600  1.00  0.00
ATOM     55  C   GLY A  14      -3.518 -12.915   7.961  1.00  0.00
ATOM     56  O   GLY A  14      -2.633 -13.729   8.223  1.00  0.00
ATOM     57  N   GLY A  15      -3.339 -11.561   7.875  1.00  0.00
ATOM     58  CA  GLY A  15      -2.041 -10.979   8.193  1.00  0.00
ATOM     59  C   GLY A  15      -1.645 -11.268   9.635  1.00  0.00
ATOM     60  O   GLY A  15      -0.492 -11.591   9.919  1.00  0.00
ATOM     61  N   GLY A  16      -2.596 -11.120  10.542  1.00  0.00
ATOM     62  CA  GLY A  16      -2.360 -11.377  11.958  1.00  0.00
ATOM     63  C   GLY A  16      -2.021 -12.842  12.202  1.00  0.00
ATOM     64  O   GLY A  16      -1.132 -13.160  12.993  1.00  0.00
ATOM     65  N   GLY A  17      -2.768 -13.746  11.530  1.00  0.00
ATOM     66  CA  GLY A  17      -2.536 -15.178  11.668  1.00  0.00
ATOM     67  C   GLY A  17      -1.157 -15.565  11.151  1.00  0.00
ATOM     68  O   GLY A  17      -0.451 -16.359  11.771  1.00  0.00
ATOM     69  N   GLY A  18      -0.813 -15.026   9.963  1.00  0.00
ATOM     70  CA  GLY A  18       0.484 -15.310   9.360  1.00  0.00
ATOM     71  C   GLY A  18       1.621 -14.777  10.222  1.00  0.00
ATOM     72  O   GLY A  18       2.649 -15.434  10.385  1.00  0.00
ATOM     73  N   GLY A  19       1.431 -13.543  10.726  1.00  0.00
ATOM     74  CA  GLY A  19       2.438 -12.926  11.580  1.00  0.00
ATOM     75  C   GLY A  19       2.662 -13.742  12.847  1.00  0.00
ATOM     76  O   GLY A  19       3.796 -13.918  13.291  1.00  0.00
ATOM     77  N   GLY A  20       1.571 -14.219  13.425  1.00  0.00
ATOM     78  CA  GLY A  20       1.649 -15.049  14.621  1.00  0.00
ATOM     79  C   GLY A  20       2.398 -16.346  14.343  1.00  0.00
ATOM     80  O   GLY A  20       3.212 -16.790  15.153  1.00  0.00
ATOM     81  N   GLY A  21       2.062 -16.979  13.179  1.00  0.00
ATOM     82  CA  GLY A  21       2.726 -18.214  12.780  1.00  0.00
ATOM     83  C   GLY A  21       4.216 -17.990  12.554  1.00  0.00
ATOM     84  O   GLY A  21       5.044 -18.808  12.955  1.00  0.00
ATOM     85  N   GLY A  22       4.538 -16.879  11.887  1.00  0.00
ATOM     86  CA  GLY A  22       5.928 -16.537  11.608  1.00  0.00
ATOM     87  C   GLY A  22       6.705 -16.296  12.897  1.00  0.00
ATOM     88  O   GLY A  22       7.855 -16.713  13.026  1.00  0.00
ATOM     89  N   GLY A  23       6.049 -15.544  13.822  1.00  0.00
ATOM     90  CA  GLY A  23       6.672 -15.282  15.114  1.00  0.00
ATOM     91  C   GLY A  23       6.951 -16.578  15.864  1.00  0.00
ATOM     92  O   GLY A  23       8.010 -16.739  16.472  1.00  0.00
ATOM     93  N   GLY A  24       5.987 -17.504  15.792  1.00  0.00
ATOM     94  CA  GLY A  24       6.143 -18.801  16.440  1.00  0.00
ATOM     95  C   GLY A  24       7.288 -19.592  15.820  1.00  0.00
ATOM     96  O   GLY A  24       8.082 -20.211  16.528  1.00  0.00
ATOM     97  N   GLY A  25       7.335 -19.613  14.467  1.00  0.00
ATOM     98  CA  GLY A  25       8.381 -20.328  13.746  1.00  0.00
ATOM     99  C   GLY A  25       9.756 -19.747  14.051  1.00  0.00
ATOM    100  O   GLY A  25      10.722 -20.484  14.247  1.00  0.00
ATOM    101  N   GLY A  26       9.821 -18.398  14.013  1.00  0.00
ATOM    102  CA  GLY A  26      11.080 -17.715  14.288  1.00  0.00
ATOM    103  C   GLY A  26      11.546 -17.975  15.715  1.00  0.00
ATOM    104  O   GLY A  26      12.735 -18.174  15.963  1.00  0.00
ATOM    105  N   GLY A  27      10.585 -17.954  16.646  1.00  0.00
ATOM    106  CA  GLY A  27      10.900 -18.238  18.041  1.00  0.00
ATOM    107  C   GLY A  27      11.424 -19.658  18.209  1.00  0.00
ATOM    108  O   GLY A  27      12.374 -19.895  18.956  1.00  0.00
ATOM    109  N   GLY A  28      10.826 -20.601  17.468  1.00  0.00
ATOM    110  CA  GLY A  28      11.265 -21.991  17.486  1.00  0.00
ATOM    111  C   GLY A  28      12.684 -22.128  16.950  1.00  0.00
ATOM    112  O   GLY A  28      13.500 -22.863  17.506  1.00  0.00
ATOM    113  N   GLY A  29      12.959 -21.455  15.830  1.00  0.00
ATOM    114  CA  GLY A  29      14.286 -21.471  15.228  1.00  0.00
ATOM    115  C   GLY A  29      15.329 -20.893  16.177  1.00  0.00
ATOM    116  O   GLY A  29      16.436 -21.418  16.292  1.00  0.00
ATOM    117  N   GLY A  30      14.943 -19.761  16.797  1.00  0.00
ATOM    118  CA  GLY A  30      15.827 -19.118  17.762  1.00  0.00
ATOM    119  C   GLY A  30      16.119 -20.040  18.940  1.00  0.00
ATOM    120  O   GLY A  30      17.252 -20.117  19.414  1.00  0.00
ATOM    121  N   GLY A  31      15.065 -20.741  19.392  1.00  0.00
ATOM    122  CA  GLY A  31      15.226 -21.684  20.493  1.00  0.00
ATOM    123  C   GLY A  31      16.169 -22.818  20.112  1.00  0.00
ATOM    124  O   GLY A  31      17.006 -23.237  20.912  1.00  0.00
ATOM    125  N   GLY A  32      16.060 -23.293  18.865  1.00  0.00
ATOM    126  CA  GLY A  32      16.931 -24.343  18.350  1.00  0.00
ATOM    127  C   GLY A  32      18.384 -23.886  18.318  1.00  0.00
ATOM    128  O   GLY A  32      19.290 -24.640  18.675  1.00  0.00
ATOM    129  N   GLY A  33      18.600 -22.649  17.874  1.00  0.00
ATOM    130  CA  GLY A  33      19.943 -22.082  17.818  1.00  0.00
ATOM    131  C   GLY A  33      20.529 -21.915  19.214  1.00  0.00
ATOM    132  O   GLY A  33      21.713 -22.167  19.435  1.00  0.00
ATOM    133  N   GLY A  34      19.666 -21.489  20.118  1.00  0.00
ATOM    134  CA  GLY A  34      20.084 -21.318  21.504  1.00  0.00
ATOM    135  C   GLY A  34      20.502 -22.646  22.121  1.00  0.00
ATOM    136  O   GLY A  34      21.481 -22.716  22.865  1.00  0.00
ATOM    137  N   GLY A  35      19.756 -23.706  21.742  1.00  0.00
ATOM    138  CA  GLY A  35      20.040 -25.046  22.242  1.00  0.00
ATOM    139  C   GLY A  35      21.334 -25.591  21.653  1.00  0.00
ATOM    140  O   GLY A  35      22.095 -26.280  22.333  1.00  0.00
ATOM    141  N   GLY A  36      21.751 -25.096  20.538  1.00  0.00
ATOM    142  CA  GLY A  36      22.910 -25.581  19.799  1.00  0.00
ATOM    143  C   GLY A  36      24.195 -24.941  20.308  1.00  0.00
ATOM    144  O   GLY A  36      25.240 -25.589  20.370  1.00  0.00
ATOM    145  N   GLY A  37      24.287 -23.812  20.758  1.00  0.00
ATOM    146  CA  GLY A  37      25.519 -23.106  21.091  1.00  0.00
ATOM    147  C   GLY A  37      25.610 -22.833  22.587  1.00  0.00
ATOM    148  O   GLY A  37      25.384 -23.724  23.405  1.00  0.00
ATOM    149  N   GLY A  38      26.622 -22.026  22.926  1.00  0.00
ATOM    150  CA  GLY A  38      26.665 -21.579  24.313  1.00  0.00
ATOM    151  C   GLY A  38      25.453 -20.722  24.654  1.00  0.00
ATOM    152  O   GLY A  38      25.005 -19.913  23.842  1.00  0.00
ATOM    153  N   GLY A  39      25.082 -20.730  25.898  1.00  0.00
ATOM    154  CA  GLY A  39      23.833 -20.101  26.308  1.00  0.00
ATOM    155  C   GLY A  39      23.800 -18.630  25.910  1.00  0.00
ATOM    156  O   GLY A  39      22.775 -18.122  25.457  1.00  0.00
ATOM    157  N   GLY A  40      24.851 -17.877  26.217  1.00  0.00
ATOM    158  CA  GLY A  40      24.864 -16.445  25.943  1.00  0.00
ATOM    159  C   GLY A  40      25.009 -16.171  24.452  1.00  0.00
ATOM    160  O   GLY A  40      24.348 -15.288  23.906  1.00  0.00
ATOM    161  N   GLY A  41      26.016 -16.780  23.823  1.00  0.00
ATOM    162  CA  GLY A  41      26.208 -16.612  22.387  1.00  0.00
ATOM    163  C   GLY A  41      24.983 -17.076  21.609  1.00  0.00
ATOM    164  O   GLY A  41      24.580 -16.445  20.632  1.00  0.00
ATOM    165  N   GLY A  42      24.380 -18.173  22.107  1.00  0.00
ATOM    166  CA  GLY A  42      23.192 -18.713  21.458  1.00  0.00
ATOM    167  C   GLY A  42      22.015 -17.754  21.578  1.00  0.00
ATOM    168  O   GLY A  42      21.237 -17.589  20.638  1.00  0.00
ATOM    169  N   GLY A  43      21.827 -17.127  22.744  1.00  0.00
ATOM    170  CA  GLY A  43      20.737 -16.176  22.927  1.00  0.00
ATOM    171  C   GLY A  43      20.847 -15.017  21.945  1.00  0.00
ATOM    172  O   GLY A  43      19.846 -14.571  21.382  1.00  0.00
ATOM    173  N   GLY A  44      22.047 -14.539  21.706  1.00  0.00
ATOM    174  CA  GLY A  44      22.282 -13.452  20.763  1.00  0.00
ATOM    175  C   GLY A  44      22.027 -13.901  19.330  1.00  0.00
ATOM    176  O   GLY A  44      21.421 -13.176  18.541  1.00  0.00
ATOM    177  N   GLY A  45      22.668 -15.039  18.946  1.00  0.00
ATOM    178  CA  GLY A  45      22.498 -15.563  17.596  1.00  0.00
ATOM    179  C   GLY A  45      21.039 -15.902  17.316  1.00  0.00
ATOM    180  O   GLY A  45      20.537 -15.665  16.217  1.00  0.00
ATOM    181  N   GLY A  46      20.374 -16.467  18.337  1.00  0.00
ATOM    182  CA  GLY A  46      18.969 -16.831  18.202  1.00  0.00
ATOM    183  C   GLY A  46      18.096 -15.598  18.006  1.00  0.00
ATOM    184  O   GLY A  46      17.166 -15.607  17.201  1.00  0.00
ATOM    185  N   GLY A  47      18.341 -14.549  18.781  1.00  0.00
ATOM    186  CA  GLY A  47      17.587 -13.309  18.633  1.00  0.00
ATOM    187  C   GLY A  47      17.787 -12.704  17.250  1.00  0.00
ATOM    188  O   GLY A  47      16.843 -12.207  16.637  1.00  0.00
ATOM    189  N   GLY A  48      19.031 -12.808  16.751  1.00  0.00
ATOM    190  CA  GLY A  48      19.359 -12.320  15.417  1.00  0.00
ATOM    191  C   GLY A  48      18.631 -13.121  14.344  1.00  0.00
ATOM    192  O   GLY A  48      18.115 -12.558  13.379  1.00  0.00
ATOM    193  N   GLY A  49      18.701 -14.458  14.465  1.00  0.00
ATOM    194  CA  GLY A  49      18.034 -15.338  13.513  1.00  0.00
ATOM    195  C   GLY A  49      16.527 -15.115  13.518  1.00  0.00
ATOM    196  O   GLY A  49      15.886 -15.113  12.467  1.00  0.00
ATOM    197  N   GLY A  50      15.979 -14.967  14.725  1.00  0.00
ATOM    198  CA  GLY A  50      14.547 -14.737  14.871  1.00  0.00
ATOM    199  C   GLY A  50      14.129 -13.432  14.206  1.00  0.00
ATOM    200  O   GLY A  50      13.094 -13.366  13.542  1.00  0.00
ATOM    201  N   GLY A  51      14.949 -12.393  14.401  1.00  0.00
ATOM    202  CA  GLY A  51      14.649 -11.094  13.811  1.00  0.00
ATOM    203  C   GLY A  51      14.736 -11.146  12.291  1.00  0.00
ATOM    204  O   GLY A  51      13.899 -10.574  11.592  1.00  0.00
ATOM    205  N   GLY A  52      15.803 -11.863  11.803  1.00  0.00
ATOM    206  CA  GLY A  52      16.022 -11.980  10.366  1.00  0.00
ATOM    207  C   GLY A  52      14.885 -12.739   9.696  1.00  0.00
ATOM    208  O   GLY A  52      14.406 -12.347   8.632  1.00  0.00
ATOM    209  N   GLY A  53      14.560 -13.911  10.234  1.00  0.00
ATOM    210  CA  GLY A  53      13.510 -14.750   9.668  1.00  0.00
ATOM    211  C   GLY A  53      12.148 -14.075   9.773  1.00  0.00
ATOM    212  O   GLY A  53      11.336 -14.147   8.852  1.00  0.00
ATOM    213  N   GLY A  54      11.911 -13.426  10.892  1.00  0.00
ATOM    214  CA  GLY A  54      10.648 -12.730  11.111  1.00  0.00
ATOM    215  C   GLY A  54      10.470 -11.587  10.120  1.00  0.00
ATOM    216  O   GLY A  54       9.379 -11.379   9.588  1.00  0.00
ATOM    217  N   GLY A  55      11.565 -10.840   9.879  1.00  0.00
ATOM    218  CA  GLY A  55      11.521  -9.730   8.935  1.00  0.00
ATOM    219  C   GLY A  55      11.266 -10.223   7.516  1.00  0.00
ATOM    220  O   GLY A  55      10.488  -9.627   6.772  1.00  0.00
ATOM    221  N   GLY A  56      11.983 -11.328   7.157  1.00  0.00
ATOM    222  CA  GLY A  56      11.824 -11.895   5.823  1.00  0.00
ATOM    223  C   GLY A  56      10.416 -12.440   5.621  1.00  0.00
ATOM    224  O   GLY A  56       9.809 -12.243   4.568  1.00  0.00
ATOM    225  N   GLY A  57       9.940 -13.193   6.638  1.00  0.00
ATOM    226  CA  GLY A  57       8.605 -13.773   6.556  1.00  0.00
ATOM    227  C   GLY A  57       7.532 -12.692   6.586  1.00  0.00
ATOM    228  O   GLY A  57       6.531 -12.777   5.874  1.00  0.00
ATOM    229  N   GLY A  58       7.749 -11.676   7.403  1.00  0.00
ATOM    230  CA  GLY A  58       6.806 -10.569   7.499  1.00  0.00
ATOM    231  C   GLY A  58       6.650  -9.861   6.159  1.00  0.00
ATOM    232  O   GLY A  58       5.542  -9.500   5.762  1.00  0.00
ATOM    233  N   GLY A  59       7.789  -9.650   5.488  1.00  0.00
ATOM    234  CA  GLY A  59       7.782  -9.022   4.172  1.00  0.00
ATOM    235  C   GLY A  59       7.042  -9.882   3.156  1.00  0.00
ATOM    236  O   GLY A  59       6.279  -9.372   2.335  1.00  0.00
ATOM    237  N   GLY A  60       7.309 -11.221   3.250  1.00  0.00
ATOM    238  CA  GLY A  60       6.645 -12.157   2.350  1.00  0.00
ATOM    239  C   GLY A  60       5.143 -12.193   2.602  1.00  0.00
ATOM    240  O   GLY A  60       4.348 -12.228   1.664  1.00  0.00
ATOM    241  N   GLY A  61       4.775 -12.214   3.901  1.00  0.00
ATOM    242  CA  GLY A  61       3.368 -12.259   4.281  1.00  0.00
ATOM    243  C   GLY A  61       2.640 -10.993   3.850  1.00  0.00
ATOM    244  O   GLY A  61       1.507 -11.049   3.370  1.00  0.00
ATOM    245  N   GLY A  62       3.303  -9.851   4.063  1.00  0.00
ATOM    246  CA  GLY A  62       2.725  -8.570   3.675  1.00  0.00
ATOM    247  C   GLY A  62       2.502  -8.499   2.170  1.00  0.00
ATOM    248  O   GLY A  62       1.476  -7.999   1.708  1.00  0.00
ATOM    249  N   GLY A  63       3.483  -9.108   1.436  1.00  0.00
ATOM    250  CA  GLY A  63       3.370  -9.146  -0.017  1.00  0.00
ATOM    251  C   GLY A  63       2.205 -10.024  -0.456  1.00  0.00
ATOM    252  O   GLY A  63       1.464  -9.674  -1.375  1.00  0.00
ATOM    253  N   GLY A  64       2.102 -11.220   0.237  1.00  0.00
ATOM    254  CA  GLY A  64       1.030 -12.155  -0.086  1.00  0.00
ATOM    255  C   GLY A  64      -0.334 -11.568   0.256  1.00  0.00
ATOM    256  O   GLY A  64      -1.294 -11.726  -0.497  1.00  0.00
ATOM    257  N   GLY A  65      -0.404 -10.912   1.450  1.00  0.00
ATOM    258  CA  GLY A  65      -1.652 -10.301   1.890  1.00  0.00
ATOM    259  C   GLY A  65      -2.088  -9.194   0.939  1.00  0.00
ATOM    260  O   GLY A  65      -3.271  -9.066   0.621  1.00  0.00
ATOM    261  N   GLY A  66      -1.101  -8.394   0.505  1.00  0.00
ATOM    262  CA  GLY A  66      -1.386  -7.323  -0.443  1.00  0.00
ATOM    263  C   GLY A  66      -1.911  -7.879  -1.760  1.00  0.00
ATOM    264  O   GLY A  66      -2.843  -7.331  -2.349  1.00  0.00
ATOM    265  N   GLY A  67      -1.287  -8.984  -2.204  1.00  0.00
ATOM    266  CA  GLY A  67      -1.736  -9.643  -3.424  1.00  0.00
ATOM    267  C   GLY A  67      -3.152 -10.183  -3.270  1.00  0.00
ATOM    268  O   GLY A  67      -3.974 -10.065  -4.178  1.00  0.00
ATOM    269  N   GLY A  68      -3.405 -10.808  -2.096  1.00  0.00
ATOM    270  CA  GLY A  68      -4.738 -11.335  -1.828  1.00  0.00
ATOM    271  C   GLY A  68      -5.773 -10.217  -1.782  1.00  0.00
ATOM    272  O   GLY A  68      -6.883 -10.364  -2.293  1.00  0.00
ATOM    273  N   GLY A  69      -5.387  -9.097  -1.137  1.00  0.00
ATOM    274  CA  GLY A  69      -6.278  -7.947  -1.047  1.00  0.00
ATOM    275  C   GLY A  69      -6.620  -7.406  -2.430  1.00  0.00
ATOM    276  O   GLY A  69      -7.768  -7.056  -2.704  1.00  0.00
ATOM    277  N   GLY A  70      -5.595  -7.323  -3.283  1.00  0.00
ATOM    278  CA  GLY A  70      -5.797  -6.861  -4.651  1.00  0.00
ATOM    279  C   GLY A  70      -6.718  -7.801  -5.419  1.00  0.00
ATOM    280  O   GLY A  70      -7.587  -7.357  -6.169  1.00  0.00
ATOM    281  N   GLY A  71      -6.540  -9.112  -5.171  1.00  0.00
ATOM    282  CA  GLY A  71      -7.365 -10.119  -5.828  1.00  0.00
ATOM    283  C   GLY A  71      -8.818 -10.017  -5.381  1.00  0.00
ATOM    284  O   GLY A  71      -9.736 -10.117  -6.195  1.00  0.00
ATOM    285  N   GLY A  72      -9.007  -9.912  -4.041  1.00  0.00
ATOM    286  CA  GLY A  72     -10.356  -9.793  -3.502  1.00  0.00
ATOM    287  C   GLY A  72     -11.038  -8.525  -3.999  1.00  0.00
ATOM    288  O   GLY A  72     -12.222  -8.537  -4.337  1.00  0.00
ATOM    289  N   GLY A  73     -10.301  -7.442  -4.058  1.00  0.00
ATOM    290  CA  GLY A  73     -10.842  -6.169  -4.519  1.00  0.00
ATOM    291  C   GLY A  73     -11.263  -6.248  -5.981  1.00  0.00
ATOM    292  O   GLY A  73     -12.304  -5.715  -6.366  1.00  0.00
ATOM    293  N   GLY A  74     -10.391  -6.863  -6.802  1.00  0.00
ATOM    294  CA  GLY A  74     -10.695  -7.042  -8.216  1.00  0.00
ATOM    295  C   GLY A  74     -11.952  -7.882  -8.407  1.00  0.00
ATOM    296  O   GLY A  74     -12.777  -7.593  -9.274  1.00  0.00
ATOM    297  N   GLY A  75     -12.053  -8.946  -7.594  1.00  0.00
ATOM    298  CA  GLY A  75     -13.228  -9.806  -7.660  1.00  0.00
ATOM    299  C   GLY A  75     -14.493  -9.039  -7.296  1.00  0.00
ATOM    300  O   GLY A  75     -15.534  -9.202  -7.934  1.00  0.00
ATOM    301  N   GLY A  76     -14.410  -8.254  -6.177  1.00  0.00
ATOM    302  CA  GLY A  76     -15.546  -7.436  -5.768  1.00  0.00
ATOM    303  C   GLY A  76     -15.927  -6.440  -6.855  1.00  0.00
ATOM    304  O   GLY A  76     -17.109  -6.216  -7.118  1.00  0.00
ATOM    305  N   GLY A  77     -14.940  -5.858  -7.486  1.00  0.00
ATOM    306  CA  GLY A  77     -15.174  -4.885  -8.546  1.00  0.00
ATOM    307  C   GLY A  77     -15.848  -5.531  -9.749  1.00  0.00
ATOM    308  O   GLY A  77     -16.721  -4.934 -10.379  1.00  0.00
ATOM    309  N   GLY A  78     -15.329  -6.691 -10.132  1.00  0.00
ATOM    310  CA  GLY A  78     -15.893  -7.417 -11.264  1.00  0.00
ATOM    311  C   GLY A  78     -17.339  -7.817 -10.996  1.00  0.00
ATOM    312  O   GLY A  78     -18.174  -7.806 -11.900  1.00  0.00
ATOM    313  N   GLY A  79     -17.666  -8.094  -9.767  1.00  0.00
ATOM    314  CA  GLY A  79     -19.048  -8.410  -9.424  1.00  0.00
ATOM    315  C   GLY A  79     -19.911  -7.155  -9.402  1.00  0.00
ATOM    316  O   GLY A  79     -20.953  -7.096 -10.054  1.00  0.00
ATOM    317  N   ALA B  80      16.398   5.000  35.015  1.00  1.00
ATOM    318  CA  ALA B  80      14.946   5.073  35.127  1.00  1.00
ATOM    319  C   ALA B  80      14.267   4.342  33.975  1.00  1.00
ATOM    320  O   ALA B  80      14.735   4.387  32.837  1.00  1.00
ATOM    321  N   ASP B  81      13.114   3.686  34.227  1.00  1.00
ATOM    322  CA  ASP B  81      12.400   3.028  33.139  1.00  1.00
ATOM    323  C   ASP B  81      12.056   4.014  32.030  1.00  1.00
ATOM    324  O   ASP B  81      11.679   5.155  32.296  1.00  1.00
ATOM    325  N   THR B  82      11.791   3.411  30.814  1.00  1.00
ATOM    326  CA  THR B  82      11.440   4.207  29.644  1.00  1.00
ATOM    327  C   THR B  82      10.450   3.468  28.753  1.00  1.00
ATOM    328  O   THR B  82      10.475   2.240  28.666  1.00  1.00
ATOM    329  N   ILE B  83       9.734   4.183  27.975  1.00  1.00
ATOM    330  CA  ILE B  83       8.847   3.774  26.893  1.00  1.00
ATOM    331  C   ILE B  83       8.956   4.721  25.704  1.00  1.00
ATOM    332  O   ILE B  83       9.041   5.937  25.873  1.00  1.00
ATOM    333  N   CYS B  84       9.150   4.207  24.536  1.00  1.00
ATOM    334  CA  CYS B  84       9.271   4.967  23.297  1.00  1.00
ATOM    335  C   CYS B  84       8.184   4.578  22.304  1.00  1.00
ATOM    336  O   CYS B  84       7.838   3.403  22.176  1.00  1.00
ATOM    337  N   ILE B  85       7.603   5.653  21.595  1.00  1.00
ATOM    338  CA  ILE B  85       6.672   5.443  20.493  1.00  1.00
ATOM    339  C   ILE B  85       7.397   5.445  19.153  1.00  1.00
ATOM    340  O   ILE B  85       8.171   6.355  18.856  1.00  1.00
ATOM    341  N   GLY B  86       7.359   4.369  18.419  1.00  1.00
ATOM    342  CA  GLY B  86       8.110   4.281  17.173  1.00  1.00
ATOM    343  C   GLY B  86       7.216   3.842  16.020  1.00  1.00
ATOM    344  O   GLY B  86       6.048   3.509  16.220  1.00  1.00
ATOM    345  N   TYR B  87       7.899   3.297  14.959  1.00  1.00
ATOM    346  CA  TYR B  87       7.286   2.767  13.747  1.00  1.00
ATOM    347  C   TYR B  87       8.092   1.602  13.186  1.00  1.00
ATOM    348  O   TYR B  87       9.316   1.567  13.307  1.00  1.00
ATOM    349  N   HIS B  88       7.429   0.757  12.362  1.00  1.00
ATOM    350  CA  HIS B  88       8.040  -0.406  11.731  1.00  1.00
ATOM    351  C   HIS B  88       9.077   0.009  10.696  1.00  1.00
ATOM    352  O   HIS B  88       8.885   0.982   9.967  1.00  1.00
ATOM    353  N   ALA B  89      10.082  -0.827  10.534  1.00  1.00
ATOM    354  CA  ALA B  89      11.089  -0.853   9.480  1.00  1.00
ATOM    355  C   ALA B  89      11.468  -2.282   9.115  1.00  1.00
ATOM    356  O   ALA B  89      11.475  -3.170   9.968  1.00  1.00
ATOM    357  N   ASN B  90      11.748  -2.551   7.906  1.00  1.00
ATOM    358  CA  ASN B  90      12.118  -3.884   7.447  1.00  1.00
ATOM    359  C   ASN B  90      13.218  -3.819   6.395  1.00  1.00
ATOM    360  O   ASN B  90      13.481  -2.762   5.822  1.00  1.00
ATOM    361  N   ASN B  91      13.439  -4.867   5.704  1.00  1.00
ATOM    362  CA  ASN B  91      14.476  -5.005   4.689  1.00  1.00
ATOM    363  C   ASN B  91      13.912  -4.779   3.292  1.00  1.00
ATOM    364  O   ASN B  91      14.661  -4.583   2.334  1.00  1.00
ATOM    365  N   SER B  92      12.793  -4.213   3.141  1.00  1.00
ATOM    366  CA  SER B  92      12.210  -3.880   1.847  1.00  1.00
ATOM    367  C   SER B  92      13.047  -2.837   1.118  1.00  1.00
ATOM    368  O   SER B  92      13.462  -1.839   1.707  1.00  1.00
ATOM    369  N   THR B  93      13.165  -3.030  -0.228  1.00  1.00
ATOM    370  CA  THR B  93      13.893  -2.074  -1.055  1.00  1.00
ATOM    371  C   THR B  93      13.000  -1.498  -2.146  1.00  1.00
ATOM    372  O   THR B  93      13.288  -0.438  -2.702  1.00  1.00
ATOM    373  N   ASP B  94      11.666  -1.823  -2.035  1.00  1.00
ATOM    374  CA  ASP B  94      10.671  -1.252  -2.935  1.00  1.00
ATOM    375  C   ASP B  94      10.576   0.259  -2.764  1.00  1.00
ATOM    376  O   ASP B  94      10.617   0.770  -1.645  1.00  1.00
ATOM    377  N   THR B  95      10.383   0.947  -3.904  1.00  1.00
ATOM    378  CA  THR B  95      10.234   2.398  -3.889  1.00  1.00
ATOM    379  C   THR B  95       8.962   2.829  -4.607  1.00  1.00
ATOM    380  O   THR B  95       8.551   2.209  -5.588  1.00  1.00
ATOM    381  N   VAL B  96       8.457   3.924  -4.223  1.00  1.00
ATOM    382  CA  VAL B  96       7.325   4.623  -4.820  1.00  1.00
ATOM    383  C   VAL B  96       7.644   6.095  -5.048  1.00  1.00
ATOM    384  O   VAL B  96       8.407   6.699  -4.293  1.00  1.00
ATOM    385  N   ASP B  97       6.931   6.738  -5.876  1.00  1.00
ATOM    386  CA  ASP B  97       6.985   8.182  -6.070  1.00  1.00
ATOM    387  C   ASP B  97       5.746   8.861  -5.501  1.00  1.00
ATOM    388  O   ASP B  97       4.651   8.298  -5.526  1.00  1.00
ATOM    389  N   THR B  98       5.960  10.065  -5.023  1.00  1.00
ATOM    390  CA  THR B  98       4.885  10.965  -4.622  1.00  1.00
ATOM    391  C   THR B  98       4.905  12.248  -5.443  1.00  1.00
ATOM    392  O   THR B  98       5.955  12.671  -5.926  1.00  1.00
ATOM    393  N   VAL B  99       4.136  13.175  -5.240  1.00  1.00
ATOM    394  CA  VAL B  99       4.198  14.477  -5.893  1.00  1.00
ATOM    395  C   VAL B  99       5.382  15.291  -5.387  1.00  1.00
ATOM    396  O   VAL B  99       6.052  15.976  -6.160  1.00  1.00
ATOM    397  N   LEU B 100       5.787  15.177  -4.239  1.00  1.00
ATOM    398  CA  LEU B 100       6.881  15.934  -3.641  1.00  1.00
ATOM    399  C   LEU B 100       8.176  15.128  -3.645  1.00  1.00
ATOM    400  O   LEU B 100       9.263  15.682  -3.806  1.00  1.00
ATOM    401  N   GLU B 101       8.312  14.008  -3.935  1.00  1.00
ATOM    402  CA  GLU B 101       9.408  13.082  -3.675  1.00  1.00
ATOM    403  C   GLU B 101       9.403  11.929  -4.670  1.00  1.00
ATOM    404  O   GLU B 101       8.367  11.308  -4.909  1.00  1.00
ATOM    405  N   LYS B 102      10.574  11.652  -5.248  1.00  1.00
ATOM    406  CA  LYS B 102      10.765  10.475  -6.087  1.00  1.00
ATOM    407  C   LYS B 102      11.634   9.437  -5.390  1.00  1.00
ATOM    408  O   LYS B 102      12.681   9.763  -4.832  1.00  1.00
ATOM    409  N   ASN B 103      11.235   8.111  -5.644  1.00  1.00
ATOM    410  CA  ASN B 103      12.156   7.073  -5.197  1.00  1.00
ATOM    411  C   ASN B 103      12.181   6.976  -3.677  1.00  1.00
ATOM    412  O   ASN B 103      13.246   7.014  -3.060  1.00  1.00
ATOM    413  N   VAL B 104      11.032   7.077  -2.995  1.00  1.00
ATOM    414  CA  VAL B 104      10.834   6.790  -1.580  1.00  1.00
ATOM    415  C   VAL B 104      10.791   5.289  -1.323  1.00  1.00
ATOM    416  O   VAL B 104       9.994   4.570  -1.924  1.00  1.00
ATOM    417  N   THR B 105      11.841   4.806  -0.515  1.00  1.00
ATOM    418  CA  THR B 105      11.765   3.412  -0.096  1.00  1.00
ATOM    419  C   THR B 105      10.716   3.219   0.991  1.00  1.00
ATOM    420  O   THR B 105      10.703   3.939   1.989  1.00  1.00
ATOM    421  N   VAL B 106       9.850   2.261   0.840  1.00  1.00
ATOM    422  CA  VAL B 106       8.732   2.033   1.747  1.00  1.00
ATOM    423  C   VAL B 106       8.710   0.593   2.243  1.00  1.00
ATOM    424  O   VAL B 106       9.067  -0.331   1.513  1.00  1.00
ATOM    425  N   THR B 107       8.115   0.355   3.420  1.00  1.00
ATOM    426  CA  THR B 107       8.024  -0.968   4.026  1.00  1.00
ATOM    427  C   THR B 107       7.056  -1.859   3.259  1.00  1.00
ATOM    428  O   THR B 107       7.308  -3.050   3.073  1.00  1.00
ATOM    429  N   HIS B 108       6.068  -1.528   2.746  1.00  1.00
ATOM    430  CA  HIS B 108       5.043  -2.278   2.030  1.00  1.00
ATOM    431  C   HIS B 108       4.466  -1.462   0.880  1.00  1.00
ATOM    432  O   HIS B 108       4.329  -0.243   0.979  1.00  1.00
ATOM    433  N   SER B 109       4.244  -2.178  -0.240  1.00  1.00
ATOM    434  CA  SER B 109       3.674  -1.602  -1.452  1.00  1.00
ATOM    435  C   SER B 109       3.122  -2.684  -2.370  1.00  1.00
ATOM    436  O   SER B 109       3.545  -3.839  -2.310  1.00  1.00
ATOM    437  N   VAL B 110       2.405  -2.333  -3.367  1.00  1.00
ATOM    438  CA  VAL B 110       1.749  -3.200  -4.339  1.00  1.00
ATOM    439  C   VAL B 110       1.899  -2.655  -5.753  1.00  1.00
ATOM    440  O   VAL B 110       1.763  -1.454  -5.984  1.00  1.00
ATOM    441  N   ASN B 111       2.305  -3.589  -6.728  1.00  1.00
ATOM    442  CA  ASN B 111       2.325  -3.169  -8.124  1.00  1.00
ATOM    443  C   ASN B 111       0.928  -3.208  -8.731  1.00  1.00
ATOM    444  O   ASN B 111       0.216  -4.206  -8.610  1.00  1.00
ATOM    445  N   LEU B 112       0.502  -2.105  -9.383  1.00  1.00
ATOM    446  CA  LEU B 112      -0.813  -2.006 -10.004  1.00  1.00
ATOM    447  C   LEU B 112      -0.717  -2.129 -11.521  1.00  1.00
ATOM    448  O   LEU B 112      -1.693  -2.475 -12.188  1.00  1.00
ATOM    449  N   LEU B 113       0.367  -2.275 -12.070  1.00  1.00
ATOM    450  CA  LEU B 113       0.671  -2.362 -13.493  1.00  1.00
ATOM    451  C   LEU B 113       1.213  -3.740 -13.858  1.00  1.00
ATOM    452  O   LEU B 113       2.197  -4.203 -13.282  1.00  1.00
ATOM    453  N   GLU B 114       0.319  -4.479 -14.654  1.00  1.00
ATOM    454  CA  GLU B 114       0.714  -5.787 -15.163  1.00  1.00
ATOM    455  C   GLU B 114       1.570  -5.654 -16.416  1.00  1.00
ATOM    456  O   GLU B 114       1.243  -4.893 -17.326  1.00  1.00
ATOM    457  N   ASP B 115       2.734  -6.302 -16.421  1.00  1.00
ATOM    458  CA  ASP B 115       3.647  -6.221 -17.554  1.00  1.00
ATOM    459  C   ASP B 115       4.074  -7.608 -18.018  1.00  1.00
ATOM    460  O   ASP B 115       4.491  -7.790 -19.162  1.00  1.00
ATOM    461  N   SER B 116       3.494  -8.611 -17.498  1.00  1.00
ATOM    462  CA  SER B 116       3.732 -10.024 -17.773  1.00  1.00
ATOM    463  C   SER B 116       2.564 -10.641 -18.531  1.00  1.00
ATOM    464  O   SER B 116       1.402 -10.403 -18.203  1.00  1.00
ATOM    465  N   HIS B 117       2.847 -11.257 -19.629  1.00  1.00
ATOM    466  CA  HIS B 117       1.952 -12.106 -20.406  1.00  1.00
ATOM    467  C   HIS B 117       2.572 -13.474 -20.659  1.00  1.00
ATOM    468  O   HIS B 117       3.774 -13.587 -20.899  1.00  1.00
ATOM    469  N   ASN B 118       1.997 -14.449 -20.896  1.00  1.00
ATOM    470  CA  ASN B 118       2.454 -15.817 -21.108  1.00  1.00
ATOM    471  C   ASN B 118       2.904 -16.031 -22.547  1.00  1.00
ATOM    472  O   ASN B 118       3.607 -16.994 -22.851  1.00  1.00
ATOM    473  N   GLY B 119       2.995 -15.236 -23.394  1.00  1.00
ATOM    474  CA  GLY B 119       3.546 -15.294 -24.743  1.00  1.00
ATOM    475  C   GLY B 119       2.854 -16.365 -25.575  1.00  1.00
ATOM    476  O   GLY B 119       3.472 -16.996 -26.432  1.00  1.00
ATOM    477  N   LYS B 120       1.636 -16.708 -25.378  1.00  1.00
ATOM    478  CA  LYS B 120       0.877 -17.748 -26.063  1.00  1.00
ATOM    479  C   LYS B 120      -0.496 -17.240 -26.484  1.00  1.00
ATOM    480  O   LYS B 120      -1.117 -16.443 -25.781  1.00  1.00
ATOM    481  N   LEU B 121      -0.998 -17.739 -27.678  1.00  1.00
ATOM    482  CA  LEU B 121      -2.428 -17.631 -27.941  1.00  1.00
ATOM    483  C   LEU B 121      -3.205 -18.729 -27.223  1.00  1.00
ATOM    484  O   LEU B 121      -2.839 -19.903 -27.282  1.00  1.00
ATOM    485  N   CYS B 122      -4.201 -18.394 -26.507  1.00  1.00
ATOM    486  CA  CYS B 122      -4.940 -19.316 -25.653  1.00  1.00
ATOM    487  C   CYS B 122      -6.420 -19.334 -26.012  1.00  1.00
ATOM    488  O   CYS B 122      -6.983 -18.317 -26.416  1.00  1.00
ATOM    489  N   ARG B 123      -7.137 -20.414 -25.558  1.00  1.00
ATOM    490  CA  ARG B 123      -8.593 -20.342 -25.591  1.00  1.00
ATOM    491  C   ARG B 123      -9.114 -19.284 -24.626  1.00  1.00
ATOM    492  O   ARG B 123      -8.610 -19.144 -23.512  1.00  1.00
ATOM    493  N   LEU B 124     -10.265 -18.689 -25.039  1.00  1.00
ATOM    494  CA  LEU B 124     -10.989 -17.778 -24.161  1.00  1.00
ATOM    495  C   LEU B 124     -12.234 -18.443 -23.582  1.00  1.00
ATOM    496  O   LEU B 124     -13.114 -18.885 -24.321  1.00  1.00
ATOM    497  N   LYS B 125     -12.300 -18.572 -22.211  1.00  1.00
ATOM    498  CA  LYS B 125     -13.536 -19.149 -21.696  1.00  1.00
ATOM    499  C   LYS B 125     -13.767 -20.546 -22.259  1.00  1.00
ATOM    500  O   LYS B 125     -14.907 -20.966 -22.454  1.00  1.00
ATOM    501  N   GLY B 126     -12.646 -21.254 -22.750  1.00  1.00
ATOM    502  CA  GLY B 126     -12.711 -22.655 -23.146  1.00  1.00
ATOM    503  C   GLY B 126     -12.823 -22.796 -24.658  1.00  1.00
ATOM    504  O   GLY B 126     -12.555 -23.861 -25.214  1.00  1.00
ATOM    505  N   ILE B 127     -13.008 -21.847 -25.400  1.00  1.00
ATOM    506  CA  ILE B 127     -13.161 -21.828 -26.850  1.00  1.00
ATOM    507  C   ILE B 127     -11.884 -21.354 -27.532  1.00  1.00
ATOM    508  O   ILE B 127     -11.334 -20.309 -27.186  1.00  1.00
ATOM    509  N   ALA B 128     -11.384 -22.200 -28.516  1.00  1.00
ATOM    510  CA  ALA B 128     -10.192 -21.838 -29.274  1.00  1.00
ATOM    511  C   ALA B 128     -10.518 -20.818 -30.357  1.00  1.00
ATOM    512  O   ALA B 128     -11.525 -20.938 -31.055  1.00  1.00
ATOM    513  N   PRO B 129      -9.572 -19.883 -30.605  1.00  1.00
ATOM    514  CA  PRO B 129      -9.725 -18.940 -31.706  1.00  1.00
ATOM    515  C   PRO B 129      -9.742 -19.659 -33.049  1.00  1.00
ATOM    516  O   PRO B 129      -8.977 -20.597 -33.272  1.00  1.00
ATOM    517  N   SER B 130     -17.485 -22.011 -35.072  1.00  1.00
ATOM    518  CA  SER B 130     -17.417 -21.300 -33.802  1.00  1.00
ATOM    519  C   SER B 130     -15.976 -20.985 -33.423  1.00  1.00
ATOM    520  O   SER B 130     -15.081 -21.809 -33.610  1.00  1.00
ATOM    521  N   TRP B 131     -15.815 -19.823 -32.871  1.00  1.00
ATOM    522  CA  TRP B 131     -14.527 -19.368 -32.360  1.00  1.00
ATOM    523  C   TRP B 131     -14.699 -18.215 -31.380  1.00  1.00
ATOM    524  O   TRP B 131     -15.580 -17.372 -31.547  1.00  1.00
ATOM    525  N   SER B 132     -13.655 -17.973 -30.555  1.00  1.00
ATOM    526  CA  SER B 132     -13.696 -16.937 -29.531  1.00  1.00
ATOM    527  C   SER B 132     -13.029 -15.656 -30.015  1.00  1.00
ATOM    528  O   SER B 132     -13.331 -14.566 -29.530  1.00  1.00
ATOM    529  N   TYR B 133     -12.505 -15.551 -30.965  1.00  1.00
ATOM    530  CA  TYR B 133     -11.772 -14.508 -31.671  1.00  1.00
ATOM    531  C   TYR B 133     -11.185 -15.033 -32.975  1.00  1.00
ATOM    532  O   TYR B 133     -10.815 -16.203 -33.073  1.00  1.00
ATOM    533  N   ILE B 134     -10.866 -14.089 -33.882  1.00  1.00
ATOM    534  CA  ILE B 134     -10.094 -14.385 -35.082  1.00  1.00
ATOM    535  C   ILE B 134      -8.767 -13.637 -35.083  1.00  1.00
ATOM    536  O   ILE B 134      -8.701 -12.470 -34.697  1.00  1.00
ATOM    537  N   SER B 135     -16.912  -9.003 -36.629  1.00  1.00
ATOM    538  CA  SER B 135     -16.188  -9.089 -35.366  1.00  1.00
ATOM    539  C   SER B 135     -17.119  -9.474 -34.223  1.00  1.00
ATOM    540  O   SER B 135     -16.680 -10.010 -33.205  1.00  1.00
ATOM    541  N   SER B 136     -18.332  -9.435 -34.353  1.00  1.00
ATOM    542  CA  SER B 136     -19.341  -9.772 -33.356  1.00  1.00
ATOM    543  C   SER B 136     -20.087 -11.045 -33.736  1.00  1.00
ATOM    544  O   SER B 136     -20.811 -11.618 -32.921  1.00  1.00
ATOM    545  N   VAL B 137     -19.530 -11.848 -34.505  1.00  1.00
ATOM    546  CA  VAL B 137     -19.932 -13.209 -34.836  1.00  1.00
ATOM    547  C   VAL B 137     -19.130 -14.230 -34.038  1.00  1.00
ATOM    548  O   VAL B 137     -17.902 -14.261 -34.109  1.00  1.00
ATOM    549  N   SER B 138     -19.852 -15.112 -33.285  1.00  1.00
ATOM    550  CA  SER B 138     -19.199 -16.123 -32.461  1.00  1.00
ATOM    551  C   SER B 138     -19.286 -17.499 -33.107  1.00  1.00
ATOM    552  O   SER B 138     -18.419 -18.349 -32.900  1.00  1.00
ATOM    553  N   SER B 139     -20.108 -17.922 -33.712  1.00  1.00
ATOM    554  CA  SER B 139     -20.182 -19.156 -34.484  1.00  1.00
ATOM    555  C   SER B 139     -20.851 -18.922 -35.833  1.00  1.00
ATOM    556  O   SER B 139     -21.759 -18.099 -35.952  1.00  1.00
ATOM    557  N   SER B 140     -24.542 -16.330 -35.816  1.00  1.00
ATOM    558  CA  SER B 140     -24.705 -16.320 -34.368  1.00  1.00
ATOM    559  C   SER B 140     -23.864 -15.224 -33.726  1.00  1.00
ATOM    560  O   SER B 140     -22.669 -15.107 -33.997  1.00  1.00
ATOM    561  N   ARG B 141     -24.541 -14.210 -33.222  1.00  1.00
ATOM    562  CA  ARG B 141     -23.860 -13.045 -32.671  1.00  1.00
ATOM    563  C   ARG B 141     -23.432 -13.288 -31.229  1.00  1.00
ATOM    564  O   ARG B 141     -24.171 -13.882 -30.444  1.00  1.00
ATOM    565  N   GLY B 142     -22.302 -12.682 -30.884  1.00  1.00
ATOM    566  CA  GLY B 142     -21.729 -12.687 -29.543  1.00  1.00
ATOM    567  C   GLY B 142     -20.867 -11.453 -29.307  1.00  1.00
ATOM    568  O   GLY B 142     -20.088 -11.054 -30.173  1.00  1.00
ATOM    569  N   PHE B 143     -20.992 -10.832 -28.171  1.00  1.00
ATOM    570  CA  PHE B 143     -20.159  -9.685 -27.828  1.00  1.00
ATOM    571  C   PHE B 143     -18.802 -10.130 -27.298  1.00  1.00
ATOM    572  O   PHE B 143     -18.718 -10.996 -26.427  1.00  1.00
ATOM    573  N   GLY B 144     -17.741  -9.155 -27.778  1.00  1.00
ATOM    574  CA  GLY B 144     -16.453  -9.390 -27.137  1.00  1.00
ATOM    575  C   GLY B 144     -15.513 -10.163 -28.054  1.00  1.00
ATOM    576  O   GLY B 144     -14.311 -10.242 -27.802  1.00  1.00
ATOM    577  N   SER B 145     -16.010 -10.671 -29.170  1.00  1.00
ATOM    578  CA  SER B 145     -15.129 -11.193 -30.208  1.00  1.00
ATOM    579  C   SER B 145     -14.459 -10.064 -30.981  1.00  1.00
ATOM    580  O   SER B 145     -15.070  -9.025 -31.235  1.00  1.00
ATOM    581  N   GLY B 146     -13.563 -10.429 -31.855  1.00  1.00
ATOM    582  CA  GLY B 146     -12.774  -9.461 -32.609  1.00  1.00
ATOM    583  C   GLY B 146     -11.791 -10.157 -33.540  1.00  1.00
ATOM    584  O   GLY B 146     -11.454 -11.325 -33.343  1.00  1.00
ATOM    585  N   ILE B 147     -11.177  -9.417 -34.392  1.00  1.00
ATOM    586  CA  ILE B 147     -10.051  -9.857 -35.207  1.00  1.00
ATOM    587  C   ILE B 147      -8.760  -9.171 -34.779  1.00  1.00
ATOM    588  O   ILE B 147      -8.724  -7.955 -34.592  1.00  1.00
ATOM    589  N   ILE B 148      -7.768  -9.972 -34.500  1.00  1.00
ATOM    590  CA  ILE B 148      -6.440  -9.502 -34.126  1.00  1.00
ATOM    591  C   ILE B 148      -5.377 -10.036 -35.079  1.00  1.00
ATOM    592  O   ILE B 148      -5.475 -11.163 -35.563  1.00  1.00
ATOM    593  N   THR B 149      -4.342  -9.367 -35.265  1.00  1.00
ATOM    594  CA  THR B 149      -3.118  -9.828 -35.912  1.00  1.00
ATOM    595  C   THR B 149      -2.041 -10.150 -34.884  1.00  1.00
ATOM    596  O   THR B 149      -1.738  -9.337 -34.011  1.00  1.00
ATOM    597  N   SER B 150      -1.449 -11.418 -35.087  1.00  1.00
ATOM    598  CA  SER B 150      -0.549 -11.860 -34.028  1.00  1.00
ATOM    599  C   SER B 150       0.554 -12.753 -34.581  1.00  1.00
ATOM    600  O   SER B 150       0.320 -13.561 -35.480  1.00  1.00
ATOM    601  N   ASN B 151       1.721 -12.678 -33.924  1.00  1.00
ATOM    602  CA  ASN B 151       2.823 -13.552 -34.311  1.00  1.00
ATOM    603  C   ASN B 151       3.031 -14.661 -33.289  1.00  1.00
ATOM    604  O   ASN B 151       3.746 -15.630 -33.546  1.00  1.00
ATOM    605  N   ALA B 152       2.320 -14.737 -32.313  1.00  1.00
ATOM    606  CA  ALA B 152       2.307 -15.744 -31.258  1.00  1.00
ATOM    607  C   ALA B 152       1.841 -17.093 -31.790  1.00  1.00
ATOM    608  O   ALA B 152       0.921 -17.166 -32.604  1.00  1.00
ATOM    609  N   SER B 153       2.168 -18.184 -31.005  1.00  1.00
ATOM    610  CA  SER B 153       1.718 -19.524 -31.363  1.00  1.00
ATOM    611  C   SER B 153       0.580 -19.982 -30.461  1.00  1.00
ATOM    612  O   SER B 153       0.611 -19.768 -29.249  1.00  1.00
ATOM    613  N   MET B 154      -0.326 -20.827 -31.047  1.00  1.00
ATOM    614  CA  MET B 154      -1.391 -21.394 -30.228  1.00  1.00
ATOM    615  C   MET B 154      -0.860 -22.497 -29.322  1.00  1.00
ATOM    616  O   MET B 154      -0.129 -23.382 -29.766  1.00  1.00
ATOM    617  N   HIS B 155      -1.204 -22.474 -28.096  1.00  1.00
ATOM    618  CA  HIS B 155      -0.924 -23.493 -27.092  1.00  1.00
ATOM    619  C   HIS B 155      -2.208 -24.010 -26.458  1.00  1.00
ATOM    620  O   HIS B 155      -3.164 -23.258 -26.266  1.00  1.00
ATOM    621  N   GLU B 156      -2.187 -25.187 -25.896  1.00  1.00
ATOM    622  CA  GLU B 156      -3.325 -25.669 -25.123  1.00  1.00
ATOM    623  C   GLU B 156      -3.421 -24.956 -23.780  1.00  1.00
ATOM    624  O   GLU B 156      -2.599 -25.175 -22.890  1.00  1.00
ATOM    625  N   CYS B 157      -3.890 -23.821 -23.795  1.00  1.00
ATOM    626  CA  CYS B 157      -4.091 -22.942 -22.650  1.00  1.00
ATOM    627  C   CYS B 157      -5.451 -22.259 -22.711  1.00  1.00
ATOM    628  O   CYS B 157      -5.944 -21.932 -23.791  1.00  1.00
ATOM    629  N   ASN B 158      -5.952 -21.775 -21.688  1.00  1.00
ATOM    630  CA  ASN B 158      -7.182 -21.015 -21.501  1.00  1.00
ATOM    631  C   ASN B 158      -6.929 -19.748 -20.693  1.00  1.00
ATOM    632  O   ASN B 158      -6.267 -19.784 -19.656  1.00  1.00
ATOM    633  N   THR B 159      -7.622 -18.647 -21.187  1.00  1.00
ATOM    634  CA  THR B 159      -7.428 -17.354 -20.541  1.00  1.00
ATOM    635  C   THR B 159      -8.712 -16.535 -20.553  1.00  1.00
ATOM    636  O   THR B 159      -9.518 -16.640 -21.477  1.00  1.00
ATOM    637  N   LYS B 160      -8.804 -15.542 -19.776  1.00  1.00
ATOM    638  CA  LYS B 160      -9.888 -14.569 -19.731  1.00  1.00
ATOM    639  C   LYS B 160      -9.517 -13.295 -20.479  1.00  1.00
ATOM    640  O   LYS B 160     -10.387 -12.583 -20.981  1.00  1.00
ATOM    641  N   CYS B 161      -8.300 -13.218 -20.872  1.00  1.00
ATOM    642  CA  CYS B 161      -7.671 -12.042 -21.462  1.00  1.00
ATOM    643  C   CYS B 161      -6.583 -12.438 -22.452  1.00  1.00
ATOM    644  O   CYS B 161      -5.730 -13.273 -22.151  1.00  1.00
ATOM    645  N   GLN B 162      -6.747 -12.048 -23.691  1.00  1.00
ATOM    646  CA  GLN B 162      -5.819 -12.334 -24.779  1.00  1.00
ATOM    647  C   GLN B 162      -5.425 -11.059 -25.515  1.00  1.00
ATOM    648  O   GLN B 162      -6.268 -10.209 -25.799  1.00  1.00
ATOM    649  N   THR B 163      -4.165 -10.784 -25.551  1.00  1.00
ATOM    650  CA  THR B 163      -3.559  -9.766 -26.402  1.00  1.00
ATOM    651  C   THR B 163      -2.831 -10.397 -27.582  1.00  1.00
ATOM    652  O   THR B 163      -2.234 -11.466 -27.456  1.00  1.00
ATOM    653  N   PRO B 164      -2.383  -9.650 -28.545  1.00  1.00
ATOM    654  CA  PRO B 164      -1.651 -10.164 -29.696  1.00  1.00
ATOM    655  C   PRO B 164      -0.255 -10.627 -29.299  1.00  1.00
ATOM    656  O   PRO B 164       0.268 -11.596 -29.849  1.00  1.00
ATOM    657  N   LEU B 165       0.238 -10.402 -28.235  1.00  1.00
ATOM    658  CA  LEU B 165       1.564 -10.768 -27.752  1.00  1.00
ATOM    659  C   LEU B 165       1.501 -11.988 -26.840  1.00  1.00
ATOM    660  O   LEU B 165       2.438 -12.785 -26.787  1.00  1.00
ATOM    661  N   GLY B 166       0.342 -12.273 -26.271  1.00  1.00
ATOM    662  CA  GLY B 166       0.205 -13.312 -25.258  1.00  1.00
ATOM    663  C   GLY B 166      -1.022 -13.074 -24.387  1.00  1.00
ATOM    664  O   GLY B 166      -1.458 -11.937 -24.210  1.00  1.00
ATOM    665  N   ALA B 167      -1.401 -14.122 -23.600  1.00  1.00
ATOM    666  CA  ALA B 167      -2.517 -14.008 -22.670  1.00  1.00
ATOM    667  C   ALA B 167      -2.064 -13.428 -21.335  1.00  1.00
ATOM    668  O   ALA B 167      -0.986 -13.755 -20.840  1.00  1.00
ATOM    669  N   ILE B 168      -3.027 -12.731 -20.690  1.00  1.00
ATOM    670  CA  ILE B 168      -2.805 -12.152 -19.371  1.00  1.00
ATOM    671  C   ILE B 168      -3.651 -12.850 -18.313  1.00  1.00
ATOM    672  O   ILE B 168      -4.853 -13.042 -18.494  1.00  1.00
ATOM    673  N   ASN B 169      -3.064 -13.345 -17.314  1.00  1.00
ATOM    674  CA  ASN B 169      -3.715 -13.900 -16.133  1.00  1.00
ATOM    675  C   ASN B 169      -3.348 -13.114 -14.881  1.00  1.00
ATOM    676  O   ASN B 169      -2.183 -13.067 -14.485  1.00  1.00
ATOM    677  N   SER B 170      -4.270 -11.981 -14.672  1.00  1.00
ATOM    678  CA  SER B 170      -3.880 -10.995 -13.672  1.00  1.00
ATOM    679  C   SER B 170      -5.101 -10.337 -13.042  1.00  1.00
ATOM    680  O   SER B 170      -6.127 -10.153 -13.698  1.00  1.00
ATOM    681  N   SER B 171      -4.973  -9.947 -11.741  1.00  1.00
ATOM    682  CA  SER B 171      -6.021  -9.194 -11.062  1.00  1.00
ATOM    683  C   SER B 171      -5.658  -7.718 -10.957  1.00  1.00
ATOM    684  O   SER B 171      -6.527  -6.868 -10.760  1.00  1.00
ATOM    685  N   LEU B 172      -4.485  -7.376 -11.395  1.00  1.00
ATOM    686  CA  LEU B 172      -4.075  -5.979 -11.472  1.00  1.00
ATOM    687  C   LEU B 172      -5.031  -5.171 -12.343  1.00  1.00
ATOM    688  O   LEU B 172      -5.389  -5.591 -13.443  1.00  1.00
ATOM    689  N   PRO B 173      -5.172  -3.881 -12.000  1.00  1.00
ATOM    690  CA  PRO B 173      -6.108  -3.001 -12.691  1.00  1.00
ATOM    691  C   PRO B 173      -5.507  -2.465 -13.984  1.00  1.00
ATOM    692  O   PRO B 173      -6.207  -2.300 -14.983  1.00  1.00
ATOM    693  N   TYR B 174      -4.357  -2.345 -14.230  1.00  1.00
ATOM    694  CA  TYR B 174      -3.665  -1.754 -15.370  1.00  1.00
ATOM    695  C   TYR B 174      -2.653  -2.725 -15.963  1.00  1.00
ATOM    696  O   TYR B 174      -2.057  -3.530 -15.248  1.00  1.00
ATOM    697  N   GLN B 175      -2.405  -2.480 -17.279  1.00  1.00
ATOM    698  CA  GLN B 175      -1.395  -3.210 -18.038  1.00  1.00
ATOM    699  C   GLN B 175      -0.795  -2.339 -19.134  1.00  1.00
ATOM    700  O   GLN B 175      -1.492  -1.538 -19.756  1.00  1.00
ATOM    701  N   ASN B 176       0.437  -2.479 -19.402  1.00  1.00
ATOM    702  CA  ASN B 176       1.173  -1.768 -20.440  1.00  1.00
ATOM    703  C   ASN B 176       1.700  -2.729 -21.499  1.00  1.00
ATOM    704  O   ASN B 176       2.170  -2.307 -22.555  1.00  1.00
ATOM    705  N   ILE B 177       0.980  -3.871 -21.675  1.00  1.00
ATOM    706  CA  ILE B 177       1.384  -4.889 -22.638  1.00  1.00
ATOM    707  C   ILE B 177       0.895  -4.547 -24.039  1.00  1.00
ATOM    708  O   ILE B 177       1.618  -4.725 -25.020  1.00  1.00
ATOM    709  N   HIS B 178      -0.291  -4.217 -24.307  1.00  1.00
ATOM    710  CA  HIS B 178      -0.949  -4.058 -25.598  1.00  1.00
ATOM    711  C   HIS B 178      -2.350  -3.481 -25.436  1.00  1.00
ATOM    712  O   HIS B 178      -3.078  -3.846 -24.513  1.00  1.00
ATOM    713  N   PRO B 179      -2.703  -2.572 -26.438  1.00  1.00
ATOM    714  CA  PRO B 179      -4.017  -1.943 -26.374  1.00  1.00
ATOM    715  C   PRO B 179      -5.077  -2.811 -27.039  1.00  1.00
ATOM    716  O   PRO B 179      -6.241  -2.801 -26.640  1.00  1.00
ATOM    717  N   VAL B 180      -4.739  -3.687 -27.854  1.00  1.00
ATOM    718  CA  VAL B 180      -5.613  -4.708 -28.419  1.00  1.00
ATOM    719  C   VAL B 180      -5.828  -5.854 -27.438  1.00  1.00
ATOM    720  O   VAL B 180      -4.870  -6.447 -26.942  1.00  1.00
ATOM    721  N   THR B 181      -7.129  -6.044 -27.046  1.00  1.00
ATOM    722  CA  THR B 181      -7.497  -7.010 -26.017  1.00  1.00
ATOM    723  C   THR B 181      -8.783  -7.740 -26.381  1.00  1.00
ATOM    724  O   THR B 181      -9.709  -7.147 -26.935  1.00  1.00
ATOM    725  N   ILE B 182      -8.762  -9.039 -26.120  1.00  1.00
ATOM    726  CA  ILE B 182      -9.950  -9.876 -26.231  1.00  1.00
ATOM    727  C   ILE B 182     -10.385 -10.400 -24.868  1.00  1.00
ATOM    728  O   ILE B 182      -9.567 -10.899 -24.095  1.00  1.00
ATOM    729  N   GLY B 183     -11.480  -9.962 -24.356  1.00  1.00
ATOM    730  CA  GLY B 183     -12.008 -10.559 -23.135  1.00  1.00
ATOM    731  C   GLY B 183     -12.073  -9.538 -22.006  1.00  1.00
ATOM    732  O   GLY B 183     -11.617  -8.404 -22.155  1.00  1.00
ATOM    733  N   GLU B 184     -12.019  -9.736 -20.917  1.00  1.00
ATOM    734  CA  GLU B 184     -11.901  -8.939 -19.702  1.00  1.00
ATOM    735  C   GLU B 184     -10.442  -8.767 -19.296  1.00  1.00
ATOM    736  O   GLU B 184      -9.747  -9.744 -19.017  1.00  1.00
ATOM    737  N   CYS B 185      -9.846  -7.673 -19.805  1.00  1.00
ATOM    738  CA  CYS B 185      -8.423  -7.399 -19.639  1.00  1.00
ATOM    739  C   CYS B 185      -8.197  -6.175 -18.761  1.00  1.00
ATOM    740  O   CYS B 185      -8.964  -5.213 -18.812  1.00  1.00
ATOM    741  N   PRO B 186      -6.989  -6.117 -17.943  1.00  1.00
ATOM    742  CA  PRO B 186      -6.651  -4.841 -17.324  1.00  1.00
ATOM    743  C   PRO B 186      -6.679  -3.710 -18.343  1.00  1.00
ATOM    744  O   PRO B 186      -6.197  -3.861 -19.466  1.00  1.00
ATOM    745  N   LYS B 187      -6.960  -2.433 -17.763  1.00  1.00
ATOM    746  CA  LYS B 187      -6.906  -1.236 -18.594  1.00  1.00
ATOM    747  C   LYS B 187      -5.493  -0.985 -19.107  1.00  1.00
ATOM    748  O   LYS B 187      -4.532  -0.996 -18.338  1.00  1.00
ATOM    749  N   TYR B 188      -5.405  -0.710 -20.488  1.00  1.00
ATOM    750  CA  TYR B 188      -4.101  -0.391 -21.057  1.00  1.00
ATOM    751  C   TYR B 188      -3.726   1.062 -20.796  1.00  1.00
ATOM    752  O   TYR B 188      -4.549   1.963 -20.955  1.00  1.00
ATOM    753  N   VAL B 189      -2.471   1.249 -20.398  1.00  1.00
ATOM    754  CA  VAL B 189      -1.849   2.553 -20.199  1.00  1.00
ATOM    755  C   VAL B 189      -0.399   2.549 -20.666  1.00  1.00
ATOM    756  O   VAL B 189       0.298   1.542 -20.548  1.00  1.00
ATOM    757  N   ARG B 190       0.124   3.656 -21.035  1.00  1.00
ATOM    758  CA  ARG B 190       1.491   3.809 -21.519  1.00  1.00
ATOM    759  C   ARG B 190       2.480   3.873 -20.362  1.00  1.00
ATOM    760  O   ARG B 190       3.636   3.472 -20.499  1.00  1.00
ATOM    761  N   SER B 191       2.148   3.696 -19.219  1.00  1.00
ATOM    762  CA  SER B 191       2.992   3.820 -18.037  1.00  1.00
ATOM    763  C   SER B 191       3.973   2.660 -17.937  1.00  1.00
ATOM    764  O   SER B 191       3.609   1.505 -18.157  1.00  1.00
ATOM    765  N   ALA B 192       5.185   3.014 -17.315  1.00  1.00
ATOM    766  CA  ALA B 192       6.237   2.026 -17.107  1.00  1.00
ATOM    767  C   ALA B 192       6.242   1.521 -15.669  1.00  1.00
ATOM    768  O   ALA B 192       6.527   0.352 -15.413  1.00  1.00
ATOM    769  N   LYS B 193       5.606   2.137 -14.802  1.00  1.00
ATOM    770  CA  LYS B 193       5.520   1.867 -13.372  1.00  1.00
ATOM    771  C   LYS B 193       4.318   2.567 -12.751  1.00  1.00
ATOM    772  O   LYS B 193       4.010   3.710 -13.090  1.00  1.00
ATOM    773  N   LEU B 194       3.573   1.809 -11.958  1.00  1.00
ATOM    774  CA  LEU B 194       2.424   2.176 -11.138  1.00  1.00
ATOM    775  C   LEU B 194       2.388   1.366  -9.846  1.00  1.00
ATOM    776  O   LEU B 194       2.346   0.136  -9.874  1.00  1.00
ATOM    777  N   ARG B 195       3.122   1.801  -8.872  1.00  1.00
ATOM    778  CA  ARG B 195       3.281   1.161  -7.572  1.00  1.00
ATOM    779  C   ARG B 195       2.693   2.019  -6.460  1.00  1.00
ATOM    780  O   ARG B 195       2.935   3.224  -6.398  1.00  1.00
ATOM    781  N   MET B 196       1.647   1.479  -5.776  1.00  1.00
ATOM    782  CA  MET B 196       1.006   2.166  -4.662  1.00  1.00
ATOM    783  C   MET B 196       1.608   1.738  -3.330  1.00  1.00
ATOM    784  O   MET B 196       1.748   0.546  -3.056  1.00  1.00
ATOM    785  N   VAL B 197       2.130   2.777  -2.511  1.00  1.00
ATOM    786  CA  VAL B 197       2.584   2.403  -1.177  1.00  1.00
ATOM    787  C   VAL B 197       1.406   2.098  -0.260  1.00  1.00
ATOM    788  O   VAL B 197       0.410   2.821  -0.251  1.00  1.00
ATOM    789  N   THR B 198       1.611   1.002   0.577  1.00  1.00
ATOM    790  CA  THR B 198       0.596   0.636   1.557  1.00  1.00
ATOM    791  C   THR B 198       1.144   0.718   2.976  1.00  1.00
ATOM    792  O   THR B 198       0.428   1.081   3.909  1.00  1.00
ATOM    793  N   GLY B 199       2.443   0.726   3.086  1.00  1.00
ATOM    794  CA  GLY B 199       3.105   0.922   4.370  1.00  1.00
ATOM    795  C   GLY B 199       3.689   2.325   4.480  1.00  1.00
ATOM    796  O   GLY B 199       3.698   3.082   3.509  1.00  1.00
ATOM    797  N   LEU B 200       4.684   2.514   5.156  1.00  1.00
ATOM    798  CA  LEU B 200       5.296   3.795   5.488  1.00  1.00
ATOM    799  C   LEU B 200       6.753   3.843   5.041  1.00  1.00
ATOM    800  O   LEU B 200       7.435   2.819   5.005  1.00  1.00
ATOM    801  N   ARG B 201       7.324   5.063   5.048  1.00  1.00
ATOM    802  CA  ARG B 201       8.751   5.228   4.800  1.00  1.00
ATOM    803  C   ARG B 201       9.571   4.236   5.615  1.00  1.00
ATOM    804  O   ARG B 201       9.397   4.123   6.829  1.00  1.00
ATOM    805  N   ASN B 202      10.423   3.449   4.847  1.00  1.00
ATOM    806  CA  ASN B 202      11.306   2.483   5.489  1.00  1.00
ATOM    807  C   ASN B 202      12.643   3.115   5.854  1.00  1.00
ATOM    808  O   ASN B 202      13.320   3.692   5.003  1.00  1.00
ATOM    809  N   ILE B 203      12.971   3.150   7.120  1.00  1.00
ATOM    810  CA  ILE B 203      14.173   3.753   7.684  1.00  1.00
ATOM    811  C   ILE B 203      14.837   2.820   8.689  1.00  1.00
ATOM    812  O   ILE B 203      14.353   2.651   9.808  1.00  1.00
ATOM    813  N   PRO B 204      15.346   1.636   8.240  1.00  1.00
ATOM    814  CA  PRO B 204      15.924   0.645   9.139  1.00  1.00
ATOM    815  C   PRO B 204      17.249   1.129   9.714  1.00  1.00
ATOM    816  O   PRO B 204      18.012   1.822   9.041  1.00  1.00
ATOM    817  N   GLY B 205       7.959  14.880   7.189  1.00  1.00
ATOM    818  CA  GLY B 205       6.591  14.666   6.733  1.00  1.00
ATOM    819  C   GLY B 205       5.649  15.717   7.305  1.00  1.00
ATOM    820  O   GLY B 205       5.903  16.279   8.370  1.00  1.00
ATOM    821  N   LEU B 206       4.384  15.693   6.863  1.00  1.00
ATOM    822  CA  LEU B 206       3.421  16.687   7.321  1.00  1.00
ATOM    823  C   LEU B 206       3.223  16.610   8.831  1.00  1.00
ATOM    824  O   LEU B 206       3.057  17.631   9.498  1.00  1.00
ATOM    825  N   PHE B 207       3.247  15.697   9.556  1.00  1.00
ATOM    826  CA  PHE B 207       3.001  15.566  10.987  1.00  1.00
ATOM    827  C   PHE B 207       4.302  15.619  11.777  1.00  1.00
ATOM    828  O   PHE B 207       4.324  16.058  12.927  1.00  1.00
ATOM    829  N   GLY B 208       5.376  15.299  11.327  1.00  1.00
ATOM    830  CA  GLY B 208       6.666  15.635  11.918  1.00  1.00
ATOM    831  C   GLY B 208       7.180  14.502  12.797  1.00  1.00
ATOM    832  O   GLY B 208       8.329  14.518  13.239  1.00  1.00
ATOM    833  N   ALA B 209       6.570  13.301  12.648  1.00  1.00
ATOM    834  CA  ALA B 209       6.982  12.185  13.491  1.00  1.00
ATOM    835  C   ALA B 209       7.874  11.217  12.726  1.00  1.00
ATOM    836  O   ALA B 209       8.841  10.684  13.272  1.00  1.00
ATOM    837  N   ILE B 210       7.437  10.637  11.621  1.00  1.00
ATOM    838  CA  ILE B 210       8.262   9.747  10.813  1.00  1.00
ATOM    839  C   ILE B 210       9.358  10.519  10.088  1.00  1.00
ATOM    840  O   ILE B 210       9.083  11.488   9.380  1.00  1.00
ATOM    841  N   ALA B 211      10.640  10.012  10.208  1.00  1.00
ATOM    842  CA  ALA B 211      11.747  10.744   9.607  1.00  1.00
ATOM    843  C   ALA B 211      11.745  12.203  10.045  1.00  1.00
ATOM    844  O   ALA B 211      11.461  13.100   9.250  1.00  1.00
ATOM    845  N   GLY B 212      11.329  12.390  11.299  1.00  1.00
ATOM    846  CA  GLY B 212      11.284  13.711  11.916  1.00  1.00
ATOM    847  C   GLY B 212      11.859  13.680  13.326  1.00  1.00
ATOM    848  O   GLY B 212      12.770  14.440  13.652  1.00  1.00
ATOM    849  N   PHE B 213      10.929  13.779  14.385  1.00  1.00
ATOM    850  CA  PHE B 213      11.422  13.765  15.757  1.00  1.00
ATOM    851  C   PHE B 213      11.666  12.341  16.241  1.00  1.00
ATOM    852  O   PHE B 213      12.402  12.119  17.202  1.00  1.00
ATOM    853  N   ILE B 214      10.971  11.375  15.710  1.00  1.00
ATOM    854  CA  ILE B 214      11.404   9.985  15.780  1.00  1.00
ATOM    855  C   ILE B 214      12.270   9.616  14.583  1.00  1.00
ATOM    856  O   ILE B 214      11.786   9.541  13.453  1.00  1.00
ATOM    857  N   GLU B 215      13.519   9.750  14.581  1.00  1.00
ATOM    858  CA  GLU B 215      14.432   9.753  13.445  1.00  1.00
ATOM    859  C   GLU B 215      14.436   8.403  12.739  1.00  1.00
ATOM    860  O   GLU B 215      14.512   8.334  11.512  1.00  1.00
ATOM    861  N   GLY B 216      14.254   7.321  13.132  1.00  1.00
ATOM    862  CA  GLY B 216      14.383   6.055  12.420  1.00  1.00
ATOM    863  C   GLY B 216      13.253   5.100  12.784  1.00  1.00
ATOM    864  O   GLY B 216      12.726   5.143  13.896  1.00  1.00
ATOM    865  N   GLY B 217      13.166   4.005  12.063  1.00  1.00
ATOM    866  CA  GLY B 217      12.215   2.935  12.338  1.00  1.00
ATOM    867  C   GLY B 217      12.855   1.829  13.167  1.00  1.00
ATOM    868  O   GLY B 217      14.038   1.526  13.008  1.00  1.00
ATOM    869  N   TRP B 218      12.044   0.805  13.485  1.00  1.00
ATOM    870  CA  TRP B 218      12.476  -0.347  14.267  1.00  1.00
ATOM    871  C   TRP B 218      12.254  -1.646  13.502  1.00  1.00
ATOM    872  O   TRP B 218      11.123  -1.991  13.161  1.00  1.00
ATOM    873  N   THR B 219      13.382  -2.358  13.167  1.00  1.00
ATOM    874  CA  THR B 219      13.240  -3.652  12.509  1.00  1.00
ATOM    875  C   THR B 219      12.820  -4.730  13.500  1.00  1.00
ATOM    876  O   THR B 219      12.068  -5.642  13.157  1.00  1.00
ATOM    877  N   GLY B 220      12.890  -4.424  14.771  1.00  1.00
ATOM    878  CA  GLY B 220      12.567  -5.357  15.844  1.00  1.00
ATOM    879  C   GLY B 220      11.083  -5.317  16.181  1.00  1.00
ATOM    880  O   GLY B 220      10.508  -6.315  16.617  1.00  1.00
ATOM    881  N   MET B 221      10.339  -4.415  15.878  1.00  1.00
ATOM    882  CA  MET B 221       8.882  -4.374  15.901  1.00  1.00
ATOM    883  C   MET B 221       8.294  -4.938  14.614  1.00  1.00
ATOM    884  O   MET B 221       8.419  -4.336  13.548  1.00  1.00
ATOM    885  N   ILE B 222       7.930  -6.235  14.671  1.00  1.00
ATOM    886  CA  ILE B 222       7.602  -7.008  13.479  1.00  1.00
ATOM    887  C   ILE B 222       6.112  -7.321  13.418  1.00  1.00
ATOM    888  O   ILE B 222       5.523  -7.374  12.339  1.00  1.00
ATOM    889  N   ASP B 223       5.260  -6.832  14.208  1.00  1.00
ATOM    890  CA  ASP B 223       3.863  -7.247  14.259  1.00  1.00
ATOM    891  C   ASP B 223       2.929  -6.069  14.012  1.00  1.00
ATOM    892  O   ASP B 223       1.868  -6.223  13.407  1.00  1.00
ATOM    893  N   GLY B 224       3.277  -5.022  13.544  1.00  1.00
ATOM    894  CA  GLY B 224       2.468  -3.897  13.090  1.00  1.00
ATOM    895  C   GLY B 224       3.343  -2.723  12.669  1.00  1.00
ATOM    896  O   GLY B 224       4.519  -2.655  13.025  1.00  1.00
ATOM    897  N   TRP B 225       2.589  -1.633  12.192  1.00  1.00
ATOM    898  CA  TRP B 225       3.289  -0.454  11.697  1.00  1.00
ATOM    899  C   TRP B 225       3.645   0.493  12.835  1.00  1.00
ATOM    900  O   TRP B 225       4.722   1.090  12.845  1.00  1.00
ATOM    901  N   TYR B 226       3.002   0.707  13.785  1.00  1.00
ATOM    902  CA  TYR B 226       3.221   1.559  14.948  1.00  1.00
ATOM    903  C   TYR B 226       3.119   0.762  16.242  1.00  1.00
ATOM    904  O   TYR B 226       2.344  -0.190  16.337  1.00  1.00
ATOM    905  N   GLY B 227       3.921   1.406  17.321  1.00  1.00
ATOM    906  CA  GLY B 227       3.860   0.708  18.599  1.00  1.00
ATOM    907  C   GLY B 227       4.842   1.305  19.599  1.00  1.00
ATOM    908  O   GLY B 227       5.701   2.109  19.236  1.00  1.00
ATOM    909  N   TYR B 228       5.396   0.358  20.480  1.00  1.00
ATOM    910  CA  TYR B 228       6.137   0.782  21.662  1.00  1.00
ATOM    911  C   TYR B 228       7.393  -0.059  21.856  1.00  1.00
ATOM    912  O   TYR B 228       7.421  -1.239  21.504  1.00  1.00
ATOM    913  N   HIS B 229       8.401   0.558  22.365  1.00  1.00
ATOM    914  CA  HIS B 229       9.602  -0.058  22.914  1.00  1.00
ATOM    915  C   HIS B 229       9.789   0.310  24.381  1.00  1.00
ATOM    916  O   HIS B 229       9.622   1.467  24.767  1.00  1.00
ATOM    917  N   HIS B 230       9.869  -0.604  25.279  1.00  1.00
ATOM    918  CA  HIS B 230       9.992  -0.319  26.703  1.00  1.00
ATOM    919  C   HIS B 230      11.271  -0.916  27.276  1.00  1.00
ATOM    920  O   HIS B 230      11.709  -1.987  26.856  1.00  1.00
ATOM    921  N   GLN B 231      11.728  -0.408  28.326  1.00  1.00
ATOM    922  CA  GLN B 231      12.900  -0.754  29.120  1.00  1.00
ATOM    923  C   GLN B 231      12.633  -0.566  30.608  1.00  1.00
ATOM    924  O   GLN B 231      12.122   0.471  31.030  1.00  1.00
ATOM    925  N   ASN B 232      12.525  -1.609  31.369  1.00  1.00
ATOM    926  CA  ASN B 232      12.299  -1.569  32.809  1.00  1.00
ATOM    927  C   ASN B 232      13.110  -2.643  33.524  1.00  1.00
ATOM    928  O   ASN B 232      13.464  -3.663  32.933  1.00  1.00
ATOM    929  N   GLU B 233      13.054  -2.749  34.793  1.00  1.00
ATOM    930  CA  GLU B 233      13.777  -3.750  35.568  1.00  1.00
ATOM    931  C   GLU B 233      13.517  -5.153  35.033  1.00  1.00
ATOM    932  O   GLU B 233      14.419  -5.990  34.995  1.00  1.00
ATOM    933  N   GLN B 234      12.430  -5.509  34.619  1.00  1.00
ATOM    934  CA  GLN B 234      12.008  -6.803  34.096  1.00  1.00
ATOM    935  C   GLN B 234      12.461  -6.989  32.653  1.00  1.00
ATOM    936  O   GLN B 234      12.733  -8.107  32.217  1.00  1.00
ATOM    937  N   GLY B 235      13.058  -6.204  32.003  1.00  1.00
ATOM    938  CA  GLY B 235      13.624  -6.393  30.672  1.00  1.00
ATOM    939  C   GLY B 235      13.259  -5.238  29.749  1.00  1.00
ATOM    940  O   GLY B 235      12.695  -4.235  30.187  1.00  1.00
ATOM    941  N   SER B 236      13.505  -5.558  28.400  1.00  1.00
ATOM    942  CA  SER B 236      13.075  -4.671  27.326  1.00  1.00
ATOM    943  C   SER B 236      12.468  -5.459  26.172  1.00  1.00
ATOM    944  O   SER B 236      12.894  -6.575  25.877  1.00  1.00
ATOM    945  N   GLY B 237      11.605  -4.808  25.416  1.00  1.00
ATOM    946  CA  GLY B 237      10.993  -5.455  24.261  1.00  1.00
ATOM    947  C   GLY B 237      10.323  -4.436  23.349  1.00  1.00
ATOM    948  O   GLY B 237      10.107  -3.288  23.737  1.00  1.00
ATOM    949  N   TYR B 238       9.747  -4.921  22.285  1.00  1.00
ATOM    950  CA  TYR B 238       8.863  -4.206  21.372  1.00  1.00
ATOM    951  C   TYR B 238       7.461  -4.802  21.384  1.00  1.00
ATOM    952  O   TYR B 238       7.292  -6.012  21.534  1.00  1.00
ATOM    953  N   ALA B 239       6.482  -3.921  21.062  1.00  1.00
ATOM    954  CA  ALA B 239       5.079  -4.304  20.965  1.00  1.00
ATOM    955  C   ALA B 239       4.304  -3.337  20.079  1.00  1.00
ATOM    956  O   ALA B 239       4.482  -2.122  20.167  1.00  1.00
ATOM    957  N   ALA B 240       3.715  -3.811  18.966  1.00  1.00
ATOM    958  CA  ALA B 240       2.885  -2.961  18.121  1.00  1.00
ATOM    959  C   ALA B 240       1.617  -2.533  18.848  1.00  1.00
ATOM    960  O   ALA B 240       0.978  -3.336  19.529  1.00  1.00
ATOM    961  N   ASP B 241       1.223  -1.179  18.603  1.00  1.00
ATOM    962  CA  ASP B 241      -0.119  -0.798  19.024  1.00  1.00
ATOM    963  C   ASP B 241      -1.176  -1.394  18.104  1.00  1.00
ATOM    964  O   ASP B 241      -1.182  -1.135  16.900  1.00  1.00
ATOM    965  N   GLN B 242      -1.929  -2.402  18.653  1.00  1.00
ATOM    966  CA  GLN B 242      -2.808  -3.219  17.825  1.00  1.00
ATOM    967  C   GLN B 242      -3.982  -2.404  17.297  1.00  1.00
ATOM    968  O   GLN B 242      -4.400  -2.571  16.151  1.00  1.00
ATOM    969  N   LYS B 243      -4.527  -1.465  17.990  1.00  1.00
ATOM    970  CA  LYS B 243      -5.693  -0.682  17.599  1.00  1.00
ATOM    971  C   LYS B 243      -5.370   0.241  16.431  1.00  1.00
ATOM    972  O   LYS B 243      -6.165   0.383  15.501  1.00  1.00
ATOM    973  N   SER B 244      -4.269   1.020  16.531  1.00  1.00
ATOM    974  CA  SER B 244      -3.896   1.944  15.467  1.00  1.00
ATOM    975  C   SER B 244      -3.395   1.196  14.238  1.00  1.00
ATOM    976  O   SER B 244      -3.658   1.598  13.105  1.00  1.00
ATOM    977  N   THR B 245      -2.719   0.055  14.465  1.00  1.00
ATOM    978  CA  THR B 245      -2.242  -0.769  13.361  1.00  1.00
ATOM    979  C   THR B 245      -3.403  -1.378  12.586  1.00  1.00
ATOM    980  O   THR B 245      -3.393  -1.409  11.356  1.00  1.00
ATOM    981  N   GLN B 246      -4.411  -1.899  13.310  1.00  1.00
ATOM    982  CA  GLN B 246      -5.577  -2.525  12.699  1.00  1.00
ATOM    983  C   GLN B 246      -6.438  -1.498  11.976  1.00  1.00
ATOM    984  O   GLN B 246      -6.939  -1.754  10.880  1.00  1.00
ATOM    985  N   ASN B 247      -6.663  -0.342  12.566  1.00  1.00
ATOM    986  CA  ASN B 247      -7.429   0.735  11.952  1.00  1.00
ATOM    987  C   ASN B 247      -6.744   1.250  10.692  1.00  1.00
ATOM    988  O   ASN B 247      -7.401   1.554   9.697  1.00  1.00
ATOM    989  N   ALA B 248      -5.414   1.325  10.701  1.00  1.00
ATOM    990  CA  ALA B 248      -4.643   1.795   9.556  1.00  1.00
ATOM    991  C   ALA B 248      -4.655   0.772   8.427  1.00  1.00
ATOM    992  O   ALA B 248      -4.747   1.130   7.253  1.00  1.00
ATOM    993  N   ILE B 249      -4.535  -0.514   8.768  1.00  1.00
ATOM    994  CA  ILE B 249      -4.637  -1.555   7.752  1.00  1.00
ATOM    995  C   ILE B 249      -6.010  -1.549   7.092  1.00  1.00
ATOM    996  O   ILE B 249      -6.125  -1.691   5.875  1.00  1.00
ATOM    997  N   ASN B 250      -7.060  -1.350   7.958  1.00  1.00
ATOM    998  CA  ASN B 250      -8.418  -1.244   7.439  1.00  1.00
ATOM    999  C   ASN B 250      -8.543  -0.088   6.455  1.00  1.00
ATOM   1000  O   ASN B 250      -9.179  -0.217   5.409  1.00  1.00
ATOM   1001  N   GLY B 251      -7.976   1.057   6.799  1.00  1.00
ATOM   1002  CA  GLY B 251      -8.065   2.271   5.995  1.00  1.00
ATOM   1003  C   GLY B 251      -7.307   2.118   4.683  1.00  1.00
ATOM   1004  O   GLY B 251      -7.789   2.525   3.626  1.00  1.00
ATOM   1005  N   ILE B 252      -6.025   1.642   4.771  1.00  1.00
ATOM   1006  CA  ILE B 252      -5.171   1.504   3.597  1.00  1.00
ATOM   1007  C   ILE B 252      -5.754   0.503   2.607  1.00  1.00
ATOM   1008  O   ILE B 252      -5.749   0.737   1.399  1.00  1.00
ATOM   1009  N   THR B 253      -6.282  -0.617   3.106  1.00  1.00
ATOM   1010  CA  THR B 253      -6.858  -1.637   2.239  1.00  1.00
ATOM   1011  C   THR B 253      -8.159  -1.155   1.610  1.00  1.00
ATOM   1012  O   THR B 253      -8.422  -1.406   0.433  1.00  1.00
ATOM   1013  N   ASN B 254      -8.940  -0.382   2.296  1.00  1.00
ATOM   1014  CA  ASN B 254     -10.132   0.245   1.739  1.00  1.00
ATOM   1015  C   ASN B 254      -9.771   1.232   0.637  1.00  1.00
ATOM   1016  O   ASN B 254     -10.454   1.315  -0.384  1.00  1.00
ATOM   1017  N   LYS B 255      -8.626   1.928   0.833  1.00  1.00
ATOM   1018  CA  LYS B 255      -8.128   2.874  -0.159  1.00  1.00
ATOM   1019  C   LYS B 255      -7.723   2.163  -1.444  1.00  1.00
ATOM   1020  O   LYS B 255      -8.010   2.637  -2.543  1.00  1.00
ATOM   1021  N   VAL B 256      -7.034   1.015  -1.310  1.00  1.00
ATOM   1022  CA  VAL B 256      -6.659   0.205  -2.462  1.00  1.00
ATOM   1023  C   VAL B 256      -7.889  -0.281  -3.218  1.00  1.00
ATOM   1024  O   VAL B 256      -7.930  -0.238  -4.448  1.00  1.00
ATOM   1025  N   ASN B 257      -8.908  -0.729  -2.457  1.00  1.00
ATOM   1026  CA  ASN B 257     -10.153  -1.212  -3.042  1.00  1.00
ATOM   1027  C   ASN B 257     -10.869  -0.105  -3.805  1.00  1.00
ATOM   1028  O   ASN B 257     -11.395  -0.329  -4.895  1.00  1.00
ATOM   1029  N   THR B 258     -10.923   1.083  -3.212  1.00  1.00
ATOM   1030  CA  THR B 258     -11.573   2.233  -3.830  1.00  1.00
ATOM   1031  C   THR B 258     -10.894   2.612  -5.139  1.00  1.00
ATOM   1032  O   THR B 258     -11.559   2.916  -6.130  1.00  1.00
ATOM   1033  N   VAL B 259      -9.562   2.671  -5.135  1.00  1.00
ATOM   1034  CA  VAL B 259      -8.786   2.956  -6.335  1.00  1.00
ATOM   1035  C   VAL B 259      -9.030   1.905  -7.411  1.00  1.00
ATOM   1036  O   VAL B 259      -9.187   2.231  -8.587  1.00  1.00
ATOM   1037  N   ILE B 260      -8.984   0.661  -7.077  1.00  1.00
ATOM   1038  CA  ILE B 260      -9.210  -0.445  -7.999  1.00  1.00
ATOM   1039  C   ILE B 260     -10.636  -0.434  -8.534  1.00  1.00
ATOM   1040  O   ILE B 260     -10.865  -0.655  -9.723  1.00  1.00
ATOM   1041  N   GLU B 261     -11.601  -0.162  -7.760  1.00  1.00
ATOM   1042  CA  GLU B 261     -13.024  -0.164  -8.077  1.00  1.00
ATOM   1043  C   GLU B 261     -13.345   0.841  -9.175  1.00  1.00
ATOM   1044  O   GLU B 261     -14.162   0.573 -10.056  1.00  1.00
ATOM   1045  N   LYS B 262     -12.714   1.903  -9.295  1.00  1.00
ATOM   1046  CA  LYS B 262     -13.027   2.990 -10.214  1.00  1.00
ATOM   1047  C   LYS B 262     -12.448   2.725 -11.598  1.00  1.00
ATOM   1048  O   LYS B 262     -13.063   3.056 -12.612  1.00  1.00
ATOM   1049  N   MET B 263     -11.393   2.034 -11.691  1.00  1.00
ATOM   1050  CA  MET B 263     -10.835   1.626 -12.975  1.00  1.00
ATOM   1051  C   MET B 263      -9.932   0.409 -12.822  1.00  1.00
ATOM   1052  O   MET B 263      -8.978   0.425 -12.044  1.00  1.00
ATOM   1053  N   ASN B 264     -10.497  -0.733 -13.547  1.00  1.00
ATOM   1054  CA  ASN B 264      -9.776  -1.993 -13.406  1.00  1.00
ATOM   1055  C   ASN B 264     -10.156  -2.972 -14.510  1.00  1.00
ATOM   1056  O   ASN B 264      -9.351  -3.811 -14.912  1.00  1.00
ATOM   1057  N   ILE B 265     -10.588  -2.704 -15.588  1.00  1.00
ATOM   1058  CA  ILE B 265     -10.998  -3.630 -16.636  1.00  1.00
ATOM   1059  C   ILE B 265     -11.368  -2.888 -17.914  1.00  1.00
ATOM   1060  O   ILE B 265     -11.857  -1.759 -17.868  1.00  1.00
ATOM   1061  N   GLN B 266     -11.002  -3.464 -18.996  1.00  1.00
ATOM   1062  CA  GLN B 266     -11.417  -3.102 -20.346  1.00  1.00
ATOM   1063  C   GLN B 266     -11.963  -4.310 -21.097  1.00  1.00
ATOM   1064  O   GLN B 266     -11.442  -5.419 -20.971  1.00  1.00
ATOM   1065  N   PHE B 267     -13.113  -4.200 -21.660  1.00  1.00
ATOM   1066  CA  PHE B 267     -13.637  -5.278 -22.490  1.00  1.00
ATOM   1067  C   PHE B 267     -12.936  -5.323 -23.842  1.00  1.00
ATOM   1068  O   PHE B 267     -12.499  -4.296 -24.360  1.00  1.00
ATOM   1069  N   THR B 268     -13.186  -6.230 -24.682  1.00  1.00
ATOM   1070  CA  THR B 268     -12.619  -6.365 -26.019  1.00  1.00
ATOM   1071  C   THR B 268     -12.544  -5.016 -26.724  1.00  1.00
ATOM   1072  O   THR B 268     -13.520  -4.266 -26.754  1.00  1.00
ATOM   1073  N   ALA B 269     -11.314  -4.742 -27.178  1.00  1.00
ATOM   1074  CA  ALA B 269     -10.909  -3.584 -27.965  1.00  1.00
ATOM   1075  C   ALA B 269      -9.979  -3.988 -29.102  1.00  1.00
ATOM   1076  O   ALA B 269      -8.987  -4.684 -28.887  1.00  1.00
ATOM   1077  N   VAL B 270     -10.452  -4.011 -30.290  1.00  1.00
ATOM   1078  CA  VAL B 270      -9.712  -4.454 -31.466  1.00  1.00
ATOM   1079  C   VAL B 270      -9.598  -3.339 -32.497  1.00  1.00
ATOM   1080  O   VAL B 270     -10.517  -2.537 -32.662  1.00  1.00
ATOM   1081  N   GLY B 271      -8.640  -3.230 -33.220  1.00  1.00
ATOM   1082  CA  GLY B 271      -8.454  -2.301 -34.328  1.00  1.00
ATOM   1083  C   GLY B 271      -9.638  -2.344 -35.287  1.00  1.00
ATOM   1084  O   GLY B 271     -10.186  -3.411 -35.564  1.00  1.00
ATOM   1085  N   LYS B 272      -9.751  -1.220 -36.066  1.00  1.00
ATOM   1086  CA  LYS B 272     -10.706  -1.148 -37.166  1.00  1.00
ATOM   1087  C   LYS B 272     -10.004  -1.267 -38.513  1.00  1.00
ATOM   1088  O   LYS B 272      -8.987  -0.616 -38.753  1.00  1.00
ATOM   1089  N   LEU B 273      -9.572  10.509 -37.309  1.00  1.00
ATOM   1090  CA  LEU B 273     -10.638  10.625 -36.321  1.00  1.00
ATOM   1091  C   LEU B 273     -10.627   9.444 -35.357  1.00  1.00
ATOM   1092  O   LEU B 273     -10.863   9.606 -34.159  1.00  1.00
ATOM   1093  N   ASN B 274     -10.530   8.223 -35.873  1.00  1.00
ATOM   1094  CA  ASN B 274     -10.427   7.028 -35.045  1.00  1.00
ATOM   1095  C   ASN B 274      -9.134   7.025 -34.239  1.00  1.00
ATOM   1096  O   ASN B 274      -9.115   6.610 -33.080  1.00  1.00
ATOM   1097  N   LYS B 275      -8.024   7.350 -34.857  1.00  1.00
ATOM   1098  CA  LYS B 275      -6.745   7.393 -34.159  1.00  1.00
ATOM   1099  C   LYS B 275      -6.728   8.494 -33.107  1.00  1.00
ATOM   1100  O   LYS B 275      -6.139   8.335 -32.037  1.00  1.00
ATOM   1101  N   LYS B 276      -7.355   9.668 -33.409  1.00  1.00
ATOM   1102  CA  LYS B 276      -7.443  10.770 -32.459  1.00  1.00
ATOM   1103  C   LYS B 276      -8.221  10.363 -31.214  1.00  1.00
ATOM   1104  O   LYS B 276      -7.865  10.741 -30.097  1.00  1.00
ATOM   1105  N   VAL B 277      -9.356   9.617 -31.409  1.00  1.00
ATOM   1106  CA  VAL B 277     -10.159   9.132 -30.294  1.00  1.00
ATOM   1107  C   VAL B 277      -9.368   8.161 -29.427  1.00  1.00
ATOM   1108  O   VAL B 277      -9.453   8.199 -28.199  1.00  1.00
ATOM   1109  N   ASP B 278      -8.729   7.151 -30.086  1.00  1.00
ATOM   1110  CA  ASP B 278      -7.940   6.166 -29.357  1.00  1.00
ATOM   1111  C   ASP B 278      -6.778   6.824 -28.624  1.00  1.00
ATOM   1112  O   ASP B 278      -6.473   6.474 -27.484  1.00  1.00
ATOM   1113  N   ASP B 279      -6.022   7.662 -29.232  1.00  1.00
ATOM   1114  CA  ASP B 279      -4.858   8.306 -28.636  1.00  1.00
ATOM   1115  C   ASP B 279      -5.269   9.277 -27.536  1.00  1.00
ATOM   1116  O   ASP B 279      -4.571   9.425 -26.533  1.00  1.00
ATOM   1117  N   GLY B 280      -6.411   9.924 -27.655  1.00  1.00
ATOM   1118  CA  GLY B 280      -6.873  10.894 -26.669  1.00  1.00
ATOM   1119  C   GLY B 280      -7.382  10.202 -25.412  1.00  1.00
ATOM   1120  O   GLY B 280      -7.187  10.692 -24.300  1.00  1.00
ATOM   1121  N   PHE B 281      -8.102   9.105 -25.525  1.00  1.00
ATOM   1122  CA  PHE B 281      -8.543   8.322 -24.377  1.00  1.00
ATOM   1123  C   PHE B 281      -7.358   7.715 -23.636  1.00  1.00
ATOM   1124  O   PHE B 281      -7.348   7.655 -22.407  1.00  1.00
ATOM   1125  N   LEU B 282      -6.390   7.214 -24.413  1.00  1.00
ATOM   1126  CA  LEU B 282      -5.174   6.641 -23.848  1.00  1.00
ATOM   1127  C   LEU B 282      -4.376   7.689 -23.080  1.00  1.00
ATOM   1128  O   LEU B 282      -3.806   7.401 -22.027  1.00  1.00
ATOM   1129  N   ASP B 283      -4.279   8.912 -23.622  1.00  1.00
ATOM   1130  CA  ASP B 283      -3.580  10.000 -22.951  1.00  1.00
ATOM   1131  C   ASP B 283      -4.228  10.329 -21.612  1.00  1.00
ATOM   1132  O   ASP B 283      -3.540  10.600 -20.628  1.00  1.00
ATOM   1133  N   ILE B 284      -5.571  10.359 -21.582  1.00  1.00
ATOM   1134  CA  ILE B 284      -6.327  10.715 -20.388  1.00  1.00
ATOM   1135  C   ILE B 284      -6.198   9.642 -19.314  1.00  1.00
ATOM   1136  O   ILE B 284      -6.057   9.949 -18.130  1.00  1.00
ATOM   1137  N   TRP B 285      -6.347   8.360 -19.703  1.00  1.00
ATOM   1138  CA  TRP B 285      -6.291   7.258 -18.750  1.00  1.00
ATOM   1139  C   TRP B 285      -4.882   7.078 -18.198  1.00  1.00
ATOM   1140  O   TRP B 285      -4.702   6.754 -17.024  1.00  1.00
ATOM   1141  N   THR B 286      -3.878   7.260 -19.005  1.00  1.00
ATOM   1142  CA  THR B 286      -2.494   7.209 -18.550  1.00  1.00
ATOM   1143  C   THR B 286      -2.219   8.279 -17.502  1.00  1.00
ATOM   1144  O   THR B 286      -1.525   8.032 -16.515  1.00  1.00
ATOM   1145  N   TYR B 287      -2.728   9.522 -17.808  1.00  1.00
ATOM   1146  CA  TYR B 287      -2.579  10.642 -16.886  1.00  1.00
ATOM   1147  C   TYR B 287      -3.313  10.379 -15.577  1.00  1.00
ATOM   1148  O   TYR B 287      -2.804  10.681 -14.498  1.00  1.00
ATOM   1149  N   ASN B 288      -4.533   9.893 -15.669  1.00  1.00
ATOM   1150  CA  ASN B 288      -5.395   9.630 -14.523  1.00  1.00
ATOM   1151  C   ASN B 288      -4.791   8.571 -13.610  1.00  1.00
ATOM   1152  O   ASN B 288      -4.856   8.683 -12.386  1.00  1.00
ATOM   1153  N   ALA B 289      -4.312   7.483 -14.186  1.00  1.00
ATOM   1154  CA  ALA B 289      -3.742   6.373 -13.432  1.00  1.00
ATOM   1155  C   ALA B 289      -2.489   6.804 -12.681  1.00  1.00
ATOM   1156  O   ALA B 289      -2.286   6.429 -11.526  1.00  1.00
ATOM   1157  N   GLU B 290      -1.586   7.452 -13.362  1.00  1.00
ATOM   1158  CA  GLU B 290      -0.321   7.866 -12.766  1.00  1.00
ATOM   1159  C   GLU B 290      -0.539   8.914 -11.683  1.00  1.00
ATOM   1160  O   GLU B 290       0.108   8.883 -10.636  1.00  1.00
ATOM   1161  N   LEU B 291      -1.385   9.874 -11.901  1.00  1.00
ATOM   1162  CA  LEU B 291      -1.640  10.957 -10.959  1.00  1.00
ATOM   1163  C   LEU B 291      -2.408  10.459  -9.740  1.00  1.00
ATOM   1164  O   LEU B 291      -2.175  10.913  -8.619  1.00  1.00
ATOM   1165  N   LEU B 292      -3.356   9.578  -9.917  1.00  1.00
ATOM   1166  CA  LEU B 292      -4.092   8.977  -8.812  1.00  1.00
ATOM   1167  C   LEU B 292      -3.153   8.262  -7.846  1.00  1.00
ATOM   1168  O   LEU B 292      -3.331   8.326  -6.630  1.00  1.00
ATOM   1169  N   VAL B 293      -2.190   7.518  -8.419  1.00  1.00
ATOM   1170  CA  VAL B 293      -1.225   6.782  -7.611  1.00  1.00
ATOM   1171  C   VAL B 293      -0.291   7.730  -6.871  1.00  1.00
ATOM   1172  O   VAL B 293       0.026   7.517  -5.700  1.00  1.00
ATOM   1173  N   LEU B 294       0.203   8.748  -7.586  1.00  1.00
ATOM   1174  CA  LEU B 294       1.118   9.719  -6.998  1.00  1.00
ATOM   1175  C   LEU B 294       0.453  10.482  -5.857  1.00  1.00
ATOM   1176  O   LEU B 294       1.070  10.733  -4.822  1.00  1.00
ATOM   1177  N   LEU B 295      -0.753  10.929  -6.053  1.00  1.00
ATOM   1178  CA  LEU B 295      -1.484  11.678  -5.038  1.00  1.00
ATOM   1179  C   LEU B 295      -1.808  10.802  -3.833  1.00  1.00
ATOM   1180  O   LEU B 295      -1.729  11.250  -2.689  1.00  1.00
ATOM   1181  N   GLU B 296      -2.309   9.580  -4.093  1.00  1.00
ATOM   1182  CA  GLU B 296      -2.657   8.659  -3.017  1.00  1.00
ATOM   1183  C   GLU B 296      -1.419   8.227  -2.241  1.00  1.00
ATOM   1184  O   GLU B 296      -1.465   8.063  -1.022  1.00  1.00
ATOM   1185  N   ASN B 297      -0.300   8.085  -2.902  1.00  1.00
ATOM   1186  CA  ASN B 297       0.957   7.727  -2.257  1.00  1.00
ATOM   1187  C   ASN B 297       1.376   8.784  -1.243  1.00  1.00
ATOM   1188  O   ASN B 297       1.864   8.461  -0.160  1.00  1.00
ATOM   1189  N   GLU B 298       1.302  10.049  -1.640  1.00  1.00
ATOM   1190  CA  GLU B 298       1.613  11.157  -0.744  1.00  1.00
ATOM   1191  C   GLU B 298       0.702  11.151   0.477  1.00  1.00
ATOM   1192  O   GLU B 298       1.146  11.410   1.595  1.00  1.00
ATOM   1193  N   ARG B 299      -0.580  10.906   0.264  1.00  1.00
ATOM   1194  CA  ARG B 299      -1.577  10.893   1.328  1.00  1.00
ATOM   1195  C   ARG B 299      -1.354   9.723   2.277  1.00  1.00
ATOM   1196  O   ARG B 299      -1.537   9.849   3.488  1.00  1.00
ATOM   1197  N   THR B 300      -0.972   8.569   1.746  1.00  1.00
ATOM   1198  CA  THR B 300      -0.710   7.364   2.525  1.00  1.00
ATOM   1199  C   THR B 300       0.452   7.572   3.487  1.00  1.00
ATOM   1200  O   THR B 300       0.406   7.132   4.635  1.00  1.00
ATOM   1201  N   LEU B 301       1.544   8.121   2.989  1.00  1.00
ATOM   1202  CA  LEU B 301       2.708   8.397   3.823  1.00  1.00
ATOM   1203  C   LEU B 301       2.377   9.409   4.915  1.00  1.00
ATOM   1204  O   LEU B 301       2.817   9.272   6.056  1.00  1.00
ATOM   1205  N   ASP B 302       1.602  10.411   4.564  1.00  1.00
ATOM   1206  CA  ASP B 302       1.189  11.418   5.534  1.00  1.00
ATOM   1207  C   ASP B 302       0.276  10.820   6.596  1.00  1.00
ATOM   1208  O   ASP B 302       0.363  11.171   7.773  1.00  1.00
ATOM   1209  N   PHE B 303      -0.590   9.863   6.162  1.00  1.00
ATOM   1210  CA  PHE B 303      -1.506   9.162   7.053  1.00  1.00
ATOM   1211  C   PHE B 303      -0.749   8.397   8.132  1.00  1.00
ATOM   1212  O   PHE B 303      -1.167   8.361   9.289  1.00  1.00
ATOM   1213  N   HIS B 304       0.285   7.668   7.721  1.00  1.00
ATOM   1214  CA  HIS B 304       1.131   6.928   8.649  1.00  1.00
ATOM   1215  C   HIS B 304       1.828   7.865   9.626  1.00  1.00
ATOM   1216  O   HIS B 304       1.937   7.569  10.816  1.00  1.00
ATOM   1217  N   ASP B 305       2.382   8.992   9.069  1.00  1.00
ATOM   1218  CA  ASP B 305       3.027   9.998   9.904  1.00  1.00
ATOM   1219  C   ASP B 305       2.073  10.524  10.969  1.00  1.00
ATOM   1220  O   ASP B 305       2.462  10.729  12.119  1.00  1.00
ATOM   1221  N   SER B 306       0.831  10.768  10.593  1.00  1.00
ATOM   1222  CA  SER B 306      -0.210  11.267  11.482  1.00  1.00
ATOM   1223  C   SER B 306      -0.503  10.273  12.599  1.00  1.00
ATOM   1224  O   SER B 306      -0.730  10.662  13.745  1.00  1.00
ATOM   1225  N   ASN B 307      -0.618   8.984  12.259  1.00  1.00
ATOM   1226  CA  ASN B 307      -0.912   7.920  13.211  1.00  1.00
ATOM   1227  C   ASN B 307       0.171   7.820  14.277  1.00  1.00
ATOM   1228  O   ASN B 307      -0.120   7.594  15.452  1.00  1.00
ATOM   1229  N   VAL B 308       1.440   7.918  13.832  1.00  1.00
ATOM   1230  CA  VAL B 308       2.561   7.898  14.765  1.00  1.00
ATOM   1231  C   VAL B 308       2.513   9.093  15.708  1.00  1.00
ATOM   1232  O   VAL B 308       2.757   8.960  16.908  1.00  1.00
ATOM   1233  N   LYS B 309       2.261  10.276  15.130  1.00  1.00
ATOM   1234  CA  LYS B 309       2.188  11.522  15.884  1.00  1.00
ATOM   1235  C   LYS B 309       1.085  11.466  16.933  1.00  1.00
ATOM   1236  O   LYS B 309       1.259  11.941  18.056  1.00  1.00
ATOM   1237  N   ASN B 310      -0.094  10.927  16.532  1.00  1.00
ATOM   1238  CA  ASN B 310      -1.246  10.827  17.420  1.00  1.00
ATOM   1239  C   ASN B 310      -0.986   9.840  18.551  1.00  1.00
ATOM   1240  O   ASN B 310      -1.419  10.052  19.684  1.00  1.00
ATOM   1241  N   LEU B 311      -0.376   8.707  18.272  1.00  1.00
ATOM   1242  CA  LEU B 311      -0.003   7.716  19.274  1.00  1.00
ATOM   1243  C   LEU B 311       0.956   8.305  20.303  1.00  1.00
ATOM   1244  O   LEU B 311       0.838   8.040  21.499  1.00  1.00
ATOM   1245  N   TYR B 312       1.863   9.125  19.823  1.00  1.00
ATOM   1246  CA  TYR B 312       2.836   9.789  20.683  1.00  1.00
ATOM   1247  C   TYR B 312       2.161  10.804  21.597  1.00  1.00
ATOM   1248  O   TYR B 312       2.499  10.914  22.775  1.00  1.00
ATOM   1249  N   GLU B 313       1.325  11.659  21.009  1.00  1.00
ATOM   1250  CA  GLU B 313       0.586  12.665  21.763  1.00  1.00
ATOM   1251  C   GLU B 313      -0.351  12.017  22.775  1.00  1.00
ATOM   1252  O   GLU B 313      -0.529  12.523  23.882  1.00  1.00
ATOM   1253  N   LYS B 314      -0.932  10.891  22.456  1.00  1.00
ATOM   1254  CA  LYS B 314      -1.809  10.136  23.343  1.00  1.00
ATOM   1255  C   LYS B 314      -1.070   9.687  24.597  1.00  1.00
ATOM   1256  O   LYS B 314      -1.622   9.717  25.698  1.00  1.00
ATOM   1257  N   VAL B 315       0.112   9.066  24.423  1.00  1.00
ATOM   1258  CA  VAL B 315       0.941   8.655  25.549  1.00  1.00
ATOM   1259  C   VAL B 315       1.393   9.857  26.369  1.00  1.00
ATOM   1260  O   VAL B 315       1.398   9.816  27.599  1.00  1.00
ATOM   1261  N   LYS B 316       1.769  10.926  25.654  1.00  1.00
ATOM   1262  CA  LYS B 316       2.231  12.137  26.322  1.00  1.00
ATOM   1263  C   LYS B 316       1.162  12.695  27.253  1.00  1.00
ATOM   1264  O   LYS B 316       1.460  13.135  28.363  1.00  1.00
ATOM   1265  N   SER B 317      -0.089  12.686  26.815  1.00  1.00
ATOM   1266  CA  SER B 317      -1.203  13.234  27.579  1.00  1.00
ATOM   1267  C   SER B 317      -1.578  12.320  28.739  1.00  1.00
ATOM   1268  O   SER B 317      -1.985  12.786  29.803  1.00  1.00
ATOM   1269  N   GLN B 318      -1.342  11.036  28.665  1.00  1.00
ATOM   1270  CA  GLN B 318      -1.602  10.113  29.764  1.00  1.00
ATOM   1271  C   GLN B 318      -0.589  10.295  30.887  1.00  1.00
ATOM   1272  O   GLN B 318      -0.934  10.215  32.066  1.00  1.00
ATOM   1273  N   LEU B 319       0.699  10.343  30.548  1.00  1.00
ATOM   1274  CA  LEU B 319       1.779  10.422  31.524  1.00  1.00
ATOM   1275  C   LEU B 319       1.888  11.824  32.115  1.00  1.00
ATOM   1276  O   LEU B 319       2.196  11.988  33.295  1.00  1.00
ATOM   1277  N   LYS B 320       1.468  12.796  31.600  1.00  1.00
ATOM   1278  CA  LYS B 320       1.610  14.160  32.093  1.00  1.00
ATOM   1279  C   LYS B 320       3.030  14.426  32.578  1.00  1.00
ATOM   1280  O   LYS B 320       3.907  14.787  31.794  1.00  1.00
ATOM   1281  N   ASN B 321       3.229  14.793  33.834  1.00  1.00
ATOM   1282  CA  ASN B 321       4.527  15.110  34.418  1.00  1.00
ATOM   1283  C   ASN B 321       5.072  13.935  35.220  1.00  1.00
ATOM   1284  O   ASN B 321       6.234  13.934  35.625  1.00  1.00
ATOM   1285  N   ASN B 322       4.442  12.777  35.192  1.00  1.00
ATOM   1286  CA  ASN B 322       4.955  11.548  35.785  1.00  1.00
ATOM   1287  C   ASN B 322       6.073  10.953  34.939  1.00  1.00
ATOM   1288  O   ASN B 322       6.948  10.255  35.451  1.00  1.00
ATOM   1289  N   ALA B 323       6.412  11.514  33.973  1.00  1.00
ATOM   1290  CA  ALA B 323       7.482  11.214  33.030  1.00  1.00
ATOM   1291  C   ALA B 323       8.021  12.484  32.385  1.00  1.00
ATOM   1292  O   ALA B 323       7.280  13.442  32.164  1.00  1.00
ATOM   1293  N   LYS B 324       9.194  12.376  31.804  1.00  1.00
ATOM   1294  CA  LYS B 324       9.848  13.460  31.080  1.00  1.00
ATOM   1295  C   LYS B 324      10.104  13.076  29.628  1.00  1.00
ATOM   1296  O   LYS B 324      10.483  11.943  29.333  1.00  1.00
ATOM   1297  N   GLU B 325       9.756  14.033  28.686  1.00  1.00
ATOM   1298  CA  GLU B 325      10.191  13.800  27.315  1.00  1.00
ATOM   1299  C   GLU B 325      11.706  13.899  27.193  1.00  1.00
ATOM   1300  O   GLU B 325      12.303  14.910  27.563  1.00  1.00
ATOM   1301  N   ILE B 326      12.331  12.791  26.669  1.00  1.00
ATOM   1302  CA  ILE B 326      13.783  12.680  26.596  1.00  1.00
ATOM   1303  C   ILE B 326      14.265  12.702  25.151  1.00  1.00
ATOM   1304  O   ILE B 326      15.404  13.077  24.872  1.00  1.00
ATOM   1305  N   GLY B 327      13.481  12.665  24.234  1.00  1.00
ATOM   1306  CA  GLY B 327      13.936  12.884  22.866  1.00  1.00
ATOM   1307  C   GLY B 327      13.605  11.691  21.978  1.00  1.00
ATOM   1308  O   GLY B 327      13.773  10.540  22.381  1.00  1.00
ATOM   1309  N   ASN B 328      13.401  12.011  20.726  1.00  1.00
ATOM   1310  CA  ASN B 328      13.395  10.890  19.794  1.00  1.00
ATOM   1311  C   ASN B 328      12.135  10.049  19.950  1.00  1.00
ATOM   1312  O   ASN B 328      12.099   8.886  19.549  1.00  1.00
ATOM   1313  N   GLY B 329      11.143  10.476  20.765  1.00  1.00
ATOM   1314  CA  GLY B 329       9.891   9.744  20.917  1.00  1.00
ATOM   1315  C   GLY B 329       9.926   8.843  22.144  1.00  1.00
ATOM   1316  O   GLY B 329       8.961   8.135  22.434  1.00  1.00
ATOM   1317  N   CYS B 330      10.735   9.172  23.091  1.00  1.00
ATOM   1318  CA  CYS B 330      10.932   8.397  24.310  1.00  1.00
ATOM   1319  C   CYS B 330      10.525   9.195  25.542  1.00  1.00
ATOM   1320  O   CYS B 330      10.750  10.403  25.613  1.00  1.00
ATOM   1321  N   PHE B 331       9.882   8.533  26.470  1.00  1.00
ATOM   1322  CA  PHE B 331       9.569   9.039  27.801  1.00  1.00
ATOM   1323  C   PHE B 331      10.345   8.284  28.874  1.00  1.00
ATOM   1324  O   PHE B 331      10.490   7.064  28.805  1.00  1.00
ATOM   1325  N   GLU B 332      10.889   9.009  29.803  1.00  1.00
ATOM   1326  CA  GLU B 332      11.535   8.446  30.983  1.00  1.00
ATOM   1327  C   GLU B 332      10.700   8.683  32.234  1.00  1.00
ATOM   1328  O   GLU B 332      10.293   9.810  32.517  1.00  1.00
ATOM   1329  N   PHE B 333      10.204   7.511  32.838  1.00  1.00
ATOM   1330  CA  PHE B 333       9.329   7.646  33.996  1.00  1.00
ATOM   1331  C   PHE B 333      10.094   8.165  35.207  1.00  1.00
ATOM   1332  O   PHE B 333      11.226   7.754  35.460  1.00  1.00
ATOM   1333  N   TYR B 334       9.311   8.922  36.062  1.00  1.00
ATOM   1334  CA  TYR B 334       9.857   9.367  37.338  1.00  1.00
ATOM   1335  C   TYR B 334       9.553   8.368  38.447  1.00  1.00
ATOM   1336  O   TYR B 334      10.179   8.391  39.506  1.00  1.00
ATOM   1337  N   HIS B 335       8.884   7.366  38.110  1.00  1.00
ATOM   1338  CA  HIS B 335       8.460   6.237  38.928  1.00  1.00
ATOM   1339  C   HIS B 335       8.874   4.913  38.297  1.00  1.00
ATOM   1340  O   HIS B 335       8.931   4.790  37.074  1.00  1.00
ATOM   1341  N   LYS B 336       8.921   3.839  39.080  1.00  1.00
ATOM   1342  CA  LYS B 336       9.056   2.496  38.529  1.00  1.00
ATOM   1343  C   LYS B 336       7.797   2.079  37.779  1.00  1.00
ATOM   1344  O   LYS B 336       6.690   2.159  38.312  1.00  1.00
ATOM   1345  N   CYS B 337       7.906   1.724  36.570  1.00  1.00
ATOM   1346  CA  CYS B 337       6.832   1.264  35.698  1.00  1.00
ATOM   1347  C   CYS B 337       7.091  -0.154  35.205  1.00  1.00
ATOM   1348  O   CYS B 337       8.004  -0.389  34.413  1.00  1.00
ATOM   1349  N   ASP B 338       6.562  -1.141  35.934  1.00  1.00
ATOM   1350  CA  ASP B 338       6.737  -2.543  35.576  1.00  1.00
ATOM   1351  C   ASP B 338       5.941  -2.895  34.326  1.00  1.00
ATOM   1352  O   ASP B 338       4.944  -2.245  34.009  1.00  1.00
ATOM   1353  N   ASN B 339       5.737  -4.139  34.006  1.00  1.00
ATOM   1354  CA  ASN B 339       5.030  -4.589  32.812  1.00  1.00
ATOM   1355  C   ASN B 339       3.529  -4.366  32.944  1.00  1.00
ATOM   1356  O   ASN B 339       2.853  -4.035  31.970  1.00  1.00
ATOM   1357  N   GLU B 340       2.916  -4.458  34.064  1.00  1.00
ATOM   1358  CA  GLU B 340       1.520  -4.085  34.258  1.00  1.00
ATOM   1359  C   GLU B 340       1.306  -2.600  33.994  1.00  1.00
ATOM   1360  O   GLU B 340       0.290  -2.201  33.424  1.00  1.00
ATOM   1361  N   CYS B 341       2.232  -1.754  34.501  1.00  1.00
ATOM   1362  CA  CYS B 341       2.177  -0.318  34.260  1.00  1.00
ATOM   1363  C   CYS B 341       2.354  -0.001  32.780  1.00  1.00
ATOM   1364  O   CYS B 341       1.691   0.885  32.241  1.00  1.00
ATOM   1365  N   MET B 342       3.336  -0.646  32.155  1.00  1.00
ATOM   1366  CA  MET B 342       3.630  -0.447  30.741  1.00  1.00
ATOM   1367  C   MET B 342       2.446  -0.847  29.870  1.00  1.00
ATOM   1368  O   MET B 342       2.121  -0.167  28.897  1.00  1.00
ATOM   1369  N   GLU B 343       1.804  -1.944  30.156  1.00  1.00
ATOM   1370  CA  GLU B 343       0.631  -2.402  29.421  1.00  1.00
ATOM   1371  C   GLU B 343      -0.507  -1.394  29.516  1.00  1.00
ATOM   1372  O   GLU B 343      -1.250  -1.190  28.556  1.00  1.00
ATOM   1373  N   SER B 344      -0.718  -0.785  30.668  1.00  1.00
ATOM   1374  CA  SER B 344      -1.711   0.265  30.859  1.00  1.00
ATOM   1375  C   SER B 344      -1.412   1.473  29.981  1.00  1.00
ATOM   1376  O   SER B 344      -2.324   2.115  29.459  1.00  1.00
ATOM   1377  N   VAL B 345      -0.150   1.849  29.832  1.00  1.00
ATOM   1378  CA  VAL B 345       0.238   2.898  28.896  1.00  1.00
ATOM   1379  C   VAL B 345      -0.081   2.501  27.460  1.00  1.00
ATOM   1380  O   VAL B 345      -0.574   3.312  26.677  1.00  1.00
ATOM   1381  N   ARG B 346       0.204   1.294  27.097  1.00  1.00
ATOM   1382  CA  ARG B 346      -0.008   0.765  25.755  1.00  1.00
ATOM   1383  C   ARG B 346      -1.493   0.620  25.449  1.00  1.00
ATOM   1384  O   ARG B 346      -1.937   0.892  24.333  1.00  1.00
ATOM   1385  N   ASN B 347      -2.353   0.386  26.279  1.00  1.00
ATOM   1386  CA  ASN B 347      -3.779   0.167  26.066  1.00  1.00
ATOM   1387  C   ASN B 347      -4.595   1.372  26.516  1.00  1.00
ATOM   1388  O   ASN B 347      -5.779   1.486  26.198  1.00  1.00
ATOM   1389  N   GLY B 348      -4.039   2.399  26.963  1.00  1.00
ATOM   1390  CA  GLY B 348      -4.645   3.710  27.164  1.00  1.00
ATOM   1391  C   GLY B 348      -5.430   3.759  28.469  1.00  1.00
ATOM   1392  O   GLY B 348      -6.080   4.758  28.776  1.00  1.00
ATOM   1393  N   THR B 349      -4.971   3.149  29.499  1.00  1.00
ATOM   1394  CA  THR B 349      -5.605   3.113  30.812  1.00  1.00
ATOM   1395  C   THR B 349      -4.597   3.399  31.918  1.00  1.00
ATOM   1396  O   THR B 349      -4.941   3.394  33.100  1.00  1.00
ATOM   1397  N   TYR B 350      -3.534   4.143  31.558  1.00  1.00
ATOM   1398  CA  TYR B 350      -2.556   4.563  32.555  1.00  1.00
ATOM   1399  C   TYR B 350      -3.219   5.342  33.683  1.00  1.00
ATOM   1400  O   TYR B 350      -3.985   6.274  33.440  1.00  1.00
ATOM   1401  N   ASP B 351      -2.900   4.970  34.923  1.00  1.00
ATOM   1402  CA  ASP B 351      -3.401   5.661  36.105  1.00  1.00
ATOM   1403  C   ASP B 351      -2.371   6.645  36.645  1.00  1.00
ATOM   1404  O   ASP B 351      -1.402   6.251  37.295  1.00  1.00
ATOM   1405  N   TYR B 352      -2.597   8.007  36.323  1.00  1.00
ATOM   1406  CA  TYR B 352      -1.600   9.001  36.700  1.00  1.00
ATOM   1407  C   TYR B 352      -1.576   9.211  38.209  1.00  1.00
ATOM   1408  O   TYR B 352      -0.510   9.364  38.807  1.00  1.00
ATOM   1409  N   PRO B 353      -2.732   9.342  38.868  1.00  1.00
ATOM   1410  CA  PRO B 353      -2.822   9.570  40.306  1.00  1.00
ATOM   1411  C   PRO B 353      -2.163   8.440  41.085  1.00  1.00
ATOM   1412  O   PRO B 353      -1.544   8.668  42.125  1.00  1.00
ATOM   1413  N   LYS B 354      -2.105   7.268  40.651  1.00  1.00
ATOM   1414  CA  LYS B 354      -1.496   6.103  41.280  1.00  1.00
ATOM   1415  C   LYS B 354       0.002   6.302  41.473  1.00  1.00
ATOM   1416  O   LYS B 354       0.566   5.896  42.490  1.00  1.00
ATOM   1417  N   TYR B 355       0.710   6.890  40.553  1.00  1.00
ATOM   1418  CA  TYR B 355       2.160   7.027  40.613  1.00  1.00
ATOM   1419  C   TYR B 355       2.570   8.484  40.787  1.00  1.00
ATOM   1420  O   TYR B 355       3.711   8.780  41.143  1.00  1.00
ATOM   1421  N   SER B 356       1.701   9.359  40.976  1.00  1.00
ATOM   1422  CA  SER B 356       1.974  10.790  41.017  1.00  1.00
ATOM   1423  C   SER B 356       2.750  11.166  42.273  1.00  1.00
ATOM   1424  O   SER B 356       3.622  12.034  42.239  1.00  1.00
ATOM   1425  N   GLU B 357       2.537  10.587  43.428  1.00  1.00
ATOM   1426  CA  GLU B 357       3.294  10.884  44.638  1.00  1.00
ATOM   1427  C   GLU B 357       4.753  10.473  44.489  1.00  1.00
ATOM   1428  O   GLU B 357       5.656  11.181  44.935  1.00  1.00
ATOM   1429  N   GLU B 358       4.992   9.227  44.021  1.00  1.00
ATOM   1430  CA  GLU B 358       6.353   8.741  43.826  1.00  1.00
ATOM   1431  C   GLU B 358       7.088   9.568  42.778  1.00  1.00
ATOM   1432  O   GLU B 358       8.286   9.823  42.903  1.00  1.00
ATOM   1433  N   SER B 359       6.367   9.890  41.683  1.00  1.00
ATOM   1434  CA  SER B 359       6.943  10.711  40.624  1.00  1.00
ATOM   1435  C   SER B 359       7.383  12.069  41.158  1.00  1.00
ATOM   1436  O   SER B 359       8.420  12.597  40.757  1.00  1.00
ATOM   1437  N   LYS B 360       6.450  12.727  41.903  1.00  1.00
ATOM   1438  CA  LYS B 360       6.712  14.038  42.486  1.00  1.00
ATOM   1439  C   LYS B 360       7.989  14.027  43.316  1.00  1.00
ATOM   1440  O   LYS B 360       8.762  14.985  43.296  1.00  1.00
ATOM   1441  N   LEU B 361       8.160  13.014  44.171  1.00  1.00
ATOM   1442  CA  LEU B 361       9.350  12.885  45.004  1.00  1.00
ATOM   1443  C   LEU B 361      10.605  12.736  44.151  1.00  1.00
ATOM   1444  O   LEU B 361      11.669  13.246  44.502  1.00  1.00
ATOM   1445  N   ASN B 362      10.554  12.171  42.995  1.00  1.00
ATOM   1446  CA  ASN B 362      11.724  11.865  42.180  1.00  1.00
ATOM   1447  C   ASN B 362      12.136  13.065  41.336  1.00  1.00
ATOM   1448  O   ASN B 362      13.315  13.246  41.033  1.00  1.00
ATOM   1449  N   ARG B 363      11.246  13.707  40.644  1.00  1.00
ATOM   1450  CA  ARG B 363      11.605  14.870  39.842  1.00  1.00
ATOM   1451  C   ARG B 363      11.894  16.078  40.724  1.00  1.00
ATOM   1452  O   ARG B 363      11.178  16.339  41.690  1.00  1.00
