# Supplementary material for: ProteinDJ: A high‐performance and modular protein design pipeline
Source: Protein Sci. 2026 Jan 21;35(2):e70464. doi: 10.1002/pro.70464 (PMC12820799; doi:10.1002/pro.70464)
Supplement: Supplementary file 2 — DATA S1. Compressed archive containing input PDB and Bindsweeper YAML files used for benchmarking and comparison of sequence design methods. [file PRO-35-e70464-s001.zip › SupplementaryFile1/binderfolds/ha/fold_43.pdb]

ATOM      1  N   GLY A   1     -15.499  -8.702 -11.428  1.00  0.00
ATOM      2  CA  GLY A   1     -14.078  -8.656 -11.747  1.00  0.00
ATOM      3  C   GLY A   1     -13.326  -7.744 -10.785  1.00  0.00
ATOM      4  O   GLY A   1     -12.189  -8.026 -10.407  1.00  0.00
ATOM      5  N   GLY A   2     -13.941  -6.595 -10.497  1.00  0.00
ATOM      6  CA  GLY A   2     -13.360  -5.660  -9.541  1.00  0.00
ATOM      7  C   GLY A   2     -13.161  -6.315  -8.181  1.00  0.00
ATOM      8  O   GLY A   2     -12.147  -6.096  -7.518  1.00  0.00
ATOM      9  N   GLY A   3     -14.171  -7.144  -7.779  1.00  0.00
ATOM     10  CA  GLY A   3     -14.062  -7.846  -6.506  1.00  0.00
ATOM     11  C   GLY A   3     -12.907  -8.839  -6.521  1.00  0.00
ATOM     12  O   GLY A   3     -12.168  -8.961  -5.544  1.00  0.00
ATOM     13  N   GLY A   4     -12.756  -9.577  -7.602  1.00  0.00
ATOM     14  CA  GLY A   4     -11.668 -10.537  -7.734  1.00  0.00
ATOM     15  C   GLY A   4     -10.314  -9.840  -7.726  1.00  0.00
ATOM     16  O   GLY A   4      -9.364 -10.314  -7.104  1.00  0.00
ATOM     17  N   GLY A   5     -10.249  -8.685  -8.449  1.00  0.00
ATOM     18  CA  GLY A   5      -9.012  -7.917  -8.512  1.00  0.00
ATOM     19  C   GLY A   5      -8.619  -7.392  -7.137  1.00  0.00
ATOM     20  O   GLY A   5      -7.448  -7.428  -6.759  1.00  0.00
ATOM     21  N   GLY A   6      -9.617  -6.826  -6.446  1.00  0.00
ATOM     22  CA  GLY A   6      -9.379  -6.304  -5.105  1.00  0.00
ATOM     23  C   GLY A   6      -8.900  -7.401  -4.164  1.00  0.00
ATOM     24  O   GLY A   6      -7.997  -7.187  -3.355  1.00  0.00
ATOM     25  N   GLY A   7      -9.549  -8.568  -4.261  1.00  0.00
ATOM     26  CA  GLY A   7      -9.191  -9.699  -3.414  1.00  0.00
ATOM     27  C   GLY A   7      -7.763 -10.157  -3.679  1.00  0.00
ATOM     28  O   GLY A   7      -7.015 -10.460  -2.750  1.00  0.00
ATOM     29  N   GLY A   8      -7.356 -10.201  -4.930  1.00  0.00
ATOM     30  CA  GLY A   8      -6.013 -10.628  -5.304  1.00  0.00
ATOM     31  C   GLY A   8      -4.966  -9.626  -4.834  1.00  0.00
ATOM     32  O   GLY A   8      -3.901 -10.007  -4.350  1.00  0.00
ATOM     33  N   GLY A   9      -5.258  -8.308  -5.089  1.00  0.00
ATOM     34  CA  GLY A   9      -4.328  -7.266  -4.670  1.00  0.00
ATOM     35  C   GLY A   9      -4.133  -7.276  -3.159  1.00  0.00
ATOM     36  O   GLY A   9      -3.014  -7.129  -2.668  1.00  0.00
ATOM     37  N   GLY A  10      -5.252  -7.410  -2.444  1.00  0.00
ATOM     38  CA  GLY A  10      -5.192  -7.467  -0.988  1.00  0.00
ATOM     39  C   GLY A  10      -4.455  -8.714  -0.515  1.00  0.00
ATOM     40  O   GLY A  10      -3.680  -8.664   0.440  1.00  0.00
ATOM     41  N   GLY A  11      -4.695  -9.844  -1.200  1.00  0.00
ATOM     42  CA  GLY A  11      -4.001 -11.081  -0.861  1.00  0.00
ATOM     43  C   GLY A  11      -2.496 -10.937  -1.044  1.00  0.00
ATOM     44  O   GLY A  11      -1.712 -11.425  -0.230  1.00  0.00
ATOM     45  N   GLY A  12      -2.099 -10.239  -2.137  1.00  0.00
ATOM     46  CA  GLY A  12      -0.685  -9.972  -2.368  1.00  0.00
ATOM     47  C   GLY A  12      -0.091  -9.135  -1.242  1.00  0.00
ATOM     48  O   GLY A  12       1.029  -9.382  -0.796  1.00  0.00
ATOM     49  N   GLY A  13      -0.896  -8.090  -0.847  1.00  0.00
ATOM     50  CA  GLY A  13      -0.468  -7.233   0.252  1.00  0.00
ATOM     51  C   GLY A  13      -0.331  -8.024   1.546  1.00  0.00
ATOM     52  O   GLY A  13       0.615  -7.827   2.308  1.00  0.00
ATOM     53  N   GLY A  14      -1.318  -8.923   1.761  1.00  0.00
ATOM     54  CA  GLY A  14      -1.301  -9.773   2.946  1.00  0.00
ATOM     55  C   GLY A  14      -0.074 -10.676   2.959  1.00  0.00
ATOM     56  O   GLY A  14       0.551 -10.874   4.001  1.00  0.00
ATOM     57  N   GLY A  15       0.255 -11.231   1.790  1.00  0.00
ATOM     58  CA  GLY A  15       1.433 -12.081   1.670  1.00  0.00
ATOM     59  C   GLY A  15       2.706 -11.309   1.992  1.00  0.00
ATOM     60  O   GLY A  15       3.599 -11.819   2.668  1.00  0.00
ATOM     61  N   GLY A  16       2.774 -10.068   1.483  1.00  0.00
ATOM     62  CA  GLY A  16       3.922  -9.210   1.752  1.00  0.00
ATOM     63  C   GLY A  16       4.034  -8.891   3.237  1.00  0.00
ATOM     64  O   GLY A  16       5.131  -8.868   3.796  1.00  0.00
ATOM     65  N   GLY A  17       2.846  -8.521   3.823  1.00  0.00
ATOM     66  CA  GLY A  17       2.803  -8.203   5.245  1.00  0.00
ATOM     67  C   GLY A  17       3.215  -9.400   6.090  1.00  0.00
ATOM     68  O   GLY A  17       3.934  -9.256   7.080  1.00  0.00
ATOM     69  N   GLY A  18       2.788 -10.564   5.729  1.00  0.00
ATOM     70  CA  GLY A  18       3.141 -11.787   6.439  1.00  0.00
ATOM     71  C   GLY A  18       4.639 -12.053   6.365  1.00  0.00
ATOM     72  O   GLY A  18       5.254 -12.470   7.347  1.00  0.00
ATOM     73  N   GLY A  19       5.218 -11.745   5.174  1.00  0.00
ATOM     74  CA  GLY A  19       6.649 -11.942   4.980  1.00  0.00
ATOM     75  C   GLY A  19       7.459 -10.962   5.819  1.00  0.00
ATOM     76  O   GLY A  19       8.496 -11.319   6.378  1.00  0.00
ATOM     77  N   GLY A  20       6.885  -9.723   5.977  1.00  0.00
ATOM     78  CA  GLY A  20       7.619  -8.677   6.680  1.00  0.00
ATOM     79  C   GLY A  20       7.150  -8.551   8.124  1.00  0.00
ATOM     80  O   GLY A  20       7.944  -8.275   9.023  1.00  0.00
ATOM     81  N   GLY A  21       5.850  -8.750   8.387  1.00  0.00
ATOM     82  CA  GLY A  21       5.321  -8.541   9.729  1.00  0.00
ATOM     83  C   GLY A  21       4.952  -9.864  10.388  1.00  0.00
ATOM     84  O   GLY A  21       5.534 -10.905  10.080  1.00  0.00
ATOM     85  N   GLY A  22       3.947  -9.913  11.143  1.00  0.00
ATOM     86  CA  GLY A  22       3.489 -11.099  11.856  1.00  0.00
ATOM     87  C   GLY A  22       2.271 -11.713  11.178  1.00  0.00
ATOM     88  O   GLY A  22       1.498 -11.017  10.520  1.00  0.00
ATOM     89  N   GLY A  23       1.959 -12.929  11.698  1.00  0.00
ATOM     90  CA  GLY A  23       0.785 -13.604  11.156  1.00  0.00
ATOM     91  C   GLY A  23      -0.494 -12.859  11.515  1.00  0.00
ATOM     92  O   GLY A  23      -1.428 -12.789  10.716  1.00  0.00
ATOM     93  N   GLY A  24      -0.517 -12.210  12.666  1.00  0.00
ATOM     94  CA  GLY A  24      -1.686 -11.469  13.125  1.00  0.00
ATOM     95  C   GLY A  24      -2.038 -10.343  12.161  1.00  0.00
ATOM     96  O   GLY A  24      -3.210 -10.107  11.869  1.00  0.00
ATOM     97  N   GLY A  25      -1.012  -9.574  11.739  1.00  0.00
ATOM     98  CA  GLY A  25      -1.228  -8.485  10.795  1.00  0.00
ATOM     99  C   GLY A  25      -1.750  -9.006   9.462  1.00  0.00
ATOM    100  O   GLY A  25      -2.626  -8.398   8.847  1.00  0.00
ATOM    101  N   GLY A  26      -1.171 -10.158   9.052  1.00  0.00
ATOM    102  CA  GLY A  26      -1.606 -10.773   7.804  1.00  0.00
ATOM    103  C   GLY A  26      -3.059 -11.224   7.890  1.00  0.00
ATOM    104  O   GLY A  26      -3.828 -11.057   6.943  1.00  0.00
ATOM    105  N   GLY A  27      -3.429 -11.830   9.030  1.00  0.00
ATOM    106  CA  GLY A  27      -4.809 -12.255   9.234  1.00  0.00
ATOM    107  C   GLY A  27      -5.764 -11.069   9.190  1.00  0.00
ATOM    108  O   GLY A  27      -6.846 -11.153   8.610  1.00  0.00
ATOM    109  N   GLY A  28      -5.369  -9.946   9.789  1.00  0.00
ATOM    110  CA  GLY A  28      -6.185  -8.737   9.770  1.00  0.00
ATOM    111  C   GLY A  28      -6.370  -8.219   8.350  1.00  0.00
ATOM    112  O   GLY A  28      -7.460  -7.786   7.974  1.00  0.00
ATOM    113  N   GLY A  29      -5.248  -8.218   7.586  1.00  0.00
ATOM    114  CA  GLY A  29      -5.304  -7.771   6.200  1.00  0.00
ATOM    115  C   GLY A  29      -6.210  -8.668   5.367  1.00  0.00
ATOM    116  O   GLY A  29      -6.975  -8.189   4.530  1.00  0.00
ATOM    117  N   GLY A  30      -6.078  -9.992   5.600  1.00  0.00
ATOM    118  CA  GLY A  30      -6.907 -10.948   4.874  1.00  0.00
ATOM    119  C   GLY A  30      -8.382 -10.762   5.208  1.00  0.00
ATOM    120  O   GLY A  30      -9.240 -10.831   4.328  1.00  0.00
ATOM    121  N   GLY A  31      -8.690 -10.561   6.502  1.00  0.00
ATOM    122  CA  GLY A  31     -10.063 -10.319   6.928  1.00  0.00
ATOM    123  C   GLY A  31     -10.628  -9.064   6.275  1.00  0.00
ATOM    124  O   GLY A  31     -11.781  -9.044   5.842  1.00  0.00
ATOM    125  N   GLY A  32      -9.826  -7.995   6.258  1.00  0.00
ATOM    126  CA  GLY A  32     -10.241  -6.743   5.636  1.00  0.00
ATOM    127  C   GLY A  32     -10.495  -6.926   4.146  1.00  0.00
ATOM    128  O   GLY A  32     -11.443  -6.368   3.595  1.00  0.00
ATOM    129  N   GLY A  33      -9.589  -7.701   3.513  1.00  0.00
ATOM    130  CA  GLY A  33      -9.728  -7.985   2.089  1.00  0.00
ATOM    131  C   GLY A  33     -11.025  -8.730   1.800  1.00  0.00
ATOM    132  O   GLY A  33     -11.718  -8.435   0.827  1.00  0.00
ATOM    133  N   GLY A  34     -11.292  -9.752   2.639  1.00  0.00
ATOM    134  CA  GLY A  34     -12.511 -10.533   2.469  1.00  0.00
ATOM    135  C   GLY A  34     -13.750  -9.665   2.640  1.00  0.00
ATOM    136  O   GLY A  34     -14.718  -9.793   1.891  1.00  0.00
ATOM    137  N   GLY A  35     -13.707  -8.762   3.641  1.00  0.00
ATOM    138  CA  GLY A  35     -14.832  -7.869   3.890  1.00  0.00
ATOM    139  C   GLY A  35     -15.035  -6.903   2.730  1.00  0.00
ATOM    140  O   GLY A  35     -16.165  -6.642   2.318  1.00  0.00
ATOM    141  N   GLY A  36     -13.928  -6.334   2.228  1.00  0.00
ATOM    142  CA  GLY A  36     -13.991  -5.398   1.111  1.00  0.00
ATOM    143  C   GLY A  36     -14.520  -6.076  -0.146  1.00  0.00
ATOM    144  O   GLY A  36     -15.314  -5.497  -0.888  1.00  0.00
ATOM    145  N   GLY A  37     -13.990  -7.287  -0.405  1.00  0.00
ATOM    146  CA  GLY A  37     -14.418  -8.045  -1.574  1.00  0.00
ATOM    147  C   GLY A  37     -15.899  -8.394  -1.492  1.00  0.00
ATOM    148  O   GLY A  37     -16.619  -8.325  -2.488  1.00  0.00
ATOM    149  N   GLY A  38     -16.335  -8.797  -0.288  1.00  0.00
ATOM    150  CA  GLY A  38     -17.741  -9.124  -0.085  1.00  0.00
ATOM    151  C   GLY A  38     -18.629  -7.910  -0.324  1.00  0.00
ATOM    152  O   GLY A  38     -19.683  -8.013  -0.951  1.00  0.00
ATOM    153  N   GLY A  39     -18.180  -6.743   0.180  1.00  0.00
ATOM    154  CA  GLY A  39     -18.931  -5.505   0.006  1.00  0.00
ATOM    155  C   GLY A  39     -19.012  -5.113  -1.464  1.00  0.00
ATOM    156  O   GLY A  39     -20.062  -4.686  -1.945  1.00  0.00
ATOM    157  N   GLY A  40     -17.879  -5.250  -2.179  1.00  0.00
ATOM    158  CA  GLY A  40     -17.839  -4.917  -3.598  1.00  0.00
ATOM    159  C   GLY A  40     -18.755  -5.830  -4.404  1.00  0.00
ATOM    160  O   GLY A  40     -19.441  -5.382  -5.323  1.00  0.00
ATOM    161  N   GLY A  41     -18.684  -7.118  -4.076  1.00  0.00
ATOM    162  CA  GLY A  41     -19.512  -8.099  -4.767  1.00  0.00
ATOM    163  C   GLY A  41     -20.994  -7.810  -4.563  1.00  0.00
ATOM    164  O   GLY A  41     -21.788  -7.902  -5.499  1.00  0.00
ATOM    165  N   GLY A  42     -21.362  -7.523  -3.289  1.00  0.00
ATOM    166  CA  GLY A  42     -22.747  -7.203  -2.964  1.00  0.00
ATOM    167  C   GLY A  42     -23.213  -5.957  -3.705  1.00  0.00
ATOM    168  O   GLY A  42     -24.329  -5.910  -4.222  1.00  0.00
ATOM    169  N   GLY A  43     -22.354  -4.925  -3.728  1.00  0.00
ATOM    170  CA  GLY A  43     -22.681  -3.680  -4.413  1.00  0.00
ATOM    171  C   GLY A  43     -22.874  -3.907  -5.907  1.00  0.00
ATOM    172  O   GLY A  43     -23.791  -3.354  -6.515  1.00  0.00
ATOM    173  N   GLY A  44     -21.968  -4.688  -6.495  1.00  0.00
ATOM    174  CA  GLY A  44     -22.055  -5.002  -7.916  1.00  0.00
ATOM    175  C   GLY A  44     -23.320  -5.790  -8.230  1.00  0.00
ATOM    176  O   GLY A  44     -23.979  -5.547  -9.241  1.00  0.00
ATOM    177  N   GLY A  45     -23.611  -6.771  -7.383  1.00  0.00
ATOM    178  CA  GLY A  45     -24.809  -7.586  -7.551  1.00  0.00
ATOM    179  C   GLY A  45     -26.070  -6.740  -7.433  1.00  0.00
ATOM    180  O   GLY A  45     -27.021  -6.917  -8.195  1.00  0.00
ATOM    181  N   GLY A  46     -26.085  -5.839  -6.447  1.00  0.00
ATOM    182  CA  GLY A  46     -27.219  -4.942  -6.266  1.00  0.00
ATOM    183  C   GLY A  46     -27.386  -4.015  -7.464  1.00  0.00
ATOM    184  O   GLY A  46     -28.503  -3.764  -7.916  1.00  0.00
ATOM    185  N   GLY A  47     -26.267  -3.488  -7.975  1.00  0.00
ATOM    186  CA  GLY A  47     -26.304  -2.624  -9.149  1.00  0.00
ATOM    187  C   GLY A  47     -26.831  -3.372 -10.367  1.00  0.00
ATOM    188  O   GLY A  47     -27.600  -2.826 -11.158  1.00  0.00
ATOM    189  N   GLY A  48     -26.416  -4.611 -10.503  1.00  0.00
ATOM    190  CA  GLY A  48     -26.855  -5.444 -11.617  1.00  0.00
ATOM    191  C   GLY A  48     -28.329  -5.804 -11.488  1.00  0.00
ATOM    192  O   GLY A  48     -29.058  -5.840 -12.480  1.00  0.00
ATOM    193  N   GLY A  49     -28.783  -6.047 -10.305  1.00  0.00
ATOM    194  CA  GLY A  49     -30.182  -6.379 -10.064  1.00  0.00
ATOM    195  C   GLY A  49     -31.071  -5.148 -10.193  1.00  0.00
ATOM    196  O   GLY A  49     -32.187  -5.227 -10.705  1.00  0.00
ATOM    197  N   GLY A  50     -30.612  -4.037  -9.839  1.00  0.00
ATOM    198  CA  GLY A  50     -31.402  -2.817  -9.942  1.00  0.00
ATOM    199  C   GLY A  50     -31.478  -2.330 -11.384  1.00  0.00
ATOM    200  O   GLY A  50     -32.525  -1.869 -11.839  1.00  0.00
ATOM    201  N   ALA B  51      16.394   5.014  35.017  1.00  1.00
ATOM    202  CA  ALA B  51      14.941   5.100  35.113  1.00  1.00
ATOM    203  C   ALA B  51      14.268   4.376  33.954  1.00  1.00
ATOM    204  O   ALA B  51      14.746   4.421  32.820  1.00  1.00
ATOM    205  N   ASP B  52      13.114   3.715  34.200  1.00  1.00
ATOM    206  CA  ASP B  52      12.406   3.057  33.108  1.00  1.00
ATOM    207  C   ASP B  52      12.057   4.046  32.003  1.00  1.00
ATOM    208  O   ASP B  52      11.673   5.184  32.274  1.00  1.00
ATOM    209  N   THR B  53      11.794   3.449  30.786  1.00  1.00
ATOM    210  CA  THR B  53      11.443   4.243  29.615  1.00  1.00
ATOM    211  C   THR B  53      10.455   3.503  28.723  1.00  1.00
ATOM    212  O   THR B  53      10.481   2.275  28.637  1.00  1.00
ATOM    213  N   ILE B  54       9.736   4.212  27.945  1.00  1.00
ATOM    214  CA  ILE B  54       8.851   3.800  26.863  1.00  1.00
ATOM    215  C   ILE B  54       8.955   4.747  25.675  1.00  1.00
ATOM    216  O   ILE B  54       9.038   5.964  25.844  1.00  1.00
ATOM    217  N   CYS B  55       9.154   4.234  24.505  1.00  1.00
ATOM    218  CA  CYS B  55       9.270   4.996  23.267  1.00  1.00
ATOM    219  C   CYS B  55       8.182   4.604  22.276  1.00  1.00
ATOM    220  O   CYS B  55       7.839   3.429  22.148  1.00  1.00
ATOM    221  N   ILE B  56       7.594   5.673  21.576  1.00  1.00
ATOM    222  CA  ILE B  56       6.659   5.464  20.476  1.00  1.00
ATOM    223  C   ILE B  56       7.380   5.465  19.134  1.00  1.00
ATOM    224  O   ILE B  56       8.151   6.376  18.833  1.00  1.00
ATOM    225  N   GLY B  57       7.337   4.392  18.400  1.00  1.00
ATOM    226  CA  GLY B  57       8.096   4.293  17.159  1.00  1.00
ATOM    227  C   GLY B  57       7.206   3.855  16.003  1.00  1.00
ATOM    228  O   GLY B  57       6.036   3.527  16.197  1.00  1.00
ATOM    229  N   TYR B  58       7.883   3.278  14.959  1.00  1.00
ATOM    230  CA  TYR B  58       7.279   2.754  13.740  1.00  1.00
ATOM    231  C   TYR B  58       8.085   1.587  13.184  1.00  1.00
ATOM    232  O   TYR B  58       9.309   1.547  13.314  1.00  1.00
ATOM    233  N   HIS B  59       7.419   0.762  12.348  1.00  1.00
ATOM    234  CA  HIS B  59       8.032  -0.401  11.717  1.00  1.00
ATOM    235  C   HIS B  59       9.079   0.016  10.692  1.00  1.00
ATOM    236  O   HIS B  59       8.897   0.995   9.968  1.00  1.00
ATOM    237  N   ALA B  60      10.069  -0.805  10.531  1.00  1.00
ATOM    238  CA  ALA B  60      11.081  -0.832   9.481  1.00  1.00
ATOM    239  C   ALA B  60      11.445  -2.263   9.104  1.00  1.00
ATOM    240  O   ALA B  60      11.442  -3.157   9.950  1.00  1.00
ATOM    241  N   ASN B  61      11.721  -2.524   7.902  1.00  1.00
ATOM    242  CA  ASN B  61      12.113  -3.849   7.438  1.00  1.00
ATOM    243  C   ASN B  61      13.230  -3.763   6.405  1.00  1.00
ATOM    244  O   ASN B  61      13.473  -2.704   5.827  1.00  1.00
ATOM    245  N   ASN B  62      13.450  -4.832   5.677  1.00  1.00
ATOM    246  CA  ASN B  62      14.491  -4.933   4.661  1.00  1.00
ATOM    247  C   ASN B  62      13.924  -4.706   3.266  1.00  1.00
ATOM    248  O   ASN B  62      14.668  -4.484   2.311  1.00  1.00
ATOM    249  N   SER B  63      12.822  -4.164   3.104  1.00  1.00
ATOM    250  CA  SER B  63      12.224  -3.844   1.813  1.00  1.00
ATOM    251  C   SER B  63      13.030  -2.779   1.081  1.00  1.00
ATOM    252  O   SER B  63      13.434  -1.777   1.671  1.00  1.00
ATOM    253  N   THR B  64      13.172  -2.979  -0.250  1.00  1.00
ATOM    254  CA  THR B  64      13.887  -2.021  -1.085  1.00  1.00
ATOM    255  C   THR B  64      12.979  -1.449  -2.167  1.00  1.00
ATOM    256  O   THR B  64      13.271  -0.403  -2.745  1.00  1.00
ATOM    257  N   ASP B  65      11.658  -1.817  -2.071  1.00  1.00
ATOM    258  CA  ASP B  65      10.656  -1.247  -2.963  1.00  1.00
ATOM    259  C   ASP B  65      10.545   0.261  -2.774  1.00  1.00
ATOM    260  O   ASP B  65      10.586   0.760  -1.650  1.00  1.00
ATOM    261  N   THR B  66      10.375   0.960  -3.913  1.00  1.00
ATOM    262  CA  THR B  66      10.221   2.409  -3.887  1.00  1.00
ATOM    263  C   THR B  66       8.952   2.842  -4.609  1.00  1.00
ATOM    264  O   THR B  66       8.552   2.232  -5.600  1.00  1.00
ATOM    265  N   VAL B  67       8.437   3.923  -4.224  1.00  1.00
ATOM    266  CA  VAL B  67       7.299   4.617  -4.815  1.00  1.00
ATOM    267  C   VAL B  67       7.609   6.092  -5.037  1.00  1.00
ATOM    268  O   VAL B  67       8.370   6.697  -4.281  1.00  1.00
ATOM    269  N   ASP B  68       6.906   6.731  -5.877  1.00  1.00
ATOM    270  CA  ASP B  68       6.959   8.175  -6.068  1.00  1.00
ATOM    271  C   ASP B  68       5.718   8.852  -5.499  1.00  1.00
ATOM    272  O   ASP B  68       4.625   8.287  -5.524  1.00  1.00
ATOM    273  N   THR B  69       5.931  10.057  -5.019  1.00  1.00
ATOM    274  CA  THR B  69       4.856  10.955  -4.617  1.00  1.00
ATOM    275  C   THR B  69       4.877  12.240  -5.435  1.00  1.00
ATOM    276  O   THR B  69       5.927  12.663  -5.918  1.00  1.00
ATOM    277  N   VAL B  70       4.099  13.162  -5.236  1.00  1.00
ATOM    278  CA  VAL B  70       4.158  14.466  -5.886  1.00  1.00
ATOM    279  C   VAL B  70       5.336  15.284  -5.373  1.00  1.00
ATOM    280  O   VAL B  70       6.007  15.973  -6.142  1.00  1.00
ATOM    281  N   LEU B  71       5.751  15.166  -4.239  1.00  1.00
ATOM    282  CA  LEU B  71       6.840  15.924  -3.635  1.00  1.00
ATOM    283  C   LEU B  71       8.137  15.123  -3.637  1.00  1.00
ATOM    284  O   LEU B  71       9.223  15.682  -3.794  1.00  1.00
ATOM    285  N   GLU B  72       8.274  14.001  -3.932  1.00  1.00
ATOM    286  CA  GLU B  72       9.370  13.076  -3.667  1.00  1.00
ATOM    287  C   GLU B  72       9.368  11.921  -4.659  1.00  1.00
ATOM    288  O   GLU B  72       8.334  11.299  -4.901  1.00  1.00
ATOM    289  N   LYS B  73      10.539  11.650  -5.238  1.00  1.00
ATOM    290  CA  LYS B  73      10.734  10.474  -6.078  1.00  1.00
ATOM    291  C   LYS B  73      11.599   9.434  -5.378  1.00  1.00
ATOM    292  O   LYS B  73      12.640   9.761  -4.808  1.00  1.00
ATOM    293  N   ASN B  74      11.190   8.094  -5.646  1.00  1.00
ATOM    294  CA  ASN B  74      12.126   7.071  -5.194  1.00  1.00
ATOM    295  C   ASN B  74      12.149   6.977  -3.674  1.00  1.00
ATOM    296  O   ASN B  74      13.212   7.020  -3.056  1.00  1.00
ATOM    297  N   VAL B  75      10.998   7.072  -2.997  1.00  1.00
ATOM    298  CA  VAL B  75      10.800   6.786  -1.581  1.00  1.00
ATOM    299  C   VAL B  75      10.765   5.285  -1.322  1.00  1.00
ATOM    300  O   VAL B  75       9.971   4.561  -1.922  1.00  1.00
ATOM    301  N   THR B  76      11.813   4.808  -0.519  1.00  1.00
ATOM    302  CA  THR B  76      11.746   3.415  -0.093  1.00  1.00
ATOM    303  C   THR B  76      10.689   3.219   0.986  1.00  1.00
ATOM    304  O   THR B  76      10.661   3.945   1.980  1.00  1.00
ATOM    305  N   VAL B  77       9.838   2.250   0.844  1.00  1.00
ATOM    306  CA  VAL B  77       8.715   2.017   1.745  1.00  1.00
ATOM    307  C   VAL B  77       8.705   0.581   2.252  1.00  1.00
ATOM    308  O   VAL B  77       9.079  -0.345   1.532  1.00  1.00
ATOM    309  N   THR B  78       8.072   0.339   3.421  1.00  1.00
ATOM    310  CA  THR B  78       7.990  -0.985   4.026  1.00  1.00
ATOM    311  C   THR B  78       7.030  -1.884   3.258  1.00  1.00
ATOM    312  O   THR B  78       7.286  -3.075   3.080  1.00  1.00
ATOM    313  N   HIS B  79       6.045  -1.575   2.731  1.00  1.00
ATOM    314  CA  HIS B  79       5.013  -2.320   2.021  1.00  1.00
ATOM    315  C   HIS B  79       4.436  -1.504   0.872  1.00  1.00
ATOM    316  O   HIS B  79       4.291  -0.285   0.975  1.00  1.00
ATOM    317  N   SER B  80       4.189  -2.214  -0.249  1.00  1.00
ATOM    318  CA  SER B  80       3.643  -1.627  -1.466  1.00  1.00
ATOM    319  C   SER B  80       3.070  -2.697  -2.386  1.00  1.00
ATOM    320  O   SER B  80       3.473  -3.859  -2.328  1.00  1.00
ATOM    321  N   VAL B  81       2.358  -2.325  -3.395  1.00  1.00
ATOM    322  CA  VAL B  81       1.707  -3.196  -4.366  1.00  1.00
ATOM    323  C   VAL B  81       1.865  -2.656  -5.782  1.00  1.00
ATOM    324  O   VAL B  81       1.735  -1.455  -6.017  1.00  1.00
ATOM    325  N   ASN B  82       2.292  -3.597  -6.751  1.00  1.00
ATOM    326  CA  ASN B  82       2.315  -3.177  -8.147  1.00  1.00
ATOM    327  C   ASN B  82       0.917  -3.204  -8.753  1.00  1.00
ATOM    328  O   ASN B  82       0.194  -4.192  -8.626  1.00  1.00
ATOM    329  N   LEU B  83       0.490  -2.117  -9.392  1.00  1.00
ATOM    330  CA  LEU B  83      -0.820  -2.007 -10.022  1.00  1.00
ATOM    331  C   LEU B  83      -0.713  -2.101 -11.540  1.00  1.00
ATOM    332  O   LEU B  83      -1.669  -2.477 -12.218  1.00  1.00
ATOM    333  N   LEU B  84       0.353  -2.276 -12.088  1.00  1.00
ATOM    334  CA  LEU B  84       0.671  -2.351 -13.509  1.00  1.00
ATOM    335  C   LEU B  84       1.207  -3.729 -13.882  1.00  1.00
ATOM    336  O   LEU B  84       2.185  -4.203 -13.303  1.00  1.00
ATOM    337  N   GLU B  85       0.320  -4.468 -14.677  1.00  1.00
ATOM    338  CA  GLU B  85       0.722  -5.771 -15.191  1.00  1.00
ATOM    339  C   GLU B  85       1.577  -5.630 -16.444  1.00  1.00
ATOM    340  O   GLU B  85       1.246  -4.865 -17.350  1.00  1.00
ATOM    341  N   ASP B  86       2.743  -6.292 -16.445  1.00  1.00
ATOM    342  CA  ASP B  86       3.659  -6.208 -17.576  1.00  1.00
ATOM    343  C   ASP B  86       4.086  -7.593 -18.043  1.00  1.00
ATOM    344  O   ASP B  86       4.507  -7.771 -19.186  1.00  1.00
ATOM    345  N   SER B  87       3.491  -8.599 -17.503  1.00  1.00
ATOM    346  CA  SER B  87       3.735 -10.009 -17.783  1.00  1.00
ATOM    347  C   SER B  87       2.571 -10.628 -18.546  1.00  1.00
ATOM    348  O   SER B  87       1.408 -10.404 -18.213  1.00  1.00
ATOM    349  N   HIS B  88       2.851 -11.242 -19.642  1.00  1.00
ATOM    350  CA  HIS B  88       1.961 -12.090 -20.425  1.00  1.00
ATOM    351  C   HIS B  88       2.587 -13.455 -20.683  1.00  1.00
ATOM    352  O   HIS B  88       3.789 -13.561 -20.926  1.00  1.00
ATOM    353  N   ASN B  89       1.997 -14.439 -20.906  1.00  1.00
ATOM    354  CA  ASN B  89       2.459 -15.805 -21.123  1.00  1.00
ATOM    355  C   ASN B  89       2.898 -16.014 -22.567  1.00  1.00
ATOM    356  O   ASN B  89       3.617 -16.965 -22.876  1.00  1.00
ATOM    357  N   GLY B  90       2.995 -15.220 -23.411  1.00  1.00
ATOM    358  CA  GLY B  90       3.548 -15.274 -24.759  1.00  1.00
ATOM    359  C   GLY B  90       2.861 -16.346 -25.594  1.00  1.00
ATOM    360  O   GLY B  90       3.470 -16.940 -26.483  1.00  1.00
ATOM    361  N   LYS B  91       1.636 -16.681 -25.400  1.00  1.00
ATOM    362  CA  LYS B  91       0.881 -17.722 -26.087  1.00  1.00
ATOM    363  C   LYS B  91      -0.496 -17.221 -26.501  1.00  1.00
ATOM    364  O   LYS B  91      -1.116 -16.425 -25.795  1.00  1.00
ATOM    365  N   LEU B  92      -0.990 -17.703 -27.706  1.00  1.00
ATOM    366  CA  LEU B  92      -2.421 -17.604 -27.969  1.00  1.00
ATOM    367  C   LEU B  92      -3.191 -18.708 -27.252  1.00  1.00
ATOM    368  O   LEU B  92      -2.818 -19.880 -27.315  1.00  1.00
ATOM    369  N   CYS B  93      -4.190 -18.372 -26.532  1.00  1.00
ATOM    370  CA  CYS B  93      -4.925 -19.299 -25.680  1.00  1.00
ATOM    371  C   CYS B  93      -6.405 -19.322 -26.038  1.00  1.00
ATOM    372  O   CYS B  93      -6.971 -18.306 -26.443  1.00  1.00
ATOM    373  N   ARG B  94      -7.121 -20.393 -25.593  1.00  1.00
ATOM    374  CA  ARG B  94      -8.577 -20.329 -25.619  1.00  1.00
ATOM    375  C   ARG B  94      -9.100 -19.274 -24.652  1.00  1.00
ATOM    376  O   ARG B  94      -8.590 -19.131 -23.541  1.00  1.00
ATOM    377  N   LEU B  95     -10.253 -18.681 -25.061  1.00  1.00
ATOM    378  CA  LEU B  95     -10.976 -17.771 -24.182  1.00  1.00
ATOM    379  C   LEU B  95     -12.222 -18.434 -23.605  1.00  1.00
ATOM    380  O   LEU B  95     -13.100 -18.877 -24.345  1.00  1.00
ATOM    381  N   LYS B  96     -12.292 -18.550 -22.226  1.00  1.00
ATOM    382  CA  LYS B  96     -13.524 -19.132 -21.706  1.00  1.00
ATOM    383  C   LYS B  96     -13.757 -20.526 -22.274  1.00  1.00
ATOM    384  O   LYS B  96     -14.899 -20.949 -22.456  1.00  1.00
ATOM    385  N   GLY B  97     -12.630 -21.236 -22.768  1.00  1.00
ATOM    386  CA  GLY B  97     -12.696 -22.637 -23.164  1.00  1.00
ATOM    387  C   GLY B  97     -12.808 -22.777 -24.677  1.00  1.00
ATOM    388  O   GLY B  97     -12.519 -23.835 -25.235  1.00  1.00
ATOM    389  N   ILE B  98     -12.996 -21.845 -25.423  1.00  1.00
ATOM    390  CA  ILE B  98     -13.146 -21.824 -26.873  1.00  1.00
ATOM    391  C   ILE B  98     -11.869 -21.345 -27.552  1.00  1.00
ATOM    392  O   ILE B  98     -11.321 -20.301 -27.199  1.00  1.00
ATOM    393  N   ALA B  99     -11.370 -22.193 -28.541  1.00  1.00
ATOM    394  CA  ALA B  99     -10.178 -21.826 -29.297  1.00  1.00
ATOM    395  C   ALA B  99     -10.504 -20.799 -30.373  1.00  1.00
ATOM    396  O   ALA B  99     -11.515 -20.910 -31.066  1.00  1.00
ATOM    397  N   PRO B 100      -9.559 -19.863 -30.617  1.00  1.00
ATOM    398  CA  PRO B 100      -9.712 -18.920 -31.719  1.00  1.00
ATOM    399  C   PRO B 100      -9.712 -19.638 -33.062  1.00  1.00
ATOM    400  O   PRO B 100      -8.935 -20.568 -33.281  1.00  1.00
ATOM    401  N   SER B 101     -17.473 -21.993 -35.099  1.00  1.00
ATOM    402  CA  SER B 101     -17.404 -21.284 -33.828  1.00  1.00
ATOM    403  C   SER B 101     -15.963 -20.964 -33.452  1.00  1.00
ATOM    404  O   SER B 101     -15.065 -21.783 -33.647  1.00  1.00
ATOM    405  N   TRP B 102     -15.805 -19.805 -32.895  1.00  1.00
ATOM    406  CA  TRP B 102     -14.517 -19.349 -32.385  1.00  1.00
ATOM    407  C   TRP B 102     -14.691 -18.202 -31.397  1.00  1.00
ATOM    408  O   TRP B 102     -15.577 -17.362 -31.556  1.00  1.00
ATOM    409  N   SER B 103     -13.637 -17.957 -30.580  1.00  1.00
ATOM    410  CA  SER B 103     -13.682 -16.925 -29.550  1.00  1.00
ATOM    411  C   SER B 103     -13.026 -15.637 -30.032  1.00  1.00
ATOM    412  O   SER B 103     -13.340 -14.550 -29.546  1.00  1.00
ATOM    413  N   TYR B 104     -12.486 -15.541 -30.986  1.00  1.00
ATOM    414  CA  TYR B 104     -11.761 -14.487 -31.685  1.00  1.00
ATOM    415  C   TYR B 104     -11.163 -15.002 -32.988  1.00  1.00
ATOM    416  O   TYR B 104     -10.780 -16.168 -33.089  1.00  1.00
ATOM    417  N   ILE B 105     -10.862 -14.063 -33.896  1.00  1.00
ATOM    418  CA  ILE B 105     -10.088 -14.340 -35.100  1.00  1.00
ATOM    419  C   ILE B 105      -8.785 -13.550 -35.111  1.00  1.00
ATOM    420  O   ILE B 105      -8.754 -12.381 -34.728  1.00  1.00
ATOM    421  N   SER B 106     -16.920  -8.970 -36.626  1.00  1.00
ATOM    422  CA  SER B 106     -16.196  -9.062 -35.363  1.00  1.00
ATOM    423  C   SER B 106     -17.126  -9.460 -34.224  1.00  1.00
ATOM    424  O   SER B 106     -16.685 -10.009 -33.214  1.00  1.00
ATOM    425  N   SER B 107     -18.342  -9.411 -34.351  1.00  1.00
ATOM    426  CA  SER B 107     -19.348  -9.761 -33.355  1.00  1.00
ATOM    427  C   SER B 107     -20.090 -11.033 -33.745  1.00  1.00
ATOM    428  O   SER B 107     -20.800 -11.623 -32.930  1.00  1.00
ATOM    429  N   VAL B 108     -19.541 -11.829 -34.508  1.00  1.00
ATOM    430  CA  VAL B 108     -19.930 -13.192 -34.849  1.00  1.00
ATOM    431  C   VAL B 108     -19.124 -14.210 -34.053  1.00  1.00
ATOM    432  O   VAL B 108     -17.895 -14.233 -34.120  1.00  1.00
ATOM    433  N   SER B 109     -19.845 -15.099 -33.303  1.00  1.00
ATOM    434  CA  SER B 109     -19.188 -16.113 -32.488  1.00  1.00
ATOM    435  C   SER B 109     -19.273 -17.487 -33.142  1.00  1.00
ATOM    436  O   SER B 109     -18.400 -18.332 -32.947  1.00  1.00
ATOM    437  N   SER B 110     -20.093 -17.910 -33.739  1.00  1.00
ATOM    438  CA  SER B 110     -20.170 -19.134 -34.528  1.00  1.00
ATOM    439  C   SER B 110     -20.867 -18.888 -35.860  1.00  1.00
ATOM    440  O   SER B 110     -21.786 -18.074 -35.949  1.00  1.00
ATOM    441  N   SER B 111     -24.460 -16.350 -35.845  1.00  1.00
ATOM    442  CA  SER B 111     -24.667 -16.321 -34.402  1.00  1.00
ATOM    443  C   SER B 111     -23.839 -15.221 -33.750  1.00  1.00
ATOM    444  O   SER B 111     -22.641 -15.100 -34.002  1.00  1.00
ATOM    445  N   ARG B 112     -24.520 -14.203 -33.252  1.00  1.00
ATOM    446  CA  ARG B 112     -23.850 -13.034 -32.695  1.00  1.00
ATOM    447  C   ARG B 112     -23.423 -13.279 -31.253  1.00  1.00
ATOM    448  O   ARG B 112     -24.161 -13.875 -30.469  1.00  1.00
ATOM    449  N   GLY B 113     -22.303 -12.663 -30.898  1.00  1.00
ATOM    450  CA  GLY B 113     -21.732 -12.675 -29.556  1.00  1.00
ATOM    451  C   GLY B 113     -20.878 -11.438 -29.310  1.00  1.00
ATOM    452  O   GLY B 113     -20.112 -11.018 -30.178  1.00  1.00
ATOM    453  N   PHE B 114     -20.990 -10.839 -28.163  1.00  1.00
ATOM    454  CA  PHE B 114     -20.167  -9.687 -27.815  1.00  1.00
ATOM    455  C   PHE B 114     -18.802 -10.122 -27.296  1.00  1.00
ATOM    456  O   PHE B 114     -18.704 -11.006 -26.445  1.00  1.00
ATOM    457  N   GLY B 115     -17.745  -9.157 -27.787  1.00  1.00
ATOM    458  CA  GLY B 115     -16.457  -9.387 -27.145  1.00  1.00
ATOM    459  C   GLY B 115     -15.512 -10.150 -28.065  1.00  1.00
ATOM    460  O   GLY B 115     -14.304 -10.195 -27.830  1.00  1.00
ATOM    461  N   SER B 116     -16.010 -10.674 -29.178  1.00  1.00
ATOM    462  CA  SER B 116     -15.127 -11.186 -30.220  1.00  1.00
ATOM    463  C   SER B 116     -14.467 -10.050 -30.990  1.00  1.00
ATOM    464  O   SER B 116     -15.084  -9.015 -31.239  1.00  1.00
ATOM    465  N   GLY B 117     -13.560 -10.421 -31.868  1.00  1.00
ATOM    466  CA  GLY B 117     -12.775  -9.446 -32.616  1.00  1.00
ATOM    467  C   GLY B 117     -11.789 -10.134 -33.551  1.00  1.00
ATOM    468  O   GLY B 117     -11.448 -11.302 -33.360  1.00  1.00
ATOM    469  N   ILE B 118     -11.183  -9.406 -34.400  1.00  1.00
ATOM    470  CA  ILE B 118     -10.055  -9.834 -35.219  1.00  1.00
ATOM    471  C   ILE B 118      -8.767  -9.146 -34.787  1.00  1.00
ATOM    472  O   ILE B 118      -8.738  -7.931 -34.586  1.00  1.00
ATOM    473  N   ILE B 119      -7.772  -9.945 -34.513  1.00  1.00
ATOM    474  CA  ILE B 119      -6.445  -9.474 -34.136  1.00  1.00
ATOM    475  C   ILE B 119      -5.381  -9.999 -35.092  1.00  1.00
ATOM    476  O   ILE B 119      -5.478 -11.122 -35.587  1.00  1.00
ATOM    477  N   THR B 120      -4.352  -9.340 -35.282  1.00  1.00
ATOM    478  CA  THR B 120      -3.126  -9.794 -35.927  1.00  1.00
ATOM    479  C   THR B 120      -2.048 -10.112 -34.898  1.00  1.00
ATOM    480  O   THR B 120      -1.754  -9.300 -34.022  1.00  1.00
ATOM    481  N   SER B 121      -1.450 -11.377 -35.099  1.00  1.00
ATOM    482  CA  SER B 121      -0.548 -11.818 -34.042  1.00  1.00
ATOM    483  C   SER B 121       0.561 -12.702 -34.598  1.00  1.00
ATOM    484  O   SER B 121       0.334 -13.505 -35.503  1.00  1.00
ATOM    485  N   ASN B 122       1.721 -12.637 -33.938  1.00  1.00
ATOM    486  CA  ASN B 122       2.831 -13.499 -34.323  1.00  1.00
ATOM    487  C   ASN B 122       3.044 -14.612 -33.305  1.00  1.00
ATOM    488  O   ASN B 122       3.760 -15.578 -33.567  1.00  1.00
ATOM    489  N   ALA B 123       2.326 -14.697 -32.330  1.00  1.00
ATOM    490  CA  ALA B 123       2.318 -15.706 -31.278  1.00  1.00
ATOM    491  C   ALA B 123       1.852 -17.054 -31.811  1.00  1.00
ATOM    492  O   ALA B 123       0.931 -17.126 -32.625  1.00  1.00
ATOM    493  N   SER B 124       2.177 -18.146 -31.026  1.00  1.00
ATOM    494  CA  SER B 124       1.729 -19.486 -31.387  1.00  1.00
ATOM    495  C   SER B 124       0.593 -19.949 -30.483  1.00  1.00
ATOM    496  O   SER B 124       0.624 -19.733 -29.271  1.00  1.00
ATOM    497  N   MET B 125      -0.315 -20.788 -31.069  1.00  1.00
ATOM    498  CA  MET B 125      -1.378 -21.362 -30.252  1.00  1.00
ATOM    499  C   MET B 125      -0.842 -22.462 -29.345  1.00  1.00
ATOM    500  O   MET B 125      -0.103 -23.341 -29.788  1.00  1.00
ATOM    501  N   HIS B 126      -1.195 -22.441 -28.120  1.00  1.00
ATOM    502  CA  HIS B 126      -0.907 -23.459 -27.116  1.00  1.00
ATOM    503  C   HIS B 126      -2.189 -23.984 -26.482  1.00  1.00
ATOM    504  O   HIS B 126      -3.148 -23.238 -26.289  1.00  1.00
ATOM    505  N   GLU B 127      -2.169 -25.148 -25.924  1.00  1.00
ATOM    506  CA  GLU B 127      -3.299 -25.644 -25.148  1.00  1.00
ATOM    507  C   GLU B 127      -3.394 -24.938 -23.801  1.00  1.00
ATOM    508  O   GLU B 127      -2.562 -25.150 -22.919  1.00  1.00
ATOM    509  N   CYS B 128      -3.867 -23.798 -23.816  1.00  1.00
ATOM    510  CA  CYS B 128      -4.072 -22.924 -22.667  1.00  1.00
ATOM    511  C   CYS B 128      -5.435 -22.246 -22.727  1.00  1.00
ATOM    512  O   CYS B 128      -5.929 -21.919 -23.806  1.00  1.00
ATOM    513  N   ASN B 129      -5.926 -21.750 -21.697  1.00  1.00
ATOM    514  CA  ASN B 129      -7.162 -20.999 -21.513  1.00  1.00
ATOM    515  C   ASN B 129      -6.923 -19.736 -20.695  1.00  1.00
ATOM    516  O   ASN B 129      -6.270 -19.775 -19.652  1.00  1.00
ATOM    517  N   THR B 130      -7.608 -18.626 -21.198  1.00  1.00
ATOM    518  CA  THR B 130      -7.422 -17.335 -20.547  1.00  1.00
ATOM    519  C   THR B 130      -8.708 -16.519 -20.565  1.00  1.00
ATOM    520  O   THR B 130      -9.508 -16.622 -21.495  1.00  1.00
ATOM    521  N   LYS B 131      -8.797 -15.523 -19.777  1.00  1.00
ATOM    522  CA  LYS B 131      -9.886 -14.555 -19.726  1.00  1.00
ATOM    523  C   LYS B 131      -9.519 -13.273 -20.463  1.00  1.00
ATOM    524  O   LYS B 131     -10.390 -12.568 -20.973  1.00  1.00
ATOM    525  N   CYS B 132      -8.302 -13.213 -20.886  1.00  1.00
ATOM    526  CA  CYS B 132      -7.674 -12.034 -21.469  1.00  1.00
ATOM    527  C   CYS B 132      -6.584 -12.424 -22.460  1.00  1.00
ATOM    528  O   CYS B 132      -5.734 -13.263 -22.164  1.00  1.00
ATOM    529  N   GLN B 133      -6.743 -12.038 -23.698  1.00  1.00
ATOM    530  CA  GLN B 133      -5.814 -12.321 -24.786  1.00  1.00
ATOM    531  C   GLN B 133      -5.425 -11.046 -25.523  1.00  1.00
ATOM    532  O   GLN B 133      -6.271 -10.197 -25.804  1.00  1.00
ATOM    533  N   THR B 134      -4.162 -10.770 -25.571  1.00  1.00
ATOM    534  CA  THR B 134      -3.561  -9.750 -26.422  1.00  1.00
ATOM    535  C   THR B 134      -2.834 -10.377 -27.605  1.00  1.00
ATOM    536  O   THR B 134      -2.235 -11.445 -27.482  1.00  1.00
ATOM    537  N   PRO B 135      -2.386  -9.636 -28.565  1.00  1.00
ATOM    538  CA  PRO B 135      -1.651 -10.144 -29.716  1.00  1.00
ATOM    539  C   PRO B 135      -0.250 -10.595 -29.320  1.00  1.00
ATOM    540  O   PRO B 135       0.279 -11.561 -29.868  1.00  1.00
ATOM    541  N   LEU B 136       0.241 -10.378 -28.261  1.00  1.00
ATOM    542  CA  LEU B 136       1.568 -10.738 -27.777  1.00  1.00
ATOM    543  C   LEU B 136       1.510 -11.959 -26.865  1.00  1.00
ATOM    544  O   LEU B 136       2.447 -12.756 -26.819  1.00  1.00
ATOM    545  N   GLY B 137       0.345 -12.242 -26.292  1.00  1.00
ATOM    546  CA  GLY B 137       0.211 -13.285 -25.282  1.00  1.00
ATOM    547  C   GLY B 137      -1.015 -13.052 -24.408  1.00  1.00
ATOM    548  O   GLY B 137      -1.451 -11.915 -24.225  1.00  1.00
ATOM    549  N   ALA B 138      -1.385 -14.108 -23.619  1.00  1.00
ATOM    550  CA  ALA B 138      -2.502 -13.999 -22.689  1.00  1.00
ATOM    551  C   ALA B 138      -2.051 -13.423 -21.352  1.00  1.00
ATOM    552  O   ALA B 138      -0.971 -13.746 -20.859  1.00  1.00
ATOM    553  N   ILE B 139      -2.998 -12.720 -20.709  1.00  1.00
ATOM    554  CA  ILE B 139      -2.790 -12.147 -19.385  1.00  1.00
ATOM    555  C   ILE B 139      -3.638 -12.856 -18.338  1.00  1.00
ATOM    556  O   ILE B 139      -4.839 -13.053 -18.527  1.00  1.00
ATOM    557  N   ASN B 140      -3.054 -13.339 -17.330  1.00  1.00
ATOM    558  CA  ASN B 140      -3.707 -13.908 -16.157  1.00  1.00
ATOM    559  C   ASN B 140      -3.365 -13.119 -14.900  1.00  1.00
ATOM    560  O   ASN B 140      -2.205 -13.056 -14.491  1.00  1.00
ATOM    561  N   SER B 141      -4.230 -11.955 -14.741  1.00  1.00
ATOM    562  CA  SER B 141      -3.856 -10.977 -13.726  1.00  1.00
ATOM    563  C   SER B 141      -5.086 -10.312 -13.121  1.00  1.00
ATOM    564  O   SER B 141      -6.102 -10.135 -13.794  1.00  1.00
ATOM    565  N   SER B 142      -4.955  -9.933 -11.809  1.00  1.00
ATOM    566  CA  SER B 142      -6.012  -9.186 -11.138  1.00  1.00
ATOM    567  C   SER B 142      -5.653  -7.710 -11.019  1.00  1.00
ATOM    568  O   SER B 142      -6.522  -6.866 -10.804  1.00  1.00
ATOM    569  N   LEU B 143      -4.465  -7.372 -11.461  1.00  1.00
ATOM    570  CA  LEU B 143      -4.052  -5.975 -11.518  1.00  1.00
ATOM    571  C   LEU B 143      -4.993  -5.157 -12.395  1.00  1.00
ATOM    572  O   LEU B 143      -5.341  -5.569 -13.502  1.00  1.00
ATOM    573  N   PRO B 144      -5.171  -3.894 -12.043  1.00  1.00
ATOM    574  CA  PRO B 144      -6.105  -3.002 -12.720  1.00  1.00
ATOM    575  C   PRO B 144      -5.502  -2.443 -14.002  1.00  1.00
ATOM    576  O   PRO B 144      -6.201  -2.258 -14.999  1.00  1.00
ATOM    577  N   TYR B 145      -4.358  -2.338 -14.252  1.00  1.00
ATOM    578  CA  TYR B 145      -3.665  -1.742 -15.388  1.00  1.00
ATOM    579  C   TYR B 145      -2.641  -2.705 -15.976  1.00  1.00
ATOM    580  O   TYR B 145      -2.046  -3.507 -15.257  1.00  1.00
ATOM    581  N   GLN B 146      -2.407  -2.487 -17.293  1.00  1.00
ATOM    582  CA  GLN B 146      -1.391  -3.208 -18.051  1.00  1.00
ATOM    583  C   GLN B 146      -0.797  -2.332 -19.147  1.00  1.00
ATOM    584  O   GLN B 146      -1.500  -1.534 -19.766  1.00  1.00
ATOM    585  N   ASN B 147       0.435  -2.463 -19.422  1.00  1.00
ATOM    586  CA  ASN B 147       1.170  -1.746 -20.458  1.00  1.00
ATOM    587  C   ASN B 147       1.699  -2.702 -21.519  1.00  1.00
ATOM    588  O   ASN B 147       2.160  -2.276 -22.578  1.00  1.00
ATOM    589  N   ILE B 148       0.989  -3.851 -21.692  1.00  1.00
ATOM    590  CA  ILE B 148       1.393  -4.867 -22.656  1.00  1.00
ATOM    591  C   ILE B 148       0.893  -4.530 -24.055  1.00  1.00
ATOM    592  O   ILE B 148       1.611  -4.702 -25.040  1.00  1.00
ATOM    593  N   HIS B 149      -0.287  -4.191 -24.323  1.00  1.00
ATOM    594  CA  HIS B 149      -0.948  -4.035 -25.613  1.00  1.00
ATOM    595  C   HIS B 149      -2.350  -3.464 -25.448  1.00  1.00
ATOM    596  O   HIS B 149      -3.075  -3.829 -24.522  1.00  1.00
ATOM    597  N   PRO B 150      -2.707  -2.549 -26.449  1.00  1.00
ATOM    598  CA  PRO B 150      -4.022  -1.923 -26.384  1.00  1.00
ATOM    599  C   PRO B 150      -5.079  -2.793 -27.051  1.00  1.00
ATOM    600  O   PRO B 150      -6.243  -2.790 -26.649  1.00  1.00
ATOM    601  N   VAL B 151      -4.752  -3.660 -27.865  1.00  1.00
ATOM    602  CA  VAL B 151      -5.619  -4.686 -28.431  1.00  1.00
ATOM    603  C   VAL B 151      -5.827  -5.834 -27.451  1.00  1.00
ATOM    604  O   VAL B 151      -4.865  -6.424 -26.959  1.00  1.00
ATOM    605  N   THR B 152      -7.137  -6.031 -27.064  1.00  1.00
ATOM    606  CA  THR B 152      -7.498  -7.000 -26.037  1.00  1.00
ATOM    607  C   THR B 152      -8.783  -7.734 -26.399  1.00  1.00
ATOM    608  O   THR B 152      -9.710  -7.145 -26.954  1.00  1.00
ATOM    609  N   ILE B 153      -8.760  -9.029 -26.145  1.00  1.00
ATOM    610  CA  ILE B 153      -9.943  -9.874 -26.248  1.00  1.00
ATOM    611  C   ILE B 153     -10.361 -10.406 -24.883  1.00  1.00
ATOM    612  O   ILE B 153      -9.531 -10.889 -24.114  1.00  1.00
ATOM    613  N   GLY B 154     -11.485  -9.941 -24.366  1.00  1.00
ATOM    614  CA  GLY B 154     -12.000 -10.552 -23.147  1.00  1.00
ATOM    615  C   GLY B 154     -12.075  -9.539 -22.012  1.00  1.00
ATOM    616  O   GLY B 154     -11.650  -8.394 -22.160  1.00  1.00
ATOM    617  N   GLU B 155     -12.002  -9.741 -20.923  1.00  1.00
ATOM    618  CA  GLU B 155     -11.892  -8.946 -19.706  1.00  1.00
ATOM    619  C   GLU B 155     -10.436  -8.768 -19.293  1.00  1.00
ATOM    620  O   GLU B 155      -9.735  -9.742 -19.019  1.00  1.00
ATOM    621  N   CYS B 156      -9.837  -7.677 -19.837  1.00  1.00
ATOM    622  CA  CYS B 156      -8.418  -7.396 -19.661  1.00  1.00
ATOM    623  C   CYS B 156      -8.204  -6.170 -18.781  1.00  1.00
ATOM    624  O   CYS B 156      -8.979  -5.215 -18.832  1.00  1.00
ATOM    625  N   PRO B 157      -6.983  -6.111 -17.974  1.00  1.00
ATOM    626  CA  PRO B 157      -6.646  -4.839 -17.346  1.00  1.00
ATOM    627  C   PRO B 157      -6.668  -3.702 -18.360  1.00  1.00
ATOM    628  O   PRO B 157      -6.183  -3.848 -19.482  1.00  1.00
ATOM    629  N   LYS B 158      -6.984  -2.439 -17.783  1.00  1.00
ATOM    630  CA  LYS B 158      -6.926  -1.233 -18.602  1.00  1.00
ATOM    631  C   LYS B 158      -5.511  -0.974 -19.102  1.00  1.00
ATOM    632  O   LYS B 158      -4.556  -0.988 -18.325  1.00  1.00
ATOM    633  N   TYR B 159      -5.419  -0.701 -20.494  1.00  1.00
ATOM    634  CA  TYR B 159      -4.110  -0.382 -21.052  1.00  1.00
ATOM    635  C   TYR B 159      -3.738   1.072 -20.788  1.00  1.00
ATOM    636  O   TYR B 159      -4.562   1.972 -20.951  1.00  1.00
ATOM    637  N   VAL B 160      -2.480   1.264 -20.402  1.00  1.00
ATOM    638  CA  VAL B 160      -1.864   2.570 -20.198  1.00  1.00
ATOM    639  C   VAL B 160      -0.414   2.574 -20.664  1.00  1.00
ATOM    640  O   VAL B 160       0.287   1.569 -20.551  1.00  1.00
ATOM    641  N   ARG B 161       0.106   3.672 -21.036  1.00  1.00
ATOM    642  CA  ARG B 161       1.473   3.831 -21.519  1.00  1.00
ATOM    643  C   ARG B 161       2.462   3.900 -20.363  1.00  1.00
ATOM    644  O   ARG B 161       3.619   3.502 -20.498  1.00  1.00
ATOM    645  N   SER B 162       2.130   3.723 -19.221  1.00  1.00
ATOM    646  CA  SER B 162       2.971   3.837 -18.035  1.00  1.00
ATOM    647  C   SER B 162       3.961   2.682 -17.950  1.00  1.00
ATOM    648  O   SER B 162       3.606   1.529 -18.193  1.00  1.00
ATOM    649  N   ALA B 163       5.165   3.030 -17.316  1.00  1.00
ATOM    650  CA  ALA B 163       6.222   2.046 -17.114  1.00  1.00
ATOM    651  C   ALA B 163       6.233   1.535 -15.679  1.00  1.00
ATOM    652  O   ALA B 163       6.522   0.365 -15.429  1.00  1.00
ATOM    653  N   LYS B 164       5.591   2.144 -14.808  1.00  1.00
ATOM    654  CA  LYS B 164       5.507   1.876 -13.378  1.00  1.00
ATOM    655  C   LYS B 164       4.300   2.568 -12.758  1.00  1.00
ATOM    656  O   LYS B 164       3.980   3.706 -13.102  1.00  1.00
ATOM    657  N   LEU B 165       3.561   1.805 -11.964  1.00  1.00
ATOM    658  CA  LEU B 165       2.412   2.172 -11.144  1.00  1.00
ATOM    659  C   LEU B 165       2.378   1.365  -9.850  1.00  1.00
ATOM    660  O   LEU B 165       2.345   0.135  -9.875  1.00  1.00
ATOM    661  N   ARG B 166       3.118   1.808  -8.876  1.00  1.00
ATOM    662  CA  ARG B 166       3.274   1.165  -7.577  1.00  1.00
ATOM    663  C   ARG B 166       2.679   2.019  -6.465  1.00  1.00
ATOM    664  O   ARG B 166       2.916   3.225  -6.401  1.00  1.00
ATOM    665  N   MET B 167       1.642   1.471  -5.786  1.00  1.00
ATOM    666  CA  MET B 167       0.993   2.148  -4.669  1.00  1.00
ATOM    667  C   MET B 167       1.601   1.722  -3.339  1.00  1.00
ATOM    668  O   MET B 167       1.766   0.531  -3.074  1.00  1.00
ATOM    669  N   VAL B 168       2.124   2.774  -2.516  1.00  1.00
ATOM    670  CA  VAL B 168       2.571   2.392  -1.181  1.00  1.00
ATOM    671  C   VAL B 168       1.389   2.086  -0.271  1.00  1.00
ATOM    672  O   VAL B 168       0.394   2.812  -0.264  1.00  1.00
ATOM    673  N   THR B 169       1.599   0.998   0.575  1.00  1.00
ATOM    674  CA  THR B 169       0.580   0.618   1.546  1.00  1.00
ATOM    675  C   THR B 169       1.112   0.716   2.970  1.00  1.00
ATOM    676  O   THR B 169       0.378   1.062   3.895  1.00  1.00
ATOM    677  N   GLY B 170       2.439   0.688   3.066  1.00  1.00
ATOM    678  CA  GLY B 170       3.086   0.890   4.357  1.00  1.00
ATOM    679  C   GLY B 170       3.652   2.299   4.475  1.00  1.00
ATOM    680  O   GLY B 170       3.665   3.057   3.505  1.00  1.00
ATOM    681  N   LEU B 171       4.644   2.499   5.136  1.00  1.00
ATOM    682  CA  LEU B 171       5.258   3.776   5.483  1.00  1.00
ATOM    683  C   LEU B 171       6.717   3.823   5.044  1.00  1.00
ATOM    684  O   LEU B 171       7.397   2.797   5.002  1.00  1.00
ATOM    685  N   ARG B 172       7.286   5.063   5.036  1.00  1.00
ATOM    686  CA  ARG B 172       8.715   5.225   4.799  1.00  1.00
ATOM    687  C   ARG B 172       9.525   4.221   5.610  1.00  1.00
ATOM    688  O   ARG B 172       9.335   4.088   6.819  1.00  1.00
ATOM    689  N   ASN B 173      10.402   3.461   4.839  1.00  1.00
ATOM    690  CA  ASN B 173      11.281   2.487   5.476  1.00  1.00
ATOM    691  C   ASN B 173      12.615   3.115   5.857  1.00  1.00
ATOM    692  O   ASN B 173      13.297   3.705   5.019  1.00  1.00
ATOM    693  N   ILE B 174      12.930   3.192   7.095  1.00  1.00
ATOM    694  CA  ILE B 174      14.134   3.780   7.670  1.00  1.00
ATOM    695  C   ILE B 174      14.787   2.832   8.668  1.00  1.00
ATOM    696  O   ILE B 174      14.296   2.655   9.783  1.00  1.00
ATOM    697  N   PRO B 175      15.356   1.706   8.223  1.00  1.00
ATOM    698  CA  PRO B 175      15.895   0.684   9.112  1.00  1.00
ATOM    699  C   PRO B 175      17.189   1.152   9.767  1.00  1.00
ATOM    700  O   PRO B 175      17.983   1.867   9.155  1.00  1.00
ATOM    701  N   GLY B 176       7.918  14.869   7.224  1.00  1.00
ATOM    702  CA  GLY B 176       6.557  14.671   6.740  1.00  1.00
ATOM    703  C   GLY B 176       5.611  15.720   7.310  1.00  1.00
ATOM    704  O   GLY B 176       5.852  16.267   8.387  1.00  1.00
ATOM    705  N   LEU B 177       4.352  15.695   6.863  1.00  1.00
ATOM    706  CA  LEU B 177       3.379  16.681   7.320  1.00  1.00
ATOM    707  C   LEU B 177       3.183  16.603   8.830  1.00  1.00
ATOM    708  O   LEU B 177       3.009  17.623   9.497  1.00  1.00
ATOM    709  N   PHE B 178       3.207  15.685   9.552  1.00  1.00
ATOM    710  CA  PHE B 178       2.962  15.554  10.984  1.00  1.00
ATOM    711  C   PHE B 178       4.264  15.615  11.773  1.00  1.00
ATOM    712  O   PHE B 178       4.281  16.042  12.927  1.00  1.00
ATOM    713  N   GLY B 179       5.343  15.299  11.308  1.00  1.00
ATOM    714  CA  GLY B 179       6.628  15.640  11.906  1.00  1.00
ATOM    715  C   GLY B 179       7.144  14.509  12.786  1.00  1.00
ATOM    716  O   GLY B 179       8.291  14.531  13.233  1.00  1.00
ATOM    717  N   ALA B 180       6.535  13.308  12.636  1.00  1.00
ATOM    718  CA  ALA B 180       6.942  12.190  13.479  1.00  1.00
ATOM    719  C   ALA B 180       7.840  11.224  12.717  1.00  1.00
ATOM    720  O   ALA B 180       8.803  10.690  13.268  1.00  1.00
ATOM    721  N   ILE B 181       7.394  10.634  11.610  1.00  1.00
ATOM    722  CA  ILE B 181       8.227   9.747  10.808  1.00  1.00
ATOM    723  C   ILE B 181       9.321  10.522  10.085  1.00  1.00
ATOM    724  O   ILE B 181       9.044  11.486   9.371  1.00  1.00
ATOM    725  N   ALA B 182      10.603  10.016  10.197  1.00  1.00
ATOM    726  CA  ALA B 182      11.711  10.751   9.599  1.00  1.00
ATOM    727  C   ALA B 182      11.702  12.211  10.033  1.00  1.00
ATOM    728  O   ALA B 182      11.363  13.099   9.250  1.00  1.00
ATOM    729  N   GLY B 183      11.297  12.409  11.283  1.00  1.00
ATOM    730  CA  GLY B 183      11.247  13.730  11.898  1.00  1.00
ATOM    731  C   GLY B 183      11.825  13.704  13.307  1.00  1.00
ATOM    732  O   GLY B 183      12.732  14.471  13.630  1.00  1.00
ATOM    733  N   PHE B 184      10.899  13.798  14.365  1.00  1.00
ATOM    734  CA  PHE B 184      11.383  13.785  15.740  1.00  1.00
ATOM    735  C   PHE B 184      11.631  12.362  16.223  1.00  1.00
ATOM    736  O   PHE B 184      12.365  12.142  17.186  1.00  1.00
ATOM    737  N   ILE B 185      10.930  11.396  15.694  1.00  1.00
ATOM    738  CA  ILE B 185      11.365  10.006  15.766  1.00  1.00
ATOM    739  C   ILE B 185      12.235   9.638  14.571  1.00  1.00
ATOM    740  O   ILE B 185      11.752   9.559  13.441  1.00  1.00
ATOM    741  N   GLU B 186      13.471   9.790  14.560  1.00  1.00
ATOM    742  CA  GLU B 186      14.394   9.787  13.432  1.00  1.00
ATOM    743  C   GLU B 186      14.408   8.431  12.737  1.00  1.00
ATOM    744  O   GLU B 186      14.492   8.353  11.511  1.00  1.00
ATOM    745  N   GLY B 187      14.200   7.355  13.109  1.00  1.00
ATOM    746  CA  GLY B 187      14.345   6.089  12.402  1.00  1.00
ATOM    747  C   GLY B 187      13.213   5.130  12.750  1.00  1.00
ATOM    748  O   GLY B 187      12.666   5.176  13.852  1.00  1.00
ATOM    749  N   GLY B 188      13.146   4.033  12.051  1.00  1.00
ATOM    750  CA  GLY B 188      12.195   2.960  12.316  1.00  1.00
ATOM    751  C   GLY B 188      12.827   1.859  13.157  1.00  1.00
ATOM    752  O   GLY B 188      14.014   1.563  13.019  1.00  1.00
ATOM    753  N   TRP B 189      12.015   0.856  13.489  1.00  1.00
ATOM    754  CA  TRP B 189      12.443  -0.305  14.260  1.00  1.00
ATOM    755  C   TRP B 189      12.239  -1.594  13.474  1.00  1.00
ATOM    756  O   TRP B 189      11.110  -1.964  13.153  1.00  1.00
ATOM    757  N   THR B 190      13.386  -2.299  13.172  1.00  1.00
ATOM    758  CA  THR B 190      13.256  -3.583  12.493  1.00  1.00
ATOM    759  C   THR B 190      12.838  -4.679  13.465  1.00  1.00
ATOM    760  O   THR B 190      12.122  -5.610  13.095  1.00  1.00
ATOM    761  N   GLY B 191      12.881  -4.373  14.747  1.00  1.00
ATOM    762  CA  GLY B 191      12.565  -5.320  15.810  1.00  1.00
ATOM    763  C   GLY B 191      11.079  -5.298  16.143  1.00  1.00
ATOM    764  O   GLY B 191      10.528  -6.284  16.633  1.00  1.00
ATOM    765  N   MET B 192      10.351  -4.336  15.890  1.00  1.00
ATOM    766  CA  MET B 192       8.893  -4.314  15.912  1.00  1.00
ATOM    767  C   MET B 192       8.313  -4.917  14.639  1.00  1.00
ATOM    768  O   MET B 192       8.368  -4.309  13.571  1.00  1.00
ATOM    769  N   ILE B 193       7.970  -6.203  14.702  1.00  1.00
ATOM    770  CA  ILE B 193       7.651  -6.998  13.522  1.00  1.00
ATOM    771  C   ILE B 193       6.166  -7.330  13.466  1.00  1.00
ATOM    772  O   ILE B 193       5.596  -7.493  12.387  1.00  1.00
ATOM    773  N   ASP B 194       5.310  -6.843  14.259  1.00  1.00
ATOM    774  CA  ASP B 194       3.913  -7.254  14.314  1.00  1.00
ATOM    775  C   ASP B 194       2.983  -6.086  14.012  1.00  1.00
ATOM    776  O   ASP B 194       1.873  -6.276  13.513  1.00  1.00
ATOM    777  N   GLY B 195       3.324  -5.022  13.577  1.00  1.00
ATOM    778  CA  GLY B 195       2.501  -3.919  13.096  1.00  1.00
ATOM    779  C   GLY B 195       3.362  -2.739  12.661  1.00  1.00
ATOM    780  O   GLY B 195       4.520  -2.622  13.064  1.00  1.00
ATOM    781  N   TRP B 196       2.594  -1.650  12.191  1.00  1.00
ATOM    782  CA  TRP B 196       3.279  -0.465  11.690  1.00  1.00
ATOM    783  C   TRP B 196       3.634   0.488  12.824  1.00  1.00
ATOM    784  O   TRP B 196       4.703   1.098  12.823  1.00  1.00
ATOM    785  N   TYR B 197       2.998   0.702  13.776  1.00  1.00
ATOM    786  CA  TYR B 197       3.217   1.555  14.938  1.00  1.00
ATOM    787  C   TYR B 197       3.130   0.756  16.232  1.00  1.00
ATOM    788  O   TYR B 197       2.369  -0.207  16.328  1.00  1.00
ATOM    789  N   GLY B 198       3.919   1.423  17.315  1.00  1.00
ATOM    790  CA  GLY B 198       3.863   0.723  18.592  1.00  1.00
ATOM    791  C   GLY B 198       4.844   1.321  19.592  1.00  1.00
ATOM    792  O   GLY B 198       5.701   2.127  19.229  1.00  1.00
ATOM    793  N   TYR B 199       5.404   0.371  20.474  1.00  1.00
ATOM    794  CA  TYR B 199       6.144   0.798  21.655  1.00  1.00
ATOM    795  C   TYR B 199       7.402  -0.039  21.849  1.00  1.00
ATOM    796  O   TYR B 199       7.434  -1.219  21.500  1.00  1.00
ATOM    797  N   HIS B 200       8.421   0.590  22.343  1.00  1.00
ATOM    798  CA  HIS B 200       9.619  -0.028  22.899  1.00  1.00
ATOM    799  C   HIS B 200       9.785   0.321  24.373  1.00  1.00
ATOM    800  O   HIS B 200       9.610   1.472  24.771  1.00  1.00
ATOM    801  N   HIS B 201       9.883  -0.584  25.255  1.00  1.00
ATOM    802  CA  HIS B 201      10.005  -0.304  26.681  1.00  1.00
ATOM    803  C   HIS B 201      11.286  -0.899  27.252  1.00  1.00
ATOM    804  O   HIS B 201      11.729  -1.966  26.828  1.00  1.00
ATOM    805  N   GLN B 202      11.748  -0.370  28.288  1.00  1.00
ATOM    806  CA  GLN B 202      12.910  -0.717  29.097  1.00  1.00
ATOM    807  C   GLN B 202      12.622  -0.534  30.581  1.00  1.00
ATOM    808  O   GLN B 202      12.110   0.504  31.001  1.00  1.00
ATOM    809  N   ASN B 203      12.541  -1.582  31.338  1.00  1.00
ATOM    810  CA  ASN B 203      12.315  -1.540  32.778  1.00  1.00
ATOM    811  C   ASN B 203      13.118  -2.618  33.493  1.00  1.00
ATOM    812  O   ASN B 203      13.465  -3.642  32.904  1.00  1.00
ATOM    813  N   GLU B 204      13.091  -2.702  34.764  1.00  1.00
ATOM    814  CA  GLU B 204      13.807  -3.710  35.537  1.00  1.00
ATOM    815  C   GLU B 204      13.532  -5.110  35.003  1.00  1.00
ATOM    816  O   GLU B 204      14.426  -5.955  34.961  1.00  1.00
ATOM    817  N   GLN B 205      12.492  -5.476  34.565  1.00  1.00
ATOM    818  CA  GLN B 205      12.072  -6.770  34.042  1.00  1.00
ATOM    819  C   GLN B 205      12.513  -6.949  32.595  1.00  1.00
ATOM    820  O   GLN B 205      12.759  -8.068  32.145  1.00  1.00
ATOM    821  N   GLY B 206      13.154  -6.189  31.954  1.00  1.00
ATOM    822  CA  GLY B 206      13.680  -6.402  30.611  1.00  1.00
ATOM    823  C   GLY B 206      13.347  -5.229  29.697  1.00  1.00
ATOM    824  O   GLY B 206      12.802  -4.219  30.141  1.00  1.00
ATOM    825  N   SER B 207      13.566  -5.599  28.329  1.00  1.00
ATOM    826  CA  SER B 207      13.138  -4.700  27.265  1.00  1.00
ATOM    827  C   SER B 207      12.570  -5.476  26.083  1.00  1.00
ATOM    828  O   SER B 207      13.029  -6.574  25.771  1.00  1.00
ATOM    829  N   GLY B 208      11.641  -4.868  25.396  1.00  1.00
ATOM    830  CA  GLY B 208      11.020  -5.502  24.239  1.00  1.00
ATOM    831  C   GLY B 208      10.350  -4.472  23.340  1.00  1.00
ATOM    832  O   GLY B 208      10.076  -3.349  23.763  1.00  1.00
ATOM    833  N   TYR B 209       9.777  -4.969  22.265  1.00  1.00
ATOM    834  CA  TYR B 209       8.886  -4.229  21.379  1.00  1.00
ATOM    835  C   TYR B 209       7.489  -4.836  21.371  1.00  1.00
ATOM    836  O   TYR B 209       7.329  -6.052  21.474  1.00  1.00
ATOM    837  N   ALA B 210       6.510  -3.932  21.074  1.00  1.00
ATOM    838  CA  ALA B 210       5.107  -4.310  20.954  1.00  1.00
ATOM    839  C   ALA B 210       4.346  -3.330  20.071  1.00  1.00
ATOM    840  O   ALA B 210       4.506  -2.116  20.194  1.00  1.00
ATOM    841  N   ALA B 211       3.717  -3.830  18.977  1.00  1.00
ATOM    842  CA  ALA B 211       2.894  -2.970  18.135  1.00  1.00
ATOM    843  C   ALA B 211       1.627  -2.537  18.861  1.00  1.00
ATOM    844  O   ALA B 211       0.980  -3.340  19.533  1.00  1.00
ATOM    845  N   ASP B 212       1.236  -1.185  18.622  1.00  1.00
ATOM    846  CA  ASP B 212      -0.110  -0.805  19.032  1.00  1.00
ATOM    847  C   ASP B 212      -1.159  -1.417  18.112  1.00  1.00
ATOM    848  O   ASP B 212      -1.165  -1.165  16.908  1.00  1.00
ATOM    849  N   GLN B 213      -1.916  -2.416  18.667  1.00  1.00
ATOM    850  CA  GLN B 213      -2.783  -3.243  17.836  1.00  1.00
ATOM    851  C   GLN B 213      -3.961  -2.440  17.299  1.00  1.00
ATOM    852  O   GLN B 213      -4.375  -2.618  16.153  1.00  1.00
ATOM    853  N   LYS B 214      -4.505  -1.492  18.025  1.00  1.00
ATOM    854  CA  LYS B 214      -5.677  -0.722  17.624  1.00  1.00
ATOM    855  C   LYS B 214      -5.359   0.193  16.448  1.00  1.00
ATOM    856  O   LYS B 214      -6.150   0.316  15.514  1.00  1.00
ATOM    857  N   SER B 215      -4.260   0.976  16.539  1.00  1.00
ATOM    858  CA  SER B 215      -3.897   1.899  15.470  1.00  1.00
ATOM    859  C   SER B 215      -3.395   1.149  14.243  1.00  1.00
ATOM    860  O   SER B 215      -3.663   1.546  13.109  1.00  1.00
ATOM    861  N   THR B 216      -2.708   0.005  14.473  1.00  1.00
ATOM    862  CA  THR B 216      -2.230  -0.813  13.365  1.00  1.00
ATOM    863  C   THR B 216      -3.391  -1.415  12.584  1.00  1.00
ATOM    864  O   THR B 216      -3.379  -1.437  11.353  1.00  1.00
ATOM    865  N   GLN B 217      -4.406  -1.948  13.328  1.00  1.00
ATOM    866  CA  GLN B 217      -5.564  -2.589  12.716  1.00  1.00
ATOM    867  C   GLN B 217      -6.433  -1.574  11.985  1.00  1.00
ATOM    868  O   GLN B 217      -6.936  -1.844  10.894  1.00  1.00
ATOM    869  N   ASN B 218      -6.641  -0.400  12.576  1.00  1.00
ATOM    870  CA  ASN B 218      -7.422   0.664  11.956  1.00  1.00
ATOM    871  C   ASN B 218      -6.744   1.180  10.693  1.00  1.00
ATOM    872  O   ASN B 218      -7.408   1.488   9.703  1.00  1.00
ATOM    873  N   ALA B 219      -5.406   1.280  10.709  1.00  1.00
ATOM    874  CA  ALA B 219      -4.637   1.747   9.562  1.00  1.00
ATOM    875  C   ALA B 219      -4.643   0.719   8.438  1.00  1.00
ATOM    876  O   ALA B 219      -4.739   1.071   7.263  1.00  1.00
ATOM    877  N   ILE B 220      -4.529  -0.575   8.780  1.00  1.00
ATOM    878  CA  ILE B 220      -4.631  -1.617   7.765  1.00  1.00
ATOM    879  C   ILE B 220      -6.008  -1.616   7.112  1.00  1.00
ATOM    880  O   ILE B 220      -6.129  -1.769   5.896  1.00  1.00
ATOM    881  N   ASN B 221      -7.071  -1.422   7.947  1.00  1.00
ATOM    882  CA  ASN B 221      -8.433  -1.318   7.438  1.00  1.00
ATOM    883  C   ASN B 221      -8.565  -0.168   6.448  1.00  1.00
ATOM    884  O   ASN B 221      -9.212  -0.301   5.409  1.00  1.00
ATOM    885  N   GLY B 222      -8.002   0.991   6.809  1.00  1.00
ATOM    886  CA  GLY B 222      -8.096   2.200   6.000  1.00  1.00
ATOM    887  C   GLY B 222      -7.333   2.047   4.690  1.00  1.00
ATOM    888  O   GLY B 222      -7.812   2.449   3.630  1.00  1.00
ATOM    889  N   ILE B 223      -6.038   1.607   4.781  1.00  1.00
ATOM    890  CA  ILE B 223      -5.181   1.465   3.611  1.00  1.00
ATOM    891  C   ILE B 223      -5.758   0.457   2.625  1.00  1.00
ATOM    892  O   ILE B 223      -5.746   0.681   1.414  1.00  1.00
ATOM    893  N   THR B 224      -6.294  -0.658   3.108  1.00  1.00
ATOM    894  CA  THR B 224      -6.868  -1.683   2.245  1.00  1.00
ATOM    895  C   THR B 224      -8.168  -1.206   1.611  1.00  1.00
ATOM    896  O   THR B 224      -8.431  -1.468   0.437  1.00  1.00
ATOM    897  N   ASN B 225      -8.959  -0.431   2.297  1.00  1.00
ATOM    898  CA  ASN B 225     -10.155   0.196   1.746  1.00  1.00
ATOM    899  C   ASN B 225      -9.801   1.186   0.644  1.00  1.00
ATOM    900  O   ASN B 225     -10.489   1.270  -0.373  1.00  1.00
ATOM    901  N   LYS B 226      -8.653   1.904   0.851  1.00  1.00
ATOM    902  CA  LYS B 226      -8.158   2.845  -0.146  1.00  1.00
ATOM    903  C   LYS B 226      -7.753   2.129  -1.428  1.00  1.00
ATOM    904  O   LYS B 226      -8.041   2.597  -2.529  1.00  1.00
ATOM    905  N   VAL B 227      -7.058   0.983  -1.306  1.00  1.00
ATOM    906  CA  VAL B 227      -6.681   0.177  -2.461  1.00  1.00
ATOM    907  C   VAL B 227      -7.910  -0.303  -3.222  1.00  1.00
ATOM    908  O   VAL B 227      -7.950  -0.252  -4.452  1.00  1.00
ATOM    909  N   ASN B 228      -8.917  -0.759  -2.469  1.00  1.00
ATOM    910  CA  ASN B 228     -10.162  -1.251  -3.047  1.00  1.00
ATOM    911  C   ASN B 228     -10.890  -0.148  -3.805  1.00  1.00
ATOM    912  O   ASN B 228     -11.424  -0.376  -4.891  1.00  1.00
ATOM    913  N   THR B 229     -10.942   1.054  -3.213  1.00  1.00
ATOM    914  CA  THR B 229     -11.585   2.210  -3.825  1.00  1.00
ATOM    915  C   THR B 229     -10.901   2.595  -5.131  1.00  1.00
ATOM    916  O   THR B 229     -11.562   2.912  -6.120  1.00  1.00
ATOM    917  N   VAL B 230      -9.581   2.658  -5.141  1.00  1.00
ATOM    918  CA  VAL B 230      -8.801   2.943  -6.340  1.00  1.00
ATOM    919  C   VAL B 230      -9.046   1.896  -7.418  1.00  1.00
ATOM    920  O   VAL B 230      -9.198   2.226  -8.594  1.00  1.00
ATOM    921  N   ILE B 231      -8.997   0.634  -7.069  1.00  1.00
ATOM    922  CA  ILE B 231      -9.216  -0.463  -8.004  1.00  1.00
ATOM    923  C   ILE B 231     -10.640  -0.449  -8.546  1.00  1.00
ATOM    924  O   ILE B 231     -10.863  -0.652  -9.739  1.00  1.00
ATOM    925  N   GLU B 232     -11.599  -0.194  -7.786  1.00  1.00
ATOM    926  CA  GLU B 232     -13.023  -0.199  -8.097  1.00  1.00
ATOM    927  C   GLU B 232     -13.351   0.804  -9.196  1.00  1.00
ATOM    928  O   GLU B 232     -14.157   0.526 -10.083  1.00  1.00
ATOM    929  N   LYS B 233     -12.711   1.883  -9.299  1.00  1.00
ATOM    930  CA  LYS B 233     -13.026   2.976 -10.212  1.00  1.00
ATOM    931  C   LYS B 233     -12.435   2.726 -11.593  1.00  1.00
ATOM    932  O   LYS B 233     -13.043   3.064 -12.609  1.00  1.00
ATOM    933  N   MET B 234     -11.406   2.027 -11.714  1.00  1.00
ATOM    934  CA  MET B 234     -10.827   1.633 -12.993  1.00  1.00
ATOM    935  C   MET B 234      -9.920   0.419 -12.836  1.00  1.00
ATOM    936  O   MET B 234      -8.982   0.432 -12.039  1.00  1.00
ATOM    937  N   ASN B 235     -10.470  -0.724 -13.576  1.00  1.00
ATOM    938  CA  ASN B 235      -9.750  -1.983 -13.433  1.00  1.00
ATOM    939  C   ASN B 235     -10.101  -2.949 -14.557  1.00  1.00
ATOM    940  O   ASN B 235      -9.275  -3.763 -14.971  1.00  1.00
ATOM    941  N   ILE B 236     -10.580  -2.699 -15.621  1.00  1.00
ATOM    942  CA  ILE B 236     -11.002  -3.628 -16.662  1.00  1.00
ATOM    943  C   ILE B 236     -11.384  -2.888 -17.938  1.00  1.00
ATOM    944  O   ILE B 236     -11.874  -1.760 -17.889  1.00  1.00
ATOM    945  N   GLN B 237     -11.003  -3.463 -19.024  1.00  1.00
ATOM    946  CA  GLN B 237     -11.417  -3.098 -20.374  1.00  1.00
ATOM    947  C   GLN B 237     -11.956  -4.306 -21.130  1.00  1.00
ATOM    948  O   GLN B 237     -11.432  -5.413 -21.005  1.00  1.00
ATOM    949  N   PHE B 238     -13.107  -4.200 -21.689  1.00  1.00
ATOM    950  CA  PHE B 238     -13.639  -5.268 -22.527  1.00  1.00
ATOM    951  C   PHE B 238     -12.953  -5.295 -23.887  1.00  1.00
ATOM    952  O   PHE B 238     -12.526  -4.260 -24.398  1.00  1.00
ATOM    953  N   THR B 239     -13.168  -6.241 -24.707  1.00  1.00
ATOM    954  CA  THR B 239     -12.613  -6.365 -26.049  1.00  1.00
ATOM    955  C   THR B 239     -12.557  -5.013 -26.748  1.00  1.00
ATOM    956  O   THR B 239     -13.539  -4.271 -26.766  1.00  1.00
ATOM    957  N   ALA B 240     -11.310  -4.733 -27.195  1.00  1.00
ATOM    958  CA  ALA B 240     -10.919  -3.567 -27.978  1.00  1.00
ATOM    959  C   ALA B 240      -9.985  -3.957 -29.117  1.00  1.00
ATOM    960  O   ALA B 240      -8.987  -4.645 -28.906  1.00  1.00
ATOM    961  N   VAL B 241     -10.461  -3.998 -30.302  1.00  1.00
ATOM    962  CA  VAL B 241      -9.719  -4.434 -31.479  1.00  1.00
ATOM    963  C   VAL B 241      -9.616  -3.318 -32.510  1.00  1.00
ATOM    964  O   VAL B 241     -10.542  -2.524 -32.674  1.00  1.00
ATOM    965  N   GLY B 242      -8.644  -3.198 -33.225  1.00  1.00
ATOM    966  CA  GLY B 242      -8.462  -2.266 -34.331  1.00  1.00
ATOM    967  C   GLY B 242      -9.641  -2.317 -35.294  1.00  1.00
ATOM    968  O   GLY B 242     -10.185  -3.387 -35.568  1.00  1.00
ATOM    969  N   LYS B 243      -9.756  -1.186 -36.072  1.00  1.00
ATOM    970  CA  LYS B 243     -10.706  -1.117 -37.176  1.00  1.00
ATOM    971  C   LYS B 243      -9.995  -1.196 -38.520  1.00  1.00
ATOM    972  O   LYS B 243      -8.990  -0.520 -38.743  1.00  1.00
ATOM    973  N   LEU B 244      -9.571  10.575 -37.270  1.00  1.00
ATOM    974  CA  LEU B 244     -10.657  10.665 -36.301  1.00  1.00
ATOM    975  C   LEU B 244     -10.643   9.476 -35.346  1.00  1.00
ATOM    976  O   LEU B 244     -10.900   9.625 -34.151  1.00  1.00
ATOM    977  N   ASN B 245     -10.546   8.260 -35.863  1.00  1.00
ATOM    978  CA  ASN B 245     -10.441   7.064 -35.036  1.00  1.00
ATOM    979  C   ASN B 245      -9.151   7.065 -34.226  1.00  1.00
ATOM    980  O   ASN B 245      -9.133   6.648 -33.068  1.00  1.00
ATOM    981  N   LYS B 246      -8.041   7.389 -34.839  1.00  1.00
ATOM    982  CA  LYS B 246      -6.763   7.438 -34.138  1.00  1.00
ATOM    983  C   LYS B 246      -6.756   8.537 -33.083  1.00  1.00
ATOM    984  O   LYS B 246      -6.167   8.380 -32.013  1.00  1.00
ATOM    985  N   LYS B 247      -7.375   9.711 -33.383  1.00  1.00
ATOM    986  CA  LYS B 247      -7.477  10.809 -32.430  1.00  1.00
ATOM    987  C   LYS B 247      -8.257  10.393 -31.190  1.00  1.00
ATOM    988  O   LYS B 247      -7.909  10.770 -30.071  1.00  1.00
ATOM    989  N   VAL B 248      -9.381   9.643 -31.387  1.00  1.00
ATOM    990  CA  VAL B 248     -10.184   9.150 -30.275  1.00  1.00
ATOM    991  C   VAL B 248      -9.391   8.179 -29.409  1.00  1.00
ATOM    992  O   VAL B 248      -9.479   8.212 -28.182  1.00  1.00
ATOM    993  N   ASP B 249      -8.750   7.170 -30.071  1.00  1.00
ATOM    994  CA  ASP B 249      -7.957   6.186 -29.344  1.00  1.00
ATOM    995  C   ASP B 249      -6.799   6.847 -28.606  1.00  1.00
ATOM    996  O   ASP B 249      -6.494   6.495 -27.467  1.00  1.00
ATOM    997  N   ASP B 250      -6.044   7.690 -29.211  1.00  1.00
ATOM    998  CA  ASP B 250      -4.885   8.339 -28.611  1.00  1.00
ATOM    999  C   ASP B 250      -5.302   9.303 -27.508  1.00  1.00
ATOM   1000  O   ASP B 250      -4.606   9.452 -26.504  1.00  1.00
ATOM   1001  N   GLY B 251      -6.435   9.956 -27.630  1.00  1.00
ATOM   1002  CA  GLY B 251      -6.909  10.920 -26.644  1.00  1.00
ATOM   1003  C   GLY B 251      -7.415  10.220 -25.389  1.00  1.00
ATOM   1004  O   GLY B 251      -7.230  10.711 -24.275  1.00  1.00
ATOM   1005  N   PHE B 252      -8.129   9.124 -25.508  1.00  1.00
ATOM   1006  CA  PHE B 252      -8.567   8.335 -24.363  1.00  1.00
ATOM   1007  C   PHE B 252      -7.380   7.734 -23.622  1.00  1.00
ATOM   1008  O   PHE B 252      -7.370   7.671 -22.392  1.00  1.00
ATOM   1009  N   LEU B 253      -6.412   7.230 -24.402  1.00  1.00
ATOM   1010  CA  LEU B 253      -5.194   6.660 -23.838  1.00  1.00
ATOM   1011  C   LEU B 253      -4.402   7.709 -23.064  1.00  1.00
ATOM   1012  O   LEU B 253      -3.833   7.419 -22.012  1.00  1.00
ATOM   1013  N   ASP B 254      -4.301   8.928 -23.602  1.00  1.00
ATOM   1014  CA  ASP B 254      -3.612  10.021 -22.925  1.00  1.00
ATOM   1015  C   ASP B 254      -4.268  10.341 -21.588  1.00  1.00
ATOM   1016  O   ASP B 254      -3.585  10.620 -20.602  1.00  1.00
ATOM   1017  N   ILE B 255      -5.603  10.370 -21.560  1.00  1.00
ATOM   1018  CA  ILE B 255      -6.367  10.718 -20.368  1.00  1.00
ATOM   1019  C   ILE B 255      -6.233   9.646 -19.295  1.00  1.00
ATOM   1020  O   ILE B 255      -6.096   9.953 -18.111  1.00  1.00
ATOM   1021  N   TRP B 256      -6.372   8.363 -19.691  1.00  1.00
ATOM   1022  CA  TRP B 256      -6.310   7.259 -18.740  1.00  1.00
ATOM   1023  C   TRP B 256      -4.900   7.087 -18.189  1.00  1.00
ATOM   1024  O   TRP B 256      -4.718   6.763 -17.015  1.00  1.00
ATOM   1025  N   THR B 257      -3.897   7.259 -18.994  1.00  1.00
ATOM   1026  CA  THR B 257      -2.512   7.217 -18.541  1.00  1.00
ATOM   1027  C   THR B 257      -2.244   8.286 -17.489  1.00  1.00
ATOM   1028  O   THR B 257      -1.548   8.040 -16.504  1.00  1.00
ATOM   1029  N   TYR B 258      -2.755   9.526 -17.790  1.00  1.00
ATOM   1030  CA  TYR B 258      -2.614  10.645 -16.866  1.00  1.00
ATOM   1031  C   TYR B 258      -3.351  10.377 -15.560  1.00  1.00
ATOM   1032  O   TYR B 258      -2.848  10.680 -14.479  1.00  1.00
ATOM   1033  N   ASN B 259      -4.563   9.891 -15.649  1.00  1.00
ATOM   1034  CA  ASN B 259      -5.426   9.620 -14.506  1.00  1.00
ATOM   1035  C   ASN B 259      -4.817   8.563 -13.594  1.00  1.00
ATOM   1036  O   ASN B 259      -4.881   8.674 -12.370  1.00  1.00
ATOM   1037  N   ALA B 260      -4.341   7.471 -14.174  1.00  1.00
ATOM   1038  CA  ALA B 260      -3.764   6.364 -13.422  1.00  1.00
ATOM   1039  C   ALA B 260      -2.512   6.800 -12.672  1.00  1.00
ATOM   1040  O   ALA B 260      -2.305   6.424 -11.518  1.00  1.00
ATOM   1041  N   GLU B 261      -1.608   7.447 -13.348  1.00  1.00
ATOM   1042  CA  GLU B 261      -0.346   7.865 -12.749  1.00  1.00
ATOM   1043  C   GLU B 261      -0.571   8.909 -11.663  1.00  1.00
ATOM   1044  O   GLU B 261       0.076   8.878 -10.616  1.00  1.00
ATOM   1045  N   LEU B 262      -1.417   9.868 -11.880  1.00  1.00
ATOM   1046  CA  LEU B 262      -1.678  10.949 -10.937  1.00  1.00
ATOM   1047  C   LEU B 262      -2.443  10.444  -9.718  1.00  1.00
ATOM   1048  O   LEU B 262      -2.212  10.897  -8.597  1.00  1.00
ATOM   1049  N   LEU B 263      -3.390   9.565  -9.895  1.00  1.00
ATOM   1050  CA  LEU B 263      -4.123   8.955  -8.792  1.00  1.00
ATOM   1051  C   LEU B 263      -3.179   8.244  -7.828  1.00  1.00
ATOM   1052  O   LEU B 263      -3.356   8.305  -6.612  1.00  1.00
ATOM   1053  N   VAL B 264      -2.215   7.503  -8.406  1.00  1.00
ATOM   1054  CA  VAL B 264      -1.246   6.770  -7.602  1.00  1.00
ATOM   1055  C   VAL B 264      -0.317   7.719  -6.856  1.00  1.00
ATOM   1056  O   VAL B 264      -0.002   7.503  -5.686  1.00  1.00
ATOM   1057  N   LEU B 265       0.183   8.732  -7.573  1.00  1.00
ATOM   1058  CA  LEU B 265       1.092   9.706  -6.981  1.00  1.00
ATOM   1059  C   LEU B 265       0.422  10.465  -5.841  1.00  1.00
ATOM   1060  O   LEU B 265       1.037  10.718  -4.805  1.00  1.00
ATOM   1061  N   LEU B 266      -0.782  10.912  -6.039  1.00  1.00
ATOM   1062  CA  LEU B 266      -1.518  11.655  -5.023  1.00  1.00
ATOM   1063  C   LEU B 266      -1.838  10.776  -3.819  1.00  1.00
ATOM   1064  O   LEU B 266      -1.760  11.222  -2.675  1.00  1.00
ATOM   1065  N   GLU B 267      -2.341   9.553  -4.086  1.00  1.00
ATOM   1066  CA  GLU B 267      -2.687   8.627  -3.013  1.00  1.00
ATOM   1067  C   GLU B 267      -1.449   8.203  -2.232  1.00  1.00
ATOM   1068  O   GLU B 267      -1.500   8.034  -1.014  1.00  1.00
ATOM   1069  N   ASN B 268      -0.330   8.053  -2.896  1.00  1.00
ATOM   1070  CA  ASN B 268       0.927   7.698  -2.249  1.00  1.00
ATOM   1071  C   ASN B 268       1.343   8.757  -1.236  1.00  1.00
ATOM   1072  O   ASN B 268       1.829   8.436  -0.152  1.00  1.00
ATOM   1073  N   GLU B 269       1.266  10.019  -1.632  1.00  1.00
ATOM   1074  CA  GLU B 269       1.574  11.129  -0.738  1.00  1.00
ATOM   1075  C   GLU B 269       0.662  11.123   0.482  1.00  1.00
ATOM   1076  O   GLU B 269       1.105  11.385   1.600  1.00  1.00
ATOM   1077  N   ARG B 270      -0.618  10.871   0.269  1.00  1.00
ATOM   1078  CA  ARG B 270      -1.616  10.854   1.331  1.00  1.00
ATOM   1079  C   ARG B 270      -1.390   9.685   2.281  1.00  1.00
ATOM   1080  O   ARG B 270      -1.575   9.811   3.492  1.00  1.00
ATOM   1081  N   THR B 271      -1.012   8.526   1.746  1.00  1.00
ATOM   1082  CA  THR B 271      -0.749   7.322   2.526  1.00  1.00
ATOM   1083  C   THR B 271       0.410   7.533   3.492  1.00  1.00
ATOM   1084  O   THR B 271       0.363   7.089   4.639  1.00  1.00
ATOM   1085  N   LEU B 272       1.504   8.087   2.988  1.00  1.00
ATOM   1086  CA  LEU B 272       2.668   8.363   3.822  1.00  1.00
ATOM   1087  C   LEU B 272       2.338   9.378   4.911  1.00  1.00
ATOM   1088  O   LEU B 272       2.778   9.243   6.053  1.00  1.00
ATOM   1089  N   ASP B 273       1.564  10.379   4.563  1.00  1.00
ATOM   1090  CA  ASP B 273       1.149  11.386   5.533  1.00  1.00
ATOM   1091  C   ASP B 273       0.236  10.786   6.594  1.00  1.00
ATOM   1092  O   ASP B 273       0.321  11.138   7.771  1.00  1.00
ATOM   1093  N   PHE B 274      -0.629   9.830   6.162  1.00  1.00
ATOM   1094  CA  PHE B 274      -1.544   9.127   7.054  1.00  1.00
ATOM   1095  C   PHE B 274      -0.786   8.370   8.137  1.00  1.00
ATOM   1096  O   PHE B 274      -1.205   8.336   9.294  1.00  1.00
ATOM   1097  N   HIS B 275       0.258   7.636   7.717  1.00  1.00
ATOM   1098  CA  HIS B 275       1.106   6.903   8.650  1.00  1.00
ATOM   1099  C   HIS B 275       1.804   7.849   9.619  1.00  1.00
ATOM   1100  O   HIS B 275       1.913   7.562  10.811  1.00  1.00
ATOM   1101  N   ASP B 276       2.351   8.971   9.070  1.00  1.00
ATOM   1102  CA  ASP B 276       2.993   9.981   9.902  1.00  1.00
ATOM   1103  C   ASP B 276       2.038  10.509  10.965  1.00  1.00
ATOM   1104  O   ASP B 276       2.426  10.717  12.114  1.00  1.00
ATOM   1105  N   SER B 277       0.793  10.747  10.585  1.00  1.00
ATOM   1106  CA  SER B 277      -0.251  11.244  11.473  1.00  1.00
ATOM   1107  C   SER B 277      -0.543  10.250  12.590  1.00  1.00
ATOM   1108  O   SER B 277      -0.770  10.638  13.736  1.00  1.00
ATOM   1109  N   ASN B 278      -0.657   8.968  12.255  1.00  1.00
ATOM   1110  CA  ASN B 278      -0.948   7.902  13.206  1.00  1.00
ATOM   1111  C   ASN B 278       0.136   7.804  14.272  1.00  1.00
ATOM   1112  O   ASN B 278      -0.154   7.575  15.446  1.00  1.00
ATOM   1113  N   VAL B 279       1.406   7.911  13.830  1.00  1.00
ATOM   1114  CA  VAL B 279       2.528   7.899  14.761  1.00  1.00
ATOM   1115  C   VAL B 279       2.477   9.098  15.701  1.00  1.00
ATOM   1116  O   VAL B 279       2.722   8.969  16.900  1.00  1.00
ATOM   1117  N   LYS B 280       2.233  10.274  15.122  1.00  1.00
ATOM   1118  CA  LYS B 280       2.152  11.522  15.871  1.00  1.00
ATOM   1119  C   LYS B 280       1.050  11.463  16.921  1.00  1.00
ATOM   1120  O   LYS B 280       1.221  11.943  18.042  1.00  1.00
ATOM   1121  N   ASN B 281      -0.127  10.923  16.523  1.00  1.00
ATOM   1122  CA  ASN B 281      -1.280  10.819  17.410  1.00  1.00
ATOM   1123  C   ASN B 281      -1.017   9.834  18.542  1.00  1.00
ATOM   1124  O   ASN B 281      -1.449  10.046  19.675  1.00  1.00
ATOM   1125  N   LEU B 282      -0.399   8.703  18.267  1.00  1.00
ATOM   1126  CA  LEU B 282      -0.021   7.714  19.270  1.00  1.00
ATOM   1127  C   LEU B 282       0.937   8.308  20.296  1.00  1.00
ATOM   1128  O   LEU B 282       0.822   8.044  21.493  1.00  1.00
ATOM   1129  N   TYR B 283       1.849   9.121  19.810  1.00  1.00
ATOM   1130  CA  TYR B 283       2.816   9.792  20.671  1.00  1.00
ATOM   1131  C   TYR B 283       2.133  10.804  21.583  1.00  1.00
ATOM   1132  O   TYR B 283       2.467  10.915  22.762  1.00  1.00
ATOM   1133  N   GLU B 284       1.305  11.665  21.002  1.00  1.00
ATOM   1134  CA  GLU B 284       0.561  12.669  21.753  1.00  1.00
ATOM   1135  C   GLU B 284      -0.371  12.019  22.768  1.00  1.00
ATOM   1136  O   GLU B 284      -0.550  12.527  23.875  1.00  1.00
ATOM   1137  N   LYS B 285      -0.954  10.893  22.448  1.00  1.00
ATOM   1138  CA  LYS B 285      -1.827  10.135  23.337  1.00  1.00
ATOM   1139  C   LYS B 285      -1.086   9.695  24.593  1.00  1.00
ATOM   1140  O   LYS B 285      -1.637   9.726  25.694  1.00  1.00
ATOM   1141  N   VAL B 286       0.097   9.070  24.420  1.00  1.00
ATOM   1142  CA  VAL B 286       0.931   8.664  25.545  1.00  1.00
ATOM   1143  C   VAL B 286       1.378   9.870  26.361  1.00  1.00
ATOM   1144  O   VAL B 286       1.385   9.832  27.592  1.00  1.00
ATOM   1145  N   LYS B 287       1.759  10.936  25.649  1.00  1.00
ATOM   1146  CA  LYS B 287       2.217  12.149  26.316  1.00  1.00
ATOM   1147  C   LYS B 287       1.146  12.705  27.245  1.00  1.00
ATOM   1148  O   LYS B 287       1.442  13.147  28.355  1.00  1.00
ATOM   1149  N   SER B 288      -0.102  12.702  26.813  1.00  1.00
ATOM   1150  CA  SER B 288      -1.219  13.249  27.574  1.00  1.00
ATOM   1151  C   SER B 288      -1.590  12.340  28.738  1.00  1.00
ATOM   1152  O   SER B 288      -2.001  12.810  29.799  1.00  1.00
ATOM   1153  N   GLN B 289      -1.355  11.054  28.663  1.00  1.00
ATOM   1154  CA  GLN B 289      -1.611  10.134  29.765  1.00  1.00
ATOM   1155  C   GLN B 289      -0.598  10.323  30.887  1.00  1.00
ATOM   1156  O   GLN B 289      -0.943  10.247  32.066  1.00  1.00
ATOM   1157  N   LEU B 290       0.694  10.364  30.545  1.00  1.00
ATOM   1158  CA  LEU B 290       1.776  10.447  31.518  1.00  1.00
ATOM   1159  C   LEU B 290       1.880  11.849  32.108  1.00  1.00
ATOM   1160  O   LEU B 290       2.192  12.015  33.288  1.00  1.00
ATOM   1161  N   LYS B 291       1.470  12.821  31.599  1.00  1.00
ATOM   1162  CA  LYS B 291       1.609  14.184  32.096  1.00  1.00
ATOM   1163  C   LYS B 291       3.028  14.450  32.584  1.00  1.00
ATOM   1164  O   LYS B 291       3.913  14.784  31.797  1.00  1.00
ATOM   1165  N   ASN B 292       3.232  14.817  33.830  1.00  1.00
ATOM   1166  CA  ASN B 292       4.526  15.134  34.422  1.00  1.00
ATOM   1167  C   ASN B 292       5.067  13.959  35.226  1.00  1.00
ATOM   1168  O   ASN B 292       6.227  13.959  35.639  1.00  1.00
ATOM   1169  N   ASN B 293       4.453  12.807  35.192  1.00  1.00
ATOM   1170  CA  ASN B 293       4.959  11.571  35.777  1.00  1.00
ATOM   1171  C   ASN B 293       6.079  10.979  34.931  1.00  1.00
ATOM   1172  O   ASN B 293       6.949  10.273  35.441  1.00  1.00
ATOM   1173  N   ALA B 294       6.417  11.548  33.965  1.00  1.00
ATOM   1174  CA  ALA B 294       7.483  11.247  33.018  1.00  1.00
ATOM   1175  C   ALA B 294       8.023  12.517  32.373  1.00  1.00
ATOM   1176  O   ALA B 294       7.285  13.478  32.159  1.00  1.00
ATOM   1177  N   LYS B 295       9.188  12.409  31.788  1.00  1.00
ATOM   1178  CA  LYS B 295       9.850  13.488  31.067  1.00  1.00
ATOM   1179  C   LYS B 295      10.104  13.106  29.614  1.00  1.00
ATOM   1180  O   LYS B 295      10.472  11.970  29.316  1.00  1.00
ATOM   1181  N   GLU B 296       9.743  14.058  28.672  1.00  1.00
ATOM   1182  CA  GLU B 296      10.180  13.830  27.300  1.00  1.00
ATOM   1183  C   GLU B 296      11.695  13.932  27.180  1.00  1.00
ATOM   1184  O   GLU B 296      12.290  14.942  27.555  1.00  1.00
ATOM   1185  N   ILE B 297      12.319  12.821  26.655  1.00  1.00
ATOM   1186  CA  ILE B 297      13.771  12.708  26.580  1.00  1.00
ATOM   1187  C   ILE B 297      14.252  12.737  25.136  1.00  1.00
ATOM   1188  O   ILE B 297      15.394  13.105  24.859  1.00  1.00
ATOM   1189  N   GLY B 298      13.450  12.702  24.214  1.00  1.00
ATOM   1190  CA  GLY B 298      13.912  12.914  22.848  1.00  1.00
ATOM   1191  C   GLY B 298      13.588  11.716  21.964  1.00  1.00
ATOM   1192  O   GLY B 298      13.727  10.567  22.384  1.00  1.00
ATOM   1193  N   ASN B 299      13.376  12.045  20.709  1.00  1.00
ATOM   1194  CA  ASN B 299      13.366  10.921  19.782  1.00  1.00
ATOM   1195  C   ASN B 299      12.109  10.077  19.952  1.00  1.00
ATOM   1196  O   ASN B 299      12.078   8.908  19.567  1.00  1.00
ATOM   1197  N   GLY B 300      11.112  10.516  20.752  1.00  1.00
ATOM   1198  CA  GLY B 300       9.863   9.781  20.907  1.00  1.00
ATOM   1199  C   GLY B 300       9.903   8.879  22.134  1.00  1.00
ATOM   1200  O   GLY B 300       8.937   8.177  22.432  1.00  1.00
ATOM   1201  N   CYS B 301      10.718   9.210  23.076  1.00  1.00
ATOM   1202  CA  CYS B 301      10.923   8.436  24.295  1.00  1.00
ATOM   1203  C   CYS B 301      10.516   9.232  25.528  1.00  1.00
ATOM   1204  O   CYS B 301      10.738  10.441  25.599  1.00  1.00
ATOM   1205  N   PHE B 302       9.875   8.568  26.455  1.00  1.00
ATOM   1206  CA  PHE B 302       9.561   9.069  27.787  1.00  1.00
ATOM   1207  C   PHE B 302      10.340   8.313  28.857  1.00  1.00
ATOM   1208  O   PHE B 302      10.487   7.093  28.786  1.00  1.00
ATOM   1209  N   GLU B 303      10.892   9.042  29.780  1.00  1.00
ATOM   1210  CA  GLU B 303      11.542   8.480  30.958  1.00  1.00
ATOM   1211  C   GLU B 303      10.708   8.714  32.211  1.00  1.00
ATOM   1212  O   GLU B 303      10.294   9.839  32.492  1.00  1.00
ATOM   1213  N   PHE B 304      10.213   7.548  32.816  1.00  1.00
ATOM   1214  CA  PHE B 304       9.340   7.681  33.976  1.00  1.00
ATOM   1215  C   PHE B 304      10.106   8.203  35.185  1.00  1.00
ATOM   1216  O   PHE B 304      11.241   7.797  35.434  1.00  1.00
ATOM   1217  N   TYR B 305       9.319   8.955  36.044  1.00  1.00
ATOM   1218  CA  TYR B 305       9.865   9.399  37.321  1.00  1.00
ATOM   1219  C   TYR B 305       9.560   8.398  38.429  1.00  1.00
ATOM   1220  O   TYR B 305      10.184   8.422  39.489  1.00  1.00
ATOM   1221  N   HIS B 306       8.909   7.394  38.100  1.00  1.00
ATOM   1222  CA  HIS B 306       8.475   6.264  38.912  1.00  1.00
ATOM   1223  C   HIS B 306       8.891   4.941  38.282  1.00  1.00
ATOM   1224  O   HIS B 306       8.965   4.820  37.060  1.00  1.00
ATOM   1225  N   LYS B 307       8.940   3.863  39.069  1.00  1.00
ATOM   1226  CA  LYS B 307       9.077   2.523  38.512  1.00  1.00
ATOM   1227  C   LYS B 307       7.818   2.107  37.762  1.00  1.00
ATOM   1228  O   LYS B 307       6.711   2.187  38.295  1.00  1.00
ATOM   1229  N   CYS B 308       7.921   1.761  36.557  1.00  1.00
ATOM   1230  CA  CYS B 308       6.850   1.304  35.680  1.00  1.00
ATOM   1231  C   CYS B 308       7.110  -0.114  35.186  1.00  1.00
ATOM   1232  O   CYS B 308       8.025  -0.348  34.397  1.00  1.00
ATOM   1233  N   ASP B 309       6.596  -1.102  35.929  1.00  1.00
ATOM   1234  CA  ASP B 309       6.771  -2.503  35.565  1.00  1.00
ATOM   1235  C   ASP B 309       5.968  -2.853  34.320  1.00  1.00
ATOM   1236  O   ASP B 309       4.972  -2.201  34.008  1.00  1.00
ATOM   1237  N   ASN B 310       5.762  -4.087  33.995  1.00  1.00
ATOM   1238  CA  ASN B 310       5.051  -4.536  32.804  1.00  1.00
ATOM   1239  C   ASN B 310       3.551  -4.308  32.938  1.00  1.00
ATOM   1240  O   ASN B 310       2.873  -3.983  31.964  1.00  1.00
ATOM   1241  N   GLU B 311       2.936  -4.417  34.064  1.00  1.00
ATOM   1242  CA  GLU B 311       1.539  -4.047  34.259  1.00  1.00
ATOM   1243  C   GLU B 311       1.319  -2.564  33.990  1.00  1.00
ATOM   1244  O   GLU B 311       0.301  -2.171  33.421  1.00  1.00
ATOM   1245  N   CYS B 312       2.254  -1.718  34.495  1.00  1.00
ATOM   1246  CA  CYS B 312       2.200  -0.282  34.251  1.00  1.00
ATOM   1247  C   CYS B 312       2.380   0.033  32.772  1.00  1.00
ATOM   1248  O   CYS B 312       1.716   0.917  32.230  1.00  1.00
ATOM   1249  N   MET B 313       3.354  -0.609  32.144  1.00  1.00
ATOM   1250  CA  MET B 313       3.649  -0.416  30.729  1.00  1.00
ATOM   1251  C   MET B 313       2.465  -0.820  29.860  1.00  1.00
ATOM   1252  O   MET B 313       2.143  -0.147  28.881  1.00  1.00
ATOM   1253  N   GLU B 314       1.826  -1.913  30.146  1.00  1.00
ATOM   1254  CA  GLU B 314       0.652  -2.377  29.416  1.00  1.00
ATOM   1255  C   GLU B 314      -0.489  -1.372  29.511  1.00  1.00
ATOM   1256  O   GLU B 314      -1.237  -1.175  28.553  1.00  1.00
ATOM   1257  N   SER B 315      -0.695  -0.760  30.672  1.00  1.00
ATOM   1258  CA  SER B 315      -1.692   0.287  30.860  1.00  1.00
ATOM   1259  C   SER B 315      -1.397   1.493  29.978  1.00  1.00
ATOM   1260  O   SER B 315      -2.311   2.129  29.453  1.00  1.00
ATOM   1261  N   VAL B 316      -0.143   1.869  29.821  1.00  1.00
ATOM   1262  CA  VAL B 316       0.246   2.920  28.888  1.00  1.00
ATOM   1263  C   VAL B 316      -0.068   2.525  27.451  1.00  1.00
ATOM   1264  O   VAL B 316      -0.562   3.336  26.668  1.00  1.00
ATOM   1265  N   ARG B 317       0.215   1.320  27.090  1.00  1.00
ATOM   1266  CA  ARG B 317       0.005   0.789  25.748  1.00  1.00
ATOM   1267  C   ARG B 317      -1.480   0.637  25.442  1.00  1.00
ATOM   1268  O   ARG B 317      -1.925   0.909  24.328  1.00  1.00
ATOM   1269  N   ASN B 318      -2.335   0.391  26.274  1.00  1.00
ATOM   1270  CA  ASN B 318      -3.759   0.163  26.065  1.00  1.00
ATOM   1271  C   ASN B 318      -4.582   1.361  26.522  1.00  1.00
ATOM   1272  O   ASN B 318      -5.766   1.470  26.205  1.00  1.00
ATOM   1273  N   GLY B 319      -4.018   2.400  26.967  1.00  1.00
ATOM   1274  CA  GLY B 319      -4.634   3.707  27.160  1.00  1.00
ATOM   1275  C   GLY B 319      -5.426   3.755  28.461  1.00  1.00
ATOM   1276  O   GLY B 319      -6.074   4.756  28.767  1.00  1.00
ATOM   1277  N   THR B 320      -4.957   3.162  29.506  1.00  1.00
ATOM   1278  CA  THR B 320      -5.595   3.124  30.816  1.00  1.00
ATOM   1279  C   THR B 320      -4.594   3.422  31.925  1.00  1.00
ATOM   1280  O   THR B 320      -4.941   3.416  33.106  1.00  1.00
ATOM   1281  N   TYR B 321      -3.524   4.148  31.564  1.00  1.00
ATOM   1282  CA  TYR B 321      -2.548   4.581  32.557  1.00  1.00
ATOM   1283  C   TYR B 321      -3.216   5.364  33.680  1.00  1.00
ATOM   1284  O   TYR B 321      -3.985   6.292  33.431  1.00  1.00
ATOM   1285  N   ASP B 322      -2.892   4.990  34.924  1.00  1.00
ATOM   1286  CA  ASP B 322      -3.395   5.678  36.107  1.00  1.00
ATOM   1287  C   ASP B 322      -2.368   6.665  36.648  1.00  1.00
ATOM   1288  O   ASP B 322      -1.401   6.274  37.302  1.00  1.00
ATOM   1289  N   TYR B 323      -2.591   8.024  36.326  1.00  1.00
ATOM   1290  CA  TYR B 323      -1.594   9.020  36.702  1.00  1.00
ATOM   1291  C   TYR B 323      -1.570   9.233  38.210  1.00  1.00
ATOM   1292  O   TYR B 323      -0.505   9.388  38.808  1.00  1.00
ATOM   1293  N   PRO B 324      -2.718   9.358  38.873  1.00  1.00
ATOM   1294  CA  PRO B 324      -2.810   9.585  40.311  1.00  1.00
ATOM   1295  C   PRO B 324      -2.145   8.458  41.090  1.00  1.00
ATOM   1296  O   PRO B 324      -1.529   8.689  42.131  1.00  1.00
ATOM   1297  N   LYS B 325      -2.089   7.283  40.650  1.00  1.00
ATOM   1298  CA  LYS B 325      -1.474   6.118  41.275  1.00  1.00
ATOM   1299  C   LYS B 325       0.024   6.321  41.463  1.00  1.00
ATOM   1300  O   LYS B 325       0.592   5.917  42.478  1.00  1.00
ATOM   1301  N   TYR B 326       0.730   6.913  40.544  1.00  1.00
ATOM   1302  CA  TYR B 326       2.180   7.052  40.602  1.00  1.00
ATOM   1303  C   TYR B 326       2.587   8.510  40.775  1.00  1.00
ATOM   1304  O   TYR B 326       3.727   8.808  41.131  1.00  1.00
ATOM   1305  N   SER B 327       1.715   9.382  40.973  1.00  1.00
ATOM   1306  CA  SER B 327       1.988  10.813  41.019  1.00  1.00
ATOM   1307  C   SER B 327       2.761  11.186  42.277  1.00  1.00
ATOM   1308  O   SER B 327       3.632  12.056  42.247  1.00  1.00
ATOM   1309  N   GLU B 328       2.557  10.606  43.424  1.00  1.00
ATOM   1310  CA  GLU B 328       3.313  10.896  44.637  1.00  1.00
ATOM   1311  C   GLU B 328       4.773  10.490  44.486  1.00  1.00
ATOM   1312  O   GLU B 328       5.674  11.197  44.937  1.00  1.00
ATOM   1313  N   GLU B 329       5.014   9.244  44.013  1.00  1.00
ATOM   1314  CA  GLU B 329       6.375   8.761  43.811  1.00  1.00
ATOM   1315  C   GLU B 329       7.106   9.594  42.766  1.00  1.00
ATOM   1316  O   GLU B 329       8.304   9.848  42.887  1.00  1.00
ATOM   1317  N   SER B 330       6.380   9.912  41.668  1.00  1.00
ATOM   1318  CA  SER B 330       6.951  10.739  40.612  1.00  1.00
ATOM   1319  C   SER B 330       7.386  12.097  41.149  1.00  1.00
ATOM   1320  O   SER B 330       8.420  12.631  40.749  1.00  1.00
ATOM   1321  N   LYS B 331       6.459  12.749  41.900  1.00  1.00
ATOM   1322  CA  LYS B 331       6.721  14.056  42.489  1.00  1.00
ATOM   1323  C   LYS B 331       7.998  14.042  43.318  1.00  1.00
ATOM   1324  O   LYS B 331       8.771  15.000  43.303  1.00  1.00
ATOM   1325  N   LEU B 332       8.169  13.027  44.170  1.00  1.00
ATOM   1326  CA  LEU B 332       9.360  12.890  45.000  1.00  1.00
ATOM   1327  C   LEU B 332      10.614  12.744  44.145  1.00  1.00
ATOM   1328  O   LEU B 332      11.679  13.252  44.496  1.00  1.00
ATOM   1329  N   ASN B 333      10.564  12.182  42.990  1.00  1.00
ATOM   1330  CA  ASN B 333      11.730  11.880  42.169  1.00  1.00
ATOM   1331  C   ASN B 333      12.143  13.085  41.334  1.00  1.00
ATOM   1332  O   ASN B 333      13.321  13.264  41.025  1.00  1.00
ATOM   1333  N   ARG B 334      11.249  13.732  40.646  1.00  1.00
ATOM   1334  CA  ARG B 334      11.608  14.900  39.850  1.00  1.00
ATOM   1335  C   ARG B 334      11.896  16.103  40.739  1.00  1.00
ATOM   1336  O   ARG B 334      11.182  16.356  41.709  1.00  1.00
