# Supplementary material for: ProteinDJ: A high‐performance and modular protein design pipeline
Source: Protein Sci. 2026 Jan 21;35(2):e70464. doi: 10.1002/pro.70464 (PMC12820799; doi:10.1002/pro.70464)
Supplement: Supplementary file 2 — DATA S1. Compressed archive containing input PDB and Bindsweeper YAML files used for benchmarking and comparison of sequence design methods. [file PRO-35-e70464-s001.zip › SupplementaryFile1/binderfolds/ha/fold_44.pdb]

ATOM      1  N   GLY A   1     -17.857 -12.123  29.681  1.00  0.00
ATOM      2  CA  GLY A   1     -17.293 -13.423  29.338  1.00  0.00
ATOM      3  C   GLY A   1     -17.871 -13.946  28.029  1.00  0.00
ATOM      4  O   GLY A   1     -17.168 -14.568  27.233  1.00  0.00
ATOM      5  N   GLY A   2     -19.182 -13.688  27.802  1.00  0.00
ATOM      6  CA  GLY A   2     -19.794 -14.075  26.537  1.00  0.00
ATOM      7  C   GLY A   2     -19.256 -13.235  25.385  1.00  0.00
ATOM      8  O   GLY A   2     -19.019 -13.744  24.290  1.00  0.00
ATOM      9  N   GLY A   3     -19.064 -11.906  25.614  1.00  0.00
ATOM     10  CA  GLY A   3     -18.500 -11.061  24.568  1.00  0.00
ATOM     11  C   GLY A   3     -17.085 -11.498  24.210  1.00  0.00
ATOM     12  O   GLY A   3     -16.703 -11.501  23.040  1.00  0.00
ATOM     13  N   GLY A   4     -16.277 -11.818  25.204  1.00  0.00
ATOM     14  CA  GLY A   4     -14.925 -12.302  24.952  1.00  0.00
ATOM     15  C   GLY A   4     -14.945 -13.626  24.198  1.00  0.00
ATOM     16  O   GLY A   4     -14.146 -13.845  23.288  1.00  0.00
ATOM     17  N   GLY A   5     -15.840 -14.555  24.611  1.00  0.00
ATOM     18  CA  GLY A   5     -16.007 -15.803  23.876  1.00  0.00
ATOM     19  C   GLY A   5     -16.399 -15.541  22.427  1.00  0.00
ATOM     20  O   GLY A   5     -15.911 -16.204  21.512  1.00  0.00
ATOM     21  N   GLY A   6     -17.311 -14.582  22.204  1.00  0.00
ATOM     22  CA  GLY A   6     -17.728 -14.230  20.852  1.00  0.00
ATOM     23  C   GLY A   6     -16.564 -13.668  20.045  1.00  0.00
ATOM     24  O   GLY A   6     -16.408 -13.978  18.865  1.00  0.00
ATOM     25  N   GLY A   7     -15.769 -12.742  20.662  1.00  0.00
ATOM     26  CA  GLY A   7     -14.604 -12.204  19.969  1.00  0.00
ATOM     27  C   GLY A   7     -13.615 -13.307  19.616  1.00  0.00
ATOM     28  O   GLY A   7     -13.033 -13.309  18.532  1.00  0.00
ATOM     29  N   GLY A   8     -13.407 -14.250  20.554  1.00  0.00
ATOM     30  CA  GLY A   8     -12.530 -15.383  20.285  1.00  0.00
ATOM     31  C   GLY A   8     -13.076 -16.246  19.155  1.00  0.00
ATOM     32  O   GLY A   8     -12.324 -16.714  18.299  1.00  0.00
ATOM     33  N   GLY A   9     -14.390 -16.532  19.192  1.00  0.00
ATOM     34  CA  GLY A   9     -15.018 -17.296  18.120  1.00  0.00
ATOM     35  C   GLY A   9     -14.876 -16.585  16.781  1.00  0.00
ATOM     36  O   GLY A   9     -14.620 -17.216  15.755  1.00  0.00
ATOM     37  N   GLY A  10     -15.122 -15.251  16.774  1.00  0.00
ATOM     38  CA  GLY A  10     -14.951 -14.475  15.552  1.00  0.00
ATOM     39  C   GLY A  10     -13.527 -14.586  15.023  1.00  0.00
ATOM     40  O   GLY A  10     -13.311 -14.708  13.817  1.00  0.00
ATOM     41  N   GLY A  11     -12.546 -14.517  15.982  1.00  0.00
ATOM     42  CA  GLY A  11     -11.148 -14.646  15.586  1.00  0.00
ATOM     43  C   GLY A  11     -10.864 -16.029  15.013  1.00  0.00
ATOM     44  O   GLY A  11     -10.134 -16.167  14.032  1.00  0.00
ATOM     45  N   GLY A  12     -11.488 -17.070  15.595  1.00  0.00
ATOM     46  CA  GLY A  12     -11.348 -18.425  15.077  1.00  0.00
ATOM     47  C   GLY A  12     -11.922 -18.539  13.670  1.00  0.00
ATOM     48  O   GLY A  12     -11.340 -19.190  12.803  1.00  0.00
ATOM     49  N   GLY A  13     -13.112 -17.937  13.452  1.00  0.00
ATOM     50  CA  GLY A  13     -13.724 -17.928  12.129  1.00  0.00
ATOM     51  C   GLY A  13     -12.847 -17.196  11.122  1.00  0.00
ATOM     52  O   GLY A  13     -12.690 -17.638   9.984  1.00  0.00
ATOM     53  N   GLY A  14     -12.322 -16.015  11.556  1.00  0.00
ATOM     54  CA  GLY A  14     -11.432 -15.250  10.691  1.00  0.00
ATOM     55  C   GLY A  14     -10.204 -16.065  10.304  1.00  0.00
ATOM     56  O   GLY A  14      -9.744 -16.009   9.164  1.00  0.00
ATOM     57  N   GLY A  15      -9.694 -16.852  11.289  1.00  0.00
ATOM     58  CA  GLY A  15      -8.549 -17.717  11.032  1.00  0.00
ATOM     59  C   GLY A  15      -8.883 -18.780   9.993  1.00  0.00
ATOM     60  O   GLY A  15      -8.079 -19.071   9.108  1.00  0.00
ATOM     61  N   GLY A  16     -10.068 -19.391  10.129  1.00  0.00
ATOM     62  CA  GLY A  16     -10.508 -20.372   9.144  1.00  0.00
ATOM     63  C   GLY A  16     -10.672 -19.736   7.769  1.00  0.00
ATOM     64  O   GLY A  16     -10.281 -20.315   6.756  1.00  0.00
ATOM     65  N   GLY A  17     -11.278 -18.545   7.728  1.00  0.00
ATOM     66  CA  GLY A  17     -11.438 -17.816   6.475  1.00  0.00
ATOM     67  C   GLY A  17     -10.088 -17.514   5.837  1.00  0.00
ATOM     68  O   GLY A  17      -9.926 -17.624   4.622  1.00  0.00
ATOM     69  N   GLY A  18      -9.131 -17.111   6.730  1.00  0.00
ATOM     70  CA  GLY A  18      -7.783 -16.803   6.265  1.00  0.00
ATOM     71  C   GLY A  18      -7.122 -18.027   5.645  1.00  0.00
ATOM     72  O   GLY A  18      -6.446 -17.927   4.620  1.00  0.00
ATOM     73  N   GLY A  19      -7.322 -19.170   6.256  1.00  0.00
ATOM     74  CA  GLY A  19      -6.775 -20.410   5.719  1.00  0.00
ATOM     75  C   GLY A  19      -7.368 -20.727   4.353  1.00  0.00
ATOM     76  O   GLY A  19      -6.658 -21.150   3.440  1.00  0.00
ATOM     77  N   GLY A  20      -8.691 -20.508   4.211  1.00  0.00
ATOM     78  CA  GLY A  20      -9.360 -20.721   2.933  1.00  0.00
ATOM     79  C   GLY A  20      -8.845 -19.755   1.874  1.00  0.00
ATOM     80  O   GLY A  20      -8.608 -20.141   0.729  1.00  0.00
ATOM     81  N   GLY A  21      -8.760 -18.466   2.270  1.00  0.00
ATOM     82  CA  GLY A  21      -8.273 -17.440   1.355  1.00  0.00
ATOM     83  C   GLY A  21      -6.829 -17.704   0.950  1.00  0.00
ATOM     84  O   GLY A  21      -6.451 -17.500  -0.204  1.00  0.00
ATOM     85  N   GLY A  22      -6.036 -18.188   1.911  1.00  0.00
ATOM     86  CA  GLY A  22      -4.645 -18.531   1.643  1.00  0.00
ATOM     87  C   GLY A  22      -4.540 -19.624   0.587  1.00  0.00
ATOM     88  O   GLY A  22      -3.690 -19.563  -0.301  1.00  0.00
ATOM     89  N   GLY A  23      -5.418 -20.624   0.715  1.00  0.00
ATOM     90  CA  GLY A  23      -5.448 -21.699  -0.269  1.00  0.00
ATOM     91  C   GLY A  23      -5.849 -21.177  -1.643  1.00  0.00
ATOM     92  O   GLY A  23      -5.269 -21.562  -2.658  1.00  0.00
ATOM     93  N   GLY A  24      -6.831 -20.271  -1.674  1.00  0.00
ATOM     94  CA  GLY A  24      -7.281 -19.668  -2.922  1.00  0.00
ATOM     95  C   GLY A  24      -6.170 -18.855  -3.574  1.00  0.00
ATOM     96  O   GLY A  24      -5.980 -18.908  -4.789  1.00  0.00
ATOM     97  N   GLY A  25      -5.482 -18.045  -2.693  1.00  0.00
ATOM     98  CA  GLY A  25      -4.395 -17.211  -3.193  1.00  0.00
ATOM     99  C   GLY A  25      -3.254 -18.060  -3.738  1.00  0.00
ATOM    100  O   GLY A  25      -2.655 -17.730  -4.761  1.00  0.00
ATOM    101  N   GLY A  26      -2.977 -19.157  -3.074  1.00  0.00
ATOM    102  CA  GLY A  26      -1.966 -20.092  -3.552  1.00  0.00
ATOM    103  C   GLY A  26      -2.323 -20.633  -4.930  1.00  0.00
ATOM    104  O   GLY A  26      -1.461 -20.760  -5.800  1.00  0.00
ATOM    105  N   GLY A  27      -3.614 -21.004  -5.086  1.00  0.00
ATOM    106  CA  GLY A  27      -4.097 -21.483  -6.376  1.00  0.00
ATOM    107  C   GLY A  27      -3.939 -20.418  -7.454  1.00  0.00
ATOM    108  O   GLY A  27      -3.535 -20.714  -8.578  1.00  0.00
ATOM    109  N   GLY A  28      -4.381 -19.179  -7.088  1.00  0.00
ATOM    110  CA  GLY A  28      -4.266 -18.055  -8.009  1.00  0.00
ATOM    111  C   GLY A  28      -2.809 -17.775  -8.356  1.00  0.00
ATOM    112  O   GLY A  28      -2.481 -17.477  -9.505  1.00  0.00
ATOM    113  N   GLY A  29      -1.941 -17.889  -7.360  1.00  0.00
ATOM    114  CA  GLY A  29      -0.517 -17.671  -7.579  1.00  0.00
ATOM    115  C   GLY A  29       0.038 -18.646  -8.609  1.00  0.00
ATOM    116  O   GLY A  29       0.848 -18.274  -9.458  1.00  0.00
ATOM    117  N   GLY A  30      -0.462 -19.854  -8.576  1.00  0.00
ATOM    118  CA  GLY A  30      -0.029 -20.874  -9.523  1.00  0.00
ATOM    119  C   GLY A  30      -0.510 -20.557 -10.933  1.00  0.00
ATOM    120  O   GLY A  30       0.199 -20.796 -11.910  1.00  0.00
ATOM    121  N   GLY A  31      -1.521 -19.708 -11.040  1.00  0.00
ATOM    122  CA  GLY A  31      -2.130 -19.431 -12.336  1.00  0.00
ATOM    123  C   GLY A  31      -1.742 -18.048 -12.842  1.00  0.00
ATOM    124  O   GLY A  31      -1.610 -17.832 -14.047  1.00  0.00
ATOM    125  N   GLY A  32      -1.339 -17.131 -12.058  1.00  0.00
ATOM    126  CA  GLY A  32      -1.072 -15.749 -12.438  1.00  0.00
ATOM    127  C   GLY A  32       0.310 -15.607 -13.063  1.00  0.00
ATOM    128  O   GLY A  32       1.123 -16.529 -13.011  1.00  0.00
ATOM    129  N   GLY A  33       0.578 -14.313 -13.592  1.00  0.00
ATOM    130  CA  GLY A  33       1.932 -14.046 -14.063  1.00  0.00
ATOM    131  C   GLY A  33       2.940 -14.146 -12.925  1.00  0.00
ATOM    132  O   GLY A  33       2.620 -13.859 -11.772  1.00  0.00
ATOM    133  N   GLY A  34       4.242 -14.083 -13.390  1.00  0.00
ATOM    134  CA  GLY A  34       5.327 -14.242 -12.429  1.00  0.00
ATOM    135  C   GLY A  34       5.254 -13.183 -11.336  1.00  0.00
ATOM    136  O   GLY A  34       5.479 -13.473 -10.161  1.00  0.00
ATOM    137  N   GLY A  35       5.008 -11.920 -11.759  1.00  0.00
ATOM    138  CA  GLY A  35       4.968 -10.818 -10.805  1.00  0.00
ATOM    139  C   GLY A  35       3.775 -10.946  -9.866  1.00  0.00
ATOM    140  O   GLY A  35       3.889 -10.701  -8.665  1.00  0.00
ATOM    141  N   GLY A  36       2.618 -11.251 -10.454  1.00  0.00
ATOM    142  CA  GLY A  36       1.409 -11.421  -9.657  1.00  0.00
ATOM    143  C   GLY A  36       1.505 -12.653  -8.766  1.00  0.00
ATOM    144  O   GLY A  36       1.079 -12.631  -7.612  1.00  0.00
ATOM    145  N   GLY A  37       2.193 -13.682  -9.317  1.00  0.00
ATOM    146  CA  GLY A  37       2.406 -14.911  -8.562  1.00  0.00
ATOM    147  C   GLY A  37       3.290 -14.665  -7.346  1.00  0.00
ATOM    148  O   GLY A  37       3.033 -15.191  -6.263  1.00  0.00
ATOM    149  N   GLY A  38       4.343 -13.871  -7.553  1.00  0.00
ATOM    150  CA  GLY A  38       5.241 -13.527  -6.457  1.00  0.00
ATOM    151  C   GLY A  38       4.508 -12.758  -5.365  1.00  0.00
ATOM    152  O   GLY A  38       4.728 -12.989  -4.176  1.00  0.00
ATOM    153  N   GLY A  39       3.626 -11.840  -5.798  1.00  0.00
ATOM    154  CA  GLY A  39       2.862 -11.052  -4.838  1.00  0.00
ATOM    155  C   GLY A  39       1.848 -11.916  -4.100  1.00  0.00
ATOM    156  O   GLY A  39       1.666 -11.779  -2.890  1.00  0.00
ATOM    157  N   GLY A  40       1.180 -12.808  -4.886  1.00  0.00
ATOM    158  CA  GLY A  40       0.171 -13.679  -4.295  1.00  0.00
ATOM    159  C   GLY A  40       0.806 -14.702  -3.361  1.00  0.00
ATOM    160  O   GLY A  40       0.273 -14.994  -2.290  1.00  0.00
ATOM    161  N   GLY A  41       1.968 -15.191  -3.743  1.00  0.00
ATOM    162  CA  GLY A  41       2.703 -16.135  -2.909  1.00  0.00
ATOM    163  C   GLY A  41       3.139 -15.490  -1.600  1.00  0.00
ATOM    164  O   GLY A  41       3.078 -16.112  -0.540  1.00  0.00
ATOM    165  N   GLY A  42       3.584 -14.214  -1.691  1.00  0.00
ATOM    166  CA  GLY A  42       3.982 -13.489  -0.490  1.00  0.00
ATOM    167  C   GLY A  42       2.802 -13.299   0.455  1.00  0.00
ATOM    168  O   GLY A  42       2.939 -13.440   1.670  1.00  0.00
ATOM    169  N   GLY A  43       1.640 -12.945  -0.146  1.00  0.00
ATOM    170  CA  GLY A  43       0.424 -12.747   0.633  1.00  0.00
ATOM    171  C   GLY A  43      -0.034 -14.047   1.281  1.00  0.00
ATOM    172  O   GLY A  43      -0.453 -14.062   2.438  1.00  0.00
ATOM    173  N   GLY A  44       0.071 -15.143   0.499  1.00  0.00
ATOM    174  CA  GLY A  44      -0.310 -16.453   1.014  1.00  0.00
ATOM    175  C   GLY A  44       0.594 -16.877   2.164  1.00  0.00
ATOM    176  O   GLY A  44       0.128 -17.419   3.166  1.00  0.00
ATOM    177  N   GLY A  45       1.898 -16.658   1.997  1.00  0.00
ATOM    178  CA  GLY A  45       2.850 -16.983   3.052  1.00  0.00
ATOM    179  C   GLY A  45       2.560 -16.191   4.320  1.00  0.00
ATOM    180  O   GLY A  45       2.622 -16.728   5.426  1.00  0.00
ATOM    181  N   GLY A  46       2.191 -14.906   4.126  1.00  0.00
ATOM    182  CA  GLY A  46       1.869 -14.049   5.261  1.00  0.00
ATOM    183  C   GLY A  46       0.610 -14.528   5.972  1.00  0.00
ATOM    184  O   GLY A  46       0.540 -14.524   7.201  1.00  0.00
ATOM    185  N   GLY A  47      -0.371 -14.969   5.160  1.00  0.00
ATOM    186  CA  GLY A  47      -1.631 -15.456   5.709  1.00  0.00
ATOM    187  C   GLY A  47      -1.424 -16.731   6.517  1.00  0.00
ATOM    188  O   GLY A  47      -1.996 -16.894   7.594  1.00  0.00
ATOM    189  N   GLY A  48      -0.614 -17.629   5.966  1.00  0.00
ATOM    190  CA  GLY A  48      -0.309 -18.884   6.642  1.00  0.00
ATOM    191  C   GLY A  48       0.462 -18.641   7.933  1.00  0.00
ATOM    192  O   GLY A  48       0.192 -19.270   8.956  1.00  0.00
ATOM    193  N   GLY A  49       1.442 -17.730   7.861  1.00  0.00
ATOM    194  CA  GLY A  49       2.251 -17.384   9.023  1.00  0.00
ATOM    195  C   GLY A  49       1.399 -16.753  10.118  1.00  0.00
ATOM    196  O   GLY A  49       1.583 -17.038  11.302  1.00  0.00
ATOM    197  N   GLY A  50       0.446 -15.905   9.690  1.00  0.00
ATOM    198  CA  GLY A  50      -0.467 -15.249  10.618  1.00  0.00
ATOM    199  C   GLY A  50      -1.336 -16.266  11.347  1.00  0.00
ATOM    200  O   GLY A  50      -1.568 -16.150  12.550  1.00  0.00
ATOM    201  N   GLY A  51      -1.804 -17.262  10.570  1.00  0.00
ATOM    202  CA  GLY A  51      -2.641 -18.303  11.154  1.00  0.00
ATOM    203  C   GLY A  51      -1.863 -19.134  12.166  1.00  0.00
ATOM    204  O   GLY A  51      -2.375 -19.468  13.234  1.00  0.00
ATOM    205  N   GLY A  52      -0.639 -19.491  11.802  1.00  0.00
ATOM    206  CA  GLY A  52       0.223 -20.271  12.683  1.00  0.00
ATOM    207  C   GLY A  52       0.561 -19.495  13.950  1.00  0.00
ATOM    208  O   GLY A  52       0.564 -20.052  15.048  1.00  0.00
ATOM    209  N   GLY A  53       0.829 -18.203  13.769  1.00  0.00
ATOM    210  CA  GLY A  53       1.172 -17.318  14.876  1.00  0.00
ATOM    211  C   GLY A  53      -0.015 -17.120  15.811  1.00  0.00
ATOM    212  O   GLY A  53       0.146 -17.062  17.030  1.00  0.00
ATOM    213  N   GLY A  54      -1.204 -16.979  15.216  1.00  0.00
ATOM    214  CA  GLY A  54      -2.419 -16.818  16.005  1.00  0.00
ATOM    215  C   GLY A  54      -2.651 -18.019  16.913  1.00  0.00
ATOM    216  O   GLY A  54      -3.088 -17.871  18.055  1.00  0.00
ATOM    217  N   GLY A  55      -2.114 -19.135  16.487  1.00  0.00
ATOM    218  CA  GLY A  55      -2.177 -20.352  17.286  1.00  0.00
ATOM    219  C   GLY A  55      -1.190 -20.302  18.445  1.00  0.00
ATOM    220  O   GLY A  55      -1.489 -20.761  19.548  1.00  0.00
ATOM    221  N   GLY A  56      -0.111 -19.527  18.258  1.00  0.00
ATOM    222  CA  GLY A  56       0.841 -19.278  19.333  1.00  0.00
ATOM    223  C   GLY A  56       0.460 -18.036  20.129  1.00  0.00
ATOM    224  O   GLY A  56       0.028 -17.032  19.563  1.00  0.00
ATOM    225  N   GLY A  57       0.250 -18.095  21.352  1.00  0.00
ATOM    226  CA  GLY A  57      -0.218 -16.957  22.134  1.00  0.00
ATOM    227  C   GLY A  57       0.828 -15.851  22.176  1.00  0.00
ATOM    228  O   GLY A  57       0.494 -14.667  22.134  1.00  0.00
ATOM    229  N   GLY A  58       2.117 -16.166  22.058  1.00  0.00
ATOM    230  CA  GLY A  58       3.189 -15.179  22.109  1.00  0.00
ATOM    231  C   GLY A  58       3.242 -14.356  20.828  1.00  0.00
ATOM    232  O   GLY A  58       3.477 -13.148  20.865  1.00  0.00
ATOM    233  N   GLY A  59       2.926 -14.854  19.718  1.00  0.00
ATOM    234  CA  GLY A  59       2.973 -14.163  18.435  1.00  0.00
ATOM    235  C   GLY A  59       1.571 -13.888  17.907  1.00  0.00
ATOM    236  O   GLY A  59       1.385 -13.060  17.014  1.00  0.00
ATOM    237  N   GLY A  60       0.570 -14.061  18.736  1.00  0.00
ATOM    238  CA  GLY A  60      -0.833 -13.909  18.371  1.00  0.00
ATOM    239  C   GLY A  60      -1.105 -12.529  17.786  1.00  0.00
ATOM    240  O   GLY A  60      -1.836 -12.392  16.806  1.00  0.00
ATOM    241  N   GLY A  61      -0.551 -11.510  18.230  1.00  0.00
ATOM    242  CA  GLY A  61      -0.749 -10.156  17.726  1.00  0.00
ATOM    243  C   GLY A  61      -0.212 -10.012  16.307  1.00  0.00
ATOM    244  O   GLY A  61      -0.836  -9.376  15.458  1.00  0.00
ATOM    245  N   GLY A  62       0.970 -10.630  16.076  1.00  0.00
ATOM    246  CA  GLY A  62       1.561 -10.595  14.744  1.00  0.00
ATOM    247  C   GLY A  62       0.697 -11.345  13.738  1.00  0.00
ATOM    248  O   GLY A  62       0.519 -10.898  12.604  1.00  0.00
ATOM    249  N   GLY A  63       0.225 -12.562  14.243  1.00  0.00
ATOM    250  CA  GLY A  63      -0.636 -13.370  13.388  1.00  0.00
ATOM    251  C   GLY A  63      -1.924 -12.630  13.046  1.00  0.00
ATOM    252  O   GLY A  63      -2.384 -12.660  11.905  1.00  0.00
ATOM    253  N   GLY A  64      -2.503 -11.947  14.026  1.00  0.00
ATOM    254  CA  GLY A  64      -3.739 -11.210  13.792  1.00  0.00
ATOM    255  C   GLY A  64      -3.523 -10.072  12.804  1.00  0.00
ATOM    256  O   GLY A  64      -4.350  -9.837  11.922  1.00  0.00
ATOM    257  N   GLY A  65      -2.398  -9.347  12.954  1.00  0.00
ATOM    258  CA  GLY A  65      -2.106  -8.224  12.071  1.00  0.00
ATOM    259  C   GLY A  65      -1.860  -8.696  10.643  1.00  0.00
ATOM    260  O   GLY A  65      -2.337  -8.085   9.687  1.00  0.00
ATOM    261  N   GLY A  66      -1.003  -9.751  10.539  1.00  0.00
ATOM    262  CA  GLY A  66      -0.679 -10.309   9.231  1.00  0.00
ATOM    263  C   GLY A  66      -1.922 -10.860   8.544  1.00  0.00
ATOM    264  O   GLY A  66      -2.111 -10.677   7.342  1.00  0.00
ATOM    265  N   GLY A  67      -2.732 -11.587   9.340  1.00  0.00
ATOM    266  CA  GLY A  67      -3.955 -12.160   8.791  1.00  0.00
ATOM    267  C   GLY A  67      -4.895 -11.072   8.287  1.00  0.00
ATOM    268  O   GLY A  67      -5.498 -11.204   7.222  1.00  0.00
ATOM    269  N   GLY A  68      -4.980  -9.979   9.018  1.00  0.00
ATOM    270  CA  GLY A  68      -5.848  -8.874   8.627  1.00  0.00
ATOM    271  C   GLY A  68      -5.345  -8.202   7.356  1.00  0.00
ATOM    272  O   GLY A  68      -6.128  -7.866   6.468  1.00  0.00
ATOM    273  N   GLY A  69      -4.008  -8.001   7.297  1.00  0.00
ATOM    274  CA  GLY A  69      -3.402  -7.324   6.157  1.00  0.00
ATOM    275  C   GLY A  69      -3.529  -8.159   4.889  1.00  0.00
ATOM    276  O   GLY A  69      -3.859  -7.639   3.823  1.00  0.00
ATOM    277  N   GLY A  70      -3.056  -9.455   5.037  1.00  0.00
ATOM    278  CA  GLY A  70      -3.051 -10.337   3.876  1.00  0.00
ATOM    279  C   GLY A  70      -4.469 -10.697   3.452  1.00  0.00
ATOM    280  O   GLY A  70      -4.778 -10.744   2.261  1.00  0.00
ATOM    281  N   GLY A  71      -5.346 -10.887   4.444  1.00  0.00
ATOM    282  CA  GLY A  71      -6.726 -11.227   4.120  1.00  0.00
ATOM    283  C   GLY A  71      -7.418 -10.084   3.388  1.00  0.00
ATOM    284  O   GLY A  71      -8.151 -10.305   2.424  1.00  0.00
ATOM    285  N   GLY A  72      -7.174  -8.868   3.810  1.00  0.00
ATOM    286  CA  GLY A  72      -7.776  -7.697   3.186  1.00  0.00
ATOM    287  C   GLY A  72      -7.263  -7.504   1.764  1.00  0.00
ATOM    288  O   GLY A  72      -8.029  -7.185   0.855  1.00  0.00
ATOM    289  N   GLY A  73      -5.914  -7.649   1.611  1.00  0.00
ATOM    290  CA  GLY A  73      -5.317  -7.513   0.287  1.00  0.00
ATOM    291  C   GLY A  73      -5.813  -8.603  -0.654  1.00  0.00
ATOM    292  O   GLY A  73      -6.106  -8.343  -1.821  1.00  0.00
ATOM    293  N   GLY A  74      -5.859  -9.849  -0.101  1.00  0.00
ATOM    294  CA  GLY A  74      -6.323 -10.974  -0.903  1.00  0.00
ATOM    295  C   GLY A  74      -7.780 -10.796  -1.312  1.00  0.00
ATOM    296  O   GLY A  74      -8.156 -11.086  -2.448  1.00  0.00
ATOM    297  N   GLY A  75      -8.603 -10.326  -0.374  1.00  0.00
ATOM    298  CA  GLY A  75     -10.007 -10.070  -0.676  1.00  0.00
ATOM    299  C   GLY A  75     -10.151  -9.066  -1.812  1.00  0.00
ATOM    300  O   GLY A  75     -10.990  -9.233  -2.698  1.00  0.00
ATOM    301  N   GLY A  76      -9.317  -8.003  -1.761  1.00  0.00
ATOM    302  CA  GLY A  76      -9.339  -6.996  -2.816  1.00  0.00
ATOM    303  C   GLY A  76      -8.984  -7.606  -4.166  1.00  0.00
ATOM    304  O   GLY A  76      -9.606  -7.293  -5.182  1.00  0.00
ATOM    305  N   GLY A  77      -7.936  -8.460  -4.148  1.00  0.00
ATOM    306  CA  GLY A  77      -7.498  -9.111  -5.377  1.00  0.00
ATOM    307  C   GLY A  77      -8.566 -10.057  -5.910  1.00  0.00
ATOM    308  O   GLY A  77      -8.813 -10.115  -7.114  1.00  0.00
ATOM    309  N   GLY A  78      -9.170 -10.809  -4.996  1.00  0.00
ATOM    310  CA  GLY A  78     -10.220 -11.740  -5.393  1.00  0.00
ATOM    311  C   GLY A  78     -11.417 -11.002  -5.979  1.00  0.00
ATOM    312  O   GLY A  78     -12.000 -11.436  -6.972  1.00  0.00
ATOM    313  N   GLY A  79     -11.793  -9.886  -5.342  1.00  0.00
ATOM    314  CA  GLY A  79     -12.886  -9.072  -5.859  1.00  0.00
ATOM    315  C   GLY A  79     -12.581  -8.566  -7.263  1.00  0.00
ATOM    316  O   GLY A  79     -13.449  -8.566  -8.136  1.00  0.00
ATOM    317  N   GLY A  80     -11.338  -8.097  -7.456  1.00  0.00
ATOM    318  CA  GLY A  80     -10.925  -7.645  -8.779  1.00  0.00
ATOM    319  C   GLY A  80     -10.970  -8.784  -9.789  1.00  0.00
ATOM    320  O   GLY A  80     -11.386  -8.596 -10.933  1.00  0.00
ATOM    321  N   GLY A  81     -10.516  -9.967  -9.334  1.00  0.00
ATOM    322  CA  GLY A  81     -10.507 -11.134 -10.208  1.00  0.00
ATOM    323  C   GLY A  81     -11.923 -11.546 -10.590  1.00  0.00
ATOM    324  O   GLY A  81     -12.182 -11.928 -11.731  1.00  0.00
ATOM    325  N   GLY A  82     -12.813 -11.524  -9.628  1.00  0.00
ATOM    326  CA  GLY A  82     -14.192 -11.920  -9.887  1.00  0.00
ATOM    327  C   GLY A  82     -14.928 -10.859 -10.694  1.00  0.00
ATOM    328  O   GLY A  82     -15.737 -11.178 -11.565  1.00  0.00
ATOM    329  N   GLY A  83     -14.601  -9.711 -10.659  1.00  0.00
ATOM    330  CA  GLY A  83     -15.226  -8.677 -11.475  1.00  0.00
ATOM    331  C   GLY A  83     -14.636  -8.652 -12.879  1.00  0.00
ATOM    332  O   GLY A  83     -15.362  -8.521 -13.865  1.00  0.00
ATOM    333  N   ALA B  84      16.385   4.963  35.044  1.00  1.00
ATOM    334  CA  ALA B  84      14.932   5.054  35.131  1.00  1.00
ATOM    335  C   ALA B  84      14.264   4.331  33.968  1.00  1.00
ATOM    336  O   ALA B  84      14.749   4.373  32.838  1.00  1.00
ATOM    337  N   ASP B  85      13.106   3.674  34.213  1.00  1.00
ATOM    338  CA  ASP B  85      12.400   3.014  33.121  1.00  1.00
ATOM    339  C   ASP B  85      12.055   4.000  32.013  1.00  1.00
ATOM    340  O   ASP B  85      11.672   5.139  32.280  1.00  1.00
ATOM    341  N   THR B  86      11.800   3.397  30.792  1.00  1.00
ATOM    342  CA  THR B  86      11.445   4.194  29.624  1.00  1.00
ATOM    343  C   THR B  86      10.454   3.456  28.734  1.00  1.00
ATOM    344  O   THR B  86      10.481   2.229  28.643  1.00  1.00
ATOM    345  N   ILE B  87       9.745   4.166  27.951  1.00  1.00
ATOM    346  CA  ILE B  87       8.853   3.759  26.872  1.00  1.00
ATOM    347  C   ILE B  87       8.957   4.708  25.684  1.00  1.00
ATOM    348  O   ILE B  87       9.042   5.924  25.855  1.00  1.00
ATOM    349  N   CYS B  88       9.157   4.195  24.515  1.00  1.00
ATOM    350  CA  CYS B  88       9.274   4.957  23.278  1.00  1.00
ATOM    351  C   CYS B  88       8.182   4.571  22.288  1.00  1.00
ATOM    352  O   CYS B  88       7.839   3.396  22.155  1.00  1.00
ATOM    353  N   ILE B  89       7.605   5.641  21.590  1.00  1.00
ATOM    354  CA  ILE B  89       6.672   5.440  20.488  1.00  1.00
ATOM    355  C   ILE B  89       7.393   5.448  19.147  1.00  1.00
ATOM    356  O   ILE B  89       8.163   6.361  18.851  1.00  1.00
ATOM    357  N   GLY B  90       7.350   4.355  18.415  1.00  1.00
ATOM    358  CA  GLY B  90       8.103   4.268  17.169  1.00  1.00
ATOM    359  C   GLY B  90       7.209   3.837  16.014  1.00  1.00
ATOM    360  O   GLY B  90       6.045   3.489  16.213  1.00  1.00
ATOM    361  N   TYR B  91       7.904   3.247  14.969  1.00  1.00
ATOM    362  CA  TYR B  91       7.295   2.734  13.748  1.00  1.00
ATOM    363  C   TYR B  91       8.089   1.561  13.186  1.00  1.00
ATOM    364  O   TYR B  91       9.312   1.511  13.313  1.00  1.00
ATOM    365  N   HIS B  92       7.418   0.741  12.365  1.00  1.00
ATOM    366  CA  HIS B  92       8.018  -0.429  11.736  1.00  1.00
ATOM    367  C   HIS B  92       9.058  -0.024  10.699  1.00  1.00
ATOM    368  O   HIS B  92       8.865   0.938   9.955  1.00  1.00
ATOM    369  N   ALA B  93      10.043  -0.866  10.544  1.00  1.00
ATOM    370  CA  ALA B  93      11.048  -0.895   9.488  1.00  1.00
ATOM    371  C   ALA B  93      11.401  -2.326   9.104  1.00  1.00
ATOM    372  O   ALA B  93      11.401  -3.224   9.946  1.00  1.00
ATOM    373  N   ASN B  94      11.671  -2.585   7.905  1.00  1.00
ATOM    374  CA  ASN B  94      12.061  -3.908   7.434  1.00  1.00
ATOM    375  C   ASN B  94      13.163  -3.817   6.386  1.00  1.00
ATOM    376  O   ASN B  94      13.374  -2.764   5.783  1.00  1.00
ATOM    377  N   ASN B  95      13.424  -4.894   5.690  1.00  1.00
ATOM    378  CA  ASN B  95      14.467  -4.989   4.675  1.00  1.00
ATOM    379  C   ASN B  95      13.899  -4.763   3.279  1.00  1.00
ATOM    380  O   ASN B  95      14.642  -4.517   2.329  1.00  1.00
ATOM    381  N   SER B  96      12.825  -4.188   3.109  1.00  1.00
ATOM    382  CA  SER B  96      12.237  -3.861   1.816  1.00  1.00
ATOM    383  C   SER B  96      13.048  -2.788   1.099  1.00  1.00
ATOM    384  O   SER B  96      13.430  -1.782   1.696  1.00  1.00
ATOM    385  N   THR B  97      13.204  -3.003  -0.250  1.00  1.00
ATOM    386  CA  THR B  97      13.913  -2.037  -1.081  1.00  1.00
ATOM    387  C   THR B  97      12.999  -1.461  -2.156  1.00  1.00
ATOM    388  O   THR B  97      13.293  -0.418  -2.739  1.00  1.00
ATOM    389  N   ASP B  98      11.671  -1.846  -2.053  1.00  1.00
ATOM    390  CA  ASP B  98      10.672  -1.277  -2.950  1.00  1.00
ATOM    391  C   ASP B  98      10.563   0.232  -2.767  1.00  1.00
ATOM    392  O   ASP B  98      10.590   0.734  -1.643  1.00  1.00
ATOM    393  N   THR B  99      10.404   0.930  -3.900  1.00  1.00
ATOM    394  CA  THR B  99      10.248   2.379  -3.876  1.00  1.00
ATOM    395  C   THR B  99       8.979   2.809  -4.600  1.00  1.00
ATOM    396  O   THR B  99       8.579   2.196  -5.589  1.00  1.00
ATOM    397  N   VAL B 100       8.469   3.899  -4.219  1.00  1.00
ATOM    398  CA  VAL B 100       7.338   4.598  -4.817  1.00  1.00
ATOM    399  C   VAL B 100       7.659   6.070  -5.046  1.00  1.00
ATOM    400  O   VAL B 100       8.415   6.676  -4.286  1.00  1.00
ATOM    401  N   ASP B 101       6.941   6.714  -5.871  1.00  1.00
ATOM    402  CA  ASP B 101       6.997   8.158  -6.068  1.00  1.00
ATOM    403  C   ASP B 101       5.758   8.840  -5.502  1.00  1.00
ATOM    404  O   ASP B 101       4.663   8.278  -5.528  1.00  1.00
ATOM    405  N   THR B 102       5.969  10.035  -5.015  1.00  1.00
ATOM    406  CA  THR B 102       4.895  10.937  -4.613  1.00  1.00
ATOM    407  C   THR B 102       4.919  12.221  -5.432  1.00  1.00
ATOM    408  O   THR B 102       5.970  12.641  -5.915  1.00  1.00
ATOM    409  N   VAL B 103       4.151  13.147  -5.232  1.00  1.00
ATOM    410  CA  VAL B 103       4.212  14.448  -5.885  1.00  1.00
ATOM    411  C   VAL B 103       5.396  15.263  -5.381  1.00  1.00
ATOM    412  O   VAL B 103       6.064  15.950  -6.155  1.00  1.00
ATOM    413  N   LEU B 104       5.802  15.150  -4.230  1.00  1.00
ATOM    414  CA  LEU B 104       6.896  15.907  -3.634  1.00  1.00
ATOM    415  C   LEU B 104       8.191  15.102  -3.638  1.00  1.00
ATOM    416  O   LEU B 104       9.278  15.658  -3.801  1.00  1.00
ATOM    417  N   GLU B 105       8.326  13.982  -3.925  1.00  1.00
ATOM    418  CA  GLU B 105       9.423  13.057  -3.665  1.00  1.00
ATOM    419  C   GLU B 105       9.418  11.904  -4.661  1.00  1.00
ATOM    420  O   GLU B 105       8.383  11.283  -4.901  1.00  1.00
ATOM    421  N   LYS B 106      10.591  11.630  -5.240  1.00  1.00
ATOM    422  CA  LYS B 106      10.781  10.454  -6.081  1.00  1.00
ATOM    423  C   LYS B 106      11.645   9.412  -5.382  1.00  1.00
ATOM    424  O   LYS B 106      12.697   9.733  -4.830  1.00  1.00
ATOM    425  N   ASN B 107      11.250   8.095  -5.637  1.00  1.00
ATOM    426  CA  ASN B 107      12.165   7.051  -5.192  1.00  1.00
ATOM    427  C   ASN B 107      12.189   6.950  -3.673  1.00  1.00
ATOM    428  O   ASN B 107      13.256   6.955  -3.058  1.00  1.00
ATOM    429  N   VAL B 108      11.038   7.060  -2.991  1.00  1.00
ATOM    430  CA  VAL B 108      10.845   6.766  -1.576  1.00  1.00
ATOM    431  C   VAL B 108      10.806   5.264  -1.325  1.00  1.00
ATOM    432  O   VAL B 108      10.008   4.545  -1.926  1.00  1.00
ATOM    433  N   THR B 109      11.843   4.792  -0.502  1.00  1.00
ATOM    434  CA  THR B 109      11.779   3.396  -0.085  1.00  1.00
ATOM    435  C   THR B 109      10.724   3.192   0.996  1.00  1.00
ATOM    436  O   THR B 109      10.701   3.908   1.997  1.00  1.00
ATOM    437  N   VAL B 110       9.868   2.240   0.846  1.00  1.00
ATOM    438  CA  VAL B 110       8.747   2.008   1.748  1.00  1.00
ATOM    439  C   VAL B 110       8.734   0.570   2.252  1.00  1.00
ATOM    440  O   VAL B 110       9.104  -0.355   1.528  1.00  1.00
ATOM    441  N   THR B 111       8.092   0.346   3.430  1.00  1.00
ATOM    442  CA  THR B 111       8.015  -0.981   4.029  1.00  1.00
ATOM    443  C   THR B 111       7.048  -1.876   3.264  1.00  1.00
ATOM    444  O   THR B 111       7.299  -3.068   3.085  1.00  1.00
ATOM    445  N   HIS B 112       6.044  -1.548   2.773  1.00  1.00
ATOM    446  CA  HIS B 112       5.023  -2.298   2.053  1.00  1.00
ATOM    447  C   HIS B 112       4.447  -1.481   0.903  1.00  1.00
ATOM    448  O   HIS B 112       4.286  -0.266   1.012  1.00  1.00
ATOM    449  N   SER B 113       4.245  -2.197  -0.228  1.00  1.00
ATOM    450  CA  SER B 113       3.678  -1.616  -1.439  1.00  1.00
ATOM    451  C   SER B 113       3.111  -2.695  -2.354  1.00  1.00
ATOM    452  O   SER B 113       3.536  -3.849  -2.305  1.00  1.00
ATOM    453  N   VAL B 114       2.418  -2.335  -3.369  1.00  1.00
ATOM    454  CA  VAL B 114       1.755  -3.208  -4.331  1.00  1.00
ATOM    455  C   VAL B 114       1.889  -2.667  -5.748  1.00  1.00
ATOM    456  O   VAL B 114       1.746  -1.467  -5.981  1.00  1.00
ATOM    457  N   ASN B 115       2.352  -3.580  -6.731  1.00  1.00
ATOM    458  CA  ASN B 115       2.348  -3.170  -8.130  1.00  1.00
ATOM    459  C   ASN B 115       0.942  -3.220  -8.715  1.00  1.00
ATOM    460  O   ASN B 115       0.234  -4.216  -8.570  1.00  1.00
ATOM    461  N   LEU B 116       0.547  -2.117  -9.412  1.00  1.00
ATOM    462  CA  LEU B 116      -0.773  -2.020 -10.023  1.00  1.00
ATOM    463  C   LEU B 116      -0.690  -2.145 -11.541  1.00  1.00
ATOM    464  O   LEU B 116      -1.659  -2.526 -12.196  1.00  1.00
ATOM    465  N   LEU B 117       0.401  -2.279 -12.097  1.00  1.00
ATOM    466  CA  LEU B 117       0.710  -2.369 -13.519  1.00  1.00
ATOM    467  C   LEU B 117       1.245  -3.751 -13.881  1.00  1.00
ATOM    468  O   LEU B 117       2.223  -4.220 -13.299  1.00  1.00
ATOM    469  N   GLU B 118       0.370  -4.489 -14.697  1.00  1.00
ATOM    470  CA  GLU B 118       0.766  -5.799 -15.201  1.00  1.00
ATOM    471  C   GLU B 118       1.618  -5.672 -16.457  1.00  1.00
ATOM    472  O   GLU B 118       1.287  -4.915 -17.369  1.00  1.00
ATOM    473  N   ASP B 119       2.771  -6.306 -16.480  1.00  1.00
ATOM    474  CA  ASP B 119       3.684  -6.218 -17.614  1.00  1.00
ATOM    475  C   ASP B 119       4.098  -7.603 -18.096  1.00  1.00
ATOM    476  O   ASP B 119       4.473  -7.780 -19.255  1.00  1.00
ATOM    477  N   SER B 120       3.533  -8.615 -17.566  1.00  1.00
ATOM    478  CA  SER B 120       3.769 -10.025 -17.852  1.00  1.00
ATOM    479  C   SER B 120       2.599 -10.636 -18.612  1.00  1.00
ATOM    480  O   SER B 120       1.438 -10.345 -18.322  1.00  1.00
ATOM    481  N   HIS B 121       2.870 -11.287 -19.672  1.00  1.00
ATOM    482  CA  HIS B 121       1.968 -12.125 -20.453  1.00  1.00
ATOM    483  C   HIS B 121       2.575 -13.499 -20.707  1.00  1.00
ATOM    484  O   HIS B 121       3.780 -13.626 -20.922  1.00  1.00
ATOM    485  N   ASN B 122       1.996 -14.462 -20.970  1.00  1.00
ATOM    486  CA  ASN B 122       2.441 -15.831 -21.198  1.00  1.00
ATOM    487  C   ASN B 122       2.874 -16.036 -22.644  1.00  1.00
ATOM    488  O   ASN B 122       3.630 -16.958 -22.951  1.00  1.00
ATOM    489  N   GLY B 123       2.958 -15.275 -23.492  1.00  1.00
ATOM    490  CA  GLY B 123       3.517 -15.317 -24.838  1.00  1.00
ATOM    491  C   GLY B 123       2.825 -16.374 -25.689  1.00  1.00
ATOM    492  O   GLY B 123       3.392 -16.868 -26.663  1.00  1.00
ATOM    493  N   LYS B 124       1.605 -16.732 -25.468  1.00  1.00
ATOM    494  CA  LYS B 124       0.845 -17.763 -26.165  1.00  1.00
ATOM    495  C   LYS B 124      -0.527 -17.249 -26.583  1.00  1.00
ATOM    496  O   LYS B 124      -1.141 -16.447 -25.879  1.00  1.00
ATOM    497  N   LEU B 125      -1.033 -17.738 -27.756  1.00  1.00
ATOM    498  CA  LEU B 125      -2.460 -17.623 -28.033  1.00  1.00
ATOM    499  C   LEU B 125      -3.248 -18.725 -27.332  1.00  1.00
ATOM    500  O   LEU B 125      -2.884 -19.899 -27.396  1.00  1.00
ATOM    501  N   CYS B 126      -4.233 -18.388 -26.598  1.00  1.00
ATOM    502  CA  CYS B 126      -4.981 -19.313 -25.755  1.00  1.00
ATOM    503  C   CYS B 126      -6.459 -19.321 -26.124  1.00  1.00
ATOM    504  O   CYS B 126      -7.015 -18.298 -26.523  1.00  1.00
ATOM    505  N   ARG B 127      -7.176 -20.408 -25.647  1.00  1.00
ATOM    506  CA  ARG B 127      -8.631 -20.325 -25.687  1.00  1.00
ATOM    507  C   ARG B 127      -9.148 -19.266 -24.721  1.00  1.00
ATOM    508  O   ARG B 127      -8.642 -19.127 -23.608  1.00  1.00
ATOM    509  N   LEU B 128     -10.289 -18.669 -25.120  1.00  1.00
ATOM    510  CA  LEU B 128     -11.009 -17.755 -24.242  1.00  1.00
ATOM    511  C   LEU B 128     -12.265 -18.408 -23.676  1.00  1.00
ATOM    512  O   LEU B 128     -13.139 -18.847 -24.424  1.00  1.00
ATOM    513  N   LYS B 129     -12.329 -18.558 -22.299  1.00  1.00
ATOM    514  CA  LYS B 129     -13.570 -19.126 -21.786  1.00  1.00
ATOM    515  C   LYS B 129     -13.830 -20.506 -22.377  1.00  1.00
ATOM    516  O   LYS B 129     -14.977 -20.943 -22.476  1.00  1.00
ATOM    517  N   GLY B 130     -12.691 -21.237 -22.845  1.00  1.00
ATOM    518  CA  GLY B 130     -12.779 -22.634 -23.253  1.00  1.00
ATOM    519  C   GLY B 130     -12.880 -22.760 -24.768  1.00  1.00
ATOM    520  O   GLY B 130     -12.577 -23.810 -25.334  1.00  1.00
ATOM    521  N   ILE B 131     -13.065 -21.817 -25.503  1.00  1.00
ATOM    522  CA  ILE B 131     -13.211 -21.792 -26.953  1.00  1.00
ATOM    523  C   ILE B 131     -11.929 -21.321 -27.628  1.00  1.00
ATOM    524  O   ILE B 131     -11.372 -20.284 -27.268  1.00  1.00
ATOM    525  N   ALA B 132     -11.429 -22.167 -28.609  1.00  1.00
ATOM    526  CA  ALA B 132     -10.239 -21.804 -29.369  1.00  1.00
ATOM    527  C   ALA B 132     -10.563 -20.769 -30.438  1.00  1.00
ATOM    528  O   ALA B 132     -11.576 -20.873 -31.129  1.00  1.00
ATOM    529  N   PRO B 133      -9.605 -19.847 -30.687  1.00  1.00
ATOM    530  CA  PRO B 133      -9.763 -18.888 -31.774  1.00  1.00
ATOM    531  C   PRO B 133      -9.810 -19.591 -33.125  1.00  1.00
ATOM    532  O   PRO B 133      -9.059 -20.535 -33.371  1.00  1.00
ATOM    533  N   SER B 134     -17.548 -21.960 -35.144  1.00  1.00
ATOM    534  CA  SER B 134     -17.473 -21.225 -33.888  1.00  1.00
ATOM    535  C   SER B 134     -16.028 -20.921 -33.513  1.00  1.00
ATOM    536  O   SER B 134     -15.142 -21.757 -33.689  1.00  1.00
ATOM    537  N   TRP B 135     -15.871 -19.751 -32.941  1.00  1.00
ATOM    538  CA  TRP B 135     -14.580 -19.305 -32.433  1.00  1.00
ATOM    539  C   TRP B 135     -14.743 -18.156 -31.446  1.00  1.00
ATOM    540  O   TRP B 135     -15.622 -17.310 -31.604  1.00  1.00
ATOM    541  N   SER B 136     -13.701 -17.927 -30.620  1.00  1.00
ATOM    542  CA  SER B 136     -13.728 -16.892 -29.594  1.00  1.00
ATOM    543  C   SER B 136     -13.050 -15.617 -30.079  1.00  1.00
ATOM    544  O   SER B 136     -13.344 -14.523 -29.595  1.00  1.00
ATOM    545  N   TYR B 137     -12.522 -15.502 -31.011  1.00  1.00
ATOM    546  CA  TYR B 137     -11.787 -14.459 -31.717  1.00  1.00
ATOM    547  C   TYR B 137     -11.205 -14.984 -33.023  1.00  1.00
ATOM    548  O   TYR B 137     -10.836 -16.154 -33.124  1.00  1.00
ATOM    549  N   ILE B 138     -10.885 -14.039 -33.932  1.00  1.00
ATOM    550  CA  ILE B 138     -10.120 -14.342 -35.136  1.00  1.00
ATOM    551  C   ILE B 138      -8.778 -13.622 -35.131  1.00  1.00
ATOM    552  O   ILE B 138      -8.688 -12.459 -34.739  1.00  1.00
ATOM    553  N   SER B 139     -16.920  -8.899 -36.643  1.00  1.00
ATOM    554  CA  SER B 139     -16.194  -9.002 -35.383  1.00  1.00
ATOM    555  C   SER B 139     -17.123  -9.399 -34.242  1.00  1.00
ATOM    556  O   SER B 139     -16.683  -9.949 -33.233  1.00  1.00
ATOM    557  N   SER B 140     -18.339  -9.341 -34.370  1.00  1.00
ATOM    558  CA  SER B 140     -19.350  -9.681 -33.376  1.00  1.00
ATOM    559  C   SER B 140     -20.102 -10.947 -33.767  1.00  1.00
ATOM    560  O   SER B 140     -20.829 -11.524 -32.958  1.00  1.00
ATOM    561  N   VAL B 141     -19.550 -11.752 -34.527  1.00  1.00
ATOM    562  CA  VAL B 141     -19.957 -13.111 -34.866  1.00  1.00
ATOM    563  C   VAL B 141     -19.158 -14.138 -34.074  1.00  1.00
ATOM    564  O   VAL B 141     -17.930 -14.175 -34.148  1.00  1.00
ATOM    565  N   SER B 142     -19.882 -15.018 -33.321  1.00  1.00
ATOM    566  CA  SER B 142     -19.232 -16.036 -32.504  1.00  1.00
ATOM    567  C   SER B 142     -19.322 -17.408 -33.158  1.00  1.00
ATOM    568  O   SER B 142     -18.458 -18.261 -32.955  1.00  1.00
ATOM    569  N   SER B 143     -20.145 -17.827 -33.764  1.00  1.00
ATOM    570  CA  SER B 143     -20.223 -19.055 -34.546  1.00  1.00
ATOM    571  C   SER B 143     -20.876 -18.806 -35.899  1.00  1.00
ATOM    572  O   SER B 143     -21.773 -17.972 -36.022  1.00  1.00
ATOM    573  N   SER B 144     -24.615 -16.195 -35.838  1.00  1.00
ATOM    574  CA  SER B 144     -24.770 -16.185 -34.388  1.00  1.00
ATOM    575  C   SER B 144     -23.917 -15.096 -33.750  1.00  1.00
ATOM    576  O   SER B 144     -22.723 -14.984 -34.031  1.00  1.00
ATOM    577  N   ARG B 145     -24.590 -14.080 -33.234  1.00  1.00
ATOM    578  CA  ARG B 145     -23.897 -12.924 -32.678  1.00  1.00
ATOM    579  C   ARG B 145     -23.466 -13.179 -31.239  1.00  1.00
ATOM    580  O   ARG B 145     -24.207 -13.773 -30.455  1.00  1.00
ATOM    581  N   GLY B 146     -22.335 -12.571 -30.894  1.00  1.00
ATOM    582  CA  GLY B 146     -21.756 -12.591 -29.556  1.00  1.00
ATOM    583  C   GLY B 146     -20.886 -11.364 -29.314  1.00  1.00
ATOM    584  O   GLY B 146     -20.109 -10.961 -30.180  1.00  1.00
ATOM    585  N   PHE B 147     -21.004 -10.746 -28.175  1.00  1.00
ATOM    586  CA  PHE B 147     -20.161  -9.608 -27.830  1.00  1.00
ATOM    587  C   PHE B 147     -18.802 -10.064 -27.316  1.00  1.00
ATOM    588  O   PHE B 147     -18.715 -10.946 -26.461  1.00  1.00
ATOM    589  N   GLY B 148     -17.740  -9.102 -27.770  1.00  1.00
ATOM    590  CA  GLY B 148     -16.448  -9.343 -27.139  1.00  1.00
ATOM    591  C   GLY B 148     -15.516 -10.109 -28.069  1.00  1.00
ATOM    592  O   GLY B 148     -14.311 -10.190 -27.827  1.00  1.00
ATOM    593  N   SER B 149     -16.013 -10.616 -29.183  1.00  1.00
ATOM    594  CA  SER B 149     -15.137 -11.134 -30.227  1.00  1.00
ATOM    595  C   SER B 149     -14.465 -10.002 -30.994  1.00  1.00
ATOM    596  O   SER B 149     -15.071  -8.959 -31.238  1.00  1.00
ATOM    597  N   GLY B 150     -13.576 -10.374 -31.884  1.00  1.00
ATOM    598  CA  GLY B 150     -12.790  -9.406 -32.639  1.00  1.00
ATOM    599  C   GLY B 150     -11.815 -10.102 -33.580  1.00  1.00
ATOM    600  O   GLY B 150     -11.485 -11.273 -33.392  1.00  1.00
ATOM    601  N   ILE B 151     -11.191  -9.356 -34.422  1.00  1.00
ATOM    602  CA  ILE B 151     -10.069  -9.794 -35.244  1.00  1.00
ATOM    603  C   ILE B 151      -8.774  -9.116 -34.815  1.00  1.00
ATOM    604  O   ILE B 151      -8.736  -7.903 -34.609  1.00  1.00
ATOM    605  N   ILE B 152      -7.783  -9.922 -34.547  1.00  1.00
ATOM    606  CA  ILE B 152      -6.451  -9.459 -34.176  1.00  1.00
ATOM    607  C   ILE B 152      -5.396  -9.989 -35.139  1.00  1.00
ATOM    608  O   ILE B 152      -5.501 -11.111 -35.634  1.00  1.00
ATOM    609  N   THR B 153      -4.350  -9.319 -35.309  1.00  1.00
ATOM    610  CA  THR B 153      -3.130  -9.779 -35.962  1.00  1.00
ATOM    611  C   THR B 153      -2.055 -10.123 -34.939  1.00  1.00
ATOM    612  O   THR B 153      -1.749  -9.325 -34.053  1.00  1.00
ATOM    613  N   SER B 154      -1.463 -11.382 -35.151  1.00  1.00
ATOM    614  CA  SER B 154      -0.562 -11.834 -34.098  1.00  1.00
ATOM    615  C   SER B 154       0.534 -12.732 -34.658  1.00  1.00
ATOM    616  O   SER B 154       0.293 -13.529 -35.565  1.00  1.00
ATOM    617  N   ASN B 155       1.710 -12.666 -33.989  1.00  1.00
ATOM    618  CA  ASN B 155       2.804 -13.545 -34.385  1.00  1.00
ATOM    619  C   ASN B 155       3.006 -14.663 -33.370  1.00  1.00
ATOM    620  O   ASN B 155       3.699 -15.644 -33.643  1.00  1.00
ATOM    621  N   ALA B 156       2.312 -14.735 -32.382  1.00  1.00
ATOM    622  CA  ALA B 156       2.299 -15.746 -31.333  1.00  1.00
ATOM    623  C   ALA B 156       1.817 -17.089 -31.867  1.00  1.00
ATOM    624  O   ALA B 156       0.890 -17.149 -32.675  1.00  1.00
ATOM    625  N   SER B 157       2.136 -18.188 -31.088  1.00  1.00
ATOM    626  CA  SER B 157       1.679 -19.522 -31.459  1.00  1.00
ATOM    627  C   SER B 157       0.544 -19.986 -30.555  1.00  1.00
ATOM    628  O   SER B 157       0.582 -19.785 -29.341  1.00  1.00
ATOM    629  N   MET B 158      -0.381 -20.804 -31.162  1.00  1.00
ATOM    630  CA  MET B 158      -1.447 -21.377 -30.349  1.00  1.00
ATOM    631  C   MET B 158      -0.920 -22.493 -29.456  1.00  1.00
ATOM    632  O   MET B 158      -0.200 -23.380 -29.915  1.00  1.00
ATOM    633  N   HIS B 159      -1.250 -22.456 -28.217  1.00  1.00
ATOM    634  CA  HIS B 159      -0.975 -23.489 -27.225  1.00  1.00
ATOM    635  C   HIS B 159      -2.263 -24.007 -26.599  1.00  1.00
ATOM    636  O   HIS B 159      -3.214 -23.252 -26.397  1.00  1.00
ATOM    637  N   GLU B 160      -2.255 -25.159 -26.026  1.00  1.00
ATOM    638  CA  GLU B 160      -3.404 -25.654 -25.276  1.00  1.00
ATOM    639  C   GLU B 160      -3.507 -24.978 -23.915  1.00  1.00
ATOM    640  O   GLU B 160      -2.693 -25.226 -23.025  1.00  1.00
ATOM    641  N   CYS B 161      -3.927 -23.819 -23.896  1.00  1.00
ATOM    642  CA  CYS B 161      -4.138 -22.969 -22.731  1.00  1.00
ATOM    643  C   CYS B 161      -5.496 -22.279 -22.791  1.00  1.00
ATOM    644  O   CYS B 161      -5.980 -21.934 -23.868  1.00  1.00
ATOM    645  N   ASN B 162      -5.979 -21.784 -21.732  1.00  1.00
ATOM    646  CA  ASN B 162      -7.203 -21.009 -21.566  1.00  1.00
ATOM    647  C   ASN B 162      -6.949 -19.746 -20.753  1.00  1.00
ATOM    648  O   ASN B 162      -6.285 -19.785 -19.718  1.00  1.00
ATOM    649  N   THR B 163      -7.599 -18.634 -21.243  1.00  1.00
ATOM    650  CA  THR B 163      -7.402 -17.343 -20.595  1.00  1.00
ATOM    651  C   THR B 163      -8.682 -16.517 -20.611  1.00  1.00
ATOM    652  O   THR B 163      -9.490 -16.626 -21.533  1.00  1.00
ATOM    653  N   LYS B 164      -8.787 -15.541 -19.816  1.00  1.00
ATOM    654  CA  LYS B 164      -9.867 -14.564 -19.768  1.00  1.00
ATOM    655  C   LYS B 164      -9.492 -13.290 -20.515  1.00  1.00
ATOM    656  O   LYS B 164     -10.356 -12.594 -21.047  1.00  1.00
ATOM    657  N   CYS B 165      -8.292 -13.203 -20.910  1.00  1.00
ATOM    658  CA  CYS B 165      -7.668 -12.030 -21.510  1.00  1.00
ATOM    659  C   CYS B 165      -6.586 -12.430 -22.505  1.00  1.00
ATOM    660  O   CYS B 165      -5.744 -13.279 -22.212  1.00  1.00
ATOM    661  N   GLN B 166      -6.754 -12.036 -23.743  1.00  1.00
ATOM    662  CA  GLN B 166      -5.828 -12.322 -24.832  1.00  1.00
ATOM    663  C   GLN B 166      -5.430 -11.048 -25.567  1.00  1.00
ATOM    664  O   GLN B 166      -6.270 -10.192 -25.843  1.00  1.00
ATOM    665  N   THR B 167      -4.163 -10.773 -25.601  1.00  1.00
ATOM    666  CA  THR B 167      -3.555  -9.755 -26.449  1.00  1.00
ATOM    667  C   THR B 167      -2.826 -10.385 -27.629  1.00  1.00
ATOM    668  O   THR B 167      -2.231 -11.455 -27.504  1.00  1.00
ATOM    669  N   PRO B 168      -2.380  -9.629 -28.592  1.00  1.00
ATOM    670  CA  PRO B 168      -1.654 -10.143 -29.746  1.00  1.00
ATOM    671  C   PRO B 168      -0.264 -10.627 -29.353  1.00  1.00
ATOM    672  O   PRO B 168       0.244 -11.603 -29.906  1.00  1.00
ATOM    673  N   LEU B 169       0.254 -10.366 -28.302  1.00  1.00
ATOM    674  CA  LEU B 169       1.577 -10.752 -27.825  1.00  1.00
ATOM    675  C   LEU B 169       1.501 -11.981 -26.925  1.00  1.00
ATOM    676  O   LEU B 169       2.423 -12.797 -26.893  1.00  1.00
ATOM    677  N   GLY B 170       0.337 -12.260 -26.365  1.00  1.00
ATOM    678  CA  GLY B 170       0.193 -13.307 -25.360  1.00  1.00
ATOM    679  C   GLY B 170      -1.034 -13.069 -24.489  1.00  1.00
ATOM    680  O   GLY B 170      -1.462 -11.931 -24.300  1.00  1.00
ATOM    681  N   ALA B 171      -1.401 -14.129 -23.681  1.00  1.00
ATOM    682  CA  ALA B 171      -2.517 -14.010 -22.750  1.00  1.00
ATOM    683  C   ALA B 171      -2.061 -13.436 -21.415  1.00  1.00
ATOM    684  O   ALA B 171      -0.980 -13.762 -20.925  1.00  1.00
ATOM    685  N   ILE B 172      -3.004 -12.761 -20.738  1.00  1.00
ATOM    686  CA  ILE B 172      -2.768 -12.180 -19.421  1.00  1.00
ATOM    687  C   ILE B 172      -3.614 -12.866 -18.357  1.00  1.00
ATOM    688  O   ILE B 172      -4.812 -13.079 -18.544  1.00  1.00
ATOM    689  N   ASN B 173      -3.029 -13.344 -17.346  1.00  1.00
ATOM    690  CA  ASN B 173      -3.668 -13.904 -16.162  1.00  1.00
ATOM    691  C   ASN B 173      -3.273 -13.137 -14.907  1.00  1.00
ATOM    692  O   ASN B 173      -2.100 -13.096 -14.536  1.00  1.00
ATOM    693  N   SER B 174      -4.200 -12.022 -14.652  1.00  1.00
ATOM    694  CA  SER B 174      -3.816 -11.015 -13.670  1.00  1.00
ATOM    695  C   SER B 174      -5.040 -10.375 -13.029  1.00  1.00
ATOM    696  O   SER B 174      -6.076 -10.212 -13.673  1.00  1.00
ATOM    697  N   SER B 175      -4.953  -9.955 -11.774  1.00  1.00
ATOM    698  CA  SER B 175      -5.984  -9.203 -11.068  1.00  1.00
ATOM    699  C   SER B 175      -5.611  -7.731 -10.953  1.00  1.00
ATOM    700  O   SER B 175      -6.477  -6.872 -10.793  1.00  1.00
ATOM    701  N   LEU B 176      -4.470  -7.384 -11.428  1.00  1.00
ATOM    702  CA  LEU B 176      -4.035  -5.995 -11.505  1.00  1.00
ATOM    703  C   LEU B 176      -4.971  -5.172 -12.384  1.00  1.00
ATOM    704  O   LEU B 176      -5.342  -5.596 -13.479  1.00  1.00
ATOM    705  N   PRO B 177      -5.143  -3.888 -12.017  1.00  1.00
ATOM    706  CA  PRO B 177      -6.081  -3.012 -12.710  1.00  1.00
ATOM    707  C   PRO B 177      -5.480  -2.473 -14.002  1.00  1.00
ATOM    708  O   PRO B 177      -6.179  -2.312 -15.002  1.00  1.00
ATOM    709  N   TYR B 178      -4.327  -2.345 -14.238  1.00  1.00
ATOM    710  CA  TYR B 178      -3.635  -1.765 -15.383  1.00  1.00
ATOM    711  C   TYR B 178      -2.623  -2.742 -15.968  1.00  1.00
ATOM    712  O   TYR B 178      -2.031  -3.545 -15.246  1.00  1.00
ATOM    713  N   GLN B 179      -2.373  -2.507 -17.288  1.00  1.00
ATOM    714  CA  GLN B 179      -1.358  -3.231 -18.044  1.00  1.00
ATOM    715  C   GLN B 179      -0.753  -2.355 -19.133  1.00  1.00
ATOM    716  O   GLN B 179      -1.446  -1.542 -19.746  1.00  1.00
ATOM    717  N   ASN B 180       0.466  -2.482 -19.421  1.00  1.00
ATOM    718  CA  ASN B 180       1.201  -1.764 -20.456  1.00  1.00
ATOM    719  C   ASN B 180       1.729  -2.719 -21.519  1.00  1.00
ATOM    720  O   ASN B 180       2.185  -2.291 -22.579  1.00  1.00
ATOM    721  N   ILE B 181       1.002  -3.862 -21.705  1.00  1.00
ATOM    722  CA  ILE B 181       1.408  -4.878 -22.669  1.00  1.00
ATOM    723  C   ILE B 181       0.913  -4.537 -24.069  1.00  1.00
ATOM    724  O   ILE B 181       1.636  -4.705 -25.051  1.00  1.00
ATOM    725  N   HIS B 182      -0.266  -4.205 -24.340  1.00  1.00
ATOM    726  CA  HIS B 182      -0.924  -4.043 -25.631  1.00  1.00
ATOM    727  C   HIS B 182      -2.328  -3.475 -25.467  1.00  1.00
ATOM    728  O   HIS B 182      -3.054  -3.846 -24.545  1.00  1.00
ATOM    729  N   PRO B 183      -2.679  -2.550 -26.452  1.00  1.00
ATOM    730  CA  PRO B 183      -3.993  -1.923 -26.386  1.00  1.00
ATOM    731  C   PRO B 183      -5.051  -2.789 -27.058  1.00  1.00
ATOM    732  O   PRO B 183      -6.215  -2.787 -26.658  1.00  1.00
ATOM    733  N   VAL B 184      -4.714  -3.661 -27.875  1.00  1.00
ATOM    734  CA  VAL B 184      -5.591  -4.680 -28.440  1.00  1.00
ATOM    735  C   VAL B 184      -5.800  -5.830 -27.464  1.00  1.00
ATOM    736  O   VAL B 184      -4.839  -6.429 -26.981  1.00  1.00
ATOM    737  N   THR B 185      -7.107  -6.023 -27.075  1.00  1.00
ATOM    738  CA  THR B 185      -7.473  -6.991 -26.048  1.00  1.00
ATOM    739  C   THR B 185      -8.763  -7.716 -26.410  1.00  1.00
ATOM    740  O   THR B 185      -9.689  -7.119 -26.959  1.00  1.00
ATOM    741  N   ILE B 186      -8.743  -9.016 -26.174  1.00  1.00
ATOM    742  CA  ILE B 186      -9.934  -9.850 -26.280  1.00  1.00
ATOM    743  C   ILE B 186     -10.361 -10.378 -24.916  1.00  1.00
ATOM    744  O   ILE B 186      -9.541 -10.890 -24.154  1.00  1.00
ATOM    745  N   GLY B 187     -11.465  -9.941 -24.410  1.00  1.00
ATOM    746  CA  GLY B 187     -11.994 -10.537 -23.189  1.00  1.00
ATOM    747  C   GLY B 187     -12.055  -9.517 -22.060  1.00  1.00
ATOM    748  O   GLY B 187     -11.608  -8.380 -22.212  1.00  1.00
ATOM    749  N   GLU B 188     -12.006  -9.736 -20.958  1.00  1.00
ATOM    750  CA  GLU B 188     -11.882  -8.938 -19.743  1.00  1.00
ATOM    751  C   GLU B 188     -10.422  -8.773 -19.340  1.00  1.00
ATOM    752  O   GLU B 188      -9.724  -9.753 -19.085  1.00  1.00
ATOM    753  N   CYS B 189      -9.830  -7.665 -19.829  1.00  1.00
ATOM    754  CA  CYS B 189      -8.408  -7.393 -19.661  1.00  1.00
ATOM    755  C   CYS B 189      -8.180  -6.168 -18.784  1.00  1.00
ATOM    756  O   CYS B 189      -8.955  -5.212 -18.823  1.00  1.00
ATOM    757  N   PRO B 190      -6.957  -6.113 -17.972  1.00  1.00
ATOM    758  CA  PRO B 190      -6.603  -4.838 -17.358  1.00  1.00
ATOM    759  C   PRO B 190      -6.628  -3.709 -18.380  1.00  1.00
ATOM    760  O   PRO B 190      -6.163  -3.870 -19.509  1.00  1.00
ATOM    761  N   LYS B 191      -6.924  -2.428 -17.768  1.00  1.00
ATOM    762  CA  LYS B 191      -6.872  -1.234 -18.602  1.00  1.00
ATOM    763  C   LYS B 191      -5.460  -0.982 -19.116  1.00  1.00
ATOM    764  O   LYS B 191      -4.499  -0.994 -18.347  1.00  1.00
ATOM    765  N   TYR B 192      -5.371  -0.712 -20.495  1.00  1.00
ATOM    766  CA  TYR B 192      -4.067  -0.393 -21.065  1.00  1.00
ATOM    767  C   TYR B 192      -3.694   1.061 -20.805  1.00  1.00
ATOM    768  O   TYR B 192      -4.519   1.961 -20.961  1.00  1.00
ATOM    769  N   VAL B 193      -2.442   1.251 -20.395  1.00  1.00
ATOM    770  CA  VAL B 193      -1.823   2.556 -20.199  1.00  1.00
ATOM    771  C   VAL B 193      -0.376   2.557 -20.674  1.00  1.00
ATOM    772  O   VAL B 193       0.323   1.550 -20.568  1.00  1.00
ATOM    773  N   ARG B 194       0.150   3.661 -21.027  1.00  1.00
ATOM    774  CA  ARG B 194       1.512   3.815 -21.522  1.00  1.00
ATOM    775  C   ARG B 194       2.512   3.874 -20.374  1.00  1.00
ATOM    776  O   ARG B 194       3.667   3.475 -20.523  1.00  1.00
ATOM    777  N   SER B 195       2.170   3.693 -19.221  1.00  1.00
ATOM    778  CA  SER B 195       3.021   3.814 -18.043  1.00  1.00
ATOM    779  C   SER B 195       4.004   2.654 -17.953  1.00  1.00
ATOM    780  O   SER B 195       3.642   1.501 -18.188  1.00  1.00
ATOM    781  N   ALA B 196       5.212   3.008 -17.317  1.00  1.00
ATOM    782  CA  ALA B 196       6.264   2.018 -17.115  1.00  1.00
ATOM    783  C   ALA B 196       6.267   1.502 -15.682  1.00  1.00
ATOM    784  O   ALA B 196       6.549   0.330 -15.435  1.00  1.00
ATOM    785  N   LYS B 197       5.641   2.137 -14.808  1.00  1.00
ATOM    786  CA  LYS B 197       5.553   1.866 -13.378  1.00  1.00
ATOM    787  C   LYS B 197       4.352   2.568 -12.758  1.00  1.00
ATOM    788  O   LYS B 197       4.043   3.709 -13.100  1.00  1.00
ATOM    789  N   LEU B 198       3.606   1.806 -11.966  1.00  1.00
ATOM    790  CA  LEU B 198       2.456   2.166 -11.146  1.00  1.00
ATOM    791  C   LEU B 198       2.416   1.346  -9.861  1.00  1.00
ATOM    792  O   LEU B 198       2.395   0.115  -9.899  1.00  1.00
ATOM    793  N   ARG B 199       3.141   1.799  -8.875  1.00  1.00
ATOM    794  CA  ARG B 199       3.299   1.150  -7.579  1.00  1.00
ATOM    795  C   ARG B 199       2.709   2.001  -6.461  1.00  1.00
ATOM    796  O   ARG B 199       2.951   3.206  -6.393  1.00  1.00
ATOM    797  N   MET B 200       1.674   1.456  -5.780  1.00  1.00
ATOM    798  CA  MET B 200       1.027   2.132  -4.662  1.00  1.00
ATOM    799  C   MET B 200       1.634   1.703  -3.333  1.00  1.00
ATOM    800  O   MET B 200       1.782   0.511  -3.063  1.00  1.00
ATOM    801  N   VAL B 201       2.128   2.756  -2.502  1.00  1.00
ATOM    802  CA  VAL B 201       2.581   2.382  -1.168  1.00  1.00
ATOM    803  C   VAL B 201       1.404   2.064  -0.256  1.00  1.00
ATOM    804  O   VAL B 201       0.400   2.776  -0.251  1.00  1.00
ATOM    805  N   THR B 202       1.618   0.982   0.598  1.00  1.00
ATOM    806  CA  THR B 202       0.597   0.606   1.568  1.00  1.00
ATOM    807  C   THR B 202       1.130   0.699   2.992  1.00  1.00
ATOM    808  O   THR B 202       0.391   1.025   3.922  1.00  1.00
ATOM    809  N   GLY B 203       2.442   0.685   3.093  1.00  1.00
ATOM    810  CA  GLY B 203       3.090   0.893   4.383  1.00  1.00
ATOM    811  C   GLY B 203       3.677   2.295   4.485  1.00  1.00
ATOM    812  O   GLY B 203       3.724   3.032   3.500  1.00  1.00
ATOM    813  N   LEU B 204       4.673   2.492   5.156  1.00  1.00
ATOM    814  CA  LEU B 204       5.294   3.770   5.486  1.00  1.00
ATOM    815  C   LEU B 204       6.751   3.806   5.039  1.00  1.00
ATOM    816  O   LEU B 204       7.427   2.778   5.008  1.00  1.00
ATOM    817  N   ARG B 205       7.322   5.045   5.060  1.00  1.00
ATOM    818  CA  ARG B 205       8.749   5.205   4.806  1.00  1.00
ATOM    819  C   ARG B 205       9.567   4.202   5.610  1.00  1.00
ATOM    820  O   ARG B 205       9.392   4.073   6.821  1.00  1.00
ATOM    821  N   ASN B 206      10.428   3.433   4.843  1.00  1.00
ATOM    822  CA  ASN B 206      11.308   2.458   5.475  1.00  1.00
ATOM    823  C   ASN B 206      12.642   3.087   5.857  1.00  1.00
ATOM    824  O   ASN B 206      13.327   3.671   5.017  1.00  1.00
ATOM    825  N   ILE B 207      12.961   3.141   7.101  1.00  1.00
ATOM    826  CA  ILE B 207      14.161   3.727   7.685  1.00  1.00
ATOM    827  C   ILE B 207      14.812   2.774   8.680  1.00  1.00
ATOM    828  O   ILE B 207      14.322   2.597   9.795  1.00  1.00
ATOM    829  N   PRO B 208      15.363   1.632   8.223  1.00  1.00
ATOM    830  CA  PRO B 208      15.904   0.610   9.110  1.00  1.00
ATOM    831  C   PRO B 208      17.217   1.062   9.736  1.00  1.00
ATOM    832  O   PRO B 208      18.010   1.759   9.103  1.00  1.00
ATOM    833  N   GLY B 209       7.962  14.851   7.238  1.00  1.00
ATOM    834  CA  GLY B 209       6.601  14.653   6.755  1.00  1.00
ATOM    835  C   GLY B 209       5.655  15.700   7.329  1.00  1.00
ATOM    836  O   GLY B 209       5.896  16.243   8.408  1.00  1.00
ATOM    837  N   LEU B 210       4.396  15.682   6.869  1.00  1.00
ATOM    838  CA  LEU B 210       3.426  16.670   7.326  1.00  1.00
ATOM    839  C   LEU B 210       3.222  16.586   8.835  1.00  1.00
ATOM    840  O   LEU B 210       3.046  17.604   9.505  1.00  1.00
ATOM    841  N   PHE B 211       3.249  15.683   9.559  1.00  1.00
ATOM    842  CA  PHE B 211       3.003  15.546  10.990  1.00  1.00
ATOM    843  C   PHE B 211       4.304  15.601  11.780  1.00  1.00
ATOM    844  O   PHE B 211       4.324  16.033  12.933  1.00  1.00
ATOM    845  N   GLY B 212       5.379  15.286  11.324  1.00  1.00
ATOM    846  CA  GLY B 212       6.670  15.619  11.916  1.00  1.00
ATOM    847  C   GLY B 212       7.180  14.487  12.799  1.00  1.00
ATOM    848  O   GLY B 212       8.325  14.506  13.249  1.00  1.00
ATOM    849  N   ALA B 213       6.575  13.289  12.648  1.00  1.00
ATOM    850  CA  ALA B 213       6.982  12.169  13.489  1.00  1.00
ATOM    851  C   ALA B 213       7.873  11.200  12.722  1.00  1.00
ATOM    852  O   ALA B 213       8.837  10.663  13.268  1.00  1.00
ATOM    853  N   ILE B 214       7.428  10.610  11.620  1.00  1.00
ATOM    854  CA  ILE B 214       8.254   9.721  10.812  1.00  1.00
ATOM    855  C   ILE B 214       9.349  10.494  10.088  1.00  1.00
ATOM    856  O   ILE B 214       9.075  11.465   9.383  1.00  1.00
ATOM    857  N   ALA B 215      10.631   9.987  10.208  1.00  1.00
ATOM    858  CA  ALA B 215      11.744  10.716   9.611  1.00  1.00
ATOM    859  C   ALA B 215      11.744  12.175  10.048  1.00  1.00
ATOM    860  O   ALA B 215      11.460  13.071   9.254  1.00  1.00
ATOM    861  N   GLY B 216      11.329  12.372  11.296  1.00  1.00
ATOM    862  CA  GLY B 216      11.284  13.692  11.912  1.00  1.00
ATOM    863  C   GLY B 216      11.867  13.663  13.320  1.00  1.00
ATOM    864  O   GLY B 216      12.781  14.423  13.639  1.00  1.00
ATOM    865  N   PHE B 217      10.930  13.757  14.383  1.00  1.00
ATOM    866  CA  PHE B 217      11.426  13.744  15.754  1.00  1.00
ATOM    867  C   PHE B 217      11.663  12.320  16.240  1.00  1.00
ATOM    868  O   PHE B 217      12.407  12.096  17.195  1.00  1.00
ATOM    869  N   ILE B 218      10.971  11.356  15.709  1.00  1.00
ATOM    870  CA  ILE B 218      11.395   9.963  15.779  1.00  1.00
ATOM    871  C   ILE B 218      12.259   9.590  14.580  1.00  1.00
ATOM    872  O   ILE B 218      11.775   9.527  13.450  1.00  1.00
ATOM    873  N   GLU B 219      13.508   9.740  14.580  1.00  1.00
ATOM    874  CA  GLU B 219      14.426   9.736  13.448  1.00  1.00
ATOM    875  C   GLU B 219      14.427   8.386  12.743  1.00  1.00
ATOM    876  O   GLU B 219      14.507   8.315  11.517  1.00  1.00
ATOM    877  N   GLY B 220      14.236   7.301  13.130  1.00  1.00
ATOM    878  CA  GLY B 220      14.370   6.038  12.414  1.00  1.00
ATOM    879  C   GLY B 220      13.236   5.083  12.764  1.00  1.00
ATOM    880  O   GLY B 220      12.699   5.122  13.871  1.00  1.00
ATOM    881  N   GLY B 221      13.173   3.983  12.065  1.00  1.00
ATOM    882  CA  GLY B 221      12.215   2.915  12.327  1.00  1.00
ATOM    883  C   GLY B 221      12.840   1.806  13.163  1.00  1.00
ATOM    884  O   GLY B 221      14.022   1.495  13.015  1.00  1.00
ATOM    885  N   TRP B 222      12.000   0.806  13.492  1.00  1.00
ATOM    886  CA  TRP B 222      12.431  -0.358  14.257  1.00  1.00
ATOM    887  C   TRP B 222      12.218  -1.645  13.470  1.00  1.00
ATOM    888  O   TRP B 222      11.086  -2.011  13.155  1.00  1.00
ATOM    889  N   THR B 223      13.352  -2.362  13.172  1.00  1.00
ATOM    890  CA  THR B 223      13.212  -3.642  12.488  1.00  1.00
ATOM    891  C   THR B 223      12.780  -4.738  13.453  1.00  1.00
ATOM    892  O   THR B 223      12.073  -5.671  13.072  1.00  1.00
ATOM    893  N   GLY B 224      12.856  -4.418  14.756  1.00  1.00
ATOM    894  CA  GLY B 224      12.529  -5.376  15.805  1.00  1.00
ATOM    895  C   GLY B 224      11.044  -5.339  16.142  1.00  1.00
ATOM    896  O   GLY B 224      10.477  -6.330  16.603  1.00  1.00
ATOM    897  N   MET B 225      10.314  -4.392  15.878  1.00  1.00
ATOM    898  CA  MET B 225       8.856  -4.361  15.914  1.00  1.00
ATOM    899  C   MET B 225       8.262  -4.943  14.638  1.00  1.00
ATOM    900  O   MET B 225       8.329  -4.328  13.573  1.00  1.00
ATOM    901  N   ILE B 226       7.963  -6.237  14.672  1.00  1.00
ATOM    902  CA  ILE B 226       7.609  -6.996  13.478  1.00  1.00
ATOM    903  C   ILE B 226       6.114  -7.285  13.432  1.00  1.00
ATOM    904  O   ILE B 226       5.523  -7.379  12.356  1.00  1.00
ATOM    905  N   ASP B 227       5.281  -6.818  14.253  1.00  1.00
ATOM    906  CA  ASP B 227       3.880  -7.218  14.299  1.00  1.00
ATOM    907  C   ASP B 227       2.959  -6.030  14.050  1.00  1.00
ATOM    908  O   ASP B 227       1.867  -6.183  13.502  1.00  1.00
ATOM    909  N   GLY B 228       3.297  -4.992  13.597  1.00  1.00
ATOM    910  CA  GLY B 228       2.475  -3.884  13.125  1.00  1.00
ATOM    911  C   GLY B 228       3.335  -2.704  12.693  1.00  1.00
ATOM    912  O   GLY B 228       4.498  -2.596  13.082  1.00  1.00
ATOM    913  N   TRP B 229       2.569  -1.622  12.205  1.00  1.00
ATOM    914  CA  TRP B 229       3.273  -0.445  11.710  1.00  1.00
ATOM    915  C   TRP B 229       3.640   0.497  12.849  1.00  1.00
ATOM    916  O   TRP B 229       4.713   1.101  12.846  1.00  1.00
ATOM    917  N   TYR B 230       2.986   0.705  13.785  1.00  1.00
ATOM    918  CA  TYR B 230       3.213   1.550  14.951  1.00  1.00
ATOM    919  C   TYR B 230       3.124   0.745  16.241  1.00  1.00
ATOM    920  O   TYR B 230       2.355  -0.213  16.334  1.00  1.00
ATOM    921  N   GLY B 231       3.929   1.412  17.321  1.00  1.00
ATOM    922  CA  GLY B 231       3.864   0.713  18.599  1.00  1.00
ATOM    923  C   GLY B 231       4.861   1.291  19.595  1.00  1.00
ATOM    924  O   GLY B 231       5.727   2.086  19.230  1.00  1.00
ATOM    925  N   TYR B 232       5.396   0.367  20.483  1.00  1.00
ATOM    926  CA  TYR B 232       6.142   0.783  21.665  1.00  1.00
ATOM    927  C   TYR B 232       7.399  -0.059  21.848  1.00  1.00
ATOM    928  O   TYR B 232       7.426  -1.236  21.489  1.00  1.00
ATOM    929  N   HIS B 233       8.413   0.567  22.363  1.00  1.00
ATOM    930  CA  HIS B 233       9.610  -0.055  22.915  1.00  1.00
ATOM    931  C   HIS B 233       9.787   0.300  24.386  1.00  1.00
ATOM    932  O   HIS B 233       9.616   1.453  24.781  1.00  1.00
ATOM    933  N   HIS B 234       9.867  -0.613  25.271  1.00  1.00
ATOM    934  CA  HIS B 234       9.996  -0.333  26.696  1.00  1.00
ATOM    935  C   HIS B 234      11.277  -0.932  27.262  1.00  1.00
ATOM    936  O   HIS B 234      11.713  -2.002  26.838  1.00  1.00
ATOM    937  N   GLN B 235      11.737  -0.403  28.304  1.00  1.00
ATOM    938  CA  GLN B 235      12.903  -0.758  29.105  1.00  1.00
ATOM    939  C   GLN B 235      12.626  -0.575  30.591  1.00  1.00
ATOM    940  O   GLN B 235      12.123   0.465  31.016  1.00  1.00
ATOM    941  N   ASN B 236      12.519  -1.628  31.343  1.00  1.00
ATOM    942  CA  ASN B 236      12.305  -1.582  32.785  1.00  1.00
ATOM    943  C   ASN B 236      13.110  -2.663  33.496  1.00  1.00
ATOM    944  O   ASN B 236      13.449  -3.688  32.905  1.00  1.00
ATOM    945  N   GLU B 237      13.083  -2.742  34.773  1.00  1.00
ATOM    946  CA  GLU B 237      13.809  -3.745  35.542  1.00  1.00
ATOM    947  C   GLU B 237      13.540  -5.147  35.010  1.00  1.00
ATOM    948  O   GLU B 237      14.439  -5.987  34.966  1.00  1.00
ATOM    949  N   GLN B 238      12.500  -5.514  34.579  1.00  1.00
ATOM    950  CA  GLN B 238      12.082  -6.809  34.056  1.00  1.00
ATOM    951  C   GLN B 238      12.524  -6.987  32.609  1.00  1.00
ATOM    952  O   GLN B 238      12.775  -8.105  32.160  1.00  1.00
ATOM    953  N   GLY B 239      13.184  -6.216  31.973  1.00  1.00
ATOM    954  CA  GLY B 239      13.717  -6.421  30.632  1.00  1.00
ATOM    955  C   GLY B 239      13.370  -5.254  29.717  1.00  1.00
ATOM    956  O   GLY B 239      12.825  -4.244  30.163  1.00  1.00
ATOM    957  N   SER B 240      13.587  -5.630  28.335  1.00  1.00
ATOM    958  CA  SER B 240      13.141  -4.731  27.278  1.00  1.00
ATOM    959  C   SER B 240      12.572  -5.508  26.098  1.00  1.00
ATOM    960  O   SER B 240      13.036  -6.604  25.782  1.00  1.00
ATOM    961  N   GLY B 241      11.647  -4.905  25.403  1.00  1.00
ATOM    962  CA  GLY B 241      11.028  -5.536  24.244  1.00  1.00
ATOM    963  C   GLY B 241      10.370  -4.502  23.339  1.00  1.00
ATOM    964  O   GLY B 241      10.102  -3.377  23.759  1.00  1.00
ATOM    965  N   TYR B 242       9.761  -5.014  22.264  1.00  1.00
ATOM    966  CA  TYR B 242       8.866  -4.265  21.391  1.00  1.00
ATOM    967  C   TYR B 242       7.464  -4.861  21.397  1.00  1.00
ATOM    968  O   TYR B 242       7.297  -6.076  21.499  1.00  1.00
ATOM    969  N   ALA B 243       6.492  -3.954  21.076  1.00  1.00
ATOM    970  CA  ALA B 243       5.087  -4.332  20.975  1.00  1.00
ATOM    971  C   ALA B 243       4.316  -3.356  20.095  1.00  1.00
ATOM    972  O   ALA B 243       4.493  -2.142  20.194  1.00  1.00
ATOM    973  N   ALA B 244       3.708  -3.852  18.982  1.00  1.00
ATOM    974  CA  ALA B 244       2.878  -2.988  18.151  1.00  1.00
ATOM    975  C   ALA B 244       1.624  -2.548  18.895  1.00  1.00
ATOM    976  O   ALA B 244       0.990  -3.345  19.587  1.00  1.00
ATOM    977  N   ASP B 245       1.224  -1.207  18.629  1.00  1.00
ATOM    978  CA  ASP B 245      -0.117  -0.820  19.050  1.00  1.00
ATOM    979  C   ASP B 245      -1.176  -1.421  18.135  1.00  1.00
ATOM    980  O   ASP B 245      -1.177  -1.179  16.928  1.00  1.00
ATOM    981  N   GLN B 246      -1.943  -2.411  18.692  1.00  1.00
ATOM    982  CA  GLN B 246      -2.823  -3.226  17.863  1.00  1.00
ATOM    983  C   GLN B 246      -3.986  -2.406  17.322  1.00  1.00
ATOM    984  O   GLN B 246      -4.394  -2.572  16.172  1.00  1.00
ATOM    985  N   LYS B 247      -4.537  -1.471  18.037  1.00  1.00
ATOM    986  CA  LYS B 247      -5.699  -0.687  17.635  1.00  1.00
ATOM    987  C   LYS B 247      -5.368   0.224  16.460  1.00  1.00
ATOM    988  O   LYS B 247      -6.156   0.354  15.523  1.00  1.00
ATOM    989  N   SER B 248      -4.270   1.007  16.561  1.00  1.00
ATOM    990  CA  SER B 248      -3.898   1.921  15.488  1.00  1.00
ATOM    991  C   SER B 248      -3.396   1.161  14.266  1.00  1.00
ATOM    992  O   SER B 248      -3.670   1.544  13.129  1.00  1.00
ATOM    993  N   THR B 249      -2.721   0.026  14.489  1.00  1.00
ATOM    994  CA  THR B 249      -2.251  -0.802  13.384  1.00  1.00
ATOM    995  C   THR B 249      -3.417  -1.397  12.606  1.00  1.00
ATOM    996  O   THR B 249      -3.405  -1.424  11.375  1.00  1.00
ATOM    997  N   GLN B 250      -4.421  -1.946  13.351  1.00  1.00
ATOM    998  CA  GLN B 250      -5.590  -2.566  12.738  1.00  1.00
ATOM    999  C   GLN B 250      -6.443  -1.534  12.011  1.00  1.00
ATOM   1000  O   GLN B 250      -6.942  -1.789  10.915  1.00  1.00
ATOM   1001  N   ASN B 251      -6.659  -0.373  12.597  1.00  1.00
ATOM   1002  CA  ASN B 251      -7.423   0.701  11.975  1.00  1.00
ATOM   1003  C   ASN B 251      -6.743   1.198  10.705  1.00  1.00
ATOM   1004  O   ASN B 251      -7.405   1.500   9.713  1.00  1.00
ATOM   1005  N   ALA B 252      -5.406   1.290  10.728  1.00  1.00
ATOM   1006  CA  ALA B 252      -4.645   1.753   9.574  1.00  1.00
ATOM   1007  C   ALA B 252      -4.664   0.723   8.452  1.00  1.00
ATOM   1008  O   ALA B 252      -4.760   1.073   7.276  1.00  1.00
ATOM   1009  N   ILE B 253      -4.515  -0.552   8.769  1.00  1.00
ATOM   1010  CA  ILE B 253      -4.635  -1.603   7.765  1.00  1.00
ATOM   1011  C   ILE B 253      -6.015  -1.593   7.119  1.00  1.00
ATOM   1012  O   ILE B 253      -6.144  -1.753   5.906  1.00  1.00
ATOM   1013  N   ASN B 254      -7.069  -1.401   7.977  1.00  1.00
ATOM   1014  CA  ASN B 254      -8.430  -1.286   7.467  1.00  1.00
ATOM   1015  C   ASN B 254      -8.551  -0.134   6.478  1.00  1.00
ATOM   1016  O   ASN B 254      -9.196  -0.263   5.437  1.00  1.00
ATOM   1017  N   GLY B 255      -7.993   1.016   6.823  1.00  1.00
ATOM   1018  CA  GLY B 255      -8.077   2.221   6.006  1.00  1.00
ATOM   1019  C   GLY B 255      -7.320   2.051   4.695  1.00  1.00
ATOM   1020  O   GLY B 255      -7.795   2.459   3.635  1.00  1.00
ATOM   1021  N   ILE B 256      -6.016   1.620   4.797  1.00  1.00
ATOM   1022  CA  ILE B 256      -5.162   1.488   3.623  1.00  1.00
ATOM   1023  C   ILE B 256      -5.741   0.489   2.630  1.00  1.00
ATOM   1024  O   ILE B 256      -5.727   0.721   1.421  1.00  1.00
ATOM   1025  N   THR B 257      -6.248  -0.620   3.104  1.00  1.00
ATOM   1026  CA  THR B 257      -6.829  -1.640   2.240  1.00  1.00
ATOM   1027  C   THR B 257      -8.122  -1.150   1.601  1.00  1.00
ATOM   1028  O   THR B 257      -8.383  -1.410   0.426  1.00  1.00
ATOM   1029  N   ASN B 258      -8.938  -0.414   2.319  1.00  1.00
ATOM   1030  CA  ASN B 258     -10.127   0.214   1.756  1.00  1.00
ATOM   1031  C   ASN B 258      -9.760   1.191   0.645  1.00  1.00
ATOM   1032  O   ASN B 258     -10.454   1.283  -0.367  1.00  1.00
ATOM   1033  N   LYS B 259      -8.622   1.913   0.853  1.00  1.00
ATOM   1034  CA  LYS B 259      -8.124   2.850  -0.147  1.00  1.00
ATOM   1035  C   LYS B 259      -7.718   2.127  -1.425  1.00  1.00
ATOM   1036  O   LYS B 259      -7.982   2.602  -2.530  1.00  1.00
ATOM   1037  N   VAL B 260      -7.017   0.985  -1.291  1.00  1.00
ATOM   1038  CA  VAL B 260      -6.641   0.176  -2.444  1.00  1.00
ATOM   1039  C   VAL B 260      -7.871  -0.305  -3.204  1.00  1.00
ATOM   1040  O   VAL B 260      -7.907  -0.266  -4.434  1.00  1.00
ATOM   1041  N   ASN B 261      -8.865  -0.789  -2.467  1.00  1.00
ATOM   1042  CA  ASN B 261     -10.116  -1.266  -3.044  1.00  1.00
ATOM   1043  C   ASN B 261     -10.833  -0.155  -3.800  1.00  1.00
ATOM   1044  O   ASN B 261     -11.374  -0.377  -4.883  1.00  1.00
ATOM   1045  N   THR B 262     -10.909   1.028  -3.193  1.00  1.00
ATOM   1046  CA  THR B 262     -11.549   2.179  -3.818  1.00  1.00
ATOM   1047  C   THR B 262     -10.863   2.547  -5.127  1.00  1.00
ATOM   1048  O   THR B 262     -11.522   2.871  -6.115  1.00  1.00
ATOM   1049  N   VAL B 263      -9.537   2.634  -5.113  1.00  1.00
ATOM   1050  CA  VAL B 263      -8.757   2.918  -6.312  1.00  1.00
ATOM   1051  C   VAL B 263      -9.011   1.875  -7.393  1.00  1.00
ATOM   1052  O   VAL B 263      -9.159   2.209  -8.569  1.00  1.00
ATOM   1053  N   ILE B 264      -8.940   0.624  -7.055  1.00  1.00
ATOM   1054  CA  ILE B 264      -9.172  -0.472  -7.988  1.00  1.00
ATOM   1055  C   ILE B 264     -10.595  -0.443  -8.530  1.00  1.00
ATOM   1056  O   ILE B 264     -10.821  -0.654  -9.721  1.00  1.00
ATOM   1057  N   GLU B 265     -11.557  -0.232  -7.732  1.00  1.00
ATOM   1058  CA  GLU B 265     -12.978  -0.230  -8.057  1.00  1.00
ATOM   1059  C   GLU B 265     -13.290   0.775  -9.158  1.00  1.00
ATOM   1060  O   GLU B 265     -14.109   0.512 -10.039  1.00  1.00
ATOM   1061  N   LYS B 266     -12.677   1.851  -9.264  1.00  1.00
ATOM   1062  CA  LYS B 266     -12.999   2.931 -10.189  1.00  1.00
ATOM   1063  C   LYS B 266     -12.425   2.659 -11.574  1.00  1.00
ATOM   1064  O   LYS B 266     -13.043   2.984 -12.587  1.00  1.00
ATOM   1065  N   MET B 267     -11.342   2.018 -11.683  1.00  1.00
ATOM   1066  CA  MET B 267     -10.790   1.612 -12.970  1.00  1.00
ATOM   1067  C   MET B 267      -9.881   0.400 -12.822  1.00  1.00
ATOM   1068  O   MET B 267      -8.922   0.422 -12.050  1.00  1.00
ATOM   1069  N   ASN B 268     -10.462  -0.744 -13.533  1.00  1.00
ATOM   1070  CA  ASN B 268      -9.726  -1.997 -13.414  1.00  1.00
ATOM   1071  C   ASN B 268     -10.093  -2.961 -14.535  1.00  1.00
ATOM   1072  O   ASN B 268      -9.284  -3.795 -14.939  1.00  1.00
ATOM   1073  N   ILE B 269     -10.572  -2.680 -15.603  1.00  1.00
ATOM   1074  CA  ILE B 269     -10.971  -3.606 -16.657  1.00  1.00
ATOM   1075  C   ILE B 269     -11.338  -2.861 -17.934  1.00  1.00
ATOM   1076  O   ILE B 269     -11.843  -1.740 -17.887  1.00  1.00
ATOM   1077  N   GLN B 270     -10.975  -3.447 -19.020  1.00  1.00
ATOM   1078  CA  GLN B 270     -11.386  -3.079 -20.369  1.00  1.00
ATOM   1079  C   GLN B 270     -11.936  -4.282 -21.125  1.00  1.00
ATOM   1080  O   GLN B 270     -11.423  -5.394 -20.998  1.00  1.00
ATOM   1081  N   PHE B 271     -13.091  -4.176 -21.675  1.00  1.00
ATOM   1082  CA  PHE B 271     -13.614  -5.250 -22.510  1.00  1.00
ATOM   1083  C   PHE B 271     -12.905  -5.295 -23.858  1.00  1.00
ATOM   1084  O   PHE B 271     -12.459  -4.268 -24.370  1.00  1.00
ATOM   1085  N   THR B 272     -13.171  -6.200 -24.701  1.00  1.00
ATOM   1086  CA  THR B 272     -12.601  -6.336 -26.036  1.00  1.00
ATOM   1087  C   THR B 272     -12.516  -4.987 -26.738  1.00  1.00
ATOM   1088  O   THR B 272     -13.486  -4.230 -26.770  1.00  1.00
ATOM   1089  N   ALA B 273     -11.289  -4.709 -27.184  1.00  1.00
ATOM   1090  CA  ALA B 273     -10.887  -3.551 -27.973  1.00  1.00
ATOM   1091  C   ALA B 273      -9.968  -3.957 -29.118  1.00  1.00
ATOM   1092  O   ALA B 273      -8.977  -4.658 -28.912  1.00  1.00
ATOM   1093  N   VAL B 274     -10.436  -3.966 -30.297  1.00  1.00
ATOM   1094  CA  VAL B 274      -9.706  -4.406 -31.481  1.00  1.00
ATOM   1095  C   VAL B 274      -9.581  -3.281 -32.500  1.00  1.00
ATOM   1096  O   VAL B 274     -10.492  -2.468 -32.657  1.00  1.00
ATOM   1097  N   GLY B 275      -8.632  -3.192 -33.244  1.00  1.00
ATOM   1098  CA  GLY B 275      -8.445  -2.257 -34.346  1.00  1.00
ATOM   1099  C   GLY B 275      -9.631  -2.288 -35.303  1.00  1.00
ATOM   1100  O   GLY B 275     -10.183  -3.350 -35.588  1.00  1.00
ATOM   1101  N   LYS B 276      -9.743  -1.167 -36.079  1.00  1.00
ATOM   1102  CA  LYS B 276     -10.700  -1.086 -37.176  1.00  1.00
ATOM   1103  C   LYS B 276     -10.003  -1.202 -38.525  1.00  1.00
ATOM   1104  O   LYS B 276      -8.985  -0.554 -38.766  1.00  1.00
ATOM   1105  N   LEU B 277      -9.596  10.547 -37.296  1.00  1.00
ATOM   1106  CA  LEU B 277     -10.645  10.679 -36.292  1.00  1.00
ATOM   1107  C   LEU B 277     -10.633   9.500 -35.324  1.00  1.00
ATOM   1108  O   LEU B 277     -10.850   9.668 -34.124  1.00  1.00
ATOM   1109  N   ASN B 278     -10.542   8.277 -35.842  1.00  1.00
ATOM   1110  CA  ASN B 278     -10.439   7.080 -35.016  1.00  1.00
ATOM   1111  C   ASN B 278      -9.142   7.070 -34.218  1.00  1.00
ATOM   1112  O   ASN B 278      -9.117   6.654 -33.060  1.00  1.00
ATOM   1113  N   LYS B 279      -8.035   7.389 -34.834  1.00  1.00
ATOM   1114  CA  LYS B 279      -6.752   7.433 -34.144  1.00  1.00
ATOM   1115  C   LYS B 279      -6.731   8.533 -33.090  1.00  1.00
ATOM   1116  O   LYS B 279      -6.135   8.373 -32.024  1.00  1.00
ATOM   1117  N   LYS B 280      -7.356   9.707 -33.388  1.00  1.00
ATOM   1118  CA  LYS B 280      -7.440  10.806 -32.433  1.00  1.00
ATOM   1119  C   LYS B 280      -8.218  10.396 -31.189  1.00  1.00
ATOM   1120  O   LYS B 280      -7.861  10.768 -30.071  1.00  1.00
ATOM   1121  N   VAL B 281      -9.354   9.653 -31.385  1.00  1.00
ATOM   1122  CA  VAL B 281     -10.155   9.164 -30.270  1.00  1.00
ATOM   1123  C   VAL B 281      -9.363   8.189 -29.408  1.00  1.00
ATOM   1124  O   VAL B 281      -9.445   8.223 -28.180  1.00  1.00
ATOM   1125  N   ASP B 282      -8.723   7.185 -30.068  1.00  1.00
ATOM   1126  CA  ASP B 282      -7.934   6.196 -29.343  1.00  1.00
ATOM   1127  C   ASP B 282      -6.767   6.851 -28.615  1.00  1.00
ATOM   1128  O   ASP B 282      -6.458   6.499 -27.476  1.00  1.00
ATOM   1129  N   ASP B 283      -6.013   7.689 -29.220  1.00  1.00
ATOM   1130  CA  ASP B 283      -4.846   8.330 -28.626  1.00  1.00
ATOM   1131  C   ASP B 283      -5.252   9.297 -27.520  1.00  1.00
ATOM   1132  O   ASP B 283      -4.549   9.441 -26.520  1.00  1.00
ATOM   1133  N   GLY B 284      -6.396   9.945 -27.635  1.00  1.00
ATOM   1134  CA  GLY B 284      -6.855  10.912 -26.645  1.00  1.00
ATOM   1135  C   GLY B 284      -7.364  10.216 -25.389  1.00  1.00
ATOM   1136  O   GLY B 284      -7.168  10.702 -24.275  1.00  1.00
ATOM   1137  N   PHE B 285      -8.089   9.124 -25.505  1.00  1.00
ATOM   1138  CA  PHE B 285      -8.528   8.337 -24.359  1.00  1.00
ATOM   1139  C   PHE B 285      -7.342   7.728 -23.622  1.00  1.00
ATOM   1140  O   PHE B 285      -7.328   7.667 -22.393  1.00  1.00
ATOM   1141  N   LEU B 286      -6.374   7.232 -24.406  1.00  1.00
ATOM   1142  CA  LEU B 286      -5.158   6.655 -23.845  1.00  1.00
ATOM   1143  C   LEU B 286      -4.357   7.699 -23.074  1.00  1.00
ATOM   1144  O   LEU B 286      -3.784   7.405 -22.025  1.00  1.00
ATOM   1145  N   ASP B 287      -4.260   8.922 -23.609  1.00  1.00
ATOM   1146  CA  ASP B 287      -3.561  10.008 -22.933  1.00  1.00
ATOM   1147  C   ASP B 287      -4.209  10.330 -21.592  1.00  1.00
ATOM   1148  O   ASP B 287      -3.520  10.598 -20.608  1.00  1.00
ATOM   1149  N   ILE B 288      -5.552  10.365 -21.562  1.00  1.00
ATOM   1150  CA  ILE B 288      -6.308  10.715 -20.366  1.00  1.00
ATOM   1151  C   ILE B 288      -6.177   9.637 -19.297  1.00  1.00
ATOM   1152  O   ILE B 288      -6.035   9.938 -18.112  1.00  1.00
ATOM   1153  N   TRP B 289      -6.319   8.357 -19.690  1.00  1.00
ATOM   1154  CA  TRP B 289      -6.261   7.253 -18.739  1.00  1.00
ATOM   1155  C   TRP B 289      -4.850   7.069 -18.194  1.00  1.00
ATOM   1156  O   TRP B 289      -4.666   6.742 -17.022  1.00  1.00
ATOM   1157  N   THR B 290      -3.851   7.255 -18.999  1.00  1.00
ATOM   1158  CA  THR B 290      -2.466   7.204 -18.548  1.00  1.00
ATOM   1159  C   THR B 290      -2.191   8.268 -17.493  1.00  1.00
ATOM   1160  O   THR B 290      -1.494   8.016 -16.510  1.00  1.00
ATOM   1161  N   TYR B 291      -2.704   9.513 -17.795  1.00  1.00
ATOM   1162  CA  TYR B 291      -2.558  10.629 -16.868  1.00  1.00
ATOM   1163  C   TYR B 291      -3.292  10.360 -15.561  1.00  1.00
ATOM   1164  O   TYR B 291      -2.785  10.660 -14.480  1.00  1.00
ATOM   1165  N   ASN B 292      -4.513   9.880 -15.654  1.00  1.00
ATOM   1166  CA  ASN B 292      -5.374   9.612 -14.509  1.00  1.00
ATOM   1167  C   ASN B 292      -4.768   8.549 -13.601  1.00  1.00
ATOM   1168  O   ASN B 292      -4.829   8.657 -12.376  1.00  1.00
ATOM   1169  N   ALA B 293      -4.295   7.459 -14.177  1.00  1.00
ATOM   1170  CA  ALA B 293      -3.722   6.350 -13.423  1.00  1.00
ATOM   1171  C   ALA B 293      -2.469   6.784 -12.674  1.00  1.00
ATOM   1172  O   ALA B 293      -2.263   6.409 -11.520  1.00  1.00
ATOM   1173  N   GLU B 294      -1.565   7.438 -13.357  1.00  1.00
ATOM   1174  CA  GLU B 294      -0.300   7.850 -12.760  1.00  1.00
ATOM   1175  C   GLU B 294      -0.518   8.894 -11.672  1.00  1.00
ATOM   1176  O   GLU B 294       0.129   8.858 -10.626  1.00  1.00
ATOM   1177  N   LEU B 295      -1.359   9.861 -11.894  1.00  1.00
ATOM   1178  CA  LEU B 295      -1.613  10.940 -10.947  1.00  1.00
ATOM   1179  C   LEU B 295      -2.380  10.436  -9.729  1.00  1.00
ATOM   1180  O   LEU B 295      -2.144  10.882  -8.607  1.00  1.00
ATOM   1181  N   LEU B 296      -3.331   9.558  -9.913  1.00  1.00
ATOM   1182  CA  LEU B 296      -4.067   8.952  -8.810  1.00  1.00
ATOM   1183  C   LEU B 296      -3.127   8.231  -7.850  1.00  1.00
ATOM   1184  O   LEU B 296      -3.301   8.291  -6.633  1.00  1.00
ATOM   1185  N   VAL B 297      -2.165   7.491  -8.420  1.00  1.00
ATOM   1186  CA  VAL B 297      -1.201   6.753  -7.613  1.00  1.00
ATOM   1187  C   VAL B 297      -0.264   7.699  -6.873  1.00  1.00
ATOM   1188  O   VAL B 297       0.053   7.485  -5.703  1.00  1.00
ATOM   1189  N   LEU B 298       0.227   8.721  -7.582  1.00  1.00
ATOM   1190  CA  LEU B 298       1.139   9.693  -6.992  1.00  1.00
ATOM   1191  C   LEU B 298       0.473  10.451  -5.848  1.00  1.00
ATOM   1192  O   LEU B 298       1.091  10.700  -4.813  1.00  1.00
ATOM   1193  N   LEU B 299      -0.728  10.912  -6.047  1.00  1.00
ATOM   1194  CA  LEU B 299      -1.459  11.658  -5.030  1.00  1.00
ATOM   1195  C   LEU B 299      -1.791  10.777  -3.831  1.00  1.00
ATOM   1196  O   LEU B 299      -1.713  11.218  -2.684  1.00  1.00
ATOM   1197  N   GLU B 300      -2.290   9.559  -4.093  1.00  1.00
ATOM   1198  CA  GLU B 300      -2.640   8.635  -3.021  1.00  1.00
ATOM   1199  C   GLU B 300      -1.405   8.203  -2.241  1.00  1.00
ATOM   1200  O   GLU B 300      -1.457   8.034  -1.022  1.00  1.00
ATOM   1201  N   ASN B 301      -0.282   8.062  -2.900  1.00  1.00
ATOM   1202  CA  ASN B 301       0.974   7.701  -2.253  1.00  1.00
ATOM   1203  C   ASN B 301       1.393   8.757  -1.238  1.00  1.00
ATOM   1204  O   ASN B 301       1.878   8.431  -0.155  1.00  1.00
ATOM   1205  N   GLU B 302       1.320  10.022  -1.637  1.00  1.00
ATOM   1206  CA  GLU B 302       1.629  11.131  -0.741  1.00  1.00
ATOM   1207  C   GLU B 302       0.714  11.127   0.477  1.00  1.00
ATOM   1208  O   GLU B 302       1.155  11.384   1.597  1.00  1.00
ATOM   1209  N   ARG B 303      -0.562  10.881   0.266  1.00  1.00
ATOM   1210  CA  ARG B 303      -1.561  10.865   1.327  1.00  1.00
ATOM   1211  C   ARG B 303      -1.341   9.692   2.274  1.00  1.00
ATOM   1212  O   ARG B 303      -1.529   9.815   3.484  1.00  1.00
ATOM   1213  N   THR B 304      -0.971   8.532   1.748  1.00  1.00
ATOM   1214  CA  THR B 304      -0.712   7.329   2.529  1.00  1.00
ATOM   1215  C   THR B 304       0.450   7.537   3.493  1.00  1.00
ATOM   1216  O   THR B 304       0.404   7.094   4.641  1.00  1.00
ATOM   1217  N   LEU B 305       1.540   8.095   2.992  1.00  1.00
ATOM   1218  CA  LEU B 305       2.705   8.368   3.825  1.00  1.00
ATOM   1219  C   LEU B 305       2.377   9.380   4.917  1.00  1.00
ATOM   1220  O   LEU B 305       2.818   9.241   6.058  1.00  1.00
ATOM   1221  N   ASP B 306       1.608  10.388   4.571  1.00  1.00
ATOM   1222  CA  ASP B 306       1.195  11.394   5.542  1.00  1.00
ATOM   1223  C   ASP B 306       0.279  10.794   6.601  1.00  1.00
ATOM   1224  O   ASP B 306       0.362  11.143   7.778  1.00  1.00
ATOM   1225  N   PHE B 307      -0.592   9.839   6.168  1.00  1.00
ATOM   1226  CA  PHE B 307      -1.510   9.138   7.057  1.00  1.00
ATOM   1227  C   PHE B 307      -0.755   8.373   8.137  1.00  1.00
ATOM   1228  O   PHE B 307      -1.174   8.338   9.294  1.00  1.00
ATOM   1229  N   HIS B 308       0.287   7.643   7.722  1.00  1.00
ATOM   1230  CA  HIS B 308       1.129   6.905   8.656  1.00  1.00
ATOM   1231  C   HIS B 308       1.826   7.845   9.631  1.00  1.00
ATOM   1232  O   HIS B 308       1.932   7.553  10.822  1.00  1.00
ATOM   1233  N   ASP B 309       2.386   8.972   9.070  1.00  1.00
ATOM   1234  CA  ASP B 309       3.028   9.979   9.906  1.00  1.00
ATOM   1235  C   ASP B 309       2.072  10.504  10.969  1.00  1.00
ATOM   1236  O   ASP B 309       2.459  10.709  12.119  1.00  1.00
ATOM   1237  N   SER B 310       0.832  10.751  10.596  1.00  1.00
ATOM   1238  CA  SER B 310      -0.209  11.250  11.486  1.00  1.00
ATOM   1239  C   SER B 310      -0.505  10.254  12.600  1.00  1.00
ATOM   1240  O   SER B 310      -0.731  10.640  13.747  1.00  1.00
ATOM   1241  N   ASN B 311      -0.628   8.966  12.263  1.00  1.00
ATOM   1242  CA  ASN B 311      -0.925   7.902  13.215  1.00  1.00
ATOM   1243  C   ASN B 311       0.155   7.801  14.284  1.00  1.00
ATOM   1244  O   ASN B 311      -0.139   7.577  15.458  1.00  1.00
ATOM   1245  N   VAL B 312       1.425   7.908  13.837  1.00  1.00
ATOM   1246  CA  VAL B 312       2.545   7.887  14.770  1.00  1.00
ATOM   1247  C   VAL B 312       2.497   9.081  15.715  1.00  1.00
ATOM   1248  O   VAL B 312       2.740   8.946  16.914  1.00  1.00
ATOM   1249  N   LYS B 313       2.261  10.262  15.133  1.00  1.00
ATOM   1250  CA  LYS B 313       2.186  11.509  15.884  1.00  1.00
ATOM   1251  C   LYS B 313       1.082  11.456  16.932  1.00  1.00
ATOM   1252  O   LYS B 313       1.254  11.933  18.053  1.00  1.00
ATOM   1253  N   ASN B 314      -0.098  10.915  16.530  1.00  1.00
ATOM   1254  CA  ASN B 314      -1.250  10.816  17.417  1.00  1.00
ATOM   1255  C   ASN B 314      -0.992   9.827  18.546  1.00  1.00
ATOM   1256  O   ASN B 314      -1.419  10.040  19.681  1.00  1.00
ATOM   1257  N   LEU B 315      -0.377   8.697  18.274  1.00  1.00
ATOM   1258  CA  LEU B 315      -0.007   7.705  19.276  1.00  1.00
ATOM   1259  C   LEU B 315       0.951   8.293  20.307  1.00  1.00
ATOM   1260  O   LEU B 315       0.829   8.028  21.503  1.00  1.00
ATOM   1261  N   TYR B 316       1.869   9.109  19.819  1.00  1.00
ATOM   1262  CA  TYR B 316       2.838   9.774  20.682  1.00  1.00
ATOM   1263  C   TYR B 316       2.158  10.787  21.594  1.00  1.00
ATOM   1264  O   TYR B 316       2.491  10.896  22.774  1.00  1.00
ATOM   1265  N   GLU B 317       1.328  11.648  21.010  1.00  1.00
ATOM   1266  CA  GLU B 317       0.588  12.655  21.762  1.00  1.00
ATOM   1267  C   GLU B 317      -0.351  12.008  22.773  1.00  1.00
ATOM   1268  O   GLU B 317      -0.529  12.515  23.881  1.00  1.00
ATOM   1269  N   LYS B 318      -0.930  10.881  22.456  1.00  1.00
ATOM   1270  CA  LYS B 318      -1.810  10.128  23.341  1.00  1.00
ATOM   1271  C   LYS B 318      -1.075   9.680  24.598  1.00  1.00
ATOM   1272  O   LYS B 318      -1.628   9.715  25.698  1.00  1.00
ATOM   1273  N   VAL B 319       0.108   9.057  24.424  1.00  1.00
ATOM   1274  CA  VAL B 319       0.937   8.647  25.551  1.00  1.00
ATOM   1275  C   VAL B 319       1.389   9.850  26.368  1.00  1.00
ATOM   1276  O   VAL B 319       1.394   9.811  27.599  1.00  1.00
ATOM   1277  N   LYS B 320       1.768  10.916  25.648  1.00  1.00
ATOM   1278  CA  LYS B 320       2.232  12.126  26.317  1.00  1.00
ATOM   1279  C   LYS B 320       1.163  12.686  27.247  1.00  1.00
ATOM   1280  O   LYS B 320       1.461  13.124  28.358  1.00  1.00
ATOM   1281  N   SER B 321      -0.087  12.682  26.814  1.00  1.00
ATOM   1282  CA  SER B 321      -1.200  13.233  27.578  1.00  1.00
ATOM   1283  C   SER B 321      -1.577  12.321  28.738  1.00  1.00
ATOM   1284  O   SER B 321      -1.982  12.789  29.802  1.00  1.00
ATOM   1285  N   GLN B 322      -1.344  11.035  28.663  1.00  1.00
ATOM   1286  CA  GLN B 322      -1.605  10.114  29.762  1.00  1.00
ATOM   1287  C   GLN B 322      -0.592  10.295  30.886  1.00  1.00
ATOM   1288  O   GLN B 322      -0.938  10.218  32.065  1.00  1.00
ATOM   1289  N   LEU B 323       0.697  10.347  30.546  1.00  1.00
ATOM   1290  CA  LEU B 323       1.778  10.424  31.521  1.00  1.00
ATOM   1291  C   LEU B 323       1.891  11.826  32.109  1.00  1.00
ATOM   1292  O   LEU B 323       2.200  11.992  33.290  1.00  1.00
ATOM   1293  N   LYS B 324       1.473  12.798  31.604  1.00  1.00
ATOM   1294  CA  LYS B 324       1.621  14.162  32.097  1.00  1.00
ATOM   1295  C   LYS B 324       3.040  14.419  32.590  1.00  1.00
ATOM   1296  O   LYS B 324       3.913  14.815  31.819  1.00  1.00
ATOM   1297  N   ASN B 325       3.243  14.791  33.833  1.00  1.00
ATOM   1298  CA  ASN B 325       4.538  15.102  34.426  1.00  1.00
ATOM   1299  C   ASN B 325       5.069  13.926  35.235  1.00  1.00
ATOM   1300  O   ASN B 325       6.230  13.916  35.645  1.00  1.00
ATOM   1301  N   ASN B 326       4.457  12.776  35.200  1.00  1.00
ATOM   1302  CA  ASN B 326       4.961  11.538  35.783  1.00  1.00
ATOM   1303  C   ASN B 326       6.071  10.939  34.928  1.00  1.00
ATOM   1304  O   ASN B 326       6.939  10.227  35.431  1.00  1.00
ATOM   1305  N   ALA B 327       6.422  11.515  33.975  1.00  1.00
ATOM   1306  CA  ALA B 327       7.486  11.212  33.025  1.00  1.00
ATOM   1307  C   ALA B 327       8.029  12.481  32.382  1.00  1.00
ATOM   1308  O   ALA B 327       7.292  13.445  32.170  1.00  1.00
ATOM   1309  N   LYS B 328       9.202  12.366  31.800  1.00  1.00
ATOM   1310  CA  LYS B 328       9.862  13.446  31.077  1.00  1.00
ATOM   1311  C   LYS B 328      10.110  13.065  29.623  1.00  1.00
ATOM   1312  O   LYS B 328      10.483  11.931  29.324  1.00  1.00
ATOM   1313  N   GLU B 329       9.772  14.027  28.685  1.00  1.00
ATOM   1314  CA  GLU B 329      10.202  13.794  27.312  1.00  1.00
ATOM   1315  C   GLU B 329      11.718  13.889  27.186  1.00  1.00
ATOM   1316  O   GLU B 329      12.318  14.899  27.553  1.00  1.00
ATOM   1317  N   ILE B 330      12.340  12.778  26.667  1.00  1.00
ATOM   1318  CA  ILE B 330      13.792  12.662  26.589  1.00  1.00
ATOM   1319  C   ILE B 330      14.269  12.685  25.143  1.00  1.00
ATOM   1320  O   ILE B 330      15.410  13.054  24.861  1.00  1.00
ATOM   1321  N   GLY B 331      13.485  12.649  24.226  1.00  1.00
ATOM   1322  CA  GLY B 331      13.943  12.867  22.860  1.00  1.00
ATOM   1323  C   GLY B 331      13.602  11.679  21.969  1.00  1.00
ATOM   1324  O   GLY B 331      13.754  10.525  22.370  1.00  1.00
ATOM   1325  N   ASN B 332      13.405  11.982  20.741  1.00  1.00
ATOM   1326  CA  ASN B 332      13.386  10.876  19.792  1.00  1.00
ATOM   1327  C   ASN B 332      12.120  10.042  19.943  1.00  1.00
ATOM   1328  O   ASN B 332      12.076   8.883  19.530  1.00  1.00
ATOM   1329  N   GLY B 333      11.136  10.463  20.761  1.00  1.00
ATOM   1330  CA  GLY B 333       9.883   9.734  20.913  1.00  1.00
ATOM   1331  C   GLY B 333       9.918   8.828  22.138  1.00  1.00
ATOM   1332  O   GLY B 333       8.950   8.126  22.430  1.00  1.00
ATOM   1333  N   CYS B 334      10.730   9.166  23.088  1.00  1.00
ATOM   1334  CA  CYS B 334      10.930   8.387  24.305  1.00  1.00
ATOM   1335  C   CYS B 334      10.531   9.184  25.540  1.00  1.00
ATOM   1336  O   CYS B 334      10.763  10.391  25.614  1.00  1.00
ATOM   1337  N   PHE B 335       9.874   8.522  26.464  1.00  1.00
ATOM   1338  CA  PHE B 335       9.567   9.028  27.796  1.00  1.00
ATOM   1339  C   PHE B 335      10.346   8.273  28.865  1.00  1.00
ATOM   1340  O   PHE B 335      10.490   7.052  28.796  1.00  1.00
ATOM   1341  N   GLU B 336      10.894   8.999  29.792  1.00  1.00
ATOM   1342  CA  GLU B 336      11.541   8.434  30.970  1.00  1.00
ATOM   1343  C   GLU B 336      10.708   8.670  32.223  1.00  1.00
ATOM   1344  O   GLU B 336      10.301   9.797  32.506  1.00  1.00
ATOM   1345  N   PHE B 337      10.204   7.503  32.824  1.00  1.00
ATOM   1346  CA  PHE B 337       9.332   7.640  33.984  1.00  1.00
ATOM   1347  C   PHE B 337      10.101   8.156  35.193  1.00  1.00
ATOM   1348  O   PHE B 337      11.231   7.739  35.446  1.00  1.00
ATOM   1349  N   TYR B 338       9.315   8.910  36.055  1.00  1.00
ATOM   1350  CA  TYR B 338       9.865   9.351  37.332  1.00  1.00
ATOM   1351  C   TYR B 338       9.556   8.350  38.439  1.00  1.00
ATOM   1352  O   TYR B 338      10.187   8.365  39.495  1.00  1.00
ATOM   1353  N   HIS B 339       8.893   7.352  38.108  1.00  1.00
ATOM   1354  CA  HIS B 339       8.462   6.221  38.922  1.00  1.00
ATOM   1355  C   HIS B 339       8.873   4.898  38.288  1.00  1.00
ATOM   1356  O   HIS B 339       8.931   4.777  37.064  1.00  1.00
ATOM   1357  N   LYS B 340       8.929   3.821  39.083  1.00  1.00
ATOM   1358  CA  LYS B 340       9.066   2.481  38.525  1.00  1.00
ATOM   1359  C   LYS B 340       7.806   2.065  37.776  1.00  1.00
ATOM   1360  O   LYS B 340       6.701   2.137  38.313  1.00  1.00
ATOM   1361  N   CYS B 341       7.910   1.723  36.567  1.00  1.00
ATOM   1362  CA  CYS B 341       6.837   1.265  35.693  1.00  1.00
ATOM   1363  C   CYS B 341       7.095  -0.153  35.199  1.00  1.00
ATOM   1364  O   CYS B 341       8.000  -0.386  34.398  1.00  1.00
ATOM   1365  N   ASP B 342       6.586  -1.140  35.952  1.00  1.00
ATOM   1366  CA  ASP B 342       6.754  -2.540  35.581  1.00  1.00
ATOM   1367  C   ASP B 342       5.947  -2.880  34.334  1.00  1.00
ATOM   1368  O   ASP B 342       4.943  -2.233  34.038  1.00  1.00
ATOM   1369  N   ASN B 343       5.746  -4.124  34.014  1.00  1.00
ATOM   1370  CA  ASN B 343       5.030  -4.557  32.820  1.00  1.00
ATOM   1371  C   ASN B 343       3.531  -4.330  32.965  1.00  1.00
ATOM   1372  O   ASN B 343       2.849  -3.985  31.999  1.00  1.00
ATOM   1373  N   GLU B 344       2.918  -4.445  34.071  1.00  1.00
ATOM   1374  CA  GLU B 344       1.523  -4.071  34.275  1.00  1.00
ATOM   1375  C   GLU B 344       1.307  -2.586  34.013  1.00  1.00
ATOM   1376  O   GLU B 344       0.289  -2.187  33.447  1.00  1.00
ATOM   1377  N   CYS B 345       2.243  -1.747  34.503  1.00  1.00
ATOM   1378  CA  CYS B 345       2.186  -0.310  34.260  1.00  1.00
ATOM   1379  C   CYS B 345       2.362   0.006  32.781  1.00  1.00
ATOM   1380  O   CYS B 345       1.696   0.890  32.242  1.00  1.00
ATOM   1381  N   MET B 346       3.343  -0.635  32.152  1.00  1.00
ATOM   1382  CA  MET B 346       3.634  -0.438  30.737  1.00  1.00
ATOM   1383  C   MET B 346       2.447  -0.837  29.871  1.00  1.00
ATOM   1384  O   MET B 346       2.119  -0.156  28.898  1.00  1.00
ATOM   1385  N   GLU B 347       1.816  -1.933  30.157  1.00  1.00
ATOM   1386  CA  GLU B 347       0.639  -2.394  29.429  1.00  1.00
ATOM   1387  C   GLU B 347      -0.503  -1.391  29.537  1.00  1.00
ATOM   1388  O   GLU B 347      -1.242  -1.171  28.578  1.00  1.00
ATOM   1389  N   SER B 348      -0.710  -0.784  30.681  1.00  1.00
ATOM   1390  CA  SER B 348      -1.702   0.266  30.873  1.00  1.00
ATOM   1391  C   SER B 348      -1.405   1.473  29.993  1.00  1.00
ATOM   1392  O   SER B 348      -2.318   2.109  29.467  1.00  1.00
ATOM   1393  N   VAL B 349      -0.152   1.849  29.841  1.00  1.00
ATOM   1394  CA  VAL B 349       0.234   2.899  28.906  1.00  1.00
ATOM   1395  C   VAL B 349      -0.088   2.504  27.470  1.00  1.00
ATOM   1396  O   VAL B 349      -0.585   3.315  26.689  1.00  1.00
ATOM   1397  N   ARG B 350       0.200   1.306  27.103  1.00  1.00
ATOM   1398  CA  ARG B 350      -0.021   0.775  25.763  1.00  1.00
ATOM   1399  C   ARG B 350      -1.508   0.638  25.463  1.00  1.00
ATOM   1400  O   ARG B 350      -1.955   0.914  24.349  1.00  1.00
ATOM   1401  N   ASN B 351      -2.362   0.392  26.286  1.00  1.00
ATOM   1402  CA  ASN B 351      -3.789   0.182  26.075  1.00  1.00
ATOM   1403  C   ASN B 351      -4.599   1.383  26.546  1.00  1.00
ATOM   1404  O   ASN B 351      -5.767   1.535  26.189  1.00  1.00
ATOM   1405  N   GLY B 352      -4.044   2.413  26.984  1.00  1.00
ATOM   1406  CA  GLY B 352      -4.653   3.722  27.183  1.00  1.00
ATOM   1407  C   GLY B 352      -5.444   3.770  28.484  1.00  1.00
ATOM   1408  O   GLY B 352      -6.089   4.772  28.792  1.00  1.00
ATOM   1409  N   THR B 353      -4.983   3.168  29.520  1.00  1.00
ATOM   1410  CA  THR B 353      -5.622   3.125  30.830  1.00  1.00
ATOM   1411  C   THR B 353      -4.621   3.416  31.941  1.00  1.00
ATOM   1412  O   THR B 353      -4.976   3.438  33.119  1.00  1.00
ATOM   1413  N   TYR B 354      -3.534   4.136  31.561  1.00  1.00
ATOM   1414  CA  TYR B 354      -2.556   4.553  32.558  1.00  1.00
ATOM   1415  C   TYR B 354      -3.217   5.345  33.680  1.00  1.00
ATOM   1416  O   TYR B 354      -3.974   6.282  33.429  1.00  1.00
ATOM   1417  N   ASP B 355      -2.905   4.965  34.927  1.00  1.00
ATOM   1418  CA  ASP B 355      -3.406   5.662  36.106  1.00  1.00
ATOM   1419  C   ASP B 355      -2.374   6.646  36.643  1.00  1.00
ATOM   1420  O   ASP B 355      -1.409   6.253  37.298  1.00  1.00
ATOM   1421  N   TYR B 356      -2.600   8.012  36.323  1.00  1.00
ATOM   1422  CA  TYR B 356      -1.598   9.002  36.698  1.00  1.00
ATOM   1423  C   TYR B 356      -1.575   9.217  38.206  1.00  1.00
ATOM   1424  O   TYR B 356      -0.509   9.364  38.805  1.00  1.00
ATOM   1425  N   PRO B 357      -2.728   9.346  38.866  1.00  1.00
ATOM   1426  CA  PRO B 357      -2.818   9.576  40.303  1.00  1.00
ATOM   1427  C   PRO B 357      -2.168   8.442  41.084  1.00  1.00
ATOM   1428  O   PRO B 357      -1.549   8.666  42.124  1.00  1.00
ATOM   1429  N   LYS B 358      -2.101   7.276  40.644  1.00  1.00
ATOM   1430  CA  LYS B 358      -1.497   6.108  41.274  1.00  1.00
ATOM   1431  C   LYS B 358       0.002   6.298  41.466  1.00  1.00
ATOM   1432  O   LYS B 358       0.564   5.889  42.482  1.00  1.00
ATOM   1433  N   TYR B 359       0.711   6.893  40.543  1.00  1.00
ATOM   1434  CA  TYR B 359       2.161   7.021  40.607  1.00  1.00
ATOM   1435  C   TYR B 359       2.579   8.476  40.780  1.00  1.00
ATOM   1436  O   TYR B 359       3.721   8.766  41.137  1.00  1.00
ATOM   1437  N   SER B 360       1.705   9.356  40.972  1.00  1.00
ATOM   1438  CA  SER B 360       1.986  10.786  41.016  1.00  1.00
ATOM   1439  C   SER B 360       2.759  11.156  42.276  1.00  1.00
ATOM   1440  O   SER B 360       3.637  12.019  42.245  1.00  1.00
ATOM   1441  N   GLU B 361       2.550  10.582  43.426  1.00  1.00
ATOM   1442  CA  GLU B 361       3.309  10.875  44.635  1.00  1.00
ATOM   1443  C   GLU B 361       4.766  10.456  44.486  1.00  1.00
ATOM   1444  O   GLU B 361       5.673  11.158  44.932  1.00  1.00
ATOM   1445  N   GLU B 362       5.001   9.212  44.016  1.00  1.00
ATOM   1446  CA  GLU B 362       6.359   8.720  43.818  1.00  1.00
ATOM   1447  C   GLU B 362       7.097   9.546  42.772  1.00  1.00
ATOM   1448  O   GLU B 362       8.296   9.794  42.897  1.00  1.00
ATOM   1449  N   SER B 363       6.373   9.875  41.679  1.00  1.00
ATOM   1450  CA  SER B 363       6.951  10.697  40.622  1.00  1.00
ATOM   1451  C   SER B 363       7.395  12.052  41.158  1.00  1.00
ATOM   1452  O   SER B 363       8.433  12.578  40.759  1.00  1.00
ATOM   1453  N   LYS B 364       6.461  12.712  41.904  1.00  1.00
ATOM   1454  CA  LYS B 364       6.728  14.021  42.487  1.00  1.00
ATOM   1455  C   LYS B 364       8.003  14.004  43.320  1.00  1.00
ATOM   1456  O   LYS B 364       8.781  14.958  43.303  1.00  1.00
ATOM   1457  N   LEU B 365       8.175  12.988  44.168  1.00  1.00
ATOM   1458  CA  LEU B 365       9.364  12.852  45.000  1.00  1.00
ATOM   1459  C   LEU B 365      10.619  12.699  44.148  1.00  1.00
ATOM   1460  O   LEU B 365      11.685  13.203  44.501  1.00  1.00
ATOM   1461  N   ASN B 366      10.568  12.141  42.991  1.00  1.00
ATOM   1462  CA  ASN B 366      11.735  11.835  42.173  1.00  1.00
ATOM   1463  C   ASN B 366      12.155  13.038  41.339  1.00  1.00
ATOM   1464  O   ASN B 366      13.335  13.214  41.035  1.00  1.00
ATOM   1465  N   ARG B 367      11.260  13.684  40.645  1.00  1.00
ATOM   1466  CA  ARG B 367      11.623  14.852  39.852  1.00  1.00
ATOM   1467  C   ARG B 367      11.907  16.055  40.742  1.00  1.00
ATOM   1468  O   ARG B 367      11.191  16.306  41.711  1.00  1.00
