# Supplementary material for: ProteinDJ: A high‐performance and modular protein design pipeline
Source: Protein Sci. 2026 Jan 21;35(2):e70464. doi: 10.1002/pro.70464 (PMC12820799; doi:10.1002/pro.70464)
Supplement: Supplementary file 2 — DATA S1. Compressed archive containing input PDB and Bindsweeper YAML files used for benchmarking and comparison of sequence design methods. [file PRO-35-e70464-s001.zip › SupplementaryFile1/binderfolds/ha/fold_45.pdb]

ATOM      1  N   GLY A   1     -11.845  -6.080  -9.434  1.00  0.00
ATOM      2  CA  GLY A   1     -11.700  -5.326  -8.195  1.00  0.00
ATOM      3  C   GLY A   1     -11.495  -6.255  -7.005  1.00  0.00
ATOM      4  O   GLY A   1     -10.695  -5.971  -6.114  1.00  0.00
ATOM      5  N   GLY A   2     -12.425  -7.236  -6.909  1.00  0.00
ATOM      6  CA  GLY A   2     -12.358  -8.187  -5.806  1.00  0.00
ATOM      7  C   GLY A   2     -11.084  -9.020  -5.873  1.00  0.00
ATOM      8  O   GLY A   2     -10.446  -9.279  -4.853  1.00  0.00
ATOM      9  N   GLY A   3     -10.699  -9.419  -7.082  1.00  0.00
ATOM     10  CA  GLY A   3      -9.478 -10.195  -7.265  1.00  0.00
ATOM     11  C   GLY A   3      -8.247  -9.383  -6.886  1.00  0.00
ATOM     12  O   GLY A   3      -7.317  -9.900  -6.266  1.00  0.00
ATOM     13  N   GLY A   4      -8.275  -8.055  -7.307  1.00  0.00
ATOM     14  CA  GLY A   4      -7.159  -7.183  -6.963  1.00  0.00
ATOM     15  C   GLY A   4      -7.051  -6.994  -5.456  1.00  0.00
ATOM     16  O   GLY A   4      -5.955  -7.005  -4.895  1.00  0.00
ATOM     17  N   GLY A   5      -8.195  -6.791  -4.807  1.00  0.00
ATOM     18  CA  GLY A   5      -8.204  -6.641  -3.357  1.00  0.00
ATOM     19  C   GLY A   5      -7.672  -7.892  -2.671  1.00  0.00
ATOM     20  O   GLY A   5      -6.920  -7.807  -1.700  1.00  0.00
ATOM     21  N   GLY A   6      -8.075  -9.049  -3.178  1.00  0.00
ATOM     22  CA  GLY A   6      -7.609 -10.318  -2.634  1.00  0.00
ATOM     23  C   GLY A   6      -6.101 -10.465  -2.794  1.00  0.00
ATOM     24  O   GLY A   6      -5.413 -10.928  -1.885  1.00  0.00
ATOM     25  N   GLY A   7      -5.581 -10.043  -3.941  1.00  0.00
ATOM     26  CA  GLY A   7      -4.151 -10.107  -4.217  1.00  0.00
ATOM     27  C   GLY A   7      -3.367  -9.199  -3.279  1.00  0.00
ATOM     28  O   GLY A   7      -2.299  -9.568  -2.790  1.00  0.00
ATOM     29  N   GLY A   8      -3.929  -7.966  -3.082  1.00  0.00
ATOM     30  CA  GLY A   8      -3.273  -7.007  -2.201  1.00  0.00
ATOM     31  C   GLY A   8      -3.186  -7.538  -0.776  1.00  0.00
ATOM     32  O   GLY A   8      -2.158  -7.399  -0.114  1.00  0.00
ATOM     33  N   GLY A   9      -4.307  -8.141  -0.347  1.00  0.00
ATOM     34  CA  GLY A   9      -4.357  -8.720   0.990  1.00  0.00
ATOM     35  C   GLY A   9      -3.402  -9.899   1.116  1.00  0.00
ATOM     36  O   GLY A   9      -2.719 -10.051   2.129  1.00  0.00
ATOM     37  N   GLY A  10      -3.328 -10.696   0.023  1.00  0.00
ATOM     38  CA  GLY A  10      -2.415 -11.832   0.015  1.00  0.00
ATOM     39  C   GLY A  10      -0.964 -11.373   0.092  1.00  0.00
ATOM     40  O   GLY A  10      -0.152 -11.968   0.799  1.00  0.00
ATOM     41  N   GLY A  11      -0.669 -10.234  -0.610  1.00  0.00
ATOM     42  CA  GLY A  11       0.678  -9.677  -0.601  1.00  0.00
ATOM     43  C   GLY A  11       1.059  -9.181   0.789  1.00  0.00
ATOM     44  O   GLY A  11       2.184  -9.388   1.244  1.00  0.00
ATOM     45  N   GLY A  12       0.094  -8.368   1.386  1.00  0.00
ATOM     46  CA  GLY A  12       0.333  -7.849   2.727  1.00  0.00
ATOM     47  C   GLY A  12       0.485  -8.980   3.736  1.00  0.00
ATOM     48  O   GLY A  12       1.351  -8.932   4.610  1.00  0.00
ATOM     49  N   GLY A  13      -0.379  -9.991   3.588  1.00  0.00
ATOM     50  CA  GLY A  13      -0.335 -11.142   4.481  1.00  0.00
ATOM     51  C   GLY A  13       0.964 -11.920   4.313  1.00  0.00
ATOM     52  O   GLY A  13       1.568 -12.358   5.292  1.00  0.00
ATOM     53  N   GLY A  14       1.392 -12.097   3.058  1.00  0.00
ATOM     54  CA  GLY A  14       2.636 -12.802   2.772  1.00  0.00
ATOM     55  C   GLY A  14       3.829 -12.087   3.392  1.00  0.00
ATOM     56  O   GLY A  14       4.725 -12.721   3.949  1.00  0.00
ATOM     57  N   GLY A  15       3.834 -10.739   3.220  1.00  0.00
ATOM     58  CA  GLY A  15       4.915  -9.929   3.769  1.00  0.00
ATOM     59  C   GLY A  15       4.951 -10.017   5.289  1.00  0.00
ATOM     60  O   GLY A  15       6.021 -10.120   5.890  1.00  0.00
ATOM     61  N   GLY A  16       3.730  -9.857   5.877  1.00  0.00
ATOM     62  CA  GLY A  16       3.615  -9.901   7.329  1.00  0.00
ATOM     63  C   GLY A  16       4.005 -11.270   7.872  1.00  0.00
ATOM     64  O   GLY A  16       4.691 -11.373   8.889  1.00  0.00
ATOM     65  N   GLY A  17       3.607 -12.307   7.161  1.00  0.00
ATOM     66  CA  GLY A  17       3.930 -13.671   7.562  1.00  0.00
ATOM     67  C   GLY A  17       5.429 -13.931   7.473  1.00  0.00
ATOM     68  O   GLY A  17       6.010 -14.571   8.350  1.00  0.00
ATOM     69  N   GLY A  18       6.051 -13.417   6.381  1.00  0.00
ATOM     70  CA  GLY A  18       7.486 -13.585   6.183  1.00  0.00
ATOM     71  C   GLY A  18       8.277 -12.909   7.296  1.00  0.00
ATOM     72  O   GLY A  18       9.254 -13.462   7.800  1.00  0.00
ATOM     73  N   GLY A  19       7.878 -11.672   7.628  1.00  0.00
ATOM     74  CA  GLY A  19       8.565 -10.910   8.664  1.00  0.00
ATOM     75  C   GLY A  19       8.387 -11.555  10.032  1.00  0.00
ATOM     76  O   GLY A  19       9.331 -11.637  10.818  1.00  0.00
ATOM     77  N   GLY A  20       7.121 -11.953  10.301  1.00  0.00
ATOM     78  CA  GLY A  20       6.807 -12.561  11.589  1.00  0.00
ATOM     79  C   GLY A  20       7.509 -13.903  11.751  1.00  0.00
ATOM     80  O   GLY A  20       8.027 -14.218  12.822  1.00  0.00
ATOM     81  N   GLY A  21       7.508 -14.703  10.691  1.00  0.00
ATOM     82  CA  GLY A  21       8.168 -16.003  10.716  1.00  0.00
ATOM     83  C   GLY A  21       9.665 -15.857  10.954  1.00  0.00
ATOM     84  O   GLY A  21      10.261 -16.623  11.712  1.00  0.00
ATOM     85  N   GLY A  22      10.279 -14.870  10.275  1.00  0.00
ATOM     86  CA  GLY A  22      11.702 -14.604  10.449  1.00  0.00
ATOM     87  C   GLY A  22      12.016 -14.206  11.885  1.00  0.00
ATOM     88  O   GLY A  22      13.013 -14.647  12.457  1.00  0.00
ATOM     89  N   GLY A  23      11.139 -13.339  12.446  1.00  0.00
ATOM     90  CA  GLY A  23      11.321 -12.890  13.821  1.00  0.00
ATOM     91  C   GLY A  23      11.119 -14.034  14.805  1.00  0.00
ATOM     92  O   GLY A  23      11.860 -14.165  15.780  1.00  0.00
ATOM     93  N   GLY A  24      10.079 -14.843  14.537  1.00  0.00
ATOM     94  CA  GLY A  24       9.779 -15.981  15.398  1.00  0.00
ATOM     95  C   GLY A  24      10.928 -16.981  15.409  1.00  0.00
ATOM     96  O   GLY A  24      11.287 -17.516  16.458  1.00  0.00
ATOM     97  N   GLY A  25      11.505 -17.198  14.218  1.00  0.00
ATOM     98  CA  GLY A  25      12.641 -18.102  14.088  1.00  0.00
ATOM     99  C   GLY A  25      13.856 -17.572  14.839  1.00  0.00
ATOM    100  O   GLY A  25      14.561 -18.326  15.509  1.00  0.00
ATOM    101  N   GLY A  26      14.077 -16.240  14.714  1.00  0.00
ATOM    102  CA  GLY A  26      15.201 -15.605  15.392  1.00  0.00
ATOM    103  C   GLY A  26      15.050 -15.691  16.906  1.00  0.00
ATOM    104  O   GLY A  26      16.015 -15.957  17.622  1.00  0.00
ATOM    105  N   GLY A  27      13.797 -15.422  17.367  1.00  0.00
ATOM    106  CA  GLY A  27      13.524 -15.455  18.799  1.00  0.00
ATOM    107  C   GLY A  27      13.622 -16.874  19.346  1.00  0.00
ATOM    108  O   GLY A  27      14.152 -17.094  20.435  1.00  0.00
ATOM    109  N   GLY A  28      13.112 -17.817  18.573  1.00  0.00
ATOM    110  CA  GLY A  28      13.165 -19.219  18.971  1.00  0.00
ATOM    111  C   GLY A  28      14.603 -19.710  19.068  1.00  0.00
ATOM    112  O   GLY A  28      14.960 -20.436  19.996  1.00  0.00
ATOM    113  N   GLY A  29      15.418 -19.334  18.054  1.00  0.00
ATOM    114  CA  GLY A  29      16.831 -19.693  18.033  1.00  0.00
ATOM    115  C   GLY A  29      17.568 -19.099  19.226  1.00  0.00
ATOM    116  O   GLY A  29      18.395 -19.764  19.851  1.00  0.00
ATOM    117  N   GLY A  30      17.294 -17.797  19.464  1.00  0.00
ATOM    118  CA  GLY A  30      17.905 -17.102  20.591  1.00  0.00
ATOM    119  C   GLY A  30      17.506 -17.742  21.914  1.00  0.00
ATOM    120  O   GLY A  30      18.330 -17.889  22.817  1.00  0.00
ATOM    121  N   GLY A  31      16.237 -18.144  22.010  1.00  0.00
ATOM    122  CA  GLY A  31      15.721 -18.793  23.209  1.00  0.00
ATOM    123  C   GLY A  31      16.403 -20.135  23.446  1.00  0.00
ATOM    124  O   GLY A  31      16.747 -20.475  24.578  1.00  0.00
ATOM    125  N   GLY A  32      16.535 -20.903  22.371  1.00  0.00
ATOM    126  CA  GLY A  32      17.184 -22.206  22.455  1.00  0.00
ATOM    127  C   GLY A  32      18.641 -22.070  22.878  1.00  0.00
ATOM    128  O   GLY A  32      19.135 -22.845  23.697  1.00  0.00
ATOM    129  N   GLY A  33      19.312 -21.055  22.319  1.00  0.00
ATOM    130  CA  GLY A  33      20.706 -20.778  22.644  1.00  0.00
ATOM    131  C   GLY A  33      20.862 -20.380  24.106  1.00  0.00
ATOM    132  O   GLY A  33      21.799 -20.808  24.780  1.00  0.00
ATOM    133  N   GLY A  34      19.945 -19.534  24.574  1.00  0.00
ATOM    134  CA  GLY A  34      19.952 -19.083  25.961  1.00  0.00
ATOM    135  C   GLY A  34      19.709 -20.243  26.918  1.00  0.00
ATOM    136  O   GLY A  34      20.328 -20.324  27.979  1.00  0.00
ATOM    137  N   GLY A  35      18.786 -21.116  26.533  1.00  0.00
ATOM    138  CA  GLY A  35      18.505 -22.312  27.317  1.00  0.00
ATOM    139  C   GLY A  35      19.730 -23.214  27.406  1.00  0.00
ATOM    140  O   GLY A  35      20.036 -23.759  28.466  1.00  0.00
ATOM    141  N   GLY A  36      20.379 -23.391  26.232  1.00  0.00
ATOM    142  CA  GLY A  36      21.591 -24.197  26.148  1.00  0.00
ATOM    143  C   GLY A  36      22.708 -23.603  26.996  1.00  0.00
ATOM    144  O   GLY A  36      23.459 -24.328  27.648  1.00  0.00
ATOM    145  N   GLY A  37      22.715 -22.317  27.113  1.00  0.00
ATOM    146  CA  GLY A  37      23.713 -21.591  27.890  1.00  0.00
ATOM    147  C   GLY A  37      23.377 -21.613  29.375  1.00  0.00
ATOM    148  O   GLY A  37      24.269 -21.600  30.223  1.00  0.00
ATOM    149  N   GLY A  38      22.091 -21.789  29.626  1.00  0.00
ATOM    150  CA  GLY A  38      21.679 -21.968  31.013  1.00  0.00
ATOM    151  C   GLY A  38      20.857 -20.782  31.502  1.00  0.00
ATOM    152  O   GLY A  38      20.313 -20.804  32.606  1.00  0.00
ATOM    153  N   GLY A  39      20.733 -19.763  30.610  1.00  0.00
ATOM    154  CA  GLY A  39      19.871 -18.641  30.963  1.00  0.00
ATOM    155  C   GLY A  39      18.405 -18.976  30.719  1.00  0.00
ATOM    156  O   GLY A  39      17.656 -18.167  30.171  1.00  0.00
ATOM    157  N   GLY A  40      17.689 -19.320  31.747  1.00  0.00
ATOM    158  CA  GLY A  40      16.311 -19.782  31.634  1.00  0.00
ATOM    159  C   GLY A  40      15.339 -18.610  31.578  1.00  0.00
ATOM    160  O   GLY A  40      14.339 -18.654  30.863  1.00  0.00
ATOM    161  N   GLY A  41      15.636 -17.540  32.322  1.00  0.00
ATOM    162  CA  GLY A  41      14.777 -16.362  32.335  1.00  0.00
ATOM    163  C   GLY A  41      14.761 -15.677  30.975  1.00  0.00
ATOM    164  O   GLY A  41      13.711 -15.251  30.495  1.00  0.00
ATOM    165  N   GLY A  42      15.953 -15.442  30.416  1.00  0.00
ATOM    166  CA  GLY A  42      16.062 -14.825  29.100  1.00  0.00
ATOM    167  C   GLY A  42      15.430 -15.701  28.026  1.00  0.00
ATOM    168  O   GLY A  42      14.776 -15.203  27.110  1.00  0.00
ATOM    169  N   GLY A  43      15.643 -17.040  28.197  1.00  0.00
ATOM    170  CA  GLY A  43      15.048 -17.990  27.265  1.00  0.00
ATOM    171  C   GLY A  43      13.527 -17.916  27.298  1.00  0.00
ATOM    172  O   GLY A  43      12.871 -17.955  26.257  1.00  0.00
ATOM    173  N   GLY A  44      12.953 -17.896  28.490  1.00  0.00
ATOM    174  CA  GLY A  44      11.506 -17.800  28.647  1.00  0.00
ATOM    175  C   GLY A  44      10.968 -16.520  28.021  1.00  0.00
ATOM    176  O   GLY A  44       9.913 -16.524  27.387  1.00  0.00
ATOM    177  N   GLY A  45      11.712 -15.439  28.113  1.00  0.00
ATOM    178  CA  GLY A  45      11.312 -14.159  27.542  1.00  0.00
ATOM    179  C   GLY A  45      11.303 -14.213  26.020  1.00  0.00
ATOM    180  O   GLY A  45      10.399 -13.682  25.375  1.00  0.00
ATOM    181  N   GLY A  46      12.395 -14.800  25.455  1.00  0.00
ATOM    182  CA  GLY A  46      12.487 -14.932  24.006  1.00  0.00
ATOM    183  C   GLY A  46      11.369 -15.813  23.462  1.00  0.00
ATOM    184  O   GLY A  46      10.786 -15.518  22.419  1.00  0.00
ATOM    185  N   GLY A  47      11.079 -16.893  24.208  1.00  0.00
ATOM    186  CA  GLY A  47       9.986 -17.772  23.808  1.00  0.00
ATOM    187  C   GLY A  47       8.647 -17.050  23.875  1.00  0.00
ATOM    188  O   GLY A  47       7.799 -17.212  22.997  1.00  0.00
ATOM    189  N   GLY A  48       8.440 -16.282  24.974  1.00  0.00
ATOM    190  CA  GLY A  48       7.217 -15.506  25.141  1.00  0.00
ATOM    191  C   GLY A  48       7.044 -14.499  24.011  1.00  0.00
ATOM    192  O   GLY A  48       5.942 -14.312  23.496  1.00  0.00
ATOM    193  N   GLY A  49       8.158 -13.877  23.630  1.00  0.00
ATOM    194  CA  GLY A  49       8.151 -12.906  22.543  1.00  0.00
ATOM    195  C   GLY A  49       7.787 -13.565  21.218  1.00  0.00
ATOM    196  O   GLY A  49       7.035 -13.004  20.421  1.00  0.00
ATOM    197  N   GLY A  50       8.340 -14.802  21.037  1.00  0.00
ATOM    198  CA  GLY A  50       8.023 -15.561  19.833  1.00  0.00
ATOM    199  C   GLY A  50       6.541 -15.907  19.775  1.00  0.00
ATOM    200  O   GLY A  50       5.913 -15.814  18.720  1.00  0.00
ATOM    201  N   GLY A  51       5.996 -16.313  20.926  1.00  0.00
ATOM    202  CA  GLY A  51       4.577 -16.637  21.008  1.00  0.00
ATOM    203  C   GLY A  51       3.716 -15.410  20.740  1.00  0.00
ATOM    204  O   GLY A  51       2.703 -15.490  20.045  1.00  0.00
ATOM    205  N   GLY A  52       4.116 -14.272  21.321  1.00  0.00
ATOM    206  CA  GLY A  52       3.398 -13.017  21.129  1.00  0.00
ATOM    207  C   GLY A  52       3.378 -12.614  19.660  1.00  0.00
ATOM    208  O   GLY A  52       2.360 -12.147  19.149  1.00  0.00
ATOM    209  N   GLY A  53       4.553 -12.858  19.022  1.00  0.00
ATOM    210  CA  GLY A  53       4.692 -12.535  17.607  1.00  0.00
ATOM    211  C   GLY A  53       3.766 -13.393  16.753  1.00  0.00
ATOM    212  O   GLY A  53       3.141 -12.902  15.813  1.00  0.00
ATOM    213  N   GLY A  54       3.709 -14.676  17.128  1.00  0.00
ATOM    214  CA  GLY A  54       2.835 -15.597  16.410  1.00  0.00
ATOM    215  C   GLY A  54       1.370 -15.222  16.593  1.00  0.00
ATOM    216  O   GLY A  54       0.588 -15.256  15.643  1.00  0.00
ATOM    217  N   GLY A  55       1.018 -14.811  17.820  1.00  0.00
ATOM    218  CA  GLY A  55      -0.349 -14.413  18.134  1.00  0.00
ATOM    219  C   GLY A  55      -0.734 -13.136  17.397  1.00  0.00
ATOM    220  O   GLY A  55      -1.843 -13.019  16.876  1.00  0.00
ATOM    221  N   GLY A  56       0.203 -12.152  17.409  1.00  0.00
ATOM    222  CA  GLY A  56      -0.034 -10.882  16.733  1.00  0.00
ATOM    223  C   GLY A  56      -0.184 -11.078  15.230  1.00  0.00
ATOM    224  O   GLY A  56      -1.032 -10.452  14.594  1.00  0.00
ATOM    225  N   GLY A  57       0.682 -12.011  14.711  1.00  0.00
ATOM    226  CA  GLY A  57       0.618 -12.321  13.288  1.00  0.00
ATOM    227  C   GLY A  57      -0.715 -12.960  12.923  1.00  0.00
ATOM    228  O   GLY A  57      -1.308 -12.636  11.894  1.00  0.00
ATOM    229  N   GLY A  58      -1.166 -13.874  13.796  1.00  0.00
ATOM    230  CA  GLY A  58      -2.447 -14.533  13.571  1.00  0.00
ATOM    231  C   GLY A  58      -3.596 -13.535  13.622  1.00  0.00
ATOM    232  O   GLY A  58      -4.521 -13.596  12.812  1.00  0.00
ATOM    233  N   GLY A  59      -3.499 -12.563  14.544  1.00  0.00
ATOM    234  CA  GLY A  59      -4.522 -11.535  14.694  1.00  0.00
ATOM    235  C   GLY A  59      -4.556 -10.610  13.483  1.00  0.00
ATOM    236  O   GLY A  59      -5.627 -10.247  12.998  1.00  0.00
ATOM    237  N   GLY A  60      -3.313 -10.161  13.088  1.00  0.00
ATOM    238  CA  GLY A  60      -3.205  -9.275  11.935  1.00  0.00
ATOM    239  C   GLY A  60      -3.699  -9.959  10.667  1.00  0.00
ATOM    240  O   GLY A  60      -4.378  -9.346   9.843  1.00  0.00
ATOM    241  N   GLY A  61      -3.318 -11.245  10.534  1.00  0.00
ATOM    242  CA  GLY A  61      -3.736 -12.029   9.378  1.00  0.00
ATOM    243  C   GLY A  61      -5.251 -12.188   9.339  1.00  0.00
ATOM    244  O   GLY A  61      -5.867 -12.090   8.278  1.00  0.00
ATOM    245  N   GLY A  62      -5.842 -12.449  10.510  1.00  0.00
ATOM    246  CA  GLY A  62      -7.292 -12.560  10.608  1.00  0.00
ATOM    247  C   GLY A  62      -7.971 -11.244  10.250  1.00  0.00
ATOM    248  O   GLY A  62      -8.987 -11.227   9.555  1.00  0.00
ATOM    249  N   GLY A  63      -7.380 -10.127  10.713  1.00  0.00
ATOM    250  CA  GLY A  63      -7.924  -8.807  10.419  1.00  0.00
ATOM    251  C   GLY A  63      -7.866  -8.507   8.927  1.00  0.00
ATOM    252  O   GLY A  63      -8.808  -7.957   8.357  1.00  0.00
ATOM    253  N   GLY A  64      -6.649  -8.807   8.349  1.00  0.00
ATOM    254  CA  GLY A  64      -6.464  -8.579   6.921  1.00  0.00
ATOM    255  C   GLY A  64      -7.414  -9.438   6.098  1.00  0.00
ATOM    256  O   GLY A  64      -7.988  -8.976   5.112  1.00  0.00
ATOM    257  N   GLY A  65      -7.579 -10.691   6.544  1.00  0.00
ATOM    258  CA  GLY A  65      -8.486 -11.600   5.854  1.00  0.00
ATOM    259  C   GLY A  65      -9.926 -11.111   5.937  1.00  0.00
ATOM    260  O   GLY A  65     -10.669 -11.167   4.957  1.00  0.00
ATOM    261  N   GLY A  66     -10.336 -10.688   7.155  1.00  0.00
ATOM    262  CA  GLY A  66     -11.680 -10.161   7.358  1.00  0.00
ATOM    263  C   GLY A  66     -11.925  -8.929   6.496  1.00  0.00
ATOM    264  O   GLY A  66     -12.993  -8.779   5.901  1.00  0.00
ATOM    265  N   GLY A  67     -10.967  -8.001   6.531  1.00  0.00
ATOM    266  CA  GLY A  67     -11.070  -6.782   5.738  1.00  0.00
ATOM    267  C   GLY A  67     -11.179  -7.100   4.252  1.00  0.00
ATOM    268  O   GLY A  67     -11.957  -6.477   3.530  1.00  0.00
ATOM    269  N   GLY A  68     -10.311  -8.057   3.824  1.00  0.00
ATOM    270  CA  GLY A  68     -10.306  -8.470   2.426  1.00  0.00
ATOM    271  C   GLY A  68     -11.637  -9.098   2.033  1.00  0.00
ATOM    272  O   GLY A  68     -12.161  -8.838   0.950  1.00  0.00
ATOM    273  N   GLY A  69     -12.156  -9.951   2.922  1.00  0.00
ATOM    274  CA  GLY A  69     -13.436 -10.597   2.657  1.00  0.00
ATOM    275  C   GLY A  69     -14.558  -9.572   2.543  1.00  0.00
ATOM    276  O   GLY A  69     -15.419  -9.674   1.670  1.00  0.00
ATOM    277  N   GLY A  70     -14.542  -8.569   3.455  1.00  0.00
ATOM    278  CA  GLY A  70     -15.562  -7.528   3.447  1.00  0.00
ATOM    279  C   GLY A  70     -15.467  -6.673   2.189  1.00  0.00
ATOM    280  O   GLY A  70     -16.481  -6.335   1.579  1.00  0.00
ATOM    281  N   GLY A  71     -14.244  -6.287   1.835  1.00  0.00
ATOM    282  CA  GLY A  71     -14.016  -5.466   0.652  1.00  0.00
ATOM    283  C   GLY A  71     -14.376  -6.221  -0.621  1.00  0.00
ATOM    284  O   GLY A  71     -14.960  -5.656  -1.545  1.00  0.00
ATOM    285  N   GLY A  72     -13.948  -7.500  -0.659  1.00  0.00
ATOM    286  CA  GLY A  72     -14.229  -8.337  -1.820  1.00  0.00
ATOM    287  C   GLY A  72     -15.728  -8.522  -2.016  1.00  0.00
ATOM    288  O   GLY A  72     -16.226  -8.481  -3.141  1.00  0.00
ATOM    289  N   GLY A  73     -16.431  -8.758  -0.898  1.00  0.00
ATOM    290  CA  GLY A  73     -17.881  -8.901  -0.958  1.00  0.00
ATOM    291  C   GLY A  73     -18.539  -7.625  -1.466  1.00  0.00
ATOM    292  O   GLY A  73     -19.462  -7.673  -2.280  1.00  0.00
ATOM    293  N   GLY A  74     -18.031  -6.472  -0.977  1.00  0.00
ATOM    294  CA  GLY A  74     -18.571  -5.184  -1.395  1.00  0.00
ATOM    295  C   GLY A  74     -18.320  -4.935  -2.877  1.00  0.00
ATOM    296  O   GLY A  74     -19.195  -4.447  -3.591  1.00  0.00
ATOM    297  N   GLY A  75     -17.084  -5.262  -3.323  1.00  0.00
ATOM    298  CA  GLY A  75     -16.727  -5.077  -4.725  1.00  0.00
ATOM    299  C   GLY A  75     -17.557  -5.979  -5.628  1.00  0.00
ATOM    300  O   GLY A  75     -17.996  -5.565  -6.702  1.00  0.00
ATOM    301  N   GLY A  76     -17.683  -7.244  -5.176  1.00  0.00
ATOM    302  CA  GLY A  76     -18.457  -8.208  -5.949  1.00  0.00
ATOM    303  C   GLY A  76     -19.909  -7.766  -6.084  1.00  0.00
ATOM    304  O   GLY A  76     -20.505  -7.879  -7.155  1.00  0.00
ATOM    305  N   GLY A  77     -20.480  -7.286  -4.952  1.00  0.00
ATOM    306  CA  GLY A  77     -21.856  -6.805  -4.965  1.00  0.00
ATOM    307  C   GLY A  77     -22.009  -5.600  -5.885  1.00  0.00
ATOM    308  O   GLY A  77     -22.978  -5.501  -6.638  1.00  0.00
ATOM    309  N   GLY A  78     -21.054  -4.672  -5.818  1.00  0.00
ATOM    310  CA  GLY A  78     -21.087  -3.481  -6.658  1.00  0.00
ATOM    311  C   GLY A  78     -20.996  -3.846  -8.134  1.00  0.00
ATOM    312  O   GLY A  78     -21.696  -3.273  -8.969  1.00  0.00
ATOM    313  N   GLY A  79     -20.036  -4.755  -8.440  1.00  0.00
ATOM    314  CA  GLY A  79     -19.860  -5.191  -9.820  1.00  0.00
ATOM    315  C   GLY A  79     -21.118  -5.870 -10.347  1.00  0.00
ATOM    316  O   GLY A  79     -21.514  -5.661 -11.493  1.00  0.00
ATOM    317  N   GLY A  80     -21.681  -6.745  -9.499  1.00  0.00
ATOM    318  CA  GLY A  80     -22.894  -7.459  -9.880  1.00  0.00
ATOM    319  C   GLY A  80     -24.045  -6.494 -10.134  1.00  0.00
ATOM    320  O   GLY A  80     -24.802  -6.654 -11.091  1.00  0.00
ATOM    321  N   GLY A  81     -24.189  -5.504  -9.216  1.00  0.00
ATOM    322  CA  GLY A  81     -25.231  -4.498  -9.378  1.00  0.00
ATOM    323  C   GLY A  81     -25.028  -3.696 -10.657  1.00  0.00
ATOM    324  O   GLY A  81     -25.983  -3.409 -11.380  1.00  0.00
ATOM    325  N   GLY A  82     -23.778  -3.307 -10.919  1.00  0.00
ATOM    326  CA  GLY A  82     -23.458  -2.561 -12.130  1.00  0.00
ATOM    327  C   GLY A  82     -23.790  -3.369 -13.378  1.00  0.00
ATOM    328  O   GLY A  82     -24.310  -2.833 -14.356  1.00  0.00
ATOM    329  N   GLY A  83     -23.384  -4.647 -13.340  1.00  0.00
ATOM    330  CA  GLY A  83     -23.654  -5.530 -14.468  1.00  0.00
ATOM    331  C   GLY A  83     -25.152  -5.710 -14.680  1.00  0.00
ATOM    332  O   GLY A  83     -25.631  -5.722 -15.813  1.00  0.00
ATOM    333  N   GLY A  84     -25.873  -5.924 -13.555  1.00  0.00
ATOM    334  CA  GLY A  84     -27.322  -6.069 -13.626  1.00  0.00
ATOM    335  C   GLY A  84     -27.973  -4.821 -14.209  1.00  0.00
ATOM    336  O   GLY A  84     -28.891  -4.910 -15.023  1.00  0.00
ATOM    337  N   GLY A  85     -27.500  -3.646 -13.767  1.00  0.00
ATOM    338  CA  GLY A  85     -28.018  -2.386 -14.285  1.00  0.00
ATOM    339  C   GLY A  85     -27.735  -2.244 -15.775  1.00  0.00
ATOM    340  O   GLY A  85     -28.582  -1.777 -16.536  1.00  0.00
ATOM    341  N   GLY A  86     -26.532  -2.606 -16.191  1.00  0.00
ATOM    342  CA  GLY A  86     -26.167  -2.561 -17.602  1.00  0.00
ATOM    343  C   GLY A  86     -27.040  -3.499 -18.426  1.00  0.00
ATOM    344  O   GLY A  86     -27.429  -3.174 -19.548  1.00  0.00
ATOM    345  N   GLY A  87     -27.365  -4.614 -17.871  1.00  0.00
ATOM    346  CA  GLY A  87     -28.199  -5.606 -18.538  1.00  0.00
ATOM    347  C   GLY A  87     -29.660  -5.174 -18.558  1.00  0.00
ATOM    348  O   GLY A  87     -30.366  -5.385 -19.544  1.00  0.00
ATOM    349  N   GLY A  88     -30.129  -4.556 -17.557  1.00  0.00
ATOM    350  CA  GLY A  88     -31.508  -4.083 -17.547  1.00  0.00
ATOM    351  C   GLY A  88     -31.675  -2.853 -18.430  1.00  0.00
ATOM    352  O   GLY A  88     -30.752  -2.052 -18.576  1.00  0.00
ATOM    353  N   ALA B  89      16.426   4.975  34.978  1.00  1.00
ATOM    354  CA  ALA B  89      14.974   5.033  35.100  1.00  1.00
ATOM    355  C   ALA B  89      14.295   4.305  33.947  1.00  1.00
ATOM    356  O   ALA B  89      14.755   4.364  32.806  1.00  1.00
ATOM    357  N   ASP B  90      13.138   3.630  34.214  1.00  1.00
ATOM    358  CA  ASP B  90      12.423   2.976  33.125  1.00  1.00
ATOM    359  C   ASP B  90      12.074   3.967  32.021  1.00  1.00
ATOM    360  O   ASP B  90      11.698   5.107  32.294  1.00  1.00
ATOM    361  N   THR B  91      11.809   3.365  30.802  1.00  1.00
ATOM    362  CA  THR B  91      11.455   4.160  29.632  1.00  1.00
ATOM    363  C   THR B  91      10.457   3.424  28.747  1.00  1.00
ATOM    364  O   THR B  91      10.476   2.196  28.662  1.00  1.00
ATOM    365  N   ILE B  92       9.760   4.136  27.951  1.00  1.00
ATOM    366  CA  ILE B  92       8.864   3.728  26.875  1.00  1.00
ATOM    367  C   ILE B  92       8.964   4.676  25.687  1.00  1.00
ATOM    368  O   ILE B  92       9.052   5.892  25.856  1.00  1.00
ATOM    369  N   CYS B  93       9.159   4.157  24.513  1.00  1.00
ATOM    370  CA  CYS B  93       9.273   4.921  23.276  1.00  1.00
ATOM    371  C   CYS B  93       8.185   4.528  22.285  1.00  1.00
ATOM    372  O   CYS B  93       7.848   3.352  22.152  1.00  1.00
ATOM    373  N   ILE B  94       7.601   5.597  21.580  1.00  1.00
ATOM    374  CA  ILE B  94       6.667   5.388  20.481  1.00  1.00
ATOM    375  C   ILE B  94       7.386   5.389  19.138  1.00  1.00
ATOM    376  O   ILE B  94       8.157   6.300  18.837  1.00  1.00
ATOM    377  N   GLY B  95       7.346   4.309  18.406  1.00  1.00
ATOM    378  CA  GLY B  95       8.097   4.221  17.159  1.00  1.00
ATOM    379  C   GLY B  95       7.203   3.783  16.007  1.00  1.00
ATOM    380  O   GLY B  95       6.036   3.446  16.208  1.00  1.00
ATOM    381  N   TYR B  96       7.891   3.223  14.947  1.00  1.00
ATOM    382  CA  TYR B  96       7.275   2.699  13.735  1.00  1.00
ATOM    383  C   TYR B  96       8.072   1.529  13.173  1.00  1.00
ATOM    384  O   TYR B  96       9.296   1.484  13.295  1.00  1.00
ATOM    385  N   HIS B  97       7.394   0.688  12.349  1.00  1.00
ATOM    386  CA  HIS B  97       8.004  -0.473  11.711  1.00  1.00
ATOM    387  C   HIS B  97       9.046  -0.052  10.683  1.00  1.00
ATOM    388  O   HIS B  97       8.857   0.923   9.956  1.00  1.00
ATOM    389  N   ALA B  98      10.044  -0.858  10.509  1.00  1.00
ATOM    390  CA  ALA B  98      11.051  -0.885   9.455  1.00  1.00
ATOM    391  C   ALA B  98      11.415  -2.315   9.077  1.00  1.00
ATOM    392  O   ALA B  98      11.415  -3.210   9.923  1.00  1.00
ATOM    393  N   ASN B  99      11.718  -2.579   7.879  1.00  1.00
ATOM    394  CA  ASN B  99      12.096  -3.909   7.416  1.00  1.00
ATOM    395  C   ASN B  99      13.209  -3.835   6.378  1.00  1.00
ATOM    396  O   ASN B  99      13.463  -2.777   5.801  1.00  1.00
ATOM    397  N   ASN B 100      13.407  -4.919   5.648  1.00  1.00
ATOM    398  CA  ASN B 100      14.452  -5.036   4.637  1.00  1.00
ATOM    399  C   ASN B 100      13.898  -4.783   3.241  1.00  1.00
ATOM    400  O   ASN B 100      14.651  -4.543   2.297  1.00  1.00
ATOM    401  N   SER B 101      12.769  -4.227   3.093  1.00  1.00
ATOM    402  CA  SER B 101      12.192  -3.904   1.794  1.00  1.00
ATOM    403  C   SER B 101      13.013  -2.841   1.075  1.00  1.00
ATOM    404  O   SER B 101      13.419  -1.845   1.675  1.00  1.00
ATOM    405  N   THR B 102      13.144  -3.046  -0.281  1.00  1.00
ATOM    406  CA  THR B 102      13.868  -2.080  -1.099  1.00  1.00
ATOM    407  C   THR B 102      12.971  -1.493  -2.181  1.00  1.00
ATOM    408  O   THR B 102      13.256  -0.426  -2.726  1.00  1.00
ATOM    409  N   ASP B 103      11.642  -1.845  -2.083  1.00  1.00
ATOM    410  CA  ASP B 103      10.649  -1.269  -2.982  1.00  1.00
ATOM    411  C   ASP B 103      10.543   0.239  -2.792  1.00  1.00
ATOM    412  O   ASP B 103      10.576   0.736  -1.666  1.00  1.00
ATOM    413  N   THR B 104      10.361   0.938  -3.929  1.00  1.00
ATOM    414  CA  THR B 104      10.214   2.388  -3.899  1.00  1.00
ATOM    415  C   THR B 104       8.950   2.829  -4.625  1.00  1.00
ATOM    416  O   THR B 104       8.551   2.224  -5.620  1.00  1.00
ATOM    417  N   VAL B 105       8.439   3.911  -4.239  1.00  1.00
ATOM    418  CA  VAL B 105       7.307   4.612  -4.831  1.00  1.00
ATOM    419  C   VAL B 105       7.623   6.087  -5.046  1.00  1.00
ATOM    420  O   VAL B 105       8.378   6.687  -4.281  1.00  1.00
ATOM    421  N   ASP B 106       6.909   6.730  -5.882  1.00  1.00
ATOM    422  CA  ASP B 106       6.969   8.174  -6.070  1.00  1.00
ATOM    423  C   ASP B 106       5.731   8.856  -5.501  1.00  1.00
ATOM    424  O   ASP B 106       4.634   8.298  -5.533  1.00  1.00
ATOM    425  N   THR B 107       5.948  10.054  -5.015  1.00  1.00
ATOM    426  CA  THR B 107       4.876  10.956  -4.611  1.00  1.00
ATOM    427  C   THR B 107       4.903  12.243  -5.425  1.00  1.00
ATOM    428  O   THR B 107       5.955  12.664  -5.904  1.00  1.00
ATOM    429  N   VAL B 108       4.123  13.165  -5.227  1.00  1.00
ATOM    430  CA  VAL B 108       4.188  14.468  -5.878  1.00  1.00
ATOM    431  C   VAL B 108       5.375  15.278  -5.373  1.00  1.00
ATOM    432  O   VAL B 108       6.046  15.962  -6.145  1.00  1.00
ATOM    433  N   LEU B 109       5.778  15.157  -4.219  1.00  1.00
ATOM    434  CA  LEU B 109       6.873  15.911  -3.619  1.00  1.00
ATOM    435  C   LEU B 109       8.166  15.104  -3.625  1.00  1.00
ATOM    436  O   LEU B 109       9.254  15.657  -3.788  1.00  1.00
ATOM    437  N   GLU B 110       8.300  13.983  -3.909  1.00  1.00
ATOM    438  CA  GLU B 110       9.398  13.059  -3.655  1.00  1.00
ATOM    439  C   GLU B 110       9.390  11.906  -4.651  1.00  1.00
ATOM    440  O   GLU B 110       8.354  11.284  -4.886  1.00  1.00
ATOM    441  N   LYS B 111      10.561  11.635  -5.236  1.00  1.00
ATOM    442  CA  LYS B 111      10.750  10.461  -6.079  1.00  1.00
ATOM    443  C   LYS B 111      11.618   9.419  -5.384  1.00  1.00
ATOM    444  O   LYS B 111      12.665   9.742  -4.825  1.00  1.00
ATOM    445  N   ASN B 112      11.217   8.096  -5.642  1.00  1.00
ATOM    446  CA  ASN B 112      12.136   7.055  -5.198  1.00  1.00
ATOM    447  C   ASN B 112      12.163   6.955  -3.679  1.00  1.00
ATOM    448  O   ASN B 112      13.230   6.977  -3.064  1.00  1.00
ATOM    449  N   VAL B 113      11.009   7.048  -2.998  1.00  1.00
ATOM    450  CA  VAL B 113      10.818   6.756  -1.582  1.00  1.00
ATOM    451  C   VAL B 113      10.777   5.255  -1.330  1.00  1.00
ATOM    452  O   VAL B 113       9.978   4.536  -1.931  1.00  1.00
ATOM    453  N   THR B 114      11.817   4.777  -0.511  1.00  1.00
ATOM    454  CA  THR B 114      11.746   3.381  -0.096  1.00  1.00
ATOM    455  C   THR B 114      10.691   3.181   0.984  1.00  1.00
ATOM    456  O   THR B 114      10.671   3.896   1.986  1.00  1.00
ATOM    457  N   VAL B 115       9.832   2.225   0.833  1.00  1.00
ATOM    458  CA  VAL B 115       8.712   1.994   1.737  1.00  1.00
ATOM    459  C   VAL B 115       8.698   0.556   2.240  1.00  1.00
ATOM    460  O   VAL B 115       9.064  -0.369   1.514  1.00  1.00
ATOM    461  N   THR B 116       8.058   0.328   3.410  1.00  1.00
ATOM    462  CA  THR B 116       7.974  -1.000   4.006  1.00  1.00
ATOM    463  C   THR B 116       7.003  -1.888   3.238  1.00  1.00
ATOM    464  O   THR B 116       7.252  -3.079   3.051  1.00  1.00
ATOM    465  N   HIS B 117       6.017  -1.571   2.731  1.00  1.00
ATOM    466  CA  HIS B 117       4.990  -2.315   2.012  1.00  1.00
ATOM    467  C   HIS B 117       4.422  -1.497   0.860  1.00  1.00
ATOM    468  O   HIS B 117       4.259  -0.282   0.970  1.00  1.00
ATOM    469  N   SER B 118       4.181  -2.204  -0.255  1.00  1.00
ATOM    470  CA  SER B 118       3.641  -1.614  -1.475  1.00  1.00
ATOM    471  C   SER B 118       3.068  -2.683  -2.396  1.00  1.00
ATOM    472  O   SER B 118       3.485  -3.841  -2.355  1.00  1.00
ATOM    473  N   VAL B 119       2.367  -2.315  -3.395  1.00  1.00
ATOM    474  CA  VAL B 119       1.714  -3.182  -4.368  1.00  1.00
ATOM    475  C   VAL B 119       1.870  -2.638  -5.783  1.00  1.00
ATOM    476  O   VAL B 119       1.734  -1.437  -6.015  1.00  1.00
ATOM    477  N   ASN B 120       2.286  -3.574  -6.755  1.00  1.00
ATOM    478  CA  ASN B 120       2.304  -3.158  -8.152  1.00  1.00
ATOM    479  C   ASN B 120       0.905  -3.189  -8.754  1.00  1.00
ATOM    480  O   ASN B 120       0.188  -4.181  -8.631  1.00  1.00
ATOM    481  N   LEU B 121       0.492  -2.089  -9.415  1.00  1.00
ATOM    482  CA  LEU B 121      -0.822  -1.985 -10.039  1.00  1.00
ATOM    483  C   LEU B 121      -0.722  -2.095 -11.556  1.00  1.00
ATOM    484  O   LEU B 121      -1.689  -2.456 -12.227  1.00  1.00
ATOM    485  N   LEU B 122       0.355  -2.261 -12.106  1.00  1.00
ATOM    486  CA  LEU B 122       0.670  -2.339 -13.528  1.00  1.00
ATOM    487  C   LEU B 122       1.198  -3.721 -13.900  1.00  1.00
ATOM    488  O   LEU B 122       2.174  -4.199 -13.323  1.00  1.00
ATOM    489  N   GLU B 123       0.315  -4.445 -14.712  1.00  1.00
ATOM    490  CA  GLU B 123       0.706  -5.755 -15.217  1.00  1.00
ATOM    491  C   GLU B 123       1.563  -5.630 -16.470  1.00  1.00
ATOM    492  O   GLU B 123       1.231  -4.879 -17.388  1.00  1.00
ATOM    493  N   ASP B 124       2.736  -6.282 -16.455  1.00  1.00
ATOM    494  CA  ASP B 124       3.656  -6.205 -17.583  1.00  1.00
ATOM    495  C   ASP B 124       4.077  -7.594 -18.045  1.00  1.00
ATOM    496  O   ASP B 124       4.505  -7.777 -19.185  1.00  1.00
ATOM    497  N   SER B 125       3.486  -8.597 -17.493  1.00  1.00
ATOM    498  CA  SER B 125       3.727 -10.008 -17.772  1.00  1.00
ATOM    499  C   SER B 125       2.562 -10.626 -18.534  1.00  1.00
ATOM    500  O   SER B 125       1.399 -10.400 -18.199  1.00  1.00
ATOM    501  N   HIS B 126       2.840 -11.239 -19.631  1.00  1.00
ATOM    502  CA  HIS B 126       1.947 -12.090 -20.408  1.00  1.00
ATOM    503  C   HIS B 126       2.568 -13.459 -20.656  1.00  1.00
ATOM    504  O   HIS B 126       3.770 -13.571 -20.898  1.00  1.00
ATOM    505  N   ASN B 127       1.980 -14.438 -20.893  1.00  1.00
ATOM    506  CA  ASN B 127       2.442 -15.805 -21.101  1.00  1.00
ATOM    507  C   ASN B 127       2.887 -16.023 -22.541  1.00  1.00
ATOM    508  O   ASN B 127       3.586 -16.989 -22.846  1.00  1.00
ATOM    509  N   GLY B 128       2.988 -15.230 -23.387  1.00  1.00
ATOM    510  CA  GLY B 128       3.538 -15.288 -24.736  1.00  1.00
ATOM    511  C   GLY B 128       2.847 -16.361 -25.568  1.00  1.00
ATOM    512  O   GLY B 128       3.442 -16.931 -26.482  1.00  1.00
ATOM    513  N   LYS B 129       1.628 -16.700 -25.373  1.00  1.00
ATOM    514  CA  LYS B 129       0.870 -17.740 -26.056  1.00  1.00
ATOM    515  C   LYS B 129      -0.502 -17.233 -26.482  1.00  1.00
ATOM    516  O   LYS B 129      -1.123 -16.433 -25.782  1.00  1.00
ATOM    517  N   LEU B 130      -1.001 -17.730 -27.675  1.00  1.00
ATOM    518  CA  LEU B 130      -2.431 -17.623 -27.941  1.00  1.00
ATOM    519  C   LEU B 130      -3.208 -18.722 -27.225  1.00  1.00
ATOM    520  O   LEU B 130      -2.844 -19.896 -27.288  1.00  1.00
ATOM    521  N   CYS B 131      -4.206 -18.384 -26.506  1.00  1.00
ATOM    522  CA  CYS B 131      -4.945 -19.308 -25.654  1.00  1.00
ATOM    523  C   CYS B 131      -6.425 -19.325 -26.013  1.00  1.00
ATOM    524  O   CYS B 131      -6.988 -18.306 -26.414  1.00  1.00
ATOM    525  N   ARG B 132      -7.147 -20.398 -25.544  1.00  1.00
ATOM    526  CA  ARG B 132      -8.603 -20.323 -25.581  1.00  1.00
ATOM    527  C   ARG B 132      -9.125 -19.264 -24.619  1.00  1.00
ATOM    528  O   ARG B 132      -8.623 -19.123 -23.504  1.00  1.00
ATOM    529  N   LEU B 133     -10.281 -18.674 -25.029  1.00  1.00
ATOM    530  CA  LEU B 133     -11.003 -17.758 -24.153  1.00  1.00
ATOM    531  C   LEU B 133     -12.252 -18.416 -23.577  1.00  1.00
ATOM    532  O   LEU B 133     -13.132 -18.857 -24.317  1.00  1.00
ATOM    533  N   LYS B 134     -12.323 -18.509 -22.180  1.00  1.00
ATOM    534  CA  LYS B 134     -13.562 -19.085 -21.671  1.00  1.00
ATOM    535  C   LYS B 134     -13.797 -20.478 -22.242  1.00  1.00
ATOM    536  O   LYS B 134     -14.938 -20.912 -22.395  1.00  1.00
ATOM    537  N   GLY B 135     -12.661 -21.206 -22.735  1.00  1.00
ATOM    538  CA  GLY B 135     -12.729 -22.608 -23.129  1.00  1.00
ATOM    539  C   GLY B 135     -12.843 -22.751 -24.641  1.00  1.00
ATOM    540  O   GLY B 135     -12.553 -23.810 -25.198  1.00  1.00
ATOM    541  N   ILE B 136     -13.017 -21.835 -25.398  1.00  1.00
ATOM    542  CA  ILE B 136     -13.168 -21.817 -26.848  1.00  1.00
ATOM    543  C   ILE B 136     -11.890 -21.344 -27.529  1.00  1.00
ATOM    544  O   ILE B 136     -11.340 -20.299 -27.182  1.00  1.00
ATOM    545  N   ALA B 137     -11.388 -22.194 -28.511  1.00  1.00
ATOM    546  CA  ALA B 137     -10.194 -21.830 -29.265  1.00  1.00
ATOM    547  C   ALA B 137     -10.518 -20.813 -30.352  1.00  1.00
ATOM    548  O   ALA B 137     -11.522 -20.938 -31.053  1.00  1.00
ATOM    549  N   PRO B 138      -9.569 -19.878 -30.598  1.00  1.00
ATOM    550  CA  PRO B 138      -9.722 -18.935 -31.699  1.00  1.00
ATOM    551  C   PRO B 138      -9.745 -19.654 -33.041  1.00  1.00
ATOM    552  O   PRO B 138      -8.982 -20.594 -33.266  1.00  1.00
ATOM    553  N   SER B 139     -17.471 -22.022 -35.085  1.00  1.00
ATOM    554  CA  SER B 139     -17.405 -21.298 -33.822  1.00  1.00
ATOM    555  C   SER B 139     -15.963 -20.987 -33.440  1.00  1.00
ATOM    556  O   SER B 139     -15.070 -21.813 -33.626  1.00  1.00
ATOM    557  N   TRP B 140     -15.807 -19.825 -32.879  1.00  1.00
ATOM    558  CA  TRP B 140     -14.519 -19.372 -32.367  1.00  1.00
ATOM    559  C   TRP B 140     -14.691 -18.213 -31.393  1.00  1.00
ATOM    560  O   TRP B 140     -15.571 -17.370 -31.565  1.00  1.00
ATOM    561  N   SER B 141     -13.648 -17.969 -30.568  1.00  1.00
ATOM    562  CA  SER B 141     -13.692 -16.931 -29.545  1.00  1.00
ATOM    563  C   SER B 141     -13.027 -15.650 -30.031  1.00  1.00
ATOM    564  O   SER B 141     -13.341 -14.558 -29.558  1.00  1.00
ATOM    565  N   TYR B 142     -12.490 -15.546 -30.973  1.00  1.00
ATOM    566  CA  TYR B 142     -11.761 -14.501 -31.680  1.00  1.00
ATOM    567  C   TYR B 142     -11.175 -15.026 -32.985  1.00  1.00
ATOM    568  O   TYR B 142     -10.803 -16.195 -33.084  1.00  1.00
ATOM    569  N   ILE B 143     -10.855 -14.080 -33.891  1.00  1.00
ATOM    570  CA  ILE B 143     -10.083 -14.377 -35.092  1.00  1.00
ATOM    571  C   ILE B 143      -8.761 -13.620 -35.099  1.00  1.00
ATOM    572  O   ILE B 143      -8.703 -12.449 -34.723  1.00  1.00
ATOM    573  N   SER B 144     -16.895  -8.965 -36.664  1.00  1.00
ATOM    574  CA  SER B 144     -16.172  -9.071 -35.403  1.00  1.00
ATOM    575  C   SER B 144     -17.104  -9.467 -34.265  1.00  1.00
ATOM    576  O   SER B 144     -16.666 -10.014 -33.253  1.00  1.00
ATOM    577  N   SER B 145     -18.314  -9.433 -34.398  1.00  1.00
ATOM    578  CA  SER B 145     -19.332  -9.771 -33.409  1.00  1.00
ATOM    579  C   SER B 145     -20.080 -11.039 -33.800  1.00  1.00
ATOM    580  O   SER B 145     -20.790 -11.628 -32.985  1.00  1.00
ATOM    581  N   VAL B 146     -19.512 -11.855 -34.544  1.00  1.00
ATOM    582  CA  VAL B 146     -19.913 -13.217 -34.873  1.00  1.00
ATOM    583  C   VAL B 146     -19.114 -14.236 -34.071  1.00  1.00
ATOM    584  O   VAL B 146     -17.885 -14.266 -34.137  1.00  1.00
ATOM    585  N   SER B 147     -19.840 -15.112 -33.310  1.00  1.00
ATOM    586  CA  SER B 147     -19.193 -16.122 -32.481  1.00  1.00
ATOM    587  C   SER B 147     -19.282 -17.501 -33.123  1.00  1.00
ATOM    588  O   SER B 147     -18.411 -18.347 -32.922  1.00  1.00
ATOM    589  N   SER B 148     -20.106 -17.916 -33.730  1.00  1.00
ATOM    590  CA  SER B 148     -20.183 -19.148 -34.506  1.00  1.00
ATOM    591  C   SER B 148     -20.866 -18.912 -35.848  1.00  1.00
ATOM    592  O   SER B 148     -21.783 -18.098 -35.954  1.00  1.00
ATOM    593  N   SER B 149     -24.506 -16.372 -35.881  1.00  1.00
ATOM    594  CA  SER B 149     -24.687 -16.330 -34.435  1.00  1.00
ATOM    595  C   SER B 149     -23.831 -15.240 -33.804  1.00  1.00
ATOM    596  O   SER B 149     -22.631 -15.151 -34.064  1.00  1.00
ATOM    597  N   ARG B 150     -24.503 -14.216 -33.301  1.00  1.00
ATOM    598  CA  ARG B 150     -23.805 -13.054 -32.764  1.00  1.00
ATOM    599  C   ARG B 150     -23.392 -13.280 -31.315  1.00  1.00
ATOM    600  O   ARG B 150     -24.158 -13.825 -30.520  1.00  1.00
ATOM    601  N   GLY B 151     -22.255 -12.677 -30.962  1.00  1.00
ATOM    602  CA  GLY B 151     -21.706 -12.680 -29.612  1.00  1.00
ATOM    603  C   GLY B 151     -20.833 -11.456 -29.369  1.00  1.00
ATOM    604  O   GLY B 151     -20.054 -11.055 -30.234  1.00  1.00
ATOM    605  N   PHE B 152     -20.956 -10.849 -28.225  1.00  1.00
ATOM    606  CA  PHE B 152     -20.118  -9.710 -27.869  1.00  1.00
ATOM    607  C   PHE B 152     -18.760 -10.167 -27.351  1.00  1.00
ATOM    608  O   PHE B 152     -18.672 -11.090 -26.542  1.00  1.00
ATOM    609  N   GLY B 153     -17.704  -9.137 -27.785  1.00  1.00
ATOM    610  CA  GLY B 153     -16.423  -9.398 -27.140  1.00  1.00
ATOM    611  C   GLY B 153     -15.493 -10.178 -28.060  1.00  1.00
ATOM    612  O   GLY B 153     -14.283 -10.231 -27.835  1.00  1.00
ATOM    613  N   SER B 154     -16.004 -10.663 -29.198  1.00  1.00
ATOM    614  CA  SER B 154     -15.124 -11.185 -30.237  1.00  1.00
ATOM    615  C   SER B 154     -14.453 -10.055 -31.008  1.00  1.00
ATOM    616  O   SER B 154     -15.061  -9.014 -31.257  1.00  1.00
ATOM    617  N   GLY B 155     -13.558 -10.412 -31.878  1.00  1.00
ATOM    618  CA  GLY B 155     -12.769  -9.445 -32.631  1.00  1.00
ATOM    619  C   GLY B 155     -11.788 -10.143 -33.565  1.00  1.00
ATOM    620  O   GLY B 155     -11.448 -11.309 -33.366  1.00  1.00
ATOM    621  N   ILE B 156     -11.166  -9.402 -34.407  1.00  1.00
ATOM    622  CA  ILE B 156     -10.039  -9.845 -35.220  1.00  1.00
ATOM    623  C   ILE B 156      -8.748  -9.159 -34.792  1.00  1.00
ATOM    624  O   ILE B 156      -8.712  -7.943 -34.608  1.00  1.00
ATOM    625  N   ILE B 157      -7.758  -9.962 -34.507  1.00  1.00
ATOM    626  CA  ILE B 157      -6.430  -9.492 -34.135  1.00  1.00
ATOM    627  C   ILE B 157      -5.369 -10.027 -35.088  1.00  1.00
ATOM    628  O   ILE B 157      -5.467 -11.155 -35.571  1.00  1.00
ATOM    629  N   THR B 158      -4.329  -9.357 -35.271  1.00  1.00
ATOM    630  CA  THR B 158      -3.107  -9.821 -35.916  1.00  1.00
ATOM    631  C   THR B 158      -2.030 -10.144 -34.888  1.00  1.00
ATOM    632  O   THR B 158      -1.728  -9.330 -34.015  1.00  1.00
ATOM    633  N   SER B 159      -1.444 -11.415 -35.085  1.00  1.00
ATOM    634  CA  SER B 159      -0.544 -11.855 -34.026  1.00  1.00
ATOM    635  C   SER B 159       0.561 -12.747 -34.577  1.00  1.00
ATOM    636  O   SER B 159       0.328 -13.557 -35.474  1.00  1.00
ATOM    637  N   ASN B 160       1.728 -12.673 -33.916  1.00  1.00
ATOM    638  CA  ASN B 160       2.829 -13.547 -34.303  1.00  1.00
ATOM    639  C   ASN B 160       3.038 -14.656 -33.279  1.00  1.00
ATOM    640  O   ASN B 160       3.751 -15.626 -33.537  1.00  1.00
ATOM    641  N   ALA B 161       2.321 -14.736 -32.307  1.00  1.00
ATOM    642  CA  ALA B 161       2.311 -15.741 -31.251  1.00  1.00
ATOM    643  C   ALA B 161       1.842 -17.091 -31.779  1.00  1.00
ATOM    644  O   ALA B 161       0.920 -17.164 -32.592  1.00  1.00
ATOM    645  N   SER B 162       2.168 -18.181 -30.993  1.00  1.00
ATOM    646  CA  SER B 162       1.718 -19.521 -31.350  1.00  1.00
ATOM    647  C   SER B 162       0.578 -19.977 -30.447  1.00  1.00
ATOM    648  O   SER B 162       0.608 -19.760 -29.236  1.00  1.00
ATOM    649  N   MET B 163      -0.327 -20.822 -31.033  1.00  1.00
ATOM    650  CA  MET B 163      -1.394 -21.386 -30.215  1.00  1.00
ATOM    651  C   MET B 163      -0.866 -22.489 -29.306  1.00  1.00
ATOM    652  O   MET B 163      -0.139 -23.378 -29.751  1.00  1.00
ATOM    653  N   HIS B 164      -1.210 -22.464 -28.080  1.00  1.00
ATOM    654  CA  HIS B 164      -0.931 -23.484 -27.076  1.00  1.00
ATOM    655  C   HIS B 164      -2.217 -23.997 -26.441  1.00  1.00
ATOM    656  O   HIS B 164      -3.170 -23.242 -26.247  1.00  1.00
ATOM    657  N   GLU B 165      -2.195 -25.174 -25.878  1.00  1.00
ATOM    658  CA  GLU B 165      -3.334 -25.656 -25.104  1.00  1.00
ATOM    659  C   GLU B 165      -3.430 -24.942 -23.762  1.00  1.00
ATOM    660  O   GLU B 165      -2.609 -25.161 -22.872  1.00  1.00
ATOM    661  N   CYS B 166      -3.901 -23.799 -23.784  1.00  1.00
ATOM    662  CA  CYS B 166      -4.104 -22.923 -22.636  1.00  1.00
ATOM    663  C   CYS B 166      -5.461 -22.235 -22.702  1.00  1.00
ATOM    664  O   CYS B 166      -5.948 -21.904 -23.783  1.00  1.00
ATOM    665  N   ASN B 167      -5.963 -21.748 -21.670  1.00  1.00
ATOM    666  CA  ASN B 167      -7.193 -20.986 -21.493  1.00  1.00
ATOM    667  C   ASN B 167      -6.946 -19.722 -20.681  1.00  1.00
ATOM    668  O   ASN B 167      -6.297 -19.760 -19.636  1.00  1.00
ATOM    669  N   THR B 168      -7.637 -18.612 -21.181  1.00  1.00
ATOM    670  CA  THR B 168      -7.444 -17.319 -20.535  1.00  1.00
ATOM    671  C   THR B 168      -8.725 -16.496 -20.558  1.00  1.00
ATOM    672  O   THR B 168      -9.526 -16.600 -21.487  1.00  1.00
ATOM    673  N   LYS B 169      -8.826 -15.506 -19.765  1.00  1.00
ATOM    674  CA  LYS B 169      -9.910 -14.531 -19.725  1.00  1.00
ATOM    675  C   LYS B 169      -9.529 -13.253 -20.462  1.00  1.00
ATOM    676  O   LYS B 169     -10.392 -12.540 -20.974  1.00  1.00
ATOM    677  N   CYS B 170      -8.309 -13.202 -20.877  1.00  1.00
ATOM    678  CA  CYS B 170      -7.678 -12.027 -21.466  1.00  1.00
ATOM    679  C   CYS B 170      -6.589 -12.423 -22.454  1.00  1.00
ATOM    680  O   CYS B 170      -5.735 -13.256 -22.150  1.00  1.00
ATOM    681  N   GLN B 171      -6.751 -12.037 -23.695  1.00  1.00
ATOM    682  CA  GLN B 171      -5.822 -12.323 -24.782  1.00  1.00
ATOM    683  C   GLN B 171      -5.430 -11.050 -25.520  1.00  1.00
ATOM    684  O   GLN B 171      -6.275 -10.205 -25.813  1.00  1.00
ATOM    685  N   THR B 172      -4.166 -10.775 -25.567  1.00  1.00
ATOM    686  CA  THR B 172      -3.563  -9.758 -26.420  1.00  1.00
ATOM    687  C   THR B 172      -2.836 -10.389 -27.600  1.00  1.00
ATOM    688  O   THR B 172      -2.237 -11.457 -27.473  1.00  1.00
ATOM    689  N   PRO B 173      -2.377  -9.645 -28.558  1.00  1.00
ATOM    690  CA  PRO B 173      -1.645 -10.161 -29.708  1.00  1.00
ATOM    691  C   PRO B 173      -0.248 -10.621 -29.311  1.00  1.00
ATOM    692  O   PRO B 173       0.276 -11.592 -29.858  1.00  1.00
ATOM    693  N   LEU B 174       0.243 -10.396 -28.248  1.00  1.00
ATOM    694  CA  LEU B 174       1.568 -10.762 -27.763  1.00  1.00
ATOM    695  C   LEU B 174       1.503 -11.982 -26.849  1.00  1.00
ATOM    696  O   LEU B 174       2.437 -12.782 -26.798  1.00  1.00
ATOM    697  N   GLY B 175       0.346 -12.259 -26.273  1.00  1.00
ATOM    698  CA  GLY B 175       0.204 -13.303 -25.265  1.00  1.00
ATOM    699  C   GLY B 175      -1.024 -13.065 -24.395  1.00  1.00
ATOM    700  O   GLY B 175      -1.456 -11.927 -24.212  1.00  1.00
ATOM    701  N   ALA B 176      -1.398 -14.122 -23.599  1.00  1.00
ATOM    702  CA  ALA B 176      -2.518 -14.000 -22.673  1.00  1.00
ATOM    703  C   ALA B 176      -2.068 -13.423 -21.338  1.00  1.00
ATOM    704  O   ALA B 176      -0.992 -13.754 -20.838  1.00  1.00
ATOM    705  N   ILE B 177      -3.029 -12.715 -20.701  1.00  1.00
ATOM    706  CA  ILE B 177      -2.811 -12.140 -19.378  1.00  1.00
ATOM    707  C   ILE B 177      -3.661 -12.841 -18.326  1.00  1.00
ATOM    708  O   ILE B 177      -4.864 -13.029 -18.511  1.00  1.00
ATOM    709  N   ASN B 178      -3.069 -13.338 -17.323  1.00  1.00
ATOM    710  CA  ASN B 178      -3.723 -13.890 -16.142  1.00  1.00
ATOM    711  C   ASN B 178      -3.374 -13.089 -14.894  1.00  1.00
ATOM    712  O   ASN B 178      -2.217 -13.046 -14.476  1.00  1.00
ATOM    713  N   SER B 179      -4.249 -11.941 -14.724  1.00  1.00
ATOM    714  CA  SER B 179      -3.874 -10.958 -13.714  1.00  1.00
ATOM    715  C   SER B 179      -5.104 -10.298 -13.105  1.00  1.00
ATOM    716  O   SER B 179      -6.120 -10.119 -13.776  1.00  1.00
ATOM    717  N   SER B 180      -4.984  -9.908 -11.798  1.00  1.00
ATOM    718  CA  SER B 180      -6.043  -9.161 -11.129  1.00  1.00
ATOM    719  C   SER B 180      -5.689  -7.684 -11.019  1.00  1.00
ATOM    720  O   SER B 180      -6.557  -6.845 -10.774  1.00  1.00
ATOM    721  N   LEU B 181      -4.489  -7.351 -11.473  1.00  1.00
ATOM    722  CA  LEU B 181      -4.075  -5.954 -11.531  1.00  1.00
ATOM    723  C   LEU B 181      -5.014  -5.137 -12.412  1.00  1.00
ATOM    724  O   LEU B 181      -5.358  -5.550 -13.519  1.00  1.00
ATOM    725  N   PRO B 182      -5.188  -3.866 -12.053  1.00  1.00
ATOM    726  CA  PRO B 182      -6.122  -2.977 -12.734  1.00  1.00
ATOM    727  C   PRO B 182      -5.519  -2.427 -14.021  1.00  1.00
ATOM    728  O   PRO B 182      -6.218  -2.253 -15.020  1.00  1.00
ATOM    729  N   TYR B 183      -4.368  -2.315 -14.273  1.00  1.00
ATOM    730  CA  TYR B 183      -3.671  -1.724 -15.409  1.00  1.00
ATOM    731  C   TYR B 183      -2.650  -2.691 -15.993  1.00  1.00
ATOM    732  O   TYR B 183      -2.057  -3.493 -15.272  1.00  1.00
ATOM    733  N   GLN B 184      -2.412  -2.472 -17.308  1.00  1.00
ATOM    734  CA  GLN B 184      -1.396  -3.195 -18.063  1.00  1.00
ATOM    735  C   GLN B 184      -0.797  -2.322 -19.158  1.00  1.00
ATOM    736  O   GLN B 184      -1.499  -1.529 -19.786  1.00  1.00
ATOM    737  N   ASN B 185       0.435  -2.459 -19.429  1.00  1.00
ATOM    738  CA  ASN B 185       1.172  -1.745 -20.465  1.00  1.00
ATOM    739  C   ASN B 185       1.698  -2.702 -21.527  1.00  1.00
ATOM    740  O   ASN B 185       2.153  -2.277 -22.589  1.00  1.00
ATOM    741  N   ILE B 186       0.991  -3.851 -21.696  1.00  1.00
ATOM    742  CA  ILE B 186       1.391  -4.868 -22.661  1.00  1.00
ATOM    743  C   ILE B 186       0.893  -4.527 -24.059  1.00  1.00
ATOM    744  O   ILE B 186       1.610  -4.701 -25.044  1.00  1.00
ATOM    745  N   HIS B 187      -0.286  -4.204 -24.330  1.00  1.00
ATOM    746  CA  HIS B 187      -0.943  -4.043 -25.622  1.00  1.00
ATOM    747  C   HIS B 187      -2.341  -3.462 -25.460  1.00  1.00
ATOM    748  O   HIS B 187      -3.075  -3.830 -24.542  1.00  1.00
ATOM    749  N   PRO B 188      -2.695  -2.554 -26.464  1.00  1.00
ATOM    750  CA  PRO B 188      -4.008  -1.924 -26.400  1.00  1.00
ATOM    751  C   PRO B 188      -5.069  -2.791 -27.066  1.00  1.00
ATOM    752  O   PRO B 188      -6.233  -2.781 -26.667  1.00  1.00
ATOM    753  N   VAL B 189      -4.735  -3.670 -27.875  1.00  1.00
ATOM    754  CA  VAL B 189      -5.609  -4.692 -28.438  1.00  1.00
ATOM    755  C   VAL B 189      -5.822  -5.837 -27.456  1.00  1.00
ATOM    756  O   VAL B 189      -4.863  -6.434 -26.966  1.00  1.00
ATOM    757  N   THR B 190      -7.132  -6.030 -27.065  1.00  1.00
ATOM    758  CA  THR B 190      -7.495  -7.000 -26.040  1.00  1.00
ATOM    759  C   THR B 190      -8.785  -7.726 -26.400  1.00  1.00
ATOM    760  O   THR B 190      -9.714  -7.128 -26.943  1.00  1.00
ATOM    761  N   ILE B 191      -8.765  -9.027 -26.139  1.00  1.00
ATOM    762  CA  ILE B 191      -9.950  -9.869 -26.256  1.00  1.00
ATOM    763  C   ILE B 191     -10.389 -10.394 -24.895  1.00  1.00
ATOM    764  O   ILE B 191      -9.575 -10.895 -24.120  1.00  1.00
ATOM    765  N   GLY B 192     -11.462  -9.942 -24.386  1.00  1.00
ATOM    766  CA  GLY B 192     -12.000 -10.542 -23.171  1.00  1.00
ATOM    767  C   GLY B 192     -12.063  -9.527 -22.037  1.00  1.00
ATOM    768  O   GLY B 192     -11.603  -8.394 -22.179  1.00  1.00
ATOM    769  N   GLU B 193     -12.013  -9.719 -20.966  1.00  1.00
ATOM    770  CA  GLU B 193     -11.896  -8.923 -19.750  1.00  1.00
ATOM    771  C   GLU B 193     -10.439  -8.759 -19.338  1.00  1.00
ATOM    772  O   GLU B 193      -9.743  -9.740 -19.077  1.00  1.00
ATOM    773  N   CYS B 194      -9.838  -7.654 -19.860  1.00  1.00
ATOM    774  CA  CYS B 194      -8.417  -7.382 -19.681  1.00  1.00
ATOM    775  C   CYS B 194      -8.197  -6.158 -18.802  1.00  1.00
ATOM    776  O   CYS B 194      -8.964  -5.196 -18.858  1.00  1.00
ATOM    777  N   PRO B 195      -6.991  -6.089 -17.990  1.00  1.00
ATOM    778  CA  PRO B 195      -6.647  -4.816 -17.369  1.00  1.00
ATOM    779  C   PRO B 195      -6.665  -3.683 -18.387  1.00  1.00
ATOM    780  O   PRO B 195      -6.180  -3.836 -19.508  1.00  1.00
ATOM    781  N   LYS B 196      -6.975  -2.417 -17.811  1.00  1.00
ATOM    782  CA  LYS B 196      -6.913  -1.214 -18.632  1.00  1.00
ATOM    783  C   LYS B 196      -5.497  -0.962 -19.133  1.00  1.00
ATOM    784  O   LYS B 196      -4.542  -0.972 -18.356  1.00  1.00
ATOM    785  N   TYR B 197      -5.409  -0.686 -20.522  1.00  1.00
ATOM    786  CA  TYR B 197      -4.099  -0.370 -21.080  1.00  1.00
ATOM    787  C   TYR B 197      -3.724   1.082 -20.818  1.00  1.00
ATOM    788  O   TYR B 197      -4.541   1.986 -20.993  1.00  1.00
ATOM    789  N   VAL B 198      -2.475   1.275 -20.417  1.00  1.00
ATOM    790  CA  VAL B 198      -1.854   2.579 -20.218  1.00  1.00
ATOM    791  C   VAL B 198      -0.404   2.576 -20.686  1.00  1.00
ATOM    792  O   VAL B 198       0.296   1.570 -20.564  1.00  1.00
ATOM    793  N   ARG B 199       0.118   3.684 -21.050  1.00  1.00
ATOM    794  CA  ARG B 199       1.484   3.833 -21.537  1.00  1.00
ATOM    795  C   ARG B 199       2.477   3.894 -20.383  1.00  1.00
ATOM    796  O   ARG B 199       3.631   3.491 -20.522  1.00  1.00
ATOM    797  N   SER B 200       2.136   3.731 -19.235  1.00  1.00
ATOM    798  CA  SER B 200       2.981   3.849 -18.053  1.00  1.00
ATOM    799  C   SER B 200       3.963   2.688 -17.960  1.00  1.00
ATOM    800  O   SER B 200       3.599   1.535 -18.189  1.00  1.00
ATOM    801  N   ALA B 201       5.174   3.036 -17.332  1.00  1.00
ATOM    802  CA  ALA B 201       6.222   2.044 -17.130  1.00  1.00
ATOM    803  C   ALA B 201       6.230   1.535 -15.694  1.00  1.00
ATOM    804  O   ALA B 201       6.504   0.362 -15.442  1.00  1.00
ATOM    805  N   LYS B 202       5.605   2.163 -14.821  1.00  1.00
ATOM    806  CA  LYS B 202       5.515   1.887 -13.393  1.00  1.00
ATOM    807  C   LYS B 202       4.313   2.586 -12.771  1.00  1.00
ATOM    808  O   LYS B 202       4.011   3.733 -13.100  1.00  1.00
ATOM    809  N   LEU B 203       3.569   1.823 -11.979  1.00  1.00
ATOM    810  CA  LEU B 203       2.421   2.191 -11.159  1.00  1.00
ATOM    811  C   LEU B 203       2.381   1.378  -9.869  1.00  1.00
ATOM    812  O   LEU B 203       2.339   0.149  -9.899  1.00  1.00
ATOM    813  N   ARG B 204       3.124   1.832  -8.887  1.00  1.00
ATOM    814  CA  ARG B 204       3.275   1.184  -7.590  1.00  1.00
ATOM    815  C   ARG B 204       2.684   2.038  -6.476  1.00  1.00
ATOM    816  O   ARG B 204       2.934   3.241  -6.403  1.00  1.00
ATOM    817  N   MET B 205       1.637   1.486  -5.794  1.00  1.00
ATOM    818  CA  MET B 205       0.993   2.165  -4.677  1.00  1.00
ATOM    819  C   MET B 205       1.598   1.734  -3.347  1.00  1.00
ATOM    820  O   MET B 205       1.753   0.541  -3.083  1.00  1.00
ATOM    821  N   VAL B 206       2.103   2.784  -2.518  1.00  1.00
ATOM    822  CA  VAL B 206       2.555   2.395  -1.188  1.00  1.00
ATOM    823  C   VAL B 206       1.375   2.093  -0.273  1.00  1.00
ATOM    824  O   VAL B 206       0.385   2.825  -0.258  1.00  1.00
ATOM    825  N   THR B 207       1.584   0.989   0.558  1.00  1.00
ATOM    826  CA  THR B 207       0.562   0.617   1.529  1.00  1.00
ATOM    827  C   THR B 207       1.097   0.705   2.953  1.00  1.00
ATOM    828  O   THR B 207       0.365   1.048   3.881  1.00  1.00
ATOM    829  N   GLY B 208       2.415   0.674   3.060  1.00  1.00
ATOM    830  CA  GLY B 208       3.062   0.871   4.351  1.00  1.00
ATOM    831  C   GLY B 208       3.629   2.280   4.474  1.00  1.00
ATOM    832  O   GLY B 208       3.629   3.046   3.510  1.00  1.00
ATOM    833  N   LEU B 209       4.641   2.465   5.140  1.00  1.00
ATOM    834  CA  LEU B 209       5.261   3.742   5.475  1.00  1.00
ATOM    835  C   LEU B 209       6.717   3.783   5.023  1.00  1.00
ATOM    836  O   LEU B 209       7.395   2.757   4.985  1.00  1.00
ATOM    837  N   ARG B 210       7.296   5.012   5.062  1.00  1.00
ATOM    838  CA  ARG B 210       8.722   5.166   4.802  1.00  1.00
ATOM    839  C   ARG B 210       9.540   4.162   5.604  1.00  1.00
ATOM    840  O   ARG B 210       9.369   4.036   6.817  1.00  1.00
ATOM    841  N   ASN B 211      10.397   3.392   4.843  1.00  1.00
ATOM    842  CA  ASN B 211      11.272   2.411   5.475  1.00  1.00
ATOM    843  C   ASN B 211      12.612   3.030   5.851  1.00  1.00
ATOM    844  O   ASN B 211      13.302   3.602   5.006  1.00  1.00
ATOM    845  N   ILE B 212      12.936   3.095   7.094  1.00  1.00
ATOM    846  CA  ILE B 212      14.141   3.681   7.669  1.00  1.00
ATOM    847  C   ILE B 212      14.793   2.732   8.666  1.00  1.00
ATOM    848  O   ILE B 212      14.308   2.563   9.785  1.00  1.00
ATOM    849  N   PRO B 213      15.343   1.594   8.215  1.00  1.00
ATOM    850  CA  PRO B 213      15.898   0.581   9.104  1.00  1.00
ATOM    851  C   PRO B 213      17.219   1.041   9.706  1.00  1.00
ATOM    852  O   PRO B 213      18.002   1.732   9.054  1.00  1.00
ATOM    853  N   GLY B 214       7.948  14.811   7.241  1.00  1.00
ATOM    854  CA  GLY B 214       6.586  14.616   6.760  1.00  1.00
ATOM    855  C   GLY B 214       5.644  15.667   7.332  1.00  1.00
ATOM    856  O   GLY B 214       5.887  16.212   8.409  1.00  1.00
ATOM    857  N   LEU B 215       4.380  15.646   6.880  1.00  1.00
ATOM    858  CA  LEU B 215       3.416  16.640   7.337  1.00  1.00
ATOM    859  C   LEU B 215       3.220  16.564   8.847  1.00  1.00
ATOM    860  O   LEU B 215       3.051  17.586   9.513  1.00  1.00
ATOM    861  N   PHE B 216       3.235  15.643   9.568  1.00  1.00
ATOM    862  CA  PHE B 216       2.991  15.513  11.000  1.00  1.00
ATOM    863  C   PHE B 216       4.294  15.566  11.787  1.00  1.00
ATOM    864  O   PHE B 216       4.319  16.006  12.937  1.00  1.00
ATOM    865  N   GLY B 217       5.368  15.246  11.329  1.00  1.00
ATOM    866  CA  GLY B 217       6.661  15.579  11.917  1.00  1.00
ATOM    867  C   GLY B 217       7.176  14.445  12.794  1.00  1.00
ATOM    868  O   GLY B 217       8.325  14.460  13.233  1.00  1.00
ATOM    869  N   ALA B 218       6.563  13.245  12.645  1.00  1.00
ATOM    870  CA  ALA B 218       6.973  12.129  13.488  1.00  1.00
ATOM    871  C   ALA B 218       7.866  11.160  12.724  1.00  1.00
ATOM    872  O   ALA B 218       8.832  10.628  13.270  1.00  1.00
ATOM    873  N   ILE B 219       7.419  10.583  11.609  1.00  1.00
ATOM    874  CA  ILE B 219       8.248   9.689  10.810  1.00  1.00
ATOM    875  C   ILE B 219       9.346  10.456  10.085  1.00  1.00
ATOM    876  O   ILE B 219       9.075  11.422   9.372  1.00  1.00
ATOM    877  N   ALA B 220      10.620   9.961  10.207  1.00  1.00
ATOM    878  CA  ALA B 220      11.735  10.685   9.609  1.00  1.00
ATOM    879  C   ALA B 220      11.742  12.144  10.047  1.00  1.00
ATOM    880  O   ALA B 220      11.494  13.044   9.245  1.00  1.00
ATOM    881  N   GLY B 221      11.313  12.336  11.292  1.00  1.00
ATOM    882  CA  GLY B 221      11.274  13.657  11.909  1.00  1.00
ATOM    883  C   GLY B 221      11.859  13.626  13.315  1.00  1.00
ATOM    884  O   GLY B 221      12.778  14.381  13.632  1.00  1.00
ATOM    885  N   PHE B 222      10.926  13.716  14.374  1.00  1.00
ATOM    886  CA  PHE B 222      11.420  13.704  15.746  1.00  1.00
ATOM    887  C   PHE B 222      11.663  12.281  16.231  1.00  1.00
ATOM    888  O   PHE B 222      12.407  12.060  17.187  1.00  1.00
ATOM    889  N   ILE B 223      10.962  11.313  15.697  1.00  1.00
ATOM    890  CA  ILE B 223      11.394   9.922  15.768  1.00  1.00
ATOM    891  C   ILE B 223      12.259   9.551  14.570  1.00  1.00
ATOM    892  O   ILE B 223      11.772   9.473  13.442  1.00  1.00
ATOM    893  N   GLU B 224      13.506   9.688  14.568  1.00  1.00
ATOM    894  CA  GLU B 224      14.419   9.684  13.431  1.00  1.00
ATOM    895  C   GLU B 224      14.428   8.329  12.736  1.00  1.00
ATOM    896  O   GLU B 224      14.501   8.250  11.510  1.00  1.00
ATOM    897  N   GLY B 225      14.238   7.253  13.118  1.00  1.00
ATOM    898  CA  GLY B 225      14.368   5.988  12.404  1.00  1.00
ATOM    899  C   GLY B 225      13.233   5.036  12.758  1.00  1.00
ATOM    900  O   GLY B 225      12.699   5.077  13.866  1.00  1.00
ATOM    901  N   GLY B 226      13.147   3.944  12.039  1.00  1.00
ATOM    902  CA  GLY B 226      12.191   2.879  12.316  1.00  1.00
ATOM    903  C   GLY B 226      12.823   1.775  13.154  1.00  1.00
ATOM    904  O   GLY B 226      14.007   1.472  13.008  1.00  1.00
ATOM    905  N   TRP B 227      11.989   0.759  13.483  1.00  1.00
ATOM    906  CA  TRP B 227      12.425  -0.401  14.250  1.00  1.00
ATOM    907  C   TRP B 227      12.197  -1.692  13.475  1.00  1.00
ATOM    908  O   TRP B 227      11.062  -2.041  13.151  1.00  1.00
ATOM    909  N   THR B 228      13.341  -2.415  13.154  1.00  1.00
ATOM    910  CA  THR B 228      13.183  -3.697  12.478  1.00  1.00
ATOM    911  C   THR B 228      12.746  -4.784  13.452  1.00  1.00
ATOM    912  O   THR B 228      11.990  -5.686  13.093  1.00  1.00
ATOM    913  N   GLY B 229      12.855  -4.475  14.769  1.00  1.00
ATOM    914  CA  GLY B 229      12.535  -5.436  15.818  1.00  1.00
ATOM    915  C   GLY B 229      11.056  -5.385  16.179  1.00  1.00
ATOM    916  O   GLY B 229      10.471  -6.390  16.584  1.00  1.00
ATOM    917  N   MET B 230      10.317  -4.486  15.864  1.00  1.00
ATOM    918  CA  MET B 230       8.860  -4.443  15.899  1.00  1.00
ATOM    919  C   MET B 230       8.262  -4.992  14.610  1.00  1.00
ATOM    920  O   MET B 230       8.373  -4.375  13.551  1.00  1.00
ATOM    921  N   ILE B 231       7.942  -6.310  14.659  1.00  1.00
ATOM    922  CA  ILE B 231       7.613  -7.067  13.458  1.00  1.00
ATOM    923  C   ILE B 231       6.121  -7.370  13.389  1.00  1.00
ATOM    924  O   ILE B 231       5.534  -7.403  12.307  1.00  1.00
ATOM    925  N   ASP B 232       5.267  -6.890  14.186  1.00  1.00
ATOM    926  CA  ASP B 232       3.870  -7.303  14.238  1.00  1.00
ATOM    927  C   ASP B 232       2.938  -6.127  13.977  1.00  1.00
ATOM    928  O   ASP B 232       1.873  -6.286  13.380  1.00  1.00
ATOM    929  N   GLY B 233       3.253  -5.088  13.493  1.00  1.00
ATOM    930  CA  GLY B 233       2.435  -3.961  13.060  1.00  1.00
ATOM    931  C   GLY B 233       3.302  -2.788  12.622  1.00  1.00
ATOM    932  O   GLY B 233       4.484  -2.717  12.958  1.00  1.00
ATOM    933  N   TRP B 234       2.551  -1.680  12.185  1.00  1.00
ATOM    934  CA  TRP B 234       3.257  -0.505  11.689  1.00  1.00
ATOM    935  C   TRP B 234       3.627   0.437  12.827  1.00  1.00
ATOM    936  O   TRP B 234       4.709   1.025  12.832  1.00  1.00
ATOM    937  N   TYR B 235       2.970   0.662  13.776  1.00  1.00
ATOM    938  CA  TYR B 235       3.204   1.503  14.944  1.00  1.00
ATOM    939  C   TYR B 235       3.117   0.694  16.232  1.00  1.00
ATOM    940  O   TYR B 235       2.346  -0.261  16.325  1.00  1.00
ATOM    941  N   GLY B 236       3.931   1.361  17.317  1.00  1.00
ATOM    942  CA  GLY B 236       3.867   0.663  18.595  1.00  1.00
ATOM    943  C   GLY B 236       4.861   1.246  19.591  1.00  1.00
ATOM    944  O   GLY B 236       5.717   2.053  19.229  1.00  1.00
ATOM    945  N   TYR B 237       5.385   0.330  20.486  1.00  1.00
ATOM    946  CA  TYR B 237       6.135   0.741  21.667  1.00  1.00
ATOM    947  C   TYR B 237       7.393  -0.101  21.841  1.00  1.00
ATOM    948  O   TYR B 237       7.421  -1.275  21.474  1.00  1.00
ATOM    949  N   HIS B 238       8.398   0.511  22.373  1.00  1.00
ATOM    950  CA  HIS B 238       9.605  -0.106  22.910  1.00  1.00
ATOM    951  C   HIS B 238       9.807   0.263  24.374  1.00  1.00
ATOM    952  O   HIS B 238       9.635   1.418  24.762  1.00  1.00
ATOM    953  N   HIS B 239       9.852  -0.638  25.278  1.00  1.00
ATOM    954  CA  HIS B 239       9.994  -0.351  26.700  1.00  1.00
ATOM    955  C   HIS B 239      11.276  -0.955  27.258  1.00  1.00
ATOM    956  O   HIS B 239      11.706  -2.027  26.832  1.00  1.00
ATOM    957  N   GLN B 240      11.727  -0.417  28.330  1.00  1.00
ATOM    958  CA  GLN B 240      12.908  -0.781  29.104  1.00  1.00
ATOM    959  C   GLN B 240      12.668  -0.591  30.596  1.00  1.00
ATOM    960  O   GLN B 240      12.165   0.447  31.027  1.00  1.00
ATOM    961  N   ASN B 241      12.515  -1.625  31.357  1.00  1.00
ATOM    962  CA  ASN B 241      12.322  -1.586  32.801  1.00  1.00
ATOM    963  C   ASN B 241      13.153  -2.656  33.498  1.00  1.00
ATOM    964  O   ASN B 241      13.535  -3.654  32.887  1.00  1.00
ATOM    965  N   GLU B 242      13.090  -2.782  34.777  1.00  1.00
ATOM    966  CA  GLU B 242      13.830  -3.778  35.542  1.00  1.00
ATOM    967  C   GLU B 242      13.560  -5.184  35.022  1.00  1.00
ATOM    968  O   GLU B 242      14.465  -6.016  34.955  1.00  1.00
ATOM    969  N   GLN B 243      12.482  -5.528  34.585  1.00  1.00
ATOM    970  CA  GLN B 243      12.065  -6.823  34.063  1.00  1.00
ATOM    971  C   GLN B 243      12.496  -6.998  32.612  1.00  1.00
ATOM    972  O   GLN B 243      12.829  -8.102  32.182  1.00  1.00
ATOM    973  N   GLY B 244      13.199  -6.215  31.991  1.00  1.00
ATOM    974  CA  GLY B 244      13.709  -6.427  30.641  1.00  1.00
ATOM    975  C   GLY B 244      13.346  -5.265  29.727  1.00  1.00
ATOM    976  O   GLY B 244      12.783  -4.264  30.171  1.00  1.00
ATOM    977  N   SER B 245      13.532  -5.614  28.362  1.00  1.00
ATOM    978  CA  SER B 245      13.110  -4.723  27.288  1.00  1.00
ATOM    979  C   SER B 245      12.478  -5.503  26.142  1.00  1.00
ATOM    980  O   SER B 245      12.868  -6.636  25.859  1.00  1.00
ATOM    981  N   GLY B 246      11.642  -4.914  25.387  1.00  1.00
ATOM    982  CA  GLY B 246      11.010  -5.559  24.242  1.00  1.00
ATOM    983  C   GLY B 246      10.346  -4.534  23.331  1.00  1.00
ATOM    984  O   GLY B 246      10.225  -3.361  23.684  1.00  1.00
ATOM    985  N   TYR B 247       9.767  -5.024  22.251  1.00  1.00
ATOM    986  CA  TYR B 247       8.873  -4.297  21.358  1.00  1.00
ATOM    987  C   TYR B 247       7.474  -4.900  21.370  1.00  1.00
ATOM    988  O   TYR B 247       7.311  -6.112  21.505  1.00  1.00
ATOM    989  N   ALA B 248       6.490  -3.993  21.052  1.00  1.00
ATOM    990  CA  ALA B 248       5.089  -4.384  20.957  1.00  1.00
ATOM    991  C   ALA B 248       4.304  -3.413  20.084  1.00  1.00
ATOM    992  O   ALA B 248       4.478  -2.198  20.179  1.00  1.00
ATOM    993  N   ALA B 249       3.730  -3.883  18.953  1.00  1.00
ATOM    994  CA  ALA B 249       2.890  -3.032  18.119  1.00  1.00
ATOM    995  C   ALA B 249       1.630  -2.604  18.862  1.00  1.00
ATOM    996  O   ALA B 249       1.010  -3.404  19.562  1.00  1.00
ATOM    997  N   ASP B 250       1.234  -1.237  18.598  1.00  1.00
ATOM    998  CA  ASP B 250      -0.110  -0.873  19.029  1.00  1.00
ATOM    999  C   ASP B 250      -1.166  -1.483  18.115  1.00  1.00
ATOM   1000  O   ASP B 250      -1.180  -1.229  16.911  1.00  1.00
ATOM   1001  N   GLN B 251      -1.920  -2.479  18.666  1.00  1.00
ATOM   1002  CA  GLN B 251      -2.792  -3.300  17.833  1.00  1.00
ATOM   1003  C   GLN B 251      -3.965  -2.490  17.298  1.00  1.00
ATOM   1004  O   GLN B 251      -4.372  -2.654  16.148  1.00  1.00
ATOM   1005  N   LYS B 252      -4.506  -1.535  18.034  1.00  1.00
ATOM   1006  CA  LYS B 252      -5.678  -0.769  17.628  1.00  1.00
ATOM   1007  C   LYS B 252      -5.360   0.143  16.451  1.00  1.00
ATOM   1008  O   LYS B 252      -6.148   0.260  15.512  1.00  1.00
ATOM   1009  N   SER B 253      -4.266   0.937  16.538  1.00  1.00
ATOM   1010  CA  SER B 253      -3.906   1.859  15.467  1.00  1.00
ATOM   1011  C   SER B 253      -3.401   1.110  14.241  1.00  1.00
ATOM   1012  O   SER B 253      -3.679   1.498  13.107  1.00  1.00
ATOM   1013  N   THR B 254      -2.725  -0.032  14.467  1.00  1.00
ATOM   1014  CA  THR B 254      -2.254  -0.853  13.358  1.00  1.00
ATOM   1015  C   THR B 254      -3.419  -1.447  12.578  1.00  1.00
ATOM   1016  O   THR B 254      -3.410  -1.465  11.348  1.00  1.00
ATOM   1017  N   GLN B 255      -4.428  -1.980  13.309  1.00  1.00
ATOM   1018  CA  GLN B 255      -5.587  -2.615  12.692  1.00  1.00
ATOM   1019  C   GLN B 255      -6.455  -1.593  11.969  1.00  1.00
ATOM   1020  O   GLN B 255      -6.949  -1.850  10.871  1.00  1.00
ATOM   1021  N   ASN B 256      -6.663  -0.424  12.565  1.00  1.00
ATOM   1022  CA  ASN B 256      -7.440   0.645  11.948  1.00  1.00
ATOM   1023  C   ASN B 256      -6.759   1.163  10.688  1.00  1.00
ATOM   1024  O   ASN B 256      -7.420   1.469   9.695  1.00  1.00
ATOM   1025  N   ALA B 257      -5.423   1.256  10.703  1.00  1.00
ATOM   1026  CA  ALA B 257      -4.660   1.730   9.554  1.00  1.00
ATOM   1027  C   ALA B 257      -4.670   0.707   8.426  1.00  1.00
ATOM   1028  O   ALA B 257      -4.777   1.064   7.253  1.00  1.00
ATOM   1029  N   ILE B 258      -4.545  -0.594   8.761  1.00  1.00
ATOM   1030  CA  ILE B 258      -4.655  -1.628   7.739  1.00  1.00
ATOM   1031  C   ILE B 258      -6.032  -1.615   7.089  1.00  1.00
ATOM   1032  O   ILE B 258      -6.157  -1.760   5.873  1.00  1.00
ATOM   1033  N   ASN B 259      -7.089  -1.400   7.936  1.00  1.00
ATOM   1034  CA  ASN B 259      -8.449  -1.292   7.423  1.00  1.00
ATOM   1035  C   ASN B 259      -8.575  -0.140   6.434  1.00  1.00
ATOM   1036  O   ASN B 259      -9.219  -0.269   5.393  1.00  1.00
ATOM   1037  N   GLY B 260      -8.009   1.019   6.799  1.00  1.00
ATOM   1038  CA  GLY B 260      -8.107   2.228   5.991  1.00  1.00
ATOM   1039  C   GLY B 260      -7.343   2.079   4.682  1.00  1.00
ATOM   1040  O   GLY B 260      -7.823   2.482   3.622  1.00  1.00
ATOM   1041  N   ILE B 261      -6.058   1.611   4.769  1.00  1.00
ATOM   1042  CA  ILE B 261      -5.202   1.474   3.597  1.00  1.00
ATOM   1043  C   ILE B 261      -5.781   0.472   2.607  1.00  1.00
ATOM   1044  O   ILE B 261      -5.772   0.703   1.397  1.00  1.00
ATOM   1045  N   THR B 262      -6.324  -0.643   3.085  1.00  1.00
ATOM   1046  CA  THR B 262      -6.899  -1.663   2.217  1.00  1.00
ATOM   1047  C   THR B 262      -8.193  -1.177   1.578  1.00  1.00
ATOM   1048  O   THR B 262      -8.451  -1.434   0.402  1.00  1.00
ATOM   1049  N   ASN B 263      -8.972  -0.388   2.284  1.00  1.00
ATOM   1050  CA  ASN B 263     -10.167   0.236   1.729  1.00  1.00
ATOM   1051  C   ASN B 263      -9.810   1.227   0.628  1.00  1.00
ATOM   1052  O   ASN B 263     -10.492   1.305  -0.394  1.00  1.00
ATOM   1053  N   LYS B 264      -8.660   1.950   0.845  1.00  1.00
ATOM   1054  CA  LYS B 264      -8.170   2.895  -0.151  1.00  1.00
ATOM   1055  C   LYS B 264      -7.770   2.183  -1.437  1.00  1.00
ATOM   1056  O   LYS B 264      -8.061   2.655  -2.536  1.00  1.00
ATOM   1057  N   VAL B 265      -7.078   1.034  -1.313  1.00  1.00
ATOM   1058  CA  VAL B 265      -6.699   0.237  -2.474  1.00  1.00
ATOM   1059  C   VAL B 265      -7.927  -0.246  -3.235  1.00  1.00
ATOM   1060  O   VAL B 265      -7.969  -0.190  -4.464  1.00  1.00
ATOM   1061  N   ASN B 266      -8.945  -0.685  -2.508  1.00  1.00
ATOM   1062  CA  ASN B 266     -10.190  -1.176  -3.086  1.00  1.00
ATOM   1063  C   ASN B 266     -10.919  -0.073  -3.843  1.00  1.00
ATOM   1064  O   ASN B 266     -11.452  -0.301  -4.929  1.00  1.00
ATOM   1065  N   THR B 267     -10.952   1.125  -3.247  1.00  1.00
ATOM   1066  CA  THR B 267     -11.595   2.281  -3.861  1.00  1.00
ATOM   1067  C   THR B 267     -10.911   2.663  -5.167  1.00  1.00
ATOM   1068  O   THR B 267     -11.573   2.977  -6.157  1.00  1.00
ATOM   1069  N   VAL B 268      -9.581   2.704  -5.168  1.00  1.00
ATOM   1070  CA  VAL B 268      -8.800   2.995  -6.364  1.00  1.00
ATOM   1071  C   VAL B 268      -9.043   1.952  -7.448  1.00  1.00
ATOM   1072  O   VAL B 268      -9.195   2.287  -8.622  1.00  1.00
ATOM   1073  N   ILE B 269      -9.007   0.684  -7.088  1.00  1.00
ATOM   1074  CA  ILE B 269      -9.224  -0.410  -8.027  1.00  1.00
ATOM   1075  C   ILE B 269     -10.645  -0.393  -8.574  1.00  1.00
ATOM   1076  O   ILE B 269     -10.864  -0.592  -9.769  1.00  1.00
ATOM   1077  N   GLU B 270     -11.602  -0.132  -7.815  1.00  1.00
ATOM   1078  CA  GLU B 270     -13.025  -0.141  -8.130  1.00  1.00
ATOM   1079  C   GLU B 270     -13.353   0.863  -9.228  1.00  1.00
ATOM   1080  O   GLU B 270     -14.155   0.584 -10.118  1.00  1.00
ATOM   1081  N   LYS B 271     -12.707   1.927  -9.343  1.00  1.00
ATOM   1082  CA  LYS B 271     -13.029   3.016 -10.257  1.00  1.00
ATOM   1083  C   LYS B 271     -12.442   2.766 -11.640  1.00  1.00
ATOM   1084  O   LYS B 271     -13.056   3.095 -12.655  1.00  1.00
ATOM   1085  N   MET B 272     -11.382   2.055 -11.727  1.00  1.00
ATOM   1086  CA  MET B 272     -10.814   1.657 -13.010  1.00  1.00
ATOM   1087  C   MET B 272      -9.910   0.440 -12.858  1.00  1.00
ATOM   1088  O   MET B 272      -8.965   0.451 -12.069  1.00  1.00
ATOM   1089  N   ASN B 273     -10.461  -0.695 -13.593  1.00  1.00
ATOM   1090  CA  ASN B 273      -9.747  -1.959 -13.461  1.00  1.00
ATOM   1091  C   ASN B 273     -10.120  -2.923 -14.580  1.00  1.00
ATOM   1092  O   ASN B 273      -9.301  -3.734 -15.013  1.00  1.00
ATOM   1093  N   ILE B 274     -10.536  -2.674 -15.666  1.00  1.00
ATOM   1094  CA  ILE B 274     -10.982  -3.600 -16.700  1.00  1.00
ATOM   1095  C   ILE B 274     -11.346  -2.860 -17.981  1.00  1.00
ATOM   1096  O   ILE B 274     -11.804  -1.718 -17.941  1.00  1.00
ATOM   1097  N   GLN B 275     -10.983  -3.447 -19.063  1.00  1.00
ATOM   1098  CA  GLN B 275     -11.399  -3.082 -20.411  1.00  1.00
ATOM   1099  C   GLN B 275     -11.943  -4.288 -21.165  1.00  1.00
ATOM   1100  O   GLN B 275     -11.423  -5.397 -21.042  1.00  1.00
ATOM   1101  N   PHE B 276     -13.084  -4.187 -21.717  1.00  1.00
ATOM   1102  CA  PHE B 276     -13.625  -5.255 -22.548  1.00  1.00
ATOM   1103  C   PHE B 276     -12.936  -5.300 -23.906  1.00  1.00
ATOM   1104  O   PHE B 276     -12.493  -4.274 -24.422  1.00  1.00
ATOM   1105  N   THR B 277     -13.166  -6.232 -24.727  1.00  1.00
ATOM   1106  CA  THR B 277     -12.608  -6.360 -26.068  1.00  1.00
ATOM   1107  C   THR B 277     -12.541  -5.010 -26.768  1.00  1.00
ATOM   1108  O   THR B 277     -13.516  -4.259 -26.786  1.00  1.00
ATOM   1109  N   ALA B 278     -11.303  -4.731 -27.212  1.00  1.00
ATOM   1110  CA  ALA B 278     -10.903  -3.568 -27.996  1.00  1.00
ATOM   1111  C   ALA B 278      -9.969  -3.965 -29.132  1.00  1.00
ATOM   1112  O   ALA B 278      -8.972  -4.654 -28.917  1.00  1.00
ATOM   1113  N   VAL B 279     -10.447  -4.001 -30.319  1.00  1.00
ATOM   1114  CA  VAL B 279      -9.704  -4.442 -31.494  1.00  1.00
ATOM   1115  C   VAL B 279      -9.594  -3.328 -32.527  1.00  1.00
ATOM   1116  O   VAL B 279     -10.517  -2.531 -32.695  1.00  1.00
ATOM   1117  N   GLY B 280      -8.624  -3.213 -33.240  1.00  1.00
ATOM   1118  CA  GLY B 280      -8.440  -2.282 -34.347  1.00  1.00
ATOM   1119  C   GLY B 280      -9.627  -2.320 -35.302  1.00  1.00
ATOM   1120  O   GLY B 280     -10.177  -3.386 -35.581  1.00  1.00
ATOM   1121  N   LYS B 281      -9.737  -1.199 -36.085  1.00  1.00
ATOM   1122  CA  LYS B 281     -10.697  -1.126 -37.180  1.00  1.00
ATOM   1123  C   LYS B 281     -10.002  -1.247 -38.530  1.00  1.00
ATOM   1124  O   LYS B 281      -8.987  -0.594 -38.777  1.00  1.00
ATOM   1125  N   LEU B 282      -9.561  10.538 -37.312  1.00  1.00
ATOM   1126  CA  LEU B 282     -10.629  10.654 -36.326  1.00  1.00
ATOM   1127  C   LEU B 282     -10.623   9.470 -35.365  1.00  1.00
ATOM   1128  O   LEU B 282     -10.857   9.630 -34.167  1.00  1.00
ATOM   1129  N   ASN B 283     -10.526   8.252 -35.880  1.00  1.00
ATOM   1130  CA  ASN B 283     -10.427   7.055 -35.053  1.00  1.00
ATOM   1131  C   ASN B 283      -9.136   7.049 -34.244  1.00  1.00
ATOM   1132  O   ASN B 283      -9.121   6.634 -33.085  1.00  1.00
ATOM   1133  N   LYS B 284      -8.025   7.377 -34.860  1.00  1.00
ATOM   1134  CA  LYS B 284      -6.746   7.422 -34.162  1.00  1.00
ATOM   1135  C   LYS B 284      -6.731   8.524 -33.110  1.00  1.00
ATOM   1136  O   LYS B 284      -6.143   8.366 -32.040  1.00  1.00
ATOM   1137  N   LYS B 285      -7.351   9.700 -33.413  1.00  1.00
ATOM   1138  CA  LYS B 285      -7.440  10.801 -32.462  1.00  1.00
ATOM   1139  C   LYS B 285      -8.224  10.395 -31.220  1.00  1.00
ATOM   1140  O   LYS B 285      -7.872  10.770 -30.102  1.00  1.00
ATOM   1141  N   VAL B 286      -9.357   9.648 -31.422  1.00  1.00
ATOM   1142  CA  VAL B 286     -10.162   9.164 -30.308  1.00  1.00
ATOM   1143  C   VAL B 286      -9.374   8.191 -29.440  1.00  1.00
ATOM   1144  O   VAL B 286      -9.459   8.230 -28.213  1.00  1.00
ATOM   1145  N   ASP B 287      -8.736   7.179 -30.102  1.00  1.00
ATOM   1146  CA  ASP B 287      -7.949   6.194 -29.371  1.00  1.00
ATOM   1147  C   ASP B 287      -6.787   6.851 -28.637  1.00  1.00
ATOM   1148  O   ASP B 287      -6.485   6.502 -27.495  1.00  1.00
ATOM   1149  N   ASP B 288      -6.033   7.693 -29.240  1.00  1.00
ATOM   1150  CA  ASP B 288      -4.870   8.337 -28.641  1.00  1.00
ATOM   1151  C   ASP B 288      -5.283   9.306 -27.541  1.00  1.00
ATOM   1152  O   ASP B 288      -4.587   9.451 -26.536  1.00  1.00
ATOM   1153  N   GLY B 289      -6.420   9.958 -27.661  1.00  1.00
ATOM   1154  CA  GLY B 289      -6.883  10.925 -26.674  1.00  1.00
ATOM   1155  C   GLY B 289      -7.395  10.230 -25.419  1.00  1.00
ATOM   1156  O   GLY B 289      -7.201  10.717 -24.305  1.00  1.00
ATOM   1157  N   PHE B 290      -8.114   9.135 -25.537  1.00  1.00
ATOM   1158  CA  PHE B 290      -8.556   8.349 -24.391  1.00  1.00
ATOM   1159  C   PHE B 290      -7.373   7.743 -23.648  1.00  1.00
ATOM   1160  O   PHE B 290      -7.363   7.685 -22.419  1.00  1.00
ATOM   1161  N   LEU B 291      -6.402   7.245 -24.428  1.00  1.00
ATOM   1162  CA  LEU B 291      -5.188   6.670 -23.861  1.00  1.00
ATOM   1163  C   LEU B 291      -4.390   7.716 -23.089  1.00  1.00
ATOM   1164  O   LEU B 291      -3.823   7.426 -22.036  1.00  1.00
ATOM   1165  N   ASP B 292      -4.291   8.940 -23.628  1.00  1.00
ATOM   1166  CA  ASP B 292      -3.595  10.028 -22.953  1.00  1.00
ATOM   1167  C   ASP B 292      -4.249  10.355 -21.616  1.00  1.00
ATOM   1168  O   ASP B 292      -3.565  10.625 -20.629  1.00  1.00
ATOM   1169  N   ILE B 293      -5.586  10.384 -21.586  1.00  1.00
ATOM   1170  CA  ILE B 293      -6.344  10.739 -20.393  1.00  1.00
ATOM   1171  C   ILE B 293      -6.217   9.665 -19.320  1.00  1.00
ATOM   1172  O   ILE B 293      -6.075   9.971 -18.136  1.00  1.00
ATOM   1173  N   TRP B 294      -6.363   8.384 -19.714  1.00  1.00
ATOM   1174  CA  TRP B 294      -6.307   7.278 -18.764  1.00  1.00
ATOM   1175  C   TRP B 294      -4.898   7.096 -18.215  1.00  1.00
ATOM   1176  O   TRP B 294      -4.716   6.773 -17.041  1.00  1.00
ATOM   1177  N   THR B 295      -3.896   7.286 -19.016  1.00  1.00
ATOM   1178  CA  THR B 295      -2.512   7.234 -18.561  1.00  1.00
ATOM   1179  C   THR B 295      -2.237   8.303 -17.511  1.00  1.00
ATOM   1180  O   THR B 295      -1.545   8.054 -16.524  1.00  1.00
ATOM   1181  N   TYR B 296      -2.742   9.547 -17.813  1.00  1.00
ATOM   1182  CA  TYR B 296      -2.591  10.664 -16.889  1.00  1.00
ATOM   1183  C   TYR B 296      -3.328  10.402 -15.583  1.00  1.00
ATOM   1184  O   TYR B 296      -2.822  10.702 -14.502  1.00  1.00
ATOM   1185  N   ASN B 297      -4.543   9.912 -15.674  1.00  1.00
ATOM   1186  CA  ASN B 297      -5.404   9.648 -14.528  1.00  1.00
ATOM   1187  C   ASN B 297      -4.799   8.589 -13.616  1.00  1.00
ATOM   1188  O   ASN B 297      -4.861   8.701 -12.392  1.00  1.00
ATOM   1189  N   ALA B 298      -4.327   7.497 -14.197  1.00  1.00
ATOM   1190  CA  ALA B 298      -3.754   6.389 -13.443  1.00  1.00
ATOM   1191  C   ALA B 298      -2.503   6.824 -12.691  1.00  1.00
ATOM   1192  O   ALA B 298      -2.299   6.449 -11.536  1.00  1.00
ATOM   1193  N   GLU B 299      -1.598   7.472 -13.369  1.00  1.00
ATOM   1194  CA  GLU B 299      -0.334   7.884 -12.769  1.00  1.00
ATOM   1195  C   GLU B 299      -0.555   8.931 -11.684  1.00  1.00
ATOM   1196  O   GLU B 299       0.089   8.898 -10.636  1.00  1.00
ATOM   1197  N   LEU B 300      -1.403   9.888 -11.899  1.00  1.00
ATOM   1198  CA  LEU B 300      -1.654  10.970 -10.954  1.00  1.00
ATOM   1199  C   LEU B 300      -2.421  10.470  -9.735  1.00  1.00
ATOM   1200  O   LEU B 300      -2.181  10.916  -8.613  1.00  1.00
ATOM   1201  N   LEU B 301      -3.371   9.593  -9.914  1.00  1.00
ATOM   1202  CA  LEU B 301      -4.106   8.987  -8.811  1.00  1.00
ATOM   1203  C   LEU B 301      -3.165   8.270  -7.849  1.00  1.00
ATOM   1204  O   LEU B 301      -3.342   8.329  -6.632  1.00  1.00
ATOM   1205  N   VAL B 302      -2.202   7.528  -8.426  1.00  1.00
ATOM   1206  CA  VAL B 302      -1.239   6.790  -7.618  1.00  1.00
ATOM   1207  C   VAL B 302      -0.304   7.736  -6.876  1.00  1.00
ATOM   1208  O   VAL B 302       0.010   7.521  -5.704  1.00  1.00
ATOM   1209  N   LEU B 303       0.194   8.752  -7.586  1.00  1.00
ATOM   1210  CA  LEU B 303       1.107   9.721  -6.992  1.00  1.00
ATOM   1211  C   LEU B 303       0.440  10.481  -5.851  1.00  1.00
ATOM   1212  O   LEU B 303       1.056  10.729  -4.814  1.00  1.00
ATOM   1213  N   LEU B 304      -0.764  10.928  -6.044  1.00  1.00
ATOM   1214  CA  LEU B 304      -1.496  11.673  -5.026  1.00  1.00
ATOM   1215  C   LEU B 304      -1.821  10.792  -3.824  1.00  1.00
ATOM   1216  O   LEU B 304      -1.740  11.234  -2.678  1.00  1.00
ATOM   1217  N   GLU B 305      -2.324   9.572  -4.089  1.00  1.00
ATOM   1218  CA  GLU B 305      -2.673   8.647  -3.018  1.00  1.00
ATOM   1219  C   GLU B 305      -1.438   8.215  -2.238  1.00  1.00
ATOM   1220  O   GLU B 305      -1.489   8.044  -1.020  1.00  1.00
ATOM   1221  N   ASN B 306      -0.316   8.073  -2.900  1.00  1.00
ATOM   1222  CA  ASN B 306       0.938   7.711  -2.252  1.00  1.00
ATOM   1223  C   ASN B 306       1.358   8.766  -1.236  1.00  1.00
ATOM   1224  O   ASN B 306       1.841   8.440  -0.152  1.00  1.00
ATOM   1225  N   GLU B 307       1.286  10.032  -1.631  1.00  1.00
ATOM   1226  CA  GLU B 307       1.597  11.138  -0.733  1.00  1.00
ATOM   1227  C   GLU B 307       0.681  11.133   0.484  1.00  1.00
ATOM   1228  O   GLU B 307       1.121  11.389   1.605  1.00  1.00
ATOM   1229  N   ARG B 308      -0.594  10.876   0.274  1.00  1.00
ATOM   1230  CA  ARG B 308      -1.592  10.861   1.337  1.00  1.00
ATOM   1231  C   ARG B 308      -1.371   9.688   2.284  1.00  1.00
ATOM   1232  O   ARG B 308      -1.557   9.812   3.495  1.00  1.00
ATOM   1233  N   THR B 309      -0.995   8.528   1.750  1.00  1.00
ATOM   1234  CA  THR B 309      -0.738   7.323   2.529  1.00  1.00
ATOM   1235  C   THR B 309       0.422   7.529   3.495  1.00  1.00
ATOM   1236  O   THR B 309       0.374   7.082   4.641  1.00  1.00
ATOM   1237  N   LEU B 310       1.517   8.088   2.994  1.00  1.00
ATOM   1238  CA  LEU B 310       2.682   8.356   3.828  1.00  1.00
ATOM   1239  C   LEU B 310       2.356   9.368   4.921  1.00  1.00
ATOM   1240  O   LEU B 310       2.794   9.227   6.063  1.00  1.00
ATOM   1241  N   ASP B 311       1.580  10.366   4.577  1.00  1.00
ATOM   1242  CA  ASP B 311       1.168  11.372   5.548  1.00  1.00
ATOM   1243  C   ASP B 311       0.252  10.772   6.607  1.00  1.00
ATOM   1244  O   ASP B 311       0.337  11.120   7.785  1.00  1.00
ATOM   1245  N   PHE B 312      -0.611   9.811   6.171  1.00  1.00
ATOM   1246  CA  PHE B 312      -1.528   9.108   7.059  1.00  1.00
ATOM   1247  C   PHE B 312      -0.773   8.342   8.137  1.00  1.00
ATOM   1248  O   PHE B 312      -1.192   8.301   9.294  1.00  1.00
ATOM   1249  N   HIS B 313       0.264   7.611   7.721  1.00  1.00
ATOM   1250  CA  HIS B 313       1.108   6.868   8.648  1.00  1.00
ATOM   1251  C   HIS B 313       1.809   7.803   9.626  1.00  1.00
ATOM   1252  O   HIS B 313       1.918   7.505  10.815  1.00  1.00
ATOM   1253  N   ASP B 314       2.362   8.933   9.070  1.00  1.00
ATOM   1254  CA  ASP B 314       3.008   9.938   9.905  1.00  1.00
ATOM   1255  C   ASP B 314       2.055  10.464  10.971  1.00  1.00
ATOM   1256  O   ASP B 314       2.446  10.668  12.121  1.00  1.00
ATOM   1257  N   SER B 315       0.812  10.699  10.595  1.00  1.00
ATOM   1258  CA  SER B 315      -0.229  11.198  11.487  1.00  1.00
ATOM   1259  C   SER B 315      -0.523  10.203  12.602  1.00  1.00
ATOM   1260  O   SER B 315      -0.748  10.589  13.749  1.00  1.00
ATOM   1261  N   ASN B 316      -0.641   8.917  12.262  1.00  1.00
ATOM   1262  CA  ASN B 316      -0.937   7.851  13.212  1.00  1.00
ATOM   1263  C   ASN B 316       0.145   7.747  14.279  1.00  1.00
ATOM   1264  O   ASN B 316      -0.146   7.520  15.453  1.00  1.00
ATOM   1265  N   VAL B 317       1.414   7.862  13.828  1.00  1.00
ATOM   1266  CA  VAL B 317       2.536   7.844  14.759  1.00  1.00
ATOM   1267  C   VAL B 317       2.490   9.041  15.700  1.00  1.00
ATOM   1268  O   VAL B 317       2.737   8.910  16.899  1.00  1.00
ATOM   1269  N   LYS B 318       2.248  10.216  15.129  1.00  1.00
ATOM   1270  CA  LYS B 318       2.176  11.463  15.881  1.00  1.00
ATOM   1271  C   LYS B 318       1.073  11.410  16.931  1.00  1.00
ATOM   1272  O   LYS B 318       1.248  11.887  18.053  1.00  1.00
ATOM   1273  N   ASN B 319      -0.103  10.865  16.533  1.00  1.00
ATOM   1274  CA  ASN B 319      -1.254  10.766  17.422  1.00  1.00
ATOM   1275  C   ASN B 319      -0.993   9.780  18.553  1.00  1.00
ATOM   1276  O   ASN B 319      -1.424   9.992  19.687  1.00  1.00
ATOM   1277  N   LEU B 320      -0.383   8.643  18.272  1.00  1.00
ATOM   1278  CA  LEU B 320      -0.010   7.652  19.275  1.00  1.00
ATOM   1279  C   LEU B 320       0.948   8.243  20.303  1.00  1.00
ATOM   1280  O   LEU B 320       0.830   7.978  21.500  1.00  1.00
ATOM   1281  N   TYR B 321       1.858   9.057  19.818  1.00  1.00
ATOM   1282  CA  TYR B 321       2.829   9.723  20.678  1.00  1.00
ATOM   1283  C   TYR B 321       2.151  10.736  21.592  1.00  1.00
ATOM   1284  O   TYR B 321       2.488  10.846  22.771  1.00  1.00
ATOM   1285  N   GLU B 322       1.324  11.597  21.008  1.00  1.00
ATOM   1286  CA  GLU B 322       0.585  12.603  21.761  1.00  1.00
ATOM   1287  C   GLU B 322      -0.351  11.956  22.774  1.00  1.00
ATOM   1288  O   GLU B 322      -0.531  12.465  23.881  1.00  1.00
ATOM   1289  N   LYS B 323      -0.928  10.825  22.455  1.00  1.00
ATOM   1290  CA  LYS B 323      -1.805  10.072  23.344  1.00  1.00
ATOM   1291  C   LYS B 323      -1.066   9.626  24.599  1.00  1.00
ATOM   1292  O   LYS B 323      -1.616   9.660  25.700  1.00  1.00
ATOM   1293  N   VAL B 324       0.118   9.002  24.423  1.00  1.00
ATOM   1294  CA  VAL B 324       0.946   8.593  25.551  1.00  1.00
ATOM   1295  C   VAL B 324       1.400   9.796  26.367  1.00  1.00
ATOM   1296  O   VAL B 324       1.404   9.758  27.597  1.00  1.00
ATOM   1297  N   LYS B 325       1.776  10.864  25.647  1.00  1.00
ATOM   1298  CA  LYS B 325       2.240  12.074  26.315  1.00  1.00
ATOM   1299  C   LYS B 325       1.173  12.632  27.248  1.00  1.00
ATOM   1300  O   LYS B 325       1.473  13.072  28.358  1.00  1.00
ATOM   1301  N   SER B 326      -0.079  12.628  26.814  1.00  1.00
ATOM   1302  CA  SER B 326      -1.190  13.179  27.579  1.00  1.00
ATOM   1303  C   SER B 326      -1.564  12.268  28.742  1.00  1.00
ATOM   1304  O   SER B 326      -1.972  12.737  29.804  1.00  1.00
ATOM   1305  N   GLN B 327      -1.327  10.980  28.666  1.00  1.00
ATOM   1306  CA  GLN B 327      -1.585  10.062  29.769  1.00  1.00
ATOM   1307  C   GLN B 327      -0.571  10.249  30.890  1.00  1.00
ATOM   1308  O   GLN B 327      -0.915  10.175  32.070  1.00  1.00
ATOM   1309  N   LEU B 328       0.717  10.295  30.549  1.00  1.00
ATOM   1310  CA  LEU B 328       1.799  10.377  31.523  1.00  1.00
ATOM   1311  C   LEU B 328       1.909  11.781  32.108  1.00  1.00
ATOM   1312  O   LEU B 328       2.220  11.950  33.287  1.00  1.00
ATOM   1313  N   LYS B 329       1.488  12.748  31.602  1.00  1.00
ATOM   1314  CA  LYS B 329       1.633  14.115  32.087  1.00  1.00
ATOM   1315  C   LYS B 329       3.053  14.380  32.571  1.00  1.00
ATOM   1316  O   LYS B 329       3.926  14.753  31.788  1.00  1.00
ATOM   1317  N   ASN B 330       3.255  14.751  33.824  1.00  1.00
ATOM   1318  CA  ASN B 330       4.553  15.067  34.407  1.00  1.00
ATOM   1319  C   ASN B 330       5.095  13.894  35.213  1.00  1.00
ATOM   1320  O   ASN B 330       6.255  13.894  35.624  1.00  1.00
ATOM   1321  N   ASN B 331       4.471  12.739  35.186  1.00  1.00
ATOM   1322  CA  ASN B 331       4.980  11.508  35.779  1.00  1.00
ATOM   1323  C   ASN B 331       6.098  10.910  34.933  1.00  1.00
ATOM   1324  O   ASN B 331       6.974  10.215  35.447  1.00  1.00
ATOM   1325  N   ALA B 332       6.440  11.466  33.970  1.00  1.00
ATOM   1326  CA  ALA B 332       7.506  11.164  33.023  1.00  1.00
ATOM   1327  C   ALA B 332       8.044  12.434  32.375  1.00  1.00
ATOM   1328  O   ALA B 332       7.302  13.392  32.156  1.00  1.00
ATOM   1329  N   LYS B 333       9.219  12.325  31.795  1.00  1.00
ATOM   1330  CA  LYS B 333       9.868  13.409  31.066  1.00  1.00
ATOM   1331  C   LYS B 333      10.119  13.023  29.614  1.00  1.00
ATOM   1332  O   LYS B 333      10.501  11.890  29.319  1.00  1.00
ATOM   1333  N   GLU B 334       9.774  13.987  28.673  1.00  1.00
ATOM   1334  CA  GLU B 334      10.203  13.750  27.300  1.00  1.00
ATOM   1335  C   GLU B 334      11.718  13.851  27.171  1.00  1.00
ATOM   1336  O   GLU B 334      12.316  14.861  27.541  1.00  1.00
ATOM   1337  N   ILE B 335      12.344  12.749  26.650  1.00  1.00
ATOM   1338  CA  ILE B 335      13.796  12.637  26.570  1.00  1.00
ATOM   1339  C   ILE B 335      14.270  12.646  25.122  1.00  1.00
ATOM   1340  O   ILE B 335      15.415  12.995  24.836  1.00  1.00
ATOM   1341  N   GLY B 336      13.488  12.621  24.210  1.00  1.00
ATOM   1342  CA  GLY B 336      13.943  12.834  22.841  1.00  1.00
ATOM   1343  C   GLY B 336      13.612  11.637  21.959  1.00  1.00
ATOM   1344  O   GLY B 336      13.772  10.488  22.370  1.00  1.00
ATOM   1345  N   ASN B 337      13.406  11.950  20.712  1.00  1.00
ATOM   1346  CA  ASN B 337      13.399  10.831  19.777  1.00  1.00
ATOM   1347  C   ASN B 337      12.134   9.996  19.927  1.00  1.00
ATOM   1348  O   ASN B 337      12.083   8.846  19.491  1.00  1.00
ATOM   1349  N   GLY B 338      11.152  10.402  20.744  1.00  1.00
ATOM   1350  CA  GLY B 338       9.898   9.676  20.902  1.00  1.00
ATOM   1351  C   GLY B 338       9.931   8.778  22.132  1.00  1.00
ATOM   1352  O   GLY B 338       8.966   8.072  22.423  1.00  1.00
ATOM   1353  N   CYS B 339      10.742   9.108  23.077  1.00  1.00
ATOM   1354  CA  CYS B 339      10.941   8.334  24.297  1.00  1.00
ATOM   1355  C   CYS B 339      10.540   9.134  25.529  1.00  1.00
ATOM   1356  O   CYS B 339      10.771  10.341  25.600  1.00  1.00
ATOM   1357  N   PHE B 340       9.891   8.475  26.458  1.00  1.00
ATOM   1358  CA  PHE B 340       9.586   8.985  27.789  1.00  1.00
ATOM   1359  C   PHE B 340      10.366   8.231  28.859  1.00  1.00
ATOM   1360  O   PHE B 340      10.509   7.010  28.792  1.00  1.00
ATOM   1361  N   GLU B 341      10.905   8.958  29.791  1.00  1.00
ATOM   1362  CA  GLU B 341      11.554   8.396  30.969  1.00  1.00
ATOM   1363  C   GLU B 341      10.722   8.632  32.223  1.00  1.00
ATOM   1364  O   GLU B 341      10.315   9.759  32.506  1.00  1.00
ATOM   1365  N   PHE B 342      10.232   7.462  32.832  1.00  1.00
ATOM   1366  CA  PHE B 342       9.358   7.599  33.991  1.00  1.00
ATOM   1367  C   PHE B 342      10.124   8.121  35.200  1.00  1.00
ATOM   1368  O   PHE B 342      11.255   7.708  35.456  1.00  1.00
ATOM   1369  N   TYR B 343       9.337   8.882  36.055  1.00  1.00
ATOM   1370  CA  TYR B 343       9.885   9.329  37.330  1.00  1.00
ATOM   1371  C   TYR B 343       9.587   8.329  38.439  1.00  1.00
ATOM   1372  O   TYR B 343      10.214   8.357  39.498  1.00  1.00
ATOM   1373  N   HIS B 344       8.909   7.325  38.103  1.00  1.00
ATOM   1374  CA  HIS B 344       8.495   6.194  38.925  1.00  1.00
ATOM   1375  C   HIS B 344       8.912   4.873  38.293  1.00  1.00
ATOM   1376  O   HIS B 344       8.960   4.746  37.070  1.00  1.00
ATOM   1377  N   LYS B 345       8.960   3.793  39.088  1.00  1.00
ATOM   1378  CA  LYS B 345       9.095   2.452  38.533  1.00  1.00
ATOM   1379  C   LYS B 345       7.831   2.032  37.793  1.00  1.00
ATOM   1380  O   LYS B 345       6.729   2.104  38.336  1.00  1.00
ATOM   1381  N   CYS B 346       7.924   1.700  36.583  1.00  1.00
ATOM   1382  CA  CYS B 346       6.850   1.244  35.710  1.00  1.00
ATOM   1383  C   CYS B 346       7.109  -0.172  35.211  1.00  1.00
ATOM   1384  O   CYS B 346       8.027  -0.404  34.423  1.00  1.00
ATOM   1385  N   ASP B 347       6.601  -1.160  35.952  1.00  1.00
ATOM   1386  CA  ASP B 347       6.772  -2.560  35.585  1.00  1.00
ATOM   1387  C   ASP B 347       5.952  -2.910  34.349  1.00  1.00
ATOM   1388  O   ASP B 347       4.957  -2.252  34.046  1.00  1.00
ATOM   1389  N   ASN B 348       5.782  -4.141  34.003  1.00  1.00
ATOM   1390  CA  ASN B 348       5.066  -4.607  32.822  1.00  1.00
ATOM   1391  C   ASN B 348       3.566  -4.385  32.963  1.00  1.00
ATOM   1392  O   ASN B 348       2.885  -4.050  31.994  1.00  1.00
ATOM   1393  N   GLU B 349       2.967  -4.480  34.098  1.00  1.00
ATOM   1394  CA  GLU B 349       1.569  -4.118  34.294  1.00  1.00
ATOM   1395  C   GLU B 349       1.339  -2.638  34.016  1.00  1.00
ATOM   1396  O   GLU B 349       0.325  -2.256  33.432  1.00  1.00
ATOM   1397  N   CYS B 350       2.283  -1.789  34.515  1.00  1.00
ATOM   1398  CA  CYS B 350       2.208  -0.355  34.264  1.00  1.00
ATOM   1399  C   CYS B 350       2.383  -0.046  32.782  1.00  1.00
ATOM   1400  O   CYS B 350       1.706   0.825  32.236  1.00  1.00
ATOM   1401  N   MET B 351       3.368  -0.669  32.153  1.00  1.00
ATOM   1402  CA  MET B 351       3.656  -0.485  30.736  1.00  1.00
ATOM   1403  C   MET B 351       2.467  -0.891  29.875  1.00  1.00
ATOM   1404  O   MET B 351       2.133  -0.214  28.903  1.00  1.00
ATOM   1405  N   GLU B 352       1.838  -1.977  30.162  1.00  1.00
ATOM   1406  CA  GLU B 352       0.665  -2.451  29.437  1.00  1.00
ATOM   1407  C   GLU B 352      -0.482  -1.454  29.533  1.00  1.00
ATOM   1408  O   GLU B 352      -1.218  -1.244  28.569  1.00  1.00
ATOM   1409  N   SER B 353      -0.679  -0.841  30.693  1.00  1.00
ATOM   1410  CA  SER B 353      -1.681   0.202  30.876  1.00  1.00
ATOM   1411  C   SER B 353      -1.389   1.406  29.989  1.00  1.00
ATOM   1412  O   SER B 353      -2.305   2.038  29.462  1.00  1.00
ATOM   1413  N   VAL B 354      -0.122   1.789  29.845  1.00  1.00
ATOM   1414  CA  VAL B 354       0.258   2.840  28.909  1.00  1.00
ATOM   1415  C   VAL B 354      -0.065   2.443  27.474  1.00  1.00
ATOM   1416  O   VAL B 354      -0.567   3.253  26.694  1.00  1.00
ATOM   1417  N   ARG B 355       0.229   1.250  27.103  1.00  1.00
ATOM   1418  CA  ARG B 355       0.010   0.719  25.763  1.00  1.00
ATOM   1419  C   ARG B 355      -1.477   0.576  25.463  1.00  1.00
ATOM   1420  O   ARG B 355      -1.925   0.849  24.349  1.00  1.00
ATOM   1421  N   ASN B 356      -2.334   0.347  26.295  1.00  1.00
ATOM   1422  CA  ASN B 356      -3.759   0.125  26.082  1.00  1.00
ATOM   1423  C   ASN B 356      -4.578   1.325  26.540  1.00  1.00
ATOM   1424  O   ASN B 356      -5.762   1.438  26.223  1.00  1.00
ATOM   1425  N   GLY B 357      -4.015   2.355  26.980  1.00  1.00
ATOM   1426  CA  GLY B 357      -4.626   3.665  27.176  1.00  1.00
ATOM   1427  C   GLY B 357      -5.418   3.715  28.476  1.00  1.00
ATOM   1428  O   GLY B 357      -6.061   4.718  28.784  1.00  1.00
ATOM   1429  N   THR B 358      -4.952   3.085  29.510  1.00  1.00
ATOM   1430  CA  THR B 358      -5.587   3.056  30.822  1.00  1.00
ATOM   1431  C   THR B 358      -4.581   3.348  31.928  1.00  1.00
ATOM   1432  O   THR B 358      -4.928   3.358  33.109  1.00  1.00
ATOM   1433  N   TYR B 359      -3.514   4.088  31.567  1.00  1.00
ATOM   1434  CA  TYR B 359      -2.535   4.507  32.563  1.00  1.00
ATOM   1435  C   TYR B 359      -3.196   5.294  33.688  1.00  1.00
ATOM   1436  O   TYR B 359      -3.958   6.228  33.440  1.00  1.00
ATOM   1437  N   ASP B 360      -2.875   4.924  34.932  1.00  1.00
ATOM   1438  CA  ASP B 360      -3.376   5.621  36.110  1.00  1.00
ATOM   1439  C   ASP B 360      -2.347   6.608  36.645  1.00  1.00
ATOM   1440  O   ASP B 360      -1.380   6.218  37.299  1.00  1.00
ATOM   1441  N   TYR B 361      -2.575   7.968  36.327  1.00  1.00
ATOM   1442  CA  TYR B 361      -1.577   8.963  36.700  1.00  1.00
ATOM   1443  C   TYR B 361      -1.553   9.181  38.208  1.00  1.00
ATOM   1444  O   TYR B 361      -0.488   9.338  38.805  1.00  1.00
ATOM   1445  N   PRO B 362      -2.705   9.302  38.870  1.00  1.00
ATOM   1446  CA  PRO B 362      -2.796   9.536  40.306  1.00  1.00
ATOM   1447  C   PRO B 362      -2.135   8.409  41.091  1.00  1.00
ATOM   1448  O   PRO B 362      -1.520   8.642  42.131  1.00  1.00
ATOM   1449  N   LYS B 363      -2.074   7.234  40.650  1.00  1.00
ATOM   1450  CA  LYS B 363      -1.466   6.072  41.287  1.00  1.00
ATOM   1451  C   LYS B 363       0.032   6.270  41.481  1.00  1.00
ATOM   1452  O   LYS B 363       0.594   5.870  42.500  1.00  1.00
ATOM   1453  N   TYR B 364       0.742   6.851  40.554  1.00  1.00
ATOM   1454  CA  TYR B 364       2.193   6.986  40.614  1.00  1.00
ATOM   1455  C   TYR B 364       2.604   8.442  40.789  1.00  1.00
ATOM   1456  O   TYR B 364       3.744   8.737  41.147  1.00  1.00
ATOM   1457  N   SER B 365       1.731   9.320  40.975  1.00  1.00
ATOM   1458  CA  SER B 365       2.007  10.751  41.010  1.00  1.00
ATOM   1459  C   SER B 365       2.785  11.131  42.263  1.00  1.00
ATOM   1460  O   SER B 365       3.658  11.998  42.225  1.00  1.00
ATOM   1461  N   GLU B 366       2.569  10.558  43.422  1.00  1.00
ATOM   1462  CA  GLU B 366       3.329  10.860  44.629  1.00  1.00
ATOM   1463  C   GLU B 366       4.787  10.445  44.480  1.00  1.00
ATOM   1464  O   GLU B 366       5.693  11.153  44.921  1.00  1.00
ATOM   1465  N   GLU B 367       5.025   9.197  44.016  1.00  1.00
ATOM   1466  CA  GLU B 367       6.384   8.708  43.820  1.00  1.00
ATOM   1467  C   GLU B 367       7.119   9.529  42.768  1.00  1.00
ATOM   1468  O   GLU B 367       8.317   9.782  42.890  1.00  1.00
ATOM   1469  N   SER B 368       6.398   9.854  41.677  1.00  1.00
ATOM   1470  CA  SER B 368       6.973  10.672  40.616  1.00  1.00
ATOM   1471  C   SER B 368       7.416  12.030  41.146  1.00  1.00
ATOM   1472  O   SER B 368       8.453  12.557  40.744  1.00  1.00
ATOM   1473  N   LYS B 369       6.481  12.693  41.891  1.00  1.00
ATOM   1474  CA  LYS B 369       6.745  14.005  42.468  1.00  1.00
ATOM   1475  C   LYS B 369       8.021  13.995  43.299  1.00  1.00
ATOM   1476  O   LYS B 369       8.796  14.952  43.276  1.00  1.00
ATOM   1477  N   LEU B 370       8.192  12.984  44.154  1.00  1.00
ATOM   1478  CA  LEU B 370       9.380  12.855  44.988  1.00  1.00
ATOM   1479  C   LEU B 370      10.637  12.700  44.138  1.00  1.00
ATOM   1480  O   LEU B 370      11.701  13.211  44.487  1.00  1.00
ATOM   1481  N   ASN B 371      10.583  12.138  42.979  1.00  1.00
ATOM   1482  CA  ASN B 371      11.754  11.828  42.167  1.00  1.00
ATOM   1483  C   ASN B 371      12.171  13.026  41.324  1.00  1.00
ATOM   1484  O   ASN B 371      13.352  13.206  41.025  1.00  1.00
ATOM   1485  N   ARG B 372      11.274  13.667  40.625  1.00  1.00
ATOM   1486  CA  ARG B 372      11.635  14.830  39.824  1.00  1.00
ATOM   1487  C   ARG B 372      11.923  16.039  40.705  1.00  1.00
ATOM   1488  O   ARG B 372      11.208  16.297  41.674  1.00  1.00
