# Supplementary material for: ProteinDJ: A high‐performance and modular protein design pipeline
Source: Protein Sci. 2026 Jan 21;35(2):e70464. doi: 10.1002/pro.70464 (PMC12820799; doi:10.1002/pro.70464)
Supplement: Supplementary file 2 — DATA S1. Compressed archive containing input PDB and Bindsweeper YAML files used for benchmarking and comparison of sequence design methods. [file PRO-35-e70464-s001.zip › SupplementaryFile1/binderfolds/ha/fold_46.pdb]

ATOM      1  N   GLY A   1     -14.045  -4.921  -6.846  1.00  0.00
ATOM      2  CA  GLY A   1     -14.359  -5.878  -5.792  1.00  0.00
ATOM      3  C   GLY A   1     -13.702  -7.226  -6.059  1.00  0.00
ATOM      4  O   GLY A   1     -13.237  -7.895  -5.135  1.00  0.00
ATOM      5  N   GLY A   2     -13.646  -7.585  -7.337  1.00  0.00
ATOM      6  CA  GLY A   2     -13.024  -8.842  -7.737  1.00  0.00
ATOM      7  C   GLY A   2     -11.530  -8.835  -7.441  1.00  0.00
ATOM      8  O   GLY A   2     -10.968  -9.843  -7.010  1.00  0.00
ATOM      9  N   GLY A   3     -10.884  -7.653  -7.696  1.00  0.00
ATOM     10  CA  GLY A   3      -9.457  -7.551  -7.412  1.00  0.00
ATOM     11  C   GLY A   3      -9.175  -7.757  -5.929  1.00  0.00
ATOM     12  O   GLY A   3      -8.215  -8.433  -5.558  1.00  0.00
ATOM     13  N   GLY A   4     -10.001  -7.069  -5.093  1.00  0.00
ATOM     14  CA  GLY A   4      -9.827  -7.207  -3.652  1.00  0.00
ATOM     15  C   GLY A   4     -10.096  -8.636  -3.199  1.00  0.00
ATOM     16  O   GLY A   4      -9.386  -9.171  -2.348  1.00  0.00
ATOM     17  N   GLY A   5     -11.094  -9.282  -3.823  1.00  0.00
ATOM     18  CA  GLY A   5     -11.411 -10.663  -3.477  1.00  0.00
ATOM     19  C   GLY A   5     -10.259 -11.597  -3.828  1.00  0.00
ATOM     20  O   GLY A   5      -9.927 -12.503  -3.064  1.00  0.00
ATOM     21  N   GLY A   6      -9.616 -11.350  -4.968  1.00  0.00
ATOM     22  CA  GLY A   6      -8.467 -12.146  -5.383  1.00  0.00
ATOM     23  C   GLY A   6      -7.286 -11.941  -4.442  1.00  0.00
ATOM     24  O   GLY A   6      -6.591 -12.893  -4.086  1.00  0.00
ATOM     25  N   GLY A   7      -7.050 -10.638  -4.085  1.00  0.00
ATOM     26  CA  GLY A   7      -5.959 -10.327  -3.169  1.00  0.00
ATOM     27  C   GLY A   7      -6.174 -10.987  -1.813  1.00  0.00
ATOM     28  O   GLY A   7      -5.237 -11.513  -1.213  1.00  0.00
ATOM     29  N   GLY A   8      -7.466 -10.985  -1.388  1.00  0.00
ATOM     30  CA  GLY A   8      -7.813 -11.599  -0.112  1.00  0.00
ATOM     31  C   GLY A   8      -7.630 -13.111  -0.160  1.00  0.00
ATOM     32  O   GLY A   8      -7.127 -13.715   0.787  1.00  0.00
ATOM     33  N   GLY A   9      -8.029 -13.725  -1.274  1.00  0.00
ATOM     34  CA  GLY A   9      -7.851 -15.163  -1.438  1.00  0.00
ATOM     35  C   GLY A   9      -6.375 -15.540  -1.428  1.00  0.00
ATOM     36  O   GLY A   9      -5.985 -16.545  -0.834  1.00  0.00
ATOM     37  N   GLY A  10      -5.549 -14.669  -2.090  1.00  0.00
ATOM     38  CA  GLY A  10      -4.111 -14.908  -2.111  1.00  0.00
ATOM     39  C   GLY A  10      -3.515 -14.810  -0.713  1.00  0.00
ATOM     40  O   GLY A  10      -2.672 -15.621  -0.328  1.00  0.00
ATOM     41  N   GLY A  11      -3.904 -13.710   0.011  1.00  0.00
ATOM     42  CA  GLY A  11      -3.405 -13.507   1.366  1.00  0.00
ATOM     43  C   GLY A  11      -3.879 -14.614   2.299  1.00  0.00
ATOM     44  O   GLY A  11      -3.123 -15.090   3.147  1.00  0.00
ATOM     45  N   GLY A  12      -5.103 -15.095   2.077  1.00  0.00
ATOM     46  CA  GLY A  12      -5.638 -16.188   2.879  1.00  0.00
ATOM     47  C   GLY A  12      -4.851 -17.473   2.653  1.00  0.00
ATOM     48  O   GLY A  12      -4.560 -18.208   3.597  1.00  0.00
ATOM     49  N   GLY A  13      -4.565 -17.752   1.349  1.00  0.00
ATOM     50  CA  GLY A  13      -3.774 -18.932   1.024  1.00  0.00
ATOM     51  C   GLY A  13      -2.384 -18.850   1.641  1.00  0.00
ATOM     52  O   GLY A  13      -1.873 -19.834   2.177  1.00  0.00
ATOM     53  N   GLY A  14      -1.768 -17.652   1.551  1.00  0.00
ATOM     54  CA  GLY A  14      -0.451 -17.451   2.143  1.00  0.00
ATOM     55  C   GLY A  14      -0.490 -17.647   3.653  1.00  0.00
ATOM     56  O   GLY A  14       0.411 -18.253   4.234  1.00  0.00
ATOM     57  N   GLY A  15      -1.582 -17.079   4.275  1.00  0.00
ATOM     58  CA  GLY A  15      -1.753 -17.225   5.715  1.00  0.00
ATOM     59  C   GLY A  15      -1.937 -18.686   6.103  1.00  0.00
ATOM     60  O   GLY A  15      -1.380 -19.149   7.098  1.00  0.00
ATOM     61  N   GLY A  16      -2.707 -19.403   5.329  1.00  0.00
ATOM     62  CA  GLY A  16      -2.935 -20.818   5.595  1.00  0.00
ATOM     63  C   GLY A  16      -1.639 -21.614   5.493  1.00  0.00
ATOM     64  O   GLY A  16      -1.378 -22.499   6.307  1.00  0.00
ATOM     65  N   GLY A  17      -0.807 -21.264   4.470  1.00  0.00
ATOM     66  CA  GLY A  17       0.492 -21.907   4.309  1.00  0.00
ATOM     67  C   GLY A  17       1.394 -21.633   5.506  1.00  0.00
ATOM     68  O   GLY A  17       2.081 -22.530   5.995  1.00  0.00
ATOM     69  N   GLY A  18       1.421 -20.334   5.912  1.00  0.00
ATOM     70  CA  GLY A  18       2.226 -19.937   7.061  1.00  0.00
ATOM     71  C   GLY A  18       1.759 -20.641   8.329  1.00  0.00
ATOM     72  O   GLY A  18       2.572 -21.073   9.146  1.00  0.00
ATOM     73  N   GLY A  19       0.415 -20.751   8.467  1.00  0.00
ATOM     74  CA  GLY A  19      -0.154 -21.436   9.622  1.00  0.00
ATOM     75  C   GLY A  19       0.271 -22.898   9.659  1.00  0.00
ATOM     76  O   GLY A  19       0.601 -23.432  10.718  1.00  0.00
ATOM     77  N   GLY A  20       0.262 -23.527   8.476  1.00  0.00
ATOM     78  CA  GLY A  20       0.700 -24.914   8.374  1.00  0.00
ATOM     79  C   GLY A  20       2.170 -25.056   8.749  1.00  0.00
ATOM     80  O   GLY A  20       2.554 -25.990   9.452  1.00  0.00
ATOM     81  N   GLY A  21       2.996 -24.099   8.274  1.00  0.00
ATOM     82  CA  GLY A  21       4.415 -24.096   8.611  1.00  0.00
ATOM     83  C   GLY A  21       4.624 -23.923  10.110  1.00  0.00
ATOM     84  O   GLY A  21       5.470 -24.587  10.709  1.00  0.00
ATOM     85  N   GLY A  22       3.836 -22.943  10.684  1.00  0.00
ATOM     86  CA  GLY A  22       3.916 -22.707  12.120  1.00  0.00
ATOM     87  C   GLY A  22       3.522 -23.951  12.906  1.00  0.00
ATOM     88  O   GLY A  22       4.153 -24.291  13.907  1.00  0.00
ATOM     89  N   GLY A  23       2.486 -24.624  12.436  1.00  0.00
ATOM     90  CA  GLY A  23       2.040 -25.853  13.083  1.00  0.00
ATOM     91  C   GLY A  23       3.126 -26.921  13.043  1.00  0.00
ATOM     92  O   GLY A  23       3.351 -27.628  14.025  1.00  0.00
ATOM     93  N   GLY A  24       3.814 -27.008  11.866  1.00  0.00
ATOM     94  CA  GLY A  24       4.923 -27.943  11.719  1.00  0.00
ATOM     95  C   GLY A  24       6.035 -27.639  12.715  1.00  0.00
ATOM     96  O   GLY A  24       6.600 -28.547  13.325  1.00  0.00
ATOM     97  N   GLY A  25       6.411 -26.327  12.773  1.00  0.00
ATOM     98  CA  GLY A  25       7.449 -25.889  13.698  1.00  0.00
ATOM     99  C   GLY A  25       7.045 -26.153  15.143  1.00  0.00
ATOM    100  O   GLY A  25       7.866 -26.570  15.961  1.00  0.00
ATOM    101  N   GLY A  26       5.764 -25.891  15.440  1.00  0.00
ATOM    102  CA  GLY A  26       5.250 -26.143  16.781  1.00  0.00
ATOM    103  C   GLY A  26       5.374 -27.616  17.150  1.00  0.00
ATOM    104  O   GLY A  26       5.745 -27.954  18.274  1.00  0.00
ATOM    105  N   GLY A  27       5.072 -28.472  16.160  1.00  0.00
ATOM    106  CA  GLY A  27       5.203 -29.909  16.369  1.00  0.00
ATOM    107  C   GLY A  27       6.644 -30.291  16.684  1.00  0.00
ATOM    108  O   GLY A  27       6.901 -31.111  17.565  1.00  0.00
ATOM    109  N   GLY A  28       7.586 -29.660  15.945  1.00  0.00
ATOM    110  CA  GLY A  28       9.006 -29.900  16.169  1.00  0.00
ATOM    111  C   GLY A  28       9.434 -29.426  17.552  1.00  0.00
ATOM    112  O   GLY A  28      10.199 -30.102  18.241  1.00  0.00
ATOM    113  N   GLY A  29       8.973 -28.204  17.914  1.00  0.00
ATOM    114  CA  GLY A  29       9.271 -27.666  19.236  1.00  0.00
ATOM    115  C   GLY A  29       8.685 -28.546  20.333  1.00  0.00
ATOM    116  O   GLY A  29       9.309 -28.755  21.373  1.00  0.00
ATOM    117  N   GLY A  30       7.505 -29.095  20.056  1.00  0.00
ATOM    118  CA  GLY A  30       6.865 -30.003  21.001  1.00  0.00
ATOM    119  C   GLY A  30       7.739 -31.221  21.273  1.00  0.00
ATOM    120  O   GLY A  30       7.850 -31.675  22.412  1.00  0.00
ATOM    121  N   GLY A  31       8.476 -31.609  20.197  1.00  0.00
ATOM    122  CA  GLY A  31       9.399 -32.731  20.316  1.00  0.00
ATOM    123  C   GLY A  31      10.586 -32.377  21.203  1.00  0.00
ATOM    124  O   GLY A  31      11.045 -33.196  21.999  1.00  0.00
ATOM    125  N   GLY A  32      10.979 -31.042  21.146  1.00  0.00
ATOM    126  CA  GLY A  32      12.117 -30.579  21.930  1.00  0.00
ATOM    127  C   GLY A  32      11.670 -30.023  23.276  1.00  0.00
ATOM    128  O   GLY A  32      12.305 -30.268  24.301  1.00  0.00
ATOM    129  N   GLY A  33      10.749 -29.085  23.211  1.00  0.00
ATOM    130  CA  GLY A  33      10.180 -28.485  24.412  1.00  0.00
ATOM    131  C   GLY A  33       8.666 -28.362  24.302  1.00  0.00
ATOM    132  O   GLY A  33       8.152 -27.630  23.457  1.00  0.00
ATOM    133  N   GLY A  34       7.953 -29.043  25.126  1.00  0.00
ATOM    134  CA  GLY A  34       6.500 -29.119  25.033  1.00  0.00
ATOM    135  C   GLY A  34       5.852 -27.801  25.436  1.00  0.00
ATOM    136  O   GLY A  34       4.871 -27.369  24.831  1.00  0.00
ATOM    137  N   GLY A  35       6.401 -27.095  26.401  1.00  0.00
ATOM    138  CA  GLY A  35       5.851 -25.844  26.908  1.00  0.00
ATOM    139  C   GLY A  35       5.857 -24.764  25.834  1.00  0.00
ATOM    140  O   GLY A  35       4.887 -24.021  25.682  1.00  0.00
ATOM    141  N   GLY A  36       6.977 -24.584  25.155  1.00  0.00
ATOM    142  CA  GLY A  36       7.097 -23.575  24.110  1.00  0.00
ATOM    143  C   GLY A  36       6.234 -23.925  22.904  1.00  0.00
ATOM    144  O   GLY A  36       5.611 -23.052  22.301  1.00  0.00
ATOM    145  N   GLY A  37       6.147 -25.227  22.627  1.00  0.00
ATOM    146  CA  GLY A  37       5.318 -25.692  21.522  1.00  0.00
ATOM    147  C   GLY A  37       3.844 -25.411  21.782  1.00  0.00
ATOM    148  O   GLY A  37       3.115 -24.987  20.885  1.00  0.00
ATOM    149  N   GLY A  38       3.386 -25.664  22.997  1.00  0.00
ATOM    150  CA  GLY A  38       2.004 -25.390  23.372  1.00  0.00
ATOM    151  C   GLY A  38       1.685 -23.905  23.249  1.00  0.00
ATOM    152  O   GLY A  38       0.606 -23.529  22.790  1.00  0.00
ATOM    153  N   GLY A  39       2.627 -23.050  23.602  1.00  0.00
ATOM    154  CA  GLY A  39       2.463 -21.607  23.478  1.00  0.00
ATOM    155  C   GLY A  39       2.320 -21.191  22.019  1.00  0.00
ATOM    156  O   GLY A  39       1.500 -20.336  21.685  1.00  0.00
ATOM    157  N   GLY A  40       3.195 -21.784  21.163  1.00  0.00
ATOM    158  CA  GLY A  40       3.151 -21.479  19.738  1.00  0.00
ATOM    159  C   GLY A  40       1.859 -21.981  19.107  1.00  0.00
ATOM    160  O   GLY A  40       1.260 -21.302  18.272  1.00  0.00
ATOM    161  N   GLY A  41       1.392 -23.118  19.538  1.00  0.00
ATOM    162  CA  GLY A  41       0.141 -23.677  19.040  1.00  0.00
ATOM    163  C   GLY A  41      -1.043 -22.793  19.410  1.00  0.00
ATOM    164  O   GLY A  41      -1.949 -22.583  18.603  1.00  0.00
ATOM    165  N   GLY A  42      -0.990 -22.186  20.605  1.00  0.00
ATOM    166  CA  GLY A  42      -2.030 -21.266  21.051  1.00  0.00
ATOM    167  C   GLY A  42      -2.072 -20.018  20.178  1.00  0.00
ATOM    168  O   GLY A  42      -3.146 -19.540  19.814  1.00  0.00
ATOM    169  N   GLY A  43      -0.866 -19.472  19.894  1.00  0.00
ATOM    170  CA  GLY A  43      -0.769 -18.287  19.051  1.00  0.00
ATOM    171  C   GLY A  43      -1.263 -18.574  17.638  1.00  0.00
ATOM    172  O   GLY A  43      -1.952 -17.753  17.033  1.00  0.00
ATOM    173  N   GLY A  44      -0.927 -19.780  17.149  1.00  0.00
ATOM    174  CA  GLY A  44      -1.366 -20.181  15.818  1.00  0.00
ATOM    175  C   GLY A  44      -2.882 -20.304  15.751  1.00  0.00
ATOM    176  O   GLY A  44      -3.506 -19.890  14.774  1.00  0.00
ATOM    177  N   GLY A  45      -3.471 -20.857  16.819  1.00  0.00
ATOM    178  CA  GLY A  45      -4.921 -20.986  16.893  1.00  0.00
ATOM    179  C   GLY A  45      -5.597 -19.620  16.896  1.00  0.00
ATOM    180  O   GLY A  45      -6.622 -19.423  16.244  1.00  0.00
ATOM    181  N   GLY A  46      -4.992 -18.649  17.577  1.00  0.00
ATOM    182  CA  GLY A  46      -5.510 -17.287  17.619  1.00  0.00
ATOM    183  C   GLY A  46      -5.493 -16.648  16.236  1.00  0.00
ATOM    184  O   GLY A  46      -6.441 -15.969  15.844  1.00  0.00
ATOM    185  N   GLY A  47      -4.354 -16.895  15.509  1.00  0.00
ATOM    186  CA  GLY A  47      -4.220 -16.357  14.160  1.00  0.00
ATOM    187  C   GLY A  47      -5.213 -17.007  13.206  1.00  0.00
ATOM    188  O   GLY A  47      -5.796 -16.340  12.352  1.00  0.00
ATOM    189  N   GLY A  48      -5.443 -18.293  13.418  1.00  0.00
ATOM    190  CA  GLY A  48      -6.413 -19.020  12.608  1.00  0.00
ATOM    191  C   GLY A  48      -7.822 -18.482  12.820  1.00  0.00
ATOM    192  O   GLY A  48      -8.592 -18.339  11.870  1.00  0.00
ATOM    193  N   GLY A  49      -8.139 -18.122  14.082  1.00  0.00
ATOM    194  CA  GLY A  49      -9.435 -17.539  14.404  1.00  0.00
ATOM    195  C   GLY A  49      -9.627 -16.201  13.701  1.00  0.00
ATOM    196  O   GLY A  49     -10.703 -15.914  13.175  1.00  0.00
ATOM    197  N   GLY A  50      -8.565 -15.377  13.701  1.00  0.00
ATOM    198  CA  GLY A  50      -8.599 -14.085  13.027  1.00  0.00
ATOM    199  C   GLY A  50      -8.800 -14.251  11.526  1.00  0.00
ATOM    200  O   GLY A  50      -9.547 -13.497  10.903  1.00  0.00
ATOM    201  N   GLY A  51      -8.132 -15.283  10.981  1.00  0.00
ATOM    202  CA  GLY A  51      -8.251 -15.571   9.556  1.00  0.00
ATOM    203  C   GLY A  51      -9.669 -15.996   9.197  1.00  0.00
ATOM    204  O   GLY A  51     -10.211 -15.580   8.173  1.00  0.00
ATOM    205  N   GLY A  52     -10.258 -16.824  10.063  1.00  0.00
ATOM    206  CA  GLY A  52     -11.631 -17.270   9.864  1.00  0.00
ATOM    207  C   GLY A  52     -12.606 -16.102   9.937  1.00  0.00
ATOM    208  O   GLY A  52     -13.545 -16.014   9.146  1.00  0.00
ATOM    209  N   GLY A  53     -12.364 -15.194  10.900  1.00  0.00
ATOM    210  CA  GLY A  53     -13.178 -13.994  11.047  1.00  0.00
ATOM    211  C   GLY A  53     -13.135 -13.141   9.786  1.00  0.00
ATOM    212  O   GLY A  53     -14.156 -12.609   9.349  1.00  0.00
ATOM    213  N   GLY A  54     -11.902 -13.037   9.219  1.00  0.00
ATOM    214  CA  GLY A  54     -11.729 -12.283   7.983  1.00  0.00
ATOM    215  C   GLY A  54     -12.465 -12.945   6.826  1.00  0.00
ATOM    216  O   GLY A  54     -13.086 -12.270   6.005  1.00  0.00
ATOM    217  N   GLY A  55     -12.435 -14.257   6.820  1.00  0.00
ATOM    218  CA  GLY A  55     -13.106 -15.017   5.772  1.00  0.00
ATOM    219  C   GLY A  55     -14.620 -14.894   5.886  1.00  0.00
ATOM    220  O   GLY A  55     -15.323 -14.814   4.878  1.00  0.00
ATOM    221  N   GLY A  56     -15.106 -14.601   7.076  1.00  0.00
ATOM    222  CA  GLY A  56     -16.533 -14.432   7.323  1.00  0.00
ATOM    223  C   GLY A  56     -16.988 -13.019   6.984  1.00  0.00
ATOM    224  O   GLY A  56     -18.127 -12.805   6.570  1.00  0.00
ATOM    225  N   GLY A  57     -16.139 -12.094   6.775  1.00  0.00
ATOM    226  CA  GLY A  57     -16.474 -10.721   6.415  1.00  0.00
ATOM    227  C   GLY A  57     -17.223 -10.666   5.090  1.00  0.00
ATOM    228  O   GLY A  57     -16.904 -11.401   4.155  1.00  0.00
ATOM    229  N   GLY A  58     -18.195  -9.698   5.041  1.00  0.00
ATOM    230  CA  GLY A  58     -18.980  -9.574   3.818  1.00  0.00
ATOM    231  C   GLY A  58     -18.329  -8.602   2.843  1.00  0.00
ATOM    232  O   GLY A  58     -18.350  -8.817   1.631  1.00  0.00
ATOM    233  N   GLY A  59     -17.676  -7.582   3.377  1.00  0.00
ATOM    234  CA  GLY A  59     -16.944  -6.635   2.544  1.00  0.00
ATOM    235  C   GLY A  59     -15.570  -7.178   2.171  1.00  0.00
ATOM    236  O   GLY A  59     -14.852  -7.711   3.017  1.00  0.00
ATOM    237  N   GLY A  60     -15.282  -7.193   0.877  1.00  0.00
ATOM    238  CA  GLY A  60     -14.017  -7.754   0.420  1.00  0.00
ATOM    239  C   GLY A  60     -12.834  -6.989   1.000  1.00  0.00
ATOM    240  O   GLY A  60     -11.820  -7.582   1.368  1.00  0.00
ATOM    241  N   GLY A  61     -13.002  -5.644   1.119  1.00  0.00
ATOM    242  CA  GLY A  61     -11.937  -4.804   1.653  1.00  0.00
ATOM    243  C   GLY A  61     -11.663  -5.125   3.116  1.00  0.00
ATOM    244  O   GLY A  61     -10.511  -5.169   3.547  1.00  0.00
ATOM    245  N   GLY A  62     -12.730  -5.266   3.905  1.00  0.00
ATOM    246  CA  GLY A  62     -12.603  -5.618   5.314  1.00  0.00
ATOM    247  C   GLY A  62     -11.943  -6.981   5.483  1.00  0.00
ATOM    248  O   GLY A  62     -11.114  -7.174   6.372  1.00  0.00
ATOM    249  N   GLY A  63     -12.397  -7.939   4.578  1.00  0.00
ATOM    250  CA  GLY A  63     -11.812  -9.275   4.598  1.00  0.00
ATOM    251  C   GLY A  63     -10.322  -9.228   4.288  1.00  0.00
ATOM    252  O   GLY A  63      -9.523  -9.911   4.930  1.00  0.00
ATOM    253  N   GLY A  64      -9.964  -8.436   3.252  1.00  0.00
ATOM    254  CA  GLY A  64      -8.564  -8.307   2.866  1.00  0.00
ATOM    255  C   GLY A  64      -7.731  -7.728   4.003  1.00  0.00
ATOM    256  O   GLY A  64      -6.612  -8.175   4.256  1.00  0.00
ATOM    257  N   GLY A  65      -8.283  -6.712   4.684  1.00  0.00
ATOM    258  CA  GLY A  65      -7.590  -6.101   5.812  1.00  0.00
ATOM    259  C   GLY A  65      -7.318  -7.122   6.910  1.00  0.00
ATOM    260  O   GLY A  65      -6.230  -7.154   7.484  1.00  0.00
ATOM    261  N   GLY A  66      -8.386  -7.861   7.277  1.00  0.00
ATOM    262  CA  GLY A  66      -8.266  -8.877   8.316  1.00  0.00
ATOM    263  C   GLY A  66      -7.270  -9.958   7.916  1.00  0.00
ATOM    264  O   GLY A  66      -6.475 -10.418   8.737  1.00  0.00
ATOM    265  N   GLY A  67      -7.327 -10.349   6.619  1.00  0.00
ATOM    266  CA  GLY A  67      -6.421 -11.374   6.115  1.00  0.00
ATOM    267  C   GLY A  67      -4.973 -10.904   6.169  1.00  0.00
ATOM    268  O   GLY A  67      -4.076 -11.667   6.528  1.00  0.00
ATOM    269  N   GLY A  68      -4.784  -9.601   5.700  1.00  0.00
ATOM    270  CA  GLY A  68      -3.444  -9.026   5.728  1.00  0.00
ATOM    271  C   GLY A  68      -2.887  -8.996   7.146  1.00  0.00
ATOM    272  O   GLY A  68      -1.715  -9.297   7.369  1.00  0.00
ATOM    273  N   GLY A  69      -3.744  -8.568   8.084  1.00  0.00
ATOM    274  CA  GLY A  69      -3.354  -8.524   9.488  1.00  0.00
ATOM    275  C   GLY A  69      -2.982  -9.909  10.000  1.00  0.00
ATOM    276  O   GLY A  69      -1.998 -10.071  10.721  1.00  0.00
ATOM    277  N   GLY A  70      -3.821 -10.920   9.632  1.00  0.00
ATOM    278  CA  GLY A  70      -3.547 -12.293  10.040  1.00  0.00
ATOM    279  C   GLY A  70      -2.257 -12.807   9.414  1.00  0.00
ATOM    280  O   GLY A  70      -1.459 -13.474  10.072  1.00  0.00
ATOM    281  N   GLY A  71      -2.055 -12.459   8.131  1.00  0.00
ATOM    282  CA  GLY A  71      -0.849 -12.881   7.429  1.00  0.00
ATOM    283  C   GLY A  71       0.401 -12.327   8.100  1.00  0.00
ATOM    284  O   GLY A  71       1.399 -13.030   8.252  1.00  0.00
ATOM    285  N   GLY A  72       0.302 -11.030   8.469  1.00  0.00
ATOM    286  CA  GLY A  72       1.418 -10.376   9.141  1.00  0.00
ATOM    287  C   GLY A  72       1.717 -11.035  10.482  1.00  0.00
ATOM    288  O   GLY A  72       2.877 -11.249  10.835  1.00  0.00
ATOM    289  N   GLY A  73       0.666 -11.311  11.227  1.00  0.00
ATOM    290  CA  GLY A  73       0.803 -11.947  12.532  1.00  0.00
ATOM    291  C   GLY A  73       1.382 -13.350  12.403  1.00  0.00
ATOM    292  O   GLY A  73       2.246 -13.749  13.184  1.00  0.00
ATOM    293  N   GLY A  74       0.913 -14.084  11.396  1.00  0.00
ATOM    294  CA  GLY A  74       1.385 -15.444  11.163  1.00  0.00
ATOM    295  C   GLY A  74       2.847 -15.455  10.739  1.00  0.00
ATOM    296  O   GLY A  74       3.626 -16.299  11.183  1.00  0.00
ATOM    297  N   GLY A  75       3.218 -14.483   9.883  1.00  0.00
ATOM    298  CA  GLY A  75       4.600 -14.382   9.429  1.00  0.00
ATOM    299  C   GLY A  75       5.548 -14.142  10.597  1.00  0.00
ATOM    300  O   GLY A  75       6.625 -14.733  10.667  1.00  0.00
ATOM    301  N   GLY A  76       5.089 -13.220  11.524  1.00  0.00
ATOM    302  CA  GLY A  76       5.893 -12.920  12.703  1.00  0.00
ATOM    303  C   GLY A  76       6.002 -14.133  13.618  1.00  0.00
ATOM    304  O   GLY A  76       7.073 -14.427  14.149  1.00  0.00
ATOM    305  N   GLY A  77       4.830 -14.803  13.817  1.00  0.00
ATOM    306  CA  GLY A  77       4.808 -15.979  14.677  1.00  0.00
ATOM    307  C   GLY A  77       5.684 -17.090  14.114  1.00  0.00
ATOM    308  O   GLY A  77       6.416 -17.751  14.852  1.00  0.00
ATOM    309  N   GLY A  78       5.608 -17.254  12.794  1.00  0.00
ATOM    310  CA  GLY A  78       6.392 -18.285  12.126  1.00  0.00
ATOM    311  C   GLY A  78       7.885 -18.012  12.255  1.00  0.00
ATOM    312  O   GLY A  78       8.675 -18.925  12.498  1.00  0.00
ATOM    313  N   GLY A  79       8.246 -16.713  12.091  1.00  0.00
ATOM    314  CA  GLY A  79       9.645 -16.326  12.225  1.00  0.00
ATOM    315  C   GLY A  79      10.153 -16.578  13.639  1.00  0.00
ATOM    316  O   GLY A  79      11.268 -17.063  13.832  1.00  0.00
ATOM    317  N   GLY A  80       9.281 -16.199  14.634  1.00  0.00
ATOM    318  CA  GLY A  80       9.634 -16.407  16.033  1.00  0.00
ATOM    319  C   GLY A  80       9.761 -17.891  16.354  1.00  0.00
ATOM    320  O   GLY A  80      10.676 -18.306  17.065  1.00  0.00
ATOM    321  N   GLY A  81       8.802 -18.683  15.842  1.00  0.00
ATOM    322  CA  GLY A  81       8.803 -20.121  16.084  1.00  0.00
ATOM    323  C   GLY A  81      10.015 -20.786  15.445  1.00  0.00
ATOM    324  O   GLY A  81      10.642 -21.660  16.043  1.00  0.00
ATOM    325  N   GLY A  82      10.322 -20.371  14.208  1.00  0.00
ATOM    326  CA  GLY A  82      11.473 -20.920  13.501  1.00  0.00
ATOM    327  C   GLY A  82      12.768 -20.628  14.247  1.00  0.00
ATOM    328  O   GLY A  82      13.637 -21.492  14.365  1.00  0.00
ATOM    329  N   GLY A  83      12.855 -19.365  14.737  1.00  0.00
ATOM    330  CA  GLY A  83      14.032 -18.973  15.502  1.00  0.00
ATOM    331  C   GLY A  83      14.147 -19.780  16.789  1.00  0.00
ATOM    332  O   GLY A  83      15.235 -20.218  17.163  1.00  0.00
ATOM    333  N   GLY A  84      12.995 -19.977  17.451  1.00  0.00
ATOM    334  CA  GLY A  84      12.963 -20.714  18.708  1.00  0.00
ATOM    335  C   GLY A  84      13.299 -22.185  18.493  1.00  0.00
ATOM    336  O   GLY A  84      14.034 -22.785  19.277  1.00  0.00
ATOM    337  N   GLY A  85      12.704 -22.769  17.465  1.00  0.00
ATOM    338  CA  GLY A  85      12.958 -24.169  17.145  1.00  0.00
ATOM    339  C   GLY A  85      14.425 -24.400  16.809  1.00  0.00
ATOM    340  O   GLY A  85      15.022 -25.389  17.235  1.00  0.00
ATOM    341  N   GLY A  86      14.978 -23.437  16.014  1.00  0.00
ATOM    342  CA  GLY A  86      16.387 -23.537  15.653  1.00  0.00
ATOM    343  C   GLY A  86      17.279 -23.452  16.885  1.00  0.00
ATOM    344  O   GLY A  86      18.246 -24.201  17.016  1.00  0.00
ATOM    345  N   GLY A  87      16.923 -22.486  17.781  1.00  0.00
ATOM    346  CA  GLY A  87      17.688 -22.304  19.009  1.00  0.00
ATOM    347  C   GLY A  87      17.613 -23.542  19.893  1.00  0.00
ATOM    348  O   GLY A  87      18.615 -23.968  20.468  1.00  0.00
ATOM    349  N   GLY A  88      16.392 -24.069  20.071  1.00  0.00
ATOM    350  CA  GLY A  88      16.191 -25.250  20.901  1.00  0.00
ATOM    351  C   GLY A  88      16.912 -26.460  20.321  1.00  0.00
ATOM    352  O   GLY A  88      17.522 -27.241  21.052  1.00  0.00
ATOM    353  N   GLY A  89      16.772 -26.649  19.016  1.00  0.00
ATOM    354  CA  GLY A  89      17.433 -27.759  18.341  1.00  0.00
ATOM    355  C   GLY A  89      18.946 -27.669  18.484  1.00  0.00
ATOM    356  O   GLY A  89      19.618 -28.672  18.726  1.00  0.00
ATOM    357  N   GLY A  90      19.479 -26.462  18.227  1.00  0.00
ATOM    358  CA  GLY A  90      20.916 -26.249  18.348  1.00  0.00
ATOM    359  C   GLY A  90      21.399 -26.540  19.763  1.00  0.00
ATOM    360  O   GLY A  90      22.445 -27.159  19.958  1.00  0.00
ATOM    361  N   GLY A  91      20.609 -26.086  20.753  1.00  0.00
ATOM    362  CA  GLY A  91      20.954 -26.311  22.152  1.00  0.00
ATOM    363  C   GLY A  91      20.951 -27.796  22.489  1.00  0.00
ATOM    364  O   GLY A  91      21.834 -28.285  23.194  1.00  0.00
ATOM    365  N   GLY A  92      19.873 -28.489  22.030  1.00  0.00
ATOM    366  CA  GLY A  92      19.765 -29.920  22.286  1.00  0.00
ATOM    367  C   GLY A  92      20.908 -30.684  21.629  1.00  0.00
ATOM    368  O   GLY A  92      21.478 -31.599  22.223  1.00  0.00
ATOM    369  N   GLY A  93      21.225 -30.307  20.383  1.00  0.00
ATOM    370  CA  GLY A  93      22.302 -30.956  19.644  1.00  0.00
ATOM    371  C   GLY A  93      23.651 -30.708  20.306  1.00  0.00
ATOM    372  O   GLY A  93      24.477 -31.615  20.412  1.00  0.00
ATOM    373  N   GLY A  94      23.891 -29.438  20.690  1.00  0.00
ATOM    374  CA  GLY A  94      25.135 -29.088  21.365  1.00  0.00
ATOM    375  C   GLY A  94      25.290 -29.858  22.670  1.00  0.00
ATOM    376  O   GLY A  94      26.378 -30.331  22.997  1.00  0.00
ATOM    377  N   GLY A  95      24.169 -29.990  23.404  1.00  0.00
ATOM    378  CA  GLY A  95      24.186 -30.728  24.662  1.00  0.00
ATOM    379  C   GLY A  95      24.485 -32.204  24.430  1.00  0.00
ATOM    380  O   GLY A  95      25.241 -32.819  25.182  1.00  0.00
ATOM    381  N   GLY A  96      23.857 -32.771  23.375  1.00  0.00
ATOM    382  CA  GLY A  96      24.088 -34.171  23.040  1.00  0.00
ATOM    383  C   GLY A  96      25.526 -34.401  22.594  1.00  0.00
ATOM    384  O   GLY A  96      26.144 -35.404  22.951  1.00  0.00
ATOM    385  N   GLY A  97      26.067 -33.492  21.803  1.00  0.00
ATOM    386  CA  GLY A  97      27.433 -33.599  21.303  1.00  0.00
ATOM    387  C   GLY A  97      28.444 -33.476  22.436  1.00  0.00
ATOM    388  O   GLY A  97      29.461 -34.170  22.450  1.00  0.00
ATOM    389  N   GLY A  98      28.183 -32.650  23.384  1.00  0.00
ATOM    390  CA  GLY A  98      29.083 -32.433  24.510  1.00  0.00
ATOM    391  C   GLY A  98      28.993 -33.575  25.515  1.00  0.00
ATOM    392  O   GLY A  98      29.991 -33.958  26.125  1.00  0.00
ATOM    393  N   GLY A  99      27.911 -34.252  25.567  1.00  0.00
ATOM    394  CA  GLY A  99      27.744 -35.397  26.455  1.00  0.00
ATOM    395  C   GLY A  99      28.382 -36.648  25.865  1.00  0.00
ATOM    396  O   GLY A  99      28.998 -37.439  26.579  1.00  0.00
ATOM    397  N   ALA B 100      16.337   4.963  34.946  1.00  1.00
ATOM    398  CA  ALA B 100      14.885   4.998  35.073  1.00  1.00
ATOM    399  C   ALA B 100      14.212   4.277  33.912  1.00  1.00
ATOM    400  O   ALA B 100      14.685   4.332  32.777  1.00  1.00
ATOM    401  N   ASP B 101      13.055   3.606  34.178  1.00  1.00
ATOM    402  CA  ASP B 101      12.347   2.946  33.088  1.00  1.00
ATOM    403  C   ASP B 101      11.999   3.931  31.980  1.00  1.00
ATOM    404  O   ASP B 101      11.618   5.071  32.247  1.00  1.00
ATOM    405  N   THR B 102      11.742   3.327  30.761  1.00  1.00
ATOM    406  CA  THR B 102      11.387   4.124  29.593  1.00  1.00
ATOM    407  C   THR B 102      10.400   3.384  28.700  1.00  1.00
ATOM    408  O   THR B 102      10.431   2.157  28.607  1.00  1.00
ATOM    409  N   ILE B 103       9.688   4.099  27.919  1.00  1.00
ATOM    410  CA  ILE B 103       8.799   3.690  26.839  1.00  1.00
ATOM    411  C   ILE B 103       8.898   4.641  25.653  1.00  1.00
ATOM    412  O   ILE B 103       8.977   5.857  25.826  1.00  1.00
ATOM    413  N   CYS B 104       9.103   4.128  24.484  1.00  1.00
ATOM    414  CA  CYS B 104       9.217   4.893  23.248  1.00  1.00
ATOM    415  C   CYS B 104       8.128   4.502  22.256  1.00  1.00
ATOM    416  O   CYS B 104       7.787   3.327  22.125  1.00  1.00
ATOM    417  N   ILE B 105       7.544   5.580  21.563  1.00  1.00
ATOM    418  CA  ILE B 105       6.612   5.372  20.461  1.00  1.00
ATOM    419  C   ILE B 105       7.333   5.379  19.120  1.00  1.00
ATOM    420  O   ILE B 105       8.104   6.292  18.824  1.00  1.00
ATOM    421  N   GLY B 106       7.288   4.289  18.386  1.00  1.00
ATOM    422  CA  GLY B 106       8.041   4.202  17.141  1.00  1.00
ATOM    423  C   GLY B 106       7.148   3.767  15.986  1.00  1.00
ATOM    424  O   GLY B 106       5.985   3.419  16.185  1.00  1.00
ATOM    425  N   TYR B 107       7.841   3.189  14.937  1.00  1.00
ATOM    426  CA  TYR B 107       7.229   2.675  13.718  1.00  1.00
ATOM    427  C   TYR B 107       8.026   1.507  13.152  1.00  1.00
ATOM    428  O   TYR B 107       9.250   1.461  13.275  1.00  1.00
ATOM    429  N   HIS B 108       7.360   0.690  12.327  1.00  1.00
ATOM    430  CA  HIS B 108       7.964  -0.475  11.690  1.00  1.00
ATOM    431  C   HIS B 108       9.008  -0.061  10.661  1.00  1.00
ATOM    432  O   HIS B 108       8.812   0.898   9.915  1.00  1.00
ATOM    433  N   ALA B 109       9.997  -0.893  10.495  1.00  1.00
ATOM    434  CA  ALA B 109      11.002  -0.920   9.440  1.00  1.00
ATOM    435  C   ALA B 109      11.366  -2.351   9.063  1.00  1.00
ATOM    436  O   ALA B 109      11.368  -3.245   9.910  1.00  1.00
ATOM    437  N   ASN B 110      11.626  -2.618   7.862  1.00  1.00
ATOM    438  CA  ASN B 110      12.014  -3.948   7.407  1.00  1.00
ATOM    439  C   ASN B 110      13.133  -3.872   6.377  1.00  1.00
ATOM    440  O   ASN B 110      13.372  -2.822   5.781  1.00  1.00
ATOM    441  N   ASN B 111      13.336  -4.989   5.649  1.00  1.00
ATOM    442  CA  ASN B 111      14.396  -5.086   4.653  1.00  1.00
ATOM    443  C   ASN B 111      13.859  -4.828   3.251  1.00  1.00
ATOM    444  O   ASN B 111      14.623  -4.565   2.322  1.00  1.00
ATOM    445  N   SER B 112      12.772  -4.239   3.086  1.00  1.00
ATOM    446  CA  SER B 112      12.190  -3.901   1.793  1.00  1.00
ATOM    447  C   SER B 112      13.008  -2.829   1.084  1.00  1.00
ATOM    448  O   SER B 112      13.387  -1.825   1.686  1.00  1.00
ATOM    449  N   THR B 113      13.159  -3.025  -0.274  1.00  1.00
ATOM    450  CA  THR B 113      13.877  -2.058  -1.097  1.00  1.00
ATOM    451  C   THR B 113      12.976  -1.481  -2.181  1.00  1.00
ATOM    452  O   THR B 113      13.288  -0.449  -2.776  1.00  1.00
ATOM    453  N   ASP B 114      11.648  -1.842  -2.079  1.00  1.00
ATOM    454  CA  ASP B 114      10.653  -1.264  -2.975  1.00  1.00
ATOM    455  C   ASP B 114      10.553   0.244  -2.788  1.00  1.00
ATOM    456  O   ASP B 114      10.580   0.743  -1.663  1.00  1.00
ATOM    457  N   THR B 115      10.356   0.945  -3.920  1.00  1.00
ATOM    458  CA  THR B 115      10.207   2.395  -3.893  1.00  1.00
ATOM    459  C   THR B 115       8.941   2.832  -4.619  1.00  1.00
ATOM    460  O   THR B 115       8.542   2.224  -5.612  1.00  1.00
ATOM    461  N   VAL B 116       8.431   3.919  -4.234  1.00  1.00
ATOM    462  CA  VAL B 116       7.301   4.620  -4.832  1.00  1.00
ATOM    463  C   VAL B 116       7.620   6.093  -5.051  1.00  1.00
ATOM    464  O   VAL B 116       8.373   6.695  -4.286  1.00  1.00
ATOM    465  N   ASP B 117       6.898   6.741  -5.875  1.00  1.00
ATOM    466  CA  ASP B 117       6.953   8.186  -6.062  1.00  1.00
ATOM    467  C   ASP B 117       5.714   8.863  -5.491  1.00  1.00
ATOM    468  O   ASP B 117       4.618   8.301  -5.521  1.00  1.00
ATOM    469  N   THR B 118       5.930  10.067  -5.009  1.00  1.00
ATOM    470  CA  THR B 118       4.855  10.964  -4.604  1.00  1.00
ATOM    471  C   THR B 118       4.880  12.255  -5.414  1.00  1.00
ATOM    472  O   THR B 118       5.932  12.678  -5.893  1.00  1.00
ATOM    473  N   VAL B 119       4.108  13.173  -5.221  1.00  1.00
ATOM    474  CA  VAL B 119       4.167  14.481  -5.862  1.00  1.00
ATOM    475  C   VAL B 119       5.347  15.295  -5.347  1.00  1.00
ATOM    476  O   VAL B 119       6.014  15.990  -6.112  1.00  1.00
ATOM    477  N   LEU B 120       5.756  15.172  -4.204  1.00  1.00
ATOM    478  CA  LEU B 120       6.844  15.930  -3.599  1.00  1.00
ATOM    479  C   LEU B 120       8.143  15.131  -3.606  1.00  1.00
ATOM    480  O   LEU B 120       9.227  15.692  -3.764  1.00  1.00
ATOM    481  N   GLU B 121       8.272  14.002  -3.902  1.00  1.00
ATOM    482  CA  GLU B 121       9.371  13.079  -3.645  1.00  1.00
ATOM    483  C   GLU B 121       9.365  11.925  -4.640  1.00  1.00
ATOM    484  O   GLU B 121       8.331  11.299  -4.873  1.00  1.00
ATOM    485  N   LYS B 122      10.532  11.657  -5.228  1.00  1.00
ATOM    486  CA  LYS B 122      10.728  10.482  -6.069  1.00  1.00
ATOM    487  C   LYS B 122      11.607   9.449  -5.377  1.00  1.00
ATOM    488  O   LYS B 122      12.658   9.781  -4.829  1.00  1.00
ATOM    489  N   ASN B 123      11.195   8.118  -5.633  1.00  1.00
ATOM    490  CA  ASN B 123      12.117   7.078  -5.192  1.00  1.00
ATOM    491  C   ASN B 123      12.139   6.969  -3.673  1.00  1.00
ATOM    492  O   ASN B 123      13.204   6.976  -3.056  1.00  1.00
ATOM    493  N   VAL B 124      10.980   7.077  -2.993  1.00  1.00
ATOM    494  CA  VAL B 124      10.791   6.774  -1.580  1.00  1.00
ATOM    495  C   VAL B 124      10.757   5.270  -1.339  1.00  1.00
ATOM    496  O   VAL B 124       9.955   4.554  -1.938  1.00  1.00
ATOM    497  N   THR B 125      11.785   4.796  -0.506  1.00  1.00
ATOM    498  CA  THR B 125      11.723   3.397  -0.099  1.00  1.00
ATOM    499  C   THR B 125      10.671   3.184   0.982  1.00  1.00
ATOM    500  O   THR B 125      10.652   3.891   1.990  1.00  1.00
ATOM    501  N   VAL B 126       9.816   2.229   0.829  1.00  1.00
ATOM    502  CA  VAL B 126       8.699   1.989   1.734  1.00  1.00
ATOM    503  C   VAL B 126       8.684   0.546   2.221  1.00  1.00
ATOM    504  O   VAL B 126       9.042  -0.372   1.482  1.00  1.00
ATOM    505  N   THR B 127       8.020   0.309   3.401  1.00  1.00
ATOM    506  CA  THR B 127       7.947  -1.022   3.991  1.00  1.00
ATOM    507  C   THR B 127       6.999  -1.921   3.206  1.00  1.00
ATOM    508  O   THR B 127       7.264  -3.109   3.024  1.00  1.00
ATOM    509  N   HIS B 128       5.958  -1.580   2.778  1.00  1.00
ATOM    510  CA  HIS B 128       4.955  -2.321   2.024  1.00  1.00
ATOM    511  C   HIS B 128       4.399  -1.486   0.877  1.00  1.00
ATOM    512  O   HIS B 128       4.219  -0.275   1.009  1.00  1.00
ATOM    513  N   SER B 129       4.159  -2.199  -0.240  1.00  1.00
ATOM    514  CA  SER B 129       3.610  -1.609  -1.455  1.00  1.00
ATOM    515  C   SER B 129       3.026  -2.678  -2.370  1.00  1.00
ATOM    516  O   SER B 129       3.422  -3.842  -2.313  1.00  1.00
ATOM    517  N   VAL B 130       2.333  -2.311  -3.366  1.00  1.00
ATOM    518  CA  VAL B 130       1.685  -3.179  -4.342  1.00  1.00
ATOM    519  C   VAL B 130       1.834  -2.627  -5.754  1.00  1.00
ATOM    520  O   VAL B 130       1.684  -1.426  -5.981  1.00  1.00
ATOM    521  N   ASN B 131       2.258  -3.579  -6.733  1.00  1.00
ATOM    522  CA  ASN B 131       2.281  -3.149  -8.126  1.00  1.00
ATOM    523  C   ASN B 131       0.885  -3.181  -8.734  1.00  1.00
ATOM    524  O   ASN B 131       0.174  -4.181  -8.629  1.00  1.00
ATOM    525  N   LEU B 132       0.476  -2.082  -9.391  1.00  1.00
ATOM    526  CA  LEU B 132      -0.834  -1.972 -10.022  1.00  1.00
ATOM    527  C   LEU B 132      -0.728  -2.096 -11.538  1.00  1.00
ATOM    528  O   LEU B 132      -1.705  -2.418 -12.214  1.00  1.00
ATOM    529  N   LEU B 133       0.350  -2.250 -12.078  1.00  1.00
ATOM    530  CA  LEU B 133       0.667  -2.333 -13.499  1.00  1.00
ATOM    531  C   LEU B 133       1.193  -3.716 -13.867  1.00  1.00
ATOM    532  O   LEU B 133       2.171  -4.192 -13.290  1.00  1.00
ATOM    533  N   GLU B 134       0.315  -4.433 -14.692  1.00  1.00
ATOM    534  CA  GLU B 134       0.710  -5.741 -15.203  1.00  1.00
ATOM    535  C   GLU B 134       1.571  -5.606 -16.453  1.00  1.00
ATOM    536  O   GLU B 134       1.238  -4.855 -17.370  1.00  1.00
ATOM    537  N   ASP B 135       2.739  -6.276 -16.439  1.00  1.00
ATOM    538  CA  ASP B 135       3.658  -6.196 -17.568  1.00  1.00
ATOM    539  C   ASP B 135       4.083  -7.583 -18.032  1.00  1.00
ATOM    540  O   ASP B 135       4.519  -7.761 -19.170  1.00  1.00
ATOM    541  N   SER B 136       3.484  -8.588 -17.474  1.00  1.00
ATOM    542  CA  SER B 136       3.736  -9.996 -17.757  1.00  1.00
ATOM    543  C   SER B 136       2.575 -10.622 -18.518  1.00  1.00
ATOM    544  O   SER B 136       1.411 -10.402 -18.184  1.00  1.00
ATOM    545  N   HIS B 137       2.849 -11.219 -19.621  1.00  1.00
ATOM    546  CA  HIS B 137       1.959 -12.074 -20.397  1.00  1.00
ATOM    547  C   HIS B 137       2.585 -13.441 -20.643  1.00  1.00
ATOM    548  O   HIS B 137       3.788 -13.550 -20.878  1.00  1.00
ATOM    549  N   ASN B 138       1.992 -14.421 -20.886  1.00  1.00
ATOM    550  CA  ASN B 138       2.457 -15.787 -21.094  1.00  1.00
ATOM    551  C   ASN B 138       2.909 -16.001 -22.533  1.00  1.00
ATOM    552  O   ASN B 138       3.616 -16.963 -22.835  1.00  1.00
ATOM    553  N   GLY B 139       2.996 -15.211 -23.379  1.00  1.00
ATOM    554  CA  GLY B 139       3.546 -15.263 -24.728  1.00  1.00
ATOM    555  C   GLY B 139       2.858 -16.336 -25.562  1.00  1.00
ATOM    556  O   GLY B 139       3.483 -16.970 -26.413  1.00  1.00
ATOM    557  N   LYS B 140       1.638 -16.679 -25.370  1.00  1.00
ATOM    558  CA  LYS B 140       0.882 -17.719 -26.057  1.00  1.00
ATOM    559  C   LYS B 140      -0.490 -17.211 -26.484  1.00  1.00
ATOM    560  O   LYS B 140      -1.114 -16.416 -25.781  1.00  1.00
ATOM    561  N   LEU B 141      -0.990 -17.711 -27.670  1.00  1.00
ATOM    562  CA  LEU B 141      -2.420 -17.605 -27.936  1.00  1.00
ATOM    563  C   LEU B 141      -3.196 -18.709 -27.225  1.00  1.00
ATOM    564  O   LEU B 141      -2.828 -19.882 -27.293  1.00  1.00
ATOM    565  N   CYS B 142      -4.190 -18.372 -26.498  1.00  1.00
ATOM    566  CA  CYS B 142      -4.928 -19.301 -25.651  1.00  1.00
ATOM    567  C   CYS B 142      -6.408 -19.320 -26.012  1.00  1.00
ATOM    568  O   CYS B 142      -6.973 -18.301 -26.407  1.00  1.00
ATOM    569  N   ARG B 143      -7.128 -20.387 -25.548  1.00  1.00
ATOM    570  CA  ARG B 143      -8.584 -20.317 -25.583  1.00  1.00
ATOM    571  C   ARG B 143      -9.108 -19.267 -24.611  1.00  1.00
ATOM    572  O   ARG B 143      -8.606 -19.134 -23.496  1.00  1.00
ATOM    573  N   LEU B 144     -10.262 -18.671 -25.018  1.00  1.00
ATOM    574  CA  LEU B 144     -10.986 -17.767 -24.133  1.00  1.00
ATOM    575  C   LEU B 144     -12.228 -18.437 -23.555  1.00  1.00
ATOM    576  O   LEU B 144     -13.113 -18.868 -24.293  1.00  1.00
ATOM    577  N   LYS B 145     -12.296 -18.541 -22.170  1.00  1.00
ATOM    578  CA  LYS B 145     -13.529 -19.122 -21.651  1.00  1.00
ATOM    579  C   LYS B 145     -13.762 -20.517 -22.216  1.00  1.00
ATOM    580  O   LYS B 145     -14.903 -20.938 -22.405  1.00  1.00
ATOM    581  N   GLY B 146     -12.649 -21.229 -22.739  1.00  1.00
ATOM    582  CA  GLY B 146     -12.707 -22.632 -23.132  1.00  1.00
ATOM    583  C   GLY B 146     -12.810 -22.776 -24.645  1.00  1.00
ATOM    584  O   GLY B 146     -12.515 -23.835 -25.199  1.00  1.00
ATOM    585  N   ILE B 147     -13.007 -21.841 -25.395  1.00  1.00
ATOM    586  CA  ILE B 147     -13.156 -21.817 -26.845  1.00  1.00
ATOM    587  C   ILE B 147     -11.876 -21.344 -27.522  1.00  1.00
ATOM    588  O   ILE B 147     -11.325 -20.301 -27.171  1.00  1.00
ATOM    589  N   ALA B 148     -11.383 -22.181 -28.519  1.00  1.00
ATOM    590  CA  ALA B 148     -10.187 -21.815 -29.269  1.00  1.00
ATOM    591  C   ALA B 148     -10.508 -20.797 -30.356  1.00  1.00
ATOM    592  O   ALA B 148     -11.508 -20.925 -31.063  1.00  1.00
ATOM    593  N   PRO B 149      -9.563 -19.861 -30.597  1.00  1.00
ATOM    594  CA  PRO B 149      -9.713 -18.917 -31.698  1.00  1.00
ATOM    595  C   PRO B 149      -9.712 -19.633 -33.042  1.00  1.00
ATOM    596  O   PRO B 149      -8.940 -20.567 -33.258  1.00  1.00
ATOM    597  N   SER B 150     -17.471 -21.977 -35.068  1.00  1.00
ATOM    598  CA  SER B 150     -17.408 -21.271 -33.794  1.00  1.00
ATOM    599  C   SER B 150     -15.968 -20.960 -33.408  1.00  1.00
ATOM    600  O   SER B 150     -15.075 -21.789 -33.583  1.00  1.00
ATOM    601  N   TRP B 151     -15.801 -19.807 -32.860  1.00  1.00
ATOM    602  CA  TRP B 151     -14.514 -19.349 -32.351  1.00  1.00
ATOM    603  C   TRP B 151     -14.688 -18.201 -31.365  1.00  1.00
ATOM    604  O   TRP B 151     -15.572 -17.360 -31.527  1.00  1.00
ATOM    605  N   SER B 152     -13.637 -17.955 -30.547  1.00  1.00
ATOM    606  CA  SER B 152     -13.687 -16.924 -29.518  1.00  1.00
ATOM    607  C   SER B 152     -13.030 -15.635 -29.997  1.00  1.00
ATOM    608  O   SER B 152     -13.348 -14.548 -29.514  1.00  1.00
ATOM    609  N   TYR B 153     -12.479 -15.549 -30.948  1.00  1.00
ATOM    610  CA  TYR B 153     -11.762 -14.494 -31.655  1.00  1.00
ATOM    611  C   TYR B 153     -11.166 -15.011 -32.958  1.00  1.00
ATOM    612  O   TYR B 153     -10.778 -16.176 -33.056  1.00  1.00
ATOM    613  N   ILE B 154     -10.871 -14.068 -33.867  1.00  1.00
ATOM    614  CA  ILE B 154     -10.094 -14.345 -35.069  1.00  1.00
ATOM    615  C   ILE B 154      -8.791 -13.556 -35.078  1.00  1.00
ATOM    616  O   ILE B 154      -8.760 -12.386 -34.694  1.00  1.00
ATOM    617  N   SER B 155     -16.994  -8.865 -36.609  1.00  1.00
ATOM    618  CA  SER B 155     -16.234  -9.030 -35.376  1.00  1.00
ATOM    619  C   SER B 155     -17.136  -9.459 -34.226  1.00  1.00
ATOM    620  O   SER B 155     -16.669 -10.020 -33.234  1.00  1.00
ATOM    621  N   SER B 156     -18.364  -9.387 -34.335  1.00  1.00
ATOM    622  CA  SER B 156     -19.355  -9.745 -33.327  1.00  1.00
ATOM    623  C   SER B 156     -20.092 -11.022 -33.708  1.00  1.00
ATOM    624  O   SER B 156     -20.803 -11.607 -32.891  1.00  1.00
ATOM    625  N   VAL B 157     -19.539 -11.820 -34.483  1.00  1.00
ATOM    626  CA  VAL B 157     -19.938 -13.183 -34.815  1.00  1.00
ATOM    627  C   VAL B 157     -19.131 -14.202 -34.021  1.00  1.00
ATOM    628  O   VAL B 157     -17.903 -14.231 -34.098  1.00  1.00
ATOM    629  N   SER B 158     -19.848 -15.085 -33.265  1.00  1.00
ATOM    630  CA  SER B 158     -19.192 -16.096 -32.444  1.00  1.00
ATOM    631  C   SER B 158     -19.257 -17.468 -33.102  1.00  1.00
ATOM    632  O   SER B 158     -18.382 -18.309 -32.895  1.00  1.00
ATOM    633  N   SER B 159     -20.115 -17.892 -33.698  1.00  1.00
ATOM    634  CA  SER B 159     -20.172 -19.119 -34.484  1.00  1.00
ATOM    635  C   SER B 159     -20.843 -18.880 -35.830  1.00  1.00
ATOM    636  O   SER B 159     -21.758 -18.064 -35.942  1.00  1.00
ATOM    637  N   SER B 160     -24.556 -16.265 -35.788  1.00  1.00
ATOM    638  CA  SER B 160     -24.717 -16.265 -34.339  1.00  1.00
ATOM    639  C   SER B 160     -23.867 -15.180 -33.690  1.00  1.00
ATOM    640  O   SER B 160     -22.668 -15.078 -33.952  1.00  1.00
ATOM    641  N   ARG B 161     -24.542 -14.171 -33.182  1.00  1.00
ATOM    642  CA  ARG B 161     -23.858 -13.012 -32.621  1.00  1.00
ATOM    643  C   ARG B 161     -23.436 -13.267 -31.180  1.00  1.00
ATOM    644  O   ARG B 161     -24.176 -13.870 -30.403  1.00  1.00
ATOM    645  N   GLY B 162     -22.294 -12.652 -30.834  1.00  1.00
ATOM    646  CA  GLY B 162     -21.735 -12.668 -29.488  1.00  1.00
ATOM    647  C   GLY B 162     -20.869 -11.440 -29.237  1.00  1.00
ATOM    648  O   GLY B 162     -20.084 -11.036 -30.096  1.00  1.00
ATOM    649  N   PHE B 163     -21.012 -10.813 -28.107  1.00  1.00
ATOM    650  CA  PHE B 163     -20.177  -9.673 -27.750  1.00  1.00
ATOM    651  C   PHE B 163     -18.820 -10.127 -27.225  1.00  1.00
ATOM    652  O   PHE B 163     -18.738 -11.012 -26.374  1.00  1.00
ATOM    653  N   GLY B 164     -17.769  -9.165 -27.712  1.00  1.00
ATOM    654  CA  GLY B 164     -16.468  -9.368 -27.087  1.00  1.00
ATOM    655  C   GLY B 164     -15.525 -10.127 -28.012  1.00  1.00
ATOM    656  O   GLY B 164     -14.320 -10.193 -27.768  1.00  1.00
ATOM    657  N   SER B 165     -16.021 -10.642 -29.142  1.00  1.00
ATOM    658  CA  SER B 165     -15.134 -11.163 -30.175  1.00  1.00
ATOM    659  C   SER B 165     -14.465 -10.033 -30.947  1.00  1.00
ATOM    660  O   SER B 165     -15.077  -8.997 -31.206  1.00  1.00
ATOM    661  N   GLY B 166     -13.574 -10.411 -31.844  1.00  1.00
ATOM    662  CA  GLY B 166     -12.782  -9.442 -32.592  1.00  1.00
ATOM    663  C   GLY B 166     -11.796 -10.137 -33.522  1.00  1.00
ATOM    664  O   GLY B 166     -11.462 -11.306 -33.327  1.00  1.00
ATOM    665  N   ILE B 167     -11.182  -9.395 -34.376  1.00  1.00
ATOM    666  CA  ILE B 167     -10.054  -9.833 -35.190  1.00  1.00
ATOM    667  C   ILE B 167      -8.765  -9.146 -34.760  1.00  1.00
ATOM    668  O   ILE B 167      -8.729  -7.928 -34.581  1.00  1.00
ATOM    669  N   ILE B 168      -7.772  -9.948 -34.477  1.00  1.00
ATOM    670  CA  ILE B 168      -6.444  -9.476 -34.105  1.00  1.00
ATOM    671  C   ILE B 168      -5.383 -10.004 -35.061  1.00  1.00
ATOM    672  O   ILE B 168      -5.479 -11.131 -35.548  1.00  1.00
ATOM    673  N   THR B 169      -4.348  -9.337 -35.250  1.00  1.00
ATOM    674  CA  THR B 169      -3.125  -9.797 -35.896  1.00  1.00
ATOM    675  C   THR B 169      -2.044 -10.109 -34.870  1.00  1.00
ATOM    676  O   THR B 169      -1.741  -9.289 -34.003  1.00  1.00
ATOM    677  N   SER B 170      -1.453 -11.384 -35.070  1.00  1.00
ATOM    678  CA  SER B 170      -0.548 -11.819 -34.013  1.00  1.00
ATOM    679  C   SER B 170       0.559 -12.707 -34.567  1.00  1.00
ATOM    680  O   SER B 170       0.327 -13.518 -35.464  1.00  1.00
ATOM    681  N   ASN B 171       1.725 -12.634 -33.902  1.00  1.00
ATOM    682  CA  ASN B 171       2.829 -13.504 -34.292  1.00  1.00
ATOM    683  C   ASN B 171       3.042 -14.615 -33.271  1.00  1.00
ATOM    684  O   ASN B 171       3.760 -15.580 -33.531  1.00  1.00
ATOM    685  N   ALA B 172       2.323 -14.700 -32.299  1.00  1.00
ATOM    686  CA  ALA B 172       2.319 -15.710 -31.247  1.00  1.00
ATOM    687  C   ALA B 172       1.845 -17.056 -31.778  1.00  1.00
ATOM    688  O   ALA B 172       0.917 -17.125 -32.584  1.00  1.00
ATOM    689  N   SER B 173       2.177 -18.151 -30.998  1.00  1.00
ATOM    690  CA  SER B 173       1.722 -19.488 -31.359  1.00  1.00
ATOM    691  C   SER B 173       0.585 -19.947 -30.455  1.00  1.00
ATOM    692  O   SER B 173       0.623 -19.742 -29.242  1.00  1.00
ATOM    693  N   MET B 174      -0.319 -20.793 -31.039  1.00  1.00
ATOM    694  CA  MET B 174      -1.384 -21.357 -30.219  1.00  1.00
ATOM    695  C   MET B 174      -0.857 -22.469 -29.321  1.00  1.00
ATOM    696  O   MET B 174      -0.137 -23.358 -29.775  1.00  1.00
ATOM    697  N   HIS B 175      -1.187 -22.433 -28.081  1.00  1.00
ATOM    698  CA  HIS B 175      -0.911 -23.463 -27.087  1.00  1.00
ATOM    699  C   HIS B 175      -2.197 -23.976 -26.453  1.00  1.00
ATOM    700  O   HIS B 175      -3.146 -23.218 -26.250  1.00  1.00
ATOM    701  N   GLU B 176      -2.175 -25.161 -25.897  1.00  1.00
ATOM    702  CA  GLU B 176      -3.317 -25.643 -25.128  1.00  1.00
ATOM    703  C   GLU B 176      -3.410 -24.938 -23.781  1.00  1.00
ATOM    704  O   GLU B 176      -2.591 -25.168 -22.891  1.00  1.00
ATOM    705  N   CYS B 177      -3.882 -23.792 -23.798  1.00  1.00
ATOM    706  CA  CYS B 177      -4.083 -22.922 -22.646  1.00  1.00
ATOM    707  C   CYS B 177      -5.443 -22.237 -22.703  1.00  1.00
ATOM    708  O   CYS B 177      -5.937 -21.907 -23.781  1.00  1.00
ATOM    709  N   ASN B 178      -5.944 -21.759 -21.673  1.00  1.00
ATOM    710  CA  ASN B 178      -7.173 -20.998 -21.486  1.00  1.00
ATOM    711  C   ASN B 178      -6.920 -19.733 -20.676  1.00  1.00
ATOM    712  O   ASN B 178      -6.256 -19.771 -19.640  1.00  1.00
ATOM    713  N   THR B 179      -7.619 -18.626 -21.177  1.00  1.00
ATOM    714  CA  THR B 179      -7.424 -17.336 -20.527  1.00  1.00
ATOM    715  C   THR B 179      -8.705 -16.513 -20.541  1.00  1.00
ATOM    716  O   THR B 179      -9.508 -16.612 -21.469  1.00  1.00
ATOM    717  N   LYS B 180      -8.793 -15.519 -19.742  1.00  1.00
ATOM    718  CA  LYS B 180      -9.879 -14.548 -19.691  1.00  1.00
ATOM    719  C   LYS B 180      -9.509 -13.268 -20.431  1.00  1.00
ATOM    720  O   LYS B 180     -10.379 -12.554 -20.930  1.00  1.00
ATOM    721  N   CYS B 181      -8.288 -13.209 -20.847  1.00  1.00
ATOM    722  CA  CYS B 181      -7.668 -12.031 -21.441  1.00  1.00
ATOM    723  C   CYS B 181      -6.577 -12.422 -22.429  1.00  1.00
ATOM    724  O   CYS B 181      -5.717 -13.249 -22.124  1.00  1.00
ATOM    725  N   GLN B 182      -6.744 -12.041 -23.674  1.00  1.00
ATOM    726  CA  GLN B 182      -5.814 -12.320 -24.762  1.00  1.00
ATOM    727  C   GLN B 182      -5.424 -11.042 -25.493  1.00  1.00
ATOM    728  O   GLN B 182      -6.271 -10.196 -25.781  1.00  1.00
ATOM    729  N   THR B 183      -4.165 -10.765 -25.542  1.00  1.00
ATOM    730  CA  THR B 183      -3.562  -9.746 -26.391  1.00  1.00
ATOM    731  C   THR B 183      -2.830 -10.374 -27.571  1.00  1.00
ATOM    732  O   THR B 183      -2.231 -11.442 -27.444  1.00  1.00
ATOM    733  N   PRO B 184      -2.387  -9.620 -28.535  1.00  1.00
ATOM    734  CA  PRO B 184      -1.655 -10.134 -29.686  1.00  1.00
ATOM    735  C   PRO B 184      -0.258 -10.594 -29.291  1.00  1.00
ATOM    736  O   PRO B 184       0.267 -11.561 -29.843  1.00  1.00
ATOM    737  N   LEU B 185       0.235 -10.371 -28.228  1.00  1.00
ATOM    738  CA  LEU B 185       1.562 -10.740 -27.749  1.00  1.00
ATOM    739  C   LEU B 185       1.501 -11.964 -26.842  1.00  1.00
ATOM    740  O   LEU B 185       2.441 -12.758 -26.790  1.00  1.00
ATOM    741  N   GLY B 186       0.345 -12.227 -26.251  1.00  1.00
ATOM    742  CA  GLY B 186       0.202 -13.280 -25.254  1.00  1.00
ATOM    743  C   GLY B 186      -1.024 -13.049 -24.380  1.00  1.00
ATOM    744  O   GLY B 186      -1.457 -11.913 -24.189  1.00  1.00
ATOM    745  N   ALA B 187      -1.396 -14.098 -23.589  1.00  1.00
ATOM    746  CA  ALA B 187      -2.513 -13.990 -22.659  1.00  1.00
ATOM    747  C   ALA B 187      -2.062 -13.416 -21.321  1.00  1.00
ATOM    748  O   ALA B 187      -0.983 -13.744 -20.827  1.00  1.00
ATOM    749  N   ILE B 188      -3.025 -12.718 -20.677  1.00  1.00
ATOM    750  CA  ILE B 188      -2.806 -12.143 -19.355  1.00  1.00
ATOM    751  C   ILE B 188      -3.660 -12.839 -18.303  1.00  1.00
ATOM    752  O   ILE B 188      -4.861 -13.031 -18.493  1.00  1.00
ATOM    753  N   ASN B 189      -3.076 -13.319 -17.294  1.00  1.00
ATOM    754  CA  ASN B 189      -3.730 -13.873 -16.115  1.00  1.00
ATOM    755  C   ASN B 189      -3.370 -13.083 -14.863  1.00  1.00
ATOM    756  O   ASN B 189      -2.208 -13.039 -14.458  1.00  1.00
ATOM    757  N   SER B 190      -4.281 -11.947 -14.659  1.00  1.00
ATOM    758  CA  SER B 190      -3.904 -10.959 -13.656  1.00  1.00
ATOM    759  C   SER B 190      -5.132 -10.310 -13.032  1.00  1.00
ATOM    760  O   SER B 190      -6.159 -10.142 -13.689  1.00  1.00
ATOM    761  N   SER B 191      -5.000  -9.891 -11.753  1.00  1.00
ATOM    762  CA  SER B 191      -6.053  -9.152 -11.068  1.00  1.00
ATOM    763  C   SER B 191      -5.701  -7.675 -10.948  1.00  1.00
ATOM    764  O   SER B 191      -6.572  -6.837 -10.713  1.00  1.00
ATOM    765  N   LEU B 192      -4.497  -7.348 -11.451  1.00  1.00
ATOM    766  CA  LEU B 192      -4.087  -5.950 -11.497  1.00  1.00
ATOM    767  C   LEU B 192      -5.026  -5.128 -12.373  1.00  1.00
ATOM    768  O   LEU B 192      -5.367  -5.534 -13.485  1.00  1.00
ATOM    769  N   PRO B 193      -5.184  -3.852 -12.022  1.00  1.00
ATOM    770  CA  PRO B 193      -6.118  -2.967 -12.709  1.00  1.00
ATOM    771  C   PRO B 193      -5.513  -2.421 -13.996  1.00  1.00
ATOM    772  O   PRO B 193      -6.211  -2.244 -14.995  1.00  1.00
ATOM    773  N   TYR B 194      -4.370  -2.299 -14.238  1.00  1.00
ATOM    774  CA  TYR B 194      -3.669  -1.715 -15.376  1.00  1.00
ATOM    775  C   TYR B 194      -2.659  -2.693 -15.962  1.00  1.00
ATOM    776  O   TYR B 194      -2.073  -3.501 -15.242  1.00  1.00
ATOM    777  N   GLN B 195      -2.423  -2.470 -17.283  1.00  1.00
ATOM    778  CA  GLN B 195      -1.405  -3.193 -18.036  1.00  1.00
ATOM    779  C   GLN B 195      -0.800  -2.317 -19.125  1.00  1.00
ATOM    780  O   GLN B 195      -1.497  -1.520 -19.753  1.00  1.00
ATOM    781  N   ASN B 196       0.423  -2.455 -19.401  1.00  1.00
ATOM    782  CA  ASN B 196       1.163  -1.738 -20.432  1.00  1.00
ATOM    783  C   ASN B 196       1.693  -2.692 -21.494  1.00  1.00
ATOM    784  O   ASN B 196       2.166  -2.264 -22.547  1.00  1.00
ATOM    785  N   ILE B 197       0.972  -3.843 -21.669  1.00  1.00
ATOM    786  CA  ILE B 197       1.382  -4.854 -22.635  1.00  1.00
ATOM    787  C   ILE B 197       0.885  -4.513 -24.034  1.00  1.00
ATOM    788  O   ILE B 197       1.607  -4.680 -25.017  1.00  1.00
ATOM    789  N   HIS B 198      -0.286  -4.171 -24.308  1.00  1.00
ATOM    790  CA  HIS B 198      -0.952  -4.025 -25.597  1.00  1.00
ATOM    791  C   HIS B 198      -2.352  -3.449 -25.432  1.00  1.00
ATOM    792  O   HIS B 198      -3.077  -3.810 -24.505  1.00  1.00
ATOM    793  N   PRO B 199      -2.709  -2.542 -26.434  1.00  1.00
ATOM    794  CA  PRO B 199      -4.024  -1.916 -26.367  1.00  1.00
ATOM    795  C   PRO B 199      -5.083  -2.785 -27.033  1.00  1.00
ATOM    796  O   PRO B 199      -6.248  -2.777 -26.634  1.00  1.00
ATOM    797  N   VAL B 200      -4.751  -3.661 -27.841  1.00  1.00
ATOM    798  CA  VAL B 200      -5.624  -4.685 -28.404  1.00  1.00
ATOM    799  C   VAL B 200      -5.830  -5.832 -27.423  1.00  1.00
ATOM    800  O   VAL B 200      -4.867  -6.422 -26.932  1.00  1.00
ATOM    801  N   THR B 201      -7.140  -6.016 -27.023  1.00  1.00
ATOM    802  CA  THR B 201      -7.497  -6.991 -25.999  1.00  1.00
ATOM    803  C   THR B 201      -8.783  -7.723 -26.360  1.00  1.00
ATOM    804  O   THR B 201      -9.713  -7.132 -26.910  1.00  1.00
ATOM    805  N   ILE B 202      -8.764  -9.013 -26.113  1.00  1.00
ATOM    806  CA  ILE B 202      -9.948  -9.859 -26.214  1.00  1.00
ATOM    807  C   ILE B 202     -10.366 -10.386 -24.848  1.00  1.00
ATOM    808  O   ILE B 202      -9.537 -10.876 -24.080  1.00  1.00
ATOM    809  N   GLY B 203     -11.482  -9.947 -24.338  1.00  1.00
ATOM    810  CA  GLY B 203     -12.002 -10.550 -23.117  1.00  1.00
ATOM    811  C   GLY B 203     -12.075  -9.531 -21.986  1.00  1.00
ATOM    812  O   GLY B 203     -11.633  -8.392 -22.135  1.00  1.00
ATOM    813  N   GLU B 204     -12.021  -9.706 -20.910  1.00  1.00
ATOM    814  CA  GLU B 204     -11.901  -8.924 -19.685  1.00  1.00
ATOM    815  C   GLU B 204     -10.442  -8.756 -19.280  1.00  1.00
ATOM    816  O   GLU B 204      -9.749  -9.734 -19.000  1.00  1.00
ATOM    817  N   CYS B 205      -9.844  -7.654 -19.820  1.00  1.00
ATOM    818  CA  CYS B 205      -8.423  -7.380 -19.641  1.00  1.00
ATOM    819  C   CYS B 205      -8.205  -6.161 -18.755  1.00  1.00
ATOM    820  O   CYS B 205      -8.968  -5.196 -18.811  1.00  1.00
ATOM    821  N   PRO B 206      -6.978  -6.076 -17.986  1.00  1.00
ATOM    822  CA  PRO B 206      -6.649  -4.803 -17.355  1.00  1.00
ATOM    823  C   PRO B 206      -6.668  -3.665 -18.368  1.00  1.00
ATOM    824  O   PRO B 206      -6.171  -3.807 -19.485  1.00  1.00
ATOM    825  N   LYS B 207      -6.986  -2.403 -17.777  1.00  1.00
ATOM    826  CA  LYS B 207      -6.924  -1.203 -18.603  1.00  1.00
ATOM    827  C   LYS B 207      -5.509  -0.955 -19.109  1.00  1.00
ATOM    828  O   LYS B 207      -4.552  -0.966 -18.335  1.00  1.00
ATOM    829  N   TYR B 208      -5.417  -0.674 -20.492  1.00  1.00
ATOM    830  CA  TYR B 208      -4.108  -0.360 -21.051  1.00  1.00
ATOM    831  C   TYR B 208      -3.732   1.093 -20.791  1.00  1.00
ATOM    832  O   TYR B 208      -4.549   1.996 -20.971  1.00  1.00
ATOM    833  N   VAL B 209      -2.475   1.278 -20.393  1.00  1.00
ATOM    834  CA  VAL B 209      -1.857   2.583 -20.194  1.00  1.00
ATOM    835  C   VAL B 209      -0.408   2.584 -20.665  1.00  1.00
ATOM    836  O   VAL B 209       0.295   1.581 -20.544  1.00  1.00
ATOM    837  N   ARG B 210       0.111   3.691 -21.033  1.00  1.00
ATOM    838  CA  ARG B 210       1.477   3.847 -21.519  1.00  1.00
ATOM    839  C   ARG B 210       2.468   3.913 -20.365  1.00  1.00
ATOM    840  O   ARG B 210       3.625   3.516 -20.504  1.00  1.00
ATOM    841  N   SER B 211       2.126   3.741 -19.218  1.00  1.00
ATOM    842  CA  SER B 211       2.972   3.861 -18.037  1.00  1.00
ATOM    843  C   SER B 211       3.952   2.699 -17.940  1.00  1.00
ATOM    844  O   SER B 211       3.583   1.544 -18.153  1.00  1.00
ATOM    845  N   ALA B 212       5.165   3.053 -17.317  1.00  1.00
ATOM    846  CA  ALA B 212       6.215   2.062 -17.117  1.00  1.00
ATOM    847  C   ALA B 212       6.226   1.552 -15.682  1.00  1.00
ATOM    848  O   ALA B 212       6.513   0.381 -15.431  1.00  1.00
ATOM    849  N   LYS B 213       5.589   2.183 -14.811  1.00  1.00
ATOM    850  CA  LYS B 213       5.498   1.906 -13.383  1.00  1.00
ATOM    851  C   LYS B 213       4.294   2.603 -12.762  1.00  1.00
ATOM    852  O   LYS B 213       3.988   3.748 -13.095  1.00  1.00
ATOM    853  N   LEU B 214       3.554   1.838 -11.969  1.00  1.00
ATOM    854  CA  LEU B 214       2.406   2.194 -11.143  1.00  1.00
ATOM    855  C   LEU B 214       2.371   1.368  -9.862  1.00  1.00
ATOM    856  O   LEU B 214       2.347   0.138  -9.906  1.00  1.00
ATOM    857  N   ARG B 215       3.090   1.830  -8.872  1.00  1.00
ATOM    858  CA  ARG B 215       3.256   1.182  -7.576  1.00  1.00
ATOM    859  C   ARG B 215       2.656   2.025  -6.458  1.00  1.00
ATOM    860  O   ARG B 215       2.898   3.229  -6.377  1.00  1.00
ATOM    861  N   MET B 216       1.624   1.479  -5.778  1.00  1.00
ATOM    862  CA  MET B 216       0.972   2.155  -4.663  1.00  1.00
ATOM    863  C   MET B 216       1.572   1.725  -3.331  1.00  1.00
ATOM    864  O   MET B 216       1.703   0.533  -3.054  1.00  1.00
ATOM    865  N   VAL B 217       2.087   2.794  -2.516  1.00  1.00
ATOM    866  CA  VAL B 217       2.540   2.413  -1.184  1.00  1.00
ATOM    867  C   VAL B 217       1.363   2.082  -0.275  1.00  1.00
ATOM    868  O   VAL B 217       0.365   2.803  -0.248  1.00  1.00
ATOM    869  N   THR B 218       1.570   1.004   0.560  1.00  1.00
ATOM    870  CA  THR B 218       0.549   0.606   1.522  1.00  1.00
ATOM    871  C   THR B 218       1.078   0.681   2.949  1.00  1.00
ATOM    872  O   THR B 218       0.336   0.989   3.881  1.00  1.00
ATOM    873  N   GLY B 219       2.407   0.663   3.046  1.00  1.00
ATOM    874  CA  GLY B 219       3.041   0.862   4.343  1.00  1.00
ATOM    875  C   GLY B 219       3.600   2.273   4.473  1.00  1.00
ATOM    876  O   GLY B 219       3.626   3.033   3.504  1.00  1.00
ATOM    877  N   LEU B 220       4.627   2.459   5.126  1.00  1.00
ATOM    878  CA  LEU B 220       5.242   3.737   5.463  1.00  1.00
ATOM    879  C   LEU B 220       6.699   3.783   5.017  1.00  1.00
ATOM    880  O   LEU B 220       7.379   2.757   4.981  1.00  1.00
ATOM    881  N   ARG B 221       7.270   5.021   5.049  1.00  1.00
ATOM    882  CA  ARG B 221       8.698   5.179   4.798  1.00  1.00
ATOM    883  C   ARG B 221       9.513   4.173   5.600  1.00  1.00
ATOM    884  O   ARG B 221       9.341   4.046   6.812  1.00  1.00
ATOM    885  N   ASN B 222      10.383   3.412   4.830  1.00  1.00
ATOM    886  CA  ASN B 222      11.257   2.430   5.461  1.00  1.00
ATOM    887  C   ASN B 222      12.592   3.052   5.851  1.00  1.00
ATOM    888  O   ASN B 222      13.289   3.624   5.014  1.00  1.00
ATOM    889  N   ILE B 223      12.910   3.102   7.092  1.00  1.00
ATOM    890  CA  ILE B 223      14.109   3.685   7.680  1.00  1.00
ATOM    891  C   ILE B 223      14.754   2.730   8.676  1.00  1.00
ATOM    892  O   ILE B 223      14.265   2.559   9.793  1.00  1.00
ATOM    893  N   PRO B 224      15.308   1.589   8.216  1.00  1.00
ATOM    894  CA  PRO B 224      15.847   0.567   9.106  1.00  1.00
ATOM    895  C   PRO B 224      17.147   1.029   9.751  1.00  1.00
ATOM    896  O   PRO B 224      17.941   1.737   9.132  1.00  1.00
ATOM    897  N   GLY B 225       7.912  14.860   7.194  1.00  1.00
ATOM    898  CA  GLY B 225       6.543  14.638   6.745  1.00  1.00
ATOM    899  C   GLY B 225       5.596  15.680   7.328  1.00  1.00
ATOM    900  O   GLY B 225       5.855  16.241   8.392  1.00  1.00
ATOM    901  N   LEU B 226       4.339  15.664   6.877  1.00  1.00
ATOM    902  CA  LEU B 226       3.368  16.649   7.340  1.00  1.00
ATOM    903  C   LEU B 226       3.164  16.555   8.848  1.00  1.00
ATOM    904  O   LEU B 226       2.986  17.569   9.524  1.00  1.00
ATOM    905  N   PHE B 227       3.187  15.651   9.567  1.00  1.00
ATOM    906  CA  PHE B 227       2.940  15.510  10.997  1.00  1.00
ATOM    907  C   PHE B 227       4.240  15.566  11.789  1.00  1.00
ATOM    908  O   PHE B 227       4.258  16.000  12.941  1.00  1.00
ATOM    909  N   GLY B 228       5.318  15.240  11.329  1.00  1.00
ATOM    910  CA  GLY B 228       6.605  15.578  11.924  1.00  1.00
ATOM    911  C   GLY B 228       7.122  14.443  12.800  1.00  1.00
ATOM    912  O   GLY B 228       8.268  14.464  13.247  1.00  1.00
ATOM    913  N   ALA B 229       6.511  13.234  12.637  1.00  1.00
ATOM    914  CA  ALA B 229       6.925  12.122  13.484  1.00  1.00
ATOM    915  C   ALA B 229       7.829  11.159  12.725  1.00  1.00
ATOM    916  O   ALA B 229       8.792  10.629  13.279  1.00  1.00
ATOM    917  N   ILE B 230       7.367  10.563  11.604  1.00  1.00
ATOM    918  CA  ILE B 230       8.208   9.674  10.811  1.00  1.00
ATOM    919  C   ILE B 230       9.308  10.448  10.097  1.00  1.00
ATOM    920  O   ILE B 230       9.038  11.412   9.381  1.00  1.00
ATOM    921  N   ALA B 231      10.583   9.952  10.206  1.00  1.00
ATOM    922  CA  ALA B 231      11.696  10.684   9.615  1.00  1.00
ATOM    923  C   ALA B 231      11.696  12.141  10.059  1.00  1.00
ATOM    924  O   ALA B 231      11.442  13.043   9.261  1.00  1.00
ATOM    925  N   GLY B 232      11.275  12.339  11.291  1.00  1.00
ATOM    926  CA  GLY B 232      11.229  13.657  11.913  1.00  1.00
ATOM    927  C   GLY B 232      11.814  13.623  13.319  1.00  1.00
ATOM    928  O   GLY B 232      12.719  14.392  13.644  1.00  1.00
ATOM    929  N   PHE B 233      10.874  13.710  14.377  1.00  1.00
ATOM    930  CA  PHE B 233      11.366  13.697  15.749  1.00  1.00
ATOM    931  C   PHE B 233      11.620  12.273  16.230  1.00  1.00
ATOM    932  O   PHE B 233      12.360  12.055  17.189  1.00  1.00
ATOM    933  N   ILE B 234      10.909  11.300  15.694  1.00  1.00
ATOM    934  CA  ILE B 234      11.349   9.912  15.764  1.00  1.00
ATOM    935  C   ILE B 234      12.217   9.548  14.566  1.00  1.00
ATOM    936  O   ILE B 234      11.735   9.485  13.435  1.00  1.00
ATOM    937  N   GLU B 235      13.462   9.680  14.569  1.00  1.00
ATOM    938  CA  GLU B 235      14.377   9.680  13.434  1.00  1.00
ATOM    939  C   GLU B 235      14.386   8.328  12.733  1.00  1.00
ATOM    940  O   GLU B 235      14.465   8.254  11.506  1.00  1.00
ATOM    941  N   GLY B 236      14.191   7.243  13.123  1.00  1.00
ATOM    942  CA  GLY B 236      14.322   5.982  12.404  1.00  1.00
ATOM    943  C   GLY B 236      13.188   5.028  12.753  1.00  1.00
ATOM    944  O   GLY B 236      12.655   5.061  13.863  1.00  1.00
ATOM    945  N   GLY B 237      13.118   3.933  12.036  1.00  1.00
ATOM    946  CA  GLY B 237      12.160   2.867  12.303  1.00  1.00
ATOM    947  C   GLY B 237      12.789   1.757  13.135  1.00  1.00
ATOM    948  O   GLY B 237      13.969   1.442  12.978  1.00  1.00
ATOM    949  N   TRP B 238      11.945   0.734  13.446  1.00  1.00
ATOM    950  CA  TRP B 238      12.387  -0.425  14.212  1.00  1.00
ATOM    951  C   TRP B 238      12.171  -1.716  13.433  1.00  1.00
ATOM    952  O   TRP B 238      11.036  -2.091  13.137  1.00  1.00
ATOM    953  N   THR B 239      13.279  -2.446  13.130  1.00  1.00
ATOM    954  CA  THR B 239      13.134  -3.730  12.454  1.00  1.00
ATOM    955  C   THR B 239      12.710  -4.821  13.429  1.00  1.00
ATOM    956  O   THR B 239      11.978  -5.742  13.066  1.00  1.00
ATOM    957  N   GLY B 240      12.779  -4.510  14.724  1.00  1.00
ATOM    958  CA  GLY B 240      12.458  -5.468  15.775  1.00  1.00
ATOM    959  C   GLY B 240      10.973  -5.435  16.116  1.00  1.00
ATOM    960  O   GLY B 240      10.405  -6.434  16.556  1.00  1.00
ATOM    961  N   MET B 241      10.242  -4.496  15.834  1.00  1.00
ATOM    962  CA  MET B 241       8.785  -4.442  15.856  1.00  1.00
ATOM    963  C   MET B 241       8.193  -5.004  14.570  1.00  1.00
ATOM    964  O   MET B 241       8.267  -4.375  13.514  1.00  1.00
ATOM    965  N   ILE B 242       7.860  -6.301  14.623  1.00  1.00
ATOM    966  CA  ILE B 242       7.523  -7.063  13.426  1.00  1.00
ATOM    967  C   ILE B 242       6.032  -7.371  13.371  1.00  1.00
ATOM    968  O   ILE B 242       5.443  -7.443  12.293  1.00  1.00
ATOM    969  N   ASP B 243       5.171  -6.901  14.144  1.00  1.00
ATOM    970  CA  ASP B 243       3.773  -7.306  14.214  1.00  1.00
ATOM    971  C   ASP B 243       2.843  -6.125  13.967  1.00  1.00
ATOM    972  O   ASP B 243       1.772  -6.278  13.380  1.00  1.00
ATOM    973  N   GLY B 244       3.164  -5.099  13.467  1.00  1.00
ATOM    974  CA  GLY B 244       2.352  -3.970  13.029  1.00  1.00
ATOM    975  C   GLY B 244       3.226  -2.805  12.583  1.00  1.00
ATOM    976  O   GLY B 244       4.406  -2.733  12.926  1.00  1.00
ATOM    977  N   TRP B 245       2.485  -1.688  12.151  1.00  1.00
ATOM    978  CA  TRP B 245       3.206  -0.516  11.670  1.00  1.00
ATOM    979  C   TRP B 245       3.568   0.417  12.819  1.00  1.00
ATOM    980  O   TRP B 245       4.645   1.014  12.831  1.00  1.00
ATOM    981  N   TYR B 246       2.926   0.644  13.747  1.00  1.00
ATOM    982  CA  TYR B 246       3.154   1.484  14.916  1.00  1.00
ATOM    983  C   TYR B 246       3.049   0.677  16.203  1.00  1.00
ATOM    984  O   TYR B 246       2.267  -0.269  16.292  1.00  1.00
ATOM    985  N   GLY B 247       3.866   1.334  17.284  1.00  1.00
ATOM    986  CA  GLY B 247       3.799   0.636  18.562  1.00  1.00
ATOM    987  C   GLY B 247       4.780   1.230  19.566  1.00  1.00
ATOM    988  O   GLY B 247       5.633   2.042  19.208  1.00  1.00
ATOM    989  N   TYR B 248       5.337   0.277  20.443  1.00  1.00
ATOM    990  CA  TYR B 248       6.081   0.696  21.625  1.00  1.00
ATOM    991  C   TYR B 248       7.339  -0.143  21.810  1.00  1.00
ATOM    992  O   TYR B 248       7.370  -1.320  21.454  1.00  1.00
ATOM    993  N   HIS B 249       8.344   0.482  22.327  1.00  1.00
ATOM    994  CA  HIS B 249       9.545  -0.137  22.876  1.00  1.00
ATOM    995  C   HIS B 249       9.725   0.217  24.346  1.00  1.00
ATOM    996  O   HIS B 249       9.566   1.372  24.741  1.00  1.00
ATOM    997  N   HIS B 250       9.822  -0.693  25.232  1.00  1.00
ATOM    998  CA  HIS B 250       9.952  -0.409  26.656  1.00  1.00
ATOM    999  C   HIS B 250      11.231  -1.011  27.224  1.00  1.00
ATOM   1000  O   HIS B 250      11.663  -2.085  26.804  1.00  1.00
ATOM   1001  N   GLN B 251      11.686  -0.486  28.274  1.00  1.00
ATOM   1002  CA  GLN B 251      12.857  -0.835  29.068  1.00  1.00
ATOM   1003  C   GLN B 251      12.588  -0.650  30.556  1.00  1.00
ATOM   1004  O   GLN B 251      12.103   0.397  30.984  1.00  1.00
ATOM   1005  N   ASN B 252      12.471  -1.697  31.309  1.00  1.00
ATOM   1006  CA  ASN B 252      12.259  -1.656  32.751  1.00  1.00
ATOM   1007  C   ASN B 252      13.071  -2.733  33.458  1.00  1.00
ATOM   1008  O   ASN B 252      13.408  -3.759  32.866  1.00  1.00
ATOM   1009  N   GLU B 253      13.008  -2.826  34.746  1.00  1.00
ATOM   1010  CA  GLU B 253      13.741  -3.826  35.513  1.00  1.00
ATOM   1011  C   GLU B 253      13.503  -5.226  34.962  1.00  1.00
ATOM   1012  O   GLU B 253      14.415  -6.052  34.924  1.00  1.00
ATOM   1013  N   GLN B 254      12.401  -5.592  34.545  1.00  1.00
ATOM   1014  CA  GLN B 254      12.004  -6.892  34.018  1.00  1.00
ATOM   1015  C   GLN B 254      12.471  -7.069  32.579  1.00  1.00
ATOM   1016  O   GLN B 254      12.756  -8.184  32.142  1.00  1.00
ATOM   1017  N   GLY B 255      13.070  -6.302  31.916  1.00  1.00
ATOM   1018  CA  GLY B 255      13.632  -6.494  30.585  1.00  1.00
ATOM   1019  C   GLY B 255      13.291  -5.326  29.669  1.00  1.00
ATOM   1020  O   GLY B 255      12.794  -4.294  30.121  1.00  1.00
ATOM   1021  N   SER B 256      13.520  -5.692  28.289  1.00  1.00
ATOM   1022  CA  SER B 256      13.085  -4.793  27.226  1.00  1.00
ATOM   1023  C   SER B 256      12.500  -5.570  26.053  1.00  1.00
ATOM   1024  O   SER B 256      12.952  -6.671  25.738  1.00  1.00
ATOM   1025  N   GLY B 257      11.556  -4.953  25.368  1.00  1.00
ATOM   1026  CA  GLY B 257      10.937  -5.581  24.207  1.00  1.00
ATOM   1027  C   GLY B 257      10.282  -4.544  23.303  1.00  1.00
ATOM   1028  O   GLY B 257      10.044  -3.409  23.716  1.00  1.00
ATOM   1029  N   TYR B 258       9.690  -5.033  22.226  1.00  1.00
ATOM   1030  CA  TYR B 258       8.802  -4.299  21.333  1.00  1.00
ATOM   1031  C   TYR B 258       7.399  -4.894  21.340  1.00  1.00
ATOM   1032  O   TYR B 258       7.230  -6.108  21.461  1.00  1.00
ATOM   1033  N   ALA B 259       6.423  -4.009  21.007  1.00  1.00
ATOM   1034  CA  ALA B 259       5.020  -4.392  20.906  1.00  1.00
ATOM   1035  C   ALA B 259       4.241  -3.407  20.044  1.00  1.00
ATOM   1036  O   ALA B 259       4.411  -2.194  20.163  1.00  1.00
ATOM   1037  N   ALA B 260       3.655  -3.877  18.911  1.00  1.00
ATOM   1038  CA  ALA B 260       2.822  -3.018  18.079  1.00  1.00
ATOM   1039  C   ALA B 260       1.557  -2.597  18.815  1.00  1.00
ATOM   1040  O   ALA B 260       0.923  -3.407  19.492  1.00  1.00
ATOM   1041  N   ASP B 261       1.155  -1.251  18.567  1.00  1.00
ATOM   1042  CA  ASP B 261      -0.186  -0.872  18.996  1.00  1.00
ATOM   1043  C   ASP B 261      -1.246  -1.464  18.077  1.00  1.00
ATOM   1044  O   ASP B 261      -1.262  -1.194  16.876  1.00  1.00
ATOM   1045  N   GLN B 262      -1.993  -2.477  18.621  1.00  1.00
ATOM   1046  CA  GLN B 262      -2.876  -3.292  17.795  1.00  1.00
ATOM   1047  C   GLN B 262      -4.053  -2.477  17.277  1.00  1.00
ATOM   1048  O   GLN B 262      -4.475  -2.636  16.131  1.00  1.00
ATOM   1049  N   LYS B 263      -4.590  -1.535  17.960  1.00  1.00
ATOM   1050  CA  LYS B 263      -5.756  -0.754  17.566  1.00  1.00
ATOM   1051  C   LYS B 263      -5.432   0.169  16.399  1.00  1.00
ATOM   1052  O   LYS B 263      -6.224   0.308  15.466  1.00  1.00
ATOM   1053  N   SER B 264      -4.334   0.949  16.504  1.00  1.00
ATOM   1054  CA  SER B 264      -3.961   1.874  15.441  1.00  1.00
ATOM   1055  C   SER B 264      -3.461   1.127  14.211  1.00  1.00
ATOM   1056  O   SER B 264      -3.718   1.535  13.079  1.00  1.00
ATOM   1057  N   THR B 265      -2.789  -0.015  14.438  1.00  1.00
ATOM   1058  CA  THR B 265      -2.313  -0.836  13.332  1.00  1.00
ATOM   1059  C   THR B 265      -3.475  -1.435  12.550  1.00  1.00
ATOM   1060  O   THR B 265      -3.459  -1.462  11.319  1.00  1.00
ATOM   1061  N   GLN B 266      -4.472  -1.965  13.280  1.00  1.00
ATOM   1062  CA  GLN B 266      -5.634  -2.598  12.667  1.00  1.00
ATOM   1063  C   GLN B 266      -6.502  -1.576  11.945  1.00  1.00
ATOM   1064  O   GLN B 266      -6.996  -1.832  10.847  1.00  1.00
ATOM   1065  N   ASN B 267      -6.716  -0.402  12.531  1.00  1.00
ATOM   1066  CA  ASN B 267      -7.487   0.675  11.921  1.00  1.00
ATOM   1067  C   ASN B 267      -6.806   1.195  10.661  1.00  1.00
ATOM   1068  O   ASN B 267      -7.467   1.503   9.669  1.00  1.00
ATOM   1069  N   ALA B 268      -5.470   1.283  10.679  1.00  1.00
ATOM   1070  CA  ALA B 268      -4.704   1.757   9.532  1.00  1.00
ATOM   1071  C   ALA B 268      -4.715   0.737   8.402  1.00  1.00
ATOM   1072  O   ALA B 268      -4.798   1.097   7.228  1.00  1.00
ATOM   1073  N   ILE B 269      -4.592  -0.569   8.761  1.00  1.00
ATOM   1074  CA  ILE B 269      -4.701  -1.602   7.738  1.00  1.00
ATOM   1075  C   ILE B 269      -6.075  -1.583   7.080  1.00  1.00
ATOM   1076  O   ILE B 269      -6.192  -1.717   5.862  1.00  1.00
ATOM   1077  N   ASN B 270      -7.126  -1.360   7.934  1.00  1.00
ATOM   1078  CA  ASN B 270      -8.486  -1.254   7.418  1.00  1.00
ATOM   1079  C   ASN B 270      -8.612  -0.100   6.432  1.00  1.00
ATOM   1080  O   ASN B 270      -9.250  -0.230   5.388  1.00  1.00
ATOM   1081  N   GLY B 271      -8.037   1.048   6.776  1.00  1.00
ATOM   1082  CA  GLY B 271      -8.124   2.266   5.979  1.00  1.00
ATOM   1083  C   GLY B 271      -7.366   2.121   4.666  1.00  1.00
ATOM   1084  O   GLY B 271      -7.843   2.542   3.612  1.00  1.00
ATOM   1085  N   ILE B 272      -6.081   1.639   4.751  1.00  1.00
ATOM   1086  CA  ILE B 272      -5.224   1.513   3.578  1.00  1.00
ATOM   1087  C   ILE B 272      -5.798   0.514   2.582  1.00  1.00
ATOM   1088  O   ILE B 272      -5.780   0.748   1.373  1.00  1.00
ATOM   1089  N   THR B 273      -6.354  -0.610   3.073  1.00  1.00
ATOM   1090  CA  THR B 273      -6.930  -1.626   2.200  1.00  1.00
ATOM   1091  C   THR B 273      -8.221  -1.134   1.560  1.00  1.00
ATOM   1092  O   THR B 273      -8.475  -1.383   0.381  1.00  1.00
ATOM   1093  N   ASN B 274      -8.996  -0.359   2.272  1.00  1.00
ATOM   1094  CA  ASN B 274     -10.188   0.273   1.721  1.00  1.00
ATOM   1095  C   ASN B 274      -9.828   1.262   0.620  1.00  1.00
ATOM   1096  O   ASN B 274     -10.511   1.345  -0.401  1.00  1.00
ATOM   1097  N   LYS B 275      -8.678   1.967   0.828  1.00  1.00
ATOM   1098  CA  LYS B 275      -8.178   2.913  -0.162  1.00  1.00
ATOM   1099  C   LYS B 275      -7.775   2.202  -1.448  1.00  1.00
ATOM   1100  O   LYS B 275      -8.054   2.681  -2.547  1.00  1.00
ATOM   1101  N   VAL B 276      -7.085   1.057  -1.315  1.00  1.00
ATOM   1102  CA  VAL B 276      -6.700   0.253  -2.469  1.00  1.00
ATOM   1103  C   VAL B 276      -7.924  -0.231  -3.236  1.00  1.00
ATOM   1104  O   VAL B 276      -7.957  -0.184  -4.465  1.00  1.00
ATOM   1105  N   ASN B 277      -8.937  -0.679  -2.501  1.00  1.00
ATOM   1106  CA  ASN B 277     -10.180  -1.169  -3.087  1.00  1.00
ATOM   1107  C   ASN B 277     -10.894  -0.068  -3.861  1.00  1.00
ATOM   1108  O   ASN B 277     -11.416  -0.302  -4.951  1.00  1.00
ATOM   1109  N   THR B 278     -10.976   1.126  -3.247  1.00  1.00
ATOM   1110  CA  THR B 278     -11.614   2.286  -3.857  1.00  1.00
ATOM   1111  C   THR B 278     -10.928   2.671  -5.161  1.00  1.00
ATOM   1112  O   THR B 278     -11.587   3.001  -6.147  1.00  1.00
ATOM   1113  N   VAL B 279      -9.605   2.716  -5.160  1.00  1.00
ATOM   1114  CA  VAL B 279      -8.819   3.008  -6.353  1.00  1.00
ATOM   1115  C   VAL B 279      -9.055   1.966  -7.438  1.00  1.00
ATOM   1116  O   VAL B 279      -9.196   2.301  -8.614  1.00  1.00
ATOM   1117  N   ILE B 280      -9.030   0.709  -7.085  1.00  1.00
ATOM   1118  CA  ILE B 280      -9.235  -0.390  -8.021  1.00  1.00
ATOM   1119  C   ILE B 280     -10.651  -0.379  -8.582  1.00  1.00
ATOM   1120  O   ILE B 280     -10.857  -0.597  -9.776  1.00  1.00
ATOM   1121  N   GLU B 281     -11.616  -0.131  -7.785  1.00  1.00
ATOM   1122  CA  GLU B 281     -13.037  -0.137  -8.111  1.00  1.00
ATOM   1123  C   GLU B 281     -13.353   0.865  -9.213  1.00  1.00
ATOM   1124  O   GLU B 281     -14.155   0.589 -10.105  1.00  1.00
ATOM   1125  N   LYS B 282     -12.740   1.951  -9.313  1.00  1.00
ATOM   1126  CA  LYS B 282     -13.043   3.043 -10.230  1.00  1.00
ATOM   1127  C   LYS B 282     -12.457   2.780 -11.612  1.00  1.00
ATOM   1128  O   LYS B 282     -13.058   3.127 -12.628  1.00  1.00
ATOM   1129  N   MET B 283     -11.417   2.075 -11.716  1.00  1.00
ATOM   1130  CA  MET B 283     -10.846   1.670 -12.995  1.00  1.00
ATOM   1131  C   MET B 283      -9.953   0.446 -12.837  1.00  1.00
ATOM   1132  O   MET B 283      -8.992   0.462 -12.068  1.00  1.00
ATOM   1133  N   ASN B 284     -10.538  -0.700 -13.553  1.00  1.00
ATOM   1134  CA  ASN B 284      -9.796  -1.950 -13.435  1.00  1.00
ATOM   1135  C   ASN B 284     -10.169  -2.919 -14.550  1.00  1.00
ATOM   1136  O   ASN B 284      -9.374  -3.780 -14.928  1.00  1.00
ATOM   1137  N   ILE B 285     -10.608  -2.657 -15.616  1.00  1.00
ATOM   1138  CA  ILE B 285     -11.014  -3.587 -16.662  1.00  1.00
ATOM   1139  C   ILE B 285     -11.379  -2.849 -17.944  1.00  1.00
ATOM   1140  O   ILE B 285     -11.874  -1.723 -17.904  1.00  1.00
ATOM   1141  N   GLN B 286     -11.004  -3.423 -19.026  1.00  1.00
ATOM   1142  CA  GLN B 286     -11.411  -3.068 -20.381  1.00  1.00
ATOM   1143  C   GLN B 286     -11.942  -4.281 -21.133  1.00  1.00
ATOM   1144  O   GLN B 286     -11.409  -5.384 -21.006  1.00  1.00
ATOM   1145  N   PHE B 287     -13.121  -4.170 -21.680  1.00  1.00
ATOM   1146  CA  PHE B 287     -13.639  -5.256 -22.504  1.00  1.00
ATOM   1147  C   PHE B 287     -12.947  -5.298 -23.860  1.00  1.00
ATOM   1148  O   PHE B 287     -12.544  -4.265 -24.395  1.00  1.00
ATOM   1149  N   THR B 288     -13.178  -6.217 -24.678  1.00  1.00
ATOM   1150  CA  THR B 288     -12.616  -6.353 -26.017  1.00  1.00
ATOM   1151  C   THR B 288     -12.539  -5.004 -26.721  1.00  1.00
ATOM   1152  O   THR B 288     -13.515  -4.255 -26.756  1.00  1.00
ATOM   1153  N   ALA B 289     -11.311  -4.724 -27.168  1.00  1.00
ATOM   1154  CA  ALA B 289     -10.908  -3.563 -27.953  1.00  1.00
ATOM   1155  C   ALA B 289      -9.973  -3.963 -29.087  1.00  1.00
ATOM   1156  O   ALA B 289      -8.977  -4.654 -28.869  1.00  1.00
ATOM   1157  N   VAL B 290     -10.450  -3.993 -30.278  1.00  1.00
ATOM   1158  CA  VAL B 290      -9.708  -4.432 -31.454  1.00  1.00
ATOM   1159  C   VAL B 290      -9.594  -3.314 -32.482  1.00  1.00
ATOM   1160  O   VAL B 290     -10.515  -2.514 -32.648  1.00  1.00
ATOM   1161  N   GLY B 291      -8.649  -3.196 -33.207  1.00  1.00
ATOM   1162  CA  GLY B 291      -8.462  -2.268 -34.315  1.00  1.00
ATOM   1163  C   GLY B 291      -9.645  -2.311 -35.274  1.00  1.00
ATOM   1164  O   GLY B 291     -10.193  -3.377 -35.552  1.00  1.00
ATOM   1165  N   LYS B 292      -9.757  -1.185 -36.052  1.00  1.00
ATOM   1166  CA  LYS B 292     -10.706  -1.111 -37.156  1.00  1.00
ATOM   1167  C   LYS B 292      -9.995  -1.203 -38.501  1.00  1.00
ATOM   1168  O   LYS B 292      -8.982  -0.540 -38.725  1.00  1.00
ATOM   1169  N   LEU B 293      -9.609  10.571 -37.258  1.00  1.00
ATOM   1170  CA  LEU B 293     -10.682  10.662 -36.275  1.00  1.00
ATOM   1171  C   LEU B 293     -10.665   9.467 -35.328  1.00  1.00
ATOM   1172  O   LEU B 293     -10.903   9.609 -34.129  1.00  1.00
ATOM   1173  N   ASN B 294     -10.544   8.258 -35.851  1.00  1.00
ATOM   1174  CA  ASN B 294     -10.437   7.053 -35.037  1.00  1.00
ATOM   1175  C   ASN B 294      -9.147   7.048 -34.228  1.00  1.00
ATOM   1176  O   ASN B 294      -9.129   6.622 -33.073  1.00  1.00
ATOM   1177  N   LYS B 295      -8.033   7.391 -34.851  1.00  1.00
ATOM   1178  CA  LYS B 295      -6.758   7.427 -34.146  1.00  1.00
ATOM   1179  C   LYS B 295      -6.742   8.525 -33.090  1.00  1.00
ATOM   1180  O   LYS B 295      -6.159   8.361 -32.019  1.00  1.00
ATOM   1181  N   LYS B 296      -7.376   9.699 -33.391  1.00  1.00
ATOM   1182  CA  LYS B 296      -7.462  10.799 -32.439  1.00  1.00
ATOM   1183  C   LYS B 296      -8.242  10.393 -31.195  1.00  1.00
ATOM   1184  O   LYS B 296      -7.887  10.767 -30.078  1.00  1.00
ATOM   1185  N   VAL B 297      -9.379   9.646 -31.394  1.00  1.00
ATOM   1186  CA  VAL B 297     -10.181   9.159 -30.279  1.00  1.00
ATOM   1187  C   VAL B 297      -9.389   8.184 -29.416  1.00  1.00
ATOM   1188  O   VAL B 297      -9.470   8.220 -28.188  1.00  1.00
ATOM   1189  N   ASP B 298      -8.742   7.183 -30.080  1.00  1.00
ATOM   1190  CA  ASP B 298      -7.950   6.196 -29.354  1.00  1.00
ATOM   1191  C   ASP B 298      -6.791   6.855 -28.618  1.00  1.00
ATOM   1192  O   ASP B 298      -6.487   6.503 -27.478  1.00  1.00
ATOM   1193  N   ASP B 299      -6.036   7.698 -29.226  1.00  1.00
ATOM   1194  CA  ASP B 299      -4.874   8.343 -28.626  1.00  1.00
ATOM   1195  C   ASP B 299      -5.288   9.308 -27.523  1.00  1.00
ATOM   1196  O   ASP B 299      -4.590   9.456 -26.520  1.00  1.00
ATOM   1197  N   GLY B 300      -6.436   9.957 -27.644  1.00  1.00
ATOM   1198  CA  GLY B 300      -6.893  10.926 -26.655  1.00  1.00
ATOM   1199  C   GLY B 300      -7.398  10.232 -25.397  1.00  1.00
ATOM   1200  O   GLY B 300      -7.200  10.721 -24.284  1.00  1.00
ATOM   1201  N   PHE B 301      -8.117   9.134 -25.512  1.00  1.00
ATOM   1202  CA  PHE B 301      -8.557   8.346 -24.367  1.00  1.00
ATOM   1203  C   PHE B 301      -7.372   7.740 -23.627  1.00  1.00
ATOM   1204  O   PHE B 301      -7.362   7.677 -22.397  1.00  1.00
ATOM   1205  N   LEU B 302      -6.397   7.249 -24.411  1.00  1.00
ATOM   1206  CA  LEU B 302      -5.180   6.678 -23.845  1.00  1.00
ATOM   1207  C   LEU B 302      -4.387   7.726 -23.072  1.00  1.00
ATOM   1208  O   LEU B 302      -3.819   7.436 -22.019  1.00  1.00
ATOM   1209  N   ASP B 303      -4.295   8.955 -23.614  1.00  1.00
ATOM   1210  CA  ASP B 303      -3.595  10.042 -22.941  1.00  1.00
ATOM   1211  C   ASP B 303      -4.242  10.368 -21.601  1.00  1.00
ATOM   1212  O   ASP B 303      -3.553  10.633 -20.616  1.00  1.00
ATOM   1213  N   ILE B 304      -5.588  10.397 -21.572  1.00  1.00
ATOM   1214  CA  ILE B 304      -6.342  10.751 -20.375  1.00  1.00
ATOM   1215  C   ILE B 304      -6.211   9.675 -19.304  1.00  1.00
ATOM   1216  O   ILE B 304      -6.067   9.979 -18.120  1.00  1.00
ATOM   1217  N   TRP B 305      -6.353   8.391 -19.698  1.00  1.00
ATOM   1218  CA  TRP B 305      -6.299   7.287 -18.748  1.00  1.00
ATOM   1219  C   TRP B 305      -4.891   7.105 -18.195  1.00  1.00
ATOM   1220  O   TRP B 305      -4.712   6.780 -17.021  1.00  1.00
ATOM   1221  N   THR B 306      -3.888   7.294 -19.002  1.00  1.00
ATOM   1222  CA  THR B 306      -2.505   7.243 -18.544  1.00  1.00
ATOM   1223  C   THR B 306      -2.235   8.308 -17.489  1.00  1.00
ATOM   1224  O   THR B 306      -1.544   8.057 -16.502  1.00  1.00
ATOM   1225  N   TYR B 307      -2.745   9.559 -17.798  1.00  1.00
ATOM   1226  CA  TYR B 307      -2.595  10.677 -16.874  1.00  1.00
ATOM   1227  C   TYR B 307      -3.330  10.413 -15.566  1.00  1.00
ATOM   1228  O   TYR B 307      -2.820  10.710 -14.486  1.00  1.00
ATOM   1229  N   ASN B 308      -4.544   9.924 -15.662  1.00  1.00
ATOM   1230  CA  ASN B 308      -5.408   9.658 -14.518  1.00  1.00
ATOM   1231  C   ASN B 308      -4.807   8.594 -13.609  1.00  1.00
ATOM   1232  O   ASN B 308      -4.869   8.703 -12.385  1.00  1.00
ATOM   1233  N   ALA B 309      -4.331   7.503 -14.192  1.00  1.00
ATOM   1234  CA  ALA B 309      -3.762   6.393 -13.436  1.00  1.00
ATOM   1235  C   ALA B 309      -2.513   6.825 -12.679  1.00  1.00
ATOM   1236  O   ALA B 309      -2.313   6.448 -11.524  1.00  1.00
ATOM   1237  N   GLU B 310      -1.606   7.480 -13.361  1.00  1.00
ATOM   1238  CA  GLU B 310      -0.344   7.893 -12.758  1.00  1.00
ATOM   1239  C   GLU B 310      -0.569   8.932 -11.667  1.00  1.00
ATOM   1240  O   GLU B 310       0.075   8.894 -10.618  1.00  1.00
ATOM   1241  N   LEU B 311      -1.399   9.908 -11.891  1.00  1.00
ATOM   1242  CA  LEU B 311      -1.654  10.987 -10.945  1.00  1.00
ATOM   1243  C   LEU B 311      -2.419  10.483  -9.726  1.00  1.00
ATOM   1244  O   LEU B 311      -2.180  10.927  -8.603  1.00  1.00
ATOM   1245  N   LEU B 312      -3.371   9.610  -9.909  1.00  1.00
ATOM   1246  CA  LEU B 312      -4.106   9.001  -8.808  1.00  1.00
ATOM   1247  C   LEU B 312      -3.165   8.281  -7.848  1.00  1.00
ATOM   1248  O   LEU B 312      -3.343   8.336  -6.631  1.00  1.00
ATOM   1249  N   VAL B 313      -2.205   7.534  -8.423  1.00  1.00
ATOM   1250  CA  VAL B 313      -1.242   6.796  -7.615  1.00  1.00
ATOM   1251  C   VAL B 313      -0.307   7.742  -6.872  1.00  1.00
ATOM   1252  O   VAL B 313       0.008   7.527  -5.701  1.00  1.00
ATOM   1253  N   LEU B 314       0.186   8.760  -7.578  1.00  1.00
ATOM   1254  CA  LEU B 314       1.095   9.731  -6.980  1.00  1.00
ATOM   1255  C   LEU B 314       0.423  10.485  -5.838  1.00  1.00
ATOM   1256  O   LEU B 314       1.036  10.733  -4.799  1.00  1.00
ATOM   1257  N   LEU B 315      -0.768  10.949  -6.035  1.00  1.00
ATOM   1258  CA  LEU B 315      -1.509  11.687  -5.019  1.00  1.00
ATOM   1259  C   LEU B 315      -1.835  10.801  -3.821  1.00  1.00
ATOM   1260  O   LEU B 315      -1.762  11.241  -2.674  1.00  1.00
ATOM   1261  N   GLU B 316      -2.331   9.587  -4.086  1.00  1.00
ATOM   1262  CA  GLU B 316      -2.680   8.660  -3.017  1.00  1.00
ATOM   1263  C   GLU B 316      -1.445   8.225  -2.239  1.00  1.00
ATOM   1264  O   GLU B 316      -1.496   8.049  -1.022  1.00  1.00
ATOM   1265  N   ASN B 317      -0.319   8.094  -2.901  1.00  1.00
ATOM   1266  CA  ASN B 317       0.934   7.729  -2.253  1.00  1.00
ATOM   1267  C   ASN B 317       1.354   8.779  -1.233  1.00  1.00
ATOM   1268  O   ASN B 317       1.837   8.448  -0.150  1.00  1.00
ATOM   1269  N   GLU B 318       1.280  10.051  -1.631  1.00  1.00
ATOM   1270  CA  GLU B 318       1.587  11.154  -0.729  1.00  1.00
ATOM   1271  C   GLU B 318       0.671  11.142   0.488  1.00  1.00
ATOM   1272  O   GLU B 318       1.110  11.392   1.610  1.00  1.00
ATOM   1273  N   ARG B 319      -0.605  10.899   0.276  1.00  1.00
ATOM   1274  CA  ARG B 319      -1.606  10.878   1.336  1.00  1.00
ATOM   1275  C   ARG B 319      -1.384   9.703   2.280  1.00  1.00
ATOM   1276  O   ARG B 319      -1.575   9.823   3.490  1.00  1.00
ATOM   1277  N   THR B 320      -1.010   8.544   1.743  1.00  1.00
ATOM   1278  CA  THR B 320      -0.754   7.338   2.522  1.00  1.00
ATOM   1279  C   THR B 320       0.407   7.542   3.487  1.00  1.00
ATOM   1280  O   THR B 320       0.361   7.094   4.632  1.00  1.00
ATOM   1281  N   LEU B 321       1.502   8.100   2.985  1.00  1.00
ATOM   1282  CA  LEU B 321       2.665   8.367   3.823  1.00  1.00
ATOM   1283  C   LEU B 321       2.336   9.375   4.918  1.00  1.00
ATOM   1284  O   LEU B 321       2.776   9.232   6.059  1.00  1.00
ATOM   1285  N   ASP B 322       1.560  10.377   4.575  1.00  1.00
ATOM   1286  CA  ASP B 322       1.145  11.380   5.548  1.00  1.00
ATOM   1287  C   ASP B 322       0.231  10.776   6.606  1.00  1.00
ATOM   1288  O   ASP B 322       0.315  11.121   7.785  1.00  1.00
ATOM   1289  N   PHE B 323      -0.640   9.830   6.171  1.00  1.00
ATOM   1290  CA  PHE B 323      -1.558   9.121   7.054  1.00  1.00
ATOM   1291  C   PHE B 323      -0.802   8.348   8.128  1.00  1.00
ATOM   1292  O   PHE B 323      -1.222   8.300   9.284  1.00  1.00
ATOM   1293  N   HIS B 324       0.236   7.630   7.713  1.00  1.00
ATOM   1294  CA  HIS B 324       1.080   6.884   8.638  1.00  1.00
ATOM   1295  C   HIS B 324       1.780   7.815   9.620  1.00  1.00
ATOM   1296  O   HIS B 324       1.888   7.513  10.808  1.00  1.00
ATOM   1297  N   ASP B 325       2.336   8.947   9.062  1.00  1.00
ATOM   1298  CA  ASP B 325       2.980   9.949   9.903  1.00  1.00
ATOM   1299  C   ASP B 325       2.023  10.473  10.966  1.00  1.00
ATOM   1300  O   ASP B 325       2.409  10.673  12.118  1.00  1.00
ATOM   1301  N   SER B 326       0.786  10.713  10.596  1.00  1.00
ATOM   1302  CA  SER B 326      -0.257  11.208  11.486  1.00  1.00
ATOM   1303  C   SER B 326      -0.554  10.210  12.597  1.00  1.00
ATOM   1304  O   SER B 326      -0.782  10.593  13.744  1.00  1.00
ATOM   1305  N   ASN B 327      -0.674   8.927  12.255  1.00  1.00
ATOM   1306  CA  ASN B 327      -0.969   7.857  13.199  1.00  1.00
ATOM   1307  C   ASN B 327       0.113   7.750  14.266  1.00  1.00
ATOM   1308  O   ASN B 327      -0.179   7.513  15.438  1.00  1.00
ATOM   1309  N   VAL B 328       1.382   7.868  13.819  1.00  1.00
ATOM   1310  CA  VAL B 328       2.501   7.844  14.753  1.00  1.00
ATOM   1311  C   VAL B 328       2.455   9.037  15.699  1.00  1.00
ATOM   1312  O   VAL B 328       2.697   8.900  16.898  1.00  1.00
ATOM   1313  N   LYS B 329       2.210  10.215  15.122  1.00  1.00
ATOM   1314  CA  LYS B 329       2.131  11.461  15.876  1.00  1.00
ATOM   1315  C   LYS B 329       1.026  11.402  16.922  1.00  1.00
ATOM   1316  O   LYS B 329       1.195  11.877  18.045  1.00  1.00
ATOM   1317  N   ASN B 330      -0.151  10.862  16.520  1.00  1.00
ATOM   1318  CA  ASN B 330      -1.303  10.756  17.407  1.00  1.00
ATOM   1319  C   ASN B 330      -1.040   9.767  18.535  1.00  1.00
ATOM   1320  O   ASN B 330      -1.469   9.976  19.670  1.00  1.00
ATOM   1321  N   LEU B 331      -0.429   8.636  18.255  1.00  1.00
ATOM   1322  CA  LEU B 331      -0.058   7.642  19.255  1.00  1.00
ATOM   1323  C   LEU B 331       0.903   8.227  20.284  1.00  1.00
ATOM   1324  O   LEU B 331       0.785   7.959  21.480  1.00  1.00
ATOM   1325  N   TYR B 332       1.814   9.047  19.796  1.00  1.00
ATOM   1326  CA  TYR B 332       2.784   9.708  20.661  1.00  1.00
ATOM   1327  C   TYR B 332       2.105  10.718  21.578  1.00  1.00
ATOM   1328  O   TYR B 332       2.441  10.822  22.758  1.00  1.00
ATOM   1329  N   GLU B 333       1.272  11.581  20.993  1.00  1.00
ATOM   1330  CA  GLU B 333       0.533  12.584  21.750  1.00  1.00
ATOM   1331  C   GLU B 333      -0.407  11.933  22.757  1.00  1.00
ATOM   1332  O   GLU B 333      -0.586  12.434  23.867  1.00  1.00
ATOM   1333  N   LYS B 334      -0.990  10.817  22.442  1.00  1.00
ATOM   1334  CA  LYS B 334      -1.868  10.058  23.324  1.00  1.00
ATOM   1335  C   LYS B 334      -1.131   9.607  24.579  1.00  1.00
ATOM   1336  O   LYS B 334      -1.684   9.634  25.678  1.00  1.00
ATOM   1337  N   VAL B 335       0.055   8.989  24.401  1.00  1.00
ATOM   1338  CA  VAL B 335       0.882   8.575  25.528  1.00  1.00
ATOM   1339  C   VAL B 335       1.336   9.776  26.348  1.00  1.00
ATOM   1340  O   VAL B 335       1.340   9.733  27.579  1.00  1.00
ATOM   1341  N   LYS B 336       1.711  10.846  25.629  1.00  1.00
ATOM   1342  CA  LYS B 336       2.175  12.055  26.300  1.00  1.00
ATOM   1343  C   LYS B 336       1.107  12.611  27.233  1.00  1.00
ATOM   1344  O   LYS B 336       1.406  13.047  28.345  1.00  1.00
ATOM   1345  N   SER B 337      -0.145  12.606  26.793  1.00  1.00
ATOM   1346  CA  SER B 337      -1.259  13.152  27.559  1.00  1.00
ATOM   1347  C   SER B 337      -1.634  12.234  28.716  1.00  1.00
ATOM   1348  O   SER B 337      -2.039  12.697  29.782  1.00  1.00
ATOM   1349  N   GLN B 338      -1.397  10.953  28.643  1.00  1.00
ATOM   1350  CA  GLN B 338      -1.656  10.029  29.740  1.00  1.00
ATOM   1351  C   GLN B 338      -0.643  10.208  30.863  1.00  1.00
ATOM   1352  O   GLN B 338      -0.987  10.125  32.042  1.00  1.00
ATOM   1353  N   LEU B 339       0.645  10.266  30.522  1.00  1.00
ATOM   1354  CA  LEU B 339       1.726  10.344  31.497  1.00  1.00
ATOM   1355  C   LEU B 339       1.830  11.744  32.094  1.00  1.00
ATOM   1356  O   LEU B 339       2.139  11.904  33.274  1.00  1.00
ATOM   1357  N   LYS B 340       1.414  12.715  31.572  1.00  1.00
ATOM   1358  CA  LYS B 340       1.550  14.079  32.069  1.00  1.00
ATOM   1359  C   LYS B 340       2.968  14.349  32.555  1.00  1.00
ATOM   1360  O   LYS B 340       3.821  14.803  31.792  1.00  1.00
ATOM   1361  N   ASN B 341       3.168  14.705  33.809  1.00  1.00
ATOM   1362  CA  ASN B 341       4.463  15.030  34.395  1.00  1.00
ATOM   1363  C   ASN B 341       5.018  13.856  35.192  1.00  1.00
ATOM   1364  O   ASN B 341       6.180  13.863  35.597  1.00  1.00
ATOM   1365  N   ASN B 342       4.376  12.690  35.163  1.00  1.00
ATOM   1366  CA  ASN B 342       4.903  11.469  35.761  1.00  1.00
ATOM   1367  C   ASN B 342       6.028  10.883  34.917  1.00  1.00
ATOM   1368  O   ASN B 342       6.911  10.199  35.432  1.00  1.00
ATOM   1369  N   ALA B 343       6.356  11.435  33.942  1.00  1.00
ATOM   1370  CA  ALA B 343       7.431  11.137  33.003  1.00  1.00
ATOM   1371  C   ALA B 343       7.967  12.408  32.357  1.00  1.00
ATOM   1372  O   ALA B 343       7.223  13.362  32.132  1.00  1.00
ATOM   1373  N   LYS B 344       9.145  12.298  31.781  1.00  1.00
ATOM   1374  CA  LYS B 344       9.799  13.382  31.057  1.00  1.00
ATOM   1375  C   LYS B 344      10.052  13.000  29.605  1.00  1.00
ATOM   1376  O   LYS B 344      10.428  11.866  29.307  1.00  1.00
ATOM   1377  N   GLU B 345       9.704  13.955  28.665  1.00  1.00
ATOM   1378  CA  GLU B 345      10.137  13.725  27.292  1.00  1.00
ATOM   1379  C   GLU B 345      11.652  13.829  27.168  1.00  1.00
ATOM   1380  O   GLU B 345      12.246  14.842  27.539  1.00  1.00
ATOM   1381  N   ILE B 346      12.282  12.722  26.652  1.00  1.00
ATOM   1382  CA  ILE B 346      13.734  12.615  26.581  1.00  1.00
ATOM   1383  C   ILE B 346      14.219  12.656  25.137  1.00  1.00
ATOM   1384  O   ILE B 346      15.359  13.033  24.866  1.00  1.00
ATOM   1385  N   GLY B 347      13.432  12.582  24.221  1.00  1.00
ATOM   1386  CA  GLY B 347      13.881  12.811  22.853  1.00  1.00
ATOM   1387  C   GLY B 347      13.550  11.624  21.958  1.00  1.00
ATOM   1388  O   GLY B 347      13.714  10.470  22.355  1.00  1.00
ATOM   1389  N   ASN B 348      13.332  11.945  20.711  1.00  1.00
ATOM   1390  CA  ASN B 348      13.330  10.827  19.775  1.00  1.00
ATOM   1391  C   ASN B 348      12.073   9.981  19.930  1.00  1.00
ATOM   1392  O   ASN B 348      12.039   8.821  19.520  1.00  1.00
ATOM   1393  N   GLY B 349      11.077  10.406  20.739  1.00  1.00
ATOM   1394  CA  GLY B 349       9.829   9.666  20.891  1.00  1.00
ATOM   1395  C   GLY B 349       9.875   8.754  22.111  1.00  1.00
ATOM   1396  O   GLY B 349       8.921   8.030  22.392  1.00  1.00
ATOM   1397  N   CYS B 350      10.672   9.103  23.067  1.00  1.00
ATOM   1398  CA  CYS B 350      10.879   8.325  24.283  1.00  1.00
ATOM   1399  C   CYS B 350      10.476   9.119  25.519  1.00  1.00
ATOM   1400  O   CYS B 350      10.705  10.326  25.595  1.00  1.00
ATOM   1401  N   PHE B 351       9.824   8.464  26.438  1.00  1.00
ATOM   1402  CA  PHE B 351       9.511   8.962  27.772  1.00  1.00
ATOM   1403  C   PHE B 351      10.289   8.203  28.840  1.00  1.00
ATOM   1404  O   PHE B 351      10.429   6.982  28.769  1.00  1.00
ATOM   1405  N   GLU B 352      10.837   8.937  29.771  1.00  1.00
ATOM   1406  CA  GLU B 352      11.484   8.368  30.947  1.00  1.00
ATOM   1407  C   GLU B 352      10.651   8.602  32.201  1.00  1.00
ATOM   1408  O   GLU B 352      10.246   9.728  32.489  1.00  1.00
ATOM   1409  N   PHE B 353      10.152   7.437  32.800  1.00  1.00
ATOM   1410  CA  PHE B 353       9.278   7.568  33.960  1.00  1.00
ATOM   1411  C   PHE B 353      10.043   8.086  35.171  1.00  1.00
ATOM   1412  O   PHE B 353      11.176   7.675  35.423  1.00  1.00
ATOM   1413  N   TYR B 354       9.259   8.845  36.027  1.00  1.00
ATOM   1414  CA  TYR B 354       9.806   9.289  37.303  1.00  1.00
ATOM   1415  C   TYR B 354       9.510   8.283  38.409  1.00  1.00
ATOM   1416  O   TYR B 354      10.146   8.299  39.462  1.00  1.00
ATOM   1417  N   HIS B 355       8.834   7.288  38.077  1.00  1.00
ATOM   1418  CA  HIS B 355       8.417   6.154  38.894  1.00  1.00
ATOM   1419  C   HIS B 355       8.830   4.834  38.256  1.00  1.00
ATOM   1420  O   HIS B 355       8.882   4.714  37.032  1.00  1.00
ATOM   1421  N   LYS B 356       8.876   3.753  39.042  1.00  1.00
ATOM   1422  CA  LYS B 356       9.019   2.415  38.482  1.00  1.00
ATOM   1423  C   LYS B 356       7.761   1.994  37.733  1.00  1.00
ATOM   1424  O   LYS B 356       6.655   2.065  38.268  1.00  1.00
ATOM   1425  N   CYS B 357       7.862   1.651  36.525  1.00  1.00
ATOM   1426  CA  CYS B 357       6.789   1.185  35.654  1.00  1.00
ATOM   1427  C   CYS B 357       7.057  -0.230  35.158  1.00  1.00
ATOM   1428  O   CYS B 357       7.976  -0.458  34.370  1.00  1.00
ATOM   1429  N   ASP B 358       6.523  -1.219  35.892  1.00  1.00
ATOM   1430  CA  ASP B 358       6.705  -2.620  35.530  1.00  1.00
ATOM   1431  C   ASP B 358       5.910  -2.974  34.280  1.00  1.00
ATOM   1432  O   ASP B 358       4.916  -2.322  33.960  1.00  1.00
ATOM   1433  N   ASN B 359       5.695  -4.219  33.967  1.00  1.00
ATOM   1434  CA  ASN B 359       4.987  -4.659  32.770  1.00  1.00
ATOM   1435  C   ASN B 359       3.486  -4.439  32.906  1.00  1.00
ATOM   1436  O   ASN B 359       2.807  -4.108  31.934  1.00  1.00
ATOM   1437  N   GLU B 360       2.879  -4.534  34.032  1.00  1.00
ATOM   1438  CA  GLU B 360       1.482  -4.165  34.229  1.00  1.00
ATOM   1439  C   GLU B 360       1.261  -2.682  33.960  1.00  1.00
ATOM   1440  O   GLU B 360       0.242  -2.289  33.392  1.00  1.00
ATOM   1441  N   CYS B 361       2.198  -1.835  34.469  1.00  1.00
ATOM   1442  CA  CYS B 361       2.135  -0.399  34.223  1.00  1.00
ATOM   1443  C   CYS B 361       2.310  -0.085  32.743  1.00  1.00
ATOM   1444  O   CYS B 361       1.641   0.796  32.202  1.00  1.00
ATOM   1445  N   MET B 362       3.286  -0.724  32.115  1.00  1.00
ATOM   1446  CA  MET B 362       3.576  -0.530  30.700  1.00  1.00
ATOM   1447  C   MET B 362       2.391  -0.937  29.833  1.00  1.00
ATOM   1448  O   MET B 362       2.064  -0.263  28.857  1.00  1.00
ATOM   1449  N   GLU B 363       1.756  -2.031  30.122  1.00  1.00
ATOM   1450  CA  GLU B 363       0.584  -2.493  29.388  1.00  1.00
ATOM   1451  C   GLU B 363      -0.561  -1.494  29.491  1.00  1.00
ATOM   1452  O   GLU B 363      -1.309  -1.292  28.534  1.00  1.00
ATOM   1453  N   SER B 364      -0.760  -0.874  30.636  1.00  1.00
ATOM   1454  CA  SER B 364      -1.757   0.172  30.827  1.00  1.00
ATOM   1455  C   SER B 364      -1.465   1.380  29.946  1.00  1.00
ATOM   1456  O   SER B 364      -2.380   2.017  29.425  1.00  1.00
ATOM   1457  N   VAL B 365      -0.201   1.760  29.802  1.00  1.00
ATOM   1458  CA  VAL B 365       0.183   2.811  28.867  1.00  1.00
ATOM   1459  C   VAL B 365      -0.136   2.415  27.432  1.00  1.00
ATOM   1460  O   VAL B 365      -0.634   3.226  26.650  1.00  1.00
ATOM   1461  N   ARG B 366       0.140   1.212  27.067  1.00  1.00
ATOM   1462  CA  ARG B 366      -0.072   0.683  25.725  1.00  1.00
ATOM   1463  C   ARG B 366      -1.558   0.530  25.423  1.00  1.00
ATOM   1464  O   ARG B 366      -2.005   0.802  24.309  1.00  1.00
ATOM   1465  N   ASN B 367      -2.415   0.304  26.246  1.00  1.00
ATOM   1466  CA  ASN B 367      -3.839   0.081  26.031  1.00  1.00
ATOM   1467  C   ASN B 367      -4.660   1.282  26.482  1.00  1.00
ATOM   1468  O   ASN B 367      -5.844   1.392  26.164  1.00  1.00
ATOM   1469  N   GLY B 368      -4.097   2.311  26.929  1.00  1.00
ATOM   1470  CA  GLY B 368      -4.702   3.622  27.133  1.00  1.00
ATOM   1471  C   GLY B 368      -5.488   3.669  28.437  1.00  1.00
ATOM   1472  O   GLY B 368      -6.147   4.663  28.741  1.00  1.00
ATOM   1473  N   THR B 369      -5.024   3.059  29.467  1.00  1.00
ATOM   1474  CA  THR B 369      -5.657   3.027  30.780  1.00  1.00
ATOM   1475  C   THR B 369      -4.649   3.314  31.885  1.00  1.00
ATOM   1476  O   THR B 369      -4.992   3.313  33.067  1.00  1.00
ATOM   1477  N   TYR B 370      -3.587   4.057  31.528  1.00  1.00
ATOM   1478  CA  TYR B 370      -2.609   4.476  32.525  1.00  1.00
ATOM   1479  C   TYR B 370      -3.272   5.253  33.655  1.00  1.00
ATOM   1480  O   TYR B 370      -4.039   6.184  33.414  1.00  1.00
ATOM   1481  N   ASP B 371      -2.946   4.884  34.893  1.00  1.00
ATOM   1482  CA  ASP B 371      -3.446   5.573  36.077  1.00  1.00
ATOM   1483  C   ASP B 371      -2.417   6.559  36.616  1.00  1.00
ATOM   1484  O   ASP B 371      -1.448   6.166  37.265  1.00  1.00
ATOM   1485  N   TYR B 372      -2.644   7.920  36.294  1.00  1.00
ATOM   1486  CA  TYR B 372      -1.649   8.916  36.673  1.00  1.00
ATOM   1487  C   TYR B 372      -1.628   9.128  38.181  1.00  1.00
ATOM   1488  O   TYR B 372      -0.565   9.282  38.782  1.00  1.00
ATOM   1489  N   PRO B 373      -2.785   9.250  38.837  1.00  1.00
ATOM   1490  CA  PRO B 373      -2.882   9.479  40.274  1.00  1.00
ATOM   1491  C   PRO B 373      -2.211   8.357  41.057  1.00  1.00
ATOM   1492  O   PRO B 373      -1.600   8.594  42.099  1.00  1.00
ATOM   1493  N   LYS B 374      -2.154   7.176  40.613  1.00  1.00
ATOM   1494  CA  LYS B 374      -1.539   6.015  41.246  1.00  1.00
ATOM   1495  C   LYS B 374      -0.045   6.227  41.453  1.00  1.00
ATOM   1496  O   LYS B 374       0.513   5.823  42.473  1.00  1.00
ATOM   1497  N   TYR B 375       0.669   6.802  40.514  1.00  1.00
ATOM   1498  CA  TYR B 375       2.118   6.944  40.585  1.00  1.00
ATOM   1499  C   TYR B 375       2.521   8.402  40.763  1.00  1.00
ATOM   1500  O   TYR B 375       3.658   8.702  41.124  1.00  1.00
ATOM   1501  N   SER B 376       1.653   9.275  40.946  1.00  1.00
ATOM   1502  CA  SER B 376       1.922  10.708  40.987  1.00  1.00
ATOM   1503  C   SER B 376       2.701  11.087  42.240  1.00  1.00
ATOM   1504  O   SER B 376       3.571  11.957  42.202  1.00  1.00
ATOM   1505  N   GLU B 377       2.492  10.495  43.395  1.00  1.00
ATOM   1506  CA  GLU B 377       3.251  10.791  44.604  1.00  1.00
ATOM   1507  C   GLU B 377       4.713  10.392  44.449  1.00  1.00
ATOM   1508  O   GLU B 377       5.612  11.104  44.897  1.00  1.00
ATOM   1509  N   GLU B 378       4.953   9.134  43.980  1.00  1.00
ATOM   1510  CA  GLU B 378       6.318   8.660  43.787  1.00  1.00
ATOM   1511  C   GLU B 378       7.047   9.491  42.739  1.00  1.00
ATOM   1512  O   GLU B 378       8.243   9.755  42.864  1.00  1.00
ATOM   1513  N   SER B 379       6.332   9.810  41.646  1.00  1.00
ATOM   1514  CA  SER B 379       6.901  10.637  40.589  1.00  1.00
ATOM   1515  C   SER B 379       7.335  11.995  41.125  1.00  1.00
ATOM   1516  O   SER B 379       8.369  12.530  40.724  1.00  1.00
ATOM   1517  N   LYS B 380       6.399  12.648  41.872  1.00  1.00
ATOM   1518  CA  LYS B 380       6.652  13.959  42.456  1.00  1.00
ATOM   1519  C   LYS B 380       7.931  13.957  43.283  1.00  1.00
ATOM   1520  O   LYS B 380       8.695  14.922  43.264  1.00  1.00
ATOM   1521  N   LEU B 381       8.110  12.934  44.131  1.00  1.00
ATOM   1522  CA  LEU B 381       9.301  12.809  44.962  1.00  1.00
ATOM   1523  C   LEU B 381      10.558  12.677  44.108  1.00  1.00
ATOM   1524  O   LEU B 381      11.618  13.193  44.463  1.00  1.00
ATOM   1525  N   ASN B 382      10.504  12.096  42.947  1.00  1.00
ATOM   1526  CA  ASN B 382      11.679  11.796  42.137  1.00  1.00
ATOM   1527  C   ASN B 382      12.084  12.996  41.290  1.00  1.00
ATOM   1528  O   ASN B 382      13.264  13.188  40.993  1.00  1.00
ATOM   1529  N   ARG B 383      11.195  13.637  40.602  1.00  1.00
ATOM   1530  CA  ARG B 383      11.547  14.804  39.802  1.00  1.00
ATOM   1531  C   ARG B 383      11.823  16.014  40.685  1.00  1.00
ATOM   1532  O   ARG B 383      11.111  16.259  41.659  1.00  1.00
