# Supplementary material for: ProteinDJ: A high‐performance and modular protein design pipeline
Source: Protein Sci. 2026 Jan 21;35(2):e70464. doi: 10.1002/pro.70464 (PMC12820799; doi:10.1002/pro.70464)
Supplement: Supplementary file 2 — DATA S1. Compressed archive containing input PDB and Bindsweeper YAML files used for benchmarking and comparison of sequence design methods. [file PRO-35-e70464-s001.zip › SupplementaryFile1/binderfolds/ha/fold_47.pdb]

ATOM      1  N   GLY A   1     -20.617  -1.419   0.318  1.00  0.00
ATOM      2  CA  GLY A   1     -20.702  -1.656   1.754  1.00  0.00
ATOM      3  C   GLY A   1     -20.323  -3.090   2.099  1.00  0.00
ATOM      4  O   GLY A   1     -19.669  -3.344   3.111  1.00  0.00
ATOM      5  N   GLY A   2     -20.783  -4.042   1.275  1.00  0.00
ATOM      6  CA  GLY A   2     -20.367  -5.429   1.448  1.00  0.00
ATOM      7  C   GLY A   2     -18.870  -5.588   1.214  1.00  0.00
ATOM      8  O   GLY A   2     -18.197  -6.334   1.925  1.00  0.00
ATOM      9  N   GLY A   3     -18.359  -4.815   0.219  1.00  0.00
ATOM     10  CA  GLY A   3     -16.926  -4.839  -0.045  1.00  0.00
ATOM     11  C   GLY A   3     -16.138  -4.291   1.138  1.00  0.00
ATOM     12  O   GLY A   3     -15.075  -4.809   1.482  1.00  0.00
ATOM     13  N   GLY A   4     -16.671  -3.239   1.773  1.00  0.00
ATOM     14  CA  GLY A   4     -16.026  -2.675   2.953  1.00  0.00
ATOM     15  C   GLY A   4     -15.994  -3.680   4.097  1.00  0.00
ATOM     16  O   GLY A   4     -14.995  -3.795   4.807  1.00  0.00
ATOM     17  N   GLY A   5     -17.127  -4.378   4.327  1.00  0.00
ATOM     18  CA  GLY A   5     -17.202  -5.406   5.359  1.00  0.00
ATOM     19  C   GLY A   5     -16.231  -6.545   5.073  1.00  0.00
ATOM     20  O   GLY A   5     -15.570  -7.051   5.980  1.00  0.00
ATOM     21  N   GLY A   6     -16.211  -7.010   3.816  1.00  0.00
ATOM     22  CA  GLY A   6     -15.296  -8.071   3.411  1.00  0.00
ATOM     23  C   GLY A   6     -13.847  -7.672   3.657  1.00  0.00
ATOM     24  O   GLY A   6     -13.040  -8.480   4.116  1.00  0.00
ATOM     25  N   GLY A   7     -13.528  -6.410   3.242  1.00  0.00
ATOM     26  CA  GLY A   7     -12.178  -5.898   3.444  1.00  0.00
ATOM     27  C   GLY A   7     -11.825  -5.844   4.925  1.00  0.00
ATOM     28  O   GLY A   7     -10.703  -6.163   5.318  1.00  0.00
ATOM     29  N   GLY A   8     -12.763  -5.445   5.749  1.00  0.00
ATOM     30  CA  GLY A   8     -12.569  -5.406   7.193  1.00  0.00
ATOM     31  C   GLY A   8     -12.285  -6.796   7.748  1.00  0.00
ATOM     32  O   GLY A   8     -11.424  -6.965   8.612  1.00  0.00
ATOM     33  N   GLY A   9     -13.066  -7.787   7.309  1.00  0.00
ATOM     34  CA  GLY A   9     -12.869  -9.169   7.731  1.00  0.00
ATOM     35  C   GLY A   9     -11.503  -9.687   7.299  1.00  0.00
ATOM     36  O   GLY A   9     -10.823 -10.379   8.056  1.00  0.00
ATOM     37  N   GLY A  10     -11.124  -9.358   6.049  1.00  0.00
ATOM     38  CA  GLY A  10      -9.831  -9.780   5.524  1.00  0.00
ATOM     39  C   GLY A  10      -8.686  -9.188   6.336  1.00  0.00
ATOM     40  O   GLY A  10      -7.696  -9.864   6.616  1.00  0.00
ATOM     41  N   GLY A  11      -8.827  -7.863   6.627  1.00  0.00
ATOM     42  CA  GLY A  11      -7.809  -7.191   7.426  1.00  0.00
ATOM     43  C   GLY A  11      -7.679  -7.830   8.802  1.00  0.00
ATOM     44  O   GLY A  11      -6.572  -8.008   9.312  1.00  0.00
ATOM     45  N   GLY A  12      -8.808  -8.170   9.397  1.00  0.00
ATOM     46  CA  GLY A  12      -8.821  -8.834  10.695  1.00  0.00
ATOM     47  C   GLY A  12      -8.139 -10.194  10.624  1.00  0.00
ATOM     48  O   GLY A  12      -7.386 -10.569  11.523  1.00  0.00
ATOM     49  N   GLY A  13      -8.443 -10.952   9.535  1.00  0.00
ATOM     50  CA  GLY A  13      -7.822 -12.254   9.326  1.00  0.00
ATOM     51  C   GLY A  13      -6.311 -12.127   9.177  1.00  0.00
ATOM     52  O   GLY A  13      -5.554 -12.931   9.721  1.00  0.00
ATOM     53  N   GLY A  14      -5.902 -11.106   8.378  1.00  0.00
ATOM     54  CA  GLY A  14      -4.483 -10.862   8.153  1.00  0.00
ATOM     55  C   GLY A  14      -3.761 -10.567   9.462  1.00  0.00
ATOM     56  O   GLY A  14      -2.655 -11.054   9.696  1.00  0.00
ATOM     57  N   GLY A  15      -4.372  -9.663  10.246  1.00  0.00
ATOM     58  CA  GLY A  15      -3.795  -9.287  11.532  1.00  0.00
ATOM     59  C   GLY A  15      -3.742 -10.478  12.480  1.00  0.00
ATOM     60  O   GLY A  15      -2.763 -10.665  13.202  1.00  0.00
ATOM     61  N   GLY A  16      -4.732 -11.336  12.402  1.00  0.00
ATOM     62  CA  GLY A  16      -4.773 -12.540  13.224  1.00  0.00
ATOM     63  C   GLY A  16      -3.664 -13.510  12.836  1.00  0.00
ATOM     64  O   GLY A  16      -3.018 -14.105  13.698  1.00  0.00
ATOM     65  N   GLY A  17      -3.496 -13.711  11.490  1.00  0.00
ATOM     66  CA  GLY A  17      -2.452 -14.593  10.984  1.00  0.00
ATOM     67  C   GLY A  17      -1.068 -14.089  11.373  1.00  0.00
ATOM     68  O   GLY A  17      -0.197 -14.870  11.756  1.00  0.00
ATOM     69  N   GLY A  18      -0.891 -12.763  11.240  1.00  0.00
ATOM     70  CA  GLY A  18       0.377 -12.134  11.591  1.00  0.00
ATOM     71  C   GLY A  18       0.686 -12.307  13.073  1.00  0.00
ATOM     72  O   GLY A  18       1.824 -12.584  13.451  1.00  0.00
ATOM     73  N   GLY A  19      -0.319 -12.085  13.904  1.00  0.00
ATOM     74  CA  GLY A  19      -0.171 -12.236  15.346  1.00  0.00
ATOM     75  C   GLY A  19       0.167 -13.675  15.717  1.00  0.00
ATOM     76  O   GLY A  19       1.001 -13.922  16.588  1.00  0.00
ATOM     77  N   GLY A  20      -0.530 -14.631  15.047  1.00  0.00
ATOM     78  CA  GLY A  20      -0.287 -16.049  15.288  1.00  0.00
ATOM     79  C   GLY A  20       1.144 -16.431  14.933  1.00  0.00
ATOM     80  O   GLY A  20       1.796 -17.180  15.661  1.00  0.00
ATOM     81  N   GLY A  21       1.602 -15.938  13.767  1.00  0.00
ATOM     82  CA  GLY A  21       2.958 -16.213  13.308  1.00  0.00
ATOM     83  C   GLY A  21       3.992 -15.643  14.271  1.00  0.00
ATOM     84  O   GLY A  21       4.998 -16.287  14.568  1.00  0.00
ATOM     85  N   GLY A  22       3.724 -14.379  14.710  1.00  0.00
ATOM     86  CA  GLY A  22       4.626 -13.732  15.655  1.00  0.00
ATOM     87  C   GLY A  22       4.693 -14.501  16.968  1.00  0.00
ATOM     88  O   GLY A  22       5.767 -14.672  17.544  1.00  0.00
ATOM     89  N   GLY A  23       3.531 -14.933  17.437  1.00  0.00
ATOM     90  CA  GLY A  23       3.450 -15.706  18.671  1.00  0.00
ATOM     91  C   GLY A  23       4.216 -17.017  18.550  1.00  0.00
ATOM     92  O   GLY A  23       4.924 -17.421  19.473  1.00  0.00
ATOM     93  N   GLY A  24       4.037 -17.694  17.380  1.00  0.00
ATOM     94  CA  GLY A  24       4.725 -18.954  17.129  1.00  0.00
ATOM     95  C   GLY A  24       6.235 -18.756  17.079  1.00  0.00
ATOM     96  O   GLY A  24       6.994 -19.558  17.624  1.00  0.00
ATOM     97  N   GLY A  25       6.646 -17.690  16.375  1.00  0.00
ATOM     98  CA  GLY A  25       8.064 -17.378  16.240  1.00  0.00
ATOM     99  C   GLY A  25       8.686 -17.047  17.591  1.00  0.00
ATOM    100  O   GLY A  25       9.804 -17.467  17.890  1.00  0.00
ATOM    101  N   GLY A  26       7.953 -16.222  18.370  1.00  0.00
ATOM    102  CA  GLY A  26       8.430 -15.864  19.700  1.00  0.00
ATOM    103  C   GLY A  26       8.546 -17.092  20.593  1.00  0.00
ATOM    104  O   GLY A  26       9.503 -17.229  21.356  1.00  0.00
ATOM    105  N   GLY A  27       7.566 -18.007  20.451  1.00  0.00
ATOM    106  CA  GLY A  27       7.581 -19.254  21.207  1.00  0.00
ATOM    107  C   GLY A  27       8.772 -20.120  20.817  1.00  0.00
ATOM    108  O   GLY A  27       9.431 -20.708  21.675  1.00  0.00
ATOM    109  N   GLY A  28       9.013 -20.237  19.493  1.00  0.00
ATOM    110  CA  GLY A  28      10.139 -21.009  18.982  1.00  0.00
ATOM    111  C   GLY A  28      11.465 -20.437  19.467  1.00  0.00
ATOM    112  O   GLY A  28      12.376 -21.179  19.833  1.00  0.00
ATOM    113  N   GLY A  29      11.551 -19.097  19.434  1.00  0.00
ATOM    114  CA  GLY A  29      12.762 -18.414  19.871  1.00  0.00
ATOM    115  C   GLY A  29      13.028 -18.657  21.351  1.00  0.00
ATOM    116  O   GLY A  29      14.167 -18.891  21.756  1.00  0.00
ATOM    117  N   GLY A  30      11.958 -18.551  22.143  1.00  0.00
ATOM    118  CA  GLY A  30      12.071 -18.766  23.581  1.00  0.00
ATOM    119  C   GLY A  30      12.454 -20.206  23.894  1.00  0.00
ATOM    120  O   GLY A  30      13.285 -20.462  24.766  1.00  0.00
ATOM    121  N   GLY A  31      11.830 -21.155  23.151  1.00  0.00
ATOM    122  CA  GLY A  31      12.106 -22.575  23.337  1.00  0.00
ATOM    123  C   GLY A  31      13.556 -22.902  23.002  1.00  0.00
ATOM    124  O   GLY A  31      14.212 -23.659  23.717  1.00  0.00
ATOM    125  N   GLY A  32      14.008 -22.407  21.838  1.00  0.00
ATOM    126  CA  GLY A  32      15.375 -22.650  21.395  1.00  0.00
ATOM    127  C   GLY A  32      16.384 -22.041  22.360  1.00  0.00
ATOM    128  O   GLY A  32      17.409 -22.649  22.667  1.00  0.00
ATOM    129  N   GLY A  33      16.083 -20.831  22.816  1.00  0.00
ATOM    130  CA  GLY A  33      16.964 -20.156  23.762  1.00  0.00
ATOM    131  C   GLY A  33      17.046 -20.919  25.078  1.00  0.00
ATOM    132  O   GLY A  33      18.121 -21.051  25.663  1.00  0.00
ATOM    133  N   GLY A  34      15.880 -21.422  25.519  1.00  0.00
ATOM    134  CA  GLY A  34      15.810 -22.195  26.753  1.00  0.00
ATOM    135  C   GLY A  34      16.596 -23.495  26.634  1.00  0.00
ATOM    136  O   GLY A  34      17.301 -23.892  27.560  1.00  0.00
ATOM    137  N   GLY A  35      16.420 -24.190  25.479  1.00  0.00
ATOM    138  CA  GLY A  35      17.138 -25.433  25.219  1.00  0.00
ATOM    139  C   GLY A  35      18.644 -25.204  25.193  1.00  0.00
ATOM    140  O   GLY A  35      19.412 -26.004  25.726  1.00  0.00
ATOM    141  N   GLY A  36      19.067 -24.124  24.560  1.00  0.00
ATOM    142  CA  GLY A  36      20.485 -23.795  24.484  1.00  0.00
ATOM    143  C   GLY A  36      21.028 -23.380  25.845  1.00  0.00
ATOM    144  O   GLY A  36      22.162 -23.703  26.197  1.00  0.00
ATOM    145  N   GLY A  37      20.168 -22.663  26.603  1.00  0.00
ATOM    146  CA  GLY A  37      20.562 -22.262  27.948  1.00  0.00
ATOM    147  C   GLY A  37      20.890 -23.475  28.810  1.00  0.00
ATOM    148  O   GLY A  37      21.841 -23.453  29.592  1.00  0.00
ATOM    149  N   GLY A  38      20.141 -24.581  28.481  1.00  0.00
ATOM    150  CA  GLY A  38      20.393 -25.857  29.139  1.00  0.00
ATOM    151  C   GLY A  38      21.754 -26.418  28.750  1.00  0.00
ATOM    152  O   GLY A  38      22.458 -26.997  29.577  1.00  0.00
ATOM    153  N   GLY A  39      22.200 -26.039  27.508  1.00  0.00
ATOM    154  CA  GLY A  39      23.489 -26.490  26.997  1.00  0.00
ATOM    155  C   GLY A  39      24.609 -25.548  27.419  1.00  0.00
ATOM    156  O   GLY A  39      25.700 -25.988  27.782  1.00  0.00
ATOM    157  N   GLY A  40      24.323 -24.282  27.330  1.00  0.00
ATOM    158  CA  GLY A  40      25.239 -23.260  27.821  1.00  0.00
ATOM    159  C   GLY A  40      24.664 -21.864  27.623  1.00  0.00
ATOM    160  O   GLY A  40      24.022 -21.584  26.610  1.00  0.00
ATOM    161  N   GLY A  41      25.058 -20.938  28.441  1.00  0.00
ATOM    162  CA  GLY A  41      24.514 -19.588  28.359  1.00  0.00
ATOM    163  C   GLY A  41      24.974 -18.885  27.089  1.00  0.00
ATOM    164  O   GLY A  41      24.205 -18.163  26.454  1.00  0.00
ATOM    165  N   GLY A  42      26.244 -19.000  26.734  1.00  0.00
ATOM    166  CA  GLY A  42      26.770 -18.366  25.530  1.00  0.00
ATOM    167  C   GLY A  42      26.059 -18.876  24.283  1.00  0.00
ATOM    168  O   GLY A  42      25.738 -18.103  23.381  1.00  0.00
ATOM    169  N   GLY A  43      25.930 -20.190  24.168  1.00  0.00
ATOM    170  CA  GLY A  43      25.232 -20.785  23.035  1.00  0.00
ATOM    171  C   GLY A  43      23.776 -20.339  22.989  1.00  0.00
ATOM    172  O   GLY A  43      23.226 -20.091  21.916  1.00  0.00
ATOM    173  N   GLY A  44      23.175 -20.201  24.183  1.00  0.00
ATOM    174  CA  GLY A  44      21.787 -19.768  24.288  1.00  0.00
ATOM    175  C   GLY A  44      21.610 -18.351  23.758  1.00  0.00
ATOM    176  O   GLY A  44      20.633 -18.052  23.072  1.00  0.00
ATOM    177  N   GLY A  45      22.490 -17.450  24.142  1.00  0.00
ATOM    178  CA  GLY A  45      22.436 -16.072  23.669  1.00  0.00
ATOM    179  C   GLY A  45      22.612 -16.001  22.157  1.00  0.00
ATOM    180  O   GLY A  45      21.917 -15.246  21.476  1.00  0.00
ATOM    181  N   GLY A  46      23.565 -16.767  21.623  1.00  0.00
ATOM    182  CA  GLY A  46      23.792 -16.828  20.184  1.00  0.00
ATOM    183  C   GLY A  46      22.575 -17.388  19.458  1.00  0.00
ATOM    184  O   GLY A  46      22.185 -16.887  18.403  1.00  0.00
ATOM    185  N   GLY A  47      22.038 -18.480  19.987  1.00  0.00
ATOM    186  CA  GLY A  47      20.864 -19.112  19.396  1.00  0.00
ATOM    187  C   GLY A  47      19.660 -18.178  19.430  1.00  0.00
ATOM    188  O   GLY A  47      18.882 -18.118  18.478  1.00  0.00
ATOM    189  N   GLY A  48      19.491 -17.457  20.543  1.00  0.00
ATOM    190  CA  GLY A  48      18.387 -16.513  20.666  1.00  0.00
ATOM    191  C   GLY A  48      18.509 -15.386  19.649  1.00  0.00
ATOM    192  O   GLY A  48      17.520 -14.971  19.046  1.00  0.00
ATOM    193  N   GLY A  49      19.702 -14.872  19.462  1.00  0.00
ATOM    194  CA  GLY A  49      19.955 -13.821  18.483  1.00  0.00
ATOM    195  C   GLY A  49      19.658 -14.303  17.069  1.00  0.00
ATOM    196  O   GLY A  49      19.065 -13.580  16.268  1.00  0.00
ATOM    197  N   GLY A  50      20.188 -15.514  16.737  1.00  0.00
ATOM    198  CA  GLY A  50      19.964 -16.080  15.412  1.00  0.00
ATOM    199  C   GLY A  50      18.483 -16.331  15.163  1.00  0.00
ATOM    200  O   GLY A  50      17.972 -16.060  14.076  1.00  0.00
ATOM    201  N   GLY A  51      17.819 -16.910  16.180  1.00  0.00
ATOM    202  CA  GLY A  51      16.397 -17.208  16.060  1.00  0.00
ATOM    203  C   GLY A  51      15.574 -15.931  15.946  1.00  0.00
ATOM    204  O   GLY A  51      14.607 -15.869  15.187  1.00  0.00
ATOM    205  N   GLY A  52      15.952 -14.917  16.712  1.00  0.00
ATOM    206  CA  GLY A  52      15.255 -13.638  16.652  1.00  0.00
ATOM    207  C   GLY A  52      15.369 -13.013  15.268  1.00  0.00
ATOM    208  O   GLY A  52      14.401 -12.462  14.743  1.00  0.00
ATOM    209  N   GLY A  53      16.570 -13.132  14.674  1.00  0.00
ATOM    210  CA  GLY A  53      16.808 -12.633  13.325  1.00  0.00
ATOM    211  C   GLY A  53      15.962 -13.381  12.303  1.00  0.00
ATOM    212  O   GLY A  53      15.395 -12.778  11.392  1.00  0.00
ATOM    213  N   GLY A  54      16.008 -14.739  12.410  1.00  0.00
ATOM    214  CA  GLY A  54      15.223 -15.573  11.508  1.00  0.00
ATOM    215  C   GLY A  54      13.734 -15.281  11.644  1.00  0.00
ATOM    216  O   GLY A  54      13.012 -15.212  10.649  1.00  0.00
ATOM    217  N   GLY A  55      13.291 -15.127  12.895  1.00  0.00
ATOM    218  CA  GLY A  55      11.887 -14.844  13.170  1.00  0.00
ATOM    219  C   GLY A  55      11.470 -13.502  12.581  1.00  0.00
ATOM    220  O   GLY A  55      10.375 -13.366  12.036  1.00  0.00
ATOM    221  N   GLY A  56      12.365 -12.519  12.696  1.00  0.00
ATOM    222  CA  GLY A  56      12.084 -11.201  12.139  1.00  0.00
ATOM    223  C   GLY A  56      11.921 -11.265  10.626  1.00  0.00
ATOM    224  O   GLY A  56      11.032 -10.629  10.060  1.00  0.00
ATOM    225  N   GLY A  57      12.829 -12.073   9.998  1.00  0.00
ATOM    226  CA  GLY A  57      12.787 -12.242   8.550  1.00  0.00
ATOM    227  C   GLY A  57      11.518 -12.966   8.117  1.00  0.00
ATOM    228  O   GLY A  57      10.886 -12.592   7.129  1.00  0.00
ATOM    229  N   GLY A  58      11.184 -14.045   8.855  1.00  0.00
ATOM    230  CA  GLY A  58       9.991 -14.823   8.542  1.00  0.00
ATOM    231  C   GLY A  58       8.726 -14.003   8.758  1.00  0.00
ATOM    232  O   GLY A  58       7.789 -14.069   7.962  1.00  0.00
ATOM    233  N   GLY A  59       8.702 -13.244   9.851  1.00  0.00
ATOM    234  CA  GLY A  59       7.549 -12.412  10.176  1.00  0.00
ATOM    235  C   GLY A  59       7.335 -11.332   9.124  1.00  0.00
ATOM    236  O   GLY A  59       6.203 -11.047   8.734  1.00  0.00
ATOM    237  N   GLY A  60       8.442 -10.707   8.694  1.00  0.00
ATOM    238  CA  GLY A  60       8.374  -9.679   7.663  1.00  0.00
ATOM    239  C   GLY A  60       7.858 -10.250   6.348  1.00  0.00
ATOM    240  O   GLY A  60       7.047  -9.625   5.665  1.00  0.00
ATOM    241  N   GLY A  61       8.385 -11.462   6.017  1.00  0.00
ATOM    242  CA  GLY A  61       7.954 -12.126   4.794  1.00  0.00
ATOM    243  C   GLY A  61       6.476 -12.489   4.855  1.00  0.00
ATOM    244  O   GLY A  61       5.745 -12.324   3.878  1.00  0.00
ATOM    245  N   GLY A  62       6.057 -13.007   6.041  1.00  0.00
ATOM    246  CA  GLY A  62       4.662 -13.388   6.227  1.00  0.00
ATOM    247  C   GLY A  62       3.746 -12.173   6.158  1.00  0.00
ATOM    248  O   GLY A  62       2.666 -12.231   5.569  1.00  0.00
ATOM    249  N   GLY A  63       4.176 -11.090   6.814  1.00  0.00
ATOM    250  CA  GLY A  63       3.405  -9.853   6.816  1.00  0.00
ATOM    251  C   GLY A  63       3.228  -9.312   5.403  1.00  0.00
ATOM    252  O   GLY A  63       2.146  -8.853   5.035  1.00  0.00
ATOM    253  N   GLY A  64       4.332  -9.345   4.652  1.00  0.00
ATOM    254  CA  GLY A  64       4.311  -8.878   3.271  1.00  0.00
ATOM    255  C   GLY A  64       3.392  -9.737   2.413  1.00  0.00
ATOM    256  O   GLY A  64       2.647  -9.224   1.578  1.00  0.00
ATOM    257  N   GLY A  65       3.468 -11.082   2.672  1.00  0.00
ATOM    258  CA  GLY A  65       2.627 -12.011   1.927  1.00  0.00
ATOM    259  C   GLY A  65       1.154 -11.804   2.256  1.00  0.00
ATOM    260  O   GLY A  65       0.300 -11.833   1.369  1.00  0.00
ATOM    261  N   GLY A  66       0.863 -11.657   3.573  1.00  0.00
ATOM    262  CA  GLY A  66      -0.514 -11.463   4.013  1.00  0.00
ATOM    263  C   GLY A  66      -1.086 -10.158   3.475  1.00  0.00
ATOM    264  O   GLY A  66      -2.240 -10.104   3.050  1.00  0.00
ATOM    265  N   GLY A  67      -0.277  -9.096   3.537  1.00  0.00
ATOM    266  CA  GLY A  67      -0.715  -7.808   3.014  1.00  0.00
ATOM    267  C   GLY A  67      -0.993  -7.887   1.518  1.00  0.00
ATOM    268  O   GLY A  67      -1.968  -7.317   1.027  1.00  0.00
ATOM    269  N   GLY A  68      -0.095  -8.659   0.830  1.00  0.00
ATOM    270  CA  GLY A  68      -0.274  -8.857  -0.603  1.00  0.00
ATOM    271  C   GLY A  68      -1.552  -9.634  -0.896  1.00  0.00
ATOM    272  O   GLY A  68      -2.283  -9.314  -1.833  1.00  0.00
ATOM    273  N   GLY A  69      -1.796 -10.683  -0.059  1.00  0.00
ATOM    274  CA  GLY A  69      -3.010 -11.474  -0.224  1.00  0.00
ATOM    275  C   GLY A  69      -4.256 -10.618  -0.034  1.00  0.00
ATOM    276  O   GLY A  69      -5.229 -10.748  -0.776  1.00  0.00
ATOM    277  N   GLY A  70      -4.232  -9.771   1.036  1.00  0.00
ATOM    278  CA  GLY A  70      -5.358  -8.882   1.293  1.00  0.00
ATOM    279  C   GLY A  70      -5.598  -7.942   0.119  1.00  0.00
ATOM    280  O   GLY A  70      -6.740  -7.704  -0.274  1.00  0.00
ATOM    281  N   GLY A  71      -4.485  -7.386  -0.391  1.00  0.00
ATOM    282  CA  GLY A  71      -4.573  -6.495  -1.542  1.00  0.00
ATOM    283  C   GLY A  71      -5.121  -7.224  -2.762  1.00  0.00
ATOM    284  O   GLY A  71      -5.935  -6.680  -3.508  1.00  0.00
ATOM    285  N   GLY A  72      -4.645  -8.475  -2.956  1.00  0.00
ATOM    286  CA  GLY A  72      -5.126  -9.300  -4.058  1.00  0.00
ATOM    287  C   GLY A  72      -6.623  -9.555  -3.942  1.00  0.00
ATOM    288  O   GLY A  72      -7.348  -9.517  -4.937  1.00  0.00
ATOM    289  N   GLY A  73      -7.080  -9.837  -2.716  1.00  0.00
ATOM    290  CA  GLY A  73      -8.505 -10.040  -2.484  1.00  0.00
ATOM    291  C   GLY A  73      -9.303  -8.788  -2.825  1.00  0.00
ATOM    292  O   GLY A  73     -10.377  -8.869  -3.421  1.00  0.00
ATOM    293  N   GLY A  74      -8.772  -7.629  -2.392  1.00  0.00
ATOM    294  CA  GLY A  74      -9.444  -6.366  -2.676  1.00  0.00
ATOM    295  C   GLY A  74      -9.516  -6.106  -4.175  1.00  0.00
ATOM    296  O   GLY A  74     -10.534  -5.640  -4.685  1.00  0.00
ATOM    297  N   GLY A  75      -8.448  -6.430  -4.867  1.00  0.00
ATOM    298  CA  GLY A  75      -8.393  -6.256  -6.314  1.00  0.00
ATOM    299  C   GLY A  75      -9.351  -7.206  -7.020  1.00  0.00
ATOM    300  O   GLY A  75     -10.000  -6.835  -7.998  1.00  0.00
ATOM    301  N   GLY A  76      -9.450  -8.427  -6.477  1.00  0.00
ATOM    302  CA  GLY A  76     -10.322  -9.433  -7.071  1.00  0.00
ATOM    303  C   GLY A  76     -11.790  -9.073  -6.878  1.00  0.00
ATOM    304  O   GLY A  76     -12.610  -9.270  -7.775  1.00  0.00
ATOM    305  N   GLY A  77     -12.144  -8.610  -5.719  1.00  0.00
ATOM    306  CA  GLY A  77     -13.528  -8.208  -5.501  1.00  0.00
ATOM    307  C   GLY A  77     -13.799  -6.826  -6.084  1.00  0.00
ATOM    308  O   GLY A  77     -14.778  -6.626  -6.801  1.00  0.00
ATOM    309  N   ALA B  78      16.407   4.996  34.987  1.00  1.00
ATOM    310  CA  ALA B  78      14.956   5.062  35.108  1.00  1.00
ATOM    311  C   ALA B  78      14.272   4.332  33.959  1.00  1.00
ATOM    312  O   ALA B  78      14.734   4.381  32.819  1.00  1.00
ATOM    313  N   ASP B  79      13.122   3.665  34.218  1.00  1.00
ATOM    314  CA  ASP B  79      12.404   3.009  33.132  1.00  1.00
ATOM    315  C   ASP B  79      12.060   3.996  32.024  1.00  1.00
ATOM    316  O   ASP B  79      11.683   5.137  32.291  1.00  1.00
ATOM    317  N   THR B  80      11.789   3.393  30.808  1.00  1.00
ATOM    318  CA  THR B  80      11.439   4.188  29.637  1.00  1.00
ATOM    319  C   THR B  80      10.447   3.451  28.747  1.00  1.00
ATOM    320  O   THR B  80      10.469   2.223  28.661  1.00  1.00
ATOM    321  N   ILE B  81       9.735   4.165  27.963  1.00  1.00
ATOM    322  CA  ILE B  81       8.848   3.756  26.881  1.00  1.00
ATOM    323  C   ILE B  81       8.956   4.702  25.692  1.00  1.00
ATOM    324  O   ILE B  81       9.041   5.918  25.861  1.00  1.00
ATOM    325  N   CYS B  82       9.148   4.187  24.519  1.00  1.00
ATOM    326  CA  CYS B  82       9.267   4.952  23.283  1.00  1.00
ATOM    327  C   CYS B  82       8.182   4.562  22.287  1.00  1.00
ATOM    328  O   CYS B  82       7.843   3.386  22.154  1.00  1.00
ATOM    329  N   ILE B  83       7.596   5.634  21.587  1.00  1.00
ATOM    330  CA  ILE B  83       6.664   5.428  20.485  1.00  1.00
ATOM    331  C   ILE B  83       7.388   5.431  19.144  1.00  1.00
ATOM    332  O   ILE B  83       8.163   6.340  18.849  1.00  1.00
ATOM    333  N   GLY B  84       7.345   4.350  18.411  1.00  1.00
ATOM    334  CA  GLY B  84       8.097   4.263  17.164  1.00  1.00
ATOM    335  C   GLY B  84       7.203   3.823  16.012  1.00  1.00
ATOM    336  O   GLY B  84       6.035   3.490  16.211  1.00  1.00
ATOM    337  N   TYR B  85       7.888   3.270  14.953  1.00  1.00
ATOM    338  CA  TYR B  85       7.277   2.742  13.739  1.00  1.00
ATOM    339  C   TYR B  85       8.082   1.575  13.181  1.00  1.00
ATOM    340  O   TYR B  85       9.306   1.536  13.306  1.00  1.00
ATOM    341  N   HIS B  86       7.411   0.735  12.351  1.00  1.00
ATOM    342  CA  HIS B  86       8.025  -0.431  11.725  1.00  1.00
ATOM    343  C   HIS B  86       9.063  -0.018  10.690  1.00  1.00
ATOM    344  O   HIS B  86       8.871   0.953   9.958  1.00  1.00
ATOM    345  N   ALA B  87      10.069  -0.842  10.533  1.00  1.00
ATOM    346  CA  ALA B  87      11.073  -0.862   9.477  1.00  1.00
ATOM    347  C   ALA B  87      11.453  -2.290   9.105  1.00  1.00
ATOM    348  O   ALA B  87      11.462  -3.181   9.954  1.00  1.00
ATOM    349  N   ASN B  88      11.754  -2.552   7.908  1.00  1.00
ATOM    350  CA  ASN B  88      12.128  -3.883   7.445  1.00  1.00
ATOM    351  C   ASN B  88      13.227  -3.812   6.392  1.00  1.00
ATOM    352  O   ASN B  88      13.477  -2.755   5.813  1.00  1.00
ATOM    353  N   ASN B  89      13.454  -4.878   5.709  1.00  1.00
ATOM    354  CA  ASN B  89      14.489  -5.015   4.691  1.00  1.00
ATOM    355  C   ASN B  89      13.923  -4.785   3.296  1.00  1.00
ATOM    356  O   ASN B  89      14.669  -4.583   2.338  1.00  1.00
ATOM    357  N   SER B  90      12.805  -4.207   3.147  1.00  1.00
ATOM    358  CA  SER B  90      12.218  -3.881   1.853  1.00  1.00
ATOM    359  C   SER B  90      13.050  -2.839   1.117  1.00  1.00
ATOM    360  O   SER B  90      13.460  -1.834   1.699  1.00  1.00
ATOM    361  N   THR B  91      13.161  -3.030  -0.230  1.00  1.00
ATOM    362  CA  THR B  91      13.886  -2.082  -1.068  1.00  1.00
ATOM    363  C   THR B  91      12.988  -1.512  -2.158  1.00  1.00
ATOM    364  O   THR B  91      13.272  -0.454  -2.719  1.00  1.00
ATOM    365  N   ASP B  92      11.661  -1.827  -2.045  1.00  1.00
ATOM    366  CA  ASP B  92      10.663  -1.257  -2.942  1.00  1.00
ATOM    367  C   ASP B  92      10.565   0.253  -2.769  1.00  1.00
ATOM    368  O   ASP B  92      10.602   0.762  -1.649  1.00  1.00
ATOM    369  N   THR B  93      10.386   0.944  -3.904  1.00  1.00
ATOM    370  CA  THR B  93      10.238   2.395  -3.891  1.00  1.00
ATOM    371  C   THR B  93       8.965   2.825  -4.610  1.00  1.00
ATOM    372  O   THR B  93       8.555   2.205  -5.591  1.00  1.00
ATOM    373  N   VAL B  94       8.464   3.920  -4.225  1.00  1.00
ATOM    374  CA  VAL B  94       7.332   4.620  -4.821  1.00  1.00
ATOM    375  C   VAL B  94       7.652   6.092  -5.047  1.00  1.00
ATOM    376  O   VAL B  94       8.412   6.696  -4.289  1.00  1.00
ATOM    377  N   ASP B  95       6.939   6.737  -5.874  1.00  1.00
ATOM    378  CA  ASP B  95       6.993   8.181  -6.068  1.00  1.00
ATOM    379  C   ASP B  95       5.755   8.860  -5.497  1.00  1.00
ATOM    380  O   ASP B  95       4.660   8.298  -5.521  1.00  1.00
ATOM    381  N   THR B  96       5.970  10.064  -5.017  1.00  1.00
ATOM    382  CA  THR B  96       4.896  10.964  -4.615  1.00  1.00
ATOM    383  C   THR B  96       4.916  12.247  -5.436  1.00  1.00
ATOM    384  O   THR B  96       5.967  12.670  -5.918  1.00  1.00
ATOM    385  N   VAL B  97       4.149  13.176  -5.231  1.00  1.00
ATOM    386  CA  VAL B  97       4.212  14.477  -5.885  1.00  1.00
ATOM    387  C   VAL B  97       5.398  15.290  -5.381  1.00  1.00
ATOM    388  O   VAL B  97       6.068  15.973  -6.156  1.00  1.00
ATOM    389  N   LEU B  98       5.801  15.177  -4.230  1.00  1.00
ATOM    390  CA  LEU B  98       6.895  15.933  -3.632  1.00  1.00
ATOM    391  C   LEU B  98       8.190  15.127  -3.640  1.00  1.00
ATOM    392  O   LEU B  98       9.277  15.683  -3.800  1.00  1.00
ATOM    393  N   GLU B  99       8.325  14.004  -3.929  1.00  1.00
ATOM    394  CA  GLU B  99       9.420  13.078  -3.668  1.00  1.00
ATOM    395  C   GLU B  99       9.415  11.925  -4.663  1.00  1.00
ATOM    396  O   GLU B  99       8.379  11.304  -4.904  1.00  1.00
ATOM    397  N   LYS B 100      10.585  11.648  -5.242  1.00  1.00
ATOM    398  CA  LYS B 100      10.777  10.471  -6.080  1.00  1.00
ATOM    399  C   LYS B 100      11.645   9.432  -5.382  1.00  1.00
ATOM    400  O   LYS B 100      12.691   9.759  -4.822  1.00  1.00
ATOM    401  N   ASN B 101      11.239   8.102  -5.641  1.00  1.00
ATOM    402  CA  ASN B 101      12.163   7.067  -5.193  1.00  1.00
ATOM    403  C   ASN B 101      12.188   6.972  -3.672  1.00  1.00
ATOM    404  O   ASN B 101      13.253   7.005  -3.057  1.00  1.00
ATOM    405  N   VAL B 102      11.036   7.073  -2.992  1.00  1.00
ATOM    406  CA  VAL B 102      10.841   6.783  -1.577  1.00  1.00
ATOM    407  C   VAL B 102      10.797   5.282  -1.323  1.00  1.00
ATOM    408  O   VAL B 102       9.998   4.564  -1.925  1.00  1.00
ATOM    409  N   THR B 103      11.845   4.801  -0.509  1.00  1.00
ATOM    410  CA  THR B 103      11.769   3.406  -0.093  1.00  1.00
ATOM    411  C   THR B 103      10.716   3.212   0.992  1.00  1.00
ATOM    412  O   THR B 103      10.699   3.933   1.989  1.00  1.00
ATOM    413  N   VAL B 104       9.859   2.250   0.845  1.00  1.00
ATOM    414  CA  VAL B 104       8.740   2.019   1.751  1.00  1.00
ATOM    415  C   VAL B 104       8.724   0.581   2.253  1.00  1.00
ATOM    416  O   VAL B 104       9.086  -0.344   1.526  1.00  1.00
ATOM    417  N   THR B 105       8.100   0.336   3.425  1.00  1.00
ATOM    418  CA  THR B 105       8.018  -0.990   4.026  1.00  1.00
ATOM    419  C   THR B 105       7.065  -1.889   3.249  1.00  1.00
ATOM    420  O   THR B 105       7.328  -3.078   3.067  1.00  1.00
ATOM    421  N   HIS B 106       6.052  -1.564   2.762  1.00  1.00
ATOM    422  CA  HIS B 106       5.029  -2.311   2.040  1.00  1.00
ATOM    423  C   HIS B 106       4.460  -1.494   0.888  1.00  1.00
ATOM    424  O   HIS B 106       4.310  -0.277   0.992  1.00  1.00
ATOM    425  N   SER B 107       4.236  -2.191  -0.238  1.00  1.00
ATOM    426  CA  SER B 107       3.671  -1.612  -1.451  1.00  1.00
ATOM    427  C   SER B 107       3.128  -2.694  -2.377  1.00  1.00
ATOM    428  O   SER B 107       3.565  -3.843  -2.327  1.00  1.00
ATOM    429  N   VAL B 108       2.395  -2.326  -3.374  1.00  1.00
ATOM    430  CA  VAL B 108       1.740  -3.194  -4.346  1.00  1.00
ATOM    431  C   VAL B 108       1.892  -2.649  -5.760  1.00  1.00
ATOM    432  O   VAL B 108       1.757  -1.447  -5.991  1.00  1.00
ATOM    433  N   ASN B 109       2.310  -3.586  -6.735  1.00  1.00
ATOM    434  CA  ASN B 109       2.324  -3.161  -8.129  1.00  1.00
ATOM    435  C   ASN B 109       0.924  -3.200  -8.731  1.00  1.00
ATOM    436  O   ASN B 109       0.215  -4.199  -8.612  1.00  1.00
ATOM    437  N   LEU B 110       0.509  -2.096  -9.391  1.00  1.00
ATOM    438  CA  LEU B 110      -0.807  -1.991 -10.011  1.00  1.00
ATOM    439  C   LEU B 110      -0.713  -2.118 -11.528  1.00  1.00
ATOM    440  O   LEU B 110      -1.694  -2.449 -12.194  1.00  1.00
ATOM    441  N   LEU B 111       0.376  -2.261 -12.074  1.00  1.00
ATOM    442  CA  LEU B 111       0.678  -2.345 -13.498  1.00  1.00
ATOM    443  C   LEU B 111       1.215  -3.723 -13.868  1.00  1.00
ATOM    444  O   LEU B 111       2.200  -4.190 -13.297  1.00  1.00
ATOM    445  N   GLU B 112       0.338  -4.456 -14.677  1.00  1.00
ATOM    446  CA  GLU B 112       0.728  -5.763 -15.191  1.00  1.00
ATOM    447  C   GLU B 112       1.589  -5.629 -16.440  1.00  1.00
ATOM    448  O   GLU B 112       1.267  -4.863 -17.348  1.00  1.00
ATOM    449  N   ASP B 113       2.755  -6.293 -16.437  1.00  1.00
ATOM    450  CA  ASP B 113       3.668  -6.213 -17.571  1.00  1.00
ATOM    451  C   ASP B 113       4.096  -7.600 -18.033  1.00  1.00
ATOM    452  O   ASP B 113       4.509  -7.783 -19.178  1.00  1.00
ATOM    453  N   SER B 114       3.511  -8.605 -17.508  1.00  1.00
ATOM    454  CA  SER B 114       3.749 -10.017 -17.782  1.00  1.00
ATOM    455  C   SER B 114       2.581 -10.635 -18.540  1.00  1.00
ATOM    456  O   SER B 114       1.419 -10.401 -18.207  1.00  1.00
ATOM    457  N   HIS B 115       2.862 -11.259 -19.633  1.00  1.00
ATOM    458  CA  HIS B 115       1.965 -12.105 -20.410  1.00  1.00
ATOM    459  C   HIS B 115       2.581 -13.475 -20.663  1.00  1.00
ATOM    460  O   HIS B 115       3.783 -13.591 -20.902  1.00  1.00
ATOM    461  N   ASN B 116       2.005 -14.452 -20.893  1.00  1.00
ATOM    462  CA  ASN B 116       2.461 -15.820 -21.106  1.00  1.00
ATOM    463  C   ASN B 116       2.909 -16.034 -22.546  1.00  1.00
ATOM    464  O   ASN B 116       3.619 -16.993 -22.849  1.00  1.00
ATOM    465  N   GLY B 117       2.999 -15.238 -23.393  1.00  1.00
ATOM    466  CA  GLY B 117       3.547 -15.294 -24.742  1.00  1.00
ATOM    467  C   GLY B 117       2.854 -16.366 -25.574  1.00  1.00
ATOM    468  O   GLY B 117       3.490 -17.052 -26.374  1.00  1.00
ATOM    469  N   LYS B 118       1.635 -16.710 -25.380  1.00  1.00
ATOM    470  CA  LYS B 118       0.876 -17.749 -26.065  1.00  1.00
ATOM    471  C   LYS B 118      -0.497 -17.242 -26.486  1.00  1.00
ATOM    472  O   LYS B 118      -1.118 -16.447 -25.781  1.00  1.00
ATOM    473  N   LEU B 119      -0.999 -17.741 -27.679  1.00  1.00
ATOM    474  CA  LEU B 119      -2.429 -17.633 -27.942  1.00  1.00
ATOM    475  C   LEU B 119      -3.207 -18.729 -27.223  1.00  1.00
ATOM    476  O   LEU B 119      -2.841 -19.903 -27.281  1.00  1.00
ATOM    477  N   CYS B 120      -4.201 -18.393 -26.505  1.00  1.00
ATOM    478  CA  CYS B 120      -4.938 -19.315 -25.649  1.00  1.00
ATOM    479  C   CYS B 120      -6.418 -19.336 -26.008  1.00  1.00
ATOM    480  O   CYS B 120      -6.983 -18.320 -26.413  1.00  1.00
ATOM    481  N   ARG B 121      -7.137 -20.406 -25.545  1.00  1.00
ATOM    482  CA  ARG B 121      -8.593 -20.336 -25.577  1.00  1.00
ATOM    483  C   ARG B 121      -9.115 -19.278 -24.613  1.00  1.00
ATOM    484  O   ARG B 121      -8.610 -19.136 -23.499  1.00  1.00
ATOM    485  N   LEU B 122     -10.266 -18.688 -25.013  1.00  1.00
ATOM    486  CA  LEU B 122     -10.989 -17.774 -24.137  1.00  1.00
ATOM    487  C   LEU B 122     -12.231 -18.437 -23.551  1.00  1.00
ATOM    488  O   LEU B 122     -13.118 -18.873 -24.285  1.00  1.00
ATOM    489  N   LYS B 123     -12.304 -18.539 -22.178  1.00  1.00
ATOM    490  CA  LYS B 123     -13.534 -19.117 -21.649  1.00  1.00
ATOM    491  C   LYS B 123     -13.765 -20.518 -22.201  1.00  1.00
ATOM    492  O   LYS B 123     -14.906 -20.944 -22.382  1.00  1.00
ATOM    493  N   GLY B 124     -12.650 -21.230 -22.728  1.00  1.00
ATOM    494  CA  GLY B 124     -12.715 -22.634 -23.117  1.00  1.00
ATOM    495  C   GLY B 124     -12.823 -22.782 -24.629  1.00  1.00
ATOM    496  O   GLY B 124     -12.533 -23.843 -25.181  1.00  1.00
ATOM    497  N   ILE B 125     -13.009 -21.847 -25.382  1.00  1.00
ATOM    498  CA  ILE B 125     -13.161 -21.827 -26.832  1.00  1.00
ATOM    499  C   ILE B 125     -11.883 -21.356 -27.514  1.00  1.00
ATOM    500  O   ILE B 125     -11.329 -20.314 -27.165  1.00  1.00
ATOM    501  N   ALA B 126     -11.388 -22.200 -28.503  1.00  1.00
ATOM    502  CA  ALA B 126     -10.197 -21.838 -29.263  1.00  1.00
ATOM    503  C   ALA B 126     -10.523 -20.818 -30.346  1.00  1.00
ATOM    504  O   ALA B 126     -11.531 -20.938 -31.043  1.00  1.00
ATOM    505  N   PRO B 127      -9.578 -19.882 -30.592  1.00  1.00
ATOM    506  CA  PRO B 127      -9.730 -18.939 -31.694  1.00  1.00
ATOM    507  C   PRO B 127      -9.745 -19.660 -33.036  1.00  1.00
ATOM    508  O   PRO B 127      -8.979 -20.598 -33.257  1.00  1.00
ATOM    509  N   SER B 128     -17.497 -22.007 -35.047  1.00  1.00
ATOM    510  CA  SER B 128     -17.425 -21.294 -33.777  1.00  1.00
ATOM    511  C   SER B 128     -15.982 -20.979 -33.404  1.00  1.00
ATOM    512  O   SER B 128     -15.088 -21.805 -33.591  1.00  1.00
ATOM    513  N   TRP B 129     -15.818 -19.820 -32.855  1.00  1.00
ATOM    514  CA  TRP B 129     -14.529 -19.365 -32.348  1.00  1.00
ATOM    515  C   TRP B 129     -14.699 -18.211 -31.367  1.00  1.00
ATOM    516  O   TRP B 129     -15.581 -17.369 -31.532  1.00  1.00
ATOM    517  N   SER B 130     -13.651 -17.970 -30.544  1.00  1.00
ATOM    518  CA  SER B 130     -13.693 -16.934 -29.519  1.00  1.00
ATOM    519  C   SER B 130     -13.029 -15.652 -30.004  1.00  1.00
ATOM    520  O   SER B 130     -13.333 -14.562 -29.519  1.00  1.00
ATOM    521  N   TYR B 131     -12.501 -15.552 -30.956  1.00  1.00
ATOM    522  CA  TYR B 131     -11.769 -14.507 -31.661  1.00  1.00
ATOM    523  C   TYR B 131     -11.180 -15.031 -32.964  1.00  1.00
ATOM    524  O   TYR B 131     -10.807 -16.200 -33.062  1.00  1.00
ATOM    525  N   ILE B 132     -10.868 -14.089 -33.873  1.00  1.00
ATOM    526  CA  ILE B 132     -10.098 -14.383 -35.076  1.00  1.00
ATOM    527  C   ILE B 132      -8.772 -13.634 -35.079  1.00  1.00
ATOM    528  O   ILE B 132      -8.707 -12.466 -34.695  1.00  1.00
ATOM    529  N   SER B 133     -16.925  -8.993 -36.615  1.00  1.00
ATOM    530  CA  SER B 133     -16.198  -9.083 -35.355  1.00  1.00
ATOM    531  C   SER B 133     -17.126  -9.470 -34.210  1.00  1.00
ATOM    532  O   SER B 133     -16.683 -10.002 -33.192  1.00  1.00
ATOM    533  N   SER B 134     -18.341  -9.427 -34.340  1.00  1.00
ATOM    534  CA  SER B 134     -19.347  -9.765 -33.340  1.00  1.00
ATOM    535  C   SER B 134     -20.092 -11.039 -33.717  1.00  1.00
ATOM    536  O   SER B 134     -20.810 -11.615 -32.900  1.00  1.00
ATOM    537  N   VAL B 135     -19.538 -11.842 -34.488  1.00  1.00
ATOM    538  CA  VAL B 135     -19.940 -13.205 -34.817  1.00  1.00
ATOM    539  C   VAL B 135     -19.137 -14.224 -34.018  1.00  1.00
ATOM    540  O   VAL B 135     -17.909 -14.257 -34.093  1.00  1.00
ATOM    541  N   SER B 136     -19.857 -15.104 -33.261  1.00  1.00
ATOM    542  CA  SER B 136     -19.203 -16.113 -32.437  1.00  1.00
ATOM    543  C   SER B 136     -19.289 -17.491 -33.081  1.00  1.00
ATOM    544  O   SER B 136     -18.421 -18.339 -32.874  1.00  1.00
ATOM    545  N   SER B 137     -20.117 -17.911 -33.687  1.00  1.00
ATOM    546  CA  SER B 137     -20.191 -19.146 -34.458  1.00  1.00
ATOM    547  C   SER B 137     -20.867 -18.916 -35.803  1.00  1.00
ATOM    548  O   SER B 137     -21.778 -18.096 -35.919  1.00  1.00
ATOM    549  N   SER B 138     -24.561 -16.306 -35.770  1.00  1.00
ATOM    550  CA  SER B 138     -24.717 -16.297 -34.321  1.00  1.00
ATOM    551  C   SER B 138     -23.872 -15.202 -33.682  1.00  1.00
ATOM    552  O   SER B 138     -22.678 -15.086 -33.958  1.00  1.00
ATOM    553  N   ARG B 139     -24.549 -14.187 -33.176  1.00  1.00
ATOM    554  CA  ARG B 139     -23.864 -13.026 -32.620  1.00  1.00
ATOM    555  C   ARG B 139     -23.435 -13.276 -31.180  1.00  1.00
ATOM    556  O   ARG B 139     -24.174 -13.873 -30.397  1.00  1.00
ATOM    557  N   GLY B 140     -22.309 -12.649 -30.830  1.00  1.00
ATOM    558  CA  GLY B 140     -21.737 -12.667 -29.489  1.00  1.00
ATOM    559  C   GLY B 140     -20.872 -11.437 -29.243  1.00  1.00
ATOM    560  O   GLY B 140     -20.094 -11.031 -30.106  1.00  1.00
ATOM    561  N   PHE B 141     -21.004 -10.815 -28.107  1.00  1.00
ATOM    562  CA  PHE B 141     -20.168  -9.674 -27.752  1.00  1.00
ATOM    563  C   PHE B 141     -18.811 -10.128 -27.229  1.00  1.00
ATOM    564  O   PHE B 141     -18.728 -11.010 -26.374  1.00  1.00
ATOM    565  N   GLY B 142     -17.754  -9.167 -27.704  1.00  1.00
ATOM    566  CA  GLY B 142     -16.456  -9.385 -27.078  1.00  1.00
ATOM    567  C   GLY B 142     -15.519 -10.151 -28.003  1.00  1.00
ATOM    568  O   GLY B 142     -14.315 -10.226 -27.759  1.00  1.00
ATOM    569  N   SER B 143     -16.011 -10.655 -29.131  1.00  1.00
ATOM    570  CA  SER B 143     -15.131 -11.177 -30.171  1.00  1.00
ATOM    571  C   SER B 143     -14.461 -10.048 -30.943  1.00  1.00
ATOM    572  O   SER B 143     -15.071  -9.010 -31.197  1.00  1.00
ATOM    573  N   GLY B 144     -13.570 -10.431 -31.840  1.00  1.00
ATOM    574  CA  GLY B 144     -12.781  -9.463 -32.592  1.00  1.00
ATOM    575  C   GLY B 144     -11.797 -10.159 -33.524  1.00  1.00
ATOM    576  O   GLY B 144     -11.462 -11.327 -33.327  1.00  1.00
ATOM    577  N   ILE B 145     -11.182  -9.419 -34.378  1.00  1.00
ATOM    578  CA  ILE B 145     -10.056  -9.858 -35.193  1.00  1.00
ATOM    579  C   ILE B 145      -8.766  -9.171 -34.765  1.00  1.00
ATOM    580  O   ILE B 145      -8.731  -7.955 -34.578  1.00  1.00
ATOM    581  N   ILE B 146      -7.772  -9.973 -34.487  1.00  1.00
ATOM    582  CA  ILE B 146      -6.444  -9.502 -34.114  1.00  1.00
ATOM    583  C   ILE B 146      -5.383 -10.033 -35.069  1.00  1.00
ATOM    584  O   ILE B 146      -5.480 -11.159 -35.556  1.00  1.00
ATOM    585  N   THR B 147      -4.349  -9.369 -35.260  1.00  1.00
ATOM    586  CA  THR B 147      -3.126  -9.829 -35.906  1.00  1.00
ATOM    587  C   THR B 147      -2.048 -10.151 -34.879  1.00  1.00
ATOM    588  O   THR B 147      -1.745  -9.337 -34.007  1.00  1.00
ATOM    589  N   SER B 148      -1.453 -11.418 -35.084  1.00  1.00
ATOM    590  CA  SER B 148      -0.552 -11.860 -34.026  1.00  1.00
ATOM    591  C   SER B 148       0.551 -12.753 -34.579  1.00  1.00
ATOM    592  O   SER B 148       0.317 -13.561 -35.478  1.00  1.00
ATOM    593  N   ASN B 149       1.718 -12.680 -33.923  1.00  1.00
ATOM    594  CA  ASN B 149       2.819 -13.554 -34.311  1.00  1.00
ATOM    595  C   ASN B 149       3.028 -14.663 -33.288  1.00  1.00
ATOM    596  O   ASN B 149       3.743 -15.632 -33.546  1.00  1.00
ATOM    597  N   ALA B 150       2.319 -14.742 -32.313  1.00  1.00
ATOM    598  CA  ALA B 150       2.306 -15.748 -31.258  1.00  1.00
ATOM    599  C   ALA B 150       1.839 -17.097 -31.789  1.00  1.00
ATOM    600  O   ALA B 150       0.918 -17.170 -32.603  1.00  1.00
ATOM    601  N   SER B 151       2.165 -18.188 -31.004  1.00  1.00
ATOM    602  CA  SER B 151       1.714 -19.528 -31.361  1.00  1.00
ATOM    603  C   SER B 151       0.575 -19.984 -30.459  1.00  1.00
ATOM    604  O   SER B 151       0.605 -19.769 -29.247  1.00  1.00
ATOM    605  N   MET B 152      -0.330 -20.831 -31.043  1.00  1.00
ATOM    606  CA  MET B 152      -1.396 -21.396 -30.224  1.00  1.00
ATOM    607  C   MET B 152      -0.867 -22.500 -29.317  1.00  1.00
ATOM    608  O   MET B 152      -0.138 -23.386 -29.762  1.00  1.00
ATOM    609  N   HIS B 153      -1.209 -22.476 -28.093  1.00  1.00
ATOM    610  CA  HIS B 153      -0.928 -23.494 -27.087  1.00  1.00
ATOM    611  C   HIS B 153      -2.213 -24.010 -26.453  1.00  1.00
ATOM    612  O   HIS B 153      -3.168 -23.257 -26.260  1.00  1.00
ATOM    613  N   GLU B 154      -2.191 -25.189 -25.890  1.00  1.00
ATOM    614  CA  GLU B 154      -3.328 -25.670 -25.115  1.00  1.00
ATOM    615  C   GLU B 154      -3.422 -24.956 -23.773  1.00  1.00
ATOM    616  O   GLU B 154      -2.599 -25.175 -22.884  1.00  1.00
ATOM    617  N   CYS B 155      -3.896 -23.820 -23.789  1.00  1.00
ATOM    618  CA  CYS B 155      -4.093 -22.940 -22.643  1.00  1.00
ATOM    619  C   CYS B 155      -5.454 -22.258 -22.701  1.00  1.00
ATOM    620  O   CYS B 155      -5.952 -21.935 -23.780  1.00  1.00
ATOM    621  N   ASN B 156      -5.949 -21.769 -21.674  1.00  1.00
ATOM    622  CA  ASN B 156      -7.177 -21.007 -21.487  1.00  1.00
ATOM    623  C   ASN B 156      -6.922 -19.739 -20.682  1.00  1.00
ATOM    624  O   ASN B 156      -6.259 -19.774 -19.646  1.00  1.00
ATOM    625  N   THR B 157      -7.622 -18.638 -21.174  1.00  1.00
ATOM    626  CA  THR B 157      -7.424 -17.343 -20.534  1.00  1.00
ATOM    627  C   THR B 157      -8.706 -16.521 -20.547  1.00  1.00
ATOM    628  O   THR B 157      -9.515 -16.628 -21.468  1.00  1.00
ATOM    629  N   LYS B 158      -8.789 -15.529 -19.751  1.00  1.00
ATOM    630  CA  LYS B 158      -9.876 -14.559 -19.706  1.00  1.00
ATOM    631  C   LYS B 158      -9.509 -13.285 -20.455  1.00  1.00
ATOM    632  O   LYS B 158     -10.381 -12.572 -20.952  1.00  1.00
ATOM    633  N   CYS B 159      -8.285 -13.213 -20.854  1.00  1.00
ATOM    634  CA  CYS B 159      -7.657 -12.039 -21.449  1.00  1.00
ATOM    635  C   CYS B 159      -6.576 -12.439 -22.445  1.00  1.00
ATOM    636  O   CYS B 159      -5.721 -13.272 -22.147  1.00  1.00
ATOM    637  N   GLN B 160      -6.737 -12.044 -23.682  1.00  1.00
ATOM    638  CA  GLN B 160      -5.813 -12.331 -24.773  1.00  1.00
ATOM    639  C   GLN B 160      -5.421 -11.057 -25.511  1.00  1.00
ATOM    640  O   GLN B 160      -6.265 -10.207 -25.794  1.00  1.00
ATOM    641  N   THR B 161      -4.160 -10.780 -25.550  1.00  1.00
ATOM    642  CA  THR B 161      -3.556  -9.762 -26.402  1.00  1.00
ATOM    643  C   THR B 161      -2.829 -10.393 -27.583  1.00  1.00
ATOM    644  O   THR B 161      -2.231 -11.461 -27.457  1.00  1.00
ATOM    645  N   PRO B 162      -2.384  -9.649 -28.547  1.00  1.00
ATOM    646  CA  PRO B 162      -1.654 -10.164 -29.698  1.00  1.00
ATOM    647  C   PRO B 162      -0.259 -10.630 -29.302  1.00  1.00
ATOM    648  O   PRO B 162       0.262 -11.600 -29.853  1.00  1.00
ATOM    649  N   LEU B 163       0.238 -10.400 -28.238  1.00  1.00
ATOM    650  CA  LEU B 163       1.564 -10.766 -27.757  1.00  1.00
ATOM    651  C   LEU B 163       1.502 -11.986 -26.844  1.00  1.00
ATOM    652  O   LEU B 163       2.438 -12.783 -26.791  1.00  1.00
ATOM    653  N   GLY B 164       0.347 -12.270 -26.271  1.00  1.00
ATOM    654  CA  GLY B 164       0.213 -13.309 -25.258  1.00  1.00
ATOM    655  C   GLY B 164      -1.014 -13.073 -24.385  1.00  1.00
ATOM    656  O   GLY B 164      -1.449 -11.936 -24.205  1.00  1.00
ATOM    657  N   ALA B 165      -1.387 -14.120 -23.593  1.00  1.00
ATOM    658  CA  ALA B 165      -2.504 -14.007 -22.663  1.00  1.00
ATOM    659  C   ALA B 165      -2.053 -13.428 -21.328  1.00  1.00
ATOM    660  O   ALA B 165      -0.974 -13.752 -20.833  1.00  1.00
ATOM    661  N   ILE B 166      -3.017 -12.733 -20.685  1.00  1.00
ATOM    662  CA  ILE B 166      -2.798 -12.153 -19.366  1.00  1.00
ATOM    663  C   ILE B 166      -3.651 -12.845 -18.310  1.00  1.00
ATOM    664  O   ILE B 166      -4.853 -13.033 -18.496  1.00  1.00
ATOM    665  N   ASN B 167      -3.069 -13.343 -17.311  1.00  1.00
ATOM    666  CA  ASN B 167      -3.725 -13.895 -16.132  1.00  1.00
ATOM    667  C   ASN B 167      -3.373 -13.099 -14.882  1.00  1.00
ATOM    668  O   ASN B 167      -2.215 -13.056 -14.468  1.00  1.00
ATOM    669  N   SER B 168      -4.274 -11.966 -14.676  1.00  1.00
ATOM    670  CA  SER B 168      -3.889 -10.980 -13.673  1.00  1.00
ATOM    671  C   SER B 168      -5.113 -10.324 -13.047  1.00  1.00
ATOM    672  O   SER B 168      -6.138 -10.146 -13.704  1.00  1.00
ATOM    673  N   SER B 169      -4.998  -9.922 -11.765  1.00  1.00
ATOM    674  CA  SER B 169      -6.040  -9.168 -11.078  1.00  1.00
ATOM    675  C   SER B 169      -5.671  -7.694 -10.966  1.00  1.00
ATOM    676  O   SER B 169      -6.531  -6.845 -10.736  1.00  1.00
ATOM    677  N   LEU B 170      -4.490  -7.362 -11.414  1.00  1.00
ATOM    678  CA  LEU B 170      -4.076  -5.966 -11.483  1.00  1.00
ATOM    679  C   LEU B 170      -5.029  -5.151 -12.351  1.00  1.00
ATOM    680  O   LEU B 170      -5.391  -5.567 -13.452  1.00  1.00
ATOM    681  N   PRO B 171      -5.169  -3.866 -12.013  1.00  1.00
ATOM    682  CA  PRO B 171      -6.102  -2.980 -12.699  1.00  1.00
ATOM    683  C   PRO B 171      -5.500  -2.439 -13.989  1.00  1.00
ATOM    684  O   PRO B 171      -6.203  -2.253 -14.983  1.00  1.00
ATOM    685  N   TYR B 172      -4.349  -2.326 -14.236  1.00  1.00
ATOM    686  CA  TYR B 172      -3.653  -1.740 -15.375  1.00  1.00
ATOM    687  C   TYR B 172      -2.648  -2.719 -15.970  1.00  1.00
ATOM    688  O   TYR B 172      -2.058  -3.529 -15.255  1.00  1.00
ATOM    689  N   GLN B 173      -2.396  -2.477 -17.286  1.00  1.00
ATOM    690  CA  GLN B 173      -1.387  -3.205 -18.045  1.00  1.00
ATOM    691  C   GLN B 173      -0.783  -2.331 -19.137  1.00  1.00
ATOM    692  O   GLN B 173      -1.478  -1.526 -19.756  1.00  1.00
ATOM    693  N   ASN B 174       0.449  -2.471 -19.408  1.00  1.00
ATOM    694  CA  ASN B 174       1.185  -1.759 -20.446  1.00  1.00
ATOM    695  C   ASN B 174       1.710  -2.719 -21.506  1.00  1.00
ATOM    696  O   ASN B 174       2.185  -2.296 -22.560  1.00  1.00
ATOM    697  N   ILE B 175       0.989  -3.865 -21.677  1.00  1.00
ATOM    698  CA  ILE B 175       1.391  -4.884 -22.638  1.00  1.00
ATOM    699  C   ILE B 175       0.901  -4.543 -24.040  1.00  1.00
ATOM    700  O   ILE B 175       1.623  -4.721 -25.021  1.00  1.00
ATOM    701  N   HIS B 176      -0.282  -4.207 -24.310  1.00  1.00
ATOM    702  CA  HIS B 176      -0.941  -4.053 -25.601  1.00  1.00
ATOM    703  C   HIS B 176      -2.342  -3.476 -25.439  1.00  1.00
ATOM    704  O   HIS B 176      -3.069  -3.837 -24.514  1.00  1.00
ATOM    705  N   PRO B 177      -2.696  -2.566 -26.439  1.00  1.00
ATOM    706  CA  PRO B 177      -4.010  -1.937 -26.376  1.00  1.00
ATOM    707  C   PRO B 177      -5.069  -2.805 -27.042  1.00  1.00
ATOM    708  O   PRO B 177      -6.234  -2.795 -26.645  1.00  1.00
ATOM    709  N   VAL B 178      -4.734  -3.684 -27.852  1.00  1.00
ATOM    710  CA  VAL B 178      -5.608  -4.706 -28.415  1.00  1.00
ATOM    711  C   VAL B 178      -5.822  -5.850 -27.433  1.00  1.00
ATOM    712  O   VAL B 178      -4.864  -6.443 -26.937  1.00  1.00
ATOM    713  N   THR B 179      -7.124  -6.037 -27.036  1.00  1.00
ATOM    714  CA  THR B 179      -7.490  -7.002 -26.006  1.00  1.00
ATOM    715  C   THR B 179      -8.776  -7.734 -26.369  1.00  1.00
ATOM    716  O   THR B 179      -9.702  -7.143 -26.925  1.00  1.00
ATOM    717  N   ILE B 180      -8.755  -9.030 -26.113  1.00  1.00
ATOM    718  CA  ILE B 180      -9.942  -9.869 -26.222  1.00  1.00
ATOM    719  C   ILE B 180     -10.377 -10.387 -24.857  1.00  1.00
ATOM    720  O   ILE B 180      -9.561 -10.887 -24.083  1.00  1.00
ATOM    721  N   GLY B 181     -11.482  -9.949 -24.361  1.00  1.00
ATOM    722  CA  GLY B 181     -12.003 -10.548 -23.138  1.00  1.00
ATOM    723  C   GLY B 181     -12.063  -9.529 -22.007  1.00  1.00
ATOM    724  O   GLY B 181     -11.600  -8.398 -22.153  1.00  1.00
ATOM    725  N   GLU B 182     -12.021  -9.710 -20.941  1.00  1.00
ATOM    726  CA  GLU B 182     -11.901  -8.931 -19.714  1.00  1.00
ATOM    727  C   GLU B 182     -10.443  -8.772 -19.303  1.00  1.00
ATOM    728  O   GLU B 182      -9.753  -9.755 -19.034  1.00  1.00
ATOM    729  N   CYS B 183      -9.838  -7.669 -19.811  1.00  1.00
ATOM    730  CA  CYS B 183      -8.417  -7.395 -19.639  1.00  1.00
ATOM    731  C   CYS B 183      -8.194  -6.172 -18.758  1.00  1.00
ATOM    732  O   CYS B 183      -8.956  -5.207 -18.816  1.00  1.00
ATOM    733  N   PRO B 184      -6.975  -6.099 -17.954  1.00  1.00
ATOM    734  CA  PRO B 184      -6.634  -4.823 -17.336  1.00  1.00
ATOM    735  C   PRO B 184      -6.667  -3.691 -18.355  1.00  1.00
ATOM    736  O   PRO B 184      -6.191  -3.842 -19.480  1.00  1.00
ATOM    737  N   LYS B 185      -6.955  -2.415 -17.767  1.00  1.00
ATOM    738  CA  LYS B 185      -6.899  -1.219 -18.599  1.00  1.00
ATOM    739  C   LYS B 185      -5.486  -0.973 -19.114  1.00  1.00
ATOM    740  O   LYS B 185      -4.525  -0.979 -18.345  1.00  1.00
ATOM    741  N   TYR B 186      -5.396  -0.696 -20.494  1.00  1.00
ATOM    742  CA  TYR B 186      -4.090  -0.380 -21.060  1.00  1.00
ATOM    743  C   TYR B 186      -3.715   1.074 -20.802  1.00  1.00
ATOM    744  O   TYR B 186      -4.536   1.976 -20.971  1.00  1.00
ATOM    745  N   VAL B 187      -2.458   1.259 -20.402  1.00  1.00
ATOM    746  CA  VAL B 187      -1.836   2.563 -20.204  1.00  1.00
ATOM    747  C   VAL B 187      -0.387   2.560 -20.675  1.00  1.00
ATOM    748  O   VAL B 187       0.311   1.552 -20.561  1.00  1.00
ATOM    749  N   ARG B 188       0.137   3.665 -21.041  1.00  1.00
ATOM    750  CA  ARG B 188       1.503   3.818 -21.527  1.00  1.00
ATOM    751  C   ARG B 188       2.494   3.882 -20.372  1.00  1.00
ATOM    752  O   ARG B 188       3.649   3.480 -20.510  1.00  1.00
ATOM    753  N   SER B 189       2.160   3.708 -19.227  1.00  1.00
ATOM    754  CA  SER B 189       3.004   3.829 -18.045  1.00  1.00
ATOM    755  C   SER B 189       3.984   2.667 -17.947  1.00  1.00
ATOM    756  O   SER B 189       3.618   1.513 -18.168  1.00  1.00
ATOM    757  N   ALA B 190       5.197   3.020 -17.323  1.00  1.00
ATOM    758  CA  ALA B 190       6.248   2.030 -17.116  1.00  1.00
ATOM    759  C   ALA B 190       6.253   1.524 -15.680  1.00  1.00
ATOM    760  O   ALA B 190       6.538   0.354 -15.425  1.00  1.00
ATOM    761  N   LYS B 191       5.623   2.150 -14.813  1.00  1.00
ATOM    762  CA  LYS B 191       5.535   1.885 -13.382  1.00  1.00
ATOM    763  C   LYS B 191       4.333   2.587 -12.764  1.00  1.00
ATOM    764  O   LYS B 191       4.029   3.731 -13.102  1.00  1.00
ATOM    765  N   LEU B 192       3.593   1.829 -11.968  1.00  1.00
ATOM    766  CA  LEU B 192       2.441   2.189 -11.150  1.00  1.00
ATOM    767  C   LEU B 192       2.402   1.372  -9.863  1.00  1.00
ATOM    768  O   LEU B 192       2.372   0.142  -9.897  1.00  1.00
ATOM    769  N   ARG B 193       3.131   1.809  -8.883  1.00  1.00
ATOM    770  CA  ARG B 193       3.290   1.167  -7.583  1.00  1.00
ATOM    771  C   ARG B 193       2.704   2.025  -6.469  1.00  1.00
ATOM    772  O   ARG B 193       2.950   3.230  -6.406  1.00  1.00
ATOM    773  N   MET B 194       1.658   1.484  -5.783  1.00  1.00
ATOM    774  CA  MET B 194       1.016   2.170  -4.668  1.00  1.00
ATOM    775  C   MET B 194       1.616   1.737  -3.336  1.00  1.00
ATOM    776  O   MET B 194       1.749   0.545  -3.062  1.00  1.00
ATOM    777  N   VAL B 195       2.136   2.769  -2.512  1.00  1.00
ATOM    778  CA  VAL B 195       2.586   2.394  -1.176  1.00  1.00
ATOM    779  C   VAL B 195       1.406   2.086  -0.264  1.00  1.00
ATOM    780  O   VAL B 195       0.410   2.810  -0.255  1.00  1.00
ATOM    781  N   THR B 196       1.608   0.986   0.573  1.00  1.00
ATOM    782  CA  THR B 196       0.591   0.617   1.550  1.00  1.00
ATOM    783  C   THR B 196       1.140   0.690   2.969  1.00  1.00
ATOM    784  O   THR B 196       0.422   1.045   3.905  1.00  1.00
ATOM    785  N   GLY B 197       2.437   0.709   3.080  1.00  1.00
ATOM    786  CA  GLY B 197       3.100   0.907   4.364  1.00  1.00
ATOM    787  C   GLY B 197       3.690   2.307   4.470  1.00  1.00
ATOM    788  O   GLY B 197       3.714   3.056   3.493  1.00  1.00
ATOM    789  N   LEU B 198       4.681   2.493   5.153  1.00  1.00
ATOM    790  CA  LEU B 198       5.293   3.773   5.488  1.00  1.00
ATOM    791  C   LEU B 198       6.751   3.821   5.042  1.00  1.00
ATOM    792  O   LEU B 198       7.433   2.797   5.009  1.00  1.00
ATOM    793  N   ARG B 199       7.320   5.047   5.057  1.00  1.00
ATOM    794  CA  ARG B 199       8.747   5.210   4.807  1.00  1.00
ATOM    795  C   ARG B 199       9.566   4.216   5.621  1.00  1.00
ATOM    796  O   ARG B 199       9.390   4.098   6.834  1.00  1.00
ATOM    797  N   ASN B 200      10.413   3.428   4.847  1.00  1.00
ATOM    798  CA  ASN B 200      11.296   2.459   5.484  1.00  1.00
ATOM    799  C   ASN B 200      12.633   3.090   5.852  1.00  1.00
ATOM    800  O   ASN B 200      13.313   3.664   5.002  1.00  1.00
ATOM    801  N   ILE B 201      12.956   3.142   7.111  1.00  1.00
ATOM    802  CA  ILE B 201      14.161   3.737   7.677  1.00  1.00
ATOM    803  C   ILE B 201      14.823   2.796   8.676  1.00  1.00
ATOM    804  O   ILE B 201      14.339   2.623   9.795  1.00  1.00
ATOM    805  N   PRO B 202      15.353   1.635   8.217  1.00  1.00
ATOM    806  CA  PRO B 202      15.919   0.630   9.110  1.00  1.00
ATOM    807  C   PRO B 202      17.246   1.098   9.693  1.00  1.00
ATOM    808  O   PRO B 202      18.018   1.790   9.030  1.00  1.00
ATOM    809  N   GLY B 203       7.963  14.873   7.180  1.00  1.00
ATOM    810  CA  GLY B 203       6.593  14.657   6.732  1.00  1.00
ATOM    811  C   GLY B 203       5.653  15.710   7.304  1.00  1.00
ATOM    812  O   GLY B 203       5.913  16.275   8.367  1.00  1.00
ATOM    813  N   LEU B 204       4.386  15.684   6.867  1.00  1.00
ATOM    814  CA  LEU B 204       3.423  16.679   7.325  1.00  1.00
ATOM    815  C   LEU B 204       3.226  16.601   8.835  1.00  1.00
ATOM    816  O   LEU B 204       3.062  17.622   9.503  1.00  1.00
ATOM    817  N   PHE B 205       3.247  15.686   9.559  1.00  1.00
ATOM    818  CA  PHE B 205       3.001  15.555  10.990  1.00  1.00
ATOM    819  C   PHE B 205       4.302  15.607  11.780  1.00  1.00
ATOM    820  O   PHE B 205       4.325  16.048  12.929  1.00  1.00
ATOM    821  N   GLY B 206       5.376  15.288  11.330  1.00  1.00
ATOM    822  CA  GLY B 206       6.665  15.624  11.922  1.00  1.00
ATOM    823  C   GLY B 206       7.180  14.491  12.800  1.00  1.00
ATOM    824  O   GLY B 206       8.330  14.507  13.240  1.00  1.00
ATOM    825  N   ALA B 207       6.568  13.290  12.650  1.00  1.00
ATOM    826  CA  ALA B 207       6.980  12.173  13.492  1.00  1.00
ATOM    827  C   ALA B 207       7.871  11.204  12.725  1.00  1.00
ATOM    828  O   ALA B 207       8.837  10.670  13.269  1.00  1.00
ATOM    829  N   ILE B 208       7.434  10.620  11.623  1.00  1.00
ATOM    830  CA  ILE B 208       8.259   9.732  10.814  1.00  1.00
ATOM    831  C   ILE B 208       9.353  10.505  10.088  1.00  1.00
ATOM    832  O   ILE B 208       9.077  11.472   9.379  1.00  1.00
ATOM    833  N   ALA B 209      10.637   9.995  10.212  1.00  1.00
ATOM    834  CA  ALA B 209      11.745  10.728   9.610  1.00  1.00
ATOM    835  C   ALA B 209      11.743  12.187  10.048  1.00  1.00
ATOM    836  O   ALA B 209      11.461  13.083   9.254  1.00  1.00
ATOM    837  N   GLY B 210      11.327  12.377  11.300  1.00  1.00
ATOM    838  CA  GLY B 210      11.282  13.697  11.918  1.00  1.00
ATOM    839  C   GLY B 210      11.858  13.665  13.328  1.00  1.00
ATOM    840  O   GLY B 210      12.768  14.426  13.654  1.00  1.00
ATOM    841  N   PHE B 211      10.923  13.765  14.388  1.00  1.00
ATOM    842  CA  PHE B 211      11.420  13.750  15.758  1.00  1.00
ATOM    843  C   PHE B 211      11.666  12.326  16.240  1.00  1.00
ATOM    844  O   PHE B 211      12.403  12.104  17.200  1.00  1.00
ATOM    845  N   ILE B 212      10.969  11.359  15.711  1.00  1.00
ATOM    846  CA  ILE B 212      11.401   9.968  15.780  1.00  1.00
ATOM    847  C   ILE B 212      12.267   9.600  14.582  1.00  1.00
ATOM    848  O   ILE B 212      11.782   9.526  13.453  1.00  1.00
ATOM    849  N   GLU B 213      13.516   9.733  14.582  1.00  1.00
ATOM    850  CA  GLU B 213      14.429   9.733  13.445  1.00  1.00
ATOM    851  C   GLU B 213      14.428   8.384  12.738  1.00  1.00
ATOM    852  O   GLU B 213      14.502   8.314  11.512  1.00  1.00
ATOM    853  N   GLY B 214      14.245   7.300  13.129  1.00  1.00
ATOM    854  CA  GLY B 214      14.374   6.034  12.417  1.00  1.00
ATOM    855  C   GLY B 214      13.241   5.082  12.777  1.00  1.00
ATOM    856  O   GLY B 214      12.711   5.124  13.887  1.00  1.00
ATOM    857  N   GLY B 215      13.158   3.984  12.068  1.00  1.00
ATOM    858  CA  GLY B 215      12.203   2.915  12.336  1.00  1.00
ATOM    859  C   GLY B 215      12.836   1.808  13.170  1.00  1.00
ATOM    860  O   GLY B 215      14.019   1.504  13.019  1.00  1.00
ATOM    861  N   TRP B 216      12.026   0.783  13.485  1.00  1.00
ATOM    862  CA  TRP B 216      12.457  -0.375  14.260  1.00  1.00
ATOM    863  C   TRP B 216      12.232  -1.669  13.488  1.00  1.00
ATOM    864  O   TRP B 216      11.100  -2.012  13.149  1.00  1.00
ATOM    865  N   THR B 217      13.363  -2.382  13.161  1.00  1.00
ATOM    866  CA  THR B 217      13.225  -3.673  12.499  1.00  1.00
ATOM    867  C   THR B 217      12.801  -4.755  13.483  1.00  1.00
ATOM    868  O   THR B 217      12.055  -5.670  13.132  1.00  1.00
ATOM    869  N   GLY B 218      12.879  -4.456  14.774  1.00  1.00
ATOM    870  CA  GLY B 218      12.551  -5.396  15.840  1.00  1.00
ATOM    871  C   GLY B 218      11.065  -5.357  16.171  1.00  1.00
ATOM    872  O   GLY B 218      10.486  -6.359  16.591  1.00  1.00
ATOM    873  N   MET B 219      10.330  -4.433  15.897  1.00  1.00
ATOM    874  CA  MET B 219       8.873  -4.393  15.913  1.00  1.00
ATOM    875  C   MET B 219       8.292  -4.955  14.622  1.00  1.00
ATOM    876  O   MET B 219       8.418  -4.349  13.558  1.00  1.00
ATOM    877  N   ILE B 220       7.946  -6.258  14.680  1.00  1.00
ATOM    878  CA  ILE B 220       7.617  -7.028  13.487  1.00  1.00
ATOM    879  C   ILE B 220       6.126  -7.335  13.423  1.00  1.00
ATOM    880  O   ILE B 220       5.539  -7.386  12.342  1.00  1.00
ATOM    881  N   ASP B 221       5.263  -6.837  14.230  1.00  1.00
ATOM    882  CA  ASP B 221       3.866  -7.251  14.281  1.00  1.00
ATOM    883  C   ASP B 221       2.933  -6.072  14.037  1.00  1.00
ATOM    884  O   ASP B 221       1.876  -6.220  13.423  1.00  1.00
ATOM    885  N   GLY B 222       3.248  -5.035  13.539  1.00  1.00
ATOM    886  CA  GLY B 222       2.440  -3.910  13.082  1.00  1.00
ATOM    887  C   GLY B 222       3.315  -2.733  12.671  1.00  1.00
ATOM    888  O   GLY B 222       4.488  -2.663  13.038  1.00  1.00
ATOM    889  N   TRP B 223       2.569  -1.638  12.191  1.00  1.00
ATOM    890  CA  TRP B 223       3.270  -0.460  11.697  1.00  1.00
ATOM    891  C   TRP B 223       3.623   0.489  12.835  1.00  1.00
ATOM    892  O   TRP B 223       4.700   1.085  12.848  1.00  1.00
ATOM    893  N   TYR B 224       2.990   0.705  13.783  1.00  1.00
ATOM    894  CA  TYR B 224       3.211   1.553  14.948  1.00  1.00
ATOM    895  C   TYR B 224       3.113   0.752  16.240  1.00  1.00
ATOM    896  O   TYR B 224       2.341  -0.202  16.333  1.00  1.00
ATOM    897  N   GLY B 225       3.908   1.408  17.323  1.00  1.00
ATOM    898  CA  GLY B 225       3.854   0.705  18.599  1.00  1.00
ATOM    899  C   GLY B 225       4.847   1.293  19.594  1.00  1.00
ATOM    900  O   GLY B 225       5.705   2.096  19.228  1.00  1.00
ATOM    901  N   TYR B 226       5.392   0.356  20.485  1.00  1.00
ATOM    902  CA  TYR B 226       6.135   0.776  21.667  1.00  1.00
ATOM    903  C   TYR B 226       7.390  -0.066  21.856  1.00  1.00
ATOM    904  O   TYR B 226       7.418  -1.245  21.502  1.00  1.00
ATOM    905  N   HIS B 227       8.398   0.555  22.377  1.00  1.00
ATOM    906  CA  HIS B 227       9.603  -0.062  22.919  1.00  1.00
ATOM    907  C   HIS B 227       9.796   0.303  24.386  1.00  1.00
ATOM    908  O   HIS B 227       9.627   1.459  24.775  1.00  1.00
ATOM    909  N   HIS B 228       9.866  -0.612  25.282  1.00  1.00
ATOM    910  CA  HIS B 228       9.992  -0.330  26.707  1.00  1.00
ATOM    911  C   HIS B 228      11.270  -0.934  27.276  1.00  1.00
ATOM    912  O   HIS B 228      11.706  -2.004  26.851  1.00  1.00
ATOM    913  N   GLN B 229      11.728  -0.421  28.321  1.00  1.00
ATOM    914  CA  GLN B 229      12.901  -0.770  29.114  1.00  1.00
ATOM    915  C   GLN B 229      12.637  -0.573  30.601  1.00  1.00
ATOM    916  O   GLN B 229      12.135   0.470  31.020  1.00  1.00
ATOM    917  N   ASN B 230      12.526  -1.619  31.365  1.00  1.00
ATOM    918  CA  ASN B 230      12.305  -1.579  32.805  1.00  1.00
ATOM    919  C   ASN B 230      13.115  -2.654  33.517  1.00  1.00
ATOM    920  O   ASN B 230      13.470  -3.673  32.924  1.00  1.00
ATOM    921  N   GLU B 231      13.087  -2.741  34.787  1.00  1.00
ATOM    922  CA  GLU B 231      13.808  -3.740  35.566  1.00  1.00
ATOM    923  C   GLU B 231      13.552  -5.144  35.034  1.00  1.00
ATOM    924  O   GLU B 231      14.456  -5.979  34.997  1.00  1.00
ATOM    925  N   GLN B 232      12.466  -5.491  34.628  1.00  1.00
ATOM    926  CA  GLN B 232      12.055  -6.786  34.100  1.00  1.00
ATOM    927  C   GLN B 232      12.491  -6.953  32.650  1.00  1.00
ATOM    928  O   GLN B 232      12.787  -8.062  32.205  1.00  1.00
ATOM    929  N   GLY B 233      13.153  -6.200  32.004  1.00  1.00
ATOM    930  CA  GLY B 233      13.682  -6.396  30.660  1.00  1.00
ATOM    931  C   GLY B 233      13.310  -5.234  29.747  1.00  1.00
ATOM    932  O   GLY B 233      12.792  -4.215  30.204  1.00  1.00
ATOM    933  N   SER B 234      13.495  -5.583  28.380  1.00  1.00
ATOM    934  CA  SER B 234      13.078  -4.688  27.307  1.00  1.00
ATOM    935  C   SER B 234      12.436  -5.461  26.162  1.00  1.00
ATOM    936  O   SER B 234      12.825  -6.592  25.869  1.00  1.00
ATOM    937  N   GLY B 235      11.597  -4.857  25.407  1.00  1.00
ATOM    938  CA  GLY B 235      10.982  -5.498  24.251  1.00  1.00
ATOM    939  C   GLY B 235      10.317  -4.472  23.342  1.00  1.00
ATOM    940  O   GLY B 235      10.131  -3.317  23.726  1.00  1.00
ATOM    941  N   TYR B 236       9.737  -4.957  22.268  1.00  1.00
ATOM    942  CA  TYR B 236       8.848  -4.237  21.363  1.00  1.00
ATOM    943  C   TYR B 236       7.445  -4.828  21.383  1.00  1.00
ATOM    944  O   TYR B 236       7.272  -6.037  21.535  1.00  1.00
ATOM    945  N   ALA B 237       6.469  -3.950  21.064  1.00  1.00
ATOM    946  CA  ALA B 237       5.064  -4.329  20.970  1.00  1.00
ATOM    947  C   ALA B 237       4.288  -3.356  20.092  1.00  1.00
ATOM    948  O   ALA B 237       4.474  -2.142  20.181  1.00  1.00
ATOM    949  N   ALA B 238       3.717  -3.837  18.962  1.00  1.00
ATOM    950  CA  ALA B 238       2.887  -2.985  18.119  1.00  1.00
ATOM    951  C   ALA B 238       1.621  -2.554  18.848  1.00  1.00
ATOM    952  O   ALA B 238       0.988  -3.354  19.538  1.00  1.00
ATOM    953  N   ASP B 239       1.223  -1.203  18.595  1.00  1.00
ATOM    954  CA  ASP B 239      -0.120  -0.821  19.015  1.00  1.00
ATOM    955  C   ASP B 239      -1.175  -1.413  18.089  1.00  1.00
ATOM    956  O   ASP B 239      -1.174  -1.154  16.886  1.00  1.00
ATOM    957  N   GLN B 240      -1.939  -2.413  18.654  1.00  1.00
ATOM    958  CA  GLN B 240      -2.817  -3.229  17.823  1.00  1.00
ATOM    959  C   GLN B 240      -3.989  -2.413  17.293  1.00  1.00
ATOM    960  O   GLN B 240      -4.402  -2.576  16.145  1.00  1.00
ATOM    961  N   LYS B 241      -4.531  -1.472  17.993  1.00  1.00
ATOM    962  CA  LYS B 241      -5.700  -0.692  17.603  1.00  1.00
ATOM    963  C   LYS B 241      -5.380   0.231  16.434  1.00  1.00
ATOM    964  O   LYS B 241      -6.174   0.366  15.502  1.00  1.00
ATOM    965  N   SER B 242      -4.276   0.998  16.525  1.00  1.00
ATOM    966  CA  SER B 242      -3.905   1.922  15.460  1.00  1.00
ATOM    967  C   SER B 242      -3.405   1.174  14.231  1.00  1.00
ATOM    968  O   SER B 242      -3.672   1.574  13.098  1.00  1.00
ATOM    969  N   THR B 243      -2.738   0.035  14.458  1.00  1.00
ATOM    970  CA  THR B 243      -2.256  -0.790  13.357  1.00  1.00
ATOM    971  C   THR B 243      -3.415  -1.397  12.576  1.00  1.00
ATOM    972  O   THR B 243      -3.400  -1.425  11.345  1.00  1.00
ATOM    973  N   GLN B 244      -4.431  -1.927  13.296  1.00  1.00
ATOM    974  CA  GLN B 244      -5.595  -2.551  12.677  1.00  1.00
ATOM    975  C   GLN B 244      -6.453  -1.520  11.955  1.00  1.00
ATOM    976  O   GLN B 244      -6.948  -1.771  10.856  1.00  1.00
ATOM    977  N   ASN B 245      -6.675  -0.360  12.539  1.00  1.00
ATOM    978  CA  ASN B 245      -7.440   0.718  11.925  1.00  1.00
ATOM    979  C   ASN B 245      -6.750   1.238  10.671  1.00  1.00
ATOM    980  O   ASN B 245      -7.404   1.549   9.675  1.00  1.00
ATOM    981  N   ALA B 246      -5.419   1.318  10.692  1.00  1.00
ATOM    982  CA  ALA B 246      -4.644   1.786   9.548  1.00  1.00
ATOM    983  C   ALA B 246      -4.655   0.762   8.420  1.00  1.00
ATOM    984  O   ALA B 246      -4.755   1.119   7.246  1.00  1.00
ATOM    985  N   ILE B 247      -4.527  -0.538   8.764  1.00  1.00
ATOM    986  CA  ILE B 247      -4.623  -1.575   7.744  1.00  1.00
ATOM    987  C   ILE B 247      -5.996  -1.572   7.084  1.00  1.00
ATOM    988  O   ILE B 247      -6.111  -1.713   5.867  1.00  1.00
ATOM    989  N   ASN B 248      -7.054  -1.370   7.932  1.00  1.00
ATOM    990  CA  ASN B 248      -8.413  -1.263   7.414  1.00  1.00
ATOM    991  C   ASN B 248      -8.539  -0.106   6.431  1.00  1.00
ATOM    992  O   ASN B 248      -9.175  -0.234   5.385  1.00  1.00
ATOM    993  N   GLY B 249      -7.976   1.038   6.778  1.00  1.00
ATOM    994  CA  GLY B 249      -8.062   2.256   5.981  1.00  1.00
ATOM    995  C   GLY B 249      -7.306   2.108   4.667  1.00  1.00
ATOM    996  O   GLY B 249      -7.788   2.523   3.613  1.00  1.00
ATOM    997  N   ILE B 250      -6.021   1.641   4.756  1.00  1.00
ATOM    998  CA  ILE B 250      -5.169   1.508   3.580  1.00  1.00
ATOM    999  C   ILE B 250      -5.751   0.510   2.588  1.00  1.00
ATOM   1000  O   ILE B 250      -5.747   0.747   1.380  1.00  1.00
ATOM   1001  N   THR B 251      -6.293  -0.609   3.083  1.00  1.00
ATOM   1002  CA  THR B 251      -6.866  -1.630   2.215  1.00  1.00
ATOM   1003  C   THR B 251      -8.166  -1.149   1.582  1.00  1.00
ATOM   1004  O   THR B 251      -8.426  -1.403   0.406  1.00  1.00
ATOM   1005  N   ASN B 252      -8.950  -0.378   2.263  1.00  1.00
ATOM   1006  CA  ASN B 252     -10.143   0.249   1.708  1.00  1.00
ATOM   1007  C   ASN B 252      -9.784   1.242   0.610  1.00  1.00
ATOM   1008  O   ASN B 252     -10.465   1.328  -0.411  1.00  1.00
ATOM   1009  N   LYS B 253      -8.631   1.952   0.836  1.00  1.00
ATOM   1010  CA  LYS B 253      -8.136   2.901  -0.154  1.00  1.00
ATOM   1011  C   LYS B 253      -7.734   2.194  -1.442  1.00  1.00
ATOM   1012  O   LYS B 253      -8.024   2.670  -2.540  1.00  1.00
ATOM   1013  N   VAL B 254      -7.054   1.039  -1.311  1.00  1.00
ATOM   1014  CA  VAL B 254      -6.681   0.231  -2.467  1.00  1.00
ATOM   1015  C   VAL B 254      -7.912  -0.255  -3.220  1.00  1.00
ATOM   1016  O   VAL B 254      -7.958  -0.210  -4.449  1.00  1.00
ATOM   1017  N   ASN B 255      -8.923  -0.700  -2.487  1.00  1.00
ATOM   1018  CA  ASN B 255     -10.173  -1.178  -3.066  1.00  1.00
ATOM   1019  C   ASN B 255     -10.891  -0.066  -3.821  1.00  1.00
ATOM   1020  O   ASN B 255     -11.429  -0.287  -4.906  1.00  1.00
ATOM   1021  N   THR B 256     -10.930   1.124  -3.240  1.00  1.00
ATOM   1022  CA  THR B 256     -11.573   2.278  -3.856  1.00  1.00
ATOM   1023  C   THR B 256     -10.894   2.653  -5.167  1.00  1.00
ATOM   1024  O   THR B 256     -11.559   2.967  -6.154  1.00  1.00
ATOM   1025  N   VAL B 257      -9.565   2.708  -5.154  1.00  1.00
ATOM   1026  CA  VAL B 257      -8.782   2.993  -6.351  1.00  1.00
ATOM   1027  C   VAL B 257      -9.030   1.950  -7.433  1.00  1.00
ATOM   1028  O   VAL B 257      -9.178   2.284  -8.608  1.00  1.00
ATOM   1029  N   ILE B 258      -8.985   0.699  -7.092  1.00  1.00
ATOM   1030  CA  ILE B 258      -9.211  -0.405  -8.016  1.00  1.00
ATOM   1031  C   ILE B 258     -10.633  -0.384  -8.562  1.00  1.00
ATOM   1032  O   ILE B 258     -10.854  -0.611  -9.752  1.00  1.00
ATOM   1033  N   GLU B 259     -11.597  -0.138  -7.784  1.00  1.00
ATOM   1034  CA  GLU B 259     -13.020  -0.136  -8.102  1.00  1.00
ATOM   1035  C   GLU B 259     -13.336   0.871  -9.201  1.00  1.00
ATOM   1036  O   GLU B 259     -14.154   0.605 -10.082  1.00  1.00
ATOM   1037  N   LYS B 260     -12.697   1.941  -9.315  1.00  1.00
ATOM   1038  CA  LYS B 260     -13.008   3.031 -10.232  1.00  1.00
ATOM   1039  C   LYS B 260     -12.426   2.770 -11.615  1.00  1.00
ATOM   1040  O   LYS B 260     -13.036   3.107 -12.630  1.00  1.00
ATOM   1041  N   MET B 261     -11.373   2.073 -11.714  1.00  1.00
ATOM   1042  CA  MET B 261     -10.812   1.660 -12.995  1.00  1.00
ATOM   1043  C   MET B 261      -9.913   0.441 -12.836  1.00  1.00
ATOM   1044  O   MET B 261      -8.952   0.463 -12.068  1.00  1.00
ATOM   1045  N   ASN B 262     -10.485  -0.706 -13.552  1.00  1.00
ATOM   1046  CA  ASN B 262      -9.764  -1.965 -13.407  1.00  1.00
ATOM   1047  C   ASN B 262     -10.141  -2.946 -14.510  1.00  1.00
ATOM   1048  O   ASN B 262      -9.354  -3.820 -14.871  1.00  1.00
ATOM   1049  N   ILE B 263     -10.581  -2.677 -15.590  1.00  1.00
ATOM   1050  CA  ILE B 263     -10.982  -3.604 -16.642  1.00  1.00
ATOM   1051  C   ILE B 263     -11.367  -2.859 -17.914  1.00  1.00
ATOM   1052  O   ILE B 263     -11.872  -1.738 -17.860  1.00  1.00
ATOM   1053  N   GLN B 264     -10.994  -3.440 -19.003  1.00  1.00
ATOM   1054  CA  GLN B 264     -11.408  -3.079 -20.353  1.00  1.00
ATOM   1055  C   GLN B 264     -11.958  -4.286 -21.103  1.00  1.00
ATOM   1056  O   GLN B 264     -11.438  -5.396 -20.977  1.00  1.00
ATOM   1057  N   PHE B 265     -13.109  -4.191 -21.653  1.00  1.00
ATOM   1058  CA  PHE B 265     -13.635  -5.265 -22.488  1.00  1.00
ATOM   1059  C   PHE B 265     -12.933  -5.306 -23.839  1.00  1.00
ATOM   1060  O   PHE B 265     -12.510  -4.275 -24.361  1.00  1.00
ATOM   1061  N   THR B 266     -13.181  -6.223 -24.674  1.00  1.00
ATOM   1062  CA  THR B 266     -12.612  -6.357 -26.009  1.00  1.00
ATOM   1063  C   THR B 266     -12.538  -5.009 -26.714  1.00  1.00
ATOM   1064  O   THR B 266     -13.517  -4.263 -26.751  1.00  1.00
ATOM   1065  N   ALA B 267     -11.302  -4.735 -27.168  1.00  1.00
ATOM   1066  CA  ALA B 267     -10.902  -3.576 -27.956  1.00  1.00
ATOM   1067  C   ALA B 267      -9.975  -3.978 -29.096  1.00  1.00
ATOM   1068  O   ALA B 267      -8.980  -4.672 -28.884  1.00  1.00
ATOM   1069  N   VAL B 268     -10.449  -4.009 -30.281  1.00  1.00
ATOM   1070  CA  VAL B 268      -9.713  -4.451 -31.459  1.00  1.00
ATOM   1071  C   VAL B 268      -9.602  -3.335 -32.490  1.00  1.00
ATOM   1072  O   VAL B 268     -10.522  -2.533 -32.653  1.00  1.00
ATOM   1073  N   GLY B 269      -8.642  -3.226 -33.215  1.00  1.00
ATOM   1074  CA  GLY B 269      -8.457  -2.298 -34.324  1.00  1.00
ATOM   1075  C   GLY B 269      -9.640  -2.342 -35.282  1.00  1.00
ATOM   1076  O   GLY B 269     -10.187  -3.410 -35.559  1.00  1.00
ATOM   1077  N   LYS B 270      -9.759  -1.216 -36.057  1.00  1.00
ATOM   1078  CA  LYS B 270     -10.713  -1.144 -37.158  1.00  1.00
ATOM   1079  C   LYS B 270     -10.011  -1.258 -38.504  1.00  1.00
ATOM   1080  O   LYS B 270      -8.995  -0.605 -38.742  1.00  1.00
ATOM   1081  N   LEU B 271      -9.579  10.512 -37.310  1.00  1.00
ATOM   1082  CA  LEU B 271     -10.643  10.627 -36.321  1.00  1.00
ATOM   1083  C   LEU B 271     -10.630   9.446 -35.357  1.00  1.00
ATOM   1084  O   LEU B 271     -10.864   9.607 -34.159  1.00  1.00
ATOM   1085  N   ASN B 272     -10.531   8.225 -35.873  1.00  1.00
ATOM   1086  CA  ASN B 272     -10.428   7.030 -35.045  1.00  1.00
ATOM   1087  C   ASN B 272      -9.135   7.027 -34.241  1.00  1.00
ATOM   1088  O   ASN B 272      -9.114   6.612 -33.082  1.00  1.00
ATOM   1089  N   LYS B 273      -8.025   7.354 -34.859  1.00  1.00
ATOM   1090  CA  LYS B 273      -6.746   7.396 -34.161  1.00  1.00
ATOM   1091  C   LYS B 273      -6.728   8.498 -33.110  1.00  1.00
ATOM   1092  O   LYS B 273      -6.138   8.340 -32.041  1.00  1.00
ATOM   1093  N   LYS B 274      -7.354   9.672 -33.413  1.00  1.00
ATOM   1094  CA  LYS B 274      -7.443  10.775 -32.464  1.00  1.00
ATOM   1095  C   LYS B 274      -8.218  10.368 -31.217  1.00  1.00
ATOM   1096  O   LYS B 274      -7.862  10.748 -30.102  1.00  1.00
ATOM   1097  N   VAL B 275      -9.353   9.623 -31.411  1.00  1.00
ATOM   1098  CA  VAL B 275     -10.155   9.138 -30.294  1.00  1.00
ATOM   1099  C   VAL B 275      -9.362   8.168 -29.427  1.00  1.00
ATOM   1100  O   VAL B 275      -9.446   8.206 -28.200  1.00  1.00
ATOM   1101  N   ASP B 276      -8.724   7.156 -30.091  1.00  1.00
ATOM   1102  CA  ASP B 276      -7.933   6.172 -29.362  1.00  1.00
ATOM   1103  C   ASP B 276      -6.770   6.831 -28.631  1.00  1.00
ATOM   1104  O   ASP B 276      -6.463   6.482 -27.491  1.00  1.00
ATOM   1105  N   ASP B 277      -6.015   7.667 -29.237  1.00  1.00
ATOM   1106  CA  ASP B 277      -4.850   8.311 -28.642  1.00  1.00
ATOM   1107  C   ASP B 277      -5.261   9.283 -27.542  1.00  1.00
ATOM   1108  O   ASP B 277      -4.562   9.432 -26.540  1.00  1.00
ATOM   1109  N   GLY B 278      -6.402   9.932 -27.662  1.00  1.00
ATOM   1110  CA  GLY B 278      -6.864  10.904 -26.678  1.00  1.00
ATOM   1111  C   GLY B 278      -7.368  10.213 -25.417  1.00  1.00
ATOM   1112  O   GLY B 278      -7.172  10.707 -24.307  1.00  1.00
ATOM   1113  N   PHE B 279      -8.089   9.115 -25.532  1.00  1.00
ATOM   1114  CA  PHE B 279      -8.528   8.333 -24.382  1.00  1.00
ATOM   1115  C   PHE B 279      -7.342   7.728 -23.643  1.00  1.00
ATOM   1116  O   PHE B 279      -7.329   7.670 -22.413  1.00  1.00
ATOM   1117  N   LEU B 280      -6.375   7.223 -24.420  1.00  1.00
ATOM   1118  CA  LEU B 280      -5.159   6.651 -23.856  1.00  1.00
ATOM   1119  C   LEU B 280      -4.360   7.700 -23.089  1.00  1.00
ATOM   1120  O   LEU B 280      -3.790   7.413 -22.036  1.00  1.00
ATOM   1121  N   ASP B 281      -4.264   8.921 -23.630  1.00  1.00
ATOM   1122  CA  ASP B 281      -3.564  10.011 -22.961  1.00  1.00
ATOM   1123  C   ASP B 281      -4.211  10.341 -21.622  1.00  1.00
ATOM   1124  O   ASP B 281      -3.521  10.612 -20.639  1.00  1.00
ATOM   1125  N   ILE B 282      -5.554  10.375 -21.593  1.00  1.00
ATOM   1126  CA  ILE B 282      -6.309  10.731 -20.397  1.00  1.00
ATOM   1127  C   ILE B 282      -6.177   9.658 -19.323  1.00  1.00
ATOM   1128  O   ILE B 282      -6.034   9.965 -18.140  1.00  1.00
ATOM   1129  N   TRP B 283      -6.328   8.375 -19.709  1.00  1.00
ATOM   1130  CA  TRP B 283      -6.273   7.272 -18.757  1.00  1.00
ATOM   1131  C   TRP B 283      -4.863   7.089 -18.208  1.00  1.00
ATOM   1132  O   TRP B 283      -4.681   6.764 -17.035  1.00  1.00
ATOM   1133  N   THR B 284      -3.862   7.270 -19.010  1.00  1.00
ATOM   1134  CA  THR B 284      -2.477   7.219 -18.555  1.00  1.00
ATOM   1135  C   THR B 284      -2.203   8.288 -17.505  1.00  1.00
ATOM   1136  O   THR B 284      -1.508   8.040 -16.520  1.00  1.00
ATOM   1137  N   TYR B 285      -2.706   9.536 -17.816  1.00  1.00
ATOM   1138  CA  TYR B 285      -2.557  10.656 -16.895  1.00  1.00
ATOM   1139  C   TYR B 285      -3.288  10.394 -15.585  1.00  1.00
ATOM   1140  O   TYR B 285      -2.778  10.697 -14.506  1.00  1.00
ATOM   1141  N   ASN B 286      -4.509   9.915 -15.676  1.00  1.00
ATOM   1142  CA  ASN B 286      -5.372   9.651 -14.531  1.00  1.00
ATOM   1143  C   ASN B 286      -4.770   8.591 -13.618  1.00  1.00
ATOM   1144  O   ASN B 286      -4.833   8.704 -12.394  1.00  1.00
ATOM   1145  N   ALA B 287      -4.294   7.505 -14.194  1.00  1.00
ATOM   1146  CA  ALA B 287      -3.721   6.396 -13.442  1.00  1.00
ATOM   1147  C   ALA B 287      -2.468   6.829 -12.691  1.00  1.00
ATOM   1148  O   ALA B 287      -2.264   6.454 -11.536  1.00  1.00
ATOM   1149  N   GLU B 288      -1.564   7.470 -13.367  1.00  1.00
ATOM   1150  CA  GLU B 288      -0.300   7.883 -12.771  1.00  1.00
ATOM   1151  C   GLU B 288      -0.518   8.929 -11.685  1.00  1.00
ATOM   1152  O   GLU B 288       0.129   8.896 -10.639  1.00  1.00
ATOM   1153  N   LEU B 289      -1.363   9.891 -11.903  1.00  1.00
ATOM   1154  CA  LEU B 289      -1.619  10.974 -10.960  1.00  1.00
ATOM   1155  C   LEU B 289      -2.385  10.473  -9.740  1.00  1.00
ATOM   1156  O   LEU B 289      -2.150  10.925  -8.619  1.00  1.00
ATOM   1157  N   LEU B 290      -3.338   9.598  -9.917  1.00  1.00
ATOM   1158  CA  LEU B 290      -4.074   8.996  -8.812  1.00  1.00
ATOM   1159  C   LEU B 290      -3.134   8.278  -7.849  1.00  1.00
ATOM   1160  O   LEU B 290      -3.311   8.340  -6.633  1.00  1.00
ATOM   1161  N   VAL B 291      -2.174   7.535  -8.424  1.00  1.00
ATOM   1162  CA  VAL B 291      -1.210   6.796  -7.618  1.00  1.00
ATOM   1163  C   VAL B 291      -0.272   7.741  -6.877  1.00  1.00
ATOM   1164  O   VAL B 291       0.044   7.525  -5.707  1.00  1.00
ATOM   1165  N   LEU B 292       0.221   8.759  -7.588  1.00  1.00
ATOM   1166  CA  LEU B 292       1.136   9.728  -6.997  1.00  1.00
ATOM   1167  C   LEU B 292       0.471  10.490  -5.855  1.00  1.00
ATOM   1168  O   LEU B 292       1.088  10.740  -4.820  1.00  1.00
ATOM   1169  N   LEU B 293      -0.733  10.944  -6.052  1.00  1.00
ATOM   1170  CA  LEU B 293      -1.466  11.689  -5.036  1.00  1.00
ATOM   1171  C   LEU B 293      -1.790  10.809  -3.833  1.00  1.00
ATOM   1172  O   LEU B 293      -1.715  11.254  -2.688  1.00  1.00
ATOM   1173  N   GLU B 294      -2.294   9.589  -4.094  1.00  1.00
ATOM   1174  CA  GLU B 294      -2.642   8.666  -3.021  1.00  1.00
ATOM   1175  C   GLU B 294      -1.405   8.232  -2.245  1.00  1.00
ATOM   1176  O   GLU B 294      -1.453   8.063  -1.026  1.00  1.00
ATOM   1177  N   ASN B 295      -0.287   8.089  -2.900  1.00  1.00
ATOM   1178  CA  ASN B 295       0.970   7.729  -2.255  1.00  1.00
ATOM   1179  C   ASN B 295       1.390   8.784  -1.240  1.00  1.00
ATOM   1180  O   ASN B 295       1.878   8.458  -0.158  1.00  1.00
ATOM   1181  N   GLU B 296       1.317  10.051  -1.639  1.00  1.00
ATOM   1182  CA  GLU B 296       1.628  11.157  -0.741  1.00  1.00
ATOM   1183  C   GLU B 296       0.716  11.149   0.479  1.00  1.00
ATOM   1184  O   GLU B 296       1.159  11.406   1.598  1.00  1.00
ATOM   1185  N   ARG B 297      -0.564  10.902   0.268  1.00  1.00
ATOM   1186  CA  ARG B 297      -1.561  10.887   1.331  1.00  1.00
ATOM   1187  C   ARG B 297      -1.340   9.714   2.277  1.00  1.00
ATOM   1188  O   ARG B 297      -1.526   9.837   3.488  1.00  1.00
ATOM   1189  N   THR B 298      -0.968   8.551   1.746  1.00  1.00
ATOM   1190  CA  THR B 298      -0.705   7.346   2.522  1.00  1.00
ATOM   1191  C   THR B 298       0.460   7.551   3.481  1.00  1.00
ATOM   1192  O   THR B 298       0.416   7.110   4.630  1.00  1.00
ATOM   1193  N   LEU B 299       1.544   8.114   2.990  1.00  1.00
ATOM   1194  CA  LEU B 299       2.709   8.387   3.823  1.00  1.00
ATOM   1195  C   LEU B 299       2.381   9.397   4.917  1.00  1.00
ATOM   1196  O   LEU B 299       2.821   9.256   6.058  1.00  1.00
ATOM   1197  N   ASP B 300       1.606  10.401   4.566  1.00  1.00
ATOM   1198  CA  ASP B 300       1.194  11.407   5.537  1.00  1.00
ATOM   1199  C   ASP B 300       0.281  10.807   6.599  1.00  1.00
ATOM   1200  O   ASP B 300       0.369  11.156   7.776  1.00  1.00
ATOM   1201  N   PHE B 301      -0.586   9.854   6.166  1.00  1.00
ATOM   1202  CA  PHE B 301      -1.504   9.151   7.055  1.00  1.00
ATOM   1203  C   PHE B 301      -0.747   8.382   8.131  1.00  1.00
ATOM   1204  O   PHE B 301      -1.164   8.343   9.289  1.00  1.00
ATOM   1205  N   HIS B 302       0.285   7.650   7.717  1.00  1.00
ATOM   1206  CA  HIS B 302       1.131   6.909   8.645  1.00  1.00
ATOM   1207  C   HIS B 302       1.831   7.846   9.621  1.00  1.00
ATOM   1208  O   HIS B 302       1.939   7.550  10.811  1.00  1.00
ATOM   1209  N   ASP B 303       2.377   8.975   9.069  1.00  1.00
ATOM   1210  CA  ASP B 303       3.024   9.980   9.903  1.00  1.00
ATOM   1211  C   ASP B 303       2.072  10.508  10.968  1.00  1.00
ATOM   1212  O   ASP B 303       2.462  10.712  12.118  1.00  1.00
ATOM   1213  N   SER B 304       0.827  10.746  10.589  1.00  1.00
ATOM   1214  CA  SER B 304      -0.213  11.248  11.479  1.00  1.00
ATOM   1215  C   SER B 304      -0.509  10.255  12.596  1.00  1.00
ATOM   1216  O   SER B 304      -0.733  10.644  13.742  1.00  1.00
ATOM   1217  N   ASN B 305      -0.627   8.968  12.257  1.00  1.00
ATOM   1218  CA  ASN B 305      -0.922   7.903  13.208  1.00  1.00
ATOM   1219  C   ASN B 305       0.161   7.801  14.274  1.00  1.00
ATOM   1220  O   ASN B 305      -0.130   7.574  15.449  1.00  1.00
ATOM   1221  N   VAL B 306       1.428   7.913  13.826  1.00  1.00
ATOM   1222  CA  VAL B 306       2.550   7.896  14.758  1.00  1.00
ATOM   1223  C   VAL B 306       2.501   9.091  15.701  1.00  1.00
ATOM   1224  O   VAL B 306       2.747   8.958  16.900  1.00  1.00
ATOM   1225  N   LYS B 307       2.253  10.269  15.129  1.00  1.00
ATOM   1226  CA  LYS B 307       2.179  11.515  15.883  1.00  1.00
ATOM   1227  C   LYS B 307       1.076  11.459  16.932  1.00  1.00
ATOM   1228  O   LYS B 307       1.249  11.935  18.054  1.00  1.00
ATOM   1229  N   ASN B 308      -0.100  10.916  16.532  1.00  1.00
ATOM   1230  CA  ASN B 308      -1.253  10.815  17.419  1.00  1.00
ATOM   1231  C   ASN B 308      -0.993   9.827  18.549  1.00  1.00
ATOM   1232  O   ASN B 308      -1.426  10.038  19.682  1.00  1.00
ATOM   1233  N   LEU B 309      -0.384   8.693  18.271  1.00  1.00
ATOM   1234  CA  LEU B 309      -0.010   7.702  19.272  1.00  1.00
ATOM   1235  C   LEU B 309       0.948   8.292  20.301  1.00  1.00
ATOM   1236  O   LEU B 309       0.831   8.025  21.497  1.00  1.00
ATOM   1237  N   TYR B 310       1.862   9.107  19.815  1.00  1.00
ATOM   1238  CA  TYR B 310       2.832   9.773  20.676  1.00  1.00
ATOM   1239  C   TYR B 310       2.153  10.784  21.591  1.00  1.00
ATOM   1240  O   TYR B 310       2.490  10.893  22.770  1.00  1.00
ATOM   1241  N   GLU B 311       1.323  11.644  21.007  1.00  1.00
ATOM   1242  CA  GLU B 311       0.583  12.649  21.761  1.00  1.00
ATOM   1243  C   GLU B 311      -0.353  12.000  22.773  1.00  1.00
ATOM   1244  O   GLU B 311      -0.532  12.506  23.880  1.00  1.00
ATOM   1245  N   LYS B 312      -0.935  10.872  22.450  1.00  1.00
ATOM   1246  CA  LYS B 312      -1.812  10.117  23.336  1.00  1.00
ATOM   1247  C   LYS B 312      -1.074   9.668  24.591  1.00  1.00
ATOM   1248  O   LYS B 312      -1.626   9.698  25.691  1.00  1.00
ATOM   1249  N   VAL B 313       0.108   9.052  24.420  1.00  1.00
ATOM   1250  CA  VAL B 313       0.937   8.640  25.547  1.00  1.00
ATOM   1251  C   VAL B 313       1.389   9.841  26.367  1.00  1.00
ATOM   1252  O   VAL B 313       1.393   9.799  27.597  1.00  1.00
ATOM   1253  N   LYS B 314       1.766  10.911  25.652  1.00  1.00
ATOM   1254  CA  LYS B 314       2.229  12.122  26.320  1.00  1.00
ATOM   1255  C   LYS B 314       1.160  12.679  27.252  1.00  1.00
ATOM   1256  O   LYS B 314       1.458  13.118  28.363  1.00  1.00
ATOM   1257  N   SER B 315      -0.091  12.673  26.813  1.00  1.00
ATOM   1258  CA  SER B 315      -1.205  13.221  27.578  1.00  1.00
ATOM   1259  C   SER B 315      -1.579  12.306  28.737  1.00  1.00
ATOM   1260  O   SER B 315      -1.986  12.772  29.802  1.00  1.00
ATOM   1261  N   GLN B 316      -1.343  11.022  28.663  1.00  1.00
ATOM   1262  CA  GLN B 316      -1.603  10.100  29.762  1.00  1.00
ATOM   1263  C   GLN B 316      -0.590  10.281  30.885  1.00  1.00
ATOM   1264  O   GLN B 316      -0.934  10.202  32.064  1.00  1.00
ATOM   1265  N   LEU B 317       0.698  10.331  30.546  1.00  1.00
ATOM   1266  CA  LEU B 317       1.779  10.409  31.521  1.00  1.00
ATOM   1267  C   LEU B 317       1.887  11.810  32.113  1.00  1.00
ATOM   1268  O   LEU B 317       2.197  11.973  33.293  1.00  1.00
ATOM   1269  N   LYS B 318       1.467  12.782  31.598  1.00  1.00
ATOM   1270  CA  LYS B 318       1.610  14.146  32.092  1.00  1.00
ATOM   1271  C   LYS B 318       3.029  14.411  32.576  1.00  1.00
ATOM   1272  O   LYS B 318       3.903  14.787  31.794  1.00  1.00
ATOM   1273  N   ASN B 319       3.229  14.779  33.832  1.00  1.00
ATOM   1274  CA  ASN B 319       4.527  15.098  34.414  1.00  1.00
ATOM   1275  C   ASN B 319       5.073  13.923  35.216  1.00  1.00
ATOM   1276  O   ASN B 319       6.236  13.923  35.621  1.00  1.00
ATOM   1277  N   ASN B 320       4.444  12.765  35.188  1.00  1.00
ATOM   1278  CA  ASN B 320       4.959  11.537  35.781  1.00  1.00
ATOM   1279  C   ASN B 320       6.076  10.941  34.934  1.00  1.00
ATOM   1280  O   ASN B 320       6.953  10.246  35.447  1.00  1.00
ATOM   1281  N   ALA B 321       6.413  11.503  33.967  1.00  1.00
ATOM   1282  CA  ALA B 321       7.483  11.201  33.023  1.00  1.00
ATOM   1283  C   ALA B 321       8.022  12.471  32.378  1.00  1.00
ATOM   1284  O   ALA B 321       7.282  13.430  32.158  1.00  1.00
ATOM   1285  N   LYS B 322       9.195  12.362  31.798  1.00  1.00
ATOM   1286  CA  LYS B 322       9.851  13.444  31.074  1.00  1.00
ATOM   1287  C   LYS B 322      10.105  13.061  29.622  1.00  1.00
ATOM   1288  O   LYS B 322      10.481  11.927  29.326  1.00  1.00
ATOM   1289  N   GLU B 323       9.755  14.017  28.681  1.00  1.00
ATOM   1290  CA  GLU B 323      10.189  13.785  27.309  1.00  1.00
ATOM   1291  C   GLU B 323      11.704  13.884  27.186  1.00  1.00
ATOM   1292  O   GLU B 323      12.302  14.894  27.558  1.00  1.00
ATOM   1293  N   ILE B 324      12.329  12.775  26.661  1.00  1.00
ATOM   1294  CA  ILE B 324      13.781  12.664  26.588  1.00  1.00
ATOM   1295  C   ILE B 324      14.264  12.689  25.144  1.00  1.00
ATOM   1296  O   ILE B 324      15.403  13.064  24.866  1.00  1.00
ATOM   1297  N   GLY B 325      13.481  12.646  24.228  1.00  1.00
ATOM   1298  CA  GLY B 325      13.936  12.865  22.860  1.00  1.00
ATOM   1299  C   GLY B 325      13.604  11.674  21.971  1.00  1.00
ATOM   1300  O   GLY B 325      13.770  10.522  22.373  1.00  1.00
ATOM   1301  N   ASN B 326      13.398  11.992  20.721  1.00  1.00
ATOM   1302  CA  ASN B 326      13.393  10.870  19.789  1.00  1.00
ATOM   1303  C   ASN B 326      12.132  10.030  19.946  1.00  1.00
ATOM   1304  O   ASN B 326      12.097   8.867  19.545  1.00  1.00
ATOM   1305  N   GLY B 327      11.139  10.454  20.755  1.00  1.00
ATOM   1306  CA  GLY B 327       9.887   9.722  20.910  1.00  1.00
ATOM   1307  C   GLY B 327       9.923   8.822  22.139  1.00  1.00
ATOM   1308  O   GLY B 327       8.957   8.118  22.434  1.00  1.00
ATOM   1309  N   CYS B 328      10.733   9.150  23.085  1.00  1.00
ATOM   1310  CA  CYS B 328      10.931   8.376  24.304  1.00  1.00
ATOM   1311  C   CYS B 328      10.526   9.175  25.536  1.00  1.00
ATOM   1312  O   CYS B 328      10.752  10.383  25.607  1.00  1.00
ATOM   1313  N   PHE B 329       9.882   8.514  26.465  1.00  1.00
ATOM   1314  CA  PHE B 329       9.571   9.022  27.796  1.00  1.00
ATOM   1315  C   PHE B 329      10.346   8.268  28.868  1.00  1.00
ATOM   1316  O   PHE B 329      10.491   7.047  28.801  1.00  1.00
ATOM   1317  N   GLU B 330      10.892   8.995  29.797  1.00  1.00
ATOM   1318  CA  GLU B 330      11.539   8.432  30.976  1.00  1.00
ATOM   1319  C   GLU B 330      10.703   8.668  32.228  1.00  1.00
ATOM   1320  O   GLU B 330      10.295   9.795  32.510  1.00  1.00
ATOM   1321  N   PHE B 331      10.210   7.496  32.833  1.00  1.00
ATOM   1322  CA  PHE B 331       9.334   7.632  33.991  1.00  1.00
ATOM   1323  C   PHE B 331      10.098   8.152  35.201  1.00  1.00
ATOM   1324  O   PHE B 331      11.230   7.739  35.457  1.00  1.00
ATOM   1325  N   TYR B 332       9.315   8.913  36.055  1.00  1.00
ATOM   1326  CA  TYR B 332       9.862   9.359  37.331  1.00  1.00
ATOM   1327  C   TYR B 332       9.559   8.360  38.440  1.00  1.00
ATOM   1328  O   TYR B 332      10.183   8.386  39.500  1.00  1.00
ATOM   1329  N   HIS B 333       8.890   7.357  38.104  1.00  1.00
ATOM   1330  CA  HIS B 333       8.467   6.227  38.922  1.00  1.00
ATOM   1331  C   HIS B 333       8.881   4.904  38.291  1.00  1.00
ATOM   1332  O   HIS B 333       8.935   4.780  37.067  1.00  1.00
ATOM   1333  N   LYS B 334       8.931   3.830  39.072  1.00  1.00
ATOM   1334  CA  LYS B 334       9.067   2.487  38.522  1.00  1.00
ATOM   1335  C   LYS B 334       7.807   2.069  37.773  1.00  1.00
ATOM   1336  O   LYS B 334       6.701   2.148  38.308  1.00  1.00
ATOM   1337  N   CYS B 335       7.913   1.713  36.565  1.00  1.00
ATOM   1338  CA  CYS B 335       6.839   1.253  35.693  1.00  1.00
ATOM   1339  C   CYS B 335       7.099  -0.164  35.199  1.00  1.00
ATOM   1340  O   CYS B 335       8.011  -0.398  34.407  1.00  1.00
ATOM   1341  N   ASP B 336       6.577  -1.153  35.937  1.00  1.00
ATOM   1342  CA  ASP B 336       6.749  -2.555  35.574  1.00  1.00
ATOM   1343  C   ASP B 336       5.952  -2.902  34.323  1.00  1.00
ATOM   1344  O   ASP B 336       4.957  -2.250  34.009  1.00  1.00
ATOM   1345  N   ASN B 337       5.745  -4.143  34.004  1.00  1.00
ATOM   1346  CA  ASN B 337       5.035  -4.596  32.814  1.00  1.00
ATOM   1347  C   ASN B 337       3.534  -4.376  32.951  1.00  1.00
ATOM   1348  O   ASN B 337       2.854  -4.047  31.979  1.00  1.00
ATOM   1349  N   GLU B 338       2.927  -4.465  34.072  1.00  1.00
ATOM   1350  CA  GLU B 338       1.531  -4.093  34.269  1.00  1.00
ATOM   1351  C   GLU B 338       1.314  -2.609  34.003  1.00  1.00
ATOM   1352  O   GLU B 338       0.298  -2.214  33.432  1.00  1.00
ATOM   1353  N   CYS B 339       2.240  -1.763  34.507  1.00  1.00
ATOM   1354  CA  CYS B 339       2.182  -0.327  34.263  1.00  1.00
ATOM   1355  C   CYS B 339       2.358  -0.013  32.783  1.00  1.00
ATOM   1356  O   CYS B 339       1.692   0.871  32.242  1.00  1.00
ATOM   1357  N   MET B 340       3.343  -0.654  32.158  1.00  1.00
ATOM   1358  CA  MET B 340       3.637  -0.455  30.744  1.00  1.00
ATOM   1359  C   MET B 340       2.454  -0.857  29.873  1.00  1.00
ATOM   1360  O   MET B 340       2.127  -0.177  28.900  1.00  1.00
ATOM   1361  N   GLU B 341       1.814  -1.951  30.160  1.00  1.00
ATOM   1362  CA  GLU B 341       0.643  -2.416  29.426  1.00  1.00
ATOM   1363  C   GLU B 341      -0.500  -1.414  29.521  1.00  1.00
ATOM   1364  O   GLU B 341      -1.243  -1.213  28.560  1.00  1.00
ATOM   1365  N   SER B 342      -0.709  -0.802  30.672  1.00  1.00
ATOM   1366  CA  SER B 342      -1.705   0.246  30.862  1.00  1.00
ATOM   1367  C   SER B 342      -1.409   1.454  29.982  1.00  1.00
ATOM   1368  O   SER B 342      -2.322   2.092  29.459  1.00  1.00
ATOM   1369  N   VAL B 343      -0.148   1.834  29.836  1.00  1.00
ATOM   1370  CA  VAL B 343       0.239   2.883  28.900  1.00  1.00
ATOM   1371  C   VAL B 343      -0.080   2.485  27.464  1.00  1.00
ATOM   1372  O   VAL B 343      -0.575   3.295  26.681  1.00  1.00
ATOM   1373  N   ARG B 344       0.210   1.281  27.099  1.00  1.00
ATOM   1374  CA  ARG B 344      -0.005   0.754  25.756  1.00  1.00
ATOM   1375  C   ARG B 344      -1.491   0.608  25.453  1.00  1.00
ATOM   1376  O   ARG B 344      -1.936   0.881  24.338  1.00  1.00
ATOM   1377  N   ASN B 345      -2.352   0.377  26.279  1.00  1.00
ATOM   1378  CA  ASN B 345      -3.777   0.158  26.064  1.00  1.00
ATOM   1379  C   ASN B 345      -4.593   1.362  26.519  1.00  1.00
ATOM   1380  O   ASN B 345      -5.777   1.477  26.200  1.00  1.00
ATOM   1381  N   GLY B 346      -4.036   2.394  26.960  1.00  1.00
ATOM   1382  CA  GLY B 346      -4.646   3.703  27.160  1.00  1.00
ATOM   1383  C   GLY B 346      -5.437   3.750  28.461  1.00  1.00
ATOM   1384  O   GLY B 346      -6.081   4.751  28.772  1.00  1.00
ATOM   1385  N   THR B 347      -4.973   3.142  29.498  1.00  1.00
ATOM   1386  CA  THR B 347      -5.606   3.106  30.811  1.00  1.00
ATOM   1387  C   THR B 347      -4.598   3.389  31.917  1.00  1.00
ATOM   1388  O   THR B 347      -4.943   3.392  33.098  1.00  1.00
ATOM   1389  N   TYR B 348      -3.534   4.133  31.558  1.00  1.00
ATOM   1390  CA  TYR B 348      -2.554   4.550  32.554  1.00  1.00
ATOM   1391  C   TYR B 348      -3.215   5.329  33.684  1.00  1.00
ATOM   1392  O   TYR B 348      -3.979   6.264  33.443  1.00  1.00
ATOM   1393  N   ASP B 349      -2.896   4.957  34.922  1.00  1.00
ATOM   1394  CA  ASP B 349      -3.394   5.648  36.105  1.00  1.00
ATOM   1395  C   ASP B 349      -2.363   6.632  36.644  1.00  1.00
ATOM   1396  O   ASP B 349      -1.394   6.237  37.293  1.00  1.00
ATOM   1397  N   TYR B 350      -2.591   7.995  36.324  1.00  1.00
ATOM   1398  CA  TYR B 350      -1.594   8.989  36.701  1.00  1.00
ATOM   1399  C   TYR B 350      -1.569   9.201  38.209  1.00  1.00
ATOM   1400  O   TYR B 350      -0.504   9.353  38.807  1.00  1.00
ATOM   1401  N   PRO B 351      -2.725   9.330  38.868  1.00  1.00
ATOM   1402  CA  PRO B 351      -2.816   9.559  40.305  1.00  1.00
ATOM   1403  C   PRO B 351      -2.155   8.431  41.086  1.00  1.00
ATOM   1404  O   PRO B 351      -1.538   8.661  42.126  1.00  1.00
ATOM   1405  N   LYS B 352      -2.097   7.258  40.651  1.00  1.00
ATOM   1406  CA  LYS B 352      -1.486   6.093  41.280  1.00  1.00
ATOM   1407  C   LYS B 352       0.011   6.294  41.475  1.00  1.00
ATOM   1408  O   LYS B 352       0.575   5.889  42.491  1.00  1.00
ATOM   1409  N   TYR B 353       0.718   6.882  40.553  1.00  1.00
ATOM   1410  CA  TYR B 353       2.169   7.019  40.612  1.00  1.00
ATOM   1411  C   TYR B 353       2.578   8.476  40.785  1.00  1.00
ATOM   1412  O   TYR B 353       3.718   8.773  41.141  1.00  1.00
ATOM   1413  N   SER B 354       1.710   9.351  40.972  1.00  1.00
ATOM   1414  CA  SER B 354       1.983  10.783  41.013  1.00  1.00
ATOM   1415  C   SER B 354       2.760  11.159  42.267  1.00  1.00
ATOM   1416  O   SER B 354       3.632  12.027  42.232  1.00  1.00
ATOM   1417  N   GLU B 355       2.545  10.580  43.423  1.00  1.00
ATOM   1418  CA  GLU B 355       3.303  10.878  44.633  1.00  1.00
ATOM   1419  C   GLU B 355       4.763  10.470  44.483  1.00  1.00
ATOM   1420  O   GLU B 355       5.664  11.179  44.929  1.00  1.00
ATOM   1421  N   GLU B 356       5.003   9.221  44.016  1.00  1.00
ATOM   1422  CA  GLU B 356       6.365   8.738  43.821  1.00  1.00
ATOM   1423  C   GLU B 356       7.097   9.565  42.772  1.00  1.00
ATOM   1424  O   GLU B 356       8.294   9.823  42.896  1.00  1.00
ATOM   1425  N   SER B 357       6.376   9.884  41.676  1.00  1.00
ATOM   1426  CA  SER B 357       6.950  10.705  40.617  1.00  1.00
ATOM   1427  C   SER B 357       7.389  12.063  41.150  1.00  1.00
ATOM   1428  O   SER B 357       8.425  12.592  40.749  1.00  1.00
ATOM   1429  N   LYS B 358       6.455  12.721  41.896  1.00  1.00
ATOM   1430  CA  LYS B 358       6.715  14.032  42.479  1.00  1.00
ATOM   1431  C   LYS B 358       7.994  14.023  43.306  1.00  1.00
ATOM   1432  O   LYS B 358       8.765  14.983  43.285  1.00  1.00
ATOM   1433  N   LEU B 359       8.167  13.010  44.161  1.00  1.00
ATOM   1434  CA  LEU B 359       9.358  12.882  44.993  1.00  1.00
ATOM   1435  C   LEU B 359      10.613  12.737  44.140  1.00  1.00
ATOM   1436  O   LEU B 359      11.676  13.250  44.490  1.00  1.00
ATOM   1437  N   ASN B 360      10.562  12.168  42.984  1.00  1.00
ATOM   1438  CA  ASN B 360      11.731  11.863  42.169  1.00  1.00
ATOM   1439  C   ASN B 360      12.141  13.062  41.323  1.00  1.00
ATOM   1440  O   ASN B 360      13.320  13.244  41.018  1.00  1.00
ATOM   1441  N   ARG B 361      11.251  13.702  40.631  1.00  1.00
ATOM   1442  CA  ARG B 361      11.609  14.866  39.828  1.00  1.00
ATOM   1443  C   ARG B 361      11.900  16.074  40.709  1.00  1.00
ATOM   1444  O   ARG B 361      11.187  16.334  41.678  1.00  1.00
