# Supplementary material for: ProteinDJ: A high‐performance and modular protein design pipeline
Source: Protein Sci. 2026 Jan 21;35(2):e70464. doi: 10.1002/pro.70464 (PMC12820799; doi:10.1002/pro.70464)
Supplement: Supplementary file 2 — DATA S1. Compressed archive containing input PDB and Bindsweeper YAML files used for benchmarking and comparison of sequence design methods. [file PRO-35-e70464-s001.zip › SupplementaryFile1/binderfolds/ha/fold_48.pdb]

ATOM      1  N   GLY A   1     -12.504  -5.566  -6.895  1.00  0.00
ATOM      2  CA  GLY A   1     -11.654  -4.590  -6.224  1.00  0.00
ATOM      3  C   GLY A   1     -11.410  -4.979  -4.771  1.00  0.00
ATOM      4  O   GLY A   1     -10.309  -4.807  -4.249  1.00  0.00
ATOM      5  N   GLY A   2     -12.497  -5.442  -4.114  1.00  0.00
ATOM      6  CA  GLY A   2     -12.344  -5.897  -2.737  1.00  0.00
ATOM      7  C   GLY A   2     -11.413  -7.099  -2.654  1.00  0.00
ATOM      8  O   GLY A   2     -10.610  -7.212  -1.727  1.00  0.00
ATOM      9  N   GLY A   3     -11.501  -7.974  -3.668  1.00  0.00
ATOM     10  CA  GLY A   3     -10.633  -9.145  -3.714  1.00  0.00
ATOM     11  C   GLY A   3      -9.171  -8.742  -3.855  1.00  0.00
ATOM     12  O   GLY A   3      -8.291  -9.332  -3.228  1.00  0.00
ATOM     13  N   GLY A   4      -8.900  -7.750  -4.722  1.00  0.00
ATOM     14  CA  GLY A   4      -7.535  -7.271  -4.902  1.00  0.00
ATOM     15  C   GLY A   4      -6.994  -6.652  -3.620  1.00  0.00
ATOM     16  O   GLY A   4      -5.835  -6.858  -3.261  1.00  0.00
ATOM     17  N   GLY A   5      -7.839  -5.805  -2.984  1.00  0.00
ATOM     18  CA  GLY A   5      -7.439  -5.194  -1.723  1.00  0.00
ATOM     19  C   GLY A   5      -7.123  -6.253  -0.674  1.00  0.00
ATOM     20  O   GLY A   5      -6.143  -6.138   0.063  1.00  0.00
ATOM     21  N   GLY A   6      -7.984  -7.285  -0.634  1.00  0.00
ATOM     22  CA  GLY A   6      -7.780  -8.368   0.321  1.00  0.00
ATOM     23  C   GLY A   6      -6.500  -9.136   0.017  1.00  0.00
ATOM     24  O   GLY A   6      -5.755  -9.505   0.925  1.00  0.00
ATOM     25  N   GLY A   7      -6.255  -9.405  -1.249  1.00  0.00
ATOM     26  CA  GLY A   7      -5.051 -10.113  -1.667  1.00  0.00
ATOM     27  C   GLY A   7      -3.796  -9.362  -1.243  1.00  0.00
ATOM     28  O   GLY A   7      -2.823  -9.966  -0.791  1.00  0.00
ATOM     29  N   GLY A   8      -3.864  -8.035  -1.365  1.00  0.00
ATOM     30  CA  GLY A   8      -2.740  -7.192  -0.975  1.00  0.00
ATOM     31  C   GLY A   8      -2.518  -7.232   0.532  1.00  0.00
ATOM     32  O   GLY A   8      -1.382  -7.307   0.999  1.00  0.00
ATOM     33  N   GLY A   9      -3.646  -7.066   1.281  1.00  0.00
ATOM     34  CA  GLY A   9      -3.585  -7.111   2.737  1.00  0.00
ATOM     35  C   GLY A   9      -3.049  -8.451   3.225  1.00  0.00
ATOM     36  O   GLY A   9      -2.235  -8.506   4.146  1.00  0.00
ATOM     37  N   GLY A  10      -3.513  -9.520   2.524  1.00  0.00
ATOM     38  CA  GLY A  10      -3.083 -10.861   2.903  1.00  0.00
ATOM     39  C   GLY A  10      -1.596 -11.058   2.637  1.00  0.00
ATOM     40  O   GLY A  10      -0.883 -11.646   3.450  1.00  0.00
ATOM     41  N   GLY A  11      -1.144 -10.524   1.483  1.00  0.00
ATOM     42  CA  GLY A  11       0.268 -10.628   1.135  1.00  0.00
ATOM     43  C   GLY A  11       1.141  -9.916   2.159  1.00  0.00
ATOM     44  O   GLY A  11       2.195 -10.420   2.548  1.00  0.00
ATOM     45  N   GLY A  12       0.673  -8.672   2.540  1.00  0.00
ATOM     46  CA  GLY A  12       1.410  -7.897   3.531  1.00  0.00
ATOM     47  C   GLY A  12       1.442  -8.611   4.876  1.00  0.00
ATOM     48  O   GLY A  12       2.477  -8.657   5.541  1.00  0.00
ATOM     49  N   GLY A  13       0.265  -9.082   5.300  1.00  0.00
ATOM     50  CA  GLY A  13       0.146  -9.802   6.563  1.00  0.00
ATOM     51  C   GLY A  13       0.985 -11.073   6.553  1.00  0.00
ATOM     52  O   GLY A  13       1.637 -11.406   7.542  1.00  0.00
ATOM     53  N   GLY A  14       0.999 -11.759   5.412  1.00  0.00
ATOM     54  CA  GLY A  14       1.788 -12.977   5.273  1.00  0.00
ATOM     55  C   GLY A  14       3.272 -12.698   5.475  1.00  0.00
ATOM     56  O   GLY A  14       3.972 -13.461   6.141  1.00  0.00
ATOM     57  N   GLY A  15       3.733 -11.587   4.836  1.00  0.00
ATOM     58  CA  GLY A  15       5.131 -11.196   4.970  1.00  0.00
ATOM     59  C   GLY A  15       5.468 -10.842   6.413  1.00  0.00
ATOM     60  O   GLY A  15       6.530 -11.204   6.920  1.00  0.00
ATOM     61  N   GLY A  16       4.541 -10.086   7.048  1.00  0.00
ATOM     62  CA  GLY A  16       4.738  -9.670   8.431  1.00  0.00
ATOM     63  C   GLY A  16       4.786 -10.872   9.366  1.00  0.00
ATOM     64  O   GLY A  16       5.613 -10.930  10.276  1.00  0.00
ATOM     65  N   GLY A  17       3.849 -11.814   9.125  1.00  0.00
ATOM     66  CA  GLY A  17       3.779 -13.010   9.957  1.00  0.00
ATOM     67  C   GLY A  17       5.024 -13.871   9.787  1.00  0.00
ATOM     68  O   GLY A  17       5.550 -14.415  10.758  1.00  0.00
ATOM     69  N   GLY A  18       5.490 -13.961   8.530  1.00  0.00
ATOM     70  CA  GLY A  18       6.703 -14.723   8.257  1.00  0.00
ATOM     71  C   GLY A  18       7.904 -14.121   8.975  1.00  0.00
ATOM     72  O   GLY A  18       8.732 -14.843   9.531  1.00  0.00
ATOM     73  N   GLY A  19       7.996 -12.770   8.907  1.00  0.00
ATOM     74  CA  GLY A  19       9.083 -12.066   9.577  1.00  0.00
ATOM     75  C   GLY A  19       9.013 -12.254  11.087  1.00  0.00
ATOM     76  O   GLY A  19      10.034 -12.454  11.746  1.00  0.00
ATOM     77  N   GLY A  20       7.777 -12.138  11.620  1.00  0.00
ATOM     78  CA  GLY A  20       7.548 -12.322  13.048  1.00  0.00
ATOM     79  C   GLY A  20       7.936 -13.727  13.492  1.00  0.00
ATOM     80  O   GLY A  20       8.534 -13.910  14.552  1.00  0.00
ATOM     81  N   GLY A  21       7.527 -14.722  12.683  1.00  0.00
ATOM     82  CA  GLY A  21       7.848 -16.111  12.987  1.00  0.00
ATOM     83  C   GLY A  21       9.355 -16.332  13.029  1.00  0.00
ATOM     84  O   GLY A  21       9.866 -17.019  13.913  1.00  0.00
ATOM     85  N   GLY A  22      10.045 -15.745  12.057  1.00  0.00
ATOM     86  CA  GLY A  22      11.497 -15.864  11.996  1.00  0.00
ATOM     87  C   GLY A  22      12.155 -15.214  13.206  1.00  0.00
ATOM     88  O   GLY A  22      13.095 -15.761  13.782  1.00  0.00
ATOM     89  N   GLY A  23      11.614 -14.031  13.585  1.00  0.00
ATOM     90  CA  GLY A  23      12.136 -13.297  14.732  1.00  0.00
ATOM     91  C   GLY A  23      11.911 -14.067  16.027  1.00  0.00
ATOM     92  O   GLY A  23      12.786 -14.115  16.891  1.00  0.00
ATOM     93  N   GLY A  24      10.692 -14.588  16.187  1.00  0.00
ATOM     94  CA  GLY A  24      10.347 -15.365  17.371  1.00  0.00
ATOM     95  C   GLY A  24      11.224 -16.605  17.492  1.00  0.00
ATOM     96  O   GLY A  24      11.659 -16.966  18.586  1.00  0.00
ATOM     97  N   GLY A  25      11.435 -17.262  16.342  1.00  0.00
ATOM     98  CA  GLY A  25      12.302 -18.434  16.314  1.00  0.00
ATOM     99  C   GLY A  25      13.725 -18.076  16.725  1.00  0.00
ATOM    100  O   GLY A  25      14.366 -18.809  17.478  1.00  0.00
ATOM    101  N   GLY A  26      14.187 -16.913  16.243  1.00  0.00
ATOM    102  CA  GLY A  26      15.517 -16.418  16.580  1.00  0.00
ATOM    103  C   GLY A  26      15.612 -16.057  18.057  1.00  0.00
ATOM    104  O   GLY A  26      16.627 -16.315  18.704  1.00  0.00
ATOM    105  N   GLY A  27      14.530 -15.598  18.608  1.00  0.00
ATOM    106  CA  GLY A  27      14.476 -15.225  20.017  1.00  0.00
ATOM    107  C   GLY A  27      14.268 -16.447  20.902  1.00  0.00
ATOM    108  O   GLY A  27      14.736 -16.488  22.040  1.00  0.00
ATOM    109  N   GLY A  28      13.761 -17.489  20.289  1.00  0.00
ATOM    110  CA  GLY A  28      13.636 -18.752  21.006  1.00  0.00
ATOM    111  C   GLY A  28      12.189 -19.022  21.398  1.00  0.00
ATOM    112  O   GLY A  28      11.863 -20.094  21.907  1.00  0.00
ATOM    113  N   GLY A  29      11.303 -18.154  21.010  1.00  0.00
ATOM    114  CA  GLY A  29       9.880 -18.361  21.251  1.00  0.00
ATOM    115  C   GLY A  29       9.266 -19.261  20.186  1.00  0.00
ATOM    116  O   GLY A  29       8.163 -19.004  19.703  1.00  0.00
ATOM    117  N   GLY A  30       9.034 -20.506  20.495  1.00  0.00
ATOM    118  CA  GLY A  30       8.569 -21.496  19.532  1.00  0.00
ATOM    119  C   GLY A  30       7.052 -21.461  19.394  1.00  0.00
ATOM    120  O   GLY A  30       6.515 -21.633  18.300  1.00  0.00
ATOM    121  N   GLY A  31       6.340 -21.324  20.523  1.00  0.00
ATOM    122  CA  GLY A  31       4.884 -21.255  20.513  1.00  0.00
ATOM    123  C   GLY A  31       4.394 -20.059  19.706  1.00  0.00
ATOM    124  O   GLY A  31       3.437 -20.166  18.940  1.00  0.00
ATOM    125  N   GLY A  32       4.980 -18.889  19.944  1.00  0.00
ATOM    126  CA  GLY A  32       4.606 -17.683  19.215  1.00  0.00
ATOM    127  C   GLY A  32       4.975 -17.793  17.741  1.00  0.00
ATOM    128  O   GLY A  32       4.225 -17.353  16.869  1.00  0.00
ATOM    129  N   GLY A  33       6.088 -18.497  17.479  1.00  0.00
ATOM    130  CA  GLY A  33       6.504 -18.744  16.103  1.00  0.00
ATOM    131  C   GLY A  33       5.484 -19.601  15.365  1.00  0.00
ATOM    132  O   GLY A  33       5.166 -19.343  14.204  1.00  0.00
ATOM    133  N   GLY A  34       5.031 -20.687  16.005  1.00  0.00
ATOM    134  CA  GLY A  34       4.033 -21.562  15.401  1.00  0.00
ATOM    135  C   GLY A  34       2.729 -20.818  15.149  1.00  0.00
ATOM    136  O   GLY A  34       2.091 -20.997  14.111  1.00  0.00
ATOM    137  N   GLY A  35       2.303 -19.983  16.078  1.00  0.00
ATOM    138  CA  GLY A  35       1.091 -19.185  15.937  1.00  0.00
ATOM    139  C   GLY A  35       1.182 -18.251  14.738  1.00  0.00
ATOM    140  O   GLY A  35       0.222 -18.096  13.984  1.00  0.00
ATOM    141  N   GLY A  36       2.357 -17.598  14.602  1.00  0.00
ATOM    142  CA  GLY A  36       2.577 -16.694  13.480  1.00  0.00
ATOM    143  C   GLY A  36       2.622 -17.455  12.161  1.00  0.00
ATOM    144  O   GLY A  36       2.091 -16.995  11.150  1.00  0.00
ATOM    145  N   GLY A  37       3.215 -18.649  12.191  1.00  0.00
ATOM    146  CA  GLY A  37       3.249 -19.488  10.999  1.00  0.00
ATOM    147  C   GLY A  37       1.845 -19.905  10.579  1.00  0.00
ATOM    148  O   GLY A  37       1.521 -19.922   9.392  1.00  0.00
ATOM    149  N   GLY A  38       1.001 -20.268  11.560  1.00  0.00
ATOM    150  CA  GLY A  38      -0.383 -20.635  11.288  1.00  0.00
ATOM    151  C   GLY A  38      -1.162 -19.460  10.711  1.00  0.00
ATOM    152  O   GLY A  38      -1.945 -19.621   9.776  1.00  0.00
ATOM    153  N   GLY A  39      -0.987 -18.276  11.336  1.00  0.00
ATOM    154  CA  GLY A  39      -1.651 -17.075  10.842  1.00  0.00
ATOM    155  C   GLY A  39      -1.223 -16.757   9.415  1.00  0.00
ATOM    156  O   GLY A  39      -2.040 -16.353   8.587  1.00  0.00
ATOM    157  N   GLY A  40       0.076 -16.960   9.142  1.00  0.00
ATOM    158  CA  GLY A  40       0.603 -16.746   7.799  1.00  0.00
ATOM    159  C   GLY A  40      -0.052 -17.685   6.795  1.00  0.00
ATOM    160  O   GLY A  40      -0.392 -17.281   5.683  1.00  0.00
ATOM    161  N   GLY A  41      -0.184 -18.957   7.181  1.00  0.00
ATOM    162  CA  GLY A  41      -0.845 -19.940   6.330  1.00  0.00
ATOM    163  C   GLY A  41      -2.296 -19.557   6.070  1.00  0.00
ATOM    164  O   GLY A  41      -2.791 -19.683   4.950  1.00  0.00
ATOM    165  N   GLY A  42      -2.983 -19.083   7.101  1.00  0.00
ATOM    166  CA  GLY A  42      -4.366 -18.640   6.979  1.00  0.00
ATOM    167  C   GLY A  42      -4.488 -17.478   6.002  1.00  0.00
ATOM    168  O   GLY A  42      -5.415 -17.428   5.193  1.00  0.00
ATOM    169  N   GLY A  43      -3.539 -16.514   6.142  1.00  0.00
ATOM    170  CA  GLY A  43      -3.532 -15.355   5.259  1.00  0.00
ATOM    171  C   GLY A  43      -3.275 -15.765   3.814  1.00  0.00
ATOM    172  O   GLY A  43      -3.899 -15.243   2.890  1.00  0.00
ATOM    173  N   GLY A  44      -2.429 -16.746   3.626  1.00  0.00
ATOM    174  CA  GLY A  44      -2.160 -17.278   2.296  1.00  0.00
ATOM    175  C   GLY A  44      -3.399 -17.939   1.706  1.00  0.00
ATOM    176  O   GLY A  44      -3.690 -17.788   0.520  1.00  0.00
ATOM    177  N   GLY A  45      -4.107 -18.723   2.544  1.00  0.00
ATOM    178  CA  GLY A  45      -5.346 -19.371   2.131  1.00  0.00
ATOM    179  C   GLY A  45      -6.403 -18.343   1.747  1.00  0.00
ATOM    180  O   GLY A  45      -7.114 -18.511   0.756  1.00  0.00
ATOM    181  N   GLY A  46      -6.540 -17.315   2.556  1.00  0.00
ATOM    182  CA  GLY A  46      -7.484 -16.234   2.299  1.00  0.00
ATOM    183  C   GLY A  46      -7.206 -15.568   0.958  1.00  0.00
ATOM    184  O   GLY A  46      -8.130 -15.232   0.217  1.00  0.00
ATOM    185  N   GLY A  47      -5.937 -15.341   0.689  1.00  0.00
ATOM    186  CA  GLY A  47      -5.540 -14.736  -0.576  1.00  0.00
ATOM    187  C   GLY A  47      -5.945 -15.610  -1.756  1.00  0.00
ATOM    188  O   GLY A  47      -6.396 -15.109  -2.786  1.00  0.00
ATOM    189  N   GLY A  48      -5.967 -16.867  -1.563  1.00  0.00
ATOM    190  CA  GLY A  48      -6.367 -17.823  -2.589  1.00  0.00
ATOM    191  C   GLY A  48      -7.883 -17.903  -2.706  1.00  0.00
ATOM    192  O   GLY A  48      -8.422 -18.084  -3.798  1.00  0.00
ATOM    193  N   GLY A  49      -8.625 -17.453  -1.751  1.00  0.00
ATOM    194  CA  GLY A  49     -10.079 -17.554  -1.707  1.00  0.00
ATOM    195  C   GLY A  49     -10.732 -16.495  -2.585  1.00  0.00
ATOM    196  O   GLY A  49     -11.758 -16.745  -3.217  1.00  0.00
ATOM    197  N   GLY A  50     -10.136 -15.460  -2.859  1.00  0.00
ATOM    198  CA  GLY A  50     -10.597 -14.481  -3.837  1.00  0.00
ATOM    199  C   GLY A  50     -11.474 -13.421  -3.183  1.00  0.00
ATOM    200  O   GLY A  50     -11.310 -12.227  -3.431  1.00  0.00
ATOM    201  N   GLY A  51     -12.664 -13.333  -3.410  1.00  0.00
ATOM    202  CA  GLY A  51     -13.589 -12.296  -2.967  1.00  0.00
ATOM    203  C   GLY A  51     -13.848 -12.392  -1.469  1.00  0.00
ATOM    204  O   GLY A  51     -13.969 -11.376  -0.785  1.00  0.00
ATOM    205  N   GLY A  52     -14.094 -13.514  -0.956  1.00  0.00
ATOM    206  CA  GLY A  52     -14.307 -13.737   0.469  1.00  0.00
ATOM    207  C   GLY A  52     -13.040 -13.453   1.266  1.00  0.00
ATOM    208  O   GLY A  52     -13.102 -13.054   2.428  1.00  0.00
ATOM    209  N   GLY A  53     -11.934 -13.326   0.576  1.00  0.00
ATOM    210  CA  GLY A  53     -10.640 -13.068   1.197  1.00  0.00
ATOM    211  C   GLY A  53     -10.694 -11.834   2.089  1.00  0.00
ATOM    212  O   GLY A  53     -10.127 -11.821   3.181  1.00  0.00
ATOM    213  N   GLY A  54     -11.338 -10.777   1.609  1.00  0.00
ATOM    214  CA  GLY A  54     -11.415  -9.536   2.370  1.00  0.00
ATOM    215  C   GLY A  54     -12.151  -9.742   3.687  1.00  0.00
ATOM    216  O   GLY A  54     -11.749  -9.214   4.724  1.00  0.00
ATOM    217  N   GLY A  55     -13.224 -10.489   3.674  1.00  0.00
ATOM    218  CA  GLY A  55     -13.981 -10.784   4.885  1.00  0.00
ATOM    219  C   GLY A  55     -13.158 -11.616   5.860  1.00  0.00
ATOM    220  O   GLY A  55     -13.171 -11.370   7.066  1.00  0.00
ATOM    221  N   GLY A  56     -12.461 -12.629   5.306  1.00  0.00
ATOM    222  CA  GLY A  56     -11.636 -13.498   6.136  1.00  0.00
ATOM    223  C   GLY A  56     -10.501 -12.720   6.791  1.00  0.00
ATOM    224  O   GLY A  56     -10.196 -12.920   7.967  1.00  0.00
ATOM    225  N   GLY A  57      -9.831 -11.873   5.991  1.00  0.00
ATOM    226  CA  GLY A  57      -8.736 -11.064   6.514  1.00  0.00
ATOM    227  C   GLY A  57      -9.225 -10.106   7.592  1.00  0.00
ATOM    228  O   GLY A  57      -8.560  -9.909   8.609  1.00  0.00
ATOM    229  N   GLY A  58     -10.360  -9.473   7.350  1.00  0.00
ATOM    230  CA  GLY A  58     -10.947  -8.559   8.323  1.00  0.00
ATOM    231  C   GLY A  58     -11.285  -9.280   9.622  1.00  0.00
ATOM    232  O   GLY A  58     -11.078  -8.746  10.711  1.00  0.00
ATOM    233  N   GLY A  59     -11.765 -10.501   9.521  1.00  0.00
ATOM    234  CA  GLY A  59     -12.063 -11.324  10.687  1.00  0.00
ATOM    235  C   GLY A  59     -10.801 -11.629  11.483  1.00  0.00
ATOM    236  O   GLY A  59     -10.808 -11.593  12.714  1.00  0.00
ATOM    237  N   GLY A  60      -9.718 -11.974  10.762  1.00  0.00
ATOM    238  CA  GLY A  60      -8.443 -12.248  11.415  1.00  0.00
ATOM    239  C   GLY A  60      -7.951 -11.035  12.193  1.00  0.00
ATOM    240  O   GLY A  60      -7.442 -11.164  13.307  1.00  0.00
ATOM    241  N   GLY A  61      -8.076  -9.861  11.515  1.00  0.00
ATOM    242  CA  GLY A  61      -7.629  -8.631  12.156  1.00  0.00
ATOM    243  C   GLY A  61      -8.528  -8.263  13.330  1.00  0.00
ATOM    244  O   GLY A  61      -8.053  -7.805  14.369  1.00  0.00
ATOM    245  N   GLY A  62      -9.791  -8.620  13.212  1.00  0.00
ATOM    246  CA  GLY A  62     -10.724  -8.381  14.307  1.00  0.00
ATOM    247  C   GLY A  62     -10.457  -9.324  15.473  1.00  0.00
ATOM    248  O   GLY A  62     -10.544  -8.928  16.636  1.00  0.00
ATOM    249  N   GLY A  63     -10.204 -10.572  15.151  1.00  0.00
ATOM    250  CA  GLY A  63      -9.905 -11.564  16.177  1.00  0.00
ATOM    251  C   GLY A  63      -8.420 -11.573  16.518  1.00  0.00
ATOM    252  O   GLY A  63      -8.037 -11.838  17.657  1.00  0.00
ATOM    253  N   GLY A  64      -7.840 -10.934  17.117  1.00  0.00
ATOM    254  CA  GLY A  64      -6.411 -10.918  17.405  1.00  0.00
ATOM    255  C   GLY A  64      -5.905 -12.310  17.763  1.00  0.00
ATOM    256  O   GLY A  64      -6.662 -13.149  18.252  1.00  0.00
ATOM    257  N   ALA B  65      16.391   4.988  34.960  1.00  1.00
ATOM    258  CA  ALA B  65      14.940   5.046  35.083  1.00  1.00
ATOM    259  C   ALA B  65      14.260   4.319  33.930  1.00  1.00
ATOM    260  O   ALA B  65      14.727   4.367  32.792  1.00  1.00
ATOM    261  N   ASP B  66      13.110   3.651  34.189  1.00  1.00
ATOM    262  CA  ASP B  66      12.396   2.993  33.102  1.00  1.00
ATOM    263  C   ASP B  66      12.049   3.980  31.994  1.00  1.00
ATOM    264  O   ASP B  66      11.670   5.121  32.262  1.00  1.00
ATOM    265  N   THR B  67      11.779   3.378  30.779  1.00  1.00
ATOM    266  CA  THR B  67      11.430   4.172  29.607  1.00  1.00
ATOM    267  C   THR B  67      10.441   3.433  28.716  1.00  1.00
ATOM    268  O   THR B  67      10.464   2.205  28.630  1.00  1.00
ATOM    269  N   ILE B  68       9.727   4.141  27.935  1.00  1.00
ATOM    270  CA  ILE B  68       8.840   3.732  26.853  1.00  1.00
ATOM    271  C   ILE B  68       8.944   4.681  25.666  1.00  1.00
ATOM    272  O   ILE B  68       9.029   5.897  25.837  1.00  1.00
ATOM    273  N   CYS B  69       9.140   4.166  24.494  1.00  1.00
ATOM    274  CA  CYS B  69       9.256   4.931  23.258  1.00  1.00
ATOM    275  C   CYS B  69       8.170   4.540  22.264  1.00  1.00
ATOM    276  O   CYS B  69       7.830   3.364  22.132  1.00  1.00
ATOM    277  N   ILE B  70       7.578   5.613  21.570  1.00  1.00
ATOM    278  CA  ILE B  70       6.647   5.407  20.468  1.00  1.00
ATOM    279  C   ILE B  70       7.370   5.412  19.127  1.00  1.00
ATOM    280  O   ILE B  70       8.142   6.324  18.831  1.00  1.00
ATOM    281  N   GLY B  71       7.329   4.335  18.393  1.00  1.00
ATOM    282  CA  GLY B  71       8.081   4.247  17.147  1.00  1.00
ATOM    283  C   GLY B  71       7.186   3.813  15.993  1.00  1.00
ATOM    284  O   GLY B  71       6.015   3.489  16.191  1.00  1.00
ATOM    285  N   TYR B  72       7.872   3.248  14.938  1.00  1.00
ATOM    286  CA  TYR B  72       7.258   2.726  13.723  1.00  1.00
ATOM    287  C   TYR B  72       8.057   1.557  13.161  1.00  1.00
ATOM    288  O   TYR B  72       9.281   1.513  13.285  1.00  1.00
ATOM    289  N   HIS B  73       7.380   0.722  12.330  1.00  1.00
ATOM    290  CA  HIS B  73       7.996  -0.436  11.694  1.00  1.00
ATOM    291  C   HIS B  73       9.040  -0.012  10.669  1.00  1.00
ATOM    292  O   HIS B  73       8.854   0.968   9.948  1.00  1.00
ATOM    293  N   ALA B  74      10.031  -0.833  10.495  1.00  1.00
ATOM    294  CA  ALA B  74      11.041  -0.861   9.444  1.00  1.00
ATOM    295  C   ALA B  74      11.402  -2.291   9.064  1.00  1.00
ATOM    296  O   ALA B  74      11.394  -3.188   9.907  1.00  1.00
ATOM    297  N   ASN B  75      11.664  -2.571   7.876  1.00  1.00
ATOM    298  CA  ASN B  75      12.050  -3.897   7.411  1.00  1.00
ATOM    299  C   ASN B  75      13.158  -3.814   6.368  1.00  1.00
ATOM    300  O   ASN B  75      13.405  -2.754   5.794  1.00  1.00
ATOM    301  N   ASN B  76      13.379  -4.904   5.657  1.00  1.00
ATOM    302  CA  ASN B  76      14.424  -5.010   4.646  1.00  1.00
ATOM    303  C   ASN B  76      13.866  -4.767   3.249  1.00  1.00
ATOM    304  O   ASN B  76      14.616  -4.521   2.305  1.00  1.00
ATOM    305  N   SER B  77      12.763  -4.185   3.088  1.00  1.00
ATOM    306  CA  SER B  77      12.186  -3.857   1.790  1.00  1.00
ATOM    307  C   SER B  77      13.009  -2.793   1.075  1.00  1.00
ATOM    308  O   SER B  77      13.412  -1.797   1.677  1.00  1.00
ATOM    309  N   THR B  78      13.152  -3.002  -0.283  1.00  1.00
ATOM    310  CA  THR B  78      13.879  -2.042  -1.104  1.00  1.00
ATOM    311  C   THR B  78      12.985  -1.457  -2.190  1.00  1.00
ATOM    312  O   THR B  78      13.288  -0.408  -2.758  1.00  1.00
ATOM    313  N   ASP B  79      11.654  -1.809  -2.085  1.00  1.00
ATOM    314  CA  ASP B  79      10.660  -1.232  -2.982  1.00  1.00
ATOM    315  C   ASP B  79      10.558   0.276  -2.795  1.00  1.00
ATOM    316  O   ASP B  79      10.587   0.775  -1.671  1.00  1.00
ATOM    317  N   THR B  80      10.376   0.975  -3.931  1.00  1.00
ATOM    318  CA  THR B  80      10.226   2.425  -3.903  1.00  1.00
ATOM    319  C   THR B  80       8.960   2.862  -4.630  1.00  1.00
ATOM    320  O   THR B  80       8.562   2.253  -5.623  1.00  1.00
ATOM    321  N   VAL B  81       8.449   3.947  -4.243  1.00  1.00
ATOM    322  CA  VAL B  81       7.316   4.645  -4.838  1.00  1.00
ATOM    323  C   VAL B  81       7.633   6.118  -5.062  1.00  1.00
ATOM    324  O   VAL B  81       8.391   6.722  -4.302  1.00  1.00
ATOM    325  N   ASP B  82       6.922   6.763  -5.890  1.00  1.00
ATOM    326  CA  ASP B  82       6.974   8.208  -6.080  1.00  1.00
ATOM    327  C   ASP B  82       5.735   8.884  -5.508  1.00  1.00
ATOM    328  O   ASP B  82       4.641   8.321  -5.533  1.00  1.00
ATOM    329  N   THR B  83       5.950  10.089  -5.026  1.00  1.00
ATOM    330  CA  THR B  83       4.874  10.986  -4.621  1.00  1.00
ATOM    331  C   THR B  83       4.890  12.270  -5.440  1.00  1.00
ATOM    332  O   THR B  83       5.938  12.694  -5.928  1.00  1.00
ATOM    333  N   VAL B  84       4.116  13.194  -5.235  1.00  1.00
ATOM    334  CA  VAL B  84       4.175  14.498  -5.885  1.00  1.00
ATOM    335  C   VAL B  84       5.356  15.313  -5.375  1.00  1.00
ATOM    336  O   VAL B  84       6.026  16.001  -6.146  1.00  1.00
ATOM    337  N   LEU B  85       5.766  15.190  -4.229  1.00  1.00
ATOM    338  CA  LEU B  85       6.856  15.948  -3.627  1.00  1.00
ATOM    339  C   LEU B  85       8.155  15.148  -3.636  1.00  1.00
ATOM    340  O   LEU B  85       9.239  15.709  -3.795  1.00  1.00
ATOM    341  N   GLU B  86       8.289  14.021  -3.921  1.00  1.00
ATOM    342  CA  GLU B  86       9.387  13.098  -3.661  1.00  1.00
ATOM    343  C   GLU B  86       9.385  11.945  -4.657  1.00  1.00
ATOM    344  O   GLU B  86       8.351  11.320  -4.896  1.00  1.00
ATOM    345  N   LYS B  87      10.552  11.676  -5.242  1.00  1.00
ATOM    346  CA  LYS B  87      10.748  10.502  -6.084  1.00  1.00
ATOM    347  C   LYS B  87      11.619   9.464  -5.387  1.00  1.00
ATOM    348  O   LYS B  87      12.661   9.793  -4.822  1.00  1.00
ATOM    349  N   ASN B  88      11.206   8.126  -5.648  1.00  1.00
ATOM    350  CA  ASN B  88      12.139   7.098  -5.203  1.00  1.00
ATOM    351  C   ASN B  88      12.164   6.998  -3.683  1.00  1.00
ATOM    352  O   ASN B  88      13.230   7.021  -3.067  1.00  1.00
ATOM    353  N   VAL B  89      11.005   7.091  -3.005  1.00  1.00
ATOM    354  CA  VAL B  89      10.813   6.799  -1.590  1.00  1.00
ATOM    355  C   VAL B  89      10.777   5.297  -1.337  1.00  1.00
ATOM    356  O   VAL B  89       9.983   4.576  -1.939  1.00  1.00
ATOM    357  N   THR B  90      11.821   4.825  -0.521  1.00  1.00
ATOM    358  CA  THR B  90      11.755   3.430  -0.103  1.00  1.00
ATOM    359  C   THR B  90      10.698   3.228   0.976  1.00  1.00
ATOM    360  O   THR B  90      10.670   3.948   1.974  1.00  1.00
ATOM    361  N   VAL B  91       9.839   2.273   0.820  1.00  1.00
ATOM    362  CA  VAL B  91       8.718   2.035   1.722  1.00  1.00
ATOM    363  C   VAL B  91       8.708   0.595   2.221  1.00  1.00
ATOM    364  O   VAL B  91       9.075  -0.327   1.492  1.00  1.00
ATOM    365  N   THR B  92       8.068   0.365   3.399  1.00  1.00
ATOM    366  CA  THR B  92       7.984  -0.965   3.991  1.00  1.00
ATOM    367  C   THR B  92       7.023  -1.855   3.212  1.00  1.00
ATOM    368  O   THR B  92       7.277  -3.044   3.025  1.00  1.00
ATOM    369  N   HIS B  93       6.040  -1.533   2.707  1.00  1.00
ATOM    370  CA  HIS B  93       5.011  -2.273   1.987  1.00  1.00
ATOM    371  C   HIS B  93       4.436  -1.447   0.843  1.00  1.00
ATOM    372  O   HIS B  93       4.284  -0.231   0.959  1.00  1.00
ATOM    373  N   SER B  94       4.191  -2.166  -0.274  1.00  1.00
ATOM    374  CA  SER B  94       3.639  -1.583  -1.491  1.00  1.00
ATOM    375  C   SER B  94       3.079  -2.659  -2.413  1.00  1.00
ATOM    376  O   SER B  94       3.496  -3.816  -2.357  1.00  1.00
ATOM    377  N   VAL B  95       2.366  -2.302  -3.400  1.00  1.00
ATOM    378  CA  VAL B  95       1.717  -3.171  -4.374  1.00  1.00
ATOM    379  C   VAL B  95       1.867  -2.623  -5.787  1.00  1.00
ATOM    380  O   VAL B  95       1.731  -1.421  -6.015  1.00  1.00
ATOM    381  N   ASN B  96       2.281  -3.556  -6.759  1.00  1.00
ATOM    382  CA  ASN B  96       2.301  -3.138  -8.156  1.00  1.00
ATOM    383  C   ASN B  96       0.902  -3.164  -8.759  1.00  1.00
ATOM    384  O   ASN B  96       0.180  -4.154  -8.634  1.00  1.00
ATOM    385  N   LEU B  97       0.486  -2.068  -9.405  1.00  1.00
ATOM    386  CA  LEU B  97      -0.825  -1.960 -10.033  1.00  1.00
ATOM    387  C   LEU B  97      -0.722  -2.086 -11.550  1.00  1.00
ATOM    388  O   LEU B  97      -1.688  -2.451 -12.219  1.00  1.00
ATOM    389  N   LEU B  98       0.361  -2.238 -12.090  1.00  1.00
ATOM    390  CA  LEU B  98       0.674  -2.319 -13.512  1.00  1.00
ATOM    391  C   LEU B  98       1.213  -3.697 -13.881  1.00  1.00
ATOM    392  O   LEU B  98       2.196  -4.164 -13.304  1.00  1.00
ATOM    393  N   GLU B  99       0.329  -4.437 -14.685  1.00  1.00
ATOM    394  CA  GLU B  99       0.730  -5.743 -15.194  1.00  1.00
ATOM    395  C   GLU B  99       1.589  -5.606 -16.445  1.00  1.00
ATOM    396  O   GLU B  99       1.254  -4.853 -17.360  1.00  1.00
ATOM    397  N   ASP B 100       2.754  -6.272 -16.446  1.00  1.00
ATOM    398  CA  ASP B 100       3.666  -6.187 -17.580  1.00  1.00
ATOM    399  C   ASP B 100       4.098  -7.572 -18.044  1.00  1.00
ATOM    400  O   ASP B 100       4.520  -7.751 -19.187  1.00  1.00
ATOM    401  N   SER B 101       3.513  -8.582 -17.504  1.00  1.00
ATOM    402  CA  SER B 101       3.762  -9.991 -17.783  1.00  1.00
ATOM    403  C   SER B 101       2.600 -10.616 -18.543  1.00  1.00
ATOM    404  O   SER B 101       1.436 -10.393 -18.210  1.00  1.00
ATOM    405  N   HIS B 102       2.875 -11.228 -19.638  1.00  1.00
ATOM    406  CA  HIS B 102       1.983 -12.080 -20.417  1.00  1.00
ATOM    407  C   HIS B 102       2.607 -13.446 -20.668  1.00  1.00
ATOM    408  O   HIS B 102       3.809 -13.556 -20.909  1.00  1.00
ATOM    409  N   ASN B 103       2.012 -14.428 -20.903  1.00  1.00
ATOM    410  CA  ASN B 103       2.476 -15.795 -21.113  1.00  1.00
ATOM    411  C   ASN B 103       2.923 -16.009 -22.553  1.00  1.00
ATOM    412  O   ASN B 103       3.642 -16.962 -22.855  1.00  1.00
ATOM    413  N   GLY B 104       3.014 -15.213 -23.401  1.00  1.00
ATOM    414  CA  GLY B 104       3.562 -15.265 -24.750  1.00  1.00
ATOM    415  C   GLY B 104       2.876 -16.341 -25.583  1.00  1.00
ATOM    416  O   GLY B 104       3.497 -16.965 -26.442  1.00  1.00
ATOM    417  N   LYS B 105       1.653 -16.679 -25.392  1.00  1.00
ATOM    418  CA  LYS B 105       0.896 -17.719 -26.078  1.00  1.00
ATOM    419  C   LYS B 105      -0.479 -17.215 -26.496  1.00  1.00
ATOM    420  O   LYS B 105      -1.099 -16.417 -25.793  1.00  1.00
ATOM    421  N   LEU B 106      -0.979 -17.704 -27.692  1.00  1.00
ATOM    422  CA  LEU B 106      -2.409 -17.601 -27.955  1.00  1.00
ATOM    423  C   LEU B 106      -3.182 -18.702 -27.238  1.00  1.00
ATOM    424  O   LEU B 106      -2.813 -19.875 -27.299  1.00  1.00
ATOM    425  N   CYS B 107      -4.180 -18.367 -26.519  1.00  1.00
ATOM    426  CA  CYS B 107      -4.914 -19.293 -25.665  1.00  1.00
ATOM    427  C   CYS B 107      -6.394 -19.319 -26.024  1.00  1.00
ATOM    428  O   CYS B 107      -6.962 -18.305 -26.431  1.00  1.00
ATOM    429  N   ARG B 108      -7.112 -20.382 -25.572  1.00  1.00
ATOM    430  CA  ARG B 108      -8.568 -20.318 -25.598  1.00  1.00
ATOM    431  C   ARG B 108      -9.090 -19.267 -24.626  1.00  1.00
ATOM    432  O   ARG B 108      -8.580 -19.127 -23.515  1.00  1.00
ATOM    433  N   LEU B 109     -10.247 -18.673 -25.032  1.00  1.00
ATOM    434  CA  LEU B 109     -10.964 -17.764 -24.146  1.00  1.00
ATOM    435  C   LEU B 109     -12.201 -18.431 -23.554  1.00  1.00
ATOM    436  O   LEU B 109     -13.093 -18.865 -24.282  1.00  1.00
ATOM    437  N   LYS B 110     -12.280 -18.541 -22.196  1.00  1.00
ATOM    438  CA  LYS B 110     -13.506 -19.125 -21.664  1.00  1.00
ATOM    439  C   LYS B 110     -13.732 -20.526 -22.215  1.00  1.00
ATOM    440  O   LYS B 110     -14.872 -20.954 -22.400  1.00  1.00
ATOM    441  N   GLY B 111     -12.627 -21.233 -22.751  1.00  1.00
ATOM    442  CA  GLY B 111     -12.686 -22.636 -23.144  1.00  1.00
ATOM    443  C   GLY B 111     -12.789 -22.780 -24.657  1.00  1.00
ATOM    444  O   GLY B 111     -12.489 -23.837 -25.212  1.00  1.00
ATOM    445  N   ILE B 112     -12.981 -21.850 -25.408  1.00  1.00
ATOM    446  CA  ILE B 112     -13.132 -21.826 -26.858  1.00  1.00
ATOM    447  C   ILE B 112     -11.855 -21.349 -27.537  1.00  1.00
ATOM    448  O   ILE B 112     -11.304 -20.307 -27.183  1.00  1.00
ATOM    449  N   ALA B 113     -11.358 -22.192 -28.531  1.00  1.00
ATOM    450  CA  ALA B 113     -10.167 -21.826 -29.288  1.00  1.00
ATOM    451  C   ALA B 113     -10.494 -20.801 -30.366  1.00  1.00
ATOM    452  O   ALA B 113     -11.504 -20.916 -31.060  1.00  1.00
ATOM    453  N   PRO B 114      -9.544 -19.869 -30.615  1.00  1.00
ATOM    454  CA  PRO B 114      -9.700 -18.926 -31.716  1.00  1.00
ATOM    455  C   PRO B 114      -9.704 -19.644 -33.060  1.00  1.00
ATOM    456  O   PRO B 114      -8.930 -20.575 -33.279  1.00  1.00
ATOM    457  N   SER B 115     -17.448 -22.039 -35.063  1.00  1.00
ATOM    458  CA  SER B 115     -17.385 -21.304 -33.806  1.00  1.00
ATOM    459  C   SER B 115     -15.945 -20.982 -33.427  1.00  1.00
ATOM    460  O   SER B 115     -15.048 -21.807 -33.603  1.00  1.00
ATOM    461  N   TRP B 116     -15.788 -19.818 -32.875  1.00  1.00
ATOM    462  CA  TRP B 116     -14.501 -19.356 -32.368  1.00  1.00
ATOM    463  C   TRP B 116     -14.677 -18.209 -31.381  1.00  1.00
ATOM    464  O   TRP B 116     -15.566 -17.371 -31.540  1.00  1.00
ATOM    465  N   SER B 117     -13.621 -17.962 -30.562  1.00  1.00
ATOM    466  CA  SER B 117     -13.671 -16.931 -29.533  1.00  1.00
ATOM    467  C   SER B 117     -13.018 -15.641 -30.015  1.00  1.00
ATOM    468  O   SER B 117     -13.339 -14.554 -29.533  1.00  1.00
ATOM    469  N   TYR B 118     -12.467 -15.552 -30.967  1.00  1.00
ATOM    470  CA  TYR B 118     -11.748 -14.497 -31.671  1.00  1.00
ATOM    471  C   TYR B 118     -11.152 -15.012 -32.975  1.00  1.00
ATOM    472  O   TYR B 118     -10.764 -16.176 -33.074  1.00  1.00
ATOM    473  N   ILE B 119     -10.859 -14.070 -33.885  1.00  1.00
ATOM    474  CA  ILE B 119     -10.088 -14.346 -35.091  1.00  1.00
ATOM    475  C   ILE B 119      -8.783 -13.559 -35.103  1.00  1.00
ATOM    476  O   ILE B 119      -8.748 -12.391 -34.715  1.00  1.00
ATOM    477  N   SER B 120     -16.947  -8.948 -36.630  1.00  1.00
ATOM    478  CA  SER B 120     -16.206  -9.062 -35.379  1.00  1.00
ATOM    479  C   SER B 120     -17.121  -9.469 -34.231  1.00  1.00
ATOM    480  O   SER B 120     -16.666 -10.010 -33.224  1.00  1.00
ATOM    481  N   SER B 121     -18.346  -9.414 -34.354  1.00  1.00
ATOM    482  CA  SER B 121     -19.342  -9.768 -33.350  1.00  1.00
ATOM    483  C   SER B 121     -20.077 -11.047 -33.730  1.00  1.00
ATOM    484  O   SER B 121     -20.788 -11.632 -32.913  1.00  1.00
ATOM    485  N   VAL B 122     -19.536 -11.839 -34.505  1.00  1.00
ATOM    486  CA  VAL B 122     -19.926 -13.203 -34.839  1.00  1.00
ATOM    487  C   VAL B 122     -19.118 -14.219 -34.041  1.00  1.00
ATOM    488  O   VAL B 122     -17.889 -14.244 -34.116  1.00  1.00
ATOM    489  N   SER B 123     -19.835 -15.104 -33.286  1.00  1.00
ATOM    490  CA  SER B 123     -19.176 -16.112 -32.465  1.00  1.00
ATOM    491  C   SER B 123     -19.255 -17.488 -33.114  1.00  1.00
ATOM    492  O   SER B 123     -18.380 -18.331 -32.913  1.00  1.00
ATOM    493  N   SER B 124     -20.091 -17.908 -33.716  1.00  1.00
ATOM    494  CA  SER B 124     -20.165 -19.137 -34.497  1.00  1.00
ATOM    495  C   SER B 124     -20.858 -18.899 -35.833  1.00  1.00
ATOM    496  O   SER B 124     -21.777 -18.086 -35.931  1.00  1.00
ATOM    497  N   SER B 125     -24.534 -16.323 -35.793  1.00  1.00
ATOM    498  CA  SER B 125     -24.697 -16.310 -34.344  1.00  1.00
ATOM    499  C   SER B 125     -23.856 -15.213 -33.704  1.00  1.00
ATOM    500  O   SER B 125     -22.662 -15.094 -33.978  1.00  1.00
ATOM    501  N   ARG B 126     -24.533 -14.202 -33.195  1.00  1.00
ATOM    502  CA  ARG B 126     -23.851 -13.040 -32.641  1.00  1.00
ATOM    503  C   ARG B 126     -23.420 -13.288 -31.201  1.00  1.00
ATOM    504  O   ARG B 126     -24.155 -13.889 -30.418  1.00  1.00
ATOM    505  N   GLY B 127     -22.296 -12.662 -30.852  1.00  1.00
ATOM    506  CA  GLY B 127     -21.723 -12.674 -29.511  1.00  1.00
ATOM    507  C   GLY B 127     -20.867 -11.438 -29.266  1.00  1.00
ATOM    508  O   GLY B 127     -20.097 -11.023 -30.133  1.00  1.00
ATOM    509  N   PHE B 128     -20.991 -10.827 -28.122  1.00  1.00
ATOM    510  CA  PHE B 128     -20.163  -9.679 -27.773  1.00  1.00
ATOM    511  C   PHE B 128     -18.802 -10.120 -27.250  1.00  1.00
ATOM    512  O   PHE B 128     -18.711 -11.005 -26.398  1.00  1.00
ATOM    513  N   GLY B 129     -17.753  -9.181 -27.715  1.00  1.00
ATOM    514  CA  GLY B 129     -16.451  -9.383 -27.091  1.00  1.00
ATOM    515  C   GLY B 129     -15.507 -10.136 -28.018  1.00  1.00
ATOM    516  O   GLY B 129     -14.301 -10.194 -27.778  1.00  1.00
ATOM    517  N   SER B 130     -15.998 -10.657 -29.141  1.00  1.00
ATOM    518  CA  SER B 130     -15.117 -11.173 -30.182  1.00  1.00
ATOM    519  C   SER B 130     -14.453 -10.039 -30.952  1.00  1.00
ATOM    520  O   SER B 130     -15.068  -9.003 -31.204  1.00  1.00
ATOM    521  N   GLY B 131     -13.556 -10.427 -31.853  1.00  1.00
ATOM    522  CA  GLY B 131     -12.770  -9.455 -32.603  1.00  1.00
ATOM    523  C   GLY B 131     -11.785 -10.146 -33.537  1.00  1.00
ATOM    524  O   GLY B 131     -11.449 -11.315 -33.346  1.00  1.00
ATOM    525  N   ILE B 132     -11.175  -9.413 -34.386  1.00  1.00
ATOM    526  CA  ILE B 132     -10.048  -9.842 -35.206  1.00  1.00
ATOM    527  C   ILE B 132      -8.760  -9.151 -34.777  1.00  1.00
ATOM    528  O   ILE B 132      -8.731  -7.936 -34.584  1.00  1.00
ATOM    529  N   ILE B 133      -7.765  -9.952 -34.495  1.00  1.00
ATOM    530  CA  ILE B 133      -6.438  -9.477 -34.122  1.00  1.00
ATOM    531  C   ILE B 133      -5.376 -10.002 -35.079  1.00  1.00
ATOM    532  O   ILE B 133      -5.470 -11.127 -35.569  1.00  1.00
ATOM    533  N   THR B 134      -4.348  -9.344 -35.272  1.00  1.00
ATOM    534  CA  THR B 134      -3.122  -9.799 -35.918  1.00  1.00
ATOM    535  C   THR B 134      -2.042 -10.112 -34.891  1.00  1.00
ATOM    536  O   THR B 134      -1.744  -9.295 -34.020  1.00  1.00
ATOM    537  N   SER B 135      -1.446 -11.381 -35.091  1.00  1.00
ATOM    538  CA  SER B 135      -0.542 -11.819 -34.034  1.00  1.00
ATOM    539  C   SER B 135       0.566 -12.706 -34.589  1.00  1.00
ATOM    540  O   SER B 135       0.335 -13.514 -35.488  1.00  1.00
ATOM    541  N   ASN B 136       1.729 -12.635 -33.932  1.00  1.00
ATOM    542  CA  ASN B 136       2.836 -13.501 -34.320  1.00  1.00
ATOM    543  C   ASN B 136       3.048 -14.613 -33.301  1.00  1.00
ATOM    544  O   ASN B 136       3.767 -15.578 -33.562  1.00  1.00
ATOM    545  N   ALA B 137       2.333 -14.695 -32.325  1.00  1.00
ATOM    546  CA  ALA B 137       2.326 -15.704 -31.272  1.00  1.00
ATOM    547  C   ALA B 137       1.858 -17.052 -31.804  1.00  1.00
ATOM    548  O   ALA B 137       0.934 -17.123 -32.615  1.00  1.00
ATOM    549  N   SER B 138       2.188 -18.145 -31.023  1.00  1.00
ATOM    550  CA  SER B 138       1.738 -19.484 -31.383  1.00  1.00
ATOM    551  C   SER B 138       0.602 -19.945 -30.478  1.00  1.00
ATOM    552  O   SER B 138       0.634 -19.730 -29.267  1.00  1.00
ATOM    553  N   MET B 139      -0.307 -20.786 -31.065  1.00  1.00
ATOM    554  CA  MET B 139      -1.369 -21.357 -30.245  1.00  1.00
ATOM    555  C   MET B 139      -0.835 -22.461 -29.342  1.00  1.00
ATOM    556  O   MET B 139      -0.104 -23.345 -29.791  1.00  1.00
ATOM    557  N   HIS B 140      -1.178 -22.433 -28.111  1.00  1.00
ATOM    558  CA  HIS B 140      -0.892 -23.455 -27.111  1.00  1.00
ATOM    559  C   HIS B 140      -2.173 -23.979 -26.476  1.00  1.00
ATOM    560  O   HIS B 140      -3.131 -23.231 -26.279  1.00  1.00
ATOM    561  N   GLU B 141      -2.158 -25.150 -25.929  1.00  1.00
ATOM    562  CA  GLU B 141      -3.287 -25.643 -25.150  1.00  1.00
ATOM    563  C   GLU B 141      -3.374 -24.939 -23.801  1.00  1.00
ATOM    564  O   GLU B 141      -2.542 -25.160 -22.921  1.00  1.00
ATOM    565  N   CYS B 142      -3.855 -23.791 -23.822  1.00  1.00
ATOM    566  CA  CYS B 142      -4.059 -22.919 -22.671  1.00  1.00
ATOM    567  C   CYS B 142      -5.424 -22.246 -22.726  1.00  1.00
ATOM    568  O   CYS B 142      -5.924 -21.921 -23.803  1.00  1.00
ATOM    569  N   ASN B 143      -5.918 -21.748 -21.709  1.00  1.00
ATOM    570  CA  ASN B 143      -7.149 -20.992 -21.512  1.00  1.00
ATOM    571  C   ASN B 143      -6.896 -19.727 -20.702  1.00  1.00
ATOM    572  O   ASN B 143      -6.222 -19.763 -19.673  1.00  1.00
ATOM    573  N   THR B 144      -7.594 -18.619 -21.195  1.00  1.00
ATOM    574  CA  THR B 144      -7.398 -17.329 -20.545  1.00  1.00
ATOM    575  C   THR B 144      -8.683 -16.510 -20.547  1.00  1.00
ATOM    576  O   THR B 144      -9.493 -16.612 -21.468  1.00  1.00
ATOM    577  N   LYS B 145      -8.774 -15.519 -19.766  1.00  1.00
ATOM    578  CA  LYS B 145      -9.858 -14.547 -19.699  1.00  1.00
ATOM    579  C   LYS B 145      -9.496 -13.267 -20.441  1.00  1.00
ATOM    580  O   LYS B 145     -10.373 -12.548 -20.922  1.00  1.00
ATOM    581  N   CYS B 146      -8.270 -13.202 -20.857  1.00  1.00
ATOM    582  CA  CYS B 146      -7.645 -12.027 -21.452  1.00  1.00
ATOM    583  C   CYS B 146      -6.559 -12.424 -22.445  1.00  1.00
ATOM    584  O   CYS B 146      -5.700 -13.252 -22.141  1.00  1.00
ATOM    585  N   GLN B 147      -6.723 -12.035 -23.687  1.00  1.00
ATOM    586  CA  GLN B 147      -5.799 -12.317 -24.779  1.00  1.00
ATOM    587  C   GLN B 147      -5.412 -11.041 -25.515  1.00  1.00
ATOM    588  O   GLN B 147      -6.260 -10.195 -25.799  1.00  1.00
ATOM    589  N   THR B 148      -4.150 -10.763 -25.563  1.00  1.00
ATOM    590  CA  THR B 148      -3.549  -9.742 -26.413  1.00  1.00
ATOM    591  C   THR B 148      -2.819 -10.369 -27.594  1.00  1.00
ATOM    592  O   THR B 148      -2.218 -11.436 -27.469  1.00  1.00
ATOM    593  N   PRO B 149      -2.378  -9.624 -28.558  1.00  1.00
ATOM    594  CA  PRO B 149      -1.645 -10.133 -29.711  1.00  1.00
ATOM    595  C   PRO B 149      -0.246 -10.588 -29.316  1.00  1.00
ATOM    596  O   PRO B 149       0.282 -11.553 -29.869  1.00  1.00
ATOM    597  N   LEU B 150       0.248 -10.369 -28.255  1.00  1.00
ATOM    598  CA  LEU B 150       1.576 -10.733 -27.775  1.00  1.00
ATOM    599  C   LEU B 150       1.518 -11.958 -26.868  1.00  1.00
ATOM    600  O   LEU B 150       2.455 -12.755 -26.825  1.00  1.00
ATOM    601  N   GLY B 151       0.360 -12.227 -26.275  1.00  1.00
ATOM    602  CA  GLY B 151       0.224 -13.276 -25.272  1.00  1.00
ATOM    603  C   GLY B 151      -1.003 -13.046 -24.398  1.00  1.00
ATOM    604  O   GLY B 151      -1.440 -11.911 -24.211  1.00  1.00
ATOM    605  N   ALA B 152      -1.376 -14.092 -23.607  1.00  1.00
ATOM    606  CA  ALA B 152      -2.491 -13.982 -22.674  1.00  1.00
ATOM    607  C   ALA B 152      -2.039 -13.401 -21.340  1.00  1.00
ATOM    608  O   ALA B 152      -0.959 -13.724 -20.846  1.00  1.00
ATOM    609  N   ILE B 153      -3.001 -12.704 -20.694  1.00  1.00
ATOM    610  CA  ILE B 153      -2.780 -12.122 -19.375  1.00  1.00
ATOM    611  C   ILE B 153      -3.625 -12.820 -18.317  1.00  1.00
ATOM    612  O   ILE B 153      -4.829 -13.007 -18.494  1.00  1.00
ATOM    613  N   ASN B 154      -3.043 -13.313 -17.327  1.00  1.00
ATOM    614  CA  ASN B 154      -3.686 -13.873 -16.144  1.00  1.00
ATOM    615  C   ASN B 154      -3.327 -13.079 -14.895  1.00  1.00
ATOM    616  O   ASN B 154      -2.165 -13.029 -14.492  1.00  1.00
ATOM    617  N   SER B 155      -4.243 -11.941 -14.696  1.00  1.00
ATOM    618  CA  SER B 155      -3.873 -10.958 -13.685  1.00  1.00
ATOM    619  C   SER B 155      -5.107 -10.308 -13.072  1.00  1.00
ATOM    620  O   SER B 155      -6.126 -10.135 -13.740  1.00  1.00
ATOM    621  N   SER B 156      -4.981  -9.890 -11.799  1.00  1.00
ATOM    622  CA  SER B 156      -6.031  -9.155 -11.105  1.00  1.00
ATOM    623  C   SER B 156      -5.685  -7.676 -10.990  1.00  1.00
ATOM    624  O   SER B 156      -6.560  -6.840 -10.766  1.00  1.00
ATOM    625  N   LEU B 157      -4.485  -7.346 -11.471  1.00  1.00
ATOM    626  CA  LEU B 157      -4.073  -5.948 -11.522  1.00  1.00
ATOM    627  C   LEU B 157      -5.016  -5.128 -12.396  1.00  1.00
ATOM    628  O   LEU B 157      -5.375  -5.542 -13.498  1.00  1.00
ATOM    629  N   PRO B 158      -5.181  -3.854 -12.026  1.00  1.00
ATOM    630  CA  PRO B 158      -6.116  -2.969 -12.709  1.00  1.00
ATOM    631  C   PRO B 158      -5.516  -2.422 -13.997  1.00  1.00
ATOM    632  O   PRO B 158      -6.215  -2.251 -14.996  1.00  1.00
ATOM    633  N   TYR B 159      -4.358  -2.314 -14.243  1.00  1.00
ATOM    634  CA  TYR B 159      -3.664  -1.726 -15.383  1.00  1.00
ATOM    635  C   TYR B 159      -2.648  -2.698 -15.969  1.00  1.00
ATOM    636  O   TYR B 159      -2.056  -3.502 -15.249  1.00  1.00
ATOM    637  N   GLN B 160      -2.409  -2.472 -17.290  1.00  1.00
ATOM    638  CA  GLN B 160      -1.389  -3.189 -18.047  1.00  1.00
ATOM    639  C   GLN B 160      -0.788  -2.306 -19.133  1.00  1.00
ATOM    640  O   GLN B 160      -1.487  -1.504 -19.752  1.00  1.00
ATOM    641  N   ASN B 161       0.432  -2.446 -19.422  1.00  1.00
ATOM    642  CA  ASN B 161       1.168  -1.727 -20.455  1.00  1.00
ATOM    643  C   ASN B 161       1.696  -2.680 -21.520  1.00  1.00
ATOM    644  O   ASN B 161       2.166  -2.251 -22.573  1.00  1.00
ATOM    645  N   ILE B 162       0.985  -3.832 -21.693  1.00  1.00
ATOM    646  CA  ILE B 162       1.392  -4.846 -22.658  1.00  1.00
ATOM    647  C   ILE B 162       0.894  -4.506 -24.057  1.00  1.00
ATOM    648  O   ILE B 162       1.615  -4.674 -25.041  1.00  1.00
ATOM    649  N   HIS B 163      -0.278  -4.168 -24.333  1.00  1.00
ATOM    650  CA  HIS B 163      -0.943  -4.021 -25.622  1.00  1.00
ATOM    651  C   HIS B 163      -2.345  -3.448 -25.457  1.00  1.00
ATOM    652  O   HIS B 163      -3.066  -3.805 -24.525  1.00  1.00
ATOM    653  N   PRO B 164      -2.703  -2.535 -26.454  1.00  1.00
ATOM    654  CA  PRO B 164      -4.019  -1.911 -26.388  1.00  1.00
ATOM    655  C   PRO B 164      -5.075  -2.783 -27.055  1.00  1.00
ATOM    656  O   PRO B 164      -6.239  -2.779 -26.654  1.00  1.00
ATOM    657  N   VAL B 165      -4.748  -3.654 -27.864  1.00  1.00
ATOM    658  CA  VAL B 165      -5.616  -4.681 -28.427  1.00  1.00
ATOM    659  C   VAL B 165      -5.822  -5.827 -27.445  1.00  1.00
ATOM    660  O   VAL B 165      -4.859  -6.416 -26.952  1.00  1.00
ATOM    661  N   THR B 166      -7.128  -6.022 -27.050  1.00  1.00
ATOM    662  CA  THR B 166      -7.488  -6.987 -26.018  1.00  1.00
ATOM    663  C   THR B 166      -8.771  -7.724 -26.376  1.00  1.00
ATOM    664  O   THR B 166      -9.700  -7.139 -26.933  1.00  1.00
ATOM    665  N   ILE B 167      -8.750  -9.014 -26.132  1.00  1.00
ATOM    666  CA  ILE B 167      -9.932  -9.861 -26.231  1.00  1.00
ATOM    667  C   ILE B 167     -10.353 -10.383 -24.863  1.00  1.00
ATOM    668  O   ILE B 167      -9.524 -10.861 -24.089  1.00  1.00
ATOM    669  N   GLY B 168     -11.476  -9.951 -24.356  1.00  1.00
ATOM    670  CA  GLY B 168     -11.987 -10.553 -23.131  1.00  1.00
ATOM    671  C   GLY B 168     -12.051  -9.533 -22.001  1.00  1.00
ATOM    672  O   GLY B 168     -11.610  -8.394 -22.155  1.00  1.00
ATOM    673  N   GLU B 169     -12.002  -9.717 -20.921  1.00  1.00
ATOM    674  CA  GLU B 169     -11.881  -8.931 -19.699  1.00  1.00
ATOM    675  C   GLU B 169     -10.422  -8.767 -19.293  1.00  1.00
ATOM    676  O   GLU B 169      -9.728  -9.748 -19.026  1.00  1.00
ATOM    677  N   CYS B 170      -9.822  -7.660 -19.832  1.00  1.00
ATOM    678  CA  CYS B 170      -8.401  -7.384 -19.657  1.00  1.00
ATOM    679  C   CYS B 170      -8.182  -6.164 -18.771  1.00  1.00
ATOM    680  O   CYS B 170      -8.949  -5.203 -18.822  1.00  1.00
ATOM    681  N   PRO B 171      -6.956  -6.086 -17.981  1.00  1.00
ATOM    682  CA  PRO B 171      -6.627  -4.812 -17.355  1.00  1.00
ATOM    683  C   PRO B 171      -6.654  -3.676 -18.369  1.00  1.00
ATOM    684  O   PRO B 171      -6.169  -3.821 -19.491  1.00  1.00
ATOM    685  N   LYS B 172      -6.962  -2.411 -17.786  1.00  1.00
ATOM    686  CA  LYS B 172      -6.907  -1.212 -18.613  1.00  1.00
ATOM    687  C   LYS B 172      -5.494  -0.958 -19.122  1.00  1.00
ATOM    688  O   LYS B 172      -4.535  -0.964 -18.350  1.00  1.00
ATOM    689  N   TYR B 173      -5.403  -0.679 -20.503  1.00  1.00
ATOM    690  CA  TYR B 173      -4.098  -0.357 -21.066  1.00  1.00
ATOM    691  C   TYR B 173      -3.730   1.098 -20.806  1.00  1.00
ATOM    692  O   TYR B 173      -4.554   1.997 -20.973  1.00  1.00
ATOM    693  N   VAL B 174      -2.470   1.286 -20.415  1.00  1.00
ATOM    694  CA  VAL B 174      -1.855   2.592 -20.214  1.00  1.00
ATOM    695  C   VAL B 174      -0.407   2.597 -20.689  1.00  1.00
ATOM    696  O   VAL B 174       0.296   1.593 -20.579  1.00  1.00
ATOM    697  N   ARG B 175       0.114   3.696 -21.052  1.00  1.00
ATOM    698  CA  ARG B 175       1.478   3.857 -21.540  1.00  1.00
ATOM    699  C   ARG B 175       2.471   3.927 -20.387  1.00  1.00
ATOM    700  O   ARG B 175       3.629   3.533 -20.528  1.00  1.00
ATOM    701  N   SER B 176       2.134   3.751 -19.239  1.00  1.00
ATOM    702  CA  SER B 176       2.980   3.871 -18.058  1.00  1.00
ATOM    703  C   SER B 176       3.967   2.715 -17.966  1.00  1.00
ATOM    704  O   SER B 176       3.607   1.560 -18.195  1.00  1.00
ATOM    705  N   ALA B 177       5.175   3.067 -17.340  1.00  1.00
ATOM    706  CA  ALA B 177       6.230   2.082 -17.139  1.00  1.00
ATOM    707  C   ALA B 177       6.240   1.569 -15.705  1.00  1.00
ATOM    708  O   ALA B 177       6.526   0.398 -15.456  1.00  1.00
ATOM    709  N   LYS B 178       5.608   2.202 -14.830  1.00  1.00
ATOM    710  CA  LYS B 178       5.518   1.925 -13.402  1.00  1.00
ATOM    711  C   LYS B 178       4.313   2.621 -12.781  1.00  1.00
ATOM    712  O   LYS B 178       4.010   3.768 -13.109  1.00  1.00
ATOM    713  N   LEU B 179       3.566   1.855 -11.997  1.00  1.00
ATOM    714  CA  LEU B 179       2.420   2.216 -11.171  1.00  1.00
ATOM    715  C   LEU B 179       2.386   1.396  -9.886  1.00  1.00
ATOM    716  O   LEU B 179       2.362   0.166  -9.923  1.00  1.00
ATOM    717  N   ARG B 180       3.115   1.846  -8.903  1.00  1.00
ATOM    718  CA  ARG B 180       3.277   1.204  -7.604  1.00  1.00
ATOM    719  C   ARG B 180       2.678   2.054  -6.491  1.00  1.00
ATOM    720  O   ARG B 180       2.919   3.259  -6.419  1.00  1.00
ATOM    721  N   MET B 181       1.642   1.506  -5.804  1.00  1.00
ATOM    722  CA  MET B 181       0.996   2.184  -4.688  1.00  1.00
ATOM    723  C   MET B 181       1.603   1.757  -3.357  1.00  1.00
ATOM    724  O   MET B 181       1.752   0.566  -3.086  1.00  1.00
ATOM    725  N   VAL B 182       2.110   2.822  -2.533  1.00  1.00
ATOM    726  CA  VAL B 182       2.561   2.437  -1.201  1.00  1.00
ATOM    727  C   VAL B 182       1.381   2.122  -0.290  1.00  1.00
ATOM    728  O   VAL B 182       0.382   2.842  -0.281  1.00  1.00
ATOM    729  N   THR B 183       1.591   1.042   0.549  1.00  1.00
ATOM    730  CA  THR B 183       0.572   0.657   1.518  1.00  1.00
ATOM    731  C   THR B 183       1.108   0.738   2.942  1.00  1.00
ATOM    732  O   THR B 183       0.373   1.064   3.874  1.00  1.00
ATOM    733  N   GLY B 184       2.426   0.696   3.054  1.00  1.00
ATOM    734  CA  GLY B 184       3.067   0.900   4.347  1.00  1.00
ATOM    735  C   GLY B 184       3.622   2.314   4.470  1.00  1.00
ATOM    736  O   GLY B 184       3.627   3.075   3.502  1.00  1.00
ATOM    737  N   LEU B 185       4.649   2.499   5.133  1.00  1.00
ATOM    738  CA  LEU B 185       5.260   3.780   5.467  1.00  1.00
ATOM    739  C   LEU B 185       6.719   3.828   5.025  1.00  1.00
ATOM    740  O   LEU B 185       7.402   2.804   4.997  1.00  1.00
ATOM    741  N   ARG B 186       7.291   5.059   5.035  1.00  1.00
ATOM    742  CA  ARG B 186       8.719   5.222   4.791  1.00  1.00
ATOM    743  C   ARG B 186       9.534   4.219   5.598  1.00  1.00
ATOM    744  O   ARG B 186       9.353   4.088   6.808  1.00  1.00
ATOM    745  N   ASN B 187      10.397   3.451   4.825  1.00  1.00
ATOM    746  CA  ASN B 187      11.277   2.477   5.460  1.00  1.00
ATOM    747  C   ASN B 187      12.613   3.104   5.837  1.00  1.00
ATOM    748  O   ASN B 187      13.294   3.691   4.996  1.00  1.00
ATOM    749  N   ILE B 188      12.931   3.151   7.087  1.00  1.00
ATOM    750  CA  ILE B 188      14.135   3.734   7.666  1.00  1.00
ATOM    751  C   ILE B 188      14.787   2.780   8.659  1.00  1.00
ATOM    752  O   ILE B 188      14.299   2.602   9.775  1.00  1.00
ATOM    753  N   PRO B 189      15.325   1.632   8.210  1.00  1.00
ATOM    754  CA  PRO B 189      15.868   0.613   9.100  1.00  1.00
ATOM    755  C   PRO B 189      17.174   1.074   9.733  1.00  1.00
ATOM    756  O   PRO B 189      17.965   1.778   9.106  1.00  1.00
ATOM    757  N   GLY B 190       7.931  14.879   7.190  1.00  1.00
ATOM    758  CA  GLY B 190       6.562  14.663   6.737  1.00  1.00
ATOM    759  C   GLY B 190       5.619  15.709   7.316  1.00  1.00
ATOM    760  O   GLY B 190       5.876  16.269   8.382  1.00  1.00
ATOM    761  N   LEU B 191       4.355  15.685   6.871  1.00  1.00
ATOM    762  CA  LEU B 191       3.386  16.673   7.331  1.00  1.00
ATOM    763  C   LEU B 191       3.190  16.590   8.841  1.00  1.00
ATOM    764  O   LEU B 191       3.019  17.609   9.511  1.00  1.00
ATOM    765  N   PHE B 192       3.211  15.677   9.562  1.00  1.00
ATOM    766  CA  PHE B 192       2.966  15.541  10.993  1.00  1.00
ATOM    767  C   PHE B 192       4.266  15.601  11.783  1.00  1.00
ATOM    768  O   PHE B 192       4.285  16.038  12.934  1.00  1.00
ATOM    769  N   GLY B 193       5.344  15.274  11.326  1.00  1.00
ATOM    770  CA  GLY B 193       6.631  15.612  11.922  1.00  1.00
ATOM    771  C   GLY B 193       7.148  14.477  12.797  1.00  1.00
ATOM    772  O   GLY B 193       8.298  14.493  13.236  1.00  1.00
ATOM    773  N   ALA B 194       6.537  13.274  12.642  1.00  1.00
ATOM    774  CA  ALA B 194       6.948  12.156  13.483  1.00  1.00
ATOM    775  C   ALA B 194       7.847  11.193  12.719  1.00  1.00
ATOM    776  O   ALA B 194       8.813  10.663  13.267  1.00  1.00
ATOM    777  N   ILE B 195       7.397  10.602  11.608  1.00  1.00
ATOM    778  CA  ILE B 195       8.233   9.715  10.808  1.00  1.00
ATOM    779  C   ILE B 195       9.330  10.491  10.091  1.00  1.00
ATOM    780  O   ILE B 195       9.058  11.461   9.384  1.00  1.00
ATOM    781  N   ALA B 196      10.610   9.985  10.201  1.00  1.00
ATOM    782  CA  ALA B 196      11.719  10.720   9.605  1.00  1.00
ATOM    783  C   ALA B 196      11.717  12.176  10.050  1.00  1.00
ATOM    784  O   ALA B 196      11.408  13.075   9.267  1.00  1.00
ATOM    785  N   GLY B 197      11.298  12.369  11.290  1.00  1.00
ATOM    786  CA  GLY B 197      11.251  13.688  11.910  1.00  1.00
ATOM    787  C   GLY B 197      11.829  13.655  13.319  1.00  1.00
ATOM    788  O   GLY B 197      12.747  14.410  13.642  1.00  1.00
ATOM    789  N   PHE B 198      10.896  13.750  14.377  1.00  1.00
ATOM    790  CA  PHE B 198      11.388  13.734  15.749  1.00  1.00
ATOM    791  C   PHE B 198      11.639  12.310  16.228  1.00  1.00
ATOM    792  O   PHE B 198      12.377  12.089  17.188  1.00  1.00
ATOM    793  N   ILE B 199      10.934  11.341  15.697  1.00  1.00
ATOM    794  CA  ILE B 199      11.373   9.952  15.764  1.00  1.00
ATOM    795  C   ILE B 199      12.242   9.590  14.567  1.00  1.00
ATOM    796  O   ILE B 199      11.759   9.519  13.436  1.00  1.00
ATOM    797  N   GLU B 200      13.488   9.720  14.569  1.00  1.00
ATOM    798  CA  GLU B 200      14.403   9.722  13.434  1.00  1.00
ATOM    799  C   GLU B 200      14.411   8.371  12.730  1.00  1.00
ATOM    800  O   GLU B 200      14.487   8.300  11.504  1.00  1.00
ATOM    801  N   GLY B 201      14.219   7.289  13.117  1.00  1.00
ATOM    802  CA  GLY B 201      14.352   6.025  12.402  1.00  1.00
ATOM    803  C   GLY B 201      13.218   5.071  12.754  1.00  1.00
ATOM    804  O   GLY B 201      12.682   5.111  13.862  1.00  1.00
ATOM    805  N   GLY B 202      13.138   3.978  12.037  1.00  1.00
ATOM    806  CA  GLY B 202      12.182   2.912  12.311  1.00  1.00
ATOM    807  C   GLY B 202      12.815   1.805  13.144  1.00  1.00
ATOM    808  O   GLY B 202      14.003   1.511  13.004  1.00  1.00
ATOM    809  N   TRP B 203      11.977   0.786  13.464  1.00  1.00
ATOM    810  CA  TRP B 203      12.415  -0.377  14.227  1.00  1.00
ATOM    811  C   TRP B 203      12.200  -1.664  13.442  1.00  1.00
ATOM    812  O   TRP B 203      11.069  -2.019  13.109  1.00  1.00
ATOM    813  N   THR B 204      13.326  -2.392  13.136  1.00  1.00
ATOM    814  CA  THR B 204      13.178  -3.675  12.459  1.00  1.00
ATOM    815  C   THR B 204      12.745  -4.764  13.432  1.00  1.00
ATOM    816  O   THR B 204      11.996  -5.671  13.069  1.00  1.00
ATOM    817  N   GLY B 205      12.840  -4.455  14.731  1.00  1.00
ATOM    818  CA  GLY B 205      12.518  -5.409  15.785  1.00  1.00
ATOM    819  C   GLY B 205      11.034  -5.371  16.129  1.00  1.00
ATOM    820  O   GLY B 205      10.462  -6.369  16.566  1.00  1.00
ATOM    821  N   MET B 206      10.301  -4.461  15.850  1.00  1.00
ATOM    822  CA  MET B 206       8.845  -4.409  15.874  1.00  1.00
ATOM    823  C   MET B 206       8.251  -4.976  14.591  1.00  1.00
ATOM    824  O   MET B 206       8.348  -4.363  13.528  1.00  1.00
ATOM    825  N   ILE B 207       7.927  -6.266  14.617  1.00  1.00
ATOM    826  CA  ILE B 207       7.587  -7.024  13.419  1.00  1.00
ATOM    827  C   ILE B 207       6.095  -7.323  13.361  1.00  1.00
ATOM    828  O   ILE B 207       5.506  -7.384  12.282  1.00  1.00
ATOM    829  N   ASP B 208       5.254  -6.851  14.174  1.00  1.00
ATOM    830  CA  ASP B 208       3.858  -7.265  14.236  1.00  1.00
ATOM    831  C   ASP B 208       2.923  -6.087  13.997  1.00  1.00
ATOM    832  O   ASP B 208       1.854  -6.240  13.406  1.00  1.00
ATOM    833  N   GLY B 209       3.259  -5.035  13.495  1.00  1.00
ATOM    834  CA  GLY B 209       2.445  -3.907  13.056  1.00  1.00
ATOM    835  C   GLY B 209       3.315  -2.730  12.637  1.00  1.00
ATOM    836  O   GLY B 209       4.494  -2.662  12.985  1.00  1.00
ATOM    837  N   TRP B 210       2.547  -1.636  12.155  1.00  1.00
ATOM    838  CA  TRP B 210       3.255  -0.458  11.667  1.00  1.00
ATOM    839  C   TRP B 210       3.619   0.479  12.812  1.00  1.00
ATOM    840  O   TRP B 210       4.703   1.062  12.828  1.00  1.00
ATOM    841  N   TYR B 211       2.965   0.688  13.757  1.00  1.00
ATOM    842  CA  TYR B 211       3.194   1.530  14.925  1.00  1.00
ATOM    843  C   TYR B 211       3.095   0.723  16.213  1.00  1.00
ATOM    844  O   TYR B 211       2.320  -0.230  16.302  1.00  1.00
ATOM    845  N   GLY B 212       3.894   1.379  17.299  1.00  1.00
ATOM    846  CA  GLY B 212       3.842   0.677  18.575  1.00  1.00
ATOM    847  C   GLY B 212       4.834   1.265  19.569  1.00  1.00
ATOM    848  O   GLY B 212       5.684   2.078  19.205  1.00  1.00
ATOM    849  N   TYR B 213       5.373   0.327  20.459  1.00  1.00
ATOM    850  CA  TYR B 213       6.116   0.748  21.640  1.00  1.00
ATOM    851  C   TYR B 213       7.372  -0.092  21.831  1.00  1.00
ATOM    852  O   TYR B 213       7.401  -1.271  21.477  1.00  1.00
ATOM    853  N   HIS B 214       8.379   0.535  22.343  1.00  1.00
ATOM    854  CA  HIS B 214       9.580  -0.083  22.892  1.00  1.00
ATOM    855  C   HIS B 214       9.758   0.271  24.363  1.00  1.00
ATOM    856  O   HIS B 214       9.585   1.423  24.759  1.00  1.00
ATOM    857  N   HIS B 215       9.848  -0.644  25.250  1.00  1.00
ATOM    858  CA  HIS B 215       9.978  -0.361  26.674  1.00  1.00
ATOM    859  C   HIS B 215      11.258  -0.961  27.240  1.00  1.00
ATOM    860  O   HIS B 215      11.693  -2.032  26.817  1.00  1.00
ATOM    861  N   GLN B 216      11.719  -0.436  28.281  1.00  1.00
ATOM    862  CA  GLN B 216      12.888  -0.786  29.079  1.00  1.00
ATOM    863  C   GLN B 216      12.615  -0.600  30.566  1.00  1.00
ATOM    864  O   GLN B 216      12.110   0.439  30.989  1.00  1.00
ATOM    865  N   ASN B 217      12.516  -1.644  31.326  1.00  1.00
ATOM    866  CA  ASN B 217      12.302  -1.598  32.767  1.00  1.00
ATOM    867  C   ASN B 217      13.111  -2.675  33.479  1.00  1.00
ATOM    868  O   ASN B 217      13.459  -3.696  32.887  1.00  1.00
ATOM    869  N   GLU B 218      13.071  -2.760  34.760  1.00  1.00
ATOM    870  CA  GLU B 218      13.799  -3.761  35.529  1.00  1.00
ATOM    871  C   GLU B 218      13.538  -5.163  34.995  1.00  1.00
ATOM    872  O   GLU B 218      14.441  -6.000  34.952  1.00  1.00
ATOM    873  N   GLN B 219      12.458  -5.518  34.588  1.00  1.00
ATOM    874  CA  GLN B 219      12.041  -6.812  34.061  1.00  1.00
ATOM    875  C   GLN B 219      12.485  -6.987  32.614  1.00  1.00
ATOM    876  O   GLN B 219      12.748  -8.103  32.166  1.00  1.00
ATOM    877  N   GLY B 220      13.127  -6.198  31.972  1.00  1.00
ATOM    878  CA  GLY B 220      13.658  -6.403  30.630  1.00  1.00
ATOM    879  C   GLY B 220      13.314  -5.233  29.717  1.00  1.00
ATOM    880  O   GLY B 220      12.746  -4.234  30.159  1.00  1.00
ATOM    881  N   SER B 221      13.511  -5.615  28.335  1.00  1.00
ATOM    882  CA  SER B 221      13.089  -4.719  27.265  1.00  1.00
ATOM    883  C   SER B 221      12.490  -5.497  26.100  1.00  1.00
ATOM    884  O   SER B 221      12.914  -6.614  25.804  1.00  1.00
ATOM    885  N   GLY B 222      11.602  -4.899  25.378  1.00  1.00
ATOM    886  CA  GLY B 222      10.985  -5.537  24.221  1.00  1.00
ATOM    887  C   GLY B 222      10.312  -4.510  23.320  1.00  1.00
ATOM    888  O   GLY B 222      10.108  -3.361  23.715  1.00  1.00
ATOM    889  N   TYR B 223       9.749  -4.991  22.233  1.00  1.00
ATOM    890  CA  TYR B 223       8.857  -4.262  21.340  1.00  1.00
ATOM    891  C   TYR B 223       7.457  -4.863  21.347  1.00  1.00
ATOM    892  O   TYR B 223       7.294  -6.077  21.473  1.00  1.00
ATOM    893  N   ALA B 224       6.481  -3.972  21.025  1.00  1.00
ATOM    894  CA  ALA B 224       5.077  -4.353  20.928  1.00  1.00
ATOM    895  C   ALA B 224       4.302  -3.376  20.053  1.00  1.00
ATOM    896  O   ALA B 224       4.492  -2.163  20.141  1.00  1.00
ATOM    897  N   ALA B 225       3.713  -3.846  18.935  1.00  1.00
ATOM    898  CA  ALA B 225       2.878  -2.997  18.095  1.00  1.00
ATOM    899  C   ALA B 225       1.614  -2.569  18.830  1.00  1.00
ATOM    900  O   ALA B 225       0.995  -3.365  19.537  1.00  1.00
ATOM    901  N   ASP B 226       1.207  -1.237  18.580  1.00  1.00
ATOM    902  CA  ASP B 226      -0.133  -0.850  19.002  1.00  1.00
ATOM    903  C   ASP B 226      -1.193  -1.442  18.081  1.00  1.00
ATOM    904  O   ASP B 226      -1.189  -1.195  16.875  1.00  1.00
ATOM    905  N   GLN B 227      -1.938  -2.440  18.645  1.00  1.00
ATOM    906  CA  GLN B 227      -2.827  -3.259  17.831  1.00  1.00
ATOM    907  C   GLN B 227      -4.006  -2.444  17.314  1.00  1.00
ATOM    908  O   GLN B 227      -4.429  -2.604  16.169  1.00  1.00
ATOM    909  N   LYS B 228      -4.538  -1.502  17.999  1.00  1.00
ATOM    910  CA  LYS B 228      -5.704  -0.723  17.601  1.00  1.00
ATOM    911  C   LYS B 228      -5.379   0.196  16.431  1.00  1.00
ATOM    912  O   LYS B 228      -6.167   0.327  15.494  1.00  1.00
ATOM    913  N   SER B 229      -4.298   0.970  16.518  1.00  1.00
ATOM    914  CA  SER B 229      -3.921   1.894  15.455  1.00  1.00
ATOM    915  C   SER B 229      -3.418   1.146  14.227  1.00  1.00
ATOM    916  O   SER B 229      -3.689   1.541  13.093  1.00  1.00
ATOM    917  N   THR B 230      -2.753   0.007  14.450  1.00  1.00
ATOM    918  CA  THR B 230      -2.278  -0.816  13.345  1.00  1.00
ATOM    919  C   THR B 230      -3.441  -1.414  12.564  1.00  1.00
ATOM    920  O   THR B 230      -3.431  -1.430  11.333  1.00  1.00
ATOM    921  N   GLN B 231      -4.451  -1.936  13.292  1.00  1.00
ATOM    922  CA  GLN B 231      -5.615  -2.564  12.678  1.00  1.00
ATOM    923  C   GLN B 231      -6.486  -1.535  11.969  1.00  1.00
ATOM    924  O   GLN B 231      -6.983  -1.780  10.870  1.00  1.00
ATOM    925  N   ASN B 232      -6.689  -0.377  12.556  1.00  1.00
ATOM    926  CA  ASN B 232      -7.458   0.698  11.942  1.00  1.00
ATOM    927  C   ASN B 232      -6.775   1.216  10.683  1.00  1.00
ATOM    928  O   ASN B 232      -7.432   1.515   9.686  1.00  1.00
ATOM    929  N   ALA B 233      -5.445   1.287  10.693  1.00  1.00
ATOM    930  CA  ALA B 233      -4.675   1.758   9.548  1.00  1.00
ATOM    931  C   ALA B 233      -4.690   0.736   8.418  1.00  1.00
ATOM    932  O   ALA B 233      -4.797   1.095   7.245  1.00  1.00
ATOM    933  N   ILE B 234      -4.554  -0.558   8.747  1.00  1.00
ATOM    934  CA  ILE B 234      -4.658  -1.601   7.734  1.00  1.00
ATOM    935  C   ILE B 234      -6.038  -1.606   7.089  1.00  1.00
ATOM    936  O   ILE B 234      -6.165  -1.750   5.873  1.00  1.00
ATOM    937  N   ASN B 235      -7.083  -1.385   7.925  1.00  1.00
ATOM    938  CA  ASN B 235      -8.444  -1.279   7.413  1.00  1.00
ATOM    939  C   ASN B 235      -8.575  -0.120   6.433  1.00  1.00
ATOM    940  O   ASN B 235      -9.214  -0.247   5.389  1.00  1.00
ATOM    941  N   GLY B 236      -7.998   1.033   6.780  1.00  1.00
ATOM    942  CA  GLY B 236      -8.085   2.249   5.981  1.00  1.00
ATOM    943  C   GLY B 236      -7.330   2.099   4.667  1.00  1.00
ATOM    944  O   GLY B 236      -7.812   2.512   3.612  1.00  1.00
ATOM    945  N   ILE B 237      -6.048   1.648   4.743  1.00  1.00
ATOM    946  CA  ILE B 237      -5.188   1.510   3.574  1.00  1.00
ATOM    947  C   ILE B 237      -5.767   0.511   2.580  1.00  1.00
ATOM    948  O   ILE B 237      -5.750   0.743   1.371  1.00  1.00
ATOM    949  N   THR B 238      -6.291  -0.609   3.072  1.00  1.00
ATOM    950  CA  THR B 238      -6.866  -1.627   2.202  1.00  1.00
ATOM    951  C   THR B 238      -8.172  -1.148   1.581  1.00  1.00
ATOM    952  O   THR B 238      -8.438  -1.394   0.404  1.00  1.00
ATOM    953  N   ASN B 239      -8.942  -0.363   2.269  1.00  1.00
ATOM    954  CA  ASN B 239     -10.142   0.260   1.723  1.00  1.00
ATOM    955  C   ASN B 239      -9.794   1.252   0.620  1.00  1.00
ATOM    956  O   ASN B 239     -10.482   1.331  -0.397  1.00  1.00
ATOM    957  N   LYS B 240      -8.647   1.956   0.820  1.00  1.00
ATOM    958  CA  LYS B 240      -8.150   2.897  -0.176  1.00  1.00
ATOM    959  C   LYS B 240      -7.752   2.180  -1.460  1.00  1.00
ATOM    960  O   LYS B 240      -8.032   2.656  -2.560  1.00  1.00
ATOM    961  N   VAL B 241      -7.057   1.032  -1.318  1.00  1.00
ATOM    962  CA  VAL B 241      -6.673   0.224  -2.468  1.00  1.00
ATOM    963  C   VAL B 241      -7.898  -0.263  -3.233  1.00  1.00
ATOM    964  O   VAL B 241      -7.929  -0.225  -4.463  1.00  1.00
ATOM    965  N   ASN B 242      -8.920  -0.710  -2.484  1.00  1.00
ATOM    966  CA  ASN B 242     -10.160  -1.201  -3.073  1.00  1.00
ATOM    967  C   ASN B 242     -10.883  -0.096  -3.835  1.00  1.00
ATOM    968  O   ASN B 242     -11.404  -0.321  -4.927  1.00  1.00
ATOM    969  N   THR B 243     -10.940   1.105  -3.244  1.00  1.00
ATOM    970  CA  THR B 243     -11.586   2.261  -3.855  1.00  1.00
ATOM    971  C   THR B 243     -10.914   2.635  -5.170  1.00  1.00
ATOM    972  O   THR B 243     -11.585   2.957  -6.151  1.00  1.00
ATOM    973  N   VAL B 244      -9.581   2.704  -5.163  1.00  1.00
ATOM    974  CA  VAL B 244      -8.799   2.993  -6.359  1.00  1.00
ATOM    975  C   VAL B 244      -9.039   1.948  -7.440  1.00  1.00
ATOM    976  O   VAL B 244      -9.178   2.279  -8.618  1.00  1.00
ATOM    977  N   ILE B 245      -9.001   0.699  -7.092  1.00  1.00
ATOM    978  CA  ILE B 245      -9.212  -0.402  -8.024  1.00  1.00
ATOM    979  C   ILE B 245     -10.630  -0.390  -8.578  1.00  1.00
ATOM    980  O   ILE B 245     -10.843  -0.609  -9.771  1.00  1.00
ATOM    981  N   GLU B 246     -11.597  -0.176  -7.782  1.00  1.00
ATOM    982  CA  GLU B 246     -13.019  -0.170  -8.103  1.00  1.00
ATOM    983  C   GLU B 246     -13.331   0.831  -9.208  1.00  1.00
ATOM    984  O   GLU B 246     -14.146   0.562 -10.091  1.00  1.00
ATOM    985  N   LYS B 247     -12.714   1.918  -9.304  1.00  1.00
ATOM    986  CA  LYS B 247     -13.031   3.004 -10.223  1.00  1.00
ATOM    987  C   LYS B 247     -12.451   2.742 -11.607  1.00  1.00
ATOM    988  O   LYS B 247     -13.063   3.077 -12.621  1.00  1.00
ATOM    989  N   MET B 248     -11.395   2.058 -11.717  1.00  1.00
ATOM    990  CA  MET B 248     -10.830   1.651 -12.998  1.00  1.00
ATOM    991  C   MET B 248      -9.930   0.433 -12.840  1.00  1.00
ATOM    992  O   MET B 248      -8.968   0.455 -12.072  1.00  1.00
ATOM    993  N   ASN B 249     -10.501  -0.712 -13.559  1.00  1.00
ATOM    994  CA  ASN B 249      -9.765  -1.964 -13.431  1.00  1.00
ATOM    995  C   ASN B 249     -10.131  -2.935 -14.545  1.00  1.00
ATOM    996  O   ASN B 249      -9.327  -3.783 -14.932  1.00  1.00
ATOM    997  N   ILE B 250     -10.574  -2.673 -15.617  1.00  1.00
ATOM    998  CA  ILE B 250     -10.979  -3.600 -16.666  1.00  1.00
ATOM    999  C   ILE B 250     -11.358  -2.858 -17.942  1.00  1.00
ATOM   1000  O   ILE B 250     -11.856  -1.734 -17.892  1.00  1.00
ATOM   1001  N   GLN B 251     -10.990  -3.439 -19.030  1.00  1.00
ATOM   1002  CA  GLN B 251     -11.405  -3.078 -20.380  1.00  1.00
ATOM   1003  C   GLN B 251     -11.940  -4.288 -21.134  1.00  1.00
ATOM   1004  O   GLN B 251     -11.410  -5.392 -21.012  1.00  1.00
ATOM   1005  N   PHE B 252     -13.119  -4.194 -21.664  1.00  1.00
ATOM   1006  CA  PHE B 252     -13.637  -5.271 -22.499  1.00  1.00
ATOM   1007  C   PHE B 252     -12.939  -5.304 -23.852  1.00  1.00
ATOM   1008  O   PHE B 252     -12.519  -4.269 -24.370  1.00  1.00
ATOM   1009  N   THR B 253     -13.167  -6.224 -24.683  1.00  1.00
ATOM   1010  CA  THR B 253     -12.604  -6.354 -26.022  1.00  1.00
ATOM   1011  C   THR B 253     -12.537  -5.004 -26.724  1.00  1.00
ATOM   1012  O   THR B 253     -13.518  -4.261 -26.757  1.00  1.00
ATOM   1013  N   ALA B 254     -11.301  -4.729 -27.183  1.00  1.00
ATOM   1014  CA  ALA B 254     -10.906  -3.566 -27.969  1.00  1.00
ATOM   1015  C   ALA B 254      -9.975  -3.962 -29.108  1.00  1.00
ATOM   1016  O   ALA B 254      -8.978  -4.652 -28.897  1.00  1.00
ATOM   1017  N   VAL B 255     -10.451  -3.999 -30.293  1.00  1.00
ATOM   1018  CA  VAL B 255      -9.712  -4.436 -31.471  1.00  1.00
ATOM   1019  C   VAL B 255      -9.603  -3.317 -32.500  1.00  1.00
ATOM   1020  O   VAL B 255     -10.525  -2.517 -32.661  1.00  1.00
ATOM   1021  N   GLY B 256      -8.644  -3.202 -33.222  1.00  1.00
ATOM   1022  CA  GLY B 256      -8.462  -2.271 -34.329  1.00  1.00
ATOM   1023  C   GLY B 256      -9.640  -2.323 -35.293  1.00  1.00
ATOM   1024  O   GLY B 256     -10.182  -3.393 -35.569  1.00  1.00
ATOM   1025  N   LYS B 257      -9.759  -1.193 -36.068  1.00  1.00
ATOM   1026  CA  LYS B 257     -10.707  -1.124 -37.173  1.00  1.00
ATOM   1027  C   LYS B 257      -9.993  -1.201 -38.517  1.00  1.00
ATOM   1028  O   LYS B 257      -8.987  -0.525 -38.736  1.00  1.00
ATOM   1029  N   LEU B 258      -9.602  10.562 -37.295  1.00  1.00
ATOM   1030  CA  LEU B 258     -10.681  10.654 -36.318  1.00  1.00
ATOM   1031  C   LEU B 258     -10.660   9.466 -35.361  1.00  1.00
ATOM   1032  O   LEU B 258     -10.905   9.617 -34.164  1.00  1.00
ATOM   1033  N   ASN B 259     -10.559   8.248 -35.879  1.00  1.00
ATOM   1034  CA  ASN B 259     -10.451   7.053 -35.052  1.00  1.00
ATOM   1035  C   ASN B 259      -9.158   7.055 -34.247  1.00  1.00
ATOM   1036  O   ASN B 259      -9.135   6.637 -33.089  1.00  1.00
ATOM   1037  N   LYS B 260      -8.049   7.384 -34.861  1.00  1.00
ATOM   1038  CA  LYS B 260      -6.771   7.431 -34.163  1.00  1.00
ATOM   1039  C   LYS B 260      -6.758   8.531 -33.109  1.00  1.00
ATOM   1040  O   LYS B 260      -6.167   8.374 -32.041  1.00  1.00
ATOM   1041  N   LYS B 261      -7.385   9.704 -33.409  1.00  1.00
ATOM   1042  CA  LYS B 261      -7.482  10.805 -32.459  1.00  1.00
ATOM   1043  C   LYS B 261      -8.257  10.392 -31.214  1.00  1.00
ATOM   1044  O   LYS B 261      -7.905  10.772 -30.097  1.00  1.00
ATOM   1045  N   VAL B 262      -9.386   9.641 -31.409  1.00  1.00
ATOM   1046  CA  VAL B 262     -10.187   9.149 -30.295  1.00  1.00
ATOM   1047  C   VAL B 262      -9.391   8.181 -29.429  1.00  1.00
ATOM   1048  O   VAL B 262      -9.476   8.216 -28.202  1.00  1.00
ATOM   1049  N   ASP B 263      -8.752   7.170 -30.091  1.00  1.00
ATOM   1050  CA  ASP B 263      -7.956   6.188 -29.363  1.00  1.00
ATOM   1051  C   ASP B 263      -6.798   6.852 -28.630  1.00  1.00
ATOM   1052  O   ASP B 263      -6.490   6.503 -27.491  1.00  1.00
ATOM   1053  N   ASP B 264      -6.044   7.693 -29.236  1.00  1.00
ATOM   1054  CA  ASP B 264      -4.885   8.343 -28.638  1.00  1.00
ATOM   1055  C   ASP B 264      -5.302   9.308 -27.536  1.00  1.00
ATOM   1056  O   ASP B 264      -4.603   9.460 -26.534  1.00  1.00
ATOM   1057  N   GLY B 265      -6.441   9.959 -27.658  1.00  1.00
ATOM   1058  CA  GLY B 265      -6.913  10.924 -26.672  1.00  1.00
ATOM   1059  C   GLY B 265      -7.411  10.227 -25.413  1.00  1.00
ATOM   1060  O   GLY B 265      -7.223  10.723 -24.302  1.00  1.00
ATOM   1061  N   PHE B 266      -8.131   9.131 -25.525  1.00  1.00
ATOM   1062  CA  PHE B 266      -8.566   8.345 -24.377  1.00  1.00
ATOM   1063  C   PHE B 266      -7.376   7.745 -23.638  1.00  1.00
ATOM   1064  O   PHE B 266      -7.362   7.686 -22.409  1.00  1.00
ATOM   1065  N   LEU B 267      -6.408   7.242 -24.418  1.00  1.00
ATOM   1066  CA  LEU B 267      -5.188   6.676 -23.854  1.00  1.00
ATOM   1067  C   LEU B 267      -4.397   7.728 -23.084  1.00  1.00
ATOM   1068  O   LEU B 267      -3.825   7.441 -22.032  1.00  1.00
ATOM   1069  N   ASP B 268      -4.302   8.950 -23.623  1.00  1.00
ATOM   1070  CA  ASP B 268      -3.609  10.043 -22.952  1.00  1.00
ATOM   1071  C   ASP B 268      -4.258  10.366 -21.612  1.00  1.00
ATOM   1072  O   ASP B 268      -3.571  10.639 -20.629  1.00  1.00
ATOM   1073  N   ILE B 269      -5.600  10.396 -21.583  1.00  1.00
ATOM   1074  CA  ILE B 269      -6.360  10.744 -20.388  1.00  1.00
ATOM   1075  C   ILE B 269      -6.223   9.671 -19.316  1.00  1.00
ATOM   1076  O   ILE B 269      -6.084   9.977 -18.132  1.00  1.00
ATOM   1077  N   TRP B 270      -6.364   8.387 -19.707  1.00  1.00
ATOM   1078  CA  TRP B 270      -6.302   7.284 -18.756  1.00  1.00
ATOM   1079  C   TRP B 270      -4.891   7.106 -18.209  1.00  1.00
ATOM   1080  O   TRP B 270      -4.705   6.780 -17.037  1.00  1.00
ATOM   1081  N   THR B 271      -3.892   7.286 -19.010  1.00  1.00
ATOM   1082  CA  THR B 271      -2.507   7.245 -18.556  1.00  1.00
ATOM   1083  C   THR B 271      -2.241   8.312 -17.503  1.00  1.00
ATOM   1084  O   THR B 271      -1.544   8.066 -16.518  1.00  1.00
ATOM   1085  N   TYR B 272      -2.748   9.558 -17.809  1.00  1.00
ATOM   1086  CA  TYR B 272      -2.608  10.678 -16.886  1.00  1.00
ATOM   1087  C   TYR B 272      -3.338  10.407 -15.577  1.00  1.00
ATOM   1088  O   TYR B 272      -2.831  10.713 -14.498  1.00  1.00
ATOM   1089  N   ASN B 273      -4.555   9.925 -15.669  1.00  1.00
ATOM   1090  CA  ASN B 273      -5.415   9.655 -14.523  1.00  1.00
ATOM   1091  C   ASN B 273      -4.805   8.596 -13.614  1.00  1.00
ATOM   1092  O   ASN B 273      -4.867   8.705 -12.390  1.00  1.00
ATOM   1093  N   ALA B 274      -4.329   7.504 -14.194  1.00  1.00
ATOM   1094  CA  ALA B 274      -3.753   6.398 -13.439  1.00  1.00
ATOM   1095  C   ALA B 274      -2.501   6.837 -12.689  1.00  1.00
ATOM   1096  O   ALA B 274      -2.295   6.464 -11.534  1.00  1.00
ATOM   1097  N   GLU B 275      -1.597   7.481 -13.369  1.00  1.00
ATOM   1098  CA  GLU B 275      -0.335   7.903 -12.772  1.00  1.00
ATOM   1099  C   GLU B 275      -0.561   8.945 -11.684  1.00  1.00
ATOM   1100  O   GLU B 275       0.087   8.914 -10.638  1.00  1.00
ATOM   1101  N   LEU B 276      -1.400   9.913 -11.904  1.00  1.00
ATOM   1102  CA  LEU B 276      -1.661  10.991 -10.958  1.00  1.00
ATOM   1103  C   LEU B 276      -2.417  10.481  -9.736  1.00  1.00
ATOM   1104  O   LEU B 276      -2.182  10.933  -8.615  1.00  1.00
ATOM   1105  N   LEU B 277      -3.374   9.610  -9.916  1.00  1.00
ATOM   1106  CA  LEU B 277      -4.104   8.999  -8.812  1.00  1.00
ATOM   1107  C   LEU B 277      -3.159   8.283  -7.854  1.00  1.00
ATOM   1108  O   LEU B 277      -3.331   8.343  -6.636  1.00  1.00
ATOM   1109  N   VAL B 278      -2.200   7.543  -8.427  1.00  1.00
ATOM   1110  CA  VAL B 278      -1.231   6.809  -7.622  1.00  1.00
ATOM   1111  C   VAL B 278      -0.299   7.758  -6.880  1.00  1.00
ATOM   1112  O   VAL B 278       0.017   7.544  -5.709  1.00  1.00
ATOM   1113  N   LEU B 279       0.198   8.775  -7.591  1.00  1.00
ATOM   1114  CA  LEU B 279       1.105   9.750  -6.998  1.00  1.00
ATOM   1115  C   LEU B 279       0.433  10.504  -5.855  1.00  1.00
ATOM   1116  O   LEU B 279       1.049  10.756  -4.819  1.00  1.00
ATOM   1117  N   LEU B 280      -0.765  10.962  -6.052  1.00  1.00
ATOM   1118  CA  LEU B 280      -1.505  11.700  -5.035  1.00  1.00
ATOM   1119  C   LEU B 280      -1.821  10.816  -3.833  1.00  1.00
ATOM   1120  O   LEU B 280      -1.751  11.262  -2.688  1.00  1.00
ATOM   1121  N   GLU B 281      -2.324   9.599  -4.095  1.00  1.00
ATOM   1122  CA  GLU B 281      -2.666   8.672  -3.023  1.00  1.00
ATOM   1123  C   GLU B 281      -1.426   8.244  -2.248  1.00  1.00
ATOM   1124  O   GLU B 281      -1.472   8.075  -1.029  1.00  1.00
ATOM   1125  N   ASN B 282      -0.310   8.095  -2.903  1.00  1.00
ATOM   1126  CA  ASN B 282       0.948   7.741  -2.256  1.00  1.00
ATOM   1127  C   ASN B 282       1.363   8.799  -1.242  1.00  1.00
ATOM   1128  O   ASN B 282       1.852   8.476  -0.159  1.00  1.00
ATOM   1129  N   GLU B 283       1.290  10.065  -1.640  1.00  1.00
ATOM   1130  CA  GLU B 283       1.593  11.172  -0.741  1.00  1.00
ATOM   1131  C   GLU B 283       0.681  11.158   0.479  1.00  1.00
ATOM   1132  O   GLU B 283       1.122  11.417   1.598  1.00  1.00
ATOM   1133  N   ARG B 284      -0.597  10.912   0.268  1.00  1.00
ATOM   1134  CA  ARG B 284      -1.595  10.890   1.331  1.00  1.00
ATOM   1135  C   ARG B 284      -1.366   9.717   2.276  1.00  1.00
ATOM   1136  O   ARG B 284      -1.552   9.838   3.487  1.00  1.00
ATOM   1137  N   THR B 285      -1.000   8.558   1.744  1.00  1.00
ATOM   1138  CA  THR B 285      -0.735   7.354   2.522  1.00  1.00
ATOM   1139  C   THR B 285       0.425   7.564   3.486  1.00  1.00
ATOM   1140  O   THR B 285       0.382   7.117   4.632  1.00  1.00
ATOM   1141  N   LEU B 286       1.519   8.120   2.983  1.00  1.00
ATOM   1142  CA  LEU B 286       2.683   8.392   3.818  1.00  1.00
ATOM   1143  C   LEU B 286       2.353   9.401   4.913  1.00  1.00
ATOM   1144  O   LEU B 286       2.793   9.259   6.054  1.00  1.00
ATOM   1145  N   ASP B 287       1.579  10.404   4.566  1.00  1.00
ATOM   1146  CA  ASP B 287       1.162  11.407   5.539  1.00  1.00
ATOM   1147  C   ASP B 287       0.250  10.801   6.598  1.00  1.00
ATOM   1148  O   ASP B 287       0.334  11.149   7.776  1.00  1.00
ATOM   1149  N   PHE B 288      -0.617   9.849   6.165  1.00  1.00
ATOM   1150  CA  PHE B 288      -1.532   9.139   7.051  1.00  1.00
ATOM   1151  C   PHE B 288      -0.774   8.372   8.126  1.00  1.00
ATOM   1152  O   PHE B 288      -1.193   8.326   9.283  1.00  1.00
ATOM   1153  N   HIS B 289       0.258   7.642   7.713  1.00  1.00
ATOM   1154  CA  HIS B 289       1.104   6.901   8.640  1.00  1.00
ATOM   1155  C   HIS B 289       1.802   7.837   9.618  1.00  1.00
ATOM   1156  O   HIS B 289       1.910   7.540  10.808  1.00  1.00
ATOM   1157  N   ASP B 290       2.358   8.967   9.061  1.00  1.00
ATOM   1158  CA  ASP B 290       3.000   9.972   9.900  1.00  1.00
ATOM   1159  C   ASP B 290       2.044  10.493  10.965  1.00  1.00
ATOM   1160  O   ASP B 290       2.432  10.695  12.116  1.00  1.00
ATOM   1161  N   SER B 291       0.801  10.735  10.590  1.00  1.00
ATOM   1162  CA  SER B 291      -0.242  11.229  11.480  1.00  1.00
ATOM   1163  C   SER B 291      -0.534  10.231  12.594  1.00  1.00
ATOM   1164  O   SER B 291      -0.761  10.616  13.741  1.00  1.00
ATOM   1165  N   ASN B 292      -0.651   8.944  12.249  1.00  1.00
ATOM   1166  CA  ASN B 292      -0.945   7.877  13.199  1.00  1.00
ATOM   1167  C   ASN B 292       0.137   7.777  14.266  1.00  1.00
ATOM   1168  O   ASN B 292      -0.155   7.549  15.440  1.00  1.00
ATOM   1169  N   VAL B 293       1.407   7.881  13.824  1.00  1.00
ATOM   1170  CA  VAL B 293       2.527   7.864  14.756  1.00  1.00
ATOM   1171  C   VAL B 293       2.478   9.059  15.700  1.00  1.00
ATOM   1172  O   VAL B 293       2.721   8.926  16.899  1.00  1.00
ATOM   1173  N   LYS B 294       2.233  10.240  15.124  1.00  1.00
ATOM   1174  CA  LYS B 294       2.154  11.484  15.879  1.00  1.00
ATOM   1175  C   LYS B 294       1.051  11.423  16.928  1.00  1.00
ATOM   1176  O   LYS B 294       1.223  11.897  18.051  1.00  1.00
ATOM   1177  N   ASN B 295      -0.127  10.890  16.526  1.00  1.00
ATOM   1178  CA  ASN B 295      -1.280  10.782  17.413  1.00  1.00
ATOM   1179  C   ASN B 295      -1.016   9.794  18.542  1.00  1.00
ATOM   1180  O   ASN B 295      -1.448  10.003  19.676  1.00  1.00
ATOM   1181  N   LEU B 296      -0.408   8.659  18.260  1.00  1.00
ATOM   1182  CA  LEU B 296      -0.031   7.668  19.260  1.00  1.00
ATOM   1183  C   LEU B 296       0.928   8.258  20.289  1.00  1.00
ATOM   1184  O   LEU B 296       0.812   7.992  21.485  1.00  1.00
ATOM   1185  N   TYR B 297       1.839   9.076  19.806  1.00  1.00
ATOM   1186  CA  TYR B 297       2.807   9.744  20.668  1.00  1.00
ATOM   1187  C   TYR B 297       2.124  10.752  21.584  1.00  1.00
ATOM   1188  O   TYR B 297       2.459  10.860  22.764  1.00  1.00
ATOM   1189  N   GLU B 298       1.299  11.617  21.001  1.00  1.00
ATOM   1190  CA  GLU B 298       0.555  12.619  21.755  1.00  1.00
ATOM   1191  C   GLU B 298      -0.377  11.966  22.768  1.00  1.00
ATOM   1192  O   GLU B 298      -0.556  12.471  23.876  1.00  1.00
ATOM   1193  N   LYS B 299      -0.964  10.843  22.443  1.00  1.00
ATOM   1194  CA  LYS B 299      -1.837  10.083  23.330  1.00  1.00
ATOM   1195  C   LYS B 299      -1.096   9.638  24.584  1.00  1.00
ATOM   1196  O   LYS B 299      -1.647   9.667  25.685  1.00  1.00
ATOM   1197  N   VAL B 300       0.086   9.019  24.410  1.00  1.00
ATOM   1198  CA  VAL B 300       0.918   8.609  25.535  1.00  1.00
ATOM   1199  C   VAL B 300       1.366   9.812  26.355  1.00  1.00
ATOM   1200  O   VAL B 300       1.370   9.770  27.586  1.00  1.00
ATOM   1201  N   LYS B 301       1.749  10.880  25.643  1.00  1.00
ATOM   1202  CA  LYS B 301       2.207  12.092  26.312  1.00  1.00
ATOM   1203  C   LYS B 301       1.138  12.645  27.245  1.00  1.00
ATOM   1204  O   LYS B 301       1.436  13.084  28.355  1.00  1.00
ATOM   1205  N   SER B 302      -0.111  12.646  26.806  1.00  1.00
ATOM   1206  CA  SER B 302      -1.227  13.189  27.571  1.00  1.00
ATOM   1207  C   SER B 302      -1.595  12.275  28.733  1.00  1.00
ATOM   1208  O   SER B 302      -2.004  12.742  29.796  1.00  1.00
ATOM   1209  N   GLN B 303      -1.365  10.990  28.653  1.00  1.00
ATOM   1210  CA  GLN B 303      -1.620  10.067  29.753  1.00  1.00
ATOM   1211  C   GLN B 303      -0.606  10.254  30.875  1.00  1.00
ATOM   1212  O   GLN B 303      -0.949  10.175  32.054  1.00  1.00
ATOM   1213  N   LEU B 304       0.683  10.300  30.533  1.00  1.00
ATOM   1214  CA  LEU B 304       1.765  10.383  31.506  1.00  1.00
ATOM   1215  C   LEU B 304       1.868  11.785  32.098  1.00  1.00
ATOM   1216  O   LEU B 304       2.179  11.949  33.278  1.00  1.00
ATOM   1217  N   LYS B 305       1.453  12.755  31.586  1.00  1.00
ATOM   1218  CA  LYS B 305       1.591  14.119  32.080  1.00  1.00
ATOM   1219  C   LYS B 305       3.010  14.390  32.562  1.00  1.00
ATOM   1220  O   LYS B 305       3.875  14.790  31.783  1.00  1.00
ATOM   1221  N   ASN B 306       3.210  14.750  33.820  1.00  1.00
ATOM   1222  CA  ASN B 306       4.507  15.071  34.403  1.00  1.00
ATOM   1223  C   ASN B 306       5.059  13.897  35.200  1.00  1.00
ATOM   1224  O   ASN B 306       6.221  13.901  35.606  1.00  1.00
ATOM   1225  N   ASN B 307       4.432  12.739  35.176  1.00  1.00
ATOM   1226  CA  ASN B 307       4.948  11.509  35.765  1.00  1.00
ATOM   1227  C   ASN B 307       6.069  10.920  34.918  1.00  1.00
ATOM   1228  O   ASN B 307       6.948  10.228  35.430  1.00  1.00
ATOM   1229  N   ALA B 308       6.402  11.476  33.950  1.00  1.00
ATOM   1230  CA  ALA B 308       7.471  11.176  33.006  1.00  1.00
ATOM   1231  C   ALA B 308       8.010  12.447  32.362  1.00  1.00
ATOM   1232  O   ALA B 308       7.269  13.406  32.144  1.00  1.00
ATOM   1233  N   LYS B 309       9.179  12.341  31.783  1.00  1.00
ATOM   1234  CA  LYS B 309       9.838  13.422  31.061  1.00  1.00
ATOM   1235  C   LYS B 309      10.091  13.041  29.608  1.00  1.00
ATOM   1236  O   LYS B 309      10.462  11.906  29.310  1.00  1.00
ATOM   1237  N   GLU B 310       9.734  13.994  28.668  1.00  1.00
ATOM   1238  CA  GLU B 310      10.169  13.765  27.295  1.00  1.00
ATOM   1239  C   GLU B 310      11.685  13.865  27.174  1.00  1.00
ATOM   1240  O   GLU B 310      12.281  14.875  27.548  1.00  1.00
ATOM   1241  N   ILE B 311      12.311  12.756  26.654  1.00  1.00
ATOM   1242  CA  ILE B 311      13.763  12.645  26.579  1.00  1.00
ATOM   1243  C   ILE B 311      14.244  12.681  25.134  1.00  1.00
ATOM   1244  O   ILE B 311      15.384  13.055  24.858  1.00  1.00
ATOM   1245  N   GLY B 312      13.457  12.621  24.217  1.00  1.00
ATOM   1246  CA  GLY B 312      13.910  12.849  22.850  1.00  1.00
ATOM   1247  C   GLY B 312      13.582  11.661  21.956  1.00  1.00
ATOM   1248  O   GLY B 312      13.725  10.508  22.362  1.00  1.00
ATOM   1249  N   ASN B 313      13.373  11.983  20.710  1.00  1.00
ATOM   1250  CA  ASN B 313      13.370  10.863  19.776  1.00  1.00
ATOM   1251  C   ASN B 313      12.110  10.020  19.931  1.00  1.00
ATOM   1252  O   ASN B 313      12.061   8.873  19.487  1.00  1.00
ATOM   1253  N   GLY B 314      11.111  10.456  20.747  1.00  1.00
ATOM   1254  CA  GLY B 314       9.863   9.718  20.899  1.00  1.00
ATOM   1255  C   GLY B 314       9.905   8.810  22.122  1.00  1.00
ATOM   1256  O   GLY B 314       8.941   8.105  22.417  1.00  1.00
ATOM   1257  N   CYS B 315      10.710   9.140  23.068  1.00  1.00
ATOM   1258  CA  CYS B 315      10.913   8.365  24.286  1.00  1.00
ATOM   1259  C   CYS B 315      10.506   9.159  25.520  1.00  1.00
ATOM   1260  O   CYS B 315      10.727  10.368  25.592  1.00  1.00
ATOM   1261  N   PHE B 316       9.864   8.500  26.445  1.00  1.00
ATOM   1262  CA  PHE B 316       9.551   9.001  27.778  1.00  1.00
ATOM   1263  C   PHE B 316      10.330   8.246  28.847  1.00  1.00
ATOM   1264  O   PHE B 316      10.479   7.026  28.775  1.00  1.00
ATOM   1265  N   GLU B 317      10.880   8.974  29.772  1.00  1.00
ATOM   1266  CA  GLU B 317      11.529   8.413  30.951  1.00  1.00
ATOM   1267  C   GLU B 317      10.695   8.647  32.203  1.00  1.00
ATOM   1268  O   GLU B 317      10.282   9.773  32.485  1.00  1.00
ATOM   1269  N   PHE B 318      10.200   7.479  32.806  1.00  1.00
ATOM   1270  CA  PHE B 318       9.326   7.612  33.966  1.00  1.00
ATOM   1271  C   PHE B 318      10.093   8.132  35.175  1.00  1.00
ATOM   1272  O   PHE B 318      11.228   7.728  35.424  1.00  1.00
ATOM   1273  N   TYR B 319       9.308   8.889  36.032  1.00  1.00
ATOM   1274  CA  TYR B 319       9.855   9.334  37.308  1.00  1.00
ATOM   1275  C   TYR B 319       9.556   8.332  38.415  1.00  1.00
ATOM   1276  O   TYR B 319      10.190   8.350  39.470  1.00  1.00
ATOM   1277  N   HIS B 320       8.887   7.333  38.082  1.00  1.00
ATOM   1278  CA  HIS B 320       8.462   6.201  38.898  1.00  1.00
ATOM   1279  C   HIS B 320       8.876   4.879  38.265  1.00  1.00
ATOM   1280  O   HIS B 320       8.940   4.759  37.042  1.00  1.00
ATOM   1281  N   LYS B 321       8.924   3.802  39.051  1.00  1.00
ATOM   1282  CA  LYS B 321       9.064   2.462  38.495  1.00  1.00
ATOM   1283  C   LYS B 321       7.806   2.042  37.745  1.00  1.00
ATOM   1284  O   LYS B 321       6.699   2.121  38.278  1.00  1.00
ATOM   1285  N   CYS B 322       7.904   1.697  36.542  1.00  1.00
ATOM   1286  CA  CYS B 322       6.833   1.234  35.667  1.00  1.00
ATOM   1287  C   CYS B 322       7.100  -0.181  35.171  1.00  1.00
ATOM   1288  O   CYS B 322       8.019  -0.410  34.384  1.00  1.00
ATOM   1289  N   ASP B 323       6.577  -1.171  35.908  1.00  1.00
ATOM   1290  CA  ASP B 323       6.755  -2.572  35.544  1.00  1.00
ATOM   1291  C   ASP B 323       5.956  -2.922  34.296  1.00  1.00
ATOM   1292  O   ASP B 323       4.965  -2.265  33.976  1.00  1.00
ATOM   1293  N   ASN B 324       5.743  -4.164  33.978  1.00  1.00
ATOM   1294  CA  ASN B 324       5.033  -4.607  32.784  1.00  1.00
ATOM   1295  C   ASN B 324       3.533  -4.382  32.921  1.00  1.00
ATOM   1296  O   ASN B 324       2.854  -4.052  31.948  1.00  1.00
ATOM   1297  N   GLU B 325       2.920  -4.491  34.043  1.00  1.00
ATOM   1298  CA  GLU B 325       1.524  -4.119  34.240  1.00  1.00
ATOM   1299  C   GLU B 325       1.306  -2.635  33.971  1.00  1.00
ATOM   1300  O   GLU B 325       0.289  -2.241  33.402  1.00  1.00
ATOM   1301  N   CYS B 326       2.233  -1.789  34.482  1.00  1.00
ATOM   1302  CA  CYS B 326       2.179  -0.353  34.237  1.00  1.00
ATOM   1303  C   CYS B 326       2.356  -0.040  32.756  1.00  1.00
ATOM   1304  O   CYS B 326       1.692   0.844  32.215  1.00  1.00
ATOM   1305  N   MET B 327       3.338  -0.677  32.130  1.00  1.00
ATOM   1306  CA  MET B 327       3.630  -0.484  30.715  1.00  1.00
ATOM   1307  C   MET B 327       2.442  -0.882  29.848  1.00  1.00
ATOM   1308  O   MET B 327       2.117  -0.203  28.875  1.00  1.00
ATOM   1309  N   GLU B 328       1.811  -1.977  30.144  1.00  1.00
ATOM   1310  CA  GLU B 328       0.637  -2.441  29.416  1.00  1.00
ATOM   1311  C   GLU B 328      -0.505  -1.437  29.516  1.00  1.00
ATOM   1312  O   GLU B 328      -1.245  -1.225  28.555  1.00  1.00
ATOM   1313  N   SER B 329      -0.717  -0.830  30.660  1.00  1.00
ATOM   1314  CA  SER B 329      -1.712   0.219  30.849  1.00  1.00
ATOM   1315  C   SER B 329      -1.413   1.426  29.969  1.00  1.00
ATOM   1316  O   SER B 329      -2.325   2.065  29.445  1.00  1.00
ATOM   1317  N   VAL B 330      -0.160   1.805  29.817  1.00  1.00
ATOM   1318  CA  VAL B 330       0.228   2.854  28.882  1.00  1.00
ATOM   1319  C   VAL B 330      -0.090   2.456  27.446  1.00  1.00
ATOM   1320  O   VAL B 330      -0.587   3.266  26.663  1.00  1.00
ATOM   1321  N   ARG B 331       0.207   1.259  27.081  1.00  1.00
ATOM   1322  CA  ARG B 331      -0.013   0.729  25.740  1.00  1.00
ATOM   1323  C   ARG B 331      -1.499   0.586  25.441  1.00  1.00
ATOM   1324  O   ARG B 331      -1.948   0.864  24.329  1.00  1.00
ATOM   1325  N   ASN B 332      -2.355   0.344  26.267  1.00  1.00
ATOM   1326  CA  ASN B 332      -3.782   0.129  26.060  1.00  1.00
ATOM   1327  C   ASN B 332      -4.594   1.328  26.533  1.00  1.00
ATOM   1328  O   ASN B 332      -5.773   1.459  26.206  1.00  1.00
ATOM   1329  N   GLY B 333      -4.041   2.354  26.966  1.00  1.00
ATOM   1330  CA  GLY B 333      -4.651   3.664  27.164  1.00  1.00
ATOM   1331  C   GLY B 333      -5.436   3.714  28.468  1.00  1.00
ATOM   1332  O   GLY B 333      -6.066   4.723  28.786  1.00  1.00
ATOM   1333  N   THR B 334      -4.979   3.099  29.498  1.00  1.00
ATOM   1334  CA  THR B 334      -5.614   3.059  30.809  1.00  1.00
ATOM   1335  C   THR B 334      -4.611   3.354  31.917  1.00  1.00
ATOM   1336  O   THR B 334      -4.958   3.353  33.098  1.00  1.00
ATOM   1337  N   TYR B 335      -3.541   4.085  31.551  1.00  1.00
ATOM   1338  CA  TYR B 335      -2.563   4.513  32.544  1.00  1.00
ATOM   1339  C   TYR B 335      -3.229   5.294  33.670  1.00  1.00
ATOM   1340  O   TYR B 335      -4.000   6.221  33.424  1.00  1.00
ATOM   1341  N   ASP B 336      -2.901   4.924  34.911  1.00  1.00
ATOM   1342  CA  ASP B 336      -3.403   5.612  36.094  1.00  1.00
ATOM   1343  C   ASP B 336      -2.377   6.600  36.634  1.00  1.00
ATOM   1344  O   ASP B 336      -1.407   6.208  37.284  1.00  1.00
ATOM   1345  N   TYR B 337      -2.602   7.960  36.313  1.00  1.00
ATOM   1346  CA  TYR B 337      -1.606   8.956  36.689  1.00  1.00
ATOM   1347  C   TYR B 337      -1.581   9.168  38.197  1.00  1.00
ATOM   1348  O   TYR B 337      -0.516   9.324  38.794  1.00  1.00
ATOM   1349  N   PRO B 338      -2.733   9.295  38.858  1.00  1.00
ATOM   1350  CA  PRO B 338      -2.826   9.523  40.295  1.00  1.00
ATOM   1351  C   PRO B 338      -2.154   8.400  41.075  1.00  1.00
ATOM   1352  O   PRO B 338      -1.539   8.636  42.115  1.00  1.00
ATOM   1353  N   LYS B 339      -2.102   7.221  40.638  1.00  1.00
ATOM   1354  CA  LYS B 339      -1.486   6.058  41.266  1.00  1.00
ATOM   1355  C   LYS B 339       0.011   6.266  41.459  1.00  1.00
ATOM   1356  O   LYS B 339       0.577   5.863  42.475  1.00  1.00
ATOM   1357  N   TYR B 340       0.718   6.848  40.533  1.00  1.00
ATOM   1358  CA  TYR B 340       2.168   6.990  40.593  1.00  1.00
ATOM   1359  C   TYR B 340       2.573   8.448  40.768  1.00  1.00
ATOM   1360  O   TYR B 340       3.711   8.747  41.128  1.00  1.00
ATOM   1361  N   SER B 341       1.703   9.320  40.957  1.00  1.00
ATOM   1362  CA  SER B 341       1.974  10.752  41.000  1.00  1.00
ATOM   1363  C   SER B 341       2.751  11.127  42.255  1.00  1.00
ATOM   1364  O   SER B 341       3.620  11.998  42.221  1.00  1.00
ATOM   1365  N   GLU B 342       2.542  10.546  43.407  1.00  1.00
ATOM   1366  CA  GLU B 342       3.299  10.840  44.618  1.00  1.00
ATOM   1367  C   GLU B 342       4.761  10.440  44.464  1.00  1.00
ATOM   1368  O   GLU B 342       5.659  11.152  44.914  1.00  1.00
ATOM   1369  N   GLU B 343       5.003   9.186  43.995  1.00  1.00
ATOM   1370  CA  GLU B 343       6.367   8.710  43.798  1.00  1.00
ATOM   1371  C   GLU B 343       7.095   9.544  42.751  1.00  1.00
ATOM   1372  O   GLU B 343       8.291   9.807  42.875  1.00  1.00
ATOM   1373  N   SER B 344       6.375   9.857  41.654  1.00  1.00
ATOM   1374  CA  SER B 344       6.944  10.684  40.597  1.00  1.00
ATOM   1375  C   SER B 344       7.376  12.043  41.133  1.00  1.00
ATOM   1376  O   SER B 344       8.409  12.579  40.732  1.00  1.00
ATOM   1377  N   LYS B 345       6.445  12.695  41.880  1.00  1.00
ATOM   1378  CA  LYS B 345       6.701  14.005  42.468  1.00  1.00
ATOM   1379  C   LYS B 345       7.981  13.997  43.294  1.00  1.00
ATOM   1380  O   LYS B 345       8.748  14.960  43.277  1.00  1.00
ATOM   1381  N   LEU B 346       8.156  12.979  44.147  1.00  1.00
ATOM   1382  CA  LEU B 346       9.348  12.851  44.976  1.00  1.00
ATOM   1383  C   LEU B 346      10.602  12.713  44.119  1.00  1.00
ATOM   1384  O   LEU B 346      11.665  13.227  44.470  1.00  1.00
ATOM   1385  N   ASN B 347      10.552  12.136  42.967  1.00  1.00
ATOM   1386  CA  ASN B 347      11.721  11.836  42.149  1.00  1.00
ATOM   1387  C   ASN B 347      12.127  13.038  41.306  1.00  1.00
ATOM   1388  O   ASN B 347      13.304  13.224  40.999  1.00  1.00
ATOM   1389  N   ARG B 348      11.240  13.685  40.626  1.00  1.00
ATOM   1390  CA  ARG B 348      11.594  14.852  39.827  1.00  1.00
ATOM   1391  C   ARG B 348      11.874  16.061  40.710  1.00  1.00
ATOM   1392  O   ARG B 348      11.156  16.315  41.677  1.00  1.00
