# Supplementary material for: ProteinDJ: A high‐performance and modular protein design pipeline
Source: Protein Sci. 2026 Jan 21;35(2):e70464. doi: 10.1002/pro.70464 (PMC12820799; doi:10.1002/pro.70464)
Supplement: Supplementary file 2 — DATA S1. Compressed archive containing input PDB and Bindsweeper YAML files used for benchmarking and comparison of sequence design methods. [file PRO-35-e70464-s001.zip › SupplementaryFile1/binderfolds/ha/fold_49.pdb]

ATOM      1  N   GLY A   1     -19.910 -10.596   3.818  1.00  0.00
ATOM      2  CA  GLY A   1     -18.903 -11.650   3.847  1.00  0.00
ATOM      3  C   GLY A   1     -17.519 -11.099   3.531  1.00  0.00
ATOM      4  O   GLY A   1     -16.521 -11.532   4.107  1.00  0.00
ATOM      5  N   GLY A   2     -17.496 -10.047   2.664  1.00  0.00
ATOM      6  CA  GLY A   2     -16.225  -9.423   2.316  1.00  0.00
ATOM      7  C   GLY A   2     -15.669  -8.617   3.483  1.00  0.00
ATOM      8  O   GLY A   2     -14.463  -8.614   3.729  1.00  0.00
ATOM      9  N   GLY A   3     -16.522  -7.951   4.227  1.00  0.00
ATOM     10  CA  GLY A   3     -16.099  -7.188   5.394  1.00  0.00
ATOM     11  C   GLY A   3     -15.530  -8.101   6.473  1.00  0.00
ATOM     12  O   GLY A   3     -14.536  -7.770   7.119  1.00  0.00
ATOM     13  N   GLY A   4     -16.158  -9.261   6.691  1.00  0.00
ATOM     14  CA  GLY A   4     -15.682 -10.223   7.677  1.00  0.00
ATOM     15  C   GLY A   4     -14.327 -10.795   7.279  1.00  0.00
ATOM     16  O   GLY A   4     -13.434 -10.939   8.114  1.00  0.00
ATOM     17  N   GLY A   5     -14.204 -11.211   6.000  1.00  0.00
ATOM     18  CA  GLY A   5     -12.937 -11.743   5.512  1.00  0.00
ATOM     19  C   GLY A   5     -11.825 -10.708   5.623  1.00  0.00
ATOM     20  O   GLY A   5     -10.698 -11.032   5.996  1.00  0.00
ATOM     21  N   GLY A   6     -12.180  -9.455   5.266  1.00  0.00
ATOM     22  CA  GLY A   6     -11.197  -8.379   5.329  1.00  0.00
ATOM     23  C   GLY A   6     -10.752  -8.123   6.764  1.00  0.00
ATOM     24  O   GLY A   6      -9.571  -7.896   7.026  1.00  0.00
ATOM     25  N   GLY A   7     -11.668  -8.155   7.707  1.00  0.00
ATOM     26  CA  GLY A   7     -11.348  -7.961   9.116  1.00  0.00
ATOM     27  C   GLY A   7     -10.440  -9.070   9.633  1.00  0.00
ATOM     28  O   GLY A   7      -9.498  -8.815  10.383  1.00  0.00
ATOM     29  N   GLY A   8     -10.750 -10.306   9.317  1.00  0.00
ATOM     30  CA  GLY A   8      -9.940 -11.451   9.715  1.00  0.00
ATOM     31  C   GLY A   8      -8.531 -11.354   9.144  1.00  0.00
ATOM     32  O   GLY A   8      -7.552 -11.650   9.828  1.00  0.00
ATOM     33  N   GLY A   9      -8.480 -10.964   7.830  1.00  0.00
ATOM     34  CA  GLY A   9      -7.186 -10.822   7.173  1.00  0.00
ATOM     35  C   GLY A   9      -6.354  -9.727   7.827  1.00  0.00
ATOM     36  O   GLY A   9      -5.144  -9.874   8.002  1.00  0.00
ATOM     37  N   GLY A  10      -7.006  -8.615   8.152  1.00  0.00
ATOM     38  CA  GLY A  10      -6.315  -7.504   8.797  1.00  0.00
ATOM     39  C   GLY A  10      -5.733  -7.924  10.141  1.00  0.00
ATOM     40  O   GLY A  10      -4.611  -7.552  10.485  1.00  0.00
ATOM     41  N   GLY A  11      -6.481  -8.674  10.908  1.00  0.00
ATOM     42  CA  GLY A  11      -6.033  -9.182  12.199  1.00  0.00
ATOM     43  C   GLY A  11      -4.814 -10.082  12.044  1.00  0.00
ATOM     44  O   GLY A  11      -3.865  -9.998  12.823  1.00  0.00
ATOM     45  N   GLY A  12      -4.868 -10.973  11.071  1.00  0.00
ATOM     46  CA  GLY A  12      -3.792 -11.922  10.810  1.00  0.00
ATOM     47  C   GLY A  12      -2.543 -11.213  10.302  1.00  0.00
ATOM     48  O   GLY A  12      -1.424 -11.553  10.688  1.00  0.00
ATOM     49  N   GLY A  13      -2.776 -10.270   9.349  1.00  0.00
ATOM     50  CA  GLY A  13      -1.666  -9.535   8.754  1.00  0.00
ATOM     51  C   GLY A  13      -0.851  -8.811   9.819  1.00  0.00
ATOM     52  O   GLY A  13       0.379  -8.808   9.777  1.00  0.00
ATOM     53  N   GLY A  14      -1.528  -8.125  10.692  1.00  0.00
ATOM     54  CA  GLY A  14      -0.862  -7.399  11.766  1.00  0.00
ATOM     55  C   GLY A  14      -0.153  -8.352  12.719  1.00  0.00
ATOM     56  O   GLY A  14       0.967  -8.089  13.157  1.00  0.00
ATOM     57  N   GLY A  15      -0.641  -9.531  12.843  1.00  0.00
ATOM     58  CA  GLY A  15      -0.050 -10.532  13.722  1.00  0.00
ATOM     59  C   GLY A  15       1.137 -11.218  13.057  1.00  0.00
ATOM     60  O   GLY A  15       2.140 -11.512  13.707  1.00  0.00
ATOM     61  N   GLY A  16       1.154 -11.319  11.683  1.00  0.00
ATOM     62  CA  GLY A  16       2.146 -12.138  10.996  1.00  0.00
ATOM     63  C   GLY A  16       3.248 -11.277  10.393  1.00  0.00
ATOM     64  O   GLY A  16       4.419 -11.657  10.398  1.00  0.00
ATOM     65  N   GLY A  17       2.904 -10.037   9.941  1.00  0.00
ATOM     66  CA  GLY A  17       4.025  -9.203   9.525  1.00  0.00
ATOM     67  C   GLY A  17       3.773  -8.582   8.158  1.00  0.00
ATOM     68  O   GLY A  17       2.707  -8.764   7.570  1.00  0.00
ATOM     69  N   GLY A  18       4.928  -8.419   7.422  1.00  0.00
ATOM     70  CA  GLY A  18       4.934  -7.725   6.140  1.00  0.00
ATOM     71  C   GLY A  18       4.252  -8.557   5.061  1.00  0.00
ATOM     72  O   GLY A  18       3.507  -8.029   4.235  1.00  0.00
ATOM     73  N   GLY A  19       4.713  -9.840   4.909  1.00  0.00
ATOM     74  CA  GLY A  19       4.134 -10.698   3.882  1.00  0.00
ATOM     75  C   GLY A  19       2.617 -10.760   4.007  1.00  0.00
ATOM     76  O   GLY A  19       1.901 -10.729   3.006  1.00  0.00
ATOM     77  N   GLY A  20       2.146 -10.842   5.299  1.00  0.00
ATOM     78  CA  GLY A  20       0.709 -10.871   5.546  1.00  0.00
ATOM     79  C   GLY A  20       0.058  -9.547   5.167  1.00  0.00
ATOM     80  O   GLY A  20      -1.040  -9.521   4.612  1.00  0.00
ATOM     81  N   GLY A  21       0.760  -8.460   5.376  1.00  0.00
ATOM     82  CA  GLY A  21       0.241  -7.148   5.006  1.00  0.00
ATOM     83  C   GLY A  21       0.039  -7.041   3.500  1.00  0.00
ATOM     84  O   GLY A  21      -0.960  -6.492   3.036  1.00  0.00
ATOM     85  N   GLY A  22       1.041  -7.603   2.751  1.00  0.00
ATOM     86  CA  GLY A  22       0.942  -7.611   1.296  1.00  0.00
ATOM     87  C   GLY A  22      -0.224  -8.471   0.828  1.00  0.00
ATOM     88  O   GLY A  22      -0.952  -8.099  -0.092  1.00  0.00
ATOM     89  N   GLY A  23      -0.383  -9.633   1.567  1.00  0.00
ATOM     90  CA  GLY A  23      -1.490 -10.520   1.228  1.00  0.00
ATOM     91  C   GLY A  23      -2.832  -9.836   1.453  1.00  0.00
ATOM     92  O   GLY A  23      -3.755  -9.979   0.651  1.00  0.00
ATOM     93  N   GLY A  24      -2.933  -9.071   2.556  1.00  0.00
ATOM     94  CA  GLY A  24      -4.168  -8.347   2.832  1.00  0.00
ATOM     95  C   GLY A  24      -4.486  -7.356   1.720  1.00  0.00
ATOM     96  O   GLY A  24      -5.638  -7.220   1.308  1.00  0.00
ATOM     97  N   GLY A  25      -3.435  -6.667   1.227  1.00  0.00
ATOM     98  CA  GLY A  25      -3.619  -5.736   0.120  1.00  0.00
ATOM     99  C   GLY A  25      -4.105  -6.458  -1.131  1.00  0.00
ATOM    100  O   GLY A  25      -4.994  -5.974  -1.832  1.00  0.00
ATOM    101  N   GLY A  26      -3.459  -7.610  -1.421  1.00  0.00
ATOM    102  CA  GLY A  26      -3.845  -8.419  -2.570  1.00  0.00
ATOM    103  C   GLY A  26      -5.286  -8.898  -2.447  1.00  0.00
ATOM    104  O   GLY A  26      -6.032  -8.910  -3.426  1.00  0.00
ATOM    105  N   GLY A  27      -5.694  -9.266  -1.243  1.00  0.00
ATOM    106  CA  GLY A  27      -7.066  -9.701  -1.012  1.00  0.00
ATOM    107  C   GLY A  27      -8.059  -8.599  -1.358  1.00  0.00
ATOM    108  O   GLY A  27      -9.103  -8.857  -1.956  1.00  0.00
ATOM    109  N   GLY A  28      -7.721  -7.367  -0.970  1.00  0.00
ATOM    110  CA  GLY A  28      -8.569  -6.225  -1.287  1.00  0.00
ATOM    111  C   GLY A  28      -8.672  -6.015  -2.792  1.00  0.00
ATOM    112  O   GLY A  28      -9.750  -5.736  -3.317  1.00  0.00
ATOM    113  N   GLY A  29      -7.537  -6.188  -3.480  1.00  0.00
ATOM    114  CA  GLY A  29      -7.505  -6.068  -4.932  1.00  0.00
ATOM    115  C   GLY A  29      -8.394  -7.115  -5.591  1.00  0.00
ATOM    116  O   GLY A  29      -9.120  -6.819  -6.540  1.00  0.00
ATOM    117  N   GLY A  30      -8.273  -8.351  -5.107  1.00  0.00
ATOM    118  CA  GLY A  30      -9.067  -9.456  -5.632  1.00  0.00
ATOM    119  C   GLY A  30     -10.557  -9.202  -5.444  1.00  0.00
ATOM    120  O   GLY A  30     -11.361  -9.479  -6.334  1.00  0.00
ATOM    121  N   GLY A  31     -10.908  -8.722  -4.229  1.00  0.00
ATOM    122  CA  GLY A  31     -12.308  -8.416  -3.959  1.00  0.00
ATOM    123  C   GLY A  31     -12.819  -7.315  -4.878  1.00  0.00
ATOM    124  O   GLY A  31     -13.931  -7.395  -5.401  1.00  0.00
ATOM    125  N   GLY A  32     -12.003  -6.304  -5.106  1.00  0.00
ATOM    126  CA  GLY A  32     -12.375  -5.208  -5.993  1.00  0.00
ATOM    127  C   GLY A  32     -12.532  -5.691  -7.429  1.00  0.00
ATOM    128  O   GLY A  32     -13.446  -5.271  -8.139  1.00  0.00
ATOM    129  N   GLY A  33     -11.706  -6.610  -7.842  1.00  0.00
ATOM    130  CA  GLY A  33     -11.764  -7.202  -9.173  1.00  0.00
ATOM    131  C   GLY A  33     -12.922  -8.185  -9.289  1.00  0.00
ATOM    132  O   GLY A  33     -13.550  -8.298 -10.341  1.00  0.00
ATOM    133  N   GLY A  34     -13.363  -8.669  -8.167  1.00  0.00
ATOM    134  CA  GLY A  34     -14.531  -9.541  -8.163  1.00  0.00
ATOM    135  C   GLY A  34     -14.129 -11.000  -7.983  1.00  0.00
ATOM    136  O   GLY A  34     -14.983 -11.882  -7.894  1.00  0.00
ATOM    137  N   GLY A  35     -12.786 -11.201  -7.823  1.00  0.00
ATOM    138  CA  GLY A  35     -12.281 -12.547  -7.583  1.00  0.00
ATOM    139  C   GLY A  35     -12.428 -12.938  -6.118  1.00  0.00
ATOM    140  O   GLY A  35     -11.513 -13.506  -5.522  1.00  0.00
ATOM    141  N   GLY A  36     -13.465 -13.594  -5.761  1.00  0.00
ATOM    142  CA  GLY A  36     -13.784 -13.935  -4.379  1.00  0.00
ATOM    143  C   GLY A  36     -13.093 -15.226  -3.957  1.00  0.00
ATOM    144  O   GLY A  36     -12.668 -15.368  -2.811  1.00  0.00
ATOM    145  N   GLY A  37     -12.952 -16.169  -4.882  1.00  0.00
ATOM    146  CA  GLY A  37     -12.273 -17.428  -4.600  1.00  0.00
ATOM    147  C   GLY A  37     -10.823 -17.194  -4.198  1.00  0.00
ATOM    148  O   GLY A  37     -10.322 -17.810  -3.257  1.00  0.00
ATOM    149  N   GLY A  38     -10.129 -16.298  -4.930  1.00  0.00
ATOM    150  CA  GLY A  38      -8.740 -15.981  -4.619  1.00  0.00
ATOM    151  C   GLY A  38      -8.628 -15.232  -3.297  1.00  0.00
ATOM    152  O   GLY A  38      -7.712 -15.473  -2.512  1.00  0.00
ATOM    153  N   GLY A  39      -9.620 -14.334  -3.074  1.00  0.00
ATOM    154  CA  GLY A  39      -9.651 -13.592  -1.819  1.00  0.00
ATOM    155  C   GLY A  39      -9.788 -14.531  -0.627  1.00  0.00
ATOM    156  O   GLY A  39      -9.123 -14.355   0.394  1.00  0.00
ATOM    157  N   GLY A  40     -10.684 -15.526  -0.769  1.00  0.00
ATOM    158  CA  GLY A  40     -10.911 -16.488   0.303  1.00  0.00
ATOM    159  C   GLY A  40      -9.659 -17.311   0.579  1.00  0.00
ATOM    160  O   GLY A  40      -9.317 -17.571   1.732  1.00  0.00
ATOM    161  N   GLY A  41      -8.983 -17.765  -0.476  1.00  0.00
ATOM    162  CA  GLY A  41      -7.760 -18.545  -0.328  1.00  0.00
ATOM    163  C   GLY A  41      -6.687 -17.753   0.408  1.00  0.00
ATOM    164  O   GLY A  41      -5.992 -18.286   1.274  1.00  0.00
ATOM    165  N   GLY A  42      -6.530 -16.477   0.021  1.00  0.00
ATOM    166  CA  GLY A  42      -5.539 -15.619   0.660  1.00  0.00
ATOM    167  C   GLY A  42      -5.869 -15.397   2.131  1.00  0.00
ATOM    168  O   GLY A  42      -4.984 -15.419   2.986  1.00  0.00
ATOM    169  N   GLY A  43      -7.147 -15.153   2.400  1.00  0.00
ATOM    170  CA  GLY A  43      -7.595 -14.927   3.769  1.00  0.00
ATOM    171  C   GLY A  43      -7.394 -16.170   4.627  1.00  0.00
ATOM    172  O   GLY A  43      -6.988 -16.077   5.785  1.00  0.00
ATOM    173  N   GLY A  44      -7.688 -17.340   4.063  1.00  0.00
ATOM    174  CA  GLY A  44      -7.520 -18.603   4.772  1.00  0.00
ATOM    175  C   GLY A  44      -6.063 -18.832   5.151  1.00  0.00
ATOM    176  O   GLY A  44      -5.763 -19.284   6.256  1.00  0.00
ATOM    177  N   GLY A  45      -5.156 -18.576   4.219  1.00  0.00
ATOM    178  CA  GLY A  45      -3.728 -18.722   4.473  1.00  0.00
ATOM    179  C   GLY A  45      -3.270 -17.796   5.593  1.00  0.00
ATOM    180  O   GLY A  45      -2.467 -18.183   6.442  1.00  0.00
ATOM    181  N   GLY A  46      -3.760 -16.545   5.521  1.00  0.00
ATOM    182  CA  GLY A  46      -3.397 -15.573   6.546  1.00  0.00
ATOM    183  C   GLY A  46      -3.927 -15.990   7.912  1.00  0.00
ATOM    184  O   GLY A  46      -3.236 -15.860   8.922  1.00  0.00
ATOM    185  N   GLY A  47      -5.138 -16.507   7.914  1.00  0.00
ATOM    186  CA  GLY A  47      -5.783 -16.965   9.139  1.00  0.00
ATOM    187  C   GLY A  47      -5.038 -18.148   9.745  1.00  0.00
ATOM    188  O   GLY A  47      -4.892 -18.244  10.963  1.00  0.00
ATOM    189  N   GLY A  48      -4.540 -18.995   8.928  1.00  0.00
ATOM    190  CA  GLY A  48      -3.781 -20.161   9.365  1.00  0.00
ATOM    191  C   GLY A  48      -2.376 -19.771   9.805  1.00  0.00
ATOM    192  O   GLY A  48      -1.841 -20.321  10.767  1.00  0.00
ATOM    193  N   GLY A  49      -1.996 -18.496   9.268  1.00  0.00
ATOM    194  CA  GLY A  49      -0.692 -17.996   9.686  1.00  0.00
ATOM    195  C   GLY A  49       0.421 -18.571   8.820  1.00  0.00
ATOM    196  O   GLY A  49       1.579 -18.169   8.933  1.00  0.00
ATOM    197  N   GLY A  50       0.051 -19.181   7.711  1.00  0.00
ATOM    198  CA  GLY A  50       1.034 -19.723   6.780  1.00  0.00
ATOM    199  C   GLY A  50       1.596 -18.633   5.876  1.00  0.00
ATOM    200  O   GLY A  50       0.917 -18.154   4.969  1.00  0.00
ATOM    201  N   GLY A  51       2.855 -18.280   6.051  1.00  0.00
ATOM    202  CA  GLY A  51       3.465 -17.208   5.275  1.00  0.00
ATOM    203  C   GLY A  51       3.868 -17.692   3.888  1.00  0.00
ATOM    204  O   GLY A  51       3.767 -16.953   2.908  1.00  0.00
ATOM    205  N   GLY A  52       4.334 -18.925   3.780  1.00  0.00
ATOM    206  CA  GLY A  52       4.708 -19.525   2.505  1.00  0.00
ATOM    207  C   GLY A  52       3.535 -19.532   1.534  1.00  0.00
ATOM    208  O   GLY A  52       3.692 -19.222   0.353  1.00  0.00
ATOM    209  N   GLY A  53       2.386 -20.035   1.977  1.00  0.00
ATOM    210  CA  GLY A  53       1.189 -20.063   1.145  1.00  0.00
ATOM    211  C   GLY A  53       0.752 -18.655   0.761  1.00  0.00
ATOM    212  O   GLY A  53       0.331 -18.412  -0.369  1.00  0.00
ATOM    213  N   GLY A  54       0.871 -17.731   1.727  1.00  0.00
ATOM    214  CA  GLY A  54       0.482 -16.347   1.483  1.00  0.00
ATOM    215  C   GLY A  54       1.314 -15.730   0.366  1.00  0.00
ATOM    216  O   GLY A  54       0.792 -15.010  -0.484  1.00  0.00
ATOM    217  N   GLY A  55       2.624 -15.917   0.428  1.00  0.00
ATOM    218  CA  GLY A  55       3.513 -15.377  -0.594  1.00  0.00
ATOM    219  C   GLY A  55       3.202 -15.968  -1.963  1.00  0.00
ATOM    220  O   GLY A  55       3.228 -15.266  -2.974  1.00  0.00
ATOM    221  N   GLY A  56       2.868 -17.268  -1.994  1.00  0.00
ATOM    222  CA  GLY A  56       2.507 -17.912  -3.251  1.00  0.00
ATOM    223  C   GLY A  56       1.237 -17.308  -3.835  1.00  0.00
ATOM    224  O   GLY A  56       1.148 -17.069  -5.040  1.00  0.00
ATOM    225  N   GLY A  57       0.220 -17.102  -2.964  1.00  0.00
ATOM    226  CA  GLY A  57      -1.047 -16.547  -3.424  1.00  0.00
ATOM    227  C   GLY A  57      -0.877 -15.114  -3.911  1.00  0.00
ATOM    228  O   GLY A  57      -1.472 -14.713  -4.912  1.00  0.00
ATOM    229  N   GLY A  58      -0.102 -14.319  -3.166  1.00  0.00
ATOM    230  CA  GLY A  58       0.133 -12.936  -3.562  1.00  0.00
ATOM    231  C   GLY A  58       0.822 -12.861  -4.918  1.00  0.00
ATOM    232  O   GLY A  58       0.488 -12.017  -5.749  1.00  0.00
ATOM    233  N   GLY A  59       1.811 -13.748  -5.105  1.00  0.00
ATOM    234  CA  GLY A  59       2.491 -13.812  -6.393  1.00  0.00
ATOM    235  C   GLY A  59       1.537 -14.247  -7.498  1.00  0.00
ATOM    236  O   GLY A  59       1.593 -13.735  -8.616  1.00  0.00
ATOM    237  N   GLY A  60       0.626 -15.196  -7.127  1.00  0.00
ATOM    238  CA  GLY A  60      -0.367 -15.640  -8.098  1.00  0.00
ATOM    239  C   GLY A  60      -1.297 -14.501  -8.494  1.00  0.00
ATOM    240  O   GLY A  60      -1.674 -14.371  -9.659  1.00  0.00
ATOM    241  N   GLY A  61      -1.708 -13.692  -7.485  1.00  0.00
ATOM    242  CA  GLY A  61      -2.605 -12.571  -7.740  1.00  0.00
ATOM    243  C   GLY A  61      -1.926 -11.505  -8.591  1.00  0.00
ATOM    244  O   GLY A  61      -2.548 -10.911  -9.472  1.00  0.00
ATOM    245  N   GLY A  62      -0.723 -11.373  -8.503  1.00  0.00
ATOM    246  CA  GLY A  62       0.021 -10.403  -9.297  1.00  0.00
ATOM    247  C   GLY A  62       0.468 -11.005 -10.624  1.00  0.00
ATOM    248  O   GLY A  62       0.612 -12.221 -10.747  1.00  0.00
ATOM    249  N   ALA B  63      16.394   5.003  34.998  1.00  1.00
ATOM    250  CA  ALA B  63      14.942   5.072  35.113  1.00  1.00
ATOM    251  C   ALA B  63      14.264   4.350  33.956  1.00  1.00
ATOM    252  O   ALA B  63      14.733   4.400  32.819  1.00  1.00
ATOM    253  N   ASP B  64      13.111   3.688  34.206  1.00  1.00
ATOM    254  CA  ASP B  64      12.400   3.033  33.115  1.00  1.00
ATOM    255  C   ASP B  64      12.054   4.022  32.010  1.00  1.00
ATOM    256  O   ASP B  64      11.675   5.162  32.281  1.00  1.00
ATOM    257  N   THR B  65      11.789   3.423  30.790  1.00  1.00
ATOM    258  CA  THR B  65      11.438   4.221  29.621  1.00  1.00
ATOM    259  C   THR B  65      10.449   3.483  28.727  1.00  1.00
ATOM    260  O   THR B  65      10.474   2.256  28.639  1.00  1.00
ATOM    261  N   ILE B  66       9.735   4.191  27.948  1.00  1.00
ATOM    262  CA  ILE B  66       8.849   3.783  26.864  1.00  1.00
ATOM    263  C   ILE B  66       8.954   4.735  25.679  1.00  1.00
ATOM    264  O   ILE B  66       9.039   5.950  25.852  1.00  1.00
ATOM    265  N   CYS B  67       9.154   4.223  24.508  1.00  1.00
ATOM    266  CA  CYS B  67       9.270   4.989  23.273  1.00  1.00
ATOM    267  C   CYS B  67       8.182   4.601  22.280  1.00  1.00
ATOM    268  O   CYS B  67       7.839   3.426  22.148  1.00  1.00
ATOM    269  N   ILE B  68       7.600   5.670  21.583  1.00  1.00
ATOM    270  CA  ILE B  68       6.666   5.468  20.481  1.00  1.00
ATOM    271  C   ILE B  68       7.387   5.478  19.139  1.00  1.00
ATOM    272  O   ILE B  68       8.159   6.391  18.846  1.00  1.00
ATOM    273  N   GLY B  69       7.343   4.391  18.405  1.00  1.00
ATOM    274  CA  GLY B  69       8.099   4.303  17.161  1.00  1.00
ATOM    275  C   GLY B  69       7.208   3.864  16.006  1.00  1.00
ATOM    276  O   GLY B  69       6.043   3.520  16.203  1.00  1.00
ATOM    277  N   TYR B  70       7.898   3.293  14.956  1.00  1.00
ATOM    278  CA  TYR B  70       7.292   2.771  13.738  1.00  1.00
ATOM    279  C   TYR B  70       8.093   1.602  13.180  1.00  1.00
ATOM    280  O   TYR B  70       9.317   1.558  13.309  1.00  1.00
ATOM    281  N   HIS B  71       7.426   0.776  12.347  1.00  1.00
ATOM    282  CA  HIS B  71       8.039  -0.388  11.719  1.00  1.00
ATOM    283  C   HIS B  71       9.084   0.028  10.690  1.00  1.00
ATOM    284  O   HIS B  71       8.898   1.003   9.962  1.00  1.00
ATOM    285  N   ALA B  72      10.072  -0.798  10.534  1.00  1.00
ATOM    286  CA  ALA B  72      11.083  -0.823   9.484  1.00  1.00
ATOM    287  C   ALA B  72      11.448  -2.252   9.105  1.00  1.00
ATOM    288  O   ALA B  72      11.444  -3.149   9.948  1.00  1.00
ATOM    289  N   ASN B  73      11.730  -2.512   7.912  1.00  1.00
ATOM    290  CA  ASN B  73      12.120  -3.834   7.438  1.00  1.00
ATOM    291  C   ASN B  73      13.218  -3.741   6.387  1.00  1.00
ATOM    292  O   ASN B  73      13.455  -2.677   5.816  1.00  1.00
ATOM    293  N   ASN B  74      13.468  -4.798   5.682  1.00  1.00
ATOM    294  CA  ASN B  74      14.501  -4.895   4.658  1.00  1.00
ATOM    295  C   ASN B  74      13.921  -4.676   3.267  1.00  1.00
ATOM    296  O   ASN B  74      14.654  -4.430   2.309  1.00  1.00
ATOM    297  N   SER B  75      12.825  -4.114   3.110  1.00  1.00
ATOM    298  CA  SER B  75      12.228  -3.794   1.819  1.00  1.00
ATOM    299  C   SER B  75      13.034  -2.728   1.088  1.00  1.00
ATOM    300  O   SER B  75      13.415  -1.714   1.673  1.00  1.00
ATOM    301  N   THR B  76      13.209  -2.937  -0.241  1.00  1.00
ATOM    302  CA  THR B  76      13.919  -1.975  -1.075  1.00  1.00
ATOM    303  C   THR B  76      13.009  -1.406  -2.156  1.00  1.00
ATOM    304  O   THR B  76      13.297  -0.359  -2.736  1.00  1.00
ATOM    305  N   ASP B  77      11.700  -1.760  -2.066  1.00  1.00
ATOM    306  CA  ASP B  77      10.691  -1.193  -2.954  1.00  1.00
ATOM    307  C   ASP B  77      10.586   0.316  -2.775  1.00  1.00
ATOM    308  O   ASP B  77      10.625   0.822  -1.654  1.00  1.00
ATOM    309  N   THR B  78      10.406   1.005  -3.914  1.00  1.00
ATOM    310  CA  THR B  78      10.253   2.454  -3.900  1.00  1.00
ATOM    311  C   THR B  78       8.980   2.881  -4.620  1.00  1.00
ATOM    312  O   THR B  78       8.574   2.260  -5.603  1.00  1.00
ATOM    313  N   VAL B  79       8.470   3.963  -4.244  1.00  1.00
ATOM    314  CA  VAL B  79       7.333   4.660  -4.833  1.00  1.00
ATOM    315  C   VAL B  79       7.644   6.134  -5.054  1.00  1.00
ATOM    316  O   VAL B  79       8.402   6.739  -4.295  1.00  1.00
ATOM    317  N   ASP B  80       6.932   6.773  -5.889  1.00  1.00
ATOM    318  CA  ASP B  80       6.982   8.218  -6.081  1.00  1.00
ATOM    319  C   ASP B  80       5.742   8.893  -5.511  1.00  1.00
ATOM    320  O   ASP B  80       4.649   8.328  -5.535  1.00  1.00
ATOM    321  N   THR B  81       5.956  10.098  -5.030  1.00  1.00
ATOM    322  CA  THR B  81       4.878  10.993  -4.625  1.00  1.00
ATOM    323  C   THR B  81       4.894  12.279  -5.442  1.00  1.00
ATOM    324  O   THR B  81       5.942  12.703  -5.930  1.00  1.00
ATOM    325  N   VAL B  82       4.122  13.199  -5.243  1.00  1.00
ATOM    326  CA  VAL B  82       4.175  14.503  -5.893  1.00  1.00
ATOM    327  C   VAL B  82       5.352  15.325  -5.382  1.00  1.00
ATOM    328  O   VAL B  82       6.019  16.016  -6.152  1.00  1.00
ATOM    329  N   LEU B  83       5.766  15.205  -4.242  1.00  1.00
ATOM    330  CA  LEU B  83       6.854  15.967  -3.641  1.00  1.00
ATOM    331  C   LEU B  83       8.155  15.172  -3.650  1.00  1.00
ATOM    332  O   LEU B  83       9.238  15.736  -3.811  1.00  1.00
ATOM    333  N   GLU B  84       8.296  14.047  -3.936  1.00  1.00
ATOM    334  CA  GLU B  84       9.394  13.125  -3.673  1.00  1.00
ATOM    335  C   GLU B  84       9.396  11.972  -4.668  1.00  1.00
ATOM    336  O   GLU B  84       8.364  11.347  -4.910  1.00  1.00
ATOM    337  N   LYS B  85      10.563  11.702  -5.249  1.00  1.00
ATOM    338  CA  LYS B  85      10.762  10.526  -6.088  1.00  1.00
ATOM    339  C   LYS B  85      11.635   9.492  -5.390  1.00  1.00
ATOM    340  O   LYS B  85      12.677   9.825  -4.825  1.00  1.00
ATOM    341  N   ASN B  86      11.227   8.154  -5.647  1.00  1.00
ATOM    342  CA  ASN B  86      12.160   7.127  -5.198  1.00  1.00
ATOM    343  C   ASN B  86      12.186   7.032  -3.678  1.00  1.00
ATOM    344  O   ASN B  86      13.252   7.069  -3.063  1.00  1.00
ATOM    345  N   VAL B  87      11.039   7.131  -2.996  1.00  1.00
ATOM    346  CA  VAL B  87      10.840   6.841  -1.581  1.00  1.00
ATOM    347  C   VAL B  87      10.804   5.340  -1.326  1.00  1.00
ATOM    348  O   VAL B  87      10.008   4.618  -1.927  1.00  1.00
ATOM    349  N   THR B  88      11.859   4.864  -0.521  1.00  1.00
ATOM    350  CA  THR B  88      11.792   3.469  -0.100  1.00  1.00
ATOM    351  C   THR B  88      10.738   3.271   0.982  1.00  1.00
ATOM    352  O   THR B  88      10.716   3.991   1.980  1.00  1.00
ATOM    353  N   VAL B  89       9.881   2.314   0.834  1.00  1.00
ATOM    354  CA  VAL B  89       8.763   2.076   1.740  1.00  1.00
ATOM    355  C   VAL B  89       8.755   0.637   2.239  1.00  1.00
ATOM    356  O   VAL B  89       9.122  -0.285   1.510  1.00  1.00
ATOM    357  N   THR B  90       8.123   0.398   3.411  1.00  1.00
ATOM    358  CA  THR B  90       8.053  -0.925   4.019  1.00  1.00
ATOM    359  C   THR B  90       7.110  -1.837   3.244  1.00  1.00
ATOM    360  O   THR B  90       7.383  -3.025   3.071  1.00  1.00
ATOM    361  N   HIS B  91       6.102  -1.498   2.732  1.00  1.00
ATOM    362  CA  HIS B  91       5.082  -2.256   2.017  1.00  1.00
ATOM    363  C   HIS B  91       4.502  -1.448   0.863  1.00  1.00
ATOM    364  O   HIS B  91       4.359  -0.229   0.957  1.00  1.00
ATOM    365  N   SER B  92       4.293  -2.147  -0.263  1.00  1.00
ATOM    366  CA  SER B  92       3.707  -1.578  -1.470  1.00  1.00
ATOM    367  C   SER B  92       3.164  -2.668  -2.386  1.00  1.00
ATOM    368  O   SER B  92       3.606  -3.815  -2.330  1.00  1.00
ATOM    369  N   VAL B  93       2.427  -2.314  -3.380  1.00  1.00
ATOM    370  CA  VAL B  93       1.784  -3.191  -4.352  1.00  1.00
ATOM    371  C   VAL B  93       1.928  -2.644  -5.766  1.00  1.00
ATOM    372  O   VAL B  93       1.782  -1.444  -5.996  1.00  1.00
ATOM    373  N   ASN B  94       2.364  -3.573  -6.749  1.00  1.00
ATOM    374  CA  ASN B  94       2.374  -3.147  -8.143  1.00  1.00
ATOM    375  C   ASN B  94       0.973  -3.188  -8.741  1.00  1.00
ATOM    376  O   ASN B  94       0.261  -4.184  -8.611  1.00  1.00
ATOM    377  N   LEU B  95       0.551  -2.103  -9.405  1.00  1.00
ATOM    378  CA  LEU B  95      -0.768  -2.010 -10.018  1.00  1.00
ATOM    379  C   LEU B  95      -0.681  -2.134 -11.535  1.00  1.00
ATOM    380  O   LEU B  95      -1.651  -2.510 -12.194  1.00  1.00
ATOM    381  N   LEU B  96       0.410  -2.275 -12.086  1.00  1.00
ATOM    382  CA  LEU B  96       0.708  -2.357 -13.511  1.00  1.00
ATOM    383  C   LEU B  96       1.256  -3.732 -13.881  1.00  1.00
ATOM    384  O   LEU B  96       2.242  -4.193 -13.306  1.00  1.00
ATOM    385  N   GLU B  97       0.358  -4.486 -14.666  1.00  1.00
ATOM    386  CA  GLU B  97       0.758  -5.791 -15.178  1.00  1.00
ATOM    387  C   GLU B  97       1.604  -5.653 -16.437  1.00  1.00
ATOM    388  O   GLU B  97       1.269  -4.888 -17.341  1.00  1.00
ATOM    389  N   ASP B  98       2.757  -6.318 -16.449  1.00  1.00
ATOM    390  CA  ASP B  98       3.671  -6.230 -17.581  1.00  1.00
ATOM    391  C   ASP B  98       4.093  -7.614 -18.057  1.00  1.00
ATOM    392  O   ASP B  98       4.474  -7.794 -19.214  1.00  1.00
ATOM    393  N   SER B  99       3.509  -8.626 -17.514  1.00  1.00
ATOM    394  CA  SER B  99       3.749 -10.037 -17.793  1.00  1.00
ATOM    395  C   SER B  99       2.585 -10.651 -18.560  1.00  1.00
ATOM    396  O   SER B  99       1.421 -10.388 -18.258  1.00  1.00
ATOM    397  N   HIS B 100       2.871 -11.284 -19.637  1.00  1.00
ATOM    398  CA  HIS B 100       1.979 -12.121 -20.430  1.00  1.00
ATOM    399  C   HIS B 100       2.593 -13.491 -20.687  1.00  1.00
ATOM    400  O   HIS B 100       3.800 -13.612 -20.898  1.00  1.00
ATOM    401  N   ASN B 101       2.022 -14.465 -20.927  1.00  1.00
ATOM    402  CA  ASN B 101       2.467 -15.835 -21.153  1.00  1.00
ATOM    403  C   ASN B 101       2.887 -16.046 -22.602  1.00  1.00
ATOM    404  O   ASN B 101       3.622 -16.983 -22.915  1.00  1.00
ATOM    405  N   GLY B 102       3.007 -15.256 -23.433  1.00  1.00
ATOM    406  CA  GLY B 102       3.550 -15.300 -24.785  1.00  1.00
ATOM    407  C   GLY B 102       2.861 -16.371 -25.621  1.00  1.00
ATOM    408  O   GLY B 102       3.441 -16.901 -26.568  1.00  1.00
ATOM    409  N   LYS B 103       1.636 -16.713 -25.410  1.00  1.00
ATOM    410  CA  LYS B 103       0.881 -17.749 -26.106  1.00  1.00
ATOM    411  C   LYS B 103      -0.495 -17.243 -26.521  1.00  1.00
ATOM    412  O   LYS B 103      -1.112 -16.444 -25.816  1.00  1.00
ATOM    413  N   LEU B 104      -0.997 -17.730 -27.716  1.00  1.00
ATOM    414  CA  LEU B 104      -2.427 -17.625 -27.979  1.00  1.00
ATOM    415  C   LEU B 104      -3.201 -18.728 -27.266  1.00  1.00
ATOM    416  O   LEU B 104      -2.828 -19.900 -27.326  1.00  1.00
ATOM    417  N   CYS B 105      -4.192 -18.398 -26.541  1.00  1.00
ATOM    418  CA  CYS B 105      -4.930 -19.328 -25.695  1.00  1.00
ATOM    419  C   CYS B 105      -6.409 -19.347 -26.059  1.00  1.00
ATOM    420  O   CYS B 105      -6.973 -18.330 -26.463  1.00  1.00
ATOM    421  N   ARG B 106      -7.128 -20.415 -25.599  1.00  1.00
ATOM    422  CA  ARG B 106      -8.584 -20.343 -25.629  1.00  1.00
ATOM    423  C   ARG B 106      -9.104 -19.289 -24.660  1.00  1.00
ATOM    424  O   ARG B 106      -8.592 -19.148 -23.549  1.00  1.00
ATOM    425  N   LEU B 107     -10.250 -18.694 -25.060  1.00  1.00
ATOM    426  CA  LEU B 107     -10.972 -17.782 -24.181  1.00  1.00
ATOM    427  C   LEU B 107     -12.213 -18.446 -23.595  1.00  1.00
ATOM    428  O   LEU B 107     -13.100 -18.883 -24.329  1.00  1.00
ATOM    429  N   LYS B 108     -12.300 -18.576 -22.257  1.00  1.00
ATOM    430  CA  LYS B 108     -13.526 -19.157 -21.724  1.00  1.00
ATOM    431  C   LYS B 108     -13.763 -20.554 -22.284  1.00  1.00
ATOM    432  O   LYS B 108     -14.904 -20.992 -22.425  1.00  1.00
ATOM    433  N   GLY B 109     -12.645 -21.268 -22.794  1.00  1.00
ATOM    434  CA  GLY B 109     -12.711 -22.668 -23.196  1.00  1.00
ATOM    435  C   GLY B 109     -12.811 -22.803 -24.710  1.00  1.00
ATOM    436  O   GLY B 109     -12.508 -23.856 -25.270  1.00  1.00
ATOM    437  N   ILE B 110     -13.014 -21.862 -25.450  1.00  1.00
ATOM    438  CA  ILE B 110     -13.163 -21.837 -26.900  1.00  1.00
ATOM    439  C   ILE B 110     -11.885 -21.358 -27.576  1.00  1.00
ATOM    440  O   ILE B 110     -11.336 -20.315 -27.221  1.00  1.00
ATOM    441  N   ALA B 111     -11.388 -22.200 -28.569  1.00  1.00
ATOM    442  CA  ALA B 111     -10.196 -21.833 -29.326  1.00  1.00
ATOM    443  C   ALA B 111     -10.522 -20.802 -30.398  1.00  1.00
ATOM    444  O   ALA B 111     -11.534 -20.909 -31.090  1.00  1.00
ATOM    445  N   PRO B 112      -9.574 -19.869 -30.643  1.00  1.00
ATOM    446  CA  PRO B 112      -9.730 -18.920 -31.738  1.00  1.00
ATOM    447  C   PRO B 112      -9.743 -19.631 -33.085  1.00  1.00
ATOM    448  O   PRO B 112      -8.975 -20.566 -33.312  1.00  1.00
ATOM    449  N   SER B 113     -17.491 -22.004 -35.111  1.00  1.00
ATOM    450  CA  SER B 113     -17.421 -21.278 -33.849  1.00  1.00
ATOM    451  C   SER B 113     -15.979 -20.959 -33.476  1.00  1.00
ATOM    452  O   SER B 113     -15.083 -21.782 -33.664  1.00  1.00
ATOM    453  N   TRP B 114     -15.825 -19.798 -32.905  1.00  1.00
ATOM    454  CA  TRP B 114     -14.536 -19.342 -32.397  1.00  1.00
ATOM    455  C   TRP B 114     -14.709 -18.202 -31.402  1.00  1.00
ATOM    456  O   TRP B 114     -15.599 -17.364 -31.551  1.00  1.00
ATOM    457  N   SER B 115     -13.653 -17.963 -30.583  1.00  1.00
ATOM    458  CA  SER B 115     -13.694 -16.934 -29.550  1.00  1.00
ATOM    459  C   SER B 115     -13.037 -15.646 -30.028  1.00  1.00
ATOM    460  O   SER B 115     -13.347 -14.561 -29.538  1.00  1.00
ATOM    461  N   TYR B 116     -12.498 -15.545 -30.980  1.00  1.00
ATOM    462  CA  TYR B 116     -11.770 -14.494 -31.681  1.00  1.00
ATOM    463  C   TYR B 116     -11.178 -15.010 -32.986  1.00  1.00
ATOM    464  O   TYR B 116     -10.799 -16.177 -33.089  1.00  1.00
ATOM    465  N   ILE B 117     -10.872 -14.064 -33.893  1.00  1.00
ATOM    466  CA  ILE B 117     -10.102 -14.347 -35.099  1.00  1.00
ATOM    467  C   ILE B 117      -8.783 -13.585 -35.101  1.00  1.00
ATOM    468  O   ILE B 117      -8.727 -12.421 -34.706  1.00  1.00
ATOM    469  N   SER B 118     -16.939  -8.965 -36.618  1.00  1.00
ATOM    470  CA  SER B 118     -16.208  -9.058 -35.360  1.00  1.00
ATOM    471  C   SER B 118     -17.131  -9.454 -34.215  1.00  1.00
ATOM    472  O   SER B 118     -16.684  -9.992 -33.202  1.00  1.00
ATOM    473  N   SER B 119     -18.351  -9.398 -34.339  1.00  1.00
ATOM    474  CA  SER B 119     -19.351  -9.748 -33.338  1.00  1.00
ATOM    475  C   SER B 119     -20.093 -11.022 -33.722  1.00  1.00
ATOM    476  O   SER B 119     -20.807 -11.605 -32.907  1.00  1.00
ATOM    477  N   VAL B 120     -19.551 -11.815 -34.499  1.00  1.00
ATOM    478  CA  VAL B 120     -19.947 -13.177 -34.837  1.00  1.00
ATOM    479  C   VAL B 120     -19.141 -14.198 -34.045  1.00  1.00
ATOM    480  O   VAL B 120     -17.913 -14.228 -34.121  1.00  1.00
ATOM    481  N   SER B 121     -19.859 -15.081 -33.289  1.00  1.00
ATOM    482  CA  SER B 121     -19.202 -16.097 -32.475  1.00  1.00
ATOM    483  C   SER B 121     -19.287 -17.469 -33.132  1.00  1.00
ATOM    484  O   SER B 121     -18.416 -18.316 -32.936  1.00  1.00
ATOM    485  N   SER B 122     -20.119 -17.886 -33.734  1.00  1.00
ATOM    486  CA  SER B 122     -20.194 -19.111 -34.521  1.00  1.00
ATOM    487  C   SER B 122     -20.878 -18.865 -35.860  1.00  1.00
ATOM    488  O   SER B 122     -21.794 -18.049 -35.958  1.00  1.00
ATOM    489  N   SER B 123     -24.532 -16.288 -35.808  1.00  1.00
ATOM    490  CA  SER B 123     -24.715 -16.275 -34.361  1.00  1.00
ATOM    491  C   SER B 123     -23.879 -15.182 -33.709  1.00  1.00
ATOM    492  O   SER B 123     -22.682 -15.064 -33.972  1.00  1.00
ATOM    493  N   ARG B 124     -24.556 -14.167 -33.203  1.00  1.00
ATOM    494  CA  ARG B 124     -23.875 -13.006 -32.643  1.00  1.00
ATOM    495  C   ARG B 124     -23.443 -13.262 -31.205  1.00  1.00
ATOM    496  O   ARG B 124     -24.178 -13.867 -30.424  1.00  1.00
ATOM    497  N   GLY B 125     -22.320 -12.643 -30.854  1.00  1.00
ATOM    498  CA  GLY B 125     -21.744 -12.662 -29.514  1.00  1.00
ATOM    499  C   GLY B 125     -20.890 -11.426 -29.265  1.00  1.00
ATOM    500  O   GLY B 125     -20.121 -11.005 -30.130  1.00  1.00
ATOM    501  N   PHE B 126     -21.002 -10.831 -28.111  1.00  1.00
ATOM    502  CA  PHE B 126     -20.174  -9.684 -27.757  1.00  1.00
ATOM    503  C   PHE B 126     -18.810 -10.127 -27.243  1.00  1.00
ATOM    504  O   PHE B 126     -18.714 -11.012 -26.393  1.00  1.00
ATOM    505  N   GLY B 127     -17.757  -9.176 -27.711  1.00  1.00
ATOM    506  CA  GLY B 127     -16.459  -9.393 -27.085  1.00  1.00
ATOM    507  C   GLY B 127     -15.519 -10.150 -28.014  1.00  1.00
ATOM    508  O   GLY B 127     -14.312 -10.212 -27.777  1.00  1.00
ATOM    509  N   SER B 128     -16.012 -10.658 -29.138  1.00  1.00
ATOM    510  CA  SER B 128     -15.135 -11.174 -30.183  1.00  1.00
ATOM    511  C   SER B 128     -14.468 -10.041 -30.951  1.00  1.00
ATOM    512  O   SER B 128     -15.079  -9.000 -31.196  1.00  1.00
ATOM    513  N   GLY B 129     -13.572 -10.423 -31.848  1.00  1.00
ATOM    514  CA  GLY B 129     -12.786  -9.450 -32.597  1.00  1.00
ATOM    515  C   GLY B 129     -11.804 -10.140 -33.535  1.00  1.00
ATOM    516  O   GLY B 129     -11.470 -11.310 -33.349  1.00  1.00
ATOM    517  N   ILE B 130     -11.190  -9.401 -34.381  1.00  1.00
ATOM    518  CA  ILE B 130     -10.066  -9.831 -35.204  1.00  1.00
ATOM    519  C   ILE B 130      -8.775  -9.147 -34.775  1.00  1.00
ATOM    520  O   ILE B 130      -8.742  -7.933 -34.572  1.00  1.00
ATOM    521  N   ILE B 131      -7.780  -9.948 -34.505  1.00  1.00
ATOM    522  CA  ILE B 131      -6.451  -9.479 -34.129  1.00  1.00
ATOM    523  C   ILE B 131      -5.390 -10.003 -35.089  1.00  1.00
ATOM    524  O   ILE B 131      -5.487 -11.126 -35.582  1.00  1.00
ATOM    525  N   THR B 132      -4.358  -9.340 -35.274  1.00  1.00
ATOM    526  CA  THR B 132      -3.134  -9.793 -35.922  1.00  1.00
ATOM    527  C   THR B 132      -2.055 -10.117 -34.897  1.00  1.00
ATOM    528  O   THR B 132      -1.755  -9.307 -34.020  1.00  1.00
ATOM    529  N   SER B 133      -1.461 -11.382 -35.101  1.00  1.00
ATOM    530  CA  SER B 133      -0.558 -11.828 -34.047  1.00  1.00
ATOM    531  C   SER B 133       0.547 -12.715 -34.606  1.00  1.00
ATOM    532  O   SER B 133       0.313 -13.517 -35.510  1.00  1.00
ATOM    533  N   ASN B 134       1.712 -12.647 -33.944  1.00  1.00
ATOM    534  CA  ASN B 134       2.817 -13.514 -34.336  1.00  1.00
ATOM    535  C   ASN B 134       3.028 -14.631 -33.321  1.00  1.00
ATOM    536  O   ASN B 134       3.739 -15.599 -33.589  1.00  1.00
ATOM    537  N   ALA B 135       2.322 -14.710 -32.338  1.00  1.00
ATOM    538  CA  ALA B 135       2.312 -15.723 -31.289  1.00  1.00
ATOM    539  C   ALA B 135       1.843 -17.069 -31.828  1.00  1.00
ATOM    540  O   ALA B 135       0.921 -17.136 -32.641  1.00  1.00
ATOM    541  N   SER B 136       2.169 -18.165 -31.045  1.00  1.00
ATOM    542  CA  SER B 136       1.716 -19.501 -31.412  1.00  1.00
ATOM    543  C   SER B 136       0.580 -19.965 -30.509  1.00  1.00
ATOM    544  O   SER B 136       0.611 -19.752 -29.297  1.00  1.00
ATOM    545  N   MET B 137      -0.331 -20.802 -31.101  1.00  1.00
ATOM    546  CA  MET B 137      -1.392 -21.376 -30.283  1.00  1.00
ATOM    547  C   MET B 137      -0.857 -22.483 -29.383  1.00  1.00
ATOM    548  O   MET B 137      -0.122 -23.361 -29.834  1.00  1.00
ATOM    549  N   HIS B 138      -1.199 -22.462 -28.156  1.00  1.00
ATOM    550  CA  HIS B 138      -0.915 -23.485 -27.158  1.00  1.00
ATOM    551  C   HIS B 138      -2.199 -24.016 -26.533  1.00  1.00
ATOM    552  O   HIS B 138      -3.161 -23.272 -26.341  1.00  1.00
ATOM    553  N   GLU B 139      -2.184 -25.185 -25.987  1.00  1.00
ATOM    554  CA  GLU B 139      -3.320 -25.681 -25.219  1.00  1.00
ATOM    555  C   GLU B 139      -3.413 -24.990 -23.865  1.00  1.00
ATOM    556  O   GLU B 139      -2.590 -25.224 -22.980  1.00  1.00
ATOM    557  N   CYS B 140      -3.885 -23.831 -23.882  1.00  1.00
ATOM    558  CA  CYS B 140      -4.089 -22.969 -22.724  1.00  1.00
ATOM    559  C   CYS B 140      -5.453 -22.293 -22.773  1.00  1.00
ATOM    560  O   CYS B 140      -5.952 -21.958 -23.847  1.00  1.00
ATOM    561  N   ASN B 141      -5.940 -21.795 -21.752  1.00  1.00
ATOM    562  CA  ASN B 141      -7.171 -21.040 -21.553  1.00  1.00
ATOM    563  C   ASN B 141      -6.917 -19.777 -20.740  1.00  1.00
ATOM    564  O   ASN B 141      -6.240 -19.815 -19.712  1.00  1.00
ATOM    565  N   THR B 142      -7.611 -18.663 -21.238  1.00  1.00
ATOM    566  CA  THR B 142      -7.419 -17.376 -20.582  1.00  1.00
ATOM    567  C   THR B 142      -8.704 -16.557 -20.588  1.00  1.00
ATOM    568  O   THR B 142      -9.510 -16.656 -21.513  1.00  1.00
ATOM    569  N   LYS B 143      -8.773 -15.546 -19.793  1.00  1.00
ATOM    570  CA  LYS B 143      -9.862 -14.578 -19.743  1.00  1.00
ATOM    571  C   LYS B 143      -9.501 -13.303 -20.495  1.00  1.00
ATOM    572  O   LYS B 143     -10.375 -12.606 -21.010  1.00  1.00
ATOM    573  N   CYS B 144      -8.289 -13.225 -20.897  1.00  1.00
ATOM    574  CA  CYS B 144      -7.657 -12.049 -21.484  1.00  1.00
ATOM    575  C   CYS B 144      -6.573 -12.446 -22.478  1.00  1.00
ATOM    576  O   CYS B 144      -5.726 -13.289 -22.183  1.00  1.00
ATOM    577  N   GLN B 145      -6.738 -12.058 -23.716  1.00  1.00
ATOM    578  CA  GLN B 145      -5.809 -12.340 -24.803  1.00  1.00
ATOM    579  C   GLN B 145      -5.420 -11.065 -25.540  1.00  1.00
ATOM    580  O   GLN B 145      -6.267 -10.216 -25.822  1.00  1.00
ATOM    581  N   THR B 146      -4.157 -10.782 -25.570  1.00  1.00
ATOM    582  CA  THR B 146      -3.557  -9.762 -26.421  1.00  1.00
ATOM    583  C   THR B 146      -2.838 -10.390 -27.609  1.00  1.00
ATOM    584  O   THR B 146      -2.241 -11.460 -27.491  1.00  1.00
ATOM    585  N   PRO B 147      -2.378  -9.645 -28.558  1.00  1.00
ATOM    586  CA  PRO B 147      -1.650 -10.153 -29.715  1.00  1.00
ATOM    587  C   PRO B 147      -0.252 -10.616 -29.326  1.00  1.00
ATOM    588  O   PRO B 147       0.269 -11.582 -29.882  1.00  1.00
ATOM    589  N   LEU B 148       0.245 -10.395 -28.263  1.00  1.00
ATOM    590  CA  LEU B 148       1.572 -10.762 -27.782  1.00  1.00
ATOM    591  C   LEU B 148       1.511 -11.988 -26.878  1.00  1.00
ATOM    592  O   LEU B 148       2.446 -12.788 -26.837  1.00  1.00
ATOM    593  N   GLY B 149       0.350 -12.259 -26.292  1.00  1.00
ATOM    594  CA  GLY B 149       0.211 -13.312 -25.294  1.00  1.00
ATOM    595  C   GLY B 149      -1.016 -13.084 -24.420  1.00  1.00
ATOM    596  O   GLY B 149      -1.452 -11.949 -24.229  1.00  1.00
ATOM    597  N   ALA B 150      -1.387 -14.132 -23.627  1.00  1.00
ATOM    598  CA  ALA B 150      -2.503 -14.023 -22.695  1.00  1.00
ATOM    599  C   ALA B 150      -2.050 -13.451 -21.358  1.00  1.00
ATOM    600  O   ALA B 150      -0.973 -13.782 -20.863  1.00  1.00
ATOM    601  N   ILE B 151      -3.006 -12.755 -20.705  1.00  1.00
ATOM    602  CA  ILE B 151      -2.781 -12.176 -19.385  1.00  1.00
ATOM    603  C   ILE B 151      -3.623 -12.876 -18.326  1.00  1.00
ATOM    604  O   ILE B 151      -4.821 -13.087 -18.511  1.00  1.00
ATOM    605  N   ASN B 152      -3.043 -13.365 -17.328  1.00  1.00
ATOM    606  CA  ASN B 152      -3.689 -13.910 -16.140  1.00  1.00
ATOM    607  C   ASN B 152      -3.306 -13.122 -14.894  1.00  1.00
ATOM    608  O   ASN B 152      -2.136 -13.072 -14.515  1.00  1.00
ATOM    609  N   SER B 153      -4.201 -12.012 -14.644  1.00  1.00
ATOM    610  CA  SER B 153      -3.825 -11.004 -13.659  1.00  1.00
ATOM    611  C   SER B 153      -5.056 -10.367 -13.026  1.00  1.00
ATOM    612  O   SER B 153      -6.093 -10.221 -13.672  1.00  1.00
ATOM    613  N   SER B 154      -4.907  -9.942 -11.734  1.00  1.00
ATOM    614  CA  SER B 154      -5.961  -9.199 -11.055  1.00  1.00
ATOM    615  C   SER B 154      -5.617  -7.718 -10.960  1.00  1.00
ATOM    616  O   SER B 154      -6.499  -6.876 -10.786  1.00  1.00
ATOM    617  N   LEU B 155      -4.434  -7.379 -11.402  1.00  1.00
ATOM    618  CA  LEU B 155      -4.021  -5.983 -11.478  1.00  1.00
ATOM    619  C   LEU B 155      -4.967  -5.175 -12.360  1.00  1.00
ATOM    620  O   LEU B 155      -5.323  -5.602 -13.458  1.00  1.00
ATOM    621  N   PRO B 156      -5.126  -3.882 -12.007  1.00  1.00
ATOM    622  CA  PRO B 156      -6.065  -3.008 -12.698  1.00  1.00
ATOM    623  C   PRO B 156      -5.465  -2.463 -13.988  1.00  1.00
ATOM    624  O   PRO B 156      -6.163  -2.299 -14.988  1.00  1.00
ATOM    625  N   TYR B 157      -4.321  -2.349 -14.242  1.00  1.00
ATOM    626  CA  TYR B 157      -3.628  -1.759 -15.381  1.00  1.00
ATOM    627  C   TYR B 157      -2.616  -2.731 -15.973  1.00  1.00
ATOM    628  O   TYR B 157      -2.025  -3.540 -15.258  1.00  1.00
ATOM    629  N   GLN B 158      -2.374  -2.505 -17.282  1.00  1.00
ATOM    630  CA  GLN B 158      -1.363  -3.224 -18.048  1.00  1.00
ATOM    631  C   GLN B 158      -0.776  -2.346 -19.146  1.00  1.00
ATOM    632  O   GLN B 158      -1.481  -1.539 -19.752  1.00  1.00
ATOM    633  N   ASN B 159       0.457  -2.476 -19.421  1.00  1.00
ATOM    634  CA  ASN B 159       1.187  -1.757 -20.458  1.00  1.00
ATOM    635  C   ASN B 159       1.713  -2.711 -21.523  1.00  1.00
ATOM    636  O   ASN B 159       2.169  -2.282 -22.583  1.00  1.00
ATOM    637  N   ILE B 160       1.000  -3.865 -21.691  1.00  1.00
ATOM    638  CA  ILE B 160       1.408  -4.879 -22.656  1.00  1.00
ATOM    639  C   ILE B 160       0.913  -4.538 -24.056  1.00  1.00
ATOM    640  O   ILE B 160       1.636  -4.706 -25.038  1.00  1.00
ATOM    641  N   HIS B 161      -0.279  -4.213 -24.320  1.00  1.00
ATOM    642  CA  HIS B 161      -0.939  -4.054 -25.610  1.00  1.00
ATOM    643  C   HIS B 161      -2.341  -3.482 -25.445  1.00  1.00
ATOM    644  O   HIS B 161      -3.065  -3.846 -24.518  1.00  1.00
ATOM    645  N   PRO B 162      -2.698  -2.565 -26.434  1.00  1.00
ATOM    646  CA  PRO B 162      -4.012  -1.938 -26.369  1.00  1.00
ATOM    647  C   PRO B 162      -5.070  -2.806 -27.039  1.00  1.00
ATOM    648  O   PRO B 162      -6.234  -2.801 -26.639  1.00  1.00
ATOM    649  N   VAL B 163      -4.744  -3.678 -27.847  1.00  1.00
ATOM    650  CA  VAL B 163      -5.615  -4.701 -28.411  1.00  1.00
ATOM    651  C   VAL B 163      -5.824  -5.849 -27.431  1.00  1.00
ATOM    652  O   VAL B 163      -4.863  -6.441 -26.940  1.00  1.00
ATOM    653  N   THR B 164      -7.127  -6.042 -27.035  1.00  1.00
ATOM    654  CA  THR B 164      -7.489  -7.009 -26.007  1.00  1.00
ATOM    655  C   THR B 164      -8.774  -7.743 -26.370  1.00  1.00
ATOM    656  O   THR B 164      -9.701  -7.154 -26.926  1.00  1.00
ATOM    657  N   ILE B 165      -8.751  -9.037 -26.130  1.00  1.00
ATOM    658  CA  ILE B 165      -9.934  -9.882 -26.236  1.00  1.00
ATOM    659  C   ILE B 165     -10.354 -10.416 -24.873  1.00  1.00
ATOM    660  O   ILE B 165      -9.525 -10.902 -24.104  1.00  1.00
ATOM    661  N   GLY B 166     -11.478  -9.977 -24.367  1.00  1.00
ATOM    662  CA  GLY B 166     -11.990 -10.584 -23.144  1.00  1.00
ATOM    663  C   GLY B 166     -12.066  -9.566 -22.013  1.00  1.00
ATOM    664  O   GLY B 166     -11.638  -8.422 -22.166  1.00  1.00
ATOM    665  N   GLU B 167     -11.975  -9.764 -20.921  1.00  1.00
ATOM    666  CA  GLU B 167     -11.860  -8.980 -19.697  1.00  1.00
ATOM    667  C   GLU B 167     -10.403  -8.797 -19.295  1.00  1.00
ATOM    668  O   GLU B 167      -9.693  -9.769 -19.036  1.00  1.00
ATOM    669  N   CYS B 168      -9.814  -7.692 -19.812  1.00  1.00
ATOM    670  CA  CYS B 168      -8.393  -7.412 -19.646  1.00  1.00
ATOM    671  C   CYS B 168      -8.172  -6.192 -18.761  1.00  1.00
ATOM    672  O   CYS B 168      -8.945  -5.235 -18.802  1.00  1.00
ATOM    673  N   PRO B 169      -6.943  -6.124 -17.966  1.00  1.00
ATOM    674  CA  PRO B 169      -6.605  -4.850 -17.342  1.00  1.00
ATOM    675  C   PRO B 169      -6.636  -3.715 -18.357  1.00  1.00
ATOM    676  O   PRO B 169      -6.166  -3.865 -19.485  1.00  1.00
ATOM    677  N   LYS B 170      -6.940  -2.444 -17.760  1.00  1.00
ATOM    678  CA  LYS B 170      -6.892  -1.247 -18.591  1.00  1.00
ATOM    679  C   LYS B 170      -5.481  -0.991 -19.105  1.00  1.00
ATOM    680  O   LYS B 170      -4.519  -0.995 -18.336  1.00  1.00
ATOM    681  N   TYR B 171      -5.390  -0.722 -20.485  1.00  1.00
ATOM    682  CA  TYR B 171      -4.088  -0.396 -21.054  1.00  1.00
ATOM    683  C   TYR B 171      -3.722   1.060 -20.794  1.00  1.00
ATOM    684  O   TYR B 171      -4.550   1.956 -20.953  1.00  1.00
ATOM    685  N   VAL B 172      -2.456   1.248 -20.404  1.00  1.00
ATOM    686  CA  VAL B 172      -1.842   2.555 -20.204  1.00  1.00
ATOM    687  C   VAL B 172      -0.396   2.563 -20.683  1.00  1.00
ATOM    688  O   VAL B 172       0.307   1.558 -20.581  1.00  1.00
ATOM    689  N   ARG B 173       0.127   3.658 -21.040  1.00  1.00
ATOM    690  CA  ARG B 173       1.491   3.824 -21.529  1.00  1.00
ATOM    691  C   ARG B 173       2.484   3.892 -20.376  1.00  1.00
ATOM    692  O   ARG B 173       3.643   3.501 -20.519  1.00  1.00
ATOM    693  N   SER B 174       2.155   3.709 -19.230  1.00  1.00
ATOM    694  CA  SER B 174       3.000   3.833 -18.049  1.00  1.00
ATOM    695  C   SER B 174       3.992   2.680 -17.958  1.00  1.00
ATOM    696  O   SER B 174       3.638   1.524 -18.192  1.00  1.00
ATOM    697  N   ALA B 175       5.199   3.034 -17.332  1.00  1.00
ATOM    698  CA  ALA B 175       6.260   2.055 -17.128  1.00  1.00
ATOM    699  C   ALA B 175       6.273   1.549 -15.691  1.00  1.00
ATOM    700  O   ALA B 175       6.566   0.380 -15.437  1.00  1.00
ATOM    701  N   LYS B 176       5.630   2.168 -14.824  1.00  1.00
ATOM    702  CA  LYS B 176       5.550   1.907 -13.392  1.00  1.00
ATOM    703  C   LYS B 176       4.343   2.600 -12.772  1.00  1.00
ATOM    704  O   LYS B 176       4.018   3.734 -13.124  1.00  1.00
ATOM    705  N   LEU B 177       3.605   1.835 -11.978  1.00  1.00
ATOM    706  CA  LEU B 177       2.454   2.194 -11.159  1.00  1.00
ATOM    707  C   LEU B 177       2.421   1.383  -9.868  1.00  1.00
ATOM    708  O   LEU B 177       2.390   0.153  -9.898  1.00  1.00
ATOM    709  N   ARG B 178       3.146   1.821  -8.894  1.00  1.00
ATOM    710  CA  ARG B 178       3.310   1.184  -7.592  1.00  1.00
ATOM    711  C   ARG B 178       2.720   2.042  -6.481  1.00  1.00
ATOM    712  O   ARG B 178       2.949   3.250  -6.428  1.00  1.00
ATOM    713  N   MET B 179       1.679   1.491  -5.791  1.00  1.00
ATOM    714  CA  MET B 179       1.033   2.179  -4.679  1.00  1.00
ATOM    715  C   MET B 179       1.635   1.755  -3.345  1.00  1.00
ATOM    716  O   MET B 179       1.778   0.564  -3.068  1.00  1.00
ATOM    717  N   VAL B 180       2.149   2.807  -2.527  1.00  1.00
ATOM    718  CA  VAL B 180       2.598   2.437  -1.190  1.00  1.00
ATOM    719  C   VAL B 180       1.417   2.120  -0.281  1.00  1.00
ATOM    720  O   VAL B 180       0.414   2.834  -0.278  1.00  1.00
ATOM    721  N   THR B 181       1.630   1.040   0.567  1.00  1.00
ATOM    722  CA  THR B 181       0.614   0.664   1.543  1.00  1.00
ATOM    723  C   THR B 181       1.155   0.753   2.964  1.00  1.00
ATOM    724  O   THR B 181       0.428   1.100   3.895  1.00  1.00
ATOM    725  N   GLY B 182       2.456   0.726   3.076  1.00  1.00
ATOM    726  CA  GLY B 182       3.110   0.929   4.363  1.00  1.00
ATOM    727  C   GLY B 182       3.696   2.332   4.469  1.00  1.00
ATOM    728  O   GLY B 182       3.728   3.077   3.489  1.00  1.00
ATOM    729  N   LEU B 183       4.687   2.528   5.142  1.00  1.00
ATOM    730  CA  LEU B 183       5.294   3.810   5.480  1.00  1.00
ATOM    731  C   LEU B 183       6.752   3.863   5.038  1.00  1.00
ATOM    732  O   LEU B 183       7.436   2.840   4.999  1.00  1.00
ATOM    733  N   ARG B 184       7.321   5.098   5.044  1.00  1.00
ATOM    734  CA  ARG B 184       8.748   5.267   4.801  1.00  1.00
ATOM    735  C   ARG B 184       9.567   4.271   5.611  1.00  1.00
ATOM    736  O   ARG B 184       9.383   4.140   6.821  1.00  1.00
ATOM    737  N   ASN B 185      10.427   3.495   4.842  1.00  1.00
ATOM    738  CA  ASN B 185      11.313   2.527   5.479  1.00  1.00
ATOM    739  C   ASN B 185      12.645   3.164   5.855  1.00  1.00
ATOM    740  O   ASN B 185      13.325   3.747   5.011  1.00  1.00
ATOM    741  N   ILE B 186      12.966   3.216   7.102  1.00  1.00
ATOM    742  CA  ILE B 186      14.165   3.810   7.680  1.00  1.00
ATOM    743  C   ILE B 186      14.826   2.863   8.674  1.00  1.00
ATOM    744  O   ILE B 186      14.340   2.682   9.790  1.00  1.00
ATOM    745  N   PRO B 187      15.386   1.729   8.230  1.00  1.00
ATOM    746  CA  PRO B 187      15.930   0.707   9.116  1.00  1.00
ATOM    747  C   PRO B 187      17.230   1.172   9.759  1.00  1.00
ATOM    748  O   PRO B 187      18.021   1.882   9.139  1.00  1.00
ATOM    749  N   GLY B 188       7.947  14.921   7.183  1.00  1.00
ATOM    750  CA  GLY B 188       6.578  14.706   6.728  1.00  1.00
ATOM    751  C   GLY B 188       5.635  15.755   7.303  1.00  1.00
ATOM    752  O   GLY B 188       5.892  16.317   8.368  1.00  1.00
ATOM    753  N   LEU B 189       4.372  15.726   6.864  1.00  1.00
ATOM    754  CA  LEU B 189       3.403  16.714   7.323  1.00  1.00
ATOM    755  C   LEU B 189       3.207  16.634   8.833  1.00  1.00
ATOM    756  O   LEU B 189       3.037  17.653   9.501  1.00  1.00
ATOM    757  N   PHE B 190       3.234  15.723   9.558  1.00  1.00
ATOM    758  CA  PHE B 190       2.988  15.588  10.988  1.00  1.00
ATOM    759  C   PHE B 190       4.287  15.652  11.780  1.00  1.00
ATOM    760  O   PHE B 190       4.302  16.079  12.934  1.00  1.00
ATOM    761  N   GLY B 191       5.366  15.325  11.326  1.00  1.00
ATOM    762  CA  GLY B 191       6.651  15.666  11.924  1.00  1.00
ATOM    763  C   GLY B 191       7.169  14.533  12.800  1.00  1.00
ATOM    764  O   GLY B 191       8.318  14.552  13.240  1.00  1.00
ATOM    765  N   ALA B 192       6.557  13.333  12.658  1.00  1.00
ATOM    766  CA  ALA B 192       6.970  12.214  13.497  1.00  1.00
ATOM    767  C   ALA B 192       7.868  11.252  12.729  1.00  1.00
ATOM    768  O   ALA B 192       8.835  10.720  13.275  1.00  1.00
ATOM    769  N   ILE B 193       7.421  10.660  11.627  1.00  1.00
ATOM    770  CA  ILE B 193       8.252   9.778  10.816  1.00  1.00
ATOM    771  C   ILE B 193       9.345  10.559  10.097  1.00  1.00
ATOM    772  O   ILE B 193       9.066  11.530   9.393  1.00  1.00
ATOM    773  N   ALA B 194      10.627  10.047  10.202  1.00  1.00
ATOM    774  CA  ALA B 194      11.735  10.786   9.609  1.00  1.00
ATOM    775  C   ALA B 194      11.724  12.244  10.050  1.00  1.00
ATOM    776  O   ALA B 194      11.384  13.135   9.272  1.00  1.00
ATOM    777  N   GLY B 195      11.324  12.435  11.303  1.00  1.00
ATOM    778  CA  GLY B 195      11.270  13.754  11.921  1.00  1.00
ATOM    779  C   GLY B 195      11.850  13.727  13.329  1.00  1.00
ATOM    780  O   GLY B 195      12.770  14.481  13.647  1.00  1.00
ATOM    781  N   PHE B 196      10.911  13.809  14.393  1.00  1.00
ATOM    782  CA  PHE B 196      11.406  13.793  15.764  1.00  1.00
ATOM    783  C   PHE B 196      11.659  12.369  16.242  1.00  1.00
ATOM    784  O   PHE B 196      12.402  12.147  17.198  1.00  1.00
ATOM    785  N   ILE B 197      10.951  11.404  15.724  1.00  1.00
ATOM    786  CA  ILE B 197      11.386  10.014  15.789  1.00  1.00
ATOM    787  C   ILE B 197      12.255   9.651  14.592  1.00  1.00
ATOM    788  O   ILE B 197      11.771   9.575  13.462  1.00  1.00
ATOM    789  N   GLU B 198      13.498   9.800  14.590  1.00  1.00
ATOM    790  CA  GLU B 198      14.417   9.803  13.457  1.00  1.00
ATOM    791  C   GLU B 198      14.420   8.456  12.746  1.00  1.00
ATOM    792  O   GLU B 198      14.498   8.391  11.520  1.00  1.00
ATOM    793  N   GLY B 199      14.230   7.370  13.131  1.00  1.00
ATOM    794  CA  GLY B 199      14.368   6.107  12.416  1.00  1.00
ATOM    795  C   GLY B 199      13.238   5.148  12.769  1.00  1.00
ATOM    796  O   GLY B 199      12.702   5.186  13.876  1.00  1.00
ATOM    797  N   GLY B 200      13.164   4.054  12.062  1.00  1.00
ATOM    798  CA  GLY B 200      12.212   2.982  12.324  1.00  1.00
ATOM    799  C   GLY B 200      12.844   1.875  13.158  1.00  1.00
ATOM    800  O   GLY B 200      14.030   1.576  13.013  1.00  1.00
ATOM    801  N   TRP B 201      12.018   0.868  13.484  1.00  1.00
ATOM    802  CA  TRP B 201      12.453  -0.294  14.249  1.00  1.00
ATOM    803  C   TRP B 201      12.240  -1.582  13.463  1.00  1.00
ATOM    804  O   TRP B 201      11.108  -1.952  13.155  1.00  1.00
ATOM    805  N   THR B 202      13.359  -2.301  13.154  1.00  1.00
ATOM    806  CA  THR B 202      13.221  -3.583  12.474  1.00  1.00
ATOM    807  C   THR B 202      12.803  -4.680  13.445  1.00  1.00
ATOM    808  O   THR B 202      12.090  -5.612  13.074  1.00  1.00
ATOM    809  N   GLY B 203      12.862  -4.375  14.730  1.00  1.00
ATOM    810  CA  GLY B 203      12.552  -5.325  15.792  1.00  1.00
ATOM    811  C   GLY B 203      11.064  -5.316  16.121  1.00  1.00
ATOM    812  O   GLY B 203      10.518  -6.312  16.596  1.00  1.00
ATOM    813  N   MET B 204      10.325  -4.374  15.852  1.00  1.00
ATOM    814  CA  MET B 204       8.868  -4.346  15.878  1.00  1.00
ATOM    815  C   MET B 204       8.283  -4.930  14.598  1.00  1.00
ATOM    816  O   MET B 204       8.314  -4.296  13.544  1.00  1.00
ATOM    817  N   ILE B 205       7.947  -6.214  14.631  1.00  1.00
ATOM    818  CA  ILE B 205       7.609  -6.974  13.433  1.00  1.00
ATOM    819  C   ILE B 205       6.117  -7.279  13.377  1.00  1.00
ATOM    820  O   ILE B 205       5.541  -7.410  12.298  1.00  1.00
ATOM    821  N   ASP B 206       5.276  -6.858  14.187  1.00  1.00
ATOM    822  CA  ASP B 206       3.871  -7.243  14.250  1.00  1.00
ATOM    823  C   ASP B 206       2.961  -6.053  13.974  1.00  1.00
ATOM    824  O   ASP B 206       1.851  -6.213  13.465  1.00  1.00
ATOM    825  N   GLY B 207       3.263  -5.017  13.540  1.00  1.00
ATOM    826  CA  GLY B 207       2.460  -3.890  13.079  1.00  1.00
ATOM    827  C   GLY B 207       3.342  -2.726  12.648  1.00  1.00
ATOM    828  O   GLY B 207       4.506  -2.639  13.038  1.00  1.00
ATOM    829  N   TRP B 208       2.591  -1.617  12.177  1.00  1.00
ATOM    830  CA  TRP B 208       3.300  -0.441  11.686  1.00  1.00
ATOM    831  C   TRP B 208       3.660   0.501  12.828  1.00  1.00
ATOM    832  O   TRP B 208       4.734   1.102  12.834  1.00  1.00
ATOM    833  N   TYR B 209       3.007   0.710  13.774  1.00  1.00
ATOM    834  CA  TYR B 209       3.224   1.566  14.934  1.00  1.00
ATOM    835  C   TYR B 209       3.128   0.770  16.230  1.00  1.00
ATOM    836  O   TYR B 209       2.361  -0.188  16.326  1.00  1.00
ATOM    837  N   GLY B 210       3.918   1.436  17.312  1.00  1.00
ATOM    838  CA  GLY B 210       3.858   0.736  18.590  1.00  1.00
ATOM    839  C   GLY B 210       4.847   1.326  19.588  1.00  1.00
ATOM    840  O   GLY B 210       5.706   2.129  19.224  1.00  1.00
ATOM    841  N   TYR B 211       5.398   0.362  20.469  1.00  1.00
ATOM    842  CA  TYR B 211       6.140   0.790  21.649  1.00  1.00
ATOM    843  C   TYR B 211       7.397  -0.047  21.844  1.00  1.00
ATOM    844  O   TYR B 211       7.428  -1.228  21.497  1.00  1.00
ATOM    845  N   HIS B 212       8.411   0.583  22.340  1.00  1.00
ATOM    846  CA  HIS B 212       9.611  -0.031  22.897  1.00  1.00
ATOM    847  C   HIS B 212       9.774   0.317  24.371  1.00  1.00
ATOM    848  O   HIS B 212       9.595   1.468  24.771  1.00  1.00
ATOM    849  N   HIS B 213       9.875  -0.593  25.251  1.00  1.00
ATOM    850  CA  HIS B 213       9.996  -0.317  26.677  1.00  1.00
ATOM    851  C   HIS B 213      11.277  -0.913  27.247  1.00  1.00
ATOM    852  O   HIS B 213      11.719  -1.980  26.821  1.00  1.00
ATOM    853  N   GLN B 214      11.733  -0.390  28.288  1.00  1.00
ATOM    854  CA  GLN B 214      12.898  -0.737  29.093  1.00  1.00
ATOM    855  C   GLN B 214      12.613  -0.561  30.579  1.00  1.00
ATOM    856  O   GLN B 214      12.102   0.475  31.005  1.00  1.00
ATOM    857  N   ASN B 215      12.526  -1.607  31.332  1.00  1.00
ATOM    858  CA  ASN B 215      12.302  -1.568  32.773  1.00  1.00
ATOM    859  C   ASN B 215      13.106  -2.649  33.484  1.00  1.00
ATOM    860  O   ASN B 215      13.455  -3.669  32.890  1.00  1.00
ATOM    861  N   GLU B 216      13.070  -2.734  34.762  1.00  1.00
ATOM    862  CA  GLU B 216      13.789  -3.743  35.531  1.00  1.00
ATOM    863  C   GLU B 216      13.524  -5.141  34.989  1.00  1.00
ATOM    864  O   GLU B 216      14.422  -5.981  34.945  1.00  1.00
ATOM    865  N   GLN B 217      12.478  -5.511  34.557  1.00  1.00
ATOM    866  CA  GLN B 217      12.061  -6.804  34.029  1.00  1.00
ATOM    867  C   GLN B 217      12.500  -6.975  32.581  1.00  1.00
ATOM    868  O   GLN B 217      12.751  -8.091  32.126  1.00  1.00
ATOM    869  N   GLY B 218      13.146  -6.228  31.938  1.00  1.00
ATOM    870  CA  GLY B 218      13.669  -6.438  30.593  1.00  1.00
ATOM    871  C   GLY B 218      13.340  -5.261  29.684  1.00  1.00
ATOM    872  O   GLY B 218      12.816  -4.243  30.135  1.00  1.00
ATOM    873  N   SER B 219      13.563  -5.630  28.308  1.00  1.00
ATOM    874  CA  SER B 219      13.127  -4.723  27.253  1.00  1.00
ATOM    875  C   SER B 219      12.556  -5.492  26.068  1.00  1.00
ATOM    876  O   SER B 219      13.018  -6.586  25.745  1.00  1.00
ATOM    877  N   GLY B 220      11.625  -4.887  25.387  1.00  1.00
ATOM    878  CA  GLY B 220      11.010  -5.512  24.222  1.00  1.00
ATOM    879  C   GLY B 220      10.350  -4.473  23.324  1.00  1.00
ATOM    880  O   GLY B 220      10.075  -3.352  23.753  1.00  1.00
ATOM    881  N   TYR B 221       9.761  -4.969  22.251  1.00  1.00
ATOM    882  CA  TYR B 221       8.876  -4.222  21.365  1.00  1.00
ATOM    883  C   TYR B 221       7.477  -4.824  21.348  1.00  1.00
ATOM    884  O   TYR B 221       7.313  -6.040  21.444  1.00  1.00
ATOM    885  N   ALA B 222       6.500  -3.937  21.045  1.00  1.00
ATOM    886  CA  ALA B 222       5.097  -4.313  20.924  1.00  1.00
ATOM    887  C   ALA B 222       4.339  -3.334  20.037  1.00  1.00
ATOM    888  O   ALA B 222       4.502  -2.119  20.156  1.00  1.00
ATOM    889  N   ALA B 223       3.695  -3.844  18.945  1.00  1.00
ATOM    890  CA  ALA B 223       2.882  -2.970  18.108  1.00  1.00
ATOM    891  C   ALA B 223       1.613  -2.538  18.831  1.00  1.00
ATOM    892  O   ALA B 223       0.962  -3.343  19.498  1.00  1.00
ATOM    893  N   ASP B 224       1.227  -1.194  18.595  1.00  1.00
ATOM    894  CA  ASP B 224      -0.117  -0.805  19.007  1.00  1.00
ATOM    895  C   ASP B 224      -1.171  -1.406  18.087  1.00  1.00
ATOM    896  O   ASP B 224      -1.182  -1.143  16.884  1.00  1.00
ATOM    897  N   GLN B 225      -1.914  -2.417  18.627  1.00  1.00
ATOM    898  CA  GLN B 225      -2.794  -3.233  17.799  1.00  1.00
ATOM    899  C   GLN B 225      -3.960  -2.415  17.262  1.00  1.00
ATOM    900  O   GLN B 225      -4.380  -2.591  16.118  1.00  1.00
ATOM    901  N   LYS B 226      -4.518  -1.483  17.982  1.00  1.00
ATOM    902  CA  LYS B 226      -5.682  -0.696  17.592  1.00  1.00
ATOM    903  C   LYS B 226      -5.358   0.225  16.423  1.00  1.00
ATOM    904  O   LYS B 226      -6.152   0.367  15.493  1.00  1.00
ATOM    905  N   SER B 227      -4.271   1.007  16.522  1.00  1.00
ATOM    906  CA  SER B 227      -3.898   1.932  15.459  1.00  1.00
ATOM    907  C   SER B 227      -3.406   1.185  14.226  1.00  1.00
ATOM    908  O   SER B 227      -3.672   1.591  13.095  1.00  1.00
ATOM    909  N   THR B 228      -2.711   0.049  14.456  1.00  1.00
ATOM    910  CA  THR B 228      -2.240  -0.774  13.349  1.00  1.00
ATOM    911  C   THR B 228      -3.406  -1.376  12.574  1.00  1.00
ATOM    912  O   THR B 228      -3.400  -1.398  11.344  1.00  1.00
ATOM    913  N   GLN B 229      -4.394  -1.922  13.297  1.00  1.00
ATOM    914  CA  GLN B 229      -5.565  -2.539  12.686  1.00  1.00
ATOM    915  C   GLN B 229      -6.425  -1.504  11.972  1.00  1.00
ATOM    916  O   GLN B 229      -6.935  -1.753  10.880  1.00  1.00
ATOM    917  N   ASN B 230      -6.639  -0.354  12.554  1.00  1.00
ATOM    918  CA  ASN B 230      -7.408   0.724  11.945  1.00  1.00
ATOM    919  C   ASN B 230      -6.728   1.244  10.686  1.00  1.00
ATOM    920  O   ASN B 230      -7.388   1.554   9.694  1.00  1.00
ATOM    921  N   ALA B 231      -5.402   1.314  10.694  1.00  1.00
ATOM    922  CA  ALA B 231      -4.633   1.787   9.549  1.00  1.00
ATOM    923  C   ALA B 231      -4.640   0.764   8.420  1.00  1.00
ATOM    924  O   ALA B 231      -4.738   1.122   7.246  1.00  1.00
ATOM    925  N   ILE B 232      -4.493  -0.532   8.766  1.00  1.00
ATOM    926  CA  ILE B 232      -4.591  -1.567   7.743  1.00  1.00
ATOM    927  C   ILE B 232      -5.969  -1.570   7.093  1.00  1.00
ATOM    928  O   ILE B 232      -6.091  -1.712   5.876  1.00  1.00
ATOM    929  N   ASN B 233      -7.022  -1.364   7.954  1.00  1.00
ATOM    930  CA  ASN B 233      -8.383  -1.266   7.443  1.00  1.00
ATOM    931  C   ASN B 233      -8.519  -0.115   6.453  1.00  1.00
ATOM    932  O   ASN B 233      -9.162  -0.251   5.413  1.00  1.00
ATOM    933  N   GLY B 234      -7.955   1.030   6.783  1.00  1.00
ATOM    934  CA  GLY B 234      -8.051   2.241   5.977  1.00  1.00
ATOM    935  C   GLY B 234      -7.294   2.091   4.664  1.00  1.00
ATOM    936  O   GLY B 234      -7.780   2.492   3.607  1.00  1.00
ATOM    937  N   ILE B 235      -6.008   1.629   4.750  1.00  1.00
ATOM    938  CA  ILE B 235      -5.154   1.497   3.576  1.00  1.00
ATOM    939  C   ILE B 235      -5.732   0.496   2.584  1.00  1.00
ATOM    940  O   ILE B 235      -5.724   0.731   1.375  1.00  1.00
ATOM    941  N   THR B 236      -6.244  -0.645   3.101  1.00  1.00
ATOM    942  CA  THR B 236      -6.816  -1.668   2.234  1.00  1.00
ATOM    943  C   THR B 236      -8.122  -1.193   1.609  1.00  1.00
ATOM    944  O   THR B 236      -8.387  -1.447   0.434  1.00  1.00
ATOM    945  N   ASN B 237      -8.902  -0.424   2.289  1.00  1.00
ATOM    946  CA  ASN B 237     -10.102   0.193   1.738  1.00  1.00
ATOM    947  C   ASN B 237      -9.754   1.184   0.634  1.00  1.00
ATOM    948  O   ASN B 237     -10.441   1.257  -0.385  1.00  1.00
ATOM    949  N   LYS B 238      -8.598   1.886   0.827  1.00  1.00
ATOM    950  CA  LYS B 238      -8.110   2.828  -0.173  1.00  1.00
ATOM    951  C   LYS B 238      -7.695   2.110  -1.450  1.00  1.00
ATOM    952  O   LYS B 238      -7.976   2.575  -2.555  1.00  1.00
ATOM    953  N   VAL B 239      -6.989   0.974  -1.316  1.00  1.00
ATOM    954  CA  VAL B 239      -6.605   0.155  -2.460  1.00  1.00
ATOM    955  C   VAL B 239      -7.830  -0.339  -3.219  1.00  1.00
ATOM    956  O   VAL B 239      -7.865  -0.307  -4.449  1.00  1.00
ATOM    957  N   ASN B 240      -8.845  -0.809  -2.461  1.00  1.00
ATOM    958  CA  ASN B 240     -10.091  -1.298  -3.039  1.00  1.00
ATOM    959  C   ASN B 240     -10.814  -0.195  -3.801  1.00  1.00
ATOM    960  O   ASN B 240     -11.346  -0.424  -4.887  1.00  1.00
ATOM    961  N   THR B 241     -10.898   1.002  -3.201  1.00  1.00
ATOM    962  CA  THR B 241     -11.551   2.151  -3.817  1.00  1.00
ATOM    963  C   THR B 241     -10.875   2.531  -5.128  1.00  1.00
ATOM    964  O   THR B 241     -11.543   2.844  -6.114  1.00  1.00
ATOM    965  N   VAL B 242      -9.556   2.625  -5.124  1.00  1.00
ATOM    966  CA  VAL B 242      -8.782   2.914  -6.326  1.00  1.00
ATOM    967  C   VAL B 242      -9.022   1.861  -7.401  1.00  1.00
ATOM    968  O   VAL B 242      -9.174   2.186  -8.579  1.00  1.00
ATOM    969  N   ILE B 243      -8.959   0.621  -7.060  1.00  1.00
ATOM    970  CA  ILE B 243      -9.176  -0.486  -7.983  1.00  1.00
ATOM    971  C   ILE B 243     -10.597  -0.478  -8.530  1.00  1.00
ATOM    972  O   ILE B 243     -10.815  -0.699  -9.721  1.00  1.00
ATOM    973  N   GLU B 244     -11.564  -0.233  -7.739  1.00  1.00
ATOM    974  CA  GLU B 244     -12.986  -0.237  -8.058  1.00  1.00
ATOM    975  C   GLU B 244     -13.305   0.759  -9.165  1.00  1.00
ATOM    976  O   GLU B 244     -14.125   0.486 -10.042  1.00  1.00
ATOM    977  N   LYS B 245     -12.685   1.854  -9.259  1.00  1.00
ATOM    978  CA  LYS B 245     -13.013   2.936 -10.179  1.00  1.00
ATOM    979  C   LYS B 245     -12.441   2.672 -11.566  1.00  1.00
ATOM    980  O   LYS B 245     -13.063   2.998 -12.577  1.00  1.00
ATOM    981  N   MET B 246     -11.376   2.007 -11.683  1.00  1.00
ATOM    982  CA  MET B 246     -10.816   1.611 -12.969  1.00  1.00
ATOM    983  C   MET B 246      -9.900   0.402 -12.822  1.00  1.00
ATOM    984  O   MET B 246      -8.940   0.430 -12.053  1.00  1.00
ATOM    985  N   ASN B 247     -10.471  -0.755 -13.528  1.00  1.00
ATOM    986  CA  ASN B 247      -9.728  -2.003 -13.396  1.00  1.00
ATOM    987  C   ASN B 247     -10.082  -2.976 -14.514  1.00  1.00
ATOM    988  O   ASN B 247      -9.266  -3.810 -14.905  1.00  1.00
ATOM    989  N   ILE B 248     -10.563  -2.724 -15.574  1.00  1.00
ATOM    990  CA  ILE B 248     -10.966  -3.648 -16.627  1.00  1.00
ATOM    991  C   ILE B 248     -11.332  -2.903 -17.904  1.00  1.00
ATOM    992  O   ILE B 248     -11.828  -1.777 -17.857  1.00  1.00
ATOM    993  N   GLN B 249     -10.967  -3.470 -18.998  1.00  1.00
ATOM    994  CA  GLN B 249     -11.386  -3.106 -20.346  1.00  1.00
ATOM    995  C   GLN B 249     -11.931  -4.314 -21.098  1.00  1.00
ATOM    996  O   GLN B 249     -11.409  -5.422 -20.973  1.00  1.00
ATOM    997  N   PHE B 250     -13.098  -4.213 -21.646  1.00  1.00
ATOM    998  CA  PHE B 250     -13.623  -5.290 -22.477  1.00  1.00
ATOM    999  C   PHE B 250     -12.925  -5.332 -23.830  1.00  1.00
ATOM   1000  O   PHE B 250     -12.495  -4.302 -24.349  1.00  1.00
ATOM   1001  N   THR B 251     -13.168  -6.241 -24.665  1.00  1.00
ATOM   1002  CA  THR B 251     -12.608  -6.374 -26.004  1.00  1.00
ATOM   1003  C   THR B 251     -12.537  -5.025 -26.708  1.00  1.00
ATOM   1004  O   THR B 251     -13.514  -4.277 -26.736  1.00  1.00
ATOM   1005  N   ALA B 252     -11.308  -4.745 -27.161  1.00  1.00
ATOM   1006  CA  ALA B 252     -10.911  -3.583 -27.947  1.00  1.00
ATOM   1007  C   ALA B 252      -9.987  -3.981 -29.091  1.00  1.00
ATOM   1008  O   ALA B 252      -8.993  -4.677 -28.885  1.00  1.00
ATOM   1009  N   VAL B 253     -10.461  -4.001 -30.274  1.00  1.00
ATOM   1010  CA  VAL B 253      -9.727  -4.438 -31.456  1.00  1.00
ATOM   1011  C   VAL B 253      -9.614  -3.316 -32.480  1.00  1.00
ATOM   1012  O   VAL B 253     -10.532  -2.510 -32.636  1.00  1.00
ATOM   1013  N   GLY B 254      -8.658  -3.215 -33.214  1.00  1.00
ATOM   1014  CA  GLY B 254      -8.475  -2.281 -34.318  1.00  1.00
ATOM   1015  C   GLY B 254      -9.656  -2.327 -35.280  1.00  1.00
ATOM   1016  O   GLY B 254     -10.200  -3.395 -35.559  1.00  1.00
ATOM   1017  N   LYS B 255      -9.775  -1.199 -36.052  1.00  1.00
ATOM   1018  CA  LYS B 255     -10.727  -1.125 -37.154  1.00  1.00
ATOM   1019  C   LYS B 255     -10.019  -1.210 -38.500  1.00  1.00
ATOM   1020  O   LYS B 255      -9.012  -0.540 -38.726  1.00  1.00
ATOM   1021  N   LEU B 256      -9.627  10.536 -37.287  1.00  1.00
ATOM   1022  CA  LEU B 256     -10.689  10.646 -36.294  1.00  1.00
ATOM   1023  C   LEU B 256     -10.667   9.465 -35.330  1.00  1.00
ATOM   1024  O   LEU B 256     -10.899   9.625 -34.132  1.00  1.00
ATOM   1025  N   ASN B 257     -10.573   8.243 -35.847  1.00  1.00
ATOM   1026  CA  ASN B 257     -10.465   7.049 -35.018  1.00  1.00
ATOM   1027  C   ASN B 257      -9.169   7.050 -34.218  1.00  1.00
ATOM   1028  O   ASN B 257      -9.143   6.634 -33.059  1.00  1.00
ATOM   1029  N   LYS B 258      -8.062   7.371 -34.833  1.00  1.00
ATOM   1030  CA  LYS B 258      -6.781   7.418 -34.139  1.00  1.00
ATOM   1031  C   LYS B 258      -6.766   8.516 -33.084  1.00  1.00
ATOM   1032  O   LYS B 258      -6.172   8.358 -32.017  1.00  1.00
ATOM   1033  N   LYS B 259      -7.393   9.691 -33.384  1.00  1.00
ATOM   1034  CA  LYS B 259      -7.488  10.790 -32.431  1.00  1.00
ATOM   1035  C   LYS B 259      -8.259  10.375 -31.185  1.00  1.00
ATOM   1036  O   LYS B 259      -7.905  10.753 -30.069  1.00  1.00
ATOM   1037  N   VAL B 260      -9.389   9.625 -31.380  1.00  1.00
ATOM   1038  CA  VAL B 260     -10.189   9.132 -30.265  1.00  1.00
ATOM   1039  C   VAL B 260      -9.393   8.163 -29.401  1.00  1.00
ATOM   1040  O   VAL B 260      -9.477   8.196 -28.174  1.00  1.00
ATOM   1041  N   ASP B 261      -8.753   7.154 -30.063  1.00  1.00
ATOM   1042  CA  ASP B 261      -7.959   6.170 -29.337  1.00  1.00
ATOM   1043  C   ASP B 261      -6.797   6.831 -28.607  1.00  1.00
ATOM   1044  O   ASP B 261      -6.487   6.481 -27.468  1.00  1.00
ATOM   1045  N   ASP B 262      -6.045   7.673 -29.213  1.00  1.00
ATOM   1046  CA  ASP B 262      -4.883   8.321 -28.617  1.00  1.00
ATOM   1047  C   ASP B 262      -5.296   9.286 -27.513  1.00  1.00
ATOM   1048  O   ASP B 262      -4.595   9.436 -26.512  1.00  1.00
ATOM   1049  N   GLY B 263      -6.436   9.935 -27.631  1.00  1.00
ATOM   1050  CA  GLY B 263      -6.906  10.899 -26.644  1.00  1.00
ATOM   1051  C   GLY B 263      -7.406  10.200 -25.386  1.00  1.00
ATOM   1052  O   GLY B 263      -7.216  10.692 -24.274  1.00  1.00
ATOM   1053  N   PHE B 264      -8.126   9.107 -25.500  1.00  1.00
ATOM   1054  CA  PHE B 264      -8.561   8.318 -24.353  1.00  1.00
ATOM   1055  C   PHE B 264      -7.372   7.716 -23.616  1.00  1.00
ATOM   1056  O   PHE B 264      -7.358   7.654 -22.386  1.00  1.00
ATOM   1057  N   LEU B 265      -6.405   7.217 -24.397  1.00  1.00
ATOM   1058  CA  LEU B 265      -5.185   6.648 -23.837  1.00  1.00
ATOM   1059  C   LEU B 265      -4.390   7.697 -23.068  1.00  1.00
ATOM   1060  O   LEU B 265      -3.814   7.408 -22.019  1.00  1.00
ATOM   1061  N   ASP B 266      -4.296   8.917 -23.605  1.00  1.00
ATOM   1062  CA  ASP B 266      -3.603  10.010 -22.933  1.00  1.00
ATOM   1063  C   ASP B 266      -4.250  10.330 -21.591  1.00  1.00
ATOM   1064  O   ASP B 266      -3.562  10.607 -20.609  1.00  1.00
ATOM   1065  N   ILE B 267      -5.593  10.359 -21.562  1.00  1.00
ATOM   1066  CA  ILE B 267      -6.351  10.705 -20.366  1.00  1.00
ATOM   1067  C   ILE B 267      -6.213   9.630 -19.296  1.00  1.00
ATOM   1068  O   ILE B 267      -6.074   9.934 -18.111  1.00  1.00
ATOM   1069  N   TRP B 268      -6.354   8.349 -19.687  1.00  1.00
ATOM   1070  CA  TRP B 268      -6.291   7.245 -18.737  1.00  1.00
ATOM   1071  C   TRP B 268      -4.880   7.071 -18.188  1.00  1.00
ATOM   1072  O   TRP B 268      -4.696   6.743 -17.016  1.00  1.00
ATOM   1073  N   THR B 269      -3.880   7.250 -18.994  1.00  1.00
ATOM   1074  CA  THR B 269      -2.494   7.208 -18.543  1.00  1.00
ATOM   1075  C   THR B 269      -2.225   8.276 -17.490  1.00  1.00
ATOM   1076  O   THR B 269      -1.526   8.030 -16.507  1.00  1.00
ATOM   1077  N   TYR B 270      -2.739   9.519 -17.796  1.00  1.00
ATOM   1078  CA  TYR B 270      -2.598  10.638 -16.872  1.00  1.00
ATOM   1079  C   TYR B 270      -3.328  10.367 -15.563  1.00  1.00
ATOM   1080  O   TYR B 270      -2.821  10.672 -14.483  1.00  1.00
ATOM   1081  N   ASN B 271      -4.547   9.881 -15.655  1.00  1.00
ATOM   1082  CA  ASN B 271      -5.406   9.609 -14.509  1.00  1.00
ATOM   1083  C   ASN B 271      -4.793   8.551 -13.600  1.00  1.00
ATOM   1084  O   ASN B 271      -4.857   8.658 -12.375  1.00  1.00
ATOM   1085  N   ALA B 272      -4.323   7.457 -14.178  1.00  1.00
ATOM   1086  CA  ALA B 272      -3.743   6.352 -13.424  1.00  1.00
ATOM   1087  C   ALA B 272      -2.491   6.792 -12.677  1.00  1.00
ATOM   1088  O   ALA B 272      -2.281   6.418 -11.523  1.00  1.00
ATOM   1089  N   GLU B 273      -1.589   7.447 -13.361  1.00  1.00
ATOM   1090  CA  GLU B 273      -0.326   7.868 -12.767  1.00  1.00
ATOM   1091  C   GLU B 273      -0.550   8.910 -11.678  1.00  1.00
ATOM   1092  O   GLU B 273       0.101   8.881 -10.634  1.00  1.00
ATOM   1093  N   LEU B 274      -1.392   9.876 -11.899  1.00  1.00
ATOM   1094  CA  LEU B 274      -1.653  10.956 -10.955  1.00  1.00
ATOM   1095  C   LEU B 274      -2.414  10.450  -9.735  1.00  1.00
ATOM   1096  O   LEU B 274      -2.179  10.901  -8.614  1.00  1.00
ATOM   1097  N   LEU B 275      -3.368   9.574  -9.914  1.00  1.00
ATOM   1098  CA  LEU B 275      -4.101   8.966  -8.810  1.00  1.00
ATOM   1099  C   LEU B 275      -3.156   8.254  -7.847  1.00  1.00
ATOM   1100  O   LEU B 275      -3.334   8.314  -6.630  1.00  1.00
ATOM   1101  N   VAL B 276      -2.190   7.518  -8.424  1.00  1.00
ATOM   1102  CA  VAL B 276      -1.221   6.785  -7.619  1.00  1.00
ATOM   1103  C   VAL B 276      -0.291   7.736  -6.875  1.00  1.00
ATOM   1104  O   VAL B 276       0.025   7.520  -5.705  1.00  1.00
ATOM   1105  N   LEU B 277       0.205   8.754  -7.590  1.00  1.00
ATOM   1106  CA  LEU B 277       1.113   9.730  -7.000  1.00  1.00
ATOM   1107  C   LEU B 277       0.442  10.487  -5.859  1.00  1.00
ATOM   1108  O   LEU B 277       1.058  10.742  -4.824  1.00  1.00
ATOM   1109  N   LEU B 278      -0.760  10.935  -6.057  1.00  1.00
ATOM   1110  CA  LEU B 278      -1.496  11.678  -5.042  1.00  1.00
ATOM   1111  C   LEU B 278      -1.816  10.797  -3.838  1.00  1.00
ATOM   1112  O   LEU B 278      -1.740  11.243  -2.693  1.00  1.00
ATOM   1113  N   GLU B 279      -2.315   9.578  -4.100  1.00  1.00
ATOM   1114  CA  GLU B 279      -2.660   8.654  -3.025  1.00  1.00
ATOM   1115  C   GLU B 279      -1.422   8.229  -2.246  1.00  1.00
ATOM   1116  O   GLU B 279      -1.472   8.060  -1.028  1.00  1.00
ATOM   1117  N   ASN B 280      -0.299   8.093  -2.903  1.00  1.00
ATOM   1118  CA  ASN B 280       0.960   7.739  -2.259  1.00  1.00
ATOM   1119  C   ASN B 280       1.374   8.796  -1.243  1.00  1.00
ATOM   1120  O   ASN B 280       1.863   8.472  -0.161  1.00  1.00
ATOM   1121  N   GLU B 281       1.303  10.065  -1.644  1.00  1.00
ATOM   1122  CA  GLU B 281       1.607  11.174  -0.747  1.00  1.00
ATOM   1123  C   GLU B 281       0.693  11.163   0.471  1.00  1.00
ATOM   1124  O   GLU B 281       1.133  11.423   1.591  1.00  1.00
ATOM   1125  N   ARG B 282      -0.583  10.914   0.261  1.00  1.00
ATOM   1126  CA  ARG B 282      -1.581  10.894   1.324  1.00  1.00
ATOM   1127  C   ARG B 282      -1.354   9.724   2.272  1.00  1.00
ATOM   1128  O   ARG B 282      -1.540   9.847   3.482  1.00  1.00
ATOM   1129  N   THR B 283      -0.973   8.565   1.738  1.00  1.00
ATOM   1130  CA  THR B 283      -0.710   7.362   2.517  1.00  1.00
ATOM   1131  C   THR B 283       0.451   7.572   3.480  1.00  1.00
ATOM   1132  O   THR B 283       0.407   7.127   4.627  1.00  1.00
ATOM   1133  N   LEU B 284       1.538   8.139   2.986  1.00  1.00
ATOM   1134  CA  LEU B 284       2.703   8.415   3.818  1.00  1.00
ATOM   1135  C   LEU B 284       2.373   9.426   4.911  1.00  1.00
ATOM   1136  O   LEU B 284       2.814   9.287   6.052  1.00  1.00
ATOM   1137  N   ASP B 285       1.600  10.428   4.562  1.00  1.00
ATOM   1138  CA  ASP B 285       1.185  11.434   5.533  1.00  1.00
ATOM   1139  C   ASP B 285       0.271  10.832   6.593  1.00  1.00
ATOM   1140  O   ASP B 285       0.355  11.182   7.770  1.00  1.00
ATOM   1141  N   PHE B 286      -0.594   9.875   6.160  1.00  1.00
ATOM   1142  CA  PHE B 286      -1.510   9.172   7.050  1.00  1.00
ATOM   1143  C   PHE B 286      -0.753   8.410   8.129  1.00  1.00
ATOM   1144  O   PHE B 286      -1.171   8.373   9.286  1.00  1.00
ATOM   1145  N   HIS B 287       0.290   7.680   7.716  1.00  1.00
ATOM   1146  CA  HIS B 287       1.136   6.946   8.649  1.00  1.00
ATOM   1147  C   HIS B 287       1.831   7.889   9.622  1.00  1.00
ATOM   1148  O   HIS B 287       1.939   7.597  10.813  1.00  1.00
ATOM   1149  N   ASP B 288       2.383   9.015   9.068  1.00  1.00
ATOM   1150  CA  ASP B 288       3.025  10.022   9.903  1.00  1.00
ATOM   1151  C   ASP B 288       2.068  10.550  10.964  1.00  1.00
ATOM   1152  O   ASP B 288       2.455  10.757  12.114  1.00  1.00
ATOM   1153  N   SER B 289       0.825  10.781  10.588  1.00  1.00
ATOM   1154  CA  SER B 289      -0.219  11.279  11.476  1.00  1.00
ATOM   1155  C   SER B 289      -0.512  10.285  12.592  1.00  1.00
ATOM   1156  O   SER B 289      -0.739  10.673  13.738  1.00  1.00
ATOM   1157  N   ASN B 290      -0.634   9.006  12.257  1.00  1.00
ATOM   1158  CA  ASN B 290      -0.924   7.939  13.208  1.00  1.00
ATOM   1159  C   ASN B 290       0.160   7.840  14.273  1.00  1.00
ATOM   1160  O   ASN B 290      -0.129   7.609  15.447  1.00  1.00
ATOM   1161  N   VAL B 291       1.429   7.946  13.833  1.00  1.00
ATOM   1162  CA  VAL B 291       2.550   7.932  14.765  1.00  1.00
ATOM   1163  C   VAL B 291       2.498   9.128  15.707  1.00  1.00
ATOM   1164  O   VAL B 291       2.742   8.997  16.907  1.00  1.00
ATOM   1165  N   LYS B 292       2.254  10.303  15.131  1.00  1.00
ATOM   1166  CA  LYS B 292       2.174  11.550  15.882  1.00  1.00
ATOM   1167  C   LYS B 292       1.070  11.492  16.931  1.00  1.00
ATOM   1168  O   LYS B 292       1.241  11.969  18.052  1.00  1.00
ATOM   1169  N   ASN B 293      -0.105  10.949  16.532  1.00  1.00
ATOM   1170  CA  ASN B 293      -1.259  10.844  17.417  1.00  1.00
ATOM   1171  C   ASN B 293      -0.998   9.858  18.548  1.00  1.00
ATOM   1172  O   ASN B 293      -1.430  10.070  19.681  1.00  1.00
ATOM   1173  N   LEU B 294      -0.385   8.723  18.271  1.00  1.00
ATOM   1174  CA  LEU B 294      -0.009   7.734  19.274  1.00  1.00
ATOM   1175  C   LEU B 294       0.950   8.327  20.301  1.00  1.00
ATOM   1176  O   LEU B 294       0.834   8.061  21.497  1.00  1.00
ATOM   1177  N   TYR B 295       1.865   9.138  19.816  1.00  1.00
ATOM   1178  CA  TYR B 295       2.832   9.805  20.679  1.00  1.00
ATOM   1179  C   TYR B 295       2.150  10.817  21.591  1.00  1.00
ATOM   1180  O   TYR B 295       2.483  10.926  22.772  1.00  1.00
ATOM   1181  N   GLU B 296       1.318  11.674  21.014  1.00  1.00
ATOM   1182  CA  GLU B 296       0.575  12.678  21.765  1.00  1.00
ATOM   1183  C   GLU B 296      -0.360  12.028  22.778  1.00  1.00
ATOM   1184  O   GLU B 296      -0.539  12.533  23.886  1.00  1.00
ATOM   1185  N   LYS B 297      -0.942  10.903  22.457  1.00  1.00
ATOM   1186  CA  LYS B 297      -1.818  10.145  23.343  1.00  1.00
ATOM   1187  C   LYS B 297      -1.079   9.700  24.599  1.00  1.00
ATOM   1188  O   LYS B 297      -1.632   9.729  25.698  1.00  1.00
ATOM   1189  N   VAL B 298       0.104   9.075  24.424  1.00  1.00
ATOM   1190  CA  VAL B 298       0.935   8.664  25.550  1.00  1.00
ATOM   1191  C   VAL B 298       1.385   9.867  26.369  1.00  1.00
ATOM   1192  O   VAL B 298       1.390   9.825  27.600  1.00  1.00
ATOM   1193  N   LYS B 299       1.764  10.936  25.657  1.00  1.00
ATOM   1194  CA  LYS B 299       2.225  12.145  26.327  1.00  1.00
ATOM   1195  C   LYS B 299       1.155  12.701  27.258  1.00  1.00
ATOM   1196  O   LYS B 299       1.452  13.138  28.370  1.00  1.00
ATOM   1197  N   SER B 300      -0.095  12.702  26.823  1.00  1.00
ATOM   1198  CA  SER B 300      -1.210  13.249  27.586  1.00  1.00
ATOM   1199  C   SER B 300      -1.584  12.335  28.746  1.00  1.00
ATOM   1200  O   SER B 300      -1.991  12.802  29.810  1.00  1.00
ATOM   1201  N   GLN B 301      -1.351  11.051  28.670  1.00  1.00
ATOM   1202  CA  GLN B 301      -1.610  10.127  29.768  1.00  1.00
ATOM   1203  C   GLN B 301      -0.599  10.312  30.893  1.00  1.00
ATOM   1204  O   GLN B 301      -0.945  10.231  32.071  1.00  1.00
ATOM   1205  N   LEU B 302       0.694  10.356  30.552  1.00  1.00
ATOM   1206  CA  LEU B 302       1.775  10.435  31.528  1.00  1.00
ATOM   1207  C   LEU B 302       1.879  11.836  32.121  1.00  1.00
ATOM   1208  O   LEU B 302       2.186  11.999  33.302  1.00  1.00
ATOM   1209  N   LYS B 303       1.470  12.808  31.612  1.00  1.00
ATOM   1210  CA  LYS B 303       1.608  14.171  32.113  1.00  1.00
ATOM   1211  C   LYS B 303       3.025  14.437  32.602  1.00  1.00
ATOM   1212  O   LYS B 303       3.891  14.849  31.830  1.00  1.00
ATOM   1213  N   ASN B 304       3.228  14.796  33.850  1.00  1.00
ATOM   1214  CA  ASN B 304       4.522  15.114  34.443  1.00  1.00
ATOM   1215  C   ASN B 304       5.066  13.936  35.241  1.00  1.00
ATOM   1216  O   ASN B 304       6.226  13.936  35.653  1.00  1.00
ATOM   1217  N   ASN B 305       4.444  12.783  35.211  1.00  1.00
ATOM   1218  CA  ASN B 305       4.954  11.548  35.794  1.00  1.00
ATOM   1219  C   ASN B 305       6.075  10.960  34.946  1.00  1.00
ATOM   1220  O   ASN B 305       6.948  10.258  35.455  1.00  1.00
ATOM   1221  N   ALA B 306       6.409  11.525  33.978  1.00  1.00
ATOM   1222  CA  ALA B 306       7.479  11.225  33.034  1.00  1.00
ATOM   1223  C   ALA B 306       8.021  12.496  32.393  1.00  1.00
ATOM   1224  O   ALA B 306       7.283  13.457  32.177  1.00  1.00
ATOM   1225  N   LYS B 307       9.187  12.387  31.808  1.00  1.00
ATOM   1226  CA  LYS B 307       9.852  13.468  31.090  1.00  1.00
ATOM   1227  C   LYS B 307      10.106  13.089  29.637  1.00  1.00
ATOM   1228  O   LYS B 307      10.472  11.953  29.336  1.00  1.00
ATOM   1229  N   GLU B 308       9.748  14.044  28.697  1.00  1.00
ATOM   1230  CA  GLU B 308      10.188  13.819  27.325  1.00  1.00
ATOM   1231  C   GLU B 308      11.704  13.920  27.209  1.00  1.00
ATOM   1232  O   GLU B 308      12.300  14.928  27.590  1.00  1.00
ATOM   1233  N   ILE B 309      12.329  12.810  26.685  1.00  1.00
ATOM   1234  CA  ILE B 309      13.781  12.696  26.616  1.00  1.00
ATOM   1235  C   ILE B 309      14.269  12.747  25.174  1.00  1.00
ATOM   1236  O   ILE B 309      15.412  13.118  24.908  1.00  1.00
ATOM   1237  N   GLY B 310      13.473  12.680  24.251  1.00  1.00
ATOM   1238  CA  GLY B 310      13.929  12.908  22.885  1.00  1.00
ATOM   1239  C   GLY B 310      13.593  11.724  21.987  1.00  1.00
ATOM   1240  O   GLY B 310      13.732  10.569  22.389  1.00  1.00
ATOM   1241  N   ASN B 311      13.392  12.032  20.754  1.00  1.00
ATOM   1242  CA  ASN B 311      13.380  10.923  19.808  1.00  1.00
ATOM   1243  C   ASN B 311      12.120  10.081  19.962  1.00  1.00
ATOM   1244  O   ASN B 311      12.069   8.935  19.516  1.00  1.00
ATOM   1245  N   GLY B 312      11.120  10.518  20.776  1.00  1.00
ATOM   1246  CA  GLY B 312       9.873   9.777  20.924  1.00  1.00
ATOM   1247  C   GLY B 312       9.915   8.867  22.145  1.00  1.00
ATOM   1248  O   GLY B 312       8.953   8.154  22.432  1.00  1.00
ATOM   1249  N   CYS B 313      10.722   9.202  23.094  1.00  1.00
ATOM   1250  CA  CYS B 313      10.928   8.424  24.310  1.00  1.00
ATOM   1251  C   CYS B 313      10.523   9.217  25.546  1.00  1.00
ATOM   1252  O   CYS B 313      10.746  10.425  25.620  1.00  1.00
ATOM   1253  N   PHE B 314       9.875   8.554  26.468  1.00  1.00
ATOM   1254  CA  PHE B 314       9.562   9.052  27.802  1.00  1.00
ATOM   1255  C   PHE B 314      10.340   8.294  28.870  1.00  1.00
ATOM   1256  O   PHE B 314      10.487   7.074  28.796  1.00  1.00
ATOM   1257  N   GLU B 315      10.890   9.022  29.797  1.00  1.00
ATOM   1258  CA  GLU B 315      11.538   8.457  30.974  1.00  1.00
ATOM   1259  C   GLU B 315      10.703   8.688  32.227  1.00  1.00
ATOM   1260  O   GLU B 315      10.289   9.812  32.510  1.00  1.00
ATOM   1261  N   PHE B 316      10.207   7.520  32.827  1.00  1.00
ATOM   1262  CA  PHE B 316       9.334   7.652  33.988  1.00  1.00
ATOM   1263  C   PHE B 316      10.101   8.170  35.198  1.00  1.00
ATOM   1264  O   PHE B 316      11.237   7.765  35.444  1.00  1.00
ATOM   1265  N   TYR B 317       9.315   8.924  36.058  1.00  1.00
ATOM   1266  CA  TYR B 317       9.862   9.365  37.336  1.00  1.00
ATOM   1267  C   TYR B 317       9.562   8.360  38.440  1.00  1.00
ATOM   1268  O   TYR B 317      10.195   8.375  39.495  1.00  1.00
ATOM   1269  N   HIS B 318       8.896   7.362  38.110  1.00  1.00
ATOM   1270  CA  HIS B 318       8.466   6.230  38.922  1.00  1.00
ATOM   1271  C   HIS B 318       8.881   4.908  38.289  1.00  1.00
ATOM   1272  O   HIS B 318       8.952   4.790  37.066  1.00  1.00
ATOM   1273  N   LYS B 319       8.925   3.828  39.073  1.00  1.00
ATOM   1274  CA  LYS B 319       9.063   2.488  38.513  1.00  1.00
ATOM   1275  C   LYS B 319       7.805   2.074  37.760  1.00  1.00
ATOM   1276  O   LYS B 319       6.698   2.153  38.292  1.00  1.00
ATOM   1277  N   CYS B 320       7.907   1.730  36.555  1.00  1.00
ATOM   1278  CA  CYS B 320       6.836   1.274  35.678  1.00  1.00
ATOM   1279  C   CYS B 320       7.097  -0.141  35.178  1.00  1.00
ATOM   1280  O   CYS B 320       8.013  -0.371  34.388  1.00  1.00
ATOM   1281  N   ASP B 321       6.580  -1.132  35.923  1.00  1.00
ATOM   1282  CA  ASP B 321       6.756  -2.532  35.555  1.00  1.00
ATOM   1283  C   ASP B 321       5.954  -2.878  34.307  1.00  1.00
ATOM   1284  O   ASP B 321       4.964  -2.218  33.991  1.00  1.00
ATOM   1285  N   ASN B 322       5.745  -4.117  33.984  1.00  1.00
ATOM   1286  CA  ASN B 322       5.033  -4.559  32.790  1.00  1.00
ATOM   1287  C   ASN B 322       3.533  -4.331  32.928  1.00  1.00
ATOM   1288  O   ASN B 322       2.854  -4.001  31.955  1.00  1.00
ATOM   1289  N   GLU B 323       2.918  -4.440  34.045  1.00  1.00
ATOM   1290  CA  GLU B 323       1.522  -4.069  34.243  1.00  1.00
ATOM   1291  C   GLU B 323       1.304  -2.585  33.981  1.00  1.00
ATOM   1292  O   GLU B 323       0.285  -2.187  33.415  1.00  1.00
ATOM   1293  N   CYS B 324       2.238  -1.742  34.486  1.00  1.00
ATOM   1294  CA  CYS B 324       2.184  -0.305  34.248  1.00  1.00
ATOM   1295  C   CYS B 324       2.362   0.016  32.769  1.00  1.00
ATOM   1296  O   CYS B 324       1.700   0.904  32.233  1.00  1.00
ATOM   1297  N   MET B 325       3.341  -0.631  32.141  1.00  1.00
ATOM   1298  CA  MET B 325       3.635  -0.427  30.728  1.00  1.00
ATOM   1299  C   MET B 325       2.452  -0.826  29.856  1.00  1.00
ATOM   1300  O   MET B 325       2.129  -0.146  28.882  1.00  1.00
ATOM   1301  N   GLU B 326       1.811  -1.924  30.138  1.00  1.00
ATOM   1302  CA  GLU B 326       0.636  -2.384  29.407  1.00  1.00
ATOM   1303  C   GLU B 326      -0.504  -1.378  29.506  1.00  1.00
ATOM   1304  O   GLU B 326      -1.253  -1.178  28.550  1.00  1.00
ATOM   1305  N   SER B 327      -0.712  -0.771  30.659  1.00  1.00
ATOM   1306  CA  SER B 327      -1.706   0.278  30.853  1.00  1.00
ATOM   1307  C   SER B 327      -1.412   1.485  29.972  1.00  1.00
ATOM   1308  O   SER B 327      -2.327   2.124  29.453  1.00  1.00
ATOM   1309  N   VAL B 328      -0.150   1.864  29.825  1.00  1.00
ATOM   1310  CA  VAL B 328       0.237   2.915  28.891  1.00  1.00
ATOM   1311  C   VAL B 328      -0.083   2.521  27.455  1.00  1.00
ATOM   1312  O   VAL B 328      -0.579   3.333  26.674  1.00  1.00
ATOM   1313  N   ARG B 329       0.212   1.322  27.086  1.00  1.00
ATOM   1314  CA  ARG B 329      -0.005   0.794  25.744  1.00  1.00
ATOM   1315  C   ARG B 329      -1.491   0.647  25.444  1.00  1.00
ATOM   1316  O   ARG B 329      -1.939   0.922  24.331  1.00  1.00
ATOM   1317  N   ASN B 330      -2.345   0.401  26.276  1.00  1.00
ATOM   1318  CA  ASN B 330      -3.772   0.182  26.068  1.00  1.00
ATOM   1319  C   ASN B 330      -4.586   1.386  26.523  1.00  1.00
ATOM   1320  O   ASN B 330      -5.772   1.498  26.213  1.00  1.00
ATOM   1321  N   GLY B 331      -4.030   2.417  26.960  1.00  1.00
ATOM   1322  CA  GLY B 331      -4.641   3.725  27.159  1.00  1.00
ATOM   1323  C   GLY B 331      -5.434   3.771  28.460  1.00  1.00
ATOM   1324  O   GLY B 331      -6.088   4.768  28.764  1.00  1.00
ATOM   1325  N   THR B 332      -4.972   3.161  29.500  1.00  1.00
ATOM   1326  CA  THR B 332      -5.609   3.117  30.811  1.00  1.00
ATOM   1327  C   THR B 332      -4.606   3.410  31.920  1.00  1.00
ATOM   1328  O   THR B 332      -4.953   3.402  33.102  1.00  1.00
ATOM   1329  N   TYR B 333      -3.536   4.137  31.560  1.00  1.00
ATOM   1330  CA  TYR B 333      -2.559   4.566  32.554  1.00  1.00
ATOM   1331  C   TYR B 333      -3.225   5.346  33.680  1.00  1.00
ATOM   1332  O   TYR B 333      -3.994   6.275  33.434  1.00  1.00
ATOM   1333  N   ASP B 334      -2.901   4.971  34.923  1.00  1.00
ATOM   1334  CA  ASP B 334      -3.401   5.657  36.107  1.00  1.00
ATOM   1335  C   ASP B 334      -2.372   6.641  36.650  1.00  1.00
ATOM   1336  O   ASP B 334      -1.406   6.246  37.302  1.00  1.00
ATOM   1337  N   TYR B 335      -2.595   8.003  36.331  1.00  1.00
ATOM   1338  CA  TYR B 335      -1.598   8.996  36.711  1.00  1.00
ATOM   1339  C   TYR B 335      -1.575   9.204  38.220  1.00  1.00
ATOM   1340  O   TYR B 335      -0.510   9.355  38.819  1.00  1.00
ATOM   1341  N   PRO B 336      -2.727   9.332  38.881  1.00  1.00
ATOM   1342  CA  PRO B 336      -2.820   9.556  40.319  1.00  1.00
ATOM   1343  C   PRO B 336      -2.158   8.425  41.096  1.00  1.00
ATOM   1344  O   PRO B 336      -1.542   8.653  42.138  1.00  1.00
ATOM   1345  N   LYS B 337      -2.100   7.254  40.658  1.00  1.00
ATOM   1346  CA  LYS B 337      -1.487   6.087  41.281  1.00  1.00
ATOM   1347  C   LYS B 337       0.010   6.291  41.479  1.00  1.00
ATOM   1348  O   LYS B 337       0.573   5.882  42.495  1.00  1.00
ATOM   1349  N   TYR B 338       0.719   6.879  40.551  1.00  1.00
ATOM   1350  CA  TYR B 338       2.169   7.017  40.615  1.00  1.00
ATOM   1351  C   TYR B 338       2.577   8.474  40.794  1.00  1.00
ATOM   1352  O   TYR B 338       3.716   8.770  41.154  1.00  1.00
ATOM   1353  N   SER B 339       1.707   9.348  40.983  1.00  1.00
ATOM   1354  CA  SER B 339       1.981  10.779  41.033  1.00  1.00
ATOM   1355  C   SER B 339       2.753  11.148  42.293  1.00  1.00
ATOM   1356  O   SER B 339       3.625  12.017  42.266  1.00  1.00
ATOM   1357  N   GLU B 340       2.546  10.566  43.439  1.00  1.00
ATOM   1358  CA  GLU B 340       3.301  10.852  44.653  1.00  1.00
ATOM   1359  C   GLU B 340       4.761  10.445  44.502  1.00  1.00
ATOM   1360  O   GLU B 340       5.662  11.150  44.956  1.00  1.00
ATOM   1361  N   GLU B 341       4.999   9.197  44.026  1.00  1.00
ATOM   1362  CA  GLU B 341       6.361   8.714  43.827  1.00  1.00
ATOM   1363  C   GLU B 341       7.095   9.550  42.786  1.00  1.00
ATOM   1364  O   GLU B 341       8.293   9.804  42.913  1.00  1.00
ATOM   1365  N   SER B 342       6.373   9.873  41.688  1.00  1.00
ATOM   1366  CA  SER B 342       6.947  10.702  40.635  1.00  1.00
ATOM   1367  C   SER B 342       7.382  12.058  41.177  1.00  1.00
ATOM   1368  O   SER B 342       8.417  12.593  40.781  1.00  1.00
ATOM   1369  N   LYS B 343       6.452  12.711  41.924  1.00  1.00
ATOM   1370  CA  LYS B 343       6.712  14.019  42.514  1.00  1.00
ATOM   1371  C   LYS B 343       7.987  14.003  43.348  1.00  1.00
ATOM   1372  O   LYS B 343       8.760  14.960  43.335  1.00  1.00
ATOM   1373  N   LEU B 344       8.160  12.983  44.192  1.00  1.00
ATOM   1374  CA  LEU B 344       9.350  12.845  45.024  1.00  1.00
ATOM   1375  C   LEU B 344      10.606  12.706  44.170  1.00  1.00
ATOM   1376  O   LEU B 344      11.670  13.213  44.527  1.00  1.00
ATOM   1377  N   ASN B 345      10.555  12.141  43.012  1.00  1.00
ATOM   1378  CA  ASN B 345      11.723  11.843  42.192  1.00  1.00
ATOM   1379  C   ASN B 345      12.135  13.052  41.361  1.00  1.00
ATOM   1380  O   ASN B 345      13.313  13.232  41.052  1.00  1.00
ATOM   1381  N   ARG B 346      11.245  13.700  40.674  1.00  1.00
ATOM   1382  CA  ARG B 346      11.603  14.871  39.883  1.00  1.00
ATOM   1383  C   ARG B 346      11.880  16.075  40.774  1.00  1.00
ATOM   1384  O   ARG B 346      11.162  16.320  41.743  1.00  1.00
