# Supplementary material for: ProteinDJ: A high‐performance and modular protein design pipeline
Source: Protein Sci. 2026 Jan 21;35(2):e70464. doi: 10.1002/pro.70464 (PMC12820799; doi:10.1002/pro.70464)
Supplement: Supplementary file 2 — DATA S1. Compressed archive containing input PDB and Bindsweeper YAML files used for benchmarking and comparison of sequence design methods. [file PRO-35-e70464-s001.zip › SupplementaryFile1/binderfolds/ha/fold_5.pdb]

ATOM      1  N   GLY A   1     -13.699  -6.397  -5.710  1.00  0.00
ATOM      2  CA  GLY A   1     -12.643  -5.398  -5.590  1.00  0.00
ATOM      3  C   GLY A   1     -11.961  -5.479  -4.230  1.00  0.00
ATOM      4  O   GLY A   1     -10.750  -5.290  -4.121  1.00  0.00
ATOM      5  N   GLY A   2     -12.787  -5.848  -3.210  1.00  0.00
ATOM      6  CA  GLY A   2     -12.234  -6.014  -1.871  1.00  0.00
ATOM      7  C   GLY A   2     -11.339  -7.245  -1.793  1.00  0.00
ATOM      8  O   GLY A   2     -10.285  -7.218  -1.159  1.00  0.00
ATOM      9  N   GLY A   3     -11.788  -8.363  -2.389  1.00  0.00
ATOM     10  CA  GLY A   3     -10.993  -9.585  -2.399  1.00  0.00
ATOM     11  C   GLY A   3      -9.669  -9.375  -3.122  1.00  0.00
ATOM     12  O   GLY A   3      -8.630  -9.878  -2.694  1.00  0.00
ATOM     13  N   GLY A   4      -9.722  -8.614  -4.238  1.00  0.00
ATOM     14  CA  GLY A   4      -8.506  -8.315  -4.986  1.00  0.00
ATOM     15  C   GLY A   4      -7.542  -7.476  -4.158  1.00  0.00
ATOM     16  O   GLY A   4      -6.333  -7.705  -4.174  1.00  0.00
ATOM     17  N   GLY A   5      -8.127  -6.407  -3.513  1.00  0.00
ATOM     18  CA  GLY A   5      -7.309  -5.555  -2.658  1.00  0.00
ATOM     19  C   GLY A   5      -6.638  -6.364  -1.555  1.00  0.00
ATOM     20  O   GLY A   5      -5.461  -6.162  -1.253  1.00  0.00
ATOM     21  N   GLY A   6      -7.396  -7.265  -0.961  1.00  0.00
ATOM     22  CA  GLY A   6      -6.878  -8.099   0.118  1.00  0.00
ATOM     23  C   GLY A   6      -5.768  -9.015  -0.379  1.00  0.00
ATOM     24  O   GLY A   6      -4.753  -9.198   0.293  1.00  0.00
ATOM     25  N   GLY A   7      -5.982  -9.640  -1.548  1.00  0.00
ATOM     26  CA  GLY A   7      -4.993 -10.547  -2.120  1.00  0.00
ATOM     27  C   GLY A   7      -3.698  -9.815  -2.446  1.00  0.00
ATOM     28  O   GLY A   7      -2.606 -10.330  -2.205  1.00  0.00
ATOM     29  N   GLY A   8      -3.840  -8.589  -2.995  1.00  0.00
ATOM     30  CA  GLY A   8      -2.664  -7.802  -3.344  1.00  0.00
ATOM     31  C   GLY A   8      -1.888  -7.390  -2.100  1.00  0.00
ATOM     32  O   GLY A   8      -0.658  -7.439  -2.079  1.00  0.00
ATOM     33  N   GLY A   9      -2.667  -6.915  -1.079  1.00  0.00
ATOM     34  CA  GLY A   9      -2.036  -6.487   0.164  1.00  0.00
ATOM     35  C   GLY A   9      -1.338  -7.651   0.857  1.00  0.00
ATOM     36  O   GLY A   9      -0.225  -7.507   1.363  1.00  0.00
ATOM     37  N   GLY A  10      -2.014  -8.798   0.899  1.00  0.00
ATOM     38  CA  GLY A  10      -1.456  -9.989   1.528  1.00  0.00
ATOM     39  C   GLY A  10      -0.196 -10.453   0.810  1.00  0.00
ATOM     40  O   GLY A  10       0.784 -10.845   1.444  1.00  0.00
ATOM     41  N   GLY A  11      -0.227 -10.425  -0.524  1.00  0.00
ATOM     42  CA  GLY A  11       0.931 -10.822  -1.316  1.00  0.00
ATOM     43  C   GLY A  11       2.118  -9.905  -1.053  1.00  0.00
ATOM     44  O   GLY A  11       3.257 -10.362  -0.949  1.00  0.00
ATOM     45  N   GLY A  12       1.805  -8.588  -0.906  1.00  0.00
ATOM     46  CA  GLY A  12       2.853  -7.615  -0.622  1.00  0.00
ATOM     47  C   GLY A  12       3.485  -7.867   0.740  1.00  0.00
ATOM     48  O   GLY A  12       4.704  -7.783   0.895  1.00  0.00
ATOM     49  N   GLY A  13       2.598  -8.101   1.752  1.00  0.00
ATOM     50  CA  GLY A  13       3.079  -8.388   3.097  1.00  0.00
ATOM     51  C   GLY A  13       3.929  -9.652   3.121  1.00  0.00
ATOM     52  O   GLY A  13       4.971  -9.699   3.775  1.00  0.00
ATOM     53  N   GLY A  14       3.477 -10.666   2.396  1.00  0.00
ATOM     54  CA  GLY A  14       4.191 -11.936   2.336  1.00  0.00
ATOM     55  C   GLY A  14       5.562 -11.767   1.693  1.00  0.00
ATOM     56  O   GLY A  14       6.551 -12.331   2.161  1.00  0.00
ATOM     57  N   GLY A  15       5.598 -11.045   0.571  1.00  0.00
ATOM     58  CA  GLY A  15       6.855 -10.790  -0.121  1.00  0.00
ATOM     59  C   GLY A  15       7.830 -10.029   0.769  1.00  0.00
ATOM     60  O   GLY A  15       9.025 -10.322   0.789  1.00  0.00
ATOM     61  N   GLY A  16       7.284  -9.008   1.476  1.00  0.00
ATOM     62  CA  GLY A  16       8.114  -8.208   2.368  1.00  0.00
ATOM     63  C   GLY A  16       8.694  -9.059   3.491  1.00  0.00
ATOM     64  O   GLY A  16       9.862  -8.915   3.852  1.00  0.00
ATOM     65  N   GLY A  17       7.801  -9.917   4.081  1.00  0.00
ATOM     66  CA  GLY A  17       8.228 -10.787   5.170  1.00  0.00
ATOM     67  C   GLY A  17       9.284 -11.779   4.702  1.00  0.00
ATOM     68  O   GLY A  17      10.262 -12.037   5.403  1.00  0.00
ATOM     69  N   GLY A  18       9.097 -12.329   3.510  1.00  0.00
ATOM     70  CA  GLY A  18      10.060 -13.267   2.948  1.00  0.00
ATOM     71  C   GLY A  18      11.406 -12.596   2.704  1.00  0.00
ATOM     72  O   GLY A  18      12.458 -13.175   2.975  1.00  0.00
ATOM     73  N   GLY A  19      11.347 -11.349   2.175  1.00  0.00
ATOM     74  CA  GLY A  19      12.565 -10.584   1.940  1.00  0.00
ATOM     75  C   GLY A  19      13.301 -10.306   3.245  1.00  0.00
ATOM     76  O   GLY A  19      14.527 -10.398   3.309  1.00  0.00
ATOM     77  N   GLY A  20      12.525  -9.900   4.265  1.00  0.00
ATOM     78  CA  GLY A  20      13.095  -9.607   5.574  1.00  0.00
ATOM     79  C   GLY A  20      13.771 -10.835   6.168  1.00  0.00
ATOM     80  O   GLY A  20      14.856 -10.742   6.743  1.00  0.00
ATOM     81  N   GLY A  21      13.074 -11.981   6.073  1.00  0.00
ATOM     82  CA  GLY A  21      13.595 -13.232   6.610  1.00  0.00
ATOM     83  C   GLY A  21      14.877 -13.645   5.898  1.00  0.00
ATOM     84  O   GLY A  21      15.835 -14.089   6.532  1.00  0.00
ATOM     85  N   GLY A  22      14.878 -13.499   4.575  1.00  0.00
ATOM     86  CA  GLY A  22      16.048 -13.859   3.783  1.00  0.00
ATOM     87  C   GLY A  22      17.237 -12.969   4.121  1.00  0.00
ATOM     88  O   GLY A  22      18.367 -13.443   4.235  1.00  0.00
ATOM     89  N   GLY A  23      16.952 -11.635   4.277  1.00  0.00
ATOM     90  CA  GLY A  23      18.006 -10.684   4.611  1.00  0.00
ATOM     91  C   GLY A  23      18.587 -10.968   5.990  1.00  0.00
ATOM     92  O   GLY A  23      19.800 -10.902   6.188  1.00  0.00
ATOM     93  N   GLY A  24      17.688 -11.223   6.954  1.00  0.00
ATOM     94  CA  GLY A  24      18.114 -11.533   8.314  1.00  0.00
ATOM     95  C   GLY A  24      18.915 -12.828   8.359  1.00  0.00
ATOM     96  O   GLY A  24      19.910 -12.929   9.076  1.00  0.00
ATOM     97  N   GLY A  25      18.420 -13.839   7.638  1.00  0.00
ATOM     98  CA  GLY A  25      19.103 -15.126   7.587  1.00  0.00
ATOM     99  C   GLY A  25      20.495 -14.988   6.984  1.00  0.00
ATOM    100  O   GLY A  25      21.451 -15.600   7.459  1.00  0.00
ATOM    101  N   GLY A  26      20.583 -14.113   5.960  1.00  0.00
ATOM    102  CA  GLY A  26      21.867 -13.857   5.319  1.00  0.00
ATOM    103  C   GLY A  26      22.806 -13.100   6.250  1.00  0.00
ATOM    104  O   GLY A  26      24.005 -13.375   6.296  1.00  0.00
ATOM    105  N   GLY A  27      22.185 -12.280   7.149  1.00  0.00
ATOM    106  CA  GLY A  27      22.954 -11.485   8.100  1.00  0.00
ATOM    107  C   GLY A  27      23.391 -12.326   9.293  1.00  0.00
ATOM    108  O   GLY A  27      24.516 -12.198   9.775  1.00  0.00
ATOM    109  N   GLY A  28      22.447 -13.018   9.917  1.00  0.00
ATOM    110  CA  GLY A  28      22.737 -13.886  11.051  1.00  0.00
ATOM    111  C   GLY A  28      22.329 -15.325  10.762  1.00  0.00
ATOM    112  O   GLY A  28      21.403 -15.853  11.378  1.00  0.00
ATOM    113  N   GLY A  29      23.267 -16.119  10.324  1.00  0.00
ATOM    114  CA  GLY A  29      22.969 -17.486   9.913  1.00  0.00
ATOM    115  C   GLY A  29      22.688 -18.374  11.118  1.00  0.00
ATOM    116  O   GLY A  29      21.825 -19.251  11.067  1.00  0.00
ATOM    117  N   GLY A  30      23.226 -18.044  12.276  1.00  0.00
ATOM    118  CA  GLY A  30      23.007 -18.791  13.508  1.00  0.00
ATOM    119  C   GLY A  30      21.574 -18.631  14.001  1.00  0.00
ATOM    120  O   GLY A  30      20.964 -19.585  14.484  1.00  0.00
ATOM    121  N   GLY A  31      20.934 -17.591  13.888  1.00  0.00
ATOM    122  CA  GLY A  31      19.580 -17.313  14.355  1.00  0.00
ATOM    123  C   GLY A  31      18.571 -17.431  13.220  1.00  0.00
ATOM    124  O   GLY A  31      17.362 -17.413  13.447  1.00  0.00
ATOM    125  N   GLY A  32      18.916 -18.138  12.193  1.00  0.00
ATOM    126  CA  GLY A  32      18.124 -18.258  10.975  1.00  0.00
ATOM    127  C   GLY A  32      16.760 -18.873  11.262  1.00  0.00
ATOM    128  O   GLY A  32      15.743 -18.428  10.731  1.00  0.00
ATOM    129  N   GLY A  33      16.664 -19.961  11.937  1.00  0.00
ATOM    130  CA  GLY A  33      15.407 -20.629  12.253  1.00  0.00
ATOM    131  C   GLY A  33      14.500 -19.731  13.085  1.00  0.00
ATOM    132  O   GLY A  33      13.289 -19.689  12.873  1.00  0.00
ATOM    133  N   GLY A  34      15.041 -19.028  14.035  1.00  0.00
ATOM    134  CA  GLY A  34      14.280 -18.100  14.862  1.00  0.00
ATOM    135  C   GLY A  34      13.728 -16.948  14.033  1.00  0.00
ATOM    136  O   GLY A  34      12.584 -16.532  14.216  1.00  0.00
ATOM    137  N   GLY A  35      14.610 -16.394  13.167  1.00  0.00
ATOM    138  CA  GLY A  35      14.193 -15.299  12.301  1.00  0.00
ATOM    139  C   GLY A  35      13.068 -15.731  11.369  1.00  0.00
ATOM    140  O   GLY A  35      12.114 -14.986  11.144  1.00  0.00
ATOM    141  N   GLY A  36      13.202 -16.932  10.838  1.00  0.00
ATOM    142  CA  GLY A  36      12.193 -17.465   9.930  1.00  0.00
ATOM    143  C   GLY A  36      10.860 -17.660  10.641  1.00  0.00
ATOM    144  O   GLY A  36       9.802 -17.353  10.092  1.00  0.00
ATOM    145  N   GLY A  37      10.893 -18.196  11.858  1.00  0.00
ATOM    146  CA  GLY A  37       9.681 -18.412  12.640  1.00  0.00
ATOM    147  C   GLY A  37       9.023 -17.090  13.012  1.00  0.00
ATOM    148  O   GLY A  37       7.800 -16.959  12.963  1.00  0.00
ATOM    149  N   GLY A  38       9.815 -16.107  13.384  1.00  0.00
ATOM    150  CA  GLY A  38       9.307 -14.794  13.763  1.00  0.00
ATOM    151  C   GLY A  38       8.635 -14.102  12.584  1.00  0.00
ATOM    152  O   GLY A  38       7.582 -13.483  12.734  1.00  0.00
ATOM    153  N   GLY A  39       9.343 -14.195  11.403  1.00  0.00
ATOM    154  CA  GLY A  39       8.804 -13.570  10.201  1.00  0.00
ATOM    155  C   GLY A  39       7.519 -14.255   9.753  1.00  0.00
ATOM    156  O   GLY A  39       6.561 -13.595   9.349  1.00  0.00
ATOM    157  N   GLY A  40       7.491 -15.583   9.881  1.00  0.00
ATOM    158  CA  GLY A  40       6.302 -16.335   9.503  1.00  0.00
ATOM    159  C   GLY A  40       5.130 -16.011  10.420  1.00  0.00
ATOM    160  O   GLY A  40       3.995 -15.864   9.966  1.00  0.00
ATOM    161  N   GLY A  41       5.381 -15.931  11.724  1.00  0.00
ATOM    162  CA  GLY A  41       4.347 -15.592  12.695  1.00  0.00
ATOM    163  C   GLY A  41       3.806 -14.188  12.456  1.00  0.00
ATOM    164  O   GLY A  41       2.601 -13.954  12.539  1.00  0.00
ATOM    165  N   GLY A  42       4.736 -13.255  12.154  1.00  0.00
ATOM    166  CA  GLY A  42       4.346 -11.877  11.884  1.00  0.00
ATOM    167  C   GLY A  42       3.443 -11.788  10.661  1.00  0.00
ATOM    168  O   GLY A  42       2.459 -11.050  10.656  1.00  0.00
ATOM    169  N   GLY A  43       3.918 -12.504   9.567  1.00  0.00
ATOM    170  CA  GLY A  43       3.152 -12.521   8.327  1.00  0.00
ATOM    171  C   GLY A  43       1.771 -13.129   8.540  1.00  0.00
ATOM    172  O   GLY A  43       0.775 -12.630   8.016  1.00  0.00
ATOM    173  N   GLY A  44       1.723 -14.195   9.322  1.00  0.00
ATOM    174  CA  GLY A  44       0.453 -14.850   9.609  1.00  0.00
ATOM    175  C   GLY A  44      -0.483 -13.925  10.376  1.00  0.00
ATOM    176  O   GLY A  44      -1.679 -13.862  10.092  1.00  0.00
ATOM    177  N   GLY A  45       0.073 -13.172  11.329  1.00  0.00
ATOM    178  CA  GLY A  45      -0.717 -12.242  12.127  1.00  0.00
ATOM    179  C   GLY A  45      -1.246 -11.096  11.274  1.00  0.00
ATOM    180  O   GLY A  45      -2.402 -10.693  11.407  1.00  0.00
ATOM    181  N   GLY A  46      -0.341 -10.542  10.432  1.00  0.00
ATOM    182  CA  GLY A  46      -0.698  -9.414   9.580  1.00  0.00
ATOM    183  C   GLY A  46      -1.740  -9.814   8.544  1.00  0.00
ATOM    184  O   GLY A  46      -2.684  -9.070   8.278  1.00  0.00
ATOM    185  N   GLY A  47      -1.504 -10.971   7.914  1.00  0.00
ATOM    186  CA  GLY A  47      -2.421 -11.463   6.893  1.00  0.00
ATOM    187  C   GLY A  47      -3.800 -11.740   7.478  1.00  0.00
ATOM    188  O   GLY A  47      -4.819 -11.431   6.861  1.00  0.00
ATOM    189  N   GLY A  48      -3.831 -12.255   8.680  1.00  0.00
ATOM    190  CA  GLY A  48      -5.097 -12.517   9.354  1.00  0.00
ATOM    191  C   GLY A  48      -5.821 -11.220   9.691  1.00  0.00
ATOM    192  O   GLY A  48      -7.036 -11.115   9.527  1.00  0.00
ATOM    193  N   GLY A  49      -5.048 -10.213  10.143  1.00  0.00
ATOM    194  CA  GLY A  49      -5.616  -8.914  10.481  1.00  0.00
ATOM    195  C   GLY A  49      -6.195  -8.228   9.250  1.00  0.00
ATOM    196  O   GLY A  49      -7.268  -7.628   9.309  1.00  0.00
ATOM    197  N   GLY A  50      -5.389  -8.276   8.150  1.00  0.00
ATOM    198  CA  GLY A  50      -5.816  -7.668   6.896  1.00  0.00
ATOM    199  C   GLY A  50      -7.097  -8.311   6.380  1.00  0.00
ATOM    200  O   GLY A  50      -7.999  -7.623   5.901  1.00  0.00
ATOM    201  N   GLY A  51      -7.134  -9.641   6.492  1.00  0.00
ATOM    202  CA  GLY A  51      -8.304 -10.386   6.041  1.00  0.00
ATOM    203  C   GLY A  51      -9.525 -10.060   6.891  1.00  0.00
ATOM    204  O   GLY A  51     -10.628  -9.891   6.371  1.00  0.00
ATOM    205  N   GLY A  52      -9.315  -9.981   8.217  1.00  0.00
ATOM    206  CA  GLY A  52     -10.402  -9.661   9.135  1.00  0.00
ATOM    207  C   GLY A  52     -10.896  -8.235   8.928  1.00  0.00
ATOM    208  O   GLY A  52     -12.099  -7.977   8.940  1.00  0.00
ATOM    209  N   GLY A  53      -9.975  -7.338   8.590  1.00  0.00
ATOM    210  CA  GLY A  53     -10.313  -5.934   8.390  1.00  0.00
ATOM    211  C   GLY A  53     -11.033  -5.724   7.064  1.00  0.00
ATOM    212  O   GLY A  53     -11.979  -4.942   6.977  1.00  0.00
ATOM    213  N   GLY A  54     -10.714  -6.528   6.084  1.00  0.00
ATOM    214  CA  GLY A  54     -11.312  -6.401   4.761  1.00  0.00
ATOM    215  C   GLY A  54     -12.536  -7.297   4.622  1.00  0.00
ATOM    216  O   GLY A  54     -13.494  -6.954   3.929  1.00  0.00
ATOM    217  N   GLY A  55     -12.529  -8.343   5.382  1.00  0.00
ATOM    218  CA  GLY A  55     -13.679  -9.238   5.359  1.00  0.00
ATOM    219  C   GLY A  55     -13.415 -10.452   4.477  1.00  0.00
ATOM    220  O   GLY A  55     -14.248 -11.352   4.378  1.00  0.00
ATOM    221  N   GLY A  56     -12.180 -10.600   4.073  1.00  0.00
ATOM    222  CA  GLY A  56     -11.740 -11.716   3.244  1.00  0.00
ATOM    223  C   GLY A  56     -10.808 -12.641   4.016  1.00  0.00
ATOM    224  O   GLY A  56     -10.171 -13.521   3.436  1.00  0.00
ATOM    225  N   GLY A  57     -11.269 -13.557   4.718  1.00  0.00
ATOM    226  CA  GLY A  57     -10.480 -14.394   5.614  1.00  0.00
ATOM    227  C   GLY A  57      -9.885 -15.585   4.873  1.00  0.00
ATOM    228  O   GLY A  57      -8.766 -16.010   5.159  1.00  0.00
ATOM    229  N   GLY A  58     -10.593 -16.101   3.890  1.00  0.00
ATOM    230  CA  GLY A  58     -10.100 -17.211   3.083  1.00  0.00
ATOM    231  C   GLY A  58      -8.807 -16.841   2.368  1.00  0.00
ATOM    232  O   GLY A  58      -7.867 -17.634   2.316  1.00  0.00
ATOM    233  N   GLY A  59      -8.766 -15.667   1.731  1.00  0.00
ATOM    234  CA  GLY A  59      -7.578 -15.208   1.022  1.00  0.00
ATOM    235  C   GLY A  59      -6.399 -15.042   1.973  1.00  0.00
ATOM    236  O   GLY A  59      -5.267 -15.392   1.640  1.00  0.00
ATOM    237  N   GLY A  60      -6.714 -14.502   3.161  1.00  0.00
ATOM    238  CA  GLY A  60      -5.673 -14.289   4.160  1.00  0.00
ATOM    239  C   GLY A  60      -5.078 -15.611   4.626  1.00  0.00
ATOM    240  O   GLY A  60      -3.863 -15.735   4.782  1.00  0.00
ATOM    241  N   GLY A  61      -5.923 -16.589   4.895  1.00  0.00
ATOM    242  CA  GLY A  61      -5.455 -17.899   5.331  1.00  0.00
ATOM    243  C   GLY A  61      -4.630 -18.578   4.246  1.00  0.00
ATOM    244  O   GLY A  61      -3.610 -19.207   4.530  1.00  0.00
ATOM    245  N   GLY A  62      -5.055 -18.474   2.988  1.00  0.00
ATOM    246  CA  GLY A  62      -4.330 -19.067   1.871  1.00  0.00
ATOM    247  C   GLY A  62      -2.932 -18.475   1.745  1.00  0.00
ATOM    248  O   GLY A  62      -1.960 -19.196   1.522  1.00  0.00
ATOM    249  N   GLY A  63      -2.828 -17.145   1.817  1.00  0.00
ATOM    250  CA  GLY A  63      -1.538 -16.479   1.689  1.00  0.00
ATOM    251  C   GLY A  63      -0.632 -16.801   2.870  1.00  0.00
ATOM    252  O   GLY A  63       0.571 -17.006   2.705  1.00  0.00
ATOM    253  N   GLY A  64      -1.191 -16.844   4.060  1.00  0.00
ATOM    254  CA  GLY A  64      -0.422 -17.201   5.246  1.00  0.00
ATOM    255  C   GLY A  64       0.139 -18.613   5.134  1.00  0.00
ATOM    256  O   GLY A  64       1.284 -18.868   5.507  1.00  0.00
ATOM    257  N   GLY A  65      -0.685 -19.532   4.655  1.00  0.00
ATOM    258  CA  GLY A  65      -0.234 -20.904   4.460  1.00  0.00
ATOM    259  C   GLY A  65       0.901 -20.972   3.447  1.00  0.00
ATOM    260  O   GLY A  65       1.872 -21.704   3.637  1.00  0.00
ATOM    261  N   GLY A  66       0.800 -20.176   2.373  1.00  0.00
ATOM    262  CA  GLY A  66       1.842 -20.123   1.355  1.00  0.00
ATOM    263  C   GLY A  66       3.158 -19.626   1.940  1.00  0.00
ATOM    264  O   GLY A  66       4.226 -20.154   1.629  1.00  0.00
ATOM    265  N   GLY A  67       3.079 -18.564   2.754  1.00  0.00
ATOM    266  CA  GLY A  67       4.269 -18.002   3.381  1.00  0.00
ATOM    267  C   GLY A  67       4.932 -19.010   4.310  1.00  0.00
ATOM    268  O   GLY A  67       6.156 -19.132   4.338  1.00  0.00
ATOM    269  N   GLY A  68       4.120 -19.665   5.120  1.00  0.00
ATOM    270  CA  GLY A  68       4.639 -20.672   6.037  1.00  0.00
ATOM    271  C   GLY A  68       5.327 -21.802   5.282  1.00  0.00
ATOM    272  O   GLY A  68       6.385 -22.281   5.691  1.00  0.00
ATOM    273  N   GLY A  69       4.743 -22.189   4.140  1.00  0.00
ATOM    274  CA  GLY A  69       5.342 -23.226   3.309  1.00  0.00
ATOM    275  C   GLY A  69       6.660 -22.757   2.707  1.00  0.00
ATOM    276  O   GLY A  69       7.631 -23.511   2.652  1.00  0.00
ATOM    277  N   GLY A  70       6.723 -21.497   2.262  1.00  0.00
ATOM    278  CA  GLY A  70       7.923 -20.945   1.645  1.00  0.00
ATOM    279  C   GLY A  70       9.067 -20.858   2.646  1.00  0.00
ATOM    280  O   GLY A  70      10.219 -21.140   2.314  1.00  0.00
ATOM    281  N   GLY A  71       8.799 -20.330   3.841  1.00  0.00
ATOM    282  CA  GLY A  71       9.858 -20.135   4.824  1.00  0.00
ATOM    283  C   GLY A  71      10.199 -21.440   5.532  1.00  0.00
ATOM    284  O   GLY A  71      11.354 -21.684   5.881  1.00  0.00
ATOM    285  N   GLY A  72       9.507 -22.431   5.398  1.00  0.00
ATOM    286  CA  GLY A  72       9.873 -23.740   5.927  1.00  0.00
ATOM    287  C   GLY A  72      10.692 -24.533   4.917  1.00  0.00
ATOM    288  O   GLY A  72      11.919 -24.434   4.885  1.00  0.00
ATOM    289  N   ALA B  73      16.394   5.012  34.966  1.00  1.00
ATOM    290  CA  ALA B  73      14.942   5.058  35.096  1.00  1.00
ATOM    291  C   ALA B  73      14.262   4.330  33.943  1.00  1.00
ATOM    292  O   ALA B  73      14.727   4.382  32.804  1.00  1.00
ATOM    293  N   ASP B  74      13.111   3.666  34.201  1.00  1.00
ATOM    294  CA  ASP B  74      12.400   3.007  33.112  1.00  1.00
ATOM    295  C   ASP B  74      12.054   3.993  32.004  1.00  1.00
ATOM    296  O   ASP B  74      11.675   5.134  32.271  1.00  1.00
ATOM    297  N   THR B  75      11.786   3.388  30.787  1.00  1.00
ATOM    298  CA  THR B  75      11.436   4.183  29.616  1.00  1.00
ATOM    299  C   THR B  75      10.451   3.442  28.722  1.00  1.00
ATOM    300  O   THR B  75      10.479   2.215  28.634  1.00  1.00
ATOM    301  N   ILE B  76       9.724   4.154  27.953  1.00  1.00
ATOM    302  CA  ILE B  76       8.841   3.741  26.869  1.00  1.00
ATOM    303  C   ILE B  76       8.946   4.691  25.682  1.00  1.00
ATOM    304  O   ILE B  76       9.027   5.907  25.853  1.00  1.00
ATOM    305  N   CYS B  77       9.139   4.178  24.515  1.00  1.00
ATOM    306  CA  CYS B  77       9.259   4.938  23.277  1.00  1.00
ATOM    307  C   CYS B  77       8.171   4.549  22.284  1.00  1.00
ATOM    308  O   CYS B  77       7.824   3.375  22.158  1.00  1.00
ATOM    309  N   ILE B  78       7.587   5.628  21.583  1.00  1.00
ATOM    310  CA  ILE B  78       6.658   5.417  20.479  1.00  1.00
ATOM    311  C   ILE B  78       7.383   5.421  19.140  1.00  1.00
ATOM    312  O   ILE B  78       8.156   6.332  18.844  1.00  1.00
ATOM    313  N   GLY B  79       7.335   4.344  18.400  1.00  1.00
ATOM    314  CA  GLY B  79       8.088   4.257  17.155  1.00  1.00
ATOM    315  C   GLY B  79       7.195   3.822  16.000  1.00  1.00
ATOM    316  O   GLY B  79       6.025   3.491  16.198  1.00  1.00
ATOM    317  N   TYR B  80       7.870   3.256  14.949  1.00  1.00
ATOM    318  CA  TYR B  80       7.262   2.733  13.731  1.00  1.00
ATOM    319  C   TYR B  80       8.067   1.568  13.170  1.00  1.00
ATOM    320  O   TYR B  80       9.290   1.525  13.302  1.00  1.00
ATOM    321  N   HIS B  81       7.383   0.735  12.336  1.00  1.00
ATOM    322  CA  HIS B  81       7.996  -0.421  11.694  1.00  1.00
ATOM    323  C   HIS B  81       9.038   0.006  10.669  1.00  1.00
ATOM    324  O   HIS B  81       8.850   0.989   9.951  1.00  1.00
ATOM    325  N   ALA B  82      10.047  -0.821  10.509  1.00  1.00
ATOM    326  CA  ALA B  82      11.055  -0.844   9.457  1.00  1.00
ATOM    327  C   ALA B  82      11.422  -2.273   9.077  1.00  1.00
ATOM    328  O   ALA B  82      11.419  -3.170   9.919  1.00  1.00
ATOM    329  N   ASN B  83      11.715  -2.536   7.865  1.00  1.00
ATOM    330  CA  ASN B  83      12.112  -3.859   7.398  1.00  1.00
ATOM    331  C   ASN B  83      13.208  -3.765   6.344  1.00  1.00
ATOM    332  O   ASN B  83      13.440  -2.701   5.769  1.00  1.00
ATOM    333  N   ASN B  84      13.483  -4.823   5.650  1.00  1.00
ATOM    334  CA  ASN B  84      14.514  -4.929   4.624  1.00  1.00
ATOM    335  C   ASN B  84      13.936  -4.689   3.236  1.00  1.00
ATOM    336  O   ASN B  84      14.673  -4.476   2.274  1.00  1.00
ATOM    337  N   SER B  85      12.818  -4.181   3.078  1.00  1.00
ATOM    338  CA  SER B  85      12.232  -3.853   1.783  1.00  1.00
ATOM    339  C   SER B  85      13.054  -2.795   1.059  1.00  1.00
ATOM    340  O   SER B  85      13.469  -1.802   1.655  1.00  1.00
ATOM    341  N   THR B  86      13.197  -3.009  -0.276  1.00  1.00
ATOM    342  CA  THR B  86      13.919  -2.054  -1.107  1.00  1.00
ATOM    343  C   THR B  86      13.014  -1.461  -2.179  1.00  1.00
ATOM    344  O   THR B  86      13.299  -0.395  -2.725  1.00  1.00
ATOM    345  N   ASP B  87      11.679  -1.808  -2.076  1.00  1.00
ATOM    346  CA  ASP B  87      10.682  -1.233  -2.970  1.00  1.00
ATOM    347  C   ASP B  87      10.575   0.275  -2.779  1.00  1.00
ATOM    348  O   ASP B  87      10.631   0.773  -1.655  1.00  1.00
ATOM    349  N   THR B  88      10.396   0.973  -3.924  1.00  1.00
ATOM    350  CA  THR B  88      10.246   2.423  -3.898  1.00  1.00
ATOM    351  C   THR B  88       8.976   2.859  -4.618  1.00  1.00
ATOM    352  O   THR B  88       8.570   2.246  -5.606  1.00  1.00
ATOM    353  N   VAL B  89       8.462   3.946  -4.233  1.00  1.00
ATOM    354  CA  VAL B  89       7.328   4.642  -4.831  1.00  1.00
ATOM    355  C   VAL B  89       7.641   6.117  -5.048  1.00  1.00
ATOM    356  O   VAL B  89       8.397   6.720  -4.287  1.00  1.00
ATOM    357  N   ASP B  90       6.935   6.761  -5.892  1.00  1.00
ATOM    358  CA  ASP B  90       6.991   8.205  -6.080  1.00  1.00
ATOM    359  C   ASP B  90       5.751   8.883  -5.511  1.00  1.00
ATOM    360  O   ASP B  90       4.656   8.321  -5.541  1.00  1.00
ATOM    361  N   THR B  91       5.964  10.087  -5.026  1.00  1.00
ATOM    362  CA  THR B  91       4.887  10.984  -4.623  1.00  1.00
ATOM    363  C   THR B  91       4.903  12.267  -5.444  1.00  1.00
ATOM    364  O   THR B  91       5.951  12.692  -5.929  1.00  1.00
ATOM    365  N   VAL B  92       4.130  13.192  -5.239  1.00  1.00
ATOM    366  CA  VAL B  92       4.191  14.496  -5.889  1.00  1.00
ATOM    367  C   VAL B  92       5.372  15.311  -5.378  1.00  1.00
ATOM    368  O   VAL B  92       6.043  15.999  -6.148  1.00  1.00
ATOM    369  N   LEU B  93       5.781  15.191  -4.235  1.00  1.00
ATOM    370  CA  LEU B  93       6.870  15.949  -3.632  1.00  1.00
ATOM    371  C   LEU B  93       8.169  15.149  -3.640  1.00  1.00
ATOM    372  O   LEU B  93       9.253  15.710  -3.799  1.00  1.00
ATOM    373  N   GLU B  94       8.305  14.026  -3.922  1.00  1.00
ATOM    374  CA  GLU B  94       9.405  13.104  -3.665  1.00  1.00
ATOM    375  C   GLU B  94       9.403  11.951  -4.661  1.00  1.00
ATOM    376  O   GLU B  94       8.369  11.326  -4.898  1.00  1.00
ATOM    377  N   LYS B  95      10.571  11.680  -5.243  1.00  1.00
ATOM    378  CA  LYS B  95      10.766  10.505  -6.084  1.00  1.00
ATOM    379  C   LYS B  95      11.637   9.468  -5.388  1.00  1.00
ATOM    380  O   LYS B  95      12.683   9.797  -4.828  1.00  1.00
ATOM    381  N   ASN B  96      11.235   8.137  -5.640  1.00  1.00
ATOM    382  CA  ASN B  96      12.161   7.103  -5.194  1.00  1.00
ATOM    383  C   ASN B  96      12.185   7.002  -3.675  1.00  1.00
ATOM    384  O   ASN B  96      13.250   7.029  -3.057  1.00  1.00
ATOM    385  N   VAL B  97      11.014   7.089  -3.002  1.00  1.00
ATOM    386  CA  VAL B  97      10.823   6.807  -1.585  1.00  1.00
ATOM    387  C   VAL B  97      10.784   5.307  -1.322  1.00  1.00
ATOM    388  O   VAL B  97       9.985   4.583  -1.916  1.00  1.00
ATOM    389  N   THR B  98      11.824   4.826  -0.510  1.00  1.00
ATOM    390  CA  THR B  98      11.755   3.430  -0.094  1.00  1.00
ATOM    391  C   THR B  98      10.704   3.230   0.989  1.00  1.00
ATOM    392  O   THR B  98      10.682   3.950   1.987  1.00  1.00
ATOM    393  N   VAL B  99       9.843   2.264   0.834  1.00  1.00
ATOM    394  CA  VAL B  99       8.723   2.032   1.738  1.00  1.00
ATOM    395  C   VAL B  99       8.703   0.591   2.231  1.00  1.00
ATOM    396  O   VAL B  99       9.068  -0.331   1.501  1.00  1.00
ATOM    397  N   THR B 100       8.068   0.349   3.403  1.00  1.00
ATOM    398  CA  THR B 100       7.985  -0.978   4.000  1.00  1.00
ATOM    399  C   THR B 100       7.013  -1.867   3.235  1.00  1.00
ATOM    400  O   THR B 100       7.267  -3.055   3.037  1.00  1.00
ATOM    401  N   HIS B 101       6.048  -1.555   2.714  1.00  1.00
ATOM    402  CA  HIS B 101       5.011  -2.290   2.000  1.00  1.00
ATOM    403  C   HIS B 101       4.430  -1.459   0.864  1.00  1.00
ATOM    404  O   HIS B 101       4.294  -0.241   0.979  1.00  1.00
ATOM    405  N   SER B 102       4.221  -2.172  -0.269  1.00  1.00
ATOM    406  CA  SER B 102       3.677  -1.583  -1.487  1.00  1.00
ATOM    407  C   SER B 102       3.114  -2.654  -2.412  1.00  1.00
ATOM    408  O   SER B 102       3.546  -3.806  -2.380  1.00  1.00
ATOM    409  N   VAL B 103       2.384  -2.310  -3.385  1.00  1.00
ATOM    410  CA  VAL B 103       1.732  -3.182  -4.354  1.00  1.00
ATOM    411  C   VAL B 103       1.881  -2.641  -5.770  1.00  1.00
ATOM    412  O   VAL B 103       1.735  -1.442  -6.005  1.00  1.00
ATOM    413  N   ASN B 104       2.289  -3.580  -6.737  1.00  1.00
ATOM    414  CA  ASN B 104       2.312  -3.164  -8.134  1.00  1.00
ATOM    415  C   ASN B 104       0.914  -3.185  -8.738  1.00  1.00
ATOM    416  O   ASN B 104       0.188  -4.171  -8.612  1.00  1.00
ATOM    417  N   LEU B 105       0.508  -2.085  -9.386  1.00  1.00
ATOM    418  CA  LEU B 105      -0.802  -1.974 -10.017  1.00  1.00
ATOM    419  C   LEU B 105      -0.695  -2.089 -11.534  1.00  1.00
ATOM    420  O   LEU B 105      -1.657  -2.460 -12.207  1.00  1.00
ATOM    421  N   LEU B 106       0.374  -2.248 -12.081  1.00  1.00
ATOM    422  CA  LEU B 106       0.687  -2.330 -13.502  1.00  1.00
ATOM    423  C   LEU B 106       1.223  -3.709 -13.871  1.00  1.00
ATOM    424  O   LEU B 106       2.203  -4.179 -13.294  1.00  1.00
ATOM    425  N   GLU B 107       0.335  -4.450 -14.668  1.00  1.00
ATOM    426  CA  GLU B 107       0.737  -5.756 -15.176  1.00  1.00
ATOM    427  C   GLU B 107       1.592  -5.620 -16.430  1.00  1.00
ATOM    428  O   GLU B 107       1.253  -4.870 -17.345  1.00  1.00
ATOM    429  N   ASP B 108       2.756  -6.286 -16.436  1.00  1.00
ATOM    430  CA  ASP B 108       3.667  -6.202 -17.571  1.00  1.00
ATOM    431  C   ASP B 108       4.093  -7.587 -18.040  1.00  1.00
ATOM    432  O   ASP B 108       4.507  -7.766 -19.185  1.00  1.00
ATOM    433  N   SER B 109       3.520  -8.594 -17.497  1.00  1.00
ATOM    434  CA  SER B 109       3.762 -10.005 -17.774  1.00  1.00
ATOM    435  C   SER B 109       2.600 -10.624 -18.539  1.00  1.00
ATOM    436  O   SER B 109       1.436 -10.399 -18.208  1.00  1.00
ATOM    437  N   HIS B 110       2.873 -11.241 -19.631  1.00  1.00
ATOM    438  CA  HIS B 110       1.981 -12.092 -20.409  1.00  1.00
ATOM    439  C   HIS B 110       2.603 -13.460 -20.658  1.00  1.00
ATOM    440  O   HIS B 110       3.806 -13.572 -20.895  1.00  1.00
ATOM    441  N   ASN B 111       2.008 -14.440 -20.898  1.00  1.00
ATOM    442  CA  ASN B 111       2.468 -15.808 -21.106  1.00  1.00
ATOM    443  C   ASN B 111       2.918 -16.026 -22.545  1.00  1.00
ATOM    444  O   ASN B 111       3.632 -16.983 -22.844  1.00  1.00
ATOM    445  N   GLY B 112       3.004 -15.232 -23.393  1.00  1.00
ATOM    446  CA  GLY B 112       3.553 -15.285 -24.743  1.00  1.00
ATOM    447  C   GLY B 112       2.864 -16.359 -25.576  1.00  1.00
ATOM    448  O   GLY B 112       3.490 -16.997 -26.422  1.00  1.00
ATOM    449  N   LYS B 113       1.643 -16.696 -25.388  1.00  1.00
ATOM    450  CA  LYS B 113       0.883 -17.735 -26.074  1.00  1.00
ATOM    451  C   LYS B 113      -0.489 -17.225 -26.495  1.00  1.00
ATOM    452  O   LYS B 113      -1.107 -16.423 -25.794  1.00  1.00
ATOM    453  N   LEU B 114      -0.994 -17.719 -27.686  1.00  1.00
ATOM    454  CA  LEU B 114      -2.424 -17.614 -27.948  1.00  1.00
ATOM    455  C   LEU B 114      -3.199 -18.714 -27.231  1.00  1.00
ATOM    456  O   LEU B 114      -2.831 -19.887 -27.293  1.00  1.00
ATOM    457  N   CYS B 115      -4.194 -18.379 -26.510  1.00  1.00
ATOM    458  CA  CYS B 115      -4.929 -19.305 -25.657  1.00  1.00
ATOM    459  C   CYS B 115      -6.409 -19.330 -26.019  1.00  1.00
ATOM    460  O   CYS B 115      -6.976 -18.315 -26.425  1.00  1.00
ATOM    461  N   ARG B 116      -7.129 -20.391 -25.557  1.00  1.00
ATOM    462  CA  ARG B 116      -8.585 -20.324 -25.586  1.00  1.00
ATOM    463  C   ARG B 116      -9.107 -19.272 -24.617  1.00  1.00
ATOM    464  O   ARG B 116      -8.599 -19.132 -23.504  1.00  1.00
ATOM    465  N   LEU B 117     -10.261 -18.680 -25.015  1.00  1.00
ATOM    466  CA  LEU B 117     -10.980 -17.771 -24.131  1.00  1.00
ATOM    467  C   LEU B 117     -12.219 -18.438 -23.544  1.00  1.00
ATOM    468  O   LEU B 117     -13.109 -18.871 -24.275  1.00  1.00
ATOM    469  N   LYS B 118     -12.294 -18.542 -22.174  1.00  1.00
ATOM    470  CA  LYS B 118     -13.521 -19.126 -21.645  1.00  1.00
ATOM    471  C   LYS B 118     -13.749 -20.526 -22.201  1.00  1.00
ATOM    472  O   LYS B 118     -14.888 -20.945 -22.406  1.00  1.00
ATOM    473  N   GLY B 119     -12.648 -21.237 -22.732  1.00  1.00
ATOM    474  CA  GLY B 119     -12.708 -22.640 -23.126  1.00  1.00
ATOM    475  C   GLY B 119     -12.810 -22.783 -24.639  1.00  1.00
ATOM    476  O   GLY B 119     -12.514 -23.841 -25.194  1.00  1.00
ATOM    477  N   ILE B 120     -13.006 -21.850 -25.389  1.00  1.00
ATOM    478  CA  ILE B 120     -13.156 -21.827 -26.839  1.00  1.00
ATOM    479  C   ILE B 120     -11.877 -21.353 -27.518  1.00  1.00
ATOM    480  O   ILE B 120     -11.326 -20.310 -27.166  1.00  1.00
ATOM    481  N   ALA B 121     -11.386 -22.194 -28.517  1.00  1.00
ATOM    482  CA  ALA B 121     -10.193 -21.830 -29.272  1.00  1.00
ATOM    483  C   ALA B 121     -10.515 -20.805 -30.352  1.00  1.00
ATOM    484  O   ALA B 121     -11.523 -20.920 -31.049  1.00  1.00
ATOM    485  N   PRO B 122      -9.566 -19.876 -30.600  1.00  1.00
ATOM    486  CA  PRO B 122      -9.716 -18.935 -31.703  1.00  1.00
ATOM    487  C   PRO B 122      -9.712 -19.655 -33.046  1.00  1.00
ATOM    488  O   PRO B 122      -8.937 -20.587 -33.259  1.00  1.00
ATOM    489  N   SER B 123     -17.486 -22.009 -35.050  1.00  1.00
ATOM    490  CA  SER B 123     -17.417 -21.293 -33.782  1.00  1.00
ATOM    491  C   SER B 123     -15.976 -20.975 -33.406  1.00  1.00
ATOM    492  O   SER B 123     -15.079 -21.797 -33.595  1.00  1.00
ATOM    493  N   TRP B 124     -15.812 -19.819 -32.855  1.00  1.00
ATOM    494  CA  TRP B 124     -14.523 -19.358 -32.351  1.00  1.00
ATOM    495  C   TRP B 124     -14.696 -18.211 -31.363  1.00  1.00
ATOM    496  O   TRP B 124     -15.583 -17.372 -31.521  1.00  1.00
ATOM    497  N   SER B 125     -13.642 -17.967 -30.546  1.00  1.00
ATOM    498  CA  SER B 125     -13.686 -16.935 -29.517  1.00  1.00
ATOM    499  C   SER B 125     -13.027 -15.649 -29.998  1.00  1.00
ATOM    500  O   SER B 125     -13.339 -14.561 -29.514  1.00  1.00
ATOM    501  N   TYR B 126     -12.484 -15.558 -30.953  1.00  1.00
ATOM    502  CA  TYR B 126     -11.763 -14.504 -31.657  1.00  1.00
ATOM    503  C   TYR B 126     -11.167 -15.020 -32.960  1.00  1.00
ATOM    504  O   TYR B 126     -10.782 -16.185 -33.059  1.00  1.00
ATOM    505  N   ILE B 127     -10.876 -14.077 -33.872  1.00  1.00
ATOM    506  CA  ILE B 127     -10.105 -14.355 -35.077  1.00  1.00
ATOM    507  C   ILE B 127      -8.796 -13.576 -35.086  1.00  1.00
ATOM    508  O   ILE B 127      -8.754 -12.409 -34.696  1.00  1.00
ATOM    509  N   SER B 128     -16.957  -8.947 -36.612  1.00  1.00
ATOM    510  CA  SER B 128     -16.217  -9.064 -35.361  1.00  1.00
ATOM    511  C   SER B 128     -17.134  -9.470 -34.215  1.00  1.00
ATOM    512  O   SER B 128     -16.680 -10.007 -33.204  1.00  1.00
ATOM    513  N   SER B 129     -18.357  -9.415 -34.338  1.00  1.00
ATOM    514  CA  SER B 129     -19.355  -9.764 -33.334  1.00  1.00
ATOM    515  C   SER B 129     -20.093 -11.042 -33.711  1.00  1.00
ATOM    516  O   SER B 129     -20.804 -11.624 -32.893  1.00  1.00
ATOM    517  N   VAL B 130     -19.547 -11.839 -34.485  1.00  1.00
ATOM    518  CA  VAL B 130     -19.944 -13.202 -34.816  1.00  1.00
ATOM    519  C   VAL B 130     -19.135 -14.220 -34.021  1.00  1.00
ATOM    520  O   VAL B 130     -17.907 -14.248 -34.099  1.00  1.00
ATOM    521  N   SER B 131     -19.851 -15.104 -33.264  1.00  1.00
ATOM    522  CA  SER B 131     -19.192 -16.115 -32.446  1.00  1.00
ATOM    523  C   SER B 131     -19.277 -17.490 -33.096  1.00  1.00
ATOM    524  O   SER B 131     -18.403 -18.335 -32.899  1.00  1.00
ATOM    525  N   SER B 132     -20.110 -17.908 -33.697  1.00  1.00
ATOM    526  CA  SER B 132     -20.188 -19.138 -34.476  1.00  1.00
ATOM    527  C   SER B 132     -20.879 -18.901 -35.813  1.00  1.00
ATOM    528  O   SER B 132     -21.793 -18.083 -35.914  1.00  1.00
ATOM    529  N   SER B 133     -24.564 -16.300 -35.772  1.00  1.00
ATOM    530  CA  SER B 133     -24.721 -16.298 -34.323  1.00  1.00
ATOM    531  C   SER B 133     -23.879 -15.205 -33.678  1.00  1.00
ATOM    532  O   SER B 133     -22.685 -15.085 -33.953  1.00  1.00
ATOM    533  N   ARG B 134     -24.555 -14.193 -33.171  1.00  1.00
ATOM    534  CA  ARG B 134     -23.871 -13.032 -32.614  1.00  1.00
ATOM    535  C   ARG B 134     -23.439 -13.286 -31.175  1.00  1.00
ATOM    536  O   ARG B 134     -24.174 -13.889 -30.393  1.00  1.00
ATOM    537  N   GLY B 135     -22.316 -12.658 -30.825  1.00  1.00
ATOM    538  CA  GLY B 135     -21.741 -12.672 -29.486  1.00  1.00
ATOM    539  C   GLY B 135     -20.883 -11.437 -29.242  1.00  1.00
ATOM    540  O   GLY B 135     -20.114 -11.023 -30.109  1.00  1.00
ATOM    541  N   PHE B 136     -21.009 -10.823 -28.101  1.00  1.00
ATOM    542  CA  PHE B 136     -20.177  -9.678 -27.750  1.00  1.00
ATOM    543  C   PHE B 136     -18.816 -10.125 -27.232  1.00  1.00
ATOM    544  O   PHE B 136     -18.725 -11.012 -26.384  1.00  1.00
ATOM    545  N   GLY B 137     -17.767  -9.176 -27.699  1.00  1.00
ATOM    546  CA  GLY B 137     -16.465  -9.382 -27.075  1.00  1.00
ATOM    547  C   GLY B 137     -15.523 -10.139 -28.002  1.00  1.00
ATOM    548  O   GLY B 137     -14.318 -10.203 -27.761  1.00  1.00
ATOM    549  N   SER B 138     -16.017 -10.657 -29.126  1.00  1.00
ATOM    550  CA  SER B 138     -15.135 -11.175 -30.165  1.00  1.00
ATOM    551  C   SER B 138     -14.468 -10.043 -30.936  1.00  1.00
ATOM    552  O   SER B 138     -15.082  -9.006 -31.189  1.00  1.00
ATOM    553  N   GLY B 139     -13.572 -10.428 -31.834  1.00  1.00
ATOM    554  CA  GLY B 139     -12.784  -9.457 -32.583  1.00  1.00
ATOM    555  C   GLY B 139     -11.798 -10.150 -33.515  1.00  1.00
ATOM    556  O   GLY B 139     -11.462 -11.318 -33.322  1.00  1.00
ATOM    557  N   ILE B 140     -11.190  -9.413 -34.370  1.00  1.00
ATOM    558  CA  ILE B 140     -10.064  -9.846 -35.188  1.00  1.00
ATOM    559  C   ILE B 140      -8.775  -9.157 -34.760  1.00  1.00
ATOM    560  O   ILE B 140      -8.743  -7.941 -34.570  1.00  1.00
ATOM    561  N   ILE B 141      -7.781  -9.961 -34.478  1.00  1.00
ATOM    562  CA  ILE B 141      -6.453  -9.487 -34.106  1.00  1.00
ATOM    563  C   ILE B 141      -5.392 -10.014 -35.064  1.00  1.00
ATOM    564  O   ILE B 141      -5.488 -11.140 -35.554  1.00  1.00
ATOM    565  N   THR B 142      -4.362  -9.351 -35.258  1.00  1.00
ATOM    566  CA  THR B 142      -3.138  -9.807 -35.905  1.00  1.00
ATOM    567  C   THR B 142      -2.057 -10.123 -34.880  1.00  1.00
ATOM    568  O   THR B 142      -1.757  -9.307 -34.009  1.00  1.00
ATOM    569  N   SER B 143      -1.464 -11.394 -35.080  1.00  1.00
ATOM    570  CA  SER B 143      -0.558 -11.831 -34.025  1.00  1.00
ATOM    571  C   SER B 143       0.546 -12.722 -34.581  1.00  1.00
ATOM    572  O   SER B 143       0.311 -13.532 -35.478  1.00  1.00
ATOM    573  N   ASN B 144       1.713 -12.652 -33.924  1.00  1.00
ATOM    574  CA  ASN B 144       2.815 -13.523 -34.314  1.00  1.00
ATOM    575  C   ASN B 144       3.027 -14.635 -33.295  1.00  1.00
ATOM    576  O   ASN B 144       3.740 -15.603 -33.558  1.00  1.00
ATOM    577  N   ALA B 145       2.314 -14.716 -32.319  1.00  1.00
ATOM    578  CA  ALA B 145       2.308 -15.725 -31.267  1.00  1.00
ATOM    579  C   ALA B 145       1.838 -17.073 -31.798  1.00  1.00
ATOM    580  O   ALA B 145       0.913 -17.144 -32.607  1.00  1.00
ATOM    581  N   SER B 146       2.168 -18.166 -31.018  1.00  1.00
ATOM    582  CA  SER B 146       1.716 -19.505 -31.376  1.00  1.00
ATOM    583  C   SER B 146       0.579 -19.963 -30.472  1.00  1.00
ATOM    584  O   SER B 146       0.611 -19.746 -29.260  1.00  1.00
ATOM    585  N   MET B 147      -0.328 -20.807 -31.056  1.00  1.00
ATOM    586  CA  MET B 147      -1.391 -21.375 -30.236  1.00  1.00
ATOM    587  C   MET B 147      -0.859 -22.480 -29.333  1.00  1.00
ATOM    588  O   MET B 147      -0.130 -23.365 -29.782  1.00  1.00
ATOM    589  N   HIS B 148      -1.201 -22.454 -28.103  1.00  1.00
ATOM    590  CA  HIS B 148      -0.918 -23.477 -27.103  1.00  1.00
ATOM    591  C   HIS B 148      -2.201 -23.999 -26.471  1.00  1.00
ATOM    592  O   HIS B 148      -3.158 -23.250 -26.276  1.00  1.00
ATOM    593  N   GLU B 149      -2.179 -25.171 -25.912  1.00  1.00
ATOM    594  CA  GLU B 149      -3.311 -25.660 -25.135  1.00  1.00
ATOM    595  C   GLU B 149      -3.402 -24.952 -23.789  1.00  1.00
ATOM    596  O   GLU B 149      -2.574 -25.171 -22.904  1.00  1.00
ATOM    597  N   CYS B 150      -3.880 -23.801 -23.811  1.00  1.00
ATOM    598  CA  CYS B 150      -4.082 -22.933 -22.657  1.00  1.00
ATOM    599  C   CYS B 150      -5.443 -22.253 -22.711  1.00  1.00
ATOM    600  O   CYS B 150      -5.940 -21.921 -23.787  1.00  1.00
ATOM    601  N   ASN B 151      -5.933 -21.762 -21.675  1.00  1.00
ATOM    602  CA  ASN B 151      -7.163 -21.001 -21.485  1.00  1.00
ATOM    603  C   ASN B 151      -6.908 -19.737 -20.674  1.00  1.00
ATOM    604  O   ASN B 151      -6.244 -19.776 -19.638  1.00  1.00
ATOM    605  N   THR B 152      -7.607 -18.632 -21.168  1.00  1.00
ATOM    606  CA  THR B 152      -7.412 -17.341 -20.519  1.00  1.00
ATOM    607  C   THR B 152      -8.697 -16.523 -20.523  1.00  1.00
ATOM    608  O   THR B 152      -9.507 -16.626 -21.444  1.00  1.00
ATOM    609  N   LYS B 153      -8.784 -15.536 -19.736  1.00  1.00
ATOM    610  CA  LYS B 153      -9.868 -14.562 -19.679  1.00  1.00
ATOM    611  C   LYS B 153      -9.502 -13.287 -20.427  1.00  1.00
ATOM    612  O   LYS B 153     -10.375 -12.570 -20.915  1.00  1.00
ATOM    613  N   CYS B 154      -8.272 -13.214 -20.827  1.00  1.00
ATOM    614  CA  CYS B 154      -7.655 -12.041 -21.434  1.00  1.00
ATOM    615  C   CYS B 154      -6.572 -12.441 -22.427  1.00  1.00
ATOM    616  O   CYS B 154      -5.707 -13.262 -22.120  1.00  1.00
ATOM    617  N   GLN B 155      -6.733 -12.045 -23.669  1.00  1.00
ATOM    618  CA  GLN B 155      -5.810 -12.327 -24.762  1.00  1.00
ATOM    619  C   GLN B 155      -5.420 -11.051 -25.497  1.00  1.00
ATOM    620  O   GLN B 155      -6.266 -10.203 -25.780  1.00  1.00
ATOM    621  N   THR B 156      -4.159 -10.778 -25.552  1.00  1.00
ATOM    622  CA  THR B 156      -3.556  -9.758 -26.401  1.00  1.00
ATOM    623  C   THR B 156      -2.826 -10.385 -27.582  1.00  1.00
ATOM    624  O   THR B 156      -2.226 -11.453 -27.456  1.00  1.00
ATOM    625  N   PRO B 157      -2.389  -9.634 -28.548  1.00  1.00
ATOM    626  CA  PRO B 157      -1.658 -10.146 -29.701  1.00  1.00
ATOM    627  C   PRO B 157      -0.259 -10.604 -29.307  1.00  1.00
ATOM    628  O   PRO B 157       0.267 -11.570 -29.860  1.00  1.00
ATOM    629  N   LEU B 158       0.237 -10.383 -28.244  1.00  1.00
ATOM    630  CA  LEU B 158       1.565 -10.750 -27.767  1.00  1.00
ATOM    631  C   LEU B 158       1.507 -11.976 -26.862  1.00  1.00
ATOM    632  O   LEU B 158       2.446 -12.771 -26.817  1.00  1.00
ATOM    633  N   GLY B 159       0.355 -12.239 -26.266  1.00  1.00
ATOM    634  CA  GLY B 159       0.215 -13.291 -25.266  1.00  1.00
ATOM    635  C   GLY B 159      -1.011 -13.060 -24.391  1.00  1.00
ATOM    636  O   GLY B 159      -1.444 -11.924 -24.200  1.00  1.00
ATOM    637  N   ALA B 160      -1.380 -14.103 -23.599  1.00  1.00
ATOM    638  CA  ALA B 160      -2.496 -13.996 -22.667  1.00  1.00
ATOM    639  C   ALA B 160      -2.045 -13.417 -21.332  1.00  1.00
ATOM    640  O   ALA B 160      -0.965 -13.739 -20.838  1.00  1.00
ATOM    641  N   ILE B 161      -2.999 -12.704 -20.697  1.00  1.00
ATOM    642  CA  ILE B 161      -2.779 -12.129 -19.376  1.00  1.00
ATOM    643  C   ILE B 161      -3.629 -12.827 -18.322  1.00  1.00
ATOM    644  O   ILE B 161      -4.832 -13.013 -18.506  1.00  1.00
ATOM    645  N   ASN B 162      -3.045 -13.330 -17.330  1.00  1.00
ATOM    646  CA  ASN B 162      -3.698 -13.891 -16.153  1.00  1.00
ATOM    647  C   ASN B 162      -3.348 -13.100 -14.899  1.00  1.00
ATOM    648  O   ASN B 162      -2.193 -13.070 -14.474  1.00  1.00
ATOM    649  N   SER B 163      -4.250 -11.925 -14.735  1.00  1.00
ATOM    650  CA  SER B 163      -3.868 -10.956 -13.714  1.00  1.00
ATOM    651  C   SER B 163      -5.094 -10.297 -13.095  1.00  1.00
ATOM    652  O   SER B 163      -6.113 -10.110 -13.760  1.00  1.00
ATOM    653  N   SER B 164      -4.976  -9.893 -11.814  1.00  1.00
ATOM    654  CA  SER B 164      -6.012  -9.150 -11.105  1.00  1.00
ATOM    655  C   SER B 164      -5.647  -7.677 -10.982  1.00  1.00
ATOM    656  O   SER B 164      -6.511  -6.830 -10.752  1.00  1.00
ATOM    657  N   LEU B 165      -4.457  -7.352 -11.463  1.00  1.00
ATOM    658  CA  LEU B 165      -4.043  -5.955 -11.510  1.00  1.00
ATOM    659  C   LEU B 165      -4.987  -5.129 -12.379  1.00  1.00
ATOM    660  O   LEU B 165      -5.340  -5.534 -13.487  1.00  1.00
ATOM    661  N   PRO B 166      -5.171  -3.875 -12.023  1.00  1.00
ATOM    662  CA  PRO B 166      -6.103  -2.985 -12.705  1.00  1.00
ATOM    663  C   PRO B 166      -5.501  -2.441 -13.994  1.00  1.00
ATOM    664  O   PRO B 166      -6.203  -2.257 -14.989  1.00  1.00
ATOM    665  N   TYR B 167      -4.350  -2.321 -14.240  1.00  1.00
ATOM    666  CA  TYR B 167      -3.656  -1.733 -15.379  1.00  1.00
ATOM    667  C   TYR B 167      -2.645  -2.707 -15.971  1.00  1.00
ATOM    668  O   TYR B 167      -2.053  -3.514 -15.254  1.00  1.00
ATOM    669  N   GLN B 168      -2.406  -2.481 -17.288  1.00  1.00
ATOM    670  CA  GLN B 168      -1.387  -3.198 -18.045  1.00  1.00
ATOM    671  C   GLN B 168      -0.787  -2.317 -19.133  1.00  1.00
ATOM    672  O   GLN B 168      -1.487  -1.517 -19.753  1.00  1.00
ATOM    673  N   ASN B 169       0.437  -2.456 -19.415  1.00  1.00
ATOM    674  CA  ASN B 169       1.172  -1.740 -20.450  1.00  1.00
ATOM    675  C   ASN B 169       1.698  -2.696 -21.513  1.00  1.00
ATOM    676  O   ASN B 169       2.167  -2.270 -22.569  1.00  1.00
ATOM    677  N   ILE B 170       0.987  -3.844 -21.689  1.00  1.00
ATOM    678  CA  ILE B 170       1.390  -4.859 -22.655  1.00  1.00
ATOM    679  C   ILE B 170       0.887  -4.521 -24.052  1.00  1.00
ATOM    680  O   ILE B 170       1.603  -4.691 -25.038  1.00  1.00
ATOM    681  N   HIS B 171      -0.283  -4.183 -24.325  1.00  1.00
ATOM    682  CA  HIS B 171      -0.950  -4.033 -25.613  1.00  1.00
ATOM    683  C   HIS B 171      -2.351  -3.461 -25.444  1.00  1.00
ATOM    684  O   HIS B 171      -3.073  -3.823 -24.515  1.00  1.00
ATOM    685  N   PRO B 172      -2.710  -2.547 -26.442  1.00  1.00
ATOM    686  CA  PRO B 172      -4.026  -1.923 -26.373  1.00  1.00
ATOM    687  C   PRO B 172      -5.083  -2.794 -27.039  1.00  1.00
ATOM    688  O   PRO B 172      -6.247  -2.790 -26.638  1.00  1.00
ATOM    689  N   VAL B 173      -4.754  -3.668 -27.848  1.00  1.00
ATOM    690  CA  VAL B 173      -5.624  -4.694 -28.410  1.00  1.00
ATOM    691  C   VAL B 173      -5.831  -5.840 -27.428  1.00  1.00
ATOM    692  O   VAL B 173      -4.869  -6.430 -26.936  1.00  1.00
ATOM    693  N   THR B 174      -7.135  -6.029 -27.029  1.00  1.00
ATOM    694  CA  THR B 174      -7.497  -6.996 -25.999  1.00  1.00
ATOM    695  C   THR B 174      -8.780  -7.732 -26.361  1.00  1.00
ATOM    696  O   THR B 174      -9.709  -7.145 -26.917  1.00  1.00
ATOM    697  N   ILE B 175      -8.760  -9.022 -26.113  1.00  1.00
ATOM    698  CA  ILE B 175      -9.944  -9.867 -26.215  1.00  1.00
ATOM    699  C   ILE B 175     -10.370 -10.386 -24.847  1.00  1.00
ATOM    700  O   ILE B 175      -9.545 -10.871 -24.073  1.00  1.00
ATOM    701  N   GLY B 176     -11.481  -9.955 -24.340  1.00  1.00
ATOM    702  CA  GLY B 176     -11.999 -10.557 -23.118  1.00  1.00
ATOM    703  C   GLY B 176     -12.061  -9.539 -21.986  1.00  1.00
ATOM    704  O   GLY B 176     -11.617  -8.401 -22.137  1.00  1.00
ATOM    705  N   GLU B 177     -12.011  -9.720 -20.913  1.00  1.00
ATOM    706  CA  GLU B 177     -11.889  -8.937 -19.689  1.00  1.00
ATOM    707  C   GLU B 177     -10.430  -8.771 -19.284  1.00  1.00
ATOM    708  O   GLU B 177      -9.735  -9.751 -19.017  1.00  1.00
ATOM    709  N   CYS B 178      -9.831  -7.662 -19.814  1.00  1.00
ATOM    710  CA  CYS B 178      -8.409  -7.390 -19.641  1.00  1.00
ATOM    711  C   CYS B 178      -8.185  -6.172 -18.754  1.00  1.00
ATOM    712  O   CYS B 178      -8.947  -5.207 -18.805  1.00  1.00
ATOM    713  N   PRO B 179      -6.958  -6.095 -17.970  1.00  1.00
ATOM    714  CA  PRO B 179      -6.621  -4.823 -17.343  1.00  1.00
ATOM    715  C   PRO B 179      -6.644  -3.686 -18.357  1.00  1.00
ATOM    716  O   PRO B 179      -6.160  -3.833 -19.479  1.00  1.00
ATOM    717  N   LYS B 180      -6.958  -2.420 -17.770  1.00  1.00
ATOM    718  CA  LYS B 180      -6.902  -1.220 -18.597  1.00  1.00
ATOM    719  C   LYS B 180      -5.489  -0.968 -19.106  1.00  1.00
ATOM    720  O   LYS B 180      -4.530  -0.972 -18.334  1.00  1.00
ATOM    721  N   TYR B 181      -5.401  -0.686 -20.490  1.00  1.00
ATOM    722  CA  TYR B 181      -4.096  -0.366 -21.054  1.00  1.00
ATOM    723  C   TYR B 181      -3.725   1.088 -20.796  1.00  1.00
ATOM    724  O   TYR B 181      -4.547   1.988 -20.968  1.00  1.00
ATOM    725  N   VAL B 182      -2.466   1.273 -20.399  1.00  1.00
ATOM    726  CA  VAL B 182      -1.850   2.579 -20.198  1.00  1.00
ATOM    727  C   VAL B 182      -0.401   2.583 -20.670  1.00  1.00
ATOM    728  O   VAL B 182       0.301   1.579 -20.557  1.00  1.00
ATOM    729  N   ARG B 183       0.117   3.683 -21.040  1.00  1.00
ATOM    730  CA  ARG B 183       1.481   3.845 -21.529  1.00  1.00
ATOM    731  C   ARG B 183       2.474   3.918 -20.376  1.00  1.00
ATOM    732  O   ARG B 183       3.632   3.524 -20.515  1.00  1.00
ATOM    733  N   SER B 184       2.141   3.738 -19.228  1.00  1.00
ATOM    734  CA  SER B 184       2.988   3.860 -18.048  1.00  1.00
ATOM    735  C   SER B 184       3.976   2.704 -17.958  1.00  1.00
ATOM    736  O   SER B 184       3.619   1.550 -18.192  1.00  1.00
ATOM    737  N   ALA B 185       5.188   3.060 -17.332  1.00  1.00
ATOM    738  CA  ALA B 185       6.243   2.073 -17.132  1.00  1.00
ATOM    739  C   ALA B 185       6.248   1.555 -15.700  1.00  1.00
ATOM    740  O   ALA B 185       6.534   0.383 -15.455  1.00  1.00
ATOM    741  N   LYS B 186       5.640   2.202 -14.818  1.00  1.00
ATOM    742  CA  LYS B 186       5.540   1.910 -13.393  1.00  1.00
ATOM    743  C   LYS B 186       4.339   2.610 -12.770  1.00  1.00
ATOM    744  O   LYS B 186       4.047   3.763 -13.088  1.00  1.00
ATOM    745  N   LEU B 187       3.583   1.844 -11.991  1.00  1.00
ATOM    746  CA  LEU B 187       2.436   2.207 -11.167  1.00  1.00
ATOM    747  C   LEU B 187       2.401   1.390  -9.880  1.00  1.00
ATOM    748  O   LEU B 187       2.374   0.160  -9.916  1.00  1.00
ATOM    749  N   ARG B 188       3.130   1.843  -8.898  1.00  1.00
ATOM    750  CA  ARG B 188       3.292   1.201  -7.599  1.00  1.00
ATOM    751  C   ARG B 188       2.697   2.055  -6.486  1.00  1.00
ATOM    752  O   ARG B 188       2.933   3.261  -6.422  1.00  1.00
ATOM    753  N   MET B 189       1.654   1.502  -5.804  1.00  1.00
ATOM    754  CA  MET B 189       1.014   2.185  -4.686  1.00  1.00
ATOM    755  C   MET B 189       1.623   1.756  -3.357  1.00  1.00
ATOM    756  O   MET B 189       1.779   0.564  -3.090  1.00  1.00
ATOM    757  N   VAL B 190       2.132   2.805  -2.528  1.00  1.00
ATOM    758  CA  VAL B 190       2.584   2.423  -1.196  1.00  1.00
ATOM    759  C   VAL B 190       1.405   2.122  -0.280  1.00  1.00
ATOM    760  O   VAL B 190       0.413   2.851  -0.270  1.00  1.00
ATOM    761  N   THR B 191       1.600   1.021   0.546  1.00  1.00
ATOM    762  CA  THR B 191       0.584   0.644   1.521  1.00  1.00
ATOM    763  C   THR B 191       1.123   0.738   2.943  1.00  1.00
ATOM    764  O   THR B 191       0.393   1.079   3.873  1.00  1.00
ATOM    765  N   GLY B 192       2.433   0.737   3.045  1.00  1.00
ATOM    766  CA  GLY B 192       3.080   0.926   4.338  1.00  1.00
ATOM    767  C   GLY B 192       3.639   2.337   4.472  1.00  1.00
ATOM    768  O   GLY B 192       3.661   3.101   3.507  1.00  1.00
ATOM    769  N   LEU B 193       4.669   2.507   5.141  1.00  1.00
ATOM    770  CA  LEU B 193       5.279   3.788   5.477  1.00  1.00
ATOM    771  C   LEU B 193       6.740   3.833   5.041  1.00  1.00
ATOM    772  O   LEU B 193       7.423   2.809   5.017  1.00  1.00
ATOM    773  N   ARG B 194       7.309   5.069   5.036  1.00  1.00
ATOM    774  CA  ARG B 194       8.737   5.231   4.791  1.00  1.00
ATOM    775  C   ARG B 194       9.552   4.231   5.603  1.00  1.00
ATOM    776  O   ARG B 194       9.375   4.111   6.815  1.00  1.00
ATOM    777  N   ASN B 195      10.411   3.453   4.835  1.00  1.00
ATOM    778  CA  ASN B 195      11.289   2.477   5.468  1.00  1.00
ATOM    779  C   ASN B 195      12.626   3.103   5.846  1.00  1.00
ATOM    780  O   ASN B 195      13.310   3.686   5.005  1.00  1.00
ATOM    781  N   ILE B 196      12.942   3.164   7.096  1.00  1.00
ATOM    782  CA  ILE B 196      14.143   3.756   7.673  1.00  1.00
ATOM    783  C   ILE B 196      14.792   2.816   8.680  1.00  1.00
ATOM    784  O   ILE B 196      14.295   2.645   9.794  1.00  1.00
ATOM    785  N   PRO B 197      15.308   1.652   8.228  1.00  1.00
ATOM    786  CA  PRO B 197      15.868   0.645   9.121  1.00  1.00
ATOM    787  C   PRO B 197      17.164   1.133   9.756  1.00  1.00
ATOM    788  O   PRO B 197      17.937   1.860   9.133  1.00  1.00
ATOM    789  N   GLY B 198       7.946  14.873   7.192  1.00  1.00
ATOM    790  CA  GLY B 198       6.580  14.656   6.732  1.00  1.00
ATOM    791  C   GLY B 198       5.632  15.702   7.305  1.00  1.00
ATOM    792  O   GLY B 198       5.882  16.261   8.372  1.00  1.00
ATOM    793  N   LEU B 199       4.376  15.687   6.868  1.00  1.00
ATOM    794  CA  LEU B 199       3.409  16.677   7.326  1.00  1.00
ATOM    795  C   LEU B 199       3.209  16.596   8.836  1.00  1.00
ATOM    796  O   LEU B 199       3.041  17.615   9.505  1.00  1.00
ATOM    797  N   PHE B 200       3.232  15.682   9.558  1.00  1.00
ATOM    798  CA  PHE B 200       2.985  15.548  10.989  1.00  1.00
ATOM    799  C   PHE B 200       4.286  15.604  11.780  1.00  1.00
ATOM    800  O   PHE B 200       4.305  16.040  12.931  1.00  1.00
ATOM    801  N   GLY B 201       5.363  15.281  11.326  1.00  1.00
ATOM    802  CA  GLY B 201       6.649  15.619  11.924  1.00  1.00
ATOM    803  C   GLY B 201       7.164  14.485  12.800  1.00  1.00
ATOM    804  O   GLY B 201       8.313  14.502  13.242  1.00  1.00
ATOM    805  N   ALA B 202       6.554  13.281  12.646  1.00  1.00
ATOM    806  CA  ALA B 202       6.967  12.166  13.488  1.00  1.00
ATOM    807  C   ALA B 202       7.869  11.203  12.725  1.00  1.00
ATOM    808  O   ALA B 202       8.835  10.675  13.275  1.00  1.00
ATOM    809  N   ILE B 203       7.420  10.615  11.614  1.00  1.00
ATOM    810  CA  ILE B 203       8.253   9.728  10.811  1.00  1.00
ATOM    811  C   ILE B 203       9.350  10.503  10.093  1.00  1.00
ATOM    812  O   ILE B 203       9.076  11.468   9.379  1.00  1.00
ATOM    813  N   ALA B 204      10.637   9.986  10.207  1.00  1.00
ATOM    814  CA  ALA B 204      11.740  10.726   9.607  1.00  1.00
ATOM    815  C   ALA B 204      11.729  12.185  10.046  1.00  1.00
ATOM    816  O   ALA B 204      11.415  13.078   9.259  1.00  1.00
ATOM    817  N   GLY B 205      11.321  12.377  11.290  1.00  1.00
ATOM    818  CA  GLY B 205      11.269  13.695  11.912  1.00  1.00
ATOM    819  C   GLY B 205      11.844  13.662  13.322  1.00  1.00
ATOM    820  O   GLY B 205      12.761  14.417  13.647  1.00  1.00
ATOM    821  N   PHE B 206      10.915  13.760  14.378  1.00  1.00
ATOM    822  CA  PHE B 206      11.402  13.745  15.752  1.00  1.00
ATOM    823  C   PHE B 206      11.650  12.321  16.233  1.00  1.00
ATOM    824  O   PHE B 206      12.391  12.099  17.190  1.00  1.00
ATOM    825  N   ILE B 207      10.949  11.353  15.702  1.00  1.00
ATOM    826  CA  ILE B 207      11.387   9.964  15.772  1.00  1.00
ATOM    827  C   ILE B 207      12.257   9.600  14.576  1.00  1.00
ATOM    828  O   ILE B 207      11.777   9.529  13.445  1.00  1.00
ATOM    829  N   GLU B 208      13.500   9.735  14.576  1.00  1.00
ATOM    830  CA  GLU B 208      14.419   9.735  13.445  1.00  1.00
ATOM    831  C   GLU B 208      14.428   8.384  12.742  1.00  1.00
ATOM    832  O   GLU B 208      14.510   8.312  11.516  1.00  1.00
ATOM    833  N   GLY B 209      14.232   7.305  13.127  1.00  1.00
ATOM    834  CA  GLY B 209      14.364   6.040  12.415  1.00  1.00
ATOM    835  C   GLY B 209      13.230   5.087  12.770  1.00  1.00
ATOM    836  O   GLY B 209      12.695   5.129  13.878  1.00  1.00
ATOM    837  N   GLY B 210      13.136   4.001  12.042  1.00  1.00
ATOM    838  CA  GLY B 210      12.185   2.930  12.316  1.00  1.00
ATOM    839  C   GLY B 210      12.822   1.829  13.154  1.00  1.00
ATOM    840  O   GLY B 210      14.009   1.534  13.010  1.00  1.00
ATOM    841  N   TRP B 211      11.987   0.790  13.448  1.00  1.00
ATOM    842  CA  TRP B 211      12.429  -0.364  14.222  1.00  1.00
ATOM    843  C   TRP B 211      12.209  -1.660  13.453  1.00  1.00
ATOM    844  O   TRP B 211      11.076  -2.015  13.126  1.00  1.00
ATOM    845  N   THR B 212      13.321  -2.382  13.116  1.00  1.00
ATOM    846  CA  THR B 212      13.176  -3.671  12.450  1.00  1.00
ATOM    847  C   THR B 212      12.766  -4.757  13.435  1.00  1.00
ATOM    848  O   THR B 212      12.003  -5.662  13.095  1.00  1.00
ATOM    849  N   GLY B 213      12.836  -4.442  14.715  1.00  1.00
ATOM    850  CA  GLY B 213      12.532  -5.393  15.778  1.00  1.00
ATOM    851  C   GLY B 213      11.050  -5.374  16.126  1.00  1.00
ATOM    852  O   GLY B 213      10.487  -6.387  16.542  1.00  1.00
ATOM    853  N   MET B 214      10.318  -4.396  15.843  1.00  1.00
ATOM    854  CA  MET B 214       8.860  -4.374  15.870  1.00  1.00
ATOM    855  C   MET B 214       8.276  -4.938  14.581  1.00  1.00
ATOM    856  O   MET B 214       8.343  -4.303  13.529  1.00  1.00
ATOM    857  N   ILE B 215       7.940  -6.232  14.636  1.00  1.00
ATOM    858  CA  ILE B 215       7.606  -7.010  13.449  1.00  1.00
ATOM    859  C   ILE B 215       6.115  -7.316  13.393  1.00  1.00
ATOM    860  O   ILE B 215       5.524  -7.375  12.314  1.00  1.00
ATOM    861  N   ASP B 216       5.257  -6.827  14.196  1.00  1.00
ATOM    862  CA  ASP B 216       3.861  -7.246  14.245  1.00  1.00
ATOM    863  C   ASP B 216       2.924  -6.074  13.986  1.00  1.00
ATOM    864  O   ASP B 216       1.851  -6.241  13.405  1.00  1.00
ATOM    865  N   GLY B 217       3.275  -5.033  13.521  1.00  1.00
ATOM    866  CA  GLY B 217       2.463  -3.915  13.055  1.00  1.00
ATOM    867  C   GLY B 217       3.336  -2.742  12.627  1.00  1.00
ATOM    868  O   GLY B 217       4.501  -2.649  13.014  1.00  1.00
ATOM    869  N   TRP B 218       2.589  -1.646  12.172  1.00  1.00
ATOM    870  CA  TRP B 218       3.283  -0.461  11.682  1.00  1.00
ATOM    871  C   TRP B 218       3.621   0.491  12.822  1.00  1.00
ATOM    872  O   TRP B 218       4.689   1.103  12.836  1.00  1.00
ATOM    873  N   TYR B 219       2.984   0.705  13.764  1.00  1.00
ATOM    874  CA  TYR B 219       3.205   1.553  14.929  1.00  1.00
ATOM    875  C   TYR B 219       3.113   0.751  16.221  1.00  1.00
ATOM    876  O   TYR B 219       2.346  -0.207  16.315  1.00  1.00
ATOM    877  N   GLY B 220       3.918   1.384  17.297  1.00  1.00
ATOM    878  CA  GLY B 220       3.853   0.691  18.578  1.00  1.00
ATOM    879  C   GLY B 220       4.847   1.277  19.572  1.00  1.00
ATOM    880  O   GLY B 220       5.713   2.071  19.204  1.00  1.00
ATOM    881  N   TYR B 221       5.381   0.326  20.463  1.00  1.00
ATOM    882  CA  TYR B 221       6.131   0.748  21.640  1.00  1.00
ATOM    883  C   TYR B 221       7.388  -0.093  21.822  1.00  1.00
ATOM    884  O   TYR B 221       7.415  -1.272  21.470  1.00  1.00
ATOM    885  N   HIS B 222       8.398   0.521  22.334  1.00  1.00
ATOM    886  CA  HIS B 222       9.599  -0.096  22.885  1.00  1.00
ATOM    887  C   HIS B 222       9.776   0.260  24.356  1.00  1.00
ATOM    888  O   HIS B 222       9.605   1.414  24.749  1.00  1.00
ATOM    889  N   HIS B 223       9.877  -0.650  25.244  1.00  1.00
ATOM    890  CA  HIS B 223      10.001  -0.363  26.668  1.00  1.00
ATOM    891  C   HIS B 223      11.281  -0.958  27.240  1.00  1.00
ATOM    892  O   HIS B 223      11.720  -2.030  26.822  1.00  1.00
ATOM    893  N   GLN B 224      11.738  -0.434  28.285  1.00  1.00
ATOM    894  CA  GLN B 224      12.904  -0.780  29.089  1.00  1.00
ATOM    895  C   GLN B 224      12.622  -0.598  30.575  1.00  1.00
ATOM    896  O   GLN B 224      12.121   0.444  30.998  1.00  1.00
ATOM    897  N   ASN B 225      12.529  -1.641  31.332  1.00  1.00
ATOM    898  CA  ASN B 225      12.310  -1.597  32.773  1.00  1.00
ATOM    899  C   ASN B 225      13.118  -2.674  33.485  1.00  1.00
ATOM    900  O   ASN B 225      13.462  -3.698  32.895  1.00  1.00
ATOM    901  N   GLU B 226      13.065  -2.757  34.771  1.00  1.00
ATOM    902  CA  GLU B 226      13.796  -3.758  35.539  1.00  1.00
ATOM    903  C   GLU B 226      13.549  -5.159  34.995  1.00  1.00
ATOM    904  O   GLU B 226      14.458  -5.988  34.953  1.00  1.00
ATOM    905  N   GLN B 227      12.477  -5.528  34.562  1.00  1.00
ATOM    906  CA  GLN B 227      12.072  -6.829  34.043  1.00  1.00
ATOM    907  C   GLN B 227      12.527  -7.014  32.601  1.00  1.00
ATOM    908  O   GLN B 227      12.790  -8.133  32.161  1.00  1.00
ATOM    909  N   GLY B 228      13.131  -6.266  31.940  1.00  1.00
ATOM    910  CA  GLY B 228      13.678  -6.467  30.604  1.00  1.00
ATOM    911  C   GLY B 228      13.347  -5.294  29.691  1.00  1.00
ATOM    912  O   GLY B 228      12.835  -4.270  30.142  1.00  1.00
ATOM    913  N   SER B 229      13.568  -5.654  28.316  1.00  1.00
ATOM    914  CA  SER B 229      13.120  -4.758  27.256  1.00  1.00
ATOM    915  C   SER B 229      12.554  -5.539  26.078  1.00  1.00
ATOM    916  O   SER B 229      13.028  -6.628  25.757  1.00  1.00
ATOM    917  N   GLY B 230      11.622  -4.887  25.372  1.00  1.00
ATOM    918  CA  GLY B 230      11.006  -5.522  24.213  1.00  1.00
ATOM    919  C   GLY B 230      10.331  -4.493  23.315  1.00  1.00
ATOM    920  O   GLY B 230      10.080  -3.362  23.731  1.00  1.00
ATOM    921  N   TYR B 231       9.755  -4.969  22.250  1.00  1.00
ATOM    922  CA  TYR B 231       8.863  -4.243  21.353  1.00  1.00
ATOM    923  C   TYR B 231       7.466  -4.849  21.357  1.00  1.00
ATOM    924  O   TYR B 231       7.306  -6.064  21.479  1.00  1.00
ATOM    925  N   ALA B 232       6.490  -3.951  21.056  1.00  1.00
ATOM    926  CA  ALA B 232       5.088  -4.334  20.938  1.00  1.00
ATOM    927  C   ALA B 232       4.323  -3.358  20.053  1.00  1.00
ATOM    928  O   ALA B 232       4.490  -2.143  20.164  1.00  1.00
ATOM    929  N   ALA B 233       3.728  -3.832  18.955  1.00  1.00
ATOM    930  CA  ALA B 233       2.896  -2.983  18.111  1.00  1.00
ATOM    931  C   ALA B 233       1.631  -2.550  18.842  1.00  1.00
ATOM    932  O   ALA B 233       0.996  -3.349  19.531  1.00  1.00
ATOM    933  N   ASP B 234       1.231  -1.204  18.597  1.00  1.00
ATOM    934  CA  ASP B 234      -0.114  -0.826  19.013  1.00  1.00
ATOM    935  C   ASP B 234      -1.166  -1.428  18.090  1.00  1.00
ATOM    936  O   ASP B 234      -1.162  -1.181  16.884  1.00  1.00
ATOM    937  N   GLN B 235      -1.929  -2.420  18.633  1.00  1.00
ATOM    938  CA  GLN B 235      -2.804  -3.244  17.808  1.00  1.00
ATOM    939  C   GLN B 235      -3.970  -2.432  17.260  1.00  1.00
ATOM    940  O   GLN B 235      -4.377  -2.610  16.112  1.00  1.00
ATOM    941  N   LYS B 236      -4.534  -1.505  17.988  1.00  1.00
ATOM    942  CA  LYS B 236      -5.703  -0.732  17.586  1.00  1.00
ATOM    943  C   LYS B 236      -5.379   0.187  16.414  1.00  1.00
ATOM    944  O   LYS B 236      -6.168   0.316  15.478  1.00  1.00
ATOM    945  N   SER B 237      -4.287   0.964  16.507  1.00  1.00
ATOM    946  CA  SER B 237      -3.922   1.893  15.444  1.00  1.00
ATOM    947  C   SER B 237      -3.411   1.152  14.215  1.00  1.00
ATOM    948  O   SER B 237      -3.681   1.549  13.082  1.00  1.00
ATOM    949  N   THR B 238      -2.734   0.017  14.452  1.00  1.00
ATOM    950  CA  THR B 238      -2.255  -0.800  13.344  1.00  1.00
ATOM    951  C   THR B 238      -3.415  -1.400  12.559  1.00  1.00
ATOM    952  O   THR B 238      -3.399  -1.421  11.328  1.00  1.00
ATOM    953  N   GLN B 239      -4.429  -1.918  13.297  1.00  1.00
ATOM    954  CA  GLN B 239      -5.593  -2.549  12.686  1.00  1.00
ATOM    955  C   GLN B 239      -6.453  -1.527  11.954  1.00  1.00
ATOM    956  O   GLN B 239      -6.955  -1.792  10.862  1.00  1.00
ATOM    957  N   ASN B 240      -6.678  -0.376  12.540  1.00  1.00
ATOM    958  CA  ASN B 240      -7.448   0.700  11.927  1.00  1.00
ATOM    959  C   ASN B 240      -6.760   1.223  10.672  1.00  1.00
ATOM    960  O   ASN B 240      -7.416   1.548   9.682  1.00  1.00
ATOM    961  N   ALA B 241      -5.435   1.303  10.691  1.00  1.00
ATOM    962  CA  ALA B 241      -4.667   1.777   9.546  1.00  1.00
ATOM    963  C   ALA B 241      -4.681   0.758   8.414  1.00  1.00
ATOM    964  O   ALA B 241      -4.779   1.119   7.241  1.00  1.00
ATOM    965  N   ILE B 242      -4.534  -0.535   8.758  1.00  1.00
ATOM    966  CA  ILE B 242      -4.644  -1.570   7.737  1.00  1.00
ATOM    967  C   ILE B 242      -6.021  -1.560   7.087  1.00  1.00
ATOM    968  O   ILE B 242      -6.146  -1.702   5.871  1.00  1.00
ATOM    969  N   ASN B 243      -7.074  -1.349   7.937  1.00  1.00
ATOM    970  CA  ASN B 243      -8.434  -1.243   7.422  1.00  1.00
ATOM    971  C   ASN B 243      -8.561  -0.089   6.435  1.00  1.00
ATOM    972  O   ASN B 243      -9.207  -0.218   5.395  1.00  1.00
ATOM    973  N   GLY B 244      -7.991   1.053   6.781  1.00  1.00
ATOM    974  CA  GLY B 244      -8.077   2.268   5.980  1.00  1.00
ATOM    975  C   GLY B 244      -7.320   2.116   4.666  1.00  1.00
ATOM    976  O   GLY B 244      -7.798   2.534   3.612  1.00  1.00
ATOM    977  N   ILE B 245      -6.041   1.638   4.755  1.00  1.00
ATOM    978  CA  ILE B 245      -5.184   1.503   3.583  1.00  1.00
ATOM    979  C   ILE B 245      -5.762   0.504   2.590  1.00  1.00
ATOM    980  O   ILE B 245      -5.748   0.737   1.381  1.00  1.00
ATOM    981  N   THR B 246      -6.277  -0.634   3.074  1.00  1.00
ATOM    982  CA  THR B 246      -6.850  -1.649   2.197  1.00  1.00
ATOM    983  C   THR B 246      -8.146  -1.161   1.563  1.00  1.00
ATOM    984  O   THR B 246      -8.404  -1.410   0.385  1.00  1.00
ATOM    985  N   ASN B 247      -8.938  -0.389   2.280  1.00  1.00
ATOM    986  CA  ASN B 247     -10.134   0.236   1.728  1.00  1.00
ATOM    987  C   ASN B 247      -9.780   1.220   0.620  1.00  1.00
ATOM    988  O   ASN B 247     -10.474   1.306  -0.393  1.00  1.00
ATOM    989  N   LYS B 248      -8.642   1.944   0.831  1.00  1.00
ATOM    990  CA  LYS B 248      -8.149   2.887  -0.166  1.00  1.00
ATOM    991  C   LYS B 248      -7.751   2.172  -1.451  1.00  1.00
ATOM    992  O   LYS B 248      -8.040   2.645  -2.550  1.00  1.00
ATOM    993  N   VAL B 249      -7.041   1.025  -1.306  1.00  1.00
ATOM    994  CA  VAL B 249      -6.657   0.225  -2.462  1.00  1.00
ATOM    995  C   VAL B 249      -7.881  -0.266  -3.223  1.00  1.00
ATOM    996  O   VAL B 249      -7.921  -0.219  -4.453  1.00  1.00
ATOM    997  N   ASN B 250      -8.892  -0.730  -2.485  1.00  1.00
ATOM    998  CA  ASN B 250     -10.133  -1.227  -3.066  1.00  1.00
ATOM    999  C   ASN B 250     -10.861  -0.130  -3.832  1.00  1.00
ATOM   1000  O   ASN B 250     -11.389  -0.364  -4.919  1.00  1.00
ATOM   1001  N   THR B 251     -10.927   1.071  -3.221  1.00  1.00
ATOM   1002  CA  THR B 251     -11.578   2.222  -3.835  1.00  1.00
ATOM   1003  C   THR B 251     -10.909   2.596  -5.151  1.00  1.00
ATOM   1004  O   THR B 251     -11.581   2.913  -6.132  1.00  1.00
ATOM   1005  N   VAL B 252      -9.586   2.665  -5.149  1.00  1.00
ATOM   1006  CA  VAL B 252      -8.806   2.953  -6.347  1.00  1.00
ATOM   1007  C   VAL B 252      -9.045   1.903  -7.425  1.00  1.00
ATOM   1008  O   VAL B 252      -9.189   2.232  -8.603  1.00  1.00
ATOM   1009  N   ILE B 253      -8.987   0.651  -7.068  1.00  1.00
ATOM   1010  CA  ILE B 253      -9.201  -0.449  -8.000  1.00  1.00
ATOM   1011  C   ILE B 253     -10.625  -0.443  -8.542  1.00  1.00
ATOM   1012  O   ILE B 253     -10.847  -0.668  -9.732  1.00  1.00
ATOM   1013  N   GLU B 254     -11.585  -0.208  -7.766  1.00  1.00
ATOM   1014  CA  GLU B 254     -13.007  -0.206  -8.088  1.00  1.00
ATOM   1015  C   GLU B 254     -13.318   0.787  -9.201  1.00  1.00
ATOM   1016  O   GLU B 254     -14.142   0.516 -10.074  1.00  1.00
ATOM   1017  N   LYS B 255     -12.710   1.890  -9.281  1.00  1.00
ATOM   1018  CA  LYS B 255     -13.024   2.978 -10.199  1.00  1.00
ATOM   1019  C   LYS B 255     -12.442   2.716 -11.582  1.00  1.00
ATOM   1020  O   LYS B 255     -13.049   3.058 -12.597  1.00  1.00
ATOM   1021  N   MET B 256     -11.386   2.042 -11.696  1.00  1.00
ATOM   1022  CA  MET B 256     -10.825   1.641 -12.980  1.00  1.00
ATOM   1023  C   MET B 256      -9.926   0.420 -12.831  1.00  1.00
ATOM   1024  O   MET B 256      -8.967   0.434 -12.059  1.00  1.00
ATOM   1025  N   ASN B 257     -10.496  -0.726 -13.524  1.00  1.00
ATOM   1026  CA  ASN B 257      -9.756  -1.977 -13.407  1.00  1.00
ATOM   1027  C   ASN B 257     -10.126  -2.943 -14.525  1.00  1.00
ATOM   1028  O   ASN B 257      -9.327  -3.796 -14.911  1.00  1.00
ATOM   1029  N   ILE B 258     -10.575  -2.683 -15.592  1.00  1.00
ATOM   1030  CA  ILE B 258     -10.980  -3.609 -16.643  1.00  1.00
ATOM   1031  C   ILE B 258     -11.357  -2.864 -17.917  1.00  1.00
ATOM   1032  O   ILE B 258     -11.856  -1.739 -17.866  1.00  1.00
ATOM   1033  N   GLN B 259     -10.992  -3.448 -19.008  1.00  1.00
ATOM   1034  CA  GLN B 259     -11.409  -3.085 -20.357  1.00  1.00
ATOM   1035  C   GLN B 259     -11.947  -4.294 -21.111  1.00  1.00
ATOM   1036  O   GLN B 259     -11.417  -5.399 -20.992  1.00  1.00
ATOM   1037  N   PHE B 260     -13.117  -4.202 -21.645  1.00  1.00
ATOM   1038  CA  PHE B 260     -13.638  -5.277 -22.480  1.00  1.00
ATOM   1039  C   PHE B 260     -12.936  -5.315 -23.831  1.00  1.00
ATOM   1040  O   PHE B 260     -12.512  -4.283 -24.350  1.00  1.00
ATOM   1041  N   THR B 261     -13.182  -6.227 -24.668  1.00  1.00
ATOM   1042  CA  THR B 261     -12.616  -6.359 -26.006  1.00  1.00
ATOM   1043  C   THR B 261     -12.544  -5.009 -26.709  1.00  1.00
ATOM   1044  O   THR B 261     -13.523  -4.263 -26.742  1.00  1.00
ATOM   1045  N   ALA B 262     -11.311  -4.733 -27.164  1.00  1.00
ATOM   1046  CA  ALA B 262     -10.911  -3.573 -27.950  1.00  1.00
ATOM   1047  C   ALA B 262      -9.979  -3.972 -29.087  1.00  1.00
ATOM   1048  O   ALA B 262      -8.984  -4.663 -28.873  1.00  1.00
ATOM   1049  N   VAL B 263     -10.459  -4.002 -30.275  1.00  1.00
ATOM   1050  CA  VAL B 263      -9.721  -4.441 -31.454  1.00  1.00
ATOM   1051  C   VAL B 263      -9.608  -3.322 -32.481  1.00  1.00
ATOM   1052  O   VAL B 263     -10.527  -2.519 -32.643  1.00  1.00
ATOM   1053  N   GLY B 264      -8.660  -3.208 -33.207  1.00  1.00
ATOM   1054  CA  GLY B 264      -8.473  -2.279 -34.315  1.00  1.00
ATOM   1055  C   GLY B 264      -9.652  -2.326 -35.278  1.00  1.00
ATOM   1056  O   GLY B 264     -10.199  -3.394 -35.553  1.00  1.00
ATOM   1057  N   LYS B 265      -9.770  -1.198 -36.051  1.00  1.00
ATOM   1058  CA  LYS B 265     -10.718  -1.124 -37.156  1.00  1.00
ATOM   1059  C   LYS B 265     -10.004  -1.202 -38.500  1.00  1.00
ATOM   1060  O   LYS B 265      -8.995  -0.531 -38.717  1.00  1.00
ATOM   1061  N   LEU B 266      -9.627  10.546 -37.285  1.00  1.00
ATOM   1062  CA  LEU B 266     -10.691  10.650 -36.293  1.00  1.00
ATOM   1063  C   LEU B 266     -10.670   9.464 -35.335  1.00  1.00
ATOM   1064  O   LEU B 266     -10.900   9.619 -34.136  1.00  1.00
ATOM   1065  N   ASN B 267     -10.567   8.246 -35.856  1.00  1.00
ATOM   1066  CA  ASN B 267     -10.457   7.049 -35.032  1.00  1.00
ATOM   1067  C   ASN B 267      -9.162   7.049 -34.229  1.00  1.00
ATOM   1068  O   ASN B 267      -9.138   6.630 -33.072  1.00  1.00
ATOM   1069  N   LYS B 268      -8.054   7.380 -34.847  1.00  1.00
ATOM   1070  CA  LYS B 268      -6.774   7.425 -34.149  1.00  1.00
ATOM   1071  C   LYS B 268      -6.760   8.524 -33.095  1.00  1.00
ATOM   1072  O   LYS B 268      -6.170   8.365 -32.026  1.00  1.00
ATOM   1073  N   LYS B 269      -7.387   9.697 -33.391  1.00  1.00
ATOM   1074  CA  LYS B 269      -7.481  10.798 -32.440  1.00  1.00
ATOM   1075  C   LYS B 269      -8.257  10.385 -31.196  1.00  1.00
ATOM   1076  O   LYS B 269      -7.905  10.764 -30.079  1.00  1.00
ATOM   1077  N   VAL B 270      -9.387   9.636 -31.390  1.00  1.00
ATOM   1078  CA  VAL B 270     -10.187   9.144 -30.275  1.00  1.00
ATOM   1079  C   VAL B 270      -9.392   8.174 -29.412  1.00  1.00
ATOM   1080  O   VAL B 270      -9.476   8.208 -28.184  1.00  1.00
ATOM   1081  N   ASP B 271      -8.753   7.163 -30.075  1.00  1.00
ATOM   1082  CA  ASP B 271      -7.959   6.180 -29.348  1.00  1.00
ATOM   1083  C   ASP B 271      -6.799   6.842 -28.615  1.00  1.00
ATOM   1084  O   ASP B 271      -6.492   6.492 -27.475  1.00  1.00
ATOM   1085  N   ASP B 272      -6.048   7.687 -29.222  1.00  1.00
ATOM   1086  CA  ASP B 272      -4.886   8.334 -28.624  1.00  1.00
ATOM   1087  C   ASP B 272      -5.301   9.299 -27.521  1.00  1.00
ATOM   1088  O   ASP B 272      -4.601   9.450 -26.519  1.00  1.00
ATOM   1089  N   GLY B 273      -6.444   9.946 -27.637  1.00  1.00
ATOM   1090  CA  GLY B 273      -6.910  10.913 -26.650  1.00  1.00
ATOM   1091  C   GLY B 273      -7.415  10.217 -25.392  1.00  1.00
ATOM   1092  O   GLY B 273      -7.222  10.708 -24.280  1.00  1.00
ATOM   1093  N   PHE B 274      -8.130   9.121 -25.505  1.00  1.00
ATOM   1094  CA  PHE B 274      -8.567   8.333 -24.359  1.00  1.00
ATOM   1095  C   PHE B 274      -7.380   7.730 -23.619  1.00  1.00
ATOM   1096  O   PHE B 274      -7.369   7.666 -22.390  1.00  1.00
ATOM   1097  N   LEU B 275      -6.409   7.230 -24.404  1.00  1.00
ATOM   1098  CA  LEU B 275      -5.190   6.662 -23.839  1.00  1.00
ATOM   1099  C   LEU B 275      -4.398   7.713 -23.068  1.00  1.00
ATOM   1100  O   LEU B 275      -3.827   7.425 -22.016  1.00  1.00
ATOM   1101  N   ASP B 276      -4.307   8.938 -23.610  1.00  1.00
ATOM   1102  CA  ASP B 276      -3.611  10.030 -22.938  1.00  1.00
ATOM   1103  C   ASP B 276      -4.258  10.353 -21.597  1.00  1.00
ATOM   1104  O   ASP B 276      -3.569  10.624 -20.614  1.00  1.00
ATOM   1105  N   ILE B 277      -5.602  10.382 -21.566  1.00  1.00
ATOM   1106  CA  ILE B 277      -6.360  10.729 -20.370  1.00  1.00
ATOM   1107  C   ILE B 277      -6.223   9.654 -19.300  1.00  1.00
ATOM   1108  O   ILE B 277      -6.084   9.959 -18.115  1.00  1.00
ATOM   1109  N   TRP B 278      -6.367   8.372 -19.689  1.00  1.00
ATOM   1110  CA  TRP B 278      -6.306   7.267 -18.740  1.00  1.00
ATOM   1111  C   TRP B 278      -4.895   7.088 -18.193  1.00  1.00
ATOM   1112  O   TRP B 278      -4.711   6.759 -17.021  1.00  1.00
ATOM   1113  N   THR B 279      -3.895   7.276 -19.000  1.00  1.00
ATOM   1114  CA  THR B 279      -2.510   7.231 -18.547  1.00  1.00
ATOM   1115  C   THR B 279      -2.240   8.297 -17.493  1.00  1.00
ATOM   1116  O   THR B 279      -1.543   8.050 -16.510  1.00  1.00
ATOM   1117  N   TYR B 280      -2.747   9.546 -17.800  1.00  1.00
ATOM   1118  CA  TYR B 280      -2.605  10.665 -16.876  1.00  1.00
ATOM   1119  C   TYR B 280      -3.332  10.393 -15.566  1.00  1.00
ATOM   1120  O   TYR B 280      -2.823  10.700 -14.487  1.00  1.00
ATOM   1121  N   ASN B 281      -4.550   9.908 -15.656  1.00  1.00
ATOM   1122  CA  ASN B 281      -5.410   9.637 -14.510  1.00  1.00
ATOM   1123  C   ASN B 281      -4.800   8.577 -13.602  1.00  1.00
ATOM   1124  O   ASN B 281      -4.863   8.685 -12.377  1.00  1.00
ATOM   1125  N   ALA B 282      -4.324   7.487 -14.182  1.00  1.00
ATOM   1126  CA  ALA B 282      -3.748   6.381 -13.427  1.00  1.00
ATOM   1127  C   ALA B 282      -2.495   6.819 -12.679  1.00  1.00
ATOM   1128  O   ALA B 282      -2.289   6.446 -11.524  1.00  1.00
ATOM   1129  N   GLU B 283      -1.594   7.472 -13.365  1.00  1.00
ATOM   1130  CA  GLU B 283      -0.330   7.890 -12.769  1.00  1.00
ATOM   1131  C   GLU B 283      -0.553   8.932 -11.680  1.00  1.00
ATOM   1132  O   GLU B 283       0.097   8.900 -10.635  1.00  1.00
ATOM   1133  N   LEU B 284      -1.398   9.894 -11.894  1.00  1.00
ATOM   1134  CA  LEU B 284      -1.656  10.974 -10.950  1.00  1.00
ATOM   1135  C   LEU B 284      -2.417  10.469  -9.728  1.00  1.00
ATOM   1136  O   LEU B 284      -2.179  10.919  -8.607  1.00  1.00
ATOM   1137  N   LEU B 285      -3.367   9.592  -9.906  1.00  1.00
ATOM   1138  CA  LEU B 285      -4.099   8.983  -8.802  1.00  1.00
ATOM   1139  C   LEU B 285      -3.154   8.265  -7.844  1.00  1.00
ATOM   1140  O   LEU B 285      -3.327   8.324  -6.626  1.00  1.00
ATOM   1141  N   VAL B 286      -2.189   7.532  -8.419  1.00  1.00
ATOM   1142  CA  VAL B 286      -1.219   6.799  -7.614  1.00  1.00
ATOM   1143  C   VAL B 286      -0.288   7.750  -6.873  1.00  1.00
ATOM   1144  O   VAL B 286       0.030   7.537  -5.703  1.00  1.00
ATOM   1145  N   LEU B 287       0.206   8.770  -7.590  1.00  1.00
ATOM   1146  CA  LEU B 287       1.114   9.745  -6.999  1.00  1.00
ATOM   1147  C   LEU B 287       0.445  10.501  -5.856  1.00  1.00
ATOM   1148  O   LEU B 287       1.062  10.755  -4.821  1.00  1.00
ATOM   1149  N   LEU B 288      -0.755  10.956  -6.051  1.00  1.00
ATOM   1150  CA  LEU B 288      -1.493  11.695  -5.034  1.00  1.00
ATOM   1151  C   LEU B 288      -1.812  10.811  -3.833  1.00  1.00
ATOM   1152  O   LEU B 288      -1.742  11.255  -2.687  1.00  1.00
ATOM   1153  N   GLU B 289      -2.317   9.595  -4.098  1.00  1.00
ATOM   1154  CA  GLU B 289      -2.661   8.668  -3.027  1.00  1.00
ATOM   1155  C   GLU B 289      -1.422   8.239  -2.251  1.00  1.00
ATOM   1156  O   GLU B 289      -1.469   8.067  -1.033  1.00  1.00
ATOM   1157  N   ASN B 290      -0.307   8.104  -2.909  1.00  1.00
ATOM   1158  CA  ASN B 290       0.952   7.748  -2.265  1.00  1.00
ATOM   1159  C   ASN B 290       1.368   8.802  -1.247  1.00  1.00
ATOM   1160  O   ASN B 290       1.855   8.475  -0.165  1.00  1.00
ATOM   1161  N   GLU B 291       1.300  10.067  -1.644  1.00  1.00
ATOM   1162  CA  GLU B 291       1.608  11.172  -0.744  1.00  1.00
ATOM   1163  C   GLU B 291       0.694  11.160   0.475  1.00  1.00
ATOM   1164  O   GLU B 291       1.135  11.416   1.595  1.00  1.00
ATOM   1165  N   ARG B 292      -0.582  10.915   0.266  1.00  1.00
ATOM   1166  CA  ARG B 292      -1.581  10.895   1.328  1.00  1.00
ATOM   1167  C   ARG B 292      -1.357   9.721   2.273  1.00  1.00
ATOM   1168  O   ARG B 292      -1.546   9.841   3.484  1.00  1.00
ATOM   1169  N   THR B 293      -0.985   8.568   1.741  1.00  1.00
ATOM   1170  CA  THR B 293      -0.724   7.362   2.518  1.00  1.00
ATOM   1171  C   THR B 293       0.433   7.571   3.487  1.00  1.00
ATOM   1172  O   THR B 293       0.385   7.125   4.633  1.00  1.00
ATOM   1173  N   LEU B 294       1.532   8.125   2.982  1.00  1.00
ATOM   1174  CA  LEU B 294       2.696   8.396   3.817  1.00  1.00
ATOM   1175  C   LEU B 294       2.367   9.405   4.912  1.00  1.00
ATOM   1176  O   LEU B 294       2.805   9.263   6.053  1.00  1.00
ATOM   1177  N   ASP B 295       1.593  10.405   4.564  1.00  1.00
ATOM   1178  CA  ASP B 295       1.179  11.410   5.536  1.00  1.00
ATOM   1179  C   ASP B 295       0.263  10.808   6.594  1.00  1.00
ATOM   1180  O   ASP B 295       0.348  11.155   7.772  1.00  1.00
ATOM   1181  N   PHE B 296      -0.602   9.852   6.161  1.00  1.00
ATOM   1182  CA  PHE B 296      -1.520   9.149   7.049  1.00  1.00
ATOM   1183  C   PHE B 296      -0.765   8.381   8.126  1.00  1.00
ATOM   1184  O   PHE B 296      -1.185   8.339   9.282  1.00  1.00
ATOM   1185  N   HIS B 297       0.272   7.658   7.714  1.00  1.00
ATOM   1186  CA  HIS B 297       1.116   6.914   8.641  1.00  1.00
ATOM   1187  C   HIS B 297       1.818   7.848   9.619  1.00  1.00
ATOM   1188  O   HIS B 297       1.925   7.551  10.808  1.00  1.00
ATOM   1189  N   ASP B 298       2.370   8.978   9.062  1.00  1.00
ATOM   1190  CA  ASP B 298       3.014   9.982   9.900  1.00  1.00
ATOM   1191  C   ASP B 298       2.060  10.506  10.965  1.00  1.00
ATOM   1192  O   ASP B 298       2.449  10.709  12.115  1.00  1.00
ATOM   1193  N   SER B 299       0.819  10.749  10.589  1.00  1.00
ATOM   1194  CA  SER B 299      -0.224  11.245  11.479  1.00  1.00
ATOM   1195  C   SER B 299      -0.520  10.246  12.591  1.00  1.00
ATOM   1196  O   SER B 299      -0.748  10.630  13.738  1.00  1.00
ATOM   1197  N   ASN B 300      -0.635   8.966  12.249  1.00  1.00
ATOM   1198  CA  ASN B 300      -0.932   7.900  13.198  1.00  1.00
ATOM   1199  C   ASN B 300       0.150   7.794  14.265  1.00  1.00
ATOM   1200  O   ASN B 300      -0.142   7.565  15.439  1.00  1.00
ATOM   1201  N   VAL B 301       1.418   7.899  13.826  1.00  1.00
ATOM   1202  CA  VAL B 301       2.539   7.878  14.758  1.00  1.00
ATOM   1203  C   VAL B 301       2.490   9.071  15.704  1.00  1.00
ATOM   1204  O   VAL B 301       2.736   8.936  16.902  1.00  1.00
ATOM   1205  N   LYS B 302       2.242  10.253  15.127  1.00  1.00
ATOM   1206  CA  LYS B 302       2.167  11.497  15.883  1.00  1.00
ATOM   1207  C   LYS B 302       1.063  11.439  16.931  1.00  1.00
ATOM   1208  O   LYS B 302       1.236  11.912  18.055  1.00  1.00
ATOM   1209  N   ASN B 303      -0.114  10.904  16.527  1.00  1.00
ATOM   1210  CA  ASN B 303      -1.268  10.800  17.413  1.00  1.00
ATOM   1211  C   ASN B 303      -1.007   9.812  18.543  1.00  1.00
ATOM   1212  O   ASN B 303      -1.441  10.021  19.676  1.00  1.00
ATOM   1213  N   LEU B 304      -0.392   8.682  18.264  1.00  1.00
ATOM   1214  CA  LEU B 304      -0.018   7.689  19.264  1.00  1.00
ATOM   1215  C   LEU B 304       0.941   8.277  20.293  1.00  1.00
ATOM   1216  O   LEU B 304       0.823   8.011  21.489  1.00  1.00
ATOM   1217  N   TYR B 305       1.850   9.095  19.817  1.00  1.00
ATOM   1218  CA  TYR B 305       2.822   9.759  20.677  1.00  1.00
ATOM   1219  C   TYR B 305       2.146  10.773  21.592  1.00  1.00
ATOM   1220  O   TYR B 305       2.483  10.881  22.771  1.00  1.00
ATOM   1221  N   GLU B 306       1.309  11.628  21.002  1.00  1.00
ATOM   1222  CA  GLU B 306       0.567  12.632  21.756  1.00  1.00
ATOM   1223  C   GLU B 306      -0.368  11.981  22.767  1.00  1.00
ATOM   1224  O   GLU B 306      -0.547  12.486  23.876  1.00  1.00
ATOM   1225  N   LYS B 307      -0.952  10.855  22.445  1.00  1.00
ATOM   1226  CA  LYS B 307      -1.826  10.096  23.330  1.00  1.00
ATOM   1227  C   LYS B 307      -1.088   9.652  24.587  1.00  1.00
ATOM   1228  O   LYS B 307      -1.640   9.681  25.686  1.00  1.00
ATOM   1229  N   VAL B 308       0.095   9.030  24.412  1.00  1.00
ATOM   1230  CA  VAL B 308       0.926   8.621  25.539  1.00  1.00
ATOM   1231  C   VAL B 308       1.374   9.825  26.357  1.00  1.00
ATOM   1232  O   VAL B 308       1.379   9.784  27.588  1.00  1.00
ATOM   1233  N   LYS B 309       1.754  10.892  25.644  1.00  1.00
ATOM   1234  CA  LYS B 309       2.214  12.103  26.314  1.00  1.00
ATOM   1235  C   LYS B 309       1.144  12.658  27.245  1.00  1.00
ATOM   1236  O   LYS B 309       1.441  13.097  28.356  1.00  1.00
ATOM   1237  N   SER B 310      -0.106  12.653  26.806  1.00  1.00
ATOM   1238  CA  SER B 310      -1.222  13.199  27.569  1.00  1.00
ATOM   1239  C   SER B 310      -1.594  12.285  28.730  1.00  1.00
ATOM   1240  O   SER B 310      -2.002  12.752  29.794  1.00  1.00
ATOM   1241  N   GLN B 311      -1.358  11.001  28.655  1.00  1.00
ATOM   1242  CA  GLN B 311      -1.614  10.079  29.754  1.00  1.00
ATOM   1243  C   GLN B 311      -0.603  10.265  30.878  1.00  1.00
ATOM   1244  O   GLN B 311      -0.948  10.186  32.057  1.00  1.00
ATOM   1245  N   LEU B 312       0.689  10.310  30.536  1.00  1.00
ATOM   1246  CA  LEU B 312       1.769  10.393  31.511  1.00  1.00
ATOM   1247  C   LEU B 312       1.870  11.794  32.104  1.00  1.00
ATOM   1248  O   LEU B 312       2.178  11.959  33.285  1.00  1.00
ATOM   1249  N   LYS B 313       1.457  12.767  31.582  1.00  1.00
ATOM   1250  CA  LYS B 313       1.591  14.130  32.083  1.00  1.00
ATOM   1251  C   LYS B 313       3.008  14.401  32.570  1.00  1.00
ATOM   1252  O   LYS B 313       3.867  14.833  31.802  1.00  1.00
ATOM   1253  N   ASN B 314       3.209  14.759  33.822  1.00  1.00
ATOM   1254  CA  ASN B 314       4.502  15.082  34.412  1.00  1.00
ATOM   1255  C   ASN B 314       5.052  13.908  35.211  1.00  1.00
ATOM   1256  O   ASN B 314       6.212  13.913  35.622  1.00  1.00
ATOM   1257  N   ASN B 315       4.422  12.745  35.179  1.00  1.00
ATOM   1258  CA  ASN B 315       4.941  11.520  35.773  1.00  1.00
ATOM   1259  C   ASN B 315       6.067  10.933  34.931  1.00  1.00
ATOM   1260  O   ASN B 315       6.947  10.244  35.447  1.00  1.00
ATOM   1261  N   ALA B 316       6.393  11.488  33.953  1.00  1.00
ATOM   1262  CA  ALA B 316       7.469  11.190  33.016  1.00  1.00
ATOM   1263  C   ALA B 316       8.006  12.461  32.371  1.00  1.00
ATOM   1264  O   ALA B 316       7.263  13.416  32.145  1.00  1.00
ATOM   1265  N   LYS B 317       9.180  12.353  31.792  1.00  1.00
ATOM   1266  CA  LYS B 317       9.838  13.436  31.071  1.00  1.00
ATOM   1267  C   LYS B 317      10.095  13.054  29.619  1.00  1.00
ATOM   1268  O   LYS B 317      10.469  11.920  29.322  1.00  1.00
ATOM   1269  N   GLU B 318       9.734  14.002  28.676  1.00  1.00
ATOM   1270  CA  GLU B 318      10.174  13.775  27.304  1.00  1.00
ATOM   1271  C   GLU B 318      11.689  13.883  27.187  1.00  1.00
ATOM   1272  O   GLU B 318      12.280  14.894  27.566  1.00  1.00
ATOM   1273  N   ILE B 319      12.318  12.772  26.665  1.00  1.00
ATOM   1274  CA  ILE B 319      13.770  12.666  26.596  1.00  1.00
ATOM   1275  C   ILE B 319      14.258  12.709  25.154  1.00  1.00
ATOM   1276  O   ILE B 319      15.397  13.090  24.885  1.00  1.00
ATOM   1277  N   GLY B 320      13.464  12.641  24.232  1.00  1.00
ATOM   1278  CA  GLY B 320      13.918  12.868  22.865  1.00  1.00
ATOM   1279  C   GLY B 320      13.587  11.680  21.970  1.00  1.00
ATOM   1280  O   GLY B 320      13.733  10.527  22.375  1.00  1.00
ATOM   1281  N   ASN B 321      13.382  12.000  20.716  1.00  1.00
ATOM   1282  CA  ASN B 321      13.383  10.877  19.787  1.00  1.00
ATOM   1283  C   ASN B 321      12.124  10.033  19.942  1.00  1.00
ATOM   1284  O   ASN B 321      12.079   8.883  19.505  1.00  1.00
ATOM   1285  N   GLY B 322      11.126  10.460  20.753  1.00  1.00
ATOM   1286  CA  GLY B 322       9.878   9.722  20.904  1.00  1.00
ATOM   1287  C   GLY B 322       9.916   8.818  22.129  1.00  1.00
ATOM   1288  O   GLY B 322       8.957   8.102  22.415  1.00  1.00
ATOM   1289  N   CYS B 323      10.720   9.149  23.076  1.00  1.00
ATOM   1290  CA  CYS B 323      10.920   8.375  24.295  1.00  1.00
ATOM   1291  C   CYS B 323      10.514   9.172  25.528  1.00  1.00
ATOM   1292  O   CYS B 323      10.738  10.381  25.598  1.00  1.00
ATOM   1293  N   PHE B 324       9.869   8.512  26.454  1.00  1.00
ATOM   1294  CA  PHE B 324       9.557   9.015  27.786  1.00  1.00
ATOM   1295  C   PHE B 324      10.333   8.259  28.856  1.00  1.00
ATOM   1296  O   PHE B 324      10.480   7.039  28.785  1.00  1.00
ATOM   1297  N   GLU B 325      10.883   8.990  29.784  1.00  1.00
ATOM   1298  CA  GLU B 325      11.528   8.426  30.963  1.00  1.00
ATOM   1299  C   GLU B 325      10.692   8.661  32.214  1.00  1.00
ATOM   1300  O   GLU B 325      10.281   9.786  32.495  1.00  1.00
ATOM   1301  N   PHE B 326      10.199   7.493  32.818  1.00  1.00
ATOM   1302  CA  PHE B 326       9.324   7.626  33.977  1.00  1.00
ATOM   1303  C   PHE B 326      10.089   8.148  35.187  1.00  1.00
ATOM   1304  O   PHE B 326      11.224   7.744  35.437  1.00  1.00
ATOM   1305  N   TYR B 327       9.303   8.905  36.043  1.00  1.00
ATOM   1306  CA  TYR B 327       9.848   9.350  37.320  1.00  1.00
ATOM   1307  C   TYR B 327       9.547   8.347  38.426  1.00  1.00
ATOM   1308  O   TYR B 327      10.179   8.365  39.482  1.00  1.00
ATOM   1309  N   HIS B 328       8.887   7.345  38.094  1.00  1.00
ATOM   1310  CA  HIS B 328       8.460   6.214  38.909  1.00  1.00
ATOM   1311  C   HIS B 328       8.876   4.892  38.278  1.00  1.00
ATOM   1312  O   HIS B 328       8.942   4.770  37.055  1.00  1.00
ATOM   1313  N   LYS B 329       8.920   3.814  39.063  1.00  1.00
ATOM   1314  CA  LYS B 329       9.060   2.474  38.507  1.00  1.00
ATOM   1315  C   LYS B 329       7.803   2.055  37.755  1.00  1.00
ATOM   1316  O   LYS B 329       6.695   2.133  38.286  1.00  1.00
ATOM   1317  N   CYS B 330       7.906   1.707  36.552  1.00  1.00
ATOM   1318  CA  CYS B 330       6.836   1.246  35.676  1.00  1.00
ATOM   1319  C   CYS B 330       7.101  -0.170  35.181  1.00  1.00
ATOM   1320  O   CYS B 330       8.021  -0.401  34.396  1.00  1.00
ATOM   1321  N   ASP B 331       6.575  -1.159  35.919  1.00  1.00
ATOM   1322  CA  ASP B 331       6.756  -2.560  35.559  1.00  1.00
ATOM   1323  C   ASP B 331       5.960  -2.914  34.309  1.00  1.00
ATOM   1324  O   ASP B 331       4.969  -2.258  33.986  1.00  1.00
ATOM   1325  N   ASN B 332       5.749  -4.151  33.991  1.00  1.00
ATOM   1326  CA  ASN B 332       5.043  -4.599  32.797  1.00  1.00
ATOM   1327  C   ASN B 332       3.541  -4.376  32.929  1.00  1.00
ATOM   1328  O   ASN B 332       2.864  -4.051  31.953  1.00  1.00
ATOM   1329  N   GLU B 333       2.926  -4.477  34.053  1.00  1.00
ATOM   1330  CA  GLU B 333       1.529  -4.107  34.245  1.00  1.00
ATOM   1331  C   GLU B 333       1.310  -2.624  33.977  1.00  1.00
ATOM   1332  O   GLU B 333       0.292  -2.230  33.406  1.00  1.00
ATOM   1333  N   CYS B 334       2.245  -1.778  34.486  1.00  1.00
ATOM   1334  CA  CYS B 334       2.188  -0.341  34.242  1.00  1.00
ATOM   1335  C   CYS B 334       2.365  -0.026  32.763  1.00  1.00
ATOM   1336  O   CYS B 334       1.700   0.858  32.222  1.00  1.00
ATOM   1337  N   MET B 335       3.344  -0.668  32.136  1.00  1.00
ATOM   1338  CA  MET B 335       3.636  -0.473  30.721  1.00  1.00
ATOM   1339  C   MET B 335       2.452  -0.878  29.853  1.00  1.00
ATOM   1340  O   MET B 335       2.127  -0.203  28.876  1.00  1.00
ATOM   1341  N   GLU B 336       1.812  -1.974  30.140  1.00  1.00
ATOM   1342  CA  GLU B 336       0.640  -2.435  29.406  1.00  1.00
ATOM   1343  C   GLU B 336      -0.501  -1.430  29.501  1.00  1.00
ATOM   1344  O   GLU B 336      -1.246  -1.229  28.542  1.00  1.00
ATOM   1345  N   SER B 337      -0.709  -0.819  30.657  1.00  1.00
ATOM   1346  CA  SER B 337      -1.706   0.229  30.846  1.00  1.00
ATOM   1347  C   SER B 337      -1.409   1.436  29.966  1.00  1.00
ATOM   1348  O   SER B 337      -2.323   2.074  29.443  1.00  1.00
ATOM   1349  N   VAL B 338      -0.152   1.813  29.815  1.00  1.00
ATOM   1350  CA  VAL B 338       0.234   2.865  28.881  1.00  1.00
ATOM   1351  C   VAL B 338      -0.085   2.471  27.445  1.00  1.00
ATOM   1352  O   VAL B 338      -0.581   3.282  26.664  1.00  1.00
ATOM   1353  N   ARG B 339       0.198   1.261  27.084  1.00  1.00
ATOM   1354  CA  ARG B 339      -0.011   0.733  25.741  1.00  1.00
ATOM   1355  C   ARG B 339      -1.495   0.584  25.433  1.00  1.00
ATOM   1356  O   ARG B 339      -1.938   0.858  24.317  1.00  1.00
ATOM   1357  N   ASN B 340      -2.354   0.338  26.265  1.00  1.00
ATOM   1358  CA  ASN B 340      -3.779   0.118  26.048  1.00  1.00
ATOM   1359  C   ASN B 340      -4.598   1.317  26.508  1.00  1.00
ATOM   1360  O   ASN B 340      -5.782   1.429  26.194  1.00  1.00
ATOM   1361  N   GLY B 341      -4.036   2.353  26.950  1.00  1.00
ATOM   1362  CA  GLY B 341      -4.647   3.661  27.152  1.00  1.00
ATOM   1363  C   GLY B 341      -5.434   3.705  28.456  1.00  1.00
ATOM   1364  O   GLY B 341      -6.084   4.704  28.766  1.00  1.00
ATOM   1365  N   THR B 342      -4.971   3.111  29.491  1.00  1.00
ATOM   1366  CA  THR B 342      -5.606   3.073  30.803  1.00  1.00
ATOM   1367  C   THR B 342      -4.601   3.364  31.910  1.00  1.00
ATOM   1368  O   THR B 342      -4.944   3.354  33.092  1.00  1.00
ATOM   1369  N   TYR B 343      -3.537   4.103  31.549  1.00  1.00
ATOM   1370  CA  TYR B 343      -2.560   4.530  32.544  1.00  1.00
ATOM   1371  C   TYR B 343      -3.226   5.308  33.672  1.00  1.00
ATOM   1372  O   TYR B 343      -3.995   6.237  33.428  1.00  1.00
ATOM   1373  N   ASP B 344      -2.904   4.934  34.912  1.00  1.00
ATOM   1374  CA  ASP B 344      -3.405   5.621  36.096  1.00  1.00
ATOM   1375  C   ASP B 344      -2.378   6.607  36.636  1.00  1.00
ATOM   1376  O   ASP B 344      -1.409   6.216  37.287  1.00  1.00
ATOM   1377  N   TYR B 345      -2.603   7.968  36.312  1.00  1.00
ATOM   1378  CA  TYR B 345      -1.608   8.964  36.691  1.00  1.00
ATOM   1379  C   TYR B 345      -1.586   9.174  38.199  1.00  1.00
ATOM   1380  O   TYR B 345      -0.522   9.329  38.799  1.00  1.00
ATOM   1381  N   PRO B 346      -2.740   9.301  38.858  1.00  1.00
ATOM   1382  CA  PRO B 346      -2.836   9.525  40.296  1.00  1.00
ATOM   1383  C   PRO B 346      -2.168   8.399  41.074  1.00  1.00
ATOM   1384  O   PRO B 346      -1.555   8.631  42.116  1.00  1.00
ATOM   1385  N   LYS B 347      -2.110   7.225  40.639  1.00  1.00
ATOM   1386  CA  LYS B 347      -1.494   6.062  41.266  1.00  1.00
ATOM   1387  C   LYS B 347       0.002   6.271  41.466  1.00  1.00
ATOM   1388  O   LYS B 347       0.564   5.867  42.483  1.00  1.00
ATOM   1389  N   TYR B 348       0.712   6.853  40.532  1.00  1.00
ATOM   1390  CA  TYR B 348       2.161   6.996  40.600  1.00  1.00
ATOM   1391  C   TYR B 348       2.563   8.455  40.775  1.00  1.00
ATOM   1392  O   TYR B 348       3.701   8.756  41.137  1.00  1.00
ATOM   1393  N   SER B 349       1.696   9.326  40.961  1.00  1.00
ATOM   1394  CA  SER B 349       1.963  10.759  41.008  1.00  1.00
ATOM   1395  C   SER B 349       2.739  11.134  42.264  1.00  1.00
ATOM   1396  O   SER B 349       3.607  12.006  42.233  1.00  1.00
ATOM   1397  N   GLU B 350       2.530  10.549  43.414  1.00  1.00
ATOM   1398  CA  GLU B 350       3.285  10.840  44.627  1.00  1.00
ATOM   1399  C   GLU B 350       4.747  10.441  44.474  1.00  1.00
ATOM   1400  O   GLU B 350       5.645  11.152  44.926  1.00  1.00
ATOM   1401  N   GLU B 351       4.990   9.188  44.003  1.00  1.00
ATOM   1402  CA  GLU B 351       6.355   8.714  43.808  1.00  1.00
ATOM   1403  C   GLU B 351       7.084   9.549  42.763  1.00  1.00
ATOM   1404  O   GLU B 351       8.280   9.811  42.889  1.00  1.00
ATOM   1405  N   SER B 352       6.366   9.863  41.663  1.00  1.00
ATOM   1406  CA  SER B 352       6.936  10.692  40.609  1.00  1.00
ATOM   1407  C   SER B 352       7.367  12.050  41.148  1.00  1.00
ATOM   1408  O   SER B 352       8.400  12.588  40.748  1.00  1.00
ATOM   1409  N   LYS B 353       6.435  12.702  41.893  1.00  1.00
ATOM   1410  CA  LYS B 353       6.689  14.011  42.483  1.00  1.00
ATOM   1411  C   LYS B 353       7.967  14.003  43.311  1.00  1.00
ATOM   1412  O   LYS B 353       8.733  14.967  43.297  1.00  1.00
ATOM   1413  N   LEU B 354       8.142  12.982  44.162  1.00  1.00
ATOM   1414  CA  LEU B 354       9.333  12.853  44.992  1.00  1.00
ATOM   1415  C   LEU B 354      10.590  12.724  44.138  1.00  1.00
ATOM   1416  O   LEU B 354      11.649  13.239  44.494  1.00  1.00
ATOM   1417  N   ASN B 355      10.539  12.148  42.980  1.00  1.00
ATOM   1418  CA  ASN B 355      11.711  11.853  42.163  1.00  1.00
ATOM   1419  C   ASN B 355      12.113  13.058  41.321  1.00  1.00
ATOM   1420  O   ASN B 355      13.290  13.249  41.015  1.00  1.00
ATOM   1421  N   ARG B 356      11.227  13.700  40.636  1.00  1.00
ATOM   1422  CA  ARG B 356      11.577  14.869  39.839  1.00  1.00
ATOM   1423  C   ARG B 356      11.850  16.078  40.725  1.00  1.00
ATOM   1424  O   ARG B 356      11.131  16.325  41.693  1.00  1.00
