# Supplementary material for: ProteinDJ: A high‐performance and modular protein design pipeline
Source: Protein Sci. 2026 Jan 21;35(2):e70464. doi: 10.1002/pro.70464 (PMC12820799; doi:10.1002/pro.70464)
Supplement: Supplementary file 2 — DATA S1. Compressed archive containing input PDB and Bindsweeper YAML files used for benchmarking and comparison of sequence design methods. [file PRO-35-e70464-s001.zip › SupplementaryFile1/binderfolds/ha/fold_50.pdb]

ATOM      1  N   GLY A   1     -16.821  -8.640  -8.381  1.00  0.00
ATOM      2  CA  GLY A   1     -16.020  -9.858  -8.370  1.00  0.00
ATOM      3  C   GLY A   1     -14.579  -9.574  -8.775  1.00  0.00
ATOM      4  O   GLY A   1     -13.644 -10.166  -8.236  1.00  0.00
ATOM      5  N   GLY A   2     -14.445  -8.705  -9.812  1.00  0.00
ATOM      6  CA  GLY A   2     -13.106  -8.316 -10.239  1.00  0.00
ATOM      7  C   GLY A   2     -12.410  -7.478  -9.174  1.00  0.00
ATOM      8  O   GLY A   2     -11.210  -7.625  -8.942  1.00  0.00
ATOM      9  N   GLY A   3     -13.155  -6.559  -8.558  1.00  0.00
ATOM     10  CA  GLY A   3     -12.595  -5.780  -7.460  1.00  0.00
ATOM     11  C   GLY A   3     -12.106  -6.685  -6.336  1.00  0.00
ATOM     12  O   GLY A   3     -11.052  -6.445  -5.748  1.00  0.00
ATOM     13  N   GLY A   4     -12.940  -7.726  -6.023  1.00  0.00
ATOM     14  CA  GLY A   4     -12.564  -8.663  -4.971  1.00  0.00
ATOM     15  C   GLY A   4     -11.316  -9.448  -5.353  1.00  0.00
ATOM     16  O   GLY A   4     -10.435  -9.674  -4.524  1.00  0.00
ATOM     17  N   GLY A   5     -11.226  -9.892  -6.591  1.00  0.00
ATOM     18  CA  GLY A   5     -10.058 -10.621  -7.071  1.00  0.00
ATOM     19  C   GLY A   5      -8.804  -9.759  -7.002  1.00  0.00
ATOM     20  O   GLY A   5      -7.729 -10.239  -6.640  1.00  0.00
ATOM     21  N   GLY A   6      -8.973  -8.469  -7.483  1.00  0.00
ATOM     22  CA  GLY A   6      -7.835  -7.558  -7.440  1.00  0.00
ATOM     23  C   GLY A   6      -7.385  -7.306  -6.007  1.00  0.00
ATOM     24  O   GLY A   6      -6.189  -7.267  -5.720  1.00  0.00
ATOM     25  N   GLY A   7      -8.379  -7.021  -5.132  1.00  0.00
ATOM     26  CA  GLY A   7      -8.066  -6.800  -3.725  1.00  0.00
ATOM     27  C   GLY A   7      -7.365  -8.009  -3.121  1.00  0.00
ATOM     28  O   GLY A   7      -6.429  -7.867  -2.334  1.00  0.00
ATOM     29  N   GLY A   8      -7.815  -9.215  -3.523  1.00  0.00
ATOM     30  CA  GLY A   8      -7.212 -10.449  -3.034  1.00  0.00
ATOM     31  C   GLY A   8      -5.753 -10.554  -3.456  1.00  0.00
ATOM     32  O   GLY A   8      -4.896 -10.958  -2.669  1.00  0.00
ATOM     33  N   GLY A   9      -5.458 -10.200  -4.685  1.00  0.00
ATOM     34  CA  GLY A   9      -4.093 -10.232  -5.196  1.00  0.00
ATOM     35  C   GLY A   9      -3.204  -9.240  -4.456  1.00  0.00
ATOM     36  O   GLY A   9      -2.057  -9.544  -4.128  1.00  0.00
ATOM     37  N   GLY A  10      -3.797  -8.020  -4.212  1.00  0.00
ATOM     38  CA  GLY A  10      -3.044  -7.005  -3.486  1.00  0.00
ATOM     39  C   GLY A  10      -2.770  -7.442  -2.053  1.00  0.00
ATOM     40  O   GLY A  10      -1.670  -7.251  -1.535  1.00  0.00
ATOM     41  N   GLY A  11      -3.831  -7.990  -1.415  1.00  0.00
ATOM     42  CA  GLY A  11      -3.692  -8.495  -0.054  1.00  0.00
ATOM     43  C   GLY A  11      -2.646  -9.600   0.020  1.00  0.00
ATOM     44  O   GLY A  11      -1.852  -9.654   0.958  1.00  0.00
ATOM     45  N   GLY A  12      -2.635 -10.459  -1.038  1.00  0.00
ATOM     46  CA  GLY A  12      -1.666 -11.546  -1.101  1.00  0.00
ATOM     47  C   GLY A  12      -0.243 -11.010  -1.191  1.00  0.00
ATOM     48  O   GLY A  12       0.667 -11.525  -0.542  1.00  0.00
ATOM     49  N   GLY A  13      -0.075  -9.942  -2.002  1.00  0.00
ATOM     50  CA  GLY A  13       1.239  -9.323  -2.130  1.00  0.00
ATOM     51  C   GLY A  13       1.680  -8.691  -0.816  1.00  0.00
ATOM     52  O   GLY A  13       2.841  -8.801  -0.422  1.00  0.00
ATOM     53  N   GLY A  14       0.692  -7.964  -0.183  1.00  0.00
ATOM     54  CA  GLY A  14       0.992  -7.328   1.094  1.00  0.00
ATOM     55  C   GLY A  14       1.314  -8.365   2.163  1.00  0.00
ATOM     56  O   GLY A  14       2.239  -8.187   2.956  1.00  0.00
ATOM     57  N   GLY A  15       0.519  -9.447   2.181  1.00  0.00
ATOM     58  CA  GLY A  15       0.724 -10.522   3.146  1.00  0.00
ATOM     59  C   GLY A  15       2.073 -11.198   2.937  1.00  0.00
ATOM     60  O   GLY A  15       2.774 -11.517   3.898  1.00  0.00
ATOM     61  N   GLY A  16       2.449 -11.413   1.696  1.00  0.00
ATOM     62  CA  GLY A  16       3.738 -12.008   1.364  1.00  0.00
ATOM     63  C   GLY A  16       4.889 -11.156   1.885  1.00  0.00
ATOM     64  O   GLY A  16       5.874 -11.678   2.406  1.00  0.00
ATOM     65  N   GLY A  17       4.741  -9.812   1.681  1.00  0.00
ATOM     66  CA  GLY A  17       5.751  -8.896   2.197  1.00  0.00
ATOM     67  C   GLY A  17       5.828  -8.959   3.717  1.00  0.00
ATOM     68  O   GLY A  17       6.915  -8.935   4.294  1.00  0.00
ATOM     69  N   GLY A  18       4.627  -8.973   4.340  1.00  0.00
ATOM     70  CA  GLY A  18       4.553  -9.041   5.795  1.00  0.00
ATOM     71  C   GLY A  18       5.154 -10.340   6.316  1.00  0.00
ATOM     72  O   GLY A  18       5.848 -10.350   7.333  1.00  0.00
ATOM     73  N   GLY A  19       4.856 -11.442   5.636  1.00  0.00
ATOM     74  CA  GLY A  19       5.385 -12.747   6.014  1.00  0.00
ATOM     75  C   GLY A  19       6.908 -12.760   5.964  1.00  0.00
ATOM     76  O   GLY A  19       7.562 -13.348   6.825  1.00  0.00
ATOM     77  N   GLY A  20       7.448 -12.051   4.976  1.00  0.00
ATOM     78  CA  GLY A  20       8.896 -11.909   4.877  1.00  0.00
ATOM     79  C   GLY A  20       9.471 -11.246   6.122  1.00  0.00
ATOM     80  O   GLY A  20      10.546 -11.616   6.594  1.00  0.00
ATOM     81  N   GLY A  21       8.606 -10.425   6.776  1.00  0.00
ATOM     82  CA  GLY A  21       9.024  -9.753   8.000  1.00  0.00
ATOM     83  C   GLY A  21       8.727 -10.607   9.226  1.00  0.00
ATOM     84  O   GLY A  21       9.531 -10.676  10.156  1.00  0.00
ATOM     85  N   GLY A  22       7.405 -11.190   9.163  1.00  0.00
ATOM     86  CA  GLY A  22       7.059 -12.159  10.196  1.00  0.00
ATOM     87  C   GLY A  22       5.638 -12.677  10.011  1.00  0.00
ATOM     88  O   GLY A  22       4.745 -11.935   9.603  1.00  0.00
ATOM     89  N   GLY A  23       5.418 -13.911  10.489  1.00  0.00
ATOM     90  CA  GLY A  23       4.098 -14.509  10.328  1.00  0.00
ATOM     91  C   GLY A  23       3.035 -13.702  11.062  1.00  0.00
ATOM     92  O   GLY A  23       1.921 -13.529  10.567  1.00  0.00
ATOM     93  N   GLY A  24       3.349 -13.141  12.199  1.00  0.00
ATOM     94  CA  GLY A  24       2.403 -12.384  13.011  1.00  0.00
ATOM     95  C   GLY A  24       1.896 -11.156  12.266  1.00  0.00
ATOM     96  O   GLY A  24       0.717 -10.812  12.348  1.00  0.00
ATOM     97  N   GLY A  25       2.833 -10.488  11.552  1.00  0.00
ATOM     98  CA  GLY A  25       2.462  -9.300  10.792  1.00  0.00
ATOM     99  C   GLY A  25       1.458  -9.638   9.697  1.00  0.00
ATOM    100  O   GLY A  25       0.498  -8.902   9.472  1.00  0.00
ATOM    101  N   GLY A  26       1.759 -10.787   8.996  1.00  0.00
ATOM    102  CA  GLY A  26       0.877 -11.226   7.922  1.00  0.00
ATOM    103  C   GLY A  26      -0.497 -11.607   8.459  1.00  0.00
ATOM    104  O   GLY A  26      -1.521 -11.269   7.866  1.00  0.00
ATOM    105  N   GLY A  27      -0.528 -12.254   9.604  1.00  0.00
ATOM    106  CA  GLY A  27      -1.792 -12.645  10.217  1.00  0.00
ATOM    107  C   GLY A  27      -2.602 -11.424  10.634  1.00  0.00
ATOM    108  O   GLY A  27      -3.816 -11.375  10.432  1.00  0.00
ATOM    109  N   GLY A  28      -1.942 -10.408  11.159  1.00  0.00
ATOM    110  CA  GLY A  28      -2.612  -9.182  11.576  1.00  0.00
ATOM    111  C   GLY A  28      -3.210  -8.448  10.383  1.00  0.00
ATOM    112  O   GLY A  28      -4.327  -7.936  10.454  1.00  0.00
ATOM    113  N   GLY A  29      -2.441  -8.432   9.270  1.00  0.00
ATOM    114  CA  GLY A  29      -2.902  -7.773   8.054  1.00  0.00
ATOM    115  C   GLY A  29      -4.139  -8.461   7.490  1.00  0.00
ATOM    116  O   GLY A  29      -5.091  -7.803   7.073  1.00  0.00
ATOM    117  N   GLY A  30      -4.076  -9.802   7.449  1.00  0.00
ATOM    118  CA  GLY A  30      -5.187 -10.568   6.896  1.00  0.00
ATOM    119  C   GLY A  30      -6.420 -10.467   7.784  1.00  0.00
ATOM    120  O   GLY A  30      -7.538 -10.305   7.294  1.00  0.00
ATOM    121  N   GLY A  31      -6.230 -10.490   9.093  1.00  0.00
ATOM    122  CA  GLY A  31      -7.338 -10.397  10.036  1.00  0.00
ATOM    123  C   GLY A  31      -8.007  -9.030   9.966  1.00  0.00
ATOM    124  O   GLY A  31      -9.234  -8.927   9.994  1.00  0.00
ATOM    125  N   GLY A  32      -7.221  -7.978   9.863  1.00  0.00
ATOM    126  CA  GLY A  32      -7.748  -6.622   9.758  1.00  0.00
ATOM    127  C   GLY A  32      -8.568  -6.446   8.487  1.00  0.00
ATOM    128  O   GLY A  32      -9.627  -5.818   8.502  1.00  0.00
ATOM    129  N   GLY A  33      -8.037  -6.964   7.369  1.00  0.00
ATOM    130  CA  GLY A  33      -8.761  -6.883   6.105  1.00  0.00
ATOM    131  C   GLY A  33     -10.047  -7.698   6.154  1.00  0.00
ATOM    132  O   GLY A  33     -11.086  -7.265   5.657  1.00  0.00
ATOM    133  N   GLY A  34      -9.965  -8.891   6.756  1.00  0.00
ATOM    134  CA  GLY A  34     -11.134  -9.757   6.840  1.00  0.00
ATOM    135  C   GLY A  34     -12.215  -9.140   7.718  1.00  0.00
ATOM    136  O   GLY A  34     -13.405  -9.247   7.421  1.00  0.00
ATOM    137  N   GLY A  35     -11.841  -8.312   8.644  1.00  0.00
ATOM    138  CA  GLY A  35     -12.780  -7.635   9.530  1.00  0.00
ATOM    139  C   GLY A  35     -13.619  -6.616   8.769  1.00  0.00
ATOM    140  O   GLY A  35     -14.814  -6.465   9.026  1.00  0.00
ATOM    141  N   GLY A  36     -13.098  -6.017   7.754  1.00  0.00
ATOM    142  CA  GLY A  36     -13.857  -5.143   6.867  1.00  0.00
ATOM    143  C   GLY A  36     -14.720  -5.950   5.906  1.00  0.00
ATOM    144  O   GLY A  36     -14.262  -6.928   5.315  1.00  0.00
ATOM    145  N   GLY A  37     -16.033  -5.681   5.966  1.00  0.00
ATOM    146  CA  GLY A  37     -16.950  -6.460   5.143  1.00  0.00
ATOM    147  C   GLY A  37     -16.717  -6.199   3.660  1.00  0.00
ATOM    148  O   GLY A  37     -16.800  -7.111   2.838  1.00  0.00
ATOM    149  N   GLY A  38     -16.247  -4.953   3.350  1.00  0.00
ATOM    150  CA  GLY A  38     -15.994  -4.579   1.963  1.00  0.00
ATOM    151  C   GLY A  38     -14.859  -5.403   1.368  1.00  0.00
ATOM    152  O   GLY A  38     -14.913  -5.802   0.205  1.00  0.00
ATOM    153  N   GLY A  39     -13.853  -5.770   2.165  1.00  0.00
ATOM    154  CA  GLY A  39     -12.667  -6.462   1.673  1.00  0.00
ATOM    155  C   GLY A  39     -12.558  -7.860   2.268  1.00  0.00
ATOM    156  O   GLY A  39     -11.872  -8.725   1.724  1.00  0.00
ATOM    157  N   GLY A  40     -13.553  -8.369   2.885  1.00  0.00
ATOM    158  CA  GLY A  40     -13.529  -9.643   3.594  1.00  0.00
ATOM    159  C   GLY A  40     -13.296 -10.803   2.635  1.00  0.00
ATOM    160  O   GLY A  40     -12.514 -11.710   2.921  1.00  0.00
ATOM    161  N   GLY A  41     -14.008 -10.948   1.586  1.00  0.00
ATOM    162  CA  GLY A  41     -13.880 -12.059   0.650  1.00  0.00
ATOM    163  C   GLY A  41     -12.515 -12.055  -0.026  1.00  0.00
ATOM    164  O   GLY A  41     -11.905 -13.106  -0.220  1.00  0.00
ATOM    165  N   GLY A  42     -12.004 -10.830  -0.333  1.00  0.00
ATOM    166  CA  GLY A  42     -10.687 -10.732  -0.949  1.00  0.00
ATOM    167  C   GLY A  42      -9.595 -11.194   0.008  1.00  0.00
ATOM    168  O   GLY A  42      -8.658 -11.885  -0.392  1.00  0.00
ATOM    169  N   GLY A  43      -9.717 -10.702   1.286  1.00  0.00
ATOM    170  CA  GLY A  43      -8.735 -11.068   2.301  1.00  0.00
ATOM    171  C   GLY A  43      -8.710 -12.574   2.525  1.00  0.00
ATOM    172  O   GLY A  43      -7.642 -13.174   2.653  1.00  0.00
ATOM    173  N   GLY A  44      -9.881 -13.191   2.512  1.00  0.00
ATOM    174  CA  GLY A  44      -9.970 -14.633   2.708  1.00  0.00
ATOM    175  C   GLY A  44      -9.321 -15.387   1.555  1.00  0.00
ATOM    176  O   GLY A  44      -8.603 -16.364   1.765  1.00  0.00
ATOM    177  N   GLY A  45      -9.573 -14.925   0.325  1.00  0.00
ATOM    178  CA  GLY A  45      -8.986 -15.545  -0.857  1.00  0.00
ATOM    179  C   GLY A  45      -7.472 -15.377  -0.872  1.00  0.00
ATOM    180  O   GLY A  45      -6.738 -16.306  -1.206  1.00  0.00
ATOM    181  N   GLY A  46      -6.996 -14.179  -0.486  1.00  0.00
ATOM    182  CA  GLY A  46      -5.563 -13.916  -0.439  1.00  0.00
ATOM    183  C   GLY A  46      -4.878 -14.785   0.609  1.00  0.00
ATOM    184  O   GLY A  46      -3.790 -15.310   0.378  1.00  0.00
ATOM    185  N   GLY A  47      -5.528 -14.896   1.787  1.00  0.00
ATOM    186  CA  GLY A  47      -4.988 -15.730   2.854  1.00  0.00
ATOM    187  C   GLY A  47      -4.848 -17.178   2.402  1.00  0.00
ATOM    188  O   GLY A  47      -3.847 -17.834   2.692  1.00  0.00
ATOM    189  N   GLY A  48      -5.849 -17.668   1.681  1.00  0.00
ATOM    190  CA  GLY A  48      -5.817 -19.039   1.186  1.00  0.00
ATOM    191  C   GLY A  48      -4.697 -19.232   0.172  1.00  0.00
ATOM    192  O   GLY A  48      -3.992 -20.241   0.196  1.00  0.00
ATOM    193  N   GLY A  49      -4.474 -18.226  -0.667  1.00  0.00
ATOM    194  CA  GLY A  49      -3.405 -18.282  -1.656  1.00  0.00
ATOM    195  C   GLY A  49      -2.036 -18.316  -0.987  1.00  0.00
ATOM    196  O   GLY A  49      -1.153 -19.070  -1.396  1.00  0.00
ATOM    197  N   GLY A  50      -1.855 -17.438   0.020  1.00  0.00
ATOM    198  CA  GLY A  50      -0.594 -17.375   0.749  1.00  0.00
ATOM    199  C   GLY A  50      -0.331 -18.669   1.508  1.00  0.00
ATOM    200  O   GLY A  50       0.795 -19.166   1.536  1.00  0.00
ATOM    201  N   GLY A  51      -1.362 -19.210   2.125  1.00  0.00
ATOM    202  CA  GLY A  51      -1.230 -20.450   2.882  1.00  0.00
ATOM    203  C   GLY A  51      -0.859 -21.614   1.972  1.00  0.00
ATOM    204  O   GLY A  51      -0.034 -22.455   2.329  1.00  0.00
ATOM    205  N   GLY A  52      -1.390 -21.602   0.766  1.00  0.00
ATOM    206  CA  GLY A  52      -1.079 -22.650  -0.199  1.00  0.00
ATOM    207  C   GLY A  52       0.340 -22.503  -0.733  1.00  0.00
ATOM    208  O   GLY A  52       1.036 -23.494  -0.953  1.00  0.00
ATOM    209  N   GLY A  53       0.877 -21.293  -0.643  1.00  0.00
ATOM    210  CA  GLY A  53       2.221 -21.017  -1.137  1.00  0.00
ATOM    211  C   GLY A  53       3.263 -21.229  -0.046  1.00  0.00
ATOM    212  O   GLY A  53       4.376 -21.680  -0.317  1.00  0.00
ATOM    213  N   GLY A  54       2.968 -21.075   1.175  1.00  0.00
ATOM    214  CA  GLY A  54       3.901 -21.193   2.290  1.00  0.00
ATOM    215  C   GLY A  54       3.918 -22.612   2.845  1.00  0.00
ATOM    216  O   GLY A  54       3.198 -23.486   2.363  1.00  0.00
ATOM    217  N   GLY A  55       4.921 -22.873   3.707  1.00  0.00
ATOM    218  CA  GLY A  55       4.935 -24.154   4.403  1.00  0.00
ATOM    219  C   GLY A  55       3.672 -24.345   5.233  1.00  0.00
ATOM    220  O   GLY A  55       3.190 -23.408   5.870  1.00  0.00
ATOM    221  N   GLY A  56       3.331 -25.614   5.446  1.00  0.00
ATOM    222  CA  GLY A  56       2.113 -25.926   6.185  1.00  0.00
ATOM    223  C   GLY A  56       2.170 -25.368   7.601  1.00  0.00
ATOM    224  O   GLY A  56       1.176 -24.856   8.116  1.00  0.00
ATOM    225  N   GLY A  57       3.324 -25.531   8.274  1.00  0.00
ATOM    226  CA  GLY A  57       3.465 -25.057   9.646  1.00  0.00
ATOM    227  C   GLY A  57       3.346 -23.541   9.720  1.00  0.00
ATOM    228  O   GLY A  57       2.703 -23.002  10.620  1.00  0.00
ATOM    229  N   GLY A  58       3.994 -22.839   8.789  1.00  0.00
ATOM    230  CA  GLY A  58       3.931 -21.383   8.755  1.00  0.00
ATOM    231  C   GLY A  58       2.514 -20.898   8.476  1.00  0.00
ATOM    232  O   GLY A  58       2.048 -19.932   9.079  1.00  0.00
ATOM    233  N   GLY A  59       1.875 -21.607   7.494  1.00  0.00
ATOM    234  CA  GLY A  59       0.508 -21.252   7.133  1.00  0.00
ATOM    235  C   GLY A  59      -0.441 -21.453   8.307  1.00  0.00
ATOM    236  O   GLY A  59      -1.324 -20.630   8.552  1.00  0.00
ATOM    237  N   GLY A  60      -0.266 -22.556   9.036  1.00  0.00
ATOM    238  CA  GLY A  60      -1.113 -22.831  10.190  1.00  0.00
ATOM    239  C   GLY A  60      -0.909 -21.791  11.283  1.00  0.00
ATOM    240  O   GLY A  60      -1.867 -21.342  11.913  1.00  0.00
ATOM    241  N   GLY A  61       0.334 -21.359  11.496  1.00  0.00
ATOM    242  CA  GLY A  61       0.641 -20.342  12.494  1.00  0.00
ATOM    243  C   GLY A  61       0.019 -19.001  12.124  1.00  0.00
ATOM    244  O   GLY A  61      -0.518 -18.298  12.979  1.00  0.00
ATOM    245  N   GLY A  62       0.169 -18.621  10.821  1.00  0.00
ATOM    246  CA  GLY A  62      -0.400 -17.368  10.341  1.00  0.00
ATOM    247  C   GLY A  62      -1.913 -17.349  10.511  1.00  0.00
ATOM    248  O   GLY A  62      -2.490 -16.341  10.920  1.00  0.00
ATOM    249  N   GLY A  63      -2.547 -18.467  10.121  1.00  0.00
ATOM    250  CA  GLY A  63      -3.998 -18.568  10.220  1.00  0.00
ATOM    251  C   GLY A  63      -4.455 -18.526  11.672  1.00  0.00
ATOM    252  O   GLY A  63      -5.451 -17.880  12.001  1.00  0.00
ATOM    253  N   GLY A  64      -3.709 -19.223  12.549  1.00  0.00
ATOM    254  CA  GLY A  64      -4.052 -19.219  13.966  1.00  0.00
ATOM    255  C   GLY A  64      -3.932 -17.821  14.558  1.00  0.00
ATOM    256  O   GLY A  64      -4.778 -17.395  15.344  1.00  0.00
ATOM    257  N   GLY A  65      -2.831 -17.112  14.203  1.00  0.00
ATOM    258  CA  GLY A  65      -2.628 -15.749  14.680  1.00  0.00
ATOM    259  C   GLY A  65      -3.750 -14.830  14.215  1.00  0.00
ATOM    260  O   GLY A  65      -4.231 -13.989  14.974  1.00  0.00
ATOM    261  N   GLY A  66      -4.155 -15.010  12.946  1.00  0.00
ATOM    262  CA  GLY A  66      -5.239 -14.209  12.389  1.00  0.00
ATOM    263  C   GLY A  66      -6.551 -14.477  13.116  1.00  0.00
ATOM    264  O   GLY A  66      -7.309 -13.552  13.410  1.00  0.00
ATOM    265  N   GLY A  67      -6.809 -15.756  13.388  1.00  0.00
ATOM    266  CA  GLY A  67      -8.016 -16.142  14.109  1.00  0.00
ATOM    267  C   GLY A  67      -8.030 -15.554  15.514  1.00  0.00
ATOM    268  O   GLY A  67      -9.061 -15.076  15.987  1.00  0.00
ATOM    269  N   GLY A  68      -6.848 -15.554  16.149  1.00  0.00
ATOM    270  CA  GLY A  68      -6.732 -14.978  17.483  1.00  0.00
ATOM    271  C   GLY A  68      -7.000 -13.478  17.461  1.00  0.00
ATOM    272  O   GLY A  68      -7.679 -12.946  18.339  1.00  0.00
ATOM    273  N   GLY A  69      -6.430 -12.792  16.418  1.00  0.00
ATOM    274  CA  GLY A  69      -6.613 -11.353  16.274  1.00  0.00
ATOM    275  C   GLY A  69      -8.081 -11.003  16.068  1.00  0.00
ATOM    276  O   GLY A  69      -8.581 -10.027  16.628  1.00  0.00
ATOM    277  N   GLY A  70      -8.751 -11.783  15.218  1.00  0.00
ATOM    278  CA  GLY A  70     -10.167 -11.570  14.945  1.00  0.00
ATOM    279  C   GLY A  70     -11.006 -11.761  16.202  1.00  0.00
ATOM    280  O   GLY A  70     -11.943 -11.005  16.456  1.00  0.00
ATOM    281  N   GLY A  71     -10.620 -12.783  16.982  1.00  0.00
ATOM    282  CA  GLY A  71     -11.322 -13.048  18.232  1.00  0.00
ATOM    283  C   GLY A  71     -11.132 -11.906  19.223  1.00  0.00
ATOM    284  O   GLY A  71     -12.077 -11.491  19.895  1.00  0.00
ATOM    285  N   GLY A  72      -9.894 -11.372  19.263  1.00  0.00
ATOM    286  CA  GLY A  72      -9.596 -10.244  20.138  1.00  0.00
ATOM    287  C   GLY A  72     -10.362  -8.999  19.711  1.00  0.00
ATOM    288  O   GLY A  72     -10.858  -8.246  20.549  1.00  0.00
ATOM    289  N   GLY A  73     -10.598  -8.854  18.457  1.00  0.00
ATOM    290  CA  GLY A  73     -11.313  -7.714  17.897  1.00  0.00
ATOM    291  C   GLY A  73     -12.819  -7.871  18.063  1.00  0.00
ATOM    292  O   GLY A  73     -13.536  -6.892  18.270  1.00  0.00
ATOM    293  N   GLY A  74     -13.209  -9.117  18.314  1.00  0.00
ATOM    294  CA  GLY A  74     -14.623  -9.357  18.576  1.00  0.00
ATOM    295  C   GLY A  74     -15.375  -9.674  17.290  1.00  0.00
ATOM    296  O   GLY A  74     -16.591  -9.868  17.302  1.00  0.00
ATOM    297  N   GLY A  75     -14.615  -9.858  16.213  1.00  0.00
ATOM    298  CA  GLY A  75     -15.207 -10.249  14.940  1.00  0.00
ATOM    299  C   GLY A  75     -15.403 -11.758  14.864  1.00  0.00
ATOM    300  O   GLY A  75     -15.115 -12.380  13.842  1.00  0.00
ATOM    301  N   GLY A  76     -16.636 -12.217  15.029  1.00  0.00
ATOM    302  CA  GLY A  76     -16.913 -13.648  15.059  1.00  0.00
ATOM    303  C   GLY A  76     -17.037 -14.215  13.651  1.00  0.00
ATOM    304  O   GLY A  76     -16.590 -15.329  13.379  1.00  0.00
ATOM    305  N   GLY A  77     -17.694 -13.460  12.754  1.00  0.00
ATOM    306  CA  GLY A  77     -17.849 -13.882  11.367  1.00  0.00
ATOM    307  C   GLY A  77     -16.495 -14.077  10.696  1.00  0.00
ATOM    308  O   GLY A  77     -16.288 -15.045   9.964  1.00  0.00
ATOM    309  N   GLY A  78     -15.590 -13.072  10.900  1.00  0.00
ATOM    310  CA  GLY A  78     -14.253 -13.164  10.325  1.00  0.00
ATOM    311  C   GLY A  78     -13.463 -14.307  10.949  1.00  0.00
ATOM    312  O   GLY A  78     -12.722 -15.009  10.262  1.00  0.00
ATOM    313  N   GLY A  79     -13.660 -14.524  12.229  1.00  0.00
ATOM    314  CA  GLY A  79     -13.015 -15.637  12.915  1.00  0.00
ATOM    315  C   GLY A  79     -13.441 -16.973  12.319  1.00  0.00
ATOM    316  O   GLY A  79     -12.621 -17.874  12.142  1.00  0.00
ATOM    317  N   GLY A  80     -14.744 -17.111  12.012  1.00  0.00
ATOM    318  CA  GLY A  80     -15.239 -18.332  11.387  1.00  0.00
ATOM    319  C   GLY A  80     -14.626 -18.531  10.007  1.00  0.00
ATOM    320  O   GLY A  80     -14.255 -19.645   9.637  1.00  0.00
ATOM    321  N   GLY A  81     -14.496 -17.463   9.226  1.00  0.00
ATOM    322  CA  GLY A  81     -13.898 -17.537   7.899  1.00  0.00
ATOM    323  C   GLY A  81     -12.450 -18.004   7.972  1.00  0.00
ATOM    324  O   GLY A  81     -12.008 -18.816   7.159  1.00  0.00
ATOM    325  N   GLY A  82     -11.692 -17.416   8.932  1.00  0.00
ATOM    326  CA  GLY A  82     -10.295 -17.799   9.097  1.00  0.00
ATOM    327  C   GLY A  82     -10.170 -19.254   9.529  1.00  0.00
ATOM    328  O   GLY A  82      -9.287 -19.975   9.065  1.00  0.00
ATOM    329  N   GLY A  83     -11.060 -19.678  10.409  1.00  0.00
ATOM    330  CA  GLY A  83     -11.061 -21.071  10.837  1.00  0.00
ATOM    331  C   GLY A  83     -11.359 -22.006   9.672  1.00  0.00
ATOM    332  O   GLY A  83     -10.736 -23.058   9.533  1.00  0.00
ATOM    333  N   GLY A  84     -12.302 -21.601   8.791  1.00  0.00
ATOM    334  CA  GLY A  84     -12.625 -22.381   7.602  1.00  0.00
ATOM    335  C   GLY A  84     -11.418 -22.509   6.682  1.00  0.00
ATOM    336  O   GLY A  84     -11.153 -23.580   6.135  1.00  0.00
ATOM    337  N   GLY A  85     -10.707 -21.399   6.484  1.00  0.00
ATOM    338  CA  GLY A  85      -9.513 -21.396   5.648  1.00  0.00
ATOM    339  C   GLY A  85      -8.442 -22.321   6.213  1.00  0.00
ATOM    340  O   GLY A  85      -7.774 -23.040   5.470  1.00  0.00
ATOM    341  N   GLY A  86      -8.258 -22.249   7.532  1.00  0.00
ATOM    342  CA  GLY A  86      -7.280 -23.103   8.195  1.00  0.00
ATOM    343  C   GLY A  86      -7.619 -24.577   8.008  1.00  0.00
ATOM    344  O   GLY A  86      -6.739 -25.400   7.759  1.00  0.00
ATOM    345  N   GLY A  87      -8.918 -24.887   8.151  1.00  0.00
ATOM    346  CA  GLY A  87      -9.360 -26.263   7.954  1.00  0.00
ATOM    347  C   GLY A  87      -9.156 -26.705   6.510  1.00  0.00
ATOM    348  O   GLY A  87      -8.718 -27.826   6.251  1.00  0.00
ATOM    349  N   GLY A  88      -9.428 -25.811   5.552  1.00  0.00
ATOM    350  CA  GLY A  88      -9.241 -26.109   4.137  1.00  0.00
ATOM    351  C   GLY A  88      -7.776 -26.375   3.818  1.00  0.00
ATOM    352  O   GLY A  88      -7.451 -27.292   3.064  1.00  0.00
ATOM    353  N   GLY A  89      -6.896 -25.520   4.382  1.00  0.00
ATOM    354  CA  GLY A  89      -5.465 -25.676   4.151  1.00  0.00
ATOM    355  C   GLY A  89      -4.953 -26.988   4.732  1.00  0.00
ATOM    356  O   GLY A  89      -4.138 -27.675   4.116  1.00  0.00
ATOM    357  N   GLY A  90      -5.378 -27.277   5.950  1.00  0.00
ATOM    358  CA  GLY A  90      -4.963 -28.517   6.594  1.00  0.00
ATOM    359  C   GLY A  90      -5.464 -29.732   5.825  1.00  0.00
ATOM    360  O   GLY A  90      -4.746 -30.720   5.669  1.00  0.00
ATOM    361  N   GLY A  91      -6.710 -29.665   5.345  1.00  0.00
ATOM    362  CA  GLY A  91      -7.291 -30.754   4.569  1.00  0.00
ATOM    363  C   GLY A  91      -6.555 -30.943   3.249  1.00  0.00
ATOM    364  O   GLY A  91      -6.341 -32.071   2.803  1.00  0.00
ATOM    365  N   GLY A  92      -6.100 -29.851   2.659  1.00  0.00
ATOM    366  CA  GLY A  92      -5.397 -29.917   1.383  1.00  0.00
ATOM    367  C   GLY A  92      -3.991 -30.477   1.557  1.00  0.00
ATOM    368  O   GLY A  92      -3.488 -31.195   0.693  1.00  0.00
ATOM    369  N   GLY A  93      -3.374 -30.217   2.675  1.00  0.00
ATOM    370  CA  GLY A  93      -2.046 -30.759   2.938  1.00  0.00
ATOM    371  C   GLY A  93      -2.120 -32.224   3.348  1.00  0.00
ATOM    372  O   GLY A  93      -1.525 -33.089   2.705  1.00  0.00
ATOM    373  N   ALA B  94      16.388   5.037  34.967  1.00  1.00
ATOM    374  CA  ALA B  94      14.937   5.079  35.103  1.00  1.00
ATOM    375  C   ALA B  94      14.254   4.355  33.950  1.00  1.00
ATOM    376  O   ALA B  94      14.713   4.413  32.809  1.00  1.00
ATOM    377  N   ASP B  95      13.108   3.685  34.212  1.00  1.00
ATOM    378  CA  ASP B  95      12.395   3.024  33.125  1.00  1.00
ATOM    379  C   ASP B  95      12.041   4.010  32.019  1.00  1.00
ATOM    380  O   ASP B  95      11.660   5.149  32.287  1.00  1.00
ATOM    381  N   THR B  96      11.787   3.407  30.798  1.00  1.00
ATOM    382  CA  THR B  96      11.428   4.204  29.631  1.00  1.00
ATOM    383  C   THR B  96      10.442   3.462  28.739  1.00  1.00
ATOM    384  O   THR B  96      10.475   2.235  28.646  1.00  1.00
ATOM    385  N   ILE B  97       9.725   4.171  27.959  1.00  1.00
ATOM    386  CA  ILE B  97       8.839   3.760  26.877  1.00  1.00
ATOM    387  C   ILE B  97       8.941   4.710  25.691  1.00  1.00
ATOM    388  O   ILE B  97       9.020   5.926  25.862  1.00  1.00
ATOM    389  N   CYS B  98       9.140   4.197  24.522  1.00  1.00
ATOM    390  CA  CYS B  98       9.255   4.961  23.285  1.00  1.00
ATOM    391  C   CYS B  98       8.167   4.571  22.293  1.00  1.00
ATOM    392  O   CYS B  98       7.827   3.395  22.161  1.00  1.00
ATOM    393  N   ILE B  99       7.581   5.645  21.599  1.00  1.00
ATOM    394  CA  ILE B  99       6.648   5.436  20.497  1.00  1.00
ATOM    395  C   ILE B  99       7.369   5.443  19.156  1.00  1.00
ATOM    396  O   ILE B  99       8.142   6.354  18.860  1.00  1.00
ATOM    397  N   GLY B 100       7.323   4.359  18.422  1.00  1.00
ATOM    398  CA  GLY B 100       8.078   4.267  17.178  1.00  1.00
ATOM    399  C   GLY B 100       7.185   3.837  16.022  1.00  1.00
ATOM    400  O   GLY B 100       6.021   3.489  16.220  1.00  1.00
ATOM    401  N   TYR B 101       7.878   3.250  14.974  1.00  1.00
ATOM    402  CA  TYR B 101       7.267   2.733  13.756  1.00  1.00
ATOM    403  C   TYR B 101       8.065   1.565  13.192  1.00  1.00
ATOM    404  O   TYR B 101       9.289   1.519  13.317  1.00  1.00
ATOM    405  N   HIS B 102       7.403   0.734  12.361  1.00  1.00
ATOM    406  CA  HIS B 102       8.011  -0.428  11.724  1.00  1.00
ATOM    407  C   HIS B 102       9.057  -0.010  10.699  1.00  1.00
ATOM    408  O   HIS B 102       8.870   0.962   9.968  1.00  1.00
ATOM    409  N   ALA B 103      10.046  -0.835  10.537  1.00  1.00
ATOM    410  CA  ALA B 103      11.056  -0.861   9.487  1.00  1.00
ATOM    411  C   ALA B 103      11.422  -2.291   9.110  1.00  1.00
ATOM    412  O   ALA B 103      11.419  -3.186   9.955  1.00  1.00
ATOM    413  N   ASN B 104      11.710  -2.545   7.907  1.00  1.00
ATOM    414  CA  ASN B 104      12.106  -3.870   7.445  1.00  1.00
ATOM    415  C   ASN B 104      13.221  -3.782   6.410  1.00  1.00
ATOM    416  O   ASN B 104      13.454  -2.726   5.824  1.00  1.00
ATOM    417  N   ASN B 105      13.428  -4.868   5.670  1.00  1.00
ATOM    418  CA  ASN B 105      14.474  -4.952   4.659  1.00  1.00
ATOM    419  C   ASN B 105      13.910  -4.722   3.263  1.00  1.00
ATOM    420  O   ASN B 105      14.656  -4.482   2.313  1.00  1.00
ATOM    421  N   SER B 106      12.784  -4.191   3.108  1.00  1.00
ATOM    422  CA  SER B 106      12.197  -3.876   1.811  1.00  1.00
ATOM    423  C   SER B 106      13.003  -2.806   1.086  1.00  1.00
ATOM    424  O   SER B 106      13.392  -1.800   1.679  1.00  1.00
ATOM    425  N   THR B 107      13.158  -3.009  -0.244  1.00  1.00
ATOM    426  CA  THR B 107      13.873  -2.045  -1.071  1.00  1.00
ATOM    427  C   THR B 107      12.967  -1.467  -2.151  1.00  1.00
ATOM    428  O   THR B 107      13.253  -0.410  -2.714  1.00  1.00
ATOM    429  N   ASP B 108      11.652  -1.827  -2.062  1.00  1.00
ATOM    430  CA  ASP B 108      10.652  -1.255  -2.956  1.00  1.00
ATOM    431  C   ASP B 108      10.540   0.252  -2.765  1.00  1.00
ATOM    432  O   ASP B 108      10.580   0.749  -1.639  1.00  1.00
ATOM    433  N   THR B 109      10.365   0.953  -3.899  1.00  1.00
ATOM    434  CA  THR B 109      10.214   2.403  -3.869  1.00  1.00
ATOM    435  C   THR B 109       8.951   2.840  -4.598  1.00  1.00
ATOM    436  O   THR B 109       8.555   2.232  -5.593  1.00  1.00
ATOM    437  N   VAL B 110       8.444   3.932  -4.217  1.00  1.00
ATOM    438  CA  VAL B 110       7.310   4.627  -4.814  1.00  1.00
ATOM    439  C   VAL B 110       7.622   6.103  -5.031  1.00  1.00
ATOM    440  O   VAL B 110       8.374   6.707  -4.266  1.00  1.00
ATOM    441  N   ASP B 111       6.908   6.744  -5.869  1.00  1.00
ATOM    442  CA  ASP B 111       6.962   8.189  -6.056  1.00  1.00
ATOM    443  C   ASP B 111       5.719   8.864  -5.490  1.00  1.00
ATOM    444  O   ASP B 111       4.625   8.301  -5.523  1.00  1.00
ATOM    445  N   THR B 112       5.934  10.067  -5.001  1.00  1.00
ATOM    446  CA  THR B 112       4.856  10.963  -4.601  1.00  1.00
ATOM    447  C   THR B 112       4.874  12.248  -5.420  1.00  1.00
ATOM    448  O   THR B 112       5.924  12.673  -5.901  1.00  1.00
ATOM    449  N   VAL B 113       4.102  13.172  -5.217  1.00  1.00
ATOM    450  CA  VAL B 113       4.160  14.474  -5.870  1.00  1.00
ATOM    451  C   VAL B 113       5.342  15.291  -5.363  1.00  1.00
ATOM    452  O   VAL B 113       6.008  15.981  -6.135  1.00  1.00
ATOM    453  N   LEU B 114       5.749  15.175  -4.216  1.00  1.00
ATOM    454  CA  LEU B 114       6.839  15.933  -3.615  1.00  1.00
ATOM    455  C   LEU B 114       8.136  15.132  -3.619  1.00  1.00
ATOM    456  O   LEU B 114       9.222  15.690  -3.781  1.00  1.00
ATOM    457  N   GLU B 115       8.272  14.009  -3.901  1.00  1.00
ATOM    458  CA  GLU B 115       9.373  13.089  -3.644  1.00  1.00
ATOM    459  C   GLU B 115       9.372  11.936  -4.639  1.00  1.00
ATOM    460  O   GLU B 115       8.339  11.308  -4.874  1.00  1.00
ATOM    461  N   LYS B 116      10.541  11.668  -5.223  1.00  1.00
ATOM    462  CA  LYS B 116      10.737  10.493  -6.063  1.00  1.00
ATOM    463  C   LYS B 116      11.609   9.456  -5.367  1.00  1.00
ATOM    464  O   LYS B 116      12.657   9.785  -4.811  1.00  1.00
ATOM    465  N   ASN B 117      11.205   8.127  -5.622  1.00  1.00
ATOM    466  CA  ASN B 117      12.129   7.091  -5.177  1.00  1.00
ATOM    467  C   ASN B 117      12.153   6.991  -3.657  1.00  1.00
ATOM    468  O   ASN B 117      13.219   7.011  -3.041  1.00  1.00
ATOM    469  N   VAL B 118      10.997   7.096  -2.979  1.00  1.00
ATOM    470  CA  VAL B 118      10.806   6.806  -1.563  1.00  1.00
ATOM    471  C   VAL B 118      10.769   5.305  -1.308  1.00  1.00
ATOM    472  O   VAL B 118       9.967   4.584  -1.903  1.00  1.00
ATOM    473  N   THR B 119      11.818   4.832  -0.497  1.00  1.00
ATOM    474  CA  THR B 119      11.750   3.437  -0.078  1.00  1.00
ATOM    475  C   THR B 119      10.694   3.238   1.001  1.00  1.00
ATOM    476  O   THR B 119      10.666   3.961   1.997  1.00  1.00
ATOM    477  N   VAL B 120       9.844   2.263   0.850  1.00  1.00
ATOM    478  CA  VAL B 120       8.726   2.027   1.756  1.00  1.00
ATOM    479  C   VAL B 120       8.716   0.589   2.256  1.00  1.00
ATOM    480  O   VAL B 120       9.079  -0.335   1.528  1.00  1.00
ATOM    481  N   THR B 121       8.070   0.352   3.433  1.00  1.00
ATOM    482  CA  THR B 121       7.994  -0.975   4.030  1.00  1.00
ATOM    483  C   THR B 121       7.034  -1.872   3.258  1.00  1.00
ATOM    484  O   THR B 121       7.293  -3.062   3.076  1.00  1.00
ATOM    485  N   HIS B 122       6.049  -1.563   2.746  1.00  1.00
ATOM    486  CA  HIS B 122       5.019  -2.308   2.033  1.00  1.00
ATOM    487  C   HIS B 122       4.448  -1.492   0.880  1.00  1.00
ATOM    488  O   HIS B 122       4.293  -0.275   0.985  1.00  1.00
ATOM    489  N   SER B 123       4.193  -2.194  -0.229  1.00  1.00
ATOM    490  CA  SER B 123       3.648  -1.612  -1.449  1.00  1.00
ATOM    491  C   SER B 123       3.089  -2.688  -2.371  1.00  1.00
ATOM    492  O   SER B 123       3.511  -3.843  -2.320  1.00  1.00
ATOM    493  N   VAL B 124       2.368  -2.315  -3.378  1.00  1.00
ATOM    494  CA  VAL B 124       1.731  -3.194  -4.351  1.00  1.00
ATOM    495  C   VAL B 124       1.885  -2.653  -5.767  1.00  1.00
ATOM    496  O   VAL B 124       1.729  -1.455  -6.004  1.00  1.00
ATOM    497  N   ASN B 125       2.299  -3.588  -6.746  1.00  1.00
ATOM    498  CA  ASN B 125       2.320  -3.166  -8.141  1.00  1.00
ATOM    499  C   ASN B 125       0.925  -3.206  -8.750  1.00  1.00
ATOM    500  O   ASN B 125       0.214  -4.205  -8.634  1.00  1.00
ATOM    501  N   LEU B 126       0.495  -2.110  -9.389  1.00  1.00
ATOM    502  CA  LEU B 126      -0.817  -2.010 -10.017  1.00  1.00
ATOM    503  C   LEU B 126      -0.710  -2.112 -11.535  1.00  1.00
ATOM    504  O   LEU B 126      -1.677  -2.460 -12.213  1.00  1.00
ATOM    505  N   LEU B 127       0.363  -2.268 -12.084  1.00  1.00
ATOM    506  CA  LEU B 127       0.677  -2.345 -13.506  1.00  1.00
ATOM    507  C   LEU B 127       1.212  -3.724 -13.878  1.00  1.00
ATOM    508  O   LEU B 127       2.189  -4.199 -13.298  1.00  1.00
ATOM    509  N   GLU B 128       0.328  -4.456 -14.689  1.00  1.00
ATOM    510  CA  GLU B 128       0.734  -5.763 -15.193  1.00  1.00
ATOM    511  C   GLU B 128       1.590  -5.627 -16.446  1.00  1.00
ATOM    512  O   GLU B 128       1.255  -4.875 -17.361  1.00  1.00
ATOM    513  N   ASP B 129       2.758  -6.291 -16.442  1.00  1.00
ATOM    514  CA  ASP B 129       3.675  -6.208 -17.572  1.00  1.00
ATOM    515  C   ASP B 129       4.100  -7.594 -18.040  1.00  1.00
ATOM    516  O   ASP B 129       4.520  -7.772 -19.183  1.00  1.00
ATOM    517  N   SER B 130       3.508  -8.601 -17.498  1.00  1.00
ATOM    518  CA  SER B 130       3.754 -10.010 -17.783  1.00  1.00
ATOM    519  C   SER B 130       2.591 -10.627 -18.550  1.00  1.00
ATOM    520  O   SER B 130       1.427 -10.406 -18.216  1.00  1.00
ATOM    521  N   HIS B 131       2.870 -11.241 -19.644  1.00  1.00
ATOM    522  CA  HIS B 131       1.982 -12.094 -20.425  1.00  1.00
ATOM    523  C   HIS B 131       2.609 -13.459 -20.675  1.00  1.00
ATOM    524  O   HIS B 131       3.812 -13.566 -20.913  1.00  1.00
ATOM    525  N   ASN B 132       2.015 -14.445 -20.903  1.00  1.00
ATOM    526  CA  ASN B 132       2.480 -15.810 -21.114  1.00  1.00
ATOM    527  C   ASN B 132       2.924 -16.024 -22.556  1.00  1.00
ATOM    528  O   ASN B 132       3.635 -16.981 -22.861  1.00  1.00
ATOM    529  N   GLY B 133       3.013 -15.233 -23.401  1.00  1.00
ATOM    530  CA  GLY B 133       3.561 -15.282 -24.751  1.00  1.00
ATOM    531  C   GLY B 133       2.873 -16.355 -25.586  1.00  1.00
ATOM    532  O   GLY B 133       3.506 -17.013 -26.412  1.00  1.00
ATOM    533  N   LYS B 134       1.653 -16.696 -25.400  1.00  1.00
ATOM    534  CA  LYS B 134       0.896 -17.734 -26.090  1.00  1.00
ATOM    535  C   LYS B 134      -0.476 -17.226 -26.512  1.00  1.00
ATOM    536  O   LYS B 134      -1.098 -16.430 -25.808  1.00  1.00
ATOM    537  N   LEU B 135      -0.978 -17.721 -27.703  1.00  1.00
ATOM    538  CA  LEU B 135      -2.409 -17.616 -27.965  1.00  1.00
ATOM    539  C   LEU B 135      -3.182 -18.721 -27.254  1.00  1.00
ATOM    540  O   LEU B 135      -2.813 -19.894 -27.322  1.00  1.00
ATOM    541  N   CYS B 136      -4.178 -18.389 -26.530  1.00  1.00
ATOM    542  CA  CYS B 136      -4.914 -19.319 -25.683  1.00  1.00
ATOM    543  C   CYS B 136      -6.394 -19.340 -26.044  1.00  1.00
ATOM    544  O   CYS B 136      -6.960 -18.322 -26.442  1.00  1.00
ATOM    545  N   ARG B 137      -7.116 -20.404 -25.584  1.00  1.00
ATOM    546  CA  ARG B 137      -8.572 -20.334 -25.618  1.00  1.00
ATOM    547  C   ARG B 137      -9.095 -19.284 -24.647  1.00  1.00
ATOM    548  O   ARG B 137      -8.591 -19.150 -23.532  1.00  1.00
ATOM    549  N   LEU B 138     -10.246 -18.685 -25.055  1.00  1.00
ATOM    550  CA  LEU B 138     -10.968 -17.777 -24.171  1.00  1.00
ATOM    551  C   LEU B 138     -12.211 -18.445 -23.592  1.00  1.00
ATOM    552  O   LEU B 138     -13.094 -18.880 -24.331  1.00  1.00
ATOM    553  N   LYS B 139     -12.276 -18.581 -22.225  1.00  1.00
ATOM    554  CA  LYS B 139     -13.510 -19.158 -21.706  1.00  1.00
ATOM    555  C   LYS B 139     -13.750 -20.550 -22.277  1.00  1.00
ATOM    556  O   LYS B 139     -14.893 -20.969 -22.458  1.00  1.00
ATOM    557  N   GLY B 140     -12.632 -21.260 -22.773  1.00  1.00
ATOM    558  CA  GLY B 140     -12.695 -22.662 -23.168  1.00  1.00
ATOM    559  C   GLY B 140     -12.803 -22.803 -24.681  1.00  1.00
ATOM    560  O   GLY B 140     -12.520 -23.865 -25.237  1.00  1.00
ATOM    561  N   ILE B 141     -12.995 -21.853 -25.423  1.00  1.00
ATOM    562  CA  ILE B 141     -13.145 -21.833 -26.873  1.00  1.00
ATOM    563  C   ILE B 141     -11.868 -21.356 -27.552  1.00  1.00
ATOM    564  O   ILE B 141     -11.321 -20.310 -27.204  1.00  1.00
ATOM    565  N   ALA B 142     -11.374 -22.190 -28.549  1.00  1.00
ATOM    566  CA  ALA B 142     -10.180 -21.824 -29.303  1.00  1.00
ATOM    567  C   ALA B 142     -10.504 -20.802 -30.385  1.00  1.00
ATOM    568  O   ALA B 142     -11.510 -20.923 -31.085  1.00  1.00
ATOM    569  N   PRO B 143      -9.553 -19.869 -30.631  1.00  1.00
ATOM    570  CA  PRO B 143      -9.704 -18.926 -31.733  1.00  1.00
ATOM    571  C   PRO B 143      -9.701 -19.643 -33.077  1.00  1.00
ATOM    572  O   PRO B 143      -8.925 -20.574 -33.292  1.00  1.00
ATOM    573  N   SER B 144     -17.471 -21.996 -35.097  1.00  1.00
ATOM    574  CA  SER B 144     -17.406 -21.276 -33.831  1.00  1.00
ATOM    575  C   SER B 144     -15.965 -20.968 -33.446  1.00  1.00
ATOM    576  O   SER B 144     -15.073 -21.798 -33.625  1.00  1.00
ATOM    577  N   TRP B 145     -15.802 -19.807 -32.891  1.00  1.00
ATOM    578  CA  TRP B 145     -14.513 -19.355 -32.380  1.00  1.00
ATOM    579  C   TRP B 145     -14.684 -18.206 -31.394  1.00  1.00
ATOM    580  O   TRP B 145     -15.566 -17.362 -31.557  1.00  1.00
ATOM    581  N   SER B 146     -13.637 -17.967 -30.571  1.00  1.00
ATOM    582  CA  SER B 146     -13.679 -16.934 -29.543  1.00  1.00
ATOM    583  C   SER B 146     -13.017 -15.650 -30.026  1.00  1.00
ATOM    584  O   SER B 146     -13.325 -14.561 -29.541  1.00  1.00
ATOM    585  N   TYR B 147     -12.474 -15.550 -30.970  1.00  1.00
ATOM    586  CA  TYR B 147     -11.754 -14.496 -31.673  1.00  1.00
ATOM    587  C   TYR B 147     -11.158 -15.011 -32.977  1.00  1.00
ATOM    588  O   TYR B 147     -10.773 -16.176 -33.078  1.00  1.00
ATOM    589  N   ILE B 148     -10.862 -14.067 -33.887  1.00  1.00
ATOM    590  CA  ILE B 148     -10.087 -14.345 -35.090  1.00  1.00
ATOM    591  C   ILE B 148      -8.778 -13.566 -35.095  1.00  1.00
ATOM    592  O   ILE B 148      -8.738 -12.399 -34.703  1.00  1.00
ATOM    593  N   SER B 149     -16.951  -8.919 -36.617  1.00  1.00
ATOM    594  CA  SER B 149     -16.207  -9.046 -35.370  1.00  1.00
ATOM    595  C   SER B 149     -17.121  -9.458 -34.222  1.00  1.00
ATOM    596  O   SER B 149     -16.664 -10.004 -33.218  1.00  1.00
ATOM    597  N   SER B 150     -18.345  -9.394 -34.344  1.00  1.00
ATOM    598  CA  SER B 150     -19.343  -9.744 -33.339  1.00  1.00
ATOM    599  C   SER B 150     -20.086 -11.017 -33.721  1.00  1.00
ATOM    600  O   SER B 150     -20.802 -11.598 -32.905  1.00  1.00
ATOM    601  N   VAL B 151     -19.533 -11.819 -34.491  1.00  1.00
ATOM    602  CA  VAL B 151     -19.936 -13.180 -34.825  1.00  1.00
ATOM    603  C   VAL B 151     -19.131 -14.203 -34.033  1.00  1.00
ATOM    604  O   VAL B 151     -17.903 -14.236 -34.111  1.00  1.00
ATOM    605  N   SER B 152     -19.849 -15.085 -33.276  1.00  1.00
ATOM    606  CA  SER B 152     -19.194 -16.100 -32.460  1.00  1.00
ATOM    607  C   SER B 152     -19.275 -17.472 -33.118  1.00  1.00
ATOM    608  O   SER B 152     -18.402 -18.318 -32.921  1.00  1.00
ATOM    609  N   SER B 153     -20.114 -17.893 -33.715  1.00  1.00
ATOM    610  CA  SER B 153     -20.184 -19.119 -34.500  1.00  1.00
ATOM    611  C   SER B 153     -20.864 -18.877 -35.842  1.00  1.00
ATOM    612  O   SER B 153     -21.779 -18.059 -35.946  1.00  1.00
ATOM    613  N   SER B 154     -24.541 -16.268 -35.798  1.00  1.00
ATOM    614  CA  SER B 154     -24.717 -16.266 -34.351  1.00  1.00
ATOM    615  C   SER B 154     -23.874 -15.180 -33.695  1.00  1.00
ATOM    616  O   SER B 154     -22.675 -15.071 -33.953  1.00  1.00
ATOM    617  N   ARG B 155     -24.548 -14.165 -33.195  1.00  1.00
ATOM    618  CA  ARG B 155     -23.864 -13.006 -32.634  1.00  1.00
ATOM    619  C   ARG B 155     -23.437 -13.262 -31.194  1.00  1.00
ATOM    620  O   ARG B 155     -24.176 -13.864 -30.415  1.00  1.00
ATOM    621  N   GLY B 156     -22.300 -12.650 -30.847  1.00  1.00
ATOM    622  CA  GLY B 156     -21.732 -12.668 -29.505  1.00  1.00
ATOM    623  C   GLY B 156     -20.867 -11.439 -29.256  1.00  1.00
ATOM    624  O   GLY B 156     -20.090 -11.030 -30.119  1.00  1.00
ATOM    625  N   PHE B 157     -20.998 -10.821 -28.117  1.00  1.00
ATOM    626  CA  PHE B 157     -20.165  -9.678 -27.764  1.00  1.00
ATOM    627  C   PHE B 157     -18.804 -10.127 -27.246  1.00  1.00
ATOM    628  O   PHE B 157     -18.715 -11.012 -26.395  1.00  1.00
ATOM    629  N   GLY B 158     -17.754  -9.172 -27.722  1.00  1.00
ATOM    630  CA  GLY B 158     -16.453  -9.382 -27.098  1.00  1.00
ATOM    631  C   GLY B 158     -15.513 -10.140 -28.026  1.00  1.00
ATOM    632  O   GLY B 158     -14.308 -10.206 -27.785  1.00  1.00
ATOM    633  N   SER B 159     -16.009 -10.657 -29.150  1.00  1.00
ATOM    634  CA  SER B 159     -15.125 -11.172 -30.188  1.00  1.00
ATOM    635  C   SER B 159     -14.456 -10.038 -30.955  1.00  1.00
ATOM    636  O   SER B 159     -15.068  -9.000 -31.206  1.00  1.00
ATOM    637  N   GLY B 160     -13.563 -10.414 -31.851  1.00  1.00
ATOM    638  CA  GLY B 160     -12.774  -9.443 -32.599  1.00  1.00
ATOM    639  C   GLY B 160     -11.789 -10.134 -33.533  1.00  1.00
ATOM    640  O   GLY B 160     -11.455 -11.304 -33.342  1.00  1.00
ATOM    641  N   ILE B 161     -11.176  -9.391 -34.384  1.00  1.00
ATOM    642  CA  ILE B 161     -10.051  -9.828 -35.202  1.00  1.00
ATOM    643  C   ILE B 161      -8.759  -9.143 -34.774  1.00  1.00
ATOM    644  O   ILE B 161      -8.723  -7.927 -34.585  1.00  1.00
ATOM    645  N   ILE B 162      -7.765  -9.945 -34.500  1.00  1.00
ATOM    646  CA  ILE B 162      -6.436  -9.475 -34.127  1.00  1.00
ATOM    647  C   ILE B 162      -5.377 -10.002 -35.086  1.00  1.00
ATOM    648  O   ILE B 162      -5.474 -11.127 -35.577  1.00  1.00
ATOM    649  N   THR B 163      -4.339  -9.333 -35.268  1.00  1.00
ATOM    650  CA  THR B 163      -3.115  -9.791 -35.916  1.00  1.00
ATOM    651  C   THR B 163      -2.036 -10.112 -34.890  1.00  1.00
ATOM    652  O   THR B 163      -1.735  -9.299 -34.016  1.00  1.00
ATOM    653  N   SER B 164      -1.447 -11.384 -35.093  1.00  1.00
ATOM    654  CA  SER B 164      -0.543 -11.825 -34.038  1.00  1.00
ATOM    655  C   SER B 164       0.562 -12.713 -34.595  1.00  1.00
ATOM    656  O   SER B 164       0.330 -13.518 -35.497  1.00  1.00
ATOM    657  N   ASN B 165       1.729 -12.643 -33.933  1.00  1.00
ATOM    658  CA  ASN B 165       2.832 -13.511 -34.326  1.00  1.00
ATOM    659  C   ASN B 165       3.046 -14.625 -33.309  1.00  1.00
ATOM    660  O   ASN B 165       3.760 -15.592 -33.574  1.00  1.00
ATOM    661  N   ALA B 166       2.333 -14.706 -32.331  1.00  1.00
ATOM    662  CA  ALA B 166       2.328 -15.717 -31.280  1.00  1.00
ATOM    663  C   ALA B 166       1.856 -17.063 -31.814  1.00  1.00
ATOM    664  O   ALA B 166       0.929 -17.131 -32.622  1.00  1.00
ATOM    665  N   SER B 167       2.186 -18.158 -31.037  1.00  1.00
ATOM    666  CA  SER B 167       1.732 -19.495 -31.401  1.00  1.00
ATOM    667  C   SER B 167       0.597 -19.957 -30.496  1.00  1.00
ATOM    668  O   SER B 167       0.634 -19.750 -29.283  1.00  1.00
ATOM    669  N   MET B 168      -0.312 -20.796 -31.082  1.00  1.00
ATOM    670  CA  MET B 168      -1.374 -21.365 -30.262  1.00  1.00
ATOM    671  C   MET B 168      -0.843 -22.476 -29.366  1.00  1.00
ATOM    672  O   MET B 168      -0.120 -23.362 -29.821  1.00  1.00
ATOM    673  N   HIS B 169      -1.179 -22.449 -28.131  1.00  1.00
ATOM    674  CA  HIS B 169      -0.899 -23.478 -27.136  1.00  1.00
ATOM    675  C   HIS B 169      -2.185 -23.998 -26.505  1.00  1.00
ATOM    676  O   HIS B 169      -3.139 -23.245 -26.306  1.00  1.00
ATOM    677  N   GLU B 170      -2.162 -25.179 -25.950  1.00  1.00
ATOM    678  CA  GLU B 170      -3.300 -25.664 -25.178  1.00  1.00
ATOM    679  C   GLU B 170      -3.392 -24.960 -23.830  1.00  1.00
ATOM    680  O   GLU B 170      -2.570 -25.189 -22.943  1.00  1.00
ATOM    681  N   CYS B 171      -3.855 -23.808 -23.849  1.00  1.00
ATOM    682  CA  CYS B 171      -4.059 -22.942 -22.694  1.00  1.00
ATOM    683  C   CYS B 171      -5.419 -22.258 -22.751  1.00  1.00
ATOM    684  O   CYS B 171      -5.911 -21.925 -23.829  1.00  1.00
ATOM    685  N   ASN B 172      -5.922 -21.788 -21.714  1.00  1.00
ATOM    686  CA  ASN B 172      -7.151 -21.026 -21.530  1.00  1.00
ATOM    687  C   ASN B 172      -6.902 -19.766 -20.711  1.00  1.00
ATOM    688  O   ASN B 172      -6.248 -19.811 -19.669  1.00  1.00
ATOM    689  N   THR B 173      -7.594 -18.655 -21.213  1.00  1.00
ATOM    690  CA  THR B 173      -7.402 -17.367 -20.557  1.00  1.00
ATOM    691  C   THR B 173      -8.687 -16.550 -20.560  1.00  1.00
ATOM    692  O   THR B 173      -9.494 -16.649 -21.485  1.00  1.00
ATOM    693  N   LYS B 174      -8.777 -15.557 -19.783  1.00  1.00
ATOM    694  CA  LYS B 174      -9.859 -14.582 -19.720  1.00  1.00
ATOM    695  C   LYS B 174      -9.490 -13.301 -20.458  1.00  1.00
ATOM    696  O   LYS B 174     -10.360 -12.585 -20.953  1.00  1.00
ATOM    697  N   CYS B 175      -8.269 -13.231 -20.864  1.00  1.00
ATOM    698  CA  CYS B 175      -7.651 -12.053 -21.461  1.00  1.00
ATOM    699  C   CYS B 175      -6.560 -12.444 -22.450  1.00  1.00
ATOM    700  O   CYS B 175      -5.703 -13.274 -22.147  1.00  1.00
ATOM    701  N   GLN B 176      -6.724 -12.056 -23.693  1.00  1.00
ATOM    702  CA  GLN B 176      -5.796 -12.335 -24.783  1.00  1.00
ATOM    703  C   GLN B 176      -5.407 -11.057 -25.515  1.00  1.00
ATOM    704  O   GLN B 176      -6.254 -10.210 -25.798  1.00  1.00
ATOM    705  N   THR B 177      -4.147 -10.779 -25.564  1.00  1.00
ATOM    706  CA  THR B 177      -3.545  -9.758 -26.414  1.00  1.00
ATOM    707  C   THR B 177      -2.813 -10.385 -27.594  1.00  1.00
ATOM    708  O   THR B 177      -2.212 -11.452 -27.468  1.00  1.00
ATOM    709  N   PRO B 178      -2.372  -9.625 -28.558  1.00  1.00
ATOM    710  CA  PRO B 178      -1.641 -10.137 -29.711  1.00  1.00
ATOM    711  C   PRO B 178      -0.243 -10.595 -29.317  1.00  1.00
ATOM    712  O   PRO B 178       0.284 -11.560 -29.872  1.00  1.00
ATOM    713  N   LEU B 179       0.256 -10.369 -28.255  1.00  1.00
ATOM    714  CA  LEU B 179       1.583 -10.738 -27.778  1.00  1.00
ATOM    715  C   LEU B 179       1.523 -11.967 -26.877  1.00  1.00
ATOM    716  O   LEU B 179       2.462 -12.762 -26.831  1.00  1.00
ATOM    717  N   GLY B 180       0.375 -12.229 -26.281  1.00  1.00
ATOM    718  CA  GLY B 180       0.231 -13.287 -25.288  1.00  1.00
ATOM    719  C   GLY B 180      -0.996 -13.060 -24.414  1.00  1.00
ATOM    720  O   GLY B 180      -1.426 -11.925 -24.215  1.00  1.00
ATOM    721  N   ALA B 181      -1.369 -14.112 -23.634  1.00  1.00
ATOM    722  CA  ALA B 181      -2.485 -14.004 -22.702  1.00  1.00
ATOM    723  C   ALA B 181      -2.033 -13.432 -21.364  1.00  1.00
ATOM    724  O   ALA B 181      -0.953 -13.760 -20.872  1.00  1.00
ATOM    725  N   ILE B 182      -2.987 -12.713 -20.730  1.00  1.00
ATOM    726  CA  ILE B 182      -2.767 -12.146 -19.405  1.00  1.00
ATOM    727  C   ILE B 182      -3.622 -12.847 -18.357  1.00  1.00
ATOM    728  O   ILE B 182      -4.825 -13.031 -18.545  1.00  1.00
ATOM    729  N   ASN B 183      -3.031 -13.351 -17.356  1.00  1.00
ATOM    730  CA  ASN B 183      -3.687 -13.902 -16.177  1.00  1.00
ATOM    731  C   ASN B 183      -3.331 -13.109 -14.926  1.00  1.00
ATOM    732  O   ASN B 183      -2.170 -13.060 -14.520  1.00  1.00
ATOM    733  N   SER B 184      -4.235 -11.944 -14.759  1.00  1.00
ATOM    734  CA  SER B 184      -3.856 -10.981 -13.731  1.00  1.00
ATOM    735  C   SER B 184      -5.083 -10.315 -13.122  1.00  1.00
ATOM    736  O   SER B 184      -6.093 -10.116 -13.797  1.00  1.00
ATOM    737  N   SER B 185      -4.954  -9.933 -11.817  1.00  1.00
ATOM    738  CA  SER B 185      -6.002  -9.192 -11.126  1.00  1.00
ATOM    739  C   SER B 185      -5.645  -7.716 -11.005  1.00  1.00
ATOM    740  O   SER B 185      -6.512  -6.875 -10.767  1.00  1.00
ATOM    741  N   LEU B 186      -4.446  -7.384 -11.487  1.00  1.00
ATOM    742  CA  LEU B 186      -4.034  -5.986 -11.525  1.00  1.00
ATOM    743  C   LEU B 186      -4.974  -5.157 -12.394  1.00  1.00
ATOM    744  O   LEU B 186      -5.312  -5.550 -13.510  1.00  1.00
ATOM    745  N   PRO B 187      -5.167  -3.898 -12.019  1.00  1.00
ATOM    746  CA  PRO B 187      -6.104  -3.010 -12.697  1.00  1.00
ATOM    747  C   PRO B 187      -5.506  -2.456 -13.983  1.00  1.00
ATOM    748  O   PRO B 187      -6.209  -2.269 -14.976  1.00  1.00
ATOM    749  N   TYR B 188      -4.356  -2.344 -14.231  1.00  1.00
ATOM    750  CA  TYR B 188      -3.665  -1.753 -15.371  1.00  1.00
ATOM    751  C   TYR B 188      -2.650  -2.723 -15.964  1.00  1.00
ATOM    752  O   TYR B 188      -2.057  -3.529 -15.248  1.00  1.00
ATOM    753  N   GLN B 189      -2.406  -2.490 -17.279  1.00  1.00
ATOM    754  CA  GLN B 189      -1.387  -3.208 -18.036  1.00  1.00
ATOM    755  C   GLN B 189      -0.788  -2.328 -19.126  1.00  1.00
ATOM    756  O   GLN B 189      -1.489  -1.527 -19.745  1.00  1.00
ATOM    757  N   ASN B 190       0.437  -2.465 -19.410  1.00  1.00
ATOM    758  CA  ASN B 190       1.173  -1.748 -20.445  1.00  1.00
ATOM    759  C   ASN B 190       1.703  -2.703 -21.506  1.00  1.00
ATOM    760  O   ASN B 190       2.164  -2.276 -22.565  1.00  1.00
ATOM    761  N   ILE B 191       0.994  -3.851 -21.685  1.00  1.00
ATOM    762  CA  ILE B 191       1.403  -4.864 -22.650  1.00  1.00
ATOM    763  C   ILE B 191       0.903  -4.526 -24.049  1.00  1.00
ATOM    764  O   ILE B 191       1.622  -4.696 -25.033  1.00  1.00
ATOM    765  N   HIS B 192      -0.275  -4.187 -24.319  1.00  1.00
ATOM    766  CA  HIS B 192      -0.940  -4.035 -25.607  1.00  1.00
ATOM    767  C   HIS B 192      -2.342  -3.463 -25.439  1.00  1.00
ATOM    768  O   HIS B 192      -3.066  -3.830 -24.514  1.00  1.00
ATOM    769  N   PRO B 193      -2.700  -2.549 -26.439  1.00  1.00
ATOM    770  CA  PRO B 193      -4.017  -1.926 -26.369  1.00  1.00
ATOM    771  C   PRO B 193      -5.074  -2.796 -27.038  1.00  1.00
ATOM    772  O   PRO B 193      -6.238  -2.792 -26.638  1.00  1.00
ATOM    773  N   VAL B 194      -4.745  -3.665 -27.848  1.00  1.00
ATOM    774  CA  VAL B 194      -5.614  -4.691 -28.413  1.00  1.00
ATOM    775  C   VAL B 194      -5.818  -5.840 -27.434  1.00  1.00
ATOM    776  O   VAL B 194      -4.855  -6.431 -26.946  1.00  1.00
ATOM    777  N   THR B 195      -7.127  -6.029 -27.035  1.00  1.00
ATOM    778  CA  THR B 195      -7.484  -7.005 -26.012  1.00  1.00
ATOM    779  C   THR B 195      -8.770  -7.736 -26.373  1.00  1.00
ATOM    780  O   THR B 195      -9.702  -7.142 -26.916  1.00  1.00
ATOM    781  N   ILE B 196      -8.748  -9.031 -26.128  1.00  1.00
ATOM    782  CA  ILE B 196      -9.932  -9.874 -26.232  1.00  1.00
ATOM    783  C   ILE B 196     -10.352 -10.405 -24.867  1.00  1.00
ATOM    784  O   ILE B 196      -9.525 -10.899 -24.101  1.00  1.00
ATOM    785  N   GLY B 197     -11.452  -9.968 -24.349  1.00  1.00
ATOM    786  CA  GLY B 197     -11.983 -10.573 -23.133  1.00  1.00
ATOM    787  C   GLY B 197     -12.053  -9.560 -21.998  1.00  1.00
ATOM    788  O   GLY B 197     -11.600  -8.424 -22.138  1.00  1.00
ATOM    789  N   GLU B 198     -12.005  -9.750 -20.915  1.00  1.00
ATOM    790  CA  GLU B 198     -11.884  -8.968 -19.690  1.00  1.00
ATOM    791  C   GLU B 198     -10.426  -8.800 -19.285  1.00  1.00
ATOM    792  O   GLU B 198      -9.730  -9.779 -19.012  1.00  1.00
ATOM    793  N   CYS B 199      -9.830  -7.692 -19.815  1.00  1.00
ATOM    794  CA  CYS B 199      -8.409  -7.415 -19.638  1.00  1.00
ATOM    795  C   CYS B 199      -8.193  -6.194 -18.754  1.00  1.00
ATOM    796  O   CYS B 199      -8.961  -5.233 -18.806  1.00  1.00
ATOM    797  N   PRO B 200      -6.971  -6.117 -17.966  1.00  1.00
ATOM    798  CA  PRO B 200      -6.637  -4.846 -17.334  1.00  1.00
ATOM    799  C   PRO B 200      -6.669  -3.704 -18.342  1.00  1.00
ATOM    800  O   PRO B 200      -6.192  -3.844 -19.469  1.00  1.00
ATOM    801  N   LYS B 201      -6.968  -2.444 -17.760  1.00  1.00
ATOM    802  CA  LYS B 201      -6.917  -1.241 -18.581  1.00  1.00
ATOM    803  C   LYS B 201      -5.505  -0.980 -19.089  1.00  1.00
ATOM    804  O   LYS B 201      -4.546  -0.987 -18.317  1.00  1.00
ATOM    805  N   TYR B 202      -5.413  -0.702 -20.475  1.00  1.00
ATOM    806  CA  TYR B 202      -4.106  -0.383 -21.036  1.00  1.00
ATOM    807  C   TYR B 202      -3.736   1.072 -20.778  1.00  1.00
ATOM    808  O   TYR B 202      -4.560   1.971 -20.944  1.00  1.00
ATOM    809  N   VAL B 203      -2.472   1.261 -20.394  1.00  1.00
ATOM    810  CA  VAL B 203      -1.857   2.568 -20.195  1.00  1.00
ATOM    811  C   VAL B 203      -0.408   2.572 -20.665  1.00  1.00
ATOM    812  O   VAL B 203       0.296   1.568 -20.547  1.00  1.00
ATOM    813  N   ARG B 204       0.112   3.680 -21.028  1.00  1.00
ATOM    814  CA  ARG B 204       1.477   3.839 -21.514  1.00  1.00
ATOM    815  C   ARG B 204       2.469   3.906 -20.360  1.00  1.00
ATOM    816  O   ARG B 204       3.626   3.509 -20.500  1.00  1.00
ATOM    817  N   SER B 205       2.136   3.731 -19.214  1.00  1.00
ATOM    818  CA  SER B 205       2.982   3.851 -18.032  1.00  1.00
ATOM    819  C   SER B 205       3.970   2.695 -17.943  1.00  1.00
ATOM    820  O   SER B 205       3.612   1.540 -18.173  1.00  1.00
ATOM    821  N   ALA B 206       5.179   3.048 -17.310  1.00  1.00
ATOM    822  CA  ALA B 206       6.231   2.059 -17.109  1.00  1.00
ATOM    823  C   ALA B 206       6.237   1.543 -15.676  1.00  1.00
ATOM    824  O   ALA B 206       6.522   0.372 -15.429  1.00  1.00
ATOM    825  N   LYS B 207       5.612   2.172 -14.800  1.00  1.00
ATOM    826  CA  LYS B 207       5.521   1.893 -13.372  1.00  1.00
ATOM    827  C   LYS B 207       4.317   2.588 -12.750  1.00  1.00
ATOM    828  O   LYS B 207       4.011   3.734 -13.079  1.00  1.00
ATOM    829  N   LEU B 208       3.573   1.821 -11.958  1.00  1.00
ATOM    830  CA  LEU B 208       2.424   2.183 -11.137  1.00  1.00
ATOM    831  C   LEU B 208       2.388   1.366  -9.849  1.00  1.00
ATOM    832  O   LEU B 208       2.358   0.136  -9.883  1.00  1.00
ATOM    833  N   ARG B 209       3.122   1.818  -8.869  1.00  1.00
ATOM    834  CA  ARG B 209       3.282   1.174  -7.570  1.00  1.00
ATOM    835  C   ARG B 209       2.682   2.024  -6.457  1.00  1.00
ATOM    836  O   ARG B 209       2.917   3.230  -6.388  1.00  1.00
ATOM    837  N   MET B 210       1.639   1.472  -5.781  1.00  1.00
ATOM    838  CA  MET B 210       0.994   2.150  -4.662  1.00  1.00
ATOM    839  C   MET B 210       1.604   1.721  -3.334  1.00  1.00
ATOM    840  O   MET B 210       1.759   0.530  -3.067  1.00  1.00
ATOM    841  N   VAL B 211       2.099   2.790  -2.507  1.00  1.00
ATOM    842  CA  VAL B 211       2.552   2.407  -1.176  1.00  1.00
ATOM    843  C   VAL B 211       1.374   2.093  -0.262  1.00  1.00
ATOM    844  O   VAL B 211       0.375   2.812  -0.252  1.00  1.00
ATOM    845  N   THR B 212       1.575   1.004   0.568  1.00  1.00
ATOM    846  CA  THR B 212       0.560   0.624   1.543  1.00  1.00
ATOM    847  C   THR B 212       1.096   0.731   2.965  1.00  1.00
ATOM    848  O   THR B 212       0.357   1.059   3.894  1.00  1.00
ATOM    849  N   GLY B 213       2.422   0.690   3.072  1.00  1.00
ATOM    850  CA  GLY B 213       3.063   0.896   4.365  1.00  1.00
ATOM    851  C   GLY B 213       3.628   2.306   4.481  1.00  1.00
ATOM    852  O   GLY B 213       3.665   3.052   3.504  1.00  1.00
ATOM    853  N   LEU B 214       4.639   2.497   5.155  1.00  1.00
ATOM    854  CA  LEU B 214       5.254   3.775   5.495  1.00  1.00
ATOM    855  C   LEU B 214       6.711   3.822   5.050  1.00  1.00
ATOM    856  O   LEU B 214       7.391   2.796   5.009  1.00  1.00
ATOM    857  N   ARG B 215       7.283   5.055   5.069  1.00  1.00
ATOM    858  CA  ARG B 215       8.711   5.213   4.822  1.00  1.00
ATOM    859  C   ARG B 215       9.525   4.210   5.629  1.00  1.00
ATOM    860  O   ARG B 215       9.342   4.078   6.839  1.00  1.00
ATOM    861  N   ASN B 216      10.399   3.448   4.857  1.00  1.00
ATOM    862  CA  ASN B 216      11.270   2.467   5.494  1.00  1.00
ATOM    863  C   ASN B 216      12.606   3.087   5.882  1.00  1.00
ATOM    864  O   ASN B 216      13.298   3.668   5.045  1.00  1.00
ATOM    865  N   ILE B 217      12.920   3.169   7.118  1.00  1.00
ATOM    866  CA  ILE B 217      14.124   3.754   7.697  1.00  1.00
ATOM    867  C   ILE B 217      14.769   2.807   8.700  1.00  1.00
ATOM    868  O   ILE B 217      14.271   2.632   9.812  1.00  1.00
ATOM    869  N   PRO B 218      15.356   1.687   8.249  1.00  1.00
ATOM    870  CA  PRO B 218      15.899   0.669   9.139  1.00  1.00
ATOM    871  C   PRO B 218      17.196   1.137   9.786  1.00  1.00
ATOM    872  O   PRO B 218      17.987   1.851   9.169  1.00  1.00
ATOM    873  N   GLY B 219       7.914  14.894   7.226  1.00  1.00
ATOM    874  CA  GLY B 219       6.550  14.675   6.761  1.00  1.00
ATOM    875  C   GLY B 219       5.597  15.712   7.341  1.00  1.00
ATOM    876  O   GLY B 219       5.843  16.265   8.412  1.00  1.00
ATOM    877  N   LEU B 220       4.338  15.689   6.884  1.00  1.00
ATOM    878  CA  LEU B 220       3.365  16.674   7.340  1.00  1.00
ATOM    879  C   LEU B 220       3.164  16.593   8.850  1.00  1.00
ATOM    880  O   LEU B 220       2.986  17.611   9.518  1.00  1.00
ATOM    881  N   PHE B 221       3.189  15.680   9.574  1.00  1.00
ATOM    882  CA  PHE B 221       2.944  15.546  11.004  1.00  1.00
ATOM    883  C   PHE B 221       4.245  15.608  11.794  1.00  1.00
ATOM    884  O   PHE B 221       4.263  16.042  12.946  1.00  1.00
ATOM    885  N   GLY B 222       5.323  15.285  11.340  1.00  1.00
ATOM    886  CA  GLY B 222       6.611  15.626  11.932  1.00  1.00
ATOM    887  C   GLY B 222       7.129  14.495  12.812  1.00  1.00
ATOM    888  O   GLY B 222       8.277  14.517  13.255  1.00  1.00
ATOM    889  N   ALA B 223       6.520  13.292  12.661  1.00  1.00
ATOM    890  CA  ALA B 223       6.935  12.179  13.507  1.00  1.00
ATOM    891  C   ALA B 223       7.842  11.219  12.748  1.00  1.00
ATOM    892  O   ALA B 223       8.808  10.693  13.301  1.00  1.00
ATOM    893  N   ILE B 224       7.382  10.627  11.627  1.00  1.00
ATOM    894  CA  ILE B 224       8.220   9.739  10.830  1.00  1.00
ATOM    895  C   ILE B 224       9.315  10.515  10.110  1.00  1.00
ATOM    896  O   ILE B 224       9.039  11.475   9.391  1.00  1.00
ATOM    897  N   ALA B 225      10.601  10.003  10.223  1.00  1.00
ATOM    898  CA  ALA B 225      11.706  10.743   9.625  1.00  1.00
ATOM    899  C   ALA B 225      11.691  12.202  10.060  1.00  1.00
ATOM    900  O   ALA B 225      11.393  13.094   9.265  1.00  1.00
ATOM    901  N   GLY B 226      11.289  12.398  11.310  1.00  1.00
ATOM    902  CA  GLY B 226      11.235  13.717  11.927  1.00  1.00
ATOM    903  C   GLY B 226      11.815  13.690  13.336  1.00  1.00
ATOM    904  O   GLY B 226      12.724  14.455  13.658  1.00  1.00
ATOM    905  N   PHE B 227      10.881  13.772  14.396  1.00  1.00
ATOM    906  CA  PHE B 227      11.372  13.762  15.768  1.00  1.00
ATOM    907  C   PHE B 227      11.623  12.340  16.254  1.00  1.00
ATOM    908  O   PHE B 227      12.368  12.122  17.209  1.00  1.00
ATOM    909  N   ILE B 228      10.922  11.371  15.721  1.00  1.00
ATOM    910  CA  ILE B 228      11.360   9.982  15.793  1.00  1.00
ATOM    911  C   ILE B 228      12.232   9.617  14.599  1.00  1.00
ATOM    912  O   ILE B 228      11.752   9.540  13.468  1.00  1.00
ATOM    913  N   GLU B 229      13.468   9.766  14.591  1.00  1.00
ATOM    914  CA  GLU B 229      14.387   9.762  13.459  1.00  1.00
ATOM    915  C   GLU B 229      14.401   8.406  12.764  1.00  1.00
ATOM    916  O   GLU B 229      14.482   8.327  11.539  1.00  1.00
ATOM    917  N   GLY B 230      14.199   7.327  13.140  1.00  1.00
ATOM    918  CA  GLY B 230      14.338   6.065  12.425  1.00  1.00
ATOM    919  C   GLY B 230      13.204   5.108  12.771  1.00  1.00
ATOM    920  O   GLY B 230      12.665   5.143  13.878  1.00  1.00
ATOM    921  N   GLY B 231      13.140   4.007  12.067  1.00  1.00
ATOM    922  CA  GLY B 231      12.187   2.936  12.332  1.00  1.00
ATOM    923  C   GLY B 231      12.820   1.828  13.164  1.00  1.00
ATOM    924  O   GLY B 231      14.002   1.522  13.009  1.00  1.00
ATOM    925  N   TRP B 232      11.989   0.818  13.494  1.00  1.00
ATOM    926  CA  TRP B 232      12.428  -0.344  14.257  1.00  1.00
ATOM    927  C   TRP B 232      12.217  -1.631  13.470  1.00  1.00
ATOM    928  O   TRP B 232      11.085  -2.005  13.164  1.00  1.00
ATOM    929  N   THR B 233      13.353  -2.350  13.174  1.00  1.00
ATOM    930  CA  THR B 233      13.215  -3.630  12.490  1.00  1.00
ATOM    931  C   THR B 233      12.792  -4.728  13.457  1.00  1.00
ATOM    932  O   THR B 233      12.068  -5.652  13.084  1.00  1.00
ATOM    933  N   GLY B 234      12.846  -4.427  14.745  1.00  1.00
ATOM    934  CA  GLY B 234      12.532  -5.384  15.799  1.00  1.00
ATOM    935  C   GLY B 234      11.046  -5.369  16.131  1.00  1.00
ATOM    936  O   GLY B 234      10.498  -6.361  16.611  1.00  1.00
ATOM    937  N   MET B 235      10.327  -4.377  15.882  1.00  1.00
ATOM    938  CA  MET B 235       8.870  -4.358  15.918  1.00  1.00
ATOM    939  C   MET B 235       8.279  -4.949  14.645  1.00  1.00
ATOM    940  O   MET B 235       8.318  -4.325  13.584  1.00  1.00
ATOM    941  N   ILE B 236       7.970  -6.248  14.685  1.00  1.00
ATOM    942  CA  ILE B 236       7.628  -7.014  13.493  1.00  1.00
ATOM    943  C   ILE B 236       6.140  -7.336  13.453  1.00  1.00
ATOM    944  O   ILE B 236       5.549  -7.455  12.380  1.00  1.00
ATOM    945  N   ASP B 237       5.275  -6.861  14.234  1.00  1.00
ATOM    946  CA  ASP B 237       3.876  -7.270  14.281  1.00  1.00
ATOM    947  C   ASP B 237       2.949  -6.093  14.004  1.00  1.00
ATOM    948  O   ASP B 237       1.863  -6.263  13.451  1.00  1.00
ATOM    949  N   GLY B 238       3.294  -5.040  13.555  1.00  1.00
ATOM    950  CA  GLY B 238       2.477  -3.926  13.090  1.00  1.00
ATOM    951  C   GLY B 238       3.345  -2.756  12.644  1.00  1.00
ATOM    952  O   GLY B 238       4.503  -2.642  13.044  1.00  1.00
ATOM    953  N   TRP B 239       2.586  -1.653  12.193  1.00  1.00
ATOM    954  CA  TRP B 239       3.278  -0.469  11.698  1.00  1.00
ATOM    955  C   TRP B 239       3.635   0.477  12.838  1.00  1.00
ATOM    956  O   TRP B 239       4.706   1.085  12.840  1.00  1.00
ATOM    957  N   TYR B 240       2.976   0.695  13.790  1.00  1.00
ATOM    958  CA  TYR B 240       3.203   1.543  14.954  1.00  1.00
ATOM    959  C   TYR B 240       3.113   0.741  16.246  1.00  1.00
ATOM    960  O   TYR B 240       2.342  -0.214  16.342  1.00  1.00
ATOM    961  N   GLY B 241       3.909   1.398  17.329  1.00  1.00
ATOM    962  CA  GLY B 241       3.847   0.702  18.609  1.00  1.00
ATOM    963  C   GLY B 241       4.836   1.294  19.606  1.00  1.00
ATOM    964  O   GLY B 241       5.694   2.097  19.241  1.00  1.00
ATOM    965  N   TYR B 242       5.383   0.331  20.494  1.00  1.00
ATOM    966  CA  TYR B 242       6.127   0.758  21.673  1.00  1.00
ATOM    967  C   TYR B 242       7.386  -0.078  21.863  1.00  1.00
ATOM    968  O   TYR B 242       7.418  -1.258  21.513  1.00  1.00
ATOM    969  N   HIS B 243       8.399   0.551  22.361  1.00  1.00
ATOM    970  CA  HIS B 243       9.599  -0.063  22.915  1.00  1.00
ATOM    971  C   HIS B 243       9.771   0.291  24.387  1.00  1.00
ATOM    972  O   HIS B 243       9.601   1.444  24.781  1.00  1.00
ATOM    973  N   HIS B 244       9.869  -0.620  25.270  1.00  1.00
ATOM    974  CA  HIS B 244       9.996  -0.339  26.695  1.00  1.00
ATOM    975  C   HIS B 244      11.279  -0.934  27.262  1.00  1.00
ATOM    976  O   HIS B 244      11.719  -2.003  26.838  1.00  1.00
ATOM    977  N   GLN B 245      11.732  -0.408  28.308  1.00  1.00
ATOM    978  CA  GLN B 245      12.900  -0.753  29.109  1.00  1.00
ATOM    979  C   GLN B 245      12.621  -0.571  30.596  1.00  1.00
ATOM    980  O   GLN B 245      12.122   0.471  31.021  1.00  1.00
ATOM    981  N   ASN B 246      12.519  -1.624  31.347  1.00  1.00
ATOM    982  CA  ASN B 246      12.307  -1.582  32.788  1.00  1.00
ATOM    983  C   ASN B 246      13.116  -2.662  33.496  1.00  1.00
ATOM    984  O   ASN B 246      13.452  -3.687  32.903  1.00  1.00
ATOM    985  N   GLU B 247      13.065  -2.746  34.785  1.00  1.00
ATOM    986  CA  GLU B 247      13.797  -3.748  35.550  1.00  1.00
ATOM    987  C   GLU B 247      13.556  -5.147  34.998  1.00  1.00
ATOM    988  O   GLU B 247      14.467  -5.973  34.955  1.00  1.00
ATOM    989  N   GLN B 248      12.480  -5.519  34.568  1.00  1.00
ATOM    990  CA  GLN B 248      12.080  -6.820  34.044  1.00  1.00
ATOM    991  C   GLN B 248      12.523  -6.990  32.597  1.00  1.00
ATOM    992  O   GLN B 248      12.785  -8.105  32.145  1.00  1.00
ATOM    993  N   GLY B 249      13.166  -6.262  31.949  1.00  1.00
ATOM    994  CA  GLY B 249      13.691  -6.469  30.605  1.00  1.00
ATOM    995  C   GLY B 249      13.364  -5.289  29.698  1.00  1.00
ATOM    996  O   GLY B 249      12.845  -4.270  30.152  1.00  1.00
ATOM    997  N   SER B 250      13.587  -5.659  28.315  1.00  1.00
ATOM    998  CA  SER B 250      13.130  -4.761  27.262  1.00  1.00
ATOM    999  C   SER B 250      12.564  -5.540  26.081  1.00  1.00
ATOM   1000  O   SER B 250      13.042  -6.627  25.756  1.00  1.00
ATOM   1001  N   GLY B 251      11.623  -4.937  25.404  1.00  1.00
ATOM   1002  CA  GLY B 251      11.005  -5.564  24.242  1.00  1.00
ATOM   1003  C   GLY B 251      10.348  -4.526  23.341  1.00  1.00
ATOM   1004  O   GLY B 251      10.079  -3.402  23.765  1.00  1.00
ATOM   1005  N   TYR B 252       9.762  -5.009  22.273  1.00  1.00
ATOM   1006  CA  TYR B 252       8.873  -4.265  21.389  1.00  1.00
ATOM   1007  C   TYR B 252       7.473  -4.866  21.382  1.00  1.00
ATOM   1008  O   TYR B 252       7.310  -6.083  21.479  1.00  1.00
ATOM   1009  N   ALA B 253       6.498  -3.959  21.077  1.00  1.00
ATOM   1010  CA  ALA B 253       5.095  -4.335  20.955  1.00  1.00
ATOM   1011  C   ALA B 253       4.334  -3.350  20.077  1.00  1.00
ATOM   1012  O   ALA B 253       4.505  -2.137  20.197  1.00  1.00
ATOM   1013  N   ALA B 254       3.726  -3.835  18.969  1.00  1.00
ATOM   1014  CA  ALA B 254       2.893  -2.981  18.130  1.00  1.00
ATOM   1015  C   ALA B 254       1.630  -2.552  18.864  1.00  1.00
ATOM   1016  O   ALA B 254       0.990  -3.356  19.542  1.00  1.00
ATOM   1017  N   ASP B 255       1.226  -1.203  18.612  1.00  1.00
ATOM   1018  CA  ASP B 255      -0.122  -0.838  19.031  1.00  1.00
ATOM   1019  C   ASP B 255      -1.169  -1.441  18.102  1.00  1.00
ATOM   1020  O   ASP B 255      -1.170  -1.178  16.900  1.00  1.00
ATOM   1021  N   GLN B 256      -1.931  -2.440  18.669  1.00  1.00
ATOM   1022  CA  GLN B 256      -2.799  -3.266  17.839  1.00  1.00
ATOM   1023  C   GLN B 256      -3.969  -2.459  17.290  1.00  1.00
ATOM   1024  O   GLN B 256      -4.364  -2.627  16.137  1.00  1.00
ATOM   1025  N   LYS B 257      -4.519  -1.513  18.046  1.00  1.00
ATOM   1026  CA  LYS B 257      -5.690  -0.742  17.644  1.00  1.00
ATOM   1027  C   LYS B 257      -5.366   0.181  16.476  1.00  1.00
ATOM   1028  O   LYS B 257      -6.151   0.306  15.535  1.00  1.00
ATOM   1029  N   SER B 258      -4.274   0.945  16.547  1.00  1.00
ATOM   1030  CA  SER B 258      -3.912   1.874  15.483  1.00  1.00
ATOM   1031  C   SER B 258      -3.393   1.133  14.258  1.00  1.00
ATOM   1032  O   SER B 258      -3.669   1.521  13.123  1.00  1.00
ATOM   1033  N   THR B 259      -2.724  -0.002  14.482  1.00  1.00
ATOM   1034  CA  THR B 259      -2.246  -0.819  13.373  1.00  1.00
ATOM   1035  C   THR B 259      -3.408  -1.417  12.590  1.00  1.00
ATOM   1036  O   THR B 259      -3.394  -1.436  11.359  1.00  1.00
ATOM   1037  N   GLN B 260      -4.431  -1.932  13.348  1.00  1.00
ATOM   1038  CA  GLN B 260      -5.592  -2.562  12.731  1.00  1.00
ATOM   1039  C   GLN B 260      -6.452  -1.536  12.003  1.00  1.00
ATOM   1040  O   GLN B 260      -6.946  -1.794  10.905  1.00  1.00
ATOM   1041  N   ASN B 261      -6.659  -0.375  12.582  1.00  1.00
ATOM   1042  CA  ASN B 261      -7.439   0.694  11.970  1.00  1.00
ATOM   1043  C   ASN B 261      -6.757   1.225  10.717  1.00  1.00
ATOM   1044  O   ASN B 261      -7.413   1.518   9.717  1.00  1.00
ATOM   1045  N   ALA B 262      -5.430   1.273  10.719  1.00  1.00
ATOM   1046  CA  ALA B 262      -4.662   1.750   9.575  1.00  1.00
ATOM   1047  C   ALA B 262      -4.668   0.730   8.444  1.00  1.00
ATOM   1048  O   ALA B 262      -4.760   1.091   7.270  1.00  1.00
ATOM   1049  N   ILE B 263      -4.513  -0.568   8.791  1.00  1.00
ATOM   1050  CA  ILE B 263      -4.621  -1.602   7.769  1.00  1.00
ATOM   1051  C   ILE B 263      -5.994  -1.585   7.111  1.00  1.00
ATOM   1052  O   ILE B 263      -6.111  -1.717   5.892  1.00  1.00
ATOM   1053  N   ASN B 264      -7.054  -1.393   7.971  1.00  1.00
ATOM   1054  CA  ASN B 264      -8.417  -1.294   7.461  1.00  1.00
ATOM   1055  C   ASN B 264      -8.556  -0.135   6.483  1.00  1.00
ATOM   1056  O   ASN B 264      -9.198  -0.263   5.441  1.00  1.00
ATOM   1057  N   GLY B 265      -8.002   1.011   6.822  1.00  1.00
ATOM   1058  CA  GLY B 265      -8.104   2.224   6.019  1.00  1.00
ATOM   1059  C   GLY B 265      -7.343   2.082   4.708  1.00  1.00
ATOM   1060  O   GLY B 265      -7.825   2.492   3.652  1.00  1.00
ATOM   1061  N   ILE B 266      -6.061   1.618   4.801  1.00  1.00
ATOM   1062  CA  ILE B 266      -5.204   1.498   3.628  1.00  1.00
ATOM   1063  C   ILE B 266      -5.778   0.506   2.625  1.00  1.00
ATOM   1064  O   ILE B 266      -5.766   0.749   1.419  1.00  1.00
ATOM   1065  N   THR B 267      -6.298  -0.650   3.120  1.00  1.00
ATOM   1066  CA  THR B 267      -6.870  -1.663   2.242  1.00  1.00
ATOM   1067  C   THR B 267      -8.165  -1.172   1.606  1.00  1.00
ATOM   1068  O   THR B 267      -8.421  -1.419   0.427  1.00  1.00
ATOM   1069  N   ASN B 268      -8.950  -0.410   2.309  1.00  1.00
ATOM   1070  CA  ASN B 268     -10.147   0.212   1.758  1.00  1.00
ATOM   1071  C   ASN B 268      -9.795   1.203   0.656  1.00  1.00
ATOM   1072  O   ASN B 268     -10.481   1.282  -0.363  1.00  1.00
ATOM   1073  N   LYS B 269      -8.658   1.926   0.865  1.00  1.00
ATOM   1074  CA  LYS B 269      -8.169   2.872  -0.130  1.00  1.00
ATOM   1075  C   LYS B 269      -7.769   2.160  -1.416  1.00  1.00
ATOM   1076  O   LYS B 269      -8.059   2.633  -2.515  1.00  1.00
ATOM   1077  N   VAL B 270      -7.070   1.006  -1.272  1.00  1.00
ATOM   1078  CA  VAL B 270      -6.684   0.207  -2.429  1.00  1.00
ATOM   1079  C   VAL B 270      -7.907  -0.281  -3.195  1.00  1.00
ATOM   1080  O   VAL B 270      -7.943  -0.229  -4.424  1.00  1.00
ATOM   1081  N   ASN B 271      -8.920  -0.725  -2.451  1.00  1.00
ATOM   1082  CA  ASN B 271     -10.160  -1.221  -3.036  1.00  1.00
ATOM   1083  C   ASN B 271     -10.885  -0.123  -3.805  1.00  1.00
ATOM   1084  O   ASN B 271     -11.412  -0.358  -4.892  1.00  1.00
ATOM   1085  N   THR B 272     -10.950   1.072  -3.206  1.00  1.00
ATOM   1086  CA  THR B 272     -11.590   2.229  -3.820  1.00  1.00
ATOM   1087  C   THR B 272     -10.911   2.605  -5.130  1.00  1.00
ATOM   1088  O   THR B 272     -11.575   2.927  -6.115  1.00  1.00
ATOM   1089  N   VAL B 273      -9.584   2.657  -5.128  1.00  1.00
ATOM   1090  CA  VAL B 273      -8.806   2.947  -6.326  1.00  1.00
ATOM   1091  C   VAL B 273      -9.047   1.901  -7.407  1.00  1.00
ATOM   1092  O   VAL B 273      -9.195   2.233  -8.583  1.00  1.00
ATOM   1093  N   ILE B 274      -9.011   0.631  -7.032  1.00  1.00
ATOM   1094  CA  ILE B 274      -9.219  -0.462  -7.974  1.00  1.00
ATOM   1095  C   ILE B 274     -10.639  -0.454  -8.523  1.00  1.00
ATOM   1096  O   ILE B 274     -10.855  -0.662  -9.717  1.00  1.00
ATOM   1097  N   GLU B 275     -11.601  -0.205  -7.739  1.00  1.00
ATOM   1098  CA  GLU B 275     -13.023  -0.208  -8.060  1.00  1.00
ATOM   1099  C   GLU B 275     -13.341   0.799  -9.158  1.00  1.00
ATOM   1100  O   GLU B 275     -14.153   0.530 -10.043  1.00  1.00
ATOM   1101  N   LYS B 276     -12.718   1.876  -9.273  1.00  1.00
ATOM   1102  CA  LYS B 276     -13.023   2.967 -10.191  1.00  1.00
ATOM   1103  C   LYS B 276     -12.445   2.700 -11.575  1.00  1.00
ATOM   1104  O   LYS B 276     -13.053   3.042 -12.589  1.00  1.00
ATOM   1105  N   MET B 277     -11.392   2.012 -11.680  1.00  1.00
ATOM   1106  CA  MET B 277     -10.824   1.609 -12.961  1.00  1.00
ATOM   1107  C   MET B 277      -9.927   0.387 -12.805  1.00  1.00
ATOM   1108  O   MET B 277      -8.968   0.404 -12.033  1.00  1.00
ATOM   1109  N   ASN B 278     -10.518  -0.767 -13.501  1.00  1.00
ATOM   1110  CA  ASN B 278      -9.773  -2.015 -13.389  1.00  1.00
ATOM   1111  C   ASN B 278     -10.147  -2.982 -14.506  1.00  1.00
ATOM   1112  O   ASN B 278      -9.343  -3.824 -14.906  1.00  1.00
ATOM   1113  N   ILE B 279     -10.600  -2.712 -15.582  1.00  1.00
ATOM   1114  CA  ILE B 279     -10.992  -3.640 -16.636  1.00  1.00
ATOM   1115  C   ILE B 279     -11.381  -2.897 -17.907  1.00  1.00
ATOM   1116  O   ILE B 279     -11.901  -1.782 -17.852  1.00  1.00
ATOM   1117  N   GLN B 280     -10.989  -3.468 -19.001  1.00  1.00
ATOM   1118  CA  GLN B 280     -11.407  -3.105 -20.350  1.00  1.00
ATOM   1119  C   GLN B 280     -11.943  -4.315 -21.105  1.00  1.00
ATOM   1120  O   GLN B 280     -11.409  -5.418 -20.987  1.00  1.00
ATOM   1121  N   PHE B 281     -13.110  -4.202 -21.664  1.00  1.00
ATOM   1122  CA  PHE B 281     -13.626  -5.281 -22.497  1.00  1.00
ATOM   1123  C   PHE B 281     -12.928  -5.314 -23.851  1.00  1.00
ATOM   1124  O   PHE B 281     -12.509  -4.279 -24.369  1.00  1.00
ATOM   1125  N   THR B 282     -13.170  -6.235 -24.685  1.00  1.00
ATOM   1126  CA  THR B 282     -12.607  -6.365 -26.024  1.00  1.00
ATOM   1127  C   THR B 282     -12.534  -5.014 -26.724  1.00  1.00
ATOM   1128  O   THR B 282     -13.510  -4.265 -26.752  1.00  1.00
ATOM   1129  N   ALA B 283     -11.302  -4.736 -27.172  1.00  1.00
ATOM   1130  CA  ALA B 283     -10.898  -3.575 -27.955  1.00  1.00
ATOM   1131  C   ALA B 283      -9.966  -3.974 -29.092  1.00  1.00
ATOM   1132  O   ALA B 283      -8.973  -4.669 -28.878  1.00  1.00
ATOM   1133  N   VAL B 284     -10.442  -3.998 -30.280  1.00  1.00
ATOM   1134  CA  VAL B 284      -9.701  -4.437 -31.457  1.00  1.00
ATOM   1135  C   VAL B 284      -9.585  -3.319 -32.484  1.00  1.00
ATOM   1136  O   VAL B 284     -10.503  -2.515 -32.648  1.00  1.00
ATOM   1137  N   GLY B 285      -8.645  -3.204 -33.212  1.00  1.00
ATOM   1138  CA  GLY B 285      -8.458  -2.273 -34.318  1.00  1.00
ATOM   1139  C   GLY B 285      -9.639  -2.316 -35.279  1.00  1.00
ATOM   1140  O   GLY B 285     -10.185  -3.382 -35.560  1.00  1.00
ATOM   1141  N   LYS B 286      -9.748  -1.189 -36.057  1.00  1.00
ATOM   1142  CA  LYS B 286     -10.697  -1.113 -37.162  1.00  1.00
ATOM   1143  C   LYS B 286      -9.986  -1.198 -38.506  1.00  1.00
ATOM   1144  O   LYS B 286      -8.975  -0.530 -38.727  1.00  1.00
ATOM   1145  N   LEU B 287      -9.595  10.554 -37.276  1.00  1.00
ATOM   1146  CA  LEU B 287     -10.665  10.659 -36.291  1.00  1.00
ATOM   1147  C   LEU B 287     -10.651   9.471 -35.335  1.00  1.00
ATOM   1148  O   LEU B 287     -10.887   9.624 -34.136  1.00  1.00
ATOM   1149  N   ASN B 288     -10.546   8.254 -35.855  1.00  1.00
ATOM   1150  CA  ASN B 288     -10.444   7.056 -35.030  1.00  1.00
ATOM   1151  C   ASN B 288      -9.154   7.053 -34.221  1.00  1.00
ATOM   1152  O   ASN B 288      -9.136   6.634 -33.064  1.00  1.00
ATOM   1153  N   LYS B 289      -8.041   7.386 -34.840  1.00  1.00
ATOM   1154  CA  LYS B 289      -6.764   7.428 -34.138  1.00  1.00
ATOM   1155  C   LYS B 289      -6.750   8.527 -33.083  1.00  1.00
ATOM   1156  O   LYS B 289      -6.165   8.366 -32.012  1.00  1.00
ATOM   1157  N   LYS B 290      -7.379   9.700 -33.381  1.00  1.00
ATOM   1158  CA  LYS B 290      -7.470  10.801 -32.430  1.00  1.00
ATOM   1159  C   LYS B 290      -8.249  10.392 -31.186  1.00  1.00
ATOM   1160  O   LYS B 290      -7.896  10.768 -30.069  1.00  1.00
ATOM   1161  N   VAL B 291      -9.379   9.640 -31.382  1.00  1.00
ATOM   1162  CA  VAL B 291     -10.181   9.149 -30.268  1.00  1.00
ATOM   1163  C   VAL B 291      -9.388   8.176 -29.405  1.00  1.00
ATOM   1164  O   VAL B 291      -9.472   8.210 -28.177  1.00  1.00
ATOM   1165  N   ASP B 292      -8.748   7.168 -30.066  1.00  1.00
ATOM   1166  CA  ASP B 292      -7.958   6.183 -29.337  1.00  1.00
ATOM   1167  C   ASP B 292      -6.799   6.843 -28.600  1.00  1.00
ATOM   1168  O   ASP B 292      -6.496   6.492 -27.459  1.00  1.00
ATOM   1169  N   ASP B 293      -6.045   7.689 -29.209  1.00  1.00
ATOM   1170  CA  ASP B 293      -4.884   8.334 -28.609  1.00  1.00
ATOM   1171  C   ASP B 293      -5.298   9.299 -27.505  1.00  1.00
ATOM   1172  O   ASP B 293      -4.599   9.447 -26.503  1.00  1.00
ATOM   1173  N   GLY B 294      -6.445   9.945 -27.624  1.00  1.00
ATOM   1174  CA  GLY B 294      -6.909  10.911 -26.635  1.00  1.00
ATOM   1175  C   GLY B 294      -7.414  10.213 -25.379  1.00  1.00
ATOM   1176  O   GLY B 294      -7.220  10.701 -24.266  1.00  1.00
ATOM   1177  N   PHE B 295      -8.134   9.116 -25.494  1.00  1.00
ATOM   1178  CA  PHE B 295      -8.573   8.327 -24.349  1.00  1.00
ATOM   1179  C   PHE B 295      -7.386   7.722 -23.610  1.00  1.00
ATOM   1180  O   PHE B 295      -7.376   7.658 -22.380  1.00  1.00
ATOM   1181  N   LEU B 296      -6.414   7.226 -24.392  1.00  1.00
ATOM   1182  CA  LEU B 296      -5.197   6.657 -23.826  1.00  1.00
ATOM   1183  C   LEU B 296      -4.405   7.705 -23.053  1.00  1.00
ATOM   1184  O   LEU B 296      -3.836   7.416 -22.000  1.00  1.00
ATOM   1185  N   ASP B 297      -4.311   8.931 -23.597  1.00  1.00
ATOM   1186  CA  ASP B 297      -3.616  10.020 -22.923  1.00  1.00
ATOM   1187  C   ASP B 297      -4.264  10.341 -21.582  1.00  1.00
ATOM   1188  O   ASP B 297      -3.576  10.615 -20.599  1.00  1.00
ATOM   1189  N   ILE B 298      -5.608  10.371 -21.554  1.00  1.00
ATOM   1190  CA  ILE B 298      -6.365  10.719 -20.358  1.00  1.00
ATOM   1191  C   ILE B 298      -6.229   9.644 -19.288  1.00  1.00
ATOM   1192  O   ILE B 298      -6.088   9.948 -18.103  1.00  1.00
ATOM   1193  N   TRP B 299      -6.370   8.360 -19.685  1.00  1.00
ATOM   1194  CA  TRP B 299      -6.311   7.257 -18.734  1.00  1.00
ATOM   1195  C   TRP B 299      -4.902   7.081 -18.182  1.00  1.00
ATOM   1196  O   TRP B 299      -4.721   6.755 -17.009  1.00  1.00
ATOM   1197  N   THR B 300      -3.899   7.265 -18.990  1.00  1.00
ATOM   1198  CA  THR B 300      -2.515   7.218 -18.533  1.00  1.00
ATOM   1199  C   THR B 300      -2.247   8.284 -17.480  1.00  1.00
ATOM   1200  O   THR B 300      -1.553   8.036 -16.494  1.00  1.00
ATOM   1201  N   TYR B 301      -2.757   9.529 -17.783  1.00  1.00
ATOM   1202  CA  TYR B 301      -2.612  10.646 -16.858  1.00  1.00
ATOM   1203  C   TYR B 301      -3.345  10.377 -15.550  1.00  1.00
ATOM   1204  O   TYR B 301      -2.837  10.677 -14.469  1.00  1.00
ATOM   1205  N   ASN B 302      -4.559   9.888 -15.642  1.00  1.00
ATOM   1206  CA  ASN B 302      -5.421   9.617 -14.497  1.00  1.00
ATOM   1207  C   ASN B 302      -4.813   8.557 -13.588  1.00  1.00
ATOM   1208  O   ASN B 302      -4.877   8.665 -12.364  1.00  1.00
ATOM   1209  N   ALA B 303      -4.335   7.468 -14.170  1.00  1.00
ATOM   1210  CA  ALA B 303      -3.760   6.362 -13.414  1.00  1.00
ATOM   1211  C   ALA B 303      -2.510   6.800 -12.661  1.00  1.00
ATOM   1212  O   ALA B 303      -2.306   6.425 -11.507  1.00  1.00
ATOM   1213  N   GLU B 304      -1.605   7.453 -13.348  1.00  1.00
ATOM   1214  CA  GLU B 304      -0.344   7.871 -12.748  1.00  1.00
ATOM   1215  C   GLU B 304      -0.570   8.914 -11.661  1.00  1.00
ATOM   1216  O   GLU B 304       0.075   8.883 -10.613  1.00  1.00
ATOM   1217  N   LEU B 305      -1.414   9.873 -11.877  1.00  1.00
ATOM   1218  CA  LEU B 305      -1.676  10.952 -10.932  1.00  1.00
ATOM   1219  C   LEU B 305      -2.442  10.445  -9.714  1.00  1.00
ATOM   1220  O   LEU B 305      -2.211  10.896  -8.592  1.00  1.00
ATOM   1221  N   LEU B 306      -3.390   9.568  -9.894  1.00  1.00
ATOM   1222  CA  LEU B 306      -4.121   8.957  -8.791  1.00  1.00
ATOM   1223  C   LEU B 306      -3.176   8.245  -7.830  1.00  1.00
ATOM   1224  O   LEU B 306      -3.353   8.302  -6.613  1.00  1.00
ATOM   1225  N   VAL B 307      -2.210   7.511  -8.407  1.00  1.00
ATOM   1226  CA  VAL B 307      -1.242   6.778  -7.601  1.00  1.00
ATOM   1227  C   VAL B 307      -0.311   7.729  -6.858  1.00  1.00
ATOM   1228  O   VAL B 307       0.005   7.515  -5.688  1.00  1.00
ATOM   1229  N   LEU B 308       0.186   8.743  -7.570  1.00  1.00
ATOM   1230  CA  LEU B 308       1.094   9.717  -6.977  1.00  1.00
ATOM   1231  C   LEU B 308       0.421  10.474  -5.836  1.00  1.00
ATOM   1232  O   LEU B 308       1.035  10.727  -4.800  1.00  1.00
ATOM   1233  N   LEU B 309      -0.778  10.923  -6.031  1.00  1.00
ATOM   1234  CA  LEU B 309      -1.517  11.663  -5.015  1.00  1.00
ATOM   1235  C   LEU B 309      -1.838  10.780  -3.814  1.00  1.00
ATOM   1236  O   LEU B 309      -1.766  11.223  -2.668  1.00  1.00
ATOM   1237  N   GLU B 310      -2.335   9.560  -4.078  1.00  1.00
ATOM   1238  CA  GLU B 310      -2.682   8.635  -3.005  1.00  1.00
ATOM   1239  C   GLU B 310      -1.445   8.207  -2.226  1.00  1.00
ATOM   1240  O   GLU B 310      -1.495   8.037  -1.007  1.00  1.00
ATOM   1241  N   ASN B 311      -0.322   8.069  -2.890  1.00  1.00
ATOM   1242  CA  ASN B 311       0.934   7.713  -2.241  1.00  1.00
ATOM   1243  C   ASN B 311       1.348   8.770  -1.226  1.00  1.00
ATOM   1244  O   ASN B 311       1.834   8.447  -0.142  1.00  1.00
ATOM   1245  N   GLU B 312       1.274  10.033  -1.624  1.00  1.00
ATOM   1246  CA  GLU B 312       1.576  11.140  -0.725  1.00  1.00
ATOM   1247  C   GLU B 312       0.660  11.129   0.491  1.00  1.00
ATOM   1248  O   GLU B 312       1.097  11.388   1.612  1.00  1.00
ATOM   1249  N   ARG B 313      -0.616  10.878   0.282  1.00  1.00
ATOM   1250  CA  ARG B 313      -1.614  10.854   1.344  1.00  1.00
ATOM   1251  C   ARG B 313      -1.383   9.683   2.291  1.00  1.00
ATOM   1252  O   ARG B 313      -1.575   9.804   3.501  1.00  1.00
ATOM   1253  N   THR B 314      -1.002   8.532   1.762  1.00  1.00
ATOM   1254  CA  THR B 314      -0.742   7.329   2.543  1.00  1.00
ATOM   1255  C   THR B 314       0.415   7.539   3.511  1.00  1.00
ATOM   1256  O   THR B 314       0.367   7.094   4.657  1.00  1.00
ATOM   1257  N   LEU B 315       1.511   8.104   3.003  1.00  1.00
ATOM   1258  CA  LEU B 315       2.673   8.377   3.840  1.00  1.00
ATOM   1259  C   LEU B 315       2.343   9.393   4.928  1.00  1.00
ATOM   1260  O   LEU B 315       2.780   9.257   6.071  1.00  1.00
ATOM   1261  N   ASP B 316       1.564  10.385   4.583  1.00  1.00
ATOM   1262  CA  ASP B 316       1.149  11.391   5.553  1.00  1.00
ATOM   1263  C   ASP B 316       0.233  10.789   6.612  1.00  1.00
ATOM   1264  O   ASP B 316       0.317  11.138   7.789  1.00  1.00
ATOM   1265  N   PHE B 317      -0.629   9.829   6.175  1.00  1.00
ATOM   1266  CA  PHE B 317      -1.547   9.127   7.064  1.00  1.00
ATOM   1267  C   PHE B 317      -0.791   8.365   8.145  1.00  1.00
ATOM   1268  O   PHE B 317      -1.213   8.327   9.301  1.00  1.00
ATOM   1269  N   HIS B 318       0.252   7.646   7.732  1.00  1.00
ATOM   1270  CA  HIS B 318       1.097   6.906   8.662  1.00  1.00
ATOM   1271  C   HIS B 318       1.795   7.845   9.637  1.00  1.00
ATOM   1272  O   HIS B 318       1.905   7.551  10.827  1.00  1.00
ATOM   1273  N   ASP B 319       2.348   8.969   9.083  1.00  1.00
ATOM   1274  CA  ASP B 319       2.990   9.977   9.918  1.00  1.00
ATOM   1275  C   ASP B 319       2.034  10.503  10.981  1.00  1.00
ATOM   1276  O   ASP B 319       2.421  10.710  12.131  1.00  1.00
ATOM   1277  N   SER B 320       0.792  10.736  10.605  1.00  1.00
ATOM   1278  CA  SER B 320      -0.250  11.234  11.495  1.00  1.00
ATOM   1279  C   SER B 320      -0.542  10.240  12.611  1.00  1.00
ATOM   1280  O   SER B 320      -0.767  10.628  13.758  1.00  1.00
ATOM   1281  N   ASN B 321      -0.654   8.955  12.275  1.00  1.00
ATOM   1282  CA  ASN B 321      -0.951   7.890  13.225  1.00  1.00
ATOM   1283  C   ASN B 321       0.131   7.788  14.294  1.00  1.00
ATOM   1284  O   ASN B 321      -0.162   7.561  15.467  1.00  1.00
ATOM   1285  N   VAL B 322       1.398   7.901  13.855  1.00  1.00
ATOM   1286  CA  VAL B 322       2.520   7.886  14.787  1.00  1.00
ATOM   1287  C   VAL B 322       2.470   9.084  15.727  1.00  1.00
ATOM   1288  O   VAL B 322       2.716   8.954  16.926  1.00  1.00
ATOM   1289  N   LYS B 323       2.219  10.260  15.149  1.00  1.00
ATOM   1290  CA  LYS B 323       2.142  11.507  15.901  1.00  1.00
ATOM   1291  C   LYS B 323       1.037  11.450  16.948  1.00  1.00
ATOM   1292  O   LYS B 323       1.208  11.926  18.071  1.00  1.00
ATOM   1293  N   ASN B 324      -0.136  10.903  16.549  1.00  1.00
ATOM   1294  CA  ASN B 324      -1.289  10.801  17.436  1.00  1.00
ATOM   1295  C   ASN B 324      -1.028   9.816  18.568  1.00  1.00
ATOM   1296  O   ASN B 324      -1.458  10.030  19.702  1.00  1.00
ATOM   1297  N   LEU B 325      -0.410   8.683  18.287  1.00  1.00
ATOM   1298  CA  LEU B 325      -0.038   7.690  19.288  1.00  1.00
ATOM   1299  C   LEU B 325       0.924   8.276  20.316  1.00  1.00
ATOM   1300  O   LEU B 325       0.807   8.010  21.512  1.00  1.00
ATOM   1301  N   TYR B 326       1.834   9.094  19.831  1.00  1.00
ATOM   1302  CA  TYR B 326       2.802   9.761  20.693  1.00  1.00
ATOM   1303  C   TYR B 326       2.121  10.773  21.606  1.00  1.00
ATOM   1304  O   TYR B 326       2.456  10.883  22.786  1.00  1.00
ATOM   1305  N   GLU B 327       1.287  11.627  21.025  1.00  1.00
ATOM   1306  CA  GLU B 327       0.548  12.634  21.777  1.00  1.00
ATOM   1307  C   GLU B 327      -0.390  11.989  22.789  1.00  1.00
ATOM   1308  O   GLU B 327      -0.568  12.497  23.896  1.00  1.00
ATOM   1309  N   LYS B 328      -0.965  10.859  22.472  1.00  1.00
ATOM   1310  CA  LYS B 328      -1.843  10.104  23.357  1.00  1.00
ATOM   1311  C   LYS B 328      -1.108   9.660  24.615  1.00  1.00
ATOM   1312  O   LYS B 328      -1.662   9.693  25.714  1.00  1.00
ATOM   1313  N   VAL B 329       0.081   9.037  24.438  1.00  1.00
ATOM   1314  CA  VAL B 329       0.911   8.629  25.565  1.00  1.00
ATOM   1315  C   VAL B 329       1.362   9.832  26.382  1.00  1.00
ATOM   1316  O   VAL B 329       1.367   9.793  27.612  1.00  1.00
ATOM   1317  N   LYS B 330       1.737  10.900  25.663  1.00  1.00
ATOM   1318  CA  LYS B 330       2.200  12.110  26.332  1.00  1.00
ATOM   1319  C   LYS B 330       1.131  12.668  27.263  1.00  1.00
ATOM   1320  O   LYS B 330       1.430  13.106  28.374  1.00  1.00
ATOM   1321  N   SER B 331      -0.120  12.662  26.830  1.00  1.00
ATOM   1322  CA  SER B 331      -1.233  13.212  27.595  1.00  1.00
ATOM   1323  C   SER B 331      -1.606  12.300  28.757  1.00  1.00
ATOM   1324  O   SER B 331      -2.011  12.768  29.821  1.00  1.00
ATOM   1325  N   GLN B 332      -1.369  11.014  28.681  1.00  1.00
ATOM   1326  CA  GLN B 332      -1.628  10.093  29.782  1.00  1.00
ATOM   1327  C   GLN B 332      -0.616  10.279  30.905  1.00  1.00
ATOM   1328  O   GLN B 332      -0.962  10.200  32.084  1.00  1.00
ATOM   1329  N   LEU B 333       0.676  10.328  30.563  1.00  1.00
ATOM   1330  CA  LEU B 333       1.757  10.409  31.538  1.00  1.00
ATOM   1331  C   LEU B 333       1.861  11.810  32.130  1.00  1.00
ATOM   1332  O   LEU B 333       2.168  11.974  33.311  1.00  1.00
ATOM   1333  N   LYS B 334       1.441  12.780  31.620  1.00  1.00
ATOM   1334  CA  LYS B 334       1.579  14.145  32.114  1.00  1.00
ATOM   1335  C   LYS B 334       2.998  14.415  32.597  1.00  1.00
ATOM   1336  O   LYS B 334       3.836  14.912  31.844  1.00  1.00
ATOM   1337  N   ASN B 335       3.197  14.774  33.853  1.00  1.00
ATOM   1338  CA  ASN B 335       4.493  15.098  34.438  1.00  1.00
ATOM   1339  C   ASN B 335       5.047  13.923  35.233  1.00  1.00
ATOM   1340  O   ASN B 335       6.208  13.929  35.640  1.00  1.00
ATOM   1341  N   ASN B 336       4.409  12.760  35.205  1.00  1.00
ATOM   1342  CA  ASN B 336       4.933  11.536  35.799  1.00  1.00
ATOM   1343  C   ASN B 336       6.056  10.950  34.952  1.00  1.00
ATOM   1344  O   ASN B 336       6.938  10.261  35.464  1.00  1.00
ATOM   1345  N   ALA B 337       6.386  11.508  33.978  1.00  1.00
ATOM   1346  CA  ALA B 337       7.460  11.209  33.038  1.00  1.00
ATOM   1347  C   ALA B 337       7.995  12.481  32.392  1.00  1.00
ATOM   1348  O   ALA B 337       7.251  13.435  32.167  1.00  1.00
ATOM   1349  N   LYS B 338       9.172  12.370  31.812  1.00  1.00
ATOM   1350  CA  LYS B 338       9.827  13.453  31.088  1.00  1.00
ATOM   1351  C   LYS B 338      10.079  13.072  29.635  1.00  1.00
ATOM   1352  O   LYS B 338      10.455  11.938  29.338  1.00  1.00
ATOM   1353  N   GLU B 339       9.723  14.023  28.695  1.00  1.00
ATOM   1354  CA  GLU B 339      10.159  13.796  27.322  1.00  1.00
ATOM   1355  C   GLU B 339      11.674  13.904  27.200  1.00  1.00
ATOM   1356  O   GLU B 339      12.265  14.916  27.576  1.00  1.00
ATOM   1357  N   ILE B 340      12.303  12.794  26.683  1.00  1.00
ATOM   1358  CA  ILE B 340      13.755  12.687  26.611  1.00  1.00
ATOM   1359  C   ILE B 340      14.240  12.734  25.167  1.00  1.00
ATOM   1360  O   ILE B 340      15.382  13.108  24.898  1.00  1.00
ATOM   1361  N   GLY B 341      13.449  12.657  24.250  1.00  1.00
ATOM   1362  CA  GLY B 341      13.897  12.887  22.881  1.00  1.00
ATOM   1363  C   GLY B 341      13.567  11.699  21.987  1.00  1.00
ATOM   1364  O   GLY B 341      13.727  10.546  22.386  1.00  1.00
ATOM   1365  N   ASN B 342      13.352  12.023  20.739  1.00  1.00
ATOM   1366  CA  ASN B 342      13.349  10.903  19.805  1.00  1.00
ATOM   1367  C   ASN B 342      12.092  10.058  19.963  1.00  1.00
ATOM   1368  O   ASN B 342      12.052   8.903  19.539  1.00  1.00
ATOM   1369  N   GLY B 343      11.098  10.482  20.773  1.00  1.00
ATOM   1370  CA  GLY B 343       9.851   9.742  20.927  1.00  1.00
ATOM   1371  C   GLY B 343       9.897   8.835  22.149  1.00  1.00
ATOM   1372  O   GLY B 343       8.947   8.103  22.426  1.00  1.00
ATOM   1373  N   CYS B 344      10.700   9.167  23.095  1.00  1.00
ATOM   1374  CA  CYS B 344      10.903   8.391  24.312  1.00  1.00
ATOM   1375  C   CYS B 344      10.497   9.186  25.546  1.00  1.00
ATOM   1376  O   CYS B 344      10.721  10.395  25.620  1.00  1.00
ATOM   1377  N   PHE B 345       9.855   8.527  26.471  1.00  1.00
ATOM   1378  CA  PHE B 345       9.543   9.028  27.805  1.00  1.00
ATOM   1379  C   PHE B 345      10.324   8.274  28.873  1.00  1.00
ATOM   1380  O   PHE B 345      10.472   7.054  28.802  1.00  1.00
ATOM   1381  N   GLU B 346      10.870   9.006  29.802  1.00  1.00
ATOM   1382  CA  GLU B 346      11.519   8.441  30.979  1.00  1.00
ATOM   1383  C   GLU B 346      10.686   8.676  32.233  1.00  1.00
ATOM   1384  O   GLU B 346      10.276   9.802  32.515  1.00  1.00
ATOM   1385  N   PHE B 347      10.191   7.509  32.835  1.00  1.00
ATOM   1386  CA  PHE B 347       9.319   7.640  33.996  1.00  1.00
ATOM   1387  C   PHE B 347      10.086   8.159  35.206  1.00  1.00
ATOM   1388  O   PHE B 347      11.221   7.752  35.455  1.00  1.00
ATOM   1389  N   TYR B 348       9.299   8.917  36.064  1.00  1.00
ATOM   1390  CA  TYR B 348       9.847   9.361  37.341  1.00  1.00
ATOM   1391  C   TYR B 348       9.550   8.356  38.447  1.00  1.00
ATOM   1392  O   TYR B 348      10.186   8.373  39.501  1.00  1.00
ATOM   1393  N   HIS B 349       8.882   7.357  38.116  1.00  1.00
ATOM   1394  CA  HIS B 349       8.460   6.224  38.931  1.00  1.00
ATOM   1395  C   HIS B 349       8.875   4.904  38.295  1.00  1.00
ATOM   1396  O   HIS B 349       8.930   4.784  37.071  1.00  1.00
ATOM   1397  N   LYS B 350       8.926   3.824  39.082  1.00  1.00
ATOM   1398  CA  LYS B 350       9.069   2.485  38.524  1.00  1.00
ATOM   1399  C   LYS B 350       7.812   2.063  37.775  1.00  1.00
ATOM   1400  O   LYS B 350       6.706   2.130  38.312  1.00  1.00
ATOM   1401  N   CYS B 351       7.913   1.723  36.566  1.00  1.00
ATOM   1402  CA  CYS B 351       6.840   1.257  35.696  1.00  1.00
ATOM   1403  C   CYS B 351       7.109  -0.157  35.198  1.00  1.00
ATOM   1404  O   CYS B 351       8.025  -0.383  34.407  1.00  1.00
ATOM   1405  N   ASP B 352       6.583  -1.149  35.940  1.00  1.00
ATOM   1406  CA  ASP B 352       6.766  -2.549  35.575  1.00  1.00
ATOM   1407  C   ASP B 352       5.968  -2.901  34.326  1.00  1.00
ATOM   1408  O   ASP B 352       4.970  -2.252  34.012  1.00  1.00
ATOM   1409  N   ASN B 353       5.752  -4.138  34.011  1.00  1.00
ATOM   1410  CA  ASN B 353       5.044  -4.585  32.818  1.00  1.00
ATOM   1411  C   ASN B 353       3.542  -4.369  32.955  1.00  1.00
ATOM   1412  O   ASN B 353       2.861  -4.044  31.982  1.00  1.00
ATOM   1413  N   GLU B 354       2.933  -4.464  34.081  1.00  1.00
ATOM   1414  CA  GLU B 354       1.536  -4.096  34.278  1.00  1.00
ATOM   1415  C   GLU B 354       1.313  -2.614  34.006  1.00  1.00
ATOM   1416  O   GLU B 354       0.291  -2.224  33.441  1.00  1.00
ATOM   1417  N   CYS B 355       2.254  -1.767  34.516  1.00  1.00
ATOM   1418  CA  CYS B 355       2.192  -0.331  34.271  1.00  1.00
ATOM   1419  C   CYS B 355       2.365  -0.017  32.791  1.00  1.00
ATOM   1420  O   CYS B 355       1.696   0.865  32.251  1.00  1.00
ATOM   1421  N   MET B 356       3.347  -0.652  32.163  1.00  1.00
ATOM   1422  CA  MET B 356       3.634  -0.457  30.747  1.00  1.00
ATOM   1423  C   MET B 356       2.448  -0.866  29.883  1.00  1.00
ATOM   1424  O   MET B 356       2.118  -0.193  28.907  1.00  1.00
ATOM   1425  N   GLU B 357       1.818  -1.957  30.169  1.00  1.00
ATOM   1426  CA  GLU B 357       0.644  -2.421  29.441  1.00  1.00
ATOM   1427  C   GLU B 357      -0.500  -1.420  29.546  1.00  1.00
ATOM   1428  O   GLU B 357      -1.248  -1.216  28.590  1.00  1.00
ATOM   1429  N   SER B 358      -0.701  -0.807  30.697  1.00  1.00
ATOM   1430  CA  SER B 358      -1.701   0.237  30.887  1.00  1.00
ATOM   1431  C   SER B 358      -1.413   1.445  30.005  1.00  1.00
ATOM   1432  O   SER B 358      -2.330   2.079  29.485  1.00  1.00
ATOM   1433  N   VAL B 359      -0.149   1.820  29.851  1.00  1.00
ATOM   1434  CA  VAL B 359       0.231   2.873  28.916  1.00  1.00
ATOM   1435  C   VAL B 359      -0.093   2.479  27.481  1.00  1.00
ATOM   1436  O   VAL B 359      -0.594   3.290  26.703  1.00  1.00
ATOM   1437  N   ARG B 360       0.201   1.275  27.112  1.00  1.00
ATOM   1438  CA  ARG B 360      -0.019   0.752  25.769  1.00  1.00
ATOM   1439  C   ARG B 360      -1.505   0.596  25.475  1.00  1.00
ATOM   1440  O   ARG B 360      -1.960   0.872  24.365  1.00  1.00
ATOM   1441  N   ASN B 361      -2.357   0.376  26.301  1.00  1.00
ATOM   1442  CA  ASN B 361      -3.783   0.151  26.093  1.00  1.00
ATOM   1443  C   ASN B 361      -4.602   1.349  26.555  1.00  1.00
ATOM   1444  O   ASN B 361      -5.786   1.463  26.238  1.00  1.00
ATOM   1445  N   GLY B 362      -4.032   2.389  27.006  1.00  1.00
ATOM   1446  CA  GLY B 362      -4.648   3.697  27.200  1.00  1.00
ATOM   1447  C   GLY B 362      -5.446   3.743  28.497  1.00  1.00
ATOM   1448  O   GLY B 362      -6.104   4.739  28.796  1.00  1.00
ATOM   1449  N   THR B 363      -4.983   3.131  29.533  1.00  1.00
ATOM   1450  CA  THR B 363      -5.621   3.099  30.843  1.00  1.00
ATOM   1451  C   THR B 363      -4.619   3.393  31.952  1.00  1.00
ATOM   1452  O   THR B 363      -4.968   3.399  33.132  1.00  1.00
ATOM   1453  N   TYR B 364      -3.546   4.133  31.572  1.00  1.00
ATOM   1454  CA  TYR B 364      -2.566   4.545  32.571  1.00  1.00
ATOM   1455  C   TYR B 364      -3.226   5.324  33.701  1.00  1.00
ATOM   1456  O   TYR B 364      -3.988   6.261  33.460  1.00  1.00
ATOM   1457  N   ASP B 365      -2.908   4.943  34.941  1.00  1.00
ATOM   1458  CA  ASP B 365      -3.406   5.630  36.127  1.00  1.00
ATOM   1459  C   ASP B 365      -2.379   6.618  36.663  1.00  1.00
ATOM   1460  O   ASP B 365      -1.408   6.228  37.312  1.00  1.00
ATOM   1461  N   TYR B 366      -2.607   7.979  36.345  1.00  1.00
ATOM   1462  CA  TYR B 366      -1.611   8.975  36.721  1.00  1.00
ATOM   1463  C   TYR B 366      -1.588   9.188  38.230  1.00  1.00
ATOM   1464  O   TYR B 366      -0.524   9.343  38.828  1.00  1.00
ATOM   1465  N   PRO B 367      -2.742   9.310  38.890  1.00  1.00
ATOM   1466  CA  PRO B 367      -2.833   9.537  40.328  1.00  1.00
ATOM   1467  C   PRO B 367      -2.166   8.411  41.107  1.00  1.00
ATOM   1468  O   PRO B 367      -1.549   8.643  42.147  1.00  1.00
ATOM   1469  N   LYS B 368      -2.108   7.236  40.670  1.00  1.00
ATOM   1470  CA  LYS B 368      -1.493   6.073  41.299  1.00  1.00
ATOM   1471  C   LYS B 368       0.003   6.281  41.496  1.00  1.00
ATOM   1472  O   LYS B 368       0.567   5.876  42.513  1.00  1.00
ATOM   1473  N   TYR B 369       0.712   6.864  40.562  1.00  1.00
ATOM   1474  CA  TYR B 369       2.162   7.005  40.627  1.00  1.00
ATOM   1475  C   TYR B 369       2.566   8.463  40.807  1.00  1.00
ATOM   1476  O   TYR B 369       3.706   8.762  41.162  1.00  1.00
ATOM   1477  N   SER B 370       1.693   9.337  40.994  1.00  1.00
ATOM   1478  CA  SER B 370       1.963  10.769  41.039  1.00  1.00
ATOM   1479  C   SER B 370       2.740  11.144  42.295  1.00  1.00
ATOM   1480  O   SER B 370       3.609  12.014  42.262  1.00  1.00
ATOM   1481  N   GLU B 371       2.533  10.555  43.447  1.00  1.00
ATOM   1482  CA  GLU B 371       3.292  10.848  44.657  1.00  1.00
ATOM   1483  C   GLU B 371       4.754  10.449  44.501  1.00  1.00
ATOM   1484  O   GLU B 371       5.653  11.160  44.949  1.00  1.00
ATOM   1485  N   GLU B 372       4.994   9.195  44.028  1.00  1.00
ATOM   1486  CA  GLU B 372       6.359   8.720  43.832  1.00  1.00
ATOM   1487  C   GLU B 372       7.087   9.554  42.786  1.00  1.00
ATOM   1488  O   GLU B 372       8.283   9.816  42.911  1.00  1.00
ATOM   1489  N   SER B 373       6.365   9.873  41.690  1.00  1.00
ATOM   1490  CA  SER B 373       6.934  10.702  40.634  1.00  1.00
ATOM   1491  C   SER B 373       7.367  12.060  41.172  1.00  1.00
ATOM   1492  O   SER B 373       8.400  12.597  40.772  1.00  1.00
ATOM   1493  N   LYS B 374       6.439  12.709  41.922  1.00  1.00
ATOM   1494  CA  LYS B 374       6.693  14.019  42.509  1.00  1.00
ATOM   1495  C   LYS B 374       7.972  14.013  43.337  1.00  1.00
ATOM   1496  O   LYS B 374       8.738  14.977  43.320  1.00  1.00
ATOM   1497  N   LEU B 375       8.148  12.988  44.186  1.00  1.00
ATOM   1498  CA  LEU B 375       9.340  12.859  45.015  1.00  1.00
ATOM   1499  C   LEU B 375      10.595  12.728  44.160  1.00  1.00
ATOM   1500  O   LEU B 375      11.656  13.242  44.514  1.00  1.00
ATOM   1501  N   ASN B 376      10.542  12.154  42.998  1.00  1.00
ATOM   1502  CA  ASN B 376      11.715  11.860  42.183  1.00  1.00
ATOM   1503  C   ASN B 376      12.116  13.064  41.340  1.00  1.00
ATOM   1504  O   ASN B 376      13.293  13.256  41.035  1.00  1.00
ATOM   1505  N   ARG B 377      11.225  13.707  40.658  1.00  1.00
ATOM   1506  CA  ARG B 377      11.575  14.877  39.861  1.00  1.00
ATOM   1507  C   ARG B 377      11.841  16.087  40.747  1.00  1.00
ATOM   1508  O   ARG B 377      11.115  16.335  41.710  1.00  1.00
