# Supplementary material for: ProteinDJ: A high‐performance and modular protein design pipeline
Source: Protein Sci. 2026 Jan 21;35(2):e70464. doi: 10.1002/pro.70464 (PMC12820799; doi:10.1002/pro.70464)
Supplement: Supplementary file 2 — DATA S1. Compressed archive containing input PDB and Bindsweeper YAML files used for benchmarking and comparison of sequence design methods. [file PRO-35-e70464-s001.zip › SupplementaryFile1/binderfolds/ha/fold_51.pdb]

ATOM      1  N   GLY A   1     -15.288  -6.478  -9.750  1.00  0.00
ATOM      2  CA  GLY A   1     -15.363  -6.644  -8.303  1.00  0.00
ATOM      3  C   GLY A   1     -14.408  -7.728  -7.823  1.00  0.00
ATOM      4  O   GLY A   1     -13.798  -7.606  -6.760  1.00  0.00
ATOM      5  N   GLY A   2     -14.313  -8.801  -8.615  1.00  0.00
ATOM      6  CA  GLY A   2     -13.422  -9.904  -8.275  1.00  0.00
ATOM      7  C   GLY A   2     -11.961  -9.483  -8.373  1.00  0.00
ATOM      8  O   GLY A   2     -11.136  -9.874  -7.548  1.00  0.00
ATOM      9  N   GLY A   3     -11.645  -8.663  -9.397  1.00  0.00
ATOM     10  CA  GLY A   3     -10.287  -8.152  -9.541  1.00  0.00
ATOM     11  C   GLY A   3      -9.894  -7.287  -8.351  1.00  0.00
ATOM     12  O   GLY A   3      -8.766  -7.360  -7.864  1.00  0.00
ATOM     13  N   GLY A   4     -10.856  -6.426  -7.939  1.00  0.00
ATOM     14  CA  GLY A   4     -10.607  -5.575  -6.782  1.00  0.00
ATOM     15  C   GLY A   4     -10.366  -6.407  -5.528  1.00  0.00
ATOM     16  O   GLY A   4      -9.480  -6.102  -4.730  1.00  0.00
ATOM     17  N   GLY A   5     -11.211  -7.464  -5.365  1.00  0.00
ATOM     18  CA  GLY A   5     -11.056  -8.340  -4.210  1.00  0.00
ATOM     19  C   GLY A   5      -9.712  -9.056  -4.237  1.00  0.00
ATOM     20  O   GLY A   5      -9.047  -9.187  -3.209  1.00  0.00
ATOM     21  N   GLY A   6      -9.294  -9.516  -5.403  1.00  0.00
ATOM     22  CA  GLY A   6      -8.021 -10.210  -5.557  1.00  0.00
ATOM     23  C   GLY A   6      -6.849  -9.286  -5.254  1.00  0.00
ATOM     24  O   GLY A   6      -5.880  -9.687  -4.610  1.00  0.00
ATOM     25  N   GLY A   7      -6.916  -8.041  -5.777  1.00  0.00
ATOM     26  CA  GLY A   7      -5.856  -7.077  -5.511  1.00  0.00
ATOM     27  C   GLY A   7      -5.751  -6.770  -4.023  1.00  0.00
ATOM     28  O   GLY A   7      -4.652  -6.658  -3.478  1.00  0.00
ATOM     29  N   GLY A   8      -6.920  -6.579  -3.392  1.00  0.00
ATOM     30  CA  GLY A   8      -6.944  -6.335  -1.955  1.00  0.00
ATOM     31  C   GLY A   8      -6.351  -7.510  -1.187  1.00  0.00
ATOM     32  O   GLY A   8      -5.607  -7.322  -0.224  1.00  0.00
ATOM     33  N   GLY A   9      -6.684  -8.728  -1.634  1.00  0.00
ATOM     34  CA  GLY A   9      -6.151  -9.929  -1.002  1.00  0.00
ATOM     35  C   GLY A   9      -4.636  -9.996  -1.136  1.00  0.00
ATOM     36  O   GLY A   9      -3.935 -10.366  -0.194  1.00  0.00
ATOM     37  N   GLY A  10      -4.116  -9.597  -2.290  1.00  0.00
ATOM     38  CA  GLY A  10      -2.677  -9.580  -2.520  1.00  0.00
ATOM     39  C   GLY A  10      -1.979  -8.615  -1.571  1.00  0.00
ATOM     40  O   GLY A  10      -0.914  -8.919  -1.033  1.00  0.00
ATOM     41  N   GLY A  11      -2.653  -7.427  -1.391  1.00  0.00
ATOM     42  CA  GLY A  11      -2.102  -6.437  -0.472  1.00  0.00
ATOM     43  C   GLY A  11      -2.091  -6.960   0.958  1.00  0.00
ATOM     44  O   GLY A  11      -1.119  -6.772   1.690  1.00  0.00
ATOM     45  N   GLY A  12      -3.209  -7.633   1.325  1.00  0.00
ATOM     46  CA  GLY A  12      -3.321  -8.202   2.663  1.00  0.00
ATOM     47  C   GLY A  12      -2.267  -9.278   2.895  1.00  0.00
ATOM     48  O   GLY A  12      -1.661  -9.347   3.964  1.00  0.00
ATOM     49  N   GLY A  13      -2.006 -10.068   1.847  1.00  0.00
ATOM     50  CA  GLY A  13      -0.996 -11.115   1.943  1.00  0.00
ATOM     51  C   GLY A  13       0.396 -10.523   2.125  1.00  0.00
ATOM     52  O   GLY A  13       1.195 -11.024   2.915  1.00  0.00
ATOM     53  N   GLY A  14       0.642  -9.407   1.405  1.00  0.00
ATOM     54  CA  GLY A  14       1.923  -8.721   1.527  1.00  0.00
ATOM     55  C   GLY A  14       2.140  -8.207   2.945  1.00  0.00
ATOM     56  O   GLY A  14       3.238  -8.311   3.491  1.00  0.00
ATOM     57  N   GLY A  15       1.032  -7.575   3.477  1.00  0.00
ATOM     58  CA  GLY A  15       1.091  -7.040   4.832  1.00  0.00
ATOM     59  C   GLY A  15       1.287  -8.152   5.855  1.00  0.00
ATOM     60  O   GLY A  15       2.057  -8.007   6.804  1.00  0.00
ATOM     61  N   GLY A  16       0.559  -9.264   5.669  1.00  0.00
ATOM     62  CA  GLY A  16       0.667 -10.390   6.589  1.00  0.00
ATOM     63  C   GLY A  16       2.073 -10.976   6.581  1.00  0.00
ATOM     64  O   GLY A  16       2.621 -11.313   7.630  1.00  0.00
ATOM     65  N   GLY A  17       2.666 -11.026   5.399  1.00  0.00
ATOM     66  CA  GLY A  17       4.016 -11.560   5.258  1.00  0.00
ATOM     67  C   GLY A  17       5.046 -10.625   5.880  1.00  0.00
ATOM     68  O   GLY A  17       6.010 -11.073   6.501  1.00  0.00
ATOM     69  N   GLY A  18       4.684  -9.306   5.887  1.00  0.00
ATOM     70  CA  GLY A  18       5.580  -8.315   6.471  1.00  0.00
ATOM     71  C   GLY A  18       5.368  -8.199   7.975  1.00  0.00
ATOM     72  O   GLY A  18       6.322  -8.036   8.735  1.00  0.00
ATOM     73  N   GLY A  19       4.079  -7.990   8.400  1.00  0.00
ATOM     74  CA  GLY A  19       3.726  -7.884   9.811  1.00  0.00
ATOM     75  C   GLY A  19       3.051  -9.157  10.307  1.00  0.00
ATOM     76  O   GLY A  19       2.191  -9.719   9.629  1.00  0.00
ATOM     77  N   GLY A  20       3.648  -9.733  11.367  1.00  0.00
ATOM     78  CA  GLY A  20       3.198 -11.037  11.837  1.00  0.00
ATOM     79  C   GLY A  20       1.907 -10.919  12.638  1.00  0.00
ATOM     80  O   GLY A  20       1.008 -11.749  12.509  1.00  0.00
ATOM     81  N   GLY A  21       1.807 -10.007  13.534  1.00  0.00
ATOM     82  CA  GLY A  21       0.653  -9.884  14.417  1.00  0.00
ATOM     83  C   GLY A  21      -0.577  -9.412  13.653  1.00  0.00
ATOM     84  O   GLY A  21      -1.694  -9.856  13.920  1.00  0.00
ATOM     85  N   GLY A  22      -0.431  -8.527  12.735  1.00  0.00
ATOM     86  CA  GLY A  22      -1.545  -7.995  11.960  1.00  0.00
ATOM     87  C   GLY A  22      -1.980  -8.975  10.877  1.00  0.00
ATOM     88  O   GLY A  22      -3.142  -8.990  10.471  1.00  0.00
ATOM     89  N   GLY A  23      -1.294 -10.120  10.837  1.00  0.00
ATOM     90  CA  GLY A  23      -1.574 -11.139   9.833  1.00  0.00
ATOM     91  C   GLY A  23      -2.988 -11.684   9.981  1.00  0.00
ATOM     92  O   GLY A  23      -3.689 -11.894   8.991  1.00  0.00
ATOM     93  N   GLY A  24      -3.444 -11.900  11.183  1.00  0.00
ATOM     94  CA  GLY A  24      -4.788 -12.409  11.431  1.00  0.00
ATOM     95  C   GLY A  24      -5.847 -11.425  10.950  1.00  0.00
ATOM     96  O   GLY A  24      -6.852 -11.820  10.360  1.00  0.00
ATOM     97  N   GLY A  25      -5.630 -10.135  11.184  1.00  0.00
ATOM     98  CA  GLY A  25      -6.562  -9.100  10.751  1.00  0.00
ATOM     99  C   GLY A  25      -6.586  -8.982   9.232  1.00  0.00
ATOM    100  O   GLY A  25      -7.647  -8.824   8.629  1.00  0.00
ATOM    101  N   GLY A  26      -5.337  -9.030   8.657  1.00  0.00
ATOM    102  CA  GLY A  26      -5.226  -8.962   7.204  1.00  0.00
ATOM    103  C   GLY A  26      -5.950 -10.126   6.541  1.00  0.00
ATOM    104  O   GLY A  26      -6.635  -9.951   5.534  1.00  0.00
ATOM    105  N   GLY A  27      -5.784 -11.325   7.133  1.00  0.00
ATOM    106  CA  GLY A  27      -6.444 -12.510   6.600  1.00  0.00
ATOM    107  C   GLY A  27      -7.958 -12.402   6.729  1.00  0.00
ATOM    108  O   GLY A  27      -8.696 -12.764   5.813  1.00  0.00
ATOM    109  N   GLY A  28      -8.425 -11.899   7.872  1.00  0.00
ATOM    110  CA  GLY A  28      -9.856 -11.740   8.099  1.00  0.00
ATOM    111  C   GLY A  28     -10.461 -10.743   7.118  1.00  0.00
ATOM    112  O   GLY A  28     -11.548 -10.966   6.584  1.00  0.00
ATOM    113  N   GLY A  29      -9.792  -9.621   6.902  1.00  0.00
ATOM    114  CA  GLY A  29     -10.241  -8.618   5.944  1.00  0.00
ATOM    115  C   GLY A  29     -10.303  -9.191   4.534  1.00  0.00
ATOM    116  O   GLY A  29     -11.243  -8.924   3.785  1.00  0.00
ATOM    117  N   GLY A  30      -9.250  -9.981   4.198  1.00  0.00
ATOM    118  CA  GLY A  30      -9.200 -10.607   2.881  1.00  0.00
ATOM    119  C   GLY A  30     -10.346 -11.593   2.697  1.00  0.00
ATOM    120  O   GLY A  30     -10.960 -11.654   1.632  1.00  0.00
ATOM    121  N   GLY A  31     -10.606 -12.385   3.738  1.00  0.00
ATOM    122  CA  GLY A  31     -11.692 -13.357   3.686  1.00  0.00
ATOM    123  C   GLY A  31     -13.041 -12.667   3.530  1.00  0.00
ATOM    124  O   GLY A  31     -13.895 -13.117   2.765  1.00  0.00
ATOM    125  N   GLY A  32     -13.208 -11.542   4.217  1.00  0.00
ATOM    126  CA  GLY A  32     -14.439 -10.767   4.120  1.00  0.00
ATOM    127  C   GLY A  32     -14.641 -10.230   2.709  1.00  0.00
ATOM    128  O   GLY A  32     -15.751 -10.257   2.177  1.00  0.00
ATOM    129  N   GLY A  33     -13.541  -9.744   2.101  1.00  0.00
ATOM    130  CA  GLY A  33     -13.593  -9.230   0.738  1.00  0.00
ATOM    131  C   GLY A  33     -13.960 -10.328  -0.252  1.00  0.00
ATOM    132  O   GLY A  33     -14.737 -10.106  -1.180  1.00  0.00
ATOM    133  N   GLY A  34     -13.335 -11.510  -0.048  1.00  0.00
ATOM    134  CA  GLY A  34     -13.603 -12.636  -0.934  1.00  0.00
ATOM    135  C   GLY A  34     -15.056 -13.083  -0.834  1.00  0.00
ATOM    136  O   GLY A  34     -15.688 -13.402  -1.840  1.00  0.00
ATOM    137  N   GLY A  35     -15.572 -13.103   0.400  1.00  0.00
ATOM    138  CA  GLY A  35     -16.957 -13.502   0.619  1.00  0.00
ATOM    139  C   GLY A  35     -17.924 -12.480   0.035  1.00  0.00
ATOM    140  O   GLY A  35     -18.956 -12.841  -0.530  1.00  0.00
ATOM    141  N   GLY A  36     -17.547 -11.194   0.122  1.00  0.00
ATOM    142  CA  GLY A  36     -18.362 -10.119  -0.432  1.00  0.00
ATOM    143  C   GLY A  36     -18.425 -10.204  -1.952  1.00  0.00
ATOM    144  O   GLY A  36     -19.467  -9.948  -2.555  1.00  0.00
ATOM    145  N   GLY A  37     -17.331 -10.657  -2.513  1.00  0.00
ATOM    146  CA  GLY A  37     -17.270 -10.857  -3.956  1.00  0.00
ATOM    147  C   GLY A  37     -17.220 -12.339  -4.304  1.00  0.00
ATOM    148  O   GLY A  37     -17.045 -13.187  -3.429  1.00  0.00
ATOM    149  N   GLY A  38     -17.397 -12.836  -5.255  1.00  0.00
ATOM    150  CA  GLY A  38     -17.222 -14.210  -5.709  1.00  0.00
ATOM    151  C   GLY A  38     -15.771 -14.654  -5.577  1.00  0.00
ATOM    152  O   GLY A  38     -14.851 -13.907  -5.911  1.00  0.00
ATOM    153  N   GLY A  39     -15.559 -15.774  -5.019  1.00  0.00
ATOM    154  CA  GLY A  39     -14.222 -16.340  -4.883  1.00  0.00
ATOM    155  C   GLY A  39     -13.703 -16.854  -6.220  1.00  0.00
ATOM    156  O   GLY A  39     -14.417 -17.540  -6.951  1.00  0.00
ATOM    157  N   GLY A  40     -12.591 -16.450  -6.597  1.00  0.00
ATOM    158  CA  GLY A  40     -11.909 -16.887  -7.809  1.00  0.00
ATOM    159  C   GLY A  40     -10.632 -17.650  -7.479  1.00  0.00
ATOM    160  O   GLY A  40     -10.039 -17.455  -6.418  1.00  0.00
ATOM    161  N   GLY A  41     -10.161 -18.440  -8.368  1.00  0.00
ATOM    162  CA  GLY A  41      -8.972 -19.244  -8.115  1.00  0.00
ATOM    163  C   GLY A  41      -7.827 -18.386  -7.593  1.00  0.00
ATOM    164  O   GLY A  41      -7.100 -18.790  -6.685  1.00  0.00
ATOM    165  N   GLY A  42      -7.655 -17.202  -8.178  1.00  0.00
ATOM    166  CA  GLY A  42      -6.584 -16.301  -7.771  1.00  0.00
ATOM    167  C   GLY A  42      -6.791 -15.808  -6.345  1.00  0.00
ATOM    168  O   GLY A  42      -5.843 -15.721  -5.564  1.00  0.00
ATOM    169  N   GLY A  43      -8.062 -15.442  -6.065  1.00  0.00
ATOM    170  CA  GLY A  43      -8.397 -14.976  -4.725  1.00  0.00
ATOM    171  C   GLY A  43      -8.172 -16.070  -3.689  1.00  0.00
ATOM    172  O   GLY A  43      -7.657 -15.812  -2.601  1.00  0.00
ATOM    173  N   GLY A  44      -8.587 -17.310  -4.106  1.00  0.00
ATOM    174  CA  GLY A  44      -8.408 -18.443  -3.207  1.00  0.00
ATOM    175  C   GLY A  44      -6.932 -18.703  -2.934  1.00  0.00
ATOM    176  O   GLY A  44      -6.538 -18.971  -1.800  1.00  0.00
ATOM    177  N   GLY A  45      -6.109 -18.596  -3.983  1.00  0.00
ATOM    178  CA  GLY A  45      -4.675 -18.809  -3.830  1.00  0.00
ATOM    179  C   GLY A  45      -4.062 -17.780  -2.889  1.00  0.00
ATOM    180  O   GLY A  45      -3.232 -18.114  -2.044  1.00  0.00
ATOM    181  N   GLY A  46      -4.422 -16.490  -3.111  1.00  0.00
ATOM    182  CA  GLY A  46      -3.895 -15.417  -2.276  1.00  0.00
ATOM    183  C   GLY A  46      -4.356 -15.566  -0.832  1.00  0.00
ATOM    184  O   GLY A  46      -3.580 -15.360   0.102  1.00  0.00
ATOM    185  N   GLY A  47      -5.631 -15.936  -0.668  1.00  0.00
ATOM    186  CA  GLY A  47      -6.194 -16.127   0.663  1.00  0.00
ATOM    187  C   GLY A  47      -5.534 -17.301   1.376  1.00  0.00
ATOM    188  O   GLY A  47      -5.244 -17.230   2.570  1.00  0.00
ATOM    189  N   GLY A  48      -5.300 -18.389   0.630  1.00  0.00
ATOM    190  CA  GLY A  48      -4.628 -19.549   1.203  1.00  0.00
ATOM    191  C   GLY A  48      -3.223 -19.194   1.675  1.00  0.00
ATOM    192  O   GLY A  48      -2.793 -19.618   2.748  1.00  0.00
ATOM    193  N   GLY A  49      -2.497 -18.422   0.856  1.00  0.00
ATOM    194  CA  GLY A  49      -1.153 -17.991   1.222  1.00  0.00
ATOM    195  C   GLY A  49      -1.174 -17.120   2.471  1.00  0.00
ATOM    196  O   GLY A  49      -0.329 -17.266   3.355  1.00  0.00
ATOM    197  N   GLY A  50      -2.157 -16.192   2.514  1.00  0.00
ATOM    198  CA  GLY A  50      -2.300 -15.296   3.655  1.00  0.00
ATOM    199  C   GLY A  50      -2.634 -16.069   4.924  1.00  0.00
ATOM    200  O   GLY A  50      -2.110 -15.773   5.999  1.00  0.00
ATOM    201  N   GLY A  51      -3.507 -17.051   4.782  1.00  0.00
ATOM    202  CA  GLY A  51      -3.900 -17.871   5.923  1.00  0.00
ATOM    203  C   GLY A  51      -2.718 -18.668   6.461  1.00  0.00
ATOM    204  O   GLY A  51      -2.539 -18.788   7.673  1.00  0.00
ATOM    205  N   GLY A  52      -1.926 -19.208   5.522  1.00  0.00
ATOM    206  CA  GLY A  52      -0.744 -19.967   5.914  1.00  0.00
ATOM    207  C   GLY A  52       0.259 -19.086   6.646  1.00  0.00
ATOM    208  O   GLY A  52       0.845 -19.496   7.648  1.00  0.00
ATOM    209  N   GLY A  53       0.499 -17.877   6.093  1.00  0.00
ATOM    210  CA  GLY A  53       1.419 -16.926   6.706  1.00  0.00
ATOM    211  C   GLY A  53       0.934 -16.503   8.086  1.00  0.00
ATOM    212  O   GLY A  53       1.724 -16.387   9.024  1.00  0.00
ATOM    213  N   GLY A  54      -0.376 -16.236   8.170  1.00  0.00
ATOM    214  CA  GLY A  54      -0.995 -15.838   9.428  1.00  0.00
ATOM    215  C   GLY A  54      -0.885 -16.943  10.471  1.00  0.00
ATOM    216  O   GLY A  54      -0.608 -16.680  11.641  1.00  0.00
ATOM    217  N   GLY A  55      -1.119 -18.175  10.031  1.00  0.00
ATOM    218  CA  GLY A  55      -1.008 -19.315  10.933  1.00  0.00
ATOM    219  C   GLY A  55       0.408 -19.450  11.479  1.00  0.00
ATOM    220  O   GLY A  55       0.603 -19.712  12.666  1.00  0.00
ATOM    221  N   GLY A  56       1.385 -19.224  10.596  1.00  0.00
ATOM    222  CA  GLY A  56       2.786 -19.326  10.985  1.00  0.00
ATOM    223  C   GLY A  56       3.176 -18.206  11.941  1.00  0.00
ATOM    224  O   GLY A  56       3.888 -18.432  12.920  1.00  0.00
ATOM    225  N   GLY A  57       2.637 -17.010  11.677  1.00  0.00
ATOM    226  CA  GLY A  57       2.959 -15.837  12.480  1.00  0.00
ATOM    227  C   GLY A  57       2.238 -15.873  13.822  1.00  0.00
ATOM    228  O   GLY A  57       2.804 -15.509  14.852  1.00  0.00
ATOM    229  N   GLY A  58       0.984 -16.233  13.830  1.00  0.00
ATOM    230  CA  GLY A  58       0.173 -16.238  15.042  1.00  0.00
ATOM    231  C   GLY A  58       0.319 -17.552  15.797  1.00  0.00
ATOM    232  O   GLY A  58      -0.024 -17.644  16.976  1.00  0.00
ATOM    233  N   GLY A  59       1.369 -18.249  15.559  1.00  0.00
ATOM    234  CA  GLY A  59       1.641 -19.534  16.192  1.00  0.00
ATOM    235  C   GLY A  59       1.672 -19.405  17.710  1.00  0.00
ATOM    236  O   GLY A  59       1.225 -20.299  18.428  1.00  0.00
ATOM    237  N   GLY A  60       1.784 -18.212  18.226  1.00  0.00
ATOM    238  CA  GLY A  60       1.721 -17.949  19.659  1.00  0.00
ATOM    239  C   GLY A  60       0.283 -17.962  20.159  1.00  0.00
ATOM    240  O   GLY A  60      -0.002 -18.463  21.247  1.00  0.00
ATOM    241  N   GLY A  61      -0.624 -17.505  19.357  1.00  0.00
ATOM    242  CA  GLY A  61      -2.047 -17.575  19.664  1.00  0.00
ATOM    243  C   GLY A  61      -2.693 -18.790  19.011  1.00  0.00
ATOM    244  O   GLY A  61      -3.088 -18.744  17.846  1.00  0.00
ATOM    245  N   GLY A  62      -2.974 -19.811  19.795  1.00  0.00
ATOM    246  CA  GLY A  62      -3.418 -21.095  19.265  1.00  0.00
ATOM    247  C   GLY A  62      -4.798 -20.980  18.630  1.00  0.00
ATOM    248  O   GLY A  62      -5.064 -21.580  17.588  1.00  0.00
ATOM    249  N   GLY A  63      -5.719 -20.259  19.275  1.00  0.00
ATOM    250  CA  GLY A  63      -7.076 -20.096  18.768  1.00  0.00
ATOM    251  C   GLY A  63      -7.078 -19.398  17.414  1.00  0.00
ATOM    252  O   GLY A  63      -7.799 -19.797  16.500  1.00  0.00
ATOM    253  N   GLY A  64      -6.365 -18.279  17.305  1.00  0.00
ATOM    254  CA  GLY A  64      -6.300 -17.531  16.056  1.00  0.00
ATOM    255  C   GLY A  64      -5.570 -18.321  14.978  1.00  0.00
ATOM    256  O   GLY A  64      -5.965 -18.310  13.812  1.00  0.00
ATOM    257  N   GLY A  65      -4.548 -19.087  15.425  1.00  0.00
ATOM    258  CA  GLY A  65      -3.811 -19.925  14.487  1.00  0.00
ATOM    259  C   GLY A  65      -4.699 -21.022  13.913  1.00  0.00
ATOM    260  O   GLY A  65      -4.638 -21.322  12.721  1.00  0.00
ATOM    261  N   GLY A  66      -5.462 -21.709  14.794  1.00  0.00
ATOM    262  CA  GLY A  66      -6.367 -22.756  14.335  1.00  0.00
ATOM    263  C   GLY A  66      -7.408 -22.200  13.372  1.00  0.00
ATOM    264  O   GLY A  66      -7.741 -22.833  12.370  1.00  0.00
ATOM    265  N   GLY A  67      -7.964 -21.046  13.661  1.00  0.00
ATOM    266  CA  GLY A  67      -8.933 -20.395  12.788  1.00  0.00
ATOM    267  C   GLY A  67      -8.345 -20.137  11.407  1.00  0.00
ATOM    268  O   GLY A  67      -9.008 -20.343  10.390  1.00  0.00
ATOM    269  N   GLY A  68      -7.067 -19.596  11.427  1.00  0.00
ATOM    270  CA  GLY A  68      -6.402 -19.317  10.160  1.00  0.00
ATOM    271  C   GLY A  68      -6.115 -20.602   9.394  1.00  0.00
ATOM    272  O   GLY A  68      -6.270 -20.657   8.174  1.00  0.00
ATOM    273  N   GLY A  69      -5.746 -21.640  10.089  1.00  0.00
ATOM    274  CA  GLY A  69      -5.503 -22.930   9.455  1.00  0.00
ATOM    275  C   GLY A  69      -6.782 -23.499   8.854  1.00  0.00
ATOM    276  O   GLY A  69      -6.770 -24.057   7.757  1.00  0.00
ATOM    277  N   GLY A  70      -7.905 -23.382   9.591  1.00  0.00
ATOM    278  CA  GLY A  70      -9.197 -23.842   9.098  1.00  0.00
ATOM    279  C   GLY A  70      -9.604 -23.093   7.836  1.00  0.00
ATOM    280  O   GLY A  70     -10.099 -23.690   6.880  1.00  0.00
ATOM    281  N   GLY A  71      -9.487 -21.770   7.876  1.00  0.00
ATOM    282  CA  GLY A  71      -9.811 -20.939   6.722  1.00  0.00
ATOM    283  C   GLY A  71      -8.968 -21.322   5.513  1.00  0.00
ATOM    284  O   GLY A  71      -9.462 -21.361   4.386  1.00  0.00
ATOM    285  N   GLY A  72      -7.678 -21.591   5.775  1.00  0.00
ATOM    286  CA  GLY A  72      -6.765 -21.978   4.706  1.00  0.00
ATOM    287  C   GLY A  72      -7.186 -23.298   4.073  1.00  0.00
ATOM    288  O   GLY A  72      -7.157 -23.449   2.852  1.00  0.00
ATOM    289  N   GLY A  73      -7.570 -24.251   4.914  1.00  0.00
ATOM    290  CA  GLY A  73      -8.037 -25.542   4.424  1.00  0.00
ATOM    291  C   GLY A  73      -9.319 -25.393   3.615  1.00  0.00
ATOM    292  O   GLY A  73      -9.487 -26.032   2.577  1.00  0.00
ATOM    293  N   GLY A  74     -10.235 -24.546   4.092  1.00  0.00
ATOM    294  CA  GLY A  74     -11.504 -24.294   3.419  1.00  0.00
ATOM    295  C   GLY A  74     -11.283 -23.708   2.030  1.00  0.00
ATOM    296  O   GLY A  74     -11.951 -24.093   1.070  1.00  0.00
ATOM    297  N   GLY A  75     -10.398 -22.682   1.973  1.00  0.00
ATOM    298  CA  GLY A  75     -10.105 -22.029   0.702  1.00  0.00
ATOM    299  C   GLY A  75      -9.438 -22.993  -0.271  1.00  0.00
ATOM    300  O   GLY A  75      -9.744 -22.996  -1.463  1.00  0.00
ATOM    301  N   GLY A  76      -8.533 -23.788   0.242  1.00  0.00
ATOM    302  CA  GLY A  76      -7.858 -24.780  -0.587  1.00  0.00
ATOM    303  C   GLY A  76      -8.844 -25.803  -1.134  1.00  0.00
ATOM    304  O   GLY A  76      -8.760 -26.201  -2.296  1.00  0.00
ATOM    305  N   GLY A  77      -9.794 -26.220  -0.293  1.00  0.00
ATOM    306  CA  GLY A  77     -10.824 -27.166  -0.706  1.00  0.00
ATOM    307  C   GLY A  77     -11.744 -26.555  -1.755  1.00  0.00
ATOM    308  O   GLY A  77     -12.116 -27.212  -2.727  1.00  0.00
ATOM    309  N   GLY A  78     -12.162 -25.305  -1.523  1.00  0.00
ATOM    310  CA  GLY A  78     -13.032 -24.607  -2.462  1.00  0.00
ATOM    311  C   GLY A  78     -12.363 -24.452  -3.822  1.00  0.00
ATOM    312  O   GLY A  78     -13.009 -24.589  -4.861  1.00  0.00
ATOM    313  N   GLY A  79     -11.093 -24.148  -3.815  1.00  0.00
ATOM    314  CA  GLY A  79     -10.351 -23.955  -5.055  1.00  0.00
ATOM    315  C   GLY A  79     -10.081 -25.284  -5.749  1.00  0.00
ATOM    316  O   GLY A  79     -10.131 -25.377  -6.975  1.00  0.00
ATOM    317  N   GLY A  80      -9.926 -26.329  -5.038  1.00  0.00
ATOM    318  CA  GLY A  80      -9.753 -27.640  -5.650  1.00  0.00
ATOM    319  C   GLY A  80     -11.088 -28.214  -6.110  1.00  0.00
ATOM    320  O   GLY A  80     -11.198 -28.746  -7.214  1.00  0.00
ATOM    321  N   ALA B  81      16.385   5.047  34.977  1.00  1.00
ATOM    322  CA  ALA B  81      14.934   5.101  35.103  1.00  1.00
ATOM    323  C   ALA B  81      14.253   4.378  33.948  1.00  1.00
ATOM    324  O   ALA B  81      14.716   4.433  32.809  1.00  1.00
ATOM    325  N   ASP B  82      13.107   3.710  34.202  1.00  1.00
ATOM    326  CA  ASP B  82      12.395   3.050  33.114  1.00  1.00
ATOM    327  C   ASP B  82      12.043   4.037  32.008  1.00  1.00
ATOM    328  O   ASP B  82      11.662   5.176  32.277  1.00  1.00
ATOM    329  N   THR B  83      11.785   3.434  30.788  1.00  1.00
ATOM    330  CA  THR B  83      11.428   4.230  29.620  1.00  1.00
ATOM    331  C   THR B  83      10.438   3.490  28.730  1.00  1.00
ATOM    332  O   THR B  83      10.468   2.262  28.640  1.00  1.00
ATOM    333  N   ILE B  84       9.728   4.200  27.946  1.00  1.00
ATOM    334  CA  ILE B  84       8.839   3.788  26.867  1.00  1.00
ATOM    335  C   ILE B  84       8.937   4.738  25.680  1.00  1.00
ATOM    336  O   ILE B  84       9.017   5.955  25.851  1.00  1.00
ATOM    337  N   CYS B  85       9.140   4.226  24.512  1.00  1.00
ATOM    338  CA  CYS B  85       9.254   4.989  23.275  1.00  1.00
ATOM    339  C   CYS B  85       8.167   4.596  22.283  1.00  1.00
ATOM    340  O   CYS B  85       7.831   3.419  22.150  1.00  1.00
ATOM    341  N   ILE B  86       7.581   5.667  21.585  1.00  1.00
ATOM    342  CA  ILE B  86       6.646   5.458  20.485  1.00  1.00
ATOM    343  C   ILE B  86       7.365   5.463  19.142  1.00  1.00
ATOM    344  O   ILE B  86       8.137   6.375  18.844  1.00  1.00
ATOM    345  N   GLY B  87       7.325   4.383  18.410  1.00  1.00
ATOM    346  CA  GLY B  87       8.082   4.290  17.168  1.00  1.00
ATOM    347  C   GLY B  87       7.191   3.855  16.011  1.00  1.00
ATOM    348  O   GLY B  87       6.027   3.505  16.209  1.00  1.00
ATOM    349  N   TYR B  88       7.885   3.279  14.966  1.00  1.00
ATOM    350  CA  TYR B  88       7.277   2.757  13.748  1.00  1.00
ATOM    351  C   TYR B  88       8.077   1.587  13.190  1.00  1.00
ATOM    352  O   TYR B  88       9.301   1.543  13.316  1.00  1.00
ATOM    353  N   HIS B  89       7.414   0.766  12.357  1.00  1.00
ATOM    354  CA  HIS B  89       8.025  -0.400  11.730  1.00  1.00
ATOM    355  C   HIS B  89       9.068   0.012  10.699  1.00  1.00
ATOM    356  O   HIS B  89       8.879   0.981   9.963  1.00  1.00
ATOM    357  N   ALA B  90      10.057  -0.813  10.541  1.00  1.00
ATOM    358  CA  ALA B  90      11.065  -0.848   9.488  1.00  1.00
ATOM    359  C   ALA B  90      11.425  -2.281   9.117  1.00  1.00
ATOM    360  O   ALA B  90      11.423  -3.172   9.968  1.00  1.00
ATOM    361  N   ASN B  91      11.686  -2.543   7.907  1.00  1.00
ATOM    362  CA  ASN B  91      12.084  -3.869   7.447  1.00  1.00
ATOM    363  C   ASN B  91      13.190  -3.780   6.404  1.00  1.00
ATOM    364  O   ASN B  91      13.417  -2.724   5.813  1.00  1.00
ATOM    365  N   ASN B  92      13.425  -4.871   5.691  1.00  1.00
ATOM    366  CA  ASN B  92      14.469  -4.958   4.677  1.00  1.00
ATOM    367  C   ASN B  92      13.904  -4.719   3.282  1.00  1.00
ATOM    368  O   ASN B  92      14.648  -4.465   2.335  1.00  1.00
ATOM    369  N   SER B  93      12.782  -4.193   3.128  1.00  1.00
ATOM    370  CA  SER B  93      12.193  -3.871   1.834  1.00  1.00
ATOM    371  C   SER B  93      13.006  -2.805   1.110  1.00  1.00
ATOM    372  O   SER B  93      13.393  -1.797   1.701  1.00  1.00
ATOM    373  N   THR B  94      13.162  -3.010  -0.232  1.00  1.00
ATOM    374  CA  THR B  94      13.879  -2.044  -1.056  1.00  1.00
ATOM    375  C   THR B  94      12.978  -1.469  -2.141  1.00  1.00
ATOM    376  O   THR B  94      13.263  -0.409  -2.699  1.00  1.00
ATOM    377  N   ASP B  95      11.657  -1.827  -2.049  1.00  1.00
ATOM    378  CA  ASP B  95      10.660  -1.253  -2.945  1.00  1.00
ATOM    379  C   ASP B  95      10.557   0.255  -2.759  1.00  1.00
ATOM    380  O   ASP B  95      10.597   0.756  -1.635  1.00  1.00
ATOM    381  N   THR B  96      10.369   0.951  -3.898  1.00  1.00
ATOM    382  CA  THR B  96      10.217   2.401  -3.871  1.00  1.00
ATOM    383  C   THR B  96       8.951   2.836  -4.599  1.00  1.00
ATOM    384  O   THR B  96       8.554   2.227  -5.592  1.00  1.00
ATOM    385  N   VAL B  97       8.445   3.925  -4.218  1.00  1.00
ATOM    386  CA  VAL B  97       7.309   4.621  -4.811  1.00  1.00
ATOM    387  C   VAL B  97       7.621   6.095  -5.034  1.00  1.00
ATOM    388  O   VAL B  97       8.377   6.701  -4.274  1.00  1.00
ATOM    389  N   ASP B  98       6.908   6.737  -5.866  1.00  1.00
ATOM    390  CA  ASP B  98       6.960   8.181  -6.057  1.00  1.00
ATOM    391  C   ASP B  98       5.718   8.857  -5.490  1.00  1.00
ATOM    392  O   ASP B  98       4.625   8.292  -5.521  1.00  1.00
ATOM    393  N   THR B  99       5.931  10.062  -5.008  1.00  1.00
ATOM    394  CA  THR B  99       4.853  10.959  -4.607  1.00  1.00
ATOM    395  C   THR B  99       4.872  12.243  -5.427  1.00  1.00
ATOM    396  O   THR B  99       5.921  12.667  -5.909  1.00  1.00
ATOM    397  N   VAL B 100       4.096  13.166  -5.224  1.00  1.00
ATOM    398  CA  VAL B 100       4.153  14.470  -5.874  1.00  1.00
ATOM    399  C   VAL B 100       5.331  15.289  -5.364  1.00  1.00
ATOM    400  O   VAL B 100       5.999  15.980  -6.133  1.00  1.00
ATOM    401  N   LEU B 101       5.744  15.169  -4.223  1.00  1.00
ATOM    402  CA  LEU B 101       6.831  15.931  -3.620  1.00  1.00
ATOM    403  C   LEU B 101       8.131  15.133  -3.624  1.00  1.00
ATOM    404  O   LEU B 101       9.215  15.694  -3.782  1.00  1.00
ATOM    405  N   GLU B 102       8.267  14.007  -3.914  1.00  1.00
ATOM    406  CA  GLU B 102       9.368  13.088  -3.653  1.00  1.00
ATOM    407  C   GLU B 102       9.368  11.931  -4.645  1.00  1.00
ATOM    408  O   GLU B 102       8.335  11.302  -4.879  1.00  1.00
ATOM    409  N   LYS B 103      10.535  11.666  -5.231  1.00  1.00
ATOM    410  CA  LYS B 103      10.732  10.491  -6.071  1.00  1.00
ATOM    411  C   LYS B 103      11.607   9.457  -5.375  1.00  1.00
ATOM    412  O   LYS B 103      12.654   9.789  -4.819  1.00  1.00
ATOM    413  N   ASN B 104      11.193   8.118  -5.632  1.00  1.00
ATOM    414  CA  ASN B 104      12.124   7.089  -5.185  1.00  1.00
ATOM    415  C   ASN B 104      12.149   6.991  -3.665  1.00  1.00
ATOM    416  O   ASN B 104      13.215   7.013  -3.050  1.00  1.00
ATOM    417  N   VAL B 105      10.994   7.088  -2.986  1.00  1.00
ATOM    418  CA  VAL B 105      10.804   6.796  -1.571  1.00  1.00
ATOM    419  C   VAL B 105      10.769   5.294  -1.318  1.00  1.00
ATOM    420  O   VAL B 105       9.971   4.572  -1.917  1.00  1.00
ATOM    421  N   THR B 106      11.807   4.820  -0.500  1.00  1.00
ATOM    422  CA  THR B 106      11.742   3.425  -0.081  1.00  1.00
ATOM    423  C   THR B 106      10.687   3.223   1.000  1.00  1.00
ATOM    424  O   THR B 106      10.662   3.943   1.998  1.00  1.00
ATOM    425  N   VAL B 107       9.835   2.256   0.852  1.00  1.00
ATOM    426  CA  VAL B 107       8.717   2.016   1.757  1.00  1.00
ATOM    427  C   VAL B 107       8.712   0.578   2.257  1.00  1.00
ATOM    428  O   VAL B 107       9.080  -0.344   1.529  1.00  1.00
ATOM    429  N   THR B 108       8.065   0.341   3.430  1.00  1.00
ATOM    430  CA  THR B 108       7.994  -0.986   4.029  1.00  1.00
ATOM    431  C   THR B 108       7.037  -1.888   3.260  1.00  1.00
ATOM    432  O   THR B 108       7.296  -3.078   3.084  1.00  1.00
ATOM    433  N   HIS B 109       6.037  -1.560   2.748  1.00  1.00
ATOM    434  CA  HIS B 109       5.009  -2.309   2.035  1.00  1.00
ATOM    435  C   HIS B 109       4.440  -1.498   0.878  1.00  1.00
ATOM    436  O   HIS B 109       4.292  -0.280   0.974  1.00  1.00
ATOM    437  N   SER B 110       4.196  -2.212  -0.236  1.00  1.00
ATOM    438  CA  SER B 110       3.645  -1.632  -1.454  1.00  1.00
ATOM    439  C   SER B 110       3.085  -2.710  -2.374  1.00  1.00
ATOM    440  O   SER B 110       3.509  -3.865  -2.322  1.00  1.00
ATOM    441  N   VAL B 111       2.350  -2.342  -3.365  1.00  1.00
ATOM    442  CA  VAL B 111       1.715  -3.220  -4.341  1.00  1.00
ATOM    443  C   VAL B 111       1.866  -2.673  -5.755  1.00  1.00
ATOM    444  O   VAL B 111       1.712  -1.474  -5.987  1.00  1.00
ATOM    445  N   ASN B 112       2.303  -3.591  -6.729  1.00  1.00
ATOM    446  CA  ASN B 112       2.323  -3.175  -8.127  1.00  1.00
ATOM    447  C   ASN B 112       0.925  -3.209  -8.731  1.00  1.00
ATOM    448  O   ASN B 112       0.211  -4.205  -8.614  1.00  1.00
ATOM    449  N   LEU B 113       0.517  -2.104  -9.397  1.00  1.00
ATOM    450  CA  LEU B 113      -0.797  -2.002 -10.020  1.00  1.00
ATOM    451  C   LEU B 113      -0.698  -2.113 -11.538  1.00  1.00
ATOM    452  O   LEU B 113      -1.671  -2.456 -12.210  1.00  1.00
ATOM    453  N   LEU B 114       0.379  -2.279 -12.081  1.00  1.00
ATOM    454  CA  LEU B 114       0.690  -2.353 -13.503  1.00  1.00
ATOM    455  C   LEU B 114       1.231  -3.728 -13.879  1.00  1.00
ATOM    456  O   LEU B 114       2.212  -4.198 -13.304  1.00  1.00
ATOM    457  N   GLU B 115       0.332  -4.478 -14.660  1.00  1.00
ATOM    458  CA  GLU B 115       0.736  -5.782 -15.171  1.00  1.00
ATOM    459  C   GLU B 115       1.586  -5.643 -16.427  1.00  1.00
ATOM    460  O   GLU B 115       1.242  -4.894 -17.341  1.00  1.00
ATOM    461  N   ASP B 116       2.758  -6.308 -16.426  1.00  1.00
ATOM    462  CA  ASP B 116       3.669  -6.221 -17.561  1.00  1.00
ATOM    463  C   ASP B 116       4.100  -7.606 -18.028  1.00  1.00
ATOM    464  O   ASP B 116       4.509  -7.785 -19.175  1.00  1.00
ATOM    465  N   SER B 117       3.503  -8.613 -17.488  1.00  1.00
ATOM    466  CA  SER B 117       3.753 -10.022 -17.768  1.00  1.00
ATOM    467  C   SER B 117       2.594 -10.645 -18.535  1.00  1.00
ATOM    468  O   SER B 117       1.428 -10.420 -18.209  1.00  1.00
ATOM    469  N   HIS B 118       2.873 -11.243 -19.638  1.00  1.00
ATOM    470  CA  HIS B 118       1.986 -12.095 -20.421  1.00  1.00
ATOM    471  C   HIS B 118       2.612 -13.462 -20.669  1.00  1.00
ATOM    472  O   HIS B 118       3.816 -13.570 -20.903  1.00  1.00
ATOM    473  N   ASN B 119       2.010 -14.446 -20.904  1.00  1.00
ATOM    474  CA  ASN B 119       2.472 -15.813 -21.115  1.00  1.00
ATOM    475  C   ASN B 119       2.916 -16.028 -22.556  1.00  1.00
ATOM    476  O   ASN B 119       3.624 -16.988 -22.861  1.00  1.00
ATOM    477  N   GLY B 120       3.015 -15.231 -23.402  1.00  1.00
ATOM    478  CA  GLY B 120       3.565 -15.283 -24.751  1.00  1.00
ATOM    479  C   GLY B 120       2.882 -16.362 -25.583  1.00  1.00
ATOM    480  O   GLY B 120       3.485 -16.931 -26.492  1.00  1.00
ATOM    481  N   LYS B 121       1.654 -16.688 -25.396  1.00  1.00
ATOM    482  CA  LYS B 121       0.898 -17.729 -26.082  1.00  1.00
ATOM    483  C   LYS B 121      -0.473 -17.223 -26.512  1.00  1.00
ATOM    484  O   LYS B 121      -1.094 -16.420 -25.816  1.00  1.00
ATOM    485  N   LEU B 122      -0.969 -17.716 -27.705  1.00  1.00
ATOM    486  CA  LEU B 122      -2.398 -17.612 -27.973  1.00  1.00
ATOM    487  C   LEU B 122      -3.174 -18.716 -27.264  1.00  1.00
ATOM    488  O   LEU B 122      -2.803 -19.888 -27.327  1.00  1.00
ATOM    489  N   CYS B 123      -4.171 -18.380 -26.540  1.00  1.00
ATOM    490  CA  CYS B 123      -4.910 -19.308 -25.694  1.00  1.00
ATOM    491  C   CYS B 123      -6.390 -19.324 -26.055  1.00  1.00
ATOM    492  O   CYS B 123      -6.953 -18.304 -26.452  1.00  1.00
ATOM    493  N   ARG B 124      -7.111 -20.401 -25.601  1.00  1.00
ATOM    494  CA  ARG B 124      -8.567 -20.328 -25.636  1.00  1.00
ATOM    495  C   ARG B 124      -9.088 -19.272 -24.669  1.00  1.00
ATOM    496  O   ARG B 124      -8.583 -19.133 -23.555  1.00  1.00
ATOM    497  N   LEU B 125     -10.241 -18.681 -25.083  1.00  1.00
ATOM    498  CA  LEU B 125     -10.963 -17.764 -24.209  1.00  1.00
ATOM    499  C   LEU B 125     -12.211 -18.422 -23.631  1.00  1.00
ATOM    500  O   LEU B 125     -13.089 -18.868 -24.370  1.00  1.00
ATOM    501  N   LYS B 126     -12.278 -18.572 -22.269  1.00  1.00
ATOM    502  CA  LYS B 126     -13.520 -19.138 -21.756  1.00  1.00
ATOM    503  C   LYS B 126     -13.777 -20.523 -22.338  1.00  1.00
ATOM    504  O   LYS B 126     -14.924 -20.951 -22.464  1.00  1.00
ATOM    505  N   GLY B 127     -12.634 -21.247 -22.836  1.00  1.00
ATOM    506  CA  GLY B 127     -12.709 -22.646 -23.239  1.00  1.00
ATOM    507  C   GLY B 127     -12.823 -22.778 -24.752  1.00  1.00
ATOM    508  O   GLY B 127     -12.500 -23.821 -25.321  1.00  1.00
ATOM    509  N   ILE B 128     -13.006 -21.840 -25.483  1.00  1.00
ATOM    510  CA  ILE B 128     -13.152 -21.823 -26.933  1.00  1.00
ATOM    511  C   ILE B 128     -11.874 -21.344 -27.610  1.00  1.00
ATOM    512  O   ILE B 128     -11.329 -20.297 -27.259  1.00  1.00
ATOM    513  N   ALA B 129     -11.360 -22.193 -28.578  1.00  1.00
ATOM    514  CA  ALA B 129     -10.168 -21.824 -29.332  1.00  1.00
ATOM    515  C   ALA B 129     -10.493 -20.798 -30.410  1.00  1.00
ATOM    516  O   ALA B 129     -11.499 -20.916 -31.109  1.00  1.00
ATOM    517  N   PRO B 130      -9.542 -19.863 -30.653  1.00  1.00
ATOM    518  CA  PRO B 130      -9.701 -18.913 -31.748  1.00  1.00
ATOM    519  C   PRO B 130      -9.712 -19.623 -33.096  1.00  1.00
ATOM    520  O   PRO B 130      -8.939 -20.554 -33.325  1.00  1.00
ATOM    521  N   SER B 131     -17.447 -22.010 -35.135  1.00  1.00
ATOM    522  CA  SER B 131     -17.387 -21.273 -33.878  1.00  1.00
ATOM    523  C   SER B 131     -15.947 -20.963 -33.489  1.00  1.00
ATOM    524  O   SER B 131     -15.056 -21.796 -33.656  1.00  1.00
ATOM    525  N   TRP B 132     -15.794 -19.796 -32.920  1.00  1.00
ATOM    526  CA  TRP B 132     -14.507 -19.344 -32.406  1.00  1.00
ATOM    527  C   TRP B 132     -14.680 -18.202 -31.413  1.00  1.00
ATOM    528  O   TRP B 132     -15.565 -17.361 -31.568  1.00  1.00
ATOM    529  N   SER B 133     -13.627 -17.959 -30.596  1.00  1.00
ATOM    530  CA  SER B 133     -13.668 -16.927 -29.566  1.00  1.00
ATOM    531  C   SER B 133     -13.008 -15.642 -30.047  1.00  1.00
ATOM    532  O   SER B 133     -13.315 -14.554 -29.558  1.00  1.00
ATOM    533  N   TYR B 134     -12.464 -15.540 -30.990  1.00  1.00
ATOM    534  CA  TYR B 134     -11.743 -14.487 -31.694  1.00  1.00
ATOM    535  C   TYR B 134     -11.148 -15.004 -32.998  1.00  1.00
ATOM    536  O   TYR B 134     -10.763 -16.169 -33.097  1.00  1.00
ATOM    537  N   ILE B 135     -10.847 -14.060 -33.908  1.00  1.00
ATOM    538  CA  ILE B 135     -10.072 -14.343 -35.110  1.00  1.00
ATOM    539  C   ILE B 135      -8.758 -13.572 -35.113  1.00  1.00
ATOM    540  O   ILE B 135      -8.712 -12.404 -34.725  1.00  1.00
ATOM    541  N   SER B 136     -16.943  -8.901 -36.639  1.00  1.00
ATOM    542  CA  SER B 136     -16.199  -9.033 -35.392  1.00  1.00
ATOM    543  C   SER B 136     -17.114  -9.445 -34.245  1.00  1.00
ATOM    544  O   SER B 136     -16.657  -9.989 -33.240  1.00  1.00
ATOM    545  N   SER B 137     -18.336  -9.384 -34.365  1.00  1.00
ATOM    546  CA  SER B 137     -19.337  -9.732 -33.364  1.00  1.00
ATOM    547  C   SER B 137     -20.078 -11.007 -33.746  1.00  1.00
ATOM    548  O   SER B 137     -20.792 -11.590 -32.930  1.00  1.00
ATOM    549  N   VAL B 138     -19.531 -11.807 -34.513  1.00  1.00
ATOM    550  CA  VAL B 138     -19.930 -13.168 -34.850  1.00  1.00
ATOM    551  C   VAL B 138     -19.124 -14.190 -34.057  1.00  1.00
ATOM    552  O   VAL B 138     -17.896 -14.220 -34.133  1.00  1.00
ATOM    553  N   SER B 139     -19.844 -15.076 -33.307  1.00  1.00
ATOM    554  CA  SER B 139     -19.189 -16.091 -32.490  1.00  1.00
ATOM    555  C   SER B 139     -19.271 -17.463 -33.147  1.00  1.00
ATOM    556  O   SER B 139     -18.402 -18.312 -32.945  1.00  1.00
ATOM    557  N   SER B 140     -20.100 -17.884 -33.748  1.00  1.00
ATOM    558  CA  SER B 140     -20.175 -19.111 -34.532  1.00  1.00
ATOM    559  C   SER B 140     -20.845 -18.864 -35.878  1.00  1.00
ATOM    560  O   SER B 140     -21.752 -18.038 -35.989  1.00  1.00
ATOM    561  N   SER B 141     -24.502 -16.265 -35.831  1.00  1.00
ATOM    562  CA  SER B 141     -24.704 -16.250 -34.388  1.00  1.00
ATOM    563  C   SER B 141     -23.867 -15.163 -33.725  1.00  1.00
ATOM    564  O   SER B 141     -22.664 -15.059 -33.968  1.00  1.00
ATOM    565  N   ARG B 142     -24.541 -14.146 -33.230  1.00  1.00
ATOM    566  CA  ARG B 142     -23.859 -12.986 -32.669  1.00  1.00
ATOM    567  C   ARG B 142     -23.433 -13.242 -31.229  1.00  1.00
ATOM    568  O   ARG B 142     -24.172 -13.843 -30.450  1.00  1.00
ATOM    569  N   GLY B 143     -22.294 -12.629 -30.884  1.00  1.00
ATOM    570  CA  GLY B 143     -21.728 -12.646 -29.540  1.00  1.00
ATOM    571  C   GLY B 143     -20.868 -11.415 -29.289  1.00  1.00
ATOM    572  O   GLY B 143     -20.093 -11.000 -30.151  1.00  1.00
ATOM    573  N   PHE B 144     -20.987 -10.814 -28.137  1.00  1.00
ATOM    574  CA  PHE B 144     -20.154  -9.671 -27.783  1.00  1.00
ATOM    575  C   PHE B 144     -18.795 -10.120 -27.263  1.00  1.00
ATOM    576  O   PHE B 144     -18.707 -10.998 -26.405  1.00  1.00
ATOM    577  N   GLY B 145     -17.739  -9.165 -27.741  1.00  1.00
ATOM    578  CA  GLY B 145     -16.440  -9.378 -27.114  1.00  1.00
ATOM    579  C   GLY B 145     -15.499 -10.137 -28.039  1.00  1.00
ATOM    580  O   GLY B 145     -14.293 -10.198 -27.800  1.00  1.00
ATOM    581  N   SER B 146     -15.987 -10.642 -29.168  1.00  1.00
ATOM    582  CA  SER B 146     -15.109 -11.160 -30.210  1.00  1.00
ATOM    583  C   SER B 146     -14.440 -10.027 -30.979  1.00  1.00
ATOM    584  O   SER B 146     -15.050  -8.988 -31.228  1.00  1.00
ATOM    585  N   GLY B 147     -13.548 -10.405 -31.876  1.00  1.00
ATOM    586  CA  GLY B 147     -12.759  -9.433 -32.625  1.00  1.00
ATOM    587  C   GLY B 147     -11.775 -10.126 -33.558  1.00  1.00
ATOM    588  O   GLY B 147     -11.440 -11.295 -33.367  1.00  1.00
ATOM    589  N   ILE B 148     -11.157  -9.385 -34.403  1.00  1.00
ATOM    590  CA  ILE B 148     -10.030  -9.818 -35.221  1.00  1.00
ATOM    591  C   ILE B 148      -8.740  -9.132 -34.788  1.00  1.00
ATOM    592  O   ILE B 148      -8.707  -7.918 -34.592  1.00  1.00
ATOM    593  N   ILE B 149      -7.747  -9.937 -34.512  1.00  1.00
ATOM    594  CA  ILE B 149      -6.419  -9.467 -34.138  1.00  1.00
ATOM    595  C   ILE B 149      -5.357  -9.997 -35.093  1.00  1.00
ATOM    596  O   ILE B 149      -5.456 -11.122 -35.585  1.00  1.00
ATOM    597  N   THR B 150      -4.322  -9.332 -35.279  1.00  1.00
ATOM    598  CA  THR B 150      -3.098  -9.788 -35.926  1.00  1.00
ATOM    599  C   THR B 150      -2.019 -10.111 -34.899  1.00  1.00
ATOM    600  O   THR B 150      -1.722  -9.300 -34.022  1.00  1.00
ATOM    601  N   SER B 151      -1.428 -11.380 -35.103  1.00  1.00
ATOM    602  CA  SER B 151      -0.526 -11.821 -34.047  1.00  1.00
ATOM    603  C   SER B 151       0.579 -12.711 -34.602  1.00  1.00
ATOM    604  O   SER B 151       0.347 -13.517 -35.503  1.00  1.00
ATOM    605  N   ASN B 152       1.745 -12.642 -33.939  1.00  1.00
ATOM    606  CA  ASN B 152       2.849 -13.511 -34.329  1.00  1.00
ATOM    607  C   ASN B 152       3.060 -14.625 -33.312  1.00  1.00
ATOM    608  O   ASN B 152       3.769 -15.596 -33.578  1.00  1.00
ATOM    609  N   ALA B 153       2.350 -14.705 -32.334  1.00  1.00
ATOM    610  CA  ALA B 153       2.343 -15.716 -31.282  1.00  1.00
ATOM    611  C   ALA B 153       1.872 -17.062 -31.816  1.00  1.00
ATOM    612  O   ALA B 153       0.948 -17.131 -32.627  1.00  1.00
ATOM    613  N   SER B 154       2.200 -18.157 -31.033  1.00  1.00
ATOM    614  CA  SER B 154       1.748 -19.494 -31.397  1.00  1.00
ATOM    615  C   SER B 154       0.610 -19.956 -30.495  1.00  1.00
ATOM    616  O   SER B 154       0.644 -19.748 -29.282  1.00  1.00
ATOM    617  N   MET B 155      -0.300 -20.792 -31.085  1.00  1.00
ATOM    618  CA  MET B 155      -1.364 -21.363 -30.269  1.00  1.00
ATOM    619  C   MET B 155      -0.833 -22.471 -29.368  1.00  1.00
ATOM    620  O   MET B 155      -0.106 -23.356 -29.820  1.00  1.00
ATOM    621  N   HIS B 156      -1.171 -22.436 -28.130  1.00  1.00
ATOM    622  CA  HIS B 156      -0.889 -23.463 -27.134  1.00  1.00
ATOM    623  C   HIS B 156      -2.174 -23.983 -26.502  1.00  1.00
ATOM    624  O   HIS B 156      -3.128 -23.231 -26.303  1.00  1.00
ATOM    625  N   GLU B 157      -2.162 -25.171 -25.972  1.00  1.00
ATOM    626  CA  GLU B 157      -3.295 -25.664 -25.198  1.00  1.00
ATOM    627  C   GLU B 157      -3.389 -24.962 -23.850  1.00  1.00
ATOM    628  O   GLU B 157      -2.563 -25.185 -22.964  1.00  1.00
ATOM    629  N   CYS B 158      -3.843 -23.801 -23.880  1.00  1.00
ATOM    630  CA  CYS B 158      -4.054 -22.933 -22.727  1.00  1.00
ATOM    631  C   CYS B 158      -5.415 -22.253 -22.792  1.00  1.00
ATOM    632  O   CYS B 158      -5.906 -21.925 -23.872  1.00  1.00
ATOM    633  N   ASN B 159      -5.908 -21.760 -21.767  1.00  1.00
ATOM    634  CA  ASN B 159      -7.139 -21.002 -21.575  1.00  1.00
ATOM    635  C   ASN B 159      -6.888 -19.745 -20.752  1.00  1.00
ATOM    636  O   ASN B 159      -6.213 -19.788 -19.724  1.00  1.00
ATOM    637  N   THR B 160      -7.580 -18.631 -21.238  1.00  1.00
ATOM    638  CA  THR B 160      -7.389 -17.349 -20.571  1.00  1.00
ATOM    639  C   THR B 160      -8.671 -16.526 -20.582  1.00  1.00
ATOM    640  O   THR B 160      -9.471 -16.618 -21.514  1.00  1.00
ATOM    641  N   LYS B 161      -8.765 -15.538 -19.788  1.00  1.00
ATOM    642  CA  LYS B 161      -9.845 -14.560 -19.727  1.00  1.00
ATOM    643  C   LYS B 161      -9.473 -13.283 -20.469  1.00  1.00
ATOM    644  O   LYS B 161     -10.341 -12.579 -20.987  1.00  1.00
ATOM    645  N   CYS B 162      -8.258 -13.216 -20.892  1.00  1.00
ATOM    646  CA  CYS B 162      -7.638 -12.039 -21.486  1.00  1.00
ATOM    647  C   CYS B 162      -6.544 -12.430 -22.471  1.00  1.00
ATOM    648  O   CYS B 162      -5.688 -13.259 -22.165  1.00  1.00
ATOM    649  N   GLN B 163      -6.716 -12.054 -23.717  1.00  1.00
ATOM    650  CA  GLN B 163      -5.785 -12.330 -24.804  1.00  1.00
ATOM    651  C   GLN B 163      -5.394 -11.051 -25.533  1.00  1.00
ATOM    652  O   GLN B 163      -6.241 -10.204 -25.818  1.00  1.00
ATOM    653  N   THR B 164      -4.133 -10.771 -25.571  1.00  1.00
ATOM    654  CA  THR B 164      -3.530  -9.752 -26.421  1.00  1.00
ATOM    655  C   THR B 164      -2.795 -10.380 -27.599  1.00  1.00
ATOM    656  O   THR B 164      -2.192 -11.445 -27.469  1.00  1.00
ATOM    657  N   PRO B 165      -2.357  -9.626 -28.566  1.00  1.00
ATOM    658  CA  PRO B 165      -1.624 -10.138 -29.717  1.00  1.00
ATOM    659  C   PRO B 165      -0.227 -10.598 -29.321  1.00  1.00
ATOM    660  O   PRO B 165       0.299 -11.564 -29.873  1.00  1.00
ATOM    661  N   LEU B 166       0.267 -10.374 -28.258  1.00  1.00
ATOM    662  CA  LEU B 166       1.594 -10.742 -27.777  1.00  1.00
ATOM    663  C   LEU B 166       1.531 -11.966 -26.870  1.00  1.00
ATOM    664  O   LEU B 166       2.467 -12.765 -26.823  1.00  1.00
ATOM    665  N   GLY B 167       0.378 -12.234 -26.282  1.00  1.00
ATOM    666  CA  GLY B 167       0.233 -13.288 -25.285  1.00  1.00
ATOM    667  C   GLY B 167      -0.994 -13.058 -24.413  1.00  1.00
ATOM    668  O   GLY B 167      -1.423 -11.920 -24.217  1.00  1.00
ATOM    669  N   ALA B 168      -1.371 -14.115 -23.630  1.00  1.00
ATOM    670  CA  ALA B 168      -2.488 -14.001 -22.701  1.00  1.00
ATOM    671  C   ALA B 168      -2.036 -13.428 -21.364  1.00  1.00
ATOM    672  O   ALA B 168      -0.958 -13.757 -20.870  1.00  1.00
ATOM    673  N   ILE B 169      -2.998 -12.713 -20.720  1.00  1.00
ATOM    674  CA  ILE B 169      -2.772 -12.140 -19.399  1.00  1.00
ATOM    675  C   ILE B 169      -3.618 -12.840 -18.343  1.00  1.00
ATOM    676  O   ILE B 169      -4.822 -13.024 -18.521  1.00  1.00
ATOM    677  N   ASN B 170      -3.036 -13.322 -17.339  1.00  1.00
ATOM    678  CA  ASN B 170      -3.685 -13.878 -16.158  1.00  1.00
ATOM    679  C   ASN B 170      -3.322 -13.088 -14.907  1.00  1.00
ATOM    680  O   ASN B 170      -2.153 -13.014 -14.526  1.00  1.00
ATOM    681  N   SER B 171      -4.256 -11.965 -14.695  1.00  1.00
ATOM    682  CA  SER B 171      -3.879 -10.983 -13.685  1.00  1.00
ATOM    683  C   SER B 171      -5.108 -10.328 -13.067  1.00  1.00
ATOM    684  O   SER B 171      -6.125 -10.142 -13.735  1.00  1.00
ATOM    685  N   SER B 172      -4.970  -9.914 -11.789  1.00  1.00
ATOM    686  CA  SER B 172      -6.019  -9.177 -11.095  1.00  1.00
ATOM    687  C   SER B 172      -5.663  -7.701 -10.966  1.00  1.00
ATOM    688  O   SER B 172      -6.532  -6.861 -10.736  1.00  1.00
ATOM    689  N   LEU B 173      -4.459  -7.373 -11.462  1.00  1.00
ATOM    690  CA  LEU B 173      -4.043  -5.977 -11.511  1.00  1.00
ATOM    691  C   LEU B 173      -4.978  -5.154 -12.391  1.00  1.00
ATOM    692  O   LEU B 173      -5.319  -5.562 -13.502  1.00  1.00
ATOM    693  N   PRO B 174      -5.167  -3.884 -12.020  1.00  1.00
ATOM    694  CA  PRO B 174      -6.103  -3.000 -12.705  1.00  1.00
ATOM    695  C   PRO B 174      -5.499  -2.449 -13.990  1.00  1.00
ATOM    696  O   PRO B 174      -6.197  -2.272 -14.989  1.00  1.00
ATOM    697  N   TYR B 175      -4.345  -2.341 -14.236  1.00  1.00
ATOM    698  CA  TYR B 175      -3.653  -1.751 -15.375  1.00  1.00
ATOM    699  C   TYR B 175      -2.637  -2.722 -15.965  1.00  1.00
ATOM    700  O   TYR B 175      -2.043  -3.526 -15.246  1.00  1.00
ATOM    701  N   GLN B 176      -2.390  -2.486 -17.283  1.00  1.00
ATOM    702  CA  GLN B 176      -1.375  -3.210 -18.039  1.00  1.00
ATOM    703  C   GLN B 176      -0.777  -2.338 -19.135  1.00  1.00
ATOM    704  O   GLN B 176      -1.478  -1.539 -19.758  1.00  1.00
ATOM    705  N   ASN B 177       0.453  -2.469 -19.411  1.00  1.00
ATOM    706  CA  ASN B 177       1.185  -1.751 -20.447  1.00  1.00
ATOM    707  C   ASN B 177       1.718  -2.705 -21.508  1.00  1.00
ATOM    708  O   ASN B 177       2.179  -2.277 -22.566  1.00  1.00
ATOM    709  N   ILE B 178       1.006  -3.854 -21.688  1.00  1.00
ATOM    710  CA  ILE B 178       1.416  -4.868 -22.651  1.00  1.00
ATOM    711  C   ILE B 178       0.923  -4.527 -24.052  1.00  1.00
ATOM    712  O   ILE B 178       1.646  -4.699 -25.034  1.00  1.00
ATOM    713  N   HIS B 179      -0.261  -4.187 -24.319  1.00  1.00
ATOM    714  CA  HIS B 179      -0.922  -4.032 -25.609  1.00  1.00
ATOM    715  C   HIS B 179      -2.323  -3.457 -25.445  1.00  1.00
ATOM    716  O   HIS B 179      -3.049  -3.821 -24.520  1.00  1.00
ATOM    717  N   PRO B 180      -2.680  -2.544 -26.443  1.00  1.00
ATOM    718  CA  PRO B 180      -3.996  -1.920 -26.377  1.00  1.00
ATOM    719  C   PRO B 180      -5.052  -2.789 -27.048  1.00  1.00
ATOM    720  O   PRO B 180      -6.217  -2.786 -26.649  1.00  1.00
ATOM    721  N   VAL B 181      -4.723  -3.658 -27.860  1.00  1.00
ATOM    722  CA  VAL B 181      -5.593  -4.682 -28.425  1.00  1.00
ATOM    723  C   VAL B 181      -5.800  -5.831 -27.446  1.00  1.00
ATOM    724  O   VAL B 181      -4.837  -6.423 -26.957  1.00  1.00
ATOM    725  N   THR B 182      -7.110  -6.023 -27.052  1.00  1.00
ATOM    726  CA  THR B 182      -7.468  -6.995 -26.027  1.00  1.00
ATOM    727  C   THR B 182      -8.755  -7.727 -26.387  1.00  1.00
ATOM    728  O   THR B 182      -9.685  -7.135 -26.935  1.00  1.00
ATOM    729  N   ILE B 183      -8.733  -9.020 -26.155  1.00  1.00
ATOM    730  CA  ILE B 183      -9.917  -9.865 -26.257  1.00  1.00
ATOM    731  C   ILE B 183     -10.331 -10.399 -24.891  1.00  1.00
ATOM    732  O   ILE B 183      -9.500 -10.891 -24.128  1.00  1.00
ATOM    733  N   GLY B 184     -11.459  -9.968 -24.392  1.00  1.00
ATOM    734  CA  GLY B 184     -11.976 -10.572 -23.170  1.00  1.00
ATOM    735  C   GLY B 184     -12.051  -9.552 -22.041  1.00  1.00
ATOM    736  O   GLY B 184     -11.602  -8.415 -22.187  1.00  1.00
ATOM    737  N   GLU B 185     -11.985  -9.721 -20.970  1.00  1.00
ATOM    738  CA  GLU B 185     -11.866  -8.938 -19.745  1.00  1.00
ATOM    739  C   GLU B 185     -10.408  -8.771 -19.338  1.00  1.00
ATOM    740  O   GLU B 185      -9.710  -9.752 -19.079  1.00  1.00
ATOM    741  N   CYS B 186      -9.812  -7.660 -19.859  1.00  1.00
ATOM    742  CA  CYS B 186      -8.391  -7.387 -19.680  1.00  1.00
ATOM    743  C   CYS B 186      -8.172  -6.171 -18.788  1.00  1.00
ATOM    744  O   CYS B 186      -8.940  -5.210 -18.834  1.00  1.00
ATOM    745  N   PRO B 187      -6.948  -6.101 -17.992  1.00  1.00
ATOM    746  CA  PRO B 187      -6.616  -4.831 -17.357  1.00  1.00
ATOM    747  C   PRO B 187      -6.635  -3.689 -18.364  1.00  1.00
ATOM    748  O   PRO B 187      -6.144  -3.829 -19.485  1.00  1.00
ATOM    749  N   LYS B 188      -6.959  -2.432 -17.779  1.00  1.00
ATOM    750  CA  LYS B 188      -6.901  -1.229 -18.600  1.00  1.00
ATOM    751  C   LYS B 188      -5.486  -0.974 -19.105  1.00  1.00
ATOM    752  O   LYS B 188      -4.529  -0.989 -18.331  1.00  1.00
ATOM    753  N   TYR B 189      -5.395  -0.700 -20.490  1.00  1.00
ATOM    754  CA  TYR B 189      -4.088  -0.378 -21.051  1.00  1.00
ATOM    755  C   TYR B 189      -3.719   1.076 -20.788  1.00  1.00
ATOM    756  O   TYR B 189      -4.544   1.975 -20.955  1.00  1.00
ATOM    757  N   VAL B 190      -2.458   1.265 -20.394  1.00  1.00
ATOM    758  CA  VAL B 190      -1.843   2.571 -20.194  1.00  1.00
ATOM    759  C   VAL B 190      -0.394   2.575 -20.665  1.00  1.00
ATOM    760  O   VAL B 190       0.309   1.571 -20.549  1.00  1.00
ATOM    761  N   ARG B 191       0.124   3.677 -21.031  1.00  1.00
ATOM    762  CA  ARG B 191       1.489   3.839 -21.517  1.00  1.00
ATOM    763  C   ARG B 191       2.481   3.904 -20.363  1.00  1.00
ATOM    764  O   ARG B 191       3.638   3.510 -20.504  1.00  1.00
ATOM    765  N   SER B 192       2.140   3.726 -19.215  1.00  1.00
ATOM    766  CA  SER B 192       2.986   3.846 -18.033  1.00  1.00
ATOM    767  C   SER B 192       3.972   2.689 -17.943  1.00  1.00
ATOM    768  O   SER B 192       3.612   1.534 -18.172  1.00  1.00
ATOM    769  N   ALA B 193       5.180   3.039 -17.313  1.00  1.00
ATOM    770  CA  ALA B 193       6.234   2.052 -17.113  1.00  1.00
ATOM    771  C   ALA B 193       6.243   1.539 -15.679  1.00  1.00
ATOM    772  O   ALA B 193       6.532   0.368 -15.430  1.00  1.00
ATOM    773  N   LYS B 194       5.615   2.169 -14.806  1.00  1.00
ATOM    774  CA  LYS B 194       5.527   1.895 -13.376  1.00  1.00
ATOM    775  C   LYS B 194       4.320   2.587 -12.756  1.00  1.00
ATOM    776  O   LYS B 194       4.009   3.730 -13.090  1.00  1.00
ATOM    777  N   LEU B 195       3.581   1.815 -11.966  1.00  1.00
ATOM    778  CA  LEU B 195       2.434   2.178 -11.143  1.00  1.00
ATOM    779  C   LEU B 195       2.400   1.362  -9.854  1.00  1.00
ATOM    780  O   LEU B 195       2.370   0.132  -9.888  1.00  1.00
ATOM    781  N   ARG B 196       3.130   1.817  -8.874  1.00  1.00
ATOM    782  CA  ARG B 196       3.286   1.176  -7.573  1.00  1.00
ATOM    783  C   ARG B 196       2.685   2.029  -6.463  1.00  1.00
ATOM    784  O   ARG B 196       2.921   3.235  -6.397  1.00  1.00
ATOM    785  N   MET B 197       1.650   1.469  -5.776  1.00  1.00
ATOM    786  CA  MET B 197       1.001   2.147  -4.661  1.00  1.00
ATOM    787  C   MET B 197       1.607   1.721  -3.330  1.00  1.00
ATOM    788  O   MET B 197       1.763   0.530  -3.061  1.00  1.00
ATOM    789  N   VAL B 198       2.110   2.785  -2.505  1.00  1.00
ATOM    790  CA  VAL B 198       2.559   2.402  -1.172  1.00  1.00
ATOM    791  C   VAL B 198       1.378   2.087  -0.263  1.00  1.00
ATOM    792  O   VAL B 198       0.379   2.806  -0.256  1.00  1.00
ATOM    793  N   THR B 199       1.591   0.998   0.575  1.00  1.00
ATOM    794  CA  THR B 199       0.575   0.622   1.549  1.00  1.00
ATOM    795  C   THR B 199       1.110   0.725   2.972  1.00  1.00
ATOM    796  O   THR B 199       0.369   1.042   3.902  1.00  1.00
ATOM    797  N   GLY B 200       2.436   0.693   3.071  1.00  1.00
ATOM    798  CA  GLY B 200       3.075   0.903   4.364  1.00  1.00
ATOM    799  C   GLY B 200       3.661   2.305   4.468  1.00  1.00
ATOM    800  O   GLY B 200       3.727   3.036   3.479  1.00  1.00
ATOM    801  N   LEU B 201       4.637   2.514   5.144  1.00  1.00
ATOM    802  CA  LEU B 201       5.254   3.789   5.489  1.00  1.00
ATOM    803  C   LEU B 201       6.711   3.836   5.043  1.00  1.00
ATOM    804  O   LEU B 201       7.390   2.811   4.999  1.00  1.00
ATOM    805  N   ARG B 202       7.283   5.068   5.053  1.00  1.00
ATOM    806  CA  ARG B 202       8.712   5.229   4.810  1.00  1.00
ATOM    807  C   ARG B 202       9.524   4.224   5.616  1.00  1.00
ATOM    808  O   ARG B 202       9.339   4.089   6.826  1.00  1.00
ATOM    809  N   ASN B 203      10.398   3.462   4.842  1.00  1.00
ATOM    810  CA  ASN B 203      11.274   2.487   5.480  1.00  1.00
ATOM    811  C   ASN B 203      12.608   3.115   5.866  1.00  1.00
ATOM    812  O   ASN B 203      13.297   3.696   5.028  1.00  1.00
ATOM    813  N   ILE B 204      12.923   3.183   7.105  1.00  1.00
ATOM    814  CA  ILE B 204      14.124   3.772   7.686  1.00  1.00
ATOM    815  C   ILE B 204      14.774   2.824   8.685  1.00  1.00
ATOM    816  O   ILE B 204      14.282   2.649   9.800  1.00  1.00
ATOM    817  N   PRO B 205      15.345   1.695   8.234  1.00  1.00
ATOM    818  CA  PRO B 205      15.885   0.674   9.124  1.00  1.00
ATOM    819  C   PRO B 205      17.169   1.149   9.793  1.00  1.00
ATOM    820  O   PRO B 205      17.963   1.872   9.191  1.00  1.00
ATOM    821  N   GLY B 206       7.906  14.900   7.208  1.00  1.00
ATOM    822  CA  GLY B 206       6.541  14.683   6.744  1.00  1.00
ATOM    823  C   GLY B 206       5.590  15.723   7.322  1.00  1.00
ATOM    824  O   GLY B 206       5.838  16.278   8.392  1.00  1.00
ATOM    825  N   LEU B 207       4.333  15.699   6.871  1.00  1.00
ATOM    826  CA  LEU B 207       3.358  16.682   7.327  1.00  1.00
ATOM    827  C   LEU B 207       3.159  16.601   8.837  1.00  1.00
ATOM    828  O   LEU B 207       2.979  17.619   9.505  1.00  1.00
ATOM    829  N   PHE B 208       3.187  15.686   9.559  1.00  1.00
ATOM    830  CA  PHE B 208       2.940  15.554  10.990  1.00  1.00
ATOM    831  C   PHE B 208       4.240  15.623  11.781  1.00  1.00
ATOM    832  O   PHE B 208       4.254  16.055  12.934  1.00  1.00
ATOM    833  N   GLY B 209       5.321  15.297  11.321  1.00  1.00
ATOM    834  CA  GLY B 209       6.606  15.640  11.918  1.00  1.00
ATOM    835  C   GLY B 209       7.125  14.509  12.797  1.00  1.00
ATOM    836  O   GLY B 209       8.272  14.531  13.242  1.00  1.00
ATOM    837  N   ALA B 210       6.516  13.305  12.647  1.00  1.00
ATOM    838  CA  ALA B 210       6.930  12.192  13.493  1.00  1.00
ATOM    839  C   ALA B 210       7.833  11.230  12.734  1.00  1.00
ATOM    840  O   ALA B 210       8.797  10.701  13.288  1.00  1.00
ATOM    841  N   ILE B 211       7.382  10.643  11.614  1.00  1.00
ATOM    842  CA  ILE B 211       8.221   9.752  10.821  1.00  1.00
ATOM    843  C   ILE B 211       9.319  10.524  10.102  1.00  1.00
ATOM    844  O   ILE B 211       9.046  11.483   9.380  1.00  1.00
ATOM    845  N   ALA B 212      10.597  10.020  10.209  1.00  1.00
ATOM    846  CA  ALA B 212      11.707  10.754   9.614  1.00  1.00
ATOM    847  C   ALA B 212      11.700  12.213  10.052  1.00  1.00
ATOM    848  O   ALA B 212      11.399  13.107   9.261  1.00  1.00
ATOM    849  N   GLY B 213      11.287  12.410  11.297  1.00  1.00
ATOM    850  CA  GLY B 213      11.235  13.731  11.912  1.00  1.00
ATOM    851  C   GLY B 213      11.817  13.706  13.320  1.00  1.00
ATOM    852  O   GLY B 213      12.720  14.478  13.641  1.00  1.00
ATOM    853  N   PHE B 214      10.883  13.789  14.380  1.00  1.00
ATOM    854  CA  PHE B 214      11.373  13.781  15.753  1.00  1.00
ATOM    855  C   PHE B 214      11.626  12.360  16.240  1.00  1.00
ATOM    856  O   PHE B 214      12.368  12.145  17.198  1.00  1.00
ATOM    857  N   ILE B 215      10.922  11.390  15.703  1.00  1.00
ATOM    858  CA  ILE B 215      11.360  10.001  15.779  1.00  1.00
ATOM    859  C   ILE B 215      12.231   9.633  14.585  1.00  1.00
ATOM    860  O   ILE B 215      11.749   9.550  13.455  1.00  1.00
ATOM    861  N   GLU B 216      13.467   9.787  14.574  1.00  1.00
ATOM    862  CA  GLU B 216      14.386   9.782  13.443  1.00  1.00
ATOM    863  C   GLU B 216      14.404   8.423  12.753  1.00  1.00
ATOM    864  O   GLU B 216      14.486   8.339  11.528  1.00  1.00
ATOM    865  N   GLY B 217      14.202   7.349  13.124  1.00  1.00
ATOM    866  CA  GLY B 217      14.342   6.084  12.413  1.00  1.00
ATOM    867  C   GLY B 217      13.209   5.127  12.762  1.00  1.00
ATOM    868  O   GLY B 217      12.667   5.168  13.866  1.00  1.00
ATOM    869  N   GLY B 218      13.148   4.024  12.058  1.00  1.00
ATOM    870  CA  GLY B 218      12.194   2.955  12.328  1.00  1.00
ATOM    871  C   GLY B 218      12.828   1.849  13.162  1.00  1.00
ATOM    872  O   GLY B 218      14.010   1.541  13.006  1.00  1.00
ATOM    873  N   TRP B 219      12.002   0.843  13.493  1.00  1.00
ATOM    874  CA  TRP B 219      12.437  -0.318  14.261  1.00  1.00
ATOM    875  C   TRP B 219      12.230  -1.607  13.476  1.00  1.00
ATOM    876  O   TRP B 219      11.098  -1.981  13.167  1.00  1.00
ATOM    877  N   THR B 220      13.358  -2.325  13.174  1.00  1.00
ATOM    878  CA  THR B 220      13.217  -3.606  12.493  1.00  1.00
ATOM    879  C   THR B 220      12.790  -4.701  13.461  1.00  1.00
ATOM    880  O   THR B 220      12.074  -5.630  13.087  1.00  1.00
ATOM    881  N   GLY B 221      12.858  -4.405  14.751  1.00  1.00
ATOM    882  CA  GLY B 221      12.535  -5.360  15.803  1.00  1.00
ATOM    883  C   GLY B 221      11.049  -5.331  16.138  1.00  1.00
ATOM    884  O   GLY B 221      10.491  -6.319  16.615  1.00  1.00
ATOM    885  N   MET B 222      10.328  -4.370  15.888  1.00  1.00
ATOM    886  CA  MET B 222       8.871  -4.340  15.910  1.00  1.00
ATOM    887  C   MET B 222       8.288  -4.928  14.632  1.00  1.00
ATOM    888  O   MET B 222       8.353  -4.312  13.568  1.00  1.00
ATOM    889  N   ILE B 223       7.955  -6.215  14.685  1.00  1.00
ATOM    890  CA  ILE B 223       7.632  -6.996  13.496  1.00  1.00
ATOM    891  C   ILE B 223       6.143  -7.306  13.429  1.00  1.00
ATOM    892  O   ILE B 223       5.576  -7.442  12.345  1.00  1.00
ATOM    893  N   ASP B 224       5.306  -6.819  14.269  1.00  1.00
ATOM    894  CA  ASP B 224       3.905  -7.217  14.340  1.00  1.00
ATOM    895  C   ASP B 224       2.982  -6.031  14.088  1.00  1.00
ATOM    896  O   ASP B 224       1.872  -6.194  13.582  1.00  1.00
ATOM    897  N   GLY B 225       3.311  -5.026  13.554  1.00  1.00
ATOM    898  CA  GLY B 225       2.479  -3.915  13.108  1.00  1.00
ATOM    899  C   GLY B 225       3.330  -2.730  12.670  1.00  1.00
ATOM    900  O   GLY B 225       4.494  -2.614  13.054  1.00  1.00
ATOM    901  N   TRP B 226       2.563  -1.648  12.202  1.00  1.00
ATOM    902  CA  TRP B 226       3.254  -0.464  11.706  1.00  1.00
ATOM    903  C   TRP B 226       3.615   0.481  12.845  1.00  1.00
ATOM    904  O   TRP B 226       4.684   1.091  12.843  1.00  1.00
ATOM    905  N   TYR B 227       2.978   0.699  13.786  1.00  1.00
ATOM    906  CA  TYR B 227       3.207   1.548  14.949  1.00  1.00
ATOM    907  C   TYR B 227       3.115   0.748  16.242  1.00  1.00
ATOM    908  O   TYR B 227       2.347  -0.209  16.338  1.00  1.00
ATOM    909  N   GLY B 228       3.918   1.414  17.319  1.00  1.00
ATOM    910  CA  GLY B 228       3.855   0.717  18.598  1.00  1.00
ATOM    911  C   GLY B 228       4.842   1.307  19.597  1.00  1.00
ATOM    912  O   GLY B 228       5.703   2.108  19.234  1.00  1.00
ATOM    913  N   TYR B 229       5.391   0.361  20.482  1.00  1.00
ATOM    914  CA  TYR B 229       6.134   0.788  21.662  1.00  1.00
ATOM    915  C   TYR B 229       7.392  -0.050  21.853  1.00  1.00
ATOM    916  O   TYR B 229       7.423  -1.230  21.503  1.00  1.00
ATOM    917  N   HIS B 230       8.405   0.582  22.356  1.00  1.00
ATOM    918  CA  HIS B 230       9.605  -0.035  22.909  1.00  1.00
ATOM    919  C   HIS B 230       9.773   0.311  24.383  1.00  1.00
ATOM    920  O   HIS B 230       9.597   1.461  24.784  1.00  1.00
ATOM    921  N   HIS B 231       9.876  -0.595  25.264  1.00  1.00
ATOM    922  CA  HIS B 231      10.001  -0.315  26.689  1.00  1.00
ATOM    923  C   HIS B 231      11.283  -0.911  27.257  1.00  1.00
ATOM    924  O   HIS B 231      11.725  -1.978  26.831  1.00  1.00
ATOM    925  N   GLN B 232      11.742  -0.383  28.296  1.00  1.00
ATOM    926  CA  GLN B 232      12.907  -0.729  29.102  1.00  1.00
ATOM    927  C   GLN B 232      12.621  -0.548  30.588  1.00  1.00
ATOM    928  O   GLN B 232      12.112   0.490  31.010  1.00  1.00
ATOM    929  N   ASN B 233      12.528  -1.600  31.340  1.00  1.00
ATOM    930  CA  ASN B 233      12.307  -1.558  32.780  1.00  1.00
ATOM    931  C   ASN B 233      13.116  -2.634  33.493  1.00  1.00
ATOM    932  O   ASN B 233      13.458  -3.660  32.904  1.00  1.00
ATOM    933  N   GLU B 234      13.076  -2.718  34.772  1.00  1.00
ATOM    934  CA  GLU B 234      13.800  -3.722  35.542  1.00  1.00
ATOM    935  C   GLU B 234      13.548  -5.122  34.997  1.00  1.00
ATOM    936  O   GLU B 234      14.453  -5.955  34.956  1.00  1.00
ATOM    937  N   GLN B 235      12.485  -5.493  34.568  1.00  1.00
ATOM    938  CA  GLN B 235      12.081  -6.792  34.042  1.00  1.00
ATOM    939  C   GLN B 235      12.529  -6.963  32.596  1.00  1.00
ATOM    940  O   GLN B 235      12.790  -8.079  32.145  1.00  1.00
ATOM    941  N   GLY B 236      13.169  -6.210  31.955  1.00  1.00
ATOM    942  CA  GLY B 236      13.705  -6.414  30.614  1.00  1.00
ATOM    943  C   GLY B 236      13.377  -5.237  29.705  1.00  1.00
ATOM    944  O   GLY B 236      12.858  -4.216  30.158  1.00  1.00
ATOM    945  N   SER B 237      13.594  -5.613  28.321  1.00  1.00
ATOM    946  CA  SER B 237      13.147  -4.711  27.267  1.00  1.00
ATOM    947  C   SER B 237      12.574  -5.485  26.087  1.00  1.00
ATOM    948  O   SER B 237      13.042  -6.577  25.762  1.00  1.00
ATOM    949  N   GLY B 238      11.645  -4.874  25.397  1.00  1.00
ATOM    950  CA  GLY B 238      11.028  -5.506  24.237  1.00  1.00
ATOM    951  C   GLY B 238      10.361  -4.473  23.337  1.00  1.00
ATOM    952  O   GLY B 238      10.079  -3.353  23.764  1.00  1.00
ATOM    953  N   TYR B 239       9.786  -4.961  22.263  1.00  1.00
ATOM    954  CA  TYR B 239       8.895  -4.219  21.380  1.00  1.00
ATOM    955  C   TYR B 239       7.496  -4.822  21.375  1.00  1.00
ATOM    956  O   TYR B 239       7.333  -6.038  21.476  1.00  1.00
ATOM    957  N   ALA B 240       6.516  -3.919  21.083  1.00  1.00
ATOM    958  CA  ALA B 240       5.113  -4.301  20.969  1.00  1.00
ATOM    959  C   ALA B 240       4.345  -3.322  20.089  1.00  1.00
ATOM    960  O   ALA B 240       4.505  -2.108  20.209  1.00  1.00
ATOM    961  N   ALA B 241       3.733  -3.819  18.978  1.00  1.00
ATOM    962  CA  ALA B 241       2.900  -2.965  18.141  1.00  1.00
ATOM    963  C   ALA B 241       1.636  -2.538  18.876  1.00  1.00
ATOM    964  O   ALA B 241       0.999  -3.344  19.555  1.00  1.00
ATOM    965  N   ASP B 242       1.229  -1.196  18.624  1.00  1.00
ATOM    966  CA  ASP B 242      -0.116  -0.822  19.043  1.00  1.00
ATOM    967  C   ASP B 242      -1.168  -1.431  18.125  1.00  1.00
ATOM    968  O   ASP B 242      -1.173  -1.182  16.920  1.00  1.00
ATOM    969  N   GLN B 243      -1.918  -2.427  18.675  1.00  1.00
ATOM    970  CA  GLN B 243      -2.796  -3.250  17.852  1.00  1.00
ATOM    971  C   GLN B 243      -3.968  -2.438  17.314  1.00  1.00
ATOM    972  O   GLN B 243      -4.388  -2.620  16.171  1.00  1.00
ATOM    973  N   LYS B 244      -4.522  -1.489  18.047  1.00  1.00
ATOM    974  CA  LYS B 244      -5.693  -0.721  17.643  1.00  1.00
ATOM    975  C   LYS B 244      -5.377   0.186  16.460  1.00  1.00
ATOM    976  O   LYS B 244      -6.170   0.305  15.527  1.00  1.00
ATOM    977  N   SER B 245      -4.286   0.984  16.562  1.00  1.00
ATOM    978  CA  SER B 245      -3.925   1.900  15.486  1.00  1.00
ATOM    979  C   SER B 245      -3.425   1.143  14.262  1.00  1.00
ATOM    980  O   SER B 245      -3.693   1.534  13.127  1.00  1.00
ATOM    981  N   THR B 246      -2.730   0.018  14.486  1.00  1.00
ATOM    982  CA  THR B 246      -2.255  -0.807  13.382  1.00  1.00
ATOM    983  C   THR B 246      -3.419  -1.406  12.602  1.00  1.00
ATOM    984  O   THR B 246      -3.406  -1.431  11.371  1.00  1.00
ATOM    985  N   GLN B 247      -4.424  -1.954  13.342  1.00  1.00
ATOM    986  CA  GLN B 247      -5.583  -2.590  12.727  1.00  1.00
ATOM    987  C   GLN B 247      -6.449  -1.570  11.999  1.00  1.00
ATOM    988  O   GLN B 247      -6.947  -1.833  10.904  1.00  1.00
ATOM    989  N   ASN B 248      -6.664  -0.399  12.587  1.00  1.00
ATOM    990  CA  ASN B 248      -7.442   0.664  11.962  1.00  1.00
ATOM    991  C   ASN B 248      -6.760   1.179  10.701  1.00  1.00
ATOM    992  O   ASN B 248      -7.419   1.481   9.706  1.00  1.00
ATOM    993  N   ALA B 249      -5.430   1.278  10.724  1.00  1.00
ATOM    994  CA  ALA B 249      -4.665   1.743   9.574  1.00  1.00
ATOM    995  C   ALA B 249      -4.676   0.712   8.452  1.00  1.00
ATOM    996  O   ALA B 249      -4.775   1.061   7.276  1.00  1.00
ATOM    997  N   ILE B 250      -4.541  -0.576   8.777  1.00  1.00
ATOM    998  CA  ILE B 250      -4.646  -1.622   7.767  1.00  1.00
ATOM    999  C   ILE B 250      -6.018  -1.612   7.106  1.00  1.00
ATOM   1000  O   ILE B 250      -6.134  -1.774   5.891  1.00  1.00
ATOM   1001  N   ASN B 251      -7.082  -1.422   7.957  1.00  1.00
ATOM   1002  CA  ASN B 251      -8.439  -1.320   7.435  1.00  1.00
ATOM   1003  C   ASN B 251      -8.564  -0.170   6.444  1.00  1.00
ATOM   1004  O   ASN B 251      -9.199  -0.305   5.398  1.00  1.00
ATOM   1005  N   GLY B 252      -8.013   1.002   6.820  1.00  1.00
ATOM   1006  CA  GLY B 252      -8.106   2.209   6.008  1.00  1.00
ATOM   1007  C   GLY B 252      -7.347   2.050   4.697  1.00  1.00
ATOM   1008  O   GLY B 252      -7.828   2.451   3.637  1.00  1.00
ATOM   1009  N   ILE B 253      -6.051   1.619   4.793  1.00  1.00
ATOM   1010  CA  ILE B 253      -5.195   1.486   3.620  1.00  1.00
ATOM   1011  C   ILE B 253      -5.769   0.480   2.631  1.00  1.00
ATOM   1012  O   ILE B 253      -5.760   0.709   1.421  1.00  1.00
ATOM   1013  N   THR B 254      -6.273  -0.648   3.115  1.00  1.00
ATOM   1014  CA  THR B 254      -6.848  -1.674   2.252  1.00  1.00
ATOM   1015  C   THR B 254      -8.146  -1.194   1.616  1.00  1.00
ATOM   1016  O   THR B 254      -8.408  -1.459   0.443  1.00  1.00
ATOM   1017  N   ASN B 255      -8.936  -0.435   2.315  1.00  1.00
ATOM   1018  CA  ASN B 255     -10.135   0.183   1.761  1.00  1.00
ATOM   1019  C   ASN B 255      -9.784   1.169   0.653  1.00  1.00
ATOM   1020  O   ASN B 255     -10.472   1.244  -0.365  1.00  1.00
ATOM   1021  N   LYS B 256      -8.648   1.907   0.858  1.00  1.00
ATOM   1022  CA  LYS B 256      -8.163   2.844  -0.148  1.00  1.00
ATOM   1023  C   LYS B 256      -7.758   2.119  -1.426  1.00  1.00
ATOM   1024  O   LYS B 256      -8.044   2.581  -2.530  1.00  1.00
ATOM   1025  N   VAL B 257      -7.051   0.986  -1.294  1.00  1.00
ATOM   1026  CA  VAL B 257      -6.669   0.175  -2.444  1.00  1.00
ATOM   1027  C   VAL B 257      -7.896  -0.316  -3.203  1.00  1.00
ATOM   1028  O   VAL B 257      -7.934  -0.277  -4.432  1.00  1.00
ATOM   1029  N   ASN B 258      -8.902  -0.769  -2.468  1.00  1.00
ATOM   1030  CA  ASN B 258     -10.149  -1.262  -3.043  1.00  1.00
ATOM   1031  C   ASN B 258     -10.875  -0.163  -3.808  1.00  1.00
ATOM   1032  O   ASN B 258     -11.413  -0.399  -4.890  1.00  1.00
ATOM   1033  N   THR B 259     -10.944   1.043  -3.201  1.00  1.00
ATOM   1034  CA  THR B 259     -11.587   2.196  -3.818  1.00  1.00
ATOM   1035  C   THR B 259     -10.903   2.574  -5.126  1.00  1.00
ATOM   1036  O   THR B 259     -11.564   2.891  -6.115  1.00  1.00
ATOM   1037  N   VAL B 260      -9.582   2.651  -5.127  1.00  1.00
ATOM   1038  CA  VAL B 260      -8.805   2.943  -6.326  1.00  1.00
ATOM   1039  C   VAL B 260      -9.051   1.900  -7.409  1.00  1.00
ATOM   1040  O   VAL B 260      -9.198   2.235  -8.584  1.00  1.00
ATOM   1041  N   ILE B 261      -8.993   0.643  -7.061  1.00  1.00
ATOM   1042  CA  ILE B 261      -9.207  -0.452  -8.000  1.00  1.00
ATOM   1043  C   ILE B 261     -10.628  -0.439  -8.547  1.00  1.00
ATOM   1044  O   ILE B 261     -10.847  -0.651  -9.740  1.00  1.00
ATOM   1045  N   GLU B 262     -11.585  -0.216  -7.758  1.00  1.00
ATOM   1046  CA  GLU B 262     -13.008  -0.216  -8.077  1.00  1.00
ATOM   1047  C   GLU B 262     -13.324   0.784  -9.182  1.00  1.00
ATOM   1048  O   GLU B 262     -14.138   0.511 -10.064  1.00  1.00
ATOM   1049  N   LYS B 263     -12.712   1.884  -9.276  1.00  1.00
ATOM   1050  CA  LYS B 263     -13.028   2.970 -10.195  1.00  1.00
ATOM   1051  C   LYS B 263     -12.452   2.704 -11.580  1.00  1.00
ATOM   1052  O   LYS B 263     -13.063   3.043 -12.593  1.00  1.00
ATOM   1053  N   MET B 264     -11.404   2.023 -11.695  1.00  1.00
ATOM   1054  CA  MET B 264     -10.838   1.628 -12.979  1.00  1.00
ATOM   1055  C   MET B 264      -9.942   0.404 -12.833  1.00  1.00
ATOM   1056  O   MET B 264      -8.982   0.415 -12.063  1.00  1.00
ATOM   1057  N   ASN B 265     -10.500  -0.735 -13.552  1.00  1.00
ATOM   1058  CA  ASN B 265      -9.759  -1.984 -13.433  1.00  1.00
ATOM   1059  C   ASN B 265     -10.129  -2.952 -14.550  1.00  1.00
ATOM   1060  O   ASN B 265      -9.324  -3.796 -14.945  1.00  1.00
ATOM   1061  N   ILE B 266     -10.559  -2.680 -15.624  1.00  1.00
ATOM   1062  CA  ILE B 266     -10.975  -3.611 -16.667  1.00  1.00
ATOM   1063  C   ILE B 266     -11.336  -2.875 -17.950  1.00  1.00
ATOM   1064  O   ILE B 266     -11.825  -1.745 -17.913  1.00  1.00
ATOM   1065  N   GLN B 267     -10.969  -3.454 -19.037  1.00  1.00
ATOM   1066  CA  GLN B 267     -11.385  -3.092 -20.387  1.00  1.00
ATOM   1067  C   GLN B 267     -11.921  -4.302 -21.142  1.00  1.00
ATOM   1068  O   GLN B 267     -11.389  -5.406 -21.021  1.00  1.00
ATOM   1069  N   PHE B 268     -13.092  -4.175 -21.714  1.00  1.00
ATOM   1070  CA  PHE B 268     -13.616  -5.256 -22.540  1.00  1.00
ATOM   1071  C   PHE B 268     -12.922  -5.299 -23.896  1.00  1.00
ATOM   1072  O   PHE B 268     -12.522  -4.266 -24.432  1.00  1.00
ATOM   1073  N   THR B 269     -13.148  -6.234 -24.709  1.00  1.00
ATOM   1074  CA  THR B 269     -12.589  -6.365 -26.049  1.00  1.00
ATOM   1075  C   THR B 269     -12.519  -5.015 -26.751  1.00  1.00
ATOM   1076  O   THR B 269     -13.498  -4.269 -26.782  1.00  1.00
ATOM   1077  N   ALA B 270     -11.283  -4.728 -27.187  1.00  1.00
ATOM   1078  CA  ALA B 270     -10.884  -3.566 -27.971  1.00  1.00
ATOM   1079  C   ALA B 270      -9.953  -3.962 -29.110  1.00  1.00
ATOM   1080  O   ALA B 270      -8.957  -4.654 -28.898  1.00  1.00
ATOM   1081  N   VAL B 271     -10.426  -3.991 -30.295  1.00  1.00
ATOM   1082  CA  VAL B 271      -9.688  -4.428 -31.474  1.00  1.00
ATOM   1083  C   VAL B 271      -9.576  -3.307 -32.500  1.00  1.00
ATOM   1084  O   VAL B 271     -10.496  -2.506 -32.662  1.00  1.00
ATOM   1085  N   GLY B 272      -8.626  -3.196 -33.228  1.00  1.00
ATOM   1086  CA  GLY B 272      -8.440  -2.264 -34.333  1.00  1.00
ATOM   1087  C   GLY B 272      -9.619  -2.309 -35.297  1.00  1.00
ATOM   1088  O   GLY B 272     -10.162  -3.377 -35.579  1.00  1.00
ATOM   1089  N   LYS B 273      -9.732  -1.181 -36.072  1.00  1.00
ATOM   1090  CA  LYS B 273     -10.682  -1.106 -37.176  1.00  1.00
ATOM   1091  C   LYS B 273      -9.971  -1.192 -38.520  1.00  1.00
ATOM   1092  O   LYS B 273      -8.960  -0.526 -38.743  1.00  1.00
ATOM   1093  N   LEU B 274      -9.585  10.571 -37.271  1.00  1.00
ATOM   1094  CA  LEU B 274     -10.661  10.669 -36.293  1.00  1.00
ATOM   1095  C   LEU B 274     -10.647   9.481 -35.336  1.00  1.00
ATOM   1096  O   LEU B 274     -10.891   9.633 -34.139  1.00  1.00
ATOM   1097  N   ASN B 275     -10.541   8.264 -35.857  1.00  1.00
ATOM   1098  CA  ASN B 275     -10.438   7.067 -35.031  1.00  1.00
ATOM   1099  C   ASN B 275      -9.146   7.063 -34.224  1.00  1.00
ATOM   1100  O   ASN B 275      -9.127   6.644 -33.067  1.00  1.00
ATOM   1101  N   LYS B 276      -8.035   7.391 -34.840  1.00  1.00
ATOM   1102  CA  LYS B 276      -6.758   7.434 -34.139  1.00  1.00
ATOM   1103  C   LYS B 276      -6.745   8.533 -33.084  1.00  1.00
ATOM   1104  O   LYS B 276      -6.157   8.373 -32.015  1.00  1.00
ATOM   1105  N   LYS B 277      -7.370   9.708 -33.387  1.00  1.00
ATOM   1106  CA  LYS B 277      -7.464  10.808 -32.434  1.00  1.00
ATOM   1107  C   LYS B 277      -8.242  10.395 -31.191  1.00  1.00
ATOM   1108  O   LYS B 277      -7.889  10.769 -30.073  1.00  1.00
ATOM   1109  N   VAL B 278      -9.373   9.647 -31.388  1.00  1.00
ATOM   1110  CA  VAL B 278     -10.175   9.156 -30.274  1.00  1.00
ATOM   1111  C   VAL B 278      -9.381   8.185 -29.410  1.00  1.00
ATOM   1112  O   VAL B 278      -9.466   8.219 -28.182  1.00  1.00
ATOM   1113  N   ASP B 279      -8.738   7.177 -30.071  1.00  1.00
ATOM   1114  CA  ASP B 279      -7.947   6.192 -29.342  1.00  1.00
ATOM   1115  C   ASP B 279      -6.789   6.853 -28.606  1.00  1.00
ATOM   1116  O   ASP B 279      -6.485   6.502 -27.466  1.00  1.00
ATOM   1117  N   ASP B 280      -6.032   7.693 -29.212  1.00  1.00
ATOM   1118  CA  ASP B 280      -4.871   8.339 -28.611  1.00  1.00
ATOM   1119  C   ASP B 280      -5.287   9.304 -27.508  1.00  1.00
ATOM   1120  O   ASP B 280      -4.589   9.454 -26.505  1.00  1.00
ATOM   1121  N   GLY B 281      -6.429   9.953 -27.627  1.00  1.00
ATOM   1122  CA  GLY B 281      -6.897  10.918 -26.640  1.00  1.00
ATOM   1123  C   GLY B 281      -7.401  10.219 -25.383  1.00  1.00
ATOM   1124  O   GLY B 281      -7.211  10.710 -24.271  1.00  1.00
ATOM   1125  N   PHE B 282      -8.121   9.124 -25.500  1.00  1.00
ATOM   1126  CA  PHE B 282      -8.558   8.336 -24.354  1.00  1.00
ATOM   1127  C   PHE B 282      -7.371   7.732 -23.615  1.00  1.00
ATOM   1128  O   PHE B 282      -7.360   7.669 -22.386  1.00  1.00
ATOM   1129  N   LEU B 283      -6.401   7.232 -24.397  1.00  1.00
ATOM   1130  CA  LEU B 283      -5.183   6.663 -23.832  1.00  1.00
ATOM   1131  C   LEU B 283      -4.391   7.712 -23.058  1.00  1.00
ATOM   1132  O   LEU B 283      -3.821   7.423 -22.006  1.00  1.00
ATOM   1133  N   ASP B 284      -4.296   8.936 -23.597  1.00  1.00
ATOM   1134  CA  ASP B 284      -3.603  10.026 -22.922  1.00  1.00
ATOM   1135  C   ASP B 284      -4.255  10.348 -21.583  1.00  1.00
ATOM   1136  O   ASP B 284      -3.569  10.620 -20.598  1.00  1.00
ATOM   1137  N   ILE B 285      -5.595  10.378 -21.556  1.00  1.00
ATOM   1138  CA  ILE B 285      -6.356  10.725 -20.361  1.00  1.00
ATOM   1139  C   ILE B 285      -6.221   9.650 -19.290  1.00  1.00
ATOM   1140  O   ILE B 285      -6.082   9.954 -18.106  1.00  1.00
ATOM   1141  N   TRP B 286      -6.361   8.366 -19.688  1.00  1.00
ATOM   1142  CA  TRP B 286      -6.300   7.264 -18.735  1.00  1.00
ATOM   1143  C   TRP B 286      -4.890   7.087 -18.187  1.00  1.00
ATOM   1144  O   TRP B 286      -4.706   6.763 -17.014  1.00  1.00
ATOM   1145  N   THR B 287      -3.888   7.265 -18.990  1.00  1.00
ATOM   1146  CA  THR B 287      -2.504   7.221 -18.535  1.00  1.00
ATOM   1147  C   THR B 287      -2.236   8.287 -17.482  1.00  1.00
ATOM   1148  O   THR B 287      -1.540   8.040 -16.496  1.00  1.00
ATOM   1149  N   TYR B 288      -2.748   9.530 -17.783  1.00  1.00
ATOM   1150  CA  TYR B 288      -2.607  10.648 -16.858  1.00  1.00
ATOM   1151  C   TYR B 288      -3.341  10.377 -15.551  1.00  1.00
ATOM   1152  O   TYR B 288      -2.836  10.679 -14.470  1.00  1.00
ATOM   1153  N   ASN B 289      -4.555   9.888 -15.642  1.00  1.00
ATOM   1154  CA  ASN B 289      -5.416   9.618 -14.498  1.00  1.00
ATOM   1155  C   ASN B 289      -4.807   8.559 -13.588  1.00  1.00
ATOM   1156  O   ASN B 289      -4.871   8.668 -12.363  1.00  1.00
ATOM   1157  N   ALA B 290      -4.334   7.466 -14.171  1.00  1.00
ATOM   1158  CA  ALA B 290      -3.759   6.360 -13.415  1.00  1.00
ATOM   1159  C   ALA B 290      -2.508   6.799 -12.663  1.00  1.00
ATOM   1160  O   ALA B 290      -2.303   6.424 -11.508  1.00  1.00
ATOM   1161  N   GLU B 291      -1.601   7.446 -13.346  1.00  1.00
ATOM   1162  CA  GLU B 291      -0.340   7.867 -12.747  1.00  1.00
ATOM   1163  C   GLU B 291      -0.567   8.909 -11.659  1.00  1.00
ATOM   1164  O   GLU B 291       0.080   8.878 -10.612  1.00  1.00
ATOM   1165  N   LEU B 292      -1.412   9.867 -11.874  1.00  1.00
ATOM   1166  CA  LEU B 292      -1.672  10.947 -10.929  1.00  1.00
ATOM   1167  C   LEU B 292      -2.433  10.440  -9.708  1.00  1.00
ATOM   1168  O   LEU B 292      -2.195  10.887  -8.586  1.00  1.00
ATOM   1169  N   LEU B 293      -3.383   9.563  -9.887  1.00  1.00
ATOM   1170  CA  LEU B 293      -4.115   8.953  -8.784  1.00  1.00
ATOM   1171  C   LEU B 293      -3.170   8.240  -7.822  1.00  1.00
ATOM   1172  O   LEU B 293      -3.346   8.299  -6.605  1.00  1.00
ATOM   1173  N   VAL B 294      -2.206   7.501  -8.400  1.00  1.00
ATOM   1174  CA  VAL B 294      -1.237   6.767  -7.595  1.00  1.00
ATOM   1175  C   VAL B 294      -0.306   7.717  -6.853  1.00  1.00
ATOM   1176  O   VAL B 294       0.012   7.503  -5.683  1.00  1.00
ATOM   1177  N   LEU B 295       0.189   8.735  -7.568  1.00  1.00
ATOM   1178  CA  LEU B 295       1.094   9.711  -6.974  1.00  1.00
ATOM   1179  C   LEU B 295       0.421  10.464  -5.832  1.00  1.00
ATOM   1180  O   LEU B 295       1.035  10.717  -4.795  1.00  1.00
ATOM   1181  N   LEU B 296      -0.780  10.915  -6.029  1.00  1.00
ATOM   1182  CA  LEU B 296      -1.519  11.655  -5.013  1.00  1.00
ATOM   1183  C   LEU B 296      -1.838  10.772  -3.811  1.00  1.00
ATOM   1184  O   LEU B 296      -1.765  11.217  -2.665  1.00  1.00
ATOM   1185  N   GLU B 297      -2.340   9.553  -4.075  1.00  1.00
ATOM   1186  CA  GLU B 297      -2.685   8.627  -3.003  1.00  1.00
ATOM   1187  C   GLU B 297      -1.448   8.201  -2.223  1.00  1.00
ATOM   1188  O   GLU B 297      -1.498   8.031  -1.005  1.00  1.00
ATOM   1189  N   ASN B 298      -0.326   8.060  -2.885  1.00  1.00
ATOM   1190  CA  ASN B 298       0.931   7.704  -2.237  1.00  1.00
ATOM   1191  C   ASN B 298       1.344   8.760  -1.219  1.00  1.00
ATOM   1192  O   ASN B 298       1.830   8.435  -0.136  1.00  1.00
ATOM   1193  N   GLU B 299       1.274  10.028  -1.626  1.00  1.00
ATOM   1194  CA  GLU B 299       1.576  11.135  -0.727  1.00  1.00
ATOM   1195  C   GLU B 299       0.661  11.121   0.491  1.00  1.00
ATOM   1196  O   GLU B 299       1.099  11.380   1.612  1.00  1.00
ATOM   1197  N   ARG B 300      -0.615  10.869   0.280  1.00  1.00
ATOM   1198  CA  ARG B 300      -1.614  10.850   1.342  1.00  1.00
ATOM   1199  C   ARG B 300      -1.389   9.679   2.290  1.00  1.00
ATOM   1200  O   ARG B 300      -1.576   9.802   3.500  1.00  1.00
ATOM   1201  N   THR B 301      -1.010   8.524   1.757  1.00  1.00
ATOM   1202  CA  THR B 301      -0.750   7.320   2.538  1.00  1.00
ATOM   1203  C   THR B 301       0.410   7.529   3.503  1.00  1.00
ATOM   1204  O   THR B 301       0.364   7.084   4.650  1.00  1.00
ATOM   1205  N   LEU B 302       1.503   8.093   2.999  1.00  1.00
ATOM   1206  CA  LEU B 302       2.666   8.367   3.834  1.00  1.00
ATOM   1207  C   LEU B 302       2.335   9.379   4.925  1.00  1.00
ATOM   1208  O   LEU B 302       2.774   9.241   6.067  1.00  1.00
ATOM   1209  N   ASP B 303       1.561  10.379   4.576  1.00  1.00
ATOM   1210  CA  ASP B 303       1.144  11.385   5.546  1.00  1.00
ATOM   1211  C   ASP B 303       0.230  10.783   6.605  1.00  1.00
ATOM   1212  O   ASP B 303       0.313  11.134   7.783  1.00  1.00
ATOM   1213  N   PHE B 304      -0.633   9.827   6.176  1.00  1.00
ATOM   1214  CA  PHE B 304      -1.550   9.124   7.066  1.00  1.00
ATOM   1215  C   PHE B 304      -0.794   8.362   8.146  1.00  1.00
ATOM   1216  O   PHE B 304      -1.214   8.326   9.303  1.00  1.00
ATOM   1217  N   HIS B 305       0.252   7.632   7.726  1.00  1.00
ATOM   1218  CA  HIS B 305       1.097   6.897   8.660  1.00  1.00
ATOM   1219  C   HIS B 305       1.795   7.841   9.631  1.00  1.00
ATOM   1220  O   HIS B 305       1.904   7.551  10.823  1.00  1.00
ATOM   1221  N   ASP B 306       2.342   8.967   9.076  1.00  1.00
ATOM   1222  CA  ASP B 306       2.983   9.975   9.911  1.00  1.00
ATOM   1223  C   ASP B 306       2.026  10.501  10.973  1.00  1.00
ATOM   1224  O   ASP B 306       2.413  10.709  12.123  1.00  1.00
ATOM   1225  N   SER B 307       0.783  10.735  10.597  1.00  1.00
ATOM   1226  CA  SER B 307      -0.260  11.233  11.485  1.00  1.00
ATOM   1227  C   SER B 307      -0.552  10.240  12.603  1.00  1.00
ATOM   1228  O   SER B 307      -0.778  10.629  13.748  1.00  1.00
ATOM   1229  N   ASN B 308      -0.666   8.952  12.268  1.00  1.00
ATOM   1230  CA  ASN B 308      -0.958   7.887  13.219  1.00  1.00
ATOM   1231  C   ASN B 308       0.125   7.789  14.286  1.00  1.00
ATOM   1232  O   ASN B 308      -0.165   7.559  15.460  1.00  1.00
ATOM   1233  N   VAL B 309       1.395   7.903  13.840  1.00  1.00
ATOM   1234  CA  VAL B 309       2.515   7.889  14.772  1.00  1.00
ATOM   1235  C   VAL B 309       2.464   9.087  15.713  1.00  1.00
ATOM   1236  O   VAL B 309       2.710   8.957  16.912  1.00  1.00
ATOM   1237  N   LYS B 310       2.219  10.265  15.133  1.00  1.00
ATOM   1238  CA  LYS B 310       2.138  11.512  15.883  1.00  1.00
ATOM   1239  C   LYS B 310       1.034  11.453  16.931  1.00  1.00
ATOM   1240  O   LYS B 310       1.204  11.932  18.053  1.00  1.00
ATOM   1241  N   ASN B 311      -0.140  10.912  16.534  1.00  1.00
ATOM   1242  CA  ASN B 311      -1.293  10.809  17.420  1.00  1.00
ATOM   1243  C   ASN B 311      -1.032   9.826  18.553  1.00  1.00
ATOM   1244  O   ASN B 311      -1.464  10.040  19.686  1.00  1.00
ATOM   1245  N   LEU B 312      -0.412   8.691  18.274  1.00  1.00
ATOM   1246  CA  LEU B 312      -0.039   7.702  19.278  1.00  1.00
ATOM   1247  C   LEU B 312       0.919   8.294  20.306  1.00  1.00
ATOM   1248  O   LEU B 312       0.800   8.030  21.503  1.00  1.00
ATOM   1249  N   TYR B 313       1.834   9.109  19.819  1.00  1.00
ATOM   1250  CA  TYR B 313       2.799   9.779  20.681  1.00  1.00
ATOM   1251  C   TYR B 313       2.116  10.790  21.592  1.00  1.00
ATOM   1252  O   TYR B 313       2.449  10.901  22.772  1.00  1.00
ATOM   1253  N   GLU B 314       1.288  11.649  21.011  1.00  1.00
ATOM   1254  CA  GLU B 314       0.545  12.654  21.761  1.00  1.00
ATOM   1255  C   GLU B 314      -0.391  12.006  22.773  1.00  1.00
ATOM   1256  O   GLU B 314      -0.572  12.514  23.880  1.00  1.00
ATOM   1257  N   LYS B 315      -0.965  10.876  22.456  1.00  1.00
ATOM   1258  CA  LYS B 315      -1.842  10.120  23.343  1.00  1.00
ATOM   1259  C   LYS B 315      -1.106   9.678  24.601  1.00  1.00
ATOM   1260  O   LYS B 315      -1.660   9.711  25.700  1.00  1.00
ATOM   1261  N   VAL B 316       0.083   9.055  24.423  1.00  1.00
ATOM   1262  CA  VAL B 316       0.912   8.647  25.551  1.00  1.00
ATOM   1263  C   VAL B 316       1.362   9.851  26.368  1.00  1.00
ATOM   1264  O   VAL B 316       1.366   9.813  27.598  1.00  1.00
ATOM   1265  N   LYS B 317       1.739  10.920  25.653  1.00  1.00
ATOM   1266  CA  LYS B 317       2.199  12.131  26.321  1.00  1.00
ATOM   1267  C   LYS B 317       1.128  12.688  27.251  1.00  1.00
ATOM   1268  O   LYS B 317       1.425  13.127  28.362  1.00  1.00
ATOM   1269  N   SER B 318      -0.120  12.682  26.818  1.00  1.00
ATOM   1270  CA  SER B 318      -1.236  13.230  27.580  1.00  1.00
ATOM   1271  C   SER B 318      -1.609  12.319  28.742  1.00  1.00
ATOM   1272  O   SER B 318      -2.018  12.788  29.805  1.00  1.00
ATOM   1273  N   GLN B 319      -1.371  11.031  28.665  1.00  1.00
ATOM   1274  CA  GLN B 319      -1.630  10.110  29.765  1.00  1.00
ATOM   1275  C   GLN B 319      -0.618  10.298  30.889  1.00  1.00
ATOM   1276  O   GLN B 319      -0.964  10.220  32.068  1.00  1.00
ATOM   1277  N   LEU B 320       0.674  10.344  30.547  1.00  1.00
ATOM   1278  CA  LEU B 320       1.755  10.426  31.522  1.00  1.00
ATOM   1279  C   LEU B 320       1.858  11.829  32.113  1.00  1.00
ATOM   1280  O   LEU B 320       2.166  11.994  33.293  1.00  1.00
ATOM   1281  N   LYS B 321       1.441  12.796  31.605  1.00  1.00
ATOM   1282  CA  LYS B 321       1.579  14.161  32.098  1.00  1.00
ATOM   1283  C   LYS B 321       2.997  14.429  32.588  1.00  1.00
ATOM   1284  O   LYS B 321       3.864  14.836  31.815  1.00  1.00
ATOM   1285  N   ASN B 322       3.199  14.791  33.834  1.00  1.00
ATOM   1286  CA  ASN B 322       4.491  15.114  34.426  1.00  1.00
ATOM   1287  C   ASN B 322       5.039  13.940  35.228  1.00  1.00
ATOM   1288  O   ASN B 322       6.200  13.943  35.637  1.00  1.00
ATOM   1289  N   ASN B 323       4.411  12.780  35.195  1.00  1.00
ATOM   1290  CA  ASN B 323       4.929  11.551  35.785  1.00  1.00
ATOM   1291  C   ASN B 323       6.050  10.964  34.937  1.00  1.00
ATOM   1292  O   ASN B 323       6.927  10.266  35.447  1.00  1.00
ATOM   1293  N   ALA B 324       6.386  11.530  33.970  1.00  1.00
ATOM   1294  CA  ALA B 324       7.456  11.230  33.026  1.00  1.00
ATOM   1295  C   ALA B 324       7.992  12.502  32.380  1.00  1.00
ATOM   1296  O   ALA B 324       7.249  13.459  32.161  1.00  1.00
ATOM   1297  N   LYS B 325       9.167  12.391  31.799  1.00  1.00
ATOM   1298  CA  LYS B 325       9.822  13.475  31.076  1.00  1.00
ATOM   1299  C   LYS B 325      10.075  13.093  29.623  1.00  1.00
ATOM   1300  O   LYS B 325      10.450  11.959  29.325  1.00  1.00
ATOM   1301  N   GLU B 326       9.721  14.048  28.682  1.00  1.00
ATOM   1302  CA  GLU B 326      10.156  13.819  27.310  1.00  1.00
ATOM   1303  C   GLU B 326      11.671  13.924  27.188  1.00  1.00
ATOM   1304  O   GLU B 326      12.265  14.935  27.563  1.00  1.00
ATOM   1305  N   ILE B 327      12.299  12.813  26.669  1.00  1.00
ATOM   1306  CA  ILE B 327      13.751  12.704  26.595  1.00  1.00
ATOM   1307  C   ILE B 327      14.233  12.739  25.150  1.00  1.00
ATOM   1308  O   ILE B 327      15.374  13.111  24.875  1.00  1.00
ATOM   1309  N   GLY B 328      13.442  12.686  24.232  1.00  1.00
ATOM   1310  CA  GLY B 328      13.897  12.908  22.865  1.00  1.00
ATOM   1311  C   GLY B 328      13.572  11.714  21.976  1.00  1.00
ATOM   1312  O   GLY B 328      13.731  10.564  22.383  1.00  1.00
ATOM   1313  N   ASN B 329      13.352  12.044  20.730  1.00  1.00
ATOM   1314  CA  ASN B 329      13.348  10.926  19.794  1.00  1.00
ATOM   1315  C   ASN B 329      12.092  10.079  19.953  1.00  1.00
ATOM   1316  O   ASN B 329      12.061   8.916  19.551  1.00  1.00
ATOM   1317  N   GLY B 330      11.097  10.512  20.763  1.00  1.00
ATOM   1318  CA  GLY B 330       9.852   9.769  20.916  1.00  1.00
ATOM   1319  C   GLY B 330       9.899   8.862  22.139  1.00  1.00
ATOM   1320  O   GLY B 330       8.946   8.135  22.422  1.00  1.00
ATOM   1321  N   CYS B 331      10.702   9.201  23.086  1.00  1.00
ATOM   1322  CA  CYS B 331      10.908   8.426  24.304  1.00  1.00
ATOM   1323  C   CYS B 331      10.500   9.221  25.538  1.00  1.00
ATOM   1324  O   CYS B 331      10.724  10.429  25.611  1.00  1.00
ATOM   1325  N   PHE B 332       9.855   8.557  26.461  1.00  1.00
ATOM   1326  CA  PHE B 332       9.541   9.056  27.795  1.00  1.00
ATOM   1327  C   PHE B 332      10.321   8.302  28.863  1.00  1.00
ATOM   1328  O   PHE B 332      10.470   7.082  28.792  1.00  1.00
ATOM   1329  N   GLU B 333      10.868   9.031  29.791  1.00  1.00
ATOM   1330  CA  GLU B 333      11.517   8.468  30.969  1.00  1.00
ATOM   1331  C   GLU B 333      10.683   8.702  32.222  1.00  1.00
ATOM   1332  O   GLU B 333      10.270   9.826  32.503  1.00  1.00
ATOM   1333  N   PHE B 334      10.188   7.532  32.823  1.00  1.00
ATOM   1334  CA  PHE B 334       9.315   7.663  33.983  1.00  1.00
ATOM   1335  C   PHE B 334      10.080   8.184  35.193  1.00  1.00
ATOM   1336  O   PHE B 334      11.215   7.778  35.443  1.00  1.00
ATOM   1337  N   TYR B 335       9.292   8.936  36.053  1.00  1.00
ATOM   1338  CA  TYR B 335       9.839   9.380  37.330  1.00  1.00
ATOM   1339  C   TYR B 335       9.542   8.375  38.435  1.00  1.00
ATOM   1340  O   TYR B 335      10.175   8.393  39.490  1.00  1.00
ATOM   1341  N   HIS B 336       8.873   7.376  38.104  1.00  1.00
ATOM   1342  CA  HIS B 336       8.450   6.243  38.919  1.00  1.00
ATOM   1343  C   HIS B 336       8.868   4.923  38.284  1.00  1.00
ATOM   1344  O   HIS B 336       8.929   4.803  37.061  1.00  1.00
ATOM   1345  N   LYS B 337       8.919   3.843  39.073  1.00  1.00
ATOM   1346  CA  LYS B 337       9.062   2.504  38.514  1.00  1.00
ATOM   1347  C   LYS B 337       7.804   2.083  37.765  1.00  1.00
ATOM   1348  O   LYS B 337       6.698   2.154  38.301  1.00  1.00
ATOM   1349  N   CYS B 338       7.906   1.745  36.556  1.00  1.00
ATOM   1350  CA  CYS B 338       6.833   1.282  35.684  1.00  1.00
ATOM   1351  C   CYS B 338       7.099  -0.133  35.187  1.00  1.00
ATOM   1352  O   CYS B 338       8.013  -0.361  34.394  1.00  1.00
ATOM   1353  N   ASP B 339       6.584  -1.124  35.936  1.00  1.00
ATOM   1354  CA  ASP B 339       6.764  -2.524  35.571  1.00  1.00
ATOM   1355  C   ASP B 339       5.965  -2.875  34.322  1.00  1.00
ATOM   1356  O   ASP B 339       4.968  -2.224  34.008  1.00  1.00
ATOM   1357  N   ASN B 340       5.757  -4.112  34.003  1.00  1.00
ATOM   1358  CA  ASN B 340       5.049  -4.557  32.809  1.00  1.00
ATOM   1359  C   ASN B 340       3.548  -4.334  32.943  1.00  1.00
ATOM   1360  O   ASN B 340       2.870  -4.007  31.970  1.00  1.00
ATOM   1361  N   GLU B 341       2.933  -4.444  34.068  1.00  1.00
ATOM   1362  CA  GLU B 341       1.536  -4.076  34.261  1.00  1.00
ATOM   1363  C   GLU B 341       1.315  -2.593  33.990  1.00  1.00
ATOM   1364  O   GLU B 341       0.296  -2.201  33.421  1.00  1.00
ATOM   1365  N   CYS B 342       2.246  -1.745  34.498  1.00  1.00
ATOM   1366  CA  CYS B 342       2.187  -0.309  34.253  1.00  1.00
ATOM   1367  C   CYS B 342       2.365   0.005  32.773  1.00  1.00
ATOM   1368  O   CYS B 342       1.699   0.888  32.232  1.00  1.00
ATOM   1369  N   MET B 343       3.344  -0.635  32.147  1.00  1.00
ATOM   1370  CA  MET B 343       3.636  -0.440  30.732  1.00  1.00
ATOM   1371  C   MET B 343       2.452  -0.846  29.865  1.00  1.00
ATOM   1372  O   MET B 343       2.126  -0.173  28.887  1.00  1.00
ATOM   1373  N   GLU B 344       1.818  -1.945  30.148  1.00  1.00
ATOM   1374  CA  GLU B 344       0.644  -2.407  29.419  1.00  1.00
ATOM   1375  C   GLU B 344      -0.497  -1.402  29.518  1.00  1.00
ATOM   1376  O   GLU B 344      -1.247  -1.203  28.562  1.00  1.00
ATOM   1377  N   SER B 345      -0.705  -0.794  30.677  1.00  1.00
ATOM   1378  CA  SER B 345      -1.704   0.252  30.865  1.00  1.00
ATOM   1379  C   SER B 345      -1.411   1.457  29.981  1.00  1.00
ATOM   1380  O   SER B 345      -2.327   2.092  29.458  1.00  1.00
ATOM   1381  N   VAL B 346      -0.156   1.842  29.832  1.00  1.00
ATOM   1382  CA  VAL B 346       0.227   2.892  28.897  1.00  1.00
ATOM   1383  C   VAL B 346      -0.091   2.495  27.461  1.00  1.00
ATOM   1384  O   VAL B 346      -0.588   3.304  26.679  1.00  1.00
ATOM   1385  N   ARG B 347       0.202   1.292  27.098  1.00  1.00
ATOM   1386  CA  ARG B 347      -0.013   0.762  25.757  1.00  1.00
ATOM   1387  C   ARG B 347      -1.499   0.609  25.458  1.00  1.00
ATOM   1388  O   ARG B 347      -1.949   0.881  24.345  1.00  1.00
ATOM   1389  N   ASN B 348      -2.354   0.370  26.283  1.00  1.00
ATOM   1390  CA  ASN B 348      -3.778   0.143  26.070  1.00  1.00
ATOM   1391  C   ASN B 348      -4.601   1.340  26.527  1.00  1.00
ATOM   1392  O   ASN B 348      -5.784   1.452  26.206  1.00  1.00
ATOM   1393  N   GLY B 349      -4.051   2.373  26.973  1.00  1.00
ATOM   1394  CA  GLY B 349      -4.663   3.681  27.170  1.00  1.00
ATOM   1395  C   GLY B 349      -5.453   3.729  28.472  1.00  1.00
ATOM   1396  O   GLY B 349      -6.111   4.725  28.773  1.00  1.00
ATOM   1397  N   THR B 350      -4.982   3.130  29.509  1.00  1.00
ATOM   1398  CA  THR B 350      -5.620   3.096  30.820  1.00  1.00
ATOM   1399  C   THR B 350      -4.618   3.394  31.928  1.00  1.00
ATOM   1400  O   THR B 350      -4.966   3.390  33.109  1.00  1.00
ATOM   1401  N   TYR B 351      -3.542   4.123  31.558  1.00  1.00
ATOM   1402  CA  TYR B 351      -2.567   4.549  32.554  1.00  1.00
ATOM   1403  C   TYR B 351      -3.235   5.330  33.679  1.00  1.00
ATOM   1404  O   TYR B 351      -4.003   6.259  33.432  1.00  1.00
ATOM   1405  N   ASP B 352      -2.910   4.958  34.923  1.00  1.00
ATOM   1406  CA  ASP B 352      -3.414   5.648  36.104  1.00  1.00
ATOM   1407  C   ASP B 352      -2.388   6.636  36.644  1.00  1.00
ATOM   1408  O   ASP B 352      -1.420   6.246  37.297  1.00  1.00
ATOM   1409  N   TYR B 353      -2.613   7.995  36.324  1.00  1.00
ATOM   1410  CA  TYR B 353      -1.618   8.991  36.703  1.00  1.00
ATOM   1411  C   TYR B 353      -1.598   9.204  38.211  1.00  1.00
ATOM   1412  O   TYR B 353      -0.535   9.360  38.812  1.00  1.00
ATOM   1413  N   PRO B 354      -2.750   9.324  38.871  1.00  1.00
ATOM   1414  CA  PRO B 354      -2.846   9.552  40.307  1.00  1.00
ATOM   1415  C   PRO B 354      -2.177   8.429  41.089  1.00  1.00
ATOM   1416  O   PRO B 354      -1.563   8.665  42.130  1.00  1.00
ATOM   1417  N   LYS B 355      -2.118   7.252  40.648  1.00  1.00
ATOM   1418  CA  LYS B 355      -1.503   6.090  41.277  1.00  1.00
ATOM   1419  C   LYS B 355      -0.007   6.297  41.474  1.00  1.00
ATOM   1420  O   LYS B 355       0.557   5.894  42.492  1.00  1.00
ATOM   1421  N   TYR B 356       0.703   6.881  40.545  1.00  1.00
ATOM   1422  CA  TYR B 356       2.153   7.022  40.610  1.00  1.00
ATOM   1423  C   TYR B 356       2.558   8.480  40.788  1.00  1.00
ATOM   1424  O   TYR B 356       3.697   8.778  41.146  1.00  1.00
ATOM   1425  N   SER B 357       1.684   9.352  40.978  1.00  1.00
ATOM   1426  CA  SER B 357       1.955  10.784  41.024  1.00  1.00
ATOM   1427  C   SER B 357       2.729  11.159  42.281  1.00  1.00
ATOM   1428  O   SER B 357       3.599  12.028  42.250  1.00  1.00
ATOM   1429  N   GLU B 358       2.525  10.571  43.430  1.00  1.00
ATOM   1430  CA  GLU B 358       3.281  10.863  44.642  1.00  1.00
ATOM   1431  C   GLU B 358       4.743  10.461  44.489  1.00  1.00
ATOM   1432  O   GLU B 358       5.642  11.171  44.940  1.00  1.00
ATOM   1433  N   GLU B 359       4.983   9.211  44.014  1.00  1.00
ATOM   1434  CA  GLU B 359       6.347   8.733  43.817  1.00  1.00
ATOM   1435  C   GLU B 359       7.077   9.567  42.773  1.00  1.00
ATOM   1436  O   GLU B 359       8.274   9.827  42.898  1.00  1.00
ATOM   1437  N   SER B 360       6.355   9.888  41.677  1.00  1.00
ATOM   1438  CA  SER B 360       6.926  10.716  40.621  1.00  1.00
ATOM   1439  C   SER B 360       7.359  12.074  41.160  1.00  1.00
ATOM   1440  O   SER B 360       8.393  12.610  40.761  1.00  1.00
ATOM   1441  N   LYS B 361       6.429  12.723  41.911  1.00  1.00
ATOM   1442  CA  LYS B 361       6.686  14.033  42.498  1.00  1.00
ATOM   1443  C   LYS B 361       7.963  14.023  43.328  1.00  1.00
ATOM   1444  O   LYS B 361       8.732  14.984  43.313  1.00  1.00
ATOM   1445  N   LEU B 362       8.139  13.001  44.175  1.00  1.00
ATOM   1446  CA  LEU B 362       9.330  12.869  45.005  1.00  1.00
ATOM   1447  C   LEU B 362      10.585  12.733  44.151  1.00  1.00
ATOM   1448  O   LEU B 362      11.648  13.243  44.505  1.00  1.00
ATOM   1449  N   ASN B 363      10.534  12.165  42.992  1.00  1.00
ATOM   1450  CA  ASN B 363      11.704  11.868  42.174  1.00  1.00
ATOM   1451  C   ASN B 363      12.111  13.073  41.337  1.00  1.00
ATOM   1452  O   ASN B 363      13.289  13.259  41.030  1.00  1.00
ATOM   1453  N   ARG B 364      11.221  13.719  40.651  1.00  1.00
ATOM   1454  CA  ARG B 364      11.574  14.890  39.858  1.00  1.00
ATOM   1455  C   ARG B 364      11.844  16.097  40.747  1.00  1.00
ATOM   1456  O   ARG B 364      11.124  16.340  41.716  1.00  1.00
