# Supplementary material for: ProteinDJ: A high‐performance and modular protein design pipeline
Source: Protein Sci. 2026 Jan 21;35(2):e70464. doi: 10.1002/pro.70464 (PMC12820799; doi:10.1002/pro.70464)
Supplement: Supplementary file 2 — DATA S1. Compressed archive containing input PDB and Bindsweeper YAML files used for benchmarking and comparison of sequence design methods. [file PRO-35-e70464-s001.zip › SupplementaryFile1/binderfolds/ha/fold_52.pdb]

ATOM      1  N   GLY A   1     -19.165  -6.696 -10.686  1.00  0.00
ATOM      2  CA  GLY A   1     -18.844  -8.002 -10.123  1.00  0.00
ATOM      3  C   GLY A   1     -17.394  -8.379 -10.397  1.00  0.00
ATOM      4  O   GLY A   1     -16.721  -8.956  -9.543  1.00  0.00
ATOM      5  N   GLY A   2     -16.944  -8.073 -11.627  1.00  0.00
ATOM      6  CA  GLY A   2     -15.547  -8.324 -11.959  1.00  0.00
ATOM      7  C   GLY A   2     -14.627  -7.332 -11.259  1.00  0.00
ATOM      8  O   GLY A   2     -13.539  -7.691 -10.809  1.00  0.00
ATOM      9  N   GLY A   3     -15.075  -6.087 -11.148  1.00  0.00
ATOM     10  CA  GLY A   3     -14.311  -5.094 -10.402  1.00  0.00
ATOM     11  C   GLY A   3     -14.149  -5.505  -8.944  1.00  0.00
ATOM     12  O   GLY A   3     -13.085  -5.323  -8.352  1.00  0.00
ATOM     13  N   GLY A   4     -15.246  -6.032  -8.350  1.00  0.00
ATOM     14  CA  GLY A   4     -15.176  -6.482  -6.965  1.00  0.00
ATOM     15  C   GLY A   4     -14.233  -7.669  -6.817  1.00  0.00
ATOM     16  O   GLY A   4     -13.470  -7.752  -5.855  1.00  0.00
ATOM     17  N   GLY A   5     -14.269  -8.620  -7.716  1.00  0.00
ATOM     18  CA  GLY A   5     -13.394  -9.787  -7.698  1.00  0.00
ATOM     19  C   GLY A   5     -11.931  -9.380  -7.819  1.00  0.00
ATOM     20  O   GLY A   5     -11.066  -9.929  -7.137  1.00  0.00
ATOM     21  N   GLY A   6     -11.669  -8.475  -8.814  1.00  0.00
ATOM     22  CA  GLY A   6     -10.310  -7.989  -9.023  1.00  0.00
ATOM     23  C   GLY A   6      -9.783  -7.279  -7.783  1.00  0.00
ATOM     24  O   GLY A   6      -8.618  -7.434  -7.416  1.00  0.00
ATOM     25  N   GLY A   7     -10.650  -6.456  -7.195  1.00  0.00
ATOM     26  CA  GLY A   7     -10.283  -5.726  -5.987  1.00  0.00
ATOM     27  C   GLY A   7      -9.921  -6.680  -4.856  1.00  0.00
ATOM     28  O   GLY A   7      -8.960  -6.450  -4.121  1.00  0.00
ATOM     29  N   GLY A   8     -10.765  -7.718  -4.667  1.00  0.00
ATOM     30  CA  GLY A   8     -10.514  -8.704  -3.622  1.00  0.00
ATOM     31  C   GLY A   8      -9.217  -9.460  -3.878  1.00  0.00
ATOM     32  O   GLY A   8      -8.450  -9.727  -2.953  1.00  0.00
ATOM     33  N   GLY A   9      -8.939  -9.800  -5.107  1.00  0.00
ATOM     34  CA  GLY A   9      -7.711 -10.495  -5.474  1.00  0.00
ATOM     35  C   GLY A   9      -6.489  -9.618  -5.235  1.00  0.00
ATOM     36  O   GLY A   9      -5.456 -10.091  -4.764  1.00  0.00
ATOM     37  N   GLY A  10      -6.600  -8.309  -5.684  1.00  0.00
ATOM     38  CA  GLY A  10      -5.491  -7.383  -5.488  1.00  0.00
ATOM     39  C   GLY A  10      -5.186  -7.195  -4.007  1.00  0.00
ATOM     40  O   GLY A  10      -4.024  -7.133  -3.606  1.00  0.00
ATOM     41  N   GLY A  11      -6.271  -7.025  -3.224  1.00  0.00
ATOM     42  CA  GLY A  11      -6.112  -6.886  -1.782  1.00  0.00
ATOM     43  C   GLY A  11      -5.492  -8.137  -1.173  1.00  0.00
ATOM     44  O   GLY A  11      -4.639  -8.051  -0.290  1.00  0.00
ATOM     45  N   GLY A  12      -5.938  -9.309  -1.631  1.00  0.00
ATOM     46  CA  GLY A  12      -5.371 -10.568  -1.162  1.00  0.00
ATOM     47  C   GLY A  12      -3.885 -10.656  -1.483  1.00  0.00
ATOM     48  O   GLY A  12      -3.091 -11.125  -0.667  1.00  0.00
ATOM     49  N   GLY A  13      -3.517 -10.202  -2.696  1.00  0.00
ATOM     50  CA  GLY A  13      -2.115 -10.182  -3.097  1.00  0.00
ATOM     51  C   GLY A  13      -1.295  -9.276  -2.187  1.00  0.00
ATOM     52  O   GLY A  13      -0.170  -9.609  -1.815  1.00  0.00
ATOM     53  N   GLY A  14      -1.913  -8.091  -1.878  1.00  0.00
ATOM     54  CA  GLY A  14      -1.247  -7.141  -0.995  1.00  0.00
ATOM     55  C   GLY A  14      -1.004  -7.746   0.382  1.00  0.00
ATOM     56  O   GLY A  14       0.063  -7.569   0.969  1.00  0.00
ATOM     57  N   GLY A  15      -2.069  -8.433   0.876  1.00  0.00
ATOM     58  CA  GLY A  15      -1.966  -9.081   2.177  1.00  0.00
ATOM     59  C   GLY A  15      -0.900 -10.169   2.168  1.00  0.00
ATOM     60  O   GLY A  15      -0.136 -10.311   3.123  1.00  0.00
ATOM     61  N   GLY A  16      -0.844 -10.917   1.052  1.00  0.00
ATOM     62  CA  GLY A  16       0.161 -11.965   0.919  1.00  0.00
ATOM     63  C   GLY A  16       1.567 -11.380   0.896  1.00  0.00
ATOM     64  O   GLY A  16       2.485 -11.920   1.513  1.00  0.00
ATOM     65  N   GLY A  17       1.720 -10.251   0.137  1.00  0.00
ATOM     66  CA  GLY A  17       3.015  -9.585   0.063  1.00  0.00
ATOM     67  C   GLY A  17       3.455  -9.082   1.432  1.00  0.00
ATOM     68  O   GLY A  17       4.626  -9.191   1.797  1.00  0.00
ATOM     69  N   GLY A  18       2.478  -8.403   2.119  1.00  0.00
ATOM     70  CA  GLY A  18       2.758  -7.894   3.456  1.00  0.00
ATOM     71  C   GLY A  18       3.128  -9.023   4.409  1.00  0.00
ATOM     72  O   GLY A  18       4.048  -8.891   5.216  1.00  0.00
ATOM     73  N   GLY A  19       2.403 -10.120   4.307  1.00  0.00
ATOM     74  CA  GLY A  19       2.651 -11.279   5.156  1.00  0.00
ATOM     75  C   GLY A  19       4.014 -11.893   4.865  1.00  0.00
ATOM     76  O   GLY A  19       4.742 -12.274   5.781  1.00  0.00
ATOM     77  N   GLY A  20       4.356 -11.988   3.573  1.00  0.00
ATOM     78  CA  GLY A  20       5.642 -12.545   3.168  1.00  0.00
ATOM     79  C   GLY A  20       6.797 -11.698   3.686  1.00  0.00
ATOM     80  O   GLY A  20       7.805 -12.227   4.154  1.00  0.00
ATOM     81  N   GLY A  21       6.646 -10.361   3.543  1.00  0.00
ATOM     82  CA  GLY A  21       7.675  -9.438   4.007  1.00  0.00
ATOM     83  C   GLY A  21       7.847  -9.518   5.518  1.00  0.00
ATOM     84  O   GLY A  21       8.968  -9.502   6.027  1.00  0.00
ATOM     85  N   GLY A  22       6.686  -9.503   6.218  1.00  0.00
ATOM     86  CA  GLY A  22       6.700  -9.545   7.675  1.00  0.00
ATOM     87  C   GLY A  22       7.281 -10.859   8.182  1.00  0.00
ATOM     88  O   GLY A  22       8.048 -10.879   9.145  1.00  0.00
ATOM     89  N   GLY A  23       6.925 -11.947   7.526  1.00  0.00
ATOM     90  CA  GLY A  23       7.442 -13.259   7.899  1.00  0.00
ATOM     91  C   GLY A  23       8.952 -13.330   7.710  1.00  0.00
ATOM     92  O   GLY A  23       9.666 -13.887   8.543  1.00  0.00
ATOM     93  N   GLY A  24       9.425 -12.779   6.568  1.00  0.00
ATOM     94  CA  GLY A  24      10.857 -12.747   6.296  1.00  0.00
ATOM     95  C   GLY A  24      11.600 -11.938   7.352  1.00  0.00
ATOM     96  O   GLY A  24      12.670 -12.336   7.812  1.00  0.00
ATOM     97  N   GLY A  25      11.030 -10.780   7.704  1.00  0.00
ATOM     98  CA  GLY A  25      11.624  -9.901   8.704  1.00  0.00
ATOM     99  C   GLY A  25      11.653 -10.566  10.074  1.00  0.00
ATOM    100  O   GLY A  25      12.636 -10.457  10.807  1.00  0.00
ATOM    101  N   GLY A  26      10.510 -11.207  10.424  1.00  0.00
ATOM    102  CA  GLY A  26      10.398 -11.901  11.702  1.00  0.00
ATOM    103  C   GLY A  26      11.437 -13.009  11.820  1.00  0.00
ATOM    104  O   GLY A  26      12.050 -13.189  12.872  1.00  0.00
ATOM    105  N   GLY A  27      11.555 -13.805  10.765  1.00  0.00
ATOM    106  CA  GLY A  27      12.510 -14.906  10.747  1.00  0.00
ATOM    107  C   GLY A  27      13.939 -14.398  10.893  1.00  0.00
ATOM    108  O   GLY A  27      14.742 -14.978  11.623  1.00  0.00
ATOM    109  N   GLY A  28      14.239 -13.281  10.215  1.00  0.00
ATOM    110  CA  GLY A  28      15.563 -12.675  10.292  1.00  0.00
ATOM    111  C   GLY A  28      15.867 -12.192  11.705  1.00  0.00
ATOM    112  O   GLY A  28      16.981 -12.358  12.202  1.00  0.00
ATOM    113  N   GLY A  29      14.853 -11.599  12.343  1.00  0.00
ATOM    114  CA  GLY A  29      15.011 -11.072  13.693  1.00  0.00
ATOM    115  C   GLY A  29      15.032 -12.193  14.724  1.00  0.00
ATOM    116  O   GLY A  29      15.809 -12.157  15.678  1.00  0.00
ATOM    117  N   GLY A  30      14.142 -13.164  14.532  1.00  0.00
ATOM    118  CA  GLY A  30      14.010 -14.272  15.470  1.00  0.00
ATOM    119  C   GLY A  30      15.264 -15.136  15.483  1.00  0.00
ATOM    120  O   GLY A  30      15.641 -15.685  16.518  1.00  0.00
ATOM    121  N   GLY A  31      16.048 -15.057  14.460  1.00  0.00
ATOM    122  CA  GLY A  31      17.287 -15.816  14.337  1.00  0.00
ATOM    123  C   GLY A  31      18.252 -15.483  15.468  1.00  0.00
ATOM    124  O   GLY A  31      18.938 -16.362  15.990  1.00  0.00
ATOM    125  N   GLY A  32      18.025 -14.460  16.166  1.00  0.00
ATOM    126  CA  GLY A  32      18.841 -14.060  17.306  1.00  0.00
ATOM    127  C   GLY A  32      18.041 -14.111  18.601  1.00  0.00
ATOM    128  O   GLY A  32      18.593 -14.357  19.673  1.00  0.00
ATOM    129  N   GLY A  33      16.803 -14.194  18.568  1.00  0.00
ATOM    130  CA  GLY A  33      15.962 -14.216  19.759  1.00  0.00
ATOM    131  C   GLY A  33      15.761 -15.639  20.265  1.00  0.00
ATOM    132  O   GLY A  33      16.152 -16.603  19.607  1.00  0.00
ATOM    133  N   GLY A  34      15.178 -15.745  21.469  1.00  0.00
ATOM    134  CA  GLY A  34      14.797 -17.057  21.978  1.00  0.00
ATOM    135  C   GLY A  34      13.668 -17.661  21.152  1.00  0.00
ATOM    136  O   GLY A  34      12.753 -16.958  20.725  1.00  0.00
ATOM    137  N   GLY A  35      13.585 -19.007  21.224  1.00  0.00
ATOM    138  CA  GLY A  35      12.556 -19.689  20.450  1.00  0.00
ATOM    139  C   GLY A  35      11.161 -19.264  20.892  1.00  0.00
ATOM    140  O   GLY A  35      10.256 -19.123  20.070  1.00  0.00
ATOM    141  N   GLY A  36      10.975 -19.067  22.211  1.00  0.00
ATOM    142  CA  GLY A  36       9.684 -18.635  22.732  1.00  0.00
ATOM    143  C   GLY A  36       9.290 -17.275  22.169  1.00  0.00
ATOM    144  O   GLY A  36       8.132 -17.051  21.816  1.00  0.00
ATOM    145  N   GLY A  37      10.231 -16.349  22.131  1.00  0.00
ATOM    146  CA  GLY A  37       9.971 -15.021  21.588  1.00  0.00
ATOM    147  C   GLY A  37       9.701 -15.081  20.090  1.00  0.00
ATOM    148  O   GLY A  37       8.837 -14.370  19.577  1.00  0.00
ATOM    149  N   GLY A  38      10.453 -15.997  19.416  1.00  0.00
ATOM    150  CA  GLY A  38      10.237 -16.187  17.987  1.00  0.00
ATOM    151  C   GLY A  38       8.831 -16.701  17.705  1.00  0.00
ATOM    152  O   GLY A  38       8.177 -16.262  16.760  1.00  0.00
ATOM    153  N   GLY A  39       8.390 -17.691  18.516  1.00  0.00
ATOM    154  CA  GLY A  39       7.043 -18.229  18.367  1.00  0.00
ATOM    155  C   GLY A  39       5.991 -17.153  18.603  1.00  0.00
ATOM    156  O   GLY A  39       4.993 -17.080  17.886  1.00  0.00
ATOM    157  N   GLY A  40       6.194 -16.320  19.616  1.00  0.00
ATOM    158  CA  GLY A  40       5.266 -15.237  19.921  1.00  0.00
ATOM    159  C   GLY A  40       5.187 -14.240  18.772  1.00  0.00
ATOM    160  O   GLY A  40       4.106 -13.764  18.423  1.00  0.00
ATOM    161  N   GLY A  41       6.381 -13.905  18.225  1.00  0.00
ATOM    162  CA  GLY A  41       6.438 -12.961  17.116  1.00  0.00
ATOM    163  C   GLY A  41       5.755 -13.525  15.877  1.00  0.00
ATOM    164  O   GLY A  41       5.049 -12.810  15.166  1.00  0.00
ATOM    165  N   GLY A  42       5.984 -14.822  15.625  1.00  0.00
ATOM    166  CA  GLY A  42       5.371 -15.484  14.480  1.00  0.00
ATOM    167  C   GLY A  42       3.856 -15.538  14.621  1.00  0.00
ATOM    168  O   GLY A  42       3.125 -15.331  13.652  1.00  0.00
ATOM    169  N   GLY A  43       3.363 -15.810  15.838  1.00  0.00
ATOM    170  CA  GLY A  43       1.926 -15.843  16.083  1.00  0.00
ATOM    171  C   GLY A  43       1.304 -14.465  15.899  1.00  0.00
ATOM    172  O   GLY A  43       0.224 -14.332  15.323  1.00  0.00
ATOM    173  N   GLY A  44       1.967 -13.422  16.416  1.00  0.00
ATOM    174  CA  GLY A  44       1.470 -12.057  16.288  1.00  0.00
ATOM    175  C   GLY A  44       1.396 -11.632  14.828  1.00  0.00
ATOM    176  O   GLY A  44       0.445 -10.970  14.411  1.00  0.00
ATOM    177  N   GLY A  45       2.490 -11.999  14.088  1.00  0.00
ATOM    178  CA  GLY A  45       2.522 -11.664  12.669  1.00  0.00
ATOM    179  C   GLY A  45       1.409 -12.375  11.910  1.00  0.00
ATOM    180  O   GLY A  45       0.771 -11.790  11.034  1.00  0.00
ATOM    181  N   GLY A  46       1.218 -13.667  12.244  1.00  0.00
ATOM    182  CA  GLY A  46       0.159 -14.442  11.609  1.00  0.00
ATOM    183  C   GLY A  46      -1.213 -13.862  11.925  1.00  0.00
ATOM    184  O   GLY A  46      -2.084 -13.796  11.057  1.00  0.00
ATOM    185  N   GLY A  47      -1.413 -13.406  13.158  1.00  0.00
ATOM    186  CA  GLY A  47      -2.671 -12.788  13.558  1.00  0.00
ATOM    187  C   GLY A  47      -2.929 -11.508  12.774  1.00  0.00
ATOM    188  O   GLY A  47      -4.054 -11.245  12.348  1.00  0.00
ATOM    189  N   GLY A  48      -1.872 -10.664  12.654  1.00  0.00
ATOM    190  CA  GLY A  48      -1.999  -9.423  11.900  1.00  0.00
ATOM    191  C   GLY A  48      -2.351  -9.697  10.444  1.00  0.00
ATOM    192  O   GLY A  48      -3.167  -8.993   9.849  1.00  0.00
ATOM    193  N   GLY A  49      -1.669 -10.719   9.883  1.00  0.00
ATOM    194  CA  GLY A  49      -1.921 -11.094   8.497  1.00  0.00
ATOM    195  C   GLY A  49      -3.348 -11.592   8.311  1.00  0.00
ATOM    196  O   GLY A  49      -4.003 -11.273   7.319  1.00  0.00
ATOM    197  N   GLY A  50      -3.830 -12.384   9.252  1.00  0.00
ATOM    198  CA  GLY A  50      -5.199 -12.883   9.204  1.00  0.00
ATOM    199  C   GLY A  50      -6.205 -11.741   9.272  1.00  0.00
ATOM    200  O   GLY A  50      -7.208 -11.741   8.559  1.00  0.00
ATOM    201  N   GLY A  51      -5.910 -10.722  10.079  1.00  0.00
ATOM    202  CA  GLY A  51      -6.773  -9.552  10.185  1.00  0.00
ATOM    203  C   GLY A  51      -6.836  -8.793   8.865  1.00  0.00
ATOM    204  O   GLY A  51      -7.899  -8.326   8.457  1.00  0.00
ATOM    205  N   GLY A  52      -5.625  -8.627   8.253  1.00  0.00
ATOM    206  CA  GLY A  52      -5.556  -7.943   6.968  1.00  0.00
ATOM    207  C   GLY A  52      -6.355  -8.685   5.904  1.00  0.00
ATOM    208  O   GLY A  52      -7.043  -8.070   5.089  1.00  0.00
ATOM    209  N   GLY A  53      -6.215 -10.020   5.911  1.00  0.00
ATOM    210  CA  GLY A  53      -6.954 -10.848   4.965  1.00  0.00
ATOM    211  C   GLY A  53      -8.457 -10.724   5.182  1.00  0.00
ATOM    212  O   GLY A  53      -9.228 -10.656   4.225  1.00  0.00
ATOM    213  N   GLY A  54      -8.883 -10.712   6.438  1.00  0.00
ATOM    214  CA  GLY A  54     -10.293 -10.542   6.767  1.00  0.00
ATOM    215  C   GLY A  54     -10.800  -9.174   6.330  1.00  0.00
ATOM    216  O   GLY A  54     -11.914  -9.046   5.823  1.00  0.00
ATOM    217  N   GLY A  55      -9.999  -8.142   6.556  1.00  0.00
ATOM    218  CA  GLY A  55     -10.360  -6.792   6.140  1.00  0.00
ATOM    219  C   GLY A  55     -10.529  -6.708   4.628  1.00  0.00
ATOM    220  O   GLY A  55     -11.426  -6.026   4.131  1.00  0.00
ATOM    221  N   GLY A  56      -9.717  -7.461   3.934  1.00  0.00
ATOM    222  CA  GLY A  56      -9.831  -7.518   2.481  1.00  0.00
ATOM    223  C   GLY A  56     -11.028  -8.358   2.055  1.00  0.00
ATOM    224  O   GLY A  56     -11.773  -7.981   1.151  1.00  0.00
ATOM    225  N   ALA B  57      16.403   5.012  34.965  1.00  1.00
ATOM    226  CA  ALA B  57      14.953   5.067  35.099  1.00  1.00
ATOM    227  C   ALA B  57      14.266   4.341  33.949  1.00  1.00
ATOM    228  O   ALA B  57      14.717   4.404  32.806  1.00  1.00
ATOM    229  N   ASP B  58      13.125   3.666  34.210  1.00  1.00
ATOM    230  CA  ASP B  58      12.407   3.010  33.124  1.00  1.00
ATOM    231  C   ASP B  58      12.061   3.998  32.017  1.00  1.00
ATOM    232  O   ASP B  58      11.685   5.139  32.285  1.00  1.00
ATOM    233  N   THR B  59      11.785   3.394  30.801  1.00  1.00
ATOM    234  CA  THR B  59      11.437   4.188  29.630  1.00  1.00
ATOM    235  C   THR B  59      10.447   3.450  28.738  1.00  1.00
ATOM    236  O   THR B  59      10.469   2.223  28.652  1.00  1.00
ATOM    237  N   ILE B  60       9.732   4.160  27.956  1.00  1.00
ATOM    238  CA  ILE B  60       8.846   3.750  26.873  1.00  1.00
ATOM    239  C   ILE B  60       8.953   4.698  25.686  1.00  1.00
ATOM    240  O   ILE B  60       9.040   5.914  25.856  1.00  1.00
ATOM    241  N   CYS B  61       9.146   4.182  24.511  1.00  1.00
ATOM    242  CA  CYS B  61       9.263   4.946  23.275  1.00  1.00
ATOM    243  C   CYS B  61       8.179   4.553  22.280  1.00  1.00
ATOM    244  O   CYS B  61       7.840   3.376  22.149  1.00  1.00
ATOM    245  N   ILE B  62       7.586   5.622  21.582  1.00  1.00
ATOM    246  CA  ILE B  62       6.655   5.415  20.480  1.00  1.00
ATOM    247  C   ILE B  62       7.378   5.422  19.139  1.00  1.00
ATOM    248  O   ILE B  62       8.150   6.334  18.844  1.00  1.00
ATOM    249  N   GLY B  63       7.344   4.342  18.406  1.00  1.00
ATOM    250  CA  GLY B  63       8.098   4.255  17.161  1.00  1.00
ATOM    251  C   GLY B  63       7.206   3.816  16.006  1.00  1.00
ATOM    252  O   GLY B  63       6.034   3.493  16.203  1.00  1.00
ATOM    253  N   TYR B  64       7.884   3.266  14.948  1.00  1.00
ATOM    254  CA  TYR B  64       7.277   2.740  13.732  1.00  1.00
ATOM    255  C   TYR B  64       8.086   1.577  13.171  1.00  1.00
ATOM    256  O   TYR B  64       9.309   1.538  13.304  1.00  1.00
ATOM    257  N   HIS B  65       7.399   0.719  12.348  1.00  1.00
ATOM    258  CA  HIS B  65       8.018  -0.436  11.709  1.00  1.00
ATOM    259  C   HIS B  65       9.060  -0.006  10.685  1.00  1.00
ATOM    260  O   HIS B  65       8.874   0.980   9.971  1.00  1.00
ATOM    261  N   ALA B  66      10.058  -0.826  10.511  1.00  1.00
ATOM    262  CA  ALA B  66      11.071  -0.853   9.463  1.00  1.00
ATOM    263  C   ALA B  66      11.431  -2.283   9.081  1.00  1.00
ATOM    264  O   ALA B  66      11.419  -3.182   9.922  1.00  1.00
ATOM    265  N   ASN B  67      11.720  -2.554   7.885  1.00  1.00
ATOM    266  CA  ASN B  67      12.106  -3.878   7.412  1.00  1.00
ATOM    267  C   ASN B  67      13.207  -3.789   6.363  1.00  1.00
ATOM    268  O   ASN B  67      13.448  -2.725   5.792  1.00  1.00
ATOM    269  N   ASN B  68      13.466  -4.859   5.667  1.00  1.00
ATOM    270  CA  ASN B  68      14.496  -4.963   4.641  1.00  1.00
ATOM    271  C   ASN B  68      13.915  -4.729   3.252  1.00  1.00
ATOM    272  O   ASN B  68      14.651  -4.502   2.291  1.00  1.00
ATOM    273  N   SER B  69      12.819  -4.185   3.095  1.00  1.00
ATOM    274  CA  SER B  69      12.226  -3.854   1.805  1.00  1.00
ATOM    275  C   SER B  69      13.046  -2.797   1.077  1.00  1.00
ATOM    276  O   SER B  69      13.466  -1.805   1.672  1.00  1.00
ATOM    277  N   THR B  70      13.162  -2.988  -0.267  1.00  1.00
ATOM    278  CA  THR B  70      13.891  -2.031  -1.091  1.00  1.00
ATOM    279  C   THR B  70      12.997  -1.442  -2.174  1.00  1.00
ATOM    280  O   THR B  70      13.285  -0.376  -2.719  1.00  1.00
ATOM    281  N   ASP B  71      11.671  -1.798  -2.084  1.00  1.00
ATOM    282  CA  ASP B  71      10.674  -1.223  -2.978  1.00  1.00
ATOM    283  C   ASP B  71      10.566   0.284  -2.788  1.00  1.00
ATOM    284  O   ASP B  71      10.611   0.782  -1.663  1.00  1.00
ATOM    285  N   THR B  72      10.393   0.982  -3.928  1.00  1.00
ATOM    286  CA  THR B  72      10.241   2.432  -3.901  1.00  1.00
ATOM    287  C   THR B  72       8.973   2.866  -4.625  1.00  1.00
ATOM    288  O   THR B  72       8.572   2.256  -5.616  1.00  1.00
ATOM    289  N   VAL B  73       8.457   3.948  -4.237  1.00  1.00
ATOM    290  CA  VAL B  73       7.320   4.642  -4.830  1.00  1.00
ATOM    291  C   VAL B  73       7.630   6.118  -5.049  1.00  1.00
ATOM    292  O   VAL B  73       8.388   6.722  -4.291  1.00  1.00
ATOM    293  N   ASP B  74       6.920   6.757  -5.886  1.00  1.00
ATOM    294  CA  ASP B  74       6.971   8.202  -6.076  1.00  1.00
ATOM    295  C   ASP B  74       5.731   8.877  -5.505  1.00  1.00
ATOM    296  O   ASP B  74       4.637   8.312  -5.531  1.00  1.00
ATOM    297  N   THR B  75       5.944  10.080  -5.021  1.00  1.00
ATOM    298  CA  THR B  75       4.867  10.976  -4.616  1.00  1.00
ATOM    299  C   THR B  75       4.884  12.262  -5.433  1.00  1.00
ATOM    300  O   THR B  75       5.933  12.687  -5.918  1.00  1.00
ATOM    301  N   VAL B  76       4.112  13.184  -5.231  1.00  1.00
ATOM    302  CA  VAL B  76       4.172  14.488  -5.882  1.00  1.00
ATOM    303  C   VAL B  76       5.352  15.305  -5.371  1.00  1.00
ATOM    304  O   VAL B  76       6.022  15.993  -6.141  1.00  1.00
ATOM    305  N   LEU B  77       5.763  15.184  -4.227  1.00  1.00
ATOM    306  CA  LEU B  77       6.852  15.942  -3.624  1.00  1.00
ATOM    307  C   LEU B  77       8.151  15.143  -3.633  1.00  1.00
ATOM    308  O   LEU B  77       9.235  15.705  -3.792  1.00  1.00
ATOM    309  N   GLU B  78       8.290  14.020  -3.923  1.00  1.00
ATOM    310  CA  GLU B  78       9.388  13.096  -3.663  1.00  1.00
ATOM    311  C   GLU B  78       9.387  11.945  -4.660  1.00  1.00
ATOM    312  O   GLU B  78       8.353  11.323  -4.904  1.00  1.00
ATOM    313  N   LYS B  79      10.554  11.674  -5.242  1.00  1.00
ATOM    314  CA  LYS B  79      10.750  10.501  -6.085  1.00  1.00
ATOM    315  C   LYS B  79      11.617   9.460  -5.388  1.00  1.00
ATOM    316  O   LYS B  79      12.660   9.786  -4.821  1.00  1.00
ATOM    317  N   ASN B  80      11.213   8.127  -5.644  1.00  1.00
ATOM    318  CA  ASN B  80      12.146   7.098  -5.200  1.00  1.00
ATOM    319  C   ASN B  80      12.171   6.998  -3.680  1.00  1.00
ATOM    320  O   ASN B  80      13.237   7.030  -3.064  1.00  1.00
ATOM    321  N   VAL B  81      11.013   7.089  -3.001  1.00  1.00
ATOM    322  CA  VAL B  81      10.819   6.801  -1.585  1.00  1.00
ATOM    323  C   VAL B  81      10.783   5.300  -1.328  1.00  1.00
ATOM    324  O   VAL B  81       9.992   4.576  -1.932  1.00  1.00
ATOM    325  N   THR B  82      11.825   4.823  -0.515  1.00  1.00
ATOM    326  CA  THR B  82      11.757   3.429  -0.094  1.00  1.00
ATOM    327  C   THR B  82      10.700   3.230   0.985  1.00  1.00
ATOM    328  O   THR B  82      10.675   3.951   1.983  1.00  1.00
ATOM    329  N   VAL B  83       9.847   2.258   0.836  1.00  1.00
ATOM    330  CA  VAL B  83       8.725   2.027   1.739  1.00  1.00
ATOM    331  C   VAL B  83       8.710   0.589   2.242  1.00  1.00
ATOM    332  O   VAL B  83       9.079  -0.336   1.519  1.00  1.00
ATOM    333  N   THR B  84       8.079   0.351   3.414  1.00  1.00
ATOM    334  CA  THR B  84       7.992  -0.978   4.007  1.00  1.00
ATOM    335  C   THR B  84       7.016  -1.861   3.241  1.00  1.00
ATOM    336  O   THR B  84       7.261  -3.052   3.048  1.00  1.00
ATOM    337  N   HIS B  85       6.049  -1.556   2.714  1.00  1.00
ATOM    338  CA  HIS B  85       5.017  -2.295   1.996  1.00  1.00
ATOM    339  C   HIS B  85       4.441  -1.468   0.854  1.00  1.00
ATOM    340  O   HIS B  85       4.302  -0.250   0.965  1.00  1.00
ATOM    341  N   SER B  86       4.188  -2.186  -0.265  1.00  1.00
ATOM    342  CA  SER B  86       3.652  -1.597  -1.486  1.00  1.00
ATOM    343  C   SER B  86       3.080  -2.666  -2.408  1.00  1.00
ATOM    344  O   SER B  86       3.482  -3.828  -2.351  1.00  1.00
ATOM    345  N   VAL B  87       2.378  -2.314  -3.405  1.00  1.00
ATOM    346  CA  VAL B  87       1.725  -3.182  -4.377  1.00  1.00
ATOM    347  C   VAL B  87       1.878  -2.638  -5.792  1.00  1.00
ATOM    348  O   VAL B  87       1.745  -1.436  -6.023  1.00  1.00
ATOM    349  N   ASN B  88       2.287  -3.566  -6.764  1.00  1.00
ATOM    350  CA  ASN B  88       2.308  -3.150  -8.161  1.00  1.00
ATOM    351  C   ASN B  88       0.910  -3.176  -8.766  1.00  1.00
ATOM    352  O   ASN B  88       0.186  -4.162  -8.635  1.00  1.00
ATOM    353  N   LEU B  89       0.491  -2.084  -9.410  1.00  1.00
ATOM    354  CA  LEU B  89      -0.820  -1.975 -10.037  1.00  1.00
ATOM    355  C   LEU B  89      -0.717  -2.084 -11.555  1.00  1.00
ATOM    356  O   LEU B  89      -1.679  -2.458 -12.227  1.00  1.00
ATOM    357  N   LEU B  90       0.357  -2.257 -12.104  1.00  1.00
ATOM    358  CA  LEU B  90       0.674  -2.332 -13.525  1.00  1.00
ATOM    359  C   LEU B  90       1.206  -3.711 -13.900  1.00  1.00
ATOM    360  O   LEU B  90       2.179  -4.191 -13.318  1.00  1.00
ATOM    361  N   GLU B  91       0.317  -4.453 -14.685  1.00  1.00
ATOM    362  CA  GLU B  91       0.716  -5.757 -15.200  1.00  1.00
ATOM    363  C   GLU B  91       1.573  -5.617 -16.451  1.00  1.00
ATOM    364  O   GLU B  91       1.247  -4.847 -17.355  1.00  1.00
ATOM    365  N   ASP B  92       2.739  -6.278 -16.451  1.00  1.00
ATOM    366  CA  ASP B  92       3.656  -6.194 -17.582  1.00  1.00
ATOM    367  C   ASP B  92       4.081  -7.580 -18.051  1.00  1.00
ATOM    368  O   ASP B  92       4.504  -7.756 -19.194  1.00  1.00
ATOM    369  N   SER B  93       3.493  -8.587 -17.510  1.00  1.00
ATOM    370  CA  SER B  93       3.736  -9.997 -17.790  1.00  1.00
ATOM    371  C   SER B  93       2.573 -10.615 -18.556  1.00  1.00
ATOM    372  O   SER B  93       1.409 -10.388 -18.225  1.00  1.00
ATOM    373  N   HIS B  94       2.851 -11.231 -19.647  1.00  1.00
ATOM    374  CA  HIS B  94       1.961 -12.079 -20.430  1.00  1.00
ATOM    375  C   HIS B  94       2.584 -13.446 -20.683  1.00  1.00
ATOM    376  O   HIS B  94       3.787 -13.556 -20.921  1.00  1.00
ATOM    377  N   ASN B  95       1.996 -14.428 -20.914  1.00  1.00
ATOM    378  CA  ASN B  95       2.458 -15.795 -21.125  1.00  1.00
ATOM    379  C   ASN B  95       2.903 -16.009 -22.566  1.00  1.00
ATOM    380  O   ASN B  95       3.620 -16.962 -22.869  1.00  1.00
ATOM    381  N   GLY B  96       2.994 -15.214 -23.415  1.00  1.00
ATOM    382  CA  GLY B  96       3.547 -15.270 -24.763  1.00  1.00
ATOM    383  C   GLY B  96       2.861 -16.346 -25.595  1.00  1.00
ATOM    384  O   GLY B  96       3.464 -16.924 -26.498  1.00  1.00
ATOM    385  N   LYS B  97       1.637 -16.679 -25.404  1.00  1.00
ATOM    386  CA  LYS B  97       0.879 -17.721 -26.086  1.00  1.00
ATOM    387  C   LYS B  97      -0.495 -17.216 -26.507  1.00  1.00
ATOM    388  O   LYS B  97      -1.114 -16.414 -25.808  1.00  1.00
ATOM    389  N   LEU B  98      -0.995 -17.709 -27.701  1.00  1.00
ATOM    390  CA  LEU B  98      -2.425 -17.607 -27.965  1.00  1.00
ATOM    391  C   LEU B  98      -3.198 -18.708 -27.246  1.00  1.00
ATOM    392  O   LEU B  98      -2.827 -19.880 -27.304  1.00  1.00
ATOM    393  N   CYS B  99      -4.195 -18.375 -26.531  1.00  1.00
ATOM    394  CA  CYS B  99      -4.931 -19.298 -25.676  1.00  1.00
ATOM    395  C   CYS B  99      -6.411 -19.320 -26.036  1.00  1.00
ATOM    396  O   CYS B  99      -6.976 -18.305 -26.443  1.00  1.00
ATOM    397  N   ARG B 100      -7.125 -20.397 -25.587  1.00  1.00
ATOM    398  CA  ARG B 100      -8.581 -20.330 -25.613  1.00  1.00
ATOM    399  C   ARG B 100      -9.101 -19.274 -24.646  1.00  1.00
ATOM    400  O   ARG B 100      -8.590 -19.130 -23.536  1.00  1.00
ATOM    401  N   LEU B 101     -10.253 -18.681 -25.053  1.00  1.00
ATOM    402  CA  LEU B 101     -10.974 -17.766 -24.176  1.00  1.00
ATOM    403  C   LEU B 101     -12.217 -18.428 -23.591  1.00  1.00
ATOM    404  O   LEU B 101     -13.098 -18.875 -24.326  1.00  1.00
ATOM    405  N   LYS B 102     -12.285 -18.545 -22.219  1.00  1.00
ATOM    406  CA  LYS B 102     -13.518 -19.124 -21.699  1.00  1.00
ATOM    407  C   LYS B 102     -13.749 -20.522 -22.257  1.00  1.00
ATOM    408  O   LYS B 102     -14.889 -20.939 -22.461  1.00  1.00
ATOM    409  N   GLY B 103     -12.635 -21.238 -22.763  1.00  1.00
ATOM    410  CA  GLY B 103     -12.696 -22.641 -23.156  1.00  1.00
ATOM    411  C   GLY B 103     -12.810 -22.785 -24.668  1.00  1.00
ATOM    412  O   GLY B 103     -12.514 -23.843 -25.224  1.00  1.00
ATOM    413  N   ILE B 104     -12.998 -21.853 -25.415  1.00  1.00
ATOM    414  CA  ILE B 104     -13.150 -21.830 -26.865  1.00  1.00
ATOM    415  C   ILE B 104     -11.873 -21.352 -27.545  1.00  1.00
ATOM    416  O   ILE B 104     -11.325 -20.308 -27.194  1.00  1.00
ATOM    417  N   ALA B 105     -11.378 -22.198 -28.540  1.00  1.00
ATOM    418  CA  ALA B 105     -10.186 -21.831 -29.295  1.00  1.00
ATOM    419  C   ALA B 105     -10.511 -20.804 -30.372  1.00  1.00
ATOM    420  O   ALA B 105     -11.522 -20.917 -31.067  1.00  1.00
ATOM    421  N   PRO B 106      -9.566 -19.870 -30.618  1.00  1.00
ATOM    422  CA  PRO B 106      -9.719 -18.927 -31.720  1.00  1.00
ATOM    423  C   PRO B 106      -9.718 -19.645 -33.064  1.00  1.00
ATOM    424  O   PRO B 106      -8.941 -20.575 -33.281  1.00  1.00
ATOM    425  N   SER B 107     -17.487 -21.991 -35.086  1.00  1.00
ATOM    426  CA  SER B 107     -17.416 -21.291 -33.809  1.00  1.00
ATOM    427  C   SER B 107     -15.975 -20.969 -33.437  1.00  1.00
ATOM    428  O   SER B 107     -15.075 -21.786 -33.634  1.00  1.00
ATOM    429  N   TRP B 108     -15.812 -19.813 -32.883  1.00  1.00
ATOM    430  CA  TRP B 108     -14.523 -19.354 -32.378  1.00  1.00
ATOM    431  C   TRP B 108     -14.696 -18.206 -31.391  1.00  1.00
ATOM    432  O   TRP B 108     -15.583 -17.367 -31.549  1.00  1.00
ATOM    433  N   SER B 109     -13.643 -17.960 -30.574  1.00  1.00
ATOM    434  CA  SER B 109     -13.687 -16.928 -29.545  1.00  1.00
ATOM    435  C   SER B 109     -13.031 -15.641 -30.027  1.00  1.00
ATOM    436  O   SER B 109     -13.342 -14.554 -29.540  1.00  1.00
ATOM    437  N   TYR B 110     -12.489 -15.548 -30.984  1.00  1.00
ATOM    438  CA  TYR B 110     -11.766 -14.494 -31.685  1.00  1.00
ATOM    439  C   TYR B 110     -11.168 -15.009 -32.988  1.00  1.00
ATOM    440  O   TYR B 110     -10.783 -16.174 -33.088  1.00  1.00
ATOM    441  N   ILE B 111     -10.876 -14.074 -33.899  1.00  1.00
ATOM    442  CA  ILE B 111     -10.101 -14.350 -35.103  1.00  1.00
ATOM    443  C   ILE B 111      -8.797 -13.562 -35.110  1.00  1.00
ATOM    444  O   ILE B 111      -8.763 -12.394 -34.723  1.00  1.00
ATOM    445  N   SER B 112     -16.949  -8.967 -36.639  1.00  1.00
ATOM    446  CA  SER B 112     -16.213  -9.071 -35.384  1.00  1.00
ATOM    447  C   SER B 112     -17.133  -9.473 -34.238  1.00  1.00
ATOM    448  O   SER B 112     -16.681 -10.006 -33.225  1.00  1.00
ATOM    449  N   SER B 113     -18.352  -9.424 -34.362  1.00  1.00
ATOM    450  CA  SER B 113     -19.353  -9.772 -33.361  1.00  1.00
ATOM    451  C   SER B 113     -20.087 -11.052 -33.739  1.00  1.00
ATOM    452  O   SER B 113     -20.801 -11.635 -32.922  1.00  1.00
ATOM    453  N   VAL B 114     -19.547 -11.844 -34.512  1.00  1.00
ATOM    454  CA  VAL B 114     -19.938 -13.208 -34.847  1.00  1.00
ATOM    455  C   VAL B 114     -19.129 -14.224 -34.051  1.00  1.00
ATOM    456  O   VAL B 114     -17.900 -14.247 -34.122  1.00  1.00
ATOM    457  N   SER B 115     -19.846 -15.111 -33.299  1.00  1.00
ATOM    458  CA  SER B 115     -19.188 -16.123 -32.481  1.00  1.00
ATOM    459  C   SER B 115     -19.269 -17.497 -33.134  1.00  1.00
ATOM    460  O   SER B 115     -18.397 -18.342 -32.934  1.00  1.00
ATOM    461  N   SER B 116     -20.097 -17.922 -33.729  1.00  1.00
ATOM    462  CA  SER B 116     -20.175 -19.148 -34.514  1.00  1.00
ATOM    463  C   SER B 116     -20.869 -18.906 -35.848  1.00  1.00
ATOM    464  O   SER B 116     -21.787 -18.091 -35.941  1.00  1.00
ATOM    465  N   SER B 117     -24.507 -16.338 -35.817  1.00  1.00
ATOM    466  CA  SER B 117     -24.691 -16.327 -34.371  1.00  1.00
ATOM    467  C   SER B 117     -23.860 -15.230 -33.718  1.00  1.00
ATOM    468  O   SER B 117     -22.663 -15.106 -33.978  1.00  1.00
ATOM    469  N   ARG B 118     -24.538 -14.212 -33.225  1.00  1.00
ATOM    470  CA  ARG B 118     -23.862 -13.046 -32.669  1.00  1.00
ATOM    471  C   ARG B 118     -23.432 -13.294 -31.229  1.00  1.00
ATOM    472  O   ARG B 118     -24.167 -13.896 -30.446  1.00  1.00
ATOM    473  N   GLY B 119     -22.306 -12.674 -30.880  1.00  1.00
ATOM    474  CA  GLY B 119     -21.732 -12.688 -29.540  1.00  1.00
ATOM    475  C   GLY B 119     -20.875 -11.452 -29.295  1.00  1.00
ATOM    476  O   GLY B 119     -20.112 -11.032 -30.164  1.00  1.00
ATOM    477  N   PHE B 120     -20.992 -10.843 -28.156  1.00  1.00
ATOM    478  CA  PHE B 120     -20.164  -9.695 -27.808  1.00  1.00
ATOM    479  C   PHE B 120     -18.799 -10.135 -27.293  1.00  1.00
ATOM    480  O   PHE B 120     -18.702 -11.018 -26.441  1.00  1.00
ATOM    481  N   GLY B 121     -17.750  -9.177 -27.767  1.00  1.00
ATOM    482  CA  GLY B 121     -16.454  -9.393 -27.135  1.00  1.00
ATOM    483  C   GLY B 121     -15.511 -10.153 -28.059  1.00  1.00
ATOM    484  O   GLY B 121     -14.304 -10.205 -27.823  1.00  1.00
ATOM    485  N   SER B 122     -16.012 -10.676 -29.177  1.00  1.00
ATOM    486  CA  SER B 122     -15.130 -11.191 -30.217  1.00  1.00
ATOM    487  C   SER B 122     -14.464 -10.057 -30.987  1.00  1.00
ATOM    488  O   SER B 122     -15.078  -9.020 -31.237  1.00  1.00
ATOM    489  N   GLY B 123     -13.567 -10.427 -31.871  1.00  1.00
ATOM    490  CA  GLY B 123     -12.781  -9.453 -32.620  1.00  1.00
ATOM    491  C   GLY B 123     -11.795 -10.142 -33.554  1.00  1.00
ATOM    492  O   GLY B 123     -11.455 -11.310 -33.361  1.00  1.00
ATOM    493  N   ILE B 124     -11.190  -9.411 -34.404  1.00  1.00
ATOM    494  CA  ILE B 124     -10.062  -9.839 -35.223  1.00  1.00
ATOM    495  C   ILE B 124      -8.774  -9.149 -34.792  1.00  1.00
ATOM    496  O   ILE B 124      -8.746  -7.935 -34.595  1.00  1.00
ATOM    497  N   ILE B 125      -7.779  -9.951 -34.518  1.00  1.00
ATOM    498  CA  ILE B 125      -6.451  -9.479 -34.142  1.00  1.00
ATOM    499  C   ILE B 125      -5.388 -10.008 -35.095  1.00  1.00
ATOM    500  O   ILE B 125      -5.485 -11.133 -35.586  1.00  1.00
ATOM    501  N   THR B 126      -4.359  -9.347 -35.290  1.00  1.00
ATOM    502  CA  THR B 126      -3.133  -9.802 -35.935  1.00  1.00
ATOM    503  C   THR B 126      -2.055 -10.119 -34.906  1.00  1.00
ATOM    504  O   THR B 126      -1.759  -9.305 -34.032  1.00  1.00
ATOM    505  N   SER B 127      -1.454 -11.385 -35.110  1.00  1.00
ATOM    506  CA  SER B 127      -0.552 -11.824 -34.052  1.00  1.00
ATOM    507  C   SER B 127       0.555 -12.711 -34.606  1.00  1.00
ATOM    508  O   SER B 127       0.326 -13.517 -35.508  1.00  1.00
ATOM    509  N   ASN B 128       1.717 -12.644 -33.945  1.00  1.00
ATOM    510  CA  ASN B 128       2.825 -13.510 -34.331  1.00  1.00
ATOM    511  C   ASN B 128       3.036 -14.621 -33.311  1.00  1.00
ATOM    512  O   ASN B 128       3.753 -15.588 -33.571  1.00  1.00
ATOM    513  N   ALA B 129       2.323 -14.701 -32.333  1.00  1.00
ATOM    514  CA  ALA B 129       2.314 -15.709 -31.280  1.00  1.00
ATOM    515  C   ALA B 129       1.849 -17.058 -31.813  1.00  1.00
ATOM    516  O   ALA B 129       0.928 -17.131 -32.627  1.00  1.00
ATOM    517  N   SER B 130       2.175 -18.150 -31.027  1.00  1.00
ATOM    518  CA  SER B 130       1.726 -19.490 -31.386  1.00  1.00
ATOM    519  C   SER B 130       0.588 -19.950 -30.483  1.00  1.00
ATOM    520  O   SER B 130       0.618 -19.732 -29.272  1.00  1.00
ATOM    521  N   MET B 131      -0.319 -20.793 -31.069  1.00  1.00
ATOM    522  CA  MET B 131      -1.381 -21.364 -30.250  1.00  1.00
ATOM    523  C   MET B 131      -0.847 -22.466 -29.345  1.00  1.00
ATOM    524  O   MET B 131      -0.111 -23.347 -29.791  1.00  1.00
ATOM    525  N   HIS B 132      -1.198 -22.445 -28.119  1.00  1.00
ATOM    526  CA  HIS B 132      -0.912 -23.465 -27.117  1.00  1.00
ATOM    527  C   HIS B 132      -2.194 -23.988 -26.482  1.00  1.00
ATOM    528  O   HIS B 132      -3.152 -23.239 -26.287  1.00  1.00
ATOM    529  N   GLU B 133      -2.174 -25.159 -25.925  1.00  1.00
ATOM    530  CA  GLU B 133      -3.304 -25.648 -25.144  1.00  1.00
ATOM    531  C   GLU B 133      -3.393 -24.937 -23.800  1.00  1.00
ATOM    532  O   GLU B 133      -2.559 -25.149 -22.919  1.00  1.00
ATOM    533  N   CYS B 134      -3.877 -23.804 -23.814  1.00  1.00
ATOM    534  CA  CYS B 134      -4.077 -22.924 -22.669  1.00  1.00
ATOM    535  C   CYS B 134      -5.441 -22.249 -22.725  1.00  1.00
ATOM    536  O   CYS B 134      -5.944 -21.932 -23.803  1.00  1.00
ATOM    537  N   ASN B 135      -5.931 -21.753 -21.698  1.00  1.00
ATOM    538  CA  ASN B 135      -7.165 -20.999 -21.512  1.00  1.00
ATOM    539  C   ASN B 135      -6.920 -19.734 -20.700  1.00  1.00
ATOM    540  O   ASN B 135      -6.257 -19.769 -19.663  1.00  1.00
ATOM    541  N   THR B 136      -7.604 -18.625 -21.201  1.00  1.00
ATOM    542  CA  THR B 136      -7.414 -17.333 -20.554  1.00  1.00
ATOM    543  C   THR B 136      -8.699 -16.516 -20.567  1.00  1.00
ATOM    544  O   THR B 136      -9.503 -16.620 -21.494  1.00  1.00
ATOM    545  N   LYS B 137      -8.791 -15.520 -19.778  1.00  1.00
ATOM    546  CA  LYS B 137      -9.879 -14.551 -19.728  1.00  1.00
ATOM    547  C   LYS B 137      -9.509 -13.270 -20.466  1.00  1.00
ATOM    548  O   LYS B 137     -10.378 -12.566 -20.980  1.00  1.00
ATOM    549  N   CYS B 138      -8.293 -13.208 -20.888  1.00  1.00
ATOM    550  CA  CYS B 138      -7.665 -12.030 -21.474  1.00  1.00
ATOM    551  C   CYS B 138      -6.578 -12.420 -22.466  1.00  1.00
ATOM    552  O   CYS B 138      -5.728 -13.261 -22.171  1.00  1.00
ATOM    553  N   GLN B 139      -6.744 -12.041 -23.705  1.00  1.00
ATOM    554  CA  GLN B 139      -5.816 -12.322 -24.795  1.00  1.00
ATOM    555  C   GLN B 139      -5.428 -11.045 -25.530  1.00  1.00
ATOM    556  O   GLN B 139      -6.275 -10.197 -25.811  1.00  1.00
ATOM    557  N   THR B 140      -4.165 -10.769 -25.576  1.00  1.00
ATOM    558  CA  THR B 140      -3.564  -9.748 -26.426  1.00  1.00
ATOM    559  C   THR B 140      -2.836 -10.375 -27.609  1.00  1.00
ATOM    560  O   THR B 140      -2.236 -11.443 -27.486  1.00  1.00
ATOM    561  N   PRO B 141      -2.390  -9.633 -28.569  1.00  1.00
ATOM    562  CA  PRO B 141      -1.656 -10.142 -29.721  1.00  1.00
ATOM    563  C   PRO B 141      -0.258 -10.599 -29.326  1.00  1.00
ATOM    564  O   PRO B 141       0.269 -11.566 -29.877  1.00  1.00
ATOM    565  N   LEU B 142       0.237 -10.374 -28.264  1.00  1.00
ATOM    566  CA  LEU B 142       1.564 -10.738 -27.782  1.00  1.00
ATOM    567  C   LEU B 142       1.504 -11.958 -26.870  1.00  1.00
ATOM    568  O   LEU B 142       2.441 -12.755 -26.821  1.00  1.00
ATOM    569  N   GLY B 143       0.342 -12.237 -26.294  1.00  1.00
ATOM    570  CA  GLY B 143       0.206 -13.282 -25.286  1.00  1.00
ATOM    571  C   GLY B 143      -1.020 -13.049 -24.413  1.00  1.00
ATOM    572  O   GLY B 143      -1.454 -11.912 -24.227  1.00  1.00
ATOM    573  N   ALA B 144      -1.390 -14.105 -23.623  1.00  1.00
ATOM    574  CA  ALA B 144      -2.507 -13.994 -22.693  1.00  1.00
ATOM    575  C   ALA B 144      -2.056 -13.419 -21.357  1.00  1.00
ATOM    576  O   ALA B 144      -0.976 -13.744 -20.862  1.00  1.00
ATOM    577  N   ILE B 145      -3.006 -12.713 -20.715  1.00  1.00
ATOM    578  CA  ILE B 145      -2.795 -12.139 -19.391  1.00  1.00
ATOM    579  C   ILE B 145      -3.646 -12.843 -18.343  1.00  1.00
ATOM    580  O   ILE B 145      -4.845 -13.045 -18.537  1.00  1.00
ATOM    581  N   ASN B 146      -3.065 -13.326 -17.334  1.00  1.00
ATOM    582  CA  ASN B 146      -3.719 -13.885 -16.156  1.00  1.00
ATOM    583  C   ASN B 146      -3.367 -13.092 -14.904  1.00  1.00
ATOM    584  O   ASN B 146      -2.205 -13.029 -14.502  1.00  1.00
ATOM    585  N   SER B 147      -4.270 -11.938 -14.724  1.00  1.00
ATOM    586  CA  SER B 147      -3.888 -10.956 -13.716  1.00  1.00
ATOM    587  C   SER B 147      -5.114 -10.291 -13.104  1.00  1.00
ATOM    588  O   SER B 147      -6.134 -10.113 -13.770  1.00  1.00
ATOM    589  N   SER B 148      -4.985  -9.901 -11.804  1.00  1.00
ATOM    590  CA  SER B 148      -6.036  -9.161 -11.114  1.00  1.00
ATOM    591  C   SER B 148      -5.682  -7.684 -10.995  1.00  1.00
ATOM    592  O   SER B 148      -6.550  -6.847 -10.746  1.00  1.00
ATOM    593  N   LEU B 149      -4.484  -7.358 -11.468  1.00  1.00
ATOM    594  CA  LEU B 149      -4.068  -5.962 -11.520  1.00  1.00
ATOM    595  C   LEU B 149      -5.008  -5.138 -12.393  1.00  1.00
ATOM    596  O   LEU B 149      -5.358  -5.546 -13.501  1.00  1.00
ATOM    597  N   PRO B 150      -5.183  -3.872 -12.033  1.00  1.00
ATOM    598  CA  PRO B 150      -6.117  -2.985 -12.714  1.00  1.00
ATOM    599  C   PRO B 150      -5.517  -2.435 -14.002  1.00  1.00
ATOM    600  O   PRO B 150      -6.216  -2.261 -14.999  1.00  1.00
ATOM    601  N   TYR B 151      -4.364  -2.326 -14.256  1.00  1.00
ATOM    602  CA  TYR B 151      -3.673  -1.733 -15.394  1.00  1.00
ATOM    603  C   TYR B 151      -2.662  -2.703 -15.991  1.00  1.00
ATOM    604  O   TYR B 151      -2.069  -3.513 -15.278  1.00  1.00
ATOM    605  N   GLN B 152      -2.411  -2.473 -17.298  1.00  1.00
ATOM    606  CA  GLN B 152      -1.400  -3.195 -18.062  1.00  1.00
ATOM    607  C   GLN B 152      -0.803  -2.316 -19.154  1.00  1.00
ATOM    608  O   GLN B 152      -1.502  -1.506 -19.763  1.00  1.00
ATOM    609  N   ASN B 153       0.429  -2.453 -19.433  1.00  1.00
ATOM    610  CA  ASN B 153       1.165  -1.737 -20.468  1.00  1.00
ATOM    611  C   ASN B 153       1.691  -2.693 -21.531  1.00  1.00
ATOM    612  O   ASN B 153       2.155  -2.267 -22.588  1.00  1.00
ATOM    613  N   ILE B 154       0.980  -3.840 -21.704  1.00  1.00
ATOM    614  CA  ILE B 154       1.383  -4.859 -22.667  1.00  1.00
ATOM    615  C   ILE B 154       0.883  -4.522 -24.066  1.00  1.00
ATOM    616  O   ILE B 154       1.601  -4.697 -25.051  1.00  1.00
ATOM    617  N   HIS B 155      -0.296  -4.178 -24.335  1.00  1.00
ATOM    618  CA  HIS B 155      -0.960  -4.029 -25.624  1.00  1.00
ATOM    619  C   HIS B 155      -2.363  -3.459 -25.459  1.00  1.00
ATOM    620  O   HIS B 155      -3.085  -3.822 -24.531  1.00  1.00
ATOM    621  N   PRO B 156      -2.720  -2.545 -26.458  1.00  1.00
ATOM    622  CA  PRO B 156      -4.036  -1.921 -26.393  1.00  1.00
ATOM    623  C   PRO B 156      -5.093  -2.793 -27.059  1.00  1.00
ATOM    624  O   PRO B 156      -6.257  -2.790 -26.658  1.00  1.00
ATOM    625  N   VAL B 157      -4.760  -3.662 -27.873  1.00  1.00
ATOM    626  CA  VAL B 157      -5.626  -4.689 -28.439  1.00  1.00
ATOM    627  C   VAL B 157      -5.834  -5.836 -27.458  1.00  1.00
ATOM    628  O   VAL B 157      -4.873  -6.423 -26.962  1.00  1.00
ATOM    629  N   THR B 158      -7.138  -6.030 -27.066  1.00  1.00
ATOM    630  CA  THR B 158      -7.500  -6.996 -26.035  1.00  1.00
ATOM    631  C   THR B 158      -8.786  -7.730 -26.395  1.00  1.00
ATOM    632  O   THR B 158      -9.712  -7.142 -26.953  1.00  1.00
ATOM    633  N   ILE B 159      -8.760  -9.024 -26.149  1.00  1.00
ATOM    634  CA  ILE B 159      -9.944  -9.869 -26.251  1.00  1.00
ATOM    635  C   ILE B 159     -10.365 -10.395 -24.885  1.00  1.00
ATOM    636  O   ILE B 159      -9.536 -10.877 -24.113  1.00  1.00
ATOM    637  N   GLY B 160     -11.479  -9.949 -24.368  1.00  1.00
ATOM    638  CA  GLY B 160     -11.999 -10.553 -23.147  1.00  1.00
ATOM    639  C   GLY B 160     -12.074  -9.534 -22.017  1.00  1.00
ATOM    640  O   GLY B 160     -11.625  -8.397 -22.163  1.00  1.00
ATOM    641  N   GLU B 161     -12.004  -9.723 -20.930  1.00  1.00
ATOM    642  CA  GLU B 161     -11.894  -8.933 -19.709  1.00  1.00
ATOM    643  C   GLU B 161     -10.438  -8.760 -19.295  1.00  1.00
ATOM    644  O   GLU B 161      -9.744  -9.736 -19.011  1.00  1.00
ATOM    645  N   CYS B 162      -9.836  -7.666 -19.845  1.00  1.00
ATOM    646  CA  CYS B 162      -8.415  -7.387 -19.670  1.00  1.00
ATOM    647  C   CYS B 162      -8.199  -6.164 -18.788  1.00  1.00
ATOM    648  O   CYS B 162      -8.972  -5.207 -18.837  1.00  1.00
ATOM    649  N   PRO B 163      -6.979  -6.096 -17.986  1.00  1.00
ATOM    650  CA  PRO B 163      -6.644  -4.824 -17.356  1.00  1.00
ATOM    651  C   PRO B 163      -6.664  -3.686 -18.369  1.00  1.00
ATOM    652  O   PRO B 163      -6.180  -3.832 -19.491  1.00  1.00
ATOM    653  N   LYS B 164      -6.978  -2.424 -17.792  1.00  1.00
ATOM    654  CA  LYS B 164      -6.921  -1.219 -18.612  1.00  1.00
ATOM    655  C   LYS B 164      -5.508  -0.963 -19.118  1.00  1.00
ATOM    656  O   LYS B 164      -4.549  -0.984 -18.347  1.00  1.00
ATOM    657  N   TYR B 165      -5.418  -0.690 -20.512  1.00  1.00
ATOM    658  CA  TYR B 165      -4.110  -0.369 -21.070  1.00  1.00
ATOM    659  C   TYR B 165      -3.741   1.085 -20.807  1.00  1.00
ATOM    660  O   TYR B 165      -4.567   1.984 -20.963  1.00  1.00
ATOM    661  N   VAL B 166      -2.477   1.272 -20.421  1.00  1.00
ATOM    662  CA  VAL B 166      -1.863   2.579 -20.216  1.00  1.00
ATOM    663  C   VAL B 166      -0.414   2.586 -20.687  1.00  1.00
ATOM    664  O   VAL B 166       0.289   1.581 -20.578  1.00  1.00
ATOM    665  N   ARG B 167       0.107   3.685 -21.052  1.00  1.00
ATOM    666  CA  ARG B 167       1.472   3.846 -21.538  1.00  1.00
ATOM    667  C   ARG B 167       2.464   3.913 -20.384  1.00  1.00
ATOM    668  O   ARG B 167       3.621   3.518 -20.523  1.00  1.00
ATOM    669  N   SER B 168       2.128   3.739 -19.236  1.00  1.00
ATOM    670  CA  SER B 168       2.974   3.856 -18.054  1.00  1.00
ATOM    671  C   SER B 168       3.961   2.699 -17.967  1.00  1.00
ATOM    672  O   SER B 168       3.603   1.545 -18.202  1.00  1.00
ATOM    673  N   ALA B 169       5.169   3.050 -17.334  1.00  1.00
ATOM    674  CA  ALA B 169       6.225   2.064 -17.137  1.00  1.00
ATOM    675  C   ALA B 169       6.236   1.547 -15.704  1.00  1.00
ATOM    676  O   ALA B 169       6.527   0.377 -15.458  1.00  1.00
ATOM    677  N   LYS B 170       5.615   2.180 -14.826  1.00  1.00
ATOM    678  CA  LYS B 170       5.523   1.902 -13.398  1.00  1.00
ATOM    679  C   LYS B 170       4.319   2.599 -12.777  1.00  1.00
ATOM    680  O   LYS B 170       4.014   3.745 -13.109  1.00  1.00
ATOM    681  N   LEU B 171       3.569   1.834 -11.992  1.00  1.00
ATOM    682  CA  LEU B 171       2.424   2.199 -11.167  1.00  1.00
ATOM    683  C   LEU B 171       2.391   1.383  -9.879  1.00  1.00
ATOM    684  O   LEU B 171       2.365   0.153  -9.912  1.00  1.00
ATOM    685  N   ARG B 172       3.126   1.839  -8.896  1.00  1.00
ATOM    686  CA  ARG B 172       3.285   1.195  -7.598  1.00  1.00
ATOM    687  C   ARG B 172       2.693   2.048  -6.483  1.00  1.00
ATOM    688  O   ARG B 172       2.931   3.254  -6.418  1.00  1.00
ATOM    689  N   MET B 173       1.648   1.497  -5.806  1.00  1.00
ATOM    690  CA  MET B 173       1.003   2.172  -4.686  1.00  1.00
ATOM    691  C   MET B 173       1.615   1.744  -3.359  1.00  1.00
ATOM    692  O   MET B 173       1.783   0.553  -3.097  1.00  1.00
ATOM    693  N   VAL B 174       2.121   2.801  -2.528  1.00  1.00
ATOM    694  CA  VAL B 174       2.575   2.417  -1.197  1.00  1.00
ATOM    695  C   VAL B 174       1.397   2.106  -0.282  1.00  1.00
ATOM    696  O   VAL B 174       0.398   2.826  -0.274  1.00  1.00
ATOM    697  N   THR B 175       1.609   1.015   0.553  1.00  1.00
ATOM    698  CA  THR B 175       0.593   0.631   1.526  1.00  1.00
ATOM    699  C   THR B 175       1.129   0.722   2.948  1.00  1.00
ATOM    700  O   THR B 175       0.397   1.063   3.878  1.00  1.00
ATOM    701  N   GLY B 176       2.433   0.709   3.064  1.00  1.00
ATOM    702  CA  GLY B 176       3.085   0.906   4.353  1.00  1.00
ATOM    703  C   GLY B 176       3.648   2.316   4.476  1.00  1.00
ATOM    704  O   GLY B 176       3.645   3.082   3.513  1.00  1.00
ATOM    705  N   LEU B 177       4.658   2.506   5.133  1.00  1.00
ATOM    706  CA  LEU B 177       5.272   3.784   5.474  1.00  1.00
ATOM    707  C   LEU B 177       6.731   3.830   5.032  1.00  1.00
ATOM    708  O   LEU B 177       7.410   2.805   4.993  1.00  1.00
ATOM    709  N   ARG B 178       7.302   5.056   5.041  1.00  1.00
ATOM    710  CA  ARG B 178       8.729   5.219   4.795  1.00  1.00
ATOM    711  C   ARG B 178       9.545   4.218   5.603  1.00  1.00
ATOM    712  O   ARG B 178       9.364   4.089   6.814  1.00  1.00
ATOM    713  N   ASN B 179      10.408   3.446   4.842  1.00  1.00
ATOM    714  CA  ASN B 179      11.287   2.470   5.474  1.00  1.00
ATOM    715  C   ASN B 179      12.625   3.094   5.848  1.00  1.00
ATOM    716  O   ASN B 179      13.305   3.679   5.005  1.00  1.00
ATOM    717  N   ILE B 180      12.945   3.162   7.097  1.00  1.00
ATOM    718  CA  ILE B 180      14.148   3.751   7.671  1.00  1.00
ATOM    719  C   ILE B 180      14.799   2.806   8.673  1.00  1.00
ATOM    720  O   ILE B 180      14.305   2.630   9.787  1.00  1.00
ATOM    721  N   PRO B 181      15.341   1.663   8.232  1.00  1.00
ATOM    722  CA  PRO B 181      15.887   0.645   9.120  1.00  1.00
ATOM    723  C   PRO B 181      17.190   1.111   9.758  1.00  1.00
ATOM    724  O   PRO B 181      17.974   1.828   9.137  1.00  1.00
ATOM    725  N   GLY B 182       7.932  14.857   7.207  1.00  1.00
ATOM    726  CA  GLY B 182       6.566  14.649   6.743  1.00  1.00
ATOM    727  C   GLY B 182       5.624  15.701   7.314  1.00  1.00
ATOM    728  O   GLY B 182       5.877  16.262   8.380  1.00  1.00
ATOM    729  N   LEU B 183       4.363  15.679   6.877  1.00  1.00
ATOM    730  CA  LEU B 183       3.395  16.668   7.336  1.00  1.00
ATOM    731  C   LEU B 183       3.197  16.587   8.846  1.00  1.00
ATOM    732  O   LEU B 183       3.027  17.606   9.515  1.00  1.00
ATOM    733  N   PHE B 184       3.224  15.669   9.567  1.00  1.00
ATOM    734  CA  PHE B 184       2.977  15.534  10.997  1.00  1.00
ATOM    735  C   PHE B 184       4.277  15.593  11.788  1.00  1.00
ATOM    736  O   PHE B 184       4.296  16.028  12.940  1.00  1.00
ATOM    737  N   GLY B 185       5.357  15.272  11.327  1.00  1.00
ATOM    738  CA  GLY B 185       6.642  15.613  11.927  1.00  1.00
ATOM    739  C   GLY B 185       7.159  14.478  12.803  1.00  1.00
ATOM    740  O   GLY B 185       8.307  14.497  13.246  1.00  1.00
ATOM    741  N   ALA B 186       6.544  13.277  12.650  1.00  1.00
ATOM    742  CA  ALA B 186       6.955  12.158  13.490  1.00  1.00
ATOM    743  C   ALA B 186       7.853  11.195  12.725  1.00  1.00
ATOM    744  O   ALA B 186       8.818  10.662  13.273  1.00  1.00
ATOM    745  N   ILE B 187       7.406  10.601  11.623  1.00  1.00
ATOM    746  CA  ILE B 187       8.238   9.717  10.815  1.00  1.00
ATOM    747  C   ILE B 187       9.330  10.496  10.093  1.00  1.00
ATOM    748  O   ILE B 187       9.051  11.471   9.394  1.00  1.00
ATOM    749  N   ALA B 188      10.623   9.987  10.213  1.00  1.00
ATOM    750  CA  ALA B 188      11.725  10.728   9.612  1.00  1.00
ATOM    751  C   ALA B 188      11.712  12.187  10.052  1.00  1.00
ATOM    752  O   ALA B 188      11.375  13.077   9.271  1.00  1.00
ATOM    753  N   GLY B 189      11.313  12.373  11.297  1.00  1.00
ATOM    754  CA  GLY B 189      11.262  13.692  11.917  1.00  1.00
ATOM    755  C   GLY B 189      11.839  13.660  13.326  1.00  1.00
ATOM    756  O   GLY B 189      12.747  14.424  13.653  1.00  1.00
ATOM    757  N   PHE B 190      10.911  13.757  14.383  1.00  1.00
ATOM    758  CA  PHE B 190      11.399  13.742  15.757  1.00  1.00
ATOM    759  C   PHE B 190      11.649  12.318  16.237  1.00  1.00
ATOM    760  O   PHE B 190      12.384  12.097  17.199  1.00  1.00
ATOM    761  N   ILE B 191      10.947  11.349  15.707  1.00  1.00
ATOM    762  CA  ILE B 191      11.384   9.960  15.776  1.00  1.00
ATOM    763  C   ILE B 191      12.254   9.596  14.580  1.00  1.00
ATOM    764  O   ILE B 191      11.771   9.519  13.450  1.00  1.00
ATOM    765  N   GLU B 192      13.498   9.725  14.580  1.00  1.00
ATOM    766  CA  GLU B 192      14.416   9.728  13.447  1.00  1.00
ATOM    767  C   GLU B 192      14.429   8.376  12.745  1.00  1.00
ATOM    768  O   GLU B 192      14.511   8.303  11.519  1.00  1.00
ATOM    769  N   GLY B 193      14.230   7.298  13.133  1.00  1.00
ATOM    770  CA  GLY B 193      14.361   6.031  12.423  1.00  1.00
ATOM    771  C   GLY B 193      13.223   5.082  12.774  1.00  1.00
ATOM    772  O   GLY B 193      12.681   5.130  13.878  1.00  1.00
ATOM    773  N   GLY B 194      13.133   3.990  12.060  1.00  1.00
ATOM    774  CA  GLY B 194      12.180   2.921  12.332  1.00  1.00
ATOM    775  C   GLY B 194      12.811   1.822  13.177  1.00  1.00
ATOM    776  O   GLY B 194      13.999   1.529  13.045  1.00  1.00
ATOM    777  N   TRP B 195      11.982   0.792  13.490  1.00  1.00
ATOM    778  CA  TRP B 195      12.421  -0.369  14.254  1.00  1.00
ATOM    779  C   TRP B 195      12.204  -1.658  13.472  1.00  1.00
ATOM    780  O   TRP B 195      11.074  -2.000  13.122  1.00  1.00
ATOM    781  N   THR B 196      13.352  -2.371  13.161  1.00  1.00
ATOM    782  CA  THR B 196      13.208  -3.656  12.488  1.00  1.00
ATOM    783  C   THR B 196      12.779  -4.744  13.465  1.00  1.00
ATOM    784  O   THR B 196      12.028  -5.652  13.107  1.00  1.00
ATOM    785  N   GLY B 197      12.869  -4.433  14.761  1.00  1.00
ATOM    786  CA  GLY B 197      12.555  -5.386  15.819  1.00  1.00
ATOM    787  C   GLY B 197      11.072  -5.355  16.167  1.00  1.00
ATOM    788  O   GLY B 197      10.509  -6.353  16.616  1.00  1.00
ATOM    789  N   MET B 198      10.330  -4.448  15.859  1.00  1.00
ATOM    790  CA  MET B 198       8.873  -4.414  15.887  1.00  1.00
ATOM    791  C   MET B 198       8.284  -4.975  14.598  1.00  1.00
ATOM    792  O   MET B 198       8.375  -4.352  13.540  1.00  1.00
ATOM    793  N   ILE B 199       7.946  -6.273  14.636  1.00  1.00
ATOM    794  CA  ILE B 199       7.622  -7.031  13.434  1.00  1.00
ATOM    795  C   ILE B 199       6.135  -7.358  13.373  1.00  1.00
ATOM    796  O   ILE B 199       5.545  -7.408  12.294  1.00  1.00
ATOM    797  N   ASP B 200       5.287  -6.871  14.173  1.00  1.00
ATOM    798  CA  ASP B 200       3.893  -7.296  14.222  1.00  1.00
ATOM    799  C   ASP B 200       2.951  -6.128  13.961  1.00  1.00
ATOM    800  O   ASP B 200       1.882  -6.299  13.376  1.00  1.00
ATOM    801  N   GLY B 201       3.292  -5.065  13.497  1.00  1.00
ATOM    802  CA  GLY B 201       2.474  -3.939  13.063  1.00  1.00
ATOM    803  C   GLY B 201       3.340  -2.764  12.625  1.00  1.00
ATOM    804  O   GLY B 201       4.523  -2.694  12.960  1.00  1.00
ATOM    805  N   TRP B 202       2.570  -1.660  12.182  1.00  1.00
ATOM    806  CA  TRP B 202       3.274  -0.484  11.683  1.00  1.00
ATOM    807  C   TRP B 202       3.641   0.461  12.819  1.00  1.00
ATOM    808  O   TRP B 202       4.725   1.045  12.828  1.00  1.00
ATOM    809  N   TYR B 203       2.987   0.685  13.771  1.00  1.00
ATOM    810  CA  TYR B 203       3.209   1.528  14.939  1.00  1.00
ATOM    811  C   TYR B 203       3.118   0.719  16.227  1.00  1.00
ATOM    812  O   TYR B 203       2.353  -0.242  16.315  1.00  1.00
ATOM    813  N   GLY B 204       3.915   1.387  17.318  1.00  1.00
ATOM    814  CA  GLY B 204       3.865   0.681  18.593  1.00  1.00
ATOM    815  C   GLY B 204       4.870   1.258  19.582  1.00  1.00
ATOM    816  O   GLY B 204       5.731   2.057  19.212  1.00  1.00
ATOM    817  N   TYR B 205       5.382   0.350  20.480  1.00  1.00
ATOM    818  CA  TYR B 205       6.126   0.764  21.664  1.00  1.00
ATOM    819  C   TYR B 205       7.385  -0.073  21.844  1.00  1.00
ATOM    820  O   TYR B 205       7.419  -1.248  21.478  1.00  1.00
ATOM    821  N   HIS B 206       8.392   0.540  22.359  1.00  1.00
ATOM    822  CA  HIS B 206       9.598  -0.072  22.904  1.00  1.00
ATOM    823  C   HIS B 206       9.785   0.294  24.371  1.00  1.00
ATOM    824  O   HIS B 206       9.606   1.447  24.761  1.00  1.00
ATOM    825  N   HIS B 207       9.856  -0.623  25.268  1.00  1.00
ATOM    826  CA  HIS B 207       9.982  -0.338  26.692  1.00  1.00
ATOM    827  C   HIS B 207      11.264  -0.931  27.262  1.00  1.00
ATOM    828  O   HIS B 207      11.706  -2.000  26.840  1.00  1.00
ATOM    829  N   GLN B 208      11.720  -0.408  28.309  1.00  1.00
ATOM    830  CA  GLN B 208      12.891  -0.758  29.105  1.00  1.00
ATOM    831  C   GLN B 208      12.620  -0.577  30.593  1.00  1.00
ATOM    832  O   GLN B 208      12.109   0.459  31.019  1.00  1.00
ATOM    833  N   ASN B 209      12.526  -1.620  31.352  1.00  1.00
ATOM    834  CA  ASN B 209      12.311  -1.575  32.794  1.00  1.00
ATOM    835  C   ASN B 209      13.118  -2.654  33.505  1.00  1.00
ATOM    836  O   ASN B 209      13.465  -3.675  32.912  1.00  1.00
ATOM    837  N   GLU B 210      13.086  -2.734  34.784  1.00  1.00
ATOM    838  CA  GLU B 210      13.811  -3.736  35.556  1.00  1.00
ATOM    839  C   GLU B 210      13.549  -5.138  35.023  1.00  1.00
ATOM    840  O   GLU B 210      14.451  -5.976  34.982  1.00  1.00
ATOM    841  N   GLN B 211      12.457  -5.491  34.625  1.00  1.00
ATOM    842  CA  GLN B 211      12.046  -6.783  34.089  1.00  1.00
ATOM    843  C   GLN B 211      12.489  -6.944  32.641  1.00  1.00
ATOM    844  O   GLN B 211      12.758  -8.055  32.184  1.00  1.00
ATOM    845  N   GLY B 212      13.143  -6.155  32.010  1.00  1.00
ATOM    846  CA  GLY B 212      13.674  -6.362  30.668  1.00  1.00
ATOM    847  C   GLY B 212      13.320  -5.199  29.750  1.00  1.00
ATOM    848  O   GLY B 212      12.756  -4.198  30.190  1.00  1.00
ATOM    849  N   SER B 213      13.508  -5.579  28.376  1.00  1.00
ATOM    850  CA  SER B 213      13.087  -4.693  27.297  1.00  1.00
ATOM    851  C   SER B 213      12.494  -5.481  26.136  1.00  1.00
ATOM    852  O   SER B 213      12.918  -6.601  25.853  1.00  1.00
ATOM    853  N   GLY B 214      11.612  -4.883  25.401  1.00  1.00
ATOM    854  CA  GLY B 214      11.003  -5.525  24.242  1.00  1.00
ATOM    855  C   GLY B 214      10.332  -4.501  23.335  1.00  1.00
ATOM    856  O   GLY B 214      10.151  -3.345  23.716  1.00  1.00
ATOM    857  N   TYR B 215       9.766  -4.987  22.253  1.00  1.00
ATOM    858  CA  TYR B 215       8.868  -4.265  21.359  1.00  1.00
ATOM    859  C   TYR B 215       7.474  -4.879  21.364  1.00  1.00
ATOM    860  O   TYR B 215       7.321  -6.093  21.495  1.00  1.00
ATOM    861  N   ALA B 216       6.485  -3.963  21.060  1.00  1.00
ATOM    862  CA  ALA B 216       5.086  -4.360  20.950  1.00  1.00
ATOM    863  C   ALA B 216       4.306  -3.390  20.072  1.00  1.00
ATOM    864  O   ALA B 216       4.475  -2.174  20.171  1.00  1.00
ATOM    865  N   ALA B 217       3.738  -3.844  18.958  1.00  1.00
ATOM    866  CA  ALA B 217       2.898  -3.001  18.116  1.00  1.00
ATOM    867  C   ALA B 217       1.634  -2.573  18.852  1.00  1.00
ATOM    868  O   ALA B 217       1.017  -3.369  19.559  1.00  1.00
ATOM    869  N   ASP B 218       1.239  -1.216  18.601  1.00  1.00
ATOM    870  CA  ASP B 218      -0.109  -0.849  19.019  1.00  1.00
ATOM    871  C   ASP B 218      -1.156  -1.457  18.094  1.00  1.00
ATOM    872  O   ASP B 218      -1.147  -1.216  16.887  1.00  1.00
ATOM    873  N   GLN B 219      -1.911  -2.453  18.647  1.00  1.00
ATOM    874  CA  GLN B 219      -2.783  -3.274  17.816  1.00  1.00
ATOM    875  C   GLN B 219      -3.952  -2.462  17.274  1.00  1.00
ATOM    876  O   GLN B 219      -4.357  -2.631  16.123  1.00  1.00
ATOM    877  N   LYS B 220      -4.502  -1.516  18.018  1.00  1.00
ATOM    878  CA  LYS B 220      -5.672  -0.745  17.617  1.00  1.00
ATOM    879  C   LYS B 220      -5.352   0.174  16.445  1.00  1.00
ATOM    880  O   LYS B 220      -6.139   0.298  15.507  1.00  1.00
ATOM    881  N   SER B 221      -4.261   0.958  16.530  1.00  1.00
ATOM    882  CA  SER B 221      -3.899   1.882  15.462  1.00  1.00
ATOM    883  C   SER B 221      -3.396   1.135  14.234  1.00  1.00
ATOM    884  O   SER B 221      -3.669   1.529  13.100  1.00  1.00
ATOM    885  N   THR B 222      -2.704  -0.006  14.458  1.00  1.00
ATOM    886  CA  THR B 222      -2.231  -0.826  13.349  1.00  1.00
ATOM    887  C   THR B 222      -3.395  -1.424  12.571  1.00  1.00
ATOM    888  O   THR B 222      -3.387  -1.444  11.340  1.00  1.00
ATOM    889  N   GLN B 223      -4.405  -1.943  13.314  1.00  1.00
ATOM    890  CA  GLN B 223      -5.565  -2.578  12.701  1.00  1.00
ATOM    891  C   GLN B 223      -6.430  -1.558  11.971  1.00  1.00
ATOM    892  O   GLN B 223      -6.936  -1.825  10.881  1.00  1.00
ATOM    893  N   ASN B 224      -6.654  -0.393  12.562  1.00  1.00
ATOM    894  CA  ASN B 224      -7.428   0.679  11.947  1.00  1.00
ATOM    895  C   ASN B 224      -6.745   1.199  10.688  1.00  1.00
ATOM    896  O   ASN B 224      -7.404   1.513   9.697  1.00  1.00
ATOM    897  N   ALA B 225      -5.416   1.281  10.703  1.00  1.00
ATOM    898  CA  ALA B 225      -4.654   1.754   9.553  1.00  1.00
ATOM    899  C   ALA B 225      -4.668   0.731   8.425  1.00  1.00
ATOM    900  O   ALA B 225      -4.773   1.088   7.251  1.00  1.00
ATOM    901  N   ILE B 226      -4.532  -0.565   8.765  1.00  1.00
ATOM    902  CA  ILE B 226      -4.643  -1.603   7.747  1.00  1.00
ATOM    903  C   ILE B 226      -6.024  -1.598   7.105  1.00  1.00
ATOM    904  O   ILE B 226      -6.155  -1.747   5.890  1.00  1.00
ATOM    905  N   ASN B 227      -7.076  -1.402   7.920  1.00  1.00
ATOM    906  CA  ASN B 227      -8.440  -1.292   7.417  1.00  1.00
ATOM    907  C   ASN B 227      -8.574  -0.137   6.433  1.00  1.00
ATOM    908  O   ASN B 227      -9.226  -0.265   5.397  1.00  1.00
ATOM    909  N   GLY B 228      -8.002   1.012   6.790  1.00  1.00
ATOM    910  CA  GLY B 228      -8.090   2.224   5.984  1.00  1.00
ATOM    911  C   GLY B 228      -7.336   2.067   4.670  1.00  1.00
ATOM    912  O   GLY B 228      -7.815   2.482   3.615  1.00  1.00
ATOM    913  N   ILE B 229      -6.037   1.626   4.766  1.00  1.00
ATOM    914  CA  ILE B 229      -5.182   1.482   3.594  1.00  1.00
ATOM    915  C   ILE B 229      -5.765   0.479   2.607  1.00  1.00
ATOM    916  O   ILE B 229      -5.754   0.705   1.397  1.00  1.00
ATOM    917  N   THR B 230      -6.282  -0.637   3.086  1.00  1.00
ATOM    918  CA  THR B 230      -6.865  -1.660   2.226  1.00  1.00
ATOM    919  C   THR B 230      -8.170  -1.180   1.605  1.00  1.00
ATOM    920  O   THR B 230      -8.443  -1.437   0.433  1.00  1.00
ATOM    921  N   ASN B 231      -8.953  -0.411   2.283  1.00  1.00
ATOM    922  CA  ASN B 231     -10.147   0.224   1.737  1.00  1.00
ATOM    923  C   ASN B 231      -9.790   1.210   0.632  1.00  1.00
ATOM    924  O   ASN B 231     -10.485   1.300  -0.380  1.00  1.00
ATOM    925  N   LYS B 232      -8.654   1.922   0.830  1.00  1.00
ATOM    926  CA  LYS B 232      -8.156   2.861  -0.168  1.00  1.00
ATOM    927  C   LYS B 232      -7.758   2.143  -1.450  1.00  1.00
ATOM    928  O   LYS B 232      -8.040   2.615  -2.551  1.00  1.00
ATOM    929  N   VAL B 233      -7.062   0.998  -1.320  1.00  1.00
ATOM    930  CA  VAL B 233      -6.684   0.190  -2.473  1.00  1.00
ATOM    931  C   VAL B 233      -7.913  -0.294  -3.233  1.00  1.00
ATOM    932  O   VAL B 233      -7.952  -0.247  -4.463  1.00  1.00
ATOM    933  N   ASN B 234      -8.910  -0.743  -2.481  1.00  1.00
ATOM    934  CA  ASN B 234     -10.157  -1.231  -3.057  1.00  1.00
ATOM    935  C   ASN B 234     -10.885  -0.125  -3.811  1.00  1.00
ATOM    936  O   ASN B 234     -11.421  -0.349  -4.896  1.00  1.00
ATOM    937  N   THR B 235     -10.945   1.072  -3.213  1.00  1.00
ATOM    938  CA  THR B 235     -11.586   2.231  -3.823  1.00  1.00
ATOM    939  C   THR B 235     -10.912   2.604  -5.138  1.00  1.00
ATOM    940  O   THR B 235     -11.581   2.926  -6.120  1.00  1.00
ATOM    941  N   VAL B 236      -9.585   2.678  -5.137  1.00  1.00
ATOM    942  CA  VAL B 236      -8.806   2.966  -6.335  1.00  1.00
ATOM    943  C   VAL B 236      -9.060   1.928  -7.420  1.00  1.00
ATOM    944  O   VAL B 236      -9.208   2.267  -8.594  1.00  1.00
ATOM    945  N   ILE B 237      -9.004   0.661  -7.067  1.00  1.00
ATOM    946  CA  ILE B 237      -9.226  -0.431  -8.007  1.00  1.00
ATOM    947  C   ILE B 237     -10.654  -0.420  -8.537  1.00  1.00
ATOM    948  O   ILE B 237     -10.886  -0.624  -9.728  1.00  1.00
ATOM    949  N   GLU B 238     -11.604  -0.169  -7.774  1.00  1.00
ATOM    950  CA  GLU B 238     -13.030  -0.171  -8.078  1.00  1.00
ATOM    951  C   GLU B 238     -13.359   0.826  -9.181  1.00  1.00
ATOM    952  O   GLU B 238     -14.182   0.550 -10.054  1.00  1.00
ATOM    953  N   LYS B 239     -12.720   1.906  -9.298  1.00  1.00
ATOM    954  CA  LYS B 239     -13.036   2.995 -10.215  1.00  1.00
ATOM    955  C   LYS B 239     -12.473   2.725 -11.604  1.00  1.00
ATOM    956  O   LYS B 239     -13.092   3.065 -12.612  1.00  1.00
ATOM    957  N   MET B 240     -11.423   2.038 -11.715  1.00  1.00
ATOM    958  CA  MET B 240     -10.847   1.642 -12.995  1.00  1.00
ATOM    959  C   MET B 240      -9.947   0.423 -12.840  1.00  1.00
ATOM    960  O   MET B 240      -9.001   0.433 -12.053  1.00  1.00
ATOM    961  N   ASN B 241     -10.512  -0.724 -13.554  1.00  1.00
ATOM    962  CA  ASN B 241      -9.767  -1.971 -13.424  1.00  1.00
ATOM    963  C   ASN B 241     -10.115  -2.940 -14.547  1.00  1.00
ATOM    964  O   ASN B 241      -9.291  -3.760 -14.951  1.00  1.00
ATOM    965  N   ILE B 242     -10.601  -2.689 -15.605  1.00  1.00
ATOM    966  CA  ILE B 242     -11.003  -3.618 -16.654  1.00  1.00
ATOM    967  C   ILE B 242     -11.380  -2.877 -17.931  1.00  1.00
ATOM    968  O   ILE B 242     -11.884  -1.755 -17.883  1.00  1.00
ATOM    969  N   GLN B 243     -11.006  -3.455 -19.019  1.00  1.00
ATOM    970  CA  GLN B 243     -11.416  -3.093 -20.371  1.00  1.00
ATOM    971  C   GLN B 243     -11.956  -4.302 -21.125  1.00  1.00
ATOM    972  O   GLN B 243     -11.434  -5.409 -20.998  1.00  1.00
ATOM    973  N   PHE B 244     -13.119  -4.190 -21.685  1.00  1.00
ATOM    974  CA  PHE B 244     -13.643  -5.266 -22.517  1.00  1.00
ATOM    975  C   PHE B 244     -12.955  -5.295 -23.876  1.00  1.00
ATOM    976  O   PHE B 244     -12.540  -4.259 -24.395  1.00  1.00
ATOM    977  N   THR B 245     -13.170  -6.234 -24.699  1.00  1.00
ATOM    978  CA  THR B 245     -12.614  -6.361 -26.041  1.00  1.00
ATOM    979  C   THR B 245     -12.551  -5.010 -26.741  1.00  1.00
ATOM    980  O   THR B 245     -13.530  -4.264 -26.761  1.00  1.00
ATOM    981  N   ALA B 246     -11.313  -4.736 -27.201  1.00  1.00
ATOM    982  CA  ALA B 246     -10.917  -3.572 -27.985  1.00  1.00
ATOM    983  C   ALA B 246      -9.988  -3.967 -29.125  1.00  1.00
ATOM    984  O   ALA B 246      -8.992  -4.661 -28.916  1.00  1.00
ATOM    985  N   VAL B 247     -10.464  -4.002 -30.309  1.00  1.00
ATOM    986  CA  VAL B 247      -9.724  -4.439 -31.487  1.00  1.00
ATOM    987  C   VAL B 247      -9.619  -3.322 -32.518  1.00  1.00
ATOM    988  O   VAL B 247     -10.544  -2.527 -32.681  1.00  1.00
ATOM    989  N   GLY B 248      -8.655  -3.205 -33.236  1.00  1.00
ATOM    990  CA  GLY B 248      -8.470  -2.273 -34.342  1.00  1.00
ATOM    991  C   GLY B 248      -9.646  -2.324 -35.309  1.00  1.00
ATOM    992  O   GLY B 248     -10.188  -3.394 -35.586  1.00  1.00
ATOM    993  N   LYS B 249      -9.765  -1.192 -36.080  1.00  1.00
ATOM    994  CA  LYS B 249     -10.711  -1.121 -37.187  1.00  1.00
ATOM    995  C   LYS B 249      -9.995  -1.194 -38.529  1.00  1.00
ATOM    996  O   LYS B 249      -8.990  -0.516 -38.745  1.00  1.00
ATOM    997  N   LEU B 250      -9.595  10.565 -37.292  1.00  1.00
ATOM    998  CA  LEU B 250     -10.674  10.658 -36.317  1.00  1.00
ATOM    999  C   LEU B 250     -10.656   9.470 -35.360  1.00  1.00
ATOM   1000  O   LEU B 250     -10.904   9.621 -34.164  1.00  1.00
ATOM   1001  N   ASN B 251     -10.558   8.253 -35.880  1.00  1.00
ATOM   1002  CA  ASN B 251     -10.451   7.056 -35.054  1.00  1.00
ATOM   1003  C   ASN B 251      -9.159   7.058 -34.247  1.00  1.00
ATOM   1004  O   ASN B 251      -9.138   6.640 -33.089  1.00  1.00
ATOM   1005  N   LYS B 252      -8.050   7.386 -34.859  1.00  1.00
ATOM   1006  CA  LYS B 252      -6.773   7.434 -34.159  1.00  1.00
ATOM   1007  C   LYS B 252      -6.763   8.534 -33.104  1.00  1.00
ATOM   1008  O   LYS B 252      -6.174   8.376 -32.035  1.00  1.00
ATOM   1009  N   LYS B 253      -7.387   9.705 -33.402  1.00  1.00
ATOM   1010  CA  LYS B 253      -7.487  10.805 -32.450  1.00  1.00
ATOM   1011  C   LYS B 253      -8.264  10.389 -31.208  1.00  1.00
ATOM   1012  O   LYS B 253      -7.914  10.768 -30.090  1.00  1.00
ATOM   1013  N   VAL B 254      -9.392   9.641 -31.405  1.00  1.00
ATOM   1014  CA  VAL B 254     -10.194   9.147 -30.292  1.00  1.00
ATOM   1015  C   VAL B 254      -9.399   8.178 -29.427  1.00  1.00
ATOM   1016  O   VAL B 254      -9.487   8.211 -28.200  1.00  1.00
ATOM   1017  N   ASP B 255      -8.758   7.168 -30.090  1.00  1.00
ATOM   1018  CA  ASP B 255      -7.965   6.185 -29.362  1.00  1.00
ATOM   1019  C   ASP B 255      -6.808   6.847 -28.625  1.00  1.00
ATOM   1020  O   ASP B 255      -6.502   6.496 -27.486  1.00  1.00
ATOM   1021  N   ASP B 256      -6.054   7.692 -29.231  1.00  1.00
ATOM   1022  CA  ASP B 256      -4.895   8.342 -28.632  1.00  1.00
ATOM   1023  C   ASP B 256      -5.313   9.306 -27.530  1.00  1.00
ATOM   1024  O   ASP B 256      -4.615   9.457 -26.527  1.00  1.00
ATOM   1025  N   GLY B 257      -6.448   9.955 -27.649  1.00  1.00
ATOM   1026  CA  GLY B 257      -6.921  10.920 -26.663  1.00  1.00
ATOM   1027  C   GLY B 257      -7.423  10.222 -25.406  1.00  1.00
ATOM   1028  O   GLY B 257      -7.236  10.715 -24.294  1.00  1.00
ATOM   1029  N   PHE B 258      -8.140   9.125 -25.524  1.00  1.00
ATOM   1030  CA  PHE B 258      -8.578   8.337 -24.378  1.00  1.00
ATOM   1031  C   PHE B 258      -7.390   7.736 -23.637  1.00  1.00
ATOM   1032  O   PHE B 258      -7.381   7.672 -22.408  1.00  1.00
ATOM   1033  N   LEU B 259      -6.421   7.234 -24.416  1.00  1.00
ATOM   1034  CA  LEU B 259      -5.203   6.665 -23.852  1.00  1.00
ATOM   1035  C   LEU B 259      -4.411   7.714 -23.079  1.00  1.00
ATOM   1036  O   LEU B 259      -3.842   7.425 -22.027  1.00  1.00
ATOM   1037  N   ASP B 260      -4.313   8.937 -23.617  1.00  1.00
ATOM   1038  CA  ASP B 260      -3.622  10.029 -22.943  1.00  1.00
ATOM   1039  C   ASP B 260      -4.273  10.350 -21.604  1.00  1.00
ATOM   1040  O   ASP B 260      -3.588  10.623 -20.619  1.00  1.00
ATOM   1041  N   ILE B 261      -5.611  10.384 -21.575  1.00  1.00
ATOM   1042  CA  ILE B 261      -6.373  10.732 -20.382  1.00  1.00
ATOM   1043  C   ILE B 261      -6.237   9.659 -19.309  1.00  1.00
ATOM   1044  O   ILE B 261      -6.100   9.966 -18.125  1.00  1.00
ATOM   1045  N   TRP B 262      -6.373   8.377 -19.705  1.00  1.00
ATOM   1046  CA  TRP B 262      -6.309   7.273 -18.755  1.00  1.00
ATOM   1047  C   TRP B 262      -4.898   7.098 -18.208  1.00  1.00
ATOM   1048  O   TRP B 262      -4.713   6.775 -17.034  1.00  1.00
ATOM   1049  N   THR B 263      -3.900   7.276 -19.006  1.00  1.00
ATOM   1050  CA  THR B 263      -2.515   7.233 -18.555  1.00  1.00
ATOM   1051  C   THR B 263      -2.245   8.301 -17.502  1.00  1.00
ATOM   1052  O   THR B 263      -1.547   8.054 -16.519  1.00  1.00
ATOM   1053  N   TYR B 264      -2.759   9.543 -17.801  1.00  1.00
ATOM   1054  CA  TYR B 264      -2.618  10.661 -16.877  1.00  1.00
ATOM   1055  C   TYR B 264      -3.349  10.390 -15.569  1.00  1.00
ATOM   1056  O   TYR B 264      -2.843  10.693 -14.489  1.00  1.00
ATOM   1057  N   ASN B 265      -4.564   9.904 -15.656  1.00  1.00
ATOM   1058  CA  ASN B 265      -5.423   9.632 -14.511  1.00  1.00
ATOM   1059  C   ASN B 265      -4.812   8.574 -13.602  1.00  1.00
ATOM   1060  O   ASN B 265      -4.873   8.683 -12.377  1.00  1.00
ATOM   1061  N   ALA B 266      -4.333   7.487 -14.182  1.00  1.00
ATOM   1062  CA  ALA B 266      -3.752   6.381 -13.431  1.00  1.00
ATOM   1063  C   ALA B 266      -2.495   6.817 -12.691  1.00  1.00
ATOM   1064  O   ALA B 266      -2.282   6.445 -11.537  1.00  1.00
ATOM   1065  N   GLU B 267      -1.600   7.470 -13.366  1.00  1.00
ATOM   1066  CA  GLU B 267      -0.337   7.889 -12.770  1.00  1.00
ATOM   1067  C   GLU B 267      -0.560   8.930 -11.681  1.00  1.00
ATOM   1068  O   GLU B 267       0.088   8.898 -10.635  1.00  1.00
ATOM   1069  N   LEU B 268      -1.407   9.892 -11.896  1.00  1.00
ATOM   1070  CA  LEU B 268      -1.666  10.972 -10.951  1.00  1.00
ATOM   1071  C   LEU B 268      -2.425  10.466  -9.730  1.00  1.00
ATOM   1072  O   LEU B 268      -2.189  10.918  -8.609  1.00  1.00
ATOM   1073  N   LEU B 269      -3.376   9.592  -9.905  1.00  1.00
ATOM   1074  CA  LEU B 269      -4.105   8.982  -8.800  1.00  1.00
ATOM   1075  C   LEU B 269      -3.158   8.269  -7.841  1.00  1.00
ATOM   1076  O   LEU B 269      -3.329   8.331  -6.624  1.00  1.00
ATOM   1077  N   VAL B 270      -2.195   7.533  -8.417  1.00  1.00
ATOM   1078  CA  VAL B 270      -1.224   6.799  -7.615  1.00  1.00
ATOM   1079  C   VAL B 270      -0.286   7.749  -6.880  1.00  1.00
ATOM   1080  O   VAL B 270       0.036   7.537  -5.711  1.00  1.00
ATOM   1081  N   LEU B 271       0.197   8.767  -7.584  1.00  1.00
ATOM   1082  CA  LEU B 271       1.107   9.741  -6.994  1.00  1.00
ATOM   1083  C   LEU B 271       0.438  10.497  -5.850  1.00  1.00
ATOM   1084  O   LEU B 271       1.055  10.748  -4.815  1.00  1.00
ATOM   1085  N   LEU B 272      -0.764  10.947  -6.040  1.00  1.00
ATOM   1086  CA  LEU B 272      -1.500  11.689  -5.023  1.00  1.00
ATOM   1087  C   LEU B 272      -1.822  10.806  -3.822  1.00  1.00
ATOM   1088  O   LEU B 272      -1.744  11.247  -2.676  1.00  1.00
ATOM   1089  N   GLU B 273      -2.323   9.583  -4.088  1.00  1.00
ATOM   1090  CA  GLU B 273      -2.667   8.656  -3.017  1.00  1.00
ATOM   1091  C   GLU B 273      -1.429   8.227  -2.240  1.00  1.00
ATOM   1092  O   GLU B 273      -1.477   8.055  -1.022  1.00  1.00
ATOM   1093  N   ASN B 274      -0.312   8.078  -2.897  1.00  1.00
ATOM   1094  CA  ASN B 274       0.946   7.722  -2.252  1.00  1.00
ATOM   1095  C   ASN B 274       1.361   8.777  -1.235  1.00  1.00
ATOM   1096  O   ASN B 274       1.848   8.451  -0.153  1.00  1.00
ATOM   1097  N   GLU B 275       1.289  10.043  -1.634  1.00  1.00
ATOM   1098  CA  GLU B 275       1.594  11.149  -0.735  1.00  1.00
ATOM   1099  C   GLU B 275       0.682  11.136   0.485  1.00  1.00
ATOM   1100  O   GLU B 275       1.124  11.392   1.605  1.00  1.00
ATOM   1101  N   ARG B 276      -0.597  10.889   0.275  1.00  1.00
ATOM   1102  CA  ARG B 276      -1.595  10.867   1.337  1.00  1.00
ATOM   1103  C   ARG B 276      -1.369   9.694   2.282  1.00  1.00
ATOM   1104  O   ARG B 276      -1.557   9.814   3.492  1.00  1.00
ATOM   1105  N   THR B 277      -0.995   8.541   1.750  1.00  1.00
ATOM   1106  CA  THR B 277      -0.730   7.335   2.525  1.00  1.00
ATOM   1107  C   THR B 277       0.432   7.544   3.488  1.00  1.00
ATOM   1108  O   THR B 277       0.387   7.099   4.636  1.00  1.00
ATOM   1109  N   LEU B 278       1.522   8.101   2.992  1.00  1.00
ATOM   1110  CA  LEU B 278       2.687   8.375   3.824  1.00  1.00
ATOM   1111  C   LEU B 278       2.358   9.384   4.919  1.00  1.00
ATOM   1112  O   LEU B 278       2.798   9.243   6.060  1.00  1.00
ATOM   1113  N   ASP B 279       1.580  10.384   4.571  1.00  1.00
ATOM   1114  CA  ASP B 279       1.165  11.388   5.543  1.00  1.00
ATOM   1115  C   ASP B 279       0.253  10.784   6.604  1.00  1.00
ATOM   1116  O   ASP B 279       0.338  11.132   7.781  1.00  1.00
ATOM   1117  N   PHE B 280      -0.615   9.828   6.170  1.00  1.00
ATOM   1118  CA  PHE B 280      -1.530   9.123   7.059  1.00  1.00
ATOM   1119  C   PHE B 280      -0.772   8.357   8.135  1.00  1.00
ATOM   1120  O   PHE B 280      -1.190   8.315   9.292  1.00  1.00
ATOM   1121  N   HIS B 281       0.267   7.632   7.722  1.00  1.00
ATOM   1122  CA  HIS B 281       1.116   6.892   8.649  1.00  1.00
ATOM   1123  C   HIS B 281       1.814   7.830   9.625  1.00  1.00
ATOM   1124  O   HIS B 281       1.924   7.534  10.814  1.00  1.00
ATOM   1125  N   ASP B 282       2.362   8.960   9.072  1.00  1.00
ATOM   1126  CA  ASP B 282       3.005   9.969   9.906  1.00  1.00
ATOM   1127  C   ASP B 282       2.050  10.491  10.972  1.00  1.00
ATOM   1128  O   ASP B 282       2.441  10.696  12.122  1.00  1.00
ATOM   1129  N   SER B 283       0.807  10.735  10.597  1.00  1.00
ATOM   1130  CA  SER B 283      -0.236  11.228  11.487  1.00  1.00
ATOM   1131  C   SER B 283      -0.527  10.230  12.600  1.00  1.00
ATOM   1132  O   SER B 283      -0.757  10.614  13.747  1.00  1.00
ATOM   1133  N   ASN B 284      -0.644   8.942  12.258  1.00  1.00
ATOM   1134  CA  ASN B 284      -0.936   7.875  13.207  1.00  1.00
ATOM   1135  C   ASN B 284       0.147   7.776  14.274  1.00  1.00
ATOM   1136  O   ASN B 284      -0.144   7.548  15.449  1.00  1.00
ATOM   1137  N   VAL B 285       1.412   7.888  13.830  1.00  1.00
ATOM   1138  CA  VAL B 285       2.535   7.873  14.759  1.00  1.00
ATOM   1139  C   VAL B 285       2.485   9.068  15.703  1.00  1.00
ATOM   1140  O   VAL B 285       2.733   8.935  16.902  1.00  1.00
ATOM   1141  N   LYS B 286       2.238  10.245  15.132  1.00  1.00
ATOM   1142  CA  LYS B 286       2.160  11.490  15.887  1.00  1.00
ATOM   1143  C   LYS B 286       1.057  11.430  16.935  1.00  1.00
ATOM   1144  O   LYS B 286       1.228  11.906  18.058  1.00  1.00
ATOM   1145  N   ASN B 287      -0.121  10.892  16.531  1.00  1.00
ATOM   1146  CA  ASN B 287      -1.273  10.784  17.418  1.00  1.00
ATOM   1147  C   ASN B 287      -1.009   9.794  18.545  1.00  1.00
ATOM   1148  O   ASN B 287      -1.441  10.001  19.679  1.00  1.00
ATOM   1149  N   LEU B 288      -0.395   8.668  18.273  1.00  1.00
ATOM   1150  CA  LEU B 288      -0.019   7.677  19.274  1.00  1.00
ATOM   1151  C   LEU B 288       0.937   8.269  20.304  1.00  1.00
ATOM   1152  O   LEU B 288       0.820   8.002  21.499  1.00  1.00
ATOM   1153  N   TYR B 289       1.847   9.087  19.826  1.00  1.00
ATOM   1154  CA  TYR B 289       2.818   9.755  20.685  1.00  1.00
ATOM   1155  C   TYR B 289       2.141  10.767  21.599  1.00  1.00
ATOM   1156  O   TYR B 289       2.479  10.877  22.778  1.00  1.00
ATOM   1157  N   GLU B 290       1.309  11.625  21.012  1.00  1.00
ATOM   1158  CA  GLU B 290       0.565  12.627  21.765  1.00  1.00
ATOM   1159  C   GLU B 290      -0.368  11.975  22.778  1.00  1.00
ATOM   1160  O   GLU B 290      -0.549  12.480  23.886  1.00  1.00
ATOM   1161  N   LYS B 291      -0.953  10.849  22.453  1.00  1.00
ATOM   1162  CA  LYS B 291      -1.827  10.088  23.339  1.00  1.00
ATOM   1163  C   LYS B 291      -1.086   9.644  24.594  1.00  1.00
ATOM   1164  O   LYS B 291      -1.638   9.672  25.694  1.00  1.00
ATOM   1165  N   VAL B 292       0.095   9.025  24.423  1.00  1.00
ATOM   1166  CA  VAL B 292       0.927   8.615  25.548  1.00  1.00
ATOM   1167  C   VAL B 292       1.373   9.818  26.369  1.00  1.00
ATOM   1168  O   VAL B 292       1.378   9.774  27.600  1.00  1.00
ATOM   1169  N   LYS B 293       1.757  10.886  25.653  1.00  1.00
ATOM   1170  CA  LYS B 293       2.215  12.098  26.323  1.00  1.00
ATOM   1171  C   LYS B 293       1.144  12.650  27.255  1.00  1.00
ATOM   1172  O   LYS B 293       1.440  13.089  28.366  1.00  1.00
ATOM   1173  N   SER B 294      -0.104  12.653  26.818  1.00  1.00
ATOM   1174  CA  SER B 294      -1.220  13.197  27.581  1.00  1.00
ATOM   1175  C   SER B 294      -1.591  12.284  28.742  1.00  1.00
ATOM   1176  O   SER B 294      -2.001  12.751  29.805  1.00  1.00
ATOM   1177  N   GLN B 295      -1.359  10.999  28.665  1.00  1.00
ATOM   1178  CA  GLN B 295      -1.616  10.076  29.764  1.00  1.00
ATOM   1179  C   GLN B 295      -0.603  10.262  30.887  1.00  1.00
ATOM   1180  O   GLN B 295      -0.948  10.182  32.066  1.00  1.00
ATOM   1181  N   LEU B 296       0.687  10.308  30.545  1.00  1.00
ATOM   1182  CA  LEU B 296       1.769  10.390  31.520  1.00  1.00
ATOM   1183  C   LEU B 296       1.869  11.791  32.115  1.00  1.00
ATOM   1184  O   LEU B 296       2.180  11.953  33.295  1.00  1.00
ATOM   1185  N   LYS B 297       1.464  12.765  31.595  1.00  1.00
ATOM   1186  CA  LYS B 297       1.600  14.128  32.094  1.00  1.00
ATOM   1187  C   LYS B 297       3.018  14.396  32.583  1.00  1.00
ATOM   1188  O   LYS B 297       3.907  14.717  31.794  1.00  1.00
ATOM   1189  N   ASN B 298       3.221  14.761  33.829  1.00  1.00
ATOM   1190  CA  ASN B 298       4.515  15.083  34.419  1.00  1.00
ATOM   1191  C   ASN B 298       5.062  13.909  35.220  1.00  1.00
ATOM   1192  O   ASN B 298       6.222  13.913  35.632  1.00  1.00
ATOM   1193  N   ASN B 299       4.439  12.752  35.191  1.00  1.00
ATOM   1194  CA  ASN B 299       4.953  11.522  35.781  1.00  1.00
ATOM   1195  C   ASN B 299       6.075  10.933  34.938  1.00  1.00
ATOM   1196  O   ASN B 299       6.951  10.236  35.451  1.00  1.00
ATOM   1197  N   ALA B 300       6.408  11.492  33.967  1.00  1.00
ATOM   1198  CA  ALA B 300       7.477  11.191  33.023  1.00  1.00
ATOM   1199  C   ALA B 300       8.018  12.462  32.380  1.00  1.00
ATOM   1200  O   ALA B 300       7.279  13.422  32.161  1.00  1.00
ATOM   1201  N   LYS B 301       9.185  12.355  31.797  1.00  1.00
ATOM   1202  CA  LYS B 301       9.846  13.436  31.076  1.00  1.00
ATOM   1203  C   LYS B 301      10.102  13.053  29.624  1.00  1.00
ATOM   1204  O   LYS B 301      10.472  11.918  29.327  1.00  1.00
ATOM   1205  N   GLU B 302       9.740  14.004  28.681  1.00  1.00
ATOM   1206  CA  GLU B 302      10.178  13.775  27.309  1.00  1.00
ATOM   1207  C   GLU B 302      11.693  13.877  27.191  1.00  1.00
ATOM   1208  O   GLU B 302      12.289  14.886  27.569  1.00  1.00
ATOM   1209  N   ILE B 303      12.320  12.769  26.664  1.00  1.00
ATOM   1210  CA  ILE B 303      13.772  12.660  26.593  1.00  1.00
ATOM   1211  C   ILE B 303      14.256  12.694  25.149  1.00  1.00
ATOM   1212  O   ILE B 303      15.394  13.074  24.875  1.00  1.00
ATOM   1213  N   GLY B 304      13.460  12.642  24.229  1.00  1.00
ATOM   1214  CA  GLY B 304      13.917  12.863  22.862  1.00  1.00
ATOM   1215  C   GLY B 304      13.589  11.672  21.971  1.00  1.00
ATOM   1216  O   GLY B 304      13.744  10.520  22.377  1.00  1.00
ATOM   1217  N   ASN B 305      13.382  11.989  20.717  1.00  1.00
ATOM   1218  CA  ASN B 305      13.382  10.865  19.788  1.00  1.00
ATOM   1219  C   ASN B 305      12.124  10.020  19.946  1.00  1.00
ATOM   1220  O   ASN B 305      12.090   8.858  19.541  1.00  1.00
ATOM   1221  N   GLY B 306      11.124  10.451  20.753  1.00  1.00
ATOM   1222  CA  GLY B 306       9.876   9.714  20.907  1.00  1.00
ATOM   1223  C   GLY B 306       9.914   8.815  22.136  1.00  1.00
ATOM   1224  O   GLY B 306       8.949   8.110  22.431  1.00  1.00
ATOM   1225  N   CYS B 307      10.720   9.150  23.082  1.00  1.00
ATOM   1226  CA  CYS B 307      10.923   8.376  24.301  1.00  1.00
ATOM   1227  C   CYS B 307      10.516   9.173  25.534  1.00  1.00
ATOM   1228  O   CYS B 307      10.736  10.382  25.603  1.00  1.00
ATOM   1229  N   PHE B 308       9.874   8.514  26.460  1.00  1.00
ATOM   1230  CA  PHE B 308       9.561   9.017  27.793  1.00  1.00
ATOM   1231  C   PHE B 308      10.339   8.262  28.863  1.00  1.00
ATOM   1232  O   PHE B 308      10.489   7.043  28.792  1.00  1.00
ATOM   1233  N   GLU B 309      10.888   8.991  29.789  1.00  1.00
ATOM   1234  CA  GLU B 309      11.535   8.430  30.969  1.00  1.00
ATOM   1235  C   GLU B 309      10.699   8.664  32.220  1.00  1.00
ATOM   1236  O   GLU B 309      10.285   9.789  32.500  1.00  1.00
ATOM   1237  N   PHE B 310      10.207   7.493  32.824  1.00  1.00
ATOM   1238  CA  PHE B 310       9.332   7.627  33.983  1.00  1.00
ATOM   1239  C   PHE B 310      10.097   8.148  35.193  1.00  1.00
ATOM   1240  O   PHE B 310      11.231   7.741  35.445  1.00  1.00
ATOM   1241  N   TYR B 311       9.315   8.904  36.049  1.00  1.00
ATOM   1242  CA  TYR B 311       9.859   9.351  37.325  1.00  1.00
ATOM   1243  C   TYR B 311       9.554   8.352  38.434  1.00  1.00
ATOM   1244  O   TYR B 311      10.178   8.379  39.495  1.00  1.00
ATOM   1245  N   HIS B 312       8.896   7.349  38.103  1.00  1.00
ATOM   1246  CA  HIS B 312       8.467   6.219  38.919  1.00  1.00
ATOM   1247  C   HIS B 312       8.885   4.896  38.290  1.00  1.00
ATOM   1248  O   HIS B 312       8.954   4.774  37.067  1.00  1.00
ATOM   1249  N   LYS B 313       8.931   3.821  39.074  1.00  1.00
ATOM   1250  CA  LYS B 313       9.068   2.479  38.521  1.00  1.00
ATOM   1251  C   LYS B 313       7.811   2.062  37.769  1.00  1.00
ATOM   1252  O   LYS B 313       6.703   2.145  38.298  1.00  1.00
ATOM   1253  N   CYS B 314       7.911   1.712  36.568  1.00  1.00
ATOM   1254  CA  CYS B 314       6.841   1.254  35.690  1.00  1.00
ATOM   1255  C   CYS B 314       7.104  -0.162  35.194  1.00  1.00
ATOM   1256  O   CYS B 314       8.023  -0.394  34.408  1.00  1.00
ATOM   1257  N   ASP B 315       6.584  -1.151  35.938  1.00  1.00
ATOM   1258  CA  ASP B 315       6.757  -2.552  35.572  1.00  1.00
ATOM   1259  C   ASP B 315       5.954  -2.899  34.326  1.00  1.00
ATOM   1260  O   ASP B 315       4.959  -2.244  34.014  1.00  1.00
ATOM   1261  N   ASN B 316       5.747  -4.126  34.001  1.00  1.00
ATOM   1262  CA  ASN B 316       5.033  -4.578  32.813  1.00  1.00
ATOM   1263  C   ASN B 316       3.532  -4.360  32.956  1.00  1.00
ATOM   1264  O   ASN B 316       2.848  -4.030  31.986  1.00  1.00
ATOM   1265  N   GLU B 317       2.926  -4.469  34.079  1.00  1.00
ATOM   1266  CA  GLU B 317       1.530  -4.098  34.276  1.00  1.00
ATOM   1267  C   GLU B 317       1.311  -2.614  34.007  1.00  1.00
ATOM   1268  O   GLU B 317       0.293  -2.220  33.439  1.00  1.00
ATOM   1269  N   CYS B 318       2.247  -1.769  34.505  1.00  1.00
ATOM   1270  CA  CYS B 318       2.190  -0.333  34.258  1.00  1.00
ATOM   1271  C   CYS B 318       2.366  -0.022  32.777  1.00  1.00
ATOM   1272  O   CYS B 318       1.700   0.860  32.235  1.00  1.00
ATOM   1273  N   MET B 319       3.348  -0.656  32.148  1.00  1.00
ATOM   1274  CA  MET B 319       3.639  -0.464  30.732  1.00  1.00
ATOM   1275  C   MET B 319       2.453  -0.868  29.866  1.00  1.00
ATOM   1276  O   MET B 319       2.125  -0.192  28.891  1.00  1.00
ATOM   1277  N   GLU B 320       1.818  -1.955  30.150  1.00  1.00
ATOM   1278  CA  GLU B 320       0.643  -2.421  29.423  1.00  1.00
ATOM   1279  C   GLU B 320      -0.499  -1.418  29.521  1.00  1.00
ATOM   1280  O   GLU B 320      -1.245  -1.216  28.562  1.00  1.00
ATOM   1281  N   SER B 321      -0.709  -0.814  30.679  1.00  1.00
ATOM   1282  CA  SER B 321      -1.705   0.235  30.865  1.00  1.00
ATOM   1283  C   SER B 321      -1.406   1.440  29.982  1.00  1.00
ATOM   1284  O   SER B 321      -2.318   2.079  29.458  1.00  1.00
ATOM   1285  N   VAL B 322      -0.147   1.812  29.825  1.00  1.00
ATOM   1286  CA  VAL B 322       0.240   2.863  28.891  1.00  1.00
ATOM   1287  C   VAL B 322      -0.077   2.468  27.455  1.00  1.00
ATOM   1288  O   VAL B 322      -0.572   3.279  26.673  1.00  1.00
ATOM   1289  N   ARG B 323       0.207   1.268  27.086  1.00  1.00
ATOM   1290  CA  ARG B 323      -0.007   0.739  25.745  1.00  1.00
ATOM   1291  C   ARG B 323      -1.492   0.590  25.442  1.00  1.00
ATOM   1292  O   ARG B 323      -1.939   0.864  24.328  1.00  1.00
ATOM   1293  N   ASN B 324      -2.347   0.334  26.272  1.00  1.00
ATOM   1294  CA  ASN B 324      -3.772   0.113  26.058  1.00  1.00
ATOM   1295  C   ASN B 324      -4.591   1.310  26.522  1.00  1.00
ATOM   1296  O   ASN B 324      -5.778   1.421  26.212  1.00  1.00
ATOM   1297  N   GLY B 325      -4.027   2.349  26.961  1.00  1.00
ATOM   1298  CA  GLY B 325      -4.641   3.656  27.162  1.00  1.00
ATOM   1299  C   GLY B 325      -5.433   3.699  28.462  1.00  1.00
ATOM   1300  O   GLY B 325      -6.074   4.701  28.777  1.00  1.00
ATOM   1301  N   THR B 326      -4.966   3.104  29.503  1.00  1.00
ATOM   1302  CA  THR B 326      -5.602   3.066  30.814  1.00  1.00
ATOM   1303  C   THR B 326      -4.599   3.360  31.922  1.00  1.00
ATOM   1304  O   THR B 326      -4.944   3.353  33.103  1.00  1.00
ATOM   1305  N   TYR B 327      -3.534   4.093  31.564  1.00  1.00
ATOM   1306  CA  TYR B 327      -2.556   4.525  32.556  1.00  1.00
ATOM   1307  C   TYR B 327      -3.222   5.306  33.682  1.00  1.00
ATOM   1308  O   TYR B 327      -3.993   6.233  33.436  1.00  1.00
ATOM   1309  N   ASP B 328      -2.896   4.937  34.924  1.00  1.00
ATOM   1310  CA  ASP B 328      -3.399   5.625  36.107  1.00  1.00
ATOM   1311  C   ASP B 328      -2.372   6.612  36.648  1.00  1.00
ATOM   1312  O   ASP B 328      -1.405   6.221  37.301  1.00  1.00
ATOM   1313  N   TYR B 329      -2.597   7.972  36.326  1.00  1.00
ATOM   1314  CA  TYR B 329      -1.601   8.968  36.703  1.00  1.00
ATOM   1315  C   TYR B 329      -1.579   9.181  38.212  1.00  1.00
ATOM   1316  O   TYR B 329      -0.515   9.336  38.811  1.00  1.00
ATOM   1317  N   PRO B 330      -2.727   9.307  38.873  1.00  1.00
ATOM   1318  CA  PRO B 330      -2.823   9.533  40.310  1.00  1.00
ATOM   1319  C   PRO B 330      -2.155   8.407  41.090  1.00  1.00
ATOM   1320  O   PRO B 330      -1.542   8.640  42.132  1.00  1.00
ATOM   1321  N   LYS B 331      -2.099   7.232  40.652  1.00  1.00
ATOM   1322  CA  LYS B 331      -1.484   6.068  41.278  1.00  1.00
ATOM   1323  C   LYS B 331       0.013   6.274  41.475  1.00  1.00
ATOM   1324  O   LYS B 331       0.576   5.870  42.492  1.00  1.00
ATOM   1325  N   TYR B 332       0.719   6.863  40.548  1.00  1.00
ATOM   1326  CA  TYR B 332       2.169   7.004  40.610  1.00  1.00
ATOM   1327  C   TYR B 332       2.574   8.462  40.784  1.00  1.00
ATOM   1328  O   TYR B 332       3.712   8.761  41.146  1.00  1.00
ATOM   1329  N   SER B 333       1.707   9.334  40.971  1.00  1.00
ATOM   1330  CA  SER B 333       1.979  10.766  41.017  1.00  1.00
ATOM   1331  C   SER B 333       2.752  11.140  42.274  1.00  1.00
ATOM   1332  O   SER B 333       3.622  12.011  42.244  1.00  1.00
ATOM   1333  N   GLU B 334       2.544  10.563  43.423  1.00  1.00
ATOM   1334  CA  GLU B 334       3.299  10.854  44.636  1.00  1.00
ATOM   1335  C   GLU B 334       4.760  10.454  44.485  1.00  1.00
ATOM   1336  O   GLU B 334       5.659  11.164  44.937  1.00  1.00
ATOM   1337  N   GLU B 335       5.003   9.204  44.014  1.00  1.00
ATOM   1338  CA  GLU B 335       6.366   8.726  43.816  1.00  1.00
ATOM   1339  C   GLU B 335       7.096   9.560  42.771  1.00  1.00
ATOM   1340  O   GLU B 335       8.293   9.820  42.896  1.00  1.00
ATOM   1341  N   SER B 336       6.375   9.872  41.671  1.00  1.00
ATOM   1342  CA  SER B 336       6.947  10.699  40.615  1.00  1.00
ATOM   1343  C   SER B 336       7.379  12.057  41.152  1.00  1.00
ATOM   1344  O   SER B 336       8.413  12.593  40.753  1.00  1.00
ATOM   1345  N   LYS B 337       6.449  12.711  41.896  1.00  1.00
ATOM   1346  CA  LYS B 337       6.706  14.020  42.485  1.00  1.00
ATOM   1347  C   LYS B 337       7.984  14.009  43.314  1.00  1.00
ATOM   1348  O   LYS B 337       8.752  14.971  43.300  1.00  1.00
ATOM   1349  N   LEU B 338       8.157  12.994  44.166  1.00  1.00
ATOM   1350  CA  LEU B 338       9.348  12.862  44.997  1.00  1.00
ATOM   1351  C   LEU B 338      10.604  12.726  44.143  1.00  1.00
ATOM   1352  O   LEU B 338      11.666  13.239  44.496  1.00  1.00
ATOM   1353  N   ASN B 339      10.552  12.148  42.989  1.00  1.00
ATOM   1354  CA  ASN B 339      11.721  11.848  42.170  1.00  1.00
ATOM   1355  C   ASN B 339      12.129  13.052  41.331  1.00  1.00
ATOM   1356  O   ASN B 339      13.307  13.236  41.024  1.00  1.00
ATOM   1357  N   ARG B 340      11.236  13.696  40.642  1.00  1.00
ATOM   1358  CA  ARG B 340      11.593  14.862  39.844  1.00  1.00
ATOM   1359  C   ARG B 340      11.877  16.069  40.729  1.00  1.00
ATOM   1360  O   ARG B 340      11.164  16.320  41.700  1.00  1.00
