# Supplementary material for: ProteinDJ: A high‐performance and modular protein design pipeline
Source: Protein Sci. 2026 Jan 21;35(2):e70464. doi: 10.1002/pro.70464 (PMC12820799; doi:10.1002/pro.70464)
Supplement: Supplementary file 2 — DATA S1. Compressed archive containing input PDB and Bindsweeper YAML files used for benchmarking and comparison of sequence design methods. [file PRO-35-e70464-s001.zip › SupplementaryFile1/binderfolds/ha/fold_53.pdb]

ATOM      1  N   GLY A   1     -13.095 -13.320  -6.724  1.00  0.00
ATOM      2  CA  GLY A   1     -14.242 -13.751  -5.935  1.00  0.00
ATOM      3  C   GLY A   1     -13.995 -15.113  -5.301  1.00  0.00
ATOM      4  O   GLY A   1     -14.366 -15.350  -4.152  1.00  0.00
ATOM      5  N   GLY A   2     -13.469 -16.027  -6.148  1.00  0.00
ATOM      6  CA  GLY A   2     -13.124 -17.354  -5.652  1.00  0.00
ATOM      7  C   GLY A   2     -11.977 -17.287  -4.652  1.00  0.00
ATOM      8  O   GLY A   2     -11.980 -17.990  -3.642  1.00  0.00
ATOM      9  N   GLY A   3     -11.003 -16.392  -4.936  1.00  0.00
ATOM     10  CA  GLY A   3      -9.901 -16.193  -4.002  1.00  0.00
ATOM     11  C   GLY A   3     -10.408 -15.721  -2.645  1.00  0.00
ATOM     12  O   GLY A   3      -9.923 -16.162  -1.603  1.00  0.00
ATOM     13  N   GLY A   4     -11.411 -14.823  -2.691  1.00  0.00
ATOM     14  CA  GLY A   4     -12.005 -14.320  -1.458  1.00  0.00
ATOM     15  C   GLY A   4     -12.738 -15.425  -0.709  1.00  0.00
ATOM     16  O   GLY A   4     -12.648 -15.524   0.515  1.00  0.00
ATOM     17  N   GLY A   5     -13.493 -16.270  -1.447  1.00  0.00
ATOM     18  CA  GLY A   5     -14.184 -17.393  -0.826  1.00  0.00
ATOM     19  C   GLY A   5     -13.198 -18.358  -0.180  1.00  0.00
ATOM     20  O   GLY A   5     -13.422 -18.839   0.931  1.00  0.00
ATOM     21  N   GLY A   6     -12.135 -18.700  -0.928  1.00  0.00
ATOM     22  CA  GLY A   6     -11.109 -19.603  -0.421  1.00  0.00
ATOM     23  C   GLY A   6     -10.431 -19.028   0.816  1.00  0.00
ATOM     24  O   GLY A   6     -10.174 -19.743   1.784  1.00  0.00
ATOM     25  N   GLY A   7     -10.074 -17.738   0.737  1.00  0.00
ATOM     26  CA  GLY A   7      -9.427 -17.062   1.855  1.00  0.00
ATOM     27  C   GLY A   7     -10.329 -17.040   3.082  1.00  0.00
ATOM     28  O   GLY A   7      -9.870 -17.242   4.206  1.00  0.00
ATOM     29  N   GLY A   8     -11.602 -16.771   2.877  1.00  0.00
ATOM     30  CA  GLY A   8     -12.570 -16.756   3.967  1.00  0.00
ATOM     31  C   GLY A   8     -12.694 -18.129   4.613  1.00  0.00
ATOM     32  O   GLY A   8     -12.785 -18.245   5.835  1.00  0.00
ATOM     33  N   GLY A   9     -12.697 -19.184   3.788  1.00  0.00
ATOM     34  CA  GLY A   9     -12.746 -20.550   4.295  1.00  0.00
ATOM     35  C   GLY A   9     -11.516 -20.870   5.135  1.00  0.00
ATOM     36  O   GLY A   9     -11.618 -21.499   6.189  1.00  0.00
ATOM     37  N   GLY A  10     -10.330 -20.485   4.619  1.00  0.00
ATOM     38  CA  GLY A  10      -9.080 -20.718   5.332  1.00  0.00
ATOM     39  C   GLY A  10      -9.075 -20.010   6.681  1.00  0.00
ATOM     40  O   GLY A  10      -8.624 -20.565   7.683  1.00  0.00
ATOM     41  N   GLY A  11      -9.537 -18.742   6.655  1.00  0.00
ATOM     42  CA  GLY A  11      -9.587 -17.953   7.880  1.00  0.00
ATOM     43  C   GLY A  11     -10.552 -18.562   8.888  1.00  0.00
ATOM     44  O   GLY A  11     -10.262 -18.619  10.083  1.00  0.00
ATOM     45  N   GLY A  12     -11.714 -19.022   8.394  1.00  0.00
ATOM     46  CA  GLY A  12     -12.686 -19.681   9.259  1.00  0.00
ATOM     47  C   GLY A  12     -12.110 -20.955   9.864  1.00  0.00
ATOM     48  O   GLY A  12     -12.306 -21.235  11.046  1.00  0.00
ATOM     49  N   GLY A  13     -11.429 -21.746   9.020  1.00  0.00
ATOM     50  CA  GLY A  13     -10.792 -22.971   9.489  1.00  0.00
ATOM     51  C   GLY A  13      -9.725 -22.672  10.534  1.00  0.00
ATOM     52  O   GLY A  13      -9.610 -23.377  11.537  1.00  0.00
ATOM     53  N   GLY A  14      -8.924 -21.628  10.258  1.00  0.00
ATOM     54  CA  GLY A  14      -7.866 -21.219  11.173  1.00  0.00
ATOM     55  C   GLY A  14      -8.436 -20.801  12.523  1.00  0.00
ATOM     56  O   GLY A  14      -7.888 -21.143  13.571  1.00  0.00
ATOM     57  N   GLY A  15      -9.508 -19.992  12.459  1.00  0.00
ATOM     58  CA  GLY A  15     -10.153 -19.526  13.681  1.00  0.00
ATOM     59  C   GLY A  15     -10.725 -20.690  14.480  1.00  0.00
ATOM     60  O   GLY A  15     -10.604 -20.734  15.704  1.00  0.00
ATOM     61  N   GLY A  16     -11.343 -21.648  13.761  1.00  0.00
ATOM     62  CA  GLY A  16     -11.899 -22.830  14.407  1.00  0.00
ATOM     63  C   GLY A  16     -10.805 -23.672  15.051  1.00  0.00
ATOM     64  O   GLY A  16     -10.961 -24.157  16.172  1.00  0.00
ATOM     65  N   GLY A  17      -9.717 -23.896  14.299  1.00  0.00
ATOM     66  CA  GLY A  17      -8.593 -24.687  14.787  1.00  0.00
ATOM     67  C   GLY A  17      -7.951 -24.038  16.006  1.00  0.00
ATOM     68  O   GLY A  17      -7.594 -24.719  16.968  1.00  0.00
ATOM     69  N   GLY A  18      -7.752 -22.727  15.931  1.00  0.00
ATOM     70  CA  GLY A  18      -7.139 -21.985  17.026  1.00  0.00
ATOM     71  C   GLY A  18      -7.982 -22.073  18.292  1.00  0.00
ATOM     72  O   GLY A  18      -7.454 -22.247  19.390  1.00  0.00
ATOM     73  N   GLY A  19      -9.293 -21.910  18.103  1.00  0.00
ATOM     74  CA  GLY A  19     -10.213 -21.990  19.231  1.00  0.00
ATOM     75  C   GLY A  19     -10.206 -23.382  19.849  1.00  0.00
ATOM     76  O   GLY A  19     -10.213 -23.529  21.071  1.00  0.00
ATOM     77  N   GLY A  20     -10.140 -24.410  18.967  1.00  0.00
ATOM     78  CA  GLY A  20     -10.090 -25.794  19.422  1.00  0.00
ATOM     79  C   GLY A  20      -8.816 -26.068  20.211  1.00  0.00
ATOM     80  O   GLY A  20      -8.846 -26.734  21.246  1.00  0.00
ATOM     81  N   GLY A  21      -7.680 -25.608  19.692  1.00  0.00
ATOM     82  CA  GLY A  21      -6.388 -25.785  20.343  1.00  0.00
ATOM     83  C   GLY A  21      -6.348 -25.075  21.690  1.00  0.00
ATOM     84  O   GLY A  21      -5.810 -25.601  22.665  1.00  0.00
ATOM     85  N   GLY A  22      -6.848 -23.837  21.702  1.00  0.00
ATOM     86  CA  GLY A  22      -6.878 -23.068  22.940  1.00  0.00
ATOM     87  C   GLY A  22      -7.750 -23.747  23.989  1.00  0.00
ATOM     88  O   GLY A  22      -7.390 -23.807  25.164  1.00  0.00
ATOM     89  N   GLY A  23      -8.872 -24.304  23.499  1.00  0.00
ATOM     90  CA  GLY A  23      -9.778 -25.025  24.384  1.00  0.00
ATOM     91  C   GLY A  23      -9.132 -26.297  24.918  1.00  0.00
ATOM     92  O   GLY A  23      -9.297 -26.645  26.087  1.00  0.00
ATOM     93  N   GLY A  24      -8.278 -26.891  24.146  1.00  0.00
ATOM     94  CA  GLY A  24      -7.559 -28.103  24.520  1.00  0.00
ATOM     95  C   GLY A  24      -6.342 -27.778  25.376  1.00  0.00
ATOM     96  O   GLY A  24      -5.982 -28.539  26.275  1.00  0.00
ATOM     97  N   GLY A  25      -5.925 -26.481  25.254  1.00  0.00
ATOM     98  CA  GLY A  25      -4.811 -26.061  26.097  1.00  0.00
ATOM     99  C   GLY A  25      -3.488 -26.154  25.348  1.00  0.00
ATOM    100  O   GLY A  25      -2.465 -25.649  25.810  1.00  0.00
ATOM    101  N   GLY A  26      -3.571 -26.484  24.076  1.00  0.00
ATOM    102  CA  GLY A  26      -2.384 -26.521  23.231  1.00  0.00
ATOM    103  C   GLY A  26      -2.182 -25.196  22.508  1.00  0.00
ATOM    104  O   GLY A  26      -1.867 -25.169  21.318  1.00  0.00
ATOM    105  N   GLY A  27      -1.366 -24.328  23.011  1.00  0.00
ATOM    106  CA  GLY A  27      -1.165 -22.996  22.454  1.00  0.00
ATOM    107  C   GLY A  27      -0.121 -23.015  21.345  1.00  0.00
ATOM    108  O   GLY A  27      -0.242 -22.297  20.353  1.00  0.00
ATOM    109  N   GLY A  28       0.912 -23.797  21.474  1.00  0.00
ATOM    110  CA  GLY A  28       1.924 -23.929  20.433  1.00  0.00
ATOM    111  C   GLY A  28       1.320 -24.472  19.144  1.00  0.00
ATOM    112  O   GLY A  28       1.645 -24.008  18.051  1.00  0.00
ATOM    113  N   GLY A  29       0.481 -25.506  19.248  1.00  0.00
ATOM    114  CA  GLY A  29      -0.212 -26.077  18.100  1.00  0.00
ATOM    115  C   GLY A  29      -1.122 -25.049  17.439  1.00  0.00
ATOM    116  O   GLY A  29      -1.204 -24.976  16.213  1.00  0.00
ATOM    117  N   GLY A  30      -1.804 -24.255  18.273  1.00  0.00
ATOM    118  CA  GLY A  30      -2.670 -23.199  17.762  1.00  0.00
ATOM    119  C   GLY A  30      -1.881 -22.190  16.939  1.00  0.00
ATOM    120  O   GLY A  30      -2.332 -21.749  15.881  1.00  0.00
ATOM    121  N   GLY A  31      -0.719 -21.796  17.466  1.00  0.00
ATOM    122  CA  GLY A  31       0.136 -20.832  16.785  1.00  0.00
ATOM    123  C   GLY A  31       0.622 -21.375  15.447  1.00  0.00
ATOM    124  O   GLY A  31       0.651 -20.657  14.448  1.00  0.00
ATOM    125  N   GLY A  32       0.991 -22.645  15.411  1.00  0.00
ATOM    126  CA  GLY A  32       1.435 -23.283  14.177  1.00  0.00
ATOM    127  C   GLY A  32       0.313 -23.331  13.148  1.00  0.00
ATOM    128  O   GLY A  32       0.532 -23.073  11.964  1.00  0.00
ATOM    129  N   GLY A  33      -0.883 -23.717  13.592  1.00  0.00
ATOM    130  CA  GLY A  33      -2.045 -23.797  12.715  1.00  0.00
ATOM    131  C   GLY A  33      -2.377 -22.437  12.114  1.00  0.00
ATOM    132  O   GLY A  33      -2.688 -22.332  10.928  1.00  0.00
ATOM    133  N   GLY A  34      -2.333 -21.417  12.956  1.00  0.00
ATOM    134  CA  GLY A  34      -2.632 -20.059  12.519  1.00  0.00
ATOM    135  C   GLY A  34      -1.621 -19.578  11.486  1.00  0.00
ATOM    136  O   GLY A  34      -1.987 -18.956  10.488  1.00  0.00
ATOM    137  N   GLY A  35      -0.352 -19.826  11.747  1.00  0.00
ATOM    138  CA  GLY A  35       0.709 -19.418  10.834  1.00  0.00
ATOM    139  C   GLY A  35       0.602 -20.152   9.503  1.00  0.00
ATOM    140  O   GLY A  35       0.782 -19.558   8.440  1.00  0.00
ATOM    141  N   GLY A  36       0.283 -21.451   9.562  1.00  0.00
ATOM    142  CA  GLY A  36       0.145 -22.261   8.358  1.00  0.00
ATOM    143  C   GLY A  36      -1.022 -21.782   7.503  1.00  0.00
ATOM    144  O   GLY A  36      -0.916 -21.702   6.279  1.00  0.00
ATOM    145  N   GLY A  37      -2.181 -21.562   8.148  1.00  0.00
ATOM    146  CA  GLY A  37      -3.375 -21.119   7.439  1.00  0.00
ATOM    147  C   GLY A  37      -3.154 -19.763   6.781  1.00  0.00
ATOM    148  O   GLY A  37      -3.568 -19.539   5.644  1.00  0.00
ATOM    149  N   GLY A  38      -2.519 -18.849   7.543  1.00  0.00
ATOM    150  CA  GLY A  38      -2.262 -17.515   7.014  1.00  0.00
ATOM    151  C   GLY A  38      -1.258 -17.560   5.869  1.00  0.00
ATOM    152  O   GLY A  38      -1.408 -16.854   4.872  1.00  0.00
ATOM    153  N   GLY A  39      -0.264 -18.437   5.988  1.00  0.00
ATOM    154  CA  GLY A  39       0.709 -18.629   4.920  1.00  0.00
ATOM    155  C   GLY A  39       0.042 -19.153   3.655  1.00  0.00
ATOM    156  O   GLY A  39       0.359 -18.718   2.548  1.00  0.00
ATOM    157  N   GLY A  40      -0.869 -20.158   3.853  1.00  0.00
ATOM    158  CA  GLY A  40      -1.624 -20.712   2.736  1.00  0.00
ATOM    159  C   GLY A  40      -2.466 -19.640   2.055  1.00  0.00
ATOM    160  O   GLY A  40      -2.553 -19.592   0.828  1.00  0.00
ATOM    161  N   GLY A  41      -3.108 -18.802   2.871  1.00  0.00
ATOM    162  CA  GLY A  41      -3.917 -17.704   2.357  1.00  0.00
ATOM    163  C   GLY A  41      -3.080 -16.750   1.514  1.00  0.00
ATOM    164  O   GLY A  41      -3.517 -16.291   0.459  1.00  0.00
ATOM    165  N   GLY A  42      -1.894 -16.413   2.040  1.00  0.00
ATOM    166  CA  GLY A  42      -0.990 -15.512   1.334  1.00  0.00
ATOM    167  C   GLY A  42      -0.538 -16.113   0.009  1.00  0.00
ATOM    168  O   GLY A  42      -0.475 -15.422  -1.008  1.00  0.00
ATOM    169  N   GLY A  43      -0.291 -17.416   0.023  1.00  0.00
ATOM    170  CA  GLY A  43       0.108 -18.122  -1.189  1.00  0.00
ATOM    171  C   GLY A  43      -1.018 -18.137  -2.215  1.00  0.00
ATOM    172  O   GLY A  43      -0.784 -17.958  -3.410  1.00  0.00
ATOM    173  N   GLY A  44      -2.267 -18.342  -1.716  1.00  0.00
ATOM    174  CA  GLY A  44      -3.438 -18.368  -2.584  1.00  0.00
ATOM    175  C   GLY A  44      -3.629 -17.032  -3.292  1.00  0.00
ATOM    176  O   GLY A  44      -3.948 -16.989  -4.480  1.00  0.00
ATOM    177  N   GLY A  45      -3.466 -15.949  -2.553  1.00  0.00
ATOM    178  CA  GLY A  45      -3.612 -14.606  -3.101  1.00  0.00
ATOM    179  C   GLY A  45      -2.558 -14.327  -4.164  1.00  0.00
ATOM    180  O   GLY A  45      -2.852 -13.735  -5.203  1.00  0.00
ATOM    181  N   GLY A  46      -1.317 -14.740  -3.822  1.00  0.00
ATOM    182  CA  GLY A  46      -0.230 -14.576  -4.779  1.00  0.00
ATOM    183  C   GLY A  46      -0.493 -15.369  -6.053  1.00  0.00
ATOM    184  O   GLY A  46      -0.251 -14.884  -7.158  1.00  0.00
ATOM    185  N   GLY A  47      -0.993 -16.625  -5.839  1.00  0.00
ATOM    186  CA  GLY A  47      -1.313 -17.489  -6.969  1.00  0.00
ATOM    187  C   GLY A  47      -2.444 -16.905  -7.806  1.00  0.00
ATOM    188  O   GLY A  47      -2.414 -16.964  -9.035  1.00  0.00
ATOM    189  N   GLY A  48      -3.359 -16.247  -7.190  1.00  0.00
ATOM    190  CA  GLY A  48      -4.503 -15.641  -7.860  1.00  0.00
ATOM    191  C   GLY A  48      -4.123 -14.318  -8.512  1.00  0.00
ATOM    192  O   GLY A  48      -4.627 -13.974  -9.581  1.00  0.00
ATOM    193  N   GLY A  49      -2.921 -13.791  -8.110  1.00  0.00
ATOM    194  CA  GLY A  49      -2.452 -12.590  -8.792  1.00  0.00
ATOM    195  C   GLY A  49      -2.839 -11.334  -8.023  1.00  0.00
ATOM    196  O   GLY A  49      -2.486 -10.221  -8.415  1.00  0.00
ATOM    197  N   GLY A  50      -3.524 -11.516  -6.902  1.00  0.00
ATOM    198  CA  GLY A  50      -3.843 -10.391  -6.031  1.00  0.00
ATOM    199  C   GLY A  50      -2.644  -9.999  -5.177  1.00  0.00
ATOM    200  O   GLY A  50      -2.247 -10.735  -4.273  1.00  0.00
ATOM    201  N   GLY A  51      -1.937  -8.945  -5.597  1.00  0.00
ATOM    202  CA  GLY A  51      -0.740  -8.518  -4.882  1.00  0.00
ATOM    203  C   GLY A  51      -1.098  -7.766  -3.607  1.00  0.00
ATOM    204  O   GLY A  51      -0.421  -7.896  -2.587  1.00  0.00
ATOM    205  N   GLY A  52      -2.205  -6.991  -3.728  1.00  0.00
ATOM    206  CA  GLY A  52      -2.662  -6.206  -2.587  1.00  0.00
ATOM    207  C   GLY A  52      -3.119  -7.107  -1.447  1.00  0.00
ATOM    208  O   GLY A  52      -2.812  -6.854  -0.282  1.00  0.00
ATOM    209  N   GLY A  53      -3.923  -8.126  -1.812  1.00  0.00
ATOM    210  CA  GLY A  53      -4.406  -9.089  -0.829  1.00  0.00
ATOM    211  C   GLY A  53      -3.258  -9.905  -0.248  1.00  0.00
ATOM    212  O   GLY A  53      -3.217 -10.167   0.954  1.00  0.00
ATOM    213  N   GLY A  54      -2.260 -10.194  -1.107  1.00  0.00
ATOM    214  CA  GLY A  54      -1.079 -10.923  -0.659  1.00  0.00
ATOM    215  C   GLY A  54      -0.283 -10.112   0.355  1.00  0.00
ATOM    216  O   GLY A  54       0.186 -10.645   1.361  1.00  0.00
ATOM    217  N   GLY A  55      -0.134  -8.778   0.047  1.00  0.00
ATOM    218  CA  GLY A  55       0.585  -7.899   0.962  1.00  0.00
ATOM    219  C   GLY A  55      -0.165  -7.743   2.279  1.00  0.00
ATOM    220  O   GLY A  55       0.438  -7.750   3.352  1.00  0.00
ATOM    221  N   GLY A  56      -1.512  -7.577   2.184  1.00  0.00
ATOM    222  CA  GLY A  56      -2.346  -7.438   3.372  1.00  0.00
ATOM    223  C   GLY A  56      -2.282  -8.689   4.239  1.00  0.00
ATOM    224  O   GLY A  56      -2.194  -8.603   5.463  1.00  0.00
ATOM    225  N   GLY A  57      -2.325  -9.851   3.584  1.00  0.00
ATOM    226  CA  GLY A  57      -2.272 -11.121   4.298  1.00  0.00
ATOM    227  C   GLY A  57      -0.917 -11.323   4.964  1.00  0.00
ATOM    228  O   GLY A  57      -0.836 -11.797   6.097  1.00  0.00
ATOM    229  N   GLY A  58       0.139 -10.855   4.310  1.00  0.00
ATOM    230  CA  GLY A  58       1.476 -10.931   4.886  1.00  0.00
ATOM    231  C   GLY A  58       1.572 -10.111   6.166  1.00  0.00
ATOM    232  O   GLY A  58       2.170 -10.546   7.150  1.00  0.00
ATOM    233  N   GLY A  59       0.972  -8.850   6.053  1.00  0.00
ATOM    234  CA  GLY A  59       0.949  -7.986   7.227  1.00  0.00
ATOM    235  C   GLY A  59       0.096  -8.587   8.336  1.00  0.00
ATOM    236  O   GLY A  59       0.468  -8.548   9.509  1.00  0.00
ATOM    237  N   GLY A  60      -1.061  -9.109   7.954  1.00  0.00
ATOM    238  CA  GLY A  60      -1.955  -9.755   8.908  1.00  0.00
ATOM    239  C   GLY A  60      -1.306 -10.988   9.524  1.00  0.00
ATOM    240  O   GLY A  60      -1.438 -11.238  10.722  1.00  0.00
ATOM    241  N   GLY A  61      -0.501 -11.706   8.691  1.00  0.00
ATOM    242  CA  GLY A  61       0.222 -12.875   9.177  1.00  0.00
ATOM    243  C   GLY A  61       1.216 -12.494  10.267  1.00  0.00
ATOM    244  O   GLY A  61       1.352 -13.195  11.269  1.00  0.00
ATOM    245  N   GLY A  62       1.859 -11.325  10.069  1.00  0.00
ATOM    246  CA  GLY A  62       2.784 -10.811  11.072  1.00  0.00
ATOM    247  C   GLY A  62       2.066 -10.515  12.382  1.00  0.00
ATOM    248  O   GLY A  62       2.574 -10.816  13.462  1.00  0.00
ATOM    249  N   GLY A  63       0.865  -9.870  12.231  1.00  0.00
ATOM    250  CA  GLY A  63       0.058  -9.542  13.399  1.00  0.00
ATOM    251  C   GLY A  63      -0.445 -10.801  14.094  1.00  0.00
ATOM    252  O   GLY A  63      -0.438 -10.889  15.321  1.00  0.00
ATOM    253  N   GLY A  64      -0.852 -11.782  13.275  1.00  0.00
ATOM    254  CA  GLY A  64      -1.336 -13.048  13.811  1.00  0.00
ATOM    255  C   GLY A  64      -0.231 -13.792  14.550  1.00  0.00
ATOM    256  O   GLY A  64      -0.460 -14.365  15.615  1.00  0.00
ATOM    257  N   GLY A  65       0.977 -13.760  13.970  1.00  0.00
ATOM    258  CA  GLY A  65       2.132 -14.396  14.593  1.00  0.00
ATOM    259  C   GLY A  65       2.424 -13.789  15.959  1.00  0.00
ATOM    260  O   GLY A  65       2.731 -14.503  16.913  1.00  0.00
ATOM    261  N   GLY A  66       2.286 -12.436  16.018  1.00  0.00
ATOM    262  CA  GLY A  66       2.474 -11.740  17.286  1.00  0.00
ATOM    263  C   GLY A  66       1.411 -12.145  18.299  1.00  0.00
ATOM    264  O   GLY A  66       1.706 -12.342  19.477  1.00  0.00
ATOM    265  N   GLY A  67       0.143 -12.220  17.798  1.00  0.00
ATOM    266  CA  GLY A  67      -0.958 -12.624  18.664  1.00  0.00
ATOM    267  C   GLY A  67      -0.760 -14.043  19.182  1.00  0.00
ATOM    268  O   GLY A  67      -1.015 -14.328  20.352  1.00  0.00
ATOM    269  N   GLY A  68      -0.197 -14.882  18.283  1.00  0.00
ATOM    270  CA  GLY A  68       0.083 -16.260  18.670  1.00  0.00
ATOM    271  C   GLY A  68       1.162 -16.323  19.743  1.00  0.00
ATOM    272  O   GLY A  68       1.065 -17.104  20.689  1.00  0.00
ATOM    273  N   GLY A  69       2.205 -15.439  19.548  1.00  0.00
ATOM    274  CA  GLY A  69       3.265 -15.354  20.545  1.00  0.00
ATOM    275  C   GLY A  69       2.716 -14.920  21.898  1.00  0.00
ATOM    276  O   GLY A  69       3.116 -15.445  22.937  1.00  0.00
ATOM    277  N   GLY A  70       1.738 -13.961  21.821  1.00  0.00
ATOM    278  CA  GLY A  70       1.081 -13.501  23.039  1.00  0.00
ATOM    279  C   GLY A  70       0.264 -14.616  23.679  1.00  0.00
ATOM    280  O   GLY A  70       0.232 -14.752  24.902  1.00  0.00
ATOM    281  N   GLY A  71      -0.364 -15.452  22.807  1.00  0.00
ATOM    282  CA  GLY A  71      -1.148 -16.587  23.281  1.00  0.00
ATOM    283  C   GLY A  71      -0.290 -17.548  24.094  1.00  0.00
ATOM    284  O   GLY A  71      -0.723 -18.062  25.125  1.00  0.00
ATOM    285  N   GLY A  72       0.943 -17.744  23.589  1.00  0.00
ATOM    286  CA  GLY A  72       1.895 -18.575  24.316  1.00  0.00
ATOM    287  C   GLY A  72       2.269 -17.945  25.651  1.00  0.00
ATOM    288  O   GLY A  72       2.414 -18.639  26.657  1.00  0.00
ATOM    289  N   GLY A  73       2.137 -16.577  25.683  1.00  0.00
ATOM    290  CA  GLY A  73       2.412 -15.845  26.914  1.00  0.00
ATOM    291  C   GLY A  73       1.178 -15.782  27.805  1.00  0.00
ATOM    292  O   GLY A  73       1.271 -15.942  29.022  1.00  0.00
ATOM    293  N   GLY A  74       0.087 -15.304  27.226  1.00  0.00
ATOM    294  CA  GLY A  74      -1.211 -15.256  27.888  1.00  0.00
ATOM    295  C   GLY A  74      -2.313 -15.784  26.978  1.00  0.00
ATOM    296  O   GLY A  74      -2.641 -15.168  25.964  1.00  0.00
ATOM    297  N   GLY A  75      -2.778 -16.975  27.286  1.00  0.00
ATOM    298  CA  GLY A  75      -3.630 -17.725  26.371  1.00  0.00
ATOM    299  C   GLY A  75      -4.901 -16.952  26.042  1.00  0.00
ATOM    300  O   GLY A  75      -5.347 -16.931  24.895  1.00  0.00
ATOM    301  N   GLY A  76      -5.591 -16.384  26.976  1.00  0.00
ATOM    302  CA  GLY A  76      -6.878 -15.739  26.748  1.00  0.00
ATOM    303  C   GLY A  76      -6.709 -14.416  26.012  1.00  0.00
ATOM    304  O   GLY A  76      -7.486 -14.090  25.115  1.00  0.00
ATOM    305  N   GLY A  77      -5.763 -13.606  26.405  1.00  0.00
ATOM    306  CA  GLY A  77      -5.533 -12.305  25.787  1.00  0.00
ATOM    307  C   GLY A  77      -5.083 -12.455  24.339  1.00  0.00
ATOM    308  O   GLY A  77      -5.525 -11.713  23.462  1.00  0.00
ATOM    309  N   GLY A  78      -4.168 -13.439  24.150  1.00  0.00
ATOM    310  CA  GLY A  78      -3.662 -13.689  22.805  1.00  0.00
ATOM    311  C   GLY A  78      -4.757 -14.236  21.898  1.00  0.00
ATOM    312  O   GLY A  78      -4.858 -13.855  20.732  1.00  0.00
ATOM    313  N   GLY A  79      -5.606 -15.123  22.475  1.00  0.00
ATOM    314  CA  GLY A  79      -6.705 -15.670  21.688  1.00  0.00
ATOM    315  C   GLY A  79      -7.675 -14.576  21.260  1.00  0.00
ATOM    316  O   GLY A  79      -8.158 -14.569  20.128  1.00  0.00
ATOM    317  N   GLY A  80      -7.943 -13.631  22.140  1.00  0.00
ATOM    318  CA  GLY A  80      -8.819 -12.509  21.821  1.00  0.00
ATOM    319  C   GLY A  80      -8.215 -11.632  20.732  1.00  0.00
ATOM    320  O   GLY A  80      -8.913 -11.193  19.818  1.00  0.00
ATOM    321  N   GLY A  81      -6.907 -11.343  20.869  1.00  0.00
ATOM    322  CA  GLY A  81      -6.207 -10.525  19.886  1.00  0.00
ATOM    323  C   GLY A  81      -6.180 -11.205  18.523  1.00  0.00
ATOM    324  O   GLY A  81      -6.354 -10.557  17.491  1.00  0.00
ATOM    325  N   GLY A  82      -5.950 -12.532  18.556  1.00  0.00
ATOM    326  CA  GLY A  82      -5.927 -13.319  17.329  1.00  0.00
ATOM    327  C   GLY A  82      -7.279 -13.283  16.627  1.00  0.00
ATOM    328  O   GLY A  82      -7.351 -13.161  15.404  1.00  0.00
ATOM    329  N   GLY A  83      -8.350 -13.370  17.421  1.00  0.00
ATOM    330  CA  GLY A  83      -9.697 -13.329  16.865  1.00  0.00
ATOM    331  C   GLY A  83      -9.990 -11.975  16.229  1.00  0.00
ATOM    332  O   GLY A  83     -10.589 -11.899  15.157  1.00  0.00
ATOM    333  N   GLY A  84      -9.530 -10.891  16.862  1.00  0.00
ATOM    334  CA  GLY A  84      -9.708  -9.549  16.321  1.00  0.00
ATOM    335  C   GLY A  84      -8.957  -9.382  15.006  1.00  0.00
ATOM    336  O   GLY A  84      -9.467  -8.779  14.061  1.00  0.00
ATOM    337  N   GLY A  85      -7.708  -9.945  14.981  1.00  0.00
ATOM    338  CA  GLY A  85      -6.896  -9.858  13.773  1.00  0.00
ATOM    339  C   GLY A  85      -7.548 -10.604  12.616  1.00  0.00
ATOM    340  O   GLY A  85      -7.560 -10.124  11.482  1.00  0.00
ATOM    341  N   GLY A  86      -8.062 -11.837  12.974  1.00  0.00
ATOM    342  CA  GLY A  86      -8.709 -12.641  11.944  1.00  0.00
ATOM    343  C   GLY A  86      -9.953 -11.948  11.405  1.00  0.00
ATOM    344  O   GLY A  86     -10.203 -11.950  10.199  1.00  0.00
ATOM    345  N   GLY A  87     -10.720 -11.327  12.310  1.00  0.00
ATOM    346  CA  GLY A  87     -11.905 -10.582  11.901  1.00  0.00
ATOM    347  C   GLY A  87     -11.535  -9.409  11.003  1.00  0.00
ATOM    348  O   GLY A  87     -12.200  -9.148  10.001  1.00  0.00
ATOM    349  N   GLY A  88     -10.457  -8.699  11.377  1.00  0.00
ATOM    350  CA  GLY A  88      -9.977  -7.576  10.581  1.00  0.00
ATOM    351  C   GLY A  88      -9.506  -8.037   9.207  1.00  0.00
ATOM    352  O   GLY A  88      -9.760  -7.376   8.200  1.00  0.00
ATOM    353  N   GLY A  89      -8.804  -9.202   9.212  1.00  0.00
ATOM    354  CA  GLY A  89      -8.313  -9.778   7.966  1.00  0.00
ATOM    355  C   GLY A  89      -9.463 -10.128   7.030  1.00  0.00
ATOM    356  O   GLY A  89      -9.390  -9.888   5.825  1.00  0.00
ATOM    357  N   GLY A  90     -10.526 -10.694   7.620  1.00  0.00
ATOM    358  CA  GLY A  90     -11.704 -11.042   6.834  1.00  0.00
ATOM    359  C   GLY A  90     -12.363  -9.799   6.250  1.00  0.00
ATOM    360  O   GLY A  90     -12.776  -9.791   5.090  1.00  0.00
ATOM    361  N   GLY A  91     -12.408  -8.723   7.037  1.00  0.00
ATOM    362  CA  GLY A  91     -12.995  -7.471   6.574  1.00  0.00
ATOM    363  C   GLY A  91     -12.168  -6.856   5.452  1.00  0.00
ATOM    364  O   GLY A  91     -12.713  -6.360   4.466  1.00  0.00
ATOM    365  N   GLY A  92     -10.823  -6.911   5.612  1.00  0.00
ATOM    366  CA  GLY A  92      -9.928  -6.344   4.610  1.00  0.00
ATOM    367  C   GLY A  92     -10.011  -7.115   3.298  1.00  0.00
ATOM    368  O   GLY A  92     -10.011  -6.523   2.219  1.00  0.00
ATOM    369  N   GLY A  93     -10.030  -8.448   3.405  1.00  0.00
ATOM    370  CA  GLY A  93     -10.105  -9.296   2.222  1.00  0.00
ATOM    371  C   GLY A  93     -11.403  -9.064   1.459  1.00  0.00
ATOM    372  O   GLY A  93     -11.412  -9.018   0.229  1.00  0.00
ATOM    373  N   GLY A  94     -12.490  -8.913   2.238  1.00  0.00
ATOM    374  CA  GLY A  94     -13.778  -8.619   1.622  1.00  0.00
ATOM    375  C   GLY A  94     -13.749  -7.279   0.897  1.00  0.00
ATOM    376  O   GLY A  94     -14.290  -7.144  -0.200  1.00  0.00
ATOM    377  N   GLY A  95     -13.118  -6.264   1.570  1.00  0.00
ATOM    378  CA  GLY A  95     -13.011  -4.943   0.963  1.00  0.00
ATOM    379  C   GLY A  95     -12.181  -4.988  -0.313  1.00  0.00
ATOM    380  O   GLY A  95     -12.506  -4.328  -1.300  1.00  0.00
ATOM    381  N   GLY A  96     -11.113  -5.783  -0.286  1.00  0.00
ATOM    382  CA  GLY A  96     -10.222  -5.886  -1.435  1.00  0.00
ATOM    383  C   GLY A  96     -10.893  -6.621  -2.589  1.00  0.00
ATOM    384  O   GLY A  96     -10.721  -6.259  -3.752  1.00  0.00
ATOM    385  N   GLY A  97     -11.735  -7.566  -2.256  1.00  0.00
ATOM    386  CA  GLY A  97     -12.456  -8.288  -3.298  1.00  0.00
ATOM    387  C   GLY A  97     -13.638  -7.477  -3.813  1.00  0.00
ATOM    388  O   GLY A  97     -13.872  -7.400  -5.019  1.00  0.00
ATOM    389  N   ALA B  98      16.385   4.996  34.971  1.00  1.00
ATOM    390  CA  ALA B  98      14.934   5.055  35.097  1.00  1.00
ATOM    391  C   ALA B  98      14.251   4.329  33.945  1.00  1.00
ATOM    392  O   ALA B  98      14.712   4.382  32.805  1.00  1.00
ATOM    393  N   ASP B  99      13.107   3.656  34.205  1.00  1.00
ATOM    394  CA  ASP B  99      12.390   2.997  33.119  1.00  1.00
ATOM    395  C   ASP B  99      12.039   3.984  32.013  1.00  1.00
ATOM    396  O   ASP B  99      11.662   5.125  32.282  1.00  1.00
ATOM    397  N   THR B 100      11.783   3.380  30.792  1.00  1.00
ATOM    398  CA  THR B 100      11.422   4.177  29.626  1.00  1.00
ATOM    399  C   THR B 100      10.430   3.436  28.738  1.00  1.00
ATOM    400  O   THR B 100      10.460   2.209  28.647  1.00  1.00
ATOM    401  N   ILE B 101       9.726   4.147  27.949  1.00  1.00
ATOM    402  CA  ILE B 101       8.833   3.739  26.872  1.00  1.00
ATOM    403  C   ILE B 101       8.931   4.690  25.685  1.00  1.00
ATOM    404  O   ILE B 101       9.010   5.906  25.857  1.00  1.00
ATOM    405  N   CYS B 102       9.134   4.177  24.514  1.00  1.00
ATOM    406  CA  CYS B 102       9.244   4.944  23.279  1.00  1.00
ATOM    407  C   CYS B 102       8.153   4.554  22.290  1.00  1.00
ATOM    408  O   CYS B 102       7.815   3.378  22.154  1.00  1.00
ATOM    409  N   ILE B 103       7.574   5.628  21.589  1.00  1.00
ATOM    410  CA  ILE B 103       6.639   5.423  20.490  1.00  1.00
ATOM    411  C   ILE B 103       7.357   5.432  19.147  1.00  1.00
ATOM    412  O   ILE B 103       8.129   6.344  18.851  1.00  1.00
ATOM    413  N   GLY B 104       7.319   4.347  18.413  1.00  1.00
ATOM    414  CA  GLY B 104       8.072   4.265  17.168  1.00  1.00
ATOM    415  C   GLY B 104       7.180   3.829  16.012  1.00  1.00
ATOM    416  O   GLY B 104       6.019   3.470  16.213  1.00  1.00
ATOM    417  N   TYR B 105       7.878   3.259  14.961  1.00  1.00
ATOM    418  CA  TYR B 105       7.268   2.737  13.744  1.00  1.00
ATOM    419  C   TYR B 105       8.070   1.569  13.183  1.00  1.00
ATOM    420  O   TYR B 105       9.293   1.526  13.311  1.00  1.00
ATOM    421  N   HIS B 106       7.402   0.755  12.342  1.00  1.00
ATOM    422  CA  HIS B 106       8.016  -0.409  11.715  1.00  1.00
ATOM    423  C   HIS B 106       9.058   0.005  10.683  1.00  1.00
ATOM    424  O   HIS B 106       8.859   0.964   9.937  1.00  1.00
ATOM    425  N   ALA B 107      10.047  -0.833  10.530  1.00  1.00
ATOM    426  CA  ALA B 107      11.054  -0.853   9.476  1.00  1.00
ATOM    427  C   ALA B 107      11.421  -2.280   9.091  1.00  1.00
ATOM    428  O   ALA B 107      11.426  -3.178   9.933  1.00  1.00
ATOM    429  N   ASN B 108      11.687  -2.535   7.891  1.00  1.00
ATOM    430  CA  ASN B 108      12.092  -3.857   7.426  1.00  1.00
ATOM    431  C   ASN B 108      13.195  -3.758   6.380  1.00  1.00
ATOM    432  O   ASN B 108      13.400  -2.705   5.776  1.00  1.00
ATOM    433  N   ASN B 109      13.423  -4.860   5.662  1.00  1.00
ATOM    434  CA  ASN B 109      14.472  -4.945   4.654  1.00  1.00
ATOM    435  C   ASN B 109      13.912  -4.718   3.255  1.00  1.00
ATOM    436  O   ASN B 109      14.660  -4.469   2.310  1.00  1.00
ATOM    437  N   SER B 110      12.793  -4.162   3.104  1.00  1.00
ATOM    438  CA  SER B 110      12.210  -3.842   1.807  1.00  1.00
ATOM    439  C   SER B 110      13.023  -2.774   1.086  1.00  1.00
ATOM    440  O   SER B 110      13.398  -1.762   1.677  1.00  1.00
ATOM    441  N   THR B 111      13.187  -2.982  -0.261  1.00  1.00
ATOM    442  CA  THR B 111      13.897  -2.013  -1.086  1.00  1.00
ATOM    443  C   THR B 111      12.990  -1.443  -2.170  1.00  1.00
ATOM    444  O   THR B 111      13.294  -0.411  -2.768  1.00  1.00
ATOM    445  N   ASP B 112      11.663  -1.802  -2.068  1.00  1.00
ATOM    446  CA  ASP B 112      10.669  -1.227  -2.966  1.00  1.00
ATOM    447  C   ASP B 112      10.564   0.281  -2.779  1.00  1.00
ATOM    448  O   ASP B 112      10.586   0.780  -1.654  1.00  1.00
ATOM    449  N   THR B 113      10.379   0.980  -3.911  1.00  1.00
ATOM    450  CA  THR B 113      10.226   2.430  -3.887  1.00  1.00
ATOM    451  C   THR B 113       8.958   2.862  -4.613  1.00  1.00
ATOM    452  O   THR B 113       8.559   2.250  -5.603  1.00  1.00
ATOM    453  N   VAL B 114       8.455   3.957  -4.232  1.00  1.00
ATOM    454  CA  VAL B 114       7.322   4.653  -4.830  1.00  1.00
ATOM    455  C   VAL B 114       7.634   6.127  -5.050  1.00  1.00
ATOM    456  O   VAL B 114       8.383   6.734  -4.284  1.00  1.00
ATOM    457  N   ASP B 115       6.919   6.768  -5.883  1.00  1.00
ATOM    458  CA  ASP B 115       6.970   8.213  -6.074  1.00  1.00
ATOM    459  C   ASP B 115       5.730   8.888  -5.504  1.00  1.00
ATOM    460  O   ASP B 115       4.636   8.325  -5.532  1.00  1.00
ATOM    461  N   THR B 116       5.943  10.091  -5.017  1.00  1.00
ATOM    462  CA  THR B 116       4.866  10.987  -4.614  1.00  1.00
ATOM    463  C   THR B 116       4.881  12.270  -5.436  1.00  1.00
ATOM    464  O   THR B 116       5.928  12.692  -5.926  1.00  1.00
ATOM    465  N   VAL B 117       4.112  13.198  -5.224  1.00  1.00
ATOM    466  CA  VAL B 117       4.168  14.499  -5.879  1.00  1.00
ATOM    467  C   VAL B 117       5.355  15.315  -5.383  1.00  1.00
ATOM    468  O   VAL B 117       6.018  16.001  -6.161  1.00  1.00
ATOM    469  N   LEU B 118       5.752  15.199  -4.216  1.00  1.00
ATOM    470  CA  LEU B 118       6.845  15.958  -3.620  1.00  1.00
ATOM    471  C   LEU B 118       8.143  15.158  -3.634  1.00  1.00
ATOM    472  O   LEU B 118       9.227  15.717  -3.801  1.00  1.00
ATOM    473  N   GLU B 119       8.282  14.033  -3.912  1.00  1.00
ATOM    474  CA  GLU B 119       9.382  13.111  -3.655  1.00  1.00
ATOM    475  C   GLU B 119       9.377  11.957  -4.650  1.00  1.00
ATOM    476  O   GLU B 119       8.343  11.332  -4.885  1.00  1.00
ATOM    477  N   LYS B 120      10.546  11.688  -5.237  1.00  1.00
ATOM    478  CA  LYS B 120      10.740  10.514  -6.079  1.00  1.00
ATOM    479  C   LYS B 120      11.613   9.477  -5.385  1.00  1.00
ATOM    480  O   LYS B 120      12.662   9.805  -4.831  1.00  1.00
ATOM    481  N   ASN B 121      11.209   8.150  -5.637  1.00  1.00
ATOM    482  CA  ASN B 121      12.133   7.112  -5.196  1.00  1.00
ATOM    483  C   ASN B 121      12.161   7.009  -3.676  1.00  1.00
ATOM    484  O   ASN B 121      13.229   7.018  -3.064  1.00  1.00
ATOM    485  N   VAL B 122      11.002   7.116  -2.991  1.00  1.00
ATOM    486  CA  VAL B 122      10.818   6.821  -1.575  1.00  1.00
ATOM    487  C   VAL B 122      10.782   5.318  -1.326  1.00  1.00
ATOM    488  O   VAL B 122       9.978   4.600  -1.922  1.00  1.00
ATOM    489  N   THR B 123      11.818   4.844  -0.505  1.00  1.00
ATOM    490  CA  THR B 123      11.755   3.447  -0.095  1.00  1.00
ATOM    491  C   THR B 123      10.705   3.237   0.988  1.00  1.00
ATOM    492  O   THR B 123      10.685   3.949   1.993  1.00  1.00
ATOM    493  N   VAL B 124       9.841   2.288   0.833  1.00  1.00
ATOM    494  CA  VAL B 124       8.726   2.045   1.740  1.00  1.00
ATOM    495  C   VAL B 124       8.722   0.604   2.235  1.00  1.00
ATOM    496  O   VAL B 124       9.087  -0.315   1.503  1.00  1.00
ATOM    497  N   THR B 125       8.060   0.369   3.413  1.00  1.00
ATOM    498  CA  THR B 125       7.995  -0.963   4.004  1.00  1.00
ATOM    499  C   THR B 125       7.035  -1.860   3.233  1.00  1.00
ATOM    500  O   THR B 125       7.296  -3.049   3.047  1.00  1.00
ATOM    501  N   HIS B 126       6.041  -1.544   2.740  1.00  1.00
ATOM    502  CA  HIS B 126       5.016  -2.290   2.018  1.00  1.00
ATOM    503  C   HIS B 126       4.446  -1.470   0.868  1.00  1.00
ATOM    504  O   HIS B 126       4.284  -0.255   0.980  1.00  1.00
ATOM    505  N   SER B 127       4.232  -2.178  -0.258  1.00  1.00
ATOM    506  CA  SER B 127       3.673  -1.596  -1.472  1.00  1.00
ATOM    507  C   SER B 127       3.124  -2.675  -2.397  1.00  1.00
ATOM    508  O   SER B 127       3.563  -3.824  -2.356  1.00  1.00
ATOM    509  N   VAL B 128       2.397  -2.310  -3.391  1.00  1.00
ATOM    510  CA  VAL B 128       1.757  -3.190  -4.361  1.00  1.00
ATOM    511  C   VAL B 128       1.896  -2.644  -5.776  1.00  1.00
ATOM    512  O   VAL B 128       1.728  -1.447  -6.010  1.00  1.00
ATOM    513  N   ASN B 129       2.333  -3.552  -6.751  1.00  1.00
ATOM    514  CA  ASN B 129       2.341  -3.141  -8.150  1.00  1.00
ATOM    515  C   ASN B 129       0.941  -3.190  -8.746  1.00  1.00
ATOM    516  O   ASN B 129       0.236  -4.191  -8.619  1.00  1.00
ATOM    517  N   LEU B 130       0.529  -2.080  -9.415  1.00  1.00
ATOM    518  CA  LEU B 130      -0.790  -1.993 -10.029  1.00  1.00
ATOM    519  C   LEU B 130      -0.700  -2.107 -11.548  1.00  1.00
ATOM    520  O   LEU B 130      -1.677  -2.452 -12.213  1.00  1.00
ATOM    521  N   LEU B 131       0.385  -2.261 -12.092  1.00  1.00
ATOM    522  CA  LEU B 131       0.691  -2.342 -13.516  1.00  1.00
ATOM    523  C   LEU B 131       1.234  -3.718 -13.886  1.00  1.00
ATOM    524  O   LEU B 131       2.217  -4.184 -13.310  1.00  1.00
ATOM    525  N   GLU B 132       0.345  -4.461 -14.696  1.00  1.00
ATOM    526  CA  GLU B 132       0.746  -5.768 -15.204  1.00  1.00
ATOM    527  C   GLU B 132       1.604  -5.632 -16.456  1.00  1.00
ATOM    528  O   GLU B 132       1.274  -4.872 -17.366  1.00  1.00
ATOM    529  N   ASP B 133       2.767  -6.296 -16.463  1.00  1.00
ATOM    530  CA  ASP B 133       3.682  -6.210 -17.595  1.00  1.00
ATOM    531  C   ASP B 133       4.111  -7.595 -18.062  1.00  1.00
ATOM    532  O   ASP B 133       4.505  -7.778 -19.214  1.00  1.00
ATOM    533  N   SER B 134       3.516  -8.609 -17.524  1.00  1.00
ATOM    534  CA  SER B 134       3.758 -10.021 -17.796  1.00  1.00
ATOM    535  C   SER B 134       2.593 -10.643 -18.555  1.00  1.00
ATOM    536  O   SER B 134       1.430 -10.399 -18.234  1.00  1.00
ATOM    537  N   HIS B 135       2.865 -11.267 -19.640  1.00  1.00
ATOM    538  CA  HIS B 135       1.971 -12.112 -20.423  1.00  1.00
ATOM    539  C   HIS B 135       2.587 -13.483 -20.673  1.00  1.00
ATOM    540  O   HIS B 135       3.791 -13.602 -20.899  1.00  1.00
ATOM    541  N   ASN B 136       2.008 -14.455 -20.934  1.00  1.00
ATOM    542  CA  ASN B 136       2.461 -15.823 -21.153  1.00  1.00
ATOM    543  C   ASN B 136       2.893 -16.036 -22.598  1.00  1.00
ATOM    544  O   ASN B 136       3.590 -17.001 -22.912  1.00  1.00
ATOM    545  N   GLY B 137       3.003 -15.243 -23.433  1.00  1.00
ATOM    546  CA  GLY B 137       3.543 -15.291 -24.786  1.00  1.00
ATOM    547  C   GLY B 137       2.853 -16.367 -25.616  1.00  1.00
ATOM    548  O   GLY B 137       3.429 -16.893 -26.568  1.00  1.00
ATOM    549  N   LYS B 138       1.630 -16.712 -25.410  1.00  1.00
ATOM    550  CA  LYS B 138       0.869 -17.750 -26.095  1.00  1.00
ATOM    551  C   LYS B 138      -0.504 -17.242 -26.515  1.00  1.00
ATOM    552  O   LYS B 138      -1.124 -16.446 -25.810  1.00  1.00
ATOM    553  N   LEU B 139      -1.007 -17.738 -27.705  1.00  1.00
ATOM    554  CA  LEU B 139      -2.436 -17.626 -27.971  1.00  1.00
ATOM    555  C   LEU B 139      -3.217 -18.727 -27.260  1.00  1.00
ATOM    556  O   LEU B 139      -2.853 -19.901 -27.326  1.00  1.00
ATOM    557  N   CYS B 140      -4.204 -18.394 -26.530  1.00  1.00
ATOM    558  CA  CYS B 140      -4.946 -19.323 -25.685  1.00  1.00
ATOM    559  C   CYS B 140      -6.425 -19.338 -26.051  1.00  1.00
ATOM    560  O   CYS B 140      -6.987 -18.318 -26.449  1.00  1.00
ATOM    561  N   ARG B 141      -7.150 -20.409 -25.571  1.00  1.00
ATOM    562  CA  ARG B 141      -8.605 -20.329 -25.615  1.00  1.00
ATOM    563  C   ARG B 141      -9.128 -19.273 -24.650  1.00  1.00
ATOM    564  O   ARG B 141      -8.630 -19.138 -23.533  1.00  1.00
ATOM    565  N   LEU B 142     -10.280 -18.684 -25.055  1.00  1.00
ATOM    566  CA  LEU B 142     -10.997 -17.766 -24.179  1.00  1.00
ATOM    567  C   LEU B 142     -12.243 -18.422 -23.593  1.00  1.00
ATOM    568  O   LEU B 142     -13.129 -18.860 -24.326  1.00  1.00
ATOM    569  N   LYS B 143     -12.314 -18.556 -22.240  1.00  1.00
ATOM    570  CA  LYS B 143     -13.546 -19.131 -21.712  1.00  1.00
ATOM    571  C   LYS B 143     -13.788 -20.526 -22.275  1.00  1.00
ATOM    572  O   LYS B 143     -14.932 -20.962 -22.407  1.00  1.00
ATOM    573  N   GLY B 144     -12.670 -21.245 -22.779  1.00  1.00
ATOM    574  CA  GLY B 144     -12.739 -22.644 -23.181  1.00  1.00
ATOM    575  C   GLY B 144     -12.831 -22.779 -24.695  1.00  1.00
ATOM    576  O   GLY B 144     -12.521 -23.831 -25.254  1.00  1.00
ATOM    577  N   ILE B 145     -13.033 -21.832 -25.437  1.00  1.00
ATOM    578  CA  ILE B 145     -13.182 -21.812 -26.887  1.00  1.00
ATOM    579  C   ILE B 145     -11.903 -21.338 -27.566  1.00  1.00
ATOM    580  O   ILE B 145     -11.354 -20.293 -27.217  1.00  1.00
ATOM    581  N   ALA B 146     -11.403 -22.181 -28.550  1.00  1.00
ATOM    582  CA  ALA B 146     -10.211 -21.817 -29.307  1.00  1.00
ATOM    583  C   ALA B 146     -10.537 -20.796 -30.389  1.00  1.00
ATOM    584  O   ALA B 146     -11.543 -20.918 -31.088  1.00  1.00
ATOM    585  N   PRO B 147      -9.587 -19.863 -30.637  1.00  1.00
ATOM    586  CA  PRO B 147      -9.744 -18.916 -31.734  1.00  1.00
ATOM    587  C   PRO B 147      -9.763 -19.631 -33.080  1.00  1.00
ATOM    588  O   PRO B 147      -8.999 -20.569 -33.306  1.00  1.00
ATOM    589  N   SER B 148     -17.486 -22.045 -35.079  1.00  1.00
ATOM    590  CA  SER B 148     -17.426 -21.280 -33.839  1.00  1.00
ATOM    591  C   SER B 148     -15.985 -20.970 -33.453  1.00  1.00
ATOM    592  O   SER B 148     -15.097 -21.808 -33.607  1.00  1.00
ATOM    593  N   TRP B 149     -15.834 -19.793 -32.894  1.00  1.00
ATOM    594  CA  TRP B 149     -14.545 -19.342 -32.382  1.00  1.00
ATOM    595  C   TRP B 149     -14.716 -18.192 -31.397  1.00  1.00
ATOM    596  O   TRP B 149     -15.596 -17.347 -31.561  1.00  1.00
ATOM    597  N   SER B 150     -13.669 -17.954 -30.571  1.00  1.00
ATOM    598  CA  SER B 150     -13.711 -16.918 -29.546  1.00  1.00
ATOM    599  C   SER B 150     -13.044 -15.637 -30.031  1.00  1.00
ATOM    600  O   SER B 150     -13.352 -14.546 -29.551  1.00  1.00
ATOM    601  N   TYR B 151     -12.500 -15.537 -30.967  1.00  1.00
ATOM    602  CA  TYR B 151     -11.776 -14.489 -31.676  1.00  1.00
ATOM    603  C   TYR B 151     -11.188 -15.011 -32.981  1.00  1.00
ATOM    604  O   TYR B 151     -10.808 -16.178 -33.078  1.00  1.00
ATOM    605  N   ILE B 152     -10.881 -14.068 -33.892  1.00  1.00
ATOM    606  CA  ILE B 152     -10.114 -14.363 -35.096  1.00  1.00
ATOM    607  C   ILE B 152      -8.784 -13.620 -35.098  1.00  1.00
ATOM    608  O   ILE B 152      -8.713 -12.455 -34.706  1.00  1.00
ATOM    609  N   SER B 153     -16.963  -8.917 -36.628  1.00  1.00
ATOM    610  CA  SER B 153     -16.220  -9.040 -35.379  1.00  1.00
ATOM    611  C   SER B 153     -17.136  -9.440 -34.231  1.00  1.00
ATOM    612  O   SER B 153     -16.685  -9.992 -33.227  1.00  1.00
ATOM    613  N   SER B 154     -18.358  -9.377 -34.352  1.00  1.00
ATOM    614  CA  SER B 154     -19.358  -9.720 -33.348  1.00  1.00
ATOM    615  C   SER B 154     -20.109 -10.989 -33.730  1.00  1.00
ATOM    616  O   SER B 154     -20.826 -11.567 -32.913  1.00  1.00
ATOM    617  N   VAL B 155     -19.550 -11.797 -34.500  1.00  1.00
ATOM    618  CA  VAL B 155     -19.958 -13.157 -34.830  1.00  1.00
ATOM    619  C   VAL B 155     -19.157 -14.181 -34.036  1.00  1.00
ATOM    620  O   VAL B 155     -17.929 -14.221 -34.117  1.00  1.00
ATOM    621  N   SER B 156     -19.879 -15.059 -33.277  1.00  1.00
ATOM    622  CA  SER B 156     -19.227 -16.074 -32.458  1.00  1.00
ATOM    623  C   SER B 156     -19.315 -17.448 -33.109  1.00  1.00
ATOM    624  O   SER B 156     -18.448 -18.298 -32.906  1.00  1.00
ATOM    625  N   SER B 157     -20.151 -17.861 -33.714  1.00  1.00
ATOM    626  CA  SER B 157     -20.230 -19.093 -34.490  1.00  1.00
ATOM    627  C   SER B 157     -20.907 -18.854 -35.834  1.00  1.00
ATOM    628  O   SER B 157     -21.816 -18.031 -35.944  1.00  1.00
ATOM    629  N   SER B 158     -24.561 -16.254 -35.782  1.00  1.00
ATOM    630  CA  SER B 158     -24.751 -16.225 -34.336  1.00  1.00
ATOM    631  C   SER B 158     -23.903 -15.137 -33.691  1.00  1.00
ATOM    632  O   SER B 158     -22.702 -15.040 -33.945  1.00  1.00
ATOM    633  N   ARG B 159     -24.578 -14.120 -33.185  1.00  1.00
ATOM    634  CA  ARG B 159     -23.887 -12.965 -32.626  1.00  1.00
ATOM    635  C   ARG B 159     -23.461 -13.221 -31.186  1.00  1.00
ATOM    636  O   ARG B 159     -24.205 -13.811 -30.404  1.00  1.00
ATOM    637  N   GLY B 160     -22.326 -12.611 -30.838  1.00  1.00
ATOM    638  CA  GLY B 160     -21.756 -12.631 -29.496  1.00  1.00
ATOM    639  C   GLY B 160     -20.884 -11.406 -29.250  1.00  1.00
ATOM    640  O   GLY B 160     -20.098 -11.009 -30.110  1.00  1.00
ATOM    641  N   PHE B 161     -21.020 -10.782 -28.112  1.00  1.00
ATOM    642  CA  PHE B 161     -20.180  -9.644 -27.759  1.00  1.00
ATOM    643  C   PHE B 161     -18.823 -10.101 -27.240  1.00  1.00
ATOM    644  O   PHE B 161     -18.739 -10.989 -26.391  1.00  1.00
ATOM    645  N   GLY B 162     -17.769  -9.148 -27.692  1.00  1.00
ATOM    646  CA  GLY B 162     -16.468  -9.368 -27.072  1.00  1.00
ATOM    647  C   GLY B 162     -15.535 -10.128 -28.005  1.00  1.00
ATOM    648  O   GLY B 162     -14.330 -10.208 -27.764  1.00  1.00
ATOM    649  N   SER B 163     -16.018 -10.624 -29.130  1.00  1.00
ATOM    650  CA  SER B 163     -15.141 -11.145 -30.172  1.00  1.00
ATOM    651  C   SER B 163     -14.472 -10.016 -30.945  1.00  1.00
ATOM    652  O   SER B 163     -15.081  -8.976 -31.196  1.00  1.00
ATOM    653  N   GLY B 164     -13.580 -10.406 -31.847  1.00  1.00
ATOM    654  CA  GLY B 164     -12.791  -9.440 -32.602  1.00  1.00
ATOM    655  C   GLY B 164     -11.812 -10.138 -33.537  1.00  1.00
ATOM    656  O   GLY B 164     -11.482 -11.308 -33.344  1.00  1.00
ATOM    657  N   ILE B 165     -11.192  -9.394 -34.387  1.00  1.00
ATOM    658  CA  ILE B 165     -10.070  -9.835 -35.207  1.00  1.00
ATOM    659  C   ILE B 165      -8.776  -9.152 -34.782  1.00  1.00
ATOM    660  O   ILE B 165      -8.738  -7.936 -34.591  1.00  1.00
ATOM    661  N   ILE B 166      -7.784  -9.955 -34.505  1.00  1.00
ATOM    662  CA  ILE B 166      -6.454  -9.485 -34.137  1.00  1.00
ATOM    663  C   ILE B 166      -5.397 -10.013 -35.099  1.00  1.00
ATOM    664  O   ILE B 166      -5.494 -11.140 -35.585  1.00  1.00
ATOM    665  N   THR B 167      -4.354  -9.347 -35.271  1.00  1.00
ATOM    666  CA  THR B 167      -3.133  -9.808 -35.922  1.00  1.00
ATOM    667  C   THR B 167      -2.054 -10.135 -34.898  1.00  1.00
ATOM    668  O   THR B 167      -1.749  -9.325 -34.023  1.00  1.00
ATOM    669  N   SER B 168      -1.466 -11.404 -35.099  1.00  1.00
ATOM    670  CA  SER B 168      -0.562 -11.846 -34.044  1.00  1.00
ATOM    671  C   SER B 168       0.537 -12.742 -34.600  1.00  1.00
ATOM    672  O   SER B 168       0.298 -13.550 -35.497  1.00  1.00
ATOM    673  N   ASN B 169       1.710 -12.666 -33.940  1.00  1.00
ATOM    674  CA  ASN B 169       2.809 -13.541 -34.332  1.00  1.00
ATOM    675  C   ASN B 169       3.019 -14.652 -33.311  1.00  1.00
ATOM    676  O   ASN B 169       3.727 -15.624 -33.575  1.00  1.00
ATOM    677  N   ALA B 170       2.314 -14.731 -32.333  1.00  1.00
ATOM    678  CA  ALA B 170       2.304 -15.740 -31.281  1.00  1.00
ATOM    679  C   ALA B 170       1.829 -17.086 -31.812  1.00  1.00
ATOM    680  O   ALA B 170       0.904 -17.153 -32.622  1.00  1.00
ATOM    681  N   SER B 171       2.157 -18.181 -31.032  1.00  1.00
ATOM    682  CA  SER B 171       1.701 -19.517 -31.394  1.00  1.00
ATOM    683  C   SER B 171       0.562 -19.974 -30.491  1.00  1.00
ATOM    684  O   SER B 171       0.598 -19.767 -29.278  1.00  1.00
ATOM    685  N   MET B 172      -0.346 -20.816 -31.081  1.00  1.00
ATOM    686  CA  MET B 172      -1.412 -21.380 -30.263  1.00  1.00
ATOM    687  C   MET B 172      -0.887 -22.492 -29.364  1.00  1.00
ATOM    688  O   MET B 172      -0.167 -23.382 -29.817  1.00  1.00
ATOM    689  N   HIS B 173      -1.208 -22.454 -28.128  1.00  1.00
ATOM    690  CA  HIS B 173      -0.932 -23.483 -27.133  1.00  1.00
ATOM    691  C   HIS B 173      -2.219 -23.998 -26.502  1.00  1.00
ATOM    692  O   HIS B 173      -3.169 -23.241 -26.301  1.00  1.00
ATOM    693  N   GLU B 174      -2.209 -25.186 -25.966  1.00  1.00
ATOM    694  CA  GLU B 174      -3.353 -25.671 -25.205  1.00  1.00
ATOM    695  C   GLU B 174      -3.447 -24.982 -23.850  1.00  1.00
ATOM    696  O   GLU B 174      -2.635 -25.232 -22.958  1.00  1.00
ATOM    697  N   CYS B 175      -3.907 -23.809 -23.870  1.00  1.00
ATOM    698  CA  CYS B 175      -4.108 -22.947 -22.711  1.00  1.00
ATOM    699  C   CYS B 175      -5.468 -22.263 -22.762  1.00  1.00
ATOM    700  O   CYS B 175      -5.963 -21.925 -23.838  1.00  1.00
ATOM    701  N   ASN B 176      -5.958 -21.770 -21.721  1.00  1.00
ATOM    702  CA  ASN B 176      -7.184 -21.004 -21.533  1.00  1.00
ATOM    703  C   ASN B 176      -6.925 -19.741 -20.721  1.00  1.00
ATOM    704  O   ASN B 176      -6.251 -19.781 -19.691  1.00  1.00
ATOM    705  N   THR B 177      -7.616 -18.628 -21.210  1.00  1.00
ATOM    706  CA  THR B 177      -7.421 -17.340 -20.555  1.00  1.00
ATOM    707  C   THR B 177      -8.702 -16.517 -20.564  1.00  1.00
ATOM    708  O   THR B 177      -9.509 -16.617 -21.489  1.00  1.00
ATOM    709  N   LYS B 178      -8.787 -15.519 -19.770  1.00  1.00
ATOM    710  CA  LYS B 178      -9.870 -14.545 -19.719  1.00  1.00
ATOM    711  C   LYS B 178      -9.502 -13.272 -20.470  1.00  1.00
ATOM    712  O   LYS B 178     -10.373 -12.560 -20.970  1.00  1.00
ATOM    713  N   CYS B 179      -8.275 -13.209 -20.866  1.00  1.00
ATOM    714  CA  CYS B 179      -7.649 -12.035 -21.462  1.00  1.00
ATOM    715  C   CYS B 179      -6.566 -12.433 -22.456  1.00  1.00
ATOM    716  O   CYS B 179      -5.712 -13.267 -22.158  1.00  1.00
ATOM    717  N   GLN B 180      -6.735 -12.050 -23.696  1.00  1.00
ATOM    718  CA  GLN B 180      -5.812 -12.333 -24.788  1.00  1.00
ATOM    719  C   GLN B 180      -5.422 -11.059 -25.525  1.00  1.00
ATOM    720  O   GLN B 180      -6.269 -10.211 -25.809  1.00  1.00
ATOM    721  N   THR B 181      -4.159 -10.780 -25.565  1.00  1.00
ATOM    722  CA  THR B 181      -3.559  -9.761 -26.418  1.00  1.00
ATOM    723  C   THR B 181      -2.835 -10.390 -27.601  1.00  1.00
ATOM    724  O   THR B 181      -2.236 -11.458 -27.478  1.00  1.00
ATOM    725  N   PRO B 182      -2.381  -9.640 -28.560  1.00  1.00
ATOM    726  CA  PRO B 182      -1.655 -10.157 -29.714  1.00  1.00
ATOM    727  C   PRO B 182      -0.259 -10.624 -29.322  1.00  1.00
ATOM    728  O   PRO B 182       0.259 -11.595 -29.874  1.00  1.00
ATOM    729  N   LEU B 183       0.242 -10.390 -28.261  1.00  1.00
ATOM    730  CA  LEU B 183       1.567 -10.762 -27.780  1.00  1.00
ATOM    731  C   LEU B 183       1.501 -11.985 -26.872  1.00  1.00
ATOM    732  O   LEU B 183       2.430 -12.791 -26.830  1.00  1.00
ATOM    733  N   GLY B 184       0.352 -12.254 -26.284  1.00  1.00
ATOM    734  CA  GLY B 184       0.209 -13.305 -25.284  1.00  1.00
ATOM    735  C   GLY B 184      -1.016 -13.072 -24.410  1.00  1.00
ATOM    736  O   GLY B 184      -1.444 -11.934 -24.215  1.00  1.00
ATOM    737  N   ALA B 185      -1.401 -14.119 -23.626  1.00  1.00
ATOM    738  CA  ALA B 185      -2.516 -14.006 -22.693  1.00  1.00
ATOM    739  C   ALA B 185      -2.060 -13.435 -21.356  1.00  1.00
ATOM    740  O   ALA B 185      -0.983 -13.769 -20.863  1.00  1.00
ATOM    741  N   ILE B 186      -3.024 -12.732 -20.700  1.00  1.00
ATOM    742  CA  ILE B 186      -2.783 -12.154 -19.383  1.00  1.00
ATOM    743  C   ILE B 186      -3.634 -12.835 -18.319  1.00  1.00
ATOM    744  O   ILE B 186      -4.838 -13.017 -18.496  1.00  1.00
ATOM    745  N   ASN B 187      -3.053 -13.338 -17.330  1.00  1.00
ATOM    746  CA  ASN B 187      -3.697 -13.884 -16.142  1.00  1.00
ATOM    747  C   ASN B 187      -3.313 -13.096 -14.896  1.00  1.00
ATOM    748  O   ASN B 187      -2.143 -13.048 -14.515  1.00  1.00
ATOM    749  N   SER B 188      -4.207 -11.980 -14.671  1.00  1.00
ATOM    750  CA  SER B 188      -3.829 -10.984 -13.676  1.00  1.00
ATOM    751  C   SER B 188      -5.057 -10.344 -13.043  1.00  1.00
ATOM    752  O   SER B 188      -6.091 -10.185 -13.692  1.00  1.00
ATOM    753  N   SER B 189      -4.929  -9.932 -11.773  1.00  1.00
ATOM    754  CA  SER B 189      -5.975  -9.190 -11.080  1.00  1.00
ATOM    755  C   SER B 189      -5.629  -7.709 -10.986  1.00  1.00
ATOM    756  O   SER B 189      -6.500  -6.873 -10.746  1.00  1.00
ATOM    757  N   LEU B 190      -4.450  -7.360 -11.454  1.00  1.00
ATOM    758  CA  LEU B 190      -4.041  -5.961 -11.516  1.00  1.00
ATOM    759  C   LEU B 190      -4.981  -5.151 -12.401  1.00  1.00
ATOM    760  O   LEU B 190      -5.329  -5.573 -13.504  1.00  1.00
ATOM    761  N   PRO B 191      -5.127  -3.847 -12.040  1.00  1.00
ATOM    762  CA  PRO B 191      -6.081  -2.980 -12.723  1.00  1.00
ATOM    763  C   PRO B 191      -5.498  -2.435 -14.020  1.00  1.00
ATOM    764  O   PRO B 191      -6.210  -2.271 -15.011  1.00  1.00
ATOM    765  N   TYR B 192      -4.333  -2.316 -14.244  1.00  1.00
ATOM    766  CA  TYR B 192      -3.646  -1.732 -15.390  1.00  1.00
ATOM    767  C   TYR B 192      -2.633  -2.705 -15.980  1.00  1.00
ATOM    768  O   TYR B 192      -2.035  -3.505 -15.261  1.00  1.00
ATOM    769  N   GLN B 193      -2.407  -2.490 -17.302  1.00  1.00
ATOM    770  CA  GLN B 193      -1.386  -3.207 -18.055  1.00  1.00
ATOM    771  C   GLN B 193      -0.782  -2.327 -19.142  1.00  1.00
ATOM    772  O   GLN B 193      -1.480  -1.524 -19.762  1.00  1.00
ATOM    773  N   ASN B 194       0.448  -2.472 -19.422  1.00  1.00
ATOM    774  CA  ASN B 194       1.182  -1.755 -20.458  1.00  1.00
ATOM    775  C   ASN B 194       1.712  -2.711 -21.519  1.00  1.00
ATOM    776  O   ASN B 194       2.170  -2.285 -22.579  1.00  1.00
ATOM    777  N   ILE B 195       0.992  -3.861 -21.694  1.00  1.00
ATOM    778  CA  ILE B 195       1.399  -4.879 -22.655  1.00  1.00
ATOM    779  C   ILE B 195       0.907  -4.541 -24.057  1.00  1.00
ATOM    780  O   ILE B 195       1.630  -4.717 -25.038  1.00  1.00
ATOM    781  N   HIS B 196      -0.282  -4.212 -24.325  1.00  1.00
ATOM    782  CA  HIS B 196      -0.940  -4.052 -25.616  1.00  1.00
ATOM    783  C   HIS B 196      -2.339  -3.472 -25.453  1.00  1.00
ATOM    784  O   HIS B 196      -3.068  -3.835 -24.529  1.00  1.00
ATOM    785  N   PRO B 197      -2.694  -2.560 -26.447  1.00  1.00
ATOM    786  CA  PRO B 197      -4.007  -1.930 -26.384  1.00  1.00
ATOM    787  C   PRO B 197      -5.067  -2.796 -27.052  1.00  1.00
ATOM    788  O   PRO B 197      -6.232  -2.785 -26.655  1.00  1.00
ATOM    789  N   VAL B 198      -4.735  -3.675 -27.862  1.00  1.00
ATOM    790  CA  VAL B 198      -5.612  -4.695 -28.423  1.00  1.00
ATOM    791  C   VAL B 198      -5.823  -5.841 -27.441  1.00  1.00
ATOM    792  O   VAL B 198      -4.863  -6.439 -26.955  1.00  1.00
ATOM    793  N   THR B 199      -7.128  -6.033 -27.048  1.00  1.00
ATOM    794  CA  THR B 199      -7.490  -6.997 -26.016  1.00  1.00
ATOM    795  C   THR B 199      -8.779  -7.727 -26.373  1.00  1.00
ATOM    796  O   THR B 199      -9.709  -7.133 -26.919  1.00  1.00
ATOM    797  N   ILE B 200      -8.755  -9.027 -26.131  1.00  1.00
ATOM    798  CA  ILE B 200      -9.943  -9.865 -26.235  1.00  1.00
ATOM    799  C   ILE B 200     -10.373 -10.383 -24.869  1.00  1.00
ATOM    800  O   ILE B 200      -9.554 -10.885 -24.099  1.00  1.00
ATOM    801  N   GLY B 201     -11.452  -9.952 -24.348  1.00  1.00
ATOM    802  CA  GLY B 201     -11.992 -10.550 -23.133  1.00  1.00
ATOM    803  C   GLY B 201     -12.051  -9.535 -21.998  1.00  1.00
ATOM    804  O   GLY B 201     -11.606  -8.397 -22.147  1.00  1.00
ATOM    805  N   GLU B 202     -12.006  -9.730 -20.914  1.00  1.00
ATOM    806  CA  GLU B 202     -11.883  -8.939 -19.695  1.00  1.00
ATOM    807  C   GLU B 202     -10.423  -8.774 -19.292  1.00  1.00
ATOM    808  O   GLU B 202      -9.728  -9.754 -19.024  1.00  1.00
ATOM    809  N   CYS B 203      -9.823  -7.664 -19.837  1.00  1.00
ATOM    810  CA  CYS B 203      -8.403  -7.390 -19.659  1.00  1.00
ATOM    811  C   CYS B 203      -8.184  -6.168 -18.776  1.00  1.00
ATOM    812  O   CYS B 203      -8.948  -5.205 -18.832  1.00  1.00
ATOM    813  N   PRO B 204      -6.947  -6.098 -17.971  1.00  1.00
ATOM    814  CA  PRO B 204      -6.610  -4.823 -17.351  1.00  1.00
ATOM    815  C   PRO B 204      -6.644  -3.690 -18.368  1.00  1.00
ATOM    816  O   PRO B 204      -6.166  -3.838 -19.493  1.00  1.00
ATOM    817  N   LYS B 205      -6.945  -2.410 -17.760  1.00  1.00
ATOM    818  CA  LYS B 205      -6.894  -1.218 -18.599  1.00  1.00
ATOM    819  C   LYS B 205      -5.484  -0.969 -19.119  1.00  1.00
ATOM    820  O   LYS B 205      -4.521  -0.967 -18.352  1.00  1.00
ATOM    821  N   TYR B 206      -5.394  -0.697 -20.496  1.00  1.00
ATOM    822  CA  TYR B 206      -4.090  -0.378 -21.065  1.00  1.00
ATOM    823  C   TYR B 206      -3.719   1.077 -20.810  1.00  1.00
ATOM    824  O   TYR B 206      -4.543   1.976 -20.977  1.00  1.00
ATOM    825  N   VAL B 207      -2.462   1.268 -20.414  1.00  1.00
ATOM    826  CA  VAL B 207      -1.843   2.573 -20.219  1.00  1.00
ATOM    827  C   VAL B 207      -0.398   2.575 -20.701  1.00  1.00
ATOM    828  O   VAL B 207       0.304   1.570 -20.592  1.00  1.00
ATOM    829  N   ARG B 208       0.128   3.682 -21.047  1.00  1.00
ATOM    830  CA  ARG B 208       1.491   3.836 -21.540  1.00  1.00
ATOM    831  C   ARG B 208       2.490   3.894 -20.392  1.00  1.00
ATOM    832  O   ARG B 208       3.645   3.494 -20.539  1.00  1.00
ATOM    833  N   SER B 209       2.147   3.726 -19.237  1.00  1.00
ATOM    834  CA  SER B 209       2.999   3.851 -18.060  1.00  1.00
ATOM    835  C   SER B 209       3.981   2.691 -17.965  1.00  1.00
ATOM    836  O   SER B 209       3.614   1.536 -18.181  1.00  1.00
ATOM    837  N   ALA B 210       5.194   3.044 -17.335  1.00  1.00
ATOM    838  CA  ALA B 210       6.243   2.052 -17.133  1.00  1.00
ATOM    839  C   ALA B 210       6.251   1.544 -15.696  1.00  1.00
ATOM    840  O   ALA B 210       6.530   0.372 -15.444  1.00  1.00
ATOM    841  N   LYS B 211       5.624   2.186 -14.827  1.00  1.00
ATOM    842  CA  LYS B 211       5.533   1.915 -13.397  1.00  1.00
ATOM    843  C   LYS B 211       4.330   2.614 -12.779  1.00  1.00
ATOM    844  O   LYS B 211       4.026   3.759 -13.113  1.00  1.00
ATOM    845  N   LEU B 212       3.587   1.848 -11.989  1.00  1.00
ATOM    846  CA  LEU B 212       2.440   2.212 -11.166  1.00  1.00
ATOM    847  C   LEU B 212       2.401   1.393  -9.880  1.00  1.00
ATOM    848  O   LEU B 212       2.379   0.163  -9.917  1.00  1.00
ATOM    849  N   ARG B 213       3.135   1.851  -8.895  1.00  1.00
ATOM    850  CA  ARG B 213       3.293   1.204  -7.598  1.00  1.00
ATOM    851  C   ARG B 213       2.697   2.053  -6.482  1.00  1.00
ATOM    852  O   ARG B 213       2.938   3.258  -6.411  1.00  1.00
ATOM    853  N   MET B 214       1.663   1.510  -5.801  1.00  1.00
ATOM    854  CA  MET B 214       1.016   2.185  -4.682  1.00  1.00
ATOM    855  C   MET B 214       1.623   1.752  -3.353  1.00  1.00
ATOM    856  O   MET B 214       1.771   0.560  -3.087  1.00  1.00
ATOM    857  N   VAL B 215       2.114   2.823  -2.518  1.00  1.00
ATOM    858  CA  VAL B 215       2.569   2.435  -1.188  1.00  1.00
ATOM    859  C   VAL B 215       1.391   2.117  -0.275  1.00  1.00
ATOM    860  O   VAL B 215       0.394   2.839  -0.258  1.00  1.00
ATOM    861  N   THR B 216       1.596   1.022   0.552  1.00  1.00
ATOM    862  CA  THR B 216       0.580   0.647   1.528  1.00  1.00
ATOM    863  C   THR B 216       1.120   0.740   2.949  1.00  1.00
ATOM    864  O   THR B 216       0.384   1.059   3.883  1.00  1.00
ATOM    865  N   GLY B 217       2.429   0.715   3.066  1.00  1.00
ATOM    866  CA  GLY B 217       3.072   0.920   4.358  1.00  1.00
ATOM    867  C   GLY B 217       3.627   2.333   4.479  1.00  1.00
ATOM    868  O   GLY B 217       3.646   3.088   3.506  1.00  1.00
ATOM    869  N   LEU B 218       4.661   2.513   5.136  1.00  1.00
ATOM    870  CA  LEU B 218       5.268   3.796   5.472  1.00  1.00
ATOM    871  C   LEU B 218       6.723   3.853   5.019  1.00  1.00
ATOM    872  O   LEU B 218       7.410   2.833   4.975  1.00  1.00
ATOM    873  N   ARG B 219       7.294   5.068   5.064  1.00  1.00
ATOM    874  CA  ARG B 219       8.719   5.237   4.808  1.00  1.00
ATOM    875  C   ARG B 219       9.545   4.239   5.609  1.00  1.00
ATOM    876  O   ARG B 219       9.375   4.109   6.821  1.00  1.00
ATOM    877  N   ASN B 220      10.400   3.468   4.841  1.00  1.00
ATOM    878  CA  ASN B 220      11.283   2.496   5.473  1.00  1.00
ATOM    879  C   ASN B 220      12.618   3.126   5.848  1.00  1.00
ATOM    880  O   ASN B 220      13.303   3.702   5.002  1.00  1.00
ATOM    881  N   ILE B 221      12.936   3.182   7.096  1.00  1.00
ATOM    882  CA  ILE B 221      14.136   3.773   7.678  1.00  1.00
ATOM    883  C   ILE B 221      14.794   2.820   8.667  1.00  1.00
ATOM    884  O   ILE B 221      14.310   2.638   9.784  1.00  1.00
ATOM    885  N   PRO B 222      15.339   1.677   8.216  1.00  1.00
ATOM    886  CA  PRO B 222      15.892   0.660   9.103  1.00  1.00
ATOM    887  C   PRO B 222      17.206   1.122   9.719  1.00  1.00
ATOM    888  O   PRO B 222      17.993   1.817   9.077  1.00  1.00
ATOM    889  N   GLY B 223       7.916  14.889   7.213  1.00  1.00
ATOM    890  CA  GLY B 223       6.549  14.675   6.752  1.00  1.00
ATOM    891  C   GLY B 223       5.603  15.719   7.332  1.00  1.00
ATOM    892  O   GLY B 223       5.856  16.274   8.402  1.00  1.00
ATOM    893  N   LEU B 224       4.337  15.691   6.881  1.00  1.00
ATOM    894  CA  LEU B 224       3.369  16.680   7.341  1.00  1.00
ATOM    895  C   LEU B 224       3.172  16.598   8.851  1.00  1.00
ATOM    896  O   LEU B 224       2.998  17.616   9.520  1.00  1.00
ATOM    897  N   PHE B 225       3.190  15.689   9.575  1.00  1.00
ATOM    898  CA  PHE B 225       2.947  15.554  11.006  1.00  1.00
ATOM    899  C   PHE B 225       4.249  15.615  11.794  1.00  1.00
ATOM    900  O   PHE B 225       4.268  16.050  12.946  1.00  1.00
ATOM    901  N   GLY B 226       5.322  15.290  11.348  1.00  1.00
ATOM    902  CA  GLY B 226       6.613  15.626  11.934  1.00  1.00
ATOM    903  C   GLY B 226       7.133  14.493  12.809  1.00  1.00
ATOM    904  O   GLY B 226       8.284  14.511  13.247  1.00  1.00
ATOM    905  N   ALA B 227       6.521  13.292  12.664  1.00  1.00
ATOM    906  CA  ALA B 227       6.937  12.176  13.504  1.00  1.00
ATOM    907  C   ALA B 227       7.833  11.213  12.736  1.00  1.00
ATOM    908  O   ALA B 227       8.801  10.682  13.280  1.00  1.00
ATOM    909  N   ILE B 228       7.385  10.629  11.624  1.00  1.00
ATOM    910  CA  ILE B 228       8.216   9.740  10.821  1.00  1.00
ATOM    911  C   ILE B 228       9.311  10.513  10.098  1.00  1.00
ATOM    912  O   ILE B 228       9.036  11.478   9.385  1.00  1.00
ATOM    913  N   ALA B 229      10.592  10.005  10.209  1.00  1.00
ATOM    914  CA  ALA B 229      11.704  10.738   9.615  1.00  1.00
ATOM    915  C   ALA B 229      11.704  12.195  10.061  1.00  1.00
ATOM    916  O   ALA B 229      11.447  13.097   9.264  1.00  1.00
ATOM    917  N   GLY B 230      11.280  12.386  11.308  1.00  1.00
ATOM    918  CA  GLY B 230      11.235  13.705  11.927  1.00  1.00
ATOM    919  C   GLY B 230      11.822  13.675  13.332  1.00  1.00
ATOM    920  O   GLY B 230      12.735  14.436  13.651  1.00  1.00
ATOM    921  N   PHE B 231      10.869  13.764  14.401  1.00  1.00
ATOM    922  CA  PHE B 231      11.379  13.753  15.767  1.00  1.00
ATOM    923  C   PHE B 231      11.637  12.331  16.247  1.00  1.00
ATOM    924  O   PHE B 231      12.386  12.113  17.199  1.00  1.00
ATOM    925  N   ILE B 232      10.925  11.361  15.727  1.00  1.00
ATOM    926  CA  ILE B 232      11.361   9.971  15.793  1.00  1.00
ATOM    927  C   ILE B 232      12.223   9.607  14.590  1.00  1.00
ATOM    928  O   ILE B 232      11.733   9.536  13.463  1.00  1.00
ATOM    929  N   GLU B 233      13.474   9.755  14.591  1.00  1.00
ATOM    930  CA  GLU B 233      14.384   9.759  13.452  1.00  1.00
ATOM    931  C   GLU B 233      14.388   8.409  12.745  1.00  1.00
ATOM    932  O   GLU B 233      14.458   8.341  11.518  1.00  1.00
ATOM    933  N   GLY B 234      14.208   7.320  13.137  1.00  1.00
ATOM    934  CA  GLY B 234      14.340   6.060  12.416  1.00  1.00
ATOM    935  C   GLY B 234      13.209   5.102  12.771  1.00  1.00
ATOM    936  O   GLY B 234      12.678   5.137  13.881  1.00  1.00
ATOM    937  N   GLY B 235      13.143   4.002  12.062  1.00  1.00
ATOM    938  CA  GLY B 235      12.188   2.933  12.331  1.00  1.00
ATOM    939  C   GLY B 235      12.821   1.826  13.163  1.00  1.00
ATOM    940  O   GLY B 235      14.004   1.521  13.011  1.00  1.00
ATOM    941  N   TRP B 236      11.982   0.815  13.488  1.00  1.00
ATOM    942  CA  TRP B 236      12.424  -0.347  14.249  1.00  1.00
ATOM    943  C   TRP B 236      12.215  -1.634  13.462  1.00  1.00
ATOM    944  O   TRP B 236      11.083  -2.018  13.169  1.00  1.00
ATOM    945  N   THR B 237      13.350  -2.345  13.153  1.00  1.00
ATOM    946  CA  THR B 237      13.209  -3.628  12.474  1.00  1.00
ATOM    947  C   THR B 237      12.790  -4.722  13.446  1.00  1.00
ATOM    948  O   THR B 237      12.089  -5.663  13.072  1.00  1.00
ATOM    949  N   GLY B 238      12.871  -4.406  14.743  1.00  1.00
ATOM    950  CA  GLY B 238      12.546  -5.364  15.793  1.00  1.00
ATOM    951  C   GLY B 238      11.057  -5.343  16.115  1.00  1.00
ATOM    952  O   GLY B 238      10.496  -6.341  16.569  1.00  1.00
ATOM    953  N   MET B 239      10.332  -4.393  15.867  1.00  1.00
ATOM    954  CA  MET B 239       8.875  -4.365  15.892  1.00  1.00
ATOM    955  C   MET B 239       8.291  -4.945  14.610  1.00  1.00
ATOM    956  O   MET B 239       8.349  -4.319  13.552  1.00  1.00
ATOM    957  N   ILE B 240       7.981  -6.230  14.630  1.00  1.00
ATOM    958  CA  ILE B 240       7.644  -6.989  13.431  1.00  1.00
ATOM    959  C   ILE B 240       6.147  -7.256  13.351  1.00  1.00
ATOM    960  O   ILE B 240       5.579  -7.345  12.262  1.00  1.00
ATOM    961  N   ASP B 241       5.304  -6.845  14.175  1.00  1.00
ATOM    962  CA  ASP B 241       3.898  -7.227  14.233  1.00  1.00
ATOM    963  C   ASP B 241       2.991  -6.027  13.991  1.00  1.00
ATOM    964  O   ASP B 241       1.901  -6.163  13.435  1.00  1.00
ATOM    965  N   GLY B 242       3.293  -5.012  13.489  1.00  1.00
ATOM    966  CA  GLY B 242       2.469  -3.888  13.059  1.00  1.00
ATOM    967  C   GLY B 242       3.330  -2.707  12.629  1.00  1.00
ATOM    968  O   GLY B 242       4.499  -2.610  13.002  1.00  1.00
ATOM    969  N   TRP B 243       2.565  -1.611  12.160  1.00  1.00
ATOM    970  CA  TRP B 243       3.268  -0.432  11.669  1.00  1.00
ATOM    971  C   TRP B 243       3.631   0.508  12.812  1.00  1.00
ATOM    972  O   TRP B 243       4.704   1.110  12.816  1.00  1.00
ATOM    973  N   TYR B 244       2.964   0.702  13.769  1.00  1.00
ATOM    974  CA  TYR B 244       3.194   1.543  14.937  1.00  1.00
ATOM    975  C   TYR B 244       3.102   0.735  16.225  1.00  1.00
ATOM    976  O   TYR B 244       2.330  -0.219  16.316  1.00  1.00
ATOM    977  N   GLY B 245       3.904   1.388  17.308  1.00  1.00
ATOM    978  CA  GLY B 245       3.840   0.690  18.587  1.00  1.00
ATOM    979  C   GLY B 245       4.828   1.279  19.586  1.00  1.00
ATOM    980  O   GLY B 245       5.684   2.086  19.224  1.00  1.00
ATOM    981  N   TYR B 246       5.374   0.344  20.475  1.00  1.00
ATOM    982  CA  TYR B 246       6.118   0.758  21.659  1.00  1.00
ATOM    983  C   TYR B 246       7.379  -0.078  21.837  1.00  1.00
ATOM    984  O   TYR B 246       7.413  -1.253  21.472  1.00  1.00
ATOM    985  N   HIS B 247       8.387   0.549  22.359  1.00  1.00
ATOM    986  CA  HIS B 247       9.589  -0.070  22.906  1.00  1.00
ATOM    987  C   HIS B 247       9.766   0.278  24.378  1.00  1.00
ATOM    988  O   HIS B 247       9.595   1.430  24.779  1.00  1.00
ATOM    989  N   HIS B 248       9.858  -0.629  25.261  1.00  1.00
ATOM    990  CA  HIS B 248       9.987  -0.352  26.687  1.00  1.00
ATOM    991  C   HIS B 248      11.269  -0.950  27.250  1.00  1.00
ATOM    992  O   HIS B 248      11.708  -2.017  26.822  1.00  1.00
ATOM    993  N   GLN B 249      11.722  -0.427  28.298  1.00  1.00
ATOM    994  CA  GLN B 249      12.891  -0.774  29.097  1.00  1.00
ATOM    995  C   GLN B 249      12.616  -0.589  30.584  1.00  1.00
ATOM    996  O   GLN B 249      12.111   0.451  31.006  1.00  1.00
ATOM    997  N   ASN B 250      12.512  -1.640  31.338  1.00  1.00
ATOM    998  CA  ASN B 250      12.307  -1.593  32.780  1.00  1.00
ATOM    999  C   ASN B 250      13.123  -2.667  33.488  1.00  1.00
ATOM   1000  O   ASN B 250      13.467  -3.690  32.895  1.00  1.00
ATOM   1001  N   GLU B 251      13.076  -2.752  34.778  1.00  1.00
ATOM   1002  CA  GLU B 251      13.818  -3.750  35.540  1.00  1.00
ATOM   1003  C   GLU B 251      13.561  -5.153  35.006  1.00  1.00
ATOM   1004  O   GLU B 251      14.468  -5.985  34.959  1.00  1.00
ATOM   1005  N   GLN B 252      12.506  -5.516  34.583  1.00  1.00
ATOM   1006  CA  GLN B 252      12.095  -6.811  34.053  1.00  1.00
ATOM   1007  C   GLN B 252      12.541  -6.981  32.607  1.00  1.00
ATOM   1008  O   GLN B 252      12.811  -8.095  32.157  1.00  1.00
ATOM   1009  N   GLY B 253      13.180  -6.216  31.960  1.00  1.00
ATOM   1010  CA  GLY B 253      13.719  -6.415  30.620  1.00  1.00
ATOM   1011  C   GLY B 253      13.362  -5.251  29.705  1.00  1.00
ATOM   1012  O   GLY B 253      12.795  -4.252  30.147  1.00  1.00
ATOM   1013  N   SER B 254      13.581  -5.632  28.316  1.00  1.00
ATOM   1014  CA  SER B 254      13.127  -4.737  27.259  1.00  1.00
ATOM   1015  C   SER B 254      12.551  -5.519  26.085  1.00  1.00
ATOM   1016  O   SER B 254      13.014  -6.615  25.770  1.00  1.00
ATOM   1017  N   GLY B 255      11.617  -4.918  25.392  1.00  1.00
ATOM   1018  CA  GLY B 255      10.998  -5.551  24.234  1.00  1.00
ATOM   1019  C   GLY B 255      10.347  -4.518  23.324  1.00  1.00
ATOM   1020  O   GLY B 255      10.116  -3.378  23.728  1.00  1.00
ATOM   1021  N   TYR B 256       9.740  -5.020  22.251  1.00  1.00
ATOM   1022  CA  TYR B 256       8.842  -4.275  21.376  1.00  1.00
ATOM   1023  C   TYR B 256       7.444  -4.878  21.379  1.00  1.00
ATOM   1024  O   TYR B 256       7.282  -6.094  21.482  1.00  1.00
ATOM   1025  N   ALA B 257       6.459  -4.005  21.076  1.00  1.00
ATOM   1026  CA  ALA B 257       5.056  -4.387  20.971  1.00  1.00
ATOM   1027  C   ALA B 257       4.280  -3.402  20.107  1.00  1.00
ATOM   1028  O   ALA B 257       4.458  -2.189  20.219  1.00  1.00
ATOM   1029  N   ALA B 258       3.717  -3.892  18.937  1.00  1.00
ATOM   1030  CA  ALA B 258       2.884  -3.021  18.117  1.00  1.00
ATOM   1031  C   ALA B 258       1.627  -2.598  18.865  1.00  1.00
ATOM   1032  O   ALA B 258       0.999  -3.406  19.550  1.00  1.00
ATOM   1033  N   ASP B 259       1.210  -1.261  18.605  1.00  1.00
ATOM   1034  CA  ASP B 259      -0.132  -0.893  19.040  1.00  1.00
ATOM   1035  C   ASP B 259      -1.192  -1.499  18.129  1.00  1.00
ATOM   1036  O   ASP B 259      -1.208  -1.247  16.924  1.00  1.00
ATOM   1037  N   GLN B 260      -1.938  -2.496  18.671  1.00  1.00
ATOM   1038  CA  GLN B 260      -2.820  -3.308  17.842  1.00  1.00
ATOM   1039  C   GLN B 260      -3.997  -2.490  17.325  1.00  1.00
ATOM   1040  O   GLN B 260      -4.406  -2.634  16.173  1.00  1.00
ATOM   1041  N   LYS B 261      -4.519  -1.523  18.021  1.00  1.00
ATOM   1042  CA  LYS B 261      -5.691  -0.751  17.626  1.00  1.00
ATOM   1043  C   LYS B 261      -5.375   0.166  16.451  1.00  1.00
ATOM   1044  O   LYS B 261      -6.167   0.288  15.516  1.00  1.00
ATOM   1045  N   SER B 262      -4.281   0.948  16.537  1.00  1.00
ATOM   1046  CA  SER B 262      -3.921   1.871  15.468  1.00  1.00
ATOM   1047  C   SER B 262      -3.410   1.123  14.243  1.00  1.00
ATOM   1048  O   SER B 262      -3.685   1.511  13.108  1.00  1.00
ATOM   1049  N   THR B 263      -2.744  -0.014  14.473  1.00  1.00
ATOM   1050  CA  THR B 263      -2.270  -0.839  13.368  1.00  1.00
ATOM   1051  C   THR B 263      -3.434  -1.441  12.591  1.00  1.00
ATOM   1052  O   THR B 263      -3.427  -1.460  11.360  1.00  1.00
ATOM   1053  N   GLN B 264      -4.434  -1.985  13.320  1.00  1.00
ATOM   1054  CA  GLN B 264      -5.592  -2.617  12.699  1.00  1.00
ATOM   1055  C   GLN B 264      -6.466  -1.590  11.991  1.00  1.00
ATOM   1056  O   GLN B 264      -6.966  -1.837  10.894  1.00  1.00
ATOM   1057  N   ASN B 265      -6.666  -0.417  12.563  1.00  1.00
ATOM   1058  CA  ASN B 265      -7.442   0.653  11.948  1.00  1.00
ATOM   1059  C   ASN B 265      -6.761   1.175  10.690  1.00  1.00
ATOM   1060  O   ASN B 265      -7.419   1.470   9.692  1.00  1.00
ATOM   1061  N   ALA B 266      -5.422   1.260  10.702  1.00  1.00
ATOM   1062  CA  ALA B 266      -4.665   1.739   9.551  1.00  1.00
ATOM   1063  C   ALA B 266      -4.672   0.716   8.423  1.00  1.00
ATOM   1064  O   ALA B 266      -4.785   1.072   7.250  1.00  1.00
ATOM   1065  N   ILE B 267      -4.531  -0.583   8.749  1.00  1.00
ATOM   1066  CA  ILE B 267      -4.636  -1.615   7.724  1.00  1.00
ATOM   1067  C   ILE B 267      -6.015  -1.609   7.076  1.00  1.00
ATOM   1068  O   ILE B 267      -6.140  -1.749   5.859  1.00  1.00
ATOM   1069  N   ASN B 268      -7.057  -1.397   7.934  1.00  1.00
ATOM   1070  CA  ASN B 268      -8.417  -1.293   7.419  1.00  1.00
ATOM   1071  C   ASN B 268      -8.548  -0.135   6.439  1.00  1.00
ATOM   1072  O   ASN B 268      -9.190  -0.261   5.396  1.00  1.00
ATOM   1073  N   GLY B 269      -7.989   1.013   6.785  1.00  1.00
ATOM   1074  CA  GLY B 269      -8.089   2.226   5.983  1.00  1.00
ATOM   1075  C   GLY B 269      -7.329   2.083   4.671  1.00  1.00
ATOM   1076  O   GLY B 269      -7.812   2.493   3.615  1.00  1.00
ATOM   1077  N   ILE B 270      -6.045   1.622   4.760  1.00  1.00
ATOM   1078  CA  ILE B 270      -5.189   1.496   3.587  1.00  1.00
ATOM   1079  C   ILE B 270      -5.762   0.495   2.592  1.00  1.00
ATOM   1080  O   ILE B 270      -5.753   0.731   1.384  1.00  1.00
ATOM   1081  N   THR B 271      -6.287  -0.615   3.072  1.00  1.00
ATOM   1082  CA  THR B 271      -6.864  -1.637   2.207  1.00  1.00
ATOM   1083  C   THR B 271      -8.161  -1.153   1.571  1.00  1.00
ATOM   1084  O   THR B 271      -8.420  -1.406   0.395  1.00  1.00
ATOM   1085  N   ASN B 272      -8.949  -0.372   2.278  1.00  1.00
ATOM   1086  CA  ASN B 272     -10.144   0.251   1.723  1.00  1.00
ATOM   1087  C   ASN B 272      -9.788   1.235   0.615  1.00  1.00
ATOM   1088  O   ASN B 272     -10.482   1.321  -0.398  1.00  1.00
ATOM   1089  N   LYS B 273      -8.649   1.944   0.820  1.00  1.00
ATOM   1090  CA  LYS B 273      -8.155   2.887  -0.177  1.00  1.00
ATOM   1091  C   LYS B 273      -7.755   2.171  -1.461  1.00  1.00
ATOM   1092  O   LYS B 273      -8.033   2.648  -2.561  1.00  1.00
ATOM   1093  N   VAL B 274      -7.043   1.020  -1.316  1.00  1.00
ATOM   1094  CA  VAL B 274      -6.662   0.218  -2.472  1.00  1.00
ATOM   1095  C   VAL B 274      -7.888  -0.271  -3.232  1.00  1.00
ATOM   1096  O   VAL B 274      -7.927  -0.226  -4.462  1.00  1.00
ATOM   1097  N   ASN B 275      -8.893  -0.733  -2.495  1.00  1.00
ATOM   1098  CA  ASN B 275     -10.137  -1.220  -3.077  1.00  1.00
ATOM   1099  C   ASN B 275     -10.857  -0.116  -3.842  1.00  1.00
ATOM   1100  O   ASN B 275     -11.389  -0.345  -4.928  1.00  1.00
ATOM   1101  N   THR B 276     -10.933   1.079  -3.230  1.00  1.00
ATOM   1102  CA  THR B 276     -11.579   2.229  -3.851  1.00  1.00
ATOM   1103  C   THR B 276     -10.902   2.599  -5.164  1.00  1.00
ATOM   1104  O   THR B 276     -11.567   2.929  -6.146  1.00  1.00
ATOM   1105  N   VAL B 277      -9.572   2.679  -5.152  1.00  1.00
ATOM   1106  CA  VAL B 277      -8.790   2.967  -6.348  1.00  1.00
ATOM   1107  C   VAL B 277      -9.033   1.922  -7.429  1.00  1.00
ATOM   1108  O   VAL B 277      -9.171   2.254  -8.607  1.00  1.00
ATOM   1109  N   ILE B 278      -8.973   0.680  -7.085  1.00  1.00
ATOM   1110  CA  ILE B 278      -9.186  -0.425  -8.012  1.00  1.00
ATOM   1111  C   ILE B 278     -10.602  -0.408  -8.573  1.00  1.00
ATOM   1112  O   ILE B 278     -10.811  -0.637  -9.765  1.00  1.00
ATOM   1113  N   GLU B 279     -11.573  -0.191  -7.773  1.00  1.00
ATOM   1114  CA  GLU B 279     -12.993  -0.194  -8.102  1.00  1.00
ATOM   1115  C   GLU B 279     -13.307   0.817  -9.198  1.00  1.00
ATOM   1116  O   GLU B 279     -14.119   0.553 -10.085  1.00  1.00
ATOM   1117  N   LYS B 280     -12.701   1.902  -9.290  1.00  1.00
ATOM   1118  CA  LYS B 280     -13.018   2.986 -10.212  1.00  1.00
ATOM   1119  C   LYS B 280     -12.435   2.723 -11.594  1.00  1.00
ATOM   1120  O   LYS B 280     -13.048   3.052 -12.610  1.00  1.00
ATOM   1121  N   MET B 281     -11.382   2.045 -11.708  1.00  1.00
ATOM   1122  CA  MET B 281     -10.821   1.644 -12.992  1.00  1.00
ATOM   1123  C   MET B 281      -9.920   0.425 -12.843  1.00  1.00
ATOM   1124  O   MET B 281      -8.950   0.446 -12.086  1.00  1.00
ATOM   1125  N   ASN B 282     -10.477  -0.713 -13.558  1.00  1.00
ATOM   1126  CA  ASN B 282      -9.752  -1.971 -13.427  1.00  1.00
ATOM   1127  C   ASN B 282     -10.139  -2.947 -14.530  1.00  1.00
ATOM   1128  O   ASN B 282      -9.351  -3.813 -14.911  1.00  1.00
ATOM   1129  N   ILE B 283     -10.549  -2.678 -15.612  1.00  1.00
ATOM   1130  CA  ILE B 283     -10.970  -3.604 -16.657  1.00  1.00
ATOM   1131  C   ILE B 283     -11.337  -2.861 -17.935  1.00  1.00
ATOM   1132  O   ILE B 283     -11.819  -1.729 -17.890  1.00  1.00
ATOM   1133  N   GLN B 284     -10.972  -3.446 -19.024  1.00  1.00
ATOM   1134  CA  GLN B 284     -11.391  -3.083 -20.372  1.00  1.00
ATOM   1135  C   GLN B 284     -11.930  -4.292 -21.126  1.00  1.00
ATOM   1136  O   GLN B 284     -11.399  -5.396 -21.008  1.00  1.00
ATOM   1137  N   PHE B 285     -13.106  -4.193 -21.657  1.00  1.00
ATOM   1138  CA  PHE B 285     -13.628  -5.271 -22.488  1.00  1.00
ATOM   1139  C   PHE B 285     -12.932  -5.308 -23.843  1.00  1.00
ATOM   1140  O   PHE B 285     -12.518  -4.274 -24.367  1.00  1.00
ATOM   1141  N   THR B 286     -13.172  -6.217 -24.674  1.00  1.00
ATOM   1142  CA  THR B 286     -12.608  -6.354 -26.012  1.00  1.00
ATOM   1143  C   THR B 286     -12.531  -5.006 -26.717  1.00  1.00
ATOM   1144  O   THR B 286     -13.508  -4.258 -26.756  1.00  1.00
ATOM   1145  N   ALA B 287     -11.298  -4.728 -27.168  1.00  1.00
ATOM   1146  CA  ALA B 287     -10.901  -3.568 -27.958  1.00  1.00
ATOM   1147  C   ALA B 287      -9.979  -3.971 -29.102  1.00  1.00
ATOM   1148  O   ALA B 287      -8.986  -4.667 -28.897  1.00  1.00
ATOM   1149  N   VAL B 288     -10.452  -3.992 -30.286  1.00  1.00
ATOM   1150  CA  VAL B 288      -9.717  -4.432 -31.466  1.00  1.00
ATOM   1151  C   VAL B 288      -9.601  -3.312 -32.492  1.00  1.00
ATOM   1152  O   VAL B 288     -10.517  -2.506 -32.652  1.00  1.00
ATOM   1153  N   GLY B 289      -8.645  -3.211 -33.223  1.00  1.00
ATOM   1154  CA  GLY B 289      -8.461  -2.281 -34.330  1.00  1.00
ATOM   1155  C   GLY B 289      -9.647  -2.320 -35.285  1.00  1.00
ATOM   1156  O   GLY B 289     -10.195  -3.386 -35.567  1.00  1.00
ATOM   1157  N   LYS B 290      -9.761  -1.196 -36.064  1.00  1.00
ATOM   1158  CA  LYS B 290     -10.718  -1.122 -37.162  1.00  1.00
ATOM   1159  C   LYS B 290     -10.019  -1.243 -38.510  1.00  1.00
ATOM   1160  O   LYS B 290      -9.001  -0.595 -38.753  1.00  1.00
ATOM   1161  N   LEU B 291      -9.574  10.541 -37.302  1.00  1.00
ATOM   1162  CA  LEU B 291     -10.647  10.650 -36.321  1.00  1.00
ATOM   1163  C   LEU B 291     -10.638   9.466 -35.360  1.00  1.00
ATOM   1164  O   LEU B 291     -10.878   9.625 -34.163  1.00  1.00
ATOM   1165  N   ASN B 292     -10.536   8.246 -35.876  1.00  1.00
ATOM   1166  CA  ASN B 292     -10.440   7.053 -35.042  1.00  1.00
ATOM   1167  C   ASN B 292      -9.148   7.046 -34.237  1.00  1.00
ATOM   1168  O   ASN B 292      -9.130   6.633 -33.077  1.00  1.00
ATOM   1169  N   LYS B 293      -8.036   7.369 -34.854  1.00  1.00
ATOM   1170  CA  LYS B 293      -6.756   7.412 -34.158  1.00  1.00
ATOM   1171  C   LYS B 293      -6.737   8.515 -33.107  1.00  1.00
ATOM   1172  O   LYS B 293      -6.147   8.357 -32.038  1.00  1.00
ATOM   1173  N   LYS B 294      -7.367   9.687 -33.409  1.00  1.00
ATOM   1174  CA  LYS B 294      -7.455  10.791 -32.460  1.00  1.00
ATOM   1175  C   LYS B 294      -8.233  10.386 -31.215  1.00  1.00
ATOM   1176  O   LYS B 294      -7.877  10.765 -30.099  1.00  1.00
ATOM   1177  N   VAL B 295      -9.367   9.635 -31.410  1.00  1.00
ATOM   1178  CA  VAL B 295     -10.169   9.150 -30.293  1.00  1.00
ATOM   1179  C   VAL B 295      -9.376   8.180 -29.427  1.00  1.00
ATOM   1180  O   VAL B 295      -9.459   8.219 -28.199  1.00  1.00
ATOM   1181  N   ASP B 296      -8.738   7.168 -30.090  1.00  1.00
ATOM   1182  CA  ASP B 296      -7.949   6.183 -29.360  1.00  1.00
ATOM   1183  C   ASP B 296      -6.784   6.841 -28.632  1.00  1.00
ATOM   1184  O   ASP B 296      -6.477   6.495 -27.491  1.00  1.00
ATOM   1185  N   ASP B 297      -6.031   7.681 -29.238  1.00  1.00
ATOM   1186  CA  ASP B 297      -4.866   8.324 -28.642  1.00  1.00
ATOM   1187  C   ASP B 297      -5.275   9.294 -27.541  1.00  1.00
ATOM   1188  O   ASP B 297      -4.575   9.443 -26.540  1.00  1.00
ATOM   1189  N   GLY B 298      -6.422   9.941 -27.659  1.00  1.00
ATOM   1190  CA  GLY B 298      -6.883  10.911 -26.673  1.00  1.00
ATOM   1191  C   GLY B 298      -7.386  10.219 -25.413  1.00  1.00
ATOM   1192  O   GLY B 298      -7.187  10.710 -24.302  1.00  1.00
ATOM   1193  N   PHE B 299      -8.106   9.119 -25.528  1.00  1.00
ATOM   1194  CA  PHE B 299      -8.545   8.338 -24.377  1.00  1.00
ATOM   1195  C   PHE B 299      -7.358   7.732 -23.639  1.00  1.00
ATOM   1196  O   PHE B 299      -7.344   7.674 -22.409  1.00  1.00
ATOM   1197  N   LEU B 300      -6.388   7.231 -24.421  1.00  1.00
ATOM   1198  CA  LEU B 300      -5.171   6.660 -23.857  1.00  1.00
ATOM   1199  C   LEU B 300      -4.374   7.709 -23.089  1.00  1.00
ATOM   1200  O   LEU B 300      -3.803   7.422 -22.037  1.00  1.00
ATOM   1201  N   ASP B 301      -4.283   8.934 -23.628  1.00  1.00
ATOM   1202  CA  ASP B 301      -3.585  10.025 -22.957  1.00  1.00
ATOM   1203  C   ASP B 301      -4.233  10.351 -21.618  1.00  1.00
ATOM   1204  O   ASP B 301      -3.545  10.622 -20.634  1.00  1.00
ATOM   1205  N   ILE B 302      -5.578  10.383 -21.589  1.00  1.00
ATOM   1206  CA  ILE B 302      -6.334  10.734 -20.393  1.00  1.00
ATOM   1207  C   ILE B 302      -6.199   9.660 -19.321  1.00  1.00
ATOM   1208  O   ILE B 302      -6.057   9.965 -18.137  1.00  1.00
ATOM   1209  N   TRP B 303      -6.344   8.374 -19.715  1.00  1.00
ATOM   1210  CA  TRP B 303      -6.286   7.272 -18.762  1.00  1.00
ATOM   1211  C   TRP B 303      -4.876   7.089 -18.217  1.00  1.00
ATOM   1212  O   TRP B 303      -4.691   6.764 -17.044  1.00  1.00
ATOM   1213  N   THR B 304      -3.875   7.279 -19.019  1.00  1.00
ATOM   1214  CA  THR B 304      -2.490   7.231 -18.565  1.00  1.00
ATOM   1215  C   THR B 304      -2.219   8.298 -17.511  1.00  1.00
ATOM   1216  O   THR B 304      -1.524   8.049 -16.526  1.00  1.00
ATOM   1217  N   TYR B 305      -2.727   9.544 -17.816  1.00  1.00
ATOM   1218  CA  TYR B 305      -2.583  10.663 -16.893  1.00  1.00
ATOM   1219  C   TYR B 305      -3.312  10.394 -15.583  1.00  1.00
ATOM   1220  O   TYR B 305      -2.804  10.699 -14.505  1.00  1.00
ATOM   1221  N   ASN B 306      -4.534   9.909 -15.678  1.00  1.00
ATOM   1222  CA  ASN B 306      -5.395   9.644 -14.531  1.00  1.00
ATOM   1223  C   ASN B 306      -4.787   8.586 -13.619  1.00  1.00
ATOM   1224  O   ASN B 306      -4.850   8.697 -12.395  1.00  1.00
ATOM   1225  N   ALA B 307      -4.316   7.492 -14.199  1.00  1.00
ATOM   1226  CA  ALA B 307      -3.741   6.387 -13.441  1.00  1.00
ATOM   1227  C   ALA B 307      -2.490   6.826 -12.691  1.00  1.00
ATOM   1228  O   ALA B 307      -2.284   6.454 -11.536  1.00  1.00
ATOM   1229  N   GLU B 308      -1.583   7.473 -13.375  1.00  1.00
ATOM   1230  CA  GLU B 308      -0.321   7.891 -12.777  1.00  1.00
ATOM   1231  C   GLU B 308      -0.544   8.933 -11.689  1.00  1.00
ATOM   1232  O   GLU B 308       0.103   8.901 -10.642  1.00  1.00
ATOM   1233  N   LEU B 309      -1.384   9.902 -11.913  1.00  1.00
ATOM   1234  CA  LEU B 309      -1.644  10.981 -10.968  1.00  1.00
ATOM   1235  C   LEU B 309      -2.403  10.473  -9.746  1.00  1.00
ATOM   1236  O   LEU B 309      -2.166  10.924  -8.625  1.00  1.00
ATOM   1237  N   LEU B 310      -3.361   9.602  -9.926  1.00  1.00
ATOM   1238  CA  LEU B 310      -4.094   8.997  -8.820  1.00  1.00
ATOM   1239  C   LEU B 310      -3.151   8.280  -7.860  1.00  1.00
ATOM   1240  O   LEU B 310      -3.325   8.339  -6.643  1.00  1.00
ATOM   1241  N   VAL B 311      -2.193   7.539  -8.431  1.00  1.00
ATOM   1242  CA  VAL B 311      -1.225   6.805  -7.625  1.00  1.00
ATOM   1243  C   VAL B 311      -0.293   7.754  -6.883  1.00  1.00
ATOM   1244  O   VAL B 311       0.024   7.540  -5.713  1.00  1.00
ATOM   1245  N   LEU B 312       0.201   8.772  -7.592  1.00  1.00
ATOM   1246  CA  LEU B 312       1.107   9.747  -6.997  1.00  1.00
ATOM   1247  C   LEU B 312       0.434  10.501  -5.856  1.00  1.00
ATOM   1248  O   LEU B 312       1.047  10.752  -4.818  1.00  1.00
ATOM   1249  N   LEU B 313      -0.764  10.955  -6.049  1.00  1.00
ATOM   1250  CA  LEU B 313      -1.502  11.695  -5.032  1.00  1.00
ATOM   1251  C   LEU B 313      -1.826  10.811  -3.833  1.00  1.00
ATOM   1252  O   LEU B 313      -1.754  11.253  -2.686  1.00  1.00
ATOM   1253  N   GLU B 314      -2.324   9.595  -4.094  1.00  1.00
ATOM   1254  CA  GLU B 314      -2.670   8.669  -3.023  1.00  1.00
ATOM   1255  C   GLU B 314      -1.432   8.240  -2.245  1.00  1.00
ATOM   1256  O   GLU B 314      -1.481   8.066  -1.027  1.00  1.00
ATOM   1257  N   ASN B 315      -0.309   8.100  -2.905  1.00  1.00
ATOM   1258  CA  ASN B 315       0.947   7.742  -2.258  1.00  1.00
ATOM   1259  C   ASN B 315       1.362   8.797  -1.240  1.00  1.00
ATOM   1260  O   ASN B 315       1.849   8.470  -0.158  1.00  1.00
ATOM   1261  N   GLU B 316       1.283  10.063  -1.634  1.00  1.00
ATOM   1262  CA  GLU B 316       1.587  11.170  -0.735  1.00  1.00
ATOM   1263  C   GLU B 316       0.673  11.156   0.484  1.00  1.00
ATOM   1264  O   GLU B 316       1.113  11.414   1.604  1.00  1.00
ATOM   1265  N   ARG B 317      -0.603  10.907   0.273  1.00  1.00
ATOM   1266  CA  ARG B 317      -1.600  10.881   1.337  1.00  1.00
ATOM   1267  C   ARG B 317      -1.368   9.707   2.280  1.00  1.00
ATOM   1268  O   ARG B 317      -1.560   9.824   3.490  1.00  1.00
ATOM   1269  N   THR B 318      -1.001   8.553   1.751  1.00  1.00
ATOM   1270  CA  THR B 318      -0.739   7.348   2.529  1.00  1.00
ATOM   1271  C   THR B 318       0.421   7.557   3.494  1.00  1.00
ATOM   1272  O   THR B 318       0.377   7.107   4.640  1.00  1.00
ATOM   1273  N   LEU B 319       1.515   8.120   2.992  1.00  1.00
ATOM   1274  CA  LEU B 319       2.677   8.393   3.829  1.00  1.00
ATOM   1275  C   LEU B 319       2.344   9.401   4.924  1.00  1.00
ATOM   1276  O   LEU B 319       2.783   9.259   6.066  1.00  1.00
ATOM   1277  N   ASP B 320       1.572  10.403   4.576  1.00  1.00
ATOM   1278  CA  ASP B 320       1.155  11.404   5.551  1.00  1.00
ATOM   1279  C   ASP B 320       0.242  10.798   6.608  1.00  1.00
ATOM   1280  O   ASP B 320       0.326  11.143   7.787  1.00  1.00
ATOM   1281  N   PHE B 321      -0.625   9.850   6.179  1.00  1.00
ATOM   1282  CA  PHE B 321      -1.539   9.138   7.064  1.00  1.00
ATOM   1283  C   PHE B 321      -0.780   8.370   8.138  1.00  1.00
ATOM   1284  O   PHE B 321      -1.198   8.323   9.295  1.00  1.00
ATOM   1285  N   HIS B 322       0.253   7.648   7.728  1.00  1.00
ATOM   1286  CA  HIS B 322       1.101   6.906   8.653  1.00  1.00
ATOM   1287  C   HIS B 322       1.799   7.843   9.631  1.00  1.00
ATOM   1288  O   HIS B 322       1.912   7.543  10.820  1.00  1.00
ATOM   1289  N   ASP B 323       2.347   8.972   9.075  1.00  1.00
ATOM   1290  CA  ASP B 323       2.988   9.976   9.915  1.00  1.00
ATOM   1291  C   ASP B 323       2.030  10.497  10.979  1.00  1.00
ATOM   1292  O   ASP B 323       2.416  10.699  12.130  1.00  1.00
ATOM   1293  N   SER B 324       0.789  10.735  10.606  1.00  1.00
ATOM   1294  CA  SER B 324      -0.253  11.229  11.498  1.00  1.00
ATOM   1295  C   SER B 324      -0.545  10.230  12.610  1.00  1.00
ATOM   1296  O   SER B 324      -0.770  10.612  13.758  1.00  1.00
ATOM   1297  N   ASN B 325      -0.664   8.947  12.274  1.00  1.00
ATOM   1298  CA  ASN B 325      -0.959   7.878  13.220  1.00  1.00
ATOM   1299  C   ASN B 325       0.124   7.772  14.286  1.00  1.00
ATOM   1300  O   ASN B 325      -0.166   7.537  15.459  1.00  1.00
ATOM   1301  N   VAL B 326       1.388   7.890  13.845  1.00  1.00
ATOM   1302  CA  VAL B 326       2.509   7.871  14.778  1.00  1.00
ATOM   1303  C   VAL B 326       2.457   9.064  15.724  1.00  1.00
ATOM   1304  O   VAL B 326       2.702   8.928  16.923  1.00  1.00
ATOM   1305  N   LYS B 327       2.217  10.244  15.147  1.00  1.00
ATOM   1306  CA  LYS B 327       2.138  11.490  15.899  1.00  1.00
ATOM   1307  C   LYS B 327       1.034  11.432  16.947  1.00  1.00
ATOM   1308  O   LYS B 327       1.203  11.910  18.069  1.00  1.00
ATOM   1309  N   ASN B 328      -0.140  10.886  16.548  1.00  1.00
ATOM   1310  CA  ASN B 328      -1.292  10.781  17.435  1.00  1.00
ATOM   1311  C   ASN B 328      -1.030   9.794  18.565  1.00  1.00
ATOM   1312  O   ASN B 328      -1.460  10.004  19.699  1.00  1.00
ATOM   1313  N   LEU B 329      -0.419   8.658  18.284  1.00  1.00
ATOM   1314  CA  LEU B 329      -0.043   7.664  19.283  1.00  1.00
ATOM   1315  C   LEU B 329       0.917   8.252  20.311  1.00  1.00
ATOM   1316  O   LEU B 329       0.802   7.984  21.507  1.00  1.00
ATOM   1317  N   TYR B 330       1.828   9.070  19.825  1.00  1.00
ATOM   1318  CA  TYR B 330       2.795   9.737  20.688  1.00  1.00
ATOM   1319  C   TYR B 330       2.113  10.746  21.604  1.00  1.00
ATOM   1320  O   TYR B 330       2.449  10.854  22.783  1.00  1.00
ATOM   1321  N   GLU B 331       1.281  11.605  21.022  1.00  1.00
ATOM   1322  CA  GLU B 331       0.541  12.609  21.777  1.00  1.00
ATOM   1323  C   GLU B 331      -0.396  11.959  22.787  1.00  1.00
ATOM   1324  O   GLU B 331      -0.575  12.464  23.895  1.00  1.00
ATOM   1325  N   LYS B 332      -0.972  10.832  22.469  1.00  1.00
ATOM   1326  CA  LYS B 332      -1.851  10.075  23.353  1.00  1.00
ATOM   1327  C   LYS B 332      -1.114   9.626  24.608  1.00  1.00
ATOM   1328  O   LYS B 332      -1.667   9.657  25.708  1.00  1.00
ATOM   1329  N   VAL B 333       0.075   9.012  24.433  1.00  1.00
ATOM   1330  CA  VAL B 333       0.906   8.602  25.558  1.00  1.00
ATOM   1331  C   VAL B 333       1.356   9.804  26.378  1.00  1.00
ATOM   1332  O   VAL B 333       1.362   9.761  27.608  1.00  1.00
ATOM   1333  N   LYS B 334       1.730  10.874  25.656  1.00  1.00
ATOM   1334  CA  LYS B 334       2.192  12.083  26.327  1.00  1.00
ATOM   1335  C   LYS B 334       1.124  12.638  27.260  1.00  1.00
ATOM   1336  O   LYS B 334       1.423  13.075  28.372  1.00  1.00
ATOM   1337  N   SER B 335      -0.127  12.636  26.827  1.00  1.00
ATOM   1338  CA  SER B 335      -1.239  13.184  27.594  1.00  1.00
ATOM   1339  C   SER B 335      -1.611  12.270  28.755  1.00  1.00
ATOM   1340  O   SER B 335      -2.015  12.737  29.820  1.00  1.00
ATOM   1341  N   GLN B 336      -1.379  10.982  28.676  1.00  1.00
ATOM   1342  CA  GLN B 336      -1.636  10.060  29.776  1.00  1.00
ATOM   1343  C   GLN B 336      -0.624  10.245  30.899  1.00  1.00
ATOM   1344  O   GLN B 336      -0.968  10.165  32.078  1.00  1.00
ATOM   1345  N   LEU B 337       0.666  10.302  30.557  1.00  1.00
ATOM   1346  CA  LEU B 337       1.748  10.384  31.531  1.00  1.00
ATOM   1347  C   LEU B 337       1.857  11.788  32.117  1.00  1.00
ATOM   1348  O   LEU B 337       2.165  11.956  33.297  1.00  1.00
ATOM   1349  N   LYS B 338       1.432  12.754  31.620  1.00  1.00
ATOM   1350  CA  LYS B 338       1.577  14.121  32.104  1.00  1.00
ATOM   1351  C   LYS B 338       2.998  14.388  32.583  1.00  1.00
ATOM   1352  O   LYS B 338       3.844  14.852  31.818  1.00  1.00
ATOM   1353  N   ASN B 339       3.193  14.758  33.850  1.00  1.00
ATOM   1354  CA  ASN B 339       4.494  15.075  34.425  1.00  1.00
ATOM   1355  C   ASN B 339       5.045  13.900  35.222  1.00  1.00
ATOM   1356  O   ASN B 339       6.210  13.899  35.621  1.00  1.00
ATOM   1357  N   ASN B 340       4.415  12.745  35.205  1.00  1.00
ATOM   1358  CA  ASN B 340       4.932  11.514  35.791  1.00  1.00
ATOM   1359  C   ASN B 340       6.045  10.922  34.936  1.00  1.00
ATOM   1360  O   ASN B 340       6.924  10.224  35.441  1.00  1.00
ATOM   1361  N   ALA B 341       6.391  11.489  33.980  1.00  1.00
ATOM   1362  CA  ALA B 341       7.455  11.187  33.031  1.00  1.00
ATOM   1363  C   ALA B 341       7.993  12.457  32.384  1.00  1.00
ATOM   1364  O   ALA B 341       7.252  13.417  32.169  1.00  1.00
ATOM   1365  N   LYS B 342       9.171  12.347  31.809  1.00  1.00
ATOM   1366  CA  LYS B 342       9.823  13.430  31.083  1.00  1.00
ATOM   1367  C   LYS B 342      10.071  13.047  29.630  1.00  1.00
ATOM   1368  O   LYS B 342      10.448  11.914  29.332  1.00  1.00
ATOM   1369  N   GLU B 343       9.730  14.010  28.692  1.00  1.00
ATOM   1370  CA  GLU B 343      10.158  13.776  27.318  1.00  1.00
ATOM   1371  C   GLU B 343      11.672  13.877  27.188  1.00  1.00
ATOM   1372  O   GLU B 343      12.270  14.888  27.554  1.00  1.00
ATOM   1373  N   ILE B 344      12.300  12.768  26.674  1.00  1.00
ATOM   1374  CA  ILE B 344      13.752  12.659  26.591  1.00  1.00
ATOM   1375  C   ILE B 344      14.225  12.683  25.144  1.00  1.00
ATOM   1376  O   ILE B 344      15.365  13.051  24.859  1.00  1.00
ATOM   1377  N   GLY B 345      13.454  12.628  24.232  1.00  1.00
ATOM   1378  CA  GLY B 345      13.900  12.858  22.864  1.00  1.00
ATOM   1379  C   GLY B 345      13.564  11.673  21.968  1.00  1.00
ATOM   1380  O   GLY B 345      13.733  10.518  22.360  1.00  1.00
ATOM   1381  N   ASN B 346      13.354  11.984  20.738  1.00  1.00
ATOM   1382  CA  ASN B 346      13.344  10.873  19.793  1.00  1.00
ATOM   1383  C   ASN B 346      12.084  10.032  19.946  1.00  1.00
ATOM   1384  O   ASN B 346      12.037   8.882  19.508  1.00  1.00
ATOM   1385  N   GLY B 347      11.095  10.451  20.761  1.00  1.00
ATOM   1386  CA  GLY B 347       9.845   9.716  20.916  1.00  1.00
ATOM   1387  C   GLY B 347       9.887   8.810  22.140  1.00  1.00
ATOM   1388  O   GLY B 347       8.930   8.090  22.424  1.00  1.00
ATOM   1389  N   CYS B 348      10.692   9.152  23.092  1.00  1.00
ATOM   1390  CA  CYS B 348      10.895   8.373  24.307  1.00  1.00
ATOM   1391  C   CYS B 348      10.491   9.165  25.544  1.00  1.00
ATOM   1392  O   CYS B 348      10.720  10.372  25.622  1.00  1.00
ATOM   1393  N   PHE B 349       9.844   8.505  26.467  1.00  1.00
ATOM   1394  CA  PHE B 349       9.535   9.005  27.801  1.00  1.00
ATOM   1395  C   PHE B 349      10.317   8.250  28.868  1.00  1.00
ATOM   1396  O   PHE B 349      10.462   7.030  28.798  1.00  1.00
ATOM   1397  N   GLU B 350      10.862   8.984  29.797  1.00  1.00
ATOM   1398  CA  GLU B 350      11.514   8.421  30.973  1.00  1.00
ATOM   1399  C   GLU B 350      10.683   8.654  32.228  1.00  1.00
ATOM   1400  O   GLU B 350      10.277   9.781  32.514  1.00  1.00
ATOM   1401  N   PHE B 351      10.180   7.484  32.826  1.00  1.00
ATOM   1402  CA  PHE B 351       9.310   7.619  33.987  1.00  1.00
ATOM   1403  C   PHE B 351      10.080   8.134  35.196  1.00  1.00
ATOM   1404  O   PHE B 351      11.212   7.719  35.446  1.00  1.00
ATOM   1405  N   TYR B 352       9.290   8.893  36.058  1.00  1.00
ATOM   1406  CA  TYR B 352       9.845   9.336  37.331  1.00  1.00
ATOM   1407  C   TYR B 352       9.555   8.330  38.438  1.00  1.00
ATOM   1408  O   TYR B 352      10.197   8.346  39.488  1.00  1.00
ATOM   1409  N   HIS B 353       8.868   7.336  38.107  1.00  1.00
ATOM   1410  CA  HIS B 353       8.453   6.202  38.924  1.00  1.00
ATOM   1411  C   HIS B 353       8.863   4.882  38.285  1.00  1.00
ATOM   1412  O   HIS B 353       8.906   4.762  37.060  1.00  1.00
ATOM   1413  N   LYS B 354       8.925   3.801  39.074  1.00  1.00
ATOM   1414  CA  LYS B 354       9.062   2.462  38.514  1.00  1.00
ATOM   1415  C   LYS B 354       7.800   2.044  37.770  1.00  1.00
ATOM   1416  O   LYS B 354       6.696   2.115  38.312  1.00  1.00
ATOM   1417  N   CYS B 355       7.902   1.704  36.556  1.00  1.00
ATOM   1418  CA  CYS B 355       6.824   1.245  35.689  1.00  1.00
ATOM   1419  C   CYS B 355       7.085  -0.169  35.186  1.00  1.00
ATOM   1420  O   CYS B 355       7.995  -0.397  34.390  1.00  1.00
ATOM   1421  N   ASP B 356       6.587  -1.160  35.958  1.00  1.00
ATOM   1422  CA  ASP B 356       6.755  -2.558  35.579  1.00  1.00
ATOM   1423  C   ASP B 356       5.941  -2.894  34.336  1.00  1.00
ATOM   1424  O   ASP B 356       4.952  -2.227  34.032  1.00  1.00
ATOM   1425  N   ASN B 357       5.758  -4.150  34.011  1.00  1.00
ATOM   1426  CA  ASN B 357       5.038  -4.583  32.819  1.00  1.00
ATOM   1427  C   ASN B 357       3.539  -4.361  32.971  1.00  1.00
ATOM   1428  O   ASN B 357       2.852  -4.018  32.008  1.00  1.00
ATOM   1429  N   GLU B 358       2.940  -4.467  34.083  1.00  1.00
ATOM   1430  CA  GLU B 358       1.543  -4.105  34.289  1.00  1.00
ATOM   1431  C   GLU B 358       1.315  -2.621  34.029  1.00  1.00
ATOM   1432  O   GLU B 358       0.303  -2.232  33.445  1.00  1.00
ATOM   1433  N   CYS B 359       2.256  -1.778  34.516  1.00  1.00
ATOM   1434  CA  CYS B 359       2.192  -0.343  34.267  1.00  1.00
ATOM   1435  C   CYS B 359       2.365  -0.032  32.786  1.00  1.00
ATOM   1436  O   CYS B 359       1.696   0.848  32.244  1.00  1.00
ATOM   1437  N   MET B 360       3.352  -0.677  32.159  1.00  1.00
ATOM   1438  CA  MET B 360       3.634  -0.480  30.742  1.00  1.00
ATOM   1439  C   MET B 360       2.438  -0.873  29.884  1.00  1.00
ATOM   1440  O   MET B 360       2.104  -0.188  28.917  1.00  1.00
ATOM   1441  N   GLU B 361       1.818  -1.989  30.144  1.00  1.00
ATOM   1442  CA  GLU B 361       0.643  -2.452  29.415  1.00  1.00
ATOM   1443  C   GLU B 361      -0.504  -1.457  29.531  1.00  1.00
ATOM   1444  O   GLU B 361      -1.243  -1.232  28.572  1.00  1.00
ATOM   1445  N   SER B 362      -0.697  -0.842  30.680  1.00  1.00
ATOM   1446  CA  SER B 362      -1.699   0.199  30.875  1.00  1.00
ATOM   1447  C   SER B 362      -1.410   1.411  29.998  1.00  1.00
ATOM   1448  O   SER B 362      -2.327   2.038  29.468  1.00  1.00
ATOM   1449  N   VAL B 363      -0.147   1.790  29.848  1.00  1.00
ATOM   1450  CA  VAL B 363       0.227   2.840  28.908  1.00  1.00
ATOM   1451  C   VAL B 363      -0.103   2.441  27.475  1.00  1.00
ATOM   1452  O   VAL B 363      -0.609   3.249  26.697  1.00  1.00
ATOM   1453  N   ARG B 364       0.209   1.237  27.101  1.00  1.00
ATOM   1454  CA  ARG B 364      -0.020   0.707  25.762  1.00  1.00
ATOM   1455  C   ARG B 364      -1.509   0.575  25.469  1.00  1.00
ATOM   1456  O   ARG B 364      -1.960   0.855  24.358  1.00  1.00
ATOM   1457  N   ASN B 365      -2.357   0.339  26.281  1.00  1.00
ATOM   1458  CA  ASN B 365      -3.783   0.118  26.074  1.00  1.00
ATOM   1459  C   ASN B 365      -4.600   1.317  26.538  1.00  1.00
ATOM   1460  O   ASN B 365      -5.779   1.444  26.205  1.00  1.00
ATOM   1461  N   GLY B 366      -4.045   2.350  26.992  1.00  1.00
ATOM   1462  CA  GLY B 366      -4.655   3.661  27.184  1.00  1.00
ATOM   1463  C   GLY B 366      -5.455   3.712  28.479  1.00  1.00
ATOM   1464  O   GLY B 366      -6.120   4.706  28.770  1.00  1.00
ATOM   1465  N   THR B 367      -4.993   3.101  29.518  1.00  1.00
ATOM   1466  CA  THR B 367      -5.631   3.071  30.829  1.00  1.00
ATOM   1467  C   THR B 367      -4.628   3.363  31.937  1.00  1.00
ATOM   1468  O   THR B 367      -4.978   3.373  33.117  1.00  1.00
ATOM   1469  N   TYR B 368      -3.553   4.097  31.564  1.00  1.00
ATOM   1470  CA  TYR B 368      -2.576   4.512  32.563  1.00  1.00
ATOM   1471  C   TYR B 368      -3.238   5.291  33.691  1.00  1.00
ATOM   1472  O   TYR B 368      -4.009   6.220  33.448  1.00  1.00
ATOM   1473  N   ASP B 369      -2.919   4.917  34.930  1.00  1.00
ATOM   1474  CA  ASP B 369      -3.419   5.605  36.114  1.00  1.00
ATOM   1475  C   ASP B 369      -2.392   6.594  36.651  1.00  1.00
ATOM   1476  O   ASP B 369      -1.421   6.205  37.299  1.00  1.00
ATOM   1477  N   TYR B 370      -2.623   7.954  36.338  1.00  1.00
ATOM   1478  CA  TYR B 370      -1.625   8.949  36.709  1.00  1.00
ATOM   1479  C   TYR B 370      -1.598   9.167  38.217  1.00  1.00
ATOM   1480  O   TYR B 370      -0.531   9.321  38.812  1.00  1.00
ATOM   1481  N   PRO B 371      -2.753   9.293  38.879  1.00  1.00
ATOM   1482  CA  PRO B 371      -2.838   9.529  40.315  1.00  1.00
ATOM   1483  C   PRO B 371      -2.174   8.403  41.098  1.00  1.00
ATOM   1484  O   PRO B 371      -1.552   8.638  42.135  1.00  1.00
ATOM   1485  N   LYS B 372      -2.116   7.227  40.660  1.00  1.00
ATOM   1486  CA  LYS B 372      -1.504   6.064  41.292  1.00  1.00
ATOM   1487  C   LYS B 372      -0.006   6.264  41.480  1.00  1.00
ATOM   1488  O   LYS B 372       0.561   5.861  42.496  1.00  1.00
ATOM   1489  N   TYR B 373       0.702   6.852  40.563  1.00  1.00
ATOM   1490  CA  TYR B 373       2.152   6.988  40.618  1.00  1.00
ATOM   1491  C   TYR B 373       2.562   8.444  40.795  1.00  1.00
ATOM   1492  O   TYR B 373       3.706   8.739  41.142  1.00  1.00
ATOM   1493  N   SER B 374       1.685   9.321  40.985  1.00  1.00
ATOM   1494  CA  SER B 374       1.961  10.752  41.023  1.00  1.00
ATOM   1495  C   SER B 374       2.742  11.129  42.275  1.00  1.00
ATOM   1496  O   SER B 374       3.616  11.995  42.236  1.00  1.00
ATOM   1497  N   GLU B 375       2.532  10.552  43.434  1.00  1.00
ATOM   1498  CA  GLU B 375       3.294  10.854  44.640  1.00  1.00
ATOM   1499  C   GLU B 375       4.753  10.443  44.485  1.00  1.00
ATOM   1500  O   GLU B 375       5.658  11.152  44.926  1.00  1.00
ATOM   1501  N   GLU B 376       4.991   9.192  44.021  1.00  1.00
ATOM   1502  CA  GLU B 376       6.352   8.708  43.823  1.00  1.00
ATOM   1503  C   GLU B 376       7.082   9.534  42.772  1.00  1.00
ATOM   1504  O   GLU B 376       8.280   9.790  42.892  1.00  1.00
ATOM   1505  N   SER B 377       6.359   9.862  41.684  1.00  1.00
ATOM   1506  CA  SER B 377       6.929  10.682  40.623  1.00  1.00
ATOM   1507  C   SER B 377       7.369  12.041  41.153  1.00  1.00
ATOM   1508  O   SER B 377       8.404  12.570  40.748  1.00  1.00
ATOM   1509  N   LYS B 378       6.437  12.695  41.907  1.00  1.00
ATOM   1510  CA  LYS B 378       6.700  14.008  42.484  1.00  1.00
ATOM   1511  C   LYS B 378       7.979  14.001  43.311  1.00  1.00
ATOM   1512  O   LYS B 378       8.751  14.959  43.286  1.00  1.00
ATOM   1513  N   LEU B 379       8.155  12.985  44.164  1.00  1.00
ATOM   1514  CA  LEU B 379       9.347  12.858  44.993  1.00  1.00
ATOM   1515  C   LEU B 379      10.600  12.707  44.138  1.00  1.00
ATOM   1516  O   LEU B 379      11.665  13.218  44.485  1.00  1.00
ATOM   1517  N   ASN B 380      10.550  12.147  42.982  1.00  1.00
ATOM   1518  CA  ASN B 380      11.719  11.841  42.167  1.00  1.00
ATOM   1519  C   ASN B 380      12.129  13.039  41.320  1.00  1.00
ATOM   1520  O   ASN B 380      13.307  13.219  41.012  1.00  1.00
ATOM   1521  N   ARG B 381      11.235  13.687  40.640  1.00  1.00
ATOM   1522  CA  ARG B 381      11.590  14.851  39.837  1.00  1.00
ATOM   1523  C   ARG B 381      11.872  16.062  40.717  1.00  1.00
ATOM   1524  O   ARG B 381      11.151  16.323  41.680  1.00  1.00
