# Supplementary material for: ProteinDJ: A high‐performance and modular protein design pipeline
Source: Protein Sci. 2026 Jan 21;35(2):e70464. doi: 10.1002/pro.70464 (PMC12820799; doi:10.1002/pro.70464)
Supplement: Supplementary file 2 — DATA S1. Compressed archive containing input PDB and Bindsweeper YAML files used for benchmarking and comparison of sequence design methods. [file PRO-35-e70464-s001.zip › SupplementaryFile1/binderfolds/ha/fold_54.pdb]

ATOM      1  N   GLY A   1     -15.483  -4.870   2.721  1.00  0.00
ATOM      2  CA  GLY A   1     -15.403  -5.946   3.702  1.00  0.00
ATOM      3  C   GLY A   1     -16.228  -7.151   3.266  1.00  0.00
ATOM      4  O   GLY A   1     -15.818  -8.296   3.454  1.00  0.00
ATOM      5  N   GLY A   2     -17.429  -6.861   2.776  1.00  0.00
ATOM      6  CA  GLY A   2     -18.295  -7.923   2.278  1.00  0.00
ATOM      7  C   GLY A   2     -17.695  -8.591   1.047  1.00  0.00
ATOM      8  O   GLY A   2     -17.760  -9.811   0.898  1.00  0.00
ATOM      9  N   GLY A   3     -17.086  -7.763   0.176  1.00  0.00
ATOM     10  CA  GLY A   3     -16.454  -8.304  -1.021  1.00  0.00
ATOM     11  C   GLY A   3     -15.320  -9.256  -0.664  1.00  0.00
ATOM     12  O   GLY A   3     -15.160 -10.307  -1.285  1.00  0.00
ATOM     13  N   GLY A   4     -14.510  -8.834   0.337  1.00  0.00
ATOM     14  CA  GLY A   4     -13.391  -9.664   0.767  1.00  0.00
ATOM     15  C   GLY A   4     -13.879 -10.938   1.445  1.00  0.00
ATOM     16  O   GLY A   4     -13.330 -12.018   1.227  1.00  0.00
ATOM     17  N   GLY A   5     -14.943 -10.855   2.184  1.00  0.00
ATOM     18  CA  GLY A   5     -15.508 -12.019   2.855  1.00  0.00
ATOM     19  C   GLY A   5     -16.077 -13.012   1.849  1.00  0.00
ATOM     20  O   GLY A   5     -15.896 -14.222   1.987  1.00  0.00
ATOM     21  N   GLY A   6     -16.817 -12.499   0.844  1.00  0.00
ATOM     22  CA  GLY A   6     -17.386 -13.346  -0.197  1.00  0.00
ATOM     23  C   GLY A   6     -16.293 -14.030  -1.009  1.00  0.00
ATOM     24  O   GLY A   6     -16.398 -15.212  -1.336  1.00  0.00
ATOM     25  N   GLY A   7     -15.249 -13.258  -1.347  1.00  0.00
ATOM     26  CA  GLY A   7     -14.132 -13.797  -2.114  1.00  0.00
ATOM     27  C   GLY A   7     -13.402 -14.883  -1.335  1.00  0.00
ATOM     28  O   GLY A   7     -12.989 -15.896  -1.901  1.00  0.00
ATOM     29  N   GLY A   8     -13.232 -14.637  -0.022  1.00  0.00
ATOM     30  CA  GLY A   8     -12.571 -15.622   0.826  1.00  0.00
ATOM     31  C   GLY A   8     -13.360 -16.924   0.876  1.00  0.00
ATOM     32  O   GLY A   8     -12.786 -18.011   0.814  1.00  0.00
ATOM     33  N   GLY A   9     -14.673 -16.798   0.979  1.00  0.00
ATOM     34  CA  GLY A   9     -15.531 -17.977   0.987  1.00  0.00
ATOM     35  C   GLY A   9     -15.488 -18.698  -0.354  1.00  0.00
ATOM     36  O   GLY A   9     -15.447 -19.927  -0.408  1.00  0.00
ATOM     37  N   GLY A  10     -15.407 -17.929  -1.448  1.00  0.00
ATOM     38  CA  GLY A  10     -15.325 -18.504  -2.785  1.00  0.00
ATOM     39  C   GLY A  10     -14.032 -19.289  -2.969  1.00  0.00
ATOM     40  O   GLY A  10     -14.029 -20.370  -3.557  1.00  0.00
ATOM     41  N   GLY A  11     -12.904 -18.652  -2.537  1.00  0.00
ATOM     42  CA  GLY A  11     -11.600 -19.295  -2.637  1.00  0.00
ATOM     43  C   GLY A  11     -11.550 -20.571  -1.806  1.00  0.00
ATOM     44  O   GLY A  11     -10.988 -21.580  -2.233  1.00  0.00
ATOM     45  N   GLY A  12     -12.114 -20.501  -0.609  1.00  0.00
ATOM     46  CA  GLY A  12     -12.152 -21.669   0.264  1.00  0.00
ATOM     47  C   GLY A  12     -12.954 -22.801  -0.366  1.00  0.00
ATOM     48  O   GLY A  12     -12.559 -23.965  -0.302  1.00  0.00
ATOM     49  N   GLY A  13     -14.090 -22.430  -0.988  1.00  0.00
ATOM     50  CA  GLY A  13     -14.923 -23.413  -1.670  1.00  0.00
ATOM     51  C   GLY A  13     -14.193 -24.023  -2.859  1.00  0.00
ATOM     52  O   GLY A  13     -14.260 -25.231  -3.088  1.00  0.00
ATOM     53  N   GLY A  14     -13.473 -23.178  -3.611  1.00  0.00
ATOM     54  CA  GLY A  14     -12.702 -23.630  -4.762  1.00  0.00
ATOM     55  C   GLY A  14     -11.584 -24.576  -4.340  1.00  0.00
ATOM     56  O   GLY A  14     -11.323 -25.579  -5.005  1.00  0.00
ATOM     57  N   GLY A  15     -10.872 -24.185  -3.272  1.00  0.00
ATOM     58  CA  GLY A  15      -9.804 -25.023  -2.741  1.00  0.00
ATOM     59  C   GLY A  15     -10.335 -26.381  -2.302  1.00  0.00
ATOM     60  O   GLY A  15      -9.706 -27.412  -2.542  1.00  0.00
ATOM     61  N   GLY A  16     -11.482 -26.334  -1.588  1.00  0.00
ATOM     62  CA  GLY A  16     -12.097 -27.569  -1.118  1.00  0.00
ATOM     63  C   GLY A  16     -12.517 -28.454  -2.284  1.00  0.00
ATOM     64  O   GLY A  16     -12.336 -29.671  -2.249  1.00  0.00
ATOM     65  N   GLY A  17     -13.048 -27.821  -3.335  1.00  0.00
ATOM     66  CA  GLY A  17     -13.461 -28.547  -4.531  1.00  0.00
ATOM     67  C   GLY A  17     -12.259 -29.133  -5.261  1.00  0.00
ATOM     68  O   GLY A  17     -12.308 -30.263  -5.748  1.00  0.00
ATOM     69  N   GLY A  18     -11.129 -28.417  -5.199  1.00  0.00
ATOM     70  CA  GLY A  18      -9.903 -28.843  -5.863  1.00  0.00
ATOM     71  C   GLY A  18      -9.211 -29.953  -5.082  1.00  0.00
ATOM     72  O   GLY A  18      -8.686 -30.901  -5.666  1.00  0.00
ATOM     73  N   GLY A  19      -9.083 -29.804  -3.799  1.00  0.00
ATOM     74  CA  GLY A  19      -8.451 -30.800  -2.942  1.00  0.00
ATOM     75  C   GLY A  19      -9.464 -31.438  -2.000  1.00  0.00
ATOM     76  O   GLY A  19      -9.094 -32.128  -1.050  1.00  0.00
ATOM     77  N   GLY A  20     -10.368 -32.189  -2.563  1.00  0.00
ATOM     78  CA  GLY A  20     -11.494 -32.745  -1.823  1.00  0.00
ATOM     79  C   GLY A  20     -11.027 -33.774  -0.801  1.00  0.00
ATOM     80  O   GLY A  20     -11.536 -33.825   0.319  1.00  0.00
ATOM     81  N   GLY A  21     -10.002 -34.514  -1.073  1.00  0.00
ATOM     82  CA  GLY A  21      -9.442 -35.508  -0.164  1.00  0.00
ATOM     83  C   GLY A  21      -8.853 -34.850   1.076  1.00  0.00
ATOM     84  O   GLY A  21      -9.015 -35.346   2.191  1.00  0.00
ATOM     85  N   GLY A  22      -8.163 -33.797   1.001  1.00  0.00
ATOM     86  CA  GLY A  22      -7.517 -33.108   2.112  1.00  0.00
ATOM     87  C   GLY A  22      -8.303 -31.869   2.523  1.00  0.00
ATOM     88  O   GLY A  22      -7.992 -31.231   3.529  1.00  0.00
ATOM     89  N   GLY A  23      -9.565 -31.833   2.242  1.00  0.00
ATOM     90  CA  GLY A  23     -10.397 -30.656   2.465  1.00  0.00
ATOM     91  C   GLY A  23     -10.373 -30.234   3.928  1.00  0.00
ATOM     92  O   GLY A  23     -10.286 -29.047   4.240  1.00  0.00
ATOM     93  N   GLY A  24     -10.542 -31.099   4.856  1.00  0.00
ATOM     94  CA  GLY A  24     -10.530 -30.777   6.278  1.00  0.00
ATOM     95  C   GLY A  24      -9.173 -30.236   6.709  1.00  0.00
ATOM     96  O   GLY A  24      -9.092 -29.283   7.484  1.00  0.00
ATOM     97  N   GLY A  25      -8.090 -30.880   6.274  1.00  0.00
ATOM     98  CA  GLY A  25      -6.746 -30.412   6.592  1.00  0.00
ATOM     99  C   GLY A  25      -6.497 -29.023   6.018  1.00  0.00
ATOM    100  O   GLY A  25      -5.895 -28.170   6.671  1.00  0.00
ATOM    101  N   GLY A  26      -6.970 -28.825   4.780  1.00  0.00
ATOM    102  CA  GLY A  26      -6.790 -27.541   4.112  1.00  0.00
ATOM    103  C   GLY A  26      -7.518 -26.427   4.854  1.00  0.00
ATOM    104  O   GLY A  26      -6.989 -25.328   5.016  1.00  0.00
ATOM    105  N   GLY A  27      -8.776 -26.682   5.228  1.00  0.00
ATOM    106  CA  GLY A  27      -9.567 -25.702   5.962  1.00  0.00
ATOM    107  C   GLY A  27      -8.935 -25.383   7.310  1.00  0.00
ATOM    108  O   GLY A  27      -8.897 -24.226   7.730  1.00  0.00
ATOM    109  N   GLY A  28      -8.401 -26.399   7.975  1.00  0.00
ATOM    110  CA  GLY A  28      -7.721 -26.194   9.248  1.00  0.00
ATOM    111  C   GLY A  28      -6.460 -25.359   9.071  1.00  0.00
ATOM    112  O   GLY A  28      -6.180 -24.463   9.867  1.00  0.00
ATOM    113  N   GLY A  29      -5.655 -25.715   8.029  1.00  0.00
ATOM    114  CA  GLY A  29      -4.432 -24.970   7.750  1.00  0.00
ATOM    115  C   GLY A  29      -4.736 -23.514   7.423  1.00  0.00
ATOM    116  O   GLY A  29      -4.019 -22.609   7.849  1.00  0.00
ATOM    117  N   GLY A  30      -5.815 -23.298   6.641  1.00  0.00
ATOM    118  CA  GLY A  30      -6.217 -21.941   6.289  1.00  0.00
ATOM    119  C   GLY A  30      -6.599 -21.142   7.528  1.00  0.00
ATOM    120  O   GLY A  30      -6.236 -19.973   7.661  1.00  0.00
ATOM    121  N   GLY A  31      -7.369 -21.768   8.406  1.00  0.00
ATOM    122  CA  GLY A  31      -7.793 -21.119   9.642  1.00  0.00
ATOM    123  C   GLY A  31      -6.600 -20.801  10.534  1.00  0.00
ATOM    124  O   GLY A  31      -6.532 -19.730  11.137  1.00  0.00
ATOM    125  N   GLY A  32      -5.653 -21.767  10.621  1.00  0.00
ATOM    126  CA  GLY A  32      -4.445 -21.551  11.409  1.00  0.00
ATOM    127  C   GLY A  32      -3.616 -20.406  10.842  1.00  0.00
ATOM    128  O   GLY A  32      -3.094 -19.578  11.588  1.00  0.00
ATOM    129  N   GLY A  33      -3.399 -20.471   9.476  1.00  0.00
ATOM    130  CA  GLY A  33      -2.630 -19.422   8.819  1.00  0.00
ATOM    131  C   GLY A  33      -3.284 -18.059   9.007  1.00  0.00
ATOM    132  O   GLY A  33      -2.602 -17.057   9.222  1.00  0.00
ATOM    133  N   GLY A  34      -4.606 -18.008   8.905  1.00  0.00
ATOM    134  CA  GLY A  34      -5.339 -16.760   9.078  1.00  0.00
ATOM    135  C   GLY A  34      -5.122 -16.182  10.470  1.00  0.00
ATOM    136  O   GLY A  34      -4.935 -14.976  10.630  1.00  0.00
ATOM    137  N   GLY A  35      -5.161 -17.041  11.457  1.00  0.00
ATOM    138  CA  GLY A  35      -4.935 -16.640  12.840  1.00  0.00
ATOM    139  C   GLY A  35      -3.499 -16.175  13.050  1.00  0.00
ATOM    140  O   GLY A  35      -3.252 -15.184  13.737  1.00  0.00
ATOM    141  N   GLY A  36      -2.561 -16.899  12.346  1.00  0.00
ATOM    142  CA  GLY A  36      -1.156 -16.516  12.427  1.00  0.00
ATOM    143  C   GLY A  36      -0.918 -15.155  11.784  1.00  0.00
ATOM    144  O   GLY A  36      -0.165 -14.334  12.307  1.00  0.00
ATOM    145  N   GLY A  37      -1.513 -14.987  10.546  1.00  0.00
ATOM    146  CA  GLY A  37      -1.377 -13.726   9.827  1.00  0.00
ATOM    147  C   GLY A  37      -1.909 -12.561  10.651  1.00  0.00
ATOM    148  O   GLY A  37      -1.307 -11.488  10.689  1.00  0.00
ATOM    149  N   GLY A  38      -3.075 -12.761  11.231  1.00  0.00
ATOM    150  CA  GLY A  38      -3.698 -11.738  12.063  1.00  0.00
ATOM    151  C   GLY A  38      -2.852 -11.441  13.295  1.00  0.00
ATOM    152  O   GLY A  38      -2.687 -10.284  13.681  1.00  0.00
ATOM    153  N   GLY A  39      -2.170 -12.409  13.779  1.00  0.00
ATOM    154  CA  GLY A  39      -1.309 -12.253  14.944  1.00  0.00
ATOM    155  C   GLY A  39       0.044 -11.671  14.555  1.00  0.00
ATOM    156  O   GLY A  39       0.600 -10.835  15.268  1.00  0.00
ATOM    157  N   GLY A  40       0.462 -11.873  13.300  1.00  0.00
ATOM    158  CA  GLY A  40       1.773 -11.423  12.847  1.00  0.00
ATOM    159  C   GLY A  40       1.708 -10.005  12.296  1.00  0.00
ATOM    160  O   GLY A  40       2.637  -9.217  12.474  1.00  0.00
ATOM    161  N   GLY A  41       0.705  -9.563  11.768  1.00  0.00
ATOM    162  CA  GLY A  41       0.551  -8.285  11.084  1.00  0.00
ATOM    163  C   GLY A  41       1.884  -7.785  10.542  1.00  0.00
ATOM    164  O   GLY A  41       2.104  -6.580  10.425  1.00  0.00
ATOM    165  N   GLY A  42       2.783  -8.680  10.074  1.00  0.00
ATOM    166  CA  GLY A  42       4.081  -8.332   9.509  1.00  0.00
ATOM    167  C   GLY A  42       3.933  -7.730   8.118  1.00  0.00
ATOM    168  O   GLY A  42       2.878  -7.838   7.493  1.00  0.00
ATOM    169  N   GLY A  43       5.172  -7.396   7.505  1.00  0.00
ATOM    170  CA  GLY A  43       5.151  -6.846   6.155  1.00  0.00
ATOM    171  C   GLY A  43       4.641  -7.872   5.151  1.00  0.00
ATOM    172  O   GLY A  43       3.893  -7.538   4.232  1.00  0.00
ATOM    173  N   GLY A  44       5.078  -9.133   5.338  1.00  0.00
ATOM    174  CA  GLY A  44       4.645 -10.190   4.431  1.00  0.00
ATOM    175  C   GLY A  44       3.136 -10.388   4.498  1.00  0.00
ATOM    176  O   GLY A  44       2.479 -10.571   3.473  1.00  0.00
ATOM    177  N   GLY A  45       2.588 -10.325   5.748  1.00  0.00
ATOM    178  CA  GLY A  45       1.152 -10.484   5.940  1.00  0.00
ATOM    179  C   GLY A  45       0.383  -9.314   5.339  1.00  0.00
ATOM    180  O   GLY A  45      -0.659  -9.501   4.711  1.00  0.00
ATOM    181  N   GLY A  46       0.923  -8.111   5.531  1.00  0.00
ATOM    182  CA  GLY A  46       0.279  -6.914   5.004  1.00  0.00
ATOM    183  C   GLY A  46       0.265  -6.921   3.480  1.00  0.00
ATOM    184  O   GLY A  46      -0.731  -6.554   2.857  1.00  0.00
ATOM    185  N   GLY A  47       1.409  -7.402   2.901  1.00  0.00
ATOM    186  CA  GLY A  47       1.503  -7.479   1.449  1.00  0.00
ATOM    187  C   GLY A  47       0.534  -8.511   0.887  1.00  0.00
ATOM    188  O   GLY A  47      -0.104  -8.283  -0.141  1.00  0.00
ATOM    189  N   GLY A  48       0.454  -9.672   1.630  1.00  0.00
ATOM    190  CA  GLY A  48      -0.477 -10.713   1.210  1.00  0.00
ATOM    191  C   GLY A  48      -1.918 -10.228   1.290  1.00  0.00
ATOM    192  O   GLY A  48      -2.727 -10.506   0.405  1.00  0.00
ATOM    193  N   GLY A  49      -2.240  -9.495   2.387  1.00  0.00
ATOM    194  CA  GLY A  49      -3.584  -8.958   2.559  1.00  0.00
ATOM    195  C   GLY A  49      -3.928  -7.968   1.454  1.00  0.00
ATOM    196  O   GLY A  49      -5.040  -7.974   0.926  1.00  0.00
ATOM    197  N   GLY A  50      -2.945  -7.121   1.101  1.00  0.00
ATOM    198  CA  GLY A  50      -3.153  -6.158   0.026  1.00  0.00
ATOM    199  C   GLY A  50      -3.350  -6.860  -1.311  1.00  0.00
ATOM    200  O   GLY A  50      -4.206  -6.472  -2.107  1.00  0.00
ATOM    201  N   GLY A  51      -2.520  -7.906  -1.552  1.00  0.00
ATOM    202  CA  GLY A  51      -2.651  -8.676  -2.783  1.00  0.00
ATOM    203  C   GLY A  51      -4.013  -9.353  -2.867  1.00  0.00
ATOM    204  O   GLY A  51      -4.635  -9.389  -3.929  1.00  0.00
ATOM    205  N   GLY A  52      -4.464  -9.906  -1.720  1.00  0.00
ATOM    206  CA  GLY A  52      -5.782 -10.529  -1.693  1.00  0.00
ATOM    207  C   GLY A  52      -6.877  -9.515  -1.998  1.00  0.00
ATOM    208  O   GLY A  52      -7.822  -9.809  -2.730  1.00  0.00
ATOM    209  N   GLY A  53      -6.726  -8.306  -1.427  1.00  0.00
ATOM    210  CA  GLY A  53      -7.696  -7.246  -1.676  1.00  0.00
ATOM    211  C   GLY A  53      -7.750  -6.886  -3.155  1.00  0.00
ATOM    212  O   GLY A  53      -8.828  -6.682  -3.715  1.00  0.00
ATOM    213  N   GLY A  54      -6.558  -6.821  -3.775  1.00  0.00
ATOM    214  CA  GLY A  54      -6.456  -6.538  -5.202  1.00  0.00
ATOM    215  C   GLY A  54      -7.164  -7.604  -6.027  1.00  0.00
ATOM    216  O   GLY A  54      -7.859  -7.294  -6.995  1.00  0.00
ATOM    217  N   GLY A  55      -6.892  -8.889  -5.635  1.00  0.00
ATOM    218  CA  GLY A  55      -7.500 -10.006  -6.348  1.00  0.00
ATOM    219  C   GLY A  55      -9.018  -9.970  -6.237  1.00  0.00
ATOM    220  O   GLY A  55      -9.728 -10.214  -7.213  1.00  0.00
ATOM    221  N   GLY A  56      -9.513  -9.701  -5.051  1.00  0.00
ATOM    222  CA  GLY A  56     -10.952  -9.701  -4.816  1.00  0.00
ATOM    223  C   GLY A  56     -11.625  -8.529  -5.519  1.00  0.00
ATOM    224  O   GLY A  56     -12.700  -8.675  -6.100  1.00  0.00
ATOM    225  N   GLY A  57     -10.981  -7.402  -5.571  1.00  0.00
ATOM    226  CA  GLY A  57     -11.581  -6.214  -6.166  1.00  0.00
ATOM    227  C   GLY A  57     -11.480  -6.249  -7.686  1.00  0.00
ATOM    228  O   GLY A  57     -12.407  -5.847  -8.389  1.00  0.00
ATOM    229  N   GLY A  58     -10.372  -6.795  -8.204  1.00  0.00
ATOM    230  CA  GLY A  58     -10.156  -6.839  -9.646  1.00  0.00
ATOM    231  C   GLY A  58     -10.690  -8.135 -10.243  1.00  0.00
ATOM    232  O   GLY A  58     -11.225  -8.144 -11.351  1.00  0.00
ATOM    233  N   GLY A  59     -10.520  -9.178  -9.518  1.00  0.00
ATOM    234  CA  GLY A  59     -10.970 -10.501  -9.935  1.00  0.00
ATOM    235  C   GLY A  59     -11.519 -11.292  -8.755  1.00  0.00
ATOM    236  O   GLY A  59     -11.160 -11.041  -7.605  1.00  0.00
ATOM    237  N   GLY A  60     -12.216 -12.256  -8.918  1.00  0.00
ATOM    238  CA  GLY A  60     -12.649 -13.170  -7.869  1.00  0.00
ATOM    239  C   GLY A  60     -11.498 -14.048  -7.394  1.00  0.00
ATOM    240  O   GLY A  60     -10.657 -14.469  -8.188  1.00  0.00
ATOM    241  N   GLY A  61     -11.525 -14.334  -6.117  1.00  0.00
ATOM    242  CA  GLY A  61     -10.545 -15.250  -5.546  1.00  0.00
ATOM    243  C   GLY A  61     -10.492 -16.557  -6.328  1.00  0.00
ATOM    244  O   GLY A  61     -11.523 -17.083  -6.747  1.00  0.00
ATOM    245  N   GLY A  62      -9.319 -16.949  -6.626  1.00  0.00
ATOM    246  CA  GLY A  62      -9.083 -18.218  -7.304  1.00  0.00
ATOM    247  C   GLY A  62      -7.907 -18.963  -6.685  1.00  0.00
ATOM    248  O   GLY A  62      -6.932 -18.350  -6.251  1.00  0.00
ATOM    249  N   GLY A  63      -8.005 -20.216  -6.589  1.00  0.00
ATOM    250  CA  GLY A  63      -6.934 -21.002  -5.987  1.00  0.00
ATOM    251  C   GLY A  63      -5.610 -20.769  -6.703  1.00  0.00
ATOM    252  O   GLY A  63      -5.563 -20.690  -7.930  1.00  0.00
ATOM    253  N   GLY A  64      -4.564 -20.602  -5.894  1.00  0.00
ATOM    254  CA  GLY A  64      -3.232 -20.521  -6.482  1.00  0.00
ATOM    255  C   GLY A  64      -2.799 -21.865  -7.053  1.00  0.00
ATOM    256  O   GLY A  64      -3.402 -22.898  -6.760  1.00  0.00
ATOM    257  N   GLY A  65      -1.629 -21.983  -7.461  1.00  0.00
ATOM    258  CA  GLY A  65      -1.068 -23.165  -8.106  1.00  0.00
ATOM    259  C   GLY A  65      -0.775 -24.261  -7.089  1.00  0.00
ATOM    260  O   GLY A  65      -0.993 -25.442  -7.356  1.00  0.00
ATOM    261  N   GLY A  66      -0.398 -24.015  -5.941  1.00  0.00
ATOM    262  CA  GLY A  66      -0.172 -25.023  -4.912  1.00  0.00
ATOM    263  C   GLY A  66      -1.204 -24.914  -3.797  1.00  0.00
ATOM    264  O   GLY A  66      -1.680 -23.823  -3.483  1.00  0.00
ATOM    265  N   GLY A  67      -1.488 -26.060  -3.193  1.00  0.00
ATOM    266  CA  GLY A  67      -2.502 -26.085  -2.146  1.00  0.00
ATOM    267  C   GLY A  67      -2.079 -25.243  -0.949  1.00  0.00
ATOM    268  O   GLY A  67      -2.894 -24.538  -0.355  1.00  0.00
ATOM    269  N   GLY A  68      -0.753 -25.350  -0.589  1.00  0.00
ATOM    270  CA  GLY A  68      -0.267 -24.598   0.562  1.00  0.00
ATOM    271  C   GLY A  68      -0.313 -23.098   0.299  1.00  0.00
ATOM    272  O   GLY A  68      -0.679 -22.315   1.175  1.00  0.00
ATOM    273  N   GLY A  69       0.068 -22.685  -0.936  1.00  0.00
ATOM    274  CA  GLY A  69      -0.009 -21.274  -1.297  1.00  0.00
ATOM    275  C   GLY A  69      -1.453 -20.787  -1.309  1.00  0.00
ATOM    276  O   GLY A  69      -1.748 -19.680  -0.859  1.00  0.00
ATOM    277  N   GLY A  70      -2.358 -21.691  -1.821  1.00  0.00
ATOM    278  CA  GLY A  70      -3.775 -21.352  -1.854  1.00  0.00
ATOM    279  C   GLY A  70      -4.332 -21.173  -0.447  1.00  0.00
ATOM    280  O   GLY A  70      -5.106 -20.252  -0.188  1.00  0.00
ATOM    281  N   GLY A  71      -3.949 -22.095   0.454  1.00  0.00
ATOM    282  CA  GLY A  71      -4.407 -22.000   1.835  1.00  0.00
ATOM    283  C   GLY A  71      -3.918 -20.715   2.490  1.00  0.00
ATOM    284  O   GLY A  71      -4.662 -20.053   3.214  1.00  0.00
ATOM    285  N   GLY A  72      -2.643 -20.378   2.225  1.00  0.00
ATOM    286  CA  GLY A  72      -2.066 -19.159   2.777  1.00  0.00
ATOM    287  C   GLY A  72      -2.798 -17.923   2.269  1.00  0.00
ATOM    288  O   GLY A  72      -3.063 -16.991   3.028  1.00  0.00
ATOM    289  N   GLY A  73      -3.087 -17.916   0.953  1.00  0.00
ATOM    290  CA  GLY A  73      -3.806 -16.803   0.344  1.00  0.00
ATOM    291  C   GLY A  73      -5.200 -16.655   0.941  1.00  0.00
ATOM    292  O   GLY A  73      -5.657 -15.544   1.207  1.00  0.00
ATOM    293  N   GLY A  74      -5.899 -17.799   1.071  1.00  0.00
ATOM    294  CA  GLY A  74      -7.242 -17.784   1.638  1.00  0.00
ATOM    295  C   GLY A  74      -7.224 -17.302   3.083  1.00  0.00
ATOM    296  O   GLY A  74      -8.083 -16.525   3.499  1.00  0.00
ATOM    297  N   GLY A  75      -6.218 -17.762   3.830  1.00  0.00
ATOM    298  CA  GLY A  75      -6.094 -17.350   5.223  1.00  0.00
ATOM    299  C   GLY A  75      -5.822 -15.855   5.332  1.00  0.00
ATOM    300  O   GLY A  75      -6.375 -15.175   6.198  1.00  0.00
ATOM    301  N   GLY A  76      -4.999 -15.341   4.384  1.00  0.00
ATOM    302  CA  GLY A  76      -4.703 -13.914   4.354  1.00  0.00
ATOM    303  C   GLY A  76      -5.964 -13.096   4.107  1.00  0.00
ATOM    304  O   GLY A  76      -6.176 -12.059   4.735  1.00  0.00
ATOM    305  N   GLY A  77      -6.776 -13.608   3.119  1.00  0.00
ATOM    306  CA  GLY A  77      -8.023 -12.927   2.792  1.00  0.00
ATOM    307  C   GLY A  77      -8.985 -12.942   3.972  1.00  0.00
ATOM    308  O   GLY A  77      -9.639 -11.941   4.265  1.00  0.00
ATOM    309  N   GLY A  78      -9.042 -14.089   4.652  1.00  0.00
ATOM    310  CA  GLY A  78      -9.916 -14.220   5.811  1.00  0.00
ATOM    311  C   GLY A  78      -9.474 -13.300   6.942  1.00  0.00
ATOM    312  O   GLY A  78     -10.299 -12.663   7.596  1.00  0.00
ATOM    313  N   GLY A  79      -8.153 -13.226   7.156  1.00  0.00
ATOM    314  CA  GLY A  79      -7.597 -12.352   8.182  1.00  0.00
ATOM    315  C   GLY A  79      -7.924 -10.892   7.897  1.00  0.00
ATOM    316  O   GLY A  79      -8.275 -10.136   8.804  1.00  0.00
ATOM    317  N   GLY A  80      -7.786 -10.529   6.602  1.00  0.00
ATOM    318  CA  GLY A  80      -8.069  -9.166   6.169  1.00  0.00
ATOM    319  C   GLY A  80      -9.537  -8.816   6.377  1.00  0.00
ATOM    320  O   GLY A  80      -9.866  -7.717   6.824  1.00  0.00
ATOM    321  N   GLY A  81     -10.406  -9.771   6.070  1.00  0.00
ATOM    322  CA  GLY A  81     -11.837  -9.564   6.250  1.00  0.00
ATOM    323  C   GLY A  81     -12.192  -9.424   7.725  1.00  0.00
ATOM    324  O   GLY A  81     -13.007  -8.580   8.100  1.00  0.00
ATOM    325  N   GLY A  82     -11.512 -10.201   8.562  1.00  0.00
ATOM    326  CA  GLY A  82     -11.767 -10.151   9.997  1.00  0.00
ATOM    327  C   GLY A  82     -11.319  -8.821  10.590  1.00  0.00
ATOM    328  O   GLY A  82     -12.011  -8.240  11.426  1.00  0.00
ATOM    329  N   GLY A  83     -10.124  -8.353  10.139  1.00  0.00
ATOM    330  CA  GLY A  83      -9.603  -7.076  10.612  1.00  0.00
ATOM    331  C   GLY A  83     -10.524  -5.927  10.222  1.00  0.00
ATOM    332  O   GLY A  83     -10.756  -5.010  11.010  1.00  0.00
ATOM    333  N   GLY A  84     -10.980  -5.986   8.953  1.00  0.00
ATOM    334  CA  GLY A  84     -11.862  -4.948   8.434  1.00  0.00
ATOM    335  C   GLY A  84     -13.185  -4.922   9.188  1.00  0.00
ATOM    336  O   GLY A  84     -13.721  -3.854   9.485  1.00  0.00
ATOM    337  N   GLY A  85     -13.722  -6.117   9.443  1.00  0.00
ATOM    338  CA  GLY A  85     -14.996  -6.233  10.142  1.00  0.00
ATOM    339  C   GLY A  85     -14.864  -5.817  11.601  1.00  0.00
ATOM    340  O   GLY A  85     -15.749  -5.162  12.152  1.00  0.00
ATOM    341  N   GLY A  86     -13.770  -6.189  12.227  1.00  0.00
ATOM    342  CA  GLY A  86     -13.550  -5.859  13.630  1.00  0.00
ATOM    343  C   GLY A  86     -13.371  -4.359  13.821  1.00  0.00
ATOM    344  O   GLY A  86     -13.861  -3.784  14.794  1.00  0.00
ATOM    345  N   GLY A  87     -12.685  -3.721  12.878  1.00  0.00
ATOM    346  CA  GLY A  87     -12.509  -2.277  12.976  1.00  0.00
ATOM    347  C   GLY A  87     -13.642  -1.536  12.278  1.00  0.00
ATOM    348  O   GLY A  87     -14.127  -0.518  12.772  1.00  0.00
ATOM    349  N   ALA B  88      16.413   5.030  34.983  1.00  1.00
ATOM    350  CA  ALA B  88      14.961   5.099  35.095  1.00  1.00
ATOM    351  C   ALA B  88      14.284   4.375  33.937  1.00  1.00
ATOM    352  O   ALA B  88      14.752   4.430  32.800  1.00  1.00
ATOM    353  N   ASP B  89      13.134   3.711  34.189  1.00  1.00
ATOM    354  CA  ASP B  89      12.423   3.053  33.100  1.00  1.00
ATOM    355  C   ASP B  89      12.069   4.041  31.996  1.00  1.00
ATOM    356  O   ASP B  89      11.685   5.179  32.268  1.00  1.00
ATOM    357  N   THR B  90      11.814   3.441  30.773  1.00  1.00
ATOM    358  CA  THR B  90      11.455   4.240  29.608  1.00  1.00
ATOM    359  C   THR B  90      10.467   3.499  28.716  1.00  1.00
ATOM    360  O   THR B  90      10.499   2.272  28.622  1.00  1.00
ATOM    361  N   ILE B  91       9.752   4.208  27.937  1.00  1.00
ATOM    362  CA  ILE B  91       8.862   3.799  26.857  1.00  1.00
ATOM    363  C   ILE B  91       8.961   4.751  25.672  1.00  1.00
ATOM    364  O   ILE B  91       9.040   5.968  25.845  1.00  1.00
ATOM    365  N   CYS B  92       9.164   4.237  24.501  1.00  1.00
ATOM    366  CA  CYS B  92       9.274   5.003  23.265  1.00  1.00
ATOM    367  C   CYS B  92       8.183   4.613  22.276  1.00  1.00
ATOM    368  O   CYS B  92       7.841   3.437  22.146  1.00  1.00
ATOM    369  N   ILE B  93       7.599   5.681  21.578  1.00  1.00
ATOM    370  CA  ILE B  93       6.666   5.473  20.478  1.00  1.00
ATOM    371  C   ILE B  93       7.385   5.484  19.136  1.00  1.00
ATOM    372  O   ILE B  93       8.157   6.397  18.841  1.00  1.00
ATOM    373  N   GLY B  94       7.343   4.396  18.402  1.00  1.00
ATOM    374  CA  GLY B  94       8.093   4.310  17.155  1.00  1.00
ATOM    375  C   GLY B  94       7.198   3.873  16.002  1.00  1.00
ATOM    376  O   GLY B  94       6.037   3.520  16.205  1.00  1.00
ATOM    377  N   TYR B  95       7.900   3.296  14.950  1.00  1.00
ATOM    378  CA  TYR B  95       7.287   2.770  13.736  1.00  1.00
ATOM    379  C   TYR B  95       8.086   1.599  13.177  1.00  1.00
ATOM    380  O   TYR B  95       9.310   1.557  13.299  1.00  1.00
ATOM    381  N   HIS B  96       7.430   0.773  12.355  1.00  1.00
ATOM    382  CA  HIS B  96       8.038  -0.390  11.720  1.00  1.00
ATOM    383  C   HIS B  96       9.083   0.026  10.693  1.00  1.00
ATOM    384  O   HIS B  96       8.896   1.001   9.964  1.00  1.00
ATOM    385  N   ALA B  97      10.075  -0.800  10.538  1.00  1.00
ATOM    386  CA  ALA B  97      11.083  -0.826   9.485  1.00  1.00
ATOM    387  C   ALA B  97      11.452  -2.255   9.111  1.00  1.00
ATOM    388  O   ALA B  97      11.455  -3.148   9.958  1.00  1.00
ATOM    389  N   ASN B  98      11.737  -2.514   7.917  1.00  1.00
ATOM    390  CA  ASN B  98      12.127  -3.838   7.450  1.00  1.00
ATOM    391  C   ASN B  98      13.234  -3.751   6.408  1.00  1.00
ATOM    392  O   ASN B  98      13.470  -2.692   5.826  1.00  1.00
ATOM    393  N   ASN B  99      13.467  -4.826   5.690  1.00  1.00
ATOM    394  CA  ASN B  99      14.509  -4.917   4.675  1.00  1.00
ATOM    395  C   ASN B  99      13.940  -4.697   3.279  1.00  1.00
ATOM    396  O   ASN B  99      14.682  -4.473   2.324  1.00  1.00
ATOM    397  N   SER B 100      12.832  -4.149   3.118  1.00  1.00
ATOM    398  CA  SER B 100      12.234  -3.831   1.827  1.00  1.00
ATOM    399  C   SER B 100      13.045  -2.774   1.089  1.00  1.00
ATOM    400  O   SER B 100      13.423  -1.754   1.665  1.00  1.00
ATOM    401  N   THR B 101      13.196  -2.981  -0.244  1.00  1.00
ATOM    402  CA  THR B 101      13.907  -2.020  -1.079  1.00  1.00
ATOM    403  C   THR B 101      12.999  -1.456  -2.165  1.00  1.00
ATOM    404  O   THR B 101      13.291  -0.414  -2.752  1.00  1.00
ATOM    405  N   ASP B 102      11.675  -1.805  -2.055  1.00  1.00
ATOM    406  CA  ASP B 102      10.677  -1.236  -2.953  1.00  1.00
ATOM    407  C   ASP B 102      10.575   0.274  -2.778  1.00  1.00
ATOM    408  O   ASP B 102      10.609   0.782  -1.657  1.00  1.00
ATOM    409  N   THR B 103      10.385   0.965  -3.914  1.00  1.00
ATOM    410  CA  THR B 103      10.234   2.415  -3.899  1.00  1.00
ATOM    411  C   THR B 103       8.962   2.844  -4.619  1.00  1.00
ATOM    412  O   THR B 103       8.554   2.225  -5.602  1.00  1.00
ATOM    413  N   VAL B 104       8.456   3.931  -4.244  1.00  1.00
ATOM    414  CA  VAL B 104       7.320   4.628  -4.835  1.00  1.00
ATOM    415  C   VAL B 104       7.634   6.102  -5.059  1.00  1.00
ATOM    416  O   VAL B 104       8.389   6.708  -4.299  1.00  1.00
ATOM    417  N   ASP B 105       6.915   6.741  -5.891  1.00  1.00
ATOM    418  CA  ASP B 105       6.966   8.185  -6.085  1.00  1.00
ATOM    419  C   ASP B 105       5.726   8.862  -5.514  1.00  1.00
ATOM    420  O   ASP B 105       4.632   8.297  -5.539  1.00  1.00
ATOM    421  N   THR B 106       5.939  10.068  -5.035  1.00  1.00
ATOM    422  CA  THR B 106       4.862  10.963  -4.630  1.00  1.00
ATOM    423  C   THR B 106       4.875  12.246  -5.450  1.00  1.00
ATOM    424  O   THR B 106       5.922  12.673  -5.937  1.00  1.00
ATOM    425  N   VAL B 107       4.105  13.169  -5.250  1.00  1.00
ATOM    426  CA  VAL B 107       4.159  14.471  -5.904  1.00  1.00
ATOM    427  C   VAL B 107       5.341  15.291  -5.401  1.00  1.00
ATOM    428  O   VAL B 107       6.005  15.980  -6.176  1.00  1.00
ATOM    429  N   LEU B 108       5.748  15.176  -4.251  1.00  1.00
ATOM    430  CA  LEU B 108       6.838  15.938  -3.653  1.00  1.00
ATOM    431  C   LEU B 108       8.137  15.138  -3.660  1.00  1.00
ATOM    432  O   LEU B 108       9.221  15.699  -3.823  1.00  1.00
ATOM    433  N   GLU B 109       8.275  14.014  -3.939  1.00  1.00
ATOM    434  CA  GLU B 109       9.377  13.095  -3.681  1.00  1.00
ATOM    435  C   GLU B 109       9.374  11.938  -4.673  1.00  1.00
ATOM    436  O   GLU B 109       8.340  11.313  -4.908  1.00  1.00
ATOM    437  N   LYS B 110      10.542  11.671  -5.260  1.00  1.00
ATOM    438  CA  LYS B 110      10.737  10.493  -6.097  1.00  1.00
ATOM    439  C   LYS B 110      11.615   9.461  -5.400  1.00  1.00
ATOM    440  O   LYS B 110      12.663   9.795  -4.847  1.00  1.00
ATOM    441  N   ASN B 111      11.207   8.127  -5.654  1.00  1.00
ATOM    442  CA  ASN B 111      12.132   7.094  -5.206  1.00  1.00
ATOM    443  C   ASN B 111      12.159   7.000  -3.686  1.00  1.00
ATOM    444  O   ASN B 111      13.225   7.036  -3.071  1.00  1.00
ATOM    445  N   VAL B 112      11.013   7.101  -3.004  1.00  1.00
ATOM    446  CA  VAL B 112      10.818   6.814  -1.588  1.00  1.00
ATOM    447  C   VAL B 112      10.781   5.314  -1.330  1.00  1.00
ATOM    448  O   VAL B 112       9.982   4.591  -1.926  1.00  1.00
ATOM    449  N   THR B 113      11.832   4.836  -0.527  1.00  1.00
ATOM    450  CA  THR B 113      11.764   3.442  -0.105  1.00  1.00
ATOM    451  C   THR B 113      10.713   3.245   0.981  1.00  1.00
ATOM    452  O   THR B 113      10.697   3.965   1.979  1.00  1.00
ATOM    453  N   VAL B 114       9.855   2.281   0.829  1.00  1.00
ATOM    454  CA  VAL B 114       8.738   2.048   1.736  1.00  1.00
ATOM    455  C   VAL B 114       8.729   0.610   2.240  1.00  1.00
ATOM    456  O   VAL B 114       9.091  -0.315   1.513  1.00  1.00
ATOM    457  N   THR B 115       8.102   0.375   3.411  1.00  1.00
ATOM    458  CA  THR B 115       8.032  -0.947   4.020  1.00  1.00
ATOM    459  C   THR B 115       7.085  -1.859   3.251  1.00  1.00
ATOM    460  O   THR B 115       7.357  -3.047   3.076  1.00  1.00
ATOM    461  N   HIS B 116       6.095  -1.516   2.735  1.00  1.00
ATOM    462  CA  HIS B 116       5.071  -2.272   2.023  1.00  1.00
ATOM    463  C   HIS B 116       4.497  -1.465   0.865  1.00  1.00
ATOM    464  O   HIS B 116       4.343  -0.247   0.961  1.00  1.00
ATOM    465  N   SER B 117       4.276  -2.182  -0.254  1.00  1.00
ATOM    466  CA  SER B 117       3.691  -1.611  -1.461  1.00  1.00
ATOM    467  C   SER B 117       3.153  -2.700  -2.380  1.00  1.00
ATOM    468  O   SER B 117       3.598  -3.847  -2.327  1.00  1.00
ATOM    469  N   VAL B 118       2.414  -2.342  -3.366  1.00  1.00
ATOM    470  CA  VAL B 118       1.769  -3.214  -4.341  1.00  1.00
ATOM    471  C   VAL B 118       1.927  -2.672  -5.755  1.00  1.00
ATOM    472  O   VAL B 118       1.783  -1.472  -5.990  1.00  1.00
ATOM    473  N   ASN B 119       2.348  -3.610  -6.735  1.00  1.00
ATOM    474  CA  ASN B 119       2.360  -3.184  -8.129  1.00  1.00
ATOM    475  C   ASN B 119       0.961  -3.226  -8.730  1.00  1.00
ATOM    476  O   ASN B 119       0.258  -4.231  -8.621  1.00  1.00
ATOM    477  N   LEU B 120       0.535  -2.128  -9.393  1.00  1.00
ATOM    478  CA  LEU B 120      -0.782  -2.035 -10.012  1.00  1.00
ATOM    479  C   LEU B 120      -0.687  -2.155 -11.530  1.00  1.00
ATOM    480  O   LEU B 120      -1.667  -2.483 -12.198  1.00  1.00
ATOM    481  N   LEU B 121       0.382  -2.295 -12.077  1.00  1.00
ATOM    482  CA  LEU B 121       0.683  -2.387 -13.500  1.00  1.00
ATOM    483  C   LEU B 121       1.225  -3.766 -13.860  1.00  1.00
ATOM    484  O   LEU B 121       2.213  -4.225 -13.286  1.00  1.00
ATOM    485  N   GLU B 122       0.336  -4.499 -14.674  1.00  1.00
ATOM    486  CA  GLU B 122       0.732  -5.809 -15.176  1.00  1.00
ATOM    487  C   GLU B 122       1.590  -5.682 -16.428  1.00  1.00
ATOM    488  O   GLU B 122       1.257  -4.933 -17.347  1.00  1.00
ATOM    489  N   ASP B 123       2.750  -6.340 -16.438  1.00  1.00
ATOM    490  CA  ASP B 123       3.659  -6.259 -17.576  1.00  1.00
ATOM    491  C   ASP B 123       4.091  -7.646 -18.035  1.00  1.00
ATOM    492  O   ASP B 123       4.485  -7.834 -19.186  1.00  1.00
ATOM    493  N   SER B 124       3.503  -8.650 -17.507  1.00  1.00
ATOM    494  CA  SER B 124       3.746 -10.061 -17.780  1.00  1.00
ATOM    495  C   SER B 124       2.581 -10.684 -18.539  1.00  1.00
ATOM    496  O   SER B 124       1.418 -10.457 -18.205  1.00  1.00
ATOM    497  N   HIS B 125       2.866 -11.291 -19.645  1.00  1.00
ATOM    498  CA  HIS B 125       1.975 -12.139 -20.427  1.00  1.00
ATOM    499  C   HIS B 125       2.597 -13.507 -20.678  1.00  1.00
ATOM    500  O   HIS B 125       3.801 -13.619 -20.910  1.00  1.00
ATOM    501  N   ASN B 126       2.011 -14.487 -20.909  1.00  1.00
ATOM    502  CA  ASN B 126       2.466 -15.855 -21.127  1.00  1.00
ATOM    503  C   ASN B 126       2.892 -16.070 -22.574  1.00  1.00
ATOM    504  O   ASN B 126       3.588 -17.035 -22.889  1.00  1.00
ATOM    505  N   GLY B 127       3.001 -15.277 -23.411  1.00  1.00
ATOM    506  CA  GLY B 127       3.546 -15.326 -24.763  1.00  1.00
ATOM    507  C   GLY B 127       2.861 -16.402 -25.595  1.00  1.00
ATOM    508  O   GLY B 127       3.473 -17.002 -26.478  1.00  1.00
ATOM    509  N   LYS B 128       1.638 -16.736 -25.407  1.00  1.00
ATOM    510  CA  LYS B 128       0.883 -17.774 -26.098  1.00  1.00
ATOM    511  C   LYS B 128      -0.493 -17.270 -26.514  1.00  1.00
ATOM    512  O   LYS B 128      -1.118 -16.483 -25.803  1.00  1.00
ATOM    513  N   LEU B 129      -0.990 -17.752 -27.714  1.00  1.00
ATOM    514  CA  LEU B 129      -2.420 -17.649 -27.977  1.00  1.00
ATOM    515  C   LEU B 129      -3.193 -18.755 -27.267  1.00  1.00
ATOM    516  O   LEU B 129      -2.824 -19.927 -27.336  1.00  1.00
ATOM    517  N   CYS B 130      -4.193 -18.423 -26.548  1.00  1.00
ATOM    518  CA  CYS B 130      -4.930 -19.353 -25.701  1.00  1.00
ATOM    519  C   CYS B 130      -6.410 -19.373 -26.062  1.00  1.00
ATOM    520  O   CYS B 130      -6.976 -18.354 -26.459  1.00  1.00
ATOM    521  N   ARG B 131      -7.129 -20.440 -25.600  1.00  1.00
ATOM    522  CA  ARG B 131      -8.585 -20.366 -25.636  1.00  1.00
ATOM    523  C   ARG B 131      -9.107 -19.321 -24.658  1.00  1.00
ATOM    524  O   ARG B 131      -8.603 -19.195 -23.542  1.00  1.00
ATOM    525  N   LEU B 132     -10.260 -18.726 -25.058  1.00  1.00
ATOM    526  CA  LEU B 132     -10.977 -17.815 -24.173  1.00  1.00
ATOM    527  C   LEU B 132     -12.219 -18.479 -23.588  1.00  1.00
ATOM    528  O   LEU B 132     -13.106 -18.915 -24.322  1.00  1.00
ATOM    529  N   LYS B 133     -12.300 -18.616 -22.256  1.00  1.00
ATOM    530  CA  LYS B 133     -13.531 -19.188 -21.726  1.00  1.00
ATOM    531  C   LYS B 133     -13.775 -20.585 -22.284  1.00  1.00
ATOM    532  O   LYS B 133     -14.918 -21.024 -22.407  1.00  1.00
ATOM    533  N   GLY B 134     -12.643 -21.295 -22.809  1.00  1.00
ATOM    534  CA  GLY B 134     -12.724 -22.696 -23.204  1.00  1.00
ATOM    535  C   GLY B 134     -12.826 -22.838 -24.717  1.00  1.00
ATOM    536  O   GLY B 134     -12.492 -23.882 -25.277  1.00  1.00
ATOM    537  N   ILE B 135     -13.020 -21.890 -25.452  1.00  1.00
ATOM    538  CA  ILE B 135     -13.165 -21.872 -26.903  1.00  1.00
ATOM    539  C   ILE B 135     -11.887 -21.393 -27.579  1.00  1.00
ATOM    540  O   ILE B 135     -11.340 -20.349 -27.225  1.00  1.00
ATOM    541  N   ALA B 136     -11.384 -22.231 -28.564  1.00  1.00
ATOM    542  CA  ALA B 136     -10.192 -21.863 -29.319  1.00  1.00
ATOM    543  C   ALA B 136     -10.519 -20.839 -30.399  1.00  1.00
ATOM    544  O   ALA B 136     -11.526 -20.958 -31.096  1.00  1.00
ATOM    545  N   PRO B 137      -9.567 -19.904 -30.644  1.00  1.00
ATOM    546  CA  PRO B 137      -9.727 -18.955 -31.740  1.00  1.00
ATOM    547  C   PRO B 137      -9.737 -19.666 -33.087  1.00  1.00
ATOM    548  O   PRO B 137      -8.964 -20.596 -33.315  1.00  1.00
ATOM    549  N   SER B 138     -17.472 -22.084 -35.095  1.00  1.00
ATOM    550  CA  SER B 138     -17.409 -21.324 -33.852  1.00  1.00
ATOM    551  C   SER B 138     -15.968 -21.014 -33.468  1.00  1.00
ATOM    552  O   SER B 138     -15.080 -21.853 -33.622  1.00  1.00
ATOM    553  N   TRP B 139     -15.818 -19.838 -32.902  1.00  1.00
ATOM    554  CA  TRP B 139     -14.530 -19.386 -32.390  1.00  1.00
ATOM    555  C   TRP B 139     -14.702 -18.239 -31.402  1.00  1.00
ATOM    556  O   TRP B 139     -15.584 -17.396 -31.563  1.00  1.00
ATOM    557  N   SER B 140     -13.651 -18.002 -30.577  1.00  1.00
ATOM    558  CA  SER B 140     -13.696 -16.968 -29.549  1.00  1.00
ATOM    559  C   SER B 140     -13.037 -15.682 -30.032  1.00  1.00
ATOM    560  O   SER B 140     -13.343 -14.595 -29.542  1.00  1.00
ATOM    561  N   TYR B 141     -12.487 -15.583 -30.971  1.00  1.00
ATOM    562  CA  TYR B 141     -11.767 -14.531 -31.678  1.00  1.00
ATOM    563  C   TYR B 141     -11.178 -15.048 -32.984  1.00  1.00
ATOM    564  O   TYR B 141     -10.795 -16.213 -33.085  1.00  1.00
ATOM    565  N   ILE B 142     -10.867 -14.098 -33.889  1.00  1.00
ATOM    566  CA  ILE B 142     -10.098 -14.384 -35.094  1.00  1.00
ATOM    567  C   ILE B 142      -8.778 -13.623 -35.099  1.00  1.00
ATOM    568  O   ILE B 142      -8.722 -12.456 -34.710  1.00  1.00
ATOM    569  N   SER B 143     -16.905  -9.033 -36.619  1.00  1.00
ATOM    570  CA  SER B 143     -16.187  -9.098 -35.351  1.00  1.00
ATOM    571  C   SER B 143     -17.120  -9.478 -34.209  1.00  1.00
ATOM    572  O   SER B 143     -16.682 -10.007 -33.187  1.00  1.00
ATOM    573  N   SER B 144     -18.340  -9.430 -34.349  1.00  1.00
ATOM    574  CA  SER B 144     -19.348  -9.771 -33.352  1.00  1.00
ATOM    575  C   SER B 144     -20.095 -11.042 -33.736  1.00  1.00
ATOM    576  O   SER B 144     -20.813 -11.622 -32.921  1.00  1.00
ATOM    577  N   VAL B 145     -19.541 -11.847 -34.500  1.00  1.00
ATOM    578  CA  VAL B 145     -19.944 -13.208 -34.834  1.00  1.00
ATOM    579  C   VAL B 145     -19.141 -14.230 -34.040  1.00  1.00
ATOM    580  O   VAL B 145     -17.913 -14.266 -34.118  1.00  1.00
ATOM    581  N   SER B 146     -19.862 -15.108 -33.280  1.00  1.00
ATOM    582  CA  SER B 146     -19.209 -16.124 -32.462  1.00  1.00
ATOM    583  C   SER B 146     -19.296 -17.497 -33.116  1.00  1.00
ATOM    584  O   SER B 146     -18.428 -18.346 -32.916  1.00  1.00
ATOM    585  N   SER B 147     -20.131 -17.907 -33.727  1.00  1.00
ATOM    586  CA  SER B 147     -20.209 -19.138 -34.504  1.00  1.00
ATOM    587  C   SER B 147     -20.880 -18.897 -35.851  1.00  1.00
ATOM    588  O   SER B 147     -21.787 -18.074 -35.964  1.00  1.00
ATOM    589  N   SER B 148     -24.529 -16.331 -35.807  1.00  1.00
ATOM    590  CA  SER B 148     -24.729 -16.292 -34.364  1.00  1.00
ATOM    591  C   SER B 148     -23.885 -15.200 -33.720  1.00  1.00
ATOM    592  O   SER B 148     -22.685 -15.099 -33.974  1.00  1.00
ATOM    593  N   ARG B 149     -24.561 -14.189 -33.205  1.00  1.00
ATOM    594  CA  ARG B 149     -23.876 -13.029 -32.647  1.00  1.00
ATOM    595  C   ARG B 149     -23.448 -13.283 -31.207  1.00  1.00
ATOM    596  O   ARG B 149     -24.187 -13.882 -30.426  1.00  1.00
ATOM    597  N   GLY B 150     -22.315 -12.666 -30.860  1.00  1.00
ATOM    598  CA  GLY B 150     -21.746 -12.685 -29.518  1.00  1.00
ATOM    599  C   GLY B 150     -20.884 -11.453 -29.268  1.00  1.00
ATOM    600  O   GLY B 150     -20.104 -11.045 -30.129  1.00  1.00
ATOM    601  N   PHE B 151     -21.009 -10.845 -28.122  1.00  1.00
ATOM    602  CA  PHE B 151     -20.178  -9.701 -27.765  1.00  1.00
ATOM    603  C   PHE B 151     -18.818 -10.149 -27.246  1.00  1.00
ATOM    604  O   PHE B 151     -18.729 -11.028 -26.389  1.00  1.00
ATOM    605  N   GLY B 152     -17.766  -9.207 -27.702  1.00  1.00
ATOM    606  CA  GLY B 152     -16.464  -9.418 -27.081  1.00  1.00
ATOM    607  C   GLY B 152     -15.526 -10.175 -28.012  1.00  1.00
ATOM    608  O   GLY B 152     -14.319 -10.238 -27.776  1.00  1.00
ATOM    609  N   SER B 153     -16.015 -10.678 -29.139  1.00  1.00
ATOM    610  CA  SER B 153     -15.135 -11.197 -30.179  1.00  1.00
ATOM    611  C   SER B 153     -14.470 -10.067 -30.953  1.00  1.00
ATOM    612  O   SER B 153     -15.084  -9.029 -31.205  1.00  1.00
ATOM    613  N   GLY B 154     -13.568 -10.450 -31.844  1.00  1.00
ATOM    614  CA  GLY B 154     -12.784  -9.479 -32.597  1.00  1.00
ATOM    615  C   GLY B 154     -11.802 -10.171 -33.534  1.00  1.00
ATOM    616  O   GLY B 154     -11.468 -11.341 -33.344  1.00  1.00
ATOM    617  N   ILE B 155     -11.183  -9.426 -34.382  1.00  1.00
ATOM    618  CA  ILE B 155     -10.059  -9.862 -35.201  1.00  1.00
ATOM    619  C   ILE B 155      -8.767  -9.178 -34.773  1.00  1.00
ATOM    620  O   ILE B 155      -8.732  -7.962 -34.580  1.00  1.00
ATOM    621  N   ILE B 156      -7.774  -9.981 -34.498  1.00  1.00
ATOM    622  CA  ILE B 156      -6.444  -9.511 -34.127  1.00  1.00
ATOM    623  C   ILE B 156      -5.385 -10.039 -35.086  1.00  1.00
ATOM    624  O   ILE B 156      -5.482 -11.165 -35.574  1.00  1.00
ATOM    625  N   THR B 157      -4.349  -9.368 -35.268  1.00  1.00
ATOM    626  CA  THR B 157      -3.126  -9.825 -35.918  1.00  1.00
ATOM    627  C   THR B 157      -2.046 -10.149 -34.894  1.00  1.00
ATOM    628  O   THR B 157      -1.745  -9.340 -34.017  1.00  1.00
ATOM    629  N   SER B 158      -1.462 -11.420 -35.091  1.00  1.00
ATOM    630  CA  SER B 158      -0.557 -11.861 -34.037  1.00  1.00
ATOM    631  C   SER B 158       0.548 -12.750 -34.596  1.00  1.00
ATOM    632  O   SER B 158       0.314 -13.554 -35.497  1.00  1.00
ATOM    633  N   ASN B 159       1.716 -12.677 -33.935  1.00  1.00
ATOM    634  CA  ASN B 159       2.822 -13.543 -34.326  1.00  1.00
ATOM    635  C   ASN B 159       3.036 -14.656 -33.309  1.00  1.00
ATOM    636  O   ASN B 159       3.747 -15.625 -33.575  1.00  1.00
ATOM    637  N   ALA B 160       2.321 -14.737 -32.330  1.00  1.00
ATOM    638  CA  ALA B 160       2.315 -15.748 -31.280  1.00  1.00
ATOM    639  C   ALA B 160       1.845 -17.095 -31.815  1.00  1.00
ATOM    640  O   ALA B 160       0.921 -17.163 -32.625  1.00  1.00
ATOM    641  N   SER B 161       2.174 -18.190 -31.038  1.00  1.00
ATOM    642  CA  SER B 161       1.723 -19.527 -31.406  1.00  1.00
ATOM    643  C   SER B 161       0.590 -19.995 -30.502  1.00  1.00
ATOM    644  O   SER B 161       0.628 -19.793 -29.289  1.00  1.00
ATOM    645  N   MET B 162      -0.327 -20.821 -31.102  1.00  1.00
ATOM    646  CA  MET B 162      -1.389 -21.397 -30.285  1.00  1.00
ATOM    647  C   MET B 162      -0.853 -22.503 -29.385  1.00  1.00
ATOM    648  O   MET B 162      -0.122 -23.384 -29.837  1.00  1.00
ATOM    649  N   HIS B 163      -1.190 -22.476 -28.156  1.00  1.00
ATOM    650  CA  HIS B 163      -0.906 -23.501 -27.159  1.00  1.00
ATOM    651  C   HIS B 163      -2.189 -24.031 -26.533  1.00  1.00
ATOM    652  O   HIS B 163      -3.151 -23.287 -26.340  1.00  1.00
ATOM    653  N   GLU B 164      -2.189 -25.189 -25.993  1.00  1.00
ATOM    654  CA  GLU B 164      -3.325 -25.695 -25.232  1.00  1.00
ATOM    655  C   GLU B 164      -3.431 -25.005 -23.878  1.00  1.00
ATOM    656  O   GLU B 164      -2.614 -25.236 -22.987  1.00  1.00
ATOM    657  N   CYS B 165      -3.890 -23.856 -23.883  1.00  1.00
ATOM    658  CA  CYS B 165      -4.098 -22.992 -22.727  1.00  1.00
ATOM    659  C   CYS B 165      -5.460 -22.313 -22.785  1.00  1.00
ATOM    660  O   CYS B 165      -5.955 -21.983 -23.862  1.00  1.00
ATOM    661  N   ASN B 166      -5.950 -21.808 -21.771  1.00  1.00
ATOM    662  CA  ASN B 166      -7.180 -21.055 -21.559  1.00  1.00
ATOM    663  C   ASN B 166      -6.919 -19.791 -20.749  1.00  1.00
ATOM    664  O   ASN B 166      -6.221 -19.825 -19.736  1.00  1.00
ATOM    665  N   THR B 167      -7.615 -18.683 -21.220  1.00  1.00
ATOM    666  CA  THR B 167      -7.414 -17.397 -20.562  1.00  1.00
ATOM    667  C   THR B 167      -8.694 -16.571 -20.563  1.00  1.00
ATOM    668  O   THR B 167      -9.505 -16.668 -21.484  1.00  1.00
ATOM    669  N   LYS B 168      -8.777 -15.578 -19.781  1.00  1.00
ATOM    670  CA  LYS B 168      -9.864 -14.609 -19.714  1.00  1.00
ATOM    671  C   LYS B 168      -9.501 -13.323 -20.446  1.00  1.00
ATOM    672  O   LYS B 168     -10.375 -12.613 -20.944  1.00  1.00
ATOM    673  N   CYS B 169      -8.284 -13.257 -20.863  1.00  1.00
ATOM    674  CA  CYS B 169      -7.663 -12.079 -21.457  1.00  1.00
ATOM    675  C   CYS B 169      -6.572 -12.471 -22.446  1.00  1.00
ATOM    676  O   CYS B 169      -5.713 -13.299 -22.142  1.00  1.00
ATOM    677  N   GLN B 170      -6.739 -12.086 -23.688  1.00  1.00
ATOM    678  CA  GLN B 170      -5.811 -12.368 -24.776  1.00  1.00
ATOM    679  C   GLN B 170      -5.420 -11.092 -25.512  1.00  1.00
ATOM    680  O   GLN B 170      -6.266 -10.243 -25.793  1.00  1.00
ATOM    681  N   THR B 171      -4.160 -10.816 -25.559  1.00  1.00
ATOM    682  CA  THR B 171      -3.558  -9.798 -26.411  1.00  1.00
ATOM    683  C   THR B 171      -2.829 -10.428 -27.591  1.00  1.00
ATOM    684  O   THR B 171      -2.229 -11.495 -27.464  1.00  1.00
ATOM    685  N   PRO B 172      -2.384  -9.668 -28.557  1.00  1.00
ATOM    686  CA  PRO B 172      -1.651 -10.183 -29.707  1.00  1.00
ATOM    687  C   PRO B 172      -0.251 -10.634 -29.311  1.00  1.00
ATOM    688  O   PRO B 172       0.278 -11.600 -29.860  1.00  1.00
ATOM    689  N   LEU B 173       0.241 -10.429 -28.256  1.00  1.00
ATOM    690  CA  LEU B 173       1.567 -10.791 -27.771  1.00  1.00
ATOM    691  C   LEU B 173       1.506 -12.013 -26.861  1.00  1.00
ATOM    692  O   LEU B 173       2.442 -12.811 -26.814  1.00  1.00
ATOM    693  N   GLY B 174       0.355 -12.287 -26.273  1.00  1.00
ATOM    694  CA  GLY B 174       0.212 -13.340 -25.275  1.00  1.00
ATOM    695  C   GLY B 174      -1.011 -13.105 -24.398  1.00  1.00
ATOM    696  O   GLY B 174      -1.436 -11.967 -24.201  1.00  1.00
ATOM    697  N   ALA B 175      -1.396 -14.168 -23.618  1.00  1.00
ATOM    698  CA  ALA B 175      -2.511 -14.051 -22.686  1.00  1.00
ATOM    699  C   ALA B 175      -2.056 -13.470 -21.353  1.00  1.00
ATOM    700  O   ALA B 175      -0.978 -13.796 -20.858  1.00  1.00
ATOM    701  N   ILE B 176      -3.019 -12.789 -20.691  1.00  1.00
ATOM    702  CA  ILE B 176      -2.792 -12.205 -19.374  1.00  1.00
ATOM    703  C   ILE B 176      -3.627 -12.906 -18.311  1.00  1.00
ATOM    704  O   ILE B 176      -4.831 -13.100 -18.481  1.00  1.00
ATOM    705  N   ASN B 177      -3.044 -13.392 -17.315  1.00  1.00
ATOM    706  CA  ASN B 177      -3.683 -13.942 -16.125  1.00  1.00
ATOM    707  C   ASN B 177      -3.301 -13.153 -14.880  1.00  1.00
ATOM    708  O   ASN B 177      -2.129 -13.092 -14.507  1.00  1.00
ATOM    709  N   SER B 178      -4.220 -12.042 -14.651  1.00  1.00
ATOM    710  CA  SER B 178      -3.831 -11.050 -13.655  1.00  1.00
ATOM    711  C   SER B 178      -5.053 -10.394 -13.026  1.00  1.00
ATOM    712  O   SER B 178      -6.079 -10.212 -13.682  1.00  1.00
ATOM    713  N   SER B 179      -4.899  -9.964 -11.754  1.00  1.00
ATOM    714  CA  SER B 179      -5.941  -9.217 -11.060  1.00  1.00
ATOM    715  C   SER B 179      -5.573  -7.744 -10.935  1.00  1.00
ATOM    716  O   SER B 179      -6.439  -6.893 -10.735  1.00  1.00
ATOM    717  N   LEU B 180      -4.421  -7.396 -11.422  1.00  1.00
ATOM    718  CA  LEU B 180      -4.004  -6.001 -11.496  1.00  1.00
ATOM    719  C   LEU B 180      -4.953  -5.188 -12.371  1.00  1.00
ATOM    720  O   LEU B 180      -5.307  -5.605 -13.473  1.00  1.00
ATOM    721  N   PRO B 181      -5.134  -3.916 -12.004  1.00  1.00
ATOM    722  CA  PRO B 181      -6.071  -3.038 -12.694  1.00  1.00
ATOM    723  C   PRO B 181      -5.473  -2.502 -13.989  1.00  1.00
ATOM    724  O   PRO B 181      -6.177  -2.326 -14.983  1.00  1.00
ATOM    725  N   TYR B 182      -4.332  -2.371 -14.231  1.00  1.00
ATOM    726  CA  TYR B 182      -3.647  -1.789 -15.378  1.00  1.00
ATOM    727  C   TYR B 182      -2.635  -2.762 -15.968  1.00  1.00
ATOM    728  O   TYR B 182      -2.035  -3.561 -15.248  1.00  1.00
ATOM    729  N   GLN B 183      -2.396  -2.524 -17.290  1.00  1.00
ATOM    730  CA  GLN B 183      -1.381  -3.247 -18.046  1.00  1.00
ATOM    731  C   GLN B 183      -0.786  -2.375 -19.145  1.00  1.00
ATOM    732  O   GLN B 183      -1.490  -1.582 -19.769  1.00  1.00
ATOM    733  N   ASN B 184       0.441  -2.505 -19.417  1.00  1.00
ATOM    734  CA  ASN B 184       1.174  -1.792 -20.456  1.00  1.00
ATOM    735  C   ASN B 184       1.704  -2.751 -21.514  1.00  1.00
ATOM    736  O   ASN B 184       2.167  -2.327 -22.573  1.00  1.00
ATOM    737  N   ILE B 185       0.992  -3.900 -21.686  1.00  1.00
ATOM    738  CA  ILE B 185       1.400  -4.916 -22.650  1.00  1.00
ATOM    739  C   ILE B 185       0.903  -4.578 -24.050  1.00  1.00
ATOM    740  O   ILE B 185       1.623  -4.751 -25.033  1.00  1.00
ATOM    741  N   HIS B 186      -0.284  -4.238 -24.311  1.00  1.00
ATOM    742  CA  HIS B 186      -0.945  -4.083 -25.601  1.00  1.00
ATOM    743  C   HIS B 186      -2.346  -3.509 -25.437  1.00  1.00
ATOM    744  O   HIS B 186      -3.074  -3.878 -24.516  1.00  1.00
ATOM    745  N   PRO B 187      -2.701  -2.594 -26.436  1.00  1.00
ATOM    746  CA  PRO B 187      -4.017  -1.969 -26.372  1.00  1.00
ATOM    747  C   PRO B 187      -5.073  -2.838 -27.043  1.00  1.00
ATOM    748  O   PRO B 187      -6.238  -2.834 -26.645  1.00  1.00
ATOM    749  N   VAL B 188      -4.750  -3.707 -27.849  1.00  1.00
ATOM    750  CA  VAL B 188      -5.621  -4.730 -28.414  1.00  1.00
ATOM    751  C   VAL B 188      -5.828  -5.879 -27.434  1.00  1.00
ATOM    752  O   VAL B 188      -4.866  -6.474 -26.950  1.00  1.00
ATOM    753  N   THR B 189      -7.134  -6.068 -27.035  1.00  1.00
ATOM    754  CA  THR B 189      -7.492  -7.039 -26.008  1.00  1.00
ATOM    755  C   THR B 189      -8.778  -7.772 -26.368  1.00  1.00
ATOM    756  O   THR B 189      -9.708  -7.181 -26.916  1.00  1.00
ATOM    757  N   ILE B 190      -8.758  -9.063 -26.119  1.00  1.00
ATOM    758  CA  ILE B 190      -9.942  -9.908 -26.224  1.00  1.00
ATOM    759  C   ILE B 190     -10.364 -10.437 -24.860  1.00  1.00
ATOM    760  O   ILE B 190      -9.538 -10.932 -24.093  1.00  1.00
ATOM    761  N   GLY B 191     -11.474 -10.012 -24.355  1.00  1.00
ATOM    762  CA  GLY B 191     -12.000 -10.611 -23.134  1.00  1.00
ATOM    763  C   GLY B 191     -12.067  -9.592 -22.004  1.00  1.00
ATOM    764  O   GLY B 191     -11.615  -8.456 -22.152  1.00  1.00
ATOM    765  N   GLU B 192     -11.994  -9.803 -20.915  1.00  1.00
ATOM    766  CA  GLU B 192     -11.881  -9.009 -19.698  1.00  1.00
ATOM    767  C   GLU B 192     -10.424  -8.823 -19.294  1.00  1.00
ATOM    768  O   GLU B 192      -9.719  -9.793 -19.015  1.00  1.00
ATOM    769  N   CYS B 193      -9.834  -7.722 -19.799  1.00  1.00
ATOM    770  CA  CYS B 193      -8.413  -7.441 -19.632  1.00  1.00
ATOM    771  C   CYS B 193      -8.192  -6.211 -18.761  1.00  1.00
ATOM    772  O   CYS B 193      -8.959  -5.249 -18.823  1.00  1.00
ATOM    773  N   PRO B 194      -6.957  -6.150 -17.958  1.00  1.00
ATOM    774  CA  PRO B 194      -6.623  -4.873 -17.338  1.00  1.00
ATOM    775  C   PRO B 194      -6.666  -3.739 -18.354  1.00  1.00
ATOM    776  O   PRO B 194      -6.188  -3.883 -19.479  1.00  1.00
ATOM    777  N   LYS B 195      -6.958  -2.467 -17.768  1.00  1.00
ATOM    778  CA  LYS B 195      -6.906  -1.271 -18.599  1.00  1.00
ATOM    779  C   LYS B 195      -5.494  -1.018 -19.113  1.00  1.00
ATOM    780  O   LYS B 195      -4.533  -1.020 -18.343  1.00  1.00
ATOM    781  N   TYR B 196      -5.402  -0.742 -20.488  1.00  1.00
ATOM    782  CA  TYR B 196      -4.099  -0.422 -21.058  1.00  1.00
ATOM    783  C   TYR B 196      -3.729   1.034 -20.803  1.00  1.00
ATOM    784  O   TYR B 196      -4.556   1.932 -20.966  1.00  1.00
ATOM    785  N   VAL B 197      -2.469   1.222 -20.400  1.00  1.00
ATOM    786  CA  VAL B 197      -1.853   2.529 -20.206  1.00  1.00
ATOM    787  C   VAL B 197      -0.405   2.531 -20.681  1.00  1.00
ATOM    788  O   VAL B 197       0.298   1.527 -20.565  1.00  1.00
ATOM    789  N   ARG B 198       0.114   3.640 -21.044  1.00  1.00
ATOM    790  CA  ARG B 198       1.480   3.796 -21.530  1.00  1.00
ATOM    791  C   ARG B 198       2.471   3.864 -20.375  1.00  1.00
ATOM    792  O   ARG B 198       3.627   3.465 -20.512  1.00  1.00
ATOM    793  N   SER B 199       2.139   3.685 -19.230  1.00  1.00
ATOM    794  CA  SER B 199       2.985   3.811 -18.049  1.00  1.00
ATOM    795  C   SER B 199       3.973   2.655 -17.954  1.00  1.00
ATOM    796  O   SER B 199       3.614   1.498 -18.175  1.00  1.00
ATOM    797  N   ALA B 200       5.182   3.008 -17.333  1.00  1.00
ATOM    798  CA  ALA B 200       6.238   2.024 -17.125  1.00  1.00
ATOM    799  C   ALA B 200       6.248   1.523 -15.687  1.00  1.00
ATOM    800  O   ALA B 200       6.538   0.355 -15.428  1.00  1.00
ATOM    801  N   LYS B 201       5.604   2.128 -14.823  1.00  1.00
ATOM    802  CA  LYS B 201       5.525   1.868 -13.391  1.00  1.00
ATOM    803  C   LYS B 201       4.320   2.562 -12.770  1.00  1.00
ATOM    804  O   LYS B 201       4.002   3.701 -13.114  1.00  1.00
ATOM    805  N   LEU B 202       3.584   1.795 -11.973  1.00  1.00
ATOM    806  CA  LEU B 202       2.433   2.154 -11.154  1.00  1.00
ATOM    807  C   LEU B 202       2.401   1.343  -9.863  1.00  1.00
ATOM    808  O   LEU B 202       2.373   0.112  -9.892  1.00  1.00
ATOM    809  N   ARG B 203       3.131   1.785  -8.888  1.00  1.00
ATOM    810  CA  ARG B 203       3.295   1.148  -7.587  1.00  1.00
ATOM    811  C   ARG B 203       2.701   2.005  -6.476  1.00  1.00
ATOM    812  O   ARG B 203       2.941   3.211  -6.414  1.00  1.00
ATOM    813  N   MET B 204       1.666   1.450  -5.785  1.00  1.00
ATOM    814  CA  MET B 204       1.017   2.134  -4.673  1.00  1.00
ATOM    815  C   MET B 204       1.623   1.714  -3.340  1.00  1.00
ATOM    816  O   MET B 204       1.769   0.525  -3.060  1.00  1.00
ATOM    817  N   VAL B 205       2.129   2.761  -2.521  1.00  1.00
ATOM    818  CA  VAL B 205       2.580   2.392  -1.184  1.00  1.00
ATOM    819  C   VAL B 205       1.401   2.080  -0.272  1.00  1.00
ATOM    820  O   VAL B 205       0.397   2.793  -0.272  1.00  1.00
ATOM    821  N   THR B 206       1.621   0.974   0.567  1.00  1.00
ATOM    822  CA  THR B 206       0.604   0.612   1.546  1.00  1.00
ATOM    823  C   THR B 206       1.147   0.708   2.966  1.00  1.00
ATOM    824  O   THR B 206       0.418   1.048   3.898  1.00  1.00
ATOM    825  N   GLY B 207       2.450   0.686   3.070  1.00  1.00
ATOM    826  CA  GLY B 207       3.097   0.903   4.358  1.00  1.00
ATOM    827  C   GLY B 207       3.692   2.302   4.447  1.00  1.00
ATOM    828  O   GLY B 207       3.754   3.025   3.453  1.00  1.00
ATOM    829  N   LEU B 208       4.670   2.505   5.139  1.00  1.00
ATOM    830  CA  LEU B 208       5.276   3.789   5.470  1.00  1.00
ATOM    831  C   LEU B 208       6.730   3.846   5.013  1.00  1.00
ATOM    832  O   LEU B 208       7.418   2.826   4.971  1.00  1.00
ATOM    833  N   ARG B 209       7.303   5.081   5.043  1.00  1.00
ATOM    834  CA  ARG B 209       8.730   5.247   4.791  1.00  1.00
ATOM    835  C   ARG B 209       9.552   4.253   5.602  1.00  1.00
ATOM    836  O   ARG B 209       9.376   4.131   6.814  1.00  1.00
ATOM    837  N   ASN B 210      10.409   3.474   4.836  1.00  1.00
ATOM    838  CA  ASN B 210      11.296   2.510   5.476  1.00  1.00
ATOM    839  C   ASN B 210      12.628   3.148   5.847  1.00  1.00
ATOM    840  O   ASN B 210      13.310   3.723   4.998  1.00  1.00
ATOM    841  N   ILE B 211      12.952   3.207   7.096  1.00  1.00
ATOM    842  CA  ILE B 211      14.152   3.809   7.666  1.00  1.00
ATOM    843  C   ILE B 211      14.824   2.867   8.656  1.00  1.00
ATOM    844  O   ILE B 211      14.347   2.687   9.777  1.00  1.00
ATOM    845  N   PRO B 212      15.375   1.729   8.210  1.00  1.00
ATOM    846  CA  PRO B 212      15.933   0.715   9.097  1.00  1.00
ATOM    847  C   PRO B 212      17.249   1.181   9.707  1.00  1.00
ATOM    848  O   PRO B 212      18.032   1.877   9.060  1.00  1.00
ATOM    849  N   GLY B 213       7.928  14.931   7.134  1.00  1.00
ATOM    850  CA  GLY B 213       6.554  14.700   6.704  1.00  1.00
ATOM    851  C   GLY B 213       5.611  15.745   7.289  1.00  1.00
ATOM    852  O   GLY B 213       5.879  16.314   8.347  1.00  1.00
ATOM    853  N   LEU B 214       4.334  15.701   6.846  1.00  1.00
ATOM    854  CA  LEU B 214       3.369  16.693   7.306  1.00  1.00
ATOM    855  C   LEU B 214       3.184  16.623   8.818  1.00  1.00
ATOM    856  O   LEU B 214       3.016  17.647   9.480  1.00  1.00
ATOM    857  N   PHE B 215       3.203  15.705   9.544  1.00  1.00
ATOM    858  CA  PHE B 215       2.960  15.578  10.976  1.00  1.00
ATOM    859  C   PHE B 215       4.263  15.646  11.763  1.00  1.00
ATOM    860  O   PHE B 215       4.280  16.079  12.916  1.00  1.00
ATOM    861  N   GLY B 216       5.337  15.320  11.316  1.00  1.00
ATOM    862  CA  GLY B 216       6.627  15.660  11.904  1.00  1.00
ATOM    863  C   GLY B 216       7.150  14.527  12.777  1.00  1.00
ATOM    864  O   GLY B 216       8.302  14.546  13.212  1.00  1.00
ATOM    865  N   ALA B 217       6.532  13.328  12.643  1.00  1.00
ATOM    866  CA  ALA B 217       6.951  12.212  13.484  1.00  1.00
ATOM    867  C   ALA B 217       7.848  11.250  12.715  1.00  1.00
ATOM    868  O   ALA B 217       8.816  10.720  13.259  1.00  1.00
ATOM    869  N   ILE B 218       7.404  10.661  11.612  1.00  1.00
ATOM    870  CA  ILE B 218       8.234   9.777  10.802  1.00  1.00
ATOM    871  C   ILE B 218       9.326  10.556  10.079  1.00  1.00
ATOM    872  O   ILE B 218       9.046  11.524   9.371  1.00  1.00
ATOM    873  N   ALA B 219      10.612  10.042  10.192  1.00  1.00
ATOM    874  CA  ALA B 219      11.718  10.780   9.592  1.00  1.00
ATOM    875  C   ALA B 219      11.707  12.239  10.027  1.00  1.00
ATOM    876  O   ALA B 219      11.401  13.131   9.236  1.00  1.00
ATOM    877  N   GLY B 220      11.304  12.432  11.284  1.00  1.00
ATOM    878  CA  GLY B 220      11.250  13.753  11.899  1.00  1.00
ATOM    879  C   GLY B 220      11.834  13.730  13.306  1.00  1.00
ATOM    880  O   GLY B 220      12.733  14.507  13.627  1.00  1.00
ATOM    881  N   PHE B 221      10.885  13.812  14.374  1.00  1.00
ATOM    882  CA  PHE B 221      11.390  13.802  15.741  1.00  1.00
ATOM    883  C   PHE B 221      11.646  12.380  16.224  1.00  1.00
ATOM    884  O   PHE B 221      12.396  12.163  17.175  1.00  1.00
ATOM    885  N   ILE B 222      10.938  11.412  15.702  1.00  1.00
ATOM    886  CA  ILE B 222      11.374  10.022  15.771  1.00  1.00
ATOM    887  C   ILE B 222      12.237   9.656  14.570  1.00  1.00
ATOM    888  O   ILE B 222      11.748   9.573  13.444  1.00  1.00
ATOM    889  N   GLU B 223      13.485   9.808  14.566  1.00  1.00
ATOM    890  CA  GLU B 223      14.398   9.810  13.430  1.00  1.00
ATOM    891  C   GLU B 223      14.404   8.459  12.726  1.00  1.00
ATOM    892  O   GLU B 223      14.480   8.387  11.500  1.00  1.00
ATOM    893  N   GLY B 224      14.220   7.375  13.110  1.00  1.00
ATOM    894  CA  GLY B 224      14.357   6.111  12.396  1.00  1.00
ATOM    895  C   GLY B 224      13.230   5.151  12.755  1.00  1.00
ATOM    896  O   GLY B 224      12.701   5.187  13.866  1.00  1.00
ATOM    897  N   GLY B 225      13.156   4.057  12.044  1.00  1.00
ATOM    898  CA  GLY B 225      12.207   2.984  12.312  1.00  1.00
ATOM    899  C   GLY B 225      12.845   1.879  13.144  1.00  1.00
ATOM    900  O   GLY B 225      14.028   1.575  12.987  1.00  1.00
ATOM    901  N   TRP B 226      12.020   0.873  13.478  1.00  1.00
ATOM    902  CA  TRP B 226      12.461  -0.286  14.244  1.00  1.00
ATOM    903  C   TRP B 226      12.250  -1.576  13.462  1.00  1.00
ATOM    904  O   TRP B 226      11.117  -1.950  13.156  1.00  1.00
ATOM    905  N   THR B 227      13.373  -2.290  13.156  1.00  1.00
ATOM    906  CA  THR B 227      13.240  -3.574  12.479  1.00  1.00
ATOM    907  C   THR B 227      12.836  -4.672  13.455  1.00  1.00
ATOM    908  O   THR B 227      12.128  -5.611  13.090  1.00  1.00
ATOM    909  N   GLY B 228      12.892  -4.358  14.740  1.00  1.00
ATOM    910  CA  GLY B 228      12.587  -5.304  15.808  1.00  1.00
ATOM    911  C   GLY B 228      11.099  -5.303  16.136  1.00  1.00
ATOM    912  O   GLY B 228      10.559  -6.300  16.613  1.00  1.00
ATOM    913  N   MET B 229      10.365  -4.335  15.868  1.00  1.00
ATOM    914  CA  MET B 229       8.907  -4.318  15.900  1.00  1.00
ATOM    915  C   MET B 229       8.322  -4.919  14.629  1.00  1.00
ATOM    916  O   MET B 229       8.359  -4.301  13.565  1.00  1.00
ATOM    917  N   ILE B 230       7.979  -6.192  14.665  1.00  1.00
ATOM    918  CA  ILE B 230       7.641  -6.958  13.472  1.00  1.00
ATOM    919  C   ILE B 230       6.150  -7.267  13.420  1.00  1.00
ATOM    920  O   ILE B 230       5.576  -7.422  12.342  1.00  1.00
ATOM    921  N   ASP B 231       5.311  -6.843  14.236  1.00  1.00
ATOM    922  CA  ASP B 231       3.907  -7.230  14.287  1.00  1.00
ATOM    923  C   ASP B 231       2.997  -6.042  14.001  1.00  1.00
ATOM    924  O   ASP B 231       1.883  -6.206  13.504  1.00  1.00
ATOM    925  N   GLY B 232       3.314  -4.992  13.577  1.00  1.00
ATOM    926  CA  GLY B 232       2.502  -3.880  13.098  1.00  1.00
ATOM    927  C   GLY B 232       3.372  -2.702  12.680  1.00  1.00
ATOM    928  O   GLY B 232       4.521  -2.584  13.106  1.00  1.00
ATOM    929  N   TRP B 233       2.602  -1.617  12.179  1.00  1.00
ATOM    930  CA  TRP B 233       3.293  -0.433  11.683  1.00  1.00
ATOM    931  C   TRP B 233       3.644   0.517  12.820  1.00  1.00
ATOM    932  O   TRP B 233       4.710   1.132  12.822  1.00  1.00
ATOM    933  N   TYR B 234       2.991   0.713  13.775  1.00  1.00
ATOM    934  CA  TYR B 234       3.210   1.572  14.932  1.00  1.00
ATOM    935  C   TYR B 234       3.122   0.781  16.231  1.00  1.00
ATOM    936  O   TYR B 234       2.359  -0.181  16.332  1.00  1.00
ATOM    937  N   GLY B 235       3.915   1.432  17.304  1.00  1.00
ATOM    938  CA  GLY B 235       3.860   0.738  18.585  1.00  1.00
ATOM    939  C   GLY B 235       4.848   1.336  19.578  1.00  1.00
ATOM    940  O   GLY B 235       5.697   2.148  19.211  1.00  1.00
ATOM    941  N   TYR B 236       5.398   0.365  20.472  1.00  1.00
ATOM    942  CA  TYR B 236       6.143   0.798  21.647  1.00  1.00
ATOM    943  C   TYR B 236       7.406  -0.032  21.836  1.00  1.00
ATOM    944  O   TYR B 236       7.442  -1.213  21.490  1.00  1.00
ATOM    945  N   HIS B 237       8.413   0.599  22.342  1.00  1.00
ATOM    946  CA  HIS B 237       9.616  -0.011  22.894  1.00  1.00
ATOM    947  C   HIS B 237       9.786   0.339  24.367  1.00  1.00
ATOM    948  O   HIS B 237       9.611   1.491  24.765  1.00  1.00
ATOM    949  N   HIS B 238       9.889  -0.575  25.247  1.00  1.00
ATOM    950  CA  HIS B 238      10.016  -0.299  26.673  1.00  1.00
ATOM    951  C   HIS B 238      11.301  -0.893  27.237  1.00  1.00
ATOM    952  O   HIS B 238      11.744  -1.959  26.808  1.00  1.00
ATOM    953  N   GLN B 239      11.754  -0.370  28.285  1.00  1.00
ATOM    954  CA  GLN B 239      12.923  -0.716  29.084  1.00  1.00
ATOM    955  C   GLN B 239      12.644  -0.542  30.572  1.00  1.00
ATOM    956  O   GLN B 239      12.137   0.495  31.001  1.00  1.00
ATOM    957  N   ASN B 240      12.545  -1.589  31.321  1.00  1.00
ATOM    958  CA  ASN B 240      12.330  -1.552  32.763  1.00  1.00
ATOM    959  C   ASN B 240      13.139  -2.633  33.468  1.00  1.00
ATOM    960  O   ASN B 240      13.480  -3.655  32.873  1.00  1.00
ATOM    961  N   GLU B 241      13.096  -2.718  34.757  1.00  1.00
ATOM    962  CA  GLU B 241      13.824  -3.725  35.519  1.00  1.00
ATOM    963  C   GLU B 241      13.565  -5.123  34.973  1.00  1.00
ATOM    964  O   GLU B 241      14.469  -5.957  34.923  1.00  1.00
ATOM    965  N   GLN B 242      12.515  -5.496  34.549  1.00  1.00
ATOM    966  CA  GLN B 242      12.102  -6.791  34.021  1.00  1.00
ATOM    967  C   GLN B 242      12.533  -6.958  32.570  1.00  1.00
ATOM    968  O   GLN B 242      12.785  -8.072  32.111  1.00  1.00
ATOM    969  N   GLY B 243      13.203  -6.218  31.935  1.00  1.00
ATOM    970  CA  GLY B 243      13.722  -6.424  30.588  1.00  1.00
ATOM    971  C   GLY B 243      13.388  -5.245  29.683  1.00  1.00
ATOM    972  O   GLY B 243      12.862  -4.230  30.139  1.00  1.00
ATOM    973  N   SER B 244      13.612  -5.608  28.304  1.00  1.00
ATOM    974  CA  SER B 244      13.166  -4.702  27.254  1.00  1.00
ATOM    975  C   SER B 244      12.597  -5.470  26.067  1.00  1.00
ATOM    976  O   SER B 244      13.066  -6.561  25.740  1.00  1.00
ATOM    977  N   GLY B 245      11.668  -4.863  25.386  1.00  1.00
ATOM    978  CA  GLY B 245      11.049  -5.491  24.225  1.00  1.00
ATOM    979  C   GLY B 245      10.377  -4.456  23.332  1.00  1.00
ATOM    980  O   GLY B 245      10.087  -3.341  23.766  1.00  1.00
ATOM    981  N   TYR B 246       9.795  -4.948  22.260  1.00  1.00
ATOM    982  CA  TYR B 246       8.905  -4.204  21.376  1.00  1.00
ATOM    983  C   TYR B 246       7.507  -4.808  21.368  1.00  1.00
ATOM    984  O   TYR B 246       7.344  -6.024  21.467  1.00  1.00
ATOM    985  N   ALA B 247       6.529  -3.914  21.053  1.00  1.00
ATOM    986  CA  ALA B 247       5.126  -4.293  20.938  1.00  1.00
ATOM    987  C   ALA B 247       4.362  -3.318  20.051  1.00  1.00
ATOM    988  O   ALA B 247       4.526  -2.103  20.164  1.00  1.00
ATOM    989  N   ALA B 248       3.716  -3.833  18.955  1.00  1.00
ATOM    990  CA  ALA B 248       2.894  -2.963  18.123  1.00  1.00
ATOM    991  C   ALA B 248       1.631  -2.531  18.856  1.00  1.00
ATOM    992  O   ALA B 248       0.988  -3.336  19.530  1.00  1.00
ATOM    993  N   ASP B 249       1.241  -1.189  18.609  1.00  1.00
ATOM    994  CA  ASP B 249      -0.100  -0.797  19.024  1.00  1.00
ATOM    995  C   ASP B 249      -1.158  -1.402  18.110  1.00  1.00
ATOM    996  O   ASP B 249      -1.161  -1.162  16.903  1.00  1.00
ATOM    997  N   GLN B 250      -1.899  -2.404  18.649  1.00  1.00
ATOM    998  CA  GLN B 250      -2.782  -3.219  17.822  1.00  1.00
ATOM    999  C   GLN B 250      -3.944  -2.397  17.280  1.00  1.00
ATOM   1000  O   GLN B 250      -4.351  -2.562  16.131  1.00  1.00
ATOM   1001  N   LYS B 251      -4.505  -1.480  18.006  1.00  1.00
ATOM   1002  CA  LYS B 251      -5.671  -0.698  17.614  1.00  1.00
ATOM   1003  C   LYS B 251      -5.353   0.212  16.435  1.00  1.00
ATOM   1004  O   LYS B 251      -6.150   0.341  15.505  1.00  1.00
ATOM   1005  N   SER B 252      -4.269   0.988  16.518  1.00  1.00
ATOM   1006  CA  SER B 252      -3.905   1.911  15.450  1.00  1.00
ATOM   1007  C   SER B 252      -3.398   1.161  14.224  1.00  1.00
ATOM   1008  O   SER B 252      -3.670   1.553  13.089  1.00  1.00
ATOM   1009  N   THR B 253      -2.730   0.013  14.451  1.00  1.00
ATOM   1010  CA  THR B 253      -2.250  -0.810  13.348  1.00  1.00
ATOM   1011  C   THR B 253      -3.409  -1.414  12.566  1.00  1.00
ATOM   1012  O   THR B 253      -3.396  -1.434  11.335  1.00  1.00
ATOM   1013  N   GLN B 254      -4.407  -1.945  13.307  1.00  1.00
ATOM   1014  CA  GLN B 254      -5.573  -2.565  12.689  1.00  1.00
ATOM   1015  C   GLN B 254      -6.429  -1.533  11.966  1.00  1.00
ATOM   1016  O   GLN B 254      -6.928  -1.784  10.869  1.00  1.00
ATOM   1017  N   ASN B 255      -6.638  -0.367  12.563  1.00  1.00
ATOM   1018  CA  ASN B 255      -7.412   0.707  11.951  1.00  1.00
ATOM   1019  C   ASN B 255      -6.731   1.228  10.691  1.00  1.00
ATOM   1020  O   ASN B 255      -7.391   1.533   9.698  1.00  1.00
ATOM   1021  N   ALA B 256      -5.409   1.281  10.687  1.00  1.00
ATOM   1022  CA  ALA B 256      -4.641   1.751   9.541  1.00  1.00
ATOM   1023  C   ALA B 256      -4.640   0.721   8.418  1.00  1.00
ATOM   1024  O   ALA B 256      -4.742   1.071   7.242  1.00  1.00
ATOM   1025  N   ILE B 257      -4.502  -0.567   8.749  1.00  1.00
ATOM   1026  CA  ILE B 257      -4.599  -1.610   7.735  1.00  1.00
ATOM   1027  C   ILE B 257      -5.974  -1.614   7.079  1.00  1.00
ATOM   1028  O   ILE B 257      -6.093  -1.773   5.865  1.00  1.00
ATOM   1029  N   ASN B 258      -7.027  -1.404   7.952  1.00  1.00
ATOM   1030  CA  ASN B 258      -8.386  -1.299   7.434  1.00  1.00
ATOM   1031  C   ASN B 258      -8.512  -0.142   6.451  1.00  1.00
ATOM   1032  O   ASN B 258      -9.150  -0.270   5.406  1.00  1.00
ATOM   1033  N   GLY B 259      -7.973   1.002   6.786  1.00  1.00
ATOM   1034  CA  GLY B 259      -8.063   2.211   5.975  1.00  1.00
ATOM   1035  C   GLY B 259      -7.302   2.054   4.665  1.00  1.00
ATOM   1036  O   GLY B 259      -7.782   2.456   3.605  1.00  1.00
ATOM   1037  N   ILE B 260      -6.028   1.587   4.749  1.00  1.00
ATOM   1038  CA  ILE B 260      -5.170   1.458   3.577  1.00  1.00
ATOM   1039  C   ILE B 260      -5.739   0.451   2.586  1.00  1.00
ATOM   1040  O   ILE B 260      -5.733   0.684   1.377  1.00  1.00
ATOM   1041  N   THR B 261      -6.262  -0.674   3.082  1.00  1.00
ATOM   1042  CA  THR B 261      -6.833  -1.698   2.215  1.00  1.00
ATOM   1043  C   THR B 261      -8.131  -1.219   1.578  1.00  1.00
ATOM   1044  O   THR B 261      -8.391  -1.481   0.404  1.00  1.00
ATOM   1045  N   ASN B 262      -8.910  -0.429   2.293  1.00  1.00
ATOM   1046  CA  ASN B 262     -10.112   0.186   1.740  1.00  1.00
ATOM   1047  C   ASN B 262      -9.766   1.168   0.628  1.00  1.00
ATOM   1048  O   ASN B 262     -10.453   1.233  -0.391  1.00  1.00
ATOM   1049  N   LYS B 263      -8.619   1.884   0.832  1.00  1.00
ATOM   1050  CA  LYS B 263      -8.129   2.824  -0.168  1.00  1.00
ATOM   1051  C   LYS B 263      -7.714   2.104  -1.445  1.00  1.00
ATOM   1052  O   LYS B 263      -7.998   2.566  -2.550  1.00  1.00
ATOM   1053  N   VAL B 264      -7.018   0.966  -1.308  1.00  1.00
ATOM   1054  CA  VAL B 264      -6.635   0.151  -2.455  1.00  1.00
ATOM   1055  C   VAL B 264      -7.860  -0.338  -3.217  1.00  1.00
ATOM   1056  O   VAL B 264      -7.893  -0.302  -4.447  1.00  1.00
ATOM   1057  N   ASN B 265      -8.872  -0.804  -2.464  1.00  1.00
ATOM   1058  CA  ASN B 265     -10.118  -1.289  -3.046  1.00  1.00
ATOM   1059  C   ASN B 265     -10.833  -0.185  -3.815  1.00  1.00
ATOM   1060  O   ASN B 265     -11.361  -0.415  -4.903  1.00  1.00
ATOM   1061  N   THR B 266     -10.906   1.012  -3.222  1.00  1.00
ATOM   1062  CA  THR B 266     -11.556   2.158  -3.846  1.00  1.00
ATOM   1063  C   THR B 266     -10.878   2.528  -5.159  1.00  1.00
ATOM   1064  O   THR B 266     -11.544   2.837  -6.147  1.00  1.00
ATOM   1065  N   VAL B 267      -9.557   2.627  -5.143  1.00  1.00
ATOM   1066  CA  VAL B 267      -8.780   2.911  -6.344  1.00  1.00
ATOM   1067  C   VAL B 267      -9.021   1.859  -7.418  1.00  1.00
ATOM   1068  O   VAL B 267      -9.171   2.183  -8.596  1.00  1.00
ATOM   1069  N   ILE B 268      -8.960   0.612  -7.066  1.00  1.00
ATOM   1070  CA  ILE B 268      -9.183  -0.492  -7.992  1.00  1.00
ATOM   1071  C   ILE B 268     -10.605  -0.475  -8.537  1.00  1.00
ATOM   1072  O   ILE B 268     -10.826  -0.699  -9.727  1.00  1.00
ATOM   1073  N   GLU B 269     -11.572  -0.252  -7.736  1.00  1.00
ATOM   1074  CA  GLU B 269     -12.993  -0.252  -8.064  1.00  1.00
ATOM   1075  C   GLU B 269     -13.305   0.754  -9.164  1.00  1.00
ATOM   1076  O   GLU B 269     -14.117   0.488 -10.050  1.00  1.00
ATOM   1077  N   LYS B 270     -12.704   1.840  -9.269  1.00  1.00
ATOM   1078  CA  LYS B 270     -13.022   2.923 -10.192  1.00  1.00
ATOM   1079  C   LYS B 270     -12.440   2.656 -11.574  1.00  1.00
ATOM   1080  O   LYS B 270     -13.051   2.988 -12.590  1.00  1.00
ATOM   1081  N   MET B 271     -11.380   1.986 -11.694  1.00  1.00
ATOM   1082  CA  MET B 271     -10.826   1.579 -12.980  1.00  1.00
ATOM   1083  C   MET B 271      -9.921   0.363 -12.830  1.00  1.00
ATOM   1084  O   MET B 271      -8.953   0.387 -12.070  1.00  1.00
ATOM   1085  N   ASN B 272     -10.470  -0.779 -13.544  1.00  1.00
ATOM   1086  CA  ASN B 272      -9.745  -2.036 -13.409  1.00  1.00
ATOM   1087  C   ASN B 272     -10.125  -3.013 -14.514  1.00  1.00
ATOM   1088  O   ASN B 272      -9.338  -3.885 -14.883  1.00  1.00
ATOM   1089  N   ILE B 273     -10.567  -2.741 -15.589  1.00  1.00
ATOM   1090  CA  ILE B 273     -10.984  -3.666 -16.637  1.00  1.00
ATOM   1091  C   ILE B 273     -11.340  -2.922 -17.918  1.00  1.00
ATOM   1092  O   ILE B 273     -11.820  -1.790 -17.877  1.00  1.00
ATOM   1093  N   GLN B 274     -10.986  -3.496 -19.003  1.00  1.00
ATOM   1094  CA  GLN B 274     -11.404  -3.134 -20.352  1.00  1.00
ATOM   1095  C   GLN B 274     -11.946  -4.342 -21.104  1.00  1.00
ATOM   1096  O   GLN B 274     -11.421  -5.449 -20.979  1.00  1.00
ATOM   1097  N   PHE B 275     -13.113  -4.233 -21.653  1.00  1.00
ATOM   1098  CA  PHE B 275     -13.636  -5.312 -22.481  1.00  1.00
ATOM   1099  C   PHE B 275     -12.932  -5.362 -23.831  1.00  1.00
ATOM   1100  O   PHE B 275     -12.504  -4.335 -24.357  1.00  1.00
ATOM   1101  N   THR B 276     -13.175  -6.257 -24.667  1.00  1.00
ATOM   1102  CA  THR B 276     -12.614  -6.396 -26.006  1.00  1.00
ATOM   1103  C   THR B 276     -12.540  -5.050 -26.715  1.00  1.00
ATOM   1104  O   THR B 276     -13.516  -4.300 -26.747  1.00  1.00
ATOM   1105  N   ALA B 277     -11.307  -4.770 -27.162  1.00  1.00
ATOM   1106  CA  ALA B 277     -10.909  -3.611 -27.952  1.00  1.00
ATOM   1107  C   ALA B 277      -9.986  -4.015 -29.095  1.00  1.00
ATOM   1108  O   ALA B 277      -8.993  -4.712 -28.887  1.00  1.00
ATOM   1109  N   VAL B 278     -10.451  -4.031 -30.276  1.00  1.00
ATOM   1110  CA  VAL B 278      -9.717  -4.470 -31.457  1.00  1.00
ATOM   1111  C   VAL B 278      -9.609  -3.352 -32.485  1.00  1.00
ATOM   1112  O   VAL B 278     -10.530  -2.551 -32.645  1.00  1.00
ATOM   1113  N   GLY B 279      -8.649  -3.243 -33.213  1.00  1.00
ATOM   1114  CA  GLY B 279      -8.467  -2.313 -34.321  1.00  1.00
ATOM   1115  C   GLY B 279      -9.654  -2.355 -35.276  1.00  1.00
ATOM   1116  O   GLY B 279     -10.202  -3.422 -35.552  1.00  1.00
ATOM   1117  N   LYS B 280      -9.756  -1.232 -36.065  1.00  1.00
ATOM   1118  CA  LYS B 280     -10.714  -1.160 -37.162  1.00  1.00
ATOM   1119  C   LYS B 280     -10.015  -1.266 -38.512  1.00  1.00
ATOM   1120  O   LYS B 280      -9.003  -0.607 -38.751  1.00  1.00
ATOM   1121  N   LEU B 281      -9.584  10.497 -37.309  1.00  1.00
ATOM   1122  CA  LEU B 281     -10.655  10.608 -36.326  1.00  1.00
ATOM   1123  C   LEU B 281     -10.642   9.428 -35.361  1.00  1.00
ATOM   1124  O   LEU B 281     -10.883   9.589 -34.164  1.00  1.00
ATOM   1125  N   ASN B 282     -10.545   8.204 -35.875  1.00  1.00
ATOM   1126  CA  ASN B 282     -10.445   7.014 -35.037  1.00  1.00
ATOM   1127  C   ASN B 282      -9.152   7.014 -34.232  1.00  1.00
ATOM   1128  O   ASN B 282      -9.132   6.605 -33.072  1.00  1.00
ATOM   1129  N   LYS B 283      -8.042   7.330 -34.847  1.00  1.00
ATOM   1130  CA  LYS B 283      -6.762   7.380 -34.150  1.00  1.00
ATOM   1131  C   LYS B 283      -6.749   8.483 -33.100  1.00  1.00
ATOM   1132  O   LYS B 283      -6.157   8.329 -32.032  1.00  1.00
ATOM   1133  N   LYS B 284      -7.380   9.654 -33.405  1.00  1.00
ATOM   1134  CA  LYS B 284      -7.473  10.757 -32.455  1.00  1.00
ATOM   1135  C   LYS B 284      -8.246  10.347 -31.209  1.00  1.00
ATOM   1136  O   LYS B 284      -7.892  10.728 -30.093  1.00  1.00
ATOM   1137  N   VAL B 285      -9.378   9.595 -31.402  1.00  1.00
ATOM   1138  CA  VAL B 285     -10.180   9.106 -30.287  1.00  1.00
ATOM   1139  C   VAL B 285      -9.385   8.138 -29.421  1.00  1.00
ATOM   1140  O   VAL B 285      -9.468   8.176 -28.193  1.00  1.00
ATOM   1141  N   ASP B 286      -8.747   7.126 -30.079  1.00  1.00
ATOM   1142  CA  ASP B 286      -7.956   6.143 -29.347  1.00  1.00
ATOM   1143  C   ASP B 286      -6.794   6.804 -28.617  1.00  1.00
ATOM   1144  O   ASP B 286      -6.488   6.458 -27.476  1.00  1.00
ATOM   1145  N   ASP B 287      -6.039   7.641 -29.224  1.00  1.00
ATOM   1146  CA  ASP B 287      -4.877   8.288 -28.628  1.00  1.00
ATOM   1147  C   ASP B 287      -5.289   9.257 -27.527  1.00  1.00
ATOM   1148  O   ASP B 287      -4.589   9.408 -26.526  1.00  1.00
ATOM   1149  N   GLY B 288      -6.436   9.900 -27.647  1.00  1.00
ATOM   1150  CA  GLY B 288      -6.902  10.867 -26.661  1.00  1.00
ATOM   1151  C   GLY B 288      -7.403  10.171 -25.401  1.00  1.00
ATOM   1152  O   GLY B 288      -7.210  10.664 -24.290  1.00  1.00
ATOM   1153  N   PHE B 289      -8.126   9.073 -25.516  1.00  1.00
ATOM   1154  CA  PHE B 289      -8.563   8.289 -24.367  1.00  1.00
ATOM   1155  C   PHE B 289      -7.375   7.687 -23.628  1.00  1.00
ATOM   1156  O   PHE B 289      -7.362   7.628 -22.398  1.00  1.00
ATOM   1157  N   LEU B 290      -6.405   7.185 -24.407  1.00  1.00
ATOM   1158  CA  LEU B 290      -5.187   6.616 -23.842  1.00  1.00
ATOM   1159  C   LEU B 290      -4.392   7.666 -23.074  1.00  1.00
ATOM   1160  O   LEU B 290      -3.821   7.380 -22.021  1.00  1.00
ATOM   1161  N   ASP B 291      -4.299   8.887 -23.615  1.00  1.00
ATOM   1162  CA  ASP B 291      -3.605   9.981 -22.945  1.00  1.00
ATOM   1163  C   ASP B 291      -4.253  10.305 -21.605  1.00  1.00
ATOM   1164  O   ASP B 291      -3.564  10.580 -20.622  1.00  1.00
ATOM   1165  N   ILE B 292      -5.601  10.330 -21.578  1.00  1.00
ATOM   1166  CA  ILE B 292      -6.356  10.681 -20.382  1.00  1.00
ATOM   1167  C   ILE B 292      -6.220   9.607 -19.310  1.00  1.00
ATOM   1168  O   ILE B 292      -6.079   9.913 -18.126  1.00  1.00
ATOM   1169  N   TRP B 293      -6.364   8.321 -19.706  1.00  1.00
ATOM   1170  CA  TRP B 293      -6.305   7.222 -18.750  1.00  1.00
ATOM   1171  C   TRP B 293      -4.896   7.047 -18.198  1.00  1.00
ATOM   1172  O   TRP B 293      -4.714   6.726 -17.024  1.00  1.00
ATOM   1173  N   THR B 294      -3.892   7.225 -19.007  1.00  1.00
ATOM   1174  CA  THR B 294      -2.508   7.179 -18.553  1.00  1.00
ATOM   1175  C   THR B 294      -2.237   8.250 -17.503  1.00  1.00
ATOM   1176  O   THR B 294      -1.541   8.005 -16.518  1.00  1.00
ATOM   1177  N   TYR B 295      -2.745   9.492 -17.808  1.00  1.00
ATOM   1178  CA  TYR B 295      -2.600  10.613 -16.888  1.00  1.00
ATOM   1179  C   TYR B 295      -3.329  10.347 -15.577  1.00  1.00
ATOM   1180  O   TYR B 295      -2.820  10.654 -14.499  1.00  1.00
ATOM   1181  N   ASN B 296      -4.552   9.857 -15.675  1.00  1.00
ATOM   1182  CA  ASN B 296      -5.413   9.591 -14.528  1.00  1.00
ATOM   1183  C   ASN B 296      -4.804   8.535 -13.616  1.00  1.00
ATOM   1184  O   ASN B 296      -4.866   8.648 -12.391  1.00  1.00
ATOM   1185  N   ALA B 297      -4.328   7.442 -14.193  1.00  1.00
ATOM   1186  CA  ALA B 297      -3.754   6.337 -13.434  1.00  1.00
ATOM   1187  C   ALA B 297      -2.502   6.775 -12.685  1.00  1.00
ATOM   1188  O   ALA B 297      -2.297   6.405 -11.529  1.00  1.00
ATOM   1189  N   GLU B 298      -1.597   7.423 -13.366  1.00  1.00
ATOM   1190  CA  GLU B 298      -0.333   7.843 -12.772  1.00  1.00
ATOM   1191  C   GLU B 298      -0.556   8.891 -11.689  1.00  1.00
ATOM   1192  O   GLU B 298       0.093   8.864 -10.643  1.00  1.00
ATOM   1193  N   LEU B 299      -1.402   9.846 -11.905  1.00  1.00
ATOM   1194  CA  LEU B 299      -1.664  10.928 -10.964  1.00  1.00
ATOM   1195  C   LEU B 299      -2.425  10.424  -9.742  1.00  1.00
ATOM   1196  O   LEU B 299      -2.191  10.880  -8.622  1.00  1.00
ATOM   1197  N   LEU B 300      -3.379   9.544  -9.923  1.00  1.00
ATOM   1198  CA  LEU B 300      -4.111   8.940  -8.816  1.00  1.00
ATOM   1199  C   LEU B 300      -3.166   8.229  -7.853  1.00  1.00
ATOM   1200  O   LEU B 300      -3.342   8.290  -6.637  1.00  1.00
ATOM   1201  N   VAL B 301      -2.200   7.493  -8.429  1.00  1.00
ATOM   1202  CA  VAL B 301      -1.233   6.760  -7.621  1.00  1.00
ATOM   1203  C   VAL B 301      -0.300   7.710  -6.881  1.00  1.00
ATOM   1204  O   VAL B 301       0.017   7.498  -5.711  1.00  1.00
ATOM   1205  N   LEU B 302       0.194   8.725  -7.594  1.00  1.00
ATOM   1206  CA  LEU B 302       1.102   9.703  -7.006  1.00  1.00
ATOM   1207  C   LEU B 302       0.431  10.461  -5.865  1.00  1.00
ATOM   1208  O   LEU B 302       1.048  10.720  -4.832  1.00  1.00
ATOM   1209  N   LEU B 303      -0.773  10.907  -6.064  1.00  1.00
ATOM   1210  CA  LEU B 303      -1.509  11.651  -5.049  1.00  1.00
ATOM   1211  C   LEU B 303      -1.829  10.772  -3.844  1.00  1.00
ATOM   1212  O   LEU B 303      -1.755  11.219  -2.700  1.00  1.00
ATOM   1213  N   GLU B 304      -2.331   9.550  -4.108  1.00  1.00
ATOM   1214  CA  GLU B 304      -2.676   8.628  -3.032  1.00  1.00
ATOM   1215  C   GLU B 304      -1.437   8.203  -2.253  1.00  1.00
ATOM   1216  O   GLU B 304      -1.486   8.035  -1.034  1.00  1.00
ATOM   1217  N   ASN B 305      -0.316   8.070  -2.909  1.00  1.00
ATOM   1218  CA  ASN B 305       0.943   7.714  -2.264  1.00  1.00
ATOM   1219  C   ASN B 305       1.361   8.772  -1.251  1.00  1.00
ATOM   1220  O   ASN B 305       1.851   8.450  -0.169  1.00  1.00
ATOM   1221  N   GLU B 306       1.285  10.034  -1.647  1.00  1.00
ATOM   1222  CA  GLU B 306       1.588  11.145  -0.753  1.00  1.00
ATOM   1223  C   GLU B 306       0.673  11.137   0.465  1.00  1.00
ATOM   1224  O   GLU B 306       1.112  11.402   1.584  1.00  1.00
ATOM   1225  N   ARG B 307      -0.606  10.881   0.251  1.00  1.00
ATOM   1226  CA  ARG B 307      -1.603  10.860   1.314  1.00  1.00
ATOM   1227  C   ARG B 307      -1.371   9.691   2.263  1.00  1.00
ATOM   1228  O   ARG B 307      -1.562   9.814   3.473  1.00  1.00
ATOM   1229  N   THR B 308      -0.994   8.535   1.731  1.00  1.00
ATOM   1230  CA  THR B 308      -0.734   7.333   2.515  1.00  1.00
ATOM   1231  C   THR B 308       0.426   7.545   3.480  1.00  1.00
ATOM   1232  O   THR B 308       0.380   7.102   4.627  1.00  1.00
ATOM   1233  N   LEU B 309       1.513   8.113   2.985  1.00  1.00
ATOM   1234  CA  LEU B 309       2.678   8.389   3.816  1.00  1.00
ATOM   1235  C   LEU B 309       2.350   9.402   4.908  1.00  1.00
ATOM   1236  O   LEU B 309       2.793   9.266   6.048  1.00  1.00
ATOM   1237  N   ASP B 310       1.580  10.405   4.554  1.00  1.00
ATOM   1238  CA  ASP B 310       1.165  11.412   5.523  1.00  1.00
ATOM   1239  C   ASP B 310       0.253  10.812   6.586  1.00  1.00
ATOM   1240  O   ASP B 310       0.340  11.163   7.762  1.00  1.00
ATOM   1241  N   PHE B 311      -0.608   9.858   6.150  1.00  1.00
ATOM   1242  CA  PHE B 311      -1.523   9.154   7.040  1.00  1.00
ATOM   1243  C   PHE B 311      -0.765   8.393   8.120  1.00  1.00
ATOM   1244  O   PHE B 311      -1.181   8.359   9.278  1.00  1.00
ATOM   1245  N   HIS B 312       0.274   7.661   7.708  1.00  1.00
ATOM   1246  CA  HIS B 312       1.120   6.925   8.641  1.00  1.00
ATOM   1247  C   HIS B 312       1.819   7.868   9.611  1.00  1.00
ATOM   1248  O   HIS B 312       1.927   7.580  10.803  1.00  1.00
ATOM   1249  N   ASP B 313       2.363   8.994   9.061  1.00  1.00
ATOM   1250  CA  ASP B 313       3.005  10.004   9.894  1.00  1.00
ATOM   1251  C   ASP B 313       2.048  10.532  10.955  1.00  1.00
ATOM   1252  O   ASP B 313       2.436  10.741  12.105  1.00  1.00
ATOM   1253  N   SER B 314       0.807  10.764  10.579  1.00  1.00
ATOM   1254  CA  SER B 314      -0.236  11.261  11.469  1.00  1.00
ATOM   1255  C   SER B 314      -0.525  10.268  12.587  1.00  1.00
ATOM   1256  O   SER B 314      -0.749  10.657  13.734  1.00  1.00
ATOM   1257  N   ASN B 315      -0.647   8.987  12.250  1.00  1.00
ATOM   1258  CA  ASN B 315      -0.938   7.922  13.201  1.00  1.00
ATOM   1259  C   ASN B 315       0.149   7.819  14.264  1.00  1.00
ATOM   1260  O   ASN B 315      -0.138   7.595  15.440  1.00  1.00
ATOM   1261  N   VAL B 316       1.411   7.928  13.827  1.00  1.00
ATOM   1262  CA  VAL B 316       2.534   7.920  14.758  1.00  1.00
ATOM   1263  C   VAL B 316       2.476   9.114  15.701  1.00  1.00
ATOM   1264  O   VAL B 316       2.724   8.983  16.900  1.00  1.00
ATOM   1265  N   LYS B 317       2.238  10.290  15.118  1.00  1.00
ATOM   1266  CA  LYS B 317       2.160  11.537  15.870  1.00  1.00
ATOM   1267  C   LYS B 317       1.059  11.479  16.921  1.00  1.00
ATOM   1268  O   LYS B 317       1.231  11.960  18.041  1.00  1.00
ATOM   1269  N   ASN B 318      -0.115  10.942  16.529  1.00  1.00
ATOM   1270  CA  ASN B 318      -1.265  10.839  17.419  1.00  1.00
ATOM   1271  C   ASN B 318      -1.000   9.854  18.550  1.00  1.00
ATOM   1272  O   ASN B 318      -1.424  10.069  19.685  1.00  1.00
ATOM   1273  N   LEU B 319      -0.390   8.718  18.270  1.00  1.00
ATOM   1274  CA  LEU B 319      -0.011   7.728  19.271  1.00  1.00
ATOM   1275  C   LEU B 319       0.953   8.319  20.294  1.00  1.00
ATOM   1276  O   LEU B 319       0.840   8.056  21.491  1.00  1.00
ATOM   1277  N   TYR B 320       1.857   9.133  19.811  1.00  1.00
ATOM   1278  CA  TYR B 320       2.826   9.802  20.670  1.00  1.00
ATOM   1279  C   TYR B 320       2.146  10.812  21.585  1.00  1.00
ATOM   1280  O   TYR B 320       2.484  10.923  22.764  1.00  1.00
ATOM   1281  N   GLU B 321       1.310  11.670  21.003  1.00  1.00
ATOM   1282  CA  GLU B 321       0.571  12.674  21.759  1.00  1.00
ATOM   1283  C   GLU B 321      -0.360  12.025  22.775  1.00  1.00
ATOM   1284  O   GLU B 321      -0.534  12.531  23.883  1.00  1.00
ATOM   1285  N   LYS B 322      -0.943  10.901  22.458  1.00  1.00
ATOM   1286  CA  LYS B 322      -1.817  10.145  23.347  1.00  1.00
ATOM   1287  C   LYS B 322      -1.075   9.699  24.601  1.00  1.00
ATOM   1288  O   LYS B 322      -1.624   9.731  25.702  1.00  1.00
ATOM   1289  N   VAL B 323       0.106   9.075  24.424  1.00  1.00
ATOM   1290  CA  VAL B 323       0.941   8.667  25.548  1.00  1.00
ATOM   1291  C   VAL B 323       1.391   9.871  26.365  1.00  1.00
ATOM   1292  O   VAL B 323       1.400   9.829  27.596  1.00  1.00
ATOM   1293  N   LYS B 324       1.765  10.940  25.648  1.00  1.00
ATOM   1294  CA  LYS B 324       2.225  12.150  26.317  1.00  1.00
ATOM   1295  C   LYS B 324       1.157  12.704  27.251  1.00  1.00
ATOM   1296  O   LYS B 324       1.456  13.142  28.362  1.00  1.00
ATOM   1297  N   SER B 325      -0.096  12.698  26.817  1.00  1.00
ATOM   1298  CA  SER B 325      -1.209  13.244  27.584  1.00  1.00
ATOM   1299  C   SER B 325      -1.578  12.331  28.746  1.00  1.00
ATOM   1300  O   SER B 325      -1.982  12.797  29.811  1.00  1.00
ATOM   1301  N   GLN B 326      -1.344  11.045  28.670  1.00  1.00
ATOM   1302  CA  GLN B 326      -1.600  10.124  29.770  1.00  1.00
ATOM   1303  C   GLN B 326      -0.587  10.309  30.892  1.00  1.00
ATOM   1304  O   GLN B 326      -0.932  10.230  32.071  1.00  1.00
ATOM   1305  N   LEU B 327       0.703  10.356  30.552  1.00  1.00
ATOM   1306  CA  LEU B 327       1.784  10.438  31.526  1.00  1.00
ATOM   1307  C   LEU B 327       1.887  11.840  32.118  1.00  1.00
ATOM   1308  O   LEU B 327       2.195  12.004  33.299  1.00  1.00
ATOM   1309  N   LYS B 328       1.467  12.806  31.616  1.00  1.00
ATOM   1310  CA  LYS B 328       1.605  14.171  32.108  1.00  1.00
ATOM   1311  C   LYS B 328       3.026  14.444  32.583  1.00  1.00
ATOM   1312  O   LYS B 328       3.867  14.913  31.817  1.00  1.00
ATOM   1313  N   ASN B 329       3.221  14.798  33.854  1.00  1.00
ATOM   1314  CA  ASN B 329       4.522  15.120  34.428  1.00  1.00
ATOM   1315  C   ASN B 329       5.084  13.943  35.214  1.00  1.00
ATOM   1316  O   ASN B 329       6.248  13.949  35.614  1.00  1.00
ATOM   1317  N   ASN B 330       4.441  12.785  35.204  1.00  1.00
ATOM   1318  CA  ASN B 330       4.965  11.555  35.787  1.00  1.00
ATOM   1319  C   ASN B 330       6.081  10.972  34.930  1.00  1.00
ATOM   1320  O   ASN B 330       6.963  10.276  35.433  1.00  1.00
ATOM   1321  N   ALA B 331       6.421  11.536  33.971  1.00  1.00
ATOM   1322  CA  ALA B 331       7.489  11.238  33.024  1.00  1.00
ATOM   1323  C   ALA B 331       8.026  12.511  32.381  1.00  1.00
ATOM   1324  O   ALA B 331       7.284  13.470  32.167  1.00  1.00
ATOM   1325  N   LYS B 332       9.200  12.397  31.793  1.00  1.00
ATOM   1326  CA  LYS B 332       9.854  13.481  31.071  1.00  1.00
ATOM   1327  C   LYS B 332      10.103  13.102  29.616  1.00  1.00
ATOM   1328  O   LYS B 332      10.477  11.969  29.316  1.00  1.00
ATOM   1329  N   GLU B 333       9.749  14.057  28.679  1.00  1.00
ATOM   1330  CA  GLU B 333      10.182  13.832  27.305  1.00  1.00
ATOM   1331  C   GLU B 333      11.696  13.938  27.180  1.00  1.00
ATOM   1332  O   GLU B 333      12.290  14.948  27.557  1.00  1.00
ATOM   1333  N   ILE B 334      12.325  12.828  26.661  1.00  1.00
ATOM   1334  CA  ILE B 334      13.777  12.720  26.584  1.00  1.00
ATOM   1335  C   ILE B 334      14.257  12.765  25.139  1.00  1.00
ATOM   1336  O   ILE B 334      15.398  13.137  24.864  1.00  1.00
ATOM   1337  N   GLY B 335      13.481  12.678  24.224  1.00  1.00
ATOM   1338  CA  GLY B 335      13.922  12.916  22.855  1.00  1.00
ATOM   1339  C   GLY B 335      13.591  11.731  21.957  1.00  1.00
ATOM   1340  O   GLY B 335      13.763  10.576  22.348  1.00  1.00
ATOM   1341  N   ASN B 336      13.371  12.048  20.721  1.00  1.00
ATOM   1342  CA  ASN B 336      13.362  10.933  19.781  1.00  1.00
ATOM   1343  C   ASN B 336      12.106  10.086  19.943  1.00  1.00
ATOM   1344  O   ASN B 336      12.075   8.922  19.544  1.00  1.00
ATOM   1345  N   GLY B 337      11.112  10.524  20.755  1.00  1.00
ATOM   1346  CA  GLY B 337       9.864   9.787  20.910  1.00  1.00
ATOM   1347  C   GLY B 337       9.909   8.877  22.131  1.00  1.00
ATOM   1348  O   GLY B 337       8.956   8.151  22.412  1.00  1.00
ATOM   1349  N   CYS B 338      10.718   9.216  23.079  1.00  1.00
ATOM   1350  CA  CYS B 338      10.926   8.439  24.295  1.00  1.00
ATOM   1351  C   CYS B 338      10.521   9.233  25.531  1.00  1.00
ATOM   1352  O   CYS B 338      10.746  10.441  25.606  1.00  1.00
ATOM   1353  N   PHE B 339       9.874   8.568  26.454  1.00  1.00
ATOM   1354  CA  PHE B 339       9.563   9.067  27.788  1.00  1.00
ATOM   1355  C   PHE B 339      10.346   8.313  28.855  1.00  1.00
ATOM   1356  O   PHE B 339      10.496   7.093  28.782  1.00  1.00
ATOM   1357  N   GLU B 340      10.893   9.040  29.781  1.00  1.00
ATOM   1358  CA  GLU B 340      11.544   8.476  30.957  1.00  1.00
ATOM   1359  C   GLU B 340      10.712   8.708  32.212  1.00  1.00
ATOM   1360  O   GLU B 340      10.301   9.833  32.497  1.00  1.00
ATOM   1361  N   PHE B 341      10.217   7.538  32.813  1.00  1.00
ATOM   1362  CA  PHE B 341       9.347   7.669  33.976  1.00  1.00
ATOM   1363  C   PHE B 341      10.116   8.187  35.184  1.00  1.00
ATOM   1364  O   PHE B 341      11.252   7.781  35.429  1.00  1.00
ATOM   1365  N   TYR B 342       9.328   8.940  36.047  1.00  1.00
ATOM   1366  CA  TYR B 342       9.879   9.381  37.323  1.00  1.00
ATOM   1367  C   TYR B 342       9.589   8.371  38.427  1.00  1.00
ATOM   1368  O   TYR B 342      10.226   8.388  39.480  1.00  1.00
ATOM   1369  N   HIS B 343       8.912   7.375  38.097  1.00  1.00
ATOM   1370  CA  HIS B 343       8.492   6.241  38.910  1.00  1.00
ATOM   1371  C   HIS B 343       8.904   4.921  38.271  1.00  1.00
ATOM   1372  O   HIS B 343       8.959   4.804  37.047  1.00  1.00
ATOM   1373  N   LYS B 344       8.962   3.839  39.065  1.00  1.00
ATOM   1374  CA  LYS B 344       9.101   2.500  38.503  1.00  1.00
ATOM   1375  C   LYS B 344       7.839   2.083  37.758  1.00  1.00
ATOM   1376  O   LYS B 344       6.736   2.153  38.298  1.00  1.00
ATOM   1377  N   CYS B 345       7.946   1.740  36.542  1.00  1.00
ATOM   1378  CA  CYS B 345       6.867   1.280  35.676  1.00  1.00
ATOM   1379  C   CYS B 345       7.128  -0.136  35.177  1.00  1.00
ATOM   1380  O   CYS B 345       8.039  -0.365  34.381  1.00  1.00
ATOM   1381  N   ASP B 346       6.612  -1.128  35.921  1.00  1.00
ATOM   1382  CA  ASP B 346       6.788  -2.527  35.552  1.00  1.00
ATOM   1383  C   ASP B 346       5.981  -2.874  34.308  1.00  1.00
ATOM   1384  O   ASP B 346       4.980  -2.225  34.005  1.00  1.00
ATOM   1385  N   ASN B 347       5.780  -4.113  33.980  1.00  1.00
ATOM   1386  CA  ASN B 347       5.063  -4.558  32.791  1.00  1.00
ATOM   1387  C   ASN B 347       3.563  -4.340  32.937  1.00  1.00
ATOM   1388  O   ASN B 347       2.876  -4.013  31.969  1.00  1.00
ATOM   1389  N   GLU B 348       2.954  -4.438  34.048  1.00  1.00
ATOM   1390  CA  GLU B 348       1.558  -4.070  34.254  1.00  1.00
ATOM   1391  C   GLU B 348       1.335  -2.587  33.988  1.00  1.00
ATOM   1392  O   GLU B 348       0.311  -2.194  33.429  1.00  1.00
ATOM   1393  N   CYS B 349       2.279  -1.743  34.489  1.00  1.00
ATOM   1394  CA  CYS B 349       2.218  -0.306  34.251  1.00  1.00
ATOM   1395  C   CYS B 349       2.386   0.014  32.771  1.00  1.00
ATOM   1396  O   CYS B 349       1.716   0.898  32.237  1.00  1.00
ATOM   1397  N   MET B 350       3.372  -0.628  32.141  1.00  1.00
ATOM   1398  CA  MET B 350       3.657  -0.424  30.726  1.00  1.00
ATOM   1399  C   MET B 350       2.471  -0.832  29.861  1.00  1.00
ATOM   1400  O   MET B 350       2.138  -0.155  28.888  1.00  1.00
ATOM   1401  N   GLU B 351       1.836  -1.923  30.140  1.00  1.00
ATOM   1402  CA  GLU B 351       0.661  -2.388  29.413  1.00  1.00
ATOM   1403  C   GLU B 351      -0.484  -1.389  29.519  1.00  1.00
ATOM   1404  O   GLU B 351      -1.239  -1.192  28.567  1.00  1.00
ATOM   1405  N   SER B 352      -0.684  -0.776  30.667  1.00  1.00
ATOM   1406  CA  SER B 352      -1.682   0.269  30.863  1.00  1.00
ATOM   1407  C   SER B 352      -1.398   1.476  29.978  1.00  1.00
ATOM   1408  O   SER B 352      -2.318   2.110  29.463  1.00  1.00
ATOM   1409  N   VAL B 353      -0.128   1.856  29.831  1.00  1.00
ATOM   1410  CA  VAL B 353       0.249   2.910  28.896  1.00  1.00
ATOM   1411  C   VAL B 353      -0.076   2.515  27.461  1.00  1.00
ATOM   1412  O   VAL B 353      -0.579   3.325  26.683  1.00  1.00
ATOM   1413  N   ARG B 354       0.223   1.314  27.093  1.00  1.00
ATOM   1414  CA  ARG B 354       0.005   0.789  25.750  1.00  1.00
ATOM   1415  C   ARG B 354      -1.481   0.631  25.454  1.00  1.00
ATOM   1416  O   ARG B 354      -1.935   0.904  24.344  1.00  1.00
ATOM   1417  N   ASN B 355      -2.332   0.407  26.289  1.00  1.00
ATOM   1418  CA  ASN B 355      -3.757   0.180  26.083  1.00  1.00
ATOM   1419  C   ASN B 355      -4.579   1.374  26.550  1.00  1.00
ATOM   1420  O   ASN B 355      -5.763   1.488  26.233  1.00  1.00
ATOM   1421  N   GLY B 356      -4.007   2.419  26.974  1.00  1.00
ATOM   1422  CA  GLY B 356      -4.626   3.723  27.177  1.00  1.00
ATOM   1423  C   GLY B 356      -5.416   3.762  28.478  1.00  1.00
ATOM   1424  O   GLY B 356      -6.077   4.754  28.786  1.00  1.00
ATOM   1425  N   THR B 357      -4.962   3.148  29.505  1.00  1.00
ATOM   1426  CA  THR B 357      -5.596   3.108  30.818  1.00  1.00
ATOM   1427  C   THR B 357      -4.592   3.406  31.924  1.00  1.00
ATOM   1428  O   THR B 357      -4.935   3.393  33.106  1.00  1.00
ATOM   1429  N   TYR B 358      -3.526   4.148  31.552  1.00  1.00
ATOM   1430  CA  TYR B 358      -2.548   4.566  32.549  1.00  1.00
ATOM   1431  C   TYR B 358      -3.211   5.339  33.682  1.00  1.00
ATOM   1432  O   TYR B 358      -3.980   6.270  33.444  1.00  1.00
ATOM   1433  N   ASP B 359      -2.879   4.962  34.920  1.00  1.00
ATOM   1434  CA  ASP B 359      -3.375   5.644  36.109  1.00  1.00
ATOM   1435  C   ASP B 359      -2.349   6.635  36.645  1.00  1.00
ATOM   1436  O   ASP B 359      -1.374   6.246  37.288  1.00  1.00
ATOM   1437  N   TYR B 360      -2.582   7.994  36.334  1.00  1.00
ATOM   1438  CA  TYR B 360      -1.587   8.992  36.708  1.00  1.00
ATOM   1439  C   TYR B 360      -1.558   9.202  38.217  1.00  1.00
ATOM   1440  O   TYR B 360      -0.491   9.359  38.811  1.00  1.00
ATOM   1441  N   PRO B 361      -2.713   9.322  38.882  1.00  1.00
ATOM   1442  CA  PRO B 361      -2.796   9.548  40.320  1.00  1.00
ATOM   1443  C   PRO B 361      -2.122   8.422  41.095  1.00  1.00
ATOM   1444  O   PRO B 361      -1.499   8.655  42.130  1.00  1.00
ATOM   1445  N   LYS B 362      -2.075   7.245  40.662  1.00  1.00
ATOM   1446  CA  LYS B 362      -1.456   6.083  41.289  1.00  1.00
ATOM   1447  C   LYS B 362       0.042   6.288  41.470  1.00  1.00
ATOM   1448  O   LYS B 362       0.615   5.886  42.482  1.00  1.00
ATOM   1449  N   TYR B 363       0.746   6.877  40.560  1.00  1.00
ATOM   1450  CA  TYR B 363       2.196   7.018  40.610  1.00  1.00
ATOM   1451  C   TYR B 363       2.602   8.475  40.793  1.00  1.00
ATOM   1452  O   TYR B 363       3.745   8.772  41.141  1.00  1.00
ATOM   1453  N   SER B 364       1.725   9.347  40.979  1.00  1.00
ATOM   1454  CA  SER B 364       1.992  10.780  41.028  1.00  1.00
ATOM   1455  C   SER B 364       2.768  11.153  42.285  1.00  1.00
ATOM   1456  O   SER B 364       3.636  12.025  42.254  1.00  1.00
ATOM   1457  N   GLU B 365       2.564  10.557  43.435  1.00  1.00
ATOM   1458  CA  GLU B 365       3.322  10.851  44.646  1.00  1.00
ATOM   1459  C   GLU B 365       4.784  10.453  44.490  1.00  1.00
ATOM   1460  O   GLU B 365       5.682  11.165  44.939  1.00  1.00
ATOM   1461  N   GLU B 366       5.025   9.199  44.017  1.00  1.00
ATOM   1462  CA  GLU B 366       6.390   8.726  43.820  1.00  1.00
ATOM   1463  C   GLU B 366       7.117   9.562  42.775  1.00  1.00
ATOM   1464  O   GLU B 366       8.314   9.825  42.899  1.00  1.00
ATOM   1465  N   SER B 367       6.396   9.881  41.679  1.00  1.00
ATOM   1466  CA  SER B 367       6.963  10.711  40.623  1.00  1.00
ATOM   1467  C   SER B 367       7.393  12.069  41.161  1.00  1.00
ATOM   1468  O   SER B 367       8.425  12.608  40.759  1.00  1.00
ATOM   1469  N   LYS B 368       6.466  12.715  41.913  1.00  1.00
ATOM   1470  CA  LYS B 368       6.721  14.025  42.500  1.00  1.00
ATOM   1471  C   LYS B 368       8.002  14.020  43.325  1.00  1.00
ATOM   1472  O   LYS B 368       8.768  14.983  43.306  1.00  1.00
ATOM   1473  N   LEU B 369       8.177  12.993  44.175  1.00  1.00
ATOM   1474  CA  LEU B 369       9.370  12.865  45.003  1.00  1.00
ATOM   1475  C   LEU B 369      10.624  12.729  44.146  1.00  1.00
ATOM   1476  O   LEU B 369      11.686  13.243  44.496  1.00  1.00
ATOM   1477  N   ASN B 370      10.573  12.164  42.986  1.00  1.00
ATOM   1478  CA  ASN B 370      11.744  11.870  42.169  1.00  1.00
ATOM   1479  C   ASN B 370      12.143  13.074  41.325  1.00  1.00
ATOM   1480  O   ASN B 370      13.320  13.265  41.017  1.00  1.00
ATOM   1481  N   ARG B 371      11.252  13.719  40.648  1.00  1.00
ATOM   1482  CA  ARG B 371      11.601  14.889  39.851  1.00  1.00
ATOM   1483  C   ARG B 371      11.870  16.099  40.737  1.00  1.00
ATOM   1484  O   ARG B 371      11.143  16.351  41.697  1.00  1.00
