# Supplementary material for: ProteinDJ: A high‐performance and modular protein design pipeline
Source: Protein Sci. 2026 Jan 21;35(2):e70464. doi: 10.1002/pro.70464 (PMC12820799; doi:10.1002/pro.70464)
Supplement: Supplementary file 2 — DATA S1. Compressed archive containing input PDB and Bindsweeper YAML files used for benchmarking and comparison of sequence design methods. [file PRO-35-e70464-s001.zip › SupplementaryFile1/binderfolds/ha/fold_55.pdb]

ATOM      1  N   GLY A   1     -14.107  -9.850  -1.036  1.00  0.00
ATOM      2  CA  GLY A   1     -12.782 -10.449  -1.145  1.00  0.00
ATOM      3  C   GLY A   1     -11.756  -9.669  -0.334  1.00  0.00
ATOM      4  O   GLY A   1     -10.853 -10.251   0.267  1.00  0.00
ATOM      5  N   GLY A   2     -11.935  -8.341  -0.336  1.00  0.00
ATOM      6  CA  GLY A   2     -11.037  -7.481   0.426  1.00  0.00
ATOM      7  C   GLY A   2     -11.255  -7.646   1.924  1.00  0.00
ATOM      8  O   GLY A   2     -10.302  -7.646   2.704  1.00  0.00
ATOM      9  N   GLY A   3     -12.510  -7.828   2.324  1.00  0.00
ATOM     10  CA  GLY A   3     -12.815  -8.052   3.732  1.00  0.00
ATOM     11  C   GLY A   3     -12.186  -9.346   4.232  1.00  0.00
ATOM     12  O   GLY A   3     -11.662  -9.403   5.345  1.00  0.00
ATOM     13  N   GLY A   4     -12.282 -10.415   3.400  1.00  0.00
ATOM     14  CA  GLY A   4     -11.696 -11.698   3.768  1.00  0.00
ATOM     15  C   GLY A   4     -10.177 -11.610   3.839  1.00  0.00
ATOM     16  O   GLY A   4      -9.555 -12.163   4.746  1.00  0.00
ATOM     17  N   GLY A   5      -9.585 -10.889   2.854  1.00  0.00
ATOM     18  CA  GLY A   5      -8.136 -10.725   2.836  1.00  0.00
ATOM     19  C   GLY A   5      -7.659  -9.911   4.032  1.00  0.00
ATOM     20  O   GLY A   5      -6.620 -10.208   4.622  1.00  0.00
ATOM     21  N   GLY A   6      -8.437  -8.843   4.357  1.00  0.00
ATOM     22  CA  GLY A   6      -8.100  -8.032   5.520  1.00  0.00
ATOM     23  C   GLY A   6      -8.166  -8.852   6.802  1.00  0.00
ATOM     24  O   GLY A   6      -7.323  -8.708   7.687  1.00  0.00
ATOM     25  N   GLY A   7      -9.204  -9.707   6.898  1.00  0.00
ATOM     26  CA  GLY A   7      -9.338 -10.592   8.049  1.00  0.00
ATOM     27  C   GLY A   7      -8.125 -11.502   8.188  1.00  0.00
ATOM     28  O   GLY A   7      -7.632 -11.731   9.293  1.00  0.00
ATOM     29  N   GLY A   8      -7.688 -12.070   7.023  1.00  0.00
ATOM     30  CA  GLY A   8      -6.507 -12.925   7.013  1.00  0.00
ATOM     31  C   GLY A   8      -5.269 -12.161   7.464  1.00  0.00
ATOM     32  O   GLY A   8      -4.447 -12.682   8.219  1.00  0.00
ATOM     33  N   GLY A   9      -5.129 -10.928   6.935  1.00  0.00
ATOM     34  CA  GLY A   9      -3.993 -10.090   7.301  1.00  0.00
ATOM     35  C   GLY A   9      -3.981  -9.799   8.796  1.00  0.00
ATOM     36  O   GLY A   9      -2.928  -9.818   9.433  1.00  0.00
ATOM     37  N   GLY A  10      -5.179  -9.534   9.350  1.00  0.00
ATOM     38  CA  GLY A  10      -5.306  -9.286  10.781  1.00  0.00
ATOM     39  C   GLY A  10      -4.905 -10.513  11.591  1.00  0.00
ATOM     40  O   GLY A  10      -4.234 -10.399  12.616  1.00  0.00
ATOM     41  N   GLY A  11      -5.357 -11.698  11.137  1.00  0.00
ATOM     42  CA  GLY A  11      -5.006 -12.946  11.804  1.00  0.00
ATOM     43  C   GLY A  11      -3.500 -13.178  11.781  1.00  0.00
ATOM     44  O   GLY A  11      -2.914 -13.613  12.772  1.00  0.00
ATOM     45  N   GLY A  12      -2.880 -12.860  10.620  1.00  0.00
ATOM     46  CA  GLY A  12      -1.437 -13.015  10.477  1.00  0.00
ATOM     47  C   GLY A  12      -0.687 -12.097  11.434  1.00  0.00
ATOM     48  O   GLY A  12       0.303 -12.497  12.045  1.00  0.00
ATOM     49  N   GLY A  13      -1.177 -10.819  11.493  1.00  0.00
ATOM     50  CA  GLY A  13      -0.584  -9.849  12.405  1.00  0.00
ATOM     51  C   GLY A  13      -0.695 -10.313  13.851  1.00  0.00
ATOM     52  O   GLY A  13       0.246 -10.174  14.632  1.00  0.00
ATOM     53  N   GLY A  14      -1.840 -10.898  14.174  1.00  0.00
ATOM     54  CA  GLY A  14      -2.060 -11.432  15.512  1.00  0.00
ATOM     55  C   GLY A  14      -1.062 -12.537  15.836  1.00  0.00
ATOM     56  O   GLY A  14      -0.532 -12.602  16.945  1.00  0.00
ATOM     57  N   GLY A  15      -0.873 -13.457  14.844  1.00  0.00
ATOM     58  CA  GLY A  15       0.083 -14.545  15.011  1.00  0.00
ATOM     59  C   GLY A  15       1.496 -14.012  15.208  1.00  0.00
ATOM     60  O   GLY A  15       2.244 -14.505  16.052  1.00  0.00
ATOM     61  N   GLY A  16       1.850 -13.022  14.370  1.00  0.00
ATOM     62  CA  GLY A  16       3.173 -12.414  14.443  1.00  0.00
ATOM     63  C   GLY A  16       3.397 -11.741  15.791  1.00  0.00
ATOM     64  O   GLY A  16       4.474 -11.849  16.378  1.00  0.00
ATOM     65  N   GLY A  17       2.315 -11.070  16.274  1.00  0.00
ATOM     66  CA  GLY A  17       2.376 -10.427  17.581  1.00  0.00
ATOM     67  C   GLY A  17       2.569 -11.452  18.690  1.00  0.00
ATOM     68  O   GLY A  17       3.342 -11.234  19.623  1.00  0.00
ATOM     69  N   GLY A  18       1.839 -12.583  18.567  1.00  0.00
ATOM     70  CA  GLY A  18       1.941 -13.656  19.549  1.00  0.00
ATOM     71  C   GLY A  18       3.351 -14.229  19.595  1.00  0.00
ATOM     72  O   GLY A  18       3.887 -14.499  20.670  1.00  0.00
ATOM     73  N   GLY A  19       3.919 -14.429  18.374  1.00  0.00
ATOM     74  CA  GLY A  19       5.256 -15.000  18.271  1.00  0.00
ATOM     75  C   GLY A  19       6.314 -14.020  18.762  1.00  0.00
ATOM     76  O   GLY A  19       7.250 -14.403  19.463  1.00  0.00
ATOM     77  N   GLY A  20       6.106 -12.736  18.441  1.00  0.00
ATOM     78  CA  GLY A  20       7.086 -11.724  18.816  1.00  0.00
ATOM     79  C   GLY A  20       6.992 -11.390  20.300  1.00  0.00
ATOM     80  O   GLY A  20       8.009 -11.241  20.977  1.00  0.00
ATOM     81  N   GLY A  21       5.744 -11.178  20.785  1.00  0.00
ATOM     82  CA  GLY A  21       5.534 -10.779  22.171  1.00  0.00
ATOM     83  C   GLY A  21       5.713 -11.959  23.117  1.00  0.00
ATOM     84  O   GLY A  21       6.277 -11.817  24.202  1.00  0.00
ATOM     85  N   GLY A  22       5.290 -13.093  22.776  1.00  0.00
ATOM     86  CA  GLY A  22       5.411 -14.285  23.607  1.00  0.00
ATOM     87  C   GLY A  22       6.273 -15.343  22.930  1.00  0.00
ATOM     88  O   GLY A  22       6.072 -16.541  23.127  1.00  0.00
ATOM     89  N   GLY A  23       7.559 -14.958  22.732  1.00  0.00
ATOM     90  CA  GLY A  23       8.473 -15.867  22.051  1.00  0.00
ATOM     91  C   GLY A  23       8.609 -17.181  22.809  1.00  0.00
ATOM     92  O   GLY A  23       8.744 -18.246  22.206  1.00  0.00
ATOM     93  N   GLY A  24       8.131 -17.288  23.955  1.00  0.00
ATOM     94  CA  GLY A  24       8.144 -18.483  24.791  1.00  0.00
ATOM     95  C   GLY A  24       6.873 -19.301  24.601  1.00  0.00
ATOM     96  O   GLY A  24       6.857 -20.507  24.851  1.00  0.00
ATOM     97  N   GLY A  25       6.107 -19.171  23.707  1.00  0.00
ATOM     98  CA  GLY A  25       4.906 -19.920  23.359  1.00  0.00
ATOM     99  C   GLY A  25       5.245 -21.349  22.957  1.00  0.00
ATOM    100  O   GLY A  25       6.256 -21.596  22.299  1.00  0.00
ATOM    101  N   GLY A  26       4.321 -22.280  23.361  1.00  0.00
ATOM    102  CA  GLY A  26       4.515 -23.667  22.954  1.00  0.00
ATOM    103  C   GLY A  26       4.565 -23.794  21.437  1.00  0.00
ATOM    104  O   GLY A  26       3.797 -23.148  20.725  1.00  0.00
ATOM    105  N   GLY A  27       5.453 -24.673  20.961  1.00  0.00
ATOM    106  CA  GLY A  27       5.563 -24.845  19.517  1.00  0.00
ATOM    107  C   GLY A  27       4.260 -25.363  18.923  1.00  0.00
ATOM    108  O   GLY A  27       3.860 -24.956  17.832  1.00  0.00
ATOM    109  N   GLY A  28       3.590 -26.278  19.612  1.00  0.00
ATOM    110  CA  GLY A  28       2.323 -26.822  19.137  1.00  0.00
ATOM    111  C   GLY A  28       1.278 -25.726  18.978  1.00  0.00
ATOM    112  O   GLY A  28       0.522 -25.713  18.006  1.00  0.00
ATOM    113  N   GLY A  29       1.199 -24.807  19.910  1.00  0.00
ATOM    114  CA  GLY A  29       0.269 -23.687  19.850  1.00  0.00
ATOM    115  C   GLY A  29       0.565 -22.789  18.655  1.00  0.00
ATOM    116  O   GLY A  29      -0.348 -22.339  17.963  1.00  0.00
ATOM    117  N   GLY A  30       1.866 -22.452  18.490  1.00  0.00
ATOM    118  CA  GLY A  30       2.281 -21.620  17.368  1.00  0.00
ATOM    119  C   GLY A  30       1.969 -22.294  16.037  1.00  0.00
ATOM    120  O   GLY A  30       1.516 -21.646  15.094  1.00  0.00
ATOM    121  N   GLY A  31       2.233 -23.600  15.970  1.00  0.00
ATOM    122  CA  GLY A  31       1.975 -24.362  14.754  1.00  0.00
ATOM    123  C   GLY A  31       0.489 -24.383  14.421  1.00  0.00
ATOM    124  O   GLY A  31       0.101 -24.251  13.261  1.00  0.00
ATOM    125  N   GLY A  32      -0.365 -24.567  15.424  1.00  0.00
ATOM    126  CA  GLY A  32      -1.809 -24.541  15.221  1.00  0.00
ATOM    127  C   GLY A  32      -2.265 -23.191  14.683  1.00  0.00
ATOM    128  O   GLY A  32      -3.098 -23.121  13.780  1.00  0.00
ATOM    129  N   GLY A  33      -1.733 -22.116  15.283  1.00  0.00
ATOM    130  CA  GLY A  33      -2.083 -20.764  14.865  1.00  0.00
ATOM    131  C   GLY A  33      -1.658 -20.506  13.425  1.00  0.00
ATOM    132  O   GLY A  33      -2.396 -19.899  12.649  1.00  0.00
ATOM    133  N   GLY A  34      -0.423 -20.945  13.106  1.00  0.00
ATOM    134  CA  GLY A  34       0.094 -20.767  11.754  1.00  0.00
ATOM    135  C   GLY A  34      -0.718 -21.567  10.744  1.00  0.00
ATOM    136  O   GLY A  34      -0.999 -21.092   9.644  1.00  0.00
ATOM    137  N   GLY A  35      -1.126 -22.775  11.155  1.00  0.00
ATOM    138  CA  GLY A  35      -1.947 -23.614  10.291  1.00  0.00
ATOM    139  C   GLY A  35      -3.299 -22.968  10.018  1.00  0.00
ATOM    140  O   GLY A  35      -3.796 -22.997   8.892  1.00  0.00
ATOM    141  N   GLY A  36      -3.927 -22.403  11.058  1.00  0.00
ATOM    142  CA  GLY A  36      -5.196 -21.699  10.914  1.00  0.00
ATOM    143  C   GLY A  36      -5.070 -20.529   9.947  1.00  0.00
ATOM    144  O   GLY A  36      -5.949 -20.301   9.116  1.00  0.00
ATOM    145  N   GLY A  37      -3.990 -19.746  10.130  1.00  0.00
ATOM    146  CA  GLY A  37      -3.724 -18.617   9.247  1.00  0.00
ATOM    147  C   GLY A  37      -3.531 -19.077   7.808  1.00  0.00
ATOM    148  O   GLY A  37      -4.020 -18.443   6.873  1.00  0.00
ATOM    149  N   GLY A  38      -2.853 -20.204   7.650  1.00  0.00
ATOM    150  CA  GLY A  38      -2.613 -20.770   6.328  1.00  0.00
ATOM    151  C   GLY A  38      -3.918 -21.187   5.662  1.00  0.00
ATOM    152  O   GLY A  38      -4.116 -20.963   4.468  1.00  0.00
ATOM    153  N   GLY A  39      -4.815 -21.777   6.474  1.00  0.00
ATOM    154  CA  GLY A  39      -6.121 -22.176   5.966  1.00  0.00
ATOM    155  C   GLY A  39      -6.923 -20.968   5.498  1.00  0.00
ATOM    156  O   GLY A  39      -7.566 -21.007   4.450  1.00  0.00
ATOM    157  N   GLY A  40      -6.870 -19.886   6.302  1.00  0.00
ATOM    158  CA  GLY A  40      -7.570 -18.650   5.976  1.00  0.00
ATOM    159  C   GLY A  40      -7.041 -18.042   4.684  1.00  0.00
ATOM    160  O   GLY A  40      -7.810 -17.547   3.859  1.00  0.00
ATOM    161  N   GLY A  41      -5.722 -18.063   4.540  1.00  0.00
ATOM    162  CA  GLY A  41      -5.085 -17.524   3.345  1.00  0.00
ATOM    163  C   GLY A  41      -5.504 -18.297   2.101  1.00  0.00
ATOM    164  O   GLY A  41      -5.751 -17.710   1.047  1.00  0.00
ATOM    165  N   GLY A  42      -5.554 -19.636   2.274  1.00  0.00
ATOM    166  CA  GLY A  42      -6.002 -20.488   1.180  1.00  0.00
ATOM    167  C   GLY A  42      -7.452 -20.200   0.814  1.00  0.00
ATOM    168  O   GLY A  42      -7.806 -20.139  -0.363  1.00  0.00
ATOM    169  N   GLY A  43      -8.279 -19.991   1.855  1.00  0.00
ATOM    170  CA  GLY A  43      -9.684 -19.651   1.665  1.00  0.00
ATOM    171  C   GLY A  43      -9.835 -18.335   0.913  1.00  0.00
ATOM    172  O   GLY A  43     -10.706 -18.196   0.054  1.00  0.00
ATOM    173  N   GLY A  44      -8.925 -17.437   1.117  1.00  0.00
ATOM    174  CA  GLY A  44      -8.940 -16.127   0.476  1.00  0.00
ATOM    175  C   GLY A  44      -8.379 -16.199  -0.938  1.00  0.00
ATOM    176  O   GLY A  44      -8.845 -15.500  -1.838  1.00  0.00
ATOM    177  N   GLY A  45      -7.571 -17.186  -1.173  1.00  0.00
ATOM    178  CA  GLY A  45      -7.063 -17.401  -2.522  1.00  0.00
ATOM    179  C   GLY A  45      -5.586 -17.041  -2.618  1.00  0.00
ATOM    180  O   GLY A  45      -4.954 -17.243  -3.655  1.00  0.00
ATOM    181  N   GLY A  46      -5.038 -16.615  -1.455  1.00  0.00
ATOM    182  CA  GLY A  46      -3.614 -16.305  -1.407  1.00  0.00
ATOM    183  C   GLY A  46      -2.777 -17.573  -1.296  1.00  0.00
ATOM    184  O   GLY A  46      -1.552 -17.513  -1.196  1.00  0.00
ATOM    185  N   GLY A  47      -2.110 -17.951  -2.339  1.00  0.00
ATOM    186  CA  GLY A  47      -1.366 -19.205  -2.378  1.00  0.00
ATOM    187  C   GLY A  47       0.049 -19.023  -1.843  1.00  0.00
ATOM    188  O   GLY A  47       0.564 -19.877  -1.121  1.00  0.00
ATOM    189  N   GLY A  48       0.705 -17.946  -2.268  1.00  0.00
ATOM    190  CA  GLY A  48       2.071 -17.651  -1.854  1.00  0.00
ATOM    191  C   GLY A  48       2.155 -17.433  -0.348  1.00  0.00
ATOM    192  O   GLY A  48       3.084 -17.906   0.306  1.00  0.00
ATOM    193  N   GLY A  49       1.209 -16.698   0.192  1.00  0.00
ATOM    194  CA  GLY A  49       1.133 -16.446   1.626  1.00  0.00
ATOM    195  C   GLY A  49       0.884 -17.734   2.400  1.00  0.00
ATOM    196  O   GLY A  49       1.472 -17.957   3.458  1.00  0.00
ATOM    197  N   GLY A  50       0.031 -18.580   1.806  1.00  0.00
ATOM    198  CA  GLY A  50      -0.278 -19.862   2.428  1.00  0.00
ATOM    199  C   GLY A  50       0.959 -20.748   2.508  1.00  0.00
ATOM    200  O   GLY A  50       1.204 -21.398   3.525  1.00  0.00
ATOM    201  N   GLY A  51       1.772 -20.734   1.446  1.00  0.00
ATOM    202  CA  GLY A  51       2.994 -21.527   1.419  1.00  0.00
ATOM    203  C   GLY A  51       3.981 -21.055   2.479  1.00  0.00
ATOM    204  O   GLY A  51       4.608 -21.865   3.162  1.00  0.00
ATOM    205  N   GLY A  52       4.117 -19.731   2.643  1.00  0.00
ATOM    206  CA  GLY A  52       5.023 -19.159   3.632  1.00  0.00
ATOM    207  C   GLY A  52       4.593 -19.522   5.047  1.00  0.00
ATOM    208  O   GLY A  52       5.425 -19.839   5.897  1.00  0.00
ATOM    209  N   GLY A  53       3.281 -19.432   5.292  1.00  0.00
ATOM    210  CA  GLY A  53       2.749 -19.778   6.605  1.00  0.00
ATOM    211  C   GLY A  53       2.967 -21.253   6.916  1.00  0.00
ATOM    212  O   GLY A  53       3.313 -21.615   8.041  1.00  0.00
ATOM    213  N   GLY A  54       2.786 -22.090   5.902  1.00  0.00
ATOM    214  CA  GLY A  54       3.020 -23.521   6.060  1.00  0.00
ATOM    215  C   GLY A  54       4.483 -23.809   6.368  1.00  0.00
ATOM    216  O   GLY A  54       4.796 -24.645   7.216  1.00  0.00
ATOM    217  N   GLY A  55       5.391 -23.095   5.653  1.00  0.00
ATOM    218  CA  GLY A  55       6.821 -23.241   5.892  1.00  0.00
ATOM    219  C   GLY A  55       7.182 -22.864   7.324  1.00  0.00
ATOM    220  O   GLY A  55       7.987 -23.535   7.969  1.00  0.00
ATOM    221  N   GLY A  56       6.599 -21.741   7.791  1.00  0.00
ATOM    222  CA  GLY A  56       6.828 -21.292   9.160  1.00  0.00
ATOM    223  C   GLY A  56       6.383 -22.345  10.166  1.00  0.00
ATOM    224  O   GLY A  56       7.069 -22.601  11.156  1.00  0.00
ATOM    225  N   GLY A  57       5.200 -22.917   9.900  1.00  0.00
ATOM    226  CA  GLY A  57       4.659 -23.948  10.777  1.00  0.00
ATOM    227  C   GLY A  57       5.563 -25.173  10.809  1.00  0.00
ATOM    228  O   GLY A  57       5.806 -25.750  11.870  1.00  0.00
ATOM    229  N   GLY A  58       6.073 -25.536   9.641  1.00  0.00
ATOM    230  CA  GLY A  58       6.979 -26.673   9.530  1.00  0.00
ATOM    231  C   GLY A  58       8.274 -26.422  10.292  1.00  0.00
ATOM    232  O   GLY A  58       8.787 -27.310  10.971  1.00  0.00
ATOM    233  N   GLY A  59       8.778 -25.183  10.194  1.00  0.00
ATOM    234  CA  GLY A  59      10.006 -24.795  10.878  1.00  0.00
ATOM    235  C   GLY A  59       9.847 -24.891  12.390  1.00  0.00
ATOM    236  O   GLY A  59      10.753 -25.341  13.091  1.00  0.00
ATOM    237  N   GLY A  60       8.661 -24.410  12.855  1.00  0.00
ATOM    238  CA  GLY A  60       8.384 -24.450  14.286  1.00  0.00
ATOM    239  C   GLY A  60       8.253 -25.884  14.781  1.00  0.00
ATOM    240  O   GLY A  60       8.743 -26.227  15.857  1.00  0.00
ATOM    241  N   GLY A  61       7.640 -26.718  13.918  1.00  0.00
ATOM    242  CA  GLY A  61       7.467 -28.128  14.249  1.00  0.00
ATOM    243  C   GLY A  61       8.804 -28.858  14.266  1.00  0.00
ATOM    244  O   GLY A  61       9.050 -29.702  15.127  1.00  0.00
ATOM    245  N   GLY A  62       9.668 -28.520  13.292  1.00  0.00
ATOM    246  CA  GLY A  62      10.975 -29.148  13.147  1.00  0.00
ATOM    247  C   GLY A  62      11.903 -28.761  14.292  1.00  0.00
ATOM    248  O   GLY A  62      12.641 -29.595  14.815  1.00  0.00
ATOM    249  N   GLY A  63      11.893 -27.503  14.625  1.00  0.00
ATOM    250  CA  GLY A  63      12.723 -26.967  15.697  1.00  0.00
ATOM    251  C   GLY A  63      11.909 -26.087  16.637  1.00  0.00
ATOM    252  O   GLY A  63      11.228 -25.160  16.200  1.00  0.00
ATOM    253  N   GLY A  64      11.875 -26.361  17.846  1.00  0.00
ATOM    254  CA  GLY A  64      11.110 -25.607  18.832  1.00  0.00
ATOM    255  C   GLY A  64      12.023 -24.757  19.705  1.00  0.00
ATOM    256  O   GLY A  64      11.560 -24.052  20.602  1.00  0.00
ATOM    257  N   GLY A  65      12.940 -24.083  19.183  1.00  0.00
ATOM    258  CA  GLY A  65      13.860 -23.187  19.875  1.00  0.00
ATOM    259  C   GLY A  65      13.612 -21.735  19.485  1.00  0.00
ATOM    260  O   GLY A  65      12.789 -21.448  18.616  1.00  0.00
ATOM    261  N   GLY A  66      14.319 -20.807  20.096  1.00  0.00
ATOM    262  CA  GLY A  66      14.167 -19.385  19.809  1.00  0.00
ATOM    263  C   GLY A  66      14.557 -19.068  18.371  1.00  0.00
ATOM    264  O   GLY A  66      13.921 -18.246  17.712  1.00  0.00
ATOM    265  N   GLY A  67      15.585 -19.697  17.860  1.00  0.00
ATOM    266  CA  GLY A  67      15.980 -19.513  16.469  1.00  0.00
ATOM    267  C   GLY A  67      14.840 -19.864  15.522  1.00  0.00
ATOM    268  O   GLY A  67      14.613 -19.177  14.526  1.00  0.00
ATOM    269  N   GLY A  68      14.161 -21.020  15.845  1.00  0.00
ATOM    270  CA  GLY A  68      13.019 -21.430  15.036  1.00  0.00
ATOM    271  C   GLY A  68      11.913 -20.384  15.073  1.00  0.00
ATOM    272  O   GLY A  68      11.284 -20.095  14.055  1.00  0.00
ATOM    273  N   GLY A  69      11.658 -19.849  16.287  1.00  0.00
ATOM    274  CA  GLY A  69      10.630 -18.827  16.444  1.00  0.00
ATOM    275  C   GLY A  69      10.967 -17.580  15.636  1.00  0.00
ATOM    276  O   GLY A  69      10.091 -16.975  15.017  1.00  0.00
ATOM    277  N   GLY A  70      12.245 -17.182  15.646  1.00  0.00
ATOM    278  CA  GLY A  70      12.677 -16.032  14.861  1.00  0.00
ATOM    279  C   GLY A  70      12.478 -16.278  13.370  1.00  0.00
ATOM    280  O   GLY A  70      12.055 -15.385  12.636  1.00  0.00
ATOM    281  N   GLY A  71      12.901 -17.470  12.895  1.00  0.00
ATOM    282  CA  GLY A  71      12.709 -17.834  11.496  1.00  0.00
ATOM    283  C   GLY A  71      11.233 -17.821  11.121  1.00  0.00
ATOM    284  O   GLY A  71      10.861 -17.367  10.039  1.00  0.00
ATOM    285  N   GLY A  72      10.403 -18.398  12.029  1.00  0.00
ATOM    286  CA  GLY A  72       8.961 -18.392  11.812  1.00  0.00
ATOM    287  C   GLY A  72       8.426 -16.970  11.706  1.00  0.00
ATOM    288  O   GLY A  72       7.569 -16.680  10.872  1.00  0.00
ATOM    289  N   GLY A  73       8.958 -16.084  12.544  1.00  0.00
ATOM    290  CA  GLY A  73       8.555 -14.683  12.515  1.00  0.00
ATOM    291  C   GLY A  73       8.885 -14.042  11.174  1.00  0.00
ATOM    292  O   GLY A  73       8.090 -13.277  10.628  1.00  0.00
ATOM    293  N   GLY A  74      10.082 -14.398  10.646  1.00  0.00
ATOM    294  CA  GLY A  74      10.505 -13.879   9.351  1.00  0.00
ATOM    295  C   GLY A  74       9.573 -14.346   8.240  1.00  0.00
ATOM    296  O   GLY A  74       9.211 -13.571   7.354  1.00  0.00
ATOM    297  N   GLY A  75       9.247 -15.683   8.271  1.00  0.00
ATOM    298  CA  GLY A  75       8.340 -16.230   7.270  1.00  0.00
ATOM    299  C   GLY A  75       6.957 -15.601   7.377  1.00  0.00
ATOM    300  O   GLY A  75       6.322 -15.299   6.367  1.00  0.00
ATOM    301  N   GLY A  76       6.518 -15.395   8.637  1.00  0.00
ATOM    302  CA  GLY A  76       5.214 -14.786   8.865  1.00  0.00
ATOM    303  C   GLY A  76       5.177 -13.353   8.350  1.00  0.00
ATOM    304  O   GLY A  76       4.184 -12.917   7.767  1.00  0.00
ATOM    305  N   GLY A  77       6.298 -12.623   8.530  1.00  0.00
ATOM    306  CA  GLY A  77       6.391 -11.259   8.023  1.00  0.00
ATOM    307  C   GLY A  77       6.275 -11.228   6.504  1.00  0.00
ATOM    308  O   GLY A  77       5.606 -10.362   5.941  1.00  0.00
ATOM    309  N   GLY A  78       6.995 -12.209   5.871  1.00  0.00
ATOM    310  CA  GLY A  78       6.930 -12.331   4.420  1.00  0.00
ATOM    311  C   GLY A  78       5.513 -12.646   3.956  1.00  0.00
ATOM    312  O   GLY A  78       5.039 -12.097   2.962  1.00  0.00
ATOM    313  N   GLY A  79       4.856 -13.578   4.692  1.00  0.00
ATOM    314  CA  GLY A  79       3.479 -13.936   4.375  1.00  0.00
ATOM    315  C   GLY A  79       2.549 -12.739   4.524  1.00  0.00
ATOM    316  O   GLY A  79       1.660 -12.525   3.700  1.00  0.00
ATOM    317  N   GLY A  80       2.773 -11.964   5.583  1.00  0.00
ATOM    318  CA  GLY A  80       1.970 -10.773   5.831  1.00  0.00
ATOM    319  C   GLY A  80       2.100  -9.773   4.689  1.00  0.00
ATOM    320  O   GLY A  80       1.114  -9.174   4.260  1.00  0.00
ATOM    321  N   GLY A  81       3.357  -9.626   4.211  1.00  0.00
ATOM    322  CA  GLY A  81       3.621  -8.728   3.093  1.00  0.00
ATOM    323  C   GLY A  81       2.904  -9.192   1.832  1.00  0.00
ATOM    324  O   GLY A  81       2.338  -8.385   1.095  1.00  0.00
ATOM    325  N   GLY A  82       2.936 -10.547   1.627  1.00  0.00
ATOM    326  CA  GLY A  82       2.283 -11.120   0.456  1.00  0.00
ATOM    327  C   GLY A  82       0.770 -10.967   0.540  1.00  0.00
ATOM    328  O   GLY A  82       0.112 -10.655  -0.453  1.00  0.00
ATOM    329  N   GLY A  83       0.221 -11.169   1.742  1.00  0.00
ATOM    330  CA  GLY A  83      -1.217 -11.043   1.946  1.00  0.00
ATOM    331  C   GLY A  83      -1.679  -9.606   1.736  1.00  0.00
ATOM    332  O   GLY A  83      -2.727  -9.362   1.138  1.00  0.00
ATOM    333  N   GLY A  84      -0.876  -8.663   2.269  1.00  0.00
ATOM    334  CA  GLY A  84      -1.190  -7.251   2.091  1.00  0.00
ATOM    335  C   GLY A  84      -1.230  -6.876   0.615  1.00  0.00
ATOM    336  O   GLY A  84      -2.108  -6.133   0.177  1.00  0.00
ATOM    337  N   GLY A  85      -0.215  -7.414  -0.124  1.00  0.00
ATOM    338  CA  GLY A  85      -0.159  -7.172  -1.561  1.00  0.00
ATOM    339  C   GLY A  85      -1.364  -7.777  -2.269  1.00  0.00
ATOM    340  O   GLY A  85      -1.941  -7.163  -3.166  1.00  0.00
ATOM    341  N   GLY A  86      -1.717  -9.006  -1.854  1.00  0.00
ATOM    342  CA  GLY A  86      -2.872  -9.677  -2.438  1.00  0.00
ATOM    343  C   GLY A  86      -4.157  -8.911  -2.151  1.00  0.00
ATOM    344  O   GLY A  86      -5.023  -8.784  -3.017  1.00  0.00
ATOM    345  N   GLY A  87      -4.302  -8.518  -0.852  1.00  0.00
ATOM    346  CA  GLY A  87      -5.497  -7.795  -0.436  1.00  0.00
ATOM    347  C   GLY A  87      -5.609  -6.456  -1.153  1.00  0.00
ATOM    348  O   GLY A  87      -6.697  -6.047  -1.559  1.00  0.00
ATOM    349  N   GLY A  88      -4.520  -5.914  -1.321  1.00  0.00
ATOM    350  CA  GLY A  88      -4.526  -4.659  -2.063  1.00  0.00
ATOM    351  C   GLY A  88      -4.589  -4.908  -3.565  1.00  0.00
ATOM    352  O   GLY A  88      -5.454  -4.371  -4.257  1.00  0.00
ATOM    353  N   ALA B  89      16.402   5.010  34.953  1.00  1.00
ATOM    354  CA  ALA B  89      14.951   5.064  35.088  1.00  1.00
ATOM    355  C   ALA B  89      14.264   4.339  33.938  1.00  1.00
ATOM    356  O   ALA B  89      14.716   4.400  32.795  1.00  1.00
ATOM    357  N   ASP B  90      13.127   3.662  34.198  1.00  1.00
ATOM    358  CA  ASP B  90      12.404   3.005  33.116  1.00  1.00
ATOM    359  C   ASP B  90      12.057   3.990  32.007  1.00  1.00
ATOM    360  O   ASP B  90      11.685   5.133  32.274  1.00  1.00
ATOM    361  N   THR B  91      11.791   3.386  30.791  1.00  1.00
ATOM    362  CA  THR B  91      11.439   4.179  29.620  1.00  1.00
ATOM    363  C   THR B  91      10.446   3.440  28.732  1.00  1.00
ATOM    364  O   THR B  91      10.470   2.212  28.647  1.00  1.00
ATOM    365  N   ILE B  92       9.743   4.156  27.942  1.00  1.00
ATOM    366  CA  ILE B  92       8.850   3.746  26.865  1.00  1.00
ATOM    367  C   ILE B  92       8.948   4.694  25.677  1.00  1.00
ATOM    368  O   ILE B  92       9.032   5.910  25.846  1.00  1.00
ATOM    369  N   CYS B  93       9.149   4.173  24.506  1.00  1.00
ATOM    370  CA  CYS B  93       9.262   4.935  23.268  1.00  1.00
ATOM    371  C   CYS B  93       8.173   4.541  22.278  1.00  1.00
ATOM    372  O   CYS B  93       7.835   3.365  22.148  1.00  1.00
ATOM    373  N   ILE B  94       7.591   5.609  21.578  1.00  1.00
ATOM    374  CA  ILE B  94       6.658   5.402  20.477  1.00  1.00
ATOM    375  C   ILE B  94       7.380   5.410  19.135  1.00  1.00
ATOM    376  O   ILE B  94       8.156   6.320  18.843  1.00  1.00
ATOM    377  N   GLY B  95       7.340   4.324  18.401  1.00  1.00
ATOM    378  CA  GLY B  95       8.090   4.242  17.153  1.00  1.00
ATOM    379  C   GLY B  95       7.196   3.803  16.001  1.00  1.00
ATOM    380  O   GLY B  95       6.030   3.462  16.202  1.00  1.00
ATOM    381  N   TYR B  96       7.885   3.239  14.946  1.00  1.00
ATOM    382  CA  TYR B  96       7.274   2.713  13.731  1.00  1.00
ATOM    383  C   TYR B  96       8.073   1.542  13.175  1.00  1.00
ATOM    384  O   TYR B  96       9.296   1.495  13.304  1.00  1.00
ATOM    385  N   HIS B  97       7.399   0.725  12.332  1.00  1.00
ATOM    386  CA  HIS B  97       8.008  -0.445  11.710  1.00  1.00
ATOM    387  C   HIS B  97       9.052  -0.039  10.678  1.00  1.00
ATOM    388  O   HIS B  97       8.859   0.918   9.928  1.00  1.00
ATOM    389  N   ALA B  98      10.044  -0.864  10.517  1.00  1.00
ATOM    390  CA  ALA B  98      11.047  -0.891   9.460  1.00  1.00
ATOM    391  C   ALA B  98      11.418  -2.321   9.088  1.00  1.00
ATOM    392  O   ALA B  98      11.426  -3.211   9.938  1.00  1.00
ATOM    393  N   ASN B  99      11.729  -2.569   7.880  1.00  1.00
ATOM    394  CA  ASN B  99      12.112  -3.898   7.420  1.00  1.00
ATOM    395  C   ASN B  99      13.211  -3.820   6.367  1.00  1.00
ATOM    396  O   ASN B  99      13.450  -2.764   5.782  1.00  1.00
ATOM    397  N   ASN B 100      13.419  -4.901   5.655  1.00  1.00
ATOM    398  CA  ASN B 100      14.461  -5.019   4.642  1.00  1.00
ATOM    399  C   ASN B 100      13.902  -4.780   3.246  1.00  1.00
ATOM    400  O   ASN B 100      14.653  -4.590   2.290  1.00  1.00
ATOM    401  N   SER B 101      12.795  -4.192   3.093  1.00  1.00
ATOM    402  CA  SER B 101      12.214  -3.865   1.796  1.00  1.00
ATOM    403  C   SER B 101      13.039  -2.808   1.073  1.00  1.00
ATOM    404  O   SER B 101      13.430  -1.801   1.664  1.00  1.00
ATOM    405  N   THR B 102      13.174  -3.005  -0.270  1.00  1.00
ATOM    406  CA  THR B 102      13.897  -2.051  -1.104  1.00  1.00
ATOM    407  C   THR B 102      12.996  -1.474  -2.188  1.00  1.00
ATOM    408  O   THR B 102      13.284  -0.419  -2.752  1.00  1.00
ATOM    409  N   ASP B 103      11.676  -1.808  -2.082  1.00  1.00
ATOM    410  CA  ASP B 103      10.674  -1.234  -2.973  1.00  1.00
ATOM    411  C   ASP B 103      10.579   0.275  -2.796  1.00  1.00
ATOM    412  O   ASP B 103      10.623   0.782  -1.675  1.00  1.00
ATOM    413  N   THR B 104      10.388   0.968  -3.930  1.00  1.00
ATOM    414  CA  THR B 104      10.241   2.418  -3.912  1.00  1.00
ATOM    415  C   THR B 104       8.969   2.852  -4.630  1.00  1.00
ATOM    416  O   THR B 104       8.560   2.236  -5.614  1.00  1.00
ATOM    417  N   VAL B 105       8.467   3.944  -4.248  1.00  1.00
ATOM    418  CA  VAL B 105       7.334   4.647  -4.841  1.00  1.00
ATOM    419  C   VAL B 105       7.655   6.119  -5.065  1.00  1.00
ATOM    420  O   VAL B 105       8.415   6.721  -4.306  1.00  1.00
ATOM    421  N   ASP B 106       6.937   6.765  -5.890  1.00  1.00
ATOM    422  CA  ASP B 106       6.992   8.209  -6.082  1.00  1.00
ATOM    423  C   ASP B 106       5.753   8.888  -5.511  1.00  1.00
ATOM    424  O   ASP B 106       4.658   8.327  -5.538  1.00  1.00
ATOM    425  N   THR B 107       5.966  10.085  -5.021  1.00  1.00
ATOM    426  CA  THR B 107       4.892  10.983  -4.615  1.00  1.00
ATOM    427  C   THR B 107       4.910  12.268  -5.433  1.00  1.00
ATOM    428  O   THR B 107       5.958  12.690  -5.922  1.00  1.00
ATOM    429  N   VAL B 108       4.154  13.196  -5.233  1.00  1.00
ATOM    430  CA  VAL B 108       4.215  14.499  -5.884  1.00  1.00
ATOM    431  C   VAL B 108       5.402  15.311  -5.383  1.00  1.00
ATOM    432  O   VAL B 108       6.068  15.997  -6.158  1.00  1.00
ATOM    433  N   LEU B 109       5.801  15.196  -4.223  1.00  1.00
ATOM    434  CA  LEU B 109       6.896  15.952  -3.626  1.00  1.00
ATOM    435  C   LEU B 109       8.192  15.149  -3.638  1.00  1.00
ATOM    436  O   LEU B 109       9.277  15.706  -3.804  1.00  1.00
ATOM    437  N   GLU B 110       8.328  14.025  -3.920  1.00  1.00
ATOM    438  CA  GLU B 110       9.424  13.099  -3.662  1.00  1.00
ATOM    439  C   GLU B 110       9.417  11.947  -4.659  1.00  1.00
ATOM    440  O   GLU B 110       8.382  11.326  -4.898  1.00  1.00
ATOM    441  N   LYS B 111      10.585  11.675  -5.245  1.00  1.00
ATOM    442  CA  LYS B 111      10.777  10.500  -6.086  1.00  1.00
ATOM    443  C   LYS B 111      11.647   9.461  -5.390  1.00  1.00
ATOM    444  O   LYS B 111      12.695   9.787  -4.833  1.00  1.00
ATOM    445  N   ASN B 112      11.245   8.141  -5.640  1.00  1.00
ATOM    446  CA  ASN B 112      12.162   7.097  -5.197  1.00  1.00
ATOM    447  C   ASN B 112      12.189   6.996  -3.678  1.00  1.00
ATOM    448  O   ASN B 112      13.256   7.013  -3.064  1.00  1.00
ATOM    449  N   VAL B 113      11.038   7.095  -2.994  1.00  1.00
ATOM    450  CA  VAL B 113      10.845   6.800  -1.579  1.00  1.00
ATOM    451  C   VAL B 113      10.799   5.298  -1.330  1.00  1.00
ATOM    452  O   VAL B 113       9.997   4.584  -1.932  1.00  1.00
ATOM    453  N   THR B 114      11.840   4.812  -0.515  1.00  1.00
ATOM    454  CA  THR B 114      11.764   3.415  -0.105  1.00  1.00
ATOM    455  C   THR B 114      10.715   3.216   0.981  1.00  1.00
ATOM    456  O   THR B 114      10.698   3.934   1.981  1.00  1.00
ATOM    457  N   VAL B 115       9.863   2.245   0.840  1.00  1.00
ATOM    458  CA  VAL B 115       8.743   2.015   1.744  1.00  1.00
ATOM    459  C   VAL B 115       8.726   0.577   2.245  1.00  1.00
ATOM    460  O   VAL B 115       9.089  -0.348   1.519  1.00  1.00
ATOM    461  N   THR B 116       8.099   0.328   3.410  1.00  1.00
ATOM    462  CA  THR B 116       8.018  -0.998   4.011  1.00  1.00
ATOM    463  C   THR B 116       7.067  -1.898   3.233  1.00  1.00
ATOM    464  O   THR B 116       7.330  -3.087   3.054  1.00  1.00
ATOM    465  N   HIS B 117       6.060  -1.547   2.736  1.00  1.00
ATOM    466  CA  HIS B 117       5.044  -2.297   2.007  1.00  1.00
ATOM    467  C   HIS B 117       4.483  -1.483   0.848  1.00  1.00
ATOM    468  O   HIS B 117       4.327  -0.266   0.950  1.00  1.00
ATOM    469  N   SER B 118       4.261  -2.173  -0.273  1.00  1.00
ATOM    470  CA  SER B 118       3.687  -1.588  -1.478  1.00  1.00
ATOM    471  C   SER B 118       3.144  -2.665  -2.408  1.00  1.00
ATOM    472  O   SER B 118       3.575  -3.817  -2.358  1.00  1.00
ATOM    473  N   VAL B 119       2.406  -2.299  -3.391  1.00  1.00
ATOM    474  CA  VAL B 119       1.751  -3.167  -4.362  1.00  1.00
ATOM    475  C   VAL B 119       1.902  -2.623  -5.777  1.00  1.00
ATOM    476  O   VAL B 119       1.752  -1.424  -6.011  1.00  1.00
ATOM    477  N   ASN B 120       2.307  -3.565  -6.751  1.00  1.00
ATOM    478  CA  ASN B 120       2.321  -3.142  -8.147  1.00  1.00
ATOM    479  C   ASN B 120       0.921  -3.178  -8.747  1.00  1.00
ATOM    480  O   ASN B 120       0.206  -4.172  -8.618  1.00  1.00
ATOM    481  N   LEU B 121       0.526  -2.070  -9.417  1.00  1.00
ATOM    482  CA  LEU B 121      -0.789  -1.964 -10.038  1.00  1.00
ATOM    483  C   LEU B 121      -0.694  -2.092 -11.555  1.00  1.00
ATOM    484  O   LEU B 121      -1.674  -2.425 -12.221  1.00  1.00
ATOM    485  N   LEU B 122       0.392  -2.242 -12.098  1.00  1.00
ATOM    486  CA  LEU B 122       0.690  -2.318 -13.523  1.00  1.00
ATOM    487  C   LEU B 122       1.226  -3.694 -13.902  1.00  1.00
ATOM    488  O   LEU B 122       2.216  -4.162 -13.339  1.00  1.00
ATOM    489  N   GLU B 123       0.351  -4.423 -14.711  1.00  1.00
ATOM    490  CA  GLU B 123       0.747  -5.728 -15.227  1.00  1.00
ATOM    491  C   GLU B 123       1.608  -5.588 -16.475  1.00  1.00
ATOM    492  O   GLU B 123       1.281  -4.825 -17.385  1.00  1.00
ATOM    493  N   ASP B 124       2.766  -6.274 -16.477  1.00  1.00
ATOM    494  CA  ASP B 124       3.680  -6.190 -17.609  1.00  1.00
ATOM    495  C   ASP B 124       4.107  -7.575 -18.076  1.00  1.00
ATOM    496  O   ASP B 124       4.513  -7.756 -19.224  1.00  1.00
ATOM    497  N   SER B 125       3.522  -8.586 -17.530  1.00  1.00
ATOM    498  CA  SER B 125       3.766  -9.996 -17.809  1.00  1.00
ATOM    499  C   SER B 125       2.598 -10.617 -18.565  1.00  1.00
ATOM    500  O   SER B 125       1.436 -10.388 -18.229  1.00  1.00
ATOM    501  N   HIS B 126       2.874 -11.241 -19.658  1.00  1.00
ATOM    502  CA  HIS B 126       1.976 -12.093 -20.429  1.00  1.00
ATOM    503  C   HIS B 126       2.593 -13.464 -20.675  1.00  1.00
ATOM    504  O   HIS B 126       3.796 -13.580 -20.911  1.00  1.00
ATOM    505  N   ASN B 127       2.001 -14.444 -20.900  1.00  1.00
ATOM    506  CA  ASN B 127       2.454 -15.813 -21.112  1.00  1.00
ATOM    507  C   ASN B 127       2.894 -16.031 -22.554  1.00  1.00
ATOM    508  O   ASN B 127       3.594 -16.995 -22.861  1.00  1.00
ATOM    509  N   GLY B 128       2.992 -15.242 -23.398  1.00  1.00
ATOM    510  CA  GLY B 128       3.537 -15.295 -24.749  1.00  1.00
ATOM    511  C   GLY B 128       2.843 -16.367 -25.581  1.00  1.00
ATOM    512  O   GLY B 128       3.470 -17.023 -26.412  1.00  1.00
ATOM    513  N   LYS B 129       1.626 -16.712 -25.386  1.00  1.00
ATOM    514  CA  LYS B 129       0.864 -17.750 -26.071  1.00  1.00
ATOM    515  C   LYS B 129      -0.507 -17.239 -26.495  1.00  1.00
ATOM    516  O   LYS B 129      -1.126 -16.440 -25.793  1.00  1.00
ATOM    517  N   LEU B 130      -1.015 -17.740 -27.679  1.00  1.00
ATOM    518  CA  LEU B 130      -2.445 -17.629 -27.942  1.00  1.00
ATOM    519  C   LEU B 130      -3.223 -18.727 -27.225  1.00  1.00
ATOM    520  O   LEU B 130      -2.861 -19.901 -27.289  1.00  1.00
ATOM    521  N   CYS B 131      -4.213 -18.391 -26.499  1.00  1.00
ATOM    522  CA  CYS B 131      -4.950 -19.315 -25.646  1.00  1.00
ATOM    523  C   CYS B 131      -6.431 -19.334 -26.003  1.00  1.00
ATOM    524  O   CYS B 131      -6.995 -18.316 -26.404  1.00  1.00
ATOM    525  N   ARG B 132      -7.153 -20.400 -25.532  1.00  1.00
ATOM    526  CA  ARG B 132      -8.609 -20.325 -25.562  1.00  1.00
ATOM    527  C   ARG B 132      -9.125 -19.267 -24.596  1.00  1.00
ATOM    528  O   ARG B 132      -8.619 -19.129 -23.482  1.00  1.00
ATOM    529  N   LEU B 133     -10.282 -18.676 -24.995  1.00  1.00
ATOM    530  CA  LEU B 133     -10.999 -17.764 -24.112  1.00  1.00
ATOM    531  C   LEU B 133     -12.238 -18.429 -23.521  1.00  1.00
ATOM    532  O   LEU B 133     -13.126 -18.868 -24.251  1.00  1.00
ATOM    533  N   LYS B 134     -12.306 -18.537 -22.151  1.00  1.00
ATOM    534  CA  LYS B 134     -13.535 -19.115 -21.620  1.00  1.00
ATOM    535  C   LYS B 134     -13.773 -20.511 -22.179  1.00  1.00
ATOM    536  O   LYS B 134     -14.916 -20.921 -22.384  1.00  1.00
ATOM    537  N   GLY B 135     -12.655 -21.230 -22.706  1.00  1.00
ATOM    538  CA  GLY B 135     -12.728 -22.631 -23.101  1.00  1.00
ATOM    539  C   GLY B 135     -12.838 -22.772 -24.614  1.00  1.00
ATOM    540  O   GLY B 135     -12.553 -23.833 -25.171  1.00  1.00
ATOM    541  N   ILE B 136     -13.023 -21.839 -25.365  1.00  1.00
ATOM    542  CA  ILE B 136     -13.179 -21.817 -26.814  1.00  1.00
ATOM    543  C   ILE B 136     -11.903 -21.346 -27.499  1.00  1.00
ATOM    544  O   ILE B 136     -11.349 -20.303 -27.151  1.00  1.00
ATOM    545  N   ALA B 137     -11.409 -22.192 -28.489  1.00  1.00
ATOM    546  CA  ALA B 137     -10.219 -21.832 -29.250  1.00  1.00
ATOM    547  C   ALA B 137     -10.546 -20.812 -30.334  1.00  1.00
ATOM    548  O   ALA B 137     -11.554 -20.933 -31.029  1.00  1.00
ATOM    549  N   PRO B 138      -9.591 -19.885 -30.589  1.00  1.00
ATOM    550  CA  PRO B 138      -9.748 -18.941 -31.689  1.00  1.00
ATOM    551  C   PRO B 138      -9.772 -19.660 -33.032  1.00  1.00
ATOM    552  O   PRO B 138      -9.012 -20.601 -33.257  1.00  1.00
ATOM    553  N   SER B 139     -17.516 -22.027 -35.018  1.00  1.00
ATOM    554  CA  SER B 139     -17.445 -21.292 -33.761  1.00  1.00
ATOM    555  C   SER B 139     -16.001 -20.981 -33.386  1.00  1.00
ATOM    556  O   SER B 139     -15.111 -21.813 -33.559  1.00  1.00
ATOM    557  N   TRP B 140     -15.837 -19.814 -32.838  1.00  1.00
ATOM    558  CA  TRP B 140     -14.548 -19.359 -32.333  1.00  1.00
ATOM    559  C   TRP B 140     -14.716 -18.205 -31.354  1.00  1.00
ATOM    560  O   TRP B 140     -15.598 -17.362 -31.518  1.00  1.00
ATOM    561  N   SER B 141     -13.670 -17.966 -30.529  1.00  1.00
ATOM    562  CA  SER B 141     -13.709 -16.929 -29.505  1.00  1.00
ATOM    563  C   SER B 141     -13.042 -15.648 -29.992  1.00  1.00
ATOM    564  O   SER B 141     -13.345 -14.557 -29.510  1.00  1.00
ATOM    565  N   TYR B 142     -12.507 -15.552 -30.938  1.00  1.00
ATOM    566  CA  TYR B 142     -11.780 -14.506 -31.649  1.00  1.00
ATOM    567  C   TYR B 142     -11.195 -15.032 -32.954  1.00  1.00
ATOM    568  O   TYR B 142     -10.819 -16.200 -33.051  1.00  1.00
ATOM    569  N   ILE B 143     -10.885 -14.087 -33.864  1.00  1.00
ATOM    570  CA  ILE B 143     -10.120 -14.384 -35.069  1.00  1.00
ATOM    571  C   ILE B 143      -8.790 -13.643 -35.074  1.00  1.00
ATOM    572  O   ILE B 143      -8.716 -12.477 -34.685  1.00  1.00
ATOM    573  N   SER B 144     -16.958  -8.975 -36.613  1.00  1.00
ATOM    574  CA  SER B 144     -16.221  -9.077 -35.358  1.00  1.00
ATOM    575  C   SER B 144     -17.142  -9.467 -34.209  1.00  1.00
ATOM    576  O   SER B 144     -16.693 -10.009 -33.199  1.00  1.00
ATOM    577  N   SER B 145     -18.362  -9.416 -34.335  1.00  1.00
ATOM    578  CA  SER B 145     -19.361  -9.754 -33.328  1.00  1.00
ATOM    579  C   SER B 145     -20.110 -11.027 -33.702  1.00  1.00
ATOM    580  O   SER B 145     -20.828 -11.600 -32.882  1.00  1.00
ATOM    581  N   VAL B 146     -19.555 -11.833 -34.475  1.00  1.00
ATOM    582  CA  VAL B 146     -19.961 -13.196 -34.800  1.00  1.00
ATOM    583  C   VAL B 146     -19.156 -14.215 -34.004  1.00  1.00
ATOM    584  O   VAL B 146     -17.928 -14.251 -34.088  1.00  1.00
ATOM    585  N   SER B 147     -19.870 -15.090 -33.239  1.00  1.00
ATOM    586  CA  SER B 147     -19.214 -16.101 -32.419  1.00  1.00
ATOM    587  C   SER B 147     -19.305 -17.478 -33.065  1.00  1.00
ATOM    588  O   SER B 147     -18.434 -18.326 -32.868  1.00  1.00
ATOM    589  N   SER B 148     -20.141 -17.894 -33.668  1.00  1.00
ATOM    590  CA  SER B 148     -20.223 -19.128 -34.439  1.00  1.00
ATOM    591  C   SER B 148     -20.916 -18.897 -35.776  1.00  1.00
ATOM    592  O   SER B 148     -21.829 -18.078 -35.879  1.00  1.00
ATOM    593  N   SER B 149     -24.590 -16.295 -35.737  1.00  1.00
ATOM    594  CA  SER B 149     -24.752 -16.274 -34.289  1.00  1.00
ATOM    595  C   SER B 149     -23.902 -15.180 -33.655  1.00  1.00
ATOM    596  O   SER B 149     -22.707 -15.072 -33.930  1.00  1.00
ATOM    597  N   ARG B 150     -24.578 -14.165 -33.146  1.00  1.00
ATOM    598  CA  ARG B 150     -23.888 -13.006 -32.593  1.00  1.00
ATOM    599  C   ARG B 150     -23.454 -13.259 -31.154  1.00  1.00
ATOM    600  O   ARG B 150     -24.192 -13.853 -30.369  1.00  1.00
ATOM    601  N   GLY B 151     -22.329 -12.635 -30.808  1.00  1.00
ATOM    602  CA  GLY B 151     -21.749 -12.653 -29.470  1.00  1.00
ATOM    603  C   GLY B 151     -20.881 -11.424 -29.230  1.00  1.00
ATOM    604  O   GLY B 151     -20.105 -11.021 -30.097  1.00  1.00
ATOM    605  N   PHE B 152     -21.016 -10.797 -28.096  1.00  1.00
ATOM    606  CA  PHE B 152     -20.178  -9.657 -27.747  1.00  1.00
ATOM    607  C   PHE B 152     -18.817 -10.110 -27.232  1.00  1.00
ATOM    608  O   PHE B 152     -18.729 -10.995 -26.382  1.00  1.00
ATOM    609  N   GLY B 153     -17.767  -9.158 -27.695  1.00  1.00
ATOM    610  CA  GLY B 153     -16.466  -9.370 -27.072  1.00  1.00
ATOM    611  C   GLY B 153     -15.530 -10.135 -27.998  1.00  1.00
ATOM    612  O   GLY B 153     -14.326 -10.214 -27.753  1.00  1.00
ATOM    613  N   SER B 154     -16.022 -10.643 -29.121  1.00  1.00
ATOM    614  CA  SER B 154     -15.143 -11.167 -30.159  1.00  1.00
ATOM    615  C   SER B 154     -14.473 -10.041 -30.935  1.00  1.00
ATOM    616  O   SER B 154     -15.082  -9.002 -31.190  1.00  1.00
ATOM    617  N   GLY B 155     -13.581 -10.425 -31.828  1.00  1.00
ATOM    618  CA  GLY B 155     -12.793  -9.458 -32.584  1.00  1.00
ATOM    619  C   GLY B 155     -11.813 -10.157 -33.517  1.00  1.00
ATOM    620  O   GLY B 155     -11.481 -11.326 -33.323  1.00  1.00
ATOM    621  N   ILE B 156     -11.198  -9.415 -34.371  1.00  1.00
ATOM    622  CA  ILE B 156     -10.074  -9.856 -35.188  1.00  1.00
ATOM    623  C   ILE B 156      -8.781  -9.172 -34.762  1.00  1.00
ATOM    624  O   ILE B 156      -8.744  -7.956 -34.575  1.00  1.00
ATOM    625  N   ILE B 157      -7.790  -9.975 -34.480  1.00  1.00
ATOM    626  CA  ILE B 157      -6.460  -9.503 -34.111  1.00  1.00
ATOM    627  C   ILE B 157      -5.402 -10.036 -35.069  1.00  1.00
ATOM    628  O   ILE B 157      -5.500 -11.163 -35.553  1.00  1.00
ATOM    629  N   THR B 158      -4.367  -9.365 -35.259  1.00  1.00
ATOM    630  CA  THR B 158      -3.146  -9.826 -35.908  1.00  1.00
ATOM    631  C   THR B 158      -2.065 -10.149 -34.884  1.00  1.00
ATOM    632  O   THR B 158      -1.762  -9.336 -34.010  1.00  1.00
ATOM    633  N   SER B 159      -1.481 -11.422 -35.083  1.00  1.00
ATOM    634  CA  SER B 159      -0.575 -11.861 -34.028  1.00  1.00
ATOM    635  C   SER B 159       0.522 -12.760 -34.583  1.00  1.00
ATOM    636  O   SER B 159       0.281 -13.570 -35.478  1.00  1.00
ATOM    637  N   ASN B 160       1.695 -12.685 -33.930  1.00  1.00
ATOM    638  CA  ASN B 160       2.792 -13.562 -34.321  1.00  1.00
ATOM    639  C   ASN B 160       3.001 -14.671 -33.299  1.00  1.00
ATOM    640  O   ASN B 160       3.711 -15.643 -33.560  1.00  1.00
ATOM    641  N   ALA B 161       2.294 -14.746 -32.321  1.00  1.00
ATOM    642  CA  ALA B 161       2.284 -15.752 -31.265  1.00  1.00
ATOM    643  C   ALA B 161       1.811 -17.100 -31.794  1.00  1.00
ATOM    644  O   ALA B 161       0.885 -17.170 -32.602  1.00  1.00
ATOM    645  N   SER B 162       2.143 -18.193 -31.013  1.00  1.00
ATOM    646  CA  SER B 162       1.689 -19.531 -31.369  1.00  1.00
ATOM    647  C   SER B 162       0.552 -19.986 -30.463  1.00  1.00
ATOM    648  O   SER B 162       0.587 -19.772 -29.252  1.00  1.00
ATOM    649  N   MET B 163      -0.356 -20.829 -31.044  1.00  1.00
ATOM    650  CA  MET B 163      -1.421 -21.392 -30.222  1.00  1.00
ATOM    651  C   MET B 163      -0.893 -22.501 -29.321  1.00  1.00
ATOM    652  O   MET B 163      -0.170 -23.389 -29.771  1.00  1.00
ATOM    653  N   HIS B 164      -1.225 -22.469 -28.088  1.00  1.00
ATOM    654  CA  HIS B 164      -0.944 -23.493 -27.089  1.00  1.00
ATOM    655  C   HIS B 164      -2.227 -24.007 -26.450  1.00  1.00
ATOM    656  O   HIS B 164      -3.178 -23.251 -26.249  1.00  1.00
ATOM    657  N   GLU B 165      -2.207 -25.183 -25.889  1.00  1.00
ATOM    658  CA  GLU B 165      -3.343 -25.666 -25.113  1.00  1.00
ATOM    659  C   GLU B 165      -3.429 -24.959 -23.766  1.00  1.00
ATOM    660  O   GLU B 165      -2.602 -25.183 -22.882  1.00  1.00
ATOM    661  N   CYS B 166      -3.912 -23.818 -23.776  1.00  1.00
ATOM    662  CA  CYS B 166      -4.107 -22.943 -22.626  1.00  1.00
ATOM    663  C   CYS B 166      -5.468 -22.260 -22.678  1.00  1.00
ATOM    664  O   CYS B 166      -5.969 -21.934 -23.755  1.00  1.00
ATOM    665  N   ASN B 167      -5.958 -21.767 -21.644  1.00  1.00
ATOM    666  CA  ASN B 167      -7.185 -21.003 -21.455  1.00  1.00
ATOM    667  C   ASN B 167      -6.925 -19.733 -20.656  1.00  1.00
ATOM    668  O   ASN B 167      -6.254 -19.763 -19.624  1.00  1.00
ATOM    669  N   THR B 168      -7.627 -18.633 -21.143  1.00  1.00
ATOM    670  CA  THR B 168      -7.427 -17.337 -20.505  1.00  1.00
ATOM    671  C   THR B 168      -8.711 -16.517 -20.511  1.00  1.00
ATOM    672  O   THR B 168      -9.524 -16.625 -21.429  1.00  1.00
ATOM    673  N   LYS B 169      -8.794 -15.520 -19.728  1.00  1.00
ATOM    674  CA  LYS B 169      -9.881 -14.550 -19.676  1.00  1.00
ATOM    675  C   LYS B 169      -9.522 -13.279 -20.436  1.00  1.00
ATOM    676  O   LYS B 169     -10.399 -12.568 -20.924  1.00  1.00
ATOM    677  N   CYS B 170      -8.284 -13.206 -20.823  1.00  1.00
ATOM    678  CA  CYS B 170      -7.668 -12.033 -21.432  1.00  1.00
ATOM    679  C   CYS B 170      -6.587 -12.433 -22.428  1.00  1.00
ATOM    680  O   CYS B 170      -5.721 -13.254 -22.122  1.00  1.00
ATOM    681  N   GLN B 171      -6.744 -12.037 -23.666  1.00  1.00
ATOM    682  CA  GLN B 171      -5.824 -12.324 -24.760  1.00  1.00
ATOM    683  C   GLN B 171      -5.432 -11.050 -25.499  1.00  1.00
ATOM    684  O   GLN B 171      -6.277 -10.201 -25.782  1.00  1.00
ATOM    685  N   THR B 172      -4.170 -10.780 -25.554  1.00  1.00
ATOM    686  CA  THR B 172      -3.566  -9.764 -26.407  1.00  1.00
ATOM    687  C   THR B 172      -2.840 -10.396 -27.587  1.00  1.00
ATOM    688  O   THR B 172      -2.243 -11.465 -27.461  1.00  1.00
ATOM    689  N   PRO B 173      -2.398  -9.643 -28.554  1.00  1.00
ATOM    690  CA  PRO B 173      -1.670 -10.161 -29.706  1.00  1.00
ATOM    691  C   PRO B 173      -0.276 -10.632 -29.312  1.00  1.00
ATOM    692  O   PRO B 173       0.241 -11.604 -29.862  1.00  1.00
ATOM    693  N   LEU B 174       0.225 -10.398 -28.250  1.00  1.00
ATOM    694  CA  LEU B 174       1.551 -10.770 -27.771  1.00  1.00
ATOM    695  C   LEU B 174       1.485 -11.991 -26.860  1.00  1.00
ATOM    696  O   LEU B 174       2.416 -12.795 -26.815  1.00  1.00
ATOM    697  N   GLY B 175       0.340 -12.260 -26.268  1.00  1.00
ATOM    698  CA  GLY B 175       0.200 -13.309 -25.264  1.00  1.00
ATOM    699  C   GLY B 175      -1.023 -13.073 -24.388  1.00  1.00
ATOM    700  O   GLY B 175      -1.454 -11.936 -24.200  1.00  1.00
ATOM    701  N   ALA B 176      -1.401 -14.123 -23.597  1.00  1.00
ATOM    702  CA  ALA B 176      -2.516 -14.006 -22.664  1.00  1.00
ATOM    703  C   ALA B 176      -2.060 -13.424 -21.332  1.00  1.00
ATOM    704  O   ALA B 176      -0.982 -13.751 -20.837  1.00  1.00
ATOM    705  N   ILE B 177      -3.032 -12.721 -20.693  1.00  1.00
ATOM    706  CA  ILE B 177      -2.805 -12.133 -19.378  1.00  1.00
ATOM    707  C   ILE B 177      -3.650 -12.822 -18.314  1.00  1.00
ATOM    708  O   ILE B 177      -4.852 -13.017 -18.491  1.00  1.00
ATOM    709  N   ASN B 178      -3.058 -13.324 -17.323  1.00  1.00
ATOM    710  CA  ASN B 178      -3.701 -13.869 -16.134  1.00  1.00
ATOM    711  C   ASN B 178      -3.336 -13.065 -14.893  1.00  1.00
ATOM    712  O   ASN B 178      -2.172 -13.011 -14.496  1.00  1.00
ATOM    713  N   SER B 179      -4.268 -11.936 -14.675  1.00  1.00
ATOM    714  CA  SER B 179      -3.877 -10.950 -13.674  1.00  1.00
ATOM    715  C   SER B 179      -5.097 -10.282 -13.053  1.00  1.00
ATOM    716  O   SER B 179      -6.123 -10.108 -13.711  1.00  1.00
ATOM    717  N   SER B 180      -4.974  -9.879 -11.782  1.00  1.00
ATOM    718  CA  SER B 180      -6.011  -9.133 -11.080  1.00  1.00
ATOM    719  C   SER B 180      -5.651  -7.656 -10.976  1.00  1.00
ATOM    720  O   SER B 180      -6.515  -6.812 -10.737  1.00  1.00
ATOM    721  N   LEU B 181      -4.468  -7.326 -11.471  1.00  1.00
ATOM    722  CA  LEU B 181      -4.057  -5.929 -11.529  1.00  1.00
ATOM    723  C   LEU B 181      -5.008  -5.110 -12.396  1.00  1.00
ATOM    724  O   LEU B 181      -5.366  -5.521 -13.499  1.00  1.00
ATOM    725  N   PRO B 182      -5.155  -3.832 -12.040  1.00  1.00
ATOM    726  CA  PRO B 182      -6.096  -2.950 -12.721  1.00  1.00
ATOM    727  C   PRO B 182      -5.504  -2.407 -14.015  1.00  1.00
ATOM    728  O   PRO B 182      -6.212  -2.230 -15.006  1.00  1.00
ATOM    729  N   TYR B 183      -4.334  -2.300 -14.246  1.00  1.00
ATOM    730  CA  TYR B 183      -3.647  -1.716 -15.392  1.00  1.00
ATOM    731  C   TYR B 183      -2.640  -2.693 -15.986  1.00  1.00
ATOM    732  O   TYR B 183      -2.044  -3.497 -15.270  1.00  1.00
ATOM    733  N   GLN B 184      -2.399  -2.470 -17.298  1.00  1.00
ATOM    734  CA  GLN B 184      -1.386  -3.190 -18.061  1.00  1.00
ATOM    735  C   GLN B 184      -0.781  -2.306 -19.144  1.00  1.00
ATOM    736  O   GLN B 184      -1.477  -1.498 -19.759  1.00  1.00
ATOM    737  N   ASN B 185       0.442  -2.455 -19.433  1.00  1.00
ATOM    738  CA  ASN B 185       1.179  -1.741 -20.468  1.00  1.00
ATOM    739  C   ASN B 185       1.702  -2.697 -21.532  1.00  1.00
ATOM    740  O   ASN B 185       2.167  -2.271 -22.589  1.00  1.00
ATOM    741  N   ILE B 186       0.987  -3.852 -21.694  1.00  1.00
ATOM    742  CA  ILE B 186       1.389  -4.870 -22.658  1.00  1.00
ATOM    743  C   ILE B 186       0.892  -4.529 -24.057  1.00  1.00
ATOM    744  O   ILE B 186       1.611  -4.702 -25.041  1.00  1.00
ATOM    745  N   HIS B 187      -0.285  -4.195 -24.329  1.00  1.00
ATOM    746  CA  HIS B 187      -0.950  -4.044 -25.618  1.00  1.00
ATOM    747  C   HIS B 187      -2.349  -3.466 -25.452  1.00  1.00
ATOM    748  O   HIS B 187      -3.073  -3.823 -24.522  1.00  1.00
ATOM    749  N   PRO B 188      -2.705  -2.554 -26.451  1.00  1.00
ATOM    750  CA  PRO B 188      -4.019  -1.924 -26.385  1.00  1.00
ATOM    751  C   PRO B 188      -5.080  -2.794 -27.048  1.00  1.00
ATOM    752  O   PRO B 188      -6.243  -2.783 -26.647  1.00  1.00
ATOM    753  N   VAL B 189      -4.744  -3.677 -27.857  1.00  1.00
ATOM    754  CA  VAL B 189      -5.621  -4.698 -28.418  1.00  1.00
ATOM    755  C   VAL B 189      -5.833  -5.842 -27.435  1.00  1.00
ATOM    756  O   VAL B 189      -4.874  -6.439 -26.945  1.00  1.00
ATOM    757  N   THR B 190      -7.134  -6.033 -27.038  1.00  1.00
ATOM    758  CA  THR B 190      -7.499  -6.994 -26.004  1.00  1.00
ATOM    759  C   THR B 190      -8.786  -7.726 -26.363  1.00  1.00
ATOM    760  O   THR B 190      -9.714  -7.136 -26.915  1.00  1.00
ATOM    761  N   ILE B 191      -8.767  -9.021 -26.105  1.00  1.00
ATOM    762  CA  ILE B 191      -9.955  -9.860 -26.208  1.00  1.00
ATOM    763  C   ILE B 191     -10.389 -10.370 -24.839  1.00  1.00
ATOM    764  O   ILE B 191      -9.571 -10.863 -24.062  1.00  1.00
ATOM    765  N   GLY B 192     -11.491  -9.942 -24.326  1.00  1.00
ATOM    766  CA  GLY B 192     -12.009 -10.540 -23.101  1.00  1.00
ATOM    767  C   GLY B 192     -12.063  -9.520 -21.971  1.00  1.00
ATOM    768  O   GLY B 192     -11.623  -8.381 -22.128  1.00  1.00
ATOM    769  N   GLU B 193     -12.023  -9.712 -20.884  1.00  1.00
ATOM    770  CA  GLU B 193     -11.893  -8.922 -19.666  1.00  1.00
ATOM    771  C   GLU B 193     -10.431  -8.759 -19.269  1.00  1.00
ATOM    772  O   GLU B 193      -9.741  -9.740 -18.989  1.00  1.00
ATOM    773  N   CYS B 194      -9.833  -7.651 -19.801  1.00  1.00
ATOM    774  CA  CYS B 194      -8.411  -7.376 -19.633  1.00  1.00
ATOM    775  C   CYS B 194      -8.187  -6.154 -18.751  1.00  1.00
ATOM    776  O   CYS B 194      -8.951  -5.190 -18.804  1.00  1.00
ATOM    777  N   PRO B 195      -6.955  -6.079 -17.968  1.00  1.00
ATOM    778  CA  PRO B 195      -6.618  -4.802 -17.350  1.00  1.00
ATOM    779  C   PRO B 195      -6.657  -3.670 -18.368  1.00  1.00
ATOM    780  O   PRO B 195      -6.179  -3.817 -19.493  1.00  1.00
ATOM    781  N   LYS B 196      -6.945  -2.394 -17.763  1.00  1.00
ATOM    782  CA  LYS B 196      -6.897  -1.203 -18.603  1.00  1.00
ATOM    783  C   LYS B 196      -5.488  -0.952 -19.123  1.00  1.00
ATOM    784  O   LYS B 196      -4.524  -0.947 -18.356  1.00  1.00
ATOM    785  N   TYR B 197      -5.398  -0.683 -20.499  1.00  1.00
ATOM    786  CA  TYR B 197      -4.094  -0.365 -21.071  1.00  1.00
ATOM    787  C   TYR B 197      -3.720   1.089 -20.814  1.00  1.00
ATOM    788  O   TYR B 197      -4.543   1.990 -20.976  1.00  1.00
ATOM    789  N   VAL B 198      -2.463   1.276 -20.415  1.00  1.00
ATOM    790  CA  VAL B 198      -1.842   2.580 -20.220  1.00  1.00
ATOM    791  C   VAL B 198      -0.396   2.579 -20.700  1.00  1.00
ATOM    792  O   VAL B 198       0.303   1.572 -20.591  1.00  1.00
ATOM    793  N   ARG B 199       0.128   3.690 -21.054  1.00  1.00
ATOM    794  CA  ARG B 199       1.492   3.842 -21.546  1.00  1.00
ATOM    795  C   ARG B 199       2.489   3.904 -20.395  1.00  1.00
ATOM    796  O   ARG B 199       3.644   3.502 -20.539  1.00  1.00
ATOM    797  N   SER B 200       2.155   3.738 -19.245  1.00  1.00
ATOM    798  CA  SER B 200       3.005   3.865 -18.067  1.00  1.00
ATOM    799  C   SER B 200       3.985   2.702 -17.968  1.00  1.00
ATOM    800  O   SER B 200       3.616   1.547 -18.183  1.00  1.00
ATOM    801  N   ALA B 201       5.202   3.057 -17.347  1.00  1.00
ATOM    802  CA  ALA B 201       6.250   2.064 -17.142  1.00  1.00
ATOM    803  C   ALA B 201       6.259   1.561 -15.705  1.00  1.00
ATOM    804  O   ALA B 201       6.538   0.390 -15.449  1.00  1.00
ATOM    805  N   LYS B 202       5.636   2.195 -14.841  1.00  1.00
ATOM    806  CA  LYS B 202       5.551   1.925 -13.411  1.00  1.00
ATOM    807  C   LYS B 202       4.350   2.626 -12.788  1.00  1.00
ATOM    808  O   LYS B 202       4.046   3.771 -13.122  1.00  1.00
ATOM    809  N   LEU B 203       3.604   1.858 -12.004  1.00  1.00
ATOM    810  CA  LEU B 203       2.458   2.225 -11.181  1.00  1.00
ATOM    811  C   LEU B 203       2.419   1.407  -9.894  1.00  1.00
ATOM    812  O   LEU B 203       2.395   0.176  -9.930  1.00  1.00
ATOM    813  N   ARG B 204       3.130   1.846  -8.915  1.00  1.00
ATOM    814  CA  ARG B 204       3.295   1.208  -7.614  1.00  1.00
ATOM    815  C   ARG B 204       2.709   2.066  -6.501  1.00  1.00
ATOM    816  O   ARG B 204       2.944   3.273  -6.445  1.00  1.00
ATOM    817  N   MET B 205       1.670   1.523  -5.811  1.00  1.00
ATOM    818  CA  MET B 205       1.029   2.208  -4.695  1.00  1.00
ATOM    819  C   MET B 205       1.629   1.773  -3.364  1.00  1.00
ATOM    820  O   MET B 205       1.763   0.579  -3.093  1.00  1.00
ATOM    821  N   VAL B 206       2.136   2.811  -2.535  1.00  1.00
ATOM    822  CA  VAL B 206       2.589   2.432  -1.202  1.00  1.00
ATOM    823  C   VAL B 206       1.411   2.116  -0.289  1.00  1.00
ATOM    824  O   VAL B 206       0.411   2.833  -0.280  1.00  1.00
ATOM    825  N   THR B 207       1.624   1.017   0.548  1.00  1.00
ATOM    826  CA  THR B 207       0.606   0.644   1.523  1.00  1.00
ATOM    827  C   THR B 207       1.148   0.725   2.944  1.00  1.00
ATOM    828  O   THR B 207       0.419   1.060   3.879  1.00  1.00
ATOM    829  N   GLY B 208       2.442   0.703   3.061  1.00  1.00
ATOM    830  CA  GLY B 208       3.090   0.908   4.351  1.00  1.00
ATOM    831  C   GLY B 208       3.673   2.311   4.458  1.00  1.00
ATOM    832  O   GLY B 208       3.691   3.062   3.483  1.00  1.00
ATOM    833  N   LEU B 209       4.678   2.495   5.137  1.00  1.00
ATOM    834  CA  LEU B 209       5.291   3.776   5.471  1.00  1.00
ATOM    835  C   LEU B 209       6.747   3.824   5.021  1.00  1.00
ATOM    836  O   LEU B 209       7.428   2.799   4.980  1.00  1.00
ATOM    837  N   ARG B 210       7.320   5.046   5.053  1.00  1.00
ATOM    838  CA  ARG B 210       8.746   5.210   4.797  1.00  1.00
ATOM    839  C   ARG B 210       9.568   4.213   5.604  1.00  1.00
ATOM    840  O   ARG B 210       9.395   4.088   6.816  1.00  1.00
ATOM    841  N   ASN B 211      10.415   3.430   4.833  1.00  1.00
ATOM    842  CA  ASN B 211      11.292   2.454   5.468  1.00  1.00
ATOM    843  C   ASN B 211      12.630   3.078   5.842  1.00  1.00
ATOM    844  O   ASN B 211      13.318   3.648   4.995  1.00  1.00
ATOM    845  N   ILE B 212      12.946   3.141   7.094  1.00  1.00
ATOM    846  CA  ILE B 212      14.151   3.727   7.669  1.00  1.00
ATOM    847  C   ILE B 212      14.806   2.776   8.663  1.00  1.00
ATOM    848  O   ILE B 212      14.324   2.604   9.782  1.00  1.00
ATOM    849  N   PRO B 213      15.355   1.640   8.217  1.00  1.00
ATOM    850  CA  PRO B 213      15.909   0.622   9.102  1.00  1.00
ATOM    851  C   PRO B 213      17.233   1.077   9.704  1.00  1.00
ATOM    852  O   PRO B 213      18.018   1.764   9.051  1.00  1.00
ATOM    853  N   GLY B 214       7.959  14.876   7.180  1.00  1.00
ATOM    854  CA  GLY B 214       6.588  14.658   6.736  1.00  1.00
ATOM    855  C   GLY B 214       5.648  15.709   7.313  1.00  1.00
ATOM    856  O   GLY B 214       5.910  16.273   8.376  1.00  1.00
ATOM    857  N   LEU B 215       4.380  15.682   6.872  1.00  1.00
ATOM    858  CA  LEU B 215       3.417  16.675   7.333  1.00  1.00
ATOM    859  C   LEU B 215       3.222  16.595   8.843  1.00  1.00
ATOM    860  O   LEU B 215       3.055  17.614   9.513  1.00  1.00
ATOM    861  N   PHE B 216       3.233  15.678   9.564  1.00  1.00
ATOM    862  CA  PHE B 216       2.990  15.543  10.996  1.00  1.00
ATOM    863  C   PHE B 216       4.292  15.600  11.784  1.00  1.00
ATOM    864  O   PHE B 216       4.314  16.038  12.934  1.00  1.00
ATOM    865  N   GLY B 217       5.365  15.274  11.335  1.00  1.00
ATOM    866  CA  GLY B 217       6.656  15.609  11.924  1.00  1.00
ATOM    867  C   GLY B 217       7.175  14.474  12.797  1.00  1.00
ATOM    868  O   GLY B 217       8.326  14.489  13.233  1.00  1.00
ATOM    869  N   ALA B 218       6.556  13.272  12.650  1.00  1.00
ATOM    870  CA  ALA B 218       6.972  12.155  13.490  1.00  1.00
ATOM    871  C   ALA B 218       7.866  11.190  12.720  1.00  1.00
ATOM    872  O   ALA B 218       8.835  10.659  13.263  1.00  1.00
ATOM    873  N   ILE B 219       7.427  10.602  11.621  1.00  1.00
ATOM    874  CA  ILE B 219       8.253   9.715  10.811  1.00  1.00
ATOM    875  C   ILE B 219       9.345  10.490  10.085  1.00  1.00
ATOM    876  O   ILE B 219       9.067  11.460   9.379  1.00  1.00
ATOM    877  N   ALA B 220      10.631   9.979  10.205  1.00  1.00
ATOM    878  CA  ALA B 220      11.739  10.714   9.606  1.00  1.00
ATOM    879  C   ALA B 220      11.736  12.172  10.048  1.00  1.00
ATOM    880  O   ALA B 220      11.456  13.070   9.255  1.00  1.00
ATOM    881  N   GLY B 221      11.322  12.362  11.299  1.00  1.00
ATOM    882  CA  GLY B 221      11.275  13.681  11.917  1.00  1.00
ATOM    883  C   GLY B 221      11.858  13.652  13.324  1.00  1.00
ATOM    884  O   GLY B 221      12.774  14.411  13.642  1.00  1.00
ATOM    885  N   PHE B 222      10.906  13.745  14.388  1.00  1.00
ATOM    886  CA  PHE B 222      11.413  13.733  15.755  1.00  1.00
ATOM    887  C   PHE B 222      11.666  12.310  16.236  1.00  1.00
ATOM    888  O   PHE B 222      12.417  12.090  17.186  1.00  1.00
ATOM    889  N   ILE B 223      10.958  11.339  15.711  1.00  1.00
ATOM    890  CA  ILE B 223      11.392   9.949  15.779  1.00  1.00
ATOM    891  C   ILE B 223      12.258   9.583  14.580  1.00  1.00
ATOM    892  O   ILE B 223      11.771   9.504  13.452  1.00  1.00
ATOM    893  N   GLU B 224      13.509   9.718  14.583  1.00  1.00
ATOM    894  CA  GLU B 224      14.419   9.721  13.444  1.00  1.00
ATOM    895  C   GLU B 224      14.419   8.372  12.736  1.00  1.00
ATOM    896  O   GLU B 224      14.489   8.305  11.508  1.00  1.00
ATOM    897  N   GLY B 225      14.242   7.284  13.124  1.00  1.00
ATOM    898  CA  GLY B 225      14.370   6.022  12.406  1.00  1.00
ATOM    899  C   GLY B 225      13.237   5.068  12.763  1.00  1.00
ATOM    900  O   GLY B 225      12.710   5.103  13.874  1.00  1.00
ATOM    901  N   GLY B 226      13.164   3.967  12.049  1.00  1.00
ATOM    902  CA  GLY B 226      12.205   2.902  12.322  1.00  1.00
ATOM    903  C   GLY B 226      12.835   1.794  13.156  1.00  1.00
ATOM    904  O   GLY B 226      14.018   1.488  13.007  1.00  1.00
ATOM    905  N   TRP B 227      11.997   0.770  13.468  1.00  1.00
ATOM    906  CA  TRP B 227      12.437  -0.391  14.232  1.00  1.00
ATOM    907  C   TRP B 227      12.217  -1.680  13.450  1.00  1.00
ATOM    908  O   TRP B 227      11.084  -2.037  13.128  1.00  1.00
ATOM    909  N   THR B 228      13.340  -2.411  13.130  1.00  1.00
ATOM    910  CA  THR B 228      13.180  -3.698  12.462  1.00  1.00
ATOM    911  C   THR B 228      12.751  -4.779  13.446  1.00  1.00
ATOM    912  O   THR B 228      11.999  -5.688  13.095  1.00  1.00
ATOM    913  N   GLY B 229      12.846  -4.489  14.726  1.00  1.00
ATOM    914  CA  GLY B 229      12.521  -5.433  15.788  1.00  1.00
ATOM    915  C   GLY B 229      11.038  -5.386  16.131  1.00  1.00
ATOM    916  O   GLY B 229      10.461  -6.381  16.570  1.00  1.00
ATOM    917  N   MET B 230      10.309  -4.468  15.863  1.00  1.00
ATOM    918  CA  MET B 230       8.852  -4.420  15.886  1.00  1.00
ATOM    919  C   MET B 230       8.261  -4.991  14.604  1.00  1.00
ATOM    920  O   MET B 230       8.354  -4.378  13.540  1.00  1.00
ATOM    921  N   ILE B 231       7.927  -6.275  14.634  1.00  1.00
ATOM    922  CA  ILE B 231       7.593  -7.041  13.439  1.00  1.00
ATOM    923  C   ILE B 231       6.103  -7.353  13.384  1.00  1.00
ATOM    924  O   ILE B 231       5.511  -7.416  12.306  1.00  1.00
ATOM    925  N   ASP B 232       5.240  -6.890  14.167  1.00  1.00
ATOM    926  CA  ASP B 232       3.840  -7.297  14.197  1.00  1.00
ATOM    927  C   ASP B 232       2.917  -6.112  13.942  1.00  1.00
ATOM    928  O   ASP B 232       1.853  -6.260  13.341  1.00  1.00
ATOM    929  N   GLY B 233       3.249  -5.064  13.485  1.00  1.00
ATOM    930  CA  GLY B 233       2.435  -3.934  13.055  1.00  1.00
ATOM    931  C   GLY B 233       3.305  -2.760  12.624  1.00  1.00
ATOM    932  O   GLY B 233       4.480  -2.682  12.981  1.00  1.00
ATOM    933  N   TRP B 234       2.554  -1.656  12.170  1.00  1.00
ATOM    934  CA  TRP B 234       3.262  -0.482  11.672  1.00  1.00
ATOM    935  C   TRP B 234       3.624   0.465  12.808  1.00  1.00
ATOM    936  O   TRP B 234       4.702   1.060  12.813  1.00  1.00
ATOM    937  N   TYR B 235       2.969   0.678  13.760  1.00  1.00
ATOM    938  CA  TYR B 235       3.204   1.524  14.924  1.00  1.00
ATOM    939  C   TYR B 235       3.113   0.721  16.216  1.00  1.00
ATOM    940  O   TYR B 235       2.336  -0.229  16.313  1.00  1.00
ATOM    941  N   GLY B 236       3.906   1.393  17.303  1.00  1.00
ATOM    942  CA  GLY B 236       3.847   0.694  18.581  1.00  1.00
ATOM    943  C   GLY B 236       4.837   1.284  19.577  1.00  1.00
ATOM    944  O   GLY B 236       5.699   2.083  19.211  1.00  1.00
ATOM    945  N   TYR B 237       5.377   0.338  20.468  1.00  1.00
ATOM    946  CA  TYR B 237       6.125   0.747  21.650  1.00  1.00
ATOM    947  C   TYR B 237       7.384  -0.094  21.824  1.00  1.00
ATOM    948  O   TYR B 237       7.413  -1.268  21.455  1.00  1.00
ATOM    949  N   HIS B 238       8.392   0.514  22.344  1.00  1.00
ATOM    950  CA  HIS B 238       9.593  -0.101  22.895  1.00  1.00
ATOM    951  C   HIS B 238       9.772   0.258  24.365  1.00  1.00
ATOM    952  O   HIS B 238       9.592   1.411  24.758  1.00  1.00
ATOM    953  N   HIS B 239       9.864  -0.644  25.255  1.00  1.00
ATOM    954  CA  HIS B 239       9.994  -0.358  26.679  1.00  1.00
ATOM    955  C   HIS B 239      11.273  -0.959  27.248  1.00  1.00
ATOM    956  O   HIS B 239      11.707  -2.030  26.826  1.00  1.00
ATOM    957  N   GLN B 240      11.732  -0.432  28.295  1.00  1.00
ATOM    958  CA  GLN B 240      12.903  -0.779  29.092  1.00  1.00
ATOM    959  C   GLN B 240      12.631  -0.593  30.579  1.00  1.00
ATOM    960  O   GLN B 240      12.120   0.445  31.002  1.00  1.00
ATOM    961  N   ASN B 241      12.529  -1.632  31.340  1.00  1.00
ATOM    962  CA  ASN B 241      12.318  -1.586  32.782  1.00  1.00
ATOM    963  C   ASN B 241      13.135  -2.658  33.492  1.00  1.00
ATOM    964  O   ASN B 241      13.489  -3.677  32.899  1.00  1.00
ATOM    965  N   GLU B 242      13.076  -2.746  34.784  1.00  1.00
ATOM    966  CA  GLU B 242      13.818  -3.742  35.547  1.00  1.00
ATOM    967  C   GLU B 242      13.569  -5.145  35.009  1.00  1.00
ATOM    968  O   GLU B 242      14.479  -5.973  34.963  1.00  1.00
ATOM    969  N   GLN B 243      12.499  -5.518  34.601  1.00  1.00
ATOM    970  CA  GLN B 243      12.089  -6.809  34.061  1.00  1.00
ATOM    971  C   GLN B 243      12.527  -6.963  32.610  1.00  1.00
ATOM    972  O   GLN B 243      12.802  -8.071  32.149  1.00  1.00
ATOM    973  N   GLY B 244      13.209  -6.198  31.986  1.00  1.00
ATOM    974  CA  GLY B 244      13.737  -6.398  30.641  1.00  1.00
ATOM    975  C   GLY B 244      13.378  -5.231  29.730  1.00  1.00
ATOM    976  O   GLY B 244      12.850  -4.216  30.184  1.00  1.00
ATOM    977  N   SER B 245      13.564  -5.627  28.333  1.00  1.00
ATOM    978  CA  SER B 245      13.113  -4.732  27.274  1.00  1.00
ATOM    979  C   SER B 245      12.510  -5.513  26.113  1.00  1.00
ATOM    980  O   SER B 245      12.947  -6.622  25.805  1.00  1.00
ATOM    981  N   GLY B 246      11.642  -4.901  25.377  1.00  1.00
ATOM    982  CA  GLY B 246      11.016  -5.538  24.225  1.00  1.00
ATOM    983  C   GLY B 246      10.359  -4.507  23.316  1.00  1.00
ATOM    984  O   GLY B 246      10.186  -3.349  23.697  1.00  1.00
ATOM    985  N   TYR B 247       9.739  -5.026  22.250  1.00  1.00
ATOM    986  CA  TYR B 247       8.857  -4.286  21.357  1.00  1.00
ATOM    987  C   TYR B 247       7.451  -4.874  21.358  1.00  1.00
ATOM    988  O   TYR B 247       7.275  -6.086  21.481  1.00  1.00
ATOM    989  N   ALA B 248       6.479  -4.010  21.046  1.00  1.00
ATOM    990  CA  ALA B 248       5.074  -4.383  20.940  1.00  1.00
ATOM    991  C   ALA B 248       4.309  -3.404  20.058  1.00  1.00
ATOM    992  O   ALA B 248       4.496  -2.191  20.152  1.00  1.00
ATOM    993  N   ALA B 249       3.706  -3.894  18.943  1.00  1.00
ATOM    994  CA  ALA B 249       2.883  -3.033  18.102  1.00  1.00
ATOM    995  C   ALA B 249       1.615  -2.602  18.828  1.00  1.00
ATOM    996  O   ALA B 249       0.979  -3.402  19.514  1.00  1.00
ATOM    997  N   ASP B 250       1.212  -1.266  18.571  1.00  1.00
ATOM    998  CA  ASP B 250      -0.128  -0.877  18.995  1.00  1.00
ATOM    999  C   ASP B 250      -1.190  -1.472  18.080  1.00  1.00
ATOM   1000  O   ASP B 250      -1.205  -1.210  16.877  1.00  1.00
ATOM   1001  N   GLN B 251      -1.929  -2.480  18.627  1.00  1.00
ATOM   1002  CA  GLN B 251      -2.811  -3.298  17.804  1.00  1.00
ATOM   1003  C   GLN B 251      -3.990  -2.485  17.284  1.00  1.00
ATOM   1004  O   GLN B 251      -4.412  -2.648  16.139  1.00  1.00
ATOM   1005  N   LYS B 252      -4.523  -1.531  17.981  1.00  1.00
ATOM   1006  CA  LYS B 252      -5.690  -0.748  17.591  1.00  1.00
ATOM   1007  C   LYS B 252      -5.368   0.175  16.423  1.00  1.00
ATOM   1008  O   LYS B 252      -6.161   0.313  15.492  1.00  1.00
ATOM   1009  N   SER B 253      -4.277   0.956  16.514  1.00  1.00
ATOM   1010  CA  SER B 253      -3.908   1.882  15.450  1.00  1.00
ATOM   1011  C   SER B 253      -3.415   1.137  14.217  1.00  1.00
ATOM   1012  O   SER B 253      -3.679   1.546  13.086  1.00  1.00
ATOM   1013  N   THR B 254      -2.729  -0.002  14.426  1.00  1.00
ATOM   1014  CA  THR B 254      -2.255  -0.827  13.322  1.00  1.00
ATOM   1015  C   THR B 254      -3.419  -1.425  12.542  1.00  1.00
ATOM   1016  O   THR B 254      -3.408  -1.447  11.312  1.00  1.00
ATOM   1017  N   GLN B 255      -4.419  -1.954  13.273  1.00  1.00
ATOM   1018  CA  GLN B 255      -5.586  -2.579  12.663  1.00  1.00
ATOM   1019  C   GLN B 255      -6.451  -1.550  11.947  1.00  1.00
ATOM   1020  O   GLN B 255      -6.953  -1.801  10.851  1.00  1.00
ATOM   1021  N   ASN B 256      -6.664  -0.389  12.535  1.00  1.00
ATOM   1022  CA  ASN B 256      -7.430   0.689  11.923  1.00  1.00
ATOM   1023  C   ASN B 256      -6.747   1.204  10.662  1.00  1.00
ATOM   1024  O   ASN B 256      -7.407   1.515   9.670  1.00  1.00
ATOM   1025  N   ALA B 257      -5.412   1.273  10.673  1.00  1.00
ATOM   1026  CA  ALA B 257      -4.644   1.741   9.526  1.00  1.00
ATOM   1027  C   ALA B 257      -4.659   0.718   8.397  1.00  1.00
ATOM   1028  O   ALA B 257      -4.765   1.075   7.224  1.00  1.00
ATOM   1029  N   ILE B 258      -4.521  -0.571   8.721  1.00  1.00
ATOM   1030  CA  ILE B 258      -4.623  -1.612   7.706  1.00  1.00
ATOM   1031  C   ILE B 258      -5.999  -1.612   7.052  1.00  1.00
ATOM   1032  O   ILE B 258      -6.119  -1.764   5.837  1.00  1.00
ATOM   1033  N   ASN B 259      -7.046  -1.373   7.907  1.00  1.00
ATOM   1034  CA  ASN B 259      -8.406  -1.270   7.391  1.00  1.00
ATOM   1035  C   ASN B 259      -8.533  -0.121   6.400  1.00  1.00
ATOM   1036  O   ASN B 259      -9.173  -0.256   5.357  1.00  1.00
ATOM   1037  N   GLY B 260      -7.983   1.047   6.773  1.00  1.00
ATOM   1038  CA  GLY B 260      -8.073   2.260   5.969  1.00  1.00
ATOM   1039  C   GLY B 260      -7.316   2.107   4.656  1.00  1.00
ATOM   1040  O   GLY B 260      -7.798   2.515   3.599  1.00  1.00
ATOM   1041  N   ILE B 261      -6.033   1.648   4.740  1.00  1.00
ATOM   1042  CA  ILE B 261      -5.179   1.522   3.565  1.00  1.00
ATOM   1043  C   ILE B 261      -5.756   0.523   2.570  1.00  1.00
ATOM   1044  O   ILE B 261      -5.751   0.762   1.363  1.00  1.00
ATOM   1045  N   THR B 262      -6.287  -0.592   3.062  1.00  1.00
ATOM   1046  CA  THR B 262      -6.859  -1.615   2.195  1.00  1.00
ATOM   1047  C   THR B 262      -8.166  -1.141   1.572  1.00  1.00
ATOM   1048  O   THR B 262      -8.431  -1.393   0.396  1.00  1.00
ATOM   1049  N   ASN B 263      -8.941  -0.363   2.265  1.00  1.00
ATOM   1050  CA  ASN B 263     -10.137   0.260   1.710  1.00  1.00
ATOM   1051  C   ASN B 263      -9.781   1.253   0.611  1.00  1.00
ATOM   1052  O   ASN B 263     -10.468   1.339  -0.407  1.00  1.00
ATOM   1053  N   LYS B 264      -8.633   1.970   0.831  1.00  1.00
ATOM   1054  CA  LYS B 264      -8.144   2.920  -0.161  1.00  1.00
ATOM   1055  C   LYS B 264      -7.746   2.214  -1.451  1.00  1.00
ATOM   1056  O   LYS B 264      -8.039   2.692  -2.547  1.00  1.00
ATOM   1057  N   VAL B 265      -7.056   1.073  -1.321  1.00  1.00
ATOM   1058  CA  VAL B 265      -6.678   0.272  -2.479  1.00  1.00
ATOM   1059  C   VAL B 265      -7.908  -0.225  -3.229  1.00  1.00
ATOM   1060  O   VAL B 265      -7.956  -0.183  -4.459  1.00  1.00
ATOM   1061  N   ASN B 266      -8.899  -0.703  -2.498  1.00  1.00
ATOM   1062  CA  ASN B 266     -10.145  -1.194  -3.076  1.00  1.00
ATOM   1063  C   ASN B 266     -10.877  -0.089  -3.826  1.00  1.00
ATOM   1064  O   ASN B 266     -11.418  -0.315  -4.909  1.00  1.00
ATOM   1065  N   THR B 267     -10.933   1.109  -3.224  1.00  1.00
ATOM   1066  CA  THR B 267     -11.579   2.263  -3.838  1.00  1.00
ATOM   1067  C   THR B 267     -10.911   2.632  -5.156  1.00  1.00
ATOM   1068  O   THR B 267     -11.583   2.961  -6.133  1.00  1.00
ATOM   1069  N   VAL B 268      -9.572   2.708  -5.141  1.00  1.00
ATOM   1070  CA  VAL B 268      -8.801   3.001  -6.343  1.00  1.00
ATOM   1071  C   VAL B 268      -9.051   1.959  -7.426  1.00  1.00
ATOM   1072  O   VAL B 268      -9.201   2.295  -8.601  1.00  1.00
ATOM   1073  N   ILE B 269      -8.987   0.712  -7.092  1.00  1.00
ATOM   1074  CA  ILE B 269      -9.205  -0.389  -8.022  1.00  1.00
ATOM   1075  C   ILE B 269     -10.630  -0.383  -8.559  1.00  1.00
ATOM   1076  O   ILE B 269     -10.857  -0.607  -9.748  1.00  1.00
ATOM   1077  N   GLU B 270     -11.587  -0.161  -7.765  1.00  1.00
ATOM   1078  CA  GLU B 270     -13.009  -0.165  -8.087  1.00  1.00
ATOM   1079  C   GLU B 270     -13.327   0.835  -9.191  1.00  1.00
ATOM   1080  O   GLU B 270     -14.147   0.565 -10.068  1.00  1.00
ATOM   1081  N   LYS B 271     -12.700   1.937  -9.284  1.00  1.00
ATOM   1082  CA  LYS B 271     -13.019   3.020 -10.206  1.00  1.00
ATOM   1083  C   LYS B 271     -12.453   2.747 -11.594  1.00  1.00
ATOM   1084  O   LYS B 271     -13.076   3.074 -12.604  1.00  1.00
ATOM   1085  N   MET B 272     -11.373   2.086 -11.707  1.00  1.00
ATOM   1086  CA  MET B 272     -10.824   1.677 -12.995  1.00  1.00
ATOM   1087  C   MET B 272      -9.934   0.450 -12.850  1.00  1.00
ATOM   1088  O   MET B 272      -8.958   0.464 -12.099  1.00  1.00
ATOM   1089  N   ASN B 273     -10.488  -0.688 -13.552  1.00  1.00
ATOM   1090  CA  ASN B 273      -9.760  -1.944 -13.419  1.00  1.00
ATOM   1091  C   ASN B 273     -10.137  -2.920 -14.526  1.00  1.00
ATOM   1092  O   ASN B 273      -9.361  -3.810 -14.873  1.00  1.00
ATOM   1093  N   ILE B 274     -10.586  -2.670 -15.583  1.00  1.00
ATOM   1094  CA  ILE B 274     -10.975  -3.590 -16.645  1.00  1.00
ATOM   1095  C   ILE B 274     -11.359  -2.837 -17.913  1.00  1.00
ATOM   1096  O   ILE B 274     -11.875  -1.722 -17.852  1.00  1.00
ATOM   1097  N   GLN B 275     -10.995  -3.430 -19.009  1.00  1.00
ATOM   1098  CA  GLN B 275     -11.408  -3.067 -20.359  1.00  1.00
ATOM   1099  C   GLN B 275     -11.953  -4.275 -21.111  1.00  1.00
ATOM   1100  O   GLN B 275     -11.430  -5.382 -20.988  1.00  1.00
ATOM   1101  N   PHE B 276     -13.114  -4.190 -21.640  1.00  1.00
ATOM   1102  CA  PHE B 276     -13.637  -5.265 -22.475  1.00  1.00
ATOM   1103  C   PHE B 276     -12.939  -5.301 -23.828  1.00  1.00
ATOM   1104  O   PHE B 276     -12.519  -4.267 -24.349  1.00  1.00
ATOM   1105  N   THR B 277     -13.182  -6.214 -24.663  1.00  1.00
ATOM   1106  CA  THR B 277     -12.619  -6.349 -26.001  1.00  1.00
ATOM   1107  C   THR B 277     -12.545  -5.001 -26.706  1.00  1.00
ATOM   1108  O   THR B 277     -13.522  -4.253 -26.740  1.00  1.00
ATOM   1109  N   ALA B 278     -11.308  -4.729 -27.161  1.00  1.00
ATOM   1110  CA  ALA B 278     -10.909  -3.571 -27.953  1.00  1.00
ATOM   1111  C   ALA B 278      -9.986  -3.976 -29.095  1.00  1.00
ATOM   1112  O   ALA B 278      -8.993  -4.672 -28.886  1.00  1.00
ATOM   1113  N   VAL B 279     -10.460  -4.002 -30.278  1.00  1.00
ATOM   1114  CA  VAL B 279      -9.726  -4.445 -31.458  1.00  1.00
ATOM   1115  C   VAL B 279      -9.611  -3.328 -32.487  1.00  1.00
ATOM   1116  O   VAL B 279     -10.527  -2.521 -32.646  1.00  1.00
ATOM   1117  N   GLY B 280      -8.660  -3.222 -33.216  1.00  1.00
ATOM   1118  CA  GLY B 280      -8.476  -2.295 -34.326  1.00  1.00
ATOM   1119  C   GLY B 280      -9.662  -2.336 -35.280  1.00  1.00
ATOM   1120  O   GLY B 280     -10.213  -3.402 -35.556  1.00  1.00
ATOM   1121  N   LYS B 281      -9.778  -1.213 -36.058  1.00  1.00
ATOM   1122  CA  LYS B 281     -10.737  -1.139 -37.154  1.00  1.00
ATOM   1123  C   LYS B 281     -10.041  -1.258 -38.504  1.00  1.00
ATOM   1124  O   LYS B 281      -9.022  -0.610 -38.746  1.00  1.00
ATOM   1125  N   LEU B 282      -9.609  10.516 -37.321  1.00  1.00
ATOM   1126  CA  LEU B 282     -10.670  10.635 -36.328  1.00  1.00
ATOM   1127  C   LEU B 282     -10.654   9.456 -35.361  1.00  1.00
ATOM   1128  O   LEU B 282     -10.882   9.620 -34.162  1.00  1.00
ATOM   1129  N   ASN B 283     -10.556   8.232 -35.879  1.00  1.00
ATOM   1130  CA  ASN B 283     -10.455   7.040 -35.045  1.00  1.00
ATOM   1131  C   ASN B 283      -9.160   7.036 -34.244  1.00  1.00
ATOM   1132  O   ASN B 283      -9.137   6.625 -33.084  1.00  1.00
ATOM   1133  N   LYS B 284      -8.050   7.360 -34.864  1.00  1.00
ATOM   1134  CA  LYS B 284      -6.769   7.404 -34.170  1.00  1.00
ATOM   1135  C   LYS B 284      -6.747   8.508 -33.121  1.00  1.00
ATOM   1136  O   LYS B 284      -6.155   8.351 -32.053  1.00  1.00
ATOM   1137  N   LYS B 285      -7.374   9.680 -33.419  1.00  1.00
ATOM   1138  CA  LYS B 285      -7.462  10.784 -32.472  1.00  1.00
ATOM   1139  C   LYS B 285      -8.237  10.380 -31.225  1.00  1.00
ATOM   1140  O   LYS B 285      -7.881  10.762 -30.110  1.00  1.00
ATOM   1141  N   VAL B 286      -9.372   9.630 -31.418  1.00  1.00
ATOM   1142  CA  VAL B 286     -10.172   9.146 -30.299  1.00  1.00
ATOM   1143  C   VAL B 286      -9.379   8.176 -29.433  1.00  1.00
ATOM   1144  O   VAL B 286      -9.460   8.216 -28.206  1.00  1.00
ATOM   1145  N   ASP B 287      -8.742   7.164 -30.097  1.00  1.00
ATOM   1146  CA  ASP B 287      -7.952   6.180 -29.367  1.00  1.00
ATOM   1147  C   ASP B 287      -6.786   6.838 -28.640  1.00  1.00
ATOM   1148  O   ASP B 287      -6.478   6.492 -27.500  1.00  1.00
ATOM   1149  N   ASP B 288      -6.035   7.679 -29.248  1.00  1.00
ATOM   1150  CA  ASP B 288      -4.869   8.322 -28.654  1.00  1.00
ATOM   1151  C   ASP B 288      -5.276   9.295 -27.555  1.00  1.00
ATOM   1152  O   ASP B 288      -4.576   9.443 -26.553  1.00  1.00
ATOM   1153  N   GLY B 289      -6.419   9.942 -27.670  1.00  1.00
ATOM   1154  CA  GLY B 289      -6.880  10.913 -26.685  1.00  1.00
ATOM   1155  C   GLY B 289      -7.382  10.222 -25.424  1.00  1.00
ATOM   1156  O   GLY B 289      -7.183  10.715 -24.314  1.00  1.00
ATOM   1157  N   PHE B 290      -8.110   9.128 -25.538  1.00  1.00
ATOM   1158  CA  PHE B 290      -8.546   8.347 -24.386  1.00  1.00
ATOM   1159  C   PHE B 290      -7.358   7.739 -23.651  1.00  1.00
ATOM   1160  O   PHE B 290      -7.341   7.682 -22.421  1.00  1.00
ATOM   1161  N   LEU B 291      -6.389   7.245 -24.430  1.00  1.00
ATOM   1162  CA  LEU B 291      -5.171   6.672 -23.869  1.00  1.00
ATOM   1163  C   LEU B 291      -4.370   7.721 -23.105  1.00  1.00
ATOM   1164  O   LEU B 291      -3.796   7.434 -22.054  1.00  1.00
ATOM   1165  N   ASP B 292      -4.282   8.944 -23.639  1.00  1.00
ATOM   1166  CA  ASP B 292      -3.583  10.034 -22.970  1.00  1.00
ATOM   1167  C   ASP B 292      -4.228  10.362 -21.629  1.00  1.00
ATOM   1168  O   ASP B 292      -3.538  10.633 -20.647  1.00  1.00
ATOM   1169  N   ILE B 293      -5.573  10.391 -21.596  1.00  1.00
ATOM   1170  CA  ILE B 293      -6.327  10.743 -20.399  1.00  1.00
ATOM   1171  C   ILE B 293      -6.193   9.669 -19.327  1.00  1.00
ATOM   1172  O   ILE B 293      -6.051   9.975 -18.143  1.00  1.00
ATOM   1173  N   TRP B 294      -6.339   8.386 -19.714  1.00  1.00
ATOM   1174  CA  TRP B 294      -6.280   7.285 -18.760  1.00  1.00
ATOM   1175  C   TRP B 294      -4.869   7.102 -18.216  1.00  1.00
ATOM   1176  O   TRP B 294      -4.683   6.780 -17.043  1.00  1.00
ATOM   1177  N   THR B 295      -3.871   7.292 -19.019  1.00  1.00
ATOM   1178  CA  THR B 295      -2.486   7.243 -18.566  1.00  1.00
ATOM   1179  C   THR B 295      -2.211   8.310 -17.515  1.00  1.00
ATOM   1180  O   THR B 295      -1.516   8.061 -16.530  1.00  1.00
ATOM   1181  N   TYR B 296      -2.719   9.558 -17.820  1.00  1.00
ATOM   1182  CA  TYR B 296      -2.572  10.678 -16.899  1.00  1.00
ATOM   1183  C   TYR B 296      -3.297  10.412 -15.587  1.00  1.00
ATOM   1184  O   TYR B 296      -2.785  10.717 -14.510  1.00  1.00
ATOM   1185  N   ASN B 297      -4.522   9.930 -15.679  1.00  1.00
ATOM   1186  CA  ASN B 297      -5.381   9.664 -14.532  1.00  1.00
ATOM   1187  C   ASN B 297      -4.775   8.602 -13.624  1.00  1.00
ATOM   1188  O   ASN B 297      -4.833   8.712 -12.399  1.00  1.00
ATOM   1189  N   ALA B 298      -4.298   7.514 -14.199  1.00  1.00
ATOM   1190  CA  ALA B 298      -3.727   6.407 -13.442  1.00  1.00
ATOM   1191  C   ALA B 298      -2.470   6.840 -12.697  1.00  1.00
ATOM   1192  O   ALA B 298      -2.264   6.470 -11.541  1.00  1.00
ATOM   1193  N   GLU B 299      -1.569   7.495 -13.378  1.00  1.00
ATOM   1194  CA  GLU B 299      -0.303   7.907 -12.784  1.00  1.00
ATOM   1195  C   GLU B 299      -0.519   8.953 -11.697  1.00  1.00
ATOM   1196  O   GLU B 299       0.128   8.917 -10.651  1.00  1.00
ATOM   1197  N   LEU B 300      -1.365   9.918 -11.917  1.00  1.00
ATOM   1198  CA  LEU B 300      -1.620  10.999 -10.972  1.00  1.00
ATOM   1199  C   LEU B 300      -2.377  10.495  -9.748  1.00  1.00
ATOM   1200  O   LEU B 300      -2.135  10.944  -8.628  1.00  1.00
ATOM   1201  N   LEU B 301      -3.341   9.624  -9.931  1.00  1.00
ATOM   1202  CA  LEU B 301      -4.073   9.020  -8.824  1.00  1.00
ATOM   1203  C   LEU B 301      -3.129   8.299  -7.868  1.00  1.00
ATOM   1204  O   LEU B 301      -3.299   8.357  -6.650  1.00  1.00
ATOM   1205  N   VAL B 302      -2.165   7.566  -8.444  1.00  1.00
ATOM   1206  CA  VAL B 302      -1.199   6.827  -7.639  1.00  1.00
ATOM   1207  C   VAL B 302      -0.258   7.772  -6.904  1.00  1.00
ATOM   1208  O   VAL B 302       0.058   7.563  -5.733  1.00  1.00
ATOM   1209  N   LEU B 303       0.224   8.792  -7.601  1.00  1.00
ATOM   1210  CA  LEU B 303       1.136   9.763  -7.008  1.00  1.00
ATOM   1211  C   LEU B 303       0.468  10.521  -5.865  1.00  1.00
ATOM   1212  O   LEU B 303       1.085  10.771  -4.830  1.00  1.00
ATOM   1213  N   LEU B 304      -0.733  10.976  -6.059  1.00  1.00
ATOM   1214  CA  LEU B 304      -1.466  11.719  -5.042  1.00  1.00
ATOM   1215  C   LEU B 304      -1.794  10.837  -3.842  1.00  1.00
ATOM   1216  O   LEU B 304      -1.715  11.277  -2.695  1.00  1.00
ATOM   1217  N   GLU B 305      -2.287   9.623  -4.101  1.00  1.00
ATOM   1218  CA  GLU B 305      -2.635   8.697  -3.030  1.00  1.00
ATOM   1219  C   GLU B 305      -1.399   8.262  -2.255  1.00  1.00
ATOM   1220  O   GLU B 305      -1.444   8.100  -1.035  1.00  1.00
ATOM   1221  N   ASN B 306      -0.277   8.121  -2.909  1.00  1.00
ATOM   1222  CA  ASN B 306       0.979   7.759  -2.264  1.00  1.00
ATOM   1223  C   ASN B 306       1.402   8.813  -1.249  1.00  1.00
ATOM   1224  O   ASN B 306       1.881   8.487  -0.163  1.00  1.00
ATOM   1225  N   GLU B 307       1.317  10.077  -1.640  1.00  1.00
ATOM   1226  CA  GLU B 307       1.626  11.182  -0.740  1.00  1.00
ATOM   1227  C   GLU B 307       0.711  11.171   0.478  1.00  1.00
ATOM   1228  O   GLU B 307       1.152  11.426   1.599  1.00  1.00
ATOM   1229  N   ARG B 308      -0.569  10.919   0.265  1.00  1.00
ATOM   1230  CA  ARG B 308      -1.566  10.897   1.328  1.00  1.00
ATOM   1231  C   ARG B 308      -1.341   9.722   2.270  1.00  1.00
ATOM   1232  O   ARG B 308      -1.527   9.841   3.481  1.00  1.00
ATOM   1233  N   THR B 309      -0.965   8.566   1.739  1.00  1.00
ATOM   1234  CA  THR B 309      -0.707   7.361   2.518  1.00  1.00
ATOM   1235  C   THR B 309       0.453   7.567   3.484  1.00  1.00
ATOM   1236  O   THR B 309       0.403   7.127   4.632  1.00  1.00
ATOM   1237  N   LEU B 310       1.547   8.121   2.987  1.00  1.00
ATOM   1238  CA  LEU B 310       2.712   8.392   3.821  1.00  1.00
ATOM   1239  C   LEU B 310       2.382   9.399   4.918  1.00  1.00
ATOM   1240  O   LEU B 310       2.823   9.255   6.058  1.00  1.00
ATOM   1241  N   ASP B 311       1.607  10.404   4.570  1.00  1.00
ATOM   1242  CA  ASP B 311       1.193  11.407   5.543  1.00  1.00
ATOM   1243  C   ASP B 311       0.279  10.804   6.601  1.00  1.00
ATOM   1244  O   ASP B 311       0.364  11.150   7.780  1.00  1.00
ATOM   1245  N   PHE B 312      -0.588   9.848   6.167  1.00  1.00
ATOM   1246  CA  PHE B 312      -1.505   9.142   7.054  1.00  1.00
ATOM   1247  C   PHE B 312      -0.748   8.371   8.128  1.00  1.00
ATOM   1248  O   PHE B 312      -1.166   8.327   9.285  1.00  1.00
ATOM   1249  N   HIS B 313       0.284   7.644   7.715  1.00  1.00
ATOM   1250  CA  HIS B 313       1.128   6.899   8.641  1.00  1.00
ATOM   1251  C   HIS B 313       1.830   7.832   9.620  1.00  1.00
ATOM   1252  O   HIS B 313       1.939   7.532  10.809  1.00  1.00
ATOM   1253  N   ASP B 314       2.375   8.965   9.065  1.00  1.00
ATOM   1254  CA  ASP B 314       3.020   9.969   9.904  1.00  1.00
ATOM   1255  C   ASP B 314       2.065  10.493  10.969  1.00  1.00
ATOM   1256  O   ASP B 314       2.455  10.695  12.119  1.00  1.00
ATOM   1257  N   SER B 315       0.825  10.736  10.595  1.00  1.00
ATOM   1258  CA  SER B 315      -0.218  11.232  11.486  1.00  1.00
ATOM   1259  C   SER B 315      -0.511  10.236  12.600  1.00  1.00
ATOM   1260  O   SER B 315      -0.739  10.621  13.746  1.00  1.00
ATOM   1261  N   ASN B 316      -0.631   8.950  12.257  1.00  1.00
ATOM   1262  CA  ASN B 316      -0.927   7.885  13.207  1.00  1.00
ATOM   1263  C   ASN B 316       0.156   7.782  14.274  1.00  1.00
ATOM   1264  O   ASN B 316      -0.136   7.555  15.448  1.00  1.00
ATOM   1265  N   VAL B 317       1.423   7.884  13.824  1.00  1.00
ATOM   1266  CA  VAL B 317       2.546   7.866  14.754  1.00  1.00
ATOM   1267  C   VAL B 317       2.499   9.061  15.697  1.00  1.00
ATOM   1268  O   VAL B 317       2.747   8.928  16.895  1.00  1.00
ATOM   1269  N   LYS B 318       2.247  10.234  15.127  1.00  1.00
ATOM   1270  CA  LYS B 318       2.173  11.480  15.880  1.00  1.00
ATOM   1271  C   LYS B 318       1.069  11.424  16.929  1.00  1.00
ATOM   1272  O   LYS B 318       1.241  11.902  18.051  1.00  1.00
ATOM   1273  N   ASN B 319      -0.109  10.884  16.525  1.00  1.00
ATOM   1274  CA  ASN B 319      -1.262  10.781  17.413  1.00  1.00
ATOM   1275  C   ASN B 319      -1.000   9.795  18.544  1.00  1.00
ATOM   1276  O   ASN B 319      -1.431  10.008  19.677  1.00  1.00
ATOM   1277  N   LEU B 320      -0.389   8.661  18.263  1.00  1.00
ATOM   1278  CA  LEU B 320      -0.017   7.671  19.266  1.00  1.00
ATOM   1279  C   LEU B 320       0.942   8.262  20.295  1.00  1.00
ATOM   1280  O   LEU B 320       0.824   7.997  21.491  1.00  1.00
ATOM   1281  N   TYR B 321       1.853   9.077  19.811  1.00  1.00
ATOM   1282  CA  TYR B 321       2.822   9.744  20.672  1.00  1.00
ATOM   1283  C   TYR B 321       2.142  10.756  21.586  1.00  1.00
ATOM   1284  O   TYR B 321       2.479  10.865  22.765  1.00  1.00
ATOM   1285  N   GLU B 322       1.310  11.611  21.003  1.00  1.00
ATOM   1286  CA  GLU B 322       0.569  12.616  21.756  1.00  1.00
ATOM   1287  C   GLU B 322      -0.368  11.967  22.766  1.00  1.00
ATOM   1288  O   GLU B 322      -0.548  12.472  23.874  1.00  1.00
ATOM   1289  N   LYS B 323      -0.945  10.838  22.446  1.00  1.00
ATOM   1290  CA  LYS B 323      -1.823  10.082  23.331  1.00  1.00
ATOM   1291  C   LYS B 323      -1.085   9.634  24.587  1.00  1.00
ATOM   1292  O   LYS B 323      -1.637   9.663  25.686  1.00  1.00
ATOM   1293  N   VAL B 324       0.099   9.018  24.414  1.00  1.00
ATOM   1294  CA  VAL B 324       0.928   8.607  25.540  1.00  1.00
ATOM   1295  C   VAL B 324       1.382   9.810  26.358  1.00  1.00
ATOM   1296  O   VAL B 324       1.388   9.770  27.588  1.00  1.00
ATOM   1297  N   LYS B 325       1.757  10.878  25.639  1.00  1.00
ATOM   1298  CA  LYS B 325       2.220  12.087  26.308  1.00  1.00
ATOM   1299  C   LYS B 325       1.152  12.644  27.241  1.00  1.00
ATOM   1300  O   LYS B 325       1.451  13.082  28.352  1.00  1.00
ATOM   1301  N   SER B 326      -0.099  12.643  26.805  1.00  1.00
ATOM   1302  CA  SER B 326      -1.213  13.191  27.571  1.00  1.00
ATOM   1303  C   SER B 326      -1.586  12.278  28.731  1.00  1.00
ATOM   1304  O   SER B 326      -1.991  12.745  29.796  1.00  1.00
ATOM   1305  N   GLN B 327      -1.352  10.992  28.655  1.00  1.00
ATOM   1306  CA  GLN B 327      -1.612  10.070  29.754  1.00  1.00
ATOM   1307  C   GLN B 327      -0.600  10.254  30.878  1.00  1.00
ATOM   1308  O   GLN B 327      -0.946  10.174  32.057  1.00  1.00
ATOM   1309  N   LEU B 328       0.689  10.311  30.538  1.00  1.00
ATOM   1310  CA  LEU B 328       1.770  10.392  31.513  1.00  1.00
ATOM   1311  C   LEU B 328       1.876  11.795  32.103  1.00  1.00
ATOM   1312  O   LEU B 328       2.185  11.960  33.283  1.00  1.00
ATOM   1313  N   LYS B 329       1.456  12.764  31.592  1.00  1.00
ATOM   1314  CA  LYS B 329       1.596  14.129  32.083  1.00  1.00
ATOM   1315  C   LYS B 329       3.016  14.398  32.565  1.00  1.00
ATOM   1316  O   LYS B 329       3.872  14.834  31.795  1.00  1.00
ATOM   1317  N   ASN B 330       3.212  14.766  33.826  1.00  1.00
ATOM   1318  CA  ASN B 330       4.512  15.086  34.405  1.00  1.00
ATOM   1319  C   ASN B 330       5.064  13.911  35.203  1.00  1.00
ATOM   1320  O   ASN B 330       6.226  13.915  35.608  1.00  1.00
ATOM   1321  N   ASN B 331       4.432  12.754  35.183  1.00  1.00
ATOM   1322  CA  ASN B 331       4.950  11.526  35.774  1.00  1.00
ATOM   1323  C   ASN B 331       6.067  10.934  34.924  1.00  1.00
ATOM   1324  O   ASN B 331       6.947  10.240  35.433  1.00  1.00
ATOM   1325  N   ALA B 332       6.407  11.493  33.962  1.00  1.00
ATOM   1326  CA  ALA B 332       7.474  11.191  33.015  1.00  1.00
ATOM   1327  C   ALA B 332       8.013  12.461  32.369  1.00  1.00
ATOM   1328  O   ALA B 332       7.273  13.420  32.151  1.00  1.00
ATOM   1329  N   LYS B 333       9.189  12.350  31.793  1.00  1.00
ATOM   1330  CA  LYS B 333       9.844  13.432  31.067  1.00  1.00
ATOM   1331  C   LYS B 333      10.095  13.048  29.615  1.00  1.00
ATOM   1332  O   LYS B 333      10.470  11.913  29.319  1.00  1.00
ATOM   1333  N   GLU B 334       9.748  14.005  28.674  1.00  1.00
ATOM   1334  CA  GLU B 334      10.178  13.772  27.301  1.00  1.00
ATOM   1335  C   GLU B 334      11.693  13.874  27.174  1.00  1.00
ATOM   1336  O   GLU B 334      12.290  14.885  27.544  1.00  1.00
ATOM   1337  N   ILE B 335      12.322  12.768  26.660  1.00  1.00
ATOM   1338  CA  ILE B 335      13.774  12.657  26.581  1.00  1.00
ATOM   1339  C   ILE B 335      14.250  12.681  25.135  1.00  1.00
ATOM   1340  O   ILE B 335      15.387  13.060  24.851  1.00  1.00
ATOM   1341  N   GLY B 336      13.480  12.627  24.223  1.00  1.00
ATOM   1342  CA  GLY B 336      13.927  12.855  22.854  1.00  1.00
ATOM   1343  C   GLY B 336      13.588  11.670  21.959  1.00  1.00
ATOM   1344  O   GLY B 336      13.756  10.515  22.352  1.00  1.00
ATOM   1345  N   ASN B 337      13.388  11.972  20.727  1.00  1.00
ATOM   1346  CA  ASN B 337      13.380  10.859  19.785  1.00  1.00
ATOM   1347  C   ASN B 337      12.118  10.020  19.934  1.00  1.00
ATOM   1348  O   ASN B 337      12.075   8.864  19.511  1.00  1.00
ATOM   1349  N   GLY B 338      11.126  10.440  20.746  1.00  1.00
ATOM   1350  CA  GLY B 338       9.875   9.707  20.901  1.00  1.00
ATOM   1351  C   GLY B 338       9.913   8.806  22.129  1.00  1.00
ATOM   1352  O   GLY B 338       8.953   8.091  22.416  1.00  1.00
ATOM   1353  N   CYS B 339      10.718   9.142  23.078  1.00  1.00
ATOM   1354  CA  CYS B 339      10.919   8.366  24.295  1.00  1.00
ATOM   1355  C   CYS B 339      10.517   9.163  25.529  1.00  1.00
ATOM   1356  O   CYS B 339      10.745  10.371  25.602  1.00  1.00
ATOM   1357  N   PHE B 340       9.868   8.503  26.454  1.00  1.00
ATOM   1358  CA  PHE B 340       9.558   9.007  27.786  1.00  1.00
ATOM   1359  C   PHE B 340      10.338   8.254  28.856  1.00  1.00
ATOM   1360  O   PHE B 340      10.487   7.034  28.786  1.00  1.00
ATOM   1361  N   GLU B 341      10.880   8.986  29.785  1.00  1.00
ATOM   1362  CA  GLU B 341      11.530   8.423  30.963  1.00  1.00
ATOM   1363  C   GLU B 341      10.697   8.659  32.217  1.00  1.00
ATOM   1364  O   GLU B 341      10.287   9.785  32.499  1.00  1.00
ATOM   1365  N   PHE B 342      10.199   7.488  32.817  1.00  1.00
ATOM   1366  CA  PHE B 342       9.326   7.624  33.977  1.00  1.00
ATOM   1367  C   PHE B 342      10.095   8.142  35.186  1.00  1.00
ATOM   1368  O   PHE B 342      11.228   7.730  35.437  1.00  1.00
ATOM   1369  N   TYR B 343       9.310   8.902  36.043  1.00  1.00
ATOM   1370  CA  TYR B 343       9.860   9.349  37.317  1.00  1.00
ATOM   1371  C   TYR B 343       9.567   8.346  38.426  1.00  1.00
ATOM   1372  O   TYR B 343      10.206   8.364  39.477  1.00  1.00
ATOM   1373  N   HIS B 344       8.885   7.349  38.094  1.00  1.00
ATOM   1374  CA  HIS B 344       8.467   6.218  38.914  1.00  1.00
ATOM   1375  C   HIS B 344       8.879   4.896  38.279  1.00  1.00
ATOM   1376  O   HIS B 344       8.930   4.773  37.055  1.00  1.00
ATOM   1377  N   LYS B 345       8.937   3.818  39.073  1.00  1.00
ATOM   1378  CA  LYS B 345       9.072   2.476  38.519  1.00  1.00
ATOM   1379  C   LYS B 345       7.811   2.057  37.775  1.00  1.00
ATOM   1380  O   LYS B 345       6.706   2.136  38.313  1.00  1.00
ATOM   1381  N   CYS B 346       7.916   1.707  36.563  1.00  1.00
ATOM   1382  CA  CYS B 346       6.838   1.248  35.695  1.00  1.00
ATOM   1383  C   CYS B 346       7.095  -0.171  35.202  1.00  1.00
ATOM   1384  O   CYS B 346       7.997  -0.405  34.399  1.00  1.00
ATOM   1385  N   ASP B 347       6.579  -1.158  35.942  1.00  1.00
ATOM   1386  CA  ASP B 347       6.747  -2.559  35.575  1.00  1.00
ATOM   1387  C   ASP B 347       5.941  -2.903  34.329  1.00  1.00
ATOM   1388  O   ASP B 347       4.948  -2.244  34.019  1.00  1.00
ATOM   1389  N   ASN B 348       5.757  -4.165  34.005  1.00  1.00
ATOM   1390  CA  ASN B 348       5.041  -4.600  32.811  1.00  1.00
ATOM   1391  C   ASN B 348       3.542  -4.367  32.952  1.00  1.00
ATOM   1392  O   ASN B 348       2.863  -4.031  31.982  1.00  1.00
ATOM   1393  N   GLU B 349       2.938  -4.469  34.078  1.00  1.00
ATOM   1394  CA  GLU B 349       1.540  -4.108  34.280  1.00  1.00
ATOM   1395  C   GLU B 349       1.311  -2.625  34.019  1.00  1.00
ATOM   1396  O   GLU B 349       0.293  -2.235  33.446  1.00  1.00
ATOM   1397  N   CYS B 350       2.252  -1.779  34.506  1.00  1.00
ATOM   1398  CA  CYS B 350       2.190  -0.343  34.257  1.00  1.00
ATOM   1399  C   CYS B 350       2.368  -0.033  32.776  1.00  1.00
ATOM   1400  O   CYS B 350       1.704   0.851  32.233  1.00  1.00
ATOM   1401  N   MET B 351       3.350  -0.674  32.152  1.00  1.00
ATOM   1402  CA  MET B 351       3.644  -0.479  30.738  1.00  1.00
ATOM   1403  C   MET B 351       2.457  -0.876  29.869  1.00  1.00
ATOM   1404  O   MET B 351       2.132  -0.195  28.897  1.00  1.00
ATOM   1405  N   GLU B 352       1.820  -1.976  30.154  1.00  1.00
ATOM   1406  CA  GLU B 352       0.648  -2.438  29.421  1.00  1.00
ATOM   1407  C   GLU B 352      -0.497  -1.439  29.527  1.00  1.00
ATOM   1408  O   GLU B 352      -1.236  -1.223  28.566  1.00  1.00
ATOM   1409  N   SER B 353      -0.702  -0.826  30.666  1.00  1.00
ATOM   1410  CA  SER B 353      -1.698   0.221  30.861  1.00  1.00
ATOM   1411  C   SER B 353      -1.407   1.429  29.980  1.00  1.00
ATOM   1412  O   SER B 353      -2.324   2.065  29.460  1.00  1.00
ATOM   1413  N   VAL B 354      -0.140   1.805  29.832  1.00  1.00
ATOM   1414  CA  VAL B 354       0.241   2.854  28.894  1.00  1.00
ATOM   1415  C   VAL B 354      -0.086   2.456  27.460  1.00  1.00
ATOM   1416  O   VAL B 354      -0.586   3.265  26.679  1.00  1.00
ATOM   1417  N   ARG B 355       0.213   1.249  27.093  1.00  1.00
ATOM   1418  CA  ARG B 355      -0.008   0.721  25.752  1.00  1.00
ATOM   1419  C   ARG B 355      -1.494   0.577  25.454  1.00  1.00
ATOM   1420  O   ARG B 355      -1.944   0.853  24.341  1.00  1.00
ATOM   1421  N   ASN B 356      -2.355   0.353  26.276  1.00  1.00
ATOM   1422  CA  ASN B 356      -3.779   0.126  26.062  1.00  1.00
ATOM   1423  C   ASN B 356      -4.602   1.325  26.518  1.00  1.00
ATOM   1424  O   ASN B 356      -5.786   1.433  26.201  1.00  1.00
ATOM   1425  N   GLY B 357      -4.030   2.359  26.958  1.00  1.00
ATOM   1426  CA  GLY B 357      -4.643   3.667  27.156  1.00  1.00
ATOM   1427  C   GLY B 357      -5.435   3.712  28.457  1.00  1.00
ATOM   1428  O   GLY B 357      -6.095   4.707  28.758  1.00  1.00
ATOM   1429  N   THR B 358      -4.976   3.106  29.493  1.00  1.00
ATOM   1430  CA  THR B 358      -5.609   3.070  30.806  1.00  1.00
ATOM   1431  C   THR B 358      -4.603   3.360  31.912  1.00  1.00
ATOM   1432  O   THR B 358      -4.946   3.357  33.094  1.00  1.00
ATOM   1433  N   TYR B 359      -3.539   4.101  31.553  1.00  1.00
ATOM   1434  CA  TYR B 359      -2.559   4.520  32.549  1.00  1.00
ATOM   1435  C   TYR B 359      -3.220   5.301  33.677  1.00  1.00
ATOM   1436  O   TYR B 359      -3.987   6.233  33.433  1.00  1.00
ATOM   1437  N   ASP B 360      -2.896   4.935  34.917  1.00  1.00
ATOM   1438  CA  ASP B 360      -3.395   5.625  36.100  1.00  1.00
ATOM   1439  C   ASP B 360      -2.366   6.612  36.637  1.00  1.00
ATOM   1440  O   ASP B 360      -1.395   6.220  37.285  1.00  1.00
ATOM   1441  N   TYR B 361      -2.597   7.973  36.322  1.00  1.00
ATOM   1442  CA  TYR B 361      -1.601   8.969  36.696  1.00  1.00
ATOM   1443  C   TYR B 361      -1.575   9.183  38.204  1.00  1.00
ATOM   1444  O   TYR B 361      -0.509   9.338  38.801  1.00  1.00
ATOM   1445  N   PRO B 362      -2.731   9.311  38.865  1.00  1.00
ATOM   1446  CA  PRO B 362      -2.820   9.542  40.302  1.00  1.00
ATOM   1447  C   PRO B 362      -2.156   8.415  41.083  1.00  1.00
ATOM   1448  O   PRO B 362      -1.537   8.648  42.121  1.00  1.00
ATOM   1449  N   LYS B 363      -2.098   7.242  40.649  1.00  1.00
ATOM   1450  CA  LYS B 363      -1.486   6.078  41.280  1.00  1.00
ATOM   1451  C   LYS B 363       0.011   6.279  41.472  1.00  1.00
ATOM   1452  O   LYS B 363       0.576   5.876  42.488  1.00  1.00
ATOM   1453  N   TYR B 364       0.719   6.866  40.549  1.00  1.00
ATOM   1454  CA  TYR B 364       2.169   7.003  40.606  1.00  1.00
ATOM   1455  C   TYR B 364       2.578   8.460  40.786  1.00  1.00
ATOM   1456  O   TYR B 364       3.720   8.755  41.135  1.00  1.00
ATOM   1457  N   SER B 365       1.705   9.336  40.967  1.00  1.00
ATOM   1458  CA  SER B 365       1.977  10.768  41.008  1.00  1.00
ATOM   1459  C   SER B 365       2.754  11.145  42.263  1.00  1.00
ATOM   1460  O   SER B 365       3.625  12.014  42.227  1.00  1.00
ATOM   1461  N   GLU B 366       2.540  10.568  43.419  1.00  1.00
ATOM   1462  CA  GLU B 366       3.298  10.867  44.628  1.00  1.00
ATOM   1463  C   GLU B 366       4.758  10.460  44.477  1.00  1.00
ATOM   1464  O   GLU B 366       5.660  11.171  44.922  1.00  1.00
ATOM   1465  N   GLU B 367       4.999   9.210  44.010  1.00  1.00
ATOM   1466  CA  GLU B 367       6.361   8.729  43.815  1.00  1.00
ATOM   1467  C   GLU B 367       7.093   9.556  42.766  1.00  1.00
ATOM   1468  O   GLU B 367       8.290   9.815  42.890  1.00  1.00
ATOM   1469  N   SER B 368       6.372   9.877  41.672  1.00  1.00
ATOM   1470  CA  SER B 368       6.944  10.698  40.612  1.00  1.00
ATOM   1471  C   SER B 368       7.382  12.057  41.143  1.00  1.00
ATOM   1472  O   SER B 368       8.417  12.588  40.740  1.00  1.00
ATOM   1473  N   LYS B 369       6.450  12.711  41.894  1.00  1.00
ATOM   1474  CA  LYS B 369       6.709  14.023  42.474  1.00  1.00
ATOM   1475  C   LYS B 369       7.987  14.016  43.302  1.00  1.00
ATOM   1476  O   LYS B 369       8.758  14.976  43.280  1.00  1.00
ATOM   1477  N   LEU B 370       8.162  13.000  44.156  1.00  1.00
ATOM   1478  CA  LEU B 370       9.353  12.873  44.987  1.00  1.00
ATOM   1479  C   LEU B 370      10.608  12.727  44.132  1.00  1.00
ATOM   1480  O   LEU B 370      11.671  13.240  44.481  1.00  1.00
ATOM   1481  N   ASN B 371      10.558  12.162  42.976  1.00  1.00
ATOM   1482  CA  ASN B 371      11.728  11.857  42.161  1.00  1.00
ATOM   1483  C   ASN B 371      12.138  13.055  41.315  1.00  1.00
ATOM   1484  O   ASN B 371      13.316  13.237  41.009  1.00  1.00
ATOM   1485  N   ARG B 372      11.247  13.700  40.628  1.00  1.00
ATOM   1486  CA  ARG B 372      11.603  14.864  39.826  1.00  1.00
ATOM   1487  C   ARG B 372      11.890  16.073  40.706  1.00  1.00
ATOM   1488  O   ARG B 372      11.173  16.333  41.673  1.00  1.00
