# Supplementary material for: ProteinDJ: A high‐performance and modular protein design pipeline
Source: Protein Sci. 2026 Jan 21;35(2):e70464. doi: 10.1002/pro.70464 (PMC12820799; doi:10.1002/pro.70464)
Supplement: Supplementary file 2 — DATA S1. Compressed archive containing input PDB and Bindsweeper YAML files used for benchmarking and comparison of sequence design methods. [file PRO-35-e70464-s001.zip › SupplementaryFile1/binderfolds/ha/fold_56.pdb]

ATOM      1  N   GLY A   1     -28.816  -6.065  16.016  1.00  0.00
ATOM      2  CA  GLY A   1     -28.688  -5.114  14.919  1.00  0.00
ATOM      3  C   GLY A   1     -27.272  -4.559  14.834  1.00  0.00
ATOM      4  O   GLY A   1     -26.739  -4.354  13.743  1.00  0.00
ATOM      5  N   GLY A   2     -26.699  -4.249  15.994  1.00  0.00
ATOM      6  CA  GLY A   2     -25.311  -3.806  16.043  1.00  0.00
ATOM      7  C   GLY A   2     -24.361  -4.925  15.633  1.00  0.00
ATOM      8  O   GLY A   2     -23.370  -4.688  14.943  1.00  0.00
ATOM      9  N   GLY A   3     -24.677  -6.151  16.098  1.00  0.00
ATOM     10  CA  GLY A   3     -23.872  -7.302  15.709  1.00  0.00
ATOM     11  C   GLY A   3     -23.902  -7.510  14.200  1.00  0.00
ATOM     12  O   GLY A   3     -22.883  -7.832  13.588  1.00  0.00
ATOM     13  N   GLY A   4     -25.076  -7.299  13.601  1.00  0.00
ATOM     14  CA  GLY A   4     -25.196  -7.444  12.156  1.00  0.00
ATOM     15  C   GLY A   4     -24.369  -6.393  11.427  1.00  0.00
ATOM     16  O   GLY A   4     -23.718  -6.687  10.424  1.00  0.00
ATOM     17  N   GLY A   5     -24.384  -5.135  11.928  1.00  0.00
ATOM     18  CA  GLY A   5     -23.589  -4.062  11.344  1.00  0.00
ATOM     19  C   GLY A   5     -22.098  -4.351  11.467  1.00  0.00
ATOM     20  O   GLY A   5     -21.333  -4.120  10.531  1.00  0.00
ATOM     21  N   GLY A   6     -21.665  -4.747  12.672  1.00  0.00
ATOM     22  CA  GLY A   6     -20.267  -5.090  12.903  1.00  0.00
ATOM     23  C   GLY A   6     -19.832  -6.253  12.020  1.00  0.00
ATOM     24  O   GLY A   6     -18.718  -6.264  11.495  1.00  0.00
ATOM     25  N   GLY A   7     -20.750  -7.246  11.866  1.00  0.00
ATOM     26  CA  GLY A   7     -20.466  -8.372  10.985  1.00  0.00
ATOM     27  C   GLY A   7     -20.264  -7.911   9.548  1.00  0.00
ATOM     28  O   GLY A   7     -19.368  -8.390   8.852  1.00  0.00
ATOM     29  N   GLY A   8     -21.117  -6.995   9.092  1.00  0.00
ATOM     30  CA  GLY A   8     -20.995  -6.442   7.749  1.00  0.00
ATOM     31  C   GLY A   8     -19.688  -5.676   7.585  1.00  0.00
ATOM     32  O   GLY A   8     -19.025  -5.775   6.553  1.00  0.00
ATOM     33  N   GLY A   9     -19.294  -4.924   8.603  1.00  0.00
ATOM     34  CA  GLY A   9     -18.059  -4.149   8.592  1.00  0.00
ATOM     35  C   GLY A   9     -16.840  -5.057   8.487  1.00  0.00
ATOM     36  O   GLY A   9     -15.896  -4.763   7.755  1.00  0.00
ATOM     37  N   GLY A  10     -16.887  -6.169   9.290  1.00  0.00
ATOM     38  CA  GLY A  10     -15.791  -7.131   9.267  1.00  0.00
ATOM     39  C   GLY A  10     -15.709  -7.840   7.921  1.00  0.00
ATOM     40  O   GLY A  10     -14.619  -8.077   7.399  1.00  0.00
ATOM     41  N   GLY A  11     -16.904  -8.152   7.359  1.00  0.00
ATOM     42  CA  GLY A  11     -16.942  -8.795   6.052  1.00  0.00
ATOM     43  C   GLY A  11     -16.353  -7.891   4.976  1.00  0.00
ATOM     44  O   GLY A  11     -15.614  -8.348   4.104  1.00  0.00
ATOM     45  N   GLY A  12     -16.727  -6.586   5.025  1.00  0.00
ATOM     46  CA  GLY A  12     -16.196  -5.611   4.080  1.00  0.00
ATOM     47  C   GLY A  12     -14.681  -5.496   4.201  1.00  0.00
ATOM     48  O   GLY A  12     -13.974  -5.408   3.197  1.00  0.00
ATOM     49  N   GLY A  13     -14.206  -5.455   5.451  1.00  0.00
ATOM     50  CA  GLY A  13     -12.775  -5.399   5.721  1.00  0.00
ATOM     51  C   GLY A  13     -12.065  -6.637   5.188  1.00  0.00
ATOM     52  O   GLY A  13     -10.969  -6.546   4.634  1.00  0.00
ATOM     53  N   GLY A  14     -12.748  -7.810   5.382  1.00  0.00
ATOM     54  CA  GLY A  14     -12.198  -9.066   4.887  1.00  0.00
ATOM     55  C   GLY A  14     -12.065  -9.048   3.369  1.00  0.00
ATOM     56  O   GLY A  14     -11.067  -9.513   2.819  1.00  0.00
ATOM     57  N   GLY A  15     -13.082  -8.516   2.699  1.00  0.00
ATOM     58  CA  GLY A  15     -13.061  -8.412   1.244  1.00  0.00
ATOM     59  C   GLY A  15     -11.918  -7.524   0.771  1.00  0.00
ATOM     60  O   GLY A  15     -11.242  -7.835  -0.209  1.00  0.00
ATOM     61  N   GLY A  16     -11.720  -6.398   1.476  1.00  0.00
ATOM     62  CA  GLY A  16     -10.664  -5.450   1.140  1.00  0.00
ATOM     63  C   GLY A  16      -9.287  -6.081   1.302  1.00  0.00
ATOM     64  O   GLY A  16      -8.400  -5.878   0.473  1.00  0.00
ATOM     65  N   GLY A  17      -9.127  -6.816   2.428  1.00  0.00
ATOM     66  CA  GLY A  17      -7.864  -7.492   2.697  1.00  0.00
ATOM     67  C   GLY A  17      -7.590  -8.578   1.664  1.00  0.00
ATOM     68  O   GLY A  17      -6.456  -8.751   1.218  1.00  0.00
ATOM     69  N   GLY A  18      -8.654  -9.283   1.269  1.00  0.00
ATOM     70  CA  GLY A  18      -8.520 -10.312   0.245  1.00  0.00
ATOM     71  C   GLY A  18      -8.043  -9.718  -1.074  1.00  0.00
ATOM     72  O   GLY A  18      -7.203 -10.300  -1.760  1.00  0.00
ATOM     73  N   GLY A  19      -8.623  -8.544  -1.423  1.00  0.00
ATOM     74  CA  GLY A  19      -8.228  -7.840  -2.638  1.00  0.00
ATOM     75  C   GLY A  19      -6.755  -7.454  -2.596  1.00  0.00
ATOM     76  O   GLY A  19      -6.041  -7.585  -3.590  1.00  0.00
ATOM     77  N   GLY A  20      -6.373  -6.884  -1.430  1.00  0.00
ATOM     78  CA  GLY A  20      -4.986  -6.481  -1.230  1.00  0.00
ATOM     79  C   GLY A  20      -4.046  -7.676  -1.325  1.00  0.00
ATOM     80  O   GLY A  20      -2.972  -7.587  -1.921  1.00  0.00
ATOM     81  N   GLY A  21      -4.500  -8.808  -0.694  1.00  0.00
ATOM     82  CA  GLY A  21      -3.707 -10.032  -0.718  1.00  0.00
ATOM     83  C   GLY A  21      -3.504 -10.528  -2.144  1.00  0.00
ATOM     84  O   GLY A  21      -2.411 -10.958  -2.512  1.00  0.00
ATOM     85  N   GLY A  22      -4.553 -10.488  -2.941  1.00  0.00
ATOM     86  CA  GLY A  22      -4.492 -10.911  -4.335  1.00  0.00
ATOM     87  C   GLY A  22      -3.544 -10.029  -5.137  1.00  0.00
ATOM     88  O   GLY A  22      -2.776 -10.519  -5.965  1.00  0.00
ATOM     89  N   GLY A  23      -3.605  -8.714  -4.858  1.00  0.00
ATOM     90  CA  GLY A  23      -2.738  -7.762  -5.542  1.00  0.00
ATOM     91  C   GLY A  23      -1.274  -8.002  -5.195  1.00  0.00
ATOM     92  O   GLY A  23      -0.402  -7.933  -6.061  1.00  0.00
ATOM     93  N   GLY A  24      -1.038  -8.270  -3.876  1.00  0.00
ATOM     94  CA  GLY A  24       0.319  -8.537  -3.417  1.00  0.00
ATOM     95  C   GLY A  24       0.882  -9.797  -4.064  1.00  0.00
ATOM     96  O   GLY A  24       2.049  -9.837  -4.454  1.00  0.00
ATOM     97  N   GLY A  25       0.023 -10.811  -4.176  1.00  0.00
ATOM     98  CA  GLY A  25       0.424 -12.054  -4.824  1.00  0.00
ATOM     99  C   GLY A  25       0.793 -11.820  -6.284  1.00  0.00
ATOM    100  O   GLY A  25       1.758 -12.392  -6.790  1.00  0.00
ATOM    101  N   GLY A  26      -0.017 -10.977  -6.968  1.00  0.00
ATOM    102  CA  GLY A  26       0.268 -10.623  -8.353  1.00  0.00
ATOM    103  C   GLY A  26       1.588  -9.873  -8.470  1.00  0.00
ATOM    104  O   GLY A  26       2.367 -10.107  -9.395  1.00  0.00
ATOM    105  N   GLY A  27       1.787  -8.923  -7.509  1.00  0.00
ATOM    106  CA  GLY A  27       3.030  -8.162  -7.470  1.00  0.00
ATOM    107  C   GLY A  27       4.233  -9.081  -7.296  1.00  0.00
ATOM    108  O   GLY A  27       5.277  -8.876  -7.916  1.00  0.00
ATOM    109  N   GLY A  28       4.048 -10.104  -6.415  1.00  0.00
ATOM    110  CA  GLY A  28       5.110 -11.080  -6.203  1.00  0.00
ATOM    111  C   GLY A  28       5.468 -11.795  -7.499  1.00  0.00
ATOM    112  O   GLY A  28       6.643 -12.013  -7.795  1.00  0.00
ATOM    113  N   GLY A  29       4.446 -12.090  -8.290  1.00  0.00
ATOM    114  CA  GLY A  29       4.650 -12.726  -9.585  1.00  0.00
ATOM    115  C   GLY A  29       5.383 -11.798 -10.545  1.00  0.00
ATOM    116  O   GLY A  29       6.259 -12.230 -11.295  1.00  0.00
ATOM    117  N   GLY A  30       4.986 -10.501 -10.498  1.00  0.00
ATOM    118  CA  GLY A  30       5.582  -9.493 -11.366  1.00  0.00
ATOM    119  C   GLY A  30       7.054  -9.281 -11.036  1.00  0.00
ATOM    120  O   GLY A  30       7.883  -9.115 -11.930  1.00  0.00
ATOM    121  N   GLY A  31       7.387  -9.174  -9.760  1.00  0.00
ATOM    122  CA  GLY A  31       8.751  -8.911  -9.317  1.00  0.00
ATOM    123  C   GLY A  31       9.523 -10.208  -9.111  1.00  0.00
ATOM    124  O   GLY A  31      10.750 -10.203  -9.015  1.00  0.00
ATOM    125  N   GLY A  32       9.115 -11.245  -9.715  1.00  0.00
ATOM    126  CA  GLY A  32       9.716 -12.568  -9.589  1.00  0.00
ATOM    127  C   GLY A  32      11.162 -12.563 -10.068  1.00  0.00
ATOM    128  O   GLY A  32      12.013 -13.254  -9.509  1.00  0.00
ATOM    129  N   GLY A  33      11.620 -11.564 -10.701  1.00  0.00
ATOM    130  CA  GLY A  33      12.995 -11.406 -11.159  1.00  0.00
ATOM    131  C   GLY A  33      13.885 -10.855 -10.051  1.00  0.00
ATOM    132  O   GLY A  33      15.043 -11.249  -9.918  1.00  0.00
ATOM    133  N   GLY A  34      13.344  -9.957  -9.246  1.00  0.00
ATOM    134  CA  GLY A  34      14.074  -9.414  -8.108  1.00  0.00
ATOM    135  C   GLY A  34      13.693 -10.128  -6.817  1.00  0.00
ATOM    136  O   GLY A  34      12.537 -10.092  -6.395  1.00  0.00
ATOM    137  N   GLY A  35      14.647 -10.837  -6.234  1.00  0.00
ATOM    138  CA  GLY A  35      14.360 -11.662  -5.067  1.00  0.00
ATOM    139  C   GLY A  35      13.976 -10.804  -3.868  1.00  0.00
ATOM    140  O   GLY A  35      13.097 -11.170  -3.087  1.00  0.00
ATOM    141  N   GLY A  36      14.669  -9.646  -3.736  1.00  0.00
ATOM    142  CA  GLY A  36      14.406  -8.740  -2.624  1.00  0.00
ATOM    143  C   GLY A  36      12.985  -8.193  -2.683  1.00  0.00
ATOM    144  O   GLY A  36      12.306  -8.092  -1.662  1.00  0.00
ATOM    145  N   GLY A  37      12.597  -7.708  -3.879  1.00  0.00
ATOM    146  CA  GLY A  37      11.260  -7.162  -4.073  1.00  0.00
ATOM    147  C   GLY A  37      10.197  -8.245  -3.939  1.00  0.00
ATOM    148  O   GLY A  37       9.123  -8.010  -3.387  1.00  0.00
ATOM    149  N   GLY A  38      10.561  -9.473  -4.410  1.00  0.00
ATOM    150  CA  GLY A  38       9.648 -10.602  -4.280  1.00  0.00
ATOM    151  C   GLY A  38       9.403 -10.947  -2.817  1.00  0.00
ATOM    152  O   GLY A  38       8.278 -11.251  -2.421  1.00  0.00
ATOM    153  N   GLY A  39      10.483 -11.011  -2.031  1.00  0.00
ATOM    154  CA  GLY A  39      10.381 -11.290  -0.604  1.00  0.00
ATOM    155  C   GLY A  39       9.515 -10.253   0.100  1.00  0.00
ATOM    156  O   GLY A  39       8.722 -10.587   0.981  1.00  0.00
ATOM    157  N   GLY A  40       9.672  -8.991  -0.297  1.00  0.00
ATOM    158  CA  GLY A  40       8.890  -7.910   0.292  1.00  0.00
ATOM    159  C   GLY A  40       7.402  -8.097   0.022  1.00  0.00
ATOM    160  O   GLY A  40       6.570  -7.871   0.900  1.00  0.00
ATOM    161  N   GLY A  41       7.110  -8.419  -1.281  1.00  0.00
ATOM    162  CA  GLY A  41       5.722  -8.635  -1.670  1.00  0.00
ATOM    163  C   GLY A  41       5.127  -9.835  -0.944  1.00  0.00
ATOM    164  O   GLY A  41       3.967  -9.811  -0.531  1.00  0.00
ATOM    165  N   GLY A  42       5.965 -10.875  -0.772  1.00  0.00
ATOM    166  CA  GLY A  42       5.510 -12.052  -0.042  1.00  0.00
ATOM    167  C   GLY A  42       5.198 -11.713   1.410  1.00  0.00
ATOM    168  O   GLY A  42       4.213 -12.193   1.971  1.00  0.00
ATOM    169  N   GLY A  43       6.050 -10.861   2.014  1.00  0.00
ATOM    170  CA  GLY A  43       5.840 -10.430   3.391  1.00  0.00
ATOM    171  C   GLY A  43       4.533  -9.662   3.534  1.00  0.00
ATOM    172  O   GLY A  43       3.796  -9.847   4.503  1.00  0.00
ATOM    173  N   GLY A  44       4.319  -8.713   2.581  1.00  0.00
ATOM    174  CA  GLY A  44       3.089  -7.931   2.576  1.00  0.00
ATOM    175  C   GLY A  44       1.868  -8.825   2.400  1.00  0.00
ATOM    176  O   GLY A  44       0.843  -8.627   3.052  1.00  0.00
ATOM    177  N   GLY A  45       2.031  -9.854   1.514  1.00  0.00
ATOM    178  CA  GLY A  45       0.949 -10.800   1.269  1.00  0.00
ATOM    179  C   GLY A  45       0.630 -11.609   2.520  1.00  0.00
ATOM    180  O   GLY A  45      -0.535 -11.838   2.843  1.00  0.00
ATOM    181  N   GLY A  46       1.687 -12.037   3.219  1.00  0.00
ATOM    182  CA  GLY A  46       1.507 -12.789   4.455  1.00  0.00
ATOM    183  C   GLY A  46       0.784 -11.956   5.506  1.00  0.00
ATOM    184  O   GLY A  46      -0.091 -12.455   6.214  1.00  0.00
ATOM    185  N   GLY A  47       1.108 -10.652   5.538  1.00  0.00
ATOM    186  CA  GLY A  47       0.486  -9.742   6.493  1.00  0.00
ATOM    187  C   GLY A  47      -0.998  -9.564   6.199  1.00  0.00
ATOM    188  O   GLY A  47      -1.824  -9.552   7.111  1.00  0.00
ATOM    189  N   GLY A  48      -1.289  -9.312   4.880  1.00  0.00
ATOM    190  CA  GLY A  48      -2.673  -9.124   4.460  1.00  0.00
ATOM    191  C   GLY A  48      -3.487 -10.395   4.663  1.00  0.00
ATOM    192  O   GLY A  48      -4.641 -10.344   5.091  1.00  0.00
ATOM    193  N   GLY A  49      -2.832 -11.535   4.458  1.00  0.00
ATOM    194  CA  GLY A  49      -3.496 -12.818   4.661  1.00  0.00
ATOM    195  C   GLY A  49      -3.836 -13.036   6.129  1.00  0.00
ATOM    196  O   GLY A  49      -4.916 -13.525   6.460  1.00  0.00
ATOM    197  N   GLY A  50      -2.871 -12.675   7.016  1.00  0.00
ATOM    198  CA  GLY A  50      -3.074 -12.806   8.454  1.00  0.00
ATOM    199  C   GLY A  50      -4.217 -11.919   8.932  1.00  0.00
ATOM    200  O   GLY A  50      -5.037 -12.334   9.750  1.00  0.00
ATOM    201  N   GLY A  51      -4.231 -10.674   8.397  1.00  0.00
ATOM    202  CA  GLY A  51      -5.284  -9.731   8.756  1.00  0.00
ATOM    203  C   GLY A  51      -6.640 -10.200   8.243  1.00  0.00
ATOM    204  O   GLY A  51      -7.650 -10.086   8.938  1.00  0.00
ATOM    205  N   GLY A  52      -6.610 -10.783   7.012  1.00  0.00
ATOM    206  CA  GLY A  52      -7.834 -11.308   6.419  1.00  0.00
ATOM    207  C   GLY A  52      -8.399 -12.455   7.247  1.00  0.00
ATOM    208  O   GLY A  52      -9.607 -12.541   7.464  1.00  0.00
ATOM    209  N   GLY A  53      -7.506 -13.316   7.730  1.00  0.00
ATOM    210  CA  GLY A  53      -7.909 -14.441   8.565  1.00  0.00
ATOM    211  C   GLY A  53      -8.495 -13.963   9.888  1.00  0.00
ATOM    212  O   GLY A  53      -9.494 -14.501  10.365  1.00  0.00
ATOM    213  N   GLY A  54      -7.879 -12.884  10.437  1.00  0.00
ATOM    214  CA  GLY A  54      -8.351 -12.313  11.693  1.00  0.00
ATOM    215  C   GLY A  54      -9.750 -11.730  11.542  1.00  0.00
ATOM    216  O   GLY A  54     -10.601 -11.898  12.415  1.00  0.00
ATOM    217  N   GLY A  55      -9.942 -10.995  10.403  1.00  0.00
ATOM    218  CA  GLY A  55     -11.233 -10.376  10.127  1.00  0.00
ATOM    219  C   GLY A  55     -12.310 -11.428   9.896  1.00  0.00
ATOM    220  O   GLY A  55     -13.439 -11.287  10.364  1.00  0.00
ATOM    221  N   GLY A  56     -11.913 -12.485   9.182  1.00  0.00
ATOM    222  CA  GLY A  56     -12.842 -13.575   8.907  1.00  0.00
ATOM    223  C   GLY A  56     -13.267 -14.273  10.192  1.00  0.00
ATOM    224  O   GLY A  56     -14.439 -14.607  10.370  1.00  0.00
ATOM    225  N   GLY A  57     -12.259 -14.480  11.102  1.00  0.00
ATOM    226  CA  GLY A  57     -12.538 -15.096  12.393  1.00  0.00
ATOM    227  C   GLY A  57     -13.453 -14.217  13.237  1.00  0.00
ATOM    228  O   GLY A  57     -14.377 -14.709  13.885  1.00  0.00
ATOM    229  N   GLY A  58     -13.142 -12.899  13.255  1.00  0.00
ATOM    230  CA  GLY A  58     -13.953 -11.942  13.997  1.00  0.00
ATOM    231  C   GLY A  58     -15.383 -11.908  13.473  1.00  0.00
ATOM    232  O   GLY A  58     -16.337 -11.850  14.248  1.00  0.00
ATOM    233  N   GLY A  59     -15.506 -11.958  12.135  1.00  0.00
ATOM    234  CA  GLY A  59     -16.818 -11.953  11.498  1.00  0.00
ATOM    235  C   GLY A  59     -17.609 -13.204  11.858  1.00  0.00
ATOM    236  O   GLY A  59     -18.807 -13.134  12.135  1.00  0.00
ATOM    237  N   GLY A  60     -16.914 -14.350  11.816  1.00  0.00
ATOM    238  CA  GLY A  60     -17.545 -15.621  12.150  1.00  0.00
ATOM    239  C   GLY A  60     -17.985 -15.651  13.608  1.00  0.00
ATOM    240  O   GLY A  60     -19.073 -16.130  13.928  1.00  0.00
ATOM    241  N   GLY A  61     -17.116 -15.110  14.488  1.00  0.00
ATOM    242  CA  GLY A  61     -17.419 -15.057  15.913  1.00  0.00
ATOM    243  C   GLY A  61     -18.622 -14.164  16.188  1.00  0.00
ATOM    244  O   GLY A  61     -19.486 -14.502  16.998  1.00  0.00
ATOM    245  N   GLY A  62     -18.644 -12.989  15.512  1.00  0.00
ATOM    246  CA  GLY A  62     -19.747 -12.050  15.679  1.00  0.00
ATOM    247  C   GLY A  62     -21.058 -12.646  15.185  1.00  0.00
ATOM    248  O   GLY A  62     -22.102 -12.486  15.818  1.00  0.00
ATOM    249  N   GLY A  63     -20.978 -13.349  14.070  1.00  0.00
ATOM    250  CA  GLY A  63     -22.157 -13.995  13.506  1.00  0.00
ATOM    251  C   GLY A  63     -22.671 -15.099  14.420  1.00  0.00
ATOM    252  O   GLY A  63     -23.877 -15.238  14.624  1.00  0.00
ATOM    253  N   GLY A  64     -21.709 -15.923  14.924  1.00  0.00
ATOM    254  CA  GLY A  64     -22.051 -17.010  15.833  1.00  0.00
ATOM    255  C   GLY A  64     -22.688 -16.479  17.112  1.00  0.00
ATOM    256  O   GLY A  64     -23.667 -17.037  17.607  1.00  0.00
ATOM    257  N   GLY A  65     -22.078 -15.407  17.651  1.00  0.00
ATOM    258  CA  GLY A  65     -22.582 -14.787  18.870  1.00  0.00
ATOM    259  C   GLY A  65     -23.987 -14.235  18.667  1.00  0.00
ATOM    260  O   GLY A  65     -24.850 -14.373  19.534  1.00  0.00
ATOM    261  N   GLY A  66     -24.199 -13.585  17.506  1.00  0.00
ATOM    262  CA  GLY A  66     -25.511 -13.031  17.193  1.00  0.00
ATOM    263  C   GLY A  66     -26.561 -14.129  17.086  1.00  0.00
ATOM    264  O   GLY A  66     -27.678 -13.983  17.583  1.00  0.00
ATOM    265  N   GLY A  67     -26.194 -15.209  16.404  1.00  0.00
ATOM    266  CA  GLY A  67     -27.093 -16.343  16.220  1.00  0.00
ATOM    267  C   GLY A  67     -27.434 -16.997  17.553  1.00  0.00
ATOM    268  O   GLY A  67     -28.583 -17.361  17.801  1.00  0.00
ATOM    269  N   GLY A  68     -26.386 -17.199  18.376  1.00  0.00
ATOM    270  CA  GLY A  68     -26.559 -17.808  19.689  1.00  0.00
ATOM    271  C   GLY A  68     -27.460 -16.958  20.576  1.00  0.00
ATOM    272  O   GLY A  68     -28.322 -17.480  21.283  1.00  0.00
ATOM    273  N   GLY A  69     -27.214 -15.614  20.516  1.00  0.00
ATOM    274  CA  GLY A  69     -28.004 -14.692  21.323  1.00  0.00
ATOM    275  C   GLY A  69     -29.462 -14.682  20.880  1.00  0.00
ATOM    276  O   GLY A  69     -30.372 -14.667  21.708  1.00  0.00
ATOM    277  N   GLY A  70     -29.674 -14.677  19.562  1.00  0.00
ATOM    278  CA  GLY A  70     -31.028 -14.692  19.022  1.00  0.00
ATOM    279  C   GLY A  70     -31.742 -15.995  19.359  1.00  0.00
ATOM    280  O   GLY A  70     -32.924 -15.995  19.703  1.00  0.00
ATOM    281  N   GLY A  71     -31.005 -17.113  19.250  1.00  0.00
ATOM    282  CA  GLY A  71     -31.558 -18.427  19.556  1.00  0.00
ATOM    283  C   GLY A  71     -31.931 -18.537  21.029  1.00  0.00
ATOM    284  O   GLY A  71     -32.978 -19.084  21.375  1.00  0.00
ATOM    285  N   GLY A  72     -31.024 -18.079  21.901  1.00  0.00
ATOM    286  CA  GLY A  72     -31.259 -18.106  23.340  1.00  0.00
ATOM    287  C   GLY A  72     -32.490 -17.291  23.713  1.00  0.00
ATOM    288  O   GLY A  72     -33.291 -17.706  24.550  1.00  0.00
ATOM    289  N   GLY A  73     -32.632 -16.132  23.060  1.00  0.00
ATOM    290  CA  GLY A  73     -33.783 -15.273  23.310  1.00  0.00
ATOM    291  C   GLY A  73     -35.076 -15.940  22.860  1.00  0.00
ATOM    292  O   GLY A  73     -36.096 -15.864  23.545  1.00  0.00
ATOM    293  N   GLY A  74     -35.014 -16.647  21.739  1.00  0.00
ATOM    294  CA  GLY A  74     -36.174 -17.360  21.217  1.00  0.00
ATOM    295  C   GLY A  74     -36.553 -18.529  22.117  1.00  0.00
ATOM    296  O   GLY A  74     -37.733 -18.791  22.348  1.00  0.00
ATOM    297  N   GLY A  75     -35.530 -19.263  22.610  1.00  0.00
ATOM    298  CA  GLY A  75     -35.758 -20.404  23.488  1.00  0.00
ATOM    299  C   GLY A  75     -36.374 -19.967  24.811  1.00  0.00
ATOM    300  O   GLY A  75     -37.242 -20.648  25.358  1.00  0.00
ATOM    301  N   GLY A  76     -36.000 -18.818  25.280  1.00  0.00
ATOM    302  CA  GLY A  76     -36.507 -18.288  26.540  1.00  0.00
ATOM    303  C   GLY A  76     -37.894 -17.683  26.365  1.00  0.00
ATOM    304  O   GLY A  76     -38.741 -17.781  27.252  1.00  0.00
ATOM    305  N   GLY A  77     -38.254 -17.298  25.210  1.00  0.00
ATOM    306  CA  GLY A  77     -39.576 -16.748  24.936  1.00  0.00
ATOM    307  C   GLY A  77     -40.609 -17.856  24.770  1.00  0.00
ATOM    308  O   GLY A  77     -41.737 -17.744  25.252  1.00  0.00
ATOM    309  N   ALA B  78      16.365   5.003  34.991  1.00  1.00
ATOM    310  CA  ALA B  78      14.912   5.069  35.091  1.00  1.00
ATOM    311  C   ALA B  78      14.246   4.343  33.930  1.00  1.00
ATOM    312  O   ALA B  78      14.728   4.388  32.798  1.00  1.00
ATOM    313  N   ASP B  79      13.084   3.682  34.180  1.00  1.00
ATOM    314  CA  ASP B  79      12.381   3.021  33.086  1.00  1.00
ATOM    315  C   ASP B  79      12.033   4.008  31.979  1.00  1.00
ATOM    316  O   ASP B  79      11.647   5.145  32.247  1.00  1.00
ATOM    317  N   THR B  80      11.774   3.405  30.760  1.00  1.00
ATOM    318  CA  THR B  80      11.421   4.202  29.591  1.00  1.00
ATOM    319  C   THR B  80      10.438   3.460  28.695  1.00  1.00
ATOM    320  O   THR B  80      10.470   2.233  28.604  1.00  1.00
ATOM    321  N   ILE B  81       9.719   4.172  27.919  1.00  1.00
ATOM    322  CA  ILE B  81       8.836   3.761  26.835  1.00  1.00
ATOM    323  C   ILE B  81       8.941   4.711  25.649  1.00  1.00
ATOM    324  O   ILE B  81       9.018   5.927  25.820  1.00  1.00
ATOM    325  N   CYS B  82       9.153   4.202  24.483  1.00  1.00
ATOM    326  CA  CYS B  82       9.270   4.964  23.246  1.00  1.00
ATOM    327  C   CYS B  82       8.182   4.574  22.254  1.00  1.00
ATOM    328  O   CYS B  82       7.840   3.399  22.123  1.00  1.00
ATOM    329  N   ILE B  83       7.592   5.645  21.561  1.00  1.00
ATOM    330  CA  ILE B  83       6.662   5.434  20.458  1.00  1.00
ATOM    331  C   ILE B  83       7.386   5.439  19.118  1.00  1.00
ATOM    332  O   ILE B  83       8.156   6.352  18.821  1.00  1.00
ATOM    333  N   GLY B  84       7.333   4.358  18.382  1.00  1.00
ATOM    334  CA  GLY B  84       8.090   4.265  17.140  1.00  1.00
ATOM    335  C   GLY B  84       7.199   3.833  15.982  1.00  1.00
ATOM    336  O   GLY B  84       6.033   3.489  16.179  1.00  1.00
ATOM    337  N   TYR B  85       7.885   3.245  14.942  1.00  1.00
ATOM    338  CA  TYR B  85       7.278   2.728  13.721  1.00  1.00
ATOM    339  C   TYR B  85       8.080   1.562  13.158  1.00  1.00
ATOM    340  O   TYR B  85       9.304   1.521  13.283  1.00  1.00
ATOM    341  N   HIS B  86       7.403   0.743  12.322  1.00  1.00
ATOM    342  CA  HIS B  86       8.015  -0.421  11.692  1.00  1.00
ATOM    343  C   HIS B  86       9.057  -0.005  10.662  1.00  1.00
ATOM    344  O   HIS B  86       8.866   0.962   9.926  1.00  1.00
ATOM    345  N   ALA B  87      10.051  -0.848  10.502  1.00  1.00
ATOM    346  CA  ALA B  87      11.061  -0.864   9.451  1.00  1.00
ATOM    347  C   ALA B  87      11.439  -2.290   9.071  1.00  1.00
ATOM    348  O   ALA B  87      11.442  -3.187   9.914  1.00  1.00
ATOM    349  N   ASN B  88      11.719  -2.547   7.851  1.00  1.00
ATOM    350  CA  ASN B  88      12.123  -3.870   7.392  1.00  1.00
ATOM    351  C   ASN B  88      13.242  -3.778   6.363  1.00  1.00
ATOM    352  O   ASN B  88      13.482  -2.718   5.785  1.00  1.00
ATOM    353  N   ASN B  89      13.479  -4.862   5.646  1.00  1.00
ATOM    354  CA  ASN B  89      14.519  -4.948   4.627  1.00  1.00
ATOM    355  C   ASN B  89      13.946  -4.723   3.234  1.00  1.00
ATOM    356  O   ASN B  89      14.686  -4.497   2.277  1.00  1.00
ATOM    357  N   SER B  90      12.863  -4.168   3.054  1.00  1.00
ATOM    358  CA  SER B  90      12.266  -3.847   1.763  1.00  1.00
ATOM    359  C   SER B  90      13.075  -2.785   1.031  1.00  1.00
ATOM    360  O   SER B  90      13.474  -1.780   1.619  1.00  1.00
ATOM    361  N   THR B  91      13.228  -2.980  -0.278  1.00  1.00
ATOM    362  CA  THR B  91      13.933  -2.020  -1.118  1.00  1.00
ATOM    363  C   THR B  91      13.014  -1.445  -2.188  1.00  1.00
ATOM    364  O   THR B  91      13.319  -0.419  -2.797  1.00  1.00
ATOM    365  N   ASP B  92      11.692  -1.814  -2.085  1.00  1.00
ATOM    366  CA  ASP B  92      10.687  -1.250  -2.978  1.00  1.00
ATOM    367  C   ASP B  92      10.580   0.259  -2.803  1.00  1.00
ATOM    368  O   ASP B  92      10.626   0.769  -1.684  1.00  1.00
ATOM    369  N   THR B  93      10.420   0.964  -3.924  1.00  1.00
ATOM    370  CA  THR B  93      10.268   2.414  -3.897  1.00  1.00
ATOM    371  C   THR B  93       8.992   2.847  -4.606  1.00  1.00
ATOM    372  O   THR B  93       8.575   2.231  -5.587  1.00  1.00
ATOM    373  N   VAL B  94       8.490   3.950  -4.227  1.00  1.00
ATOM    374  CA  VAL B  94       7.351   4.639  -4.822  1.00  1.00
ATOM    375  C   VAL B  94       7.653   6.115  -5.041  1.00  1.00
ATOM    376  O   VAL B  94       8.418   6.721  -4.290  1.00  1.00
ATOM    377  N   ASP B  95       6.956   6.756  -5.895  1.00  1.00
ATOM    378  CA  ASP B  95       7.005   8.201  -6.083  1.00  1.00
ATOM    379  C   ASP B  95       5.761   8.874  -5.517  1.00  1.00
ATOM    380  O   ASP B  95       4.669   8.307  -5.548  1.00  1.00
ATOM    381  N   THR B  96       5.974  10.080  -5.026  1.00  1.00
ATOM    382  CA  THR B  96       4.893  10.975  -4.628  1.00  1.00
ATOM    383  C   THR B  96       4.912  12.259  -5.447  1.00  1.00
ATOM    384  O   THR B  96       5.963  12.687  -5.924  1.00  1.00
ATOM    385  N   VAL B  97       4.138  13.183  -5.246  1.00  1.00
ATOM    386  CA  VAL B  97       4.200  14.485  -5.899  1.00  1.00
ATOM    387  C   VAL B  97       5.379  15.302  -5.387  1.00  1.00
ATOM    388  O   VAL B  97       6.050  15.990  -6.156  1.00  1.00
ATOM    389  N   LEU B  98       5.790  15.180  -4.248  1.00  1.00
ATOM    390  CA  LEU B  98       6.881  15.936  -3.645  1.00  1.00
ATOM    391  C   LEU B  98       8.177  15.132  -3.646  1.00  1.00
ATOM    392  O   LEU B  98       9.264  15.687  -3.804  1.00  1.00
ATOM    393  N   GLU B  99       8.306  14.005  -3.943  1.00  1.00
ATOM    394  CA  GLU B  99       9.406  13.085  -3.680  1.00  1.00
ATOM    395  C   GLU B  99       9.408  11.930  -4.673  1.00  1.00
ATOM    396  O   GLU B  99       8.375  11.305  -4.914  1.00  1.00
ATOM    397  N   LYS B 100      10.589  11.657  -5.248  1.00  1.00
ATOM    398  CA  LYS B 100      10.782  10.481  -6.088  1.00  1.00
ATOM    399  C   LYS B 100      11.655   9.444  -5.393  1.00  1.00
ATOM    400  O   LYS B 100      12.701   9.774  -4.834  1.00  1.00
ATOM    401  N   ASN B 101      11.234   8.104  -5.643  1.00  1.00
ATOM    402  CA  ASN B 101      12.172   7.080  -5.199  1.00  1.00
ATOM    403  C   ASN B 101      12.204   6.984  -3.679  1.00  1.00
ATOM    404  O   ASN B 101      13.271   7.027  -3.067  1.00  1.00
ATOM    405  N   VAL B 102      11.031   7.086  -2.991  1.00  1.00
ATOM    406  CA  VAL B 102      10.840   6.801  -1.574  1.00  1.00
ATOM    407  C   VAL B 102      10.794   5.300  -1.316  1.00  1.00
ATOM    408  O   VAL B 102       9.993   4.582  -1.915  1.00  1.00
ATOM    409  N   THR B 103      11.841   4.810  -0.521  1.00  1.00
ATOM    410  CA  THR B 103      11.773   3.416  -0.100  1.00  1.00
ATOM    411  C   THR B 103      10.729   3.220   0.991  1.00  1.00
ATOM    412  O   THR B 103      10.714   3.946   1.986  1.00  1.00
ATOM    413  N   VAL B 104       9.856   2.280   0.835  1.00  1.00
ATOM    414  CA  VAL B 104       8.743   2.043   1.747  1.00  1.00
ATOM    415  C   VAL B 104       8.733   0.603   2.242  1.00  1.00
ATOM    416  O   VAL B 104       9.096  -0.318   1.510  1.00  1.00
ATOM    417  N   THR B 105       8.075   0.357   3.416  1.00  1.00
ATOM    418  CA  THR B 105       8.016  -0.971   4.013  1.00  1.00
ATOM    419  C   THR B 105       7.060  -1.877   3.247  1.00  1.00
ATOM    420  O   THR B 105       7.331  -3.063   3.058  1.00  1.00
ATOM    421  N   HIS B 106       6.052  -1.539   2.735  1.00  1.00
ATOM    422  CA  HIS B 106       5.022  -2.287   2.023  1.00  1.00
ATOM    423  C   HIS B 106       4.441  -1.469   0.877  1.00  1.00
ATOM    424  O   HIS B 106       4.300  -0.250   0.980  1.00  1.00
ATOM    425  N   SER B 107       4.242  -2.177  -0.253  1.00  1.00
ATOM    426  CA  SER B 107       3.689  -1.594  -1.470  1.00  1.00
ATOM    427  C   SER B 107       3.120  -2.670  -2.386  1.00  1.00
ATOM    428  O   SER B 107       3.542  -3.825  -2.340  1.00  1.00
ATOM    429  N   VAL B 108       2.410  -2.312  -3.381  1.00  1.00
ATOM    430  CA  VAL B 108       1.757  -3.193  -4.342  1.00  1.00
ATOM    431  C   VAL B 108       1.898  -2.661  -5.762  1.00  1.00
ATOM    432  O   VAL B 108       1.743  -1.464  -6.004  1.00  1.00
ATOM    433  N   ASN B 109       2.361  -3.557  -6.728  1.00  1.00
ATOM    434  CA  ASN B 109       2.362  -3.151  -8.129  1.00  1.00
ATOM    435  C   ASN B 109       0.957  -3.195  -8.716  1.00  1.00
ATOM    436  O   ASN B 109       0.244  -4.188  -8.570  1.00  1.00
ATOM    437  N   LEU B 110       0.555  -2.082  -9.400  1.00  1.00
ATOM    438  CA  LEU B 110      -0.765  -1.993 -10.013  1.00  1.00
ATOM    439  C   LEU B 110      -0.678  -2.115 -11.530  1.00  1.00
ATOM    440  O   LEU B 110      -1.636  -2.523 -12.186  1.00  1.00
ATOM    441  N   LEU B 111       0.397  -2.246 -12.090  1.00  1.00
ATOM    442  CA  LEU B 111       0.717  -2.338 -13.510  1.00  1.00
ATOM    443  C   LEU B 111       1.255  -3.720 -13.865  1.00  1.00
ATOM    444  O   LEU B 111       2.237  -4.183 -13.284  1.00  1.00
ATOM    445  N   GLU B 112       0.375  -4.467 -14.687  1.00  1.00
ATOM    446  CA  GLU B 112       0.781  -5.776 -15.185  1.00  1.00
ATOM    447  C   GLU B 112       1.639  -5.646 -16.437  1.00  1.00
ATOM    448  O   GLU B 112       1.308  -4.893 -17.353  1.00  1.00
ATOM    449  N   ASP B 113       2.788  -6.315 -16.449  1.00  1.00
ATOM    450  CA  ASP B 113       3.708  -6.224 -17.577  1.00  1.00
ATOM    451  C   ASP B 113       4.137  -7.607 -18.050  1.00  1.00
ATOM    452  O   ASP B 113       4.505  -7.789 -19.211  1.00  1.00
ATOM    453  N   SER B 114       3.549  -8.619 -17.502  1.00  1.00
ATOM    454  CA  SER B 114       3.785 -10.029 -17.790  1.00  1.00
ATOM    455  C   SER B 114       2.614 -10.641 -18.547  1.00  1.00
ATOM    456  O   SER B 114       1.453 -10.367 -18.240  1.00  1.00
ATOM    457  N   HIS B 115       2.884 -11.256 -19.635  1.00  1.00
ATOM    458  CA  HIS B 115       1.982 -12.100 -20.410  1.00  1.00
ATOM    459  C   HIS B 115       2.588 -13.476 -20.652  1.00  1.00
ATOM    460  O   HIS B 115       3.793 -13.605 -20.870  1.00  1.00
ATOM    461  N   ASN B 116       2.019 -14.446 -20.909  1.00  1.00
ATOM    462  CA  ASN B 116       2.471 -15.815 -21.125  1.00  1.00
ATOM    463  C   ASN B 116       2.891 -16.035 -22.573  1.00  1.00
ATOM    464  O   ASN B 116       3.604 -16.990 -22.884  1.00  1.00
ATOM    465  N   GLY B 117       3.004 -15.259 -23.414  1.00  1.00
ATOM    466  CA  GLY B 117       3.552 -15.312 -24.764  1.00  1.00
ATOM    467  C   GLY B 117       2.854 -16.377 -25.601  1.00  1.00
ATOM    468  O   GLY B 117       3.423 -16.898 -26.560  1.00  1.00
ATOM    469  N   LYS B 118       1.639 -16.726 -25.375  1.00  1.00
ATOM    470  CA  LYS B 118       0.877 -17.763 -26.061  1.00  1.00
ATOM    471  C   LYS B 118      -0.494 -17.250 -26.482  1.00  1.00
ATOM    472  O   LYS B 118      -1.113 -16.452 -25.778  1.00  1.00
ATOM    473  N   LEU B 119      -0.999 -17.743 -27.670  1.00  1.00
ATOM    474  CA  LEU B 119      -2.429 -17.635 -27.933  1.00  1.00
ATOM    475  C   LEU B 119      -3.206 -18.735 -27.216  1.00  1.00
ATOM    476  O   LEU B 119      -2.843 -19.909 -27.283  1.00  1.00
ATOM    477  N   CYS B 120      -4.203 -18.402 -26.500  1.00  1.00
ATOM    478  CA  CYS B 120      -4.939 -19.325 -25.645  1.00  1.00
ATOM    479  C   CYS B 120      -6.419 -19.346 -26.002  1.00  1.00
ATOM    480  O   CYS B 120      -6.985 -18.328 -26.402  1.00  1.00
ATOM    481  N   ARG B 121      -7.142 -20.402 -25.532  1.00  1.00
ATOM    482  CA  ARG B 121      -8.598 -20.331 -25.560  1.00  1.00
ATOM    483  C   ARG B 121      -9.116 -19.275 -24.592  1.00  1.00
ATOM    484  O   ARG B 121      -8.609 -19.137 -23.479  1.00  1.00
ATOM    485  N   LEU B 122     -10.268 -18.688 -24.981  1.00  1.00
ATOM    486  CA  LEU B 122     -10.985 -17.773 -24.102  1.00  1.00
ATOM    487  C   LEU B 122     -12.228 -18.433 -23.514  1.00  1.00
ATOM    488  O   LEU B 122     -13.120 -18.861 -24.245  1.00  1.00
ATOM    489  N   LYS B 123     -12.305 -18.530 -22.142  1.00  1.00
ATOM    490  CA  LYS B 123     -13.533 -19.110 -21.612  1.00  1.00
ATOM    491  C   LYS B 123     -13.760 -20.514 -22.160  1.00  1.00
ATOM    492  O   LYS B 123     -14.898 -20.936 -22.361  1.00  1.00
ATOM    493  N   GLY B 124     -12.667 -21.218 -22.694  1.00  1.00
ATOM    494  CA  GLY B 124     -12.726 -22.622 -23.084  1.00  1.00
ATOM    495  C   GLY B 124     -12.826 -22.770 -24.596  1.00  1.00
ATOM    496  O   GLY B 124     -12.537 -23.833 -25.146  1.00  1.00
ATOM    497  N   ILE B 125     -13.018 -21.832 -25.348  1.00  1.00
ATOM    498  CA  ILE B 125     -13.170 -21.817 -26.798  1.00  1.00
ATOM    499  C   ILE B 125     -11.891 -21.348 -27.481  1.00  1.00
ATOM    500  O   ILE B 125     -11.336 -20.306 -27.133  1.00  1.00
ATOM    501  N   ALA B 126     -11.402 -22.190 -28.475  1.00  1.00
ATOM    502  CA  ALA B 126     -10.210 -21.833 -29.235  1.00  1.00
ATOM    503  C   ALA B 126     -10.532 -20.809 -30.316  1.00  1.00
ATOM    504  O   ALA B 126     -11.543 -20.921 -31.009  1.00  1.00
ATOM    505  N   PRO B 127      -9.579 -19.887 -30.571  1.00  1.00
ATOM    506  CA  PRO B 127      -9.730 -18.945 -31.673  1.00  1.00
ATOM    507  C   PRO B 127      -9.739 -19.665 -33.016  1.00  1.00
ATOM    508  O   PRO B 127      -8.970 -20.601 -33.234  1.00  1.00
ATOM    509  N   SER B 128     -17.512 -22.003 -35.021  1.00  1.00
ATOM    510  CA  SER B 128     -17.436 -21.276 -33.760  1.00  1.00
ATOM    511  C   SER B 128     -15.991 -20.968 -33.388  1.00  1.00
ATOM    512  O   SER B 128     -15.103 -21.800 -33.569  1.00  1.00
ATOM    513  N   TRP B 129     -15.831 -19.807 -32.828  1.00  1.00
ATOM    514  CA  TRP B 129     -14.541 -19.354 -32.322  1.00  1.00
ATOM    515  C   TRP B 129     -14.708 -18.201 -31.341  1.00  1.00
ATOM    516  O   TRP B 129     -15.589 -17.357 -31.505  1.00  1.00
ATOM    517  N   SER B 130     -13.661 -17.960 -30.520  1.00  1.00
ATOM    518  CA  SER B 130     -13.700 -16.925 -29.494  1.00  1.00
ATOM    519  C   SER B 130     -13.030 -15.645 -29.977  1.00  1.00
ATOM    520  O   SER B 130     -13.332 -14.554 -29.494  1.00  1.00
ATOM    521  N   TYR B 131     -12.496 -15.548 -30.926  1.00  1.00
ATOM    522  CA  TYR B 131     -11.769 -14.500 -31.633  1.00  1.00
ATOM    523  C   TYR B 131     -11.184 -15.020 -32.939  1.00  1.00
ATOM    524  O   TYR B 131     -10.812 -16.189 -33.042  1.00  1.00
ATOM    525  N   ILE B 132     -10.876 -14.080 -33.846  1.00  1.00
ATOM    526  CA  ILE B 132     -10.112 -14.367 -35.054  1.00  1.00
ATOM    527  C   ILE B 132      -8.795 -13.601 -35.068  1.00  1.00
ATOM    528  O   ILE B 132      -8.740 -12.434 -34.681  1.00  1.00
ATOM    529  N   SER B 133     -16.916  -8.977 -36.572  1.00  1.00
ATOM    530  CA  SER B 133     -16.191  -9.068 -35.310  1.00  1.00
ATOM    531  C   SER B 133     -17.119  -9.461 -34.168  1.00  1.00
ATOM    532  O   SER B 133     -16.678 -10.005 -33.156  1.00  1.00
ATOM    533  N   SER B 134     -18.338  -9.406 -34.298  1.00  1.00
ATOM    534  CA  SER B 134     -19.345  -9.749 -33.301  1.00  1.00
ATOM    535  C   SER B 134     -20.088 -11.022 -33.685  1.00  1.00
ATOM    536  O   SER B 134     -20.807 -11.602 -32.871  1.00  1.00
ATOM    537  N   VAL B 135     -19.537 -11.821 -34.459  1.00  1.00
ATOM    538  CA  VAL B 135     -19.936 -13.184 -34.791  1.00  1.00
ATOM    539  C   VAL B 135     -19.133 -14.203 -33.993  1.00  1.00
ATOM    540  O   VAL B 135     -17.905 -14.238 -34.070  1.00  1.00
ATOM    541  N   SER B 136     -19.853 -15.083 -33.235  1.00  1.00
ATOM    542  CA  SER B 136     -19.201 -16.093 -32.410  1.00  1.00
ATOM    543  C   SER B 136     -19.283 -17.470 -33.057  1.00  1.00
ATOM    544  O   SER B 136     -18.413 -18.315 -32.853  1.00  1.00
ATOM    545  N   SER B 137     -20.120 -17.890 -33.659  1.00  1.00
ATOM    546  CA  SER B 137     -20.192 -19.124 -34.432  1.00  1.00
ATOM    547  C   SER B 137     -20.856 -18.890 -35.782  1.00  1.00
ATOM    548  O   SER B 137     -21.764 -18.068 -35.904  1.00  1.00
ATOM    549  N   SER B 138     -24.523 -16.282 -35.751  1.00  1.00
ATOM    550  CA  SER B 138     -24.700 -16.261 -34.304  1.00  1.00
ATOM    551  C   SER B 138     -23.856 -15.167 -33.662  1.00  1.00
ATOM    552  O   SER B 138     -22.658 -15.061 -33.922  1.00  1.00
ATOM    553  N   ARG B 139     -24.536 -14.153 -33.156  1.00  1.00
ATOM    554  CA  ARG B 139     -23.856 -12.993 -32.593  1.00  1.00
ATOM    555  C   ARG B 139     -23.431 -13.248 -31.153  1.00  1.00
ATOM    556  O   ARG B 139     -24.172 -13.848 -30.374  1.00  1.00
ATOM    557  N   GLY B 140     -22.303 -12.623 -30.800  1.00  1.00
ATOM    558  CA  GLY B 140     -21.735 -12.642 -29.457  1.00  1.00
ATOM    559  C   GLY B 140     -20.865 -11.416 -29.210  1.00  1.00
ATOM    560  O   GLY B 140     -20.087 -11.011 -30.073  1.00  1.00
ATOM    561  N   PHE B 141     -20.998 -10.792 -28.079  1.00  1.00
ATOM    562  CA  PHE B 141     -20.159  -9.654 -27.723  1.00  1.00
ATOM    563  C   PHE B 141     -18.801 -10.111 -27.205  1.00  1.00
ATOM    564  O   PHE B 141     -18.717 -10.997 -26.354  1.00  1.00
ATOM    565  N   GLY B 142     -17.746  -9.154 -27.674  1.00  1.00
ATOM    566  CA  GLY B 142     -16.447  -9.373 -27.049  1.00  1.00
ATOM    567  C   GLY B 142     -15.511 -10.137 -27.977  1.00  1.00
ATOM    568  O   GLY B 142     -14.307 -10.215 -27.733  1.00  1.00
ATOM    569  N   SER B 143     -16.007 -10.651 -29.097  1.00  1.00
ATOM    570  CA  SER B 143     -15.130 -11.171 -30.140  1.00  1.00
ATOM    571  C   SER B 143     -14.460 -10.041 -30.910  1.00  1.00
ATOM    572  O   SER B 143     -15.069  -9.000 -31.160  1.00  1.00
ATOM    573  N   GLY B 144     -13.573 -10.426 -31.811  1.00  1.00
ATOM    574  CA  GLY B 144     -12.784  -9.457 -32.563  1.00  1.00
ATOM    575  C   GLY B 144     -11.806 -10.154 -33.501  1.00  1.00
ATOM    576  O   GLY B 144     -11.477 -11.325 -33.312  1.00  1.00
ATOM    577  N   ILE B 145     -11.192  -9.416 -34.350  1.00  1.00
ATOM    578  CA  ILE B 145     -10.069  -9.853 -35.171  1.00  1.00
ATOM    579  C   ILE B 145      -8.776  -9.167 -34.747  1.00  1.00
ATOM    580  O   ILE B 145      -8.742  -7.952 -34.553  1.00  1.00
ATOM    581  N   ILE B 146      -7.785  -9.972 -34.469  1.00  1.00
ATOM    582  CA  ILE B 146      -6.455  -9.502 -34.101  1.00  1.00
ATOM    583  C   ILE B 146      -5.399 -10.026 -35.066  1.00  1.00
ATOM    584  O   ILE B 146      -5.498 -11.148 -35.561  1.00  1.00
ATOM    585  N   THR B 147      -4.359  -9.365 -35.242  1.00  1.00
ATOM    586  CA  THR B 147      -3.138  -9.824 -35.893  1.00  1.00
ATOM    587  C   THR B 147      -2.056 -10.147 -34.870  1.00  1.00
ATOM    588  O   THR B 147      -1.749  -9.333 -33.999  1.00  1.00
ATOM    589  N   SER B 148      -1.464 -11.413 -35.076  1.00  1.00
ATOM    590  CA  SER B 148      -0.559 -11.857 -34.022  1.00  1.00
ATOM    591  C   SER B 148       0.547 -12.742 -34.583  1.00  1.00
ATOM    592  O   SER B 148       0.315 -13.544 -35.487  1.00  1.00
ATOM    593  N   ASN B 149       1.711 -12.680 -33.915  1.00  1.00
ATOM    594  CA  ASN B 149       2.816 -13.547 -34.305  1.00  1.00
ATOM    595  C   ASN B 149       3.033 -14.656 -33.283  1.00  1.00
ATOM    596  O   ASN B 149       3.747 -15.624 -33.545  1.00  1.00
ATOM    597  N   ALA B 150       2.318 -14.739 -32.307  1.00  1.00
ATOM    598  CA  ALA B 150       2.313 -15.748 -31.254  1.00  1.00
ATOM    599  C   ALA B 150       1.838 -17.095 -31.783  1.00  1.00
ATOM    600  O   ALA B 150       0.911 -17.164 -32.590  1.00  1.00
ATOM    601  N   SER B 151       2.155 -18.187 -31.002  1.00  1.00
ATOM    602  CA  SER B 151       1.698 -19.524 -31.362  1.00  1.00
ATOM    603  C   SER B 151       0.565 -19.982 -30.452  1.00  1.00
ATOM    604  O   SER B 151       0.607 -19.774 -29.240  1.00  1.00
ATOM    605  N   MET B 152      -0.341 -20.834 -31.036  1.00  1.00
ATOM    606  CA  MET B 152      -1.404 -21.399 -30.214  1.00  1.00
ATOM    607  C   MET B 152      -0.873 -22.505 -29.310  1.00  1.00
ATOM    608  O   MET B 152      -0.148 -23.392 -29.760  1.00  1.00
ATOM    609  N   HIS B 153      -1.218 -22.478 -28.082  1.00  1.00
ATOM    610  CA  HIS B 153      -0.939 -23.502 -27.082  1.00  1.00
ATOM    611  C   HIS B 153      -2.224 -24.021 -26.450  1.00  1.00
ATOM    612  O   HIS B 153      -3.178 -23.268 -26.254  1.00  1.00
ATOM    613  N   GLU B 154      -2.205 -25.191 -25.885  1.00  1.00
ATOM    614  CA  GLU B 154      -3.345 -25.674 -25.115  1.00  1.00
ATOM    615  C   GLU B 154      -3.436 -24.972 -23.766  1.00  1.00
ATOM    616  O   GLU B 154      -2.619 -25.209 -22.876  1.00  1.00
ATOM    617  N   CYS B 155      -3.898 -23.818 -23.783  1.00  1.00
ATOM    618  CA  CYS B 155      -4.099 -22.953 -22.627  1.00  1.00
ATOM    619  C   CYS B 155      -5.451 -22.255 -22.689  1.00  1.00
ATOM    620  O   CYS B 155      -5.934 -21.910 -23.767  1.00  1.00
ATOM    621  N   ASN B 156      -5.950 -21.774 -21.649  1.00  1.00
ATOM    622  CA  ASN B 156      -7.176 -21.005 -21.472  1.00  1.00
ATOM    623  C   ASN B 156      -6.923 -19.742 -20.659  1.00  1.00
ATOM    624  O   ASN B 156      -6.270 -19.785 -19.616  1.00  1.00
ATOM    625  N   THR B 157      -7.612 -18.636 -21.150  1.00  1.00
ATOM    626  CA  THR B 157      -7.415 -17.346 -20.501  1.00  1.00
ATOM    627  C   THR B 157      -8.698 -16.524 -20.508  1.00  1.00
ATOM    628  O   THR B 157      -9.505 -16.624 -21.432  1.00  1.00
ATOM    629  N   LYS B 158      -8.789 -15.536 -19.717  1.00  1.00
ATOM    630  CA  LYS B 158      -9.870 -14.558 -19.670  1.00  1.00
ATOM    631  C   LYS B 158      -9.492 -13.283 -20.413  1.00  1.00
ATOM    632  O   LYS B 158     -10.357 -12.563 -20.910  1.00  1.00
ATOM    633  N   CYS B 159      -8.275 -13.215 -20.818  1.00  1.00
ATOM    634  CA  CYS B 159      -7.647 -12.046 -21.421  1.00  1.00
ATOM    635  C   CYS B 159      -6.563 -12.451 -22.412  1.00  1.00
ATOM    636  O   CYS B 159      -5.706 -13.280 -22.104  1.00  1.00
ATOM    637  N   GLN B 160      -6.724 -12.053 -23.656  1.00  1.00
ATOM    638  CA  GLN B 160      -5.802 -12.340 -24.748  1.00  1.00
ATOM    639  C   GLN B 160      -5.411 -11.066 -25.487  1.00  1.00
ATOM    640  O   GLN B 160      -6.257 -10.217 -25.770  1.00  1.00
ATOM    641  N   THR B 161      -4.151 -10.788 -25.535  1.00  1.00
ATOM    642  CA  THR B 161      -3.550  -9.771 -26.390  1.00  1.00
ATOM    643  C   THR B 161      -2.822 -10.403 -27.570  1.00  1.00
ATOM    644  O   THR B 161      -2.223 -11.471 -27.442  1.00  1.00
ATOM    645  N   PRO B 162      -2.377  -9.655 -28.533  1.00  1.00
ATOM    646  CA  PRO B 162      -1.646 -10.170 -29.684  1.00  1.00
ATOM    647  C   PRO B 162      -0.248 -10.629 -29.289  1.00  1.00
ATOM    648  O   PRO B 162       0.275 -11.599 -29.838  1.00  1.00
ATOM    649  N   LEU B 163       0.257 -10.399 -28.246  1.00  1.00
ATOM    650  CA  LEU B 163       1.582 -10.768 -27.762  1.00  1.00
ATOM    651  C   LEU B 163       1.516 -11.990 -26.852  1.00  1.00
ATOM    652  O   LEU B 163       2.451 -12.789 -26.801  1.00  1.00
ATOM    653  N   GLY B 164       0.348 -12.275 -26.297  1.00  1.00
ATOM    654  CA  GLY B 164       0.204 -13.318 -25.289  1.00  1.00
ATOM    655  C   GLY B 164      -1.017 -13.072 -24.412  1.00  1.00
ATOM    656  O   GLY B 164      -1.441 -11.931 -24.228  1.00  1.00
ATOM    657  N   ALA B 165      -1.379 -14.131 -23.599  1.00  1.00
ATOM    658  CA  ALA B 165      -2.496 -14.012 -22.669  1.00  1.00
ATOM    659  C   ALA B 165      -2.042 -13.433 -21.335  1.00  1.00
ATOM    660  O   ALA B 165      -0.959 -13.753 -20.844  1.00  1.00
ATOM    661  N   ILE B 166      -2.974 -12.745 -20.672  1.00  1.00
ATOM    662  CA  ILE B 166      -2.755 -12.168 -19.351  1.00  1.00
ATOM    663  C   ILE B 166      -3.624 -12.851 -18.302  1.00  1.00
ATOM    664  O   ILE B 166      -4.820 -13.053 -18.509  1.00  1.00
ATOM    665  N   ASN B 167      -3.037 -13.338 -17.278  1.00  1.00
ATOM    666  CA  ASN B 167      -3.704 -13.894 -16.107  1.00  1.00
ATOM    667  C   ASN B 167      -3.379 -13.090 -14.855  1.00  1.00
ATOM    668  O   ASN B 167      -2.226 -13.025 -14.429  1.00  1.00
ATOM    669  N   SER B 168      -4.221 -11.979 -14.639  1.00  1.00
ATOM    670  CA  SER B 168      -3.837 -10.977 -13.651  1.00  1.00
ATOM    671  C   SER B 168      -5.062 -10.312 -13.037  1.00  1.00
ATOM    672  O   SER B 168      -6.089 -10.152 -13.695  1.00  1.00
ATOM    673  N   SER B 169      -4.947  -9.923 -11.744  1.00  1.00
ATOM    674  CA  SER B 169      -5.995  -9.175 -11.060  1.00  1.00
ATOM    675  C   SER B 169      -5.644  -7.695 -10.969  1.00  1.00
ATOM    676  O   SER B 169      -6.515  -6.854 -10.746  1.00  1.00
ATOM    677  N   LEU B 170      -4.453  -7.368 -11.425  1.00  1.00
ATOM    678  CA  LEU B 170      -4.032  -5.973 -11.488  1.00  1.00
ATOM    679  C   LEU B 170      -4.969  -5.154 -12.369  1.00  1.00
ATOM    680  O   LEU B 170      -5.325  -5.572 -13.471  1.00  1.00
ATOM    681  N   PRO B 171      -5.143  -3.871 -11.993  1.00  1.00
ATOM    682  CA  PRO B 171      -6.077  -2.992 -12.687  1.00  1.00
ATOM    683  C   PRO B 171      -5.471  -2.452 -13.976  1.00  1.00
ATOM    684  O   PRO B 171      -6.167  -2.284 -14.977  1.00  1.00
ATOM    685  N   TYR B 172      -4.335  -2.335 -14.233  1.00  1.00
ATOM    686  CA  TYR B 172      -3.634  -1.754 -15.372  1.00  1.00
ATOM    687  C   TYR B 172      -2.629  -2.736 -15.959  1.00  1.00
ATOM    688  O   TYR B 172      -2.045  -3.547 -15.239  1.00  1.00
ATOM    689  N   GLN B 173      -2.373  -2.503 -17.274  1.00  1.00
ATOM    690  CA  GLN B 173      -1.351  -3.219 -18.027  1.00  1.00
ATOM    691  C   GLN B 173      -0.754  -2.340 -19.119  1.00  1.00
ATOM    692  O   GLN B 173      -1.455  -1.535 -19.733  1.00  1.00
ATOM    693  N   ASN B 174       0.457  -2.469 -19.412  1.00  1.00
ATOM    694  CA  ASN B 174       1.199  -1.755 -20.444  1.00  1.00
ATOM    695  C   ASN B 174       1.733  -2.713 -21.502  1.00  1.00
ATOM    696  O   ASN B 174       2.190  -2.288 -22.563  1.00  1.00
ATOM    697  N   ILE B 175       1.013  -3.857 -21.685  1.00  1.00
ATOM    698  CA  ILE B 175       1.416  -4.877 -22.646  1.00  1.00
ATOM    699  C   ILE B 175       0.910  -4.546 -24.044  1.00  1.00
ATOM    700  O   ILE B 175       1.626  -4.717 -25.030  1.00  1.00
ATOM    701  N   HIS B 176      -0.261  -4.210 -24.314  1.00  1.00
ATOM    702  CA  HIS B 176      -0.926  -4.054 -25.602  1.00  1.00
ATOM    703  C   HIS B 176      -2.328  -3.481 -25.433  1.00  1.00
ATOM    704  O   HIS B 176      -3.052  -3.849 -24.508  1.00  1.00
ATOM    705  N   PRO B 177      -2.683  -2.566 -26.427  1.00  1.00
ATOM    706  CA  PRO B 177      -3.998  -1.940 -26.360  1.00  1.00
ATOM    707  C   PRO B 177      -5.056  -2.808 -27.030  1.00  1.00
ATOM    708  O   PRO B 177      -6.220  -2.803 -26.630  1.00  1.00
ATOM    709  N   VAL B 178      -4.731  -3.682 -27.831  1.00  1.00
ATOM    710  CA  VAL B 178      -5.601  -4.708 -28.395  1.00  1.00
ATOM    711  C   VAL B 178      -5.809  -5.854 -27.413  1.00  1.00
ATOM    712  O   VAL B 178      -4.848  -6.451 -26.929  1.00  1.00
ATOM    713  N   THR B 179      -7.114  -6.047 -27.022  1.00  1.00
ATOM    714  CA  THR B 179      -7.478  -7.009 -25.989  1.00  1.00
ATOM    715  C   THR B 179      -8.766  -7.739 -26.345  1.00  1.00
ATOM    716  O   THR B 179      -9.696  -7.146 -26.892  1.00  1.00
ATOM    717  N   ILE B 180      -8.747  -9.033 -26.090  1.00  1.00
ATOM    718  CA  ILE B 180      -9.935  -9.872 -26.191  1.00  1.00
ATOM    719  C   ILE B 180     -10.363 -10.389 -24.824  1.00  1.00
ATOM    720  O   ILE B 180      -9.544 -10.895 -24.057  1.00  1.00
ATOM    721  N   GLY B 181     -11.436  -9.947 -24.295  1.00  1.00
ATOM    722  CA  GLY B 181     -11.979 -10.546 -23.081  1.00  1.00
ATOM    723  C   GLY B 181     -12.041  -9.531 -21.946  1.00  1.00
ATOM    724  O   GLY B 181     -11.594  -8.394 -22.093  1.00  1.00
ATOM    725  N   GLU B 182     -11.993  -9.729 -20.860  1.00  1.00
ATOM    726  CA  GLU B 182     -11.874  -8.937 -19.642  1.00  1.00
ATOM    727  C   GLU B 182     -10.416  -8.771 -19.233  1.00  1.00
ATOM    728  O   GLU B 182      -9.728  -9.750 -18.942  1.00  1.00
ATOM    729  N   CYS B 183      -9.812  -7.676 -19.774  1.00  1.00
ATOM    730  CA  CYS B 183      -8.389  -7.405 -19.605  1.00  1.00
ATOM    731  C   CYS B 183      -8.162  -6.186 -18.720  1.00  1.00
ATOM    732  O   CYS B 183      -8.925  -5.221 -18.769  1.00  1.00
ATOM    733  N   PRO B 184      -6.928  -6.114 -17.933  1.00  1.00
ATOM    734  CA  PRO B 184      -6.583  -4.838 -17.318  1.00  1.00
ATOM    735  C   PRO B 184      -6.614  -3.709 -18.339  1.00  1.00
ATOM    736  O   PRO B 184      -6.135  -3.862 -19.463  1.00  1.00
ATOM    737  N   LYS B 185      -6.930  -2.427 -17.739  1.00  1.00
ATOM    738  CA  LYS B 185      -6.876  -1.236 -18.577  1.00  1.00
ATOM    739  C   LYS B 185      -5.463  -0.985 -19.089  1.00  1.00
ATOM    740  O   LYS B 185      -4.505  -0.982 -18.316  1.00  1.00
ATOM    741  N   TYR B 186      -5.374  -0.710 -20.468  1.00  1.00
ATOM    742  CA  TYR B 186      -4.071  -0.388 -21.039  1.00  1.00
ATOM    743  C   TYR B 186      -3.703   1.068 -20.785  1.00  1.00
ATOM    744  O   TYR B 186      -4.531   1.965 -20.948  1.00  1.00
ATOM    745  N   VAL B 187      -2.445   1.259 -20.385  1.00  1.00
ATOM    746  CA  VAL B 187      -1.831   2.568 -20.196  1.00  1.00
ATOM    747  C   VAL B 187      -0.387   2.573 -20.681  1.00  1.00
ATOM    748  O   VAL B 187       0.317   1.569 -20.576  1.00  1.00
ATOM    749  N   ARG B 188       0.145   3.668 -21.024  1.00  1.00
ATOM    750  CA  ARG B 188       1.506   3.827 -21.520  1.00  1.00
ATOM    751  C   ARG B 188       2.506   3.899 -20.373  1.00  1.00
ATOM    752  O   ARG B 188       3.664   3.509 -20.521  1.00  1.00
ATOM    753  N   SER B 189       2.176   3.723 -19.223  1.00  1.00
ATOM    754  CA  SER B 189       3.025   3.843 -18.044  1.00  1.00
ATOM    755  C   SER B 189       4.016   2.689 -17.959  1.00  1.00
ATOM    756  O   SER B 189       3.661   1.535 -18.197  1.00  1.00
ATOM    757  N   ALA B 190       5.231   3.063 -17.323  1.00  1.00
ATOM    758  CA  ALA B 190       6.278   2.070 -17.117  1.00  1.00
ATOM    759  C   ALA B 190       6.276   1.558 -15.682  1.00  1.00
ATOM    760  O   ALA B 190       6.543   0.382 -15.432  1.00  1.00
ATOM    761  N   LYS B 191       5.647   2.173 -14.804  1.00  1.00
ATOM    762  CA  LYS B 191       5.556   1.891 -13.377  1.00  1.00
ATOM    763  C   LYS B 191       4.359   2.595 -12.751  1.00  1.00
ATOM    764  O   LYS B 191       4.047   3.735 -13.096  1.00  1.00
ATOM    765  N   LEU B 192       3.602   1.823 -11.965  1.00  1.00
ATOM    766  CA  LEU B 192       2.449   2.195 -11.153  1.00  1.00
ATOM    767  C   LEU B 192       2.407   1.394  -9.856  1.00  1.00
ATOM    768  O   LEU B 192       2.393   0.163  -9.876  1.00  1.00
ATOM    769  N   ARG B 193       3.127   1.821  -8.879  1.00  1.00
ATOM    770  CA  ARG B 193       3.302   1.183  -7.580  1.00  1.00
ATOM    771  C   ARG B 193       2.724   2.042  -6.463  1.00  1.00
ATOM    772  O   ARG B 193       2.955   3.250  -6.412  1.00  1.00
ATOM    773  N   MET B 194       1.652   1.507  -5.794  1.00  1.00
ATOM    774  CA  MET B 194       1.015   2.189  -4.673  1.00  1.00
ATOM    775  C   MET B 194       1.629   1.761  -3.347  1.00  1.00
ATOM    776  O   MET B 194       1.781   0.569  -3.078  1.00  1.00
ATOM    777  N   VAL B 195       2.140   2.790  -2.508  1.00  1.00
ATOM    778  CA  VAL B 195       2.596   2.402  -1.179  1.00  1.00
ATOM    779  C   VAL B 195       1.420   2.099  -0.260  1.00  1.00
ATOM    780  O   VAL B 195       0.422   2.820  -0.255  1.00  1.00
ATOM    781  N   THR B 196       1.611   1.015   0.573  1.00  1.00
ATOM    782  CA  THR B 196       0.592   0.642   1.547  1.00  1.00
ATOM    783  C   THR B 196       1.128   0.741   2.970  1.00  1.00
ATOM    784  O   THR B 196       0.400   1.105   3.894  1.00  1.00
ATOM    785  N   GLY B 197       2.430   0.729   3.072  1.00  1.00
ATOM    786  CA  GLY B 197       3.085   0.918   4.361  1.00  1.00
ATOM    787  C   GLY B 197       3.664   2.321   4.484  1.00  1.00
ATOM    788  O   GLY B 197       3.661   3.091   3.523  1.00  1.00
ATOM    789  N   LEU B 198       4.671   2.505   5.138  1.00  1.00
ATOM    790  CA  LEU B 198       5.288   3.782   5.474  1.00  1.00
ATOM    791  C   LEU B 198       6.745   3.826   5.027  1.00  1.00
ATOM    792  O   LEU B 198       7.422   2.799   4.984  1.00  1.00
ATOM    793  N   ARG B 199       7.316   5.055   5.026  1.00  1.00
ATOM    794  CA  ARG B 199       8.744   5.225   4.786  1.00  1.00
ATOM    795  C   ARG B 199       9.561   4.225   5.593  1.00  1.00
ATOM    796  O   ARG B 199       9.377   4.091   6.803  1.00  1.00
ATOM    797  N   ASN B 200      10.425   3.448   4.823  1.00  1.00
ATOM    798  CA  ASN B 200      11.311   2.482   5.462  1.00  1.00
ATOM    799  C   ASN B 200      12.641   3.121   5.840  1.00  1.00
ATOM    800  O   ASN B 200      13.317   3.713   4.999  1.00  1.00
ATOM    801  N   ILE B 201      12.958   3.168   7.086  1.00  1.00
ATOM    802  CA  ILE B 201      14.150   3.769   7.671  1.00  1.00
ATOM    803  C   ILE B 201      14.811   2.825   8.667  1.00  1.00
ATOM    804  O   ILE B 201      14.318   2.637   9.779  1.00  1.00
ATOM    805  N   PRO B 202      15.375   1.686   8.212  1.00  1.00
ATOM    806  CA  PRO B 202      15.930   0.678   9.107  1.00  1.00
ATOM    807  C   PRO B 202      17.224   1.164   9.749  1.00  1.00
ATOM    808  O   PRO B 202      18.011   1.872   9.121  1.00  1.00
ATOM    809  N   GLY B 203       7.947  14.885   7.205  1.00  1.00
ATOM    810  CA  GLY B 203       6.586  14.671   6.728  1.00  1.00
ATOM    811  C   GLY B 203       5.631  15.707   7.305  1.00  1.00
ATOM    812  O   GLY B 203       5.869  16.253   8.382  1.00  1.00
ATOM    813  N   LEU B 204       4.377  15.694   6.851  1.00  1.00
ATOM    814  CA  LEU B 204       3.403  16.679   7.308  1.00  1.00
ATOM    815  C   LEU B 204       3.205  16.598   8.818  1.00  1.00
ATOM    816  O   LEU B 204       3.030  17.617   9.486  1.00  1.00
ATOM    817  N   PHE B 205       3.224  15.684   9.541  1.00  1.00
ATOM    818  CA  PHE B 205       2.977  15.553  10.972  1.00  1.00
ATOM    819  C   PHE B 205       4.277  15.613  11.763  1.00  1.00
ATOM    820  O   PHE B 205       4.295  16.045  12.915  1.00  1.00
ATOM    821  N   GLY B 206       5.354  15.289  11.310  1.00  1.00
ATOM    822  CA  GLY B 206       6.642  15.626  11.904  1.00  1.00
ATOM    823  C   GLY B 206       7.155  14.494  12.785  1.00  1.00
ATOM    824  O   GLY B 206       8.300  14.516  13.237  1.00  1.00
ATOM    825  N   ALA B 207       6.552  13.289  12.626  1.00  1.00
ATOM    826  CA  ALA B 207       6.959  12.173  13.471  1.00  1.00
ATOM    827  C   ALA B 207       7.859  11.207  12.711  1.00  1.00
ATOM    828  O   ALA B 207       8.822  10.674  13.264  1.00  1.00
ATOM    829  N   ILE B 208       7.409  10.625  11.592  1.00  1.00
ATOM    830  CA  ILE B 208       8.242   9.732  10.795  1.00  1.00
ATOM    831  C   ILE B 208       9.346  10.501  10.080  1.00  1.00
ATOM    832  O   ILE B 208       9.079  11.463   9.360  1.00  1.00
ATOM    833  N   ALA B 209      10.626   9.998  10.202  1.00  1.00
ATOM    834  CA  ALA B 209      11.732  10.731   9.599  1.00  1.00
ATOM    835  C   ALA B 209      11.728  12.191  10.033  1.00  1.00
ATOM    836  O   ALA B 209      11.431  13.084   9.240  1.00  1.00
ATOM    837  N   GLY B 210      11.311  12.391  11.275  1.00  1.00
ATOM    838  CA  GLY B 210      11.261  13.711  11.891  1.00  1.00
ATOM    839  C   GLY B 210      11.845  13.685  13.298  1.00  1.00
ATOM    840  O   GLY B 210      12.750  14.455  13.619  1.00  1.00
ATOM    841  N   PHE B 211      10.902  13.769  14.359  1.00  1.00
ATOM    842  CA  PHE B 211      11.392  13.757  15.732  1.00  1.00
ATOM    843  C   PHE B 211      11.640  12.335  16.217  1.00  1.00
ATOM    844  O   PHE B 211      12.378  12.115  17.178  1.00  1.00
ATOM    845  N   ILE B 212      10.936  11.367  15.683  1.00  1.00
ATOM    846  CA  ILE B 212      11.372   9.978  15.757  1.00  1.00
ATOM    847  C   ILE B 212      12.245   9.610  14.564  1.00  1.00
ATOM    848  O   ILE B 212      11.766   9.533  13.433  1.00  1.00
ATOM    849  N   GLU B 213      13.481   9.761  14.558  1.00  1.00
ATOM    850  CA  GLU B 213      14.407   9.755  13.432  1.00  1.00
ATOM    851  C   GLU B 213      14.421   8.400  12.737  1.00  1.00
ATOM    852  O   GLU B 213      14.508   8.320  11.512  1.00  1.00
ATOM    853  N   GLY B 214      14.209   7.324  13.106  1.00  1.00
ATOM    854  CA  GLY B 214      14.349   6.060  12.394  1.00  1.00
ATOM    855  C   GLY B 214      13.211   5.106  12.734  1.00  1.00
ATOM    856  O   GLY B 214      12.665   5.146  13.837  1.00  1.00
ATOM    857  N   GLY B 215      13.148   4.007  12.032  1.00  1.00
ATOM    858  CA  GLY B 215      12.195   2.936  12.294  1.00  1.00
ATOM    859  C   GLY B 215      12.825   1.832  13.134  1.00  1.00
ATOM    860  O   GLY B 215      14.007   1.522  12.984  1.00  1.00
ATOM    861  N   TRP B 216      12.001   0.822  13.453  1.00  1.00
ATOM    862  CA  TRP B 216      12.434  -0.337  14.226  1.00  1.00
ATOM    863  C   TRP B 216      12.226  -1.628  13.446  1.00  1.00
ATOM    864  O   TRP B 216      11.093  -2.009  13.149  1.00  1.00
ATOM    865  N   THR B 217      13.352  -2.328  13.124  1.00  1.00
ATOM    866  CA  THR B 217      13.230  -3.614  12.448  1.00  1.00
ATOM    867  C   THR B 217      12.826  -4.712  13.423  1.00  1.00
ATOM    868  O   THR B 217      12.117  -5.650  13.058  1.00  1.00
ATOM    869  N   GLY B 218      12.875  -4.407  14.705  1.00  1.00
ATOM    870  CA  GLY B 218      12.563  -5.357  15.766  1.00  1.00
ATOM    871  C   GLY B 218      11.076  -5.344  16.097  1.00  1.00
ATOM    872  O   GLY B 218      10.532  -6.331  16.593  1.00  1.00
ATOM    873  N   MET B 219      10.348  -4.367  15.839  1.00  1.00
ATOM    874  CA  MET B 219       8.891  -4.352  15.872  1.00  1.00
ATOM    875  C   MET B 219       8.305  -4.952  14.600  1.00  1.00
ATOM    876  O   MET B 219       8.342  -4.333  13.536  1.00  1.00
ATOM    877  N   ILE B 220       7.941  -6.211  14.624  1.00  1.00
ATOM    878  CA  ILE B 220       7.614  -6.992  13.437  1.00  1.00
ATOM    879  C   ILE B 220       6.125  -7.307  13.377  1.00  1.00
ATOM    880  O   ILE B 220       5.552  -7.442  12.296  1.00  1.00
ATOM    881  N   ASP B 221       5.269  -6.855  14.175  1.00  1.00
ATOM    882  CA  ASP B 221       3.871  -7.268  14.209  1.00  1.00
ATOM    883  C   ASP B 221       2.943  -6.094  13.922  1.00  1.00
ATOM    884  O   ASP B 221       1.843  -6.274  13.399  1.00  1.00
ATOM    885  N   GLY B 222       3.290  -5.016  13.514  1.00  1.00
ATOM    886  CA  GLY B 222       2.473  -3.910  13.030  1.00  1.00
ATOM    887  C   GLY B 222       3.338  -2.731  12.605  1.00  1.00
ATOM    888  O   GLY B 222       4.493  -2.616  13.015  1.00  1.00
ATOM    889  N   TRP B 223       2.608  -1.641  12.148  1.00  1.00
ATOM    890  CA  TRP B 223       3.287  -0.447  11.660  1.00  1.00
ATOM    891  C   TRP B 223       3.622   0.502  12.804  1.00  1.00
ATOM    892  O   TRP B 223       4.682   1.129  12.813  1.00  1.00
ATOM    893  N   TYR B 224       2.993   0.689  13.752  1.00  1.00
ATOM    894  CA  TYR B 224       3.211   1.537  14.918  1.00  1.00
ATOM    895  C   TYR B 224       3.115   0.734  16.209  1.00  1.00
ATOM    896  O   TYR B 224       2.343  -0.221  16.302  1.00  1.00
ATOM    897  N   GLY B 225       3.914   1.364  17.280  1.00  1.00
ATOM    898  CA  GLY B 225       3.848   0.675  18.564  1.00  1.00
ATOM    899  C   GLY B 225       4.822   1.281  19.565  1.00  1.00
ATOM    900  O   GLY B 225       5.672   2.096  19.204  1.00  1.00
ATOM    901  N   TYR B 226       5.387   0.327  20.443  1.00  1.00
ATOM    902  CA  TYR B 226       6.131   0.754  21.622  1.00  1.00
ATOM    903  C   TYR B 226       7.391  -0.082  21.811  1.00  1.00
ATOM    904  O   TYR B 226       7.423  -1.262  21.462  1.00  1.00
ATOM    905  N   HIS B 227       8.402   0.547  22.316  1.00  1.00
ATOM    906  CA  HIS B 227       9.602  -0.068  22.872  1.00  1.00
ATOM    907  C   HIS B 227       9.768   0.281  24.345  1.00  1.00
ATOM    908  O   HIS B 227       9.596   1.433  24.743  1.00  1.00
ATOM    909  N   HIS B 228       9.870  -0.624  25.227  1.00  1.00
ATOM    910  CA  HIS B 228       9.990  -0.345  26.653  1.00  1.00
ATOM    911  C   HIS B 228      11.272  -0.938  27.224  1.00  1.00
ATOM    912  O   HIS B 228      11.717  -2.005  26.800  1.00  1.00
ATOM    913  N   GLN B 229      11.727  -0.409  28.267  1.00  1.00
ATOM    914  CA  GLN B 229      12.892  -0.754  29.073  1.00  1.00
ATOM    915  C   GLN B 229      12.607  -0.573  30.558  1.00  1.00
ATOM    916  O   GLN B 229      12.100   0.466  30.981  1.00  1.00
ATOM    917  N   ASN B 230      12.515  -1.620  31.312  1.00  1.00
ATOM    918  CA  ASN B 230      12.292  -1.578  32.753  1.00  1.00
ATOM    919  C   ASN B 230      13.099  -2.655  33.466  1.00  1.00
ATOM    920  O   ASN B 230      13.447  -3.677  32.876  1.00  1.00
ATOM    921  N   GLU B 231      13.060  -2.739  34.744  1.00  1.00
ATOM    922  CA  GLU B 231      13.783  -3.745  35.512  1.00  1.00
ATOM    923  C   GLU B 231      13.522  -5.145  34.970  1.00  1.00
ATOM    924  O   GLU B 231      14.424  -5.982  34.925  1.00  1.00
ATOM    925  N   GLN B 232      12.464  -5.514  34.539  1.00  1.00
ATOM    926  CA  GLN B 232      12.051  -6.809  34.013  1.00  1.00
ATOM    927  C   GLN B 232      12.495  -6.984  32.566  1.00  1.00
ATOM    928  O   GLN B 232      12.746  -8.101  32.114  1.00  1.00
ATOM    929  N   GLY B 233      13.135  -6.235  31.926  1.00  1.00
ATOM    930  CA  GLY B 233      13.663  -6.445  30.583  1.00  1.00
ATOM    931  C   GLY B 233      13.336  -5.268  29.673  1.00  1.00
ATOM    932  O   GLY B 233      12.805  -4.253  30.121  1.00  1.00
ATOM    933  N   SER B 234      13.553  -5.642  28.297  1.00  1.00
ATOM    934  CA  SER B 234      13.119  -4.740  27.236  1.00  1.00
ATOM    935  C   SER B 234      12.548  -5.514  26.055  1.00  1.00
ATOM    936  O   SER B 234      13.010  -6.610  25.737  1.00  1.00
ATOM    937  N   GLY B 235      11.621  -4.918  25.367  1.00  1.00
ATOM    938  CA  GLY B 235      11.005  -5.551  24.208  1.00  1.00
ATOM    939  C   GLY B 235      10.345  -4.520  23.302  1.00  1.00
ATOM    940  O   GLY B 235      10.075  -3.394  23.721  1.00  1.00
ATOM    941  N   TYR B 236       9.760  -5.032  22.226  1.00  1.00
ATOM    942  CA  TYR B 236       8.872  -4.283  21.345  1.00  1.00
ATOM    943  C   TYR B 236       7.473  -4.886  21.332  1.00  1.00
ATOM    944  O   TYR B 236       7.310  -6.103  21.416  1.00  1.00
ATOM    945  N   ALA B 237       6.500  -3.981  21.035  1.00  1.00
ATOM    946  CA  ALA B 237       5.094  -4.350  20.920  1.00  1.00
ATOM    947  C   ALA B 237       4.339  -3.374  20.027  1.00  1.00
ATOM    948  O   ALA B 237       4.500  -2.159  20.144  1.00  1.00
ATOM    949  N   ALA B 238       3.709  -3.863  18.942  1.00  1.00
ATOM    950  CA  ALA B 238       2.888  -2.999  18.103  1.00  1.00
ATOM    951  C   ALA B 238       1.613  -2.581  18.824  1.00  1.00
ATOM    952  O   ALA B 238       0.955  -3.400  19.465  1.00  1.00
ATOM    953  N   ASP B 239       1.227  -1.216  18.604  1.00  1.00
ATOM    954  CA  ASP B 239      -0.121  -0.841  19.013  1.00  1.00
ATOM    955  C   ASP B 239      -1.166  -1.436  18.077  1.00  1.00
ATOM    956  O   ASP B 239      -1.168  -1.159  16.878  1.00  1.00
ATOM    957  N   GLN B 240      -1.923  -2.442  18.630  1.00  1.00
ATOM    958  CA  GLN B 240      -2.795  -3.262  17.798  1.00  1.00
ATOM    959  C   GLN B 240      -3.973  -2.453  17.270  1.00  1.00
ATOM    960  O   GLN B 240      -4.385  -2.616  16.122  1.00  1.00
ATOM    961  N   LYS B 241      -4.498  -1.504  17.983  1.00  1.00
ATOM    962  CA  LYS B 241      -5.669  -0.724  17.599  1.00  1.00
ATOM    963  C   LYS B 241      -5.351   0.213  16.441  1.00  1.00
ATOM    964  O   LYS B 241      -6.143   0.354  15.509  1.00  1.00
ATOM    965  N   SER B 242      -4.253   0.970  16.514  1.00  1.00
ATOM    966  CA  SER B 242      -3.880   1.898  15.453  1.00  1.00
ATOM    967  C   SER B 242      -3.364   1.156  14.228  1.00  1.00
ATOM    968  O   SER B 242      -3.622   1.556  13.093  1.00  1.00
ATOM    969  N   THR B 243      -2.731  -0.008  14.455  1.00  1.00
ATOM    970  CA  THR B 243      -2.249  -0.826  13.348  1.00  1.00
ATOM    971  C   THR B 243      -3.407  -1.426  12.562  1.00  1.00
ATOM    972  O   THR B 243      -3.388  -1.450  11.331  1.00  1.00
ATOM    973  N   GLN B 244      -4.439  -1.979  13.308  1.00  1.00
ATOM    974  CA  GLN B 244      -5.598  -2.610  12.689  1.00  1.00
ATOM    975  C   GLN B 244      -6.465  -1.585  11.970  1.00  1.00
ATOM    976  O   GLN B 244      -6.952  -1.834  10.867  1.00  1.00
ATOM    977  N   ASN B 245      -6.657  -0.414  12.544  1.00  1.00
ATOM    978  CA  ASN B 245      -7.432   0.661  11.938  1.00  1.00
ATOM    979  C   ASN B 245      -6.751   1.193  10.684  1.00  1.00
ATOM    980  O   ASN B 245      -7.408   1.479   9.683  1.00  1.00
ATOM    981  N   ALA B 246      -5.408   1.266  10.700  1.00  1.00
ATOM    982  CA  ALA B 246      -4.639   1.742   9.556  1.00  1.00
ATOM    983  C   ALA B 246      -4.641   0.720   8.427  1.00  1.00
ATOM    984  O   ALA B 246      -4.746   1.078   7.254  1.00  1.00
ATOM    985  N   ILE B 247      -4.531  -0.582   8.772  1.00  1.00
ATOM    986  CA  ILE B 247      -4.637  -1.616   7.749  1.00  1.00
ATOM    987  C   ILE B 247      -6.015  -1.609   7.100  1.00  1.00
ATOM    988  O   ILE B 247      -6.139  -1.747   5.883  1.00  1.00
ATOM    989  N   ASN B 248      -7.067  -1.391   7.966  1.00  1.00
ATOM    990  CA  ASN B 248      -8.428  -1.280   7.456  1.00  1.00
ATOM    991  C   ASN B 248      -8.555  -0.126   6.470  1.00  1.00
ATOM    992  O   ASN B 248      -9.197  -0.255   5.428  1.00  1.00
ATOM    993  N   GLY B 249      -7.976   1.022   6.801  1.00  1.00
ATOM    994  CA  GLY B 249      -8.063   2.240   6.006  1.00  1.00
ATOM    995  C   GLY B 249      -7.313   2.092   4.688  1.00  1.00
ATOM    996  O   GLY B 249      -7.800   2.508   3.636  1.00  1.00
ATOM    997  N   ILE B 250      -6.017   1.614   4.778  1.00  1.00
ATOM    998  CA  ILE B 250      -5.172   1.483   3.597  1.00  1.00
ATOM    999  C   ILE B 250      -5.766   0.493   2.603  1.00  1.00
ATOM   1000  O   ILE B 250      -5.765   0.735   1.396  1.00  1.00
ATOM   1001  N   THR B 251      -6.284  -0.651   3.093  1.00  1.00
ATOM   1002  CA  THR B 251      -6.867  -1.675   2.235  1.00  1.00
ATOM   1003  C   THR B 251      -8.169  -1.194   1.609  1.00  1.00
ATOM   1004  O   THR B 251      -8.440  -1.455   0.437  1.00  1.00
ATOM   1005  N   ASN B 252      -8.951  -0.414   2.299  1.00  1.00
ATOM   1006  CA  ASN B 252     -10.145   0.214   1.745  1.00  1.00
ATOM   1007  C   ASN B 252      -9.788   1.193   0.635  1.00  1.00
ATOM   1008  O   ASN B 252     -10.470   1.265  -0.387  1.00  1.00
ATOM   1009  N   LYS B 253      -8.641   1.920   0.855  1.00  1.00
ATOM   1010  CA  LYS B 253      -8.143   2.864  -0.139  1.00  1.00
ATOM   1011  C   LYS B 253      -7.755   2.152  -1.429  1.00  1.00
ATOM   1012  O   LYS B 253      -8.039   2.635  -2.525  1.00  1.00
ATOM   1013  N   VAL B 254      -7.025   0.999  -1.283  1.00  1.00
ATOM   1014  CA  VAL B 254      -6.655   0.197  -2.443  1.00  1.00
ATOM   1015  C   VAL B 254      -7.888  -0.278  -3.201  1.00  1.00
ATOM   1016  O   VAL B 254      -7.931  -0.226  -4.430  1.00  1.00
ATOM   1017  N   ASN B 255      -8.883  -0.776  -2.461  1.00  1.00
ATOM   1018  CA  ASN B 255     -10.130  -1.263  -3.039  1.00  1.00
ATOM   1019  C   ASN B 255     -10.856  -0.158  -3.796  1.00  1.00
ATOM   1020  O   ASN B 255     -11.395  -0.385  -4.879  1.00  1.00
ATOM   1021  N   THR B 256     -10.922   1.031  -3.180  1.00  1.00
ATOM   1022  CA  THR B 256     -11.563   2.186  -3.796  1.00  1.00
ATOM   1023  C   THR B 256     -10.884   2.558  -5.108  1.00  1.00
ATOM   1024  O   THR B 256     -11.549   2.881  -6.093  1.00  1.00
ATOM   1025  N   VAL B 257      -9.564   2.645  -5.105  1.00  1.00
ATOM   1026  CA  VAL B 257      -8.788   2.933  -6.305  1.00  1.00
ATOM   1027  C   VAL B 257      -9.037   1.889  -7.386  1.00  1.00
ATOM   1028  O   VAL B 257      -9.184   2.222  -8.561  1.00  1.00
ATOM   1029  N   ILE B 258      -8.957   0.637  -7.040  1.00  1.00
ATOM   1030  CA  ILE B 258      -9.182  -0.460  -7.974  1.00  1.00
ATOM   1031  C   ILE B 258     -10.609  -0.444  -8.509  1.00  1.00
ATOM   1032  O   ILE B 258     -10.839  -0.669  -9.698  1.00  1.00
ATOM   1033  N   GLU B 259     -11.568  -0.234  -7.721  1.00  1.00
ATOM   1034  CA  GLU B 259     -12.989  -0.222  -8.048  1.00  1.00
ATOM   1035  C   GLU B 259     -13.293   0.793  -9.143  1.00  1.00
ATOM   1036  O   GLU B 259     -14.104   0.535 -10.032  1.00  1.00
ATOM   1037  N   LYS B 260     -12.689   1.876  -9.251  1.00  1.00
ATOM   1038  CA  LYS B 260     -13.000   2.962 -10.173  1.00  1.00
ATOM   1039  C   LYS B 260     -12.415   2.696 -11.554  1.00  1.00
ATOM   1040  O   LYS B 260     -13.020   3.035 -12.571  1.00  1.00
ATOM   1041  N   MET B 261     -11.365   2.036 -11.684  1.00  1.00
ATOM   1042  CA  MET B 261     -10.801   1.635 -12.967  1.00  1.00
ATOM   1043  C   MET B 261      -9.904   0.414 -12.817  1.00  1.00
ATOM   1044  O   MET B 261      -8.929   0.436 -12.066  1.00  1.00
ATOM   1045  N   ASN B 262     -10.455  -0.728 -13.509  1.00  1.00
ATOM   1046  CA  ASN B 262      -9.732  -1.988 -13.377  1.00  1.00
ATOM   1047  C   ASN B 262     -10.106  -2.957 -14.490  1.00  1.00
ATOM   1048  O   ASN B 262      -9.330  -3.848 -14.837  1.00  1.00
ATOM   1049  N   ILE B 263     -10.570  -2.696 -15.553  1.00  1.00
ATOM   1050  CA  ILE B 263     -10.955  -3.619 -16.614  1.00  1.00
ATOM   1051  C   ILE B 263     -11.338  -2.869 -17.884  1.00  1.00
ATOM   1052  O   ILE B 263     -11.859  -1.755 -17.825  1.00  1.00
ATOM   1053  N   GLN B 264     -10.970  -3.446 -18.978  1.00  1.00
ATOM   1054  CA  GLN B 264     -11.385  -3.083 -20.328  1.00  1.00
ATOM   1055  C   GLN B 264     -11.925  -4.291 -21.082  1.00  1.00
ATOM   1056  O   GLN B 264     -11.397  -5.396 -20.963  1.00  1.00
ATOM   1057  N   PHE B 265     -13.093  -4.201 -21.612  1.00  1.00
ATOM   1058  CA  PHE B 265     -13.613  -5.278 -22.445  1.00  1.00
ATOM   1059  C   PHE B 265     -12.903  -5.325 -23.792  1.00  1.00
ATOM   1060  O   PHE B 265     -12.479  -4.295 -24.317  1.00  1.00
ATOM   1061  N   THR B 266     -13.161  -6.220 -24.636  1.00  1.00
ATOM   1062  CA  THR B 266     -12.594  -6.358 -25.972  1.00  1.00
ATOM   1063  C   THR B 266     -12.514  -5.011 -26.678  1.00  1.00
ATOM   1064  O   THR B 266     -13.489  -4.260 -26.716  1.00  1.00
ATOM   1065  N   ALA B 267     -11.288  -4.737 -27.137  1.00  1.00
ATOM   1066  CA  ALA B 267     -10.889  -3.579 -27.928  1.00  1.00
ATOM   1067  C   ALA B 267      -9.964  -3.983 -29.068  1.00  1.00
ATOM   1068  O   ALA B 267      -8.969  -4.676 -28.857  1.00  1.00
ATOM   1069  N   VAL B 268     -10.442  -4.003 -30.253  1.00  1.00
ATOM   1070  CA  VAL B 268      -9.708  -4.445 -31.434  1.00  1.00
ATOM   1071  C   VAL B 268      -9.586  -3.325 -32.458  1.00  1.00
ATOM   1072  O   VAL B 268     -10.498  -2.513 -32.617  1.00  1.00
ATOM   1073  N   GLY B 269      -8.636  -3.222 -33.191  1.00  1.00
ATOM   1074  CA  GLY B 269      -8.453  -2.294 -34.300  1.00  1.00
ATOM   1075  C   GLY B 269      -9.637  -2.340 -35.258  1.00  1.00
ATOM   1076  O   GLY B 269     -10.185  -3.408 -35.531  1.00  1.00
ATOM   1077  N   LYS B 270      -9.747  -1.214 -36.041  1.00  1.00
ATOM   1078  CA  LYS B 270     -10.702  -1.143 -37.140  1.00  1.00
ATOM   1079  C   LYS B 270      -9.998  -1.242 -38.488  1.00  1.00
ATOM   1080  O   LYS B 270      -8.988  -0.580 -38.722  1.00  1.00
ATOM   1081  N   LEU B 271      -9.530  10.558 -37.245  1.00  1.00
ATOM   1082  CA  LEU B 271     -10.629  10.634 -36.290  1.00  1.00
ATOM   1083  C   LEU B 271     -10.620   9.439 -35.342  1.00  1.00
ATOM   1084  O   LEU B 271     -10.887   9.579 -34.149  1.00  1.00
ATOM   1085  N   ASN B 272     -10.521   8.227 -35.854  1.00  1.00
ATOM   1086  CA  ASN B 272     -10.421   7.031 -35.027  1.00  1.00
ATOM   1087  C   ASN B 272      -9.130   7.026 -34.218  1.00  1.00
ATOM   1088  O   ASN B 272      -9.112   6.608 -33.061  1.00  1.00
ATOM   1089  N   LYS B 273      -8.021   7.354 -34.832  1.00  1.00
ATOM   1090  CA  LYS B 273      -6.742   7.402 -34.133  1.00  1.00
ATOM   1091  C   LYS B 273      -6.730   8.503 -33.081  1.00  1.00
ATOM   1092  O   LYS B 273      -6.140   8.347 -32.012  1.00  1.00
ATOM   1093  N   LYS B 274      -7.359   9.676 -33.383  1.00  1.00
ATOM   1094  CA  LYS B 274      -7.452  10.777 -32.432  1.00  1.00
ATOM   1095  C   LYS B 274      -8.231  10.368 -31.189  1.00  1.00
ATOM   1096  O   LYS B 274      -7.879  10.747 -30.072  1.00  1.00
ATOM   1097  N   VAL B 275      -9.362   9.620 -31.383  1.00  1.00
ATOM   1098  CA  VAL B 275     -10.164   9.128 -30.269  1.00  1.00
ATOM   1099  C   VAL B 275      -9.369   8.159 -29.403  1.00  1.00
ATOM   1100  O   VAL B 275      -9.454   8.195 -28.176  1.00  1.00
ATOM   1101  N   ASP B 276      -8.728   7.152 -30.065  1.00  1.00
ATOM   1102  CA  ASP B 276      -7.935   6.168 -29.338  1.00  1.00
ATOM   1103  C   ASP B 276      -6.774   6.828 -28.606  1.00  1.00
ATOM   1104  O   ASP B 276      -6.467   6.479 -27.466  1.00  1.00
ATOM   1105  N   ASP B 277      -6.022   7.671 -29.212  1.00  1.00
ATOM   1106  CA  ASP B 277      -4.859   8.318 -28.616  1.00  1.00
ATOM   1107  C   ASP B 277      -5.273   9.285 -27.514  1.00  1.00
ATOM   1108  O   ASP B 277      -4.574   9.435 -26.511  1.00  1.00
ATOM   1109  N   GLY B 278      -6.419   9.929 -27.630  1.00  1.00
ATOM   1110  CA  GLY B 278      -6.883  10.897 -26.644  1.00  1.00
ATOM   1111  C   GLY B 278      -7.387  10.202 -25.385  1.00  1.00
ATOM   1112  O   GLY B 278      -7.194  10.695 -24.273  1.00  1.00
ATOM   1113  N   PHE B 279      -8.103   9.106 -25.498  1.00  1.00
ATOM   1114  CA  PHE B 279      -8.538   8.319 -24.351  1.00  1.00
ATOM   1115  C   PHE B 279      -7.350   7.718 -23.612  1.00  1.00
ATOM   1116  O   PHE B 279      -7.337   7.657 -22.383  1.00  1.00
ATOM   1117  N   LEU B 280      -6.378   7.222 -24.398  1.00  1.00
ATOM   1118  CA  LEU B 280      -5.160   6.652 -23.835  1.00  1.00
ATOM   1119  C   LEU B 280      -4.366   7.701 -23.063  1.00  1.00
ATOM   1120  O   LEU B 280      -3.793   7.411 -22.013  1.00  1.00
ATOM   1121  N   ASP B 281      -4.277   8.924 -23.602  1.00  1.00
ATOM   1122  CA  ASP B 281      -3.580  10.015 -22.931  1.00  1.00
ATOM   1123  C   ASP B 281      -4.227  10.339 -21.590  1.00  1.00
ATOM   1124  O   ASP B 281      -3.537  10.605 -20.606  1.00  1.00
ATOM   1125  N   ILE B 282      -5.577  10.363 -21.561  1.00  1.00
ATOM   1126  CA  ILE B 282      -6.332  10.714 -20.364  1.00  1.00
ATOM   1127  C   ILE B 282      -6.197   9.639 -19.293  1.00  1.00
ATOM   1128  O   ILE B 282      -6.056   9.944 -18.109  1.00  1.00
ATOM   1129  N   TRP B 283      -6.333   8.356 -19.682  1.00  1.00
ATOM   1130  CA  TRP B 283      -6.273   7.254 -18.729  1.00  1.00
ATOM   1131  C   TRP B 283      -4.863   7.078 -18.179  1.00  1.00
ATOM   1132  O   TRP B 283      -4.680   6.751 -17.007  1.00  1.00
ATOM   1133  N   THR B 284      -3.862   7.256 -18.994  1.00  1.00
ATOM   1134  CA  THR B 284      -2.476   7.213 -18.543  1.00  1.00
ATOM   1135  C   THR B 284      -2.207   8.280 -17.489  1.00  1.00
ATOM   1136  O   THR B 284      -1.508   8.032 -16.506  1.00  1.00
ATOM   1137  N   TYR B 285      -2.724   9.526 -17.793  1.00  1.00
ATOM   1138  CA  TYR B 285      -2.579  10.645 -16.870  1.00  1.00
ATOM   1139  C   TYR B 285      -3.309  10.376 -15.560  1.00  1.00
ATOM   1140  O   TYR B 285      -2.800  10.681 -14.481  1.00  1.00
ATOM   1141  N   ASN B 286      -4.524   9.888 -15.647  1.00  1.00
ATOM   1142  CA  ASN B 286      -5.384   9.616 -14.501  1.00  1.00
ATOM   1143  C   ASN B 286      -4.773   8.558 -13.592  1.00  1.00
ATOM   1144  O   ASN B 286      -4.835   8.668 -12.367  1.00  1.00
ATOM   1145  N   ALA B 287      -4.300   7.467 -14.172  1.00  1.00
ATOM   1146  CA  ALA B 287      -3.721   6.361 -13.418  1.00  1.00
ATOM   1147  C   ALA B 287      -2.470   6.801 -12.669  1.00  1.00
ATOM   1148  O   ALA B 287      -2.262   6.427 -11.515  1.00  1.00
ATOM   1149  N   GLU B 288      -1.566   7.449 -13.353  1.00  1.00
ATOM   1150  CA  GLU B 288      -0.303   7.868 -12.757  1.00  1.00
ATOM   1151  C   GLU B 288      -0.526   8.909 -11.668  1.00  1.00
ATOM   1152  O   GLU B 288       0.121   8.875 -10.621  1.00  1.00
ATOM   1153  N   LEU B 289      -1.372   9.876 -11.890  1.00  1.00
ATOM   1154  CA  LEU B 289      -1.632  10.956 -10.946  1.00  1.00
ATOM   1155  C   LEU B 289      -2.395  10.451  -9.726  1.00  1.00
ATOM   1156  O   LEU B 289      -2.160  10.901  -8.604  1.00  1.00
ATOM   1157  N   LEU B 290      -3.340   9.567  -9.903  1.00  1.00
ATOM   1158  CA  LEU B 290      -4.076   8.965  -8.798  1.00  1.00
ATOM   1159  C   LEU B 290      -3.135   8.252  -7.832  1.00  1.00
ATOM   1160  O   LEU B 290      -3.314   8.316  -6.615  1.00  1.00
ATOM   1161  N   VAL B 291      -2.171   7.510  -8.407  1.00  1.00
ATOM   1162  CA  VAL B 291      -1.203   6.777  -7.600  1.00  1.00
ATOM   1163  C   VAL B 291      -0.277   7.728  -6.853  1.00  1.00
ATOM   1164  O   VAL B 291       0.037   7.512  -5.682  1.00  1.00
ATOM   1165  N   LEU B 292       0.225   8.748  -7.586  1.00  1.00
ATOM   1166  CA  LEU B 292       1.132   9.724  -6.995  1.00  1.00
ATOM   1167  C   LEU B 292       0.461  10.480  -5.853  1.00  1.00
ATOM   1168  O   LEU B 292       1.076  10.734  -4.818  1.00  1.00
ATOM   1169  N   LEU B 293      -0.740  10.931  -6.049  1.00  1.00
ATOM   1170  CA  LEU B 293      -1.480  11.671  -5.033  1.00  1.00
ATOM   1171  C   LEU B 293      -1.798  10.789  -3.830  1.00  1.00
ATOM   1172  O   LEU B 293      -1.727  11.235  -2.685  1.00  1.00
ATOM   1173  N   GLU B 294      -2.304   9.562  -4.102  1.00  1.00
ATOM   1174  CA  GLU B 294      -2.650   8.641  -3.026  1.00  1.00
ATOM   1175  C   GLU B 294      -1.413   8.220  -2.242  1.00  1.00
ATOM   1176  O   GLU B 294      -1.465   8.059  -1.023  1.00  1.00
ATOM   1177  N   ASN B 295      -0.296   8.077  -2.907  1.00  1.00
ATOM   1178  CA  ASN B 295       0.962   7.722  -2.260  1.00  1.00
ATOM   1179  C   ASN B 295       1.375   8.778  -1.242  1.00  1.00
ATOM   1180  O   ASN B 295       1.859   8.453  -0.158  1.00  1.00
ATOM   1181  N   GLU B 296       1.307  10.046  -1.647  1.00  1.00
ATOM   1182  CA  GLU B 296       1.613  11.153  -0.749  1.00  1.00
ATOM   1183  C   GLU B 296       0.700  11.142   0.470  1.00  1.00
ATOM   1184  O   GLU B 296       1.141  11.399   1.590  1.00  1.00
ATOM   1185  N   ARG B 297      -0.578  10.886   0.258  1.00  1.00
ATOM   1186  CA  ARG B 297      -1.576  10.864   1.321  1.00  1.00
ATOM   1187  C   ARG B 297      -1.348   9.692   2.266  1.00  1.00
ATOM   1188  O   ARG B 297      -1.540   9.811   3.477  1.00  1.00
ATOM   1189  N   THR B 298      -0.980   8.536   1.737  1.00  1.00
ATOM   1190  CA  THR B 298      -0.717   7.334   2.518  1.00  1.00
ATOM   1191  C   THR B 298       0.438   7.549   3.488  1.00  1.00
ATOM   1192  O   THR B 298       0.388   7.107   4.636  1.00  1.00
ATOM   1193  N   LEU B 299       1.538   8.103   2.979  1.00  1.00
ATOM   1194  CA  LEU B 299       2.700   8.383   3.814  1.00  1.00
ATOM   1195  C   LEU B 299       2.363   9.393   4.906  1.00  1.00
ATOM   1196  O   LEU B 299       2.801   9.256   6.049  1.00  1.00
ATOM   1197  N   ASP B 300       1.592  10.396   4.557  1.00  1.00
ATOM   1198  CA  ASP B 300       1.172  11.399   5.528  1.00  1.00
ATOM   1199  C   ASP B 300       0.260  10.793   6.587  1.00  1.00
ATOM   1200  O   ASP B 300       0.345  11.140   7.765  1.00  1.00
ATOM   1201  N   PHE B 301      -0.611   9.840   6.157  1.00  1.00
ATOM   1202  CA  PHE B 301      -1.526   9.136   7.046  1.00  1.00
ATOM   1203  C   PHE B 301      -0.769   8.375   8.127  1.00  1.00
ATOM   1204  O   PHE B 301      -1.189   8.337   9.283  1.00  1.00
ATOM   1205  N   HIS B 302       0.271   7.648   7.710  1.00  1.00
ATOM   1206  CA  HIS B 302       1.117   6.912   8.641  1.00  1.00
ATOM   1207  C   HIS B 302       1.809   7.853   9.619  1.00  1.00
ATOM   1208  O   HIS B 302       1.914   7.559  10.810  1.00  1.00
ATOM   1209  N   ASP B 303       2.372   8.976   9.052  1.00  1.00
ATOM   1210  CA  ASP B 303       3.013   9.982   9.889  1.00  1.00
ATOM   1211  C   ASP B 303       2.057  10.505  10.954  1.00  1.00
ATOM   1212  O   ASP B 303       2.444  10.706  12.105  1.00  1.00
ATOM   1213  N   SER B 304       0.812  10.744  10.574  1.00  1.00
ATOM   1214  CA  SER B 304      -0.231  11.242  11.463  1.00  1.00
ATOM   1215  C   SER B 304      -0.526  10.248  12.578  1.00  1.00
ATOM   1216  O   SER B 304      -0.752  10.635  13.724  1.00  1.00
ATOM   1217  N   ASN B 305      -0.653   8.967  12.240  1.00  1.00
ATOM   1218  CA  ASN B 305      -0.946   7.903  13.193  1.00  1.00
ATOM   1219  C   ASN B 305       0.139   7.803  14.258  1.00  1.00
ATOM   1220  O   ASN B 305      -0.150   7.579  15.433  1.00  1.00
ATOM   1221  N   VAL B 306       1.412   7.904  13.813  1.00  1.00
ATOM   1222  CA  VAL B 306       2.531   7.889  14.748  1.00  1.00
ATOM   1223  C   VAL B 306       2.477   9.084  15.691  1.00  1.00
ATOM   1224  O   VAL B 306       2.720   8.951  16.890  1.00  1.00
ATOM   1225  N   LYS B 307       2.240  10.265  15.114  1.00  1.00
ATOM   1226  CA  LYS B 307       2.158  11.511  15.867  1.00  1.00
ATOM   1227  C   LYS B 307       1.053  11.451  16.913  1.00  1.00
ATOM   1228  O   LYS B 307       1.222  11.927  18.036  1.00  1.00
ATOM   1229  N   ASN B 308      -0.122  10.904  16.509  1.00  1.00
ATOM   1230  CA  ASN B 308      -1.275  10.801  17.394  1.00  1.00
ATOM   1231  C   ASN B 308      -1.014   9.817  18.528  1.00  1.00
ATOM   1232  O   ASN B 308      -1.448  10.030  19.660  1.00  1.00
ATOM   1233  N   LEU B 309      -0.400   8.678  18.242  1.00  1.00
ATOM   1234  CA  LEU B 309      -0.027   7.689  19.246  1.00  1.00
ATOM   1235  C   LEU B 309       0.930   8.281  20.275  1.00  1.00
ATOM   1236  O   LEU B 309       0.810   8.018  21.472  1.00  1.00
ATOM   1237  N   TYR B 310       1.847   9.096  19.791  1.00  1.00
ATOM   1238  CA  TYR B 310       2.812   9.766  20.655  1.00  1.00
ATOM   1239  C   TYR B 310       2.127  10.776  21.567  1.00  1.00
ATOM   1240  O   TYR B 310       2.459  10.886  22.747  1.00  1.00
ATOM   1241  N   GLU B 311       1.301  11.638  20.984  1.00  1.00
ATOM   1242  CA  GLU B 311       0.556  12.640  21.736  1.00  1.00
ATOM   1243  C   GLU B 311      -0.375  11.988  22.750  1.00  1.00
ATOM   1244  O   GLU B 311      -0.555  12.495  23.858  1.00  1.00
ATOM   1245  N   LYS B 312      -0.964  10.866  22.428  1.00  1.00
ATOM   1246  CA  LYS B 312      -1.838  10.109  23.315  1.00  1.00
ATOM   1247  C   LYS B 312      -1.097   9.665  24.571  1.00  1.00
ATOM   1248  O   LYS B 312      -1.649   9.694  25.671  1.00  1.00
ATOM   1249  N   VAL B 313       0.086   9.037  24.392  1.00  1.00
ATOM   1250  CA  VAL B 313       0.915   8.631  25.520  1.00  1.00
ATOM   1251  C   VAL B 313       1.362   9.836  26.337  1.00  1.00
ATOM   1252  O   VAL B 313       1.365   9.798  27.568  1.00  1.00
ATOM   1253  N   LYS B 314       1.741  10.903  25.623  1.00  1.00
ATOM   1254  CA  LYS B 314       2.201  12.115  26.291  1.00  1.00
ATOM   1255  C   LYS B 314       1.130  12.671  27.221  1.00  1.00
ATOM   1256  O   LYS B 314       1.426  13.112  28.331  1.00  1.00
ATOM   1257  N   SER B 315      -0.120  12.667  26.786  1.00  1.00
ATOM   1258  CA  SER B 315      -1.237  13.212  27.549  1.00  1.00
ATOM   1259  C   SER B 315      -1.606  12.301  28.712  1.00  1.00
ATOM   1260  O   SER B 315      -2.015  12.769  29.775  1.00  1.00
ATOM   1261  N   GLN B 316      -1.372  11.015  28.634  1.00  1.00
ATOM   1262  CA  GLN B 316      -1.630  10.095  29.735  1.00  1.00
ATOM   1263  C   GLN B 316      -0.617  10.280  30.857  1.00  1.00
ATOM   1264  O   GLN B 316      -0.962  10.203  32.036  1.00  1.00
ATOM   1265  N   LEU B 317       0.674  10.333  30.516  1.00  1.00
ATOM   1266  CA  LEU B 317       1.755  10.414  31.490  1.00  1.00
ATOM   1267  C   LEU B 317       1.861  11.816  32.081  1.00  1.00
ATOM   1268  O   LEU B 317       2.169  11.982  33.261  1.00  1.00
ATOM   1269  N   LYS B 318       1.446  12.788  31.570  1.00  1.00
ATOM   1270  CA  LYS B 318       1.584  14.152  32.067  1.00  1.00
ATOM   1271  C   LYS B 318       3.002  14.420  32.553  1.00  1.00
ATOM   1272  O   LYS B 318       3.868  14.826  31.778  1.00  1.00
ATOM   1273  N   ASN B 319       3.200  14.783  33.811  1.00  1.00
ATOM   1274  CA  ASN B 319       4.497  15.100  34.396  1.00  1.00
ATOM   1275  C   ASN B 319       5.041  13.924  35.198  1.00  1.00
ATOM   1276  O   ASN B 319       6.203  13.923  35.604  1.00  1.00
ATOM   1277  N   ASN B 320       4.417  12.768  35.166  1.00  1.00
ATOM   1278  CA  ASN B 320       4.928  11.536  35.753  1.00  1.00
ATOM   1279  C   ASN B 320       6.048  10.945  34.906  1.00  1.00
ATOM   1280  O   ASN B 320       6.923  10.246  35.416  1.00  1.00
ATOM   1281  N   ALA B 321       6.387  11.509  33.942  1.00  1.00
ATOM   1282  CA  ALA B 321       7.458  11.210  32.998  1.00  1.00
ATOM   1283  C   ALA B 321       7.994  12.480  32.352  1.00  1.00
ATOM   1284  O   ALA B 321       7.252  13.437  32.132  1.00  1.00
ATOM   1285  N   LYS B 322       9.171  12.370  31.774  1.00  1.00
ATOM   1286  CA  LYS B 322       9.828  13.453  31.052  1.00  1.00
ATOM   1287  C   LYS B 322      10.082  13.071  29.599  1.00  1.00
ATOM   1288  O   LYS B 322      10.458  11.937  29.303  1.00  1.00
ATOM   1289  N   GLU B 323       9.733  14.025  28.658  1.00  1.00
ATOM   1290  CA  GLU B 323      10.169  13.796  27.286  1.00  1.00
ATOM   1291  C   GLU B 323      11.684  13.900  27.166  1.00  1.00
ATOM   1292  O   GLU B 323      12.278  14.911  27.540  1.00  1.00
ATOM   1293  N   ILE B 324      12.310  12.788  26.644  1.00  1.00
ATOM   1294  CA  ILE B 324      13.762  12.676  26.571  1.00  1.00
ATOM   1295  C   ILE B 324      14.245  12.716  25.128  1.00  1.00
ATOM   1296  O   ILE B 324      15.389  13.083  24.856  1.00  1.00
ATOM   1297  N   GLY B 325      13.446  12.668  24.208  1.00  1.00
ATOM   1298  CA  GLY B 325      13.905  12.883  22.842  1.00  1.00
ATOM   1299  C   GLY B 325      13.576  11.689  21.955  1.00  1.00
ATOM   1300  O   GLY B 325      13.723  10.539  22.367  1.00  1.00
ATOM   1301  N   ASN B 326      13.366  12.011  20.700  1.00  1.00
ATOM   1302  CA  ASN B 326      13.359  10.884  19.775  1.00  1.00
ATOM   1303  C   ASN B 326      12.104  10.038  19.947  1.00  1.00
ATOM   1304  O   ASN B 326      12.075   8.868  19.564  1.00  1.00
ATOM   1305  N   GLY B 327      11.108  10.477  20.740  1.00  1.00
ATOM   1306  CA  GLY B 327       9.857   9.745  20.896  1.00  1.00
ATOM   1307  C   GLY B 327       9.899   8.837  22.118  1.00  1.00
ATOM   1308  O   GLY B 327       8.940   8.119  22.403  1.00  1.00
ATOM   1309  N   CYS B 328      10.710   9.171  23.063  1.00  1.00
ATOM   1310  CA  CYS B 328      10.913   8.394  24.280  1.00  1.00
ATOM   1311  C   CYS B 328      10.507   9.189  25.515  1.00  1.00
ATOM   1312  O   CYS B 328      10.732  10.397  25.589  1.00  1.00
ATOM   1313  N   PHE B 329       9.855   8.530  26.435  1.00  1.00
ATOM   1314  CA  PHE B 329       9.541   9.029  27.768  1.00  1.00
ATOM   1315  C   PHE B 329      10.319   8.273  28.838  1.00  1.00
ATOM   1316  O   PHE B 329      10.465   7.053  28.766  1.00  1.00
ATOM   1317  N   GLU B 330      10.868   9.005  29.765  1.00  1.00
ATOM   1318  CA  GLU B 330      11.516   8.441  30.942  1.00  1.00
ATOM   1319  C   GLU B 330      10.682   8.674  32.195  1.00  1.00
ATOM   1320  O   GLU B 330      10.271   9.799  32.479  1.00  1.00
ATOM   1321  N   PHE B 331      10.184   7.509  32.796  1.00  1.00
ATOM   1322  CA  PHE B 331       9.310   7.642  33.955  1.00  1.00
ATOM   1323  C   PHE B 331      10.075   8.164  35.165  1.00  1.00
ATOM   1324  O   PHE B 331      11.208   7.756  35.418  1.00  1.00
ATOM   1325  N   TYR B 332       9.289   8.917  36.024  1.00  1.00
ATOM   1326  CA  TYR B 332       9.835   9.361  37.301  1.00  1.00
ATOM   1327  C   TYR B 332       9.530   8.360  38.408  1.00  1.00
ATOM   1328  O   TYR B 332      10.157   8.381  39.467  1.00  1.00
ATOM   1329  N   HIS B 333       8.875   7.358  38.079  1.00  1.00
ATOM   1330  CA  HIS B 333       8.446   6.227  38.891  1.00  1.00
ATOM   1331  C   HIS B 333       8.862   4.905  38.259  1.00  1.00
ATOM   1332  O   HIS B 333       8.926   4.784  37.035  1.00  1.00
ATOM   1333  N   LYS B 334       8.910   3.827  39.046  1.00  1.00
ATOM   1334  CA  LYS B 334       9.050   2.487  38.489  1.00  1.00
ATOM   1335  C   LYS B 334       7.793   2.068  37.737  1.00  1.00
ATOM   1336  O   LYS B 334       6.686   2.142  38.271  1.00  1.00
ATOM   1337  N   CYS B 335       7.897   1.723  36.531  1.00  1.00
ATOM   1338  CA  CYS B 335       6.826   1.262  35.656  1.00  1.00
ATOM   1339  C   CYS B 335       7.090  -0.154  35.160  1.00  1.00
ATOM   1340  O   CYS B 335       8.006  -0.384  34.370  1.00  1.00
ATOM   1341  N   ASP B 336       6.572  -1.144  35.906  1.00  1.00
ATOM   1342  CA  ASP B 336       6.752  -2.544  35.541  1.00  1.00
ATOM   1343  C   ASP B 336       5.954  -2.894  34.291  1.00  1.00
ATOM   1344  O   ASP B 336       4.960  -2.241  33.975  1.00  1.00
ATOM   1345  N   ASN B 337       5.742  -4.133  33.976  1.00  1.00
ATOM   1346  CA  ASN B 337       5.034  -4.578  32.781  1.00  1.00
ATOM   1347  C   ASN B 337       3.532  -4.357  32.917  1.00  1.00
ATOM   1348  O   ASN B 337       2.853  -4.029  31.944  1.00  1.00
ATOM   1349  N   GLU B 338       2.920  -4.455  34.045  1.00  1.00
ATOM   1350  CA  GLU B 338       1.521  -4.089  34.233  1.00  1.00
ATOM   1351  C   GLU B 338       1.299  -2.606  33.965  1.00  1.00
ATOM   1352  O   GLU B 338       0.282  -2.214  33.393  1.00  1.00
ATOM   1353  N   CYS B 339       2.234  -1.760  34.468  1.00  1.00
ATOM   1354  CA  CYS B 339       2.176  -0.323  34.225  1.00  1.00
ATOM   1355  C   CYS B 339       2.356  -0.007  32.746  1.00  1.00
ATOM   1356  O   CYS B 339       1.690   0.875  32.204  1.00  1.00
ATOM   1357  N   MET B 340       3.333  -0.647  32.120  1.00  1.00
ATOM   1358  CA  MET B 340       3.625  -0.453  30.704  1.00  1.00
ATOM   1359  C   MET B 340       2.442  -0.861  29.836  1.00  1.00
ATOM   1360  O   MET B 340       2.117  -0.189  28.858  1.00  1.00
ATOM   1361  N   GLU B 341       1.801  -1.952  30.125  1.00  1.00
ATOM   1362  CA  GLU B 341       0.631  -2.419  29.392  1.00  1.00
ATOM   1363  C   GLU B 341      -0.514  -1.419  29.487  1.00  1.00
ATOM   1364  O   GLU B 341      -1.258  -1.219  28.527  1.00  1.00
ATOM   1365  N   SER B 342      -0.716  -0.799  30.643  1.00  1.00
ATOM   1366  CA  SER B 342      -1.716   0.245  30.832  1.00  1.00
ATOM   1367  C   SER B 342      -1.422   1.454  29.954  1.00  1.00
ATOM   1368  O   SER B 342      -2.337   2.086  29.425  1.00  1.00
ATOM   1369  N   VAL B 343      -0.163   1.827  29.796  1.00  1.00
ATOM   1370  CA  VAL B 343       0.220   2.878  28.861  1.00  1.00
ATOM   1371  C   VAL B 343      -0.094   2.479  27.424  1.00  1.00
ATOM   1372  O   VAL B 343      -0.592   3.287  26.640  1.00  1.00
ATOM   1373  N   ARG B 344       0.190   1.272  27.063  1.00  1.00
ATOM   1374  CA  ARG B 344      -0.023   0.741  25.722  1.00  1.00
ATOM   1375  C   ARG B 344      -1.507   0.585  25.420  1.00  1.00
ATOM   1376  O   ARG B 344      -1.956   0.854  24.305  1.00  1.00
ATOM   1377  N   ASN B 345      -2.366   0.359  26.247  1.00  1.00
ATOM   1378  CA  ASN B 345      -3.791   0.131  26.040  1.00  1.00
ATOM   1379  C   ASN B 345      -4.614   1.322  26.514  1.00  1.00
ATOM   1380  O   ASN B 345      -5.798   1.436  26.196  1.00  1.00
ATOM   1381  N   GLY B 346      -4.045   2.367  26.931  1.00  1.00
ATOM   1382  CA  GLY B 346      -4.666   3.671  27.132  1.00  1.00
ATOM   1383  C   GLY B 346      -5.462   3.708  28.430  1.00  1.00
ATOM   1384  O   GLY B 346      -6.132   4.696  28.731  1.00  1.00
ATOM   1385  N   THR B 347      -4.981   3.133  29.474  1.00  1.00
ATOM   1386  CA  THR B 347      -5.621   3.086  30.784  1.00  1.00
ATOM   1387  C   THR B 347      -4.622   3.380  31.895  1.00  1.00
ATOM   1388  O   THR B 347      -4.977   3.392  33.074  1.00  1.00
ATOM   1389  N   TYR B 348      -3.552   4.125  31.523  1.00  1.00
ATOM   1390  CA  TYR B 348      -2.577   4.543  32.523  1.00  1.00
ATOM   1391  C   TYR B 348      -3.243   5.322  33.650  1.00  1.00
ATOM   1392  O   TYR B 348      -4.008   6.255  33.406  1.00  1.00
ATOM   1393  N   ASP B 349      -2.916   4.950  34.895  1.00  1.00
ATOM   1394  CA  ASP B 349      -3.419   5.638  36.077  1.00  1.00
ATOM   1395  C   ASP B 349      -2.394   6.628  36.616  1.00  1.00
ATOM   1396  O   ASP B 349      -1.426   6.240  37.269  1.00  1.00
ATOM   1397  N   TYR B 350      -2.621   7.989  36.292  1.00  1.00
ATOM   1398  CA  TYR B 350      -1.625   8.986  36.667  1.00  1.00
ATOM   1399  C   TYR B 350      -1.599   9.199  38.175  1.00  1.00
ATOM   1400  O   TYR B 350      -0.533   9.353  38.771  1.00  1.00
ATOM   1401  N   PRO B 351      -2.751   9.327  38.838  1.00  1.00
ATOM   1402  CA  PRO B 351      -2.839   9.555  40.275  1.00  1.00
ATOM   1403  C   PRO B 351      -2.175   8.426  41.053  1.00  1.00
ATOM   1404  O   PRO B 351      -1.555   8.657  42.092  1.00  1.00
ATOM   1405  N   LYS B 352      -2.121   7.252  40.614  1.00  1.00
ATOM   1406  CA  LYS B 352      -1.508   6.088  41.242  1.00  1.00
ATOM   1407  C   LYS B 352      -0.010   6.289  41.431  1.00  1.00
ATOM   1408  O   LYS B 352       0.557   5.884  42.446  1.00  1.00
ATOM   1409  N   TYR B 353       0.698   6.877  40.511  1.00  1.00
ATOM   1410  CA  TYR B 353       2.148   7.015  40.575  1.00  1.00
ATOM   1411  C   TYR B 353       2.555   8.473  40.749  1.00  1.00
ATOM   1412  O   TYR B 353       3.695   8.770  41.108  1.00  1.00
ATOM   1413  N   SER B 354       1.682   9.347  40.944  1.00  1.00
ATOM   1414  CA  SER B 354       1.953  10.779  40.988  1.00  1.00
ATOM   1415  C   SER B 354       2.727  11.154  42.245  1.00  1.00
ATOM   1416  O   SER B 354       3.598  12.024  42.213  1.00  1.00
ATOM   1417  N   GLU B 355       2.526  10.571  43.394  1.00  1.00
ATOM   1418  CA  GLU B 355       3.284  10.867  44.604  1.00  1.00
ATOM   1419  C   GLU B 355       4.744  10.461  44.452  1.00  1.00
ATOM   1420  O   GLU B 355       5.645  11.170  44.899  1.00  1.00
ATOM   1421  N   GLU B 356       4.983   9.210  43.984  1.00  1.00
ATOM   1422  CA  GLU B 356       6.345   8.729  43.786  1.00  1.00
ATOM   1423  C   GLU B 356       7.076   9.559  42.739  1.00  1.00
ATOM   1424  O   GLU B 356       8.273   9.816  42.861  1.00  1.00
ATOM   1425  N   SER B 357       6.351   9.883  41.645  1.00  1.00
ATOM   1426  CA  SER B 357       6.922  10.708  40.588  1.00  1.00
ATOM   1427  C   SER B 357       7.357  12.066  41.123  1.00  1.00
ATOM   1428  O   SER B 357       8.392  12.599  40.722  1.00  1.00
ATOM   1429  N   LYS B 358       6.431  12.717  41.875  1.00  1.00
ATOM   1430  CA  LYS B 358       6.690  14.027  42.460  1.00  1.00
ATOM   1431  C   LYS B 358       7.968  14.018  43.289  1.00  1.00
ATOM   1432  O   LYS B 358       8.738  14.978  43.271  1.00  1.00
ATOM   1433  N   LEU B 359       8.143  12.998  44.138  1.00  1.00
ATOM   1434  CA  LEU B 359       9.333  12.868  44.970  1.00  1.00
ATOM   1435  C   LEU B 359      10.589  12.728  44.117  1.00  1.00
ATOM   1436  O   LEU B 359      11.651  13.241  44.470  1.00  1.00
ATOM   1437  N   ASN B 360      10.537  12.153  42.959  1.00  1.00
ATOM   1438  CA  ASN B 360      11.708  11.855  42.143  1.00  1.00
ATOM   1439  C   ASN B 360      12.115  13.060  41.305  1.00  1.00
ATOM   1440  O   ASN B 360      13.294  13.249  41.004  1.00  1.00
ATOM   1441  N   ARG B 361      11.221  13.700  40.614  1.00  1.00
ATOM   1442  CA  ARG B 361      11.574  14.872  39.821  1.00  1.00
ATOM   1443  C   ARG B 361      11.839  16.080  40.711  1.00  1.00
ATOM   1444  O   ARG B 361      11.114  16.323  41.676  1.00  1.00
