# Supplementary material for: ProteinDJ: A high‐performance and modular protein design pipeline
Source: Protein Sci. 2026 Jan 21;35(2):e70464. doi: 10.1002/pro.70464 (PMC12820799; doi:10.1002/pro.70464)
Supplement: Supplementary file 2 — DATA S1. Compressed archive containing input PDB and Bindsweeper YAML files used for benchmarking and comparison of sequence design methods. [file PRO-35-e70464-s001.zip › SupplementaryFile1/binderfolds/ha/fold_57.pdb]

ATOM      1  N   GLY A   1     -18.644  -2.856   4.187  1.00  0.00
ATOM      2  CA  GLY A   1     -17.513  -2.132   4.756  1.00  0.00
ATOM      3  C   GLY A   1     -17.171  -2.650   6.147  1.00  0.00
ATOM      4  O   GLY A   1     -16.000  -2.736   6.516  1.00  0.00
ATOM      5  N   GLY A   2     -18.239  -2.992   6.902  1.00  0.00
ATOM      6  CA  GLY A   2     -18.043  -3.570   8.226  1.00  0.00
ATOM      7  C   GLY A   2     -17.490  -4.987   8.132  1.00  0.00
ATOM      8  O   GLY A   2     -16.620  -5.377   8.911  1.00  0.00
ATOM      9  N   GLY A   3     -18.012  -5.771   7.165  1.00  0.00
ATOM     10  CA  GLY A   3     -17.500  -7.119   6.950  1.00  0.00
ATOM     11  C   GLY A   3     -16.030  -7.093   6.550  1.00  0.00
ATOM     12  O   GLY A   3     -15.236  -7.912   7.013  1.00  0.00
ATOM     13  N   GLY A   4     -15.689  -6.104   5.661  1.00  0.00
ATOM     14  CA  GLY A   4     -14.301  -5.973   5.237  1.00  0.00
ATOM     15  C   GLY A   4     -13.401  -5.593   6.406  1.00  0.00
ATOM     16  O   GLY A   4     -12.292  -6.109   6.541  1.00  0.00
ATOM     17  N   GLY A   5     -13.865  -4.680   7.243  1.00  0.00
ATOM     18  CA  GLY A   5     -13.120  -4.263   8.424  1.00  0.00
ATOM     19  C   GLY A   5     -12.916  -5.425   9.387  1.00  0.00
ATOM     20  O   GLY A   5     -11.841  -5.585   9.964  1.00  0.00
ATOM     21  N   GLY A   6     -13.973  -6.214   9.606  1.00  0.00
ATOM     22  CA  GLY A   6     -13.905  -7.366  10.496  1.00  0.00
ATOM     23  C   GLY A   6     -12.921  -8.406   9.976  1.00  0.00
ATOM     24  O   GLY A   6     -12.158  -8.993  10.744  1.00  0.00
ATOM     25  N   GLY A   7     -12.986  -8.700   8.669  1.00  0.00
ATOM     26  CA  GLY A   7     -12.093  -9.673   8.053  1.00  0.00
ATOM     27  C   GLY A   7     -10.639  -9.233   8.163  1.00  0.00
ATOM     28  O   GLY A   7      -9.755 -10.043   8.442  1.00  0.00
ATOM     29  N   GLY A   8     -10.420  -7.926   7.833  1.00  0.00
ATOM     30  CA  GLY A   8      -9.062  -7.399   7.899  1.00  0.00
ATOM     31  C   GLY A   8      -8.521  -7.448   9.322  1.00  0.00
ATOM     32  O   GLY A   8      -7.355  -7.774   9.542  1.00  0.00
ATOM     33  N   GLY A   9      -9.366  -7.086  10.279  1.00  0.00
ATOM     34  CA  GLY A   9      -8.982  -7.130  11.685  1.00  0.00
ATOM     35  C   GLY A   9      -8.630  -8.548  12.117  1.00  0.00
ATOM     36  O   GLY A   9      -7.658  -8.764  12.840  1.00  0.00
ATOM     37  N   GLY A  10      -9.459  -9.512  11.704  1.00  0.00
ATOM     38  CA  GLY A  10      -9.221 -10.911  12.037  1.00  0.00
ATOM     39  C   GLY A  10      -7.925 -11.413  11.412  1.00  0.00
ATOM     40  O   GLY A  10      -7.163 -12.144  12.043  1.00  0.00
ATOM     41  N   GLY A  11      -7.711 -11.065  10.134  1.00  0.00
ATOM     42  CA  GLY A  11      -6.500 -11.470   9.431  1.00  0.00
ATOM     43  C   GLY A  11      -5.255 -10.934  10.126  1.00  0.00
ATOM     44  O   GLY A  11      -4.262 -11.646  10.277  1.00  0.00
ATOM     45  N   GLY A  12      -5.323  -9.601  10.432  1.00  0.00
ATOM     46  CA  GLY A  12      -4.185  -8.956  11.076  1.00  0.00
ATOM     47  C   GLY A  12      -3.943  -9.527  12.467  1.00  0.00
ATOM     48  O   GLY A  12      -2.800  -9.743  12.870  1.00  0.00
ATOM     49  N   GLY A  13      -5.000  -9.802  13.200  1.00  0.00
ATOM     50  CA  GLY A  13      -4.891 -10.391  14.530  1.00  0.00
ATOM     51  C   GLY A  13      -4.241 -11.767  14.471  1.00  0.00
ATOM     52  O   GLY A  13      -3.403 -12.104  15.307  1.00  0.00
ATOM     53  N   GLY A  14      -4.679 -12.589  13.506  1.00  0.00
ATOM     54  CA  GLY A  14      -4.118 -13.924  13.334  1.00  0.00
ATOM     55  C   GLY A  14      -2.641 -13.857  12.967  1.00  0.00
ATOM     56  O   GLY A  14      -1.831 -14.638  13.467  1.00  0.00
ATOM     57  N   GLY A  15      -2.295 -12.912  12.121  1.00  0.00
ATOM     58  CA  GLY A  15      -0.909 -12.724  11.707  1.00  0.00
ATOM     59  C   GLY A  15      -0.028 -12.345  12.890  1.00  0.00
ATOM     60  O   GLY A  15       1.093 -12.836  13.025  1.00  0.00
ATOM     61  N   GLY A  16      -0.517 -11.372  13.686  1.00  0.00
ATOM     62  CA  GLY A  16       0.202 -10.932  14.876  1.00  0.00
ATOM     63  C   GLY A  16       0.421 -12.086  15.846  1.00  0.00
ATOM     64  O   GLY A  16       1.494 -12.220  16.433  1.00  0.00
ATOM     65  N   GLY A  17      -0.621 -12.879  16.034  1.00  0.00
ATOM     66  CA  GLY A  17      -0.534 -14.038  16.914  1.00  0.00
ATOM     67  C   GLY A  17       0.471 -15.055  16.387  1.00  0.00
ATOM     68  O   GLY A  17       1.241 -15.635  17.152  1.00  0.00
ATOM     69  N   GLY A  18       0.459 -15.281  15.070  1.00  0.00
ATOM     70  CA  GLY A  18       1.396 -16.204  14.441  1.00  0.00
ATOM     71  C   GLY A  18       2.837 -15.760  14.661  1.00  0.00
ATOM     72  O   GLY A  18       3.716 -16.581  14.925  1.00  0.00
ATOM     73  N   GLY A  19       3.054 -14.464  14.561  1.00  0.00
ATOM     74  CA  GLY A  19       4.392 -13.909  14.731  1.00  0.00
ATOM     75  C   GLY A  19       4.849 -14.007  16.180  1.00  0.00
ATOM     76  O   GLY A  19       6.018 -14.281  16.456  1.00  0.00
ATOM     77  N   GLY A  20       3.946 -14.037  17.080  1.00  0.00
ATOM     78  CA  GLY A  20       4.265 -14.023  18.502  1.00  0.00
ATOM     79  C   GLY A  20       4.139 -15.414  19.109  1.00  0.00
ATOM     80  O   GLY A  20       4.873 -15.768  20.031  1.00  0.00
ATOM     81  N   GLY A  21       3.628 -16.395  18.502  1.00  0.00
ATOM     82  CA  GLY A  21       3.363 -17.673  19.151  1.00  0.00
ATOM     83  C   GLY A  21       4.302 -18.757  18.636  1.00  0.00
ATOM     84  O   GLY A  21       5.505 -18.535  18.498  1.00  0.00
ATOM     85  N   GLY A  22       4.055 -19.984  19.067  1.00  0.00
ATOM     86  CA  GLY A  22       4.843 -21.129  18.626  1.00  0.00
ATOM     87  C   GLY A  22       4.544 -21.476  17.173  1.00  0.00
ATOM     88  O   GLY A  22       3.471 -21.162  16.658  1.00  0.00
ATOM     89  N   GLY A  23       5.296 -22.521  16.698  1.00  0.00
ATOM     90  CA  GLY A  23       5.145 -22.900  15.298  1.00  0.00
ATOM     91  C   GLY A  23       3.763 -23.481  15.031  1.00  0.00
ATOM     92  O   GLY A  23       3.156 -23.213  13.994  1.00  0.00
ATOM     93  N   GLY A  24       3.334 -24.465  15.922  1.00  0.00
ATOM     94  CA  GLY A  24       2.026 -25.087  15.760  1.00  0.00
ATOM     95  C   GLY A  24       0.917 -24.042  15.747  1.00  0.00
ATOM     96  O   GLY A  24      -0.009 -24.115  14.938  1.00  0.00
ATOM     97  N   GLY A  25       0.916 -23.142  16.678  1.00  0.00
ATOM     98  CA  GLY A  25      -0.056 -22.057  16.738  1.00  0.00
ATOM     99  C   GLY A  25       0.090 -21.120  15.546  1.00  0.00
ATOM    100  O   GLY A  25      -0.900 -20.621  15.012  1.00  0.00
ATOM    101  N   GLY A  26       1.381 -20.863  15.178  1.00  0.00
ATOM    102  CA  GLY A  26       1.650 -20.019  14.020  1.00  0.00
ATOM    103  C   GLY A  26       1.018 -20.596  12.760  1.00  0.00
ATOM    104  O   GLY A  26       0.461 -19.864  11.942  1.00  0.00
ATOM    105  N   GLY A  27       1.135 -21.903  12.567  1.00  0.00
ATOM    106  CA  GLY A  27       0.541 -22.569  11.414  1.00  0.00
ATOM    107  C   GLY A  27      -0.975 -22.427  11.416  1.00  0.00
ATOM    108  O   GLY A  27      -1.588 -22.193  10.374  1.00  0.00
ATOM    109  N   GLY A  28      -1.625 -22.675  12.561  1.00  0.00
ATOM    110  CA  GLY A  28      -3.068 -22.521  12.695  1.00  0.00
ATOM    111  C   GLY A  28      -3.499 -21.089  12.405  1.00  0.00
ATOM    112  O   GLY A  28      -4.504 -20.858  11.732  1.00  0.00
ATOM    113  N   GLY A  29      -2.780 -20.132  13.021  1.00  0.00
ATOM    114  CA  GLY A  29      -3.081 -18.720  12.817  1.00  0.00
ATOM    115  C   GLY A  29      -2.870 -18.317  11.363  1.00  0.00
ATOM    116  O   GLY A  29      -3.638 -17.530  10.809  1.00  0.00
ATOM    117  N   GLY A  30      -1.835 -18.861  10.739  1.00  0.00
ATOM    118  CA  GLY A  30      -1.581 -18.584   9.330  1.00  0.00
ATOM    119  C   GLY A  30      -2.722 -19.088   8.455  1.00  0.00
ATOM    120  O   GLY A  30      -3.122 -18.426   7.498  1.00  0.00
ATOM    121  N   GLY A  31      -3.253 -20.270   8.767  1.00  0.00
ATOM    122  CA  GLY A  31      -4.391 -20.826   8.046  1.00  0.00
ATOM    123  C   GLY A  31      -5.630 -19.957   8.218  1.00  0.00
ATOM    124  O   GLY A  31      -6.371 -19.719   7.264  1.00  0.00
ATOM    125  N   GLY A  32      -5.913 -19.538   9.440  1.00  0.00
ATOM    126  CA  GLY A  32      -7.039 -18.659   9.732  1.00  0.00
ATOM    127  C   GLY A  32      -6.910 -17.334   8.991  1.00  0.00
ATOM    128  O   GLY A  32      -7.895 -16.798   8.483  1.00  0.00
ATOM    129  N   GLY A  33      -5.654 -16.805   8.993  1.00  0.00
ATOM    130  CA  GLY A  33      -5.392 -15.554   8.291  1.00  0.00
ATOM    131  C   GLY A  33      -5.670 -15.692   6.799  1.00  0.00
ATOM    132  O   GLY A  33      -6.232 -14.790   6.177  1.00  0.00
ATOM    133  N   GLY A  34      -5.282 -16.828   6.237  1.00  0.00
ATOM    134  CA  GLY A  34      -5.534 -17.110   4.829  1.00  0.00
ATOM    135  C   GLY A  34      -7.028 -17.144   4.533  1.00  0.00
ATOM    136  O   GLY A  34      -7.479 -16.635   3.507  1.00  0.00
ATOM    137  N   GLY A  35      -7.804 -17.737   5.454  1.00  0.00
ATOM    138  CA  GLY A  35      -9.254 -17.795   5.314  1.00  0.00
ATOM    139  C   GLY A  35      -9.866 -16.400   5.339  1.00  0.00
ATOM    140  O   GLY A  35     -10.766 -16.092   4.557  1.00  0.00
ATOM    141  N   GLY A  36      -9.405 -15.562   6.280  1.00  0.00
ATOM    142  CA  GLY A  36      -9.889 -14.192   6.399  1.00  0.00
ATOM    143  C   GLY A  36      -9.540 -13.375   5.162  1.00  0.00
ATOM    144  O   GLY A  36     -10.347 -12.576   4.685  1.00  0.00
ATOM    145  N   GLY A  37      -8.306 -13.603   4.667  1.00  0.00
ATOM    146  CA  GLY A  37      -7.881 -12.900   3.462  1.00  0.00
ATOM    147  C   GLY A  37      -8.736 -13.294   2.264  1.00  0.00
ATOM    148  O   GLY A  37      -9.081 -12.454   1.433  1.00  0.00
ATOM    149  N   GLY A  38      -9.110 -14.574   2.207  1.00  0.00
ATOM    150  CA  GLY A  38      -9.994 -15.065   1.156  1.00  0.00
ATOM    151  C   GLY A  38     -11.358 -14.390   1.223  1.00  0.00
ATOM    152  O   GLY A  38     -11.929 -14.019   0.198  1.00  0.00
ATOM    153  N   GLY A  39     -11.885 -14.269   2.456  1.00  0.00
ATOM    154  CA  GLY A  39     -13.158 -13.595   2.675  1.00  0.00
ATOM    155  C   GLY A  39     -13.084 -12.130   2.264  1.00  0.00
ATOM    156  O   GLY A  39     -14.019 -11.593   1.670  1.00  0.00
ATOM    157  N   GLY A  40     -11.964 -11.484   2.616  1.00  0.00
ATOM    158  CA  GLY A  40     -11.746 -10.089   2.256  1.00  0.00
ATOM    159  C   GLY A  40     -11.770  -9.900   0.744  1.00  0.00
ATOM    160  O   GLY A  40     -12.333  -8.928   0.239  1.00  0.00
ATOM    161  N   GLY A  41     -11.095 -10.828   0.041  1.00  0.00
ATOM    162  CA  GLY A  41     -11.066 -10.796  -1.416  1.00  0.00
ATOM    163  C   GLY A  41     -12.464 -10.962  -1.999  1.00  0.00
ATOM    164  O   GLY A  41     -12.824 -10.297  -2.971  1.00  0.00
ATOM    165  N   GLY A  42     -13.272 -11.761  -1.324  1.00  0.00
ATOM    166  CA  GLY A  42     -14.656 -11.952  -1.741  1.00  0.00
ATOM    167  C   GLY A  42     -15.471 -10.680  -1.544  1.00  0.00
ATOM    168  O   GLY A  42     -16.318 -10.341  -2.369  1.00  0.00
ATOM    169  N   GLY A  43     -15.097  -9.890  -0.487  1.00  0.00
ATOM    170  CA  GLY A  43     -15.825  -8.667  -0.171  1.00  0.00
ATOM    171  C   GLY A  43     -15.261  -7.477  -0.937  1.00  0.00
ATOM    172  O   GLY A  43     -16.006  -6.604  -1.383  1.00  0.00
ATOM    173  N   GLY A  44     -13.986  -7.413  -1.152  1.00  0.00
ATOM    174  CA  GLY A  44     -13.365  -6.276  -1.821  1.00  0.00
ATOM    175  C   GLY A  44     -12.818  -6.671  -3.186  1.00  0.00
ATOM    176  O   GLY A  44     -13.562  -7.123  -4.057  1.00  0.00
ATOM    177  N   GLY A  45     -11.692  -6.276  -3.532  1.00  0.00
ATOM    178  CA  GLY A  45     -10.982  -6.667  -4.744  1.00  0.00
ATOM    179  C   GLY A  45      -9.874  -7.666  -4.436  1.00  0.00
ATOM    180  O   GLY A  45      -9.191  -7.555  -3.418  1.00  0.00
ATOM    181  N   GLY A  46      -9.649  -8.550  -5.348  1.00  0.00
ATOM    182  CA  GLY A  46      -8.593  -9.543  -5.194  1.00  0.00
ATOM    183  C   GLY A  46      -7.245  -8.879  -4.943  1.00  0.00
ATOM    184  O   GLY A  46      -6.437  -9.371  -4.156  1.00  0.00
ATOM    185  N   GLY A  47      -7.034  -7.702  -5.562  1.00  0.00
ATOM    186  CA  GLY A  47      -5.769  -6.995  -5.402  1.00  0.00
ATOM    187  C   GLY A  47      -5.538  -6.600  -3.949  1.00  0.00
ATOM    188  O   GLY A  47      -4.422  -6.695  -3.439  1.00  0.00
ATOM    189  N   GLY A  48      -6.633  -6.064  -3.316  1.00  0.00
ATOM    190  CA  GLY A  48      -6.529  -5.672  -1.916  1.00  0.00
ATOM    191  C   GLY A  48      -6.157  -6.859  -1.037  1.00  0.00
ATOM    192  O   GLY A  48      -5.331  -6.738  -0.132  1.00  0.00
ATOM    193  N   GLY A  49      -6.808  -8.002  -1.323  1.00  0.00
ATOM    194  CA  GLY A  49      -6.530  -9.206  -0.549  1.00  0.00
ATOM    195  C   GLY A  49      -5.100  -9.684  -0.768  1.00  0.00
ATOM    196  O   GLY A  49      -4.421 -10.092   0.174  1.00  0.00
ATOM    197  N   GLY A  50      -4.639  -9.620  -2.015  1.00  0.00
ATOM    198  CA  GLY A  50      -3.275 -10.026  -2.330  1.00  0.00
ATOM    199  C   GLY A  50      -2.259  -9.159  -1.596  1.00  0.00
ATOM    200  O   GLY A  50      -1.249  -9.656  -1.099  1.00  0.00
ATOM    201  N   GLY A  51      -2.595  -7.841  -1.505  1.00  0.00
ATOM    202  CA  GLY A  51      -1.714  -6.914  -0.805  1.00  0.00
ATOM    203  C   GLY A  51      -1.639  -7.240   0.681  1.00  0.00
ATOM    204  O   GLY A  51      -0.565  -7.205   1.281  1.00  0.00
ATOM    205  N   GLY A  52      -2.849  -7.466   1.284  1.00  0.00
ATOM    206  CA  GLY A  52      -2.910  -7.812   2.699  1.00  0.00
ATOM    207  C   GLY A  52      -2.143  -9.097   2.985  1.00  0.00
ATOM    208  O   GLY A  52      -1.427  -9.196   3.981  1.00  0.00
ATOM    209  N   GLY A  53      -2.280 -10.065   2.083  1.00  0.00
ATOM    210  CA  GLY A  53      -1.587 -11.337   2.252  1.00  0.00
ATOM    211  C   GLY A  53      -0.078 -11.161   2.134  1.00  0.00
ATOM    212  O   GLY A  53       0.686 -11.742   2.905  1.00  0.00
ATOM    213  N   GLY A  54       0.343 -10.284   1.199  1.00  0.00
ATOM    214  CA  GLY A  54       1.765 -10.010   1.036  1.00  0.00
ATOM    215  C   GLY A  54       2.346  -9.350   2.280  1.00  0.00
ATOM    216  O   GLY A  54       3.449  -9.682   2.713  1.00  0.00
ATOM    217  N   GLY A  55       1.569  -8.341   2.814  1.00  0.00
ATOM    218  CA  GLY A  55       2.002  -7.647   4.021  1.00  0.00
ATOM    219  C   GLY A  55       2.116  -8.608   5.197  1.00  0.00
ATOM    220  O   GLY A  55       3.067  -8.541   5.976  1.00  0.00
ATOM    221  N   GLY A  56       1.131  -9.473   5.330  1.00  0.00
ATOM    222  CA  GLY A  56       1.124 -10.451   6.411  1.00  0.00
ATOM    223  C   GLY A  56       2.292 -11.422   6.283  1.00  0.00
ATOM    224  O   GLY A  56       2.935 -11.768   7.274  1.00  0.00
ATOM    225  N   GLY A  57       2.577 -11.847   5.072  1.00  0.00
ATOM    226  CA  GLY A  57       3.696 -12.746   4.815  1.00  0.00
ATOM    227  C   GLY A  57       5.023 -12.087   5.167  1.00  0.00
ATOM    228  O   GLY A  57       5.909 -12.722   5.739  1.00  0.00
ATOM    229  N   GLY A  58       5.137 -10.776   4.788  1.00  0.00
ATOM    230  CA  GLY A  58       6.339 -10.032   5.145  1.00  0.00
ATOM    231  C   GLY A  58       6.501  -9.938   6.657  1.00  0.00
ATOM    232  O   GLY A  58       7.608 -10.060   7.180  1.00  0.00
ATOM    233  N   GLY A  59       5.371  -9.646   7.342  1.00  0.00
ATOM    234  CA  GLY A  59       5.381  -9.551   8.797  1.00  0.00
ATOM    235  C   GLY A  59       5.781 -10.876   9.433  1.00  0.00
ATOM    236  O   GLY A  59       6.517 -10.905  10.420  1.00  0.00
ATOM    237  N   GLY A  60       5.340 -11.956   8.862  1.00  0.00
ATOM    238  CA  GLY A  60       5.636 -13.281   9.394  1.00  0.00
ATOM    239  C   GLY A  60       7.087 -13.667   9.135  1.00  0.00
ATOM    240  O   GLY A  60       7.736 -14.282   9.980  1.00  0.00
ATOM    241  N   GLY A  61       7.647 -13.366   8.083  1.00  0.00
ATOM    242  CA  GLY A  61       9.046 -13.692   7.829  1.00  0.00
ATOM    243  C   GLY A  61       9.964 -12.560   8.270  1.00  0.00
ATOM    244  O   GLY A  61       9.514 -11.438   8.503  1.00  0.00
ATOM    245  N   ALA B  62      16.377   4.977  34.984  1.00  1.00
ATOM    246  CA  ALA B  62      14.926   5.044  35.102  1.00  1.00
ATOM    247  C   ALA B  62      14.246   4.320  33.946  1.00  1.00
ATOM    248  O   ALA B  62      14.711   4.374  32.808  1.00  1.00
ATOM    249  N   ASP B  63      13.096   3.652  34.203  1.00  1.00
ATOM    250  CA  ASP B  63      12.382   2.996  33.114  1.00  1.00
ATOM    251  C   ASP B  63      12.037   3.985  32.007  1.00  1.00
ATOM    252  O   ASP B  63      11.661   5.126  32.277  1.00  1.00
ATOM    253  N   THR B  64      11.765   3.387  30.792  1.00  1.00
ATOM    254  CA  THR B  64      11.418   4.180  29.619  1.00  1.00
ATOM    255  C   THR B  64      10.429   3.442  28.727  1.00  1.00
ATOM    256  O   THR B  64      10.451   2.214  28.643  1.00  1.00
ATOM    257  N   ILE B  65       9.714   4.147  27.947  1.00  1.00
ATOM    258  CA  ILE B  65       8.827   3.737  26.865  1.00  1.00
ATOM    259  C   ILE B  65       8.931   4.686  25.678  1.00  1.00
ATOM    260  O   ILE B  65       9.016   5.902  25.849  1.00  1.00
ATOM    261  N   CYS B  66       9.131   4.174  24.508  1.00  1.00
ATOM    262  CA  CYS B  66       9.248   4.938  23.272  1.00  1.00
ATOM    263  C   CYS B  66       8.160   4.549  22.279  1.00  1.00
ATOM    264  O   CYS B  66       7.818   3.374  22.147  1.00  1.00
ATOM    265  N   ILE B  67       7.573   5.619  21.583  1.00  1.00
ATOM    266  CA  ILE B  67       6.639   5.415  20.482  1.00  1.00
ATOM    267  C   ILE B  67       7.359   5.424  19.140  1.00  1.00
ATOM    268  O   ILE B  67       8.130   6.336  18.843  1.00  1.00
ATOM    269  N   GLY B  68       7.322   4.343  18.408  1.00  1.00
ATOM    270  CA  GLY B  68       8.077   4.255  17.164  1.00  1.00
ATOM    271  C   GLY B  68       7.186   3.820  16.008  1.00  1.00
ATOM    272  O   GLY B  68       6.018   3.484  16.204  1.00  1.00
ATOM    273  N   TYR B  69       7.879   3.243  14.962  1.00  1.00
ATOM    274  CA  TYR B  69       7.270   2.726  13.742  1.00  1.00
ATOM    275  C   TYR B  69       8.073   1.560  13.178  1.00  1.00
ATOM    276  O   TYR B  69       9.296   1.517  13.306  1.00  1.00
ATOM    277  N   HIS B  70       7.407   0.730  12.346  1.00  1.00
ATOM    278  CA  HIS B  70       8.018  -0.431  11.710  1.00  1.00
ATOM    279  C   HIS B  70       9.067  -0.011  10.688  1.00  1.00
ATOM    280  O   HIS B  70       8.883   0.966   9.962  1.00  1.00
ATOM    281  N   ALA B  71      10.056  -0.839  10.524  1.00  1.00
ATOM    282  CA  ALA B  71      11.067  -0.867   9.474  1.00  1.00
ATOM    283  C   ALA B  71      11.428  -2.298   9.095  1.00  1.00
ATOM    284  O   ALA B  71      11.421  -3.194   9.939  1.00  1.00
ATOM    285  N   ASN B  72      11.689  -2.569   7.903  1.00  1.00
ATOM    286  CA  ASN B  72      12.082  -3.892   7.431  1.00  1.00
ATOM    287  C   ASN B  72      13.191  -3.799   6.391  1.00  1.00
ATOM    288  O   ASN B  72      13.415  -2.741   5.801  1.00  1.00
ATOM    289  N   ASN B  73      13.421  -4.869   5.675  1.00  1.00
ATOM    290  CA  ASN B  73      14.463  -4.963   4.659  1.00  1.00
ATOM    291  C   ASN B  73      13.895  -4.732   3.264  1.00  1.00
ATOM    292  O   ASN B  73      14.636  -4.473   2.316  1.00  1.00
ATOM    293  N   SER B  74      12.807  -4.169   3.101  1.00  1.00
ATOM    294  CA  SER B  74      12.214  -3.846   1.808  1.00  1.00
ATOM    295  C   SER B  74      13.026  -2.782   1.081  1.00  1.00
ATOM    296  O   SER B  74      13.430  -1.782   1.675  1.00  1.00
ATOM    297  N   THR B  75      13.172  -2.982  -0.257  1.00  1.00
ATOM    298  CA  THR B  75      13.889  -2.016  -1.082  1.00  1.00
ATOM    299  C   THR B  75      12.986  -1.441  -2.166  1.00  1.00
ATOM    300  O   THR B  75      13.263  -0.376  -2.718  1.00  1.00
ATOM    301  N   ASP B  76      11.672  -1.786  -2.077  1.00  1.00
ATOM    302  CA  ASP B  76      10.672  -1.211  -2.968  1.00  1.00
ATOM    303  C   ASP B  76      10.567   0.297  -2.779  1.00  1.00
ATOM    304  O   ASP B  76      10.608   0.796  -1.655  1.00  1.00
ATOM    305  N   THR B  77      10.393   0.994  -3.919  1.00  1.00
ATOM    306  CA  THR B  77      10.240   2.444  -3.891  1.00  1.00
ATOM    307  C   THR B  77       8.972   2.878  -4.616  1.00  1.00
ATOM    308  O   THR B  77       8.573   2.268  -5.607  1.00  1.00
ATOM    309  N   VAL B  78       8.461   3.962  -4.229  1.00  1.00
ATOM    310  CA  VAL B  78       7.325   4.658  -4.821  1.00  1.00
ATOM    311  C   VAL B  78       7.636   6.132  -5.044  1.00  1.00
ATOM    312  O   VAL B  78       8.394   6.737  -4.285  1.00  1.00
ATOM    313  N   ASP B  79       6.923   6.773  -5.877  1.00  1.00
ATOM    314  CA  ASP B  79       6.973   8.218  -6.066  1.00  1.00
ATOM    315  C   ASP B  79       5.733   8.891  -5.493  1.00  1.00
ATOM    316  O   ASP B  79       4.640   8.325  -5.517  1.00  1.00
ATOM    317  N   THR B  80       5.946  10.095  -5.010  1.00  1.00
ATOM    318  CA  THR B  80       4.870  10.991  -4.604  1.00  1.00
ATOM    319  C   THR B  80       4.887  12.277  -5.421  1.00  1.00
ATOM    320  O   THR B  80       5.935  12.701  -5.907  1.00  1.00
ATOM    321  N   VAL B  81       4.113  13.198  -5.221  1.00  1.00
ATOM    322  CA  VAL B  81       4.170  14.503  -5.868  1.00  1.00
ATOM    323  C   VAL B  81       5.350  15.320  -5.358  1.00  1.00
ATOM    324  O   VAL B  81       6.018  16.010  -6.127  1.00  1.00
ATOM    325  N   LEU B  82       5.757  15.201  -4.211  1.00  1.00
ATOM    326  CA  LEU B  82       6.846  15.960  -3.609  1.00  1.00
ATOM    327  C   LEU B  82       8.146  15.162  -3.619  1.00  1.00
ATOM    328  O   LEU B  82       9.230  15.724  -3.777  1.00  1.00
ATOM    329  N   GLU B  83       8.284  14.037  -3.909  1.00  1.00
ATOM    330  CA  GLU B  83       9.381  13.113  -3.648  1.00  1.00
ATOM    331  C   GLU B  83       9.381  11.961  -4.646  1.00  1.00
ATOM    332  O   GLU B  83       8.348  11.337  -4.887  1.00  1.00
ATOM    333  N   LYS B  84      10.548  11.694  -5.231  1.00  1.00
ATOM    334  CA  LYS B  84      10.745  10.522  -6.075  1.00  1.00
ATOM    335  C   LYS B  84      11.612   9.481  -5.379  1.00  1.00
ATOM    336  O   LYS B  84      12.657   9.807  -4.815  1.00  1.00
ATOM    337  N   ASN B  85      11.211   8.152  -5.633  1.00  1.00
ATOM    338  CA  ASN B  85      12.141   7.120  -5.190  1.00  1.00
ATOM    339  C   ASN B  85      12.166   7.017  -3.670  1.00  1.00
ATOM    340  O   ASN B  85      13.231   7.041  -3.054  1.00  1.00
ATOM    341  N   VAL B  86      11.009   7.118  -2.988  1.00  1.00
ATOM    342  CA  VAL B  86      10.818   6.825  -1.572  1.00  1.00
ATOM    343  C   VAL B  86      10.783   5.323  -1.321  1.00  1.00
ATOM    344  O   VAL B  86       9.987   4.602  -1.922  1.00  1.00
ATOM    345  N   THR B  87      11.832   4.849  -0.510  1.00  1.00
ATOM    346  CA  THR B  87      11.766   3.454  -0.092  1.00  1.00
ATOM    347  C   THR B  87      10.712   3.253   0.990  1.00  1.00
ATOM    348  O   THR B  87      10.684   3.977   1.985  1.00  1.00
ATOM    349  N   VAL B  88       9.860   2.287   0.845  1.00  1.00
ATOM    350  CA  VAL B  88       8.743   2.046   1.750  1.00  1.00
ATOM    351  C   VAL B  88       8.736   0.606   2.247  1.00  1.00
ATOM    352  O   VAL B  88       9.102  -0.314   1.516  1.00  1.00
ATOM    353  N   THR B  89       8.086   0.366   3.424  1.00  1.00
ATOM    354  CA  THR B  89       8.013  -0.965   4.014  1.00  1.00
ATOM    355  C   THR B  89       7.065  -1.864   3.232  1.00  1.00
ATOM    356  O   THR B  89       7.331  -3.051   3.047  1.00  1.00
ATOM    357  N   HIS B  90       6.068  -1.531   2.734  1.00  1.00
ATOM    358  CA  HIS B  90       5.050  -2.281   2.008  1.00  1.00
ATOM    359  C   HIS B  90       4.481  -1.463   0.855  1.00  1.00
ATOM    360  O   HIS B  90       4.319  -0.248   0.964  1.00  1.00
ATOM    361  N   SER B  91       4.222  -2.173  -0.254  1.00  1.00
ATOM    362  CA  SER B  91       3.674  -1.587  -1.472  1.00  1.00
ATOM    363  C   SER B  91       3.107  -2.661  -2.392  1.00  1.00
ATOM    364  O   SER B  91       3.520  -3.819  -2.339  1.00  1.00
ATOM    365  N   VAL B  92       2.392  -2.301  -3.385  1.00  1.00
ATOM    366  CA  VAL B  92       1.745  -3.170  -4.360  1.00  1.00
ATOM    367  C   VAL B  92       1.900  -2.624  -5.774  1.00  1.00
ATOM    368  O   VAL B  92       1.763  -1.423  -6.004  1.00  1.00
ATOM    369  N   ASN B  93       2.319  -3.548  -6.746  1.00  1.00
ATOM    370  CA  ASN B  93       2.335  -3.133  -8.143  1.00  1.00
ATOM    371  C   ASN B  93       0.936  -3.168  -8.744  1.00  1.00
ATOM    372  O   ASN B  93       0.219  -4.160  -8.615  1.00  1.00
ATOM    373  N   LEU B  94       0.514  -2.078  -9.392  1.00  1.00
ATOM    374  CA  LEU B  94      -0.800  -1.970 -10.016  1.00  1.00
ATOM    375  C   LEU B  94      -0.702  -2.093 -11.533  1.00  1.00
ATOM    376  O   LEU B  94      -1.681  -2.421 -12.203  1.00  1.00
ATOM    377  N   LEU B  95       0.384  -2.241 -12.077  1.00  1.00
ATOM    378  CA  LEU B  95       0.694  -2.320 -13.499  1.00  1.00
ATOM    379  C   LEU B  95       1.227  -3.700 -13.871  1.00  1.00
ATOM    380  O   LEU B  95       2.207  -4.174 -13.296  1.00  1.00
ATOM    381  N   GLU B  96       0.333  -4.442 -14.660  1.00  1.00
ATOM    382  CA  GLU B  96       0.734  -5.744 -15.179  1.00  1.00
ATOM    383  C   GLU B  96       1.594  -5.599 -16.428  1.00  1.00
ATOM    384  O   GLU B  96       1.263  -4.835 -17.335  1.00  1.00
ATOM    385  N   ASP B  97       2.756  -6.274 -16.434  1.00  1.00
ATOM    386  CA  ASP B  97       3.668  -6.189 -17.568  1.00  1.00
ATOM    387  C   ASP B  97       4.097  -7.574 -18.036  1.00  1.00
ATOM    388  O   ASP B  97       4.514  -7.751 -19.180  1.00  1.00
ATOM    389  N   SER B  98       3.519  -8.582 -17.495  1.00  1.00
ATOM    390  CA  SER B  98       3.765  -9.991 -17.775  1.00  1.00
ATOM    391  C   SER B  98       2.602 -10.612 -18.538  1.00  1.00
ATOM    392  O   SER B  98       1.438 -10.387 -18.206  1.00  1.00
ATOM    393  N   HIS B  99       2.881 -11.234 -19.629  1.00  1.00
ATOM    394  CA  HIS B  99       1.988 -12.085 -20.407  1.00  1.00
ATOM    395  C   HIS B  99       2.610 -13.453 -20.657  1.00  1.00
ATOM    396  O   HIS B  99       3.812 -13.564 -20.897  1.00  1.00
ATOM    397  N   ASN B 100       2.017 -14.433 -20.894  1.00  1.00
ATOM    398  CA  ASN B 100       2.477 -15.800 -21.105  1.00  1.00
ATOM    399  C   ASN B 100       2.925 -16.014 -22.546  1.00  1.00
ATOM    400  O   ASN B 100       3.645 -16.966 -22.847  1.00  1.00
ATOM    401  N   GLY B 101       3.008 -15.216 -23.393  1.00  1.00
ATOM    402  CA  GLY B 101       3.557 -15.269 -24.743  1.00  1.00
ATOM    403  C   GLY B 101       2.869 -16.343 -25.576  1.00  1.00
ATOM    404  O   GLY B 101       3.504 -17.010 -26.392  1.00  1.00
ATOM    405  N   LYS B 102       1.645 -16.683 -25.384  1.00  1.00
ATOM    406  CA  LYS B 102       0.889 -17.723 -26.071  1.00  1.00
ATOM    407  C   LYS B 102      -0.487 -17.220 -26.488  1.00  1.00
ATOM    408  O   LYS B 102      -1.107 -16.423 -25.783  1.00  1.00
ATOM    409  N   LEU B 103      -0.986 -17.709 -27.686  1.00  1.00
ATOM    410  CA  LEU B 103      -2.417 -17.605 -27.948  1.00  1.00
ATOM    411  C   LEU B 103      -3.189 -18.707 -27.230  1.00  1.00
ATOM    412  O   LEU B 103      -2.819 -19.879 -27.292  1.00  1.00
ATOM    413  N   CYS B 104      -4.184 -18.372 -26.507  1.00  1.00
ATOM    414  CA  CYS B 104      -4.917 -19.299 -25.654  1.00  1.00
ATOM    415  C   CYS B 104      -6.398 -19.323 -26.012  1.00  1.00
ATOM    416  O   CYS B 104      -6.965 -18.308 -26.417  1.00  1.00
ATOM    417  N   ARG B 105      -7.116 -20.385 -25.558  1.00  1.00
ATOM    418  CA  ARG B 105      -8.572 -20.321 -25.583  1.00  1.00
ATOM    419  C   ARG B 105      -9.093 -19.271 -24.609  1.00  1.00
ATOM    420  O   ARG B 105      -8.581 -19.132 -23.499  1.00  1.00
ATOM    421  N   LEU B 106     -10.250 -18.680 -25.006  1.00  1.00
ATOM    422  CA  LEU B 106     -10.967 -17.772 -24.120  1.00  1.00
ATOM    423  C   LEU B 106     -12.204 -18.440 -23.530  1.00  1.00
ATOM    424  O   LEU B 106     -13.097 -18.870 -24.260  1.00  1.00
ATOM    425  N   LYS B 107     -12.281 -18.546 -22.163  1.00  1.00
ATOM    426  CA  LYS B 107     -13.508 -19.129 -21.634  1.00  1.00
ATOM    427  C   LYS B 107     -13.741 -20.525 -22.197  1.00  1.00
ATOM    428  O   LYS B 107     -14.882 -20.939 -22.405  1.00  1.00
ATOM    429  N   GLY B 108     -12.627 -21.239 -22.726  1.00  1.00
ATOM    430  CA  GLY B 108     -12.692 -22.641 -23.122  1.00  1.00
ATOM    431  C   GLY B 108     -12.801 -22.781 -24.635  1.00  1.00
ATOM    432  O   GLY B 108     -12.511 -23.839 -25.193  1.00  1.00
ATOM    433  N   ILE B 109     -12.988 -21.853 -25.384  1.00  1.00
ATOM    434  CA  ILE B 109     -13.141 -21.826 -26.834  1.00  1.00
ATOM    435  C   ILE B 109     -11.863 -21.351 -27.513  1.00  1.00
ATOM    436  O   ILE B 109     -11.311 -20.309 -27.159  1.00  1.00
ATOM    437  N   ALA B 110     -11.370 -22.193 -28.509  1.00  1.00
ATOM    438  CA  ALA B 110     -10.180 -21.828 -29.268  1.00  1.00
ATOM    439  C   ALA B 110     -10.507 -20.799 -30.343  1.00  1.00
ATOM    440  O   ALA B 110     -11.518 -20.912 -31.037  1.00  1.00
ATOM    441  N   PRO B 111      -9.560 -19.866 -30.590  1.00  1.00
ATOM    442  CA  PRO B 111      -9.713 -18.923 -31.692  1.00  1.00
ATOM    443  C   PRO B 111      -9.715 -19.641 -33.035  1.00  1.00
ATOM    444  O   PRO B 111      -8.941 -20.573 -33.253  1.00  1.00
ATOM    445  N   SER B 112     -17.487 -21.980 -35.055  1.00  1.00
ATOM    446  CA  SER B 112     -17.414 -21.282 -33.777  1.00  1.00
ATOM    447  C   SER B 112     -15.972 -20.964 -33.404  1.00  1.00
ATOM    448  O   SER B 112     -15.075 -21.784 -33.601  1.00  1.00
ATOM    449  N   TRP B 113     -15.806 -19.809 -32.854  1.00  1.00
ATOM    450  CA  TRP B 113     -14.517 -19.351 -32.349  1.00  1.00
ATOM    451  C   TRP B 113     -14.689 -18.207 -31.358  1.00  1.00
ATOM    452  O   TRP B 113     -15.577 -17.368 -31.511  1.00  1.00
ATOM    453  N   SER B 114     -13.633 -17.962 -30.543  1.00  1.00
ATOM    454  CA  SER B 114     -13.675 -16.933 -29.512  1.00  1.00
ATOM    455  C   SER B 114     -13.018 -15.645 -29.991  1.00  1.00
ATOM    456  O   SER B 114     -13.330 -14.559 -29.503  1.00  1.00
ATOM    457  N   TYR B 115     -12.480 -15.553 -30.951  1.00  1.00
ATOM    458  CA  TYR B 115     -11.757 -14.500 -31.653  1.00  1.00
ATOM    459  C   TYR B 115     -11.163 -15.014 -32.958  1.00  1.00
ATOM    460  O   TYR B 115     -10.779 -16.180 -33.059  1.00  1.00
ATOM    461  N   ILE B 116     -10.869 -14.072 -33.867  1.00  1.00
ATOM    462  CA  ILE B 116     -10.100 -14.349 -35.074  1.00  1.00
ATOM    463  C   ILE B 116      -8.790 -13.571 -35.083  1.00  1.00
ATOM    464  O   ILE B 116      -8.748 -12.404 -34.693  1.00  1.00
ATOM    465  N   SER B 117     -16.969  -8.922 -36.606  1.00  1.00
ATOM    466  CA  SER B 117     -16.222  -9.056 -35.362  1.00  1.00
ATOM    467  C   SER B 117     -17.133  -9.472 -34.214  1.00  1.00
ATOM    468  O   SER B 117     -16.673 -10.016 -33.210  1.00  1.00
ATOM    469  N   SER B 118     -18.358  -9.409 -34.330  1.00  1.00
ATOM    470  CA  SER B 118     -19.351  -9.766 -33.324  1.00  1.00
ATOM    471  C   SER B 118     -20.089 -11.042 -33.707  1.00  1.00
ATOM    472  O   SER B 118     -20.800 -11.629 -32.890  1.00  1.00
ATOM    473  N   VAL B 119     -19.548 -11.837 -34.476  1.00  1.00
ATOM    474  CA  VAL B 119     -19.941 -13.201 -34.812  1.00  1.00
ATOM    475  C   VAL B 119     -19.129 -14.218 -34.020  1.00  1.00
ATOM    476  O   VAL B 119     -17.901 -14.245 -34.101  1.00  1.00
ATOM    477  N   SER B 120     -19.843 -15.105 -33.263  1.00  1.00
ATOM    478  CA  SER B 120     -19.181 -16.116 -32.447  1.00  1.00
ATOM    479  C   SER B 120     -19.263 -17.490 -33.099  1.00  1.00
ATOM    480  O   SER B 120     -18.388 -18.334 -32.903  1.00  1.00
ATOM    481  N   SER B 121     -20.093 -17.911 -33.699  1.00  1.00
ATOM    482  CA  SER B 121     -20.175 -19.139 -34.480  1.00  1.00
ATOM    483  C   SER B 121     -20.873 -18.899 -35.812  1.00  1.00
ATOM    484  O   SER B 121     -21.790 -18.082 -35.905  1.00  1.00
ATOM    485  N   SER B 122     -24.572 -16.291 -35.773  1.00  1.00
ATOM    486  CA  SER B 122     -24.716 -16.299 -34.323  1.00  1.00
ATOM    487  C   SER B 122     -23.874 -15.206 -33.679  1.00  1.00
ATOM    488  O   SER B 122     -22.683 -15.079 -33.962  1.00  1.00
ATOM    489  N   ARG B 123     -24.549 -14.194 -33.171  1.00  1.00
ATOM    490  CA  ARG B 123     -23.865 -13.034 -32.613  1.00  1.00
ATOM    491  C   ARG B 123     -23.429 -13.291 -31.176  1.00  1.00
ATOM    492  O   ARG B 123     -24.161 -13.896 -30.393  1.00  1.00
ATOM    493  N   GLY B 124     -22.310 -12.657 -30.825  1.00  1.00
ATOM    494  CA  GLY B 124     -21.729 -12.677 -29.488  1.00  1.00
ATOM    495  C   GLY B 124     -20.873 -11.441 -29.241  1.00  1.00
ATOM    496  O   GLY B 124     -20.108 -11.021 -30.109  1.00  1.00
ATOM    497  N   PHE B 125     -20.996 -10.829 -28.101  1.00  1.00
ATOM    498  CA  PHE B 125     -20.166  -9.684 -27.747  1.00  1.00
ATOM    499  C   PHE B 125     -18.804 -10.130 -27.231  1.00  1.00
ATOM    500  O   PHE B 125     -18.710 -11.014 -26.381  1.00  1.00
ATOM    501  N   GLY B 126     -17.754  -9.178 -27.688  1.00  1.00
ATOM    502  CA  GLY B 126     -16.453  -9.388 -27.065  1.00  1.00
ATOM    503  C   GLY B 126     -15.512 -10.143 -27.995  1.00  1.00
ATOM    504  O   GLY B 126     -14.306 -10.205 -27.756  1.00  1.00
ATOM    505  N   SER B 127     -16.005 -10.662 -29.117  1.00  1.00
ATOM    506  CA  SER B 127     -15.125 -11.177 -30.160  1.00  1.00
ATOM    507  C   SER B 127     -14.461 -10.042 -30.930  1.00  1.00
ATOM    508  O   SER B 127     -15.075  -9.005 -31.179  1.00  1.00
ATOM    509  N   GLY B 128     -13.566 -10.429 -31.832  1.00  1.00
ATOM    510  CA  GLY B 128     -12.779  -9.456 -32.580  1.00  1.00
ATOM    511  C   GLY B 128     -11.794 -10.146 -33.516  1.00  1.00
ATOM    512  O   GLY B 128     -11.460 -11.316 -33.327  1.00  1.00
ATOM    513  N   ILE B 129     -11.187  -9.413 -34.367  1.00  1.00
ATOM    514  CA  ILE B 129     -10.060  -9.843 -35.187  1.00  1.00
ATOM    515  C   ILE B 129      -8.771  -9.154 -34.756  1.00  1.00
ATOM    516  O   ILE B 129      -8.742  -7.939 -34.560  1.00  1.00
ATOM    517  N   ILE B 130      -7.775  -9.955 -34.481  1.00  1.00
ATOM    518  CA  ILE B 130      -6.448  -9.482 -34.105  1.00  1.00
ATOM    519  C   ILE B 130      -5.386 -10.005 -35.064  1.00  1.00
ATOM    520  O   ILE B 130      -5.479 -11.129 -35.557  1.00  1.00
ATOM    521  N   THR B 131      -4.359  -9.347 -35.258  1.00  1.00
ATOM    522  CA  THR B 131      -3.133  -9.800 -35.905  1.00  1.00
ATOM    523  C   THR B 131      -2.053 -10.116 -34.878  1.00  1.00
ATOM    524  O   THR B 131      -1.756  -9.301 -34.005  1.00  1.00
ATOM    525  N   SER B 132      -1.456 -11.384 -35.081  1.00  1.00
ATOM    526  CA  SER B 132      -0.552 -11.824 -34.025  1.00  1.00
ATOM    527  C   SER B 132       0.554 -12.711 -34.582  1.00  1.00
ATOM    528  O   SER B 132       0.322 -13.518 -35.482  1.00  1.00
ATOM    529  N   ASN B 133       1.719 -12.642 -33.923  1.00  1.00
ATOM    530  CA  ASN B 133       2.824 -13.510 -34.312  1.00  1.00
ATOM    531  C   ASN B 133       3.034 -14.624 -33.296  1.00  1.00
ATOM    532  O   ASN B 133       3.751 -15.590 -33.558  1.00  1.00
ATOM    533  N   ALA B 134       2.324 -14.701 -32.314  1.00  1.00
ATOM    534  CA  ALA B 134       2.316 -15.711 -31.263  1.00  1.00
ATOM    535  C   ALA B 134       1.847 -17.059 -31.797  1.00  1.00
ATOM    536  O   ALA B 134       0.922 -17.128 -32.607  1.00  1.00
ATOM    537  N   SER B 135       2.176 -18.152 -31.016  1.00  1.00
ATOM    538  CA  SER B 135       1.725 -19.491 -31.376  1.00  1.00
ATOM    539  C   SER B 135       0.590 -19.952 -30.471  1.00  1.00
ATOM    540  O   SER B 135       0.623 -19.739 -29.260  1.00  1.00
ATOM    541  N   MET B 136      -0.320 -20.792 -31.055  1.00  1.00
ATOM    542  CA  MET B 136      -1.382 -21.364 -30.236  1.00  1.00
ATOM    543  C   MET B 136      -0.847 -22.468 -29.334  1.00  1.00
ATOM    544  O   MET B 136      -0.115 -23.350 -29.783  1.00  1.00
ATOM    545  N   HIS B 137      -1.190 -22.442 -28.104  1.00  1.00
ATOM    546  CA  HIS B 137      -0.905 -23.463 -27.103  1.00  1.00
ATOM    547  C   HIS B 137      -2.187 -23.987 -26.469  1.00  1.00
ATOM    548  O   HIS B 137      -3.145 -23.239 -26.274  1.00  1.00
ATOM    549  N   GLU B 138      -2.168 -25.154 -25.912  1.00  1.00
ATOM    550  CA  GLU B 138      -3.297 -25.645 -25.131  1.00  1.00
ATOM    551  C   GLU B 138      -3.382 -24.941 -23.783  1.00  1.00
ATOM    552  O   GLU B 138      -2.550 -25.160 -22.904  1.00  1.00
ATOM    553  N   CYS B 139      -3.864 -23.793 -23.803  1.00  1.00
ATOM    554  CA  CYS B 139      -4.064 -22.922 -22.651  1.00  1.00
ATOM    555  C   CYS B 139      -5.428 -22.246 -22.702  1.00  1.00
ATOM    556  O   CYS B 139      -5.930 -21.920 -23.778  1.00  1.00
ATOM    557  N   ASN B 140      -5.918 -21.755 -21.673  1.00  1.00
ATOM    558  CA  ASN B 140      -7.148 -20.997 -21.478  1.00  1.00
ATOM    559  C   ASN B 140      -6.895 -19.734 -20.665  1.00  1.00
ATOM    560  O   ASN B 140      -6.226 -19.773 -19.632  1.00  1.00
ATOM    561  N   THR B 141      -7.588 -18.627 -21.161  1.00  1.00
ATOM    562  CA  THR B 141      -7.394 -17.337 -20.510  1.00  1.00
ATOM    563  C   THR B 141      -8.680 -16.521 -20.510  1.00  1.00
ATOM    564  O   THR B 141      -9.491 -16.623 -21.431  1.00  1.00
ATOM    565  N   LYS B 142      -8.765 -15.527 -19.734  1.00  1.00
ATOM    566  CA  LYS B 142      -9.851 -14.558 -19.670  1.00  1.00
ATOM    567  C   LYS B 142      -9.494 -13.280 -20.419  1.00  1.00
ATOM    568  O   LYS B 142     -10.373 -12.565 -20.900  1.00  1.00
ATOM    569  N   CYS B 143      -8.263 -13.212 -20.828  1.00  1.00
ATOM    570  CA  CYS B 143      -7.642 -12.038 -21.428  1.00  1.00
ATOM    571  C   CYS B 143      -6.560 -12.435 -22.424  1.00  1.00
ATOM    572  O   CYS B 143      -5.700 -13.262 -22.124  1.00  1.00
ATOM    573  N   GLN B 144      -6.724 -12.042 -23.664  1.00  1.00
ATOM    574  CA  GLN B 144      -5.803 -12.322 -24.759  1.00  1.00
ATOM    575  C   GLN B 144      -5.415 -11.045 -25.493  1.00  1.00
ATOM    576  O   GLN B 144      -6.262 -10.196 -25.771  1.00  1.00
ATOM    577  N   THR B 145      -4.154 -10.770 -25.547  1.00  1.00
ATOM    578  CA  THR B 145      -3.553  -9.749 -26.396  1.00  1.00
ATOM    579  C   THR B 145      -2.828 -10.374 -27.581  1.00  1.00
ATOM    580  O   THR B 145      -2.228 -11.442 -27.460  1.00  1.00
ATOM    581  N   PRO B 146      -2.383  -9.627 -28.541  1.00  1.00
ATOM    582  CA  PRO B 146      -1.653 -10.136 -29.696  1.00  1.00
ATOM    583  C   PRO B 146      -0.255 -10.599 -29.303  1.00  1.00
ATOM    584  O   PRO B 146       0.268 -11.565 -29.858  1.00  1.00
ATOM    585  N   LEU B 147       0.242 -10.367 -28.237  1.00  1.00
ATOM    586  CA  LEU B 147       1.570 -10.735 -27.760  1.00  1.00
ATOM    587  C   LEU B 147       1.512 -11.960 -26.854  1.00  1.00
ATOM    588  O   LEU B 147       2.451 -12.754 -26.807  1.00  1.00
ATOM    589  N   GLY B 148       0.352 -12.228 -26.264  1.00  1.00
ATOM    590  CA  GLY B 148       0.219 -13.277 -25.260  1.00  1.00
ATOM    591  C   GLY B 148      -1.005 -13.048 -24.383  1.00  1.00
ATOM    592  O   GLY B 148      -1.442 -11.913 -24.194  1.00  1.00
ATOM    593  N   ALA B 149      -1.376 -14.096 -23.595  1.00  1.00
ATOM    594  CA  ALA B 149      -2.490 -13.991 -22.660  1.00  1.00
ATOM    595  C   ALA B 149      -2.036 -13.414 -21.326  1.00  1.00
ATOM    596  O   ALA B 149      -0.955 -13.738 -20.834  1.00  1.00
ATOM    597  N   ILE B 150      -3.000 -12.714 -20.681  1.00  1.00
ATOM    598  CA  ILE B 150      -2.776 -12.137 -19.361  1.00  1.00
ATOM    599  C   ILE B 150      -3.622 -12.834 -18.303  1.00  1.00
ATOM    600  O   ILE B 150      -4.824 -13.026 -18.484  1.00  1.00
ATOM    601  N   ASN B 151      -3.044 -13.321 -17.306  1.00  1.00
ATOM    602  CA  ASN B 151      -3.688 -13.878 -16.123  1.00  1.00
ATOM    603  C   ASN B 151      -3.325 -13.086 -14.873  1.00  1.00
ATOM    604  O   ASN B 151      -2.161 -13.036 -14.475  1.00  1.00
ATOM    605  N   SER B 152      -4.235 -11.944 -14.675  1.00  1.00
ATOM    606  CA  SER B 152      -3.851 -10.962 -13.669  1.00  1.00
ATOM    607  C   SER B 152      -5.076 -10.298 -13.051  1.00  1.00
ATOM    608  O   SER B 152      -6.097 -10.119 -13.714  1.00  1.00
ATOM    609  N   SER B 153      -4.959  -9.899 -11.773  1.00  1.00
ATOM    610  CA  SER B 153      -6.004  -9.158 -11.077  1.00  1.00
ATOM    611  C   SER B 153      -5.651  -7.680 -10.967  1.00  1.00
ATOM    612  O   SER B 153      -6.516  -6.843 -10.709  1.00  1.00
ATOM    613  N   LEU B 154      -4.452  -7.355 -11.439  1.00  1.00
ATOM    614  CA  LEU B 154      -4.042  -5.957 -11.497  1.00  1.00
ATOM    615  C   LEU B 154      -4.992  -5.140 -12.367  1.00  1.00
ATOM    616  O   LEU B 154      -5.341  -5.549 -13.474  1.00  1.00
ATOM    617  N   PRO B 155      -5.161  -3.865 -12.003  1.00  1.00
ATOM    618  CA  PRO B 155      -6.096  -2.982 -12.688  1.00  1.00
ATOM    619  C   PRO B 155      -5.499  -2.444 -13.982  1.00  1.00
ATOM    620  O   PRO B 155      -6.203  -2.267 -14.976  1.00  1.00
ATOM    621  N   TYR B 156      -4.341  -2.318 -14.225  1.00  1.00
ATOM    622  CA  TYR B 156      -3.651  -1.733 -15.368  1.00  1.00
ATOM    623  C   TYR B 156      -2.639  -2.706 -15.958  1.00  1.00
ATOM    624  O   TYR B 156      -2.044  -3.509 -15.240  1.00  1.00
ATOM    625  N   GLN B 157      -2.397  -2.474 -17.277  1.00  1.00
ATOM    626  CA  GLN B 157      -1.381  -3.194 -18.035  1.00  1.00
ATOM    627  C   GLN B 157      -0.780  -2.315 -19.124  1.00  1.00
ATOM    628  O   GLN B 157      -1.478  -1.513 -19.744  1.00  1.00
ATOM    629  N   ASN B 158       0.438  -2.447 -19.407  1.00  1.00
ATOM    630  CA  ASN B 158       1.175  -1.732 -20.442  1.00  1.00
ATOM    631  C   ASN B 158       1.702  -2.689 -21.504  1.00  1.00
ATOM    632  O   ASN B 158       2.175  -2.262 -22.557  1.00  1.00
ATOM    633  N   ILE B 159       0.989  -3.835 -21.678  1.00  1.00
ATOM    634  CA  ILE B 159       1.394  -4.852 -22.641  1.00  1.00
ATOM    635  C   ILE B 159       0.898  -4.514 -24.041  1.00  1.00
ATOM    636  O   ILE B 159       1.618  -4.688 -25.024  1.00  1.00
ATOM    637  N   HIS B 160      -0.282  -4.178 -24.312  1.00  1.00
ATOM    638  CA  HIS B 160      -0.944  -4.027 -25.602  1.00  1.00
ATOM    639  C   HIS B 160      -2.347  -3.455 -25.438  1.00  1.00
ATOM    640  O   HIS B 160      -3.070  -3.816 -24.509  1.00  1.00
ATOM    641  N   PRO B 161      -2.704  -2.540 -26.434  1.00  1.00
ATOM    642  CA  PRO B 161      -4.020  -1.916 -26.368  1.00  1.00
ATOM    643  C   PRO B 161      -5.077  -2.787 -27.035  1.00  1.00
ATOM    644  O   PRO B 161      -6.242  -2.781 -26.636  1.00  1.00
ATOM    645  N   VAL B 162      -4.749  -3.660 -27.842  1.00  1.00
ATOM    646  CA  VAL B 162      -5.619  -4.686 -28.405  1.00  1.00
ATOM    647  C   VAL B 162      -5.825  -5.833 -27.424  1.00  1.00
ATOM    648  O   VAL B 162      -4.862  -6.424 -26.934  1.00  1.00
ATOM    649  N   THR B 163      -7.128  -6.025 -27.027  1.00  1.00
ATOM    650  CA  THR B 163      -7.489  -6.992 -25.997  1.00  1.00
ATOM    651  C   THR B 163      -8.773  -7.729 -26.358  1.00  1.00
ATOM    652  O   THR B 163      -9.701  -7.142 -26.913  1.00  1.00
ATOM    653  N   ILE B 164      -8.753  -9.018 -26.110  1.00  1.00
ATOM    654  CA  ILE B 164      -9.935  -9.864 -26.211  1.00  1.00
ATOM    655  C   ILE B 164     -10.356 -10.388 -24.844  1.00  1.00
ATOM    656  O   ILE B 164      -9.528 -10.871 -24.072  1.00  1.00
ATOM    657  N   GLY B 165     -11.489  -9.956 -24.346  1.00  1.00
ATOM    658  CA  GLY B 165     -11.990 -10.559 -23.117  1.00  1.00
ATOM    659  C   GLY B 165     -12.048  -9.539 -21.987  1.00  1.00
ATOM    660  O   GLY B 165     -11.602  -8.402 -22.141  1.00  1.00
ATOM    661  N   GLU B 166     -12.000  -9.721 -20.914  1.00  1.00
ATOM    662  CA  GLU B 166     -11.872  -8.940 -19.689  1.00  1.00
ATOM    663  C   GLU B 166     -10.412  -8.778 -19.289  1.00  1.00
ATOM    664  O   GLU B 166      -9.716  -9.760 -19.029  1.00  1.00
ATOM    665  N   CYS B 167      -9.815  -7.662 -19.810  1.00  1.00
ATOM    666  CA  CYS B 167      -8.394  -7.388 -19.637  1.00  1.00
ATOM    667  C   CYS B 167      -8.171  -6.173 -18.746  1.00  1.00
ATOM    668  O   CYS B 167      -8.936  -5.209 -18.792  1.00  1.00
ATOM    669  N   PRO B 168      -6.956  -6.099 -17.945  1.00  1.00
ATOM    670  CA  PRO B 168      -6.621  -4.826 -17.318  1.00  1.00
ATOM    671  C   PRO B 168      -6.645  -3.689 -18.332  1.00  1.00
ATOM    672  O   PRO B 168      -6.161  -3.835 -19.454  1.00  1.00
ATOM    673  N   LYS B 169      -6.961  -2.422 -17.754  1.00  1.00
ATOM    674  CA  LYS B 169      -6.903  -1.223 -18.581  1.00  1.00
ATOM    675  C   LYS B 169      -5.490  -0.973 -19.091  1.00  1.00
ATOM    676  O   LYS B 169      -4.531  -0.978 -18.319  1.00  1.00
ATOM    677  N   TYR B 170      -5.402  -0.690 -20.477  1.00  1.00
ATOM    678  CA  TYR B 170      -4.097  -0.367 -21.042  1.00  1.00
ATOM    679  C   TYR B 170      -3.728   1.088 -20.781  1.00  1.00
ATOM    680  O   TYR B 170      -4.554   1.986 -20.945  1.00  1.00
ATOM    681  N   VAL B 171      -2.466   1.275 -20.394  1.00  1.00
ATOM    682  CA  VAL B 171      -1.852   2.581 -20.192  1.00  1.00
ATOM    683  C   VAL B 171      -0.405   2.590 -20.668  1.00  1.00
ATOM    684  O   VAL B 171       0.300   1.586 -20.560  1.00  1.00
ATOM    685  N   ARG B 172       0.115   3.686 -21.034  1.00  1.00
ATOM    686  CA  ARG B 172       1.478   3.851 -21.523  1.00  1.00
ATOM    687  C   ARG B 172       2.472   3.918 -20.370  1.00  1.00
ATOM    688  O   ARG B 172       3.630   3.525 -20.512  1.00  1.00
ATOM    689  N   SER B 173       2.139   3.750 -19.223  1.00  1.00
ATOM    690  CA  SER B 173       2.985   3.868 -18.042  1.00  1.00
ATOM    691  C   SER B 173       3.973   2.712 -17.954  1.00  1.00
ATOM    692  O   SER B 173       3.613   1.557 -18.181  1.00  1.00
ATOM    693  N   ALA B 174       5.181   3.067 -17.325  1.00  1.00
ATOM    694  CA  ALA B 174       6.237   2.082 -17.126  1.00  1.00
ATOM    695  C   ALA B 174       6.249   1.569 -15.691  1.00  1.00
ATOM    696  O   ALA B 174       6.541   0.399 -15.443  1.00  1.00
ATOM    697  N   LYS B 175       5.607   2.201 -14.821  1.00  1.00
ATOM    698  CA  LYS B 175       5.522   1.929 -13.391  1.00  1.00
ATOM    699  C   LYS B 175       4.316   2.622 -12.769  1.00  1.00
ATOM    700  O   LYS B 175       3.999   3.761 -13.110  1.00  1.00
ATOM    701  N   LEU B 176       3.576   1.853 -11.979  1.00  1.00
ATOM    702  CA  LEU B 176       2.429   2.212 -11.153  1.00  1.00
ATOM    703  C   LEU B 176       2.400   1.395  -9.866  1.00  1.00
ATOM    704  O   LEU B 176       2.376   0.165  -9.900  1.00  1.00
ATOM    705  N   ARG B 177       3.138   1.856  -8.887  1.00  1.00
ATOM    706  CA  ARG B 177       3.299   1.214  -7.587  1.00  1.00
ATOM    707  C   ARG B 177       2.700   2.065  -6.475  1.00  1.00
ATOM    708  O   ARG B 177       2.937   3.271  -6.407  1.00  1.00
ATOM    709  N   MET B 178       1.665   1.514  -5.791  1.00  1.00
ATOM    710  CA  MET B 178       1.018   2.191  -4.674  1.00  1.00
ATOM    711  C   MET B 178       1.626   1.764  -3.344  1.00  1.00
ATOM    712  O   MET B 178       1.788   0.572  -3.079  1.00  1.00
ATOM    713  N   VAL B 179       2.131   2.826  -2.515  1.00  1.00
ATOM    714  CA  VAL B 179       2.582   2.439  -1.184  1.00  1.00
ATOM    715  C   VAL B 179       1.403   2.122  -0.273  1.00  1.00
ATOM    716  O   VAL B 179       0.407   2.845  -0.257  1.00  1.00
ATOM    717  N   THR B 180       1.614   1.042   0.569  1.00  1.00
ATOM    718  CA  THR B 180       0.596   0.650   1.536  1.00  1.00
ATOM    719  C   THR B 180       1.131   0.725   2.960  1.00  1.00
ATOM    720  O   THR B 180       0.396   1.048   3.893  1.00  1.00
ATOM    721  N   GLY B 181       2.445   0.711   3.071  1.00  1.00
ATOM    722  CA  GLY B 181       3.091   0.912   4.363  1.00  1.00
ATOM    723  C   GLY B 181       3.650   2.323   4.485  1.00  1.00
ATOM    724  O   GLY B 181       3.664   3.082   3.516  1.00  1.00
ATOM    725  N   LEU B 182       4.661   2.515   5.143  1.00  1.00
ATOM    726  CA  LEU B 182       5.273   3.793   5.486  1.00  1.00
ATOM    727  C   LEU B 182       6.731   3.843   5.042  1.00  1.00
ATOM    728  O   LEU B 182       7.415   2.820   5.008  1.00  1.00
ATOM    729  N   ARG B 183       7.300   5.072   5.055  1.00  1.00
ATOM    730  CA  ARG B 183       8.729   5.234   4.812  1.00  1.00
ATOM    731  C   ARG B 183       9.542   4.228   5.616  1.00  1.00
ATOM    732  O   ARG B 183       9.358   4.092   6.825  1.00  1.00
ATOM    733  N   ASN B 184      10.413   3.472   4.845  1.00  1.00
ATOM    734  CA  ASN B 184      11.291   2.493   5.475  1.00  1.00
ATOM    735  C   ASN B 184      12.627   3.118   5.858  1.00  1.00
ATOM    736  O   ASN B 184      13.311   3.706   5.020  1.00  1.00
ATOM    737  N   ILE B 185      12.938   3.187   7.102  1.00  1.00
ATOM    738  CA  ILE B 185      14.140   3.770   7.685  1.00  1.00
ATOM    739  C   ILE B 185      14.789   2.815   8.678  1.00  1.00
ATOM    740  O   ILE B 185      14.294   2.631   9.790  1.00  1.00
ATOM    741  N   PRO B 186      15.356   1.689   8.233  1.00  1.00
ATOM    742  CA  PRO B 186      15.893   0.663   9.118  1.00  1.00
ATOM    743  C   PRO B 186      17.188   1.125   9.775  1.00  1.00
ATOM    744  O   PRO B 186      17.982   1.842   9.166  1.00  1.00
ATOM    745  N   GLY B 187       7.925  14.883   7.216  1.00  1.00
ATOM    746  CA  GLY B 187       6.558  14.673   6.755  1.00  1.00
ATOM    747  C   GLY B 187       5.616  15.722   7.332  1.00  1.00
ATOM    748  O   GLY B 187       5.869  16.278   8.400  1.00  1.00
ATOM    749  N   LEU B 188       4.350  15.692   6.887  1.00  1.00
ATOM    750  CA  LEU B 188       3.381  16.680   7.347  1.00  1.00
ATOM    751  C   LEU B 188       3.181  16.594   8.857  1.00  1.00
ATOM    752  O   LEU B 188       3.010  17.612   9.528  1.00  1.00
ATOM    753  N   PHE B 189       3.206  15.684   9.578  1.00  1.00
ATOM    754  CA  PHE B 189       2.959  15.544  11.008  1.00  1.00
ATOM    755  C   PHE B 189       4.259  15.602  11.799  1.00  1.00
ATOM    756  O   PHE B 189       4.276  16.037  12.951  1.00  1.00
ATOM    757  N   GLY B 190       5.338  15.283  11.342  1.00  1.00
ATOM    758  CA  GLY B 190       6.623  15.623  11.941  1.00  1.00
ATOM    759  C   GLY B 190       7.140  14.488  12.816  1.00  1.00
ATOM    760  O   GLY B 190       8.288  14.508  13.259  1.00  1.00
ATOM    761  N   ALA B 191       6.527  13.287  12.665  1.00  1.00
ATOM    762  CA  ALA B 191       6.941  12.168  13.504  1.00  1.00
ATOM    763  C   ALA B 191       7.840  11.207  12.737  1.00  1.00
ATOM    764  O   ALA B 191       8.806  10.675  13.284  1.00  1.00
ATOM    765  N   ILE B 192       7.394  10.614  11.632  1.00  1.00
ATOM    766  CA  ILE B 192       8.229   9.730  10.827  1.00  1.00
ATOM    767  C   ILE B 192       9.323  10.509  10.109  1.00  1.00
ATOM    768  O   ILE B 192       9.046  11.477   9.400  1.00  1.00
ATOM    769  N   ALA B 193      10.608   9.998  10.219  1.00  1.00
ATOM    770  CA  ALA B 193      11.714  10.737   9.623  1.00  1.00
ATOM    771  C   ALA B 193      11.706  12.194  10.066  1.00  1.00
ATOM    772  O   ALA B 193      11.383  13.088   9.284  1.00  1.00
ATOM    773  N   GLY B 194      11.295  12.388  11.310  1.00  1.00
ATOM    774  CA  GLY B 194      11.245  13.706  11.929  1.00  1.00
ATOM    775  C   GLY B 194      11.824  13.676  13.338  1.00  1.00
ATOM    776  O   GLY B 194      12.732  14.441  13.662  1.00  1.00
ATOM    777  N   PHE B 195      10.888  13.767  14.397  1.00  1.00
ATOM    778  CA  PHE B 195      11.380  13.751  15.770  1.00  1.00
ATOM    779  C   PHE B 195      11.633  12.327  16.247  1.00  1.00
ATOM    780  O   PHE B 195      12.372  12.106  17.207  1.00  1.00
ATOM    781  N   ILE B 196      10.926  11.358  15.722  1.00  1.00
ATOM    782  CA  ILE B 196      11.365   9.969  15.788  1.00  1.00
ATOM    783  C   ILE B 196      12.236   9.609  14.592  1.00  1.00
ATOM    784  O   ILE B 196      11.755   9.535  13.461  1.00  1.00
ATOM    785  N   GLU B 197      13.478   9.749  14.591  1.00  1.00
ATOM    786  CA  GLU B 197      14.397   9.753  13.459  1.00  1.00
ATOM    787  C   GLU B 197      14.406   8.404  12.752  1.00  1.00
ATOM    788  O   GLU B 197      14.488   8.336  11.525  1.00  1.00
ATOM    789  N   GLY B 198      14.212   7.322  13.136  1.00  1.00
ATOM    790  CA  GLY B 198      14.350   6.057  12.423  1.00  1.00
ATOM    791  C   GLY B 198      13.216   5.102  12.772  1.00  1.00
ATOM    792  O   GLY B 198      12.676   5.141  13.877  1.00  1.00
ATOM    793  N   GLY B 199      13.145   4.004  12.071  1.00  1.00
ATOM    794  CA  GLY B 199      12.192   2.934  12.336  1.00  1.00
ATOM    795  C   GLY B 199      12.822   1.830  13.175  1.00  1.00
ATOM    796  O   GLY B 199      14.006   1.526  13.031  1.00  1.00
ATOM    797  N   TRP B 200      11.995   0.808  13.485  1.00  1.00
ATOM    798  CA  TRP B 200      12.429  -0.357  14.246  1.00  1.00
ATOM    799  C   TRP B 200      12.219  -1.642  13.455  1.00  1.00
ATOM    800  O   TRP B 200      11.087  -2.008  13.136  1.00  1.00
ATOM    801  N   THR B 201      13.340  -2.370  13.161  1.00  1.00
ATOM    802  CA  THR B 201      13.199  -3.653  12.482  1.00  1.00
ATOM    803  C   THR B 201      12.786  -4.749  13.456  1.00  1.00
ATOM    804  O   THR B 201      12.060  -5.674  13.093  1.00  1.00
ATOM    805  N   GLY B 202      12.840  -4.430  14.750  1.00  1.00
ATOM    806  CA  GLY B 202      12.521  -5.384  15.806  1.00  1.00
ATOM    807  C   GLY B 202      11.036  -5.356  16.144  1.00  1.00
ATOM    808  O   GLY B 202      10.473  -6.355  16.592  1.00  1.00
ATOM    809  N   MET B 203      10.295  -4.447  15.858  1.00  1.00
ATOM    810  CA  MET B 203       8.837  -4.407  15.874  1.00  1.00
ATOM    811  C   MET B 203       8.256  -4.972  14.585  1.00  1.00
ATOM    812  O   MET B 203       8.351  -4.351  13.526  1.00  1.00
ATOM    813  N   ILE B 204       7.934  -6.268  14.613  1.00  1.00
ATOM    814  CA  ILE B 204       7.599  -7.025  13.413  1.00  1.00
ATOM    815  C   ILE B 204       6.106  -7.321  13.346  1.00  1.00
ATOM    816  O   ILE B 204       5.531  -7.418  12.263  1.00  1.00
ATOM    817  N   ASP B 205       5.267  -6.877  14.176  1.00  1.00
ATOM    818  CA  ASP B 205       3.868  -7.282  14.231  1.00  1.00
ATOM    819  C   ASP B 205       2.942  -6.098  13.984  1.00  1.00
ATOM    820  O   ASP B 205       1.851  -6.255  13.434  1.00  1.00
ATOM    821  N   GLY B 206       3.265  -5.058  13.504  1.00  1.00
ATOM    822  CA  GLY B 206       2.454  -3.931  13.061  1.00  1.00
ATOM    823  C   GLY B 206       3.327  -2.754  12.643  1.00  1.00
ATOM    824  O   GLY B 206       4.507  -2.691  12.987  1.00  1.00
ATOM    825  N   TRP B 207       2.564  -1.657  12.164  1.00  1.00
ATOM    826  CA  TRP B 207       3.274  -0.478  11.681  1.00  1.00
ATOM    827  C   TRP B 207       3.637   0.455  12.828  1.00  1.00
ATOM    828  O   TRP B 207       4.718   1.044  12.844  1.00  1.00
ATOM    829  N   TYR B 208       2.981   0.690  13.762  1.00  1.00
ATOM    830  CA  TYR B 208       3.207   1.530  14.932  1.00  1.00
ATOM    831  C   TYR B 208       3.110   0.720  16.219  1.00  1.00
ATOM    832  O   TYR B 208       2.338  -0.235  16.306  1.00  1.00
ATOM    833  N   GLY B 209       3.895   1.386  17.310  1.00  1.00
ATOM    834  CA  GLY B 209       3.840   0.680  18.584  1.00  1.00
ATOM    835  C   GLY B 209       4.825   1.272  19.584  1.00  1.00
ATOM    836  O   GLY B 209       5.682   2.079  19.224  1.00  1.00
ATOM    837  N   TYR B 210       5.376   0.329  20.471  1.00  1.00
ATOM    838  CA  TYR B 210       6.122   0.750  21.651  1.00  1.00
ATOM    839  C   TYR B 210       7.379  -0.090  21.838  1.00  1.00
ATOM    840  O   TYR B 210       7.407  -1.268  21.484  1.00  1.00
ATOM    841  N   HIS B 211       8.391   0.531  22.342  1.00  1.00
ATOM    842  CA  HIS B 211       9.591  -0.084  22.896  1.00  1.00
ATOM    843  C   HIS B 211       9.760   0.268  24.369  1.00  1.00
ATOM    844  O   HIS B 211       9.584   1.420  24.766  1.00  1.00
ATOM    845  N   HIS B 212       9.855  -0.641  25.253  1.00  1.00
ATOM    846  CA  HIS B 212       9.978  -0.361  26.678  1.00  1.00
ATOM    847  C   HIS B 212      11.257  -0.960  27.249  1.00  1.00
ATOM    848  O   HIS B 212      11.695  -2.030  26.826  1.00  1.00
ATOM    849  N   GLN B 213      11.718  -0.435  28.288  1.00  1.00
ATOM    850  CA  GLN B 213      12.883  -0.783  29.093  1.00  1.00
ATOM    851  C   GLN B 213      12.599  -0.602  30.579  1.00  1.00
ATOM    852  O   GLN B 213      12.095   0.438  31.002  1.00  1.00
ATOM    853  N   ASN B 214      12.508  -1.647  31.335  1.00  1.00
ATOM    854  CA  ASN B 214      12.285  -1.605  32.775  1.00  1.00
ATOM    855  C   ASN B 214      13.088  -2.685  33.488  1.00  1.00
ATOM    856  O   ASN B 214      13.430  -3.710  32.898  1.00  1.00
ATOM    857  N   GLU B 215      13.051  -2.767  34.767  1.00  1.00
ATOM    858  CA  GLU B 215      13.776  -3.772  35.535  1.00  1.00
ATOM    859  C   GLU B 215      13.519  -5.171  34.992  1.00  1.00
ATOM    860  O   GLU B 215      14.422  -6.007  34.949  1.00  1.00
ATOM    861  N   GLN B 216      12.454  -5.539  34.570  1.00  1.00
ATOM    862  CA  GLN B 216      12.039  -6.832  34.040  1.00  1.00
ATOM    863  C   GLN B 216      12.481  -7.002  32.592  1.00  1.00
ATOM    864  O   GLN B 216      12.727  -8.118  32.135  1.00  1.00
ATOM    865  N   GLY B 217      13.148  -6.251  31.960  1.00  1.00
ATOM    866  CA  GLY B 217      13.674  -6.458  30.616  1.00  1.00
ATOM    867  C   GLY B 217      13.335  -5.285  29.705  1.00  1.00
ATOM    868  O   GLY B 217      12.798  -4.272  30.155  1.00  1.00
ATOM    869  N   SER B 218      13.560  -5.660  28.323  1.00  1.00
ATOM    870  CA  SER B 218      13.113  -4.758  27.269  1.00  1.00
ATOM    871  C   SER B 218      12.541  -5.533  26.088  1.00  1.00
ATOM    872  O   SER B 218      13.006  -6.626  25.766  1.00  1.00
ATOM    873  N   GLY B 219      11.610  -4.919  25.397  1.00  1.00
ATOM    874  CA  GLY B 219      10.988  -5.546  24.238  1.00  1.00
ATOM    875  C   GLY B 219      10.339  -4.508  23.332  1.00  1.00
ATOM    876  O   GLY B 219      10.087  -3.377  23.748  1.00  1.00
ATOM    877  N   TYR B 220       9.732  -5.018  22.258  1.00  1.00
ATOM    878  CA  TYR B 220       8.846  -4.271  21.373  1.00  1.00
ATOM    879  C   TYR B 220       7.446  -4.871  21.363  1.00  1.00
ATOM    880  O   TYR B 220       7.280  -6.086  21.466  1.00  1.00
ATOM    881  N   ALA B 221       6.468  -4.003  21.047  1.00  1.00
ATOM    882  CA  ALA B 221       5.064  -4.381  20.937  1.00  1.00
ATOM    883  C   ALA B 221       4.296  -3.397  20.064  1.00  1.00
ATOM    884  O   ALA B 221       4.465  -2.184  20.182  1.00  1.00
ATOM    885  N   ALA B 222       3.693  -3.878  18.943  1.00  1.00
ATOM    886  CA  ALA B 222       2.868  -3.015  18.105  1.00  1.00
ATOM    887  C   ALA B 222       1.599  -2.591  18.833  1.00  1.00
ATOM    888  O   ALA B 222       0.965  -3.395  19.516  1.00  1.00
ATOM    889  N   ASP B 223       1.191  -1.256  18.586  1.00  1.00
ATOM    890  CA  ASP B 223      -0.153  -0.874  19.002  1.00  1.00
ATOM    891  C   ASP B 223      -1.207  -1.467  18.075  1.00  1.00
ATOM    892  O   ASP B 223      -1.204  -1.209  16.872  1.00  1.00
ATOM    893  N   GLN B 224      -1.953  -2.479  18.629  1.00  1.00
ATOM    894  CA  GLN B 224      -2.832  -3.295  17.800  1.00  1.00
ATOM    895  C   GLN B 224      -4.017  -2.484  17.291  1.00  1.00
ATOM    896  O   GLN B 224      -4.440  -2.638  16.145  1.00  1.00
ATOM    897  N   LYS B 225      -4.546  -1.536  17.977  1.00  1.00
ATOM    898  CA  LYS B 225      -5.711  -0.749  17.592  1.00  1.00
ATOM    899  C   LYS B 225      -5.392   0.174  16.423  1.00  1.00
ATOM    900  O   LYS B 225      -6.188   0.315  15.495  1.00  1.00
ATOM    901  N   SER B 226      -4.301   0.955  16.518  1.00  1.00
ATOM    902  CA  SER B 226      -3.923   1.880  15.456  1.00  1.00
ATOM    903  C   SER B 226      -3.424   1.132  14.226  1.00  1.00
ATOM    904  O   SER B 226      -3.690   1.534  13.093  1.00  1.00
ATOM    905  N   THR B 227      -2.742  -0.006  14.449  1.00  1.00
ATOM    906  CA  THR B 227      -2.265  -0.826  13.343  1.00  1.00
ATOM    907  C   THR B 227      -3.426  -1.432  12.564  1.00  1.00
ATOM    908  O   THR B 227      -3.417  -1.452  11.334  1.00  1.00
ATOM    909  N   GLN B 228      -4.431  -1.964  13.286  1.00  1.00
ATOM    910  CA  GLN B 228      -5.594  -2.593  12.671  1.00  1.00
ATOM    911  C   GLN B 228      -6.463  -1.566  11.957  1.00  1.00
ATOM    912  O   GLN B 228      -6.952  -1.812  10.855  1.00  1.00
ATOM    913  N   ASN B 229      -6.665  -0.401  12.542  1.00  1.00
ATOM    914  CA  ASN B 229      -7.433   0.678  11.933  1.00  1.00
ATOM    915  C   ASN B 229      -6.743   1.206  10.682  1.00  1.00
ATOM    916  O   ASN B 229      -7.396   1.513   9.684  1.00  1.00
ATOM    917  N   ALA B 230      -5.414   1.273  10.693  1.00  1.00
ATOM    918  CA  ALA B 230      -4.643   1.751   9.551  1.00  1.00
ATOM    919  C   ALA B 230      -4.655   0.736   8.415  1.00  1.00
ATOM    920  O   ALA B 230      -4.758   1.101   7.244  1.00  1.00
ATOM    921  N   ILE B 231      -4.529  -0.585   8.753  1.00  1.00
ATOM    922  CA  ILE B 231      -4.631  -1.617   7.728  1.00  1.00
ATOM    923  C   ILE B 231      -6.007  -1.608   7.074  1.00  1.00
ATOM    924  O   ILE B 231      -6.126  -1.740   5.855  1.00  1.00
ATOM    925  N   ASN B 232      -7.068  -1.406   7.928  1.00  1.00
ATOM    926  CA  ASN B 232      -8.426  -1.297   7.410  1.00  1.00
ATOM    927  C   ASN B 232      -8.552  -0.136   6.433  1.00  1.00
ATOM    928  O   ASN B 232      -9.189  -0.259   5.387  1.00  1.00
ATOM    929  N   GLY B 233      -7.987   1.006   6.780  1.00  1.00
ATOM    930  CA  GLY B 233      -8.080   2.226   5.986  1.00  1.00
ATOM    931  C   GLY B 233      -7.322   2.086   4.672  1.00  1.00
ATOM    932  O   GLY B 233      -7.806   2.499   3.618  1.00  1.00
ATOM    933  N   ILE B 234      -6.036   1.621   4.756  1.00  1.00
ATOM    934  CA  ILE B 234      -5.176   1.496   3.586  1.00  1.00
ATOM    935  C   ILE B 234      -5.748   0.499   2.586  1.00  1.00
ATOM    936  O   ILE B 234      -5.737   0.741   1.379  1.00  1.00
ATOM    937  N   THR B 235      -6.277  -0.646   3.080  1.00  1.00
ATOM    938  CA  THR B 235      -6.851  -1.663   2.207  1.00  1.00
ATOM    939  C   THR B 235      -8.158  -1.185   1.589  1.00  1.00
ATOM    940  O   THR B 235      -8.428  -1.433   0.414  1.00  1.00
ATOM    941  N   ASN B 236      -8.938  -0.425   2.283  1.00  1.00
ATOM    942  CA  ASN B 236     -10.135   0.201   1.733  1.00  1.00
ATOM    943  C   ASN B 236      -9.781   1.200   0.639  1.00  1.00
ATOM    944  O   ASN B 236     -10.466   1.287  -0.380  1.00  1.00
ATOM    945  N   LYS B 237      -8.639   1.899   0.836  1.00  1.00
ATOM    946  CA  LYS B 237      -8.144   2.849  -0.153  1.00  1.00
ATOM    947  C   LYS B 237      -7.738   2.143  -1.440  1.00  1.00
ATOM    948  O   LYS B 237      -8.027   2.619  -2.538  1.00  1.00
ATOM    949  N   VAL B 238      -7.040   0.988  -1.301  1.00  1.00
ATOM    950  CA  VAL B 238      -6.652   0.189  -2.457  1.00  1.00
ATOM    951  C   VAL B 238      -7.874  -0.302  -3.223  1.00  1.00
ATOM    952  O   VAL B 238      -7.912  -0.248  -4.452  1.00  1.00
ATOM    953  N   ASN B 239      -8.886  -0.760  -2.481  1.00  1.00
ATOM    954  CA  ASN B 239     -10.129  -1.250  -3.064  1.00  1.00
ATOM    955  C   ASN B 239     -10.856  -0.146  -3.820  1.00  1.00
ATOM    956  O   ASN B 239     -11.385  -0.370  -4.909  1.00  1.00
ATOM    957  N   THR B 240     -10.934   1.050  -3.218  1.00  1.00
ATOM    958  CA  THR B 240     -11.579   2.205  -3.830  1.00  1.00
ATOM    959  C   THR B 240     -10.899   2.586  -5.139  1.00  1.00
ATOM    960  O   THR B 240     -11.564   2.905  -6.125  1.00  1.00
ATOM    961  N   VAL B 241      -9.576   2.671  -5.137  1.00  1.00
ATOM    962  CA  VAL B 241      -8.796   2.968  -6.333  1.00  1.00
ATOM    963  C   VAL B 241      -9.030   1.923  -7.416  1.00  1.00
ATOM    964  O   VAL B 241      -9.174   2.256  -8.592  1.00  1.00
ATOM    965  N   ILE B 242      -8.981   0.664  -7.061  1.00  1.00
ATOM    966  CA  ILE B 242      -9.192  -0.436  -7.994  1.00  1.00
ATOM    967  C   ILE B 242     -10.613  -0.427  -8.543  1.00  1.00
ATOM    968  O   ILE B 242     -10.830  -0.648  -9.734  1.00  1.00
ATOM    969  N   GLU B 243     -11.586  -0.209  -7.748  1.00  1.00
ATOM    970  CA  GLU B 243     -13.007  -0.202  -8.075  1.00  1.00
ATOM    971  C   GLU B 243     -13.314   0.809  -9.172  1.00  1.00
ATOM    972  O   GLU B 243     -14.126   0.548 -10.061  1.00  1.00
ATOM    973  N   LYS B 244     -12.718   1.886  -9.273  1.00  1.00
ATOM    974  CA  LYS B 244     -13.026   2.976 -10.191  1.00  1.00
ATOM    975  C   LYS B 244     -12.443   2.713 -11.574  1.00  1.00
ATOM    976  O   LYS B 244     -13.054   3.048 -12.589  1.00  1.00
ATOM    977  N   MET B 245     -11.386   2.034 -11.673  1.00  1.00
ATOM    978  CA  MET B 245     -10.823   1.626 -12.955  1.00  1.00
ATOM    979  C   MET B 245      -9.920   0.409 -12.797  1.00  1.00
ATOM    980  O   MET B 245      -8.952   0.437 -12.038  1.00  1.00
ATOM    981  N   ASN B 246     -10.478  -0.732 -13.523  1.00  1.00
ATOM    982  CA  ASN B 246      -9.745  -1.986 -13.394  1.00  1.00
ATOM    983  C   ASN B 246     -10.112  -2.956 -14.510  1.00  1.00
ATOM    984  O   ASN B 246      -9.316  -3.817 -14.883  1.00  1.00
ATOM    985  N   ILE B 247     -10.575  -2.691 -15.567  1.00  1.00
ATOM    986  CA  ILE B 247     -10.971  -3.617 -16.622  1.00  1.00
ATOM    987  C   ILE B 247     -11.347  -2.872 -17.896  1.00  1.00
ATOM    988  O   ILE B 247     -11.852  -1.750 -17.845  1.00  1.00
ATOM    989  N   GLN B 248     -10.989  -3.452 -18.987  1.00  1.00
ATOM    990  CA  GLN B 248     -11.404  -3.090 -20.337  1.00  1.00
ATOM    991  C   GLN B 248     -11.943  -4.299 -21.090  1.00  1.00
ATOM    992  O   GLN B 248     -11.416  -5.405 -20.967  1.00  1.00
ATOM    993  N   PHE B 249     -13.109  -4.202 -21.637  1.00  1.00
ATOM    994  CA  PHE B 249     -13.631  -5.276 -22.472  1.00  1.00
ATOM    995  C   PHE B 249     -12.932  -5.312 -23.825  1.00  1.00
ATOM    996  O   PHE B 249     -12.511  -4.278 -24.344  1.00  1.00
ATOM    997  N   THR B 250     -13.170  -6.227 -24.662  1.00  1.00
ATOM    998  CA  THR B 250     -12.609  -6.357 -26.001  1.00  1.00
ATOM    999  C   THR B 250     -12.543  -5.007 -26.703  1.00  1.00
ATOM   1000  O   THR B 250     -13.524  -4.264 -26.735  1.00  1.00
ATOM   1001  N   ALA B 251     -11.304  -4.732 -27.160  1.00  1.00
ATOM   1002  CA  ALA B 251     -10.907  -3.569 -27.945  1.00  1.00
ATOM   1003  C   ALA B 251      -9.978  -3.965 -29.086  1.00  1.00
ATOM   1004  O   ALA B 251      -8.981  -4.656 -28.876  1.00  1.00
ATOM   1005  N   VAL B 252     -10.456  -3.999 -30.272  1.00  1.00
ATOM   1006  CA  VAL B 252      -9.717  -4.437 -31.450  1.00  1.00
ATOM   1007  C   VAL B 252      -9.610  -3.319 -32.480  1.00  1.00
ATOM   1008  O   VAL B 252     -10.533  -2.521 -32.642  1.00  1.00
ATOM   1009  N   GLY B 253      -8.656  -3.203 -33.203  1.00  1.00
ATOM   1010  CA  GLY B 253      -8.471  -2.272 -34.310  1.00  1.00
ATOM   1011  C   GLY B 253      -9.651  -2.319 -35.272  1.00  1.00
ATOM   1012  O   GLY B 253     -10.197  -3.387 -35.548  1.00  1.00
ATOM   1013  N   LYS B 254      -9.769  -1.191 -36.046  1.00  1.00
ATOM   1014  CA  LYS B 254     -10.717  -1.117 -37.151  1.00  1.00
ATOM   1015  C   LYS B 254     -10.005  -1.192 -38.495  1.00  1.00
ATOM   1016  O   LYS B 254      -8.998  -0.518 -38.713  1.00  1.00
ATOM   1017  N   LEU B 255      -9.649  10.547 -37.282  1.00  1.00
ATOM   1018  CA  LEU B 255     -10.705  10.654 -36.283  1.00  1.00
ATOM   1019  C   LEU B 255     -10.678   9.470 -35.323  1.00  1.00
ATOM   1020  O   LEU B 255     -10.904   9.626 -34.123  1.00  1.00
ATOM   1021  N   ASN B 256     -10.581   8.252 -35.842  1.00  1.00
ATOM   1022  CA  ASN B 256     -10.467   7.054 -35.020  1.00  1.00
ATOM   1023  C   ASN B 256      -9.170   7.056 -34.221  1.00  1.00
ATOM   1024  O   ASN B 256      -9.143   6.635 -33.064  1.00  1.00
ATOM   1025  N   LYS B 257      -8.065   7.386 -34.836  1.00  1.00
ATOM   1026  CA  LYS B 257      -6.784   7.432 -34.141  1.00  1.00
ATOM   1027  C   LYS B 257      -6.770   8.529 -33.085  1.00  1.00
ATOM   1028  O   LYS B 257      -6.177   8.370 -32.018  1.00  1.00
ATOM   1029  N   LYS B 258      -7.397   9.705 -33.386  1.00  1.00
ATOM   1030  CA  LYS B 258      -7.492  10.804 -32.432  1.00  1.00
ATOM   1031  C   LYS B 258      -8.263  10.388 -31.187  1.00  1.00
ATOM   1032  O   LYS B 258      -7.909  10.765 -30.070  1.00  1.00
ATOM   1033  N   VAL B 259      -9.391   9.641 -31.377  1.00  1.00
ATOM   1034  CA  VAL B 259     -10.190   9.146 -30.263  1.00  1.00
ATOM   1035  C   VAL B 259      -9.393   8.175 -29.401  1.00  1.00
ATOM   1036  O   VAL B 259      -9.477   8.207 -28.174  1.00  1.00
ATOM   1037  N   ASP B 260      -8.755   7.166 -30.063  1.00  1.00
ATOM   1038  CA  ASP B 260      -7.959   6.183 -29.339  1.00  1.00
ATOM   1039  C   ASP B 260      -6.800   6.845 -28.606  1.00  1.00
ATOM   1040  O   ASP B 260      -6.490   6.493 -27.468  1.00  1.00
ATOM   1041  N   ASP B 261      -6.048   7.688 -29.213  1.00  1.00
ATOM   1042  CA  ASP B 261      -4.887   8.337 -28.617  1.00  1.00
ATOM   1043  C   ASP B 261      -5.301   9.300 -27.511  1.00  1.00
ATOM   1044  O   ASP B 261      -4.600   9.450 -26.510  1.00  1.00
ATOM   1045  N   GLY B 262      -6.441   9.953 -27.632  1.00  1.00
ATOM   1046  CA  GLY B 262      -6.908  10.918 -26.645  1.00  1.00
ATOM   1047  C   GLY B 262      -7.409  10.221 -25.387  1.00  1.00
ATOM   1048  O   GLY B 262      -7.220  10.714 -24.275  1.00  1.00
ATOM   1049  N   PHE B 263      -8.126   9.127 -25.497  1.00  1.00
ATOM   1050  CA  PHE B 263      -8.561   8.338 -24.351  1.00  1.00
ATOM   1051  C   PHE B 263      -7.371   7.736 -23.614  1.00  1.00
ATOM   1052  O   PHE B 263      -7.358   7.671 -22.385  1.00  1.00
ATOM   1053  N   LEU B 264      -6.404   7.233 -24.394  1.00  1.00
ATOM   1054  CA  LEU B 264      -5.184   6.666 -23.832  1.00  1.00
ATOM   1055  C   LEU B 264      -4.392   7.717 -23.062  1.00  1.00
ATOM   1056  O   LEU B 264      -3.819   7.429 -22.011  1.00  1.00
ATOM   1057  N   ASP B 265      -4.299   8.941 -23.603  1.00  1.00
ATOM   1058  CA  ASP B 265      -3.606  10.034 -22.932  1.00  1.00
ATOM   1059  C   ASP B 265      -4.254  10.356 -21.591  1.00  1.00
ATOM   1060  O   ASP B 265      -3.566  10.628 -20.607  1.00  1.00
ATOM   1061  N   ILE B 266      -5.595  10.387 -21.560  1.00  1.00
ATOM   1062  CA  ILE B 266      -6.354  10.734 -20.365  1.00  1.00
ATOM   1063  C   ILE B 266      -6.217   9.659 -19.294  1.00  1.00
ATOM   1064  O   ILE B 266      -6.079   9.963 -18.109  1.00  1.00
ATOM   1065  N   TRP B 267      -6.364   8.379 -19.682  1.00  1.00
ATOM   1066  CA  TRP B 267      -6.301   7.274 -18.733  1.00  1.00
ATOM   1067  C   TRP B 267      -4.890   7.097 -18.186  1.00  1.00
ATOM   1068  O   TRP B 267      -4.705   6.768 -17.015  1.00  1.00
ATOM   1069  N   THR B 268      -3.890   7.276 -18.990  1.00  1.00
ATOM   1070  CA  THR B 268      -2.505   7.236 -18.538  1.00  1.00
ATOM   1071  C   THR B 268      -2.238   8.302 -17.484  1.00  1.00
ATOM   1072  O   THR B 268      -1.540   8.056 -16.500  1.00  1.00
ATOM   1073  N   TYR B 269      -2.745   9.549 -17.790  1.00  1.00
ATOM   1074  CA  TYR B 269      -2.606  10.668 -16.866  1.00  1.00
ATOM   1075  C   TYR B 269      -3.336  10.396 -15.557  1.00  1.00
ATOM   1076  O   TYR B 269      -2.830  10.702 -14.478  1.00  1.00
ATOM   1077  N   ASN B 270      -4.552   9.914 -15.646  1.00  1.00
ATOM   1078  CA  ASN B 270      -5.411   9.642 -14.500  1.00  1.00
ATOM   1079  C   ASN B 270      -4.800   8.583 -13.591  1.00  1.00
ATOM   1080  O   ASN B 270      -4.864   8.690 -12.367  1.00  1.00
ATOM   1081  N   ALA B 271      -4.329   7.492 -14.167  1.00  1.00
ATOM   1082  CA  ALA B 271      -3.751   6.386 -13.414  1.00  1.00
ATOM   1083  C   ALA B 271      -2.499   6.824 -12.664  1.00  1.00
ATOM   1084  O   ALA B 271      -2.292   6.447 -11.510  1.00  1.00
ATOM   1085  N   GLU B 272      -1.595   7.473 -13.351  1.00  1.00
ATOM   1086  CA  GLU B 272      -0.333   7.896 -12.755  1.00  1.00
ATOM   1087  C   GLU B 272      -0.559   8.935 -11.665  1.00  1.00
ATOM   1088  O   GLU B 272       0.090   8.904 -10.620  1.00  1.00
ATOM   1089  N   LEU B 273      -1.404   9.901 -11.883  1.00  1.00
ATOM   1090  CA  LEU B 273      -1.663  10.980 -10.937  1.00  1.00
ATOM   1091  C   LEU B 273      -2.422  10.472  -9.716  1.00  1.00
ATOM   1092  O   LEU B 273      -2.184  10.921  -8.595  1.00  1.00
ATOM   1093  N   LEU B 274      -3.378   9.601  -9.893  1.00  1.00
ATOM   1094  CA  LEU B 274      -4.108   8.990  -8.788  1.00  1.00
ATOM   1095  C   LEU B 274      -3.162   8.277  -7.829  1.00  1.00
ATOM   1096  O   LEU B 274      -3.337   8.335  -6.612  1.00  1.00
ATOM   1097  N   VAL B 275      -2.200   7.542  -8.405  1.00  1.00
ATOM   1098  CA  VAL B 275      -1.229   6.807  -7.604  1.00  1.00
ATOM   1099  C   VAL B 275      -0.297   7.756  -6.861  1.00  1.00
ATOM   1100  O   VAL B 275       0.022   7.540  -5.692  1.00  1.00
ATOM   1101  N   LEU B 276       0.200   8.773  -7.575  1.00  1.00
ATOM   1102  CA  LEU B 276       1.107   9.748  -6.980  1.00  1.00
ATOM   1103  C   LEU B 276       0.435  10.502  -5.838  1.00  1.00
ATOM   1104  O   LEU B 276       1.050  10.755  -4.802  1.00  1.00
ATOM   1105  N   LEU B 277      -0.767  10.951  -6.032  1.00  1.00
ATOM   1106  CA  LEU B 277      -1.506  11.689  -5.015  1.00  1.00
ATOM   1107  C   LEU B 277      -1.823  10.804  -3.813  1.00  1.00
ATOM   1108  O   LEU B 277      -1.751  11.248  -2.667  1.00  1.00
ATOM   1109  N   GLU B 278      -2.325   9.586  -4.076  1.00  1.00
ATOM   1110  CA  GLU B 278      -2.667   8.659  -3.005  1.00  1.00
ATOM   1111  C   GLU B 278      -1.428   8.233  -2.228  1.00  1.00
ATOM   1112  O   GLU B 278      -1.476   8.060  -1.010  1.00  1.00
ATOM   1113  N   ASN B 279      -0.310   8.092  -2.886  1.00  1.00
ATOM   1114  CA  ASN B 279       0.949   7.739  -2.241  1.00  1.00
ATOM   1115  C   ASN B 279       1.361   8.794  -1.223  1.00  1.00
ATOM   1116  O   ASN B 279       1.851   8.470  -0.141  1.00  1.00
ATOM   1117  N   GLU B 280       1.289  10.064  -1.623  1.00  1.00
ATOM   1118  CA  GLU B 280       1.592  11.170  -0.724  1.00  1.00
ATOM   1119  C   GLU B 280       0.680  11.155   0.496  1.00  1.00
ATOM   1120  O   GLU B 280       1.120  11.414   1.616  1.00  1.00
ATOM   1121  N   ARG B 281      -0.599  10.896   0.284  1.00  1.00
ATOM   1122  CA  ARG B 281      -1.596  10.872   1.348  1.00  1.00
ATOM   1123  C   ARG B 281      -1.365   9.700   2.293  1.00  1.00
ATOM   1124  O   ARG B 281      -1.554   9.820   3.504  1.00  1.00
ATOM   1125  N   THR B 282      -0.995   8.545   1.760  1.00  1.00
ATOM   1126  CA  THR B 282      -0.727   7.339   2.535  1.00  1.00
ATOM   1127  C   THR B 282       0.433   7.551   3.500  1.00  1.00
ATOM   1128  O   THR B 282       0.390   7.101   4.645  1.00  1.00
ATOM   1129  N   LEU B 283       1.524   8.120   2.997  1.00  1.00
ATOM   1130  CA  LEU B 283       2.687   8.392   3.833  1.00  1.00
ATOM   1131  C   LEU B 283       2.355   9.402   4.927  1.00  1.00
ATOM   1132  O   LEU B 283       2.794   9.262   6.069  1.00  1.00
ATOM   1133  N   ASP B 284       1.577  10.402   4.582  1.00  1.00
ATOM   1134  CA  ASP B 284       1.159  11.405   5.554  1.00  1.00
ATOM   1135  C   ASP B 284       0.248  10.798   6.614  1.00  1.00
ATOM   1136  O   ASP B 284       0.333  11.146   7.792  1.00  1.00
ATOM   1137  N   PHE B 285      -0.617   9.844   6.178  1.00  1.00
ATOM   1138  CA  PHE B 285      -1.530   9.134   7.065  1.00  1.00
ATOM   1139  C   PHE B 285      -0.769   8.367   8.139  1.00  1.00
ATOM   1140  O   PHE B 285      -1.184   8.325   9.297  1.00  1.00
ATOM   1141  N   HIS B 286       0.263   7.641   7.727  1.00  1.00
ATOM   1142  CA  HIS B 286       1.113   6.901   8.652  1.00  1.00
ATOM   1143  C   HIS B 286       1.811   7.839   9.629  1.00  1.00
ATOM   1144  O   HIS B 286       1.922   7.541  10.818  1.00  1.00
ATOM   1145  N   ASP B 287       2.354   8.970   9.078  1.00  1.00
ATOM   1146  CA  ASP B 287       2.997   9.976   9.915  1.00  1.00
ATOM   1147  C   ASP B 287       2.041  10.501  10.978  1.00  1.00
ATOM   1148  O   ASP B 287       2.429  10.706  12.128  1.00  1.00
ATOM   1149  N   SER B 288       0.795  10.731  10.602  1.00  1.00
ATOM   1150  CA  SER B 288      -0.248  11.227  11.491  1.00  1.00
ATOM   1151  C   SER B 288      -0.540  10.232  12.607  1.00  1.00
ATOM   1152  O   SER B 288      -0.766  10.618  13.753  1.00  1.00
ATOM   1153  N   ASN B 289      -0.657   8.946  12.266  1.00  1.00
ATOM   1154  CA  ASN B 289      -0.946   7.877  13.214  1.00  1.00
ATOM   1155  C   ASN B 289       0.138   7.777  14.279  1.00  1.00
ATOM   1156  O   ASN B 289      -0.152   7.545  15.453  1.00  1.00
ATOM   1157  N   VAL B 290       1.407   7.881  13.837  1.00  1.00
ATOM   1158  CA  VAL B 290       2.528   7.870  14.770  1.00  1.00
ATOM   1159  C   VAL B 290       2.474   9.068  15.710  1.00  1.00
ATOM   1160  O   VAL B 290       2.720   8.939  16.909  1.00  1.00
ATOM   1161  N   LYS B 291       2.224  10.244  15.138  1.00  1.00
ATOM   1162  CA  LYS B 291       2.145  11.490  15.891  1.00  1.00
ATOM   1163  C   LYS B 291       1.043  11.431  16.941  1.00  1.00
ATOM   1164  O   LYS B 291       1.215  11.908  18.063  1.00  1.00
ATOM   1165  N   ASN B 292      -0.135  10.892  16.537  1.00  1.00
ATOM   1166  CA  ASN B 292      -1.288  10.785  17.423  1.00  1.00
ATOM   1167  C   ASN B 292      -1.024   9.797  18.553  1.00  1.00
ATOM   1168  O   ASN B 292      -1.455  10.008  19.687  1.00  1.00
ATOM   1169  N   LEU B 293      -0.412   8.665  18.274  1.00  1.00
ATOM   1170  CA  LEU B 293      -0.034   7.674  19.274  1.00  1.00
ATOM   1171  C   LEU B 293       0.925   8.266  20.301  1.00  1.00
ATOM   1172  O   LEU B 293       0.811   7.998  21.498  1.00  1.00
ATOM   1173  N   TYR B 294       1.836   9.082  19.818  1.00  1.00
ATOM   1174  CA  TYR B 294       2.803   9.750  20.681  1.00  1.00
ATOM   1175  C   TYR B 294       2.121  10.759  21.596  1.00  1.00
ATOM   1176  O   TYR B 294       2.456  10.867  22.776  1.00  1.00
ATOM   1177  N   GLU B 295       1.292  11.622  21.015  1.00  1.00
ATOM   1178  CA  GLU B 295       0.549  12.625  21.769  1.00  1.00
ATOM   1179  C   GLU B 295      -0.386  11.972  22.780  1.00  1.00
ATOM   1180  O   GLU B 295      -0.565  12.475  23.889  1.00  1.00
ATOM   1181  N   LYS B 296      -0.969  10.849  22.456  1.00  1.00
ATOM   1182  CA  LYS B 296      -1.845  10.089  23.340  1.00  1.00
ATOM   1183  C   LYS B 296      -1.107   9.642  24.595  1.00  1.00
ATOM   1184  O   LYS B 296      -1.660   9.669  25.695  1.00  1.00
ATOM   1185  N   VAL B 297       0.078   9.025  24.422  1.00  1.00
ATOM   1186  CA  VAL B 297       0.909   8.615  25.548  1.00  1.00
ATOM   1187  C   VAL B 297       1.359   9.817  26.368  1.00  1.00
ATOM   1188  O   VAL B 297       1.364   9.774  27.598  1.00  1.00
ATOM   1189  N   LYS B 298       1.738  10.885  25.654  1.00  1.00
ATOM   1190  CA  LYS B 298       2.199  12.095  26.325  1.00  1.00
ATOM   1191  C   LYS B 298       1.130  12.650  27.257  1.00  1.00
ATOM   1192  O   LYS B 298       1.428  13.088  28.368  1.00  1.00
ATOM   1193  N   SER B 299      -0.118  12.656  26.820  1.00  1.00
ATOM   1194  CA  SER B 299      -1.233  13.202  27.584  1.00  1.00
ATOM   1195  C   SER B 299      -1.606  12.287  28.744  1.00  1.00
ATOM   1196  O   SER B 299      -2.013  12.753  29.808  1.00  1.00
ATOM   1197  N   GLN B 300      -1.372  11.005  28.667  1.00  1.00
ATOM   1198  CA  GLN B 300      -1.630  10.081  29.765  1.00  1.00
ATOM   1199  C   GLN B 300      -0.617  10.262  30.888  1.00  1.00
ATOM   1200  O   GLN B 300      -0.962  10.180  32.067  1.00  1.00
ATOM   1201  N   LEU B 301       0.674  10.315  30.546  1.00  1.00
ATOM   1202  CA  LEU B 301       1.755  10.395  31.520  1.00  1.00
ATOM   1203  C   LEU B 301       1.858  11.795  32.117  1.00  1.00
ATOM   1204  O   LEU B 301       2.168  11.955  33.297  1.00  1.00
ATOM   1205  N   LYS B 302       1.451  12.769  31.598  1.00  1.00
ATOM   1206  CA  LYS B 302       1.588  14.131  32.100  1.00  1.00
ATOM   1207  C   LYS B 302       3.005  14.398  32.590  1.00  1.00
ATOM   1208  O   LYS B 302       3.878  14.787  31.813  1.00  1.00
ATOM   1209  N   ASN B 303       3.210  14.759  33.835  1.00  1.00
ATOM   1210  CA  ASN B 303       4.503  15.079  34.427  1.00  1.00
ATOM   1211  C   ASN B 303       5.049  13.904  35.227  1.00  1.00
ATOM   1212  O   ASN B 303       6.210  13.905  35.637  1.00  1.00
ATOM   1213  N   ASN B 304       4.425  12.747  35.195  1.00  1.00
ATOM   1214  CA  ASN B 304       4.939  11.516  35.785  1.00  1.00
ATOM   1215  C   ASN B 304       6.060  10.927  34.939  1.00  1.00
ATOM   1216  O   ASN B 304       6.936  10.229  35.451  1.00  1.00
ATOM   1217  N   ALA B 305       6.392  11.488  33.968  1.00  1.00
ATOM   1218  CA  ALA B 305       7.462  11.187  33.025  1.00  1.00
ATOM   1219  C   ALA B 305       8.005  12.457  32.383  1.00  1.00
ATOM   1220  O   ALA B 305       7.267  13.418  32.165  1.00  1.00
ATOM   1221  N   LYS B 306       9.171  12.347  31.801  1.00  1.00
ATOM   1222  CA  LYS B 306       9.835  13.427  31.081  1.00  1.00
ATOM   1223  C   LYS B 306      10.088  13.048  29.628  1.00  1.00
ATOM   1224  O   LYS B 306      10.454  11.911  29.328  1.00  1.00
ATOM   1225  N   GLU B 307       9.727  14.001  28.688  1.00  1.00
ATOM   1226  CA  GLU B 307      10.164  13.775  27.316  1.00  1.00
ATOM   1227  C   GLU B 307      11.679  13.877  27.196  1.00  1.00
ATOM   1228  O   GLU B 307      12.274  14.886  27.573  1.00  1.00
ATOM   1229  N   ILE B 308      12.305  12.766  26.673  1.00  1.00
ATOM   1230  CA  ILE B 308      13.757  12.655  26.602  1.00  1.00
ATOM   1231  C   ILE B 308      14.243  12.699  25.159  1.00  1.00
ATOM   1232  O   ILE B 308      15.385  13.071  24.890  1.00  1.00
ATOM   1233  N   GLY B 309      13.446  12.634  24.240  1.00  1.00
ATOM   1234  CA  GLY B 309      13.904  12.860  22.874  1.00  1.00
ATOM   1235  C   GLY B 309      13.571  11.673  21.979  1.00  1.00
ATOM   1236  O   GLY B 309      13.721  10.519  22.381  1.00  1.00
ATOM   1237  N   ASN B 310      13.361  11.994  20.738  1.00  1.00
ATOM   1238  CA  ASN B 310      13.355  10.878  19.800  1.00  1.00
ATOM   1239  C   ASN B 310      12.097  10.033  19.957  1.00  1.00
ATOM   1240  O   ASN B 310      12.065   8.869  19.556  1.00  1.00
ATOM   1241  N   GLY B 311      11.097  10.465  20.766  1.00  1.00
ATOM   1242  CA  GLY B 311       9.850   9.725  20.917  1.00  1.00
ATOM   1243  C   GLY B 311       9.893   8.816  22.139  1.00  1.00
ATOM   1244  O   GLY B 311       8.932   8.104  22.428  1.00  1.00
ATOM   1245  N   CYS B 312      10.702   9.149  23.084  1.00  1.00
ATOM   1246  CA  CYS B 312      10.906   8.373  24.301  1.00  1.00
ATOM   1247  C   CYS B 312      10.496   9.166  25.535  1.00  1.00
ATOM   1248  O   CYS B 312      10.711  10.376  25.608  1.00  1.00
ATOM   1249  N   PHE B 313       9.857   8.511  26.459  1.00  1.00
ATOM   1250  CA  PHE B 313       9.543   9.009  27.793  1.00  1.00
ATOM   1251  C   PHE B 313      10.320   8.250  28.861  1.00  1.00
ATOM   1252  O   PHE B 313      10.467   7.030  28.786  1.00  1.00
ATOM   1253  N   GLU B 314      10.872   8.983  29.788  1.00  1.00
ATOM   1254  CA  GLU B 314      11.519   8.417  30.966  1.00  1.00
ATOM   1255  C   GLU B 314      10.685   8.650  32.218  1.00  1.00
ATOM   1256  O   GLU B 314      10.272   9.775  32.501  1.00  1.00
ATOM   1257  N   PHE B 315      10.188   7.485  32.820  1.00  1.00
ATOM   1258  CA  PHE B 315       9.315   7.618  33.980  1.00  1.00
ATOM   1259  C   PHE B 315      10.082   8.138  35.190  1.00  1.00
ATOM   1260  O   PHE B 315      11.216   7.731  35.439  1.00  1.00
ATOM   1261  N   TYR B 316       9.298   8.895  36.048  1.00  1.00
ATOM   1262  CA  TYR B 316       9.845   9.339  37.325  1.00  1.00
ATOM   1263  C   TYR B 316       9.541   8.337  38.432  1.00  1.00
ATOM   1264  O   TYR B 316      10.170   8.357  39.490  1.00  1.00
ATOM   1265  N   HIS B 317       8.885   7.336  38.103  1.00  1.00
ATOM   1266  CA  HIS B 317       8.453   6.206  38.917  1.00  1.00
ATOM   1267  C   HIS B 317       8.867   4.883  38.285  1.00  1.00
ATOM   1268  O   HIS B 317       8.936   4.762  37.062  1.00  1.00
ATOM   1269  N   LYS B 318       8.912   3.805  39.069  1.00  1.00
ATOM   1270  CA  LYS B 318       9.050   2.465  38.512  1.00  1.00
ATOM   1271  C   LYS B 318       7.792   2.051  37.758  1.00  1.00
ATOM   1272  O   LYS B 318       6.684   2.131  38.288  1.00  1.00
ATOM   1273  N   CYS B 319       7.892   1.704  36.558  1.00  1.00
ATOM   1274  CA  CYS B 319       6.822   1.247  35.680  1.00  1.00
ATOM   1275  C   CYS B 319       7.084  -0.169  35.182  1.00  1.00
ATOM   1276  O   CYS B 319       7.999  -0.400  34.393  1.00  1.00
ATOM   1277  N   ASP B 320       6.567  -1.157  35.931  1.00  1.00
ATOM   1278  CA  ASP B 320       6.740  -2.558  35.565  1.00  1.00
ATOM   1279  C   ASP B 320       5.938  -2.904  34.317  1.00  1.00
ATOM   1280  O   ASP B 320       4.941  -2.253  34.007  1.00  1.00
ATOM   1281  N   ASN B 321       5.728  -4.140  34.001  1.00  1.00
ATOM   1282  CA  ASN B 321       5.017  -4.586  32.809  1.00  1.00
ATOM   1283  C   ASN B 321       3.517  -4.358  32.945  1.00  1.00
ATOM   1284  O   ASN B 321       2.839  -4.027  31.973  1.00  1.00
ATOM   1285  N   GLU B 322       2.902  -4.470  34.067  1.00  1.00
ATOM   1286  CA  GLU B 322       1.505  -4.100  34.261  1.00  1.00
ATOM   1287  C   GLU B 322       1.286  -2.616  33.994  1.00  1.00
ATOM   1288  O   GLU B 322       0.268  -2.221  33.425  1.00  1.00
ATOM   1289  N   CYS B 323       2.219  -1.772  34.494  1.00  1.00
ATOM   1290  CA  CYS B 323       2.166  -0.336  34.251  1.00  1.00
ATOM   1291  C   CYS B 323       2.346  -0.021  32.771  1.00  1.00
ATOM   1292  O   CYS B 323       1.683   0.864  32.230  1.00  1.00
ATOM   1293  N   MET B 324       3.324  -0.665  32.145  1.00  1.00
ATOM   1294  CA  MET B 324       3.619  -0.468  30.731  1.00  1.00
ATOM   1295  C   MET B 324       2.435  -0.869  29.860  1.00  1.00
ATOM   1296  O   MET B 324       2.113  -0.193  28.884  1.00  1.00
ATOM   1297  N   GLU B 325       1.792  -1.951  30.150  1.00  1.00
ATOM   1298  CA  GLU B 325       0.617  -2.416  29.423  1.00  1.00
ATOM   1299  C   GLU B 325      -0.522  -1.409  29.515  1.00  1.00
ATOM   1300  O   GLU B 325      -1.269  -1.213  28.556  1.00  1.00
ATOM   1301  N   SER B 326      -0.733  -0.806  30.670  1.00  1.00
ATOM   1302  CA  SER B 326      -1.727   0.243  30.861  1.00  1.00
ATOM   1303  C   SER B 326      -1.431   1.449  29.978  1.00  1.00
ATOM   1304  O   SER B 326      -2.346   2.087  29.456  1.00  1.00
ATOM   1305  N   VAL B 327      -0.171   1.821  29.824  1.00  1.00
ATOM   1306  CA  VAL B 327       0.218   2.868  28.887  1.00  1.00
ATOM   1307  C   VAL B 327      -0.098   2.468  27.452  1.00  1.00
ATOM   1308  O   VAL B 327      -0.592   3.276  26.666  1.00  1.00
ATOM   1309  N   ARG B 328       0.190   1.266  27.091  1.00  1.00
ATOM   1310  CA  ARG B 328      -0.024   0.735  25.750  1.00  1.00
ATOM   1311  C   ARG B 328      -1.509   0.588  25.447  1.00  1.00
ATOM   1312  O   ARG B 328      -1.955   0.861  24.332  1.00  1.00
ATOM   1313  N   ASN B 329      -2.366   0.357  26.271  1.00  1.00
ATOM   1314  CA  ASN B 329      -3.790   0.128  26.058  1.00  1.00
ATOM   1315  C   ASN B 329      -4.615   1.324  26.514  1.00  1.00
ATOM   1316  O   ASN B 329      -5.799   1.432  26.195  1.00  1.00
ATOM   1317  N   GLY B 330      -4.042   2.367  26.956  1.00  1.00
ATOM   1318  CA  GLY B 330      -4.662   3.672  27.152  1.00  1.00
ATOM   1319  C   GLY B 330      -5.457   3.714  28.451  1.00  1.00
ATOM   1320  O   GLY B 330      -6.122   4.706  28.751  1.00  1.00
ATOM   1321  N   THR B 331      -4.990   3.113  29.487  1.00  1.00
ATOM   1322  CA  THR B 331      -5.627   3.076  30.798  1.00  1.00
ATOM   1323  C   THR B 331      -4.622   3.365  31.906  1.00  1.00
ATOM   1324  O   THR B 331      -4.967   3.354  33.088  1.00  1.00
ATOM   1325  N   TYR B 332      -3.559   4.102  31.551  1.00  1.00
ATOM   1326  CA  TYR B 332      -2.582   4.526  32.547  1.00  1.00
ATOM   1327  C   TYR B 332      -3.248   5.302  33.676  1.00  1.00
ATOM   1328  O   TYR B 332      -4.021   6.229  33.434  1.00  1.00
ATOM   1329  N   ASP B 333      -2.916   4.939  34.914  1.00  1.00
ATOM   1330  CA  ASP B 333      -3.415   5.627  36.099  1.00  1.00
ATOM   1331  C   ASP B 333      -2.386   6.609  36.642  1.00  1.00
ATOM   1332  O   ASP B 333      -1.421   6.214  37.297  1.00  1.00
ATOM   1333  N   TYR B 334      -2.610   7.972  36.326  1.00  1.00
ATOM   1334  CA  TYR B 334      -1.613   8.965  36.706  1.00  1.00
ATOM   1335  C   TYR B 334      -1.593   9.177  38.215  1.00  1.00
ATOM   1336  O   TYR B 334      -0.529   9.328  38.816  1.00  1.00
ATOM   1337  N   PRO B 335      -2.740   9.308  38.875  1.00  1.00
ATOM   1338  CA  PRO B 335      -2.835   9.534  40.312  1.00  1.00
ATOM   1339  C   PRO B 335      -2.172   8.406  41.092  1.00  1.00
ATOM   1340  O   PRO B 335      -1.559   8.636  42.135  1.00  1.00
ATOM   1341  N   LYS B 336      -2.113   7.232  40.652  1.00  1.00
ATOM   1342  CA  LYS B 336      -1.499   6.067  41.277  1.00  1.00
ATOM   1343  C   LYS B 336      -0.004   6.275  41.479  1.00  1.00
ATOM   1344  O   LYS B 336       0.558   5.867  42.496  1.00  1.00
ATOM   1345  N   TYR B 337       0.706   6.860  40.546  1.00  1.00
ATOM   1346  CA  TYR B 337       2.156   7.000  40.611  1.00  1.00
ATOM   1347  C   TYR B 337       2.562   8.458  40.787  1.00  1.00
ATOM   1348  O   TYR B 337       3.700   8.756  41.149  1.00  1.00
ATOM   1349  N   SER B 338       1.696   9.331  40.975  1.00  1.00
ATOM   1350  CA  SER B 338       1.968  10.762  41.022  1.00  1.00
ATOM   1351  C   SER B 338       2.742  11.135  42.280  1.00  1.00
ATOM   1352  O   SER B 338       3.613  12.004  42.250  1.00  1.00
ATOM   1353  N   GLU B 339       2.536  10.554  43.428  1.00  1.00
ATOM   1354  CA  GLU B 339       3.292  10.843  44.641  1.00  1.00
ATOM   1355  C   GLU B 339       4.753  10.440  44.488  1.00  1.00
ATOM   1356  O   GLU B 339       5.652  11.149  44.940  1.00  1.00
ATOM   1357  N   GLU B 340       4.992   9.189  44.015  1.00  1.00
ATOM   1358  CA  GLU B 340       6.355   8.710  43.816  1.00  1.00
ATOM   1359  C   GLU B 340       7.086   9.544  42.773  1.00  1.00
ATOM   1360  O   GLU B 340       8.283   9.801  42.897  1.00  1.00
ATOM   1361  N   SER B 341       6.365   9.861  41.674  1.00  1.00
ATOM   1362  CA  SER B 341       6.938  10.688  40.619  1.00  1.00
ATOM   1363  C   SER B 341       7.371  12.046  41.158  1.00  1.00
ATOM   1364  O   SER B 341       8.405  12.581  40.759  1.00  1.00
ATOM   1365  N   LYS B 342       6.441  12.698  41.904  1.00  1.00
ATOM   1366  CA  LYS B 342       6.698  14.007  42.494  1.00  1.00
ATOM   1367  C   LYS B 342       7.976  13.996  43.322  1.00  1.00
ATOM   1368  O   LYS B 342       8.745  14.957  43.308  1.00  1.00
ATOM   1369  N   LEU B 343       8.151  12.978  44.171  1.00  1.00
ATOM   1370  CA  LEU B 343       9.342  12.844  45.002  1.00  1.00
ATOM   1371  C   LEU B 343      10.597  12.709  44.147  1.00  1.00
ATOM   1372  O   LEU B 343      11.660  13.220  44.501  1.00  1.00
ATOM   1373  N   ASN B 344      10.545  12.132  42.991  1.00  1.00
ATOM   1374  CA  ASN B 344      11.714  11.833  42.172  1.00  1.00
ATOM   1375  C   ASN B 344      12.122  13.038  41.334  1.00  1.00
ATOM   1376  O   ASN B 344      13.299  13.221  41.026  1.00  1.00
ATOM   1377  N   ARG B 345      11.231  13.683  40.649  1.00  1.00
ATOM   1378  CA  ARG B 345      11.587  14.851  39.851  1.00  1.00
ATOM   1379  C   ARG B 345      11.868  16.058  40.736  1.00  1.00
ATOM   1380  O   ARG B 345      11.153  16.308  41.706  1.00  1.00
