# Supplementary material for: ProteinDJ: A high‐performance and modular protein design pipeline
Source: Protein Sci. 2026 Jan 21;35(2):e70464. doi: 10.1002/pro.70464 (PMC12820799; doi:10.1002/pro.70464)
Supplement: Supplementary file 2 — DATA S1. Compressed archive containing input PDB and Bindsweeper YAML files used for benchmarking and comparison of sequence design methods. [file PRO-35-e70464-s001.zip › SupplementaryFile1/binderfolds/ha/fold_58.pdb]

ATOM      1  N   GLY A   1     -13.724  -8.081  13.674  1.00  0.00
ATOM      2  CA  GLY A   1     -13.544  -6.886  12.857  1.00  0.00
ATOM      3  C   GLY A   1     -12.067  -6.590  12.633  1.00  0.00
ATOM      4  O   GLY A   1     -11.666  -6.169  11.548  1.00  0.00
ATOM      5  N   GLY A   2     -11.254  -6.852  13.639  1.00  0.00
ATOM      6  CA  GLY A   2      -9.814  -6.684  13.490  1.00  0.00
ATOM      7  C   GLY A   2      -9.215  -7.796  12.638  1.00  0.00
ATOM      8  O   GLY A   2      -8.318  -7.557  11.829  1.00  0.00
ATOM      9  N   GLY A   3      -9.711  -9.051  12.899  1.00  0.00
ATOM     10  CA  GLY A   3      -9.268 -10.165  12.069  1.00  0.00
ATOM     11  C   GLY A   3      -9.640  -9.945  10.608  1.00  0.00
ATOM     12  O   GLY A   3      -8.859 -10.251   9.707  1.00  0.00
ATOM     13  N   GLY A   4     -10.877  -9.388  10.408  1.00  0.00
ATOM     14  CA  GLY A   4     -11.312  -9.092   9.048  1.00  0.00
ATOM     15  C   GLY A   4     -10.409  -8.055   8.394  1.00  0.00
ATOM     16  O   GLY A   4     -10.069  -8.168   7.217  1.00  0.00
ATOM     17  N   GLY A   5     -10.050  -7.003   9.166  1.00  0.00
ATOM     18  CA  GLY A   5      -9.166  -5.967   8.645  1.00  0.00
ATOM     19  C   GLY A   5      -7.804  -6.540   8.274  1.00  0.00
ATOM     20  O   GLY A   5      -7.231  -6.187   7.244  1.00  0.00
ATOM     21  N   GLY A   6      -7.238  -7.306   9.217  1.00  0.00
ATOM     22  CA  GLY A   6      -5.952  -7.948   8.968  1.00  0.00
ATOM     23  C   GLY A   6      -6.016  -8.851   7.743  1.00  0.00
ATOM     24  O   GLY A   6      -5.076  -8.903   6.949  1.00  0.00
ATOM     25  N   GLY A   7      -7.176  -9.624   7.706  1.00  0.00
ATOM     26  CA  GLY A   7      -7.370 -10.537   6.585  1.00  0.00
ATOM     27  C   GLY A   7      -7.381  -9.786   5.260  1.00  0.00
ATOM     28  O   GLY A   7      -6.793 -10.236   4.276  1.00  0.00
ATOM     29  N   GLY A   8      -8.131  -8.695   5.197  1.00  0.00
ATOM     30  CA  GLY A   8      -8.235  -7.912   3.971  1.00  0.00
ATOM     31  C   GLY A   8      -6.885  -7.328   3.575  1.00  0.00
ATOM     32  O   GLY A   8      -6.523  -7.318   2.398  1.00  0.00
ATOM     33  N   GLY A   9      -6.165  -6.800   4.561  1.00  0.00
ATOM     34  CA  GLY A   9      -4.872  -6.184   4.289  1.00  0.00
ATOM     35  C   GLY A   9      -3.861  -7.216   3.806  1.00  0.00
ATOM     36  O   GLY A   9      -3.109  -6.968   2.863  1.00  0.00
ATOM     37  N   GLY A  10      -3.701  -8.275   4.662  1.00  0.00
ATOM     38  CA  GLY A  10      -2.756  -9.325   4.303  1.00  0.00
ATOM     39  C   GLY A  10      -3.143  -9.990   2.989  1.00  0.00
ATOM     40  O   GLY A  10      -2.282 -10.333   2.178  1.00  0.00
ATOM     41  N   GLY A  11      -4.492 -10.019   2.725  1.00  0.00
ATOM     42  CA  GLY A  11      -4.978 -10.573   1.467  1.00  0.00
ATOM     43  C   GLY A  11      -4.470  -9.768   0.278  1.00  0.00
ATOM     44  O   GLY A  11      -4.071 -10.332  -0.741  1.00  0.00
ATOM     45  N   GLY A  12      -4.516  -8.447   0.405  1.00  0.00
ATOM     46  CA  GLY A  12      -4.009  -7.559  -0.635  1.00  0.00
ATOM     47  C   GLY A  12      -2.525  -7.793  -0.884  1.00  0.00
ATOM     48  O   GLY A  12      -2.075  -7.820  -2.029  1.00  0.00
ATOM     49  N   GLY A  13      -1.788  -7.966   0.206  1.00  0.00
ATOM     50  CA  GLY A  13      -0.355  -8.215   0.113  1.00  0.00
ATOM     51  C   GLY A  13      -0.072  -9.571  -0.521  1.00  0.00
ATOM     52  O   GLY A  13       0.822  -9.702  -1.357  1.00  0.00
ATOM     53  N   GLY A  14      -0.822 -10.601   0.032  1.00  0.00
ATOM     54  CA  GLY A  14      -0.662 -11.951  -0.496  1.00  0.00
ATOM     55  C   GLY A  14      -1.028 -12.011  -1.974  1.00  0.00
ATOM     56  O   GLY A  14      -0.356 -12.676  -2.762  1.00  0.00
ATOM     57  N   GLY A  15      -2.102 -11.320  -2.334  1.00  0.00
ATOM     58  CA  GLY A  15      -2.555 -11.272  -3.719  1.00  0.00
ATOM     59  C   GLY A  15      -1.470 -10.721  -4.635  1.00  0.00
ATOM     60  O   GLY A  15      -1.255 -11.230  -5.735  1.00  0.00
ATOM     61  N   GLY A  16      -0.766  -9.690  -4.128  1.00  0.00
ATOM     62  CA  GLY A  16       0.317  -9.094  -4.902  1.00  0.00
ATOM     63  C   GLY A  16       1.464 -10.078  -5.092  1.00  0.00
ATOM     64  O   GLY A  16       2.025 -10.188  -6.182  1.00  0.00
ATOM     65  N   GLY A  17       1.855 -10.700  -3.935  1.00  0.00
ATOM     66  CA  GLY A  17       2.936 -11.678  -3.987  1.00  0.00
ATOM     67  C   GLY A  17       2.579 -12.844  -4.900  1.00  0.00
ATOM     68  O   GLY A  17       3.407 -13.304  -5.686  1.00  0.00
ATOM     69  N   GLY A  18       1.361 -13.389  -4.655  1.00  0.00
ATOM     70  CA  GLY A  18       0.901 -14.526  -5.442  1.00  0.00
ATOM     71  C   GLY A  18       0.810 -14.172  -6.921  1.00  0.00
ATOM     72  O   GLY A  18       1.175 -14.971  -7.783  1.00  0.00
ATOM     73  N   GLY A  19       0.310 -13.006  -7.216  1.00  0.00
ATOM     74  CA  GLY A  19       0.192 -12.536  -8.591  1.00  0.00
ATOM     75  C   GLY A  19       1.551 -12.495  -9.277  1.00  0.00
ATOM     76  O   GLY A  19       1.682 -12.882 -10.439  1.00  0.00
ATOM     77  N   GLY A  20       2.548 -11.966  -8.528  1.00  0.00
ATOM     78  CA  GLY A  20       3.896 -11.894  -9.078  1.00  0.00
ATOM     79  C   GLY A  20       4.462 -13.285  -9.335  1.00  0.00
ATOM     80  O   GLY A  20       5.089 -13.529 -10.365  1.00  0.00
ATOM     81  N   GLY A  21       4.279 -14.171  -8.347  1.00  0.00
ATOM     82  CA  GLY A  21       4.764 -15.540  -8.478  1.00  0.00
ATOM     83  C   GLY A  21       4.033 -16.278  -9.592  1.00  0.00
ATOM     84  O   GLY A  21       4.644 -17.016 -10.365  1.00  0.00
ATOM     85  N   GLY A  22       2.736 -16.105  -9.618  1.00  0.00
ATOM     86  CA  GLY A  22       1.903 -16.754 -10.623  1.00  0.00
ATOM     87  C   GLY A  22       2.295 -16.319 -12.029  1.00  0.00
ATOM     88  O   GLY A  22       2.355 -17.136 -12.948  1.00  0.00
ATOM     89  N   GLY A  23       2.491 -15.001 -12.173  1.00  0.00
ATOM     90  CA  GLY A  23       2.866 -14.451 -13.470  1.00  0.00
ATOM     91  C   GLY A  23       4.241 -14.945 -13.901  1.00  0.00
ATOM     92  O   GLY A  23       4.454 -15.281 -15.066  1.00  0.00
ATOM     93  N   GLY A  24       5.137 -15.063 -12.930  1.00  0.00
ATOM     94  CA  GLY A  24       6.495 -15.511 -13.215  1.00  0.00
ATOM     95  C   GLY A  24       6.521 -16.988 -13.584  1.00  0.00
ATOM     96  O   GLY A  24       7.219 -17.393 -14.513  1.00  0.00
ATOM     97  N   GLY A  25       5.807 -17.817 -12.817  1.00  0.00
ATOM     98  CA  GLY A  25       5.766 -19.254 -13.061  1.00  0.00
ATOM     99  C   GLY A  25       5.025 -19.571 -14.354  1.00  0.00
ATOM    100  O   GLY A  25       5.434 -20.448 -15.116  1.00  0.00
ATOM    101  N   GLY A  26       3.890 -18.906 -14.549  1.00  0.00
ATOM    102  CA  GLY A  26       3.103 -19.111 -15.759  1.00  0.00
ATOM    103  C   GLY A  26       3.904 -18.755 -17.005  1.00  0.00
ATOM    104  O   GLY A  26       3.841 -19.453 -18.017  1.00  0.00
ATOM    105  N   GLY A  27       4.667 -17.684 -16.872  1.00  0.00
ATOM    106  CA  GLY A  27       5.505 -17.246 -17.981  1.00  0.00
ATOM    107  C   GLY A  27       6.670 -18.202 -18.202  1.00  0.00
ATOM    108  O   GLY A  27       7.038 -18.495 -19.340  1.00  0.00
ATOM    109  N   GLY A  28       7.053 -18.908 -17.067  1.00  0.00
ATOM    110  CA  GLY A  28       8.222 -19.778 -17.129  1.00  0.00
ATOM    111  C   GLY A  28       7.820 -21.220 -17.410  1.00  0.00
ATOM    112  O   GLY A  28       8.478 -21.918 -18.182  1.00  0.00
ATOM    113  N   GLY A  29       6.695 -21.791 -16.686  1.00  0.00
ATOM    114  CA  GLY A  29       6.466 -23.227 -16.786  1.00  0.00
ATOM    115  C   GLY A  29       5.012 -23.532 -17.121  1.00  0.00
ATOM    116  O   GLY A  29       4.722 -24.425 -17.917  1.00  0.00
ATOM    117  N   GLY A  30       4.079 -22.893 -16.464  1.00  0.00
ATOM    118  CA  GLY A  30       2.675 -23.113 -16.788  1.00  0.00
ATOM    119  C   GLY A  30       1.783 -22.850 -15.582  1.00  0.00
ATOM    120  O   GLY A  30       2.230 -22.934 -14.438  1.00  0.00
ATOM    121  N   GLY A  31       0.500 -23.183 -15.750  1.00  0.00
ATOM    122  CA  GLY A  31      -0.470 -22.918 -14.695  1.00  0.00
ATOM    123  C   GLY A  31      -0.232 -23.817 -13.488  1.00  0.00
ATOM    124  O   GLY A  31      -0.331 -23.376 -12.344  1.00  0.00
ATOM    125  N   GLY A  32      -0.006 -25.154 -13.734  1.00  0.00
ATOM    126  CA  GLY A  32       0.183 -26.100 -12.641  1.00  0.00
ATOM    127  C   GLY A  32       1.381 -25.716 -11.782  1.00  0.00
ATOM    128  O   GLY A  32       1.324 -25.784 -10.554  1.00  0.00
ATOM    129  N   GLY A  33       2.523 -25.458 -12.418  1.00  0.00
ATOM    130  CA  GLY A  33       3.719 -25.009 -11.715  1.00  0.00
ATOM    131  C   GLY A  33       3.456 -23.718 -10.950  1.00  0.00
ATOM    132  O   GLY A  33       3.935 -23.540  -9.830  1.00  0.00
ATOM    133  N   GLY A  34       2.655 -22.849 -11.553  1.00  0.00
ATOM    134  CA  GLY A  34       2.296 -21.595 -10.903  1.00  0.00
ATOM    135  C   GLY A  34       1.503 -21.844  -9.626  1.00  0.00
ATOM    136  O   GLY A  34       1.726 -21.189  -8.608  1.00  0.00
ATOM    137  N   GLY A  35       0.556 -22.785  -9.698  1.00  0.00
ATOM    138  CA  GLY A  35      -0.261 -23.136  -8.543  1.00  0.00
ATOM    139  C   GLY A  35       0.592 -23.709  -7.419  1.00  0.00
ATOM    140  O   GLY A  35       0.389 -23.390  -6.247  1.00  0.00
ATOM    141  N   GLY A  36       1.545 -24.585  -7.790  1.00  0.00
ATOM    142  CA  GLY A  36       2.450 -25.174  -6.810  1.00  0.00
ATOM    143  C   GLY A  36       3.324 -24.110  -6.159  1.00  0.00
ATOM    144  O   GLY A  36       3.537 -24.124  -4.947  1.00  0.00
ATOM    145  N   GLY A  37       3.915 -23.226  -7.004  1.00  0.00
ATOM    146  CA  GLY A  37       4.760 -22.156  -6.488  1.00  0.00
ATOM    147  C   GLY A  37       3.976 -21.229  -5.569  1.00  0.00
ATOM    148  O   GLY A  37       4.478 -20.797  -4.531  1.00  0.00
ATOM    149  N   GLY A  38       2.751 -20.898  -5.995  1.00  0.00
ATOM    150  CA  GLY A  38       1.891 -20.037  -5.192  1.00  0.00
ATOM    151  C   GLY A  38       1.569 -20.678  -3.848  1.00  0.00
ATOM    152  O   GLY A  38       1.562 -20.008  -2.816  1.00  0.00
ATOM    153  N   GLY A  39       1.289 -21.986  -3.874  1.00  0.00
ATOM    154  CA  GLY A  39       1.021 -22.711  -2.638  1.00  0.00
ATOM    155  C   GLY A  39       2.235 -22.697  -1.718  1.00  0.00
ATOM    156  O   GLY A  39       2.103 -22.538  -0.504  1.00  0.00
ATOM    157  N   GLY A  40       3.438 -22.829  -2.307  1.00  0.00
ATOM    158  CA  GLY A  40       4.668 -22.772  -1.526  1.00  0.00
ATOM    159  C   GLY A  40       4.869 -21.391  -0.914  1.00  0.00
ATOM    160  O   GLY A  40       5.262 -21.267   0.245  1.00  0.00
ATOM    161  N   GLY A  41       4.599 -20.345  -1.716  1.00  0.00
ATOM    162  CA  GLY A  41       4.720 -18.974  -1.234  1.00  0.00
ATOM    163  C   GLY A  41       3.765 -18.711  -0.077  1.00  0.00
ATOM    164  O   GLY A  41       4.124 -18.053   0.900  1.00  0.00
ATOM    165  N   GLY A  42       2.530 -19.206  -0.231  1.00  0.00
ATOM    166  CA  GLY A  42       1.522 -19.051   0.812  1.00  0.00
ATOM    167  C   GLY A  42       1.954 -19.737   2.102  1.00  0.00
ATOM    168  O   GLY A  42       1.777 -19.195   3.193  1.00  0.00
ATOM    169  N   GLY A  43       2.574 -20.903   1.945  1.00  0.00
ATOM    170  CA  GLY A  43       3.072 -21.642   3.098  1.00  0.00
ATOM    171  C   GLY A  43       4.186 -20.879   3.803  1.00  0.00
ATOM    172  O   GLY A  43       4.233 -20.824   5.032  1.00  0.00
ATOM    173  N   GLY A  44       5.075 -20.244   2.987  1.00  0.00
ATOM    174  CA  GLY A  44       6.180 -19.473   3.544  1.00  0.00
ATOM    175  C   GLY A  44       5.673 -18.245   4.291  1.00  0.00
ATOM    176  O   GLY A  44       6.167 -17.916   5.369  1.00  0.00
ATOM    177  N   GLY A  45       4.701 -17.533   3.649  1.00  0.00
ATOM    178  CA  GLY A  45       4.125 -16.350   4.276  1.00  0.00
ATOM    179  C   GLY A  45       3.426 -16.704   5.583  1.00  0.00
ATOM    180  O   GLY A  45       3.518 -15.969   6.566  1.00  0.00
ATOM    181  N   GLY A  46       2.719 -17.820   5.575  1.00  0.00
ATOM    182  CA  GLY A  46       2.010 -18.290   6.759  1.00  0.00
ATOM    183  C   GLY A  46       2.978 -18.617   7.888  1.00  0.00
ATOM    184  O   GLY A  46       2.714 -18.318   9.052  1.00  0.00
ATOM    185  N   GLY A  47       4.150 -19.171   7.488  1.00  0.00
ATOM    186  CA  GLY A  47       5.170 -19.494   8.478  1.00  0.00
ATOM    187  C   GLY A  47       5.865 -18.236   8.983  1.00  0.00
ATOM    188  O   GLY A  47       6.169 -18.117  10.170  1.00  0.00
ATOM    189  N   GLY A  48       5.951 -17.204   8.068  1.00  0.00
ATOM    190  CA  GLY A  48       6.632 -15.966   8.426  1.00  0.00
ATOM    191  C   GLY A  48       5.737 -15.070   9.273  1.00  0.00
ATOM    192  O   GLY A  48       6.196 -14.441  10.227  1.00  0.00
ATOM    193  N   GLY A  49       4.470 -14.877   8.809  1.00  0.00
ATOM    194  CA  GLY A  49       3.526 -14.032   9.530  1.00  0.00
ATOM    195  C   GLY A  49       2.286 -14.816   9.941  1.00  0.00
ATOM    196  O   GLY A  49       1.819 -15.686   9.206  1.00  0.00
ATOM    197  N   GLY A  50       1.802 -14.526  11.139  1.00  0.00
ATOM    198  CA  GLY A  50       0.646 -15.261  11.638  1.00  0.00
ATOM    199  C   GLY A  50      -0.634 -14.812  10.944  1.00  0.00
ATOM    200  O   GLY A  50      -1.517 -15.622  10.663  1.00  0.00
ATOM    201  N   GLY A  51      -0.767 -13.618  10.545  1.00  0.00
ATOM    202  CA  GLY A  51      -1.959 -13.091   9.891  1.00  0.00
ATOM    203  C   GLY A  51      -2.009 -13.500   8.425  1.00  0.00
ATOM    204  O   GLY A  51      -3.082 -13.565   7.825  1.00  0.00
ATOM    205  N   GLY A  52      -1.013 -14.143   7.955  1.00  0.00
ATOM    206  CA  GLY A  52      -0.896 -14.531   6.555  1.00  0.00
ATOM    207  C   GLY A  52      -2.009 -15.492   6.155  1.00  0.00
ATOM    208  O   GLY A  52      -2.564 -15.393   5.061  1.00  0.00
ATOM    209  N   GLY A  53      -2.347 -16.446   7.035  1.00  0.00
ATOM    210  CA  GLY A  53      -3.398 -17.409   6.728  1.00  0.00
ATOM    211  C   GLY A  53      -4.741 -16.717   6.535  1.00  0.00
ATOM    212  O   GLY A  53      -5.499 -17.054   5.625  1.00  0.00
ATOM    213  N   GLY A  54      -5.107 -15.809   7.404  1.00  0.00
ATOM    214  CA  GLY A  54      -6.342 -15.044   7.288  1.00  0.00
ATOM    215  C   GLY A  54      -6.346 -14.193   6.024  1.00  0.00
ATOM    216  O   GLY A  54      -7.368 -14.068   5.351  1.00  0.00
ATOM    217  N   GLY A  55      -5.188 -13.625   5.723  1.00  0.00
ATOM    218  CA  GLY A  55      -5.039 -12.816   4.520  1.00  0.00
ATOM    219  C   GLY A  55      -5.301 -13.640   3.266  1.00  0.00
ATOM    220  O   GLY A  55      -5.947 -13.173   2.328  1.00  0.00
ATOM    221  N   GLY A  56      -4.724 -14.879   3.280  1.00  0.00
ATOM    222  CA  GLY A  56      -4.933 -15.780   2.153  1.00  0.00
ATOM    223  C   GLY A  56      -6.405 -16.140   2.001  1.00  0.00
ATOM    224  O   GLY A  56      -6.928 -16.198   0.888  1.00  0.00
ATOM    225  N   GLY A  57      -7.062 -16.340   3.128  1.00  0.00
ATOM    226  CA  GLY A  57      -8.484 -16.659   3.101  1.00  0.00
ATOM    227  C   GLY A  57      -9.295 -15.514   2.508  1.00  0.00
ATOM    228  O   GLY A  57     -10.213 -15.734   1.718  1.00  0.00
ATOM    229  N   GLY A  58      -8.955 -14.269   2.863  1.00  0.00
ATOM    230  CA  GLY A  58      -9.630 -13.083   2.349  1.00  0.00
ATOM    231  C   GLY A  58      -9.413 -12.932   0.849  1.00  0.00
ATOM    232  O   GLY A  58     -10.336 -12.590   0.110  1.00  0.00
ATOM    233  N   GLY A  59      -8.159 -13.097   0.415  1.00  0.00
ATOM    234  CA  GLY A  59      -7.835 -13.023  -1.004  1.00  0.00
ATOM    235  C   GLY A  59      -8.626 -14.051  -1.804  1.00  0.00
ATOM    236  O   GLY A  59      -9.104 -13.764  -2.901  1.00  0.00
ATOM    237  N   GLY A  60      -8.736 -15.265  -1.239  1.00  0.00
ATOM    238  CA  GLY A  60      -9.496 -16.333  -1.876  1.00  0.00
ATOM    239  C   GLY A  60     -10.971 -15.968  -1.990  1.00  0.00
ATOM    240  O   GLY A  60     -11.608 -16.231  -3.010  1.00  0.00
ATOM    241  N   GLY A  61     -11.464 -15.268  -0.976  1.00  0.00
ATOM    242  CA  GLY A  61     -12.849 -14.814  -1.005  1.00  0.00
ATOM    243  C   GLY A  61     -13.050 -13.726  -2.052  1.00  0.00
ATOM    244  O   GLY A  61     -14.074 -13.690  -2.735  1.00  0.00
ATOM    245  N   GLY A  62     -11.937 -12.967  -2.345  1.00  0.00
ATOM    246  CA  GLY A  62     -12.016 -11.854  -3.284  1.00  0.00
ATOM    247  C   GLY A  62     -11.757 -12.318  -4.711  1.00  0.00
ATOM    248  O   GLY A  62     -12.394 -11.845  -5.653  1.00  0.00
ATOM    249  N   GLY A  63     -10.701 -13.144  -4.904  1.00  0.00
ATOM    250  CA  GLY A  63     -10.359 -13.616  -6.241  1.00  0.00
ATOM    251  C   GLY A  63     -10.508 -15.128  -6.345  1.00  0.00
ATOM    252  O   GLY A  63     -10.209 -15.858  -5.400  1.00  0.00
ATOM    253  N   GLY A  64     -10.986 -15.558  -7.500  1.00  0.00
ATOM    254  CA  GLY A  64     -11.228 -16.985  -7.676  1.00  0.00
ATOM    255  C   GLY A  64      -9.919 -17.760  -7.754  1.00  0.00
ATOM    256  O   GLY A  64      -9.801 -18.855  -7.203  1.00  0.00
ATOM    257  N   GLY A  65      -8.937 -17.218  -8.470  1.00  0.00
ATOM    258  CA  GLY A  65      -7.673 -17.921  -8.652  1.00  0.00
ATOM    259  C   GLY A  65      -6.975 -18.153  -7.318  1.00  0.00
ATOM    260  O   GLY A  65      -6.415 -19.223  -7.077  1.00  0.00
ATOM    261  N   GLY A  66      -6.963 -17.104  -6.492  1.00  0.00
ATOM    262  CA  GLY A  66      -6.360 -17.212  -5.169  1.00  0.00
ATOM    263  C   GLY A  66      -7.124 -18.197  -4.294  1.00  0.00
ATOM    264  O   GLY A  66      -6.526 -18.964  -3.538  1.00  0.00
ATOM    265  N   GLY A  67      -8.453 -18.237  -4.526  1.00  0.00
ATOM    266  CA  GLY A  67      -9.302 -19.169  -3.795  1.00  0.00
ATOM    267  C   GLY A  67      -8.921 -20.613  -4.095  1.00  0.00
ATOM    268  O   GLY A  67      -8.856 -21.448  -3.193  1.00  0.00
ATOM    269  N   GLY A  68      -8.674 -20.919  -5.380  1.00  0.00
ATOM    270  CA  GLY A  68      -8.286 -22.263  -5.790  1.00  0.00
ATOM    271  C   GLY A  68      -6.951 -22.663  -5.175  1.00  0.00
ATOM    272  O   GLY A  68      -6.781 -23.793  -4.716  1.00  0.00
ATOM    273  N   GLY A  69      -5.998 -21.732  -5.178  1.00  0.00
ATOM    274  CA  GLY A  69      -4.681 -22.006  -4.615  1.00  0.00
ATOM    275  C   GLY A  69      -4.765 -22.253  -3.114  1.00  0.00
ATOM    276  O   GLY A  69      -4.115 -23.156  -2.587  1.00  0.00
ATOM    277  N   GLY A  70      -5.505 -21.388  -2.432  1.00  0.00
ATOM    278  CA  GLY A  70      -5.649 -21.503  -0.986  1.00  0.00
ATOM    279  C   GLY A  70      -6.372 -22.789  -0.605  1.00  0.00
ATOM    280  O   GLY A  70      -5.991 -23.468   0.348  1.00  0.00
ATOM    281  N   GLY A  71      -7.404 -23.127  -1.389  1.00  0.00
ATOM    282  CA  GLY A  71      -8.133 -24.361  -1.123  1.00  0.00
ATOM    283  C   GLY A  71      -7.248 -25.581  -1.343  1.00  0.00
ATOM    284  O   GLY A  71      -7.273 -26.528  -0.557  1.00  0.00
ATOM    285  N   GLY A  72      -6.426 -25.534  -2.427  1.00  0.00
ATOM    286  CA  GLY A  72      -5.504 -26.625  -2.722  1.00  0.00
ATOM    287  C   GLY A  72      -4.461 -26.776  -1.622  1.00  0.00
ATOM    288  O   GLY A  72      -4.125 -27.890  -1.221  1.00  0.00
ATOM    289  N   GLY A  73      -3.922 -25.633  -1.167  1.00  0.00
ATOM    290  CA  GLY A  73      -2.932 -25.639  -0.097  1.00  0.00
ATOM    291  C   GLY A  73      -3.512 -26.220   1.186  1.00  0.00
ATOM    292  O   GLY A  73      -2.851 -26.989   1.885  1.00  0.00
ATOM    293  N   GLY A  74      -4.703 -25.754   1.547  1.00  0.00
ATOM    294  CA  GLY A  74      -5.356 -26.226   2.762  1.00  0.00
ATOM    295  C   GLY A  74      -5.672 -27.713   2.676  1.00  0.00
ATOM    296  O   GLY A  74      -5.511 -28.450   3.649  1.00  0.00
ATOM    297  N   GLY A  75      -6.081 -28.177   1.499  1.00  0.00
ATOM    298  CA  GLY A  75      -6.375 -29.591   1.304  1.00  0.00
ATOM    299  C   GLY A  75      -5.103 -30.429   1.340  1.00  0.00
ATOM    300  O   GLY A  75      -5.087 -31.526   1.898  1.00  0.00
ATOM    301  N   GLY A  76      -4.006 -29.885   0.777  1.00  0.00
ATOM    302  CA  GLY A  76      -2.737 -30.603   0.764  1.00  0.00
ATOM    303  C   GLY A  76      -2.134 -30.682   2.160  1.00  0.00
ATOM    304  O   GLY A  76      -1.550 -31.697   2.538  1.00  0.00
ATOM    305  N   GLY A  77      -2.233 -29.656   2.940  1.00  0.00
ATOM    306  CA  GLY A  77      -1.708 -29.676   4.300  1.00  0.00
ATOM    307  C   GLY A  77      -2.637 -30.435   5.238  1.00  0.00
ATOM    308  O   GLY A  77      -2.194 -31.282   6.015  1.00  0.00
ATOM    309  N   ALA B  78      16.375   4.996  35.001  1.00  1.00
ATOM    310  CA  ALA B  78      14.923   5.063  35.108  1.00  1.00
ATOM    311  C   ALA B  78      14.251   4.340  33.949  1.00  1.00
ATOM    312  O   ALA B  78      14.730   4.384  32.815  1.00  1.00
ATOM    313  N   ASP B  79      13.095   3.680  34.194  1.00  1.00
ATOM    314  CA  ASP B  79      12.389   3.022  33.102  1.00  1.00
ATOM    315  C   ASP B  79      12.041   4.010  31.996  1.00  1.00
ATOM    316  O   ASP B  79      11.657   5.148  32.266  1.00  1.00
ATOM    317  N   THR B  80      11.782   3.410  30.776  1.00  1.00
ATOM    318  CA  THR B  80      11.429   4.208  29.609  1.00  1.00
ATOM    319  C   THR B  80      10.441   3.469  28.715  1.00  1.00
ATOM    320  O   THR B  80      10.471   2.242  28.623  1.00  1.00
ATOM    321  N   ILE B  81       9.726   4.182  27.938  1.00  1.00
ATOM    322  CA  ILE B  81       8.839   3.772  26.855  1.00  1.00
ATOM    323  C   ILE B  81       8.942   4.723  25.670  1.00  1.00
ATOM    324  O   ILE B  81       9.022   5.940  25.842  1.00  1.00
ATOM    325  N   CYS B  82       9.149   4.212  24.502  1.00  1.00
ATOM    326  CA  CYS B  82       9.264   4.975  23.265  1.00  1.00
ATOM    327  C   CYS B  82       8.175   4.586  22.274  1.00  1.00
ATOM    328  O   CYS B  82       7.833   3.410  22.143  1.00  1.00
ATOM    329  N   ILE B  83       7.587   5.660  21.581  1.00  1.00
ATOM    330  CA  ILE B  83       6.655   5.453  20.480  1.00  1.00
ATOM    331  C   ILE B  83       7.377   5.460  19.139  1.00  1.00
ATOM    332  O   ILE B  83       8.145   6.374  18.841  1.00  1.00
ATOM    333  N   GLY B  84       7.331   4.371  18.405  1.00  1.00
ATOM    334  CA  GLY B  84       8.084   4.281  17.161  1.00  1.00
ATOM    335  C   GLY B  84       7.191   3.844  16.006  1.00  1.00
ATOM    336  O   GLY B  84       6.030   3.488  16.208  1.00  1.00
ATOM    337  N   TYR B  85       7.887   3.266  14.958  1.00  1.00
ATOM    338  CA  TYR B  85       7.274   2.753  13.739  1.00  1.00
ATOM    339  C   TYR B  85       8.066   1.580  13.175  1.00  1.00
ATOM    340  O   TYR B  85       9.291   1.531  13.295  1.00  1.00
ATOM    341  N   HIS B  86       7.398   0.766  12.353  1.00  1.00
ATOM    342  CA  HIS B  86       7.998  -0.402  11.720  1.00  1.00
ATOM    343  C   HIS B  86       9.044   0.007  10.691  1.00  1.00
ATOM    344  O   HIS B  86       8.863   0.980   9.959  1.00  1.00
ATOM    345  N   ALA B  87      10.028  -0.835  10.530  1.00  1.00
ATOM    346  CA  ALA B  87      11.037  -0.864   9.478  1.00  1.00
ATOM    347  C   ALA B  87      11.396  -2.295   9.099  1.00  1.00
ATOM    348  O   ALA B  87      11.395  -3.190   9.944  1.00  1.00
ATOM    349  N   ASN B  88      11.650  -2.564   7.898  1.00  1.00
ATOM    350  CA  ASN B  88      12.045  -3.888   7.433  1.00  1.00
ATOM    351  C   ASN B  88      13.150  -3.798   6.389  1.00  1.00
ATOM    352  O   ASN B  88      13.371  -2.744   5.794  1.00  1.00
ATOM    353  N   ASN B  89      13.413  -4.873   5.689  1.00  1.00
ATOM    354  CA  ASN B  89      14.452  -4.965   4.670  1.00  1.00
ATOM    355  C   ASN B  89      13.880  -4.730   3.278  1.00  1.00
ATOM    356  O   ASN B  89      14.619  -4.459   2.331  1.00  1.00
ATOM    357  N   SER B  90      12.809  -4.149   3.113  1.00  1.00
ATOM    358  CA  SER B  90      12.213  -3.834   1.820  1.00  1.00
ATOM    359  C   SER B  90      13.026  -2.777   1.082  1.00  1.00
ATOM    360  O   SER B  90      13.418  -1.765   1.662  1.00  1.00
ATOM    361  N   THR B  91      13.188  -2.993  -0.259  1.00  1.00
ATOM    362  CA  THR B  91      13.901  -2.032  -1.091  1.00  1.00
ATOM    363  C   THR B  91      12.991  -1.451  -2.165  1.00  1.00
ATOM    364  O   THR B  91      13.305  -0.426  -2.770  1.00  1.00
ATOM    365  N   ASP B  92      11.659  -1.837  -2.056  1.00  1.00
ATOM    366  CA  ASP B  92      10.659  -1.263  -2.949  1.00  1.00
ATOM    367  C   ASP B  92      10.558   0.245  -2.766  1.00  1.00
ATOM    368  O   ASP B  92      10.587   0.747  -1.642  1.00  1.00
ATOM    369  N   THR B  93      10.381   0.945  -3.897  1.00  1.00
ATOM    370  CA  THR B  93      10.234   2.395  -3.873  1.00  1.00
ATOM    371  C   THR B  93       8.967   2.832  -4.598  1.00  1.00
ATOM    372  O   THR B  93       8.565   2.220  -5.588  1.00  1.00
ATOM    373  N   VAL B  94       8.459   3.922  -4.215  1.00  1.00
ATOM    374  CA  VAL B  94       7.329   4.621  -4.813  1.00  1.00
ATOM    375  C   VAL B  94       7.648   6.094  -5.038  1.00  1.00
ATOM    376  O   VAL B  94       8.402   6.698  -4.276  1.00  1.00
ATOM    377  N   ASP B  95       6.933   6.738  -5.871  1.00  1.00
ATOM    378  CA  ASP B  95       6.990   8.182  -6.067  1.00  1.00
ATOM    379  C   ASP B  95       5.749   8.863  -5.504  1.00  1.00
ATOM    380  O   ASP B  95       4.654   8.302  -5.530  1.00  1.00
ATOM    381  N   THR B  96       5.959  10.060  -5.013  1.00  1.00
ATOM    382  CA  THR B  96       4.885  10.962  -4.616  1.00  1.00
ATOM    383  C   THR B  96       4.909  12.244  -5.439  1.00  1.00
ATOM    384  O   THR B  96       5.962  12.666  -5.918  1.00  1.00
ATOM    385  N   VAL B  97       4.136  13.171  -5.242  1.00  1.00
ATOM    386  CA  VAL B  97       4.201  14.473  -5.896  1.00  1.00
ATOM    387  C   VAL B  97       5.382  15.288  -5.384  1.00  1.00
ATOM    388  O   VAL B  97       6.055  15.973  -6.153  1.00  1.00
ATOM    389  N   LEU B  98       5.790  15.176  -4.242  1.00  1.00
ATOM    390  CA  LEU B  98       6.879  15.935  -3.640  1.00  1.00
ATOM    391  C   LEU B  98       8.176  15.131  -3.637  1.00  1.00
ATOM    392  O   LEU B  98       9.262  15.687  -3.796  1.00  1.00
ATOM    393  N   GLU B  99       8.308  14.008  -3.924  1.00  1.00
ATOM    394  CA  GLU B  99       9.407  13.086  -3.663  1.00  1.00
ATOM    395  C   GLU B  99       9.406  11.931  -4.656  1.00  1.00
ATOM    396  O   GLU B  99       8.372  11.307  -4.895  1.00  1.00
ATOM    397  N   LYS B 100      10.574  11.660  -5.239  1.00  1.00
ATOM    398  CA  LYS B 100      10.768  10.481  -6.075  1.00  1.00
ATOM    399  C   LYS B 100      11.638   9.446  -5.375  1.00  1.00
ATOM    400  O   LYS B 100      12.687   9.775  -4.821  1.00  1.00
ATOM    401  N   ASN B 101      11.227   8.110  -5.635  1.00  1.00
ATOM    402  CA  ASN B 101      12.153   7.078  -5.185  1.00  1.00
ATOM    403  C   ASN B 101      12.175   6.981  -3.665  1.00  1.00
ATOM    404  O   ASN B 101      13.239   7.005  -3.047  1.00  1.00
ATOM    405  N   VAL B 102      11.023   7.085  -2.987  1.00  1.00
ATOM    406  CA  VAL B 102      10.825   6.794  -1.572  1.00  1.00
ATOM    407  C   VAL B 102      10.790   5.292  -1.318  1.00  1.00
ATOM    408  O   VAL B 102       9.993   4.571  -1.918  1.00  1.00
ATOM    409  N   THR B 103      11.825   4.819  -0.500  1.00  1.00
ATOM    410  CA  THR B 103      11.762   3.424  -0.082  1.00  1.00
ATOM    411  C   THR B 103      10.709   3.220   0.999  1.00  1.00
ATOM    412  O   THR B 103      10.688   3.934   2.002  1.00  1.00
ATOM    413  N   VAL B 104       9.850   2.266   0.847  1.00  1.00
ATOM    414  CA  VAL B 104       8.727   2.035   1.747  1.00  1.00
ATOM    415  C   VAL B 104       8.712   0.598   2.253  1.00  1.00
ATOM    416  O   VAL B 104       9.079  -0.328   1.530  1.00  1.00
ATOM    417  N   THR B 105       8.063   0.369   3.422  1.00  1.00
ATOM    418  CA  THR B 105       7.985  -0.954   4.029  1.00  1.00
ATOM    419  C   THR B 105       7.026  -1.857   3.264  1.00  1.00
ATOM    420  O   THR B 105       7.285  -3.048   3.090  1.00  1.00
ATOM    421  N   HIS B 106       6.026  -1.535   2.776  1.00  1.00
ATOM    422  CA  HIS B 106       5.001  -2.283   2.057  1.00  1.00
ATOM    423  C   HIS B 106       4.424  -1.462   0.910  1.00  1.00
ATOM    424  O   HIS B 106       4.270  -0.246   1.021  1.00  1.00
ATOM    425  N   SER B 107       4.233  -2.155  -0.219  1.00  1.00
ATOM    426  CA  SER B 107       3.660  -1.578  -1.429  1.00  1.00
ATOM    427  C   SER B 107       3.091  -2.659  -2.339  1.00  1.00
ATOM    428  O   SER B 107       3.518  -3.812  -2.291  1.00  1.00
ATOM    429  N   VAL B 108       2.401  -2.290  -3.356  1.00  1.00
ATOM    430  CA  VAL B 108       1.740  -3.165  -4.317  1.00  1.00
ATOM    431  C   VAL B 108       1.888  -2.634  -5.737  1.00  1.00
ATOM    432  O   VAL B 108       1.756  -1.434  -5.978  1.00  1.00
ATOM    433  N   ASN B 109       2.328  -3.569  -6.708  1.00  1.00
ATOM    434  CA  ASN B 109       2.335  -3.160  -8.107  1.00  1.00
ATOM    435  C   ASN B 109       0.933  -3.205  -8.701  1.00  1.00
ATOM    436  O   ASN B 109       0.223  -4.202  -8.567  1.00  1.00
ATOM    437  N   LEU B 110       0.541  -2.113  -9.375  1.00  1.00
ATOM    438  CA  LEU B 110      -0.776  -2.021  -9.993  1.00  1.00
ATOM    439  C   LEU B 110      -0.685  -2.155 -11.510  1.00  1.00
ATOM    440  O   LEU B 110      -1.655  -2.527 -12.169  1.00  1.00
ATOM    441  N   LEU B 111       0.390  -2.279 -12.069  1.00  1.00
ATOM    442  CA  LEU B 111       0.704  -2.374 -13.489  1.00  1.00
ATOM    443  C   LEU B 111       1.237  -3.758 -13.844  1.00  1.00
ATOM    444  O   LEU B 111       2.218  -4.223 -13.264  1.00  1.00
ATOM    445  N   GLU B 112       0.360  -4.506 -14.658  1.00  1.00
ATOM    446  CA  GLU B 112       0.759  -5.815 -15.162  1.00  1.00
ATOM    447  C   GLU B 112       1.615  -5.685 -16.415  1.00  1.00
ATOM    448  O   GLU B 112       1.285  -4.928 -17.328  1.00  1.00
ATOM    449  N   ASP B 113       2.766  -6.341 -16.429  1.00  1.00
ATOM    450  CA  ASP B 113       3.680  -6.258 -17.562  1.00  1.00
ATOM    451  C   ASP B 113       4.102  -7.644 -18.032  1.00  1.00
ATOM    452  O   ASP B 113       4.458  -7.834 -19.195  1.00  1.00
ATOM    453  N   SER B 114       3.529  -8.656 -17.510  1.00  1.00
ATOM    454  CA  SER B 114       3.762 -10.069 -17.783  1.00  1.00
ATOM    455  C   SER B 114       2.601 -10.679 -18.558  1.00  1.00
ATOM    456  O   SER B 114       1.437 -10.376 -18.293  1.00  1.00
ATOM    457  N   HIS B 115       2.888 -11.339 -19.611  1.00  1.00
ATOM    458  CA  HIS B 115       1.996 -12.172 -20.409  1.00  1.00
ATOM    459  C   HIS B 115       2.617 -13.534 -20.689  1.00  1.00
ATOM    460  O   HIS B 115       3.827 -13.646 -20.887  1.00  1.00
ATOM    461  N   ASN B 116       2.030 -14.517 -20.917  1.00  1.00
ATOM    462  CA  ASN B 116       2.474 -15.884 -21.162  1.00  1.00
ATOM    463  C   ASN B 116       2.922 -16.066 -22.607  1.00  1.00
ATOM    464  O   ASN B 116       3.731 -16.943 -22.910  1.00  1.00
ATOM    465  N   GLY B 117       2.960 -15.293 -23.440  1.00  1.00
ATOM    466  CA  GLY B 117       3.530 -15.332 -24.781  1.00  1.00
ATOM    467  C   GLY B 117       2.848 -16.390 -25.639  1.00  1.00
ATOM    468  O   GLY B 117       3.341 -16.748 -26.709  1.00  1.00
ATOM    469  N   LYS B 118       1.609 -16.742 -25.434  1.00  1.00
ATOM    470  CA  LYS B 118       0.849 -17.776 -26.126  1.00  1.00
ATOM    471  C   LYS B 118      -0.523 -17.263 -26.546  1.00  1.00
ATOM    472  O   LYS B 118      -1.133 -16.452 -25.850  1.00  1.00
ATOM    473  N   LEU B 119      -1.019 -17.737 -27.749  1.00  1.00
ATOM    474  CA  LEU B 119      -2.449 -17.628 -28.009  1.00  1.00
ATOM    475  C   LEU B 119      -3.225 -18.730 -27.295  1.00  1.00
ATOM    476  O   LEU B 119      -2.850 -19.901 -27.349  1.00  1.00
ATOM    477  N   CYS B 120      -4.215 -18.384 -26.559  1.00  1.00
ATOM    478  CA  CYS B 120      -4.957 -19.313 -25.715  1.00  1.00
ATOM    479  C   CYS B 120      -6.437 -19.322 -26.074  1.00  1.00
ATOM    480  O   CYS B 120      -6.996 -18.299 -26.468  1.00  1.00
ATOM    481  N   ARG B 121      -7.167 -20.400 -25.634  1.00  1.00
ATOM    482  CA  ARG B 121      -8.623 -20.325 -25.659  1.00  1.00
ATOM    483  C   ARG B 121      -9.137 -19.267 -24.690  1.00  1.00
ATOM    484  O   ARG B 121      -8.620 -19.123 -23.583  1.00  1.00
ATOM    485  N   LEU B 122     -10.302 -18.683 -25.089  1.00  1.00
ATOM    486  CA  LEU B 122     -11.012 -17.770 -24.201  1.00  1.00
ATOM    487  C   LEU B 122     -12.255 -18.428 -23.613  1.00  1.00
ATOM    488  O   LEU B 122     -13.131 -18.888 -24.345  1.00  1.00
ATOM    489  N   LYS B 123     -12.314 -18.558 -22.243  1.00  1.00
ATOM    490  CA  LYS B 123     -13.546 -19.133 -21.715  1.00  1.00
ATOM    491  C   LYS B 123     -13.793 -20.524 -22.283  1.00  1.00
ATOM    492  O   LYS B 123     -14.935 -20.973 -22.378  1.00  1.00
ATOM    493  N   GLY B 124     -12.690 -21.238 -22.816  1.00  1.00
ATOM    494  CA  GLY B 124     -12.769 -22.640 -23.208  1.00  1.00
ATOM    495  C   GLY B 124     -12.866 -22.783 -24.722  1.00  1.00
ATOM    496  O   GLY B 124     -12.518 -23.824 -25.280  1.00  1.00
ATOM    497  N   ILE B 125     -13.045 -21.833 -25.465  1.00  1.00
ATOM    498  CA  ILE B 125     -13.195 -21.819 -26.915  1.00  1.00
ATOM    499  C   ILE B 125     -11.918 -21.344 -27.596  1.00  1.00
ATOM    500  O   ILE B 125     -11.366 -20.302 -27.244  1.00  1.00
ATOM    501  N   ALA B 126     -11.420 -22.183 -28.583  1.00  1.00
ATOM    502  CA  ALA B 126     -10.230 -21.822 -29.344  1.00  1.00
ATOM    503  C   ALA B 126     -10.554 -20.788 -30.415  1.00  1.00
ATOM    504  O   ALA B 126     -11.566 -20.894 -31.108  1.00  1.00
ATOM    505  N   PRO B 127      -9.591 -19.860 -30.661  1.00  1.00
ATOM    506  CA  PRO B 127      -9.748 -18.910 -31.756  1.00  1.00
ATOM    507  C   PRO B 127      -9.750 -19.619 -33.104  1.00  1.00
ATOM    508  O   PRO B 127      -8.973 -20.546 -33.331  1.00  1.00
ATOM    509  N   SER B 128     -17.513 -22.019 -35.098  1.00  1.00
ATOM    510  CA  SER B 128     -17.451 -21.265 -33.852  1.00  1.00
ATOM    511  C   SER B 128     -16.010 -20.957 -33.466  1.00  1.00
ATOM    512  O   SER B 128     -15.124 -21.798 -33.616  1.00  1.00
ATOM    513  N   TRP B 129     -15.856 -19.784 -32.907  1.00  1.00
ATOM    514  CA  TRP B 129     -14.566 -19.329 -32.402  1.00  1.00
ATOM    515  C   TRP B 129     -14.736 -18.186 -31.409  1.00  1.00
ATOM    516  O   TRP B 129     -15.618 -17.341 -31.565  1.00  1.00
ATOM    517  N   SER B 130     -13.688 -17.952 -30.584  1.00  1.00
ATOM    518  CA  SER B 130     -13.726 -16.920 -29.555  1.00  1.00
ATOM    519  C   SER B 130     -13.063 -15.636 -30.038  1.00  1.00
ATOM    520  O   SER B 130     -13.377 -14.546 -29.559  1.00  1.00
ATOM    521  N   TYR B 131     -12.516 -15.531 -30.972  1.00  1.00
ATOM    522  CA  TYR B 131     -11.792 -14.481 -31.677  1.00  1.00
ATOM    523  C   TYR B 131     -11.200 -14.999 -32.982  1.00  1.00
ATOM    524  O   TYR B 131     -10.820 -16.166 -33.081  1.00  1.00
ATOM    525  N   ILE B 132     -10.896 -14.051 -33.891  1.00  1.00
ATOM    526  CA  ILE B 132     -10.127 -14.339 -35.095  1.00  1.00
ATOM    527  C   ILE B 132      -8.802 -13.587 -35.096  1.00  1.00
ATOM    528  O   ILE B 132      -8.740 -12.420 -34.709  1.00  1.00
ATOM    529  N   SER B 133     -16.938  -8.930 -36.603  1.00  1.00
ATOM    530  CA  SER B 133     -16.208  -9.031 -35.345  1.00  1.00
ATOM    531  C   SER B 133     -17.132  -9.433 -34.203  1.00  1.00
ATOM    532  O   SER B 133     -16.684  -9.967 -33.188  1.00  1.00
ATOM    533  N   SER B 134     -18.354  -9.367 -34.329  1.00  1.00
ATOM    534  CA  SER B 134     -19.359  -9.716 -33.333  1.00  1.00
ATOM    535  C   SER B 134     -20.102 -10.988 -33.722  1.00  1.00
ATOM    536  O   SER B 134     -20.818 -11.573 -32.910  1.00  1.00
ATOM    537  N   VAL B 135     -19.559 -11.780 -34.502  1.00  1.00
ATOM    538  CA  VAL B 135     -19.964 -13.139 -34.840  1.00  1.00
ATOM    539  C   VAL B 135     -19.164 -14.166 -34.049  1.00  1.00
ATOM    540  O   VAL B 135     -17.936 -14.202 -34.125  1.00  1.00
ATOM    541  N   SER B 136     -19.886 -15.043 -33.291  1.00  1.00
ATOM    542  CA  SER B 136     -19.232 -16.059 -32.475  1.00  1.00
ATOM    543  C   SER B 136     -19.312 -17.430 -33.134  1.00  1.00
ATOM    544  O   SER B 136     -18.450 -18.283 -32.922  1.00  1.00
ATOM    545  N   SER B 137     -20.140 -17.850 -33.740  1.00  1.00
ATOM    546  CA  SER B 137     -20.217 -19.080 -34.519  1.00  1.00
ATOM    547  C   SER B 137     -20.860 -18.833 -35.878  1.00  1.00
ATOM    548  O   SER B 137     -21.751 -17.994 -36.010  1.00  1.00
ATOM    549  N   SER B 138     -24.538 -16.251 -35.799  1.00  1.00
ATOM    550  CA  SER B 138     -24.742 -16.221 -34.356  1.00  1.00
ATOM    551  C   SER B 138     -23.897 -15.136 -33.702  1.00  1.00
ATOM    552  O   SER B 138     -22.695 -15.038 -33.948  1.00  1.00
ATOM    553  N   ARG B 139     -24.575 -14.116 -33.199  1.00  1.00
ATOM    554  CA  ARG B 139     -23.887 -12.960 -32.637  1.00  1.00
ATOM    555  C   ARG B 139     -23.463 -13.217 -31.197  1.00  1.00
ATOM    556  O   ARG B 139     -24.206 -13.813 -30.418  1.00  1.00
ATOM    557  N   GLY B 140     -22.326 -12.597 -30.848  1.00  1.00
ATOM    558  CA  GLY B 140     -21.761 -12.616 -29.504  1.00  1.00
ATOM    559  C   GLY B 140     -20.890 -11.392 -29.255  1.00  1.00
ATOM    560  O   GLY B 140     -20.109 -10.987 -30.116  1.00  1.00
ATOM    561  N   PHE B 141     -21.020 -10.778 -28.111  1.00  1.00
ATOM    562  CA  PHE B 141     -20.180  -9.641 -27.753  1.00  1.00
ATOM    563  C   PHE B 141     -18.826 -10.099 -27.229  1.00  1.00
ATOM    564  O   PHE B 141     -18.746 -10.981 -26.373  1.00  1.00
ATOM    565  N   GLY B 142     -17.765  -9.145 -27.692  1.00  1.00
ATOM    566  CA  GLY B 142     -16.468  -9.370 -27.065  1.00  1.00
ATOM    567  C   GLY B 142     -15.532 -10.133 -27.993  1.00  1.00
ATOM    568  O   GLY B 142     -14.328 -10.211 -27.749  1.00  1.00
ATOM    569  N   SER B 143     -16.024 -10.625 -29.124  1.00  1.00
ATOM    570  CA  SER B 143     -15.149 -11.144 -30.169  1.00  1.00
ATOM    571  C   SER B 143     -14.477 -10.013 -30.936  1.00  1.00
ATOM    572  O   SER B 143     -15.083  -8.970 -31.181  1.00  1.00
ATOM    573  N   GLY B 144     -13.590 -10.395 -31.840  1.00  1.00
ATOM    574  CA  GLY B 144     -12.802  -9.426 -32.591  1.00  1.00
ATOM    575  C   GLY B 144     -11.824 -10.119 -33.531  1.00  1.00
ATOM    576  O   GLY B 144     -11.494 -11.291 -33.345  1.00  1.00
ATOM    577  N   ILE B 145     -11.205  -9.374 -34.377  1.00  1.00
ATOM    578  CA  ILE B 145     -10.085  -9.808 -35.203  1.00  1.00
ATOM    579  C   ILE B 145      -8.790  -9.129 -34.774  1.00  1.00
ATOM    580  O   ILE B 145      -8.752  -7.916 -34.569  1.00  1.00
ATOM    581  N   ILE B 146      -7.798  -9.935 -34.509  1.00  1.00
ATOM    582  CA  ILE B 146      -6.467  -9.471 -34.138  1.00  1.00
ATOM    583  C   ILE B 146      -5.412  -9.996 -35.103  1.00  1.00
ATOM    584  O   ILE B 146      -5.511 -11.119 -35.596  1.00  1.00
ATOM    585  N   THR B 147      -4.371  -9.317 -35.283  1.00  1.00
ATOM    586  CA  THR B 147      -3.151  -9.780 -35.934  1.00  1.00
ATOM    587  C   THR B 147      -2.073 -10.113 -34.911  1.00  1.00
ATOM    588  O   THR B 147      -1.765  -9.305 -34.034  1.00  1.00
ATOM    589  N   SER B 148      -1.482 -11.377 -35.116  1.00  1.00
ATOM    590  CA  SER B 148      -0.578 -11.827 -34.064  1.00  1.00
ATOM    591  C   SER B 148       0.519 -12.721 -34.625  1.00  1.00
ATOM    592  O   SER B 148       0.277 -13.528 -35.523  1.00  1.00
ATOM    593  N   ASN B 149       1.702 -12.636 -33.991  1.00  1.00
ATOM    594  CA  ASN B 149       2.803 -13.507 -34.386  1.00  1.00
ATOM    595  C   ASN B 149       3.009 -14.627 -33.375  1.00  1.00
ATOM    596  O   ASN B 149       3.719 -15.596 -33.644  1.00  1.00
ATOM    597  N   ALA B 150       2.292 -14.710 -32.400  1.00  1.00
ATOM    598  CA  ALA B 150       2.281 -15.728 -31.356  1.00  1.00
ATOM    599  C   ALA B 150       1.791 -17.065 -31.895  1.00  1.00
ATOM    600  O   ALA B 150       0.865 -17.118 -32.704  1.00  1.00
ATOM    601  N   SER B 151       2.116 -18.168 -31.129  1.00  1.00
ATOM    602  CA  SER B 151       1.648 -19.500 -31.496  1.00  1.00
ATOM    603  C   SER B 151       0.518 -19.957 -30.583  1.00  1.00
ATOM    604  O   SER B 151       0.555 -19.733 -29.373  1.00  1.00
ATOM    605  N   MET B 152      -0.376 -20.804 -31.130  1.00  1.00
ATOM    606  CA  MET B 152      -1.444 -21.375 -30.318  1.00  1.00
ATOM    607  C   MET B 152      -0.918 -22.486 -29.418  1.00  1.00
ATOM    608  O   MET B 152      -0.193 -23.372 -29.869  1.00  1.00
ATOM    609  N   HIS B 153      -1.254 -22.444 -28.169  1.00  1.00
ATOM    610  CA  HIS B 153      -0.979 -23.481 -27.181  1.00  1.00
ATOM    611  C   HIS B 153      -2.267 -24.002 -26.557  1.00  1.00
ATOM    612  O   HIS B 153      -3.222 -23.251 -26.362  1.00  1.00
ATOM    613  N   GLU B 154      -2.241 -25.172 -25.998  1.00  1.00
ATOM    614  CA  GLU B 154      -3.382 -25.671 -25.240  1.00  1.00
ATOM    615  C   GLU B 154      -3.497 -24.968 -23.893  1.00  1.00
ATOM    616  O   GLU B 154      -2.666 -25.165 -23.006  1.00  1.00
ATOM    617  N   CYS B 155      -3.889 -23.830 -23.872  1.00  1.00
ATOM    618  CA  CYS B 155      -4.094 -22.969 -22.714  1.00  1.00
ATOM    619  C   CYS B 155      -5.455 -22.287 -22.769  1.00  1.00
ATOM    620  O   CYS B 155      -5.952 -21.958 -23.846  1.00  1.00
ATOM    621  N   ASN B 156      -5.944 -21.779 -21.768  1.00  1.00
ATOM    622  CA  ASN B 156      -7.172 -21.019 -21.569  1.00  1.00
ATOM    623  C   ASN B 156      -6.912 -19.756 -20.757  1.00  1.00
ATOM    624  O   ASN B 156      -6.207 -19.789 -19.749  1.00  1.00
ATOM    625  N   THR B 157      -7.602 -18.649 -21.226  1.00  1.00
ATOM    626  CA  THR B 157      -7.404 -17.362 -20.571  1.00  1.00
ATOM    627  C   THR B 157      -8.690 -16.545 -20.560  1.00  1.00
ATOM    628  O   THR B 157      -9.517 -16.660 -21.465  1.00  1.00
ATOM    629  N   LYS B 158      -8.785 -15.542 -19.798  1.00  1.00
ATOM    630  CA  LYS B 158      -9.870 -14.570 -19.728  1.00  1.00
ATOM    631  C   LYS B 158      -9.513 -13.292 -20.475  1.00  1.00
ATOM    632  O   LYS B 158     -10.388 -12.604 -21.001  1.00  1.00
ATOM    633  N   CYS B 159      -8.302 -13.202 -20.879  1.00  1.00
ATOM    634  CA  CYS B 159      -7.677 -12.027 -21.476  1.00  1.00
ATOM    635  C   CYS B 159      -6.590 -12.425 -22.466  1.00  1.00
ATOM    636  O   CYS B 159      -5.742 -13.265 -22.166  1.00  1.00
ATOM    637  N   GLN B 160      -6.758 -12.041 -23.710  1.00  1.00
ATOM    638  CA  GLN B 160      -5.833 -12.327 -24.801  1.00  1.00
ATOM    639  C   GLN B 160      -5.440 -11.054 -25.538  1.00  1.00
ATOM    640  O   GLN B 160      -6.282 -10.200 -25.816  1.00  1.00
ATOM    641  N   THR B 161      -4.173 -10.774 -25.568  1.00  1.00
ATOM    642  CA  THR B 161      -3.564  -9.759 -26.418  1.00  1.00
ATOM    643  C   THR B 161      -2.833 -10.392 -27.595  1.00  1.00
ATOM    644  O   THR B 161      -2.239 -11.462 -27.466  1.00  1.00
ATOM    645  N   PRO B 162      -2.393  -9.633 -28.563  1.00  1.00
ATOM    646  CA  PRO B 162      -1.664 -10.149 -29.715  1.00  1.00
ATOM    647  C   PRO B 162      -0.268 -10.615 -29.320  1.00  1.00
ATOM    648  O   PRO B 162       0.251 -11.586 -29.870  1.00  1.00
ATOM    649  N   LEU B 163       0.242 -10.387 -28.275  1.00  1.00
ATOM    650  CA  LEU B 163       1.565 -10.762 -27.792  1.00  1.00
ATOM    651  C   LEU B 163       1.495 -11.984 -26.883  1.00  1.00
ATOM    652  O   LEU B 163       2.419 -12.797 -26.847  1.00  1.00
ATOM    653  N   GLY B 164       0.325 -12.237 -26.293  1.00  1.00
ATOM    654  CA  GLY B 164       0.174 -13.298 -25.305  1.00  1.00
ATOM    655  C   GLY B 164      -1.047 -13.062 -24.425  1.00  1.00
ATOM    656  O   GLY B 164      -1.462 -11.922 -24.216  1.00  1.00
ATOM    657  N   ALA B 165      -1.426 -14.124 -23.641  1.00  1.00
ATOM    658  CA  ALA B 165      -2.536 -14.018 -22.701  1.00  1.00
ATOM    659  C   ALA B 165      -2.075 -13.441 -21.369  1.00  1.00
ATOM    660  O   ALA B 165      -0.989 -13.759 -20.886  1.00  1.00
ATOM    661  N   ILE B 166      -3.005 -12.757 -20.694  1.00  1.00
ATOM    662  CA  ILE B 166      -2.779 -12.185 -19.372  1.00  1.00
ATOM    663  C   ILE B 166      -3.620 -12.890 -18.315  1.00  1.00
ATOM    664  O   ILE B 166      -4.815 -13.114 -18.509  1.00  1.00
ATOM    665  N   ASN B 167      -3.036 -13.347 -17.299  1.00  1.00
ATOM    666  CA  ASN B 167      -3.674 -13.927 -16.123  1.00  1.00
ATOM    667  C   ASN B 167      -3.325 -13.143 -14.865  1.00  1.00
ATOM    668  O   ASN B 167      -2.157 -13.038 -14.491  1.00  1.00
ATOM    669  N   SER B 168      -4.198 -12.017 -14.643  1.00  1.00
ATOM    670  CA  SER B 168      -3.821 -11.019 -13.650  1.00  1.00
ATOM    671  C   SER B 168      -5.050 -10.364 -13.033  1.00  1.00
ATOM    672  O   SER B 168      -6.079 -10.209 -13.691  1.00  1.00
ATOM    673  N   SER B 169      -4.933  -9.952 -11.748  1.00  1.00
ATOM    674  CA  SER B 169      -5.974  -9.211 -11.046  1.00  1.00
ATOM    675  C   SER B 169      -5.626  -7.731 -10.948  1.00  1.00
ATOM    676  O   SER B 169      -6.509  -6.883 -10.816  1.00  1.00
ATOM    677  N   LEU B 170      -4.462  -7.384 -11.415  1.00  1.00
ATOM    678  CA  LEU B 170      -4.034  -5.991 -11.476  1.00  1.00
ATOM    679  C   LEU B 170      -4.958  -5.169 -12.369  1.00  1.00
ATOM    680  O   LEU B 170      -5.319  -5.596 -13.465  1.00  1.00
ATOM    681  N   PRO B 171      -5.149  -3.894 -11.984  1.00  1.00
ATOM    682  CA  PRO B 171      -6.078  -3.012 -12.679  1.00  1.00
ATOM    683  C   PRO B 171      -5.470  -2.477 -13.969  1.00  1.00
ATOM    684  O   PRO B 171      -6.165  -2.310 -14.972  1.00  1.00
ATOM    685  N   TYR B 172      -4.330  -2.346 -14.213  1.00  1.00
ATOM    686  CA  TYR B 172      -3.636  -1.772 -15.360  1.00  1.00
ATOM    687  C   TYR B 172      -2.628  -2.754 -15.941  1.00  1.00
ATOM    688  O   TYR B 172      -2.036  -3.554 -15.216  1.00  1.00
ATOM    689  N   GLN B 173      -2.378  -2.529 -17.257  1.00  1.00
ATOM    690  CA  GLN B 173      -1.362  -3.250 -18.015  1.00  1.00
ATOM    691  C   GLN B 173      -0.766  -2.373 -19.109  1.00  1.00
ATOM    692  O   GLN B 173      -1.467  -1.572 -19.727  1.00  1.00
ATOM    693  N   ASN B 174       0.461  -2.496 -19.390  1.00  1.00
ATOM    694  CA  ASN B 174       1.192  -1.782 -20.429  1.00  1.00
ATOM    695  C   ASN B 174       1.726  -2.741 -21.486  1.00  1.00
ATOM    696  O   ASN B 174       2.187  -2.317 -22.546  1.00  1.00
ATOM    697  N   ILE B 175       1.001  -3.888 -21.672  1.00  1.00
ATOM    698  CA  ILE B 175       1.405  -4.905 -22.635  1.00  1.00
ATOM    699  C   ILE B 175       0.914  -4.563 -24.036  1.00  1.00
ATOM    700  O   ILE B 175       1.637  -4.736 -25.017  1.00  1.00
ATOM    701  N   HIS B 176      -0.268  -4.220 -24.307  1.00  1.00
ATOM    702  CA  HIS B 176      -0.926  -4.057 -25.598  1.00  1.00
ATOM    703  C   HIS B 176      -2.328  -3.485 -25.433  1.00  1.00
ATOM    704  O   HIS B 176      -3.055  -3.854 -24.510  1.00  1.00
ATOM    705  N   PRO B 177      -2.684  -2.568 -26.421  1.00  1.00
ATOM    706  CA  PRO B 177      -3.998  -1.941 -26.356  1.00  1.00
ATOM    707  C   PRO B 177      -5.055  -2.807 -27.030  1.00  1.00
ATOM    708  O   PRO B 177      -6.218  -2.810 -26.627  1.00  1.00
ATOM    709  N   VAL B 178      -4.733  -3.676 -27.837  1.00  1.00
ATOM    710  CA  VAL B 178      -5.608  -4.697 -28.402  1.00  1.00
ATOM    711  C   VAL B 178      -5.816  -5.846 -27.425  1.00  1.00
ATOM    712  O   VAL B 178      -4.854  -6.445 -26.943  1.00  1.00
ATOM    713  N   THR B 179      -7.123  -6.037 -27.031  1.00  1.00
ATOM    714  CA  THR B 179      -7.487  -7.004 -26.002  1.00  1.00
ATOM    715  C   THR B 179      -8.776  -7.733 -26.363  1.00  1.00
ATOM    716  O   THR B 179      -9.703  -7.139 -26.914  1.00  1.00
ATOM    717  N   ILE B 180      -8.757  -9.030 -26.124  1.00  1.00
ATOM    718  CA  ILE B 180      -9.948  -9.865 -26.221  1.00  1.00
ATOM    719  C   ILE B 180     -10.365 -10.392 -24.854  1.00  1.00
ATOM    720  O   ILE B 180      -9.538 -10.894 -24.093  1.00  1.00
ATOM    721  N   GLY B 181     -11.477  -9.956 -24.335  1.00  1.00
ATOM    722  CA  GLY B 181     -11.994 -10.561 -23.114  1.00  1.00
ATOM    723  C   GLY B 181     -12.053  -9.547 -21.979  1.00  1.00
ATOM    724  O   GLY B 181     -11.620  -8.405 -22.131  1.00  1.00
ATOM    725  N   GLU B 182     -11.989  -9.752 -20.892  1.00  1.00
ATOM    726  CA  GLU B 182     -11.872  -8.966 -19.670  1.00  1.00
ATOM    727  C   GLU B 182     -10.414  -8.793 -19.263  1.00  1.00
ATOM    728  O   GLU B 182      -9.715  -9.770 -18.995  1.00  1.00
ATOM    729  N   CYS B 183      -9.814  -7.695 -19.793  1.00  1.00
ATOM    730  CA  CYS B 183      -8.392  -7.419 -19.623  1.00  1.00
ATOM    731  C   CYS B 183      -8.170  -6.198 -18.740  1.00  1.00
ATOM    732  O   CYS B 183      -8.940  -5.238 -18.786  1.00  1.00
ATOM    733  N   PRO B 184      -6.953  -6.128 -17.935  1.00  1.00
ATOM    734  CA  PRO B 184      -6.604  -4.855 -17.316  1.00  1.00
ATOM    735  C   PRO B 184      -6.622  -3.724 -18.336  1.00  1.00
ATOM    736  O   PRO B 184      -6.145  -3.881 -19.460  1.00  1.00
ATOM    737  N   LYS B 185      -6.935  -2.445 -17.734  1.00  1.00
ATOM    738  CA  LYS B 185      -6.883  -1.254 -18.573  1.00  1.00
ATOM    739  C   LYS B 185      -5.471  -1.004 -19.088  1.00  1.00
ATOM    740  O   LYS B 185      -4.511  -1.000 -18.318  1.00  1.00
ATOM    741  N   TYR B 186      -5.379  -0.729 -20.464  1.00  1.00
ATOM    742  CA  TYR B 186      -4.077  -0.408 -21.034  1.00  1.00
ATOM    743  C   TYR B 186      -3.706   1.047 -20.777  1.00  1.00
ATOM    744  O   TYR B 186      -4.529   1.947 -20.945  1.00  1.00
ATOM    745  N   VAL B 187      -2.438   1.231 -20.382  1.00  1.00
ATOM    746  CA  VAL B 187      -1.825   2.540 -20.188  1.00  1.00
ATOM    747  C   VAL B 187      -0.377   2.546 -20.662  1.00  1.00
ATOM    748  O   VAL B 187       0.326   1.541 -20.550  1.00  1.00
ATOM    749  N   ARG B 188       0.145   3.646 -21.020  1.00  1.00
ATOM    750  CA  ARG B 188       1.509   3.805 -21.510  1.00  1.00
ATOM    751  C   ARG B 188       2.503   3.877 -20.358  1.00  1.00
ATOM    752  O   ARG B 188       3.661   3.484 -20.500  1.00  1.00
ATOM    753  N   SER B 189       2.171   3.670 -19.211  1.00  1.00
ATOM    754  CA  SER B 189       3.020   3.798 -18.032  1.00  1.00
ATOM    755  C   SER B 189       4.009   2.644 -17.937  1.00  1.00
ATOM    756  O   SER B 189       3.651   1.487 -18.161  1.00  1.00
ATOM    757  N   ALA B 190       5.216   2.995 -17.311  1.00  1.00
ATOM    758  CA  ALA B 190       6.270   2.009 -17.106  1.00  1.00
ATOM    759  C   ALA B 190       6.276   1.501 -15.670  1.00  1.00
ATOM    760  O   ALA B 190       6.566   0.332 -15.416  1.00  1.00
ATOM    761  N   LYS B 191       5.640   2.136 -14.806  1.00  1.00
ATOM    762  CA  LYS B 191       5.555   1.870 -13.375  1.00  1.00
ATOM    763  C   LYS B 191       4.351   2.566 -12.756  1.00  1.00
ATOM    764  O   LYS B 191       4.034   3.705 -13.102  1.00  1.00
ATOM    765  N   LEU B 192       3.611   1.808 -11.955  1.00  1.00
ATOM    766  CA  LEU B 192       2.455   2.173 -11.144  1.00  1.00
ATOM    767  C   LEU B 192       2.409   1.364  -9.853  1.00  1.00
ATOM    768  O   LEU B 192       2.388   0.133  -9.881  1.00  1.00
ATOM    769  N   ARG B 193       3.131   1.808  -8.874  1.00  1.00
ATOM    770  CA  ARG B 193       3.294   1.175  -7.571  1.00  1.00
ATOM    771  C   ARG B 193       2.697   2.033  -6.463  1.00  1.00
ATOM    772  O   ARG B 193       2.925   3.242  -6.410  1.00  1.00
ATOM    773  N   MET B 194       1.660   1.484  -5.776  1.00  1.00
ATOM    774  CA  MET B 194       1.011   2.165  -4.662  1.00  1.00
ATOM    775  C   MET B 194       1.616   1.741  -3.330  1.00  1.00
ATOM    776  O   MET B 194       1.761   0.550  -3.054  1.00  1.00
ATOM    777  N   VAL B 195       2.114   2.787  -2.502  1.00  1.00
ATOM    778  CA  VAL B 195       2.563   2.413  -1.166  1.00  1.00
ATOM    779  C   VAL B 195       1.382   2.109  -0.253  1.00  1.00
ATOM    780  O   VAL B 195       0.386   2.833  -0.249  1.00  1.00
ATOM    781  N   THR B 196       1.598   1.026   0.600  1.00  1.00
ATOM    782  CA  THR B 196       0.572   0.654   1.566  1.00  1.00
ATOM    783  C   THR B 196       1.100   0.741   2.992  1.00  1.00
ATOM    784  O   THR B 196       0.360   1.069   3.920  1.00  1.00
ATOM    785  N   GLY B 197       2.417   0.712   3.094  1.00  1.00
ATOM    786  CA  GLY B 197       3.061   0.912   4.387  1.00  1.00
ATOM    787  C   GLY B 197       3.648   2.313   4.500  1.00  1.00
ATOM    788  O   GLY B 197       3.685   3.061   3.523  1.00  1.00
ATOM    789  N   LEU B 198       4.651   2.513   5.158  1.00  1.00
ATOM    790  CA  LEU B 198       5.272   3.790   5.487  1.00  1.00
ATOM    791  C   LEU B 198       6.729   3.826   5.040  1.00  1.00
ATOM    792  O   LEU B 198       7.406   2.798   5.012  1.00  1.00
ATOM    793  N   ARG B 199       7.304   5.079   5.061  1.00  1.00
ATOM    794  CA  ARG B 199       8.732   5.236   4.809  1.00  1.00
ATOM    795  C   ARG B 199       9.546   4.233   5.616  1.00  1.00
ATOM    796  O   ARG B 199       9.371   4.109   6.828  1.00  1.00
ATOM    797  N   ASN B 200      10.411   3.461   4.846  1.00  1.00
ATOM    798  CA  ASN B 200      11.289   2.487   5.483  1.00  1.00
ATOM    799  C   ASN B 200      12.624   3.116   5.864  1.00  1.00
ATOM    800  O   ASN B 200      13.314   3.690   5.021  1.00  1.00
ATOM    801  N   ILE B 201      12.943   3.170   7.104  1.00  1.00
ATOM    802  CA  ILE B 201      14.143   3.755   7.690  1.00  1.00
ATOM    803  C   ILE B 201      14.789   2.802   8.687  1.00  1.00
ATOM    804  O   ILE B 201      14.296   2.627   9.801  1.00  1.00
ATOM    805  N   PRO B 202      15.339   1.653   8.221  1.00  1.00
ATOM    806  CA  PRO B 202      15.874   0.629   9.111  1.00  1.00
ATOM    807  C   PRO B 202      17.172   1.089   9.762  1.00  1.00
ATOM    808  O   PRO B 202      17.973   1.790   9.144  1.00  1.00
ATOM    809  N   GLY B 203       7.953  14.904   7.194  1.00  1.00
ATOM    810  CA  GLY B 203       6.586  14.690   6.734  1.00  1.00
ATOM    811  C   GLY B 203       5.640  15.736   7.310  1.00  1.00
ATOM    812  O   GLY B 203       5.891  16.291   8.380  1.00  1.00
ATOM    813  N   LEU B 204       4.384  15.720   6.857  1.00  1.00
ATOM    814  CA  LEU B 204       3.414  16.707   7.315  1.00  1.00
ATOM    815  C   LEU B 204       3.215  16.626   8.825  1.00  1.00
ATOM    816  O   LEU B 204       3.040  17.645   9.493  1.00  1.00
ATOM    817  N   PHE B 205       3.241  15.717   9.550  1.00  1.00
ATOM    818  CA  PHE B 205       2.995  15.585  10.981  1.00  1.00
ATOM    819  C   PHE B 205       4.295  15.646  11.772  1.00  1.00
ATOM    820  O   PHE B 205       4.312  16.079  12.924  1.00  1.00
ATOM    821  N   GLY B 206       5.373  15.313  11.318  1.00  1.00
ATOM    822  CA  GLY B 206       6.660  15.649  11.914  1.00  1.00
ATOM    823  C   GLY B 206       7.171  14.517  12.796  1.00  1.00
ATOM    824  O   GLY B 206       8.316  14.538  13.248  1.00  1.00
ATOM    825  N   ALA B 207       6.562  13.314  12.644  1.00  1.00
ATOM    826  CA  ALA B 207       6.969  12.197  13.488  1.00  1.00
ATOM    827  C   ALA B 207       7.866  11.230  12.726  1.00  1.00
ATOM    828  O   ALA B 207       8.828  10.695  13.278  1.00  1.00
ATOM    829  N   ILE B 208       7.408  10.634  11.617  1.00  1.00
ATOM    830  CA  ILE B 208       8.240   9.745  10.815  1.00  1.00
ATOM    831  C   ILE B 208       9.337  10.519  10.094  1.00  1.00
ATOM    832  O   ILE B 208       9.062  11.484   9.380  1.00  1.00
ATOM    833  N   ALA B 209      10.620  10.015  10.210  1.00  1.00
ATOM    834  CA  ALA B 209      11.731  10.746   9.611  1.00  1.00
ATOM    835  C   ALA B 209      11.727  12.206  10.045  1.00  1.00
ATOM    836  O   ALA B 209      11.426  13.098   9.252  1.00  1.00
ATOM    837  N   GLY B 210      11.325  12.407  11.292  1.00  1.00
ATOM    838  CA  GLY B 210      11.276  13.727  11.909  1.00  1.00
ATOM    839  C   GLY B 210      11.858  13.699  13.316  1.00  1.00
ATOM    840  O   GLY B 210      12.763  14.467  13.640  1.00  1.00
ATOM    841  N   PHE B 211      10.926  13.782  14.378  1.00  1.00
ATOM    842  CA  PHE B 211      11.415  13.769  15.751  1.00  1.00
ATOM    843  C   PHE B 211      11.655  12.346  16.237  1.00  1.00
ATOM    844  O   PHE B 211      12.397  12.123  17.194  1.00  1.00
ATOM    845  N   ILE B 212      10.952  11.379  15.702  1.00  1.00
ATOM    846  CA  ILE B 212      11.381   9.987  15.776  1.00  1.00
ATOM    847  C   ILE B 212      12.248   9.615  14.579  1.00  1.00
ATOM    848  O   ILE B 212      11.766   9.549  13.448  1.00  1.00
ATOM    849  N   GLU B 213      13.491   9.765  14.576  1.00  1.00
ATOM    850  CA  GLU B 213      14.412   9.758  13.446  1.00  1.00
ATOM    851  C   GLU B 213      14.422   8.402  12.752  1.00  1.00
ATOM    852  O   GLU B 213      14.505   8.322  11.526  1.00  1.00
ATOM    853  N   GLY B 214      14.215   7.325  13.126  1.00  1.00
ATOM    854  CA  GLY B 214      14.352   6.061  12.413  1.00  1.00
ATOM    855  C   GLY B 214      13.215   5.108  12.759  1.00  1.00
ATOM    856  O   GLY B 214      12.674   5.146  13.864  1.00  1.00
ATOM    857  N   GLY B 215      13.154   4.006  12.058  1.00  1.00
ATOM    858  CA  GLY B 215      12.197   2.938  12.321  1.00  1.00
ATOM    859  C   GLY B 215      12.824   1.829  13.155  1.00  1.00
ATOM    860  O   GLY B 215      14.004   1.514  13.000  1.00  1.00
ATOM    861  N   TRP B 216      11.988   0.823  13.474  1.00  1.00
ATOM    862  CA  TRP B 216      12.418  -0.340  14.241  1.00  1.00
ATOM    863  C   TRP B 216      12.205  -1.628  13.456  1.00  1.00
ATOM    864  O   TRP B 216      11.071  -2.000  13.152  1.00  1.00
ATOM    865  N   THR B 217      13.334  -2.344  13.153  1.00  1.00
ATOM    866  CA  THR B 217      13.195  -3.625  12.470  1.00  1.00
ATOM    867  C   THR B 217      12.766  -4.721  13.437  1.00  1.00
ATOM    868  O   THR B 217      12.062  -5.657  13.057  1.00  1.00
ATOM    869  N   GLY B 218      12.839  -4.409  14.731  1.00  1.00
ATOM    870  CA  GLY B 218      12.513  -5.361  15.787  1.00  1.00
ATOM    871  C   GLY B 218      11.026  -5.331  16.115  1.00  1.00
ATOM    872  O   GLY B 218      10.467  -6.316  16.599  1.00  1.00
ATOM    873  N   MET B 219      10.299  -4.381  15.858  1.00  1.00
ATOM    874  CA  MET B 219       8.841  -4.346  15.881  1.00  1.00
ATOM    875  C   MET B 219       8.255  -4.934  14.605  1.00  1.00
ATOM    876  O   MET B 219       8.292  -4.307  13.546  1.00  1.00
ATOM    877  N   ILE B 220       7.919  -6.203  14.629  1.00  1.00
ATOM    878  CA  ILE B 220       7.578  -6.979  13.443  1.00  1.00
ATOM    879  C   ILE B 220       6.084  -7.274  13.389  1.00  1.00
ATOM    880  O   ILE B 220       5.508  -7.411  12.310  1.00  1.00
ATOM    881  N   ASP B 221       5.247  -6.834  14.210  1.00  1.00
ATOM    882  CA  ASP B 221       3.846  -7.237  14.248  1.00  1.00
ATOM    883  C   ASP B 221       2.925  -6.055  13.971  1.00  1.00
ATOM    884  O   ASP B 221       1.821  -6.224  13.454  1.00  1.00
ATOM    885  N   GLY B 222       3.255  -4.991  13.572  1.00  1.00
ATOM    886  CA  GLY B 222       2.440  -3.879  13.095  1.00  1.00
ATOM    887  C   GLY B 222       3.310  -2.708  12.655  1.00  1.00
ATOM    888  O   GLY B 222       4.466  -2.594  13.063  1.00  1.00
ATOM    889  N   TRP B 223       2.573  -1.611  12.185  1.00  1.00
ATOM    890  CA  TRP B 223       3.271  -0.429  11.693  1.00  1.00
ATOM    891  C   TRP B 223       3.631   0.513  12.835  1.00  1.00
ATOM    892  O   TRP B 223       4.702   1.120  12.838  1.00  1.00
ATOM    893  N   TYR B 224       2.981   0.724  13.772  1.00  1.00
ATOM    894  CA  TYR B 224       3.203   1.570  14.939  1.00  1.00
ATOM    895  C   TYR B 224       3.108   0.765  16.229  1.00  1.00
ATOM    896  O   TYR B 224       2.336  -0.189  16.321  1.00  1.00
ATOM    897  N   GLY B 225       3.925   1.405  17.298  1.00  1.00
ATOM    898  CA  GLY B 225       3.850   0.714  18.580  1.00  1.00
ATOM    899  C   GLY B 225       4.832   1.307  19.583  1.00  1.00
ATOM    900  O   GLY B 225       5.693   2.109  19.223  1.00  1.00
ATOM    901  N   TYR B 226       5.377   0.364  20.460  1.00  1.00
ATOM    902  CA  TYR B 226       6.119   0.785  21.643  1.00  1.00
ATOM    903  C   TYR B 226       7.375  -0.056  21.833  1.00  1.00
ATOM    904  O   TYR B 226       7.403  -1.235  21.479  1.00  1.00
ATOM    905  N   HIS B 227       8.387   0.567  22.339  1.00  1.00
ATOM    906  CA  HIS B 227       9.584  -0.051  22.895  1.00  1.00
ATOM    907  C   HIS B 227       9.751   0.298  24.368  1.00  1.00
ATOM    908  O   HIS B 227       9.580   1.451  24.766  1.00  1.00
ATOM    909  N   HIS B 228       9.856  -0.611  25.246  1.00  1.00
ATOM    910  CA  HIS B 228       9.981  -0.336  26.672  1.00  1.00
ATOM    911  C   HIS B 228      11.264  -0.932  27.237  1.00  1.00
ATOM    912  O   HIS B 228      11.706  -1.998  26.810  1.00  1.00
ATOM    913  N   GLN B 229      11.722  -0.403  28.281  1.00  1.00
ATOM    914  CA  GLN B 229      12.886  -0.753  29.084  1.00  1.00
ATOM    915  C   GLN B 229      12.603  -0.576  30.571  1.00  1.00
ATOM    916  O   GLN B 229      12.097   0.462  30.997  1.00  1.00
ATOM    917  N   ASN B 230      12.505  -1.622  31.322  1.00  1.00
ATOM    918  CA  ASN B 230      12.287  -1.581  32.763  1.00  1.00
ATOM    919  C   ASN B 230      13.092  -2.662  33.473  1.00  1.00
ATOM    920  O   ASN B 230      13.431  -3.687  32.881  1.00  1.00
ATOM    921  N   GLU B 231      13.056  -2.742  34.755  1.00  1.00
ATOM    922  CA  GLU B 231      13.778  -3.750  35.524  1.00  1.00
ATOM    923  C   GLU B 231      13.514  -5.149  34.983  1.00  1.00
ATOM    924  O   GLU B 231      14.414  -5.987  34.938  1.00  1.00
ATOM    925  N   GLN B 232      12.459  -5.516  34.550  1.00  1.00
ATOM    926  CA  GLN B 232      12.049  -6.814  34.025  1.00  1.00
ATOM    927  C   GLN B 232      12.492  -6.988  32.578  1.00  1.00
ATOM    928  O   GLN B 232      12.750  -8.104  32.128  1.00  1.00
ATOM    929  N   GLY B 233      13.130  -6.233  31.935  1.00  1.00
ATOM    930  CA  GLY B 233      13.658  -6.442  30.592  1.00  1.00
ATOM    931  C   GLY B 233      13.330  -5.265  29.682  1.00  1.00
ATOM    932  O   GLY B 233      12.801  -4.248  30.132  1.00  1.00
ATOM    933  N   SER B 234      13.549  -5.640  28.304  1.00  1.00
ATOM    934  CA  SER B 234      13.110  -4.737  27.247  1.00  1.00
ATOM    935  C   SER B 234      12.539  -5.509  26.064  1.00  1.00
ATOM    936  O   SER B 234      13.003  -6.604  25.743  1.00  1.00
ATOM    937  N   GLY B 235      11.605  -4.903  25.383  1.00  1.00
ATOM    938  CA  GLY B 235      10.984  -5.533  24.225  1.00  1.00
ATOM    939  C   GLY B 235      10.321  -4.499  23.324  1.00  1.00
ATOM    940  O   GLY B 235      10.030  -3.383  23.755  1.00  1.00
ATOM    941  N   TYR B 236       9.733  -5.001  22.250  1.00  1.00
ATOM    942  CA  TYR B 236       8.845  -4.249  21.372  1.00  1.00
ATOM    943  C   TYR B 236       7.444  -4.847  21.363  1.00  1.00
ATOM    944  O   TYR B 236       7.277  -6.063  21.453  1.00  1.00
ATOM    945  N   ALA B 237       6.473  -3.939  21.062  1.00  1.00
ATOM    946  CA  ALA B 237       5.068  -4.309  20.948  1.00  1.00
ATOM    947  C   ALA B 237       4.309  -3.325  20.066  1.00  1.00
ATOM    948  O   ALA B 237       4.482  -2.112  20.181  1.00  1.00
ATOM    949  N   ALA B 238       3.675  -3.827  18.967  1.00  1.00
ATOM    950  CA  ALA B 238       2.859  -2.958  18.127  1.00  1.00
ATOM    951  C   ALA B 238       1.592  -2.523  18.853  1.00  1.00
ATOM    952  O   ALA B 238       0.936  -3.328  19.513  1.00  1.00
ATOM    953  N   ASP B 239       1.201  -1.172  18.601  1.00  1.00
ATOM    954  CA  ASP B 239      -0.142  -0.786  19.019  1.00  1.00
ATOM    955  C   ASP B 239      -1.198  -1.391  18.103  1.00  1.00
ATOM    956  O   ASP B 239      -1.210  -1.134  16.899  1.00  1.00
ATOM    957  N   GLN B 240      -1.971  -2.369  18.669  1.00  1.00
ATOM    958  CA  GLN B 240      -2.847  -3.188  17.840  1.00  1.00
ATOM    959  C   GLN B 240      -4.020  -2.374  17.308  1.00  1.00
ATOM    960  O   GLN B 240      -4.435  -2.542  16.161  1.00  1.00
ATOM    961  N   LYS B 241      -4.556  -1.425  18.022  1.00  1.00
ATOM    962  CA  LYS B 241      -5.722  -0.649  17.616  1.00  1.00
ATOM    963  C   LYS B 241      -5.396   0.258  16.436  1.00  1.00
ATOM    964  O   LYS B 241      -6.187   0.385  15.502  1.00  1.00
ATOM    965  N   SER B 242      -4.295   1.043  16.543  1.00  1.00
ATOM    966  CA  SER B 242      -3.925   1.962  15.474  1.00  1.00
ATOM    967  C   SER B 242      -3.424   1.208  14.248  1.00  1.00
ATOM    968  O   SER B 242      -3.695   1.599  13.113  1.00  1.00
ATOM    969  N   THR B 243      -2.742   0.077  14.487  1.00  1.00
ATOM    970  CA  THR B 243      -2.267  -0.741  13.378  1.00  1.00
ATOM    971  C   THR B 243      -3.430  -1.332  12.591  1.00  1.00
ATOM    972  O   THR B 243      -3.414  -1.350  11.361  1.00  1.00
ATOM    973  N   GLN B 244      -4.448  -1.853  13.348  1.00  1.00
ATOM    974  CA  GLN B 244      -5.611  -2.477  12.729  1.00  1.00
ATOM    975  C   GLN B 244      -6.465  -1.448  11.999  1.00  1.00
ATOM    976  O   GLN B 244      -6.967  -1.708  10.906  1.00  1.00
ATOM    977  N   ASN B 245      -6.687  -0.295  12.581  1.00  1.00
ATOM    978  CA  ASN B 245      -7.455   0.775  11.956  1.00  1.00
ATOM    979  C   ASN B 245      -6.772   1.275  10.689  1.00  1.00
ATOM    980  O   ASN B 245      -7.433   1.583   9.697  1.00  1.00
ATOM    981  N   ALA B 246      -5.427   1.361  10.723  1.00  1.00
ATOM    982  CA  ALA B 246      -4.664   1.824   9.571  1.00  1.00
ATOM    983  C   ALA B 246      -4.683   0.795   8.448  1.00  1.00
ATOM    984  O   ALA B 246      -4.784   1.147   7.273  1.00  1.00
ATOM    985  N   ILE B 247      -4.555  -0.485   8.779  1.00  1.00
ATOM    986  CA  ILE B 247      -4.668  -1.533   7.772  1.00  1.00
ATOM    987  C   ILE B 247      -6.045  -1.525   7.121  1.00  1.00
ATOM    988  O   ILE B 247      -6.169  -1.685   5.906  1.00  1.00
ATOM    989  N   ASN B 248      -7.093  -1.300   7.979  1.00  1.00
ATOM    990  CA  ASN B 248      -8.451  -1.194   7.460  1.00  1.00
ATOM    991  C   ASN B 248      -8.574  -0.042   6.470  1.00  1.00
ATOM    992  O   ASN B 248      -9.214  -0.173   5.427  1.00  1.00
ATOM    993  N   GLY B 249      -8.000   1.095   6.802  1.00  1.00
ATOM    994  CA  GLY B 249      -8.082   2.303   5.989  1.00  1.00
ATOM    995  C   GLY B 249      -7.322   2.138   4.679  1.00  1.00
ATOM    996  O   GLY B 249      -7.796   2.548   3.620  1.00  1.00
ATOM    997  N   ILE B 250      -6.036   1.670   4.782  1.00  1.00
ATOM    998  CA  ILE B 250      -5.182   1.537   3.608  1.00  1.00
ATOM    999  C   ILE B 250      -5.759   0.534   2.617  1.00  1.00
ATOM   1000  O   ILE B 250      -5.746   0.765   1.408  1.00  1.00
ATOM   1001  N   THR B 251      -6.264  -0.592   3.101  1.00  1.00
ATOM   1002  CA  THR B 251      -6.839  -1.618   2.240  1.00  1.00
ATOM   1003  C   THR B 251      -8.131  -1.135   1.594  1.00  1.00
ATOM   1004  O   THR B 251      -8.389  -1.406   0.421  1.00  1.00
ATOM   1005  N   ASN B 252      -8.942  -0.399   2.304  1.00  1.00
ATOM   1006  CA  ASN B 252     -10.133   0.223   1.736  1.00  1.00
ATOM   1007  C   ASN B 252      -9.769   1.191   0.618  1.00  1.00
ATOM   1008  O   ASN B 252     -10.451   1.258  -0.405  1.00  1.00
ATOM   1009  N   LYS B 253      -8.633   1.932   0.844  1.00  1.00
ATOM   1010  CA  LYS B 253      -8.134   2.867  -0.157  1.00  1.00
ATOM   1011  C   LYS B 253      -7.734   2.142  -1.436  1.00  1.00
ATOM   1012  O   LYS B 253      -8.004   2.616  -2.540  1.00  1.00
ATOM   1013  N   VAL B 254      -7.021   1.007  -1.305  1.00  1.00
ATOM   1014  CA  VAL B 254      -6.644   0.193  -2.454  1.00  1.00
ATOM   1015  C   VAL B 254      -7.873  -0.290  -3.214  1.00  1.00
ATOM   1016  O   VAL B 254      -7.905  -0.259  -4.445  1.00  1.00
ATOM   1017  N   ASN B 255      -8.867  -0.795  -2.464  1.00  1.00
ATOM   1018  CA  ASN B 255     -10.112  -1.283  -3.044  1.00  1.00
ATOM   1019  C   ASN B 255     -10.837  -0.178  -3.802  1.00  1.00
ATOM   1020  O   ASN B 255     -11.368  -0.404  -4.890  1.00  1.00
ATOM   1021  N   THR B 256     -10.919   1.022  -3.208  1.00  1.00
ATOM   1022  CA  THR B 256     -11.553   2.178  -3.831  1.00  1.00
ATOM   1023  C   THR B 256     -10.869   2.540  -5.143  1.00  1.00
ATOM   1024  O   THR B 256     -11.530   2.878  -6.126  1.00  1.00
ATOM   1025  N   VAL B 257      -9.542   2.641  -5.132  1.00  1.00
ATOM   1026  CA  VAL B 257      -8.764   2.920  -6.332  1.00  1.00
ATOM   1027  C   VAL B 257      -9.010   1.868  -7.406  1.00  1.00
ATOM   1028  O   VAL B 257      -9.144   2.192  -8.586  1.00  1.00
ATOM   1029  N   ILE B 258      -8.937   0.617  -7.056  1.00  1.00
ATOM   1030  CA  ILE B 258      -9.161  -0.486  -7.982  1.00  1.00
ATOM   1031  C   ILE B 258     -10.583  -0.466  -8.530  1.00  1.00
ATOM   1032  O   ILE B 258     -10.804  -0.705  -9.717  1.00  1.00
ATOM   1033  N   GLU B 259     -11.554  -0.265  -7.720  1.00  1.00
ATOM   1034  CA  GLU B 259     -12.975  -0.258  -8.050  1.00  1.00
ATOM   1035  C   GLU B 259     -13.279   0.745  -9.156  1.00  1.00
ATOM   1036  O   GLU B 259     -14.095   0.480 -10.039  1.00  1.00
ATOM   1037  N   LYS B 260     -12.686   1.853  -9.243  1.00  1.00
ATOM   1038  CA  LYS B 260     -12.999   2.932 -10.173  1.00  1.00
ATOM   1039  C   LYS B 260     -12.415   2.657 -11.552  1.00  1.00
ATOM   1040  O   LYS B 260     -13.021   2.988 -12.571  1.00  1.00
ATOM   1041  N   MET B 261     -11.337   2.014 -11.666  1.00  1.00
ATOM   1042  CA  MET B 261     -10.786   1.599 -12.950  1.00  1.00
ATOM   1043  C   MET B 261      -9.891   0.377 -12.797  1.00  1.00
ATOM   1044  O   MET B 261      -8.908   0.404 -12.056  1.00  1.00
ATOM   1045  N   ASN B 262     -10.449  -0.767 -13.506  1.00  1.00
ATOM   1046  CA  ASN B 262      -9.721  -2.023 -13.378  1.00  1.00
ATOM   1047  C   ASN B 262     -10.106  -2.998 -14.483  1.00  1.00
ATOM   1048  O   ASN B 262      -9.333  -3.889 -14.835  1.00  1.00
ATOM   1049  N   ILE B 263     -10.543  -2.718 -15.565  1.00  1.00
ATOM   1050  CA  ILE B 263     -10.959  -3.640 -16.615  1.00  1.00
ATOM   1051  C   ILE B 263     -11.318  -2.894 -17.893  1.00  1.00
ATOM   1052  O   ILE B 263     -11.804  -1.764 -17.848  1.00  1.00
ATOM   1053  N   GLN B 264     -10.963  -3.465 -18.984  1.00  1.00
ATOM   1054  CA  GLN B 264     -11.384  -3.102 -20.332  1.00  1.00
ATOM   1055  C   GLN B 264     -11.923  -4.311 -21.085  1.00  1.00
ATOM   1056  O   GLN B 264     -11.392  -5.415 -20.967  1.00  1.00
ATOM   1057  N   PHE B 265     -13.104  -4.201 -21.626  1.00  1.00
ATOM   1058  CA  PHE B 265     -13.625  -5.281 -22.455  1.00  1.00
ATOM   1059  C   PHE B 265     -12.928  -5.321 -23.809  1.00  1.00
ATOM   1060  O   PHE B 265     -12.511  -4.289 -24.335  1.00  1.00
ATOM   1061  N   THR B 266     -13.172  -6.219 -24.646  1.00  1.00
ATOM   1062  CA  THR B 266     -12.612  -6.357 -25.985  1.00  1.00
ATOM   1063  C   THR B 266     -12.529  -5.009 -26.689  1.00  1.00
ATOM   1064  O   THR B 266     -13.502  -4.255 -26.723  1.00  1.00
ATOM   1065  N   ALA B 267     -11.303  -4.731 -27.143  1.00  1.00
ATOM   1066  CA  ALA B 267     -10.906  -3.572 -27.933  1.00  1.00
ATOM   1067  C   ALA B 267      -9.981  -3.975 -29.075  1.00  1.00
ATOM   1068  O   ALA B 267      -8.987  -4.669 -28.866  1.00  1.00
ATOM   1069  N   VAL B 268     -10.448  -3.986 -30.256  1.00  1.00
ATOM   1070  CA  VAL B 268      -9.719  -4.422 -31.441  1.00  1.00
ATOM   1071  C   VAL B 268      -9.594  -3.295 -32.457  1.00  1.00
ATOM   1072  O   VAL B 268     -10.506  -2.484 -32.615  1.00  1.00
ATOM   1073  N   GLY B 269      -8.653  -3.212 -33.211  1.00  1.00
ATOM   1074  CA  GLY B 269      -8.467  -2.274 -34.312  1.00  1.00
ATOM   1075  C   GLY B 269      -9.647  -2.315 -35.274  1.00  1.00
ATOM   1076  O   GLY B 269     -10.190  -3.382 -35.562  1.00  1.00
ATOM   1077  N   LYS B 270      -9.762  -1.192 -36.050  1.00  1.00
ATOM   1078  CA  LYS B 270     -10.713  -1.116 -37.152  1.00  1.00
ATOM   1079  C   LYS B 270     -10.004  -1.201 -38.498  1.00  1.00
ATOM   1080  O   LYS B 270      -8.994  -0.534 -38.722  1.00  1.00
ATOM   1081  N   LEU B 271      -9.571  10.546 -37.273  1.00  1.00
ATOM   1082  CA  LEU B 271     -10.643  10.649 -36.290  1.00  1.00
ATOM   1083  C   LEU B 271     -10.629   9.463 -35.332  1.00  1.00
ATOM   1084  O   LEU B 271     -10.869   9.617 -34.135  1.00  1.00
ATOM   1085  N   ASN B 272     -10.529   8.244 -35.850  1.00  1.00
ATOM   1086  CA  ASN B 272     -10.428   7.048 -35.022  1.00  1.00
ATOM   1087  C   ASN B 272      -9.134   7.042 -34.219  1.00  1.00
ATOM   1088  O   ASN B 272      -9.112   6.624 -33.061  1.00  1.00
ATOM   1089  N   LYS B 273      -8.024   7.362 -34.836  1.00  1.00
ATOM   1090  CA  LYS B 273      -6.744   7.406 -34.140  1.00  1.00
ATOM   1091  C   LYS B 273      -6.727   8.506 -33.086  1.00  1.00
ATOM   1092  O   LYS B 273      -6.134   8.348 -32.019  1.00  1.00
ATOM   1093  N   LYS B 274      -7.354   9.684 -33.392  1.00  1.00
ATOM   1094  CA  LYS B 274      -7.442  10.782 -32.437  1.00  1.00
ATOM   1095  C   LYS B 274      -8.217  10.370 -31.193  1.00  1.00
ATOM   1096  O   LYS B 274      -7.860  10.743 -30.075  1.00  1.00
ATOM   1097  N   VAL B 275      -9.350   9.624 -31.386  1.00  1.00
ATOM   1098  CA  VAL B 275     -10.152   9.134 -30.272  1.00  1.00
ATOM   1099  C   VAL B 275      -9.359   8.164 -29.407  1.00  1.00
ATOM   1100  O   VAL B 275      -9.443   8.199 -28.179  1.00  1.00
ATOM   1101  N   ASP B 276      -8.717   7.157 -30.066  1.00  1.00
ATOM   1102  CA  ASP B 276      -7.926   6.172 -29.337  1.00  1.00
ATOM   1103  C   ASP B 276      -6.763   6.831 -28.607  1.00  1.00
ATOM   1104  O   ASP B 276      -6.456   6.483 -27.467  1.00  1.00
ATOM   1105  N   ASP B 277      -6.007   7.666 -29.214  1.00  1.00
ATOM   1106  CA  ASP B 277      -4.843   8.312 -28.618  1.00  1.00
ATOM   1107  C   ASP B 277      -5.254   9.277 -27.513  1.00  1.00
ATOM   1108  O   ASP B 277      -4.551   9.427 -26.514  1.00  1.00
ATOM   1109  N   GLY B 278      -6.400   9.921 -27.629  1.00  1.00
ATOM   1110  CA  GLY B 278      -6.864  10.889 -26.642  1.00  1.00
ATOM   1111  C   GLY B 278      -7.369  10.194 -25.384  1.00  1.00
ATOM   1112  O   GLY B 278      -7.176  10.685 -24.272  1.00  1.00
ATOM   1113  N   PHE B 279      -8.090   9.099 -25.497  1.00  1.00
ATOM   1114  CA  PHE B 279      -8.526   8.313 -24.349  1.00  1.00
ATOM   1115  C   PHE B 279      -7.338   7.709 -23.612  1.00  1.00
ATOM   1116  O   PHE B 279      -7.323   7.649 -22.383  1.00  1.00
ATOM   1117  N   LEU B 280      -6.369   7.208 -24.397  1.00  1.00
ATOM   1118  CA  LEU B 280      -5.152   6.636 -23.834  1.00  1.00
ATOM   1119  C   LEU B 280      -4.356   7.683 -23.062  1.00  1.00
ATOM   1120  O   LEU B 280      -3.782   7.392 -22.013  1.00  1.00
ATOM   1121  N   ASP B 281      -4.260   8.907 -23.605  1.00  1.00
ATOM   1122  CA  ASP B 281      -3.563   9.997 -22.933  1.00  1.00
ATOM   1123  C   ASP B 281      -4.209  10.319 -21.592  1.00  1.00
ATOM   1124  O   ASP B 281      -3.520  10.589 -20.608  1.00  1.00
ATOM   1125  N   ILE B 282      -5.557  10.349 -21.564  1.00  1.00
ATOM   1126  CA  ILE B 282      -6.313  10.699 -20.367  1.00  1.00
ATOM   1127  C   ILE B 282      -6.179   9.623 -19.297  1.00  1.00
ATOM   1128  O   ILE B 282      -6.039   9.927 -18.112  1.00  1.00
ATOM   1129  N   TRP B 283      -6.323   8.340 -19.687  1.00  1.00
ATOM   1130  CA  TRP B 283      -6.265   7.239 -18.733  1.00  1.00
ATOM   1131  C   TRP B 283      -4.855   7.058 -18.185  1.00  1.00
ATOM   1132  O   TRP B 283      -4.671   6.731 -17.013  1.00  1.00
ATOM   1133  N   THR B 284      -3.854   7.241 -18.995  1.00  1.00
ATOM   1134  CA  THR B 284      -2.469   7.194 -18.542  1.00  1.00
ATOM   1135  C   THR B 284      -2.197   8.261 -17.489  1.00  1.00
ATOM   1136  O   THR B 284      -1.500   8.013 -16.505  1.00  1.00
ATOM   1137  N   TYR B 285      -2.710   9.508 -17.797  1.00  1.00
ATOM   1138  CA  TYR B 285      -2.566  10.627 -16.874  1.00  1.00
ATOM   1139  C   TYR B 285      -3.295  10.357 -15.563  1.00  1.00
ATOM   1140  O   TYR B 285      -2.786  10.664 -14.485  1.00  1.00
ATOM   1141  N   ASN B 286      -4.517   9.878 -15.654  1.00  1.00
ATOM   1142  CA  ASN B 286      -5.379   9.608 -14.510  1.00  1.00
ATOM   1143  C   ASN B 286      -4.771   8.547 -13.601  1.00  1.00
ATOM   1144  O   ASN B 286      -4.836   8.655 -12.376  1.00  1.00
ATOM   1145  N   ALA B 287      -4.299   7.456 -14.176  1.00  1.00
ATOM   1146  CA  ALA B 287      -3.723   6.350 -13.420  1.00  1.00
ATOM   1147  C   ALA B 287      -2.473   6.788 -12.669  1.00  1.00
ATOM   1148  O   ALA B 287      -2.267   6.415 -11.514  1.00  1.00
ATOM   1149  N   GLU B 288      -1.567   7.441 -13.355  1.00  1.00
ATOM   1150  CA  GLU B 288      -0.304   7.858 -12.758  1.00  1.00
ATOM   1151  C   GLU B 288      -0.527   8.903 -11.672  1.00  1.00
ATOM   1152  O   GLU B 288       0.120   8.872 -10.625  1.00  1.00
ATOM   1153  N   LEU B 289      -1.369   9.865 -11.892  1.00  1.00
ATOM   1154  CA  LEU B 289      -1.630  10.946 -10.949  1.00  1.00
ATOM   1155  C   LEU B 289      -2.394  10.442  -9.729  1.00  1.00
ATOM   1156  O   LEU B 289      -2.162  10.894  -8.608  1.00  1.00
ATOM   1157  N   LEU B 290      -3.354   9.572  -9.911  1.00  1.00
ATOM   1158  CA  LEU B 290      -4.088   8.965  -8.807  1.00  1.00
ATOM   1159  C   LEU B 290      -3.146   8.251  -7.845  1.00  1.00
ATOM   1160  O   LEU B 290      -3.324   8.309  -6.628  1.00  1.00
ATOM   1161  N   VAL B 291      -2.181   7.506  -8.420  1.00  1.00
ATOM   1162  CA  VAL B 291      -1.216   6.772  -7.609  1.00  1.00
ATOM   1163  C   VAL B 291      -0.282   7.723  -6.871  1.00  1.00
ATOM   1164  O   VAL B 291       0.035   7.513  -5.701  1.00  1.00
ATOM   1165  N   LEU B 292       0.213   8.745  -7.586  1.00  1.00
ATOM   1166  CA  LEU B 292       1.124   9.718  -6.996  1.00  1.00
ATOM   1167  C   LEU B 292       0.454  10.480  -5.857  1.00  1.00
ATOM   1168  O   LEU B 292       1.070  10.734  -4.822  1.00  1.00
ATOM   1169  N   LEU B 293      -0.740  10.939  -6.051  1.00  1.00
ATOM   1170  CA  LEU B 293      -1.476  11.686  -5.038  1.00  1.00
ATOM   1171  C   LEU B 293      -1.806  10.808  -3.835  1.00  1.00
ATOM   1172  O   LEU B 293      -1.731  11.253  -2.690  1.00  1.00
ATOM   1173  N   GLU B 294      -2.305   9.588  -4.099  1.00  1.00
ATOM   1174  CA  GLU B 294      -2.655   8.666  -3.024  1.00  1.00
ATOM   1175  C   GLU B 294      -1.419   8.237  -2.243  1.00  1.00
ATOM   1176  O   GLU B 294      -1.470   8.069  -1.025  1.00  1.00
ATOM   1177  N   ASN B 295      -0.296   8.093  -2.902  1.00  1.00
ATOM   1178  CA  ASN B 295       0.959   7.734  -2.253  1.00  1.00
ATOM   1179  C   ASN B 295       1.379   8.793  -1.241  1.00  1.00
ATOM   1180  O   ASN B 295       1.863   8.471  -0.156  1.00  1.00
ATOM   1181  N   GLU B 296       1.307  10.056  -1.638  1.00  1.00
ATOM   1182  CA  GLU B 296       1.614  11.167  -0.746  1.00  1.00
ATOM   1183  C   GLU B 296       0.697  11.166   0.471  1.00  1.00
ATOM   1184  O   GLU B 296       1.135  11.428   1.591  1.00  1.00
ATOM   1185  N   ARG B 297      -0.580  10.923   0.257  1.00  1.00
ATOM   1186  CA  ARG B 297      -1.580  10.907   1.317  1.00  1.00
ATOM   1187  C   ARG B 297      -1.358   9.737   2.267  1.00  1.00
ATOM   1188  O   ARG B 297      -1.550   9.861   3.476  1.00  1.00
ATOM   1189  N   THR B 298      -0.982   8.578   1.740  1.00  1.00
ATOM   1190  CA  THR B 298      -0.720   7.377   2.524  1.00  1.00
ATOM   1191  C   THR B 298       0.436   7.592   3.492  1.00  1.00
ATOM   1192  O   THR B 298       0.384   7.156   4.642  1.00  1.00
ATOM   1193  N   LEU B 299       1.533   8.142   2.992  1.00  1.00
ATOM   1194  CA  LEU B 299       2.695   8.415   3.829  1.00  1.00
ATOM   1195  C   LEU B 299       2.363   9.428   4.920  1.00  1.00
ATOM   1196  O   LEU B 299       2.800   9.290   6.063  1.00  1.00
ATOM   1197  N   ASP B 300       1.594  10.431   4.572  1.00  1.00
ATOM   1198  CA  ASP B 300       1.176  11.438   5.540  1.00  1.00
ATOM   1199  C   ASP B 300       0.261  10.836   6.599  1.00  1.00
ATOM   1200  O   ASP B 300       0.345  11.186   7.776  1.00  1.00
ATOM   1201  N   PHE B 301      -0.609   9.873   6.163  1.00  1.00
ATOM   1202  CA  PHE B 301      -1.525   9.172   7.054  1.00  1.00
ATOM   1203  C   PHE B 301      -0.768   8.405   8.131  1.00  1.00
ATOM   1204  O   PHE B 301      -1.182   8.371   9.289  1.00  1.00
ATOM   1205  N   HIS B 302       0.276   7.684   7.725  1.00  1.00
ATOM   1206  CA  HIS B 302       1.121   6.949   8.658  1.00  1.00
ATOM   1207  C   HIS B 302       1.816   7.891   9.632  1.00  1.00
ATOM   1208  O   HIS B 302       1.920   7.602  10.824  1.00  1.00
ATOM   1209  N   ASP B 303       2.378   9.014   9.069  1.00  1.00
ATOM   1210  CA  ASP B 303       3.019  10.021   9.906  1.00  1.00
ATOM   1211  C   ASP B 303       2.061  10.547  10.967  1.00  1.00
ATOM   1212  O   ASP B 303       2.446  10.751  12.118  1.00  1.00
ATOM   1213  N   SER B 304       0.825  10.798  10.596  1.00  1.00
ATOM   1214  CA  SER B 304      -0.220  11.295  11.483  1.00  1.00
ATOM   1215  C   SER B 304      -0.517  10.299  12.596  1.00  1.00
ATOM   1216  O   SER B 304      -0.746  10.684  13.743  1.00  1.00
ATOM   1217  N   ASN B 305      -0.640   9.020  12.259  1.00  1.00
ATOM   1218  CA  ASN B 305      -0.931   7.952  13.209  1.00  1.00
ATOM   1219  C   ASN B 305       0.156   7.850  14.271  1.00  1.00
ATOM   1220  O   ASN B 305      -0.131   7.625  15.447  1.00  1.00
ATOM   1221  N   VAL B 306       1.419   7.953  13.834  1.00  1.00
ATOM   1222  CA  VAL B 306       2.539   7.932  14.766  1.00  1.00
ATOM   1223  C   VAL B 306       2.492   9.126  15.711  1.00  1.00
ATOM   1224  O   VAL B 306       2.735   8.991  16.911  1.00  1.00
ATOM   1225  N   LYS B 307       2.253  10.304  15.132  1.00  1.00
ATOM   1226  CA  LYS B 307       2.176  11.551  15.883  1.00  1.00
ATOM   1227  C   LYS B 307       1.072  11.496  16.931  1.00  1.00
ATOM   1228  O   LYS B 307       1.243  11.972  18.053  1.00  1.00
ATOM   1229  N   ASN B 308      -0.104  10.952  16.531  1.00  1.00
ATOM   1230  CA  ASN B 308      -1.257  10.849  17.418  1.00  1.00
ATOM   1231  C   ASN B 308      -0.996   9.863  18.549  1.00  1.00
ATOM   1232  O   ASN B 308      -1.426  10.076  19.682  1.00  1.00
ATOM   1233  N   LEU B 309      -0.383   8.728  18.270  1.00  1.00
ATOM   1234  CA  LEU B 309      -0.010   7.738  19.272  1.00  1.00
ATOM   1235  C   LEU B 309       0.945   8.330  20.303  1.00  1.00
ATOM   1236  O   LEU B 309       0.825   8.064  21.499  1.00  1.00
ATOM   1237  N   TYR B 310       1.863   9.144  19.818  1.00  1.00
ATOM   1238  CA  TYR B 310       2.831   9.810  20.682  1.00  1.00
ATOM   1239  C   TYR B 310       2.150  10.823  21.593  1.00  1.00
ATOM   1240  O   TYR B 310       2.482  10.933  22.773  1.00  1.00
ATOM   1241  N   GLU B 311       1.318  11.677  21.013  1.00  1.00
ATOM   1242  CA  GLU B 311       0.578  12.684  21.763  1.00  1.00
ATOM   1243  C   GLU B 311      -0.359  12.038  22.776  1.00  1.00
ATOM   1244  O   GLU B 311      -0.537  12.544  23.883  1.00  1.00
ATOM   1245  N   LYS B 312      -0.943  10.913  22.458  1.00  1.00
ATOM   1246  CA  LYS B 312      -1.818  10.156  23.344  1.00  1.00
ATOM   1247  C   LYS B 312      -1.080   9.712  24.600  1.00  1.00
ATOM   1248  O   LYS B 312      -1.632   9.742  25.700  1.00  1.00
ATOM   1249  N   VAL B 313       0.104   9.078  24.419  1.00  1.00
ATOM   1250  CA  VAL B 313       0.931   8.669  25.547  1.00  1.00
ATOM   1251  C   VAL B 313       1.383   9.872  26.365  1.00  1.00
ATOM   1252  O   VAL B 313       1.385   9.833  27.595  1.00  1.00
ATOM   1253  N   LYS B 314       1.761  10.939  25.653  1.00  1.00
ATOM   1254  CA  LYS B 314       2.224  12.150  26.321  1.00  1.00
ATOM   1255  C   LYS B 314       1.155  12.709  27.251  1.00  1.00
ATOM   1256  O   LYS B 314       1.453  13.148  28.362  1.00  1.00
ATOM   1257  N   SER B 315      -0.095  12.705  26.816  1.00  1.00
ATOM   1258  CA  SER B 315      -1.210  13.253  27.578  1.00  1.00
ATOM   1259  C   SER B 315      -1.584  12.341  28.740  1.00  1.00
ATOM   1260  O   SER B 315      -1.990  12.809  29.803  1.00  1.00
ATOM   1261  N   GLN B 316      -1.351  11.057  28.664  1.00  1.00
ATOM   1262  CA  GLN B 316      -1.610  10.134  29.763  1.00  1.00
ATOM   1263  C   GLN B 316      -0.598  10.318  30.886  1.00  1.00
ATOM   1264  O   GLN B 316      -0.943  10.239  32.065  1.00  1.00
ATOM   1265  N   LEU B 317       0.692  10.360  30.546  1.00  1.00
ATOM   1266  CA  LEU B 317       1.774  10.439  31.521  1.00  1.00
ATOM   1267  C   LEU B 317       1.882  11.840  32.113  1.00  1.00
ATOM   1268  O   LEU B 317       2.191  12.003  33.293  1.00  1.00
ATOM   1269  N   LYS B 318       1.463  12.811  31.602  1.00  1.00
ATOM   1270  CA  LYS B 318       1.606  14.174  32.100  1.00  1.00
ATOM   1271  C   LYS B 318       3.023  14.436  32.592  1.00  1.00
ATOM   1272  O   LYS B 318       3.887  14.866  31.826  1.00  1.00
ATOM   1273  N   ASN B 319       3.228  14.797  33.836  1.00  1.00
ATOM   1274  CA  ASN B 319       4.521  15.113  34.430  1.00  1.00
ATOM   1275  C   ASN B 319       5.061  13.936  35.232  1.00  1.00
ATOM   1276  O   ASN B 319       6.221  13.934  35.645  1.00  1.00
ATOM   1277  N   ASN B 320       4.440  12.782  35.198  1.00  1.00
ATOM   1278  CA  ASN B 320       4.949  11.547  35.782  1.00  1.00
ATOM   1279  C   ASN B 320       6.065  10.955  34.932  1.00  1.00
ATOM   1280  O   ASN B 320       6.938  10.250  35.439  1.00  1.00
ATOM   1281  N   ALA B 321       6.408  11.522  33.971  1.00  1.00
ATOM   1282  CA  ALA B 321       7.477  11.221  33.026  1.00  1.00
ATOM   1283  C   ALA B 321       8.017  12.491  32.382  1.00  1.00
ATOM   1284  O   ALA B 321       7.277  13.451  32.164  1.00  1.00
ATOM   1285  N   LYS B 322       9.191  12.380  31.801  1.00  1.00
ATOM   1286  CA  LYS B 322       9.849  13.461  31.079  1.00  1.00
ATOM   1287  C   LYS B 322      10.102  13.079  29.626  1.00  1.00
ATOM   1288  O   LYS B 322      10.477  11.945  29.328  1.00  1.00
ATOM   1289  N   GLU B 323       9.753  14.035  28.686  1.00  1.00
ATOM   1290  CA  GLU B 323      10.187  13.806  27.313  1.00  1.00
ATOM   1291  C   GLU B 323      11.702  13.908  27.191  1.00  1.00
ATOM   1292  O   GLU B 323      12.298  14.918  27.564  1.00  1.00
ATOM   1293  N   ILE B 324      12.327  12.794  26.669  1.00  1.00
ATOM   1294  CA  ILE B 324      13.779  12.681  26.595  1.00  1.00
ATOM   1295  C   ILE B 324      14.260  12.711  25.150  1.00  1.00
ATOM   1296  O   ILE B 324      15.401  13.081  24.873  1.00  1.00
ATOM   1297  N   GLY B 325      13.469  12.664  24.231  1.00  1.00
ATOM   1298  CA  GLY B 325      13.925  12.884  22.863  1.00  1.00
ATOM   1299  C   GLY B 325      13.599  11.690  21.975  1.00  1.00
ATOM   1300  O   GLY B 325      13.759  10.539  22.383  1.00  1.00
ATOM   1301  N   ASN B 326      13.378  12.014  20.728  1.00  1.00
ATOM   1302  CA  ASN B 326      13.372  10.895  19.794  1.00  1.00
ATOM   1303  C   ASN B 326      12.113  10.052  19.953  1.00  1.00
ATOM   1304  O   ASN B 326      12.076   8.890  19.547  1.00  1.00
ATOM   1305  N   GLY B 327      11.120  10.486  20.760  1.00  1.00
ATOM   1306  CA  GLY B 327       9.870   9.751  20.911  1.00  1.00
ATOM   1307  C   GLY B 327       9.909   8.841  22.132  1.00  1.00
ATOM   1308  O   GLY B 327       8.949   8.123  22.414  1.00  1.00
ATOM   1309  N   CYS B 328      10.720   9.187  23.085  1.00  1.00
ATOM   1310  CA  CYS B 328      10.921   8.407  24.300  1.00  1.00
ATOM   1311  C   CYS B 328      10.518   9.200  25.537  1.00  1.00
ATOM   1312  O   CYS B 328      10.745  10.408  25.612  1.00  1.00
ATOM   1313  N   PHE B 329       9.865   8.542  26.457  1.00  1.00
ATOM   1314  CA  PHE B 329       9.555   9.042  27.791  1.00  1.00
ATOM   1315  C   PHE B 329      10.333   8.283  28.858  1.00  1.00
ATOM   1316  O   PHE B 329      10.477   7.063  28.785  1.00  1.00
ATOM   1317  N   GLU B 330      10.882   9.014  29.787  1.00  1.00
ATOM   1318  CA  GLU B 330      11.529   8.447  30.964  1.00  1.00
ATOM   1319  C   GLU B 330      10.694   8.679  32.217  1.00  1.00
ATOM   1320  O   GLU B 330      10.283   9.804  32.501  1.00  1.00
ATOM   1321  N   PHE B 331      10.197   7.513  32.819  1.00  1.00
ATOM   1322  CA  PHE B 331       9.324   7.647  33.979  1.00  1.00
ATOM   1323  C   PHE B 331      10.092   8.164  35.189  1.00  1.00
ATOM   1324  O   PHE B 331      11.224   7.753  35.440  1.00  1.00
ATOM   1325  N   TYR B 332       9.306   8.921  36.048  1.00  1.00
ATOM   1326  CA  TYR B 332       9.853   9.362  37.326  1.00  1.00
ATOM   1327  C   TYR B 332       9.551   8.358  38.430  1.00  1.00
ATOM   1328  O   TYR B 332      10.183   8.373  39.487  1.00  1.00
ATOM   1329  N   HIS B 333       8.884   7.360  38.099  1.00  1.00
ATOM   1330  CA  HIS B 333       8.454   6.229  38.911  1.00  1.00
ATOM   1331  C   HIS B 333       8.867   4.907  38.277  1.00  1.00
ATOM   1332  O   HIS B 333       8.930   4.787  37.054  1.00  1.00
ATOM   1333  N   LYS B 334       8.917   3.826  39.067  1.00  1.00
ATOM   1334  CA  LYS B 334       9.055   2.487  38.508  1.00  1.00
ATOM   1335  C   LYS B 334       7.796   2.071  37.758  1.00  1.00
ATOM   1336  O   LYS B 334       6.690   2.144  38.293  1.00  1.00
ATOM   1337  N   CYS B 335       7.902   1.728  36.548  1.00  1.00
ATOM   1338  CA  CYS B 335       6.828   1.271  35.674  1.00  1.00
ATOM   1339  C   CYS B 335       7.088  -0.145  35.177  1.00  1.00
ATOM   1340  O   CYS B 335       8.002  -0.378  34.386  1.00  1.00
ATOM   1341  N   ASP B 336       6.569  -1.135  35.922  1.00  1.00
ATOM   1342  CA  ASP B 336       6.745  -2.535  35.557  1.00  1.00
ATOM   1343  C   ASP B 336       5.942  -2.884  34.310  1.00  1.00
ATOM   1344  O   ASP B 336       4.944  -2.233  34.000  1.00  1.00
ATOM   1345  N   ASN B 337       5.733  -4.116  33.985  1.00  1.00
ATOM   1346  CA  ASN B 337       5.023  -4.562  32.792  1.00  1.00
ATOM   1347  C   ASN B 337       3.522  -4.338  32.929  1.00  1.00
ATOM   1348  O   ASN B 337       2.842  -4.011  31.957  1.00  1.00
ATOM   1349  N   GLU B 338       2.910  -4.440  34.050  1.00  1.00
ATOM   1350  CA  GLU B 338       1.512  -4.072  34.244  1.00  1.00
ATOM   1351  C   GLU B 338       1.290  -2.589  33.977  1.00  1.00
ATOM   1352  O   GLU B 338       0.272  -2.196  33.408  1.00  1.00
ATOM   1353  N   CYS B 339       2.228  -1.744  34.482  1.00  1.00
ATOM   1354  CA  CYS B 339       2.171  -0.307  34.242  1.00  1.00
ATOM   1355  C   CYS B 339       2.348   0.012  32.763  1.00  1.00
ATOM   1356  O   CYS B 339       1.684   0.897  32.225  1.00  1.00
ATOM   1357  N   MET B 340       3.324  -0.631  32.135  1.00  1.00
ATOM   1358  CA  MET B 340       3.617  -0.433  30.721  1.00  1.00
ATOM   1359  C   MET B 340       2.434  -0.838  29.851  1.00  1.00
ATOM   1360  O   MET B 340       2.110  -0.162  28.874  1.00  1.00
ATOM   1361  N   GLU B 341       1.792  -1.931  30.139  1.00  1.00
ATOM   1362  CA  GLU B 341       0.618  -2.391  29.407  1.00  1.00
ATOM   1363  C   GLU B 341      -0.522  -1.386  29.508  1.00  1.00
ATOM   1364  O   GLU B 341      -1.269  -1.182  28.552  1.00  1.00
ATOM   1365  N   SER B 342      -0.723  -0.771  30.659  1.00  1.00
ATOM   1366  CA  SER B 342      -1.718   0.277  30.852  1.00  1.00
ATOM   1367  C   SER B 342      -1.424   1.485  29.972  1.00  1.00
ATOM   1368  O   SER B 342      -2.339   2.124  29.453  1.00  1.00
ATOM   1369  N   VAL B 343      -0.165   1.861  29.820  1.00  1.00
ATOM   1370  CA  VAL B 343       0.222   2.914  28.889  1.00  1.00
ATOM   1371  C   VAL B 343      -0.094   2.522  27.452  1.00  1.00
ATOM   1372  O   VAL B 343      -0.590   3.335  26.672  1.00  1.00
ATOM   1373  N   ARG B 344       0.202   1.318  27.089  1.00  1.00
ATOM   1374  CA  ARG B 344      -0.015   0.789  25.748  1.00  1.00
ATOM   1375  C   ARG B 344      -1.501   0.643  25.447  1.00  1.00
ATOM   1376  O   ARG B 344      -1.949   0.917  24.334  1.00  1.00
ATOM   1377  N   ASN B 345      -2.351   0.429  26.306  1.00  1.00
ATOM   1378  CA  ASN B 345      -3.777   0.209  26.098  1.00  1.00
ATOM   1379  C   ASN B 345      -4.594   1.406  26.566  1.00  1.00
ATOM   1380  O   ASN B 345      -5.779   1.522  26.254  1.00  1.00
ATOM   1381  N   GLY B 346      -4.038   2.444  26.983  1.00  1.00
ATOM   1382  CA  GLY B 346      -4.653   3.752  27.178  1.00  1.00
ATOM   1383  C   GLY B 346      -5.447   3.799  28.477  1.00  1.00
ATOM   1384  O   GLY B 346      -6.099   4.798  28.781  1.00  1.00
ATOM   1385  N   THR B 347      -4.988   3.174  29.507  1.00  1.00
ATOM   1386  CA  THR B 347      -5.627   3.132  30.817  1.00  1.00
ATOM   1387  C   THR B 347      -4.626   3.427  31.927  1.00  1.00
ATOM   1388  O   THR B 347      -4.974   3.421  33.108  1.00  1.00
ATOM   1389  N   TYR B 348      -3.542   4.148  31.552  1.00  1.00
ATOM   1390  CA  TYR B 348      -2.566   4.570  32.549  1.00  1.00
ATOM   1391  C   TYR B 348      -3.231   5.352  33.675  1.00  1.00
ATOM   1392  O   TYR B 348      -3.995   6.285  33.428  1.00  1.00
ATOM   1393  N   ASP B 349      -2.912   4.974  34.918  1.00  1.00
ATOM   1394  CA  ASP B 349      -3.414   5.663  36.101  1.00  1.00
ATOM   1395  C   ASP B 349      -2.386   6.649  36.641  1.00  1.00
ATOM   1396  O   ASP B 349      -1.418   6.257  37.293  1.00  1.00
ATOM   1397  N   TYR B 350      -2.609   8.010  36.319  1.00  1.00
ATOM   1398  CA  TYR B 350      -1.612   9.004  36.698  1.00  1.00
ATOM   1399  C   TYR B 350      -1.589   9.214  38.207  1.00  1.00
ATOM   1400  O   TYR B 350      -0.525   9.366  38.806  1.00  1.00
ATOM   1401  N   PRO B 351      -2.742   9.338  38.867  1.00  1.00
ATOM   1402  CA  PRO B 351      -2.835   9.563  40.305  1.00  1.00
ATOM   1403  C   PRO B 351      -2.170   8.435  41.083  1.00  1.00
ATOM   1404  O   PRO B 351      -1.554   8.665  42.124  1.00  1.00
ATOM   1405  N   LYS B 352      -2.112   7.261  40.644  1.00  1.00
ATOM   1406  CA  LYS B 352      -1.500   6.097  41.271  1.00  1.00
ATOM   1407  C   LYS B 352      -0.002   6.298  41.461  1.00  1.00
ATOM   1408  O   LYS B 352       0.565   5.893  42.477  1.00  1.00
ATOM   1409  N   TYR B 353       0.707   6.885  40.541  1.00  1.00
ATOM   1410  CA  TYR B 353       2.157   7.021  40.603  1.00  1.00
ATOM   1411  C   TYR B 353       2.567   8.477  40.782  1.00  1.00
ATOM   1412  O   TYR B 353       3.708   8.772  41.138  1.00  1.00
ATOM   1413  N   SER B 354       1.692   9.352  40.969  1.00  1.00
ATOM   1414  CA  SER B 354       1.966  10.784  41.018  1.00  1.00
ATOM   1415  C   SER B 354       2.739  11.154  42.277  1.00  1.00
ATOM   1416  O   SER B 354       3.611  12.022  42.249  1.00  1.00
ATOM   1417  N   GLU B 355       2.531  10.567  43.425  1.00  1.00
ATOM   1418  CA  GLU B 355       3.288  10.856  44.637  1.00  1.00
ATOM   1419  C   GLU B 355       4.748  10.448  44.486  1.00  1.00
ATOM   1420  O   GLU B 355       5.650  11.153  44.937  1.00  1.00
ATOM   1421  N   GLU B 356       4.986   9.199  44.011  1.00  1.00
ATOM   1422  CA  GLU B 356       6.348   8.717  43.814  1.00  1.00
ATOM   1423  C   GLU B 356       7.081   9.550  42.771  1.00  1.00
ATOM   1424  O   GLU B 356       8.279   9.805  42.897  1.00  1.00
ATOM   1425  N   SER B 357       6.361   9.875  41.675  1.00  1.00
ATOM   1426  CA  SER B 357       6.934  10.703  40.621  1.00  1.00
ATOM   1427  C   SER B 357       7.370  12.058  41.161  1.00  1.00
ATOM   1428  O   SER B 357       8.406  12.592  40.763  1.00  1.00
ATOM   1429  N   LYS B 358       6.438  12.711  41.908  1.00  1.00
ATOM   1430  CA  LYS B 358       6.699  14.020  42.496  1.00  1.00
ATOM   1431  C   LYS B 358       7.975  14.005  43.328  1.00  1.00
ATOM   1432  O   LYS B 358       8.748  14.963  43.313  1.00  1.00
ATOM   1433  N   LEU B 359       8.148  12.983  44.174  1.00  1.00
ATOM   1434  CA  LEU B 359       9.338  12.848  45.005  1.00  1.00
ATOM   1435  C   LEU B 359      10.594  12.707  44.152  1.00  1.00
ATOM   1436  O   LEU B 359      11.658  13.214  44.507  1.00  1.00
ATOM   1437  N   ASN B 360      10.543  12.144  42.993  1.00  1.00
ATOM   1438  CA  ASN B 360      11.712  11.845  42.175  1.00  1.00
ATOM   1439  C   ASN B 360      12.125  13.051  41.341  1.00  1.00
ATOM   1440  O   ASN B 360      13.304  13.234  41.037  1.00  1.00
ATOM   1441  N   ARG B 361      11.234  13.697  40.653  1.00  1.00
ATOM   1442  CA  ARG B 361      11.591  14.869  39.863  1.00  1.00
ATOM   1443  C   ARG B 361      11.861  16.074  40.756  1.00  1.00
ATOM   1444  O   ARG B 361      11.135  16.319  41.720  1.00  1.00
