# Supplementary material for: ProteinDJ: A high‐performance and modular protein design pipeline
Source: Protein Sci. 2026 Jan 21;35(2):e70464. doi: 10.1002/pro.70464 (PMC12820799; doi:10.1002/pro.70464)
Supplement: Supplementary file 2 — DATA S1. Compressed archive containing input PDB and Bindsweeper YAML files used for benchmarking and comparison of sequence design methods. [file PRO-35-e70464-s001.zip › SupplementaryFile1/binderfolds/ha/fold_59.pdb]

ATOM      1  N   GLY A   1       2.377 -21.805  17.230  1.00  0.00
ATOM      2  CA  GLY A   1       1.762 -21.605  15.924  1.00  0.00
ATOM      3  C   GLY A   1       0.415 -22.312  15.836  1.00  0.00
ATOM      4  O   GLY A   1       0.305 -23.499  16.142  1.00  0.00
ATOM      5  N   GLY A   2      -0.597 -21.621  15.440  1.00  0.00
ATOM      6  CA  GLY A   2      -1.932 -22.190  15.294  1.00  0.00
ATOM      7  C   GLY A   2      -2.256 -22.465  13.831  1.00  0.00
ATOM      8  O   GLY A   2      -1.786 -21.760  12.938  1.00  0.00
ATOM      9  N   GLY A   3      -3.299 -23.274  13.621  1.00  0.00
ATOM     10  CA  GLY A   3      -3.651 -23.649  12.256  1.00  0.00
ATOM     11  C   GLY A   3      -4.098 -22.437  11.450  1.00  0.00
ATOM     12  O   GLY A   3      -3.794 -22.323  10.262  1.00  0.00
ATOM     13  N   GLY A   4      -4.740 -21.463  12.155  1.00  0.00
ATOM     14  CA  GLY A   4      -5.159 -20.240  11.481  1.00  0.00
ATOM     15  C   GLY A   4      -3.960 -19.467  10.946  1.00  0.00
ATOM     16  O   GLY A   4      -4.003 -18.921   9.844  1.00  0.00
ATOM     17  N   GLY A   5      -2.887 -19.401  11.787  1.00  0.00
ATOM     18  CA  GLY A   5      -1.679 -18.711  11.352  1.00  0.00
ATOM     19  C   GLY A   5      -1.032 -19.423  10.171  1.00  0.00
ATOM     20  O   GLY A   5      -0.544 -18.782   9.240  1.00  0.00
ATOM     21  N   GLY A   6      -1.059 -20.793  10.233  1.00  0.00
ATOM     22  CA  GLY A   6      -0.498 -21.576   9.139  1.00  0.00
ATOM     23  C   GLY A   6      -1.259 -21.335   7.841  1.00  0.00
ATOM     24  O   GLY A   6      -0.660 -21.204   6.774  1.00  0.00
ATOM     25  N   GLY A   7      -2.614 -21.401   7.932  1.00  0.00
ATOM     26  CA  GLY A   7      -3.449 -21.167   6.760  1.00  0.00
ATOM     27  C   GLY A   7      -3.225 -19.770   6.195  1.00  0.00
ATOM     28  O   GLY A   7      -3.182 -19.581   4.980  1.00  0.00
ATOM     29  N   GLY A   8      -3.123 -18.782   7.082  1.00  0.00
ATOM     30  CA  GLY A   8      -2.867 -17.415   6.645  1.00  0.00
ATOM     31  C   GLY A   8      -1.541 -17.313   5.903  1.00  0.00
ATOM     32  O   GLY A   8      -1.442 -16.639   4.878  1.00  0.00
ATOM     33  N   GLY A   9      -0.509 -17.954   6.486  1.00  0.00
ATOM     34  CA  GLY A   9       0.805 -17.965   5.854  1.00  0.00
ATOM     35  C   GLY A   9       0.753 -18.632   4.485  1.00  0.00
ATOM     36  O   GLY A   9       1.385 -18.172   3.535  1.00  0.00
ATOM     37  N   GLY A  10      -0.042 -19.715   4.408  1.00  0.00
ATOM     38  CA  GLY A  10      -0.219 -20.418   3.143  1.00  0.00
ATOM     39  C   GLY A  10      -0.803 -19.498   2.078  1.00  0.00
ATOM     40  O   GLY A  10      -0.382 -19.525   0.922  1.00  0.00
ATOM     41  N   GLY A  11      -1.842 -18.752   2.449  1.00  0.00
ATOM     42  CA  GLY A  11      -2.472 -17.818   1.524  1.00  0.00
ATOM     43  C   GLY A  11      -1.467 -16.800   1.000  1.00  0.00
ATOM     44  O   GLY A  11      -1.453 -16.483  -0.190  1.00  0.00
ATOM     45  N   GLY A  12      -0.643 -16.290   1.953  1.00  0.00
ATOM     46  CA  GLY A  12       0.325 -15.266   1.578  1.00  0.00
ATOM     47  C   GLY A  12       1.385 -15.828   0.640  1.00  0.00
ATOM     48  O   GLY A  12       1.771 -15.181  -0.334  1.00  0.00
ATOM     49  N   GLY A  13       1.850 -17.025   0.953  1.00  0.00
ATOM     50  CA  GLY A  13       2.870 -17.683   0.145  1.00  0.00
ATOM     51  C   GLY A  13       2.357 -17.973  -1.260  1.00  0.00
ATOM     52  O   GLY A  13       3.074 -17.785  -2.243  1.00  0.00
ATOM     53  N   GLY A  14       1.101 -18.491  -1.320  1.00  0.00
ATOM     54  CA  GLY A  14       0.492 -18.804  -2.607  1.00  0.00
ATOM     55  C   GLY A  14       0.325 -17.551  -3.457  1.00  0.00
ATOM     56  O   GLY A  14       0.582 -17.567  -4.660  1.00  0.00
ATOM     57  N   GLY A  15      -0.196 -16.468  -2.786  1.00  0.00
ATOM     58  CA  GLY A  15      -0.403 -15.212  -3.496  1.00  0.00
ATOM     59  C   GLY A  15       0.910 -14.663  -4.039  1.00  0.00
ATOM     60  O   GLY A  15       0.965 -14.154  -5.159  1.00  0.00
ATOM     61  N   GLY A  16       1.954 -14.755  -3.245  1.00  0.00
ATOM     62  CA  GLY A  16       3.270 -14.279  -3.652  1.00  0.00
ATOM     63  C   GLY A  16       3.793 -15.061  -4.850  1.00  0.00
ATOM     64  O   GLY A  16       4.364 -14.487  -5.777  1.00  0.00
ATOM     65  N   GLY A  17       3.512 -16.358  -4.837  1.00  0.00
ATOM     66  CA  GLY A  17       3.963 -17.199  -5.939  1.00  0.00
ATOM     67  C   GLY A  17       3.101 -16.993  -7.178  1.00  0.00
ATOM     68  O   GLY A  17       3.604 -16.981  -8.301  1.00  0.00
ATOM     69  N   GLY A  18       1.803 -16.652  -6.945  1.00  0.00
ATOM     70  CA  GLY A  18       0.866 -16.569  -8.059  1.00  0.00
ATOM     71  C   GLY A  18       0.743 -15.139  -8.570  1.00  0.00
ATOM     72  O   GLY A  18       0.611 -14.908  -9.772  1.00  0.00
ATOM     73  N   GLY A  19       0.719 -14.124  -7.732  1.00  0.00
ATOM     74  CA  GLY A  19       0.487 -12.740  -8.129  1.00  0.00
ATOM     75  C   GLY A  19       1.757 -11.909  -7.999  1.00  0.00
ATOM     76  O   GLY A  19       2.394 -11.893  -6.946  1.00  0.00
ATOM     77  N   GLY A  20       2.212 -11.397  -9.157  1.00  0.00
ATOM     78  CA  GLY A  20       3.405 -10.560  -9.128  1.00  0.00
ATOM     79  C   GLY A  20       3.115  -9.210  -8.484  1.00  0.00
ATOM     80  O   GLY A  20       3.971  -8.635  -7.813  1.00  0.00
ATOM     81  N   GLY A  21       1.817  -8.836  -8.451  1.00  0.00
ATOM     82  CA  GLY A  21       1.415  -7.553  -7.885  1.00  0.00
ATOM     83  C   GLY A  21       1.673  -7.509  -6.384  1.00  0.00
ATOM     84  O   GLY A  21       2.117  -6.493  -5.851  1.00  0.00
ATOM     85  N   GLY A  22       1.471  -8.553  -5.684  1.00  0.00
ATOM     86  CA  GLY A  22       1.656  -8.637  -4.240  1.00  0.00
ATOM     87  C   GLY A  22       2.869  -9.487  -3.888  1.00  0.00
ATOM     88  O   GLY A  22       3.463  -9.328  -2.821  1.00  0.00
ATOM     89  N   GLY A  23       3.739  -9.710  -4.850  1.00  0.00
ATOM     90  CA  GLY A  23       4.882 -10.602  -4.697  1.00  0.00
ATOM     91  C   GLY A  23       5.810 -10.125  -3.588  1.00  0.00
ATOM     92  O   GLY A  23       6.284 -10.920  -2.777  1.00  0.00
ATOM     93  N   GLY A  24       6.173  -8.845  -3.610  1.00  0.00
ATOM     94  CA  GLY A  24       7.095  -8.292  -2.625  1.00  0.00
ATOM     95  C   GLY A  24       6.476  -8.285  -1.234  1.00  0.00
ATOM     96  O   GLY A  24       7.149  -8.566  -0.243  1.00  0.00
ATOM     97  N   GLY A  25       5.178  -7.941  -1.182  1.00  0.00
ATOM     98  CA  GLY A  25       4.476  -7.883   0.094  1.00  0.00
ATOM     99  C   GLY A  25       4.351  -9.268   0.717  1.00  0.00
ATOM    100  O   GLY A  25       4.527  -9.434   1.924  1.00  0.00
ATOM    101  N   GLY A  26       4.042 -10.252  -0.191  1.00  0.00
ATOM    102  CA  GLY A  26       3.886 -11.622   0.282  1.00  0.00
ATOM    103  C   GLY A  26       5.212 -12.191   0.770  1.00  0.00
ATOM    104  O   GLY A  26       5.268 -12.869   1.796  1.00  0.00
ATOM    105  N   GLY A  27       6.295 -11.853   0.045  1.00  0.00
ATOM    106  CA  GLY A  27       7.622 -12.310   0.439  1.00  0.00
ATOM    107  C   GLY A  27       8.028 -11.728   1.787  1.00  0.00
ATOM    108  O   GLY A  27       8.597 -12.423   2.629  1.00  0.00
ATOM    109  N   GLY A  28       7.728 -10.423   1.973  1.00  0.00
ATOM    110  CA  GLY A  28       8.037  -9.759   3.233  1.00  0.00
ATOM    111  C   GLY A  28       7.233 -10.354   4.381  1.00  0.00
ATOM    112  O   GLY A  28       7.753 -10.552   5.479  1.00  0.00
ATOM    113  N   GLY A  29       5.939 -10.608   4.118  1.00  0.00
ATOM    114  CA  GLY A  29       5.049 -11.202   5.108  1.00  0.00
ATOM    115  C   GLY A  29       5.562 -12.562   5.565  1.00  0.00
ATOM    116  O   GLY A  29       5.531 -12.881   6.753  1.00  0.00
ATOM    117  N   GLY A  30       6.016 -13.356   4.599  1.00  0.00
ATOM    118  CA  GLY A  30       6.538 -14.682   4.908  1.00  0.00
ATOM    119  C   GLY A  30       7.788 -14.595   5.773  1.00  0.00
ATOM    120  O   GLY A  30       7.955 -15.363   6.720  1.00  0.00
ATOM    121  N   GLY A  31       8.661 -13.625   5.450  1.00  0.00
ATOM    122  CA  GLY A  31       9.889 -13.429   6.211  1.00  0.00
ATOM    123  C   GLY A  31       9.587 -13.001   7.641  1.00  0.00
ATOM    124  O   GLY A  31      10.214 -13.478   8.587  1.00  0.00
ATOM    125  N   GLY A  32       8.604 -12.108   7.785  1.00  0.00
ATOM    126  CA  GLY A  32       8.199 -11.610   9.094  1.00  0.00
ATOM    127  C   GLY A  32       7.599 -12.722   9.945  1.00  0.00
ATOM    128  O   GLY A  32       7.874 -12.818  11.141  1.00  0.00
ATOM    129  N   GLY A  33       6.736 -13.531   9.308  1.00  0.00
ATOM    130  CA  GLY A  33       6.112 -14.654   9.999  1.00  0.00
ATOM    131  C   GLY A  33       7.160 -15.623  10.532  1.00  0.00
ATOM    132  O   GLY A  33       7.041 -16.128  11.648  1.00  0.00
ATOM    133  N   GLY A  34       8.144 -15.905   9.657  1.00  0.00
ATOM    134  CA  GLY A  34       9.225 -16.811  10.026  1.00  0.00
ATOM    135  C   GLY A  34      10.011 -16.276  11.216  1.00  0.00
ATOM    136  O   GLY A  34      10.354 -17.024  12.132  1.00  0.00
ATOM    137  N   GLY A  35      10.219 -14.966  11.217  1.00  0.00
ATOM    138  CA  GLY A  35      10.989 -14.344  12.287  1.00  0.00
ATOM    139  C   GLY A  35      10.162 -14.220  13.560  1.00  0.00
ATOM    140  O   GLY A  35      10.654 -14.474  14.659  1.00  0.00
ATOM    141  N   GLY A  36       8.876 -13.903  13.429  1.00  0.00
ATOM    142  CA  GLY A  36       8.012 -13.656  14.577  1.00  0.00
ATOM    143  C   GLY A  36       7.517 -14.962  15.185  1.00  0.00
ATOM    144  O   GLY A  36       7.461 -15.107  16.406  1.00  0.00
ATOM    145  N   GLY A  37       7.092 -15.886  14.464  1.00  0.00
ATOM    146  CA  GLY A  37       6.452 -17.097  14.964  1.00  0.00
ATOM    147  C   GLY A  37       7.437 -18.258  15.019  1.00  0.00
ATOM    148  O   GLY A  37       7.337 -19.129  15.883  1.00  0.00
ATOM    149  N   GLY A  38       8.538 -18.044  14.322  1.00  0.00
ATOM    150  CA  GLY A  38       9.559 -19.079  14.429  1.00  0.00
ATOM    151  C   GLY A  38       9.275 -20.234  13.478  1.00  0.00
ATOM    152  O   GLY A  38       9.955 -21.260  13.511  1.00  0.00
ATOM    153  N   GLY A  39       8.409 -19.982  12.528  1.00  0.00
ATOM    154  CA  GLY A  39       8.099 -20.964  11.496  1.00  0.00
ATOM    155  C   GLY A  39       9.288 -21.181  10.568  1.00  0.00
ATOM    156  O   GLY A  39       9.990 -20.235  10.210  1.00  0.00
ATOM    157  N   GLY A  40       9.528 -22.413  10.186  1.00  0.00
ATOM    158  CA  GLY A  40      10.629 -22.717   9.280  1.00  0.00
ATOM    159  C   GLY A  40      10.218 -22.518   7.827  1.00  0.00
ATOM    160  O   GLY A  40       9.060 -22.725   7.465  1.00  0.00
ATOM    161  N   GLY A  41      11.185 -22.627   6.936  1.00  0.00
ATOM    162  CA  GLY A  41      10.915 -22.504   5.509  1.00  0.00
ATOM    163  C   GLY A  41      10.076 -23.672   5.005  1.00  0.00
ATOM    164  O   GLY A  41       9.199 -23.500   4.159  1.00  0.00
ATOM    165  N   GLY A  42      10.306 -24.891   5.549  1.00  0.00
ATOM    166  CA  GLY A  42       9.498 -26.043   5.168  1.00  0.00
ATOM    167  C   GLY A  42       8.024 -25.807   5.474  1.00  0.00
ATOM    168  O   GLY A  42       7.152 -26.150   4.675  1.00  0.00
ATOM    169  N   GLY A  43       7.743 -25.247   6.681  1.00  0.00
ATOM    170  CA  GLY A  43       6.366 -24.926   7.038  1.00  0.00
ATOM    171  C   GLY A  43       5.768 -23.914   6.069  1.00  0.00
ATOM    172  O   GLY A  43       4.605 -24.024   5.680  1.00  0.00
ATOM    173  N   GLY A  44       6.600 -22.907   5.691  1.00  0.00
ATOM    174  CA  GLY A  44       6.143 -21.895   4.746  1.00  0.00
ATOM    175  C   GLY A  44       5.791 -22.517   3.400  1.00  0.00
ATOM    176  O   GLY A  44       4.790 -22.156   2.782  1.00  0.00
ATOM    177  N   GLY A  45       6.606 -23.441   2.935  1.00  0.00
ATOM    178  CA  GLY A  45       6.345 -24.129   1.676  1.00  0.00
ATOM    179  C   GLY A  45       5.074 -24.964   1.758  1.00  0.00
ATOM    180  O   GLY A  45       4.289 -25.012   0.811  1.00  0.00
ATOM    181  N   GLY A  46       4.872 -25.682   2.898  1.00  0.00
ATOM    182  CA  GLY A  46       3.646 -26.445   3.101  1.00  0.00
ATOM    183  C   GLY A  46       2.421 -25.540   3.061  1.00  0.00
ATOM    184  O   GLY A  46       1.397 -25.890   2.474  1.00  0.00
ATOM    185  N   GLY A  47       2.534 -24.363   3.729  1.00  0.00
ATOM    186  CA  GLY A  47       1.443 -23.397   3.708  1.00  0.00
ATOM    187  C   GLY A  47       1.145 -22.933   2.288  1.00  0.00
ATOM    188  O   GLY A  47      -0.014 -22.765   1.910  1.00  0.00
ATOM    189  N   GLY A  48       2.176 -22.731   1.500  1.00  0.00
ATOM    190  CA  GLY A  48       2.002 -22.312   0.114  1.00  0.00
ATOM    191  C   GLY A  48       1.242 -23.360  -0.687  1.00  0.00
ATOM    192  O   GLY A  48       0.365 -23.030  -1.486  1.00  0.00
ATOM    193  N   GLY A  49       1.554 -24.644  -0.384  1.00  0.00
ATOM    194  CA  GLY A  49       0.841 -25.742  -1.026  1.00  0.00
ATOM    195  C   GLY A  49      -0.623 -25.768  -0.607  1.00  0.00
ATOM    196  O   GLY A  49      -1.511 -25.988  -1.431  1.00  0.00
ATOM    197  N   GLY A  50      -0.850 -25.569   0.730  1.00  0.00
ATOM    198  CA  GLY A  50      -2.213 -25.528   1.246  1.00  0.00
ATOM    199  C   GLY A  50      -3.016 -24.410   0.593  1.00  0.00
ATOM    200  O   GLY A  50      -4.188 -24.586   0.262  1.00  0.00
ATOM    201  N   GLY A  51      -2.413 -23.220   0.496  1.00  0.00
ATOM    202  CA  GLY A  51      -3.079 -22.075  -0.114  1.00  0.00
ATOM    203  C   GLY A  51      -3.432 -22.353  -1.569  1.00  0.00
ATOM    204  O   GLY A  51      -4.507 -21.983  -2.039  1.00  0.00
ATOM    205  N   GLY A  52      -2.551 -23.022  -2.258  1.00  0.00
ATOM    206  CA  GLY A  52      -2.787 -23.385  -3.650  1.00  0.00
ATOM    207  C   GLY A  52      -3.931 -24.383  -3.773  1.00  0.00
ATOM    208  O   GLY A  52      -4.735 -24.309  -4.702  1.00  0.00
ATOM    209  N   GLY A  53      -4.175 -25.125  -2.668  1.00  0.00
ATOM    210  CA  GLY A  53      -5.306 -26.044  -2.608  1.00  0.00
ATOM    211  C   GLY A  53      -6.609 -25.297  -2.351  1.00  0.00
ATOM    212  O   GLY A  53      -7.636 -25.593  -2.962  1.00  0.00
ATOM    213  N   GLY A  54      -6.566 -24.418  -1.348  1.00  0.00
ATOM    214  CA  GLY A  54      -7.712 -23.586  -1.004  1.00  0.00
ATOM    215  C   GLY A  54      -7.285 -22.153  -0.712  1.00  0.00
ATOM    216  O   GLY A  54      -6.654 -21.879   0.309  1.00  0.00
ATOM    217  N   GLY A  55      -7.394 -21.285  -1.668  1.00  0.00
ATOM    218  CA  GLY A  55      -6.928 -19.910  -1.537  1.00  0.00
ATOM    219  C   GLY A  55      -7.908 -19.071  -0.726  1.00  0.00
ATOM    220  O   GLY A  55      -7.505 -18.227   0.073  1.00  0.00
ATOM    221  N   GLY A  56      -9.190 -19.318  -0.874  1.00  0.00
ATOM    222  CA  GLY A  56     -10.232 -18.563  -0.190  1.00  0.00
ATOM    223  C   GLY A  56     -10.166 -18.774   1.317  1.00  0.00
ATOM    224  O   GLY A  56     -10.304 -17.829   2.093  1.00  0.00
ATOM    225  N   GLY A  57     -10.110 -20.013   1.771  1.00  0.00
ATOM    226  CA  GLY A  57     -10.022 -20.342   3.189  1.00  0.00
ATOM    227  C   GLY A  57      -8.762 -19.755   3.813  1.00  0.00
ATOM    228  O   GLY A  57      -8.797 -19.229   4.926  1.00  0.00
ATOM    229  N   GLY A  58      -7.645 -19.880   3.071  1.00  0.00
ATOM    230  CA  GLY A  58      -6.381 -19.332   3.549  1.00  0.00
ATOM    231  C   GLY A  58      -6.466 -17.821   3.722  1.00  0.00
ATOM    232  O   GLY A  58      -5.958 -17.269   4.698  1.00  0.00
ATOM    233  N   GLY A  59      -7.083 -17.162   2.744  1.00  0.00
ATOM    234  CA  GLY A  59      -7.215 -15.711   2.781  1.00  0.00
ATOM    235  C   GLY A  59      -8.052 -15.264   3.972  1.00  0.00
ATOM    236  O   GLY A  59      -7.735 -14.273   4.630  1.00  0.00
ATOM    237  N   GLY A  60      -9.114 -15.995   4.266  1.00  0.00
ATOM    238  CA  GLY A  60      -9.960 -15.701   5.417  1.00  0.00
ATOM    239  C   GLY A  60      -9.186 -15.845   6.721  1.00  0.00
ATOM    240  O   GLY A  60      -9.330 -15.030   7.632  1.00  0.00
ATOM    241  N   GLY A  61      -8.418 -16.952   6.827  1.00  0.00
ATOM    242  CA  GLY A  61      -7.591 -17.169   8.008  1.00  0.00
ATOM    243  C   GLY A  61      -6.614 -16.019   8.215  1.00  0.00
ATOM    244  O   GLY A  61      -6.405 -15.565   9.340  1.00  0.00
ATOM    245  N   GLY A  62      -5.978 -15.604   7.100  1.00  0.00
ATOM    246  CA  GLY A  62      -5.028 -14.499   7.156  1.00  0.00
ATOM    247  C   GLY A  62      -5.698 -13.220   7.642  1.00  0.00
ATOM    248  O   GLY A  62      -5.123 -12.466   8.427  1.00  0.00
ATOM    249  N   GLY A  63      -6.897 -12.962   7.146  1.00  0.00
ATOM    250  CA  GLY A  63      -7.650 -11.779   7.545  1.00  0.00
ATOM    251  C   GLY A  63      -8.048 -11.848   9.014  1.00  0.00
ATOM    252  O   GLY A  63      -8.029 -10.840   9.720  1.00  0.00
ATOM    253  N   GLY A  64      -8.186 -13.004   9.545  1.00  0.00
ATOM    254  CA  GLY A  64      -8.545 -13.203  10.944  1.00  0.00
ATOM    255  C   GLY A  64      -7.309 -13.207  11.834  1.00  0.00
ATOM    256  O   GLY A  64      -7.357 -12.762  12.981  1.00  0.00
ATOM    257  N   GLY A  65      -6.179 -13.486  11.302  1.00  0.00
ATOM    258  CA  GLY A  65      -4.919 -13.473  12.035  1.00  0.00
ATOM    259  C   GLY A  65      -4.608 -12.081  12.569  1.00  0.00
ATOM    260  O   GLY A  65      -4.831 -11.080  11.888  1.00  0.00
ATOM    261  N   GLY A  66      -4.136 -12.024  13.757  1.00  0.00
ATOM    262  CA  GLY A  66      -3.726 -10.767  14.372  1.00  0.00
ATOM    263  C   GLY A  66      -2.288 -10.841  14.869  1.00  0.00
ATOM    264  O   GLY A  66      -1.654  -9.815  15.118  1.00  0.00
ATOM    265  N   GLY A  67      -1.559 -11.842  14.324  1.00  0.00
ATOM    266  CA  GLY A  67      -0.176 -12.108  14.701  1.00  0.00
ATOM    267  C   GLY A  67       0.774 -11.105  14.057  1.00  0.00
ATOM    268  O   GLY A  67       1.713 -10.628  14.694  1.00  0.00
ATOM    269  N   GLY A  68       0.723 -10.990  12.758  1.00  0.00
ATOM    270  CA  GLY A  68       1.555 -10.089  11.970  1.00  0.00
ATOM    271  C   GLY A  68       0.703  -9.163  11.111  1.00  0.00
ATOM    272  O   GLY A  68      -0.330  -9.570  10.579  1.00  0.00
ATOM    273  N   GLY A  69       1.120  -7.907  11.050  1.00  0.00
ATOM    274  CA  GLY A  69       0.344  -6.954  10.265  1.00  0.00
ATOM    275  C   GLY A  69       0.537  -7.185   8.772  1.00  0.00
ATOM    276  O   GLY A  69      -0.407  -7.070   7.990  1.00  0.00
ATOM    277  N   GLY A  70       1.774  -7.624   8.428  1.00  0.00
ATOM    278  CA  GLY A  70       2.099  -7.856   7.026  1.00  0.00
ATOM    279  C   GLY A  70       1.197  -8.924   6.421  1.00  0.00
ATOM    280  O   GLY A  70       0.737  -8.792   5.287  1.00  0.00
ATOM    281  N   GLY A  71       1.002 -10.034   7.244  1.00  0.00
ATOM    282  CA  GLY A  71       0.137 -11.115   6.787  1.00  0.00
ATOM    283  C   GLY A  71      -1.309 -10.652   6.668  1.00  0.00
ATOM    284  O   GLY A  71      -2.001 -10.986   5.707  1.00  0.00
ATOM    285  N   GLY A  72      -1.725  -9.822   7.639  1.00  0.00
ATOM    286  CA  GLY A  72      -3.082  -9.289   7.631  1.00  0.00
ATOM    287  C   GLY A  72      -3.309  -8.378   6.432  1.00  0.00
ATOM    288  O   GLY A  72      -4.354  -8.438   5.784  1.00  0.00
ATOM    289  N   GLY A  73      -2.284  -7.520   6.176  1.00  0.00
ATOM    290  CA  GLY A  73      -2.374  -6.603   5.046  1.00  0.00
ATOM    291  C   GLY A  73      -2.449  -7.360   3.726  1.00  0.00
ATOM    292  O   GLY A  73      -3.228  -7.007   2.841  1.00  0.00
ATOM    293  N   GLY A  74      -1.585  -8.420   3.623  1.00  0.00
ATOM    294  CA  GLY A  74      -1.563  -9.222   2.405  1.00  0.00
ATOM    295  C   GLY A  74      -2.896  -9.924   2.183  1.00  0.00
ATOM    296  O   GLY A  74      -3.401  -9.978   1.062  1.00  0.00
ATOM    297  N   GLY A  75      -3.481 -10.420   3.293  1.00  0.00
ATOM    298  CA  GLY A  75      -4.759 -11.113   3.182  1.00  0.00
ATOM    299  C   GLY A  75      -5.876 -10.152   2.799  1.00  0.00
ATOM    300  O   GLY A  75      -6.729 -10.473   1.972  1.00  0.00
ATOM    301  N   GLY A  76      -5.852  -8.951   3.397  1.00  0.00
ATOM    302  CA  GLY A  76      -6.873  -7.957   3.086  1.00  0.00
ATOM    303  C   GLY A  76      -6.771  -7.497   1.638  1.00  0.00
ATOM    304  O   GLY A  76      -7.783  -7.329   0.957  1.00  0.00
ATOM    305  N   GLY A  77      -5.489  -7.313   1.175  1.00  0.00
ATOM    306  CA  GLY A  77      -5.261  -6.896  -0.204  1.00  0.00
ATOM    307  C   GLY A  77      -5.697  -7.975  -1.186  1.00  0.00
ATOM    308  O   GLY A  77      -6.296  -7.681  -2.220  1.00  0.00
ATOM    309  N   GLY A  78      -5.307  -9.240  -0.879  1.00  0.00
ATOM    310  CA  GLY A  78      -5.705 -10.364  -1.718  1.00  0.00
ATOM    311  C   GLY A  78      -7.221 -10.461  -1.828  1.00  0.00
ATOM    312  O   GLY A  78      -7.760 -10.725  -2.902  1.00  0.00
ATOM    313  N   GLY A  79      -7.904 -10.280  -0.696  1.00  0.00
ATOM    314  CA  GLY A  79      -9.362 -10.296  -0.688  1.00  0.00
ATOM    315  C   GLY A  79      -9.930  -9.207  -1.589  1.00  0.00
ATOM    316  O   GLY A  79     -10.895  -9.434  -2.319  1.00  0.00
ATOM    317  N   GLY A  80      -9.342  -8.014  -1.517  1.00  0.00
ATOM    318  CA  GLY A  80      -9.784  -6.911  -2.363  1.00  0.00
ATOM    319  C   GLY A  80      -9.609  -7.245  -3.839  1.00  0.00
ATOM    320  O   GLY A  80     -10.476  -6.946  -4.660  1.00  0.00
ATOM    321  N   GLY A  81      -8.430  -7.851  -4.154  1.00  0.00
ATOM    322  CA  GLY A  81      -8.152  -8.238  -5.532  1.00  0.00
ATOM    323  C   GLY A  81      -9.129  -9.303  -6.012  1.00  0.00
ATOM    324  O   GLY A  81      -9.593  -9.265  -7.151  1.00  0.00
ATOM    325  N   GLY A  82      -9.407 -10.269  -5.114  1.00  0.00
ATOM    326  CA  GLY A  82     -10.363 -11.316  -5.451  1.00  0.00
ATOM    327  C   GLY A  82     -11.751 -10.736  -5.694  1.00  0.00
ATOM    328  O   GLY A  82     -12.453 -11.148  -6.618  1.00  0.00
ATOM    329  N   GLY A  83     -12.166  -9.791  -4.831  1.00  0.00
ATOM    330  CA  GLY A  83     -13.464  -9.150  -5.004  1.00  0.00
ATOM    331  C   GLY A  83     -13.525  -8.375  -6.314  1.00  0.00
ATOM    332  O   GLY A  83     -14.536  -8.403  -7.016  1.00  0.00
ATOM    333  N   GLY A  84     -12.454  -7.669  -6.627  1.00  0.00
ATOM    334  CA  GLY A  84     -12.395  -6.924  -7.880  1.00  0.00
ATOM    335  C   GLY A  84     -12.458  -7.860  -9.080  1.00  0.00
ATOM    336  O   GLY A  84     -13.094  -7.551 -10.087  1.00  0.00
ATOM    337  N   GLY A  85     -11.774  -9.013  -8.920  1.00  0.00
ATOM    338  CA  GLY A  85     -11.751  -9.992 -10.000  1.00  0.00
ATOM    339  C   GLY A  85     -13.119 -10.635 -10.190  1.00  0.00
ATOM    340  O   GLY A  85     -13.542 -10.895 -11.316  1.00  0.00
ATOM    341  N   GLY A  86     -13.786 -10.933  -9.115  1.00  0.00
ATOM    342  CA  GLY A  86     -15.122 -11.502  -9.244  1.00  0.00
ATOM    343  C   GLY A  86     -16.170 -10.411  -9.421  1.00  0.00
ATOM    344  O   GLY A  86     -16.879 -10.376 -10.428  1.00  0.00
ATOM    345  N   ALA B  87      16.402   5.010  35.008  1.00  1.00
ATOM    346  CA  ALA B  87      14.950   5.081  35.118  1.00  1.00
ATOM    347  C   ALA B  87      14.273   4.356  33.961  1.00  1.00
ATOM    348  O   ALA B  87      14.742   4.408  32.824  1.00  1.00
ATOM    349  N   ASP B  88      13.118   3.700  34.213  1.00  1.00
ATOM    350  CA  ASP B  88      12.409   3.040  33.124  1.00  1.00
ATOM    351  C   ASP B  88      12.062   4.025  32.015  1.00  1.00
ATOM    352  O   ASP B  88      11.682   5.165  32.281  1.00  1.00
ATOM    353  N   THR B  89      11.804   3.424  30.797  1.00  1.00
ATOM    354  CA  THR B  89      11.454   4.218  29.625  1.00  1.00
ATOM    355  C   THR B  89      10.463   3.478  28.735  1.00  1.00
ATOM    356  O   THR B  89      10.487   2.250  28.649  1.00  1.00
ATOM    357  N   ILE B  90       9.755   4.187  27.949  1.00  1.00
ATOM    358  CA  ILE B  90       8.866   3.777  26.869  1.00  1.00
ATOM    359  C   ILE B  90       8.968   4.726  25.682  1.00  1.00
ATOM    360  O   ILE B  90       9.050   5.942  25.852  1.00  1.00
ATOM    361  N   CYS B  91       9.172   4.209  24.512  1.00  1.00
ATOM    362  CA  CYS B  91       9.286   4.972  23.274  1.00  1.00
ATOM    363  C   CYS B  91       8.195   4.581  22.285  1.00  1.00
ATOM    364  O   CYS B  91       7.854   3.406  22.155  1.00  1.00
ATOM    365  N   ILE B  92       7.618   5.649  21.582  1.00  1.00
ATOM    366  CA  ILE B  92       6.683   5.445  20.482  1.00  1.00
ATOM    367  C   ILE B  92       7.403   5.449  19.139  1.00  1.00
ATOM    368  O   ILE B  92       8.177   6.359  18.842  1.00  1.00
ATOM    369  N   GLY B  93       7.366   4.362  18.409  1.00  1.00
ATOM    370  CA  GLY B  93       8.117   4.271  17.162  1.00  1.00
ATOM    371  C   GLY B  93       7.223   3.827  16.012  1.00  1.00
ATOM    372  O   GLY B  93       6.058   3.484  16.215  1.00  1.00
ATOM    373  N   TYR B  94       7.911   3.255  14.957  1.00  1.00
ATOM    374  CA  TYR B  94       7.298   2.724  13.745  1.00  1.00
ATOM    375  C   TYR B  94       8.097   1.552  13.192  1.00  1.00
ATOM    376  O   TYR B  94       9.321   1.508  13.316  1.00  1.00
ATOM    377  N   HIS B  95       7.436   0.731  12.353  1.00  1.00
ATOM    378  CA  HIS B  95       8.045  -0.435  11.723  1.00  1.00
ATOM    379  C   HIS B  95       9.093  -0.022  10.698  1.00  1.00
ATOM    380  O   HIS B  95       8.907   0.946   9.961  1.00  1.00
ATOM    381  N   ALA B  96      10.079  -0.841  10.525  1.00  1.00
ATOM    382  CA  ALA B  96      11.087  -0.873   9.472  1.00  1.00
ATOM    383  C   ALA B  96      11.439  -2.305   9.090  1.00  1.00
ATOM    384  O   ALA B  96      11.428  -3.203   9.933  1.00  1.00
ATOM    385  N   ASN B  97      11.724  -2.565   7.882  1.00  1.00
ATOM    386  CA  ASN B  97      12.115  -3.893   7.424  1.00  1.00
ATOM    387  C   ASN B  97      13.215  -3.812   6.373  1.00  1.00
ATOM    388  O   ASN B  97      13.446  -2.756   5.783  1.00  1.00
ATOM    389  N   ASN B  98      13.459  -4.877   5.660  1.00  1.00
ATOM    390  CA  ASN B  98      14.493  -4.991   4.639  1.00  1.00
ATOM    391  C   ASN B  98      13.921  -4.755   3.247  1.00  1.00
ATOM    392  O   ASN B  98      14.663  -4.537   2.289  1.00  1.00
ATOM    393  N   SER B  99      12.816  -4.196   3.087  1.00  1.00
ATOM    394  CA  SER B  99      12.228  -3.871   1.794  1.00  1.00
ATOM    395  C   SER B  99      13.049  -2.815   1.065  1.00  1.00
ATOM    396  O   SER B  99      13.453  -1.813   1.655  1.00  1.00
ATOM    397  N   THR B 100      13.181  -3.009  -0.261  1.00  1.00
ATOM    398  CA  THR B 100      13.908  -2.056  -1.091  1.00  1.00
ATOM    399  C   THR B 100      13.009  -1.466  -2.169  1.00  1.00
ATOM    400  O   THR B 100      13.302  -0.408  -2.725  1.00  1.00
ATOM    401  N   ASP B 101      11.677  -1.833  -2.073  1.00  1.00
ATOM    402  CA  ASP B 101      10.681  -1.264  -2.973  1.00  1.00
ATOM    403  C   ASP B 101      10.573   0.245  -2.794  1.00  1.00
ATOM    404  O   ASP B 101      10.617   0.751  -1.672  1.00  1.00
ATOM    405  N   THR B 102      10.408   0.943  -3.914  1.00  1.00
ATOM    406  CA  THR B 102      10.261   2.393  -3.895  1.00  1.00
ATOM    407  C   THR B 102       8.992   2.827  -4.617  1.00  1.00
ATOM    408  O   THR B 102       8.583   2.210  -5.600  1.00  1.00
ATOM    409  N   VAL B 103       8.485   3.919  -4.233  1.00  1.00
ATOM    410  CA  VAL B 103       7.350   4.614  -4.828  1.00  1.00
ATOM    411  C   VAL B 103       7.659   6.090  -5.044  1.00  1.00
ATOM    412  O   VAL B 103       8.415   6.693  -4.283  1.00  1.00
ATOM    413  N   ASP B 104       6.938   6.732  -5.886  1.00  1.00
ATOM    414  CA  ASP B 104       6.995   8.176  -6.078  1.00  1.00
ATOM    415  C   ASP B 104       5.756   8.856  -5.512  1.00  1.00
ATOM    416  O   ASP B 104       4.660   8.295  -5.541  1.00  1.00
ATOM    417  N   THR B 105       5.965  10.052  -5.019  1.00  1.00
ATOM    418  CA  THR B 105       4.890  10.950  -4.616  1.00  1.00
ATOM    419  C   THR B 105       4.905  12.231  -5.441  1.00  1.00
ATOM    420  O   THR B 105       5.953  12.656  -5.927  1.00  1.00
ATOM    421  N   VAL B 106       4.141  13.162  -5.231  1.00  1.00
ATOM    422  CA  VAL B 106       4.202  14.461  -5.891  1.00  1.00
ATOM    423  C   VAL B 106       5.387  15.277  -5.391  1.00  1.00
ATOM    424  O   VAL B 106       6.054  15.960  -6.168  1.00  1.00
ATOM    425  N   LEU B 107       5.795  15.161  -4.240  1.00  1.00
ATOM    426  CA  LEU B 107       6.889  15.919  -3.645  1.00  1.00
ATOM    427  C   LEU B 107       8.186  15.116  -3.653  1.00  1.00
ATOM    428  O   LEU B 107       9.271  15.672  -3.821  1.00  1.00
ATOM    429  N   GLU B 108       8.318  13.992  -3.935  1.00  1.00
ATOM    430  CA  GLU B 108       9.418  13.070  -3.676  1.00  1.00
ATOM    431  C   GLU B 108       9.416  11.916  -4.670  1.00  1.00
ATOM    432  O   GLU B 108       8.383  11.293  -4.910  1.00  1.00
ATOM    433  N   LYS B 109      10.589  11.642  -5.250  1.00  1.00
ATOM    434  CA  LYS B 109      10.780  10.464  -6.088  1.00  1.00
ATOM    435  C   LYS B 109      11.654   9.429  -5.393  1.00  1.00
ATOM    436  O   LYS B 109      12.705   9.758  -4.842  1.00  1.00
ATOM    437  N   ASN B 110      11.243   8.098  -5.643  1.00  1.00
ATOM    438  CA  ASN B 110      12.169   7.063  -5.197  1.00  1.00
ATOM    439  C   ASN B 110      12.197   6.967  -3.677  1.00  1.00
ATOM    440  O   ASN B 110      13.265   6.986  -3.064  1.00  1.00
ATOM    441  N   VAL B 111      11.037   7.064  -2.995  1.00  1.00
ATOM    442  CA  VAL B 111      10.849   6.779  -1.577  1.00  1.00
ATOM    443  C   VAL B 111      10.807   5.279  -1.317  1.00  1.00
ATOM    444  O   VAL B 111      10.006   4.559  -1.913  1.00  1.00
ATOM    445  N   THR B 112      11.855   4.798  -0.510  1.00  1.00
ATOM    446  CA  THR B 112      11.785   3.404  -0.089  1.00  1.00
ATOM    447  C   THR B 112      10.731   3.208   0.994  1.00  1.00
ATOM    448  O   THR B 112      10.708   3.932   1.990  1.00  1.00
ATOM    449  N   VAL B 113       9.870   2.255   0.845  1.00  1.00
ATOM    450  CA  VAL B 113       8.754   2.021   1.753  1.00  1.00
ATOM    451  C   VAL B 113       8.747   0.583   2.257  1.00  1.00
ATOM    452  O   VAL B 113       9.115  -0.341   1.532  1.00  1.00
ATOM    453  N   THR B 114       8.099   0.347   3.433  1.00  1.00
ATOM    454  CA  THR B 114       8.030  -0.981   4.029  1.00  1.00
ATOM    455  C   THR B 114       7.065  -1.879   3.266  1.00  1.00
ATOM    456  O   THR B 114       7.324  -3.068   3.079  1.00  1.00
ATOM    457  N   HIS B 115       6.088  -1.535   2.733  1.00  1.00
ATOM    458  CA  HIS B 115       5.055  -2.283   2.026  1.00  1.00
ATOM    459  C   HIS B 115       4.472  -1.469   0.878  1.00  1.00
ATOM    460  O   HIS B 115       4.311  -0.253   0.987  1.00  1.00
ATOM    461  N   SER B 116       4.284  -2.158  -0.252  1.00  1.00
ATOM    462  CA  SER B 116       3.710  -1.583  -1.463  1.00  1.00
ATOM    463  C   SER B 116       3.141  -2.666  -2.370  1.00  1.00
ATOM    464  O   SER B 116       3.583  -3.815  -2.335  1.00  1.00
ATOM    465  N   VAL B 117       2.437  -2.315  -3.383  1.00  1.00
ATOM    466  CA  VAL B 117       1.782  -3.198  -4.341  1.00  1.00
ATOM    467  C   VAL B 117       1.922  -2.668  -5.762  1.00  1.00
ATOM    468  O   VAL B 117       1.775  -1.471  -6.006  1.00  1.00
ATOM    469  N   ASN B 118       2.352  -3.594  -6.729  1.00  1.00
ATOM    470  CA  ASN B 118       2.358  -3.189  -8.130  1.00  1.00
ATOM    471  C   ASN B 118       0.955  -3.234  -8.722  1.00  1.00
ATOM    472  O   ASN B 118       0.247  -4.232  -8.591  1.00  1.00
ATOM    473  N   LEU B 119       0.550  -2.121  -9.400  1.00  1.00
ATOM    474  CA  LEU B 119      -0.771  -2.027 -10.010  1.00  1.00
ATOM    475  C   LEU B 119      -0.687  -2.143 -11.529  1.00  1.00
ATOM    476  O   LEU B 119      -1.660  -2.508 -12.188  1.00  1.00
ATOM    477  N   LEU B 120       0.394  -2.282 -12.089  1.00  1.00
ATOM    478  CA  LEU B 120       0.699  -2.374 -13.512  1.00  1.00
ATOM    479  C   LEU B 120       1.233  -3.756 -13.873  1.00  1.00
ATOM    480  O   LEU B 120       2.218  -4.221 -13.299  1.00  1.00
ATOM    481  N   GLU B 121       0.347  -4.504 -14.679  1.00  1.00
ATOM    482  CA  GLU B 121       0.748  -5.811 -15.186  1.00  1.00
ATOM    483  C   GLU B 121       1.602  -5.677 -16.440  1.00  1.00
ATOM    484  O   GLU B 121       1.267  -4.924 -17.354  1.00  1.00
ATOM    485  N   ASP B 122       2.752  -6.340 -16.464  1.00  1.00
ATOM    486  CA  ASP B 122       3.667  -6.251 -17.596  1.00  1.00
ATOM    487  C   ASP B 122       4.091  -7.635 -18.070  1.00  1.00
ATOM    488  O   ASP B 122       4.488  -7.812 -19.222  1.00  1.00
ATOM    489  N   SER B 123       3.500  -8.649 -17.516  1.00  1.00
ATOM    490  CA  SER B 123       3.742 -10.059 -17.798  1.00  1.00
ATOM    491  C   SER B 123       2.578 -10.675 -18.563  1.00  1.00
ATOM    492  O   SER B 123       1.414 -10.421 -18.251  1.00  1.00
ATOM    493  N   HIS B 124       2.854 -11.299 -19.647  1.00  1.00
ATOM    494  CA  HIS B 124       1.960 -12.139 -20.436  1.00  1.00
ATOM    495  C   HIS B 124       2.575 -13.508 -20.694  1.00  1.00
ATOM    496  O   HIS B 124       3.780 -13.626 -20.913  1.00  1.00
ATOM    497  N   ASN B 125       1.974 -14.484 -20.968  1.00  1.00
ATOM    498  CA  ASN B 125       2.426 -15.852 -21.189  1.00  1.00
ATOM    499  C   ASN B 125       2.849 -16.066 -22.636  1.00  1.00
ATOM    500  O   ASN B 125       3.567 -17.016 -22.950  1.00  1.00
ATOM    501  N   GLY B 126       2.988 -15.279 -23.458  1.00  1.00
ATOM    502  CA  GLY B 126       3.534 -15.320 -24.809  1.00  1.00
ATOM    503  C   GLY B 126       2.846 -16.388 -25.650  1.00  1.00
ATOM    504  O   GLY B 126       3.433 -16.927 -26.588  1.00  1.00
ATOM    505  N   LYS B 127       1.618 -16.735 -25.424  1.00  1.00
ATOM    506  CA  LYS B 127       0.860 -17.770 -26.117  1.00  1.00
ATOM    507  C   LYS B 127      -0.514 -17.260 -26.533  1.00  1.00
ATOM    508  O   LYS B 127      -1.134 -16.468 -25.823  1.00  1.00
ATOM    509  N   LEU B 128      -1.021 -17.755 -27.724  1.00  1.00
ATOM    510  CA  LEU B 128      -2.450 -17.642 -27.989  1.00  1.00
ATOM    511  C   LEU B 128      -3.232 -18.739 -27.276  1.00  1.00
ATOM    512  O   LEU B 128      -2.868 -19.914 -27.337  1.00  1.00
ATOM    513  N   CYS B 129      -4.222 -18.412 -26.557  1.00  1.00
ATOM    514  CA  CYS B 129      -4.964 -19.337 -25.708  1.00  1.00
ATOM    515  C   CYS B 129      -6.443 -19.353 -26.072  1.00  1.00
ATOM    516  O   CYS B 129      -7.005 -18.333 -26.472  1.00  1.00
ATOM    517  N   ARG B 130      -7.162 -20.433 -25.610  1.00  1.00
ATOM    518  CA  ARG B 130      -8.618 -20.352 -25.647  1.00  1.00
ATOM    519  C   ARG B 130      -9.135 -19.293 -24.681  1.00  1.00
ATOM    520  O   ARG B 130      -8.630 -19.156 -23.568  1.00  1.00
ATOM    521  N   LEU B 131     -10.292 -18.709 -25.089  1.00  1.00
ATOM    522  CA  LEU B 131     -11.009 -17.792 -24.211  1.00  1.00
ATOM    523  C   LEU B 131     -12.250 -18.452 -23.620  1.00  1.00
ATOM    524  O   LEU B 131     -13.134 -18.901 -24.351  1.00  1.00
ATOM    525  N   LYS B 132     -12.324 -18.575 -22.264  1.00  1.00
ATOM    526  CA  LYS B 132     -13.555 -19.148 -21.734  1.00  1.00
ATOM    527  C   LYS B 132     -13.801 -20.542 -22.297  1.00  1.00
ATOM    528  O   LYS B 132     -14.945 -20.977 -22.427  1.00  1.00
ATOM    529  N   GLY B 133     -12.669 -21.264 -22.794  1.00  1.00
ATOM    530  CA  GLY B 133     -12.749 -22.663 -23.196  1.00  1.00
ATOM    531  C   GLY B 133     -12.858 -22.796 -24.709  1.00  1.00
ATOM    532  O   GLY B 133     -12.573 -23.854 -25.271  1.00  1.00
ATOM    533  N   ILE B 134     -13.039 -21.846 -25.450  1.00  1.00
ATOM    534  CA  ILE B 134     -13.195 -21.825 -26.899  1.00  1.00
ATOM    535  C   ILE B 134     -11.921 -21.349 -27.584  1.00  1.00
ATOM    536  O   ILE B 134     -11.370 -20.305 -27.235  1.00  1.00
ATOM    537  N   ALA B 135     -11.420 -22.193 -28.567  1.00  1.00
ATOM    538  CA  ALA B 135     -10.231 -21.830 -29.329  1.00  1.00
ATOM    539  C   ALA B 135     -10.560 -20.806 -30.408  1.00  1.00
ATOM    540  O   ALA B 135     -11.570 -20.923 -31.102  1.00  1.00
ATOM    541  N   PRO B 136      -9.604 -19.875 -30.658  1.00  1.00
ATOM    542  CA  PRO B 136      -9.761 -18.925 -31.753  1.00  1.00
ATOM    543  C   PRO B 136      -9.788 -19.637 -33.099  1.00  1.00
ATOM    544  O   PRO B 136      -9.029 -20.578 -33.330  1.00  1.00
ATOM    545  N   SER B 137     -17.516 -22.053 -35.091  1.00  1.00
ATOM    546  CA  SER B 137     -17.448 -21.289 -33.851  1.00  1.00
ATOM    547  C   SER B 137     -16.006 -20.979 -33.473  1.00  1.00
ATOM    548  O   SER B 137     -15.118 -21.817 -33.633  1.00  1.00
ATOM    549  N   TRP B 138     -15.855 -19.800 -32.907  1.00  1.00
ATOM    550  CA  TRP B 138     -14.564 -19.349 -32.400  1.00  1.00
ATOM    551  C   TRP B 138     -14.731 -18.199 -31.416  1.00  1.00
ATOM    552  O   TRP B 138     -15.611 -17.354 -31.577  1.00  1.00
ATOM    553  N   SER B 139     -13.686 -17.963 -30.589  1.00  1.00
ATOM    554  CA  SER B 139     -13.720 -16.926 -29.565  1.00  1.00
ATOM    555  C   SER B 139     -13.050 -15.648 -30.052  1.00  1.00
ATOM    556  O   SER B 139     -13.348 -14.556 -29.568  1.00  1.00
ATOM    557  N   TYR B 140     -12.518 -15.537 -30.986  1.00  1.00
ATOM    558  CA  TYR B 140     -11.787 -14.493 -31.694  1.00  1.00
ATOM    559  C   TYR B 140     -11.205 -15.019 -33.000  1.00  1.00
ATOM    560  O   TYR B 140     -10.834 -16.188 -33.100  1.00  1.00
ATOM    561  N   ILE B 141     -10.888 -14.073 -33.910  1.00  1.00
ATOM    562  CA  ILE B 141     -10.126 -14.375 -35.116  1.00  1.00
ATOM    563  C   ILE B 141      -8.787 -13.649 -35.118  1.00  1.00
ATOM    564  O   ILE B 141      -8.701 -12.485 -34.726  1.00  1.00
ATOM    565  N   SER B 142     -16.927  -8.981 -36.636  1.00  1.00
ATOM    566  CA  SER B 142     -16.206  -9.059 -35.371  1.00  1.00
ATOM    567  C   SER B 142     -17.138  -9.439 -34.227  1.00  1.00
ATOM    568  O   SER B 142     -16.701  -9.978 -33.211  1.00  1.00
ATOM    569  N   SER B 143     -18.351  -9.397 -34.360  1.00  1.00
ATOM    570  CA  SER B 143     -19.360  -9.731 -33.362  1.00  1.00
ATOM    571  C   SER B 143     -20.111 -11.001 -33.741  1.00  1.00
ATOM    572  O   SER B 143     -20.833 -11.573 -32.924  1.00  1.00
ATOM    573  N   VAL B 144     -19.556 -11.807 -34.514  1.00  1.00
ATOM    574  CA  VAL B 144     -19.965 -13.167 -34.843  1.00  1.00
ATOM    575  C   VAL B 144     -19.166 -14.190 -34.048  1.00  1.00
ATOM    576  O   VAL B 144     -17.938 -14.231 -34.127  1.00  1.00
ATOM    577  N   SER B 145     -19.888 -15.069 -33.291  1.00  1.00
ATOM    578  CA  SER B 145     -19.239 -16.085 -32.472  1.00  1.00
ATOM    579  C   SER B 145     -19.335 -17.460 -33.120  1.00  1.00
ATOM    580  O   SER B 145     -18.471 -18.313 -32.920  1.00  1.00
ATOM    581  N   SER B 146     -20.158 -17.869 -33.734  1.00  1.00
ATOM    582  CA  SER B 146     -20.241 -19.102 -34.508  1.00  1.00
ATOM    583  C   SER B 146     -20.918 -18.864 -35.852  1.00  1.00
ATOM    584  O   SER B 146     -21.822 -18.036 -35.964  1.00  1.00
ATOM    585  N   SER B 147     -24.574 -16.296 -35.791  1.00  1.00
ATOM    586  CA  SER B 147     -24.759 -16.260 -34.346  1.00  1.00
ATOM    587  C   SER B 147     -23.912 -15.165 -33.709  1.00  1.00
ATOM    588  O   SER B 147     -22.713 -15.064 -33.969  1.00  1.00
ATOM    589  N   ARG B 148     -24.588 -14.147 -33.201  1.00  1.00
ATOM    590  CA  ARG B 148     -23.898 -12.987 -32.650  1.00  1.00
ATOM    591  C   ARG B 148     -23.466 -13.235 -31.210  1.00  1.00
ATOM    592  O   ARG B 148     -24.207 -13.823 -30.422  1.00  1.00
ATOM    593  N   GLY B 149     -22.340 -12.623 -30.861  1.00  1.00
ATOM    594  CA  GLY B 149     -21.762 -12.634 -29.522  1.00  1.00
ATOM    595  C   GLY B 149     -20.895 -11.404 -29.286  1.00  1.00
ATOM    596  O   GLY B 149     -20.119 -11.004 -30.154  1.00  1.00
ATOM    597  N   PHE B 150     -21.013 -10.785 -28.143  1.00  1.00
ATOM    598  CA  PHE B 150     -20.174  -9.643 -27.803  1.00  1.00
ATOM    599  C   PHE B 150     -18.814 -10.092 -27.287  1.00  1.00
ATOM    600  O   PHE B 150     -18.724 -10.965 -26.423  1.00  1.00
ATOM    601  N   GLY B 151     -17.759  -9.139 -27.740  1.00  1.00
ATOM    602  CA  GLY B 151     -16.461  -9.368 -27.117  1.00  1.00
ATOM    603  C   GLY B 151     -15.531 -10.136 -28.048  1.00  1.00
ATOM    604  O   GLY B 151     -14.326 -10.214 -27.811  1.00  1.00
ATOM    605  N   SER B 152     -16.021 -10.647 -29.159  1.00  1.00
ATOM    606  CA  SER B 152     -15.146 -11.168 -30.203  1.00  1.00
ATOM    607  C   SER B 152     -14.480 -10.038 -30.977  1.00  1.00
ATOM    608  O   SER B 152     -15.090  -8.998 -31.224  1.00  1.00
ATOM    609  N   GLY B 153     -13.581 -10.414 -31.860  1.00  1.00
ATOM    610  CA  GLY B 153     -12.797  -9.446 -32.617  1.00  1.00
ATOM    611  C   GLY B 153     -11.818 -10.142 -33.554  1.00  1.00
ATOM    612  O   GLY B 153     -11.483 -11.311 -33.360  1.00  1.00
ATOM    613  N   ILE B 154     -11.201  -9.396 -34.405  1.00  1.00
ATOM    614  CA  ILE B 154     -10.080  -9.837 -35.226  1.00  1.00
ATOM    615  C   ILE B 154      -8.785  -9.155 -34.802  1.00  1.00
ATOM    616  O   ILE B 154      -8.748  -7.941 -34.606  1.00  1.00
ATOM    617  N   ILE B 155      -7.794  -9.957 -34.526  1.00  1.00
ATOM    618  CA  ILE B 155      -6.464  -9.490 -34.155  1.00  1.00
ATOM    619  C   ILE B 155      -5.407 -10.022 -35.114  1.00  1.00
ATOM    620  O   ILE B 155      -5.506 -11.149 -35.600  1.00  1.00
ATOM    621  N   THR B 156      -4.362  -9.348 -35.287  1.00  1.00
ATOM    622  CA  THR B 156      -3.142  -9.811 -35.937  1.00  1.00
ATOM    623  C   THR B 156      -2.064 -10.143 -34.913  1.00  1.00
ATOM    624  O   THR B 156      -1.757  -9.336 -34.036  1.00  1.00
ATOM    625  N   SER B 157      -1.477 -11.409 -35.115  1.00  1.00
ATOM    626  CA  SER B 157      -0.575 -11.854 -34.060  1.00  1.00
ATOM    627  C   SER B 157       0.523 -12.751 -34.617  1.00  1.00
ATOM    628  O   SER B 157       0.285 -13.554 -35.519  1.00  1.00
ATOM    629  N   ASN B 158       1.697 -12.680 -33.957  1.00  1.00
ATOM    630  CA  ASN B 158       2.793 -13.557 -34.350  1.00  1.00
ATOM    631  C   ASN B 158       3.004 -14.667 -33.329  1.00  1.00
ATOM    632  O   ASN B 158       3.705 -15.643 -33.596  1.00  1.00
ATOM    633  N   ALA B 159       2.303 -14.748 -32.352  1.00  1.00
ATOM    634  CA  ALA B 159       2.291 -15.756 -31.299  1.00  1.00
ATOM    635  C   ALA B 159       1.815 -17.102 -31.831  1.00  1.00
ATOM    636  O   ALA B 159       0.891 -17.168 -32.642  1.00  1.00
ATOM    637  N   SER B 160       2.143 -18.197 -31.053  1.00  1.00
ATOM    638  CA  SER B 160       1.687 -19.534 -31.417  1.00  1.00
ATOM    639  C   SER B 160       0.551 -19.993 -30.513  1.00  1.00
ATOM    640  O   SER B 160       0.586 -19.785 -29.301  1.00  1.00
ATOM    641  N   MET B 161      -0.362 -20.831 -31.107  1.00  1.00
ATOM    642  CA  MET B 161      -1.426 -21.400 -30.290  1.00  1.00
ATOM    643  C   MET B 161      -0.896 -22.507 -29.387  1.00  1.00
ATOM    644  O   MET B 161      -0.167 -23.391 -29.836  1.00  1.00
ATOM    645  N   HIS B 162      -1.232 -22.481 -28.160  1.00  1.00
ATOM    646  CA  HIS B 162      -0.950 -23.505 -27.162  1.00  1.00
ATOM    647  C   HIS B 162      -2.233 -24.022 -26.524  1.00  1.00
ATOM    648  O   HIS B 162      -3.185 -23.268 -26.324  1.00  1.00
ATOM    649  N   GLU B 163      -2.226 -25.208 -25.991  1.00  1.00
ATOM    650  CA  GLU B 163      -3.364 -25.694 -25.220  1.00  1.00
ATOM    651  C   GLU B 163      -3.452 -24.996 -23.869  1.00  1.00
ATOM    652  O   GLU B 163      -2.633 -25.234 -22.982  1.00  1.00
ATOM    653  N   CYS B 164      -3.921 -23.849 -23.877  1.00  1.00
ATOM    654  CA  CYS B 164      -4.125 -22.980 -22.724  1.00  1.00
ATOM    655  C   CYS B 164      -5.484 -22.295 -22.783  1.00  1.00
ATOM    656  O   CYS B 164      -5.974 -21.960 -23.861  1.00  1.00
ATOM    657  N   ASN B 165      -5.983 -21.810 -21.745  1.00  1.00
ATOM    658  CA  ASN B 165      -7.209 -21.043 -21.565  1.00  1.00
ATOM    659  C   ASN B 165      -6.955 -19.778 -20.755  1.00  1.00
ATOM    660  O   ASN B 165      -6.296 -19.817 -19.716  1.00  1.00
ATOM    661  N   THR B 166      -7.634 -18.670 -21.250  1.00  1.00
ATOM    662  CA  THR B 166      -7.433 -17.380 -20.601  1.00  1.00
ATOM    663  C   THR B 166      -8.714 -16.555 -20.607  1.00  1.00
ATOM    664  O   THR B 166      -9.525 -16.657 -21.528  1.00  1.00
ATOM    665  N   LYS B 167      -8.787 -15.556 -19.818  1.00  1.00
ATOM    666  CA  LYS B 167      -9.876 -14.588 -19.761  1.00  1.00
ATOM    667  C   LYS B 167      -9.522 -13.315 -20.518  1.00  1.00
ATOM    668  O   LYS B 167     -10.402 -12.611 -21.014  1.00  1.00
ATOM    669  N   CYS B 168      -8.287 -13.229 -20.886  1.00  1.00
ATOM    670  CA  CYS B 168      -7.669 -12.055 -21.490  1.00  1.00
ATOM    671  C   CYS B 168      -6.591 -12.454 -22.489  1.00  1.00
ATOM    672  O   CYS B 168      -5.733 -13.285 -22.193  1.00  1.00
ATOM    673  N   GLN B 169      -6.751 -12.058 -23.724  1.00  1.00
ATOM    674  CA  GLN B 169      -5.828 -12.344 -24.816  1.00  1.00
ATOM    675  C   GLN B 169      -5.437 -11.071 -25.554  1.00  1.00
ATOM    676  O   GLN B 169      -6.281 -10.219 -25.833  1.00  1.00
ATOM    677  N   THR B 170      -4.171 -10.789 -25.581  1.00  1.00
ATOM    678  CA  THR B 170      -3.565  -9.773 -26.432  1.00  1.00
ATOM    679  C   THR B 170      -2.840 -10.404 -27.614  1.00  1.00
ATOM    680  O   THR B 170      -2.244 -11.474 -27.489  1.00  1.00
ATOM    681  N   PRO B 171      -2.388  -9.645 -28.571  1.00  1.00
ATOM    682  CA  PRO B 171      -1.663 -10.163 -29.725  1.00  1.00
ATOM    683  C   PRO B 171      -0.268 -10.633 -29.332  1.00  1.00
ATOM    684  O   PRO B 171       0.248 -11.605 -29.885  1.00  1.00
ATOM    685  N   LEU B 172       0.236 -10.403 -28.274  1.00  1.00
ATOM    686  CA  LEU B 172       1.560 -10.779 -27.795  1.00  1.00
ATOM    687  C   LEU B 172       1.492 -12.001 -26.885  1.00  1.00
ATOM    688  O   LEU B 172       2.421 -12.807 -26.840  1.00  1.00
ATOM    689  N   GLY B 173       0.345 -12.278 -26.309  1.00  1.00
ATOM    690  CA  GLY B 173       0.199 -13.329 -25.309  1.00  1.00
ATOM    691  C   GLY B 173      -1.026 -13.092 -24.436  1.00  1.00
ATOM    692  O   GLY B 173      -1.451 -11.953 -24.242  1.00  1.00
ATOM    693  N   ALA B 174      -1.408 -14.143 -23.649  1.00  1.00
ATOM    694  CA  ALA B 174      -2.524 -14.027 -22.718  1.00  1.00
ATOM    695  C   ALA B 174      -2.070 -13.453 -21.382  1.00  1.00
ATOM    696  O   ALA B 174      -0.991 -13.781 -20.890  1.00  1.00
ATOM    697  N   ILE B 175      -3.018 -12.750 -20.731  1.00  1.00
ATOM    698  CA  ILE B 175      -2.793 -12.173 -19.412  1.00  1.00
ATOM    699  C   ILE B 175      -3.653 -12.857 -18.357  1.00  1.00
ATOM    700  O   ILE B 175      -4.853 -13.048 -18.549  1.00  1.00
ATOM    701  N   ASN B 176      -3.065 -13.376 -17.369  1.00  1.00
ATOM    702  CA  ASN B 176      -3.713 -13.916 -16.180  1.00  1.00
ATOM    703  C   ASN B 176      -3.343 -13.114 -14.939  1.00  1.00
ATOM    704  O   ASN B 176      -2.174 -13.037 -14.563  1.00  1.00
ATOM    705  N   SER B 177      -4.254 -12.003 -14.699  1.00  1.00
ATOM    706  CA  SER B 177      -3.864 -11.006 -13.710  1.00  1.00
ATOM    707  C   SER B 177      -5.085 -10.352 -13.076  1.00  1.00
ATOM    708  O   SER B 177      -6.120 -10.189 -13.723  1.00  1.00
ATOM    709  N   SER B 178      -4.951  -9.948 -11.794  1.00  1.00
ATOM    710  CA  SER B 178      -5.991  -9.206 -11.091  1.00  1.00
ATOM    711  C   SER B 178      -5.639  -7.727 -10.990  1.00  1.00
ATOM    712  O   SER B 178      -6.512  -6.884 -10.781  1.00  1.00
ATOM    713  N   LEU B 179      -4.456  -7.393 -11.432  1.00  1.00
ATOM    714  CA  LEU B 179      -4.045  -5.996 -11.503  1.00  1.00
ATOM    715  C   LEU B 179      -4.999  -5.184 -12.372  1.00  1.00
ATOM    716  O   LEU B 179      -5.362  -5.603 -13.472  1.00  1.00
ATOM    717  N   PRO B 180      -5.150  -3.896 -12.020  1.00  1.00
ATOM    718  CA  PRO B 180      -6.091  -3.019 -12.705  1.00  1.00
ATOM    719  C   PRO B 180      -5.498  -2.477 -14.000  1.00  1.00
ATOM    720  O   PRO B 180      -6.204  -2.305 -14.993  1.00  1.00
ATOM    721  N   TYR B 181      -4.342  -2.347 -14.246  1.00  1.00
ATOM    722  CA  TYR B 181      -3.655  -1.769 -15.394  1.00  1.00
ATOM    723  C   TYR B 181      -2.644  -2.746 -15.980  1.00  1.00
ATOM    724  O   TYR B 181      -2.045  -3.543 -15.258  1.00  1.00
ATOM    725  N   GLN B 182      -2.396  -2.502 -17.304  1.00  1.00
ATOM    726  CA  GLN B 182      -1.379  -3.227 -18.057  1.00  1.00
ATOM    727  C   GLN B 182      -0.775  -2.353 -19.148  1.00  1.00
ATOM    728  O   GLN B 182      -1.468  -1.542 -19.763  1.00  1.00
ATOM    729  N   ASN B 183       0.445  -2.483 -19.430  1.00  1.00
ATOM    730  CA  ASN B 183       1.180  -1.770 -20.468  1.00  1.00
ATOM    731  C   ASN B 183       1.706  -2.728 -21.529  1.00  1.00
ATOM    732  O   ASN B 183       2.164  -2.304 -22.590  1.00  1.00
ATOM    733  N   ILE B 184       0.985  -3.879 -21.698  1.00  1.00
ATOM    734  CA  ILE B 184       1.389  -4.899 -22.658  1.00  1.00
ATOM    735  C   ILE B 184       0.897  -4.562 -24.060  1.00  1.00
ATOM    736  O   ILE B 184       1.619  -4.740 -25.041  1.00  1.00
ATOM    737  N   HIS B 185      -0.289  -4.227 -24.327  1.00  1.00
ATOM    738  CA  HIS B 185      -0.947  -4.066 -25.618  1.00  1.00
ATOM    739  C   HIS B 185      -2.348  -3.492 -25.454  1.00  1.00
ATOM    740  O   HIS B 185      -3.075  -3.858 -24.531  1.00  1.00
ATOM    741  N   PRO B 186      -2.701  -2.574 -26.444  1.00  1.00
ATOM    742  CA  PRO B 186      -4.015  -1.944 -26.380  1.00  1.00
ATOM    743  C   PRO B 186      -5.075  -2.813 -27.046  1.00  1.00
ATOM    744  O   PRO B 186      -6.239  -2.804 -26.647  1.00  1.00
ATOM    745  N   VAL B 187      -4.740  -3.686 -27.864  1.00  1.00
ATOM    746  CA  VAL B 187      -5.616  -4.706 -28.426  1.00  1.00
ATOM    747  C   VAL B 187      -5.827  -5.853 -27.445  1.00  1.00
ATOM    748  O   VAL B 187      -4.867  -6.450 -26.958  1.00  1.00
ATOM    749  N   THR B 188      -7.132  -6.046 -27.056  1.00  1.00
ATOM    750  CA  THR B 188      -7.498  -7.011 -26.026  1.00  1.00
ATOM    751  C   THR B 188      -8.786  -7.740 -26.387  1.00  1.00
ATOM    752  O   THR B 188      -9.714  -7.146 -26.936  1.00  1.00
ATOM    753  N   ILE B 189      -8.766  -9.039 -26.141  1.00  1.00
ATOM    754  CA  ILE B 189      -9.956  -9.875 -26.248  1.00  1.00
ATOM    755  C   ILE B 189     -10.386 -10.399 -24.884  1.00  1.00
ATOM    756  O   ILE B 189      -9.567 -10.904 -24.117  1.00  1.00
ATOM    757  N   GLY B 190     -11.488  -9.967 -24.376  1.00  1.00
ATOM    758  CA  GLY B 190     -12.011 -10.561 -23.151  1.00  1.00
ATOM    759  C   GLY B 190     -12.065  -9.539 -22.023  1.00  1.00
ATOM    760  O   GLY B 190     -11.607  -8.407 -22.175  1.00  1.00
ATOM    761  N   GLU B 191     -12.021  -9.739 -20.930  1.00  1.00
ATOM    762  CA  GLU B 191     -11.894  -8.947 -19.712  1.00  1.00
ATOM    763  C   GLU B 191     -10.434  -8.778 -19.315  1.00  1.00
ATOM    764  O   GLU B 191      -9.733  -9.756 -19.055  1.00  1.00
ATOM    765  N   CYS B 192      -9.836  -7.687 -19.816  1.00  1.00
ATOM    766  CA  CYS B 192      -8.413  -7.413 -19.650  1.00  1.00
ATOM    767  C   CYS B 192      -8.186  -6.192 -18.769  1.00  1.00
ATOM    768  O   CYS B 192      -8.953  -5.230 -18.815  1.00  1.00
ATOM    769  N   PRO B 193      -6.968  -6.130 -17.958  1.00  1.00
ATOM    770  CA  PRO B 193      -6.625  -4.854 -17.342  1.00  1.00
ATOM    771  C   PRO B 193      -6.651  -3.725 -18.364  1.00  1.00
ATOM    772  O   PRO B 193      -6.173  -3.880 -19.488  1.00  1.00
ATOM    773  N   LYS B 194      -6.937  -2.440 -17.752  1.00  1.00
ATOM    774  CA  LYS B 194      -6.890  -1.249 -18.590  1.00  1.00
ATOM    775  C   LYS B 194      -5.480  -0.995 -19.109  1.00  1.00
ATOM    776  O   LYS B 194      -4.517  -0.996 -18.342  1.00  1.00
ATOM    777  N   TYR B 195      -5.393  -0.724 -20.489  1.00  1.00
ATOM    778  CA  TYR B 195      -4.091  -0.402 -21.061  1.00  1.00
ATOM    779  C   TYR B 195      -3.721   1.053 -20.802  1.00  1.00
ATOM    780  O   TYR B 195      -4.547   1.952 -20.961  1.00  1.00
ATOM    781  N   VAL B 196      -2.468   1.246 -20.398  1.00  1.00
ATOM    782  CA  VAL B 196      -1.849   2.551 -20.203  1.00  1.00
ATOM    783  C   VAL B 196      -0.402   2.551 -20.680  1.00  1.00
ATOM    784  O   VAL B 196       0.298   1.545 -20.570  1.00  1.00
ATOM    785  N   ARG B 197       0.122   3.662 -21.032  1.00  1.00
ATOM    786  CA  ARG B 197       1.485   3.816 -21.526  1.00  1.00
ATOM    787  C   ARG B 197       2.483   3.881 -20.377  1.00  1.00
ATOM    788  O   ARG B 197       3.639   3.481 -20.523  1.00  1.00
ATOM    789  N   SER B 198       2.151   3.699 -19.228  1.00  1.00
ATOM    790  CA  SER B 198       3.001   3.821 -18.050  1.00  1.00
ATOM    791  C   SER B 198       3.985   2.663 -17.958  1.00  1.00
ATOM    792  O   SER B 198       3.624   1.508 -18.186  1.00  1.00
ATOM    793  N   ALA B 199       5.200   3.017 -17.333  1.00  1.00
ATOM    794  CA  ALA B 199       6.249   2.026 -17.130  1.00  1.00
ATOM    795  C   ALA B 199       6.258   1.519 -15.694  1.00  1.00
ATOM    796  O   ALA B 199       6.536   0.346 -15.440  1.00  1.00
ATOM    797  N   LYS B 200       5.627   2.150 -14.821  1.00  1.00
ATOM    798  CA  LYS B 200       5.541   1.880 -13.391  1.00  1.00
ATOM    799  C   LYS B 200       4.340   2.581 -12.769  1.00  1.00
ATOM    800  O   LYS B 200       4.029   3.722 -13.112  1.00  1.00
ATOM    801  N   LEU B 201       3.594   1.805 -11.975  1.00  1.00
ATOM    802  CA  LEU B 201       2.446   2.168 -11.153  1.00  1.00
ATOM    803  C   LEU B 201       2.414   1.357  -9.862  1.00  1.00
ATOM    804  O   LEU B 201       2.393   0.127  -9.890  1.00  1.00
ATOM    805  N   ARG B 202       3.145   1.792  -8.888  1.00  1.00
ATOM    806  CA  ARG B 202       3.306   1.151  -7.588  1.00  1.00
ATOM    807  C   ARG B 202       2.718   2.010  -6.475  1.00  1.00
ATOM    808  O   ARG B 202       2.954   3.216  -6.418  1.00  1.00
ATOM    809  N   MET B 203       1.672   1.465  -5.797  1.00  1.00
ATOM    810  CA  MET B 203       1.027   2.144  -4.680  1.00  1.00
ATOM    811  C   MET B 203       1.635   1.716  -3.350  1.00  1.00
ATOM    812  O   MET B 203       1.795   0.524  -3.085  1.00  1.00
ATOM    813  N   VAL B 204       2.136   2.758  -2.519  1.00  1.00
ATOM    814  CA  VAL B 204       2.589   2.381  -1.185  1.00  1.00
ATOM    815  C   VAL B 204       1.412   2.080  -0.267  1.00  1.00
ATOM    816  O   VAL B 204       0.414   2.801  -0.265  1.00  1.00
ATOM    817  N   THR B 205       1.625   0.991   0.581  1.00  1.00
ATOM    818  CA  THR B 205       0.605   0.622   1.556  1.00  1.00
ATOM    819  C   THR B 205       1.142   0.719   2.978  1.00  1.00
ATOM    820  O   THR B 205       0.410   1.064   3.906  1.00  1.00
ATOM    821  N   GLY B 206       2.445   0.718   3.087  1.00  1.00
ATOM    822  CA  GLY B 206       3.100   0.913   4.374  1.00  1.00
ATOM    823  C   GLY B 206       3.687   2.314   4.489  1.00  1.00
ATOM    824  O   GLY B 206       3.746   3.054   3.507  1.00  1.00
ATOM    825  N   LEU B 207       4.692   2.490   5.161  1.00  1.00
ATOM    826  CA  LEU B 207       5.302   3.772   5.494  1.00  1.00
ATOM    827  C   LEU B 207       6.759   3.821   5.046  1.00  1.00
ATOM    828  O   LEU B 207       7.442   2.797   5.008  1.00  1.00
ATOM    829  N   ARG B 208       7.328   5.053   5.054  1.00  1.00
ATOM    830  CA  ARG B 208       8.755   5.215   4.802  1.00  1.00
ATOM    831  C   ARG B 208       9.573   4.217   5.611  1.00  1.00
ATOM    832  O   ARG B 208       9.394   4.089   6.822  1.00  1.00
ATOM    833  N   ASN B 209      10.430   3.441   4.841  1.00  1.00
ATOM    834  CA  ASN B 209      11.310   2.469   5.479  1.00  1.00
ATOM    835  C   ASN B 209      12.647   3.096   5.851  1.00  1.00
ATOM    836  O   ASN B 209      13.330   3.672   5.004  1.00  1.00
ATOM    837  N   ILE B 210      12.966   3.158   7.102  1.00  1.00
ATOM    838  CA  ILE B 210      14.170   3.746   7.677  1.00  1.00
ATOM    839  C   ILE B 210      14.826   2.796   8.671  1.00  1.00
ATOM    840  O   ILE B 210      14.342   2.621   9.790  1.00  1.00
ATOM    841  N   PRO B 211      15.373   1.655   8.229  1.00  1.00
ATOM    842  CA  PRO B 211      15.926   0.641   9.118  1.00  1.00
ATOM    843  C   PRO B 211      17.238   1.106   9.736  1.00  1.00
ATOM    844  O   PRO B 211      18.023   1.805   9.096  1.00  1.00
ATOM    845  N   GLY B 212       7.972  14.869   7.181  1.00  1.00
ATOM    846  CA  GLY B 212       6.605  14.656   6.723  1.00  1.00
ATOM    847  C   GLY B 212       5.661  15.703   7.300  1.00  1.00
ATOM    848  O   GLY B 212       5.914  16.260   8.368  1.00  1.00
ATOM    849  N   LEU B 213       4.397  15.679   6.856  1.00  1.00
ATOM    850  CA  LEU B 213       3.432  16.671   7.314  1.00  1.00
ATOM    851  C   LEU B 213       3.240  16.598   8.825  1.00  1.00
ATOM    852  O   LEU B 213       3.072  17.620   9.489  1.00  1.00
ATOM    853  N   PHE B 214       3.256  15.680   9.549  1.00  1.00
ATOM    854  CA  PHE B 214       3.013  15.553  10.981  1.00  1.00
ATOM    855  C   PHE B 214       4.316  15.611  11.768  1.00  1.00
ATOM    856  O   PHE B 214       4.337  16.044  12.920  1.00  1.00
ATOM    857  N   GLY B 215       5.388  15.285  11.317  1.00  1.00
ATOM    858  CA  GLY B 215       6.679  15.620  11.904  1.00  1.00
ATOM    859  C   GLY B 215       7.196  14.487  12.781  1.00  1.00
ATOM    860  O   GLY B 215       8.346  14.504  13.220  1.00  1.00
ATOM    861  N   ALA B 216       6.581  13.291  12.641  1.00  1.00
ATOM    862  CA  ALA B 216       6.993  12.175  13.484  1.00  1.00
ATOM    863  C   ALA B 216       7.884  11.205  12.717  1.00  1.00
ATOM    864  O   ALA B 216       8.850  10.672  13.262  1.00  1.00
ATOM    865  N   ILE B 217       7.441  10.623  11.614  1.00  1.00
ATOM    866  CA  ILE B 217       8.264   9.732  10.806  1.00  1.00
ATOM    867  C   ILE B 217       9.362  10.502  10.082  1.00  1.00
ATOM    868  O   ILE B 217       9.089  11.470   9.372  1.00  1.00
ATOM    869  N   ALA B 218      10.644   9.992  10.200  1.00  1.00
ATOM    870  CA  ALA B 218      11.754  10.722   9.601  1.00  1.00
ATOM    871  C   ALA B 218      11.755  12.181  10.038  1.00  1.00
ATOM    872  O   ALA B 218      11.460  13.076   9.247  1.00  1.00
ATOM    873  N   GLY B 219      11.339  12.378  11.288  1.00  1.00
ATOM    874  CA  GLY B 219      11.293  13.699  11.903  1.00  1.00
ATOM    875  C   GLY B 219      11.876  13.673  13.310  1.00  1.00
ATOM    876  O   GLY B 219      12.788  14.437  13.628  1.00  1.00
ATOM    877  N   PHE B 220      10.935  13.763  14.375  1.00  1.00
ATOM    878  CA  PHE B 220      11.434  13.752  15.744  1.00  1.00
ATOM    879  C   PHE B 220      11.679  12.329  16.230  1.00  1.00
ATOM    880  O   PHE B 220      12.429  12.107  17.181  1.00  1.00
ATOM    881  N   ILE B 221      10.979  11.365  15.705  1.00  1.00
ATOM    882  CA  ILE B 221      11.408   9.973  15.776  1.00  1.00
ATOM    883  C   ILE B 221      12.274   9.601  14.579  1.00  1.00
ATOM    884  O   ILE B 221      11.787   9.515  13.452  1.00  1.00
ATOM    885  N   GLU B 222      13.522   9.744  14.579  1.00  1.00
ATOM    886  CA  GLU B 222      14.438   9.743  13.444  1.00  1.00
ATOM    887  C   GLU B 222      14.441   8.392  12.741  1.00  1.00
ATOM    888  O   GLU B 222      14.518   8.320  11.514  1.00  1.00
ATOM    889  N   GLY B 223      14.263   7.306  13.129  1.00  1.00
ATOM    890  CA  GLY B 223      14.389   6.046  12.408  1.00  1.00
ATOM    891  C   GLY B 223      13.258   5.090  12.768  1.00  1.00
ATOM    892  O   GLY B 223      12.732   5.126  13.880  1.00  1.00
ATOM    893  N   GLY B 224      13.178   3.995  12.040  1.00  1.00
ATOM    894  CA  GLY B 224      12.223   2.930  12.320  1.00  1.00
ATOM    895  C   GLY B 224      12.858   1.826  13.155  1.00  1.00
ATOM    896  O   GLY B 224      14.039   1.516  12.997  1.00  1.00
ATOM    897  N   TRP B 225      12.034   0.816  13.481  1.00  1.00
ATOM    898  CA  TRP B 225      12.466  -0.343  14.253  1.00  1.00
ATOM    899  C   TRP B 225      12.245  -1.635  13.476  1.00  1.00
ATOM    900  O   TRP B 225      11.110  -2.000  13.169  1.00  1.00
ATOM    901  N   THR B 226      13.356  -2.363  13.158  1.00  1.00
ATOM    902  CA  THR B 226      13.209  -3.647  12.483  1.00  1.00
ATOM    903  C   THR B 226      12.802  -4.740  13.462  1.00  1.00
ATOM    904  O   THR B 226      12.068  -5.662  13.108  1.00  1.00
ATOM    905  N   GLY B 227      12.872  -4.431  14.743  1.00  1.00
ATOM    906  CA  GLY B 227      12.565  -5.382  15.804  1.00  1.00
ATOM    907  C   GLY B 227      11.080  -5.369  16.143  1.00  1.00
ATOM    908  O   GLY B 227      10.532  -6.364  16.617  1.00  1.00
ATOM    909  N   MET B 228      10.350  -4.420  15.868  1.00  1.00
ATOM    910  CA  MET B 228       8.893  -4.381  15.901  1.00  1.00
ATOM    911  C   MET B 228       8.297  -4.959  14.624  1.00  1.00
ATOM    912  O   MET B 228       8.364  -4.341  13.561  1.00  1.00
ATOM    913  N   ILE B 229       7.993  -6.251  14.665  1.00  1.00
ATOM    914  CA  ILE B 229       7.657  -7.023  13.475  1.00  1.00
ATOM    915  C   ILE B 229       6.165  -7.323  13.416  1.00  1.00
ATOM    916  O   ILE B 229       5.585  -7.428  12.335  1.00  1.00
ATOM    917  N   ASP B 230       5.338  -6.856  14.263  1.00  1.00
ATOM    918  CA  ASP B 230       3.937  -7.257  14.310  1.00  1.00
ATOM    919  C   ASP B 230       3.015  -6.072  14.050  1.00  1.00
ATOM    920  O   ASP B 230       1.919  -6.233  13.514  1.00  1.00
ATOM    921  N   GLY B 231       3.359  -5.010  13.604  1.00  1.00
ATOM    922  CA  GLY B 231       2.539  -3.900  13.133  1.00  1.00
ATOM    923  C   GLY B 231       3.403  -2.718  12.712  1.00  1.00
ATOM    924  O   GLY B 231       4.555  -2.599  13.128  1.00  1.00
ATOM    925  N   TRP B 232       2.610  -1.636  12.209  1.00  1.00
ATOM    926  CA  TRP B 232       3.305  -0.456  11.711  1.00  1.00
ATOM    927  C   TRP B 232       3.666   0.492  12.847  1.00  1.00
ATOM    928  O   TRP B 232       4.738   1.097  12.847  1.00  1.00
ATOM    929  N   TYR B 233       2.999   0.705  13.782  1.00  1.00
ATOM    930  CA  TYR B 233       3.234   1.550  14.946  1.00  1.00
ATOM    931  C   TYR B 233       3.147   0.747  16.237  1.00  1.00
ATOM    932  O   TYR B 233       2.377  -0.208  16.335  1.00  1.00
ATOM    933  N   GLY B 234       3.931   1.400  17.315  1.00  1.00
ATOM    934  CA  GLY B 234       3.874   0.702  18.593  1.00  1.00
ATOM    935  C   GLY B 234       4.863   1.294  19.589  1.00  1.00
ATOM    936  O   GLY B 234       5.717   2.102  19.224  1.00  1.00
ATOM    937  N   TYR B 235       5.406   0.346  20.479  1.00  1.00
ATOM    938  CA  TYR B 235       6.154   0.774  21.656  1.00  1.00
ATOM    939  C   TYR B 235       7.411  -0.066  21.845  1.00  1.00
ATOM    940  O   TYR B 235       7.438  -1.247  21.499  1.00  1.00
ATOM    941  N   HIS B 236       8.424   0.566  22.348  1.00  1.00
ATOM    942  CA  HIS B 236       9.622  -0.052  22.904  1.00  1.00
ATOM    943  C   HIS B 236       9.794   0.305  24.375  1.00  1.00
ATOM    944  O   HIS B 236       9.623   1.459  24.768  1.00  1.00
ATOM    945  N   HIS B 237       9.889  -0.608  25.262  1.00  1.00
ATOM    946  CA  HIS B 237      10.012  -0.325  26.687  1.00  1.00
ATOM    947  C   HIS B 237      11.293  -0.920  27.258  1.00  1.00
ATOM    948  O   HIS B 237      11.733  -1.989  26.836  1.00  1.00
ATOM    949  N   GLN B 238      11.750  -0.395  28.300  1.00  1.00
ATOM    950  CA  GLN B 238      12.914  -0.744  29.107  1.00  1.00
ATOM    951  C   GLN B 238      12.631  -0.557  30.592  1.00  1.00
ATOM    952  O   GLN B 238      12.124   0.484  31.011  1.00  1.00
ATOM    953  N   ASN B 239      12.538  -1.607  31.348  1.00  1.00
ATOM    954  CA  ASN B 239      12.318  -1.563  32.789  1.00  1.00
ATOM    955  C   ASN B 239      13.125  -2.639  33.503  1.00  1.00
ATOM    956  O   ASN B 239      13.471  -3.663  32.914  1.00  1.00
ATOM    957  N   GLU B 240      13.083  -2.727  34.779  1.00  1.00
ATOM    958  CA  GLU B 240      13.807  -3.732  35.548  1.00  1.00
ATOM    959  C   GLU B 240      13.540  -5.133  35.013  1.00  1.00
ATOM    960  O   GLU B 240      14.438  -5.973  34.970  1.00  1.00
ATOM    961  N   GLN B 241      12.491  -5.504  34.583  1.00  1.00
ATOM    962  CA  GLN B 241      12.075  -6.801  34.062  1.00  1.00
ATOM    963  C   GLN B 241      12.523  -6.984  32.618  1.00  1.00
ATOM    964  O   GLN B 241      12.773  -8.104  32.173  1.00  1.00
ATOM    965  N   GLY B 242      13.156  -6.230  31.976  1.00  1.00
ATOM    966  CA  GLY B 242      13.696  -6.434  30.638  1.00  1.00
ATOM    967  C   GLY B 242      13.370  -5.258  29.726  1.00  1.00
ATOM    968  O   GLY B 242      12.850  -4.238  30.176  1.00  1.00
ATOM    969  N   SER B 243      13.593  -5.625  28.352  1.00  1.00
ATOM    970  CA  SER B 243      13.162  -4.720  27.293  1.00  1.00
ATOM    971  C   SER B 243      12.591  -5.490  26.109  1.00  1.00
ATOM    972  O   SER B 243      13.049  -6.586  25.790  1.00  1.00
ATOM    973  N   GLY B 244      11.655  -4.878  25.426  1.00  1.00
ATOM    974  CA  GLY B 244      11.037  -5.508  24.265  1.00  1.00
ATOM    975  C   GLY B 244      10.372  -4.475  23.366  1.00  1.00
ATOM    976  O   GLY B 244      10.094  -3.354  23.792  1.00  1.00
ATOM    977  N   TYR B 245       9.791  -4.974  22.287  1.00  1.00
ATOM    978  CA  TYR B 245       8.904  -4.234  21.398  1.00  1.00
ATOM    979  C   TYR B 245       7.503  -4.832  21.395  1.00  1.00
ATOM    980  O   TYR B 245       7.335  -6.046  21.509  1.00  1.00
ATOM    981  N   ALA B 246       6.533  -3.951  21.075  1.00  1.00
ATOM    982  CA  ALA B 246       5.128  -4.325  20.967  1.00  1.00
ATOM    983  C   ALA B 246       4.364  -3.349  20.081  1.00  1.00
ATOM    984  O   ALA B 246       4.540  -2.135  20.184  1.00  1.00
ATOM    985  N   ALA B 247       3.742  -3.837  18.993  1.00  1.00
ATOM    986  CA  ALA B 247       2.918  -2.977  18.152  1.00  1.00
ATOM    987  C   ALA B 247       1.657  -2.534  18.884  1.00  1.00
ATOM    988  O   ALA B 247       1.013  -3.330  19.568  1.00  1.00
ATOM    989  N   ASP B 248       1.243  -1.217  18.610  1.00  1.00
ATOM    990  CA  ASP B 248      -0.096  -0.821  19.030  1.00  1.00
ATOM    991  C   ASP B 248      -1.158  -1.420  18.117  1.00  1.00
ATOM    992  O   ASP B 248      -1.170  -1.167  16.912  1.00  1.00
ATOM    993  N   GLN B 249      -1.910  -2.423  18.665  1.00  1.00
ATOM    994  CA  GLN B 249      -2.793  -3.237  17.839  1.00  1.00
ATOM    995  C   GLN B 249      -3.966  -2.419  17.315  1.00  1.00
ATOM    996  O   GLN B 249      -4.395  -2.591  16.174  1.00  1.00
ATOM    997  N   LYS B 250      -4.513  -1.496  18.025  1.00  1.00
ATOM    998  CA  LYS B 250      -5.674  -0.711  17.623  1.00  1.00
ATOM    999  C   LYS B 250      -5.343   0.198  16.446  1.00  1.00
ATOM   1000  O   LYS B 250      -6.134   0.333  15.512  1.00  1.00
ATOM   1001  N   SER B 251      -4.255   0.997  16.552  1.00  1.00
ATOM   1002  CA  SER B 251      -3.886   1.915  15.480  1.00  1.00
ATOM   1003  C   SER B 251      -3.391   1.159  14.254  1.00  1.00
ATOM   1004  O   SER B 251      -3.656   1.557  13.119  1.00  1.00
ATOM   1005  N   THR B 252      -2.718   0.023  14.489  1.00  1.00
ATOM   1006  CA  THR B 252      -2.244  -0.803  13.385  1.00  1.00
ATOM   1007  C   THR B 252      -3.408  -1.402  12.606  1.00  1.00
ATOM   1008  O   THR B 252      -3.397  -1.426  11.375  1.00  1.00
ATOM   1009  N   GLN B 253      -4.404  -1.969  13.332  1.00  1.00
ATOM   1010  CA  GLN B 253      -5.569  -2.585  12.708  1.00  1.00
ATOM   1011  C   GLN B 253      -6.425  -1.547  11.994  1.00  1.00
ATOM   1012  O   GLN B 253      -6.941  -1.796  10.904  1.00  1.00
ATOM   1013  N   ASN B 254      -6.625  -0.390  12.576  1.00  1.00
ATOM   1014  CA  ASN B 254      -7.392   0.685  11.959  1.00  1.00
ATOM   1015  C   ASN B 254      -6.708   1.196  10.697  1.00  1.00
ATOM   1016  O   ASN B 254      -7.366   1.502   9.703  1.00  1.00
ATOM   1017  N   ALA B 255      -5.380   1.276  10.710  1.00  1.00
ATOM   1018  CA  ALA B 255      -4.614   1.742   9.560  1.00  1.00
ATOM   1019  C   ALA B 255      -4.628   0.715   8.436  1.00  1.00
ATOM   1020  O   ALA B 255      -4.716   1.068   7.260  1.00  1.00
ATOM   1021  N   ILE B 256      -4.496  -0.579   8.773  1.00  1.00
ATOM   1022  CA  ILE B 256      -4.598  -1.618   7.756  1.00  1.00
ATOM   1023  C   ILE B 256      -5.975  -1.617   7.104  1.00  1.00
ATOM   1024  O   ILE B 256      -6.098  -1.776   5.890  1.00  1.00
ATOM   1025  N   ASN B 257      -7.033  -1.411   7.953  1.00  1.00
ATOM   1026  CA  ASN B 257      -8.393  -1.303   7.441  1.00  1.00
ATOM   1027  C   ASN B 257      -8.520  -0.150   6.453  1.00  1.00
ATOM   1028  O   ASN B 257      -9.162  -0.281   5.410  1.00  1.00
ATOM   1029  N   GLY B 258      -7.958   1.012   6.801  1.00  1.00
ATOM   1030  CA  GLY B 258      -8.047   2.217   5.986  1.00  1.00
ATOM   1031  C   GLY B 258      -7.286   2.054   4.676  1.00  1.00
ATOM   1032  O   GLY B 258      -7.762   2.460   3.616  1.00  1.00
ATOM   1033  N   ILE B 259      -5.993   1.615   4.774  1.00  1.00
ATOM   1034  CA  ILE B 259      -5.137   1.477   3.602  1.00  1.00
ATOM   1035  C   ILE B 259      -5.717   0.477   2.610  1.00  1.00
ATOM   1036  O   ILE B 259      -5.699   0.706   1.401  1.00  1.00
ATOM   1037  N   THR B 260      -6.227  -0.636   3.092  1.00  1.00
ATOM   1038  CA  THR B 260      -6.804  -1.658   2.227  1.00  1.00
ATOM   1039  C   THR B 260      -8.103  -1.176   1.595  1.00  1.00
ATOM   1040  O   THR B 260      -8.367  -1.434   0.420  1.00  1.00
ATOM   1041  N   ASN B 261      -8.903  -0.419   2.300  1.00  1.00
ATOM   1042  CA  ASN B 261     -10.098   0.207   1.747  1.00  1.00
ATOM   1043  C   ASN B 261      -9.743   1.187   0.637  1.00  1.00
ATOM   1044  O   ASN B 261     -10.442   1.277  -0.373  1.00  1.00
ATOM   1045  N   LYS B 262      -8.594   1.898   0.844  1.00  1.00
ATOM   1046  CA  LYS B 262      -8.106   2.838  -0.158  1.00  1.00
ATOM   1047  C   LYS B 262      -7.702   2.118  -1.438  1.00  1.00
ATOM   1048  O   LYS B 262      -7.975   2.592  -2.541  1.00  1.00
ATOM   1049  N   VAL B 263      -7.000   0.971  -1.295  1.00  1.00
ATOM   1050  CA  VAL B 263      -6.624   0.166  -2.451  1.00  1.00
ATOM   1051  C   VAL B 263      -7.853  -0.323  -3.206  1.00  1.00
ATOM   1052  O   VAL B 263      -7.895  -0.282  -4.436  1.00  1.00
ATOM   1053  N   ASN B 264      -8.860  -0.782  -2.464  1.00  1.00
ATOM   1054  CA  ASN B 264     -10.108  -1.271  -3.037  1.00  1.00
ATOM   1055  C   ASN B 264     -10.835  -0.168  -3.797  1.00  1.00
ATOM   1056  O   ASN B 264     -11.378  -0.400  -4.876  1.00  1.00
ATOM   1057  N   THR B 265     -10.901   1.025  -3.189  1.00  1.00
ATOM   1058  CA  THR B 265     -11.550   2.174  -3.810  1.00  1.00
ATOM   1059  C   THR B 265     -10.873   2.546  -5.123  1.00  1.00
ATOM   1060  O   THR B 265     -11.539   2.873  -6.105  1.00  1.00
ATOM   1061  N   VAL B 266      -9.547   2.621  -5.117  1.00  1.00
ATOM   1062  CA  VAL B 266      -8.772   2.907  -6.318  1.00  1.00
ATOM   1063  C   VAL B 266      -9.019   1.859  -7.395  1.00  1.00
ATOM   1064  O   VAL B 266      -9.169   2.188  -8.572  1.00  1.00
ATOM   1065  N   ILE B 267      -8.949   0.605  -7.051  1.00  1.00
ATOM   1066  CA  ILE B 267      -9.171  -0.498  -7.979  1.00  1.00
ATOM   1067  C   ILE B 267     -10.596  -0.487  -8.518  1.00  1.00
ATOM   1068  O   ILE B 267     -10.822  -0.712  -9.707  1.00  1.00
ATOM   1069  N   GLU B 268     -11.561  -0.250  -7.733  1.00  1.00
ATOM   1070  CA  GLU B 268     -12.983  -0.252  -8.054  1.00  1.00
ATOM   1071  C   GLU B 268     -13.299   0.744  -9.162  1.00  1.00
ATOM   1072  O   GLU B 268     -14.119   0.472 -10.039  1.00  1.00
ATOM   1073  N   LYS B 269     -12.679   1.847  -9.255  1.00  1.00
ATOM   1074  CA  LYS B 269     -13.007   2.927 -10.177  1.00  1.00
ATOM   1075  C   LYS B 269     -12.436   2.660 -11.564  1.00  1.00
ATOM   1076  O   LYS B 269     -13.058   2.986 -12.575  1.00  1.00
ATOM   1077  N   MET B 270     -11.350   2.019 -11.679  1.00  1.00
ATOM   1078  CA  MET B 270     -10.809   1.610 -12.970  1.00  1.00
ATOM   1079  C   MET B 270      -9.902   0.395 -12.826  1.00  1.00
ATOM   1080  O   MET B 270      -8.926   0.422 -12.076  1.00  1.00
ATOM   1081  N   ASN B 271     -10.481  -0.754 -13.521  1.00  1.00
ATOM   1082  CA  ASN B 271      -9.757  -2.013 -13.399  1.00  1.00
ATOM   1083  C   ASN B 271     -10.157  -2.988 -14.499  1.00  1.00
ATOM   1084  O   ASN B 271      -9.371  -3.850 -14.894  1.00  1.00
ATOM   1085  N   ILE B 272     -10.566  -2.697 -15.602  1.00  1.00
ATOM   1086  CA  ILE B 272     -10.978  -3.621 -16.651  1.00  1.00
ATOM   1087  C   ILE B 272     -11.348  -2.875 -17.927  1.00  1.00
ATOM   1088  O   ILE B 272     -11.836  -1.746 -17.879  1.00  1.00
ATOM   1089  N   GLN B 273     -10.992  -3.471 -19.016  1.00  1.00
ATOM   1090  CA  GLN B 273     -11.403  -3.103 -20.366  1.00  1.00
ATOM   1091  C   GLN B 273     -11.952  -4.307 -21.121  1.00  1.00
ATOM   1092  O   GLN B 273     -11.435  -5.418 -20.997  1.00  1.00
ATOM   1093  N   PHE B 274     -13.104  -4.199 -21.675  1.00  1.00
ATOM   1094  CA  PHE B 274     -13.632  -5.273 -22.507  1.00  1.00
ATOM   1095  C   PHE B 274     -12.930  -5.319 -23.858  1.00  1.00
ATOM   1096  O   PHE B 274     -12.493  -4.292 -24.377  1.00  1.00
ATOM   1097  N   THR B 275     -13.185  -6.226 -24.693  1.00  1.00
ATOM   1098  CA  THR B 275     -12.620  -6.363 -26.030  1.00  1.00
ATOM   1099  C   THR B 275     -12.543  -5.016 -26.737  1.00  1.00
ATOM   1100  O   THR B 275     -13.518  -4.264 -26.768  1.00  1.00
ATOM   1101  N   ALA B 276     -11.306  -4.733 -27.172  1.00  1.00
ATOM   1102  CA  ALA B 276     -10.906  -3.576 -27.963  1.00  1.00
ATOM   1103  C   ALA B 276      -9.987  -3.981 -29.107  1.00  1.00
ATOM   1104  O   ALA B 276      -8.995  -4.680 -28.901  1.00  1.00
ATOM   1105  N   VAL B 277     -10.458  -3.999 -30.289  1.00  1.00
ATOM   1106  CA  VAL B 277      -9.726  -4.442 -31.469  1.00  1.00
ATOM   1107  C   VAL B 277      -9.610  -3.324 -32.497  1.00  1.00
ATOM   1108  O   VAL B 277     -10.526  -2.517 -32.657  1.00  1.00
ATOM   1109  N   GLY B 278      -8.652  -3.218 -33.224  1.00  1.00
ATOM   1110  CA  GLY B 278      -8.469  -2.288 -34.332  1.00  1.00
ATOM   1111  C   GLY B 278      -9.655  -2.326 -35.286  1.00  1.00
ATOM   1112  O   GLY B 278     -10.206  -3.391 -35.565  1.00  1.00
ATOM   1113  N   LYS B 279      -9.767  -1.201 -36.066  1.00  1.00
ATOM   1114  CA  LYS B 279     -10.728  -1.126 -37.160  1.00  1.00
ATOM   1115  C   LYS B 279     -10.035  -1.251 -38.511  1.00  1.00
ATOM   1116  O   LYS B 279      -9.015  -0.606 -38.758  1.00  1.00
ATOM   1117  N   LEU B 280      -9.607  10.518 -37.310  1.00  1.00
ATOM   1118  CA  LEU B 280     -10.661  10.647 -36.311  1.00  1.00
ATOM   1119  C   LEU B 280     -10.648   9.471 -35.340  1.00  1.00
ATOM   1120  O   LEU B 280     -10.871   9.641 -34.141  1.00  1.00
ATOM   1121  N   ASN B 281     -10.557   8.244 -35.857  1.00  1.00
ATOM   1122  CA  ASN B 281     -10.458   7.054 -35.021  1.00  1.00
ATOM   1123  C   ASN B 281      -9.160   7.048 -34.224  1.00  1.00
ATOM   1124  O   ASN B 281      -9.135   6.638 -33.063  1.00  1.00
ATOM   1125  N   LYS B 282      -8.054   7.362 -34.837  1.00  1.00
ATOM   1126  CA  LYS B 282      -6.770   7.408 -34.148  1.00  1.00
ATOM   1127  C   LYS B 282      -6.748   8.511 -33.098  1.00  1.00
ATOM   1128  O   LYS B 282      -6.152   8.355 -32.032  1.00  1.00
ATOM   1129  N   LYS B 283      -7.376   9.682 -33.395  1.00  1.00
ATOM   1130  CA  LYS B 283      -7.465  10.784 -32.444  1.00  1.00
ATOM   1131  C   LYS B 283      -8.239  10.376 -31.198  1.00  1.00
ATOM   1132  O   LYS B 283      -7.882  10.755 -30.082  1.00  1.00
ATOM   1133  N   VAL B 284      -9.375   9.628 -31.393  1.00  1.00
ATOM   1134  CA  VAL B 284     -10.174   9.142 -30.275  1.00  1.00
ATOM   1135  C   VAL B 284      -9.380   8.171 -29.411  1.00  1.00
ATOM   1136  O   VAL B 284      -9.460   8.209 -28.183  1.00  1.00
ATOM   1137  N   ASP B 285      -8.747   7.157 -30.072  1.00  1.00
ATOM   1138  CA  ASP B 285      -7.957   6.172 -29.343  1.00  1.00
ATOM   1139  C   ASP B 285      -6.790   6.829 -28.617  1.00  1.00
ATOM   1140  O   ASP B 285      -6.481   6.481 -27.477  1.00  1.00
ATOM   1141  N   ASP B 286      -6.040   7.669 -29.221  1.00  1.00
ATOM   1142  CA  ASP B 286      -4.874   8.313 -28.628  1.00  1.00
ATOM   1143  C   ASP B 286      -5.280   9.281 -27.525  1.00  1.00
ATOM   1144  O   ASP B 286      -4.576   9.430 -26.526  1.00  1.00
ATOM   1145  N   GLY B 287      -6.427   9.926 -27.638  1.00  1.00
ATOM   1146  CA  GLY B 287      -6.889  10.893 -26.650  1.00  1.00
ATOM   1147  C   GLY B 287      -7.391  10.198 -25.392  1.00  1.00
ATOM   1148  O   GLY B 287      -7.196  10.688 -24.280  1.00  1.00
ATOM   1149  N   PHE B 288      -8.115   9.102 -25.504  1.00  1.00
ATOM   1150  CA  PHE B 288      -8.552   8.318 -24.355  1.00  1.00
ATOM   1151  C   PHE B 288      -7.364   7.712 -23.618  1.00  1.00
ATOM   1152  O   PHE B 288      -7.349   7.653 -22.389  1.00  1.00
ATOM   1153  N   LEU B 289      -6.397   7.210 -24.399  1.00  1.00
ATOM   1154  CA  LEU B 289      -5.180   6.637 -23.838  1.00  1.00
ATOM   1155  C   LEU B 289      -4.379   7.686 -23.072  1.00  1.00
ATOM   1156  O   LEU B 289      -3.805   7.398 -22.022  1.00  1.00
ATOM   1157  N   ASP B 290      -4.294   8.909 -23.607  1.00  1.00
ATOM   1158  CA  ASP B 290      -3.596   9.999 -22.936  1.00  1.00
ATOM   1159  C   ASP B 290      -4.240  10.323 -21.594  1.00  1.00
ATOM   1160  O   ASP B 290      -3.549  10.596 -20.613  1.00  1.00
ATOM   1161  N   ILE B 291      -5.586  10.354 -21.563  1.00  1.00
ATOM   1162  CA  ILE B 291      -6.340  10.703 -20.365  1.00  1.00
ATOM   1163  C   ILE B 291      -6.203   9.628 -19.296  1.00  1.00
ATOM   1164  O   ILE B 291      -6.061   9.931 -18.111  1.00  1.00
ATOM   1165  N   TRP B 292      -6.348   8.346 -19.687  1.00  1.00
ATOM   1166  CA  TRP B 292      -6.288   7.243 -18.735  1.00  1.00
ATOM   1167  C   TRP B 292      -4.877   7.061 -18.192  1.00  1.00
ATOM   1168  O   TRP B 292      -4.690   6.735 -17.019  1.00  1.00
ATOM   1169  N   THR B 293      -3.879   7.246 -18.996  1.00  1.00
ATOM   1170  CA  THR B 293      -2.493   7.198 -18.547  1.00  1.00
ATOM   1171  C   THR B 293      -2.218   8.265 -17.495  1.00  1.00
ATOM   1172  O   THR B 293      -1.518   8.016 -16.514  1.00  1.00
ATOM   1173  N   TYR B 294      -2.734   9.508 -17.794  1.00  1.00
ATOM   1174  CA  TYR B 294      -2.587  10.625 -16.870  1.00  1.00
ATOM   1175  C   TYR B 294      -3.315  10.356 -15.559  1.00  1.00
ATOM   1176  O   TYR B 294      -2.805  10.658 -14.481  1.00  1.00
ATOM   1177  N   ASN B 295      -4.540   9.871 -15.652  1.00  1.00
ATOM   1178  CA  ASN B 295      -5.398   9.604 -14.505  1.00  1.00
ATOM   1179  C   ASN B 295      -4.788   8.544 -13.596  1.00  1.00
ATOM   1180  O   ASN B 295      -4.850   8.653 -12.371  1.00  1.00
ATOM   1181  N   ALA B 296      -4.307   7.462 -14.178  1.00  1.00
ATOM   1182  CA  ALA B 296      -3.728   6.354 -13.427  1.00  1.00
ATOM   1183  C   ALA B 296      -2.473   6.789 -12.683  1.00  1.00
ATOM   1184  O   ALA B 296      -2.262   6.415 -11.529  1.00  1.00
ATOM   1185  N   GLU B 297      -1.574   7.439 -13.361  1.00  1.00
ATOM   1186  CA  GLU B 297      -0.309   7.854 -12.767  1.00  1.00
ATOM   1187  C   GLU B 297      -0.527   8.898 -11.679  1.00  1.00
ATOM   1188  O   GLU B 297       0.122   8.865 -10.634  1.00  1.00
ATOM   1189  N   LEU B 298      -1.377   9.858 -11.897  1.00  1.00
ATOM   1190  CA  LEU B 298      -1.633  10.938 -10.952  1.00  1.00
ATOM   1191  C   LEU B 298      -2.392  10.432  -9.730  1.00  1.00
ATOM   1192  O   LEU B 298      -2.153  10.881  -8.609  1.00  1.00
ATOM   1193  N   LEU B 299      -3.351   9.557  -9.912  1.00  1.00
ATOM   1194  CA  LEU B 299      -4.083   8.951  -8.806  1.00  1.00
ATOM   1195  C   LEU B 299      -3.139   8.234  -7.847  1.00  1.00
ATOM   1196  O   LEU B 299      -3.312   8.293  -6.630  1.00  1.00
ATOM   1197  N   VAL B 300      -2.177   7.499  -8.418  1.00  1.00
ATOM   1198  CA  VAL B 300      -1.209   6.763  -7.614  1.00  1.00
ATOM   1199  C   VAL B 300      -0.274   7.711  -6.874  1.00  1.00
ATOM   1200  O   VAL B 300       0.046   7.496  -5.705  1.00  1.00
ATOM   1201  N   LEU B 301       0.219   8.730  -7.586  1.00  1.00
ATOM   1202  CA  LEU B 301       1.130   9.703  -6.997  1.00  1.00
ATOM   1203  C   LEU B 301       0.464  10.461  -5.853  1.00  1.00
ATOM   1204  O   LEU B 301       1.083  10.714  -4.819  1.00  1.00
ATOM   1205  N   LEU B 302      -0.737  10.919  -6.052  1.00  1.00
ATOM   1206  CA  LEU B 302      -1.468  11.664  -5.034  1.00  1.00
ATOM   1207  C   LEU B 302      -1.791  10.785  -3.831  1.00  1.00
ATOM   1208  O   LEU B 302      -1.709  11.229  -2.686  1.00  1.00
ATOM   1209  N   GLU B 303      -2.293   9.564  -4.092  1.00  1.00
ATOM   1210  CA  GLU B 303      -2.641   8.640  -3.019  1.00  1.00
ATOM   1211  C   GLU B 303      -1.404   8.210  -2.240  1.00  1.00
ATOM   1212  O   GLU B 303      -1.455   8.038  -1.022  1.00  1.00
ATOM   1213  N   ASN B 304      -0.287   8.065  -2.905  1.00  1.00
ATOM   1214  CA  ASN B 304       0.971   7.708  -2.260  1.00  1.00
ATOM   1215  C   ASN B 304       1.389   8.764  -1.245  1.00  1.00
ATOM   1216  O   ASN B 304       1.877   8.440  -0.163  1.00  1.00
ATOM   1217  N   GLU B 305       1.322  10.028  -1.645  1.00  1.00
ATOM   1218  CA  GLU B 305       1.630  11.135  -0.749  1.00  1.00
ATOM   1219  C   GLU B 305       0.720  11.125   0.473  1.00  1.00
ATOM   1220  O   GLU B 305       1.164  11.382   1.592  1.00  1.00
ATOM   1221  N   ARG B 306      -0.559  10.874   0.261  1.00  1.00
ATOM   1222  CA  ARG B 306      -1.556  10.858   1.324  1.00  1.00
ATOM   1223  C   ARG B 306      -1.333   9.685   2.271  1.00  1.00
ATOM   1224  O   ARG B 306      -1.522   9.807   3.481  1.00  1.00
ATOM   1225  N   THR B 307      -0.964   8.529   1.740  1.00  1.00
ATOM   1226  CA  THR B 307      -0.704   7.326   2.522  1.00  1.00
ATOM   1227  C   THR B 307       0.456   7.537   3.486  1.00  1.00
ATOM   1228  O   THR B 307       0.410   7.094   4.633  1.00  1.00
ATOM   1229  N   LEU B 308       1.547   8.090   2.990  1.00  1.00
ATOM   1230  CA  LEU B 308       2.713   8.363   3.821  1.00  1.00
ATOM   1231  C   LEU B 308       2.387   9.375   4.914  1.00  1.00
ATOM   1232  O   LEU B 308       2.829   9.235   6.055  1.00  1.00
ATOM   1233  N   ASP B 309       1.616  10.379   4.563  1.00  1.00
ATOM   1234  CA  ASP B 309       1.205  11.385   5.535  1.00  1.00
ATOM   1235  C   ASP B 309       0.290  10.785   6.595  1.00  1.00
ATOM   1236  O   ASP B 309       0.375  11.135   7.772  1.00  1.00
ATOM   1237  N   PHE B 310      -0.580   9.830   6.160  1.00  1.00
ATOM   1238  CA  PHE B 310      -1.498   9.130   7.050  1.00  1.00
ATOM   1239  C   PHE B 310      -0.743   8.366   8.130  1.00  1.00
ATOM   1240  O   PHE B 310      -1.163   8.328   9.287  1.00  1.00
ATOM   1241  N   HIS B 311       0.298   7.647   7.717  1.00  1.00
ATOM   1242  CA  HIS B 311       1.140   6.904   8.647  1.00  1.00
ATOM   1243  C   HIS B 311       1.841   7.840   9.624  1.00  1.00
ATOM   1244  O   HIS B 311       1.948   7.543  10.814  1.00  1.00
ATOM   1245  N   ASP B 312       2.394   8.968   9.061  1.00  1.00
ATOM   1246  CA  ASP B 312       3.039   9.974   9.896  1.00  1.00
ATOM   1247  C   ASP B 312       2.086  10.499  10.962  1.00  1.00
ATOM   1248  O   ASP B 312       2.476  10.704  12.111  1.00  1.00
ATOM   1249  N   SER B 313       0.845  10.744  10.586  1.00  1.00
ATOM   1250  CA  SER B 313      -0.196  11.242  11.476  1.00  1.00
ATOM   1251  C   SER B 313      -0.489  10.247  12.592  1.00  1.00
ATOM   1252  O   SER B 313      -0.717  10.634  13.738  1.00  1.00
ATOM   1253  N   ASN B 314      -0.611   8.963  12.257  1.00  1.00
ATOM   1254  CA  ASN B 314      -0.906   7.900  13.210  1.00  1.00
ATOM   1255  C   ASN B 314       0.178   7.800  14.275  1.00  1.00
ATOM   1256  O   ASN B 314      -0.112   7.572  15.450  1.00  1.00
ATOM   1257  N   VAL B 315       1.445   7.901  13.831  1.00  1.00
ATOM   1258  CA  VAL B 315       2.567   7.882  14.762  1.00  1.00
ATOM   1259  C   VAL B 315       2.520   9.077  15.706  1.00  1.00
ATOM   1260  O   VAL B 315       2.767   8.944  16.904  1.00  1.00
ATOM   1261  N   LYS B 316       2.271  10.256  15.121  1.00  1.00
ATOM   1262  CA  LYS B 316       2.197  11.503  15.873  1.00  1.00
ATOM   1263  C   LYS B 316       1.095  11.448  16.924  1.00  1.00
ATOM   1264  O   LYS B 316       1.268  11.927  18.044  1.00  1.00
ATOM   1265  N   ASN B 317      -0.088  10.914  16.518  1.00  1.00
ATOM   1266  CA  ASN B 317      -1.240  10.813  17.406  1.00  1.00
ATOM   1267  C   ASN B 317      -0.978   9.827  18.537  1.00  1.00
ATOM   1268  O   ASN B 317      -1.408  10.040  19.671  1.00  1.00
ATOM   1269  N   LEU B 318      -0.369   8.698  18.265  1.00  1.00
ATOM   1270  CA  LEU B 318       0.004   7.709  19.268  1.00  1.00
ATOM   1271  C   LEU B 318       0.960   8.301  20.298  1.00  1.00
ATOM   1272  O   LEU B 318       0.841   8.035  21.494  1.00  1.00
ATOM   1273  N   TYR B 319       1.878   9.113  19.812  1.00  1.00
ATOM   1274  CA  TYR B 319       2.848   9.779  20.674  1.00  1.00
ATOM   1275  C   TYR B 319       2.169  10.793  21.586  1.00  1.00
ATOM   1276  O   TYR B 319       2.503  10.903  22.765  1.00  1.00
ATOM   1277  N   GLU B 320       1.335  11.648  21.001  1.00  1.00
ATOM   1278  CA  GLU B 320       0.595  12.656  21.752  1.00  1.00
ATOM   1279  C   GLU B 320      -0.340  12.011  22.766  1.00  1.00
ATOM   1280  O   GLU B 320      -0.518  12.521  23.873  1.00  1.00
ATOM   1281  N   LYS B 321      -0.921  10.882  22.446  1.00  1.00
ATOM   1282  CA  LYS B 321      -1.799  10.129  23.334  1.00  1.00
ATOM   1283  C   LYS B 321      -1.062   9.685  24.591  1.00  1.00
ATOM   1284  O   LYS B 321      -1.614   9.718  25.690  1.00  1.00
ATOM   1285  N   VAL B 322       0.122   9.063  24.417  1.00  1.00
ATOM   1286  CA  VAL B 322       0.952   8.654  25.544  1.00  1.00
ATOM   1287  C   VAL B 322       1.404   9.858  26.360  1.00  1.00
ATOM   1288  O   VAL B 322       1.410   9.819  27.591  1.00  1.00
ATOM   1289  N   LYS B 323       1.780  10.926  25.644  1.00  1.00
ATOM   1290  CA  LYS B 323       2.243  12.137  26.311  1.00  1.00
ATOM   1291  C   LYS B 323       1.175  12.696  27.242  1.00  1.00
ATOM   1292  O   LYS B 323       1.474  13.136  28.352  1.00  1.00
ATOM   1293  N   SER B 324      -0.077  12.690  26.807  1.00  1.00
ATOM   1294  CA  SER B 324      -1.191  13.241  27.570  1.00  1.00
ATOM   1295  C   SER B 324      -1.564  12.331  28.734  1.00  1.00
ATOM   1296  O   SER B 324      -1.968  12.802  29.797  1.00  1.00
ATOM   1297  N   GLN B 325      -1.334  11.042  28.657  1.00  1.00
ATOM   1298  CA  GLN B 325      -1.594  10.123  29.758  1.00  1.00
ATOM   1299  C   GLN B 325      -0.583  10.309  30.882  1.00  1.00
ATOM   1300  O   GLN B 325      -0.929  10.233  32.061  1.00  1.00
ATOM   1301  N   LEU B 326       0.709  10.351  30.541  1.00  1.00
ATOM   1302  CA  LEU B 326       1.789  10.433  31.518  1.00  1.00
ATOM   1303  C   LEU B 326       1.898  11.836  32.104  1.00  1.00
ATOM   1304  O   LEU B 326       2.204  12.004  33.284  1.00  1.00
ATOM   1305  N   LYS B 327       1.478  12.804  31.601  1.00  1.00
ATOM   1306  CA  LYS B 327       1.621  14.169  32.091  1.00  1.00
ATOM   1307  C   LYS B 327       3.040  14.434  32.577  1.00  1.00
ATOM   1308  O   LYS B 327       3.899  14.867  31.809  1.00  1.00
ATOM   1309  N   ASN B 328       3.239  14.803  33.830  1.00  1.00
ATOM   1310  CA  ASN B 328       4.536  15.119  34.418  1.00  1.00
ATOM   1311  C   ASN B 328       5.079  13.943  35.219  1.00  1.00
ATOM   1312  O   ASN B 328       6.242  13.940  35.624  1.00  1.00
ATOM   1313  N   ASN B 329       4.455  12.791  35.196  1.00  1.00
ATOM   1314  CA  ASN B 329       4.966  11.556  35.779  1.00  1.00
ATOM   1315  C   ASN B 329       6.078  10.962  34.925  1.00  1.00
ATOM   1316  O   ASN B 329       6.952  10.257  35.430  1.00  1.00
ATOM   1317  N   ALA B 330       6.425  11.529  33.969  1.00  1.00
ATOM   1318  CA  ALA B 330       7.490  11.227  33.021  1.00  1.00
ATOM   1319  C   ALA B 330       8.028  12.496  32.373  1.00  1.00
ATOM   1320  O   ALA B 330       7.288  13.456  32.157  1.00  1.00
ATOM   1321  N   LYS B 331       9.207  12.385  31.797  1.00  1.00
ATOM   1322  CA  LYS B 331       9.862  13.466  31.071  1.00  1.00
ATOM   1323  C   LYS B 331      10.111  13.082  29.618  1.00  1.00
ATOM   1324  O   LYS B 331      10.486  11.948  29.321  1.00  1.00
ATOM   1325  N   GLU B 332       9.768  14.040  28.678  1.00  1.00
ATOM   1326  CA  GLU B 332      10.198  13.807  27.305  1.00  1.00
ATOM   1327  C   GLU B 332      11.713  13.907  27.177  1.00  1.00
ATOM   1328  O   GLU B 332      12.311  14.918  27.547  1.00  1.00
ATOM   1329  N   ILE B 333      12.340  12.796  26.666  1.00  1.00
ATOM   1330  CA  ILE B 333      13.791  12.682  26.587  1.00  1.00
ATOM   1331  C   ILE B 333      14.268  12.708  25.141  1.00  1.00
ATOM   1332  O   ILE B 333      15.408  13.078  24.859  1.00  1.00
ATOM   1333  N   GLY B 334      13.498  12.652  24.229  1.00  1.00
ATOM   1334  CA  GLY B 334      13.947  12.881  22.861  1.00  1.00
ATOM   1335  C   GLY B 334      13.614  11.695  21.966  1.00  1.00
ATOM   1336  O   GLY B 334      13.779  10.541  22.361  1.00  1.00
ATOM   1337  N   ASN B 335      13.408  12.002  20.737  1.00  1.00
ATOM   1338  CA  ASN B 335      13.399  10.894  19.790  1.00  1.00
ATOM   1339  C   ASN B 335      12.134  10.056  19.934  1.00  1.00
ATOM   1340  O   ASN B 335      12.098   8.895  19.529  1.00  1.00
ATOM   1341  N   GLY B 336      11.150  10.472  20.755  1.00  1.00
ATOM   1342  CA  GLY B 336       9.896   9.743  20.907  1.00  1.00
ATOM   1343  C   GLY B 336       9.930   8.839  22.133  1.00  1.00
ATOM   1344  O   GLY B 336       8.970   8.122  22.414  1.00  1.00
ATOM   1345  N   CYS B 337      10.742   9.174  23.080  1.00  1.00
ATOM   1346  CA  CYS B 337      10.938   8.397  24.298  1.00  1.00
ATOM   1347  C   CYS B 337      10.532   9.195  25.531  1.00  1.00
ATOM   1348  O   CYS B 337      10.761  10.402  25.604  1.00  1.00
ATOM   1349  N   PHE B 338       9.882   8.536  26.456  1.00  1.00
ATOM   1350  CA  PHE B 338       9.573   9.042  27.788  1.00  1.00
ATOM   1351  C   PHE B 338      10.353   8.289  28.858  1.00  1.00
ATOM   1352  O   PHE B 338      10.503   7.069  28.789  1.00  1.00
ATOM   1353  N   GLU B 339      10.895   9.017  29.788  1.00  1.00
ATOM   1354  CA  GLU B 339      11.542   8.455  30.967  1.00  1.00
ATOM   1355  C   GLU B 339      10.709   8.694  32.220  1.00  1.00
ATOM   1356  O   GLU B 339      10.299   9.821  32.498  1.00  1.00
ATOM   1357  N   PHE B 340      10.211   7.525  32.823  1.00  1.00
ATOM   1358  CA  PHE B 340       9.338   7.661  33.983  1.00  1.00
ATOM   1359  C   PHE B 340      10.107   8.179  35.193  1.00  1.00
ATOM   1360  O   PHE B 340      11.241   7.769  35.441  1.00  1.00
ATOM   1361  N   TYR B 341       9.320   8.935  36.052  1.00  1.00
ATOM   1362  CA  TYR B 341       9.869   9.378  37.328  1.00  1.00
ATOM   1363  C   TYR B 341       9.573   8.373  38.434  1.00  1.00
ATOM   1364  O   TYR B 341      10.211   8.388  39.486  1.00  1.00
ATOM   1365  N   HIS B 342       8.896   7.377  38.103  1.00  1.00
ATOM   1366  CA  HIS B 342       8.473   6.245  38.919  1.00  1.00
ATOM   1367  C   HIS B 342       8.888   4.924  38.285  1.00  1.00
ATOM   1368  O   HIS B 342       8.945   4.802  37.061  1.00  1.00
ATOM   1369  N   LYS B 343       8.935   3.843  39.074  1.00  1.00
ATOM   1370  CA  LYS B 343       9.075   2.503  38.516  1.00  1.00
ATOM   1371  C   LYS B 343       7.815   2.084  37.769  1.00  1.00
ATOM   1372  O   LYS B 343       6.710   2.156  38.306  1.00  1.00
ATOM   1373  N   CYS B 344       7.919   1.738  36.557  1.00  1.00
ATOM   1374  CA  CYS B 344       6.843   1.278  35.687  1.00  1.00
ATOM   1375  C   CYS B 344       7.102  -0.139  35.193  1.00  1.00
ATOM   1376  O   CYS B 344       8.013  -0.373  34.398  1.00  1.00
ATOM   1377  N   ASP B 345       6.589  -1.128  35.940  1.00  1.00
ATOM   1378  CA  ASP B 345       6.762  -2.529  35.576  1.00  1.00
ATOM   1379  C   ASP B 345       5.956  -2.878  34.331  1.00  1.00
ATOM   1380  O   ASP B 345       4.954  -2.231  34.028  1.00  1.00
ATOM   1381  N   ASN B 346       5.758  -4.121  34.006  1.00  1.00
ATOM   1382  CA  ASN B 346       5.045  -4.562  32.813  1.00  1.00
ATOM   1383  C   ASN B 346       3.545  -4.335  32.952  1.00  1.00
ATOM   1384  O   ASN B 346       2.865  -4.005  31.980  1.00  1.00
ATOM   1385  N   GLU B 347       2.929  -4.440  34.065  1.00  1.00
ATOM   1386  CA  GLU B 347       1.533  -4.069  34.262  1.00  1.00
ATOM   1387  C   GLU B 347       1.314  -2.586  33.994  1.00  1.00
ATOM   1388  O   GLU B 347       0.295  -2.191  33.428  1.00  1.00
ATOM   1389  N   CYS B 348       2.249  -1.741  34.498  1.00  1.00
ATOM   1390  CA  CYS B 348       2.193  -0.304  34.256  1.00  1.00
ATOM   1391  C   CYS B 348       2.369   0.013  32.777  1.00  1.00
ATOM   1392  O   CYS B 348       1.706   0.900  32.239  1.00  1.00
ATOM   1393  N   MET B 349       3.352  -0.633  32.152  1.00  1.00
ATOM   1394  CA  MET B 349       3.643  -0.433  30.738  1.00  1.00
ATOM   1395  C   MET B 349       2.459  -0.834  29.868  1.00  1.00
ATOM   1396  O   MET B 349       2.134  -0.157  28.893  1.00  1.00
ATOM   1397  N   GLU B 350       1.820  -1.936  30.159  1.00  1.00
ATOM   1398  CA  GLU B 350       0.646  -2.395  29.426  1.00  1.00
ATOM   1399  C   GLU B 350      -0.493  -1.389  29.527  1.00  1.00
ATOM   1400  O   GLU B 350      -1.242  -1.188  28.571  1.00  1.00
ATOM   1401  N   SER B 351      -0.701  -0.777  30.674  1.00  1.00
ATOM   1402  CA  SER B 351      -1.694   0.273  30.866  1.00  1.00
ATOM   1403  C   SER B 351      -1.398   1.480  29.984  1.00  1.00
ATOM   1404  O   SER B 351      -2.311   2.120  29.464  1.00  1.00
ATOM   1405  N   VAL B 352      -0.139   1.855  29.831  1.00  1.00
ATOM   1406  CA  VAL B 352       0.248   2.904  28.896  1.00  1.00
ATOM   1407  C   VAL B 352      -0.072   2.509  27.461  1.00  1.00
ATOM   1408  O   VAL B 352      -0.566   3.320  26.678  1.00  1.00
ATOM   1409  N   ARG B 353       0.221   1.303  27.098  1.00  1.00
ATOM   1410  CA  ARG B 353       0.006   0.774  25.756  1.00  1.00
ATOM   1411  C   ARG B 353      -1.480   0.634  25.451  1.00  1.00
ATOM   1412  O   ARG B 353      -1.923   0.908  24.336  1.00  1.00
ATOM   1413  N   ASN B 354      -2.337   0.409  26.297  1.00  1.00
ATOM   1414  CA  ASN B 354      -3.762   0.186  26.088  1.00  1.00
ATOM   1415  C   ASN B 354      -4.580   1.388  26.544  1.00  1.00
ATOM   1416  O   ASN B 354      -5.767   1.496  26.236  1.00  1.00
ATOM   1417  N   GLY B 355      -4.030   2.418  26.974  1.00  1.00
ATOM   1418  CA  GLY B 355      -4.640   3.727  27.172  1.00  1.00
ATOM   1419  C   GLY B 355      -5.427   3.777  28.475  1.00  1.00
ATOM   1420  O   GLY B 355      -6.083   4.773  28.778  1.00  1.00
ATOM   1421  N   THR B 356      -4.963   3.156  29.507  1.00  1.00
ATOM   1422  CA  THR B 356      -5.601   3.118  30.817  1.00  1.00
ATOM   1423  C   THR B 356      -4.600   3.417  31.926  1.00  1.00
ATOM   1424  O   THR B 356      -4.948   3.413  33.107  1.00  1.00
ATOM   1425  N   TYR B 357      -3.523   4.144  31.557  1.00  1.00
ATOM   1426  CA  TYR B 357      -2.548   4.569  32.554  1.00  1.00
ATOM   1427  C   TYR B 357      -3.215   5.352  33.677  1.00  1.00
ATOM   1428  O   TYR B 357      -3.980   6.283  33.429  1.00  1.00
ATOM   1429  N   ASP B 358      -2.892   4.979  34.922  1.00  1.00
ATOM   1430  CA  ASP B 358      -3.393   5.671  36.103  1.00  1.00
ATOM   1431  C   ASP B 358      -2.365   6.658  36.641  1.00  1.00
ATOM   1432  O   ASP B 358      -1.395   6.266  37.291  1.00  1.00
ATOM   1433  N   TYR B 359      -2.589   8.018  36.322  1.00  1.00
ATOM   1434  CA  TYR B 359      -1.591   9.011  36.698  1.00  1.00
ATOM   1435  C   TYR B 359      -1.565   9.223  38.206  1.00  1.00
ATOM   1436  O   TYR B 359      -0.499   9.376  38.803  1.00  1.00
ATOM   1437  N   PRO B 360      -2.721   9.350  38.868  1.00  1.00
ATOM   1438  CA  PRO B 360      -2.809   9.579  40.305  1.00  1.00
ATOM   1439  C   PRO B 360      -2.149   8.450  41.085  1.00  1.00
ATOM   1440  O   PRO B 360      -1.528   8.679  42.123  1.00  1.00
ATOM   1441  N   LYS B 361      -2.093   7.276  40.649  1.00  1.00
ATOM   1442  CA  LYS B 361      -1.482   6.112  41.280  1.00  1.00
ATOM   1443  C   LYS B 361       0.016   6.310  41.467  1.00  1.00
ATOM   1444  O   LYS B 361       0.583   5.907  42.482  1.00  1.00
ATOM   1445  N   TYR B 362       0.724   6.897  40.549  1.00  1.00
ATOM   1446  CA  TYR B 362       2.175   7.032  40.608  1.00  1.00
ATOM   1447  C   TYR B 362       2.585   8.489  40.785  1.00  1.00
ATOM   1448  O   TYR B 362       3.727   8.783  41.137  1.00  1.00
ATOM   1449  N   SER B 363       1.712   9.364  40.975  1.00  1.00
ATOM   1450  CA  SER B 363       1.987  10.795  41.019  1.00  1.00
ATOM   1451  C   SER B 363       2.761  11.169  42.276  1.00  1.00
ATOM   1452  O   SER B 363       3.634  12.037  42.245  1.00  1.00
ATOM   1453  N   GLU B 364       2.551  10.585  43.428  1.00  1.00
ATOM   1454  CA  GLU B 364       3.309  10.879  44.639  1.00  1.00
ATOM   1455  C   GLU B 364       4.768  10.467  44.489  1.00  1.00
ATOM   1456  O   GLU B 364       5.671  11.174  44.937  1.00  1.00
ATOM   1457  N   GLU B 365       5.006   9.220  44.018  1.00  1.00
ATOM   1458  CA  GLU B 365       6.366   8.735  43.821  1.00  1.00
ATOM   1459  C   GLU B 365       7.101   9.565  42.776  1.00  1.00
ATOM   1460  O   GLU B 365       8.299   9.818  42.900  1.00  1.00
ATOM   1461  N   SER B 366       6.378   9.891  41.682  1.00  1.00
ATOM   1462  CA  SER B 366       6.953  10.714  40.624  1.00  1.00
ATOM   1463  C   SER B 366       7.390  12.071  41.159  1.00  1.00
ATOM   1464  O   SER B 366       8.426  12.603  40.758  1.00  1.00
ATOM   1465  N   LYS B 367       6.459  12.726  41.910  1.00  1.00
ATOM   1466  CA  LYS B 367       6.722  14.036  42.492  1.00  1.00
ATOM   1467  C   LYS B 367       7.997  14.024  43.325  1.00  1.00
ATOM   1468  O   LYS B 367       8.772  14.981  43.306  1.00  1.00
ATOM   1469  N   LEU B 368       8.172  13.006  44.172  1.00  1.00
ATOM   1470  CA  LEU B 368       9.362  12.874  45.003  1.00  1.00
ATOM   1471  C   LEU B 368      10.617  12.724  44.149  1.00  1.00
ATOM   1472  O   LEU B 368      11.682  13.231  44.500  1.00  1.00
ATOM   1473  N   ASN B 369      10.566  12.166  42.992  1.00  1.00
ATOM   1474  CA  ASN B 369      11.735  11.862  42.174  1.00  1.00
ATOM   1475  C   ASN B 369      12.148  13.064  41.336  1.00  1.00
ATOM   1476  O   ASN B 369      13.327  13.243  41.028  1.00  1.00
ATOM   1477  N   ARG B 370      11.258  13.715  40.653  1.00  1.00
ATOM   1478  CA  ARG B 370      11.617  14.882  39.856  1.00  1.00
ATOM   1479  C   ARG B 370      11.895  16.090  40.743  1.00  1.00
ATOM   1480  O   ARG B 370      11.173  16.343  41.707  1.00  1.00
