# Supplementary material for: ProteinDJ: A high‐performance and modular protein design pipeline
Source: Protein Sci. 2026 Jan 21;35(2):e70464. doi: 10.1002/pro.70464 (PMC12820799; doi:10.1002/pro.70464)
Supplement: Supplementary file 2 — DATA S1. Compressed archive containing input PDB and Bindsweeper YAML files used for benchmarking and comparison of sequence design methods. [file PRO-35-e70464-s001.zip › SupplementaryFile1/binderfolds/ha/fold_6.pdb]

ATOM      1  N   GLY A   1     -12.712  -9.186  -8.629  1.00  0.00
ATOM      2  CA  GLY A   1     -13.444  -8.398  -7.644  1.00  0.00
ATOM      3  C   GLY A   1     -12.507  -7.483  -6.866  1.00  0.00
ATOM      4  O   GLY A   1     -11.396  -7.875  -6.508  1.00  0.00
ATOM      5  N   GLY A   2     -12.922  -6.237  -6.700  1.00  0.00
ATOM      6  CA  GLY A   2     -12.070  -5.302  -5.975  1.00  0.00
ATOM      7  C   GLY A   2     -11.959  -5.685  -4.505  1.00  0.00
ATOM      8  O   GLY A   2     -10.896  -5.551  -3.898  1.00  0.00
ATOM      9  N   GLY A   3     -13.048  -6.239  -3.934  1.00  0.00
ATOM     10  CA  GLY A   3     -13.018  -6.674  -2.543  1.00  0.00
ATOM     11  C   GLY A   3     -11.993  -7.781  -2.334  1.00  0.00
ATOM     12  O   GLY A   3     -11.275  -7.795  -1.334  1.00  0.00
ATOM     13  N   GLY A   4     -11.976  -8.747  -3.250  1.00  0.00
ATOM     14  CA  GLY A   4     -11.030  -9.855  -3.184  1.00  0.00
ATOM     15  C   GLY A   4      -9.595  -9.363  -3.322  1.00  0.00
ATOM     16  O   GLY A   4      -8.694  -9.844  -2.634  1.00  0.00
ATOM     17  N   GLY A   5      -9.395  -8.405  -4.249  1.00  0.00
ATOM     18  CA  GLY A   5      -8.071  -7.821  -4.431  1.00  0.00
ATOM     19  C   GLY A   5      -7.591  -7.139  -3.156  1.00  0.00
ATOM     20  O   GLY A   5      -6.419  -7.238  -2.791  1.00  0.00
ATOM     21  N   GLY A   6      -8.545  -6.361  -2.548  1.00  0.00
ATOM     22  CA  GLY A   6      -8.216  -5.679  -1.302  1.00  0.00
ATOM     23  C   GLY A   6      -7.829  -6.673  -0.215  1.00  0.00
ATOM     24  O   GLY A   6      -6.891  -6.441   0.547  1.00  0.00
ATOM     25  N   GLY A   7      -8.575  -7.798  -0.143  1.00  0.00
ATOM     26  CA  GLY A   7      -8.259  -8.831   0.837  1.00  0.00
ATOM     27  C   GLY A   7      -6.875  -9.419   0.592  1.00  0.00
ATOM     28  O   GLY A   7      -6.119  -9.664   1.532  1.00  0.00
ATOM     29  N   GLY A   8      -6.565  -9.695  -0.670  1.00  0.00
ATOM     30  CA  GLY A   8      -5.259 -10.232  -1.032  1.00  0.00
ATOM     31  C   GLY A   8      -4.142  -9.270  -0.650  1.00  0.00
ATOM     32  O   GLY A   8      -3.098  -9.685  -0.147  1.00  0.00
ATOM     33  N   GLY A   9      -4.407  -7.971  -0.890  1.00  0.00
ATOM     34  CA  GLY A   9      -3.423  -6.949  -0.557  1.00  0.00
ATOM     35  C   GLY A   9      -3.229  -6.840   0.950  1.00  0.00
ATOM     36  O   GLY A   9      -2.108  -6.680   1.432  1.00  0.00
ATOM     37  N   GLY A  10      -4.377  -6.915   1.673  1.00  0.00
ATOM     38  CA  GLY A  10      -4.319  -6.895   3.130  1.00  0.00
ATOM     39  C   GLY A  10      -3.471  -8.043   3.663  1.00  0.00
ATOM     40  O   GLY A  10      -2.683  -7.866   4.592  1.00  0.00
ATOM     41  N   GLY A  11      -3.669  -9.238   3.034  1.00  0.00
ATOM     42  CA  GLY A  11      -2.896 -10.403   3.448  1.00  0.00
ATOM     43  C   GLY A  11      -1.413 -10.213   3.155  1.00  0.00
ATOM     44  O   GLY A  11      -0.560 -10.565   3.969  1.00  0.00
ATOM     45  N   GLY A  12      -1.124  -9.602   1.998  1.00  0.00
ATOM     46  CA  GLY A  12       0.260  -9.342   1.621  1.00  0.00
ATOM     47  C   GLY A  12       0.930  -8.391   2.605  1.00  0.00
ATOM     48  O   GLY A  12       2.085  -8.587   2.983  1.00  0.00
ATOM     49  N   GLY A  13       0.149  -7.300   2.957  1.00  0.00
ATOM     50  CA  GLY A  13       0.666  -6.330   3.915  1.00  0.00
ATOM     51  C   GLY A  13       0.905  -6.973   5.275  1.00  0.00
ATOM     52  O   GLY A  13       1.912  -6.704   5.931  1.00  0.00
ATOM     53  N   GLY A  14      -0.070  -7.789   5.715  1.00  0.00
ATOM     54  CA  GLY A  14       0.051  -8.510   6.976  1.00  0.00
ATOM     55  C   GLY A  14       1.263  -9.432   6.970  1.00  0.00
ATOM     56  O   GLY A  14       1.979  -9.539   7.966  1.00  0.00
ATOM     57  N   GLY A  15       1.472 -10.106   5.828  1.00  0.00
ATOM     58  CA  GLY A  15       2.599 -11.020   5.697  1.00  0.00
ATOM     59  C   GLY A  15       3.926 -10.279   5.810  1.00  0.00
ATOM     60  O   GLY A  15       4.860 -10.755   6.455  1.00  0.00
ATOM     61  N   GLY A  16       3.968  -9.063   5.217  1.00  0.00
ATOM     62  CA  GLY A  16       5.173  -8.247   5.301  1.00  0.00
ATOM     63  C   GLY A  16       5.365  -7.690   6.706  1.00  0.00
ATOM     64  O   GLY A  16       6.484  -7.641   7.217  1.00  0.00
ATOM     65  N   GLY A  17       4.237  -7.322   7.352  1.00  0.00
ATOM     66  CA  GLY A  17       4.289  -6.757   8.695  1.00  0.00
ATOM     67  C   GLY A  17       4.498  -7.843   9.742  1.00  0.00
ATOM     68  O   GLY A  17       5.265  -7.667  10.689  1.00  0.00
ATOM     69  N   GLY A  18       3.696  -8.843   9.736  1.00  0.00
ATOM     70  CA  GLY A  18       3.785  -9.975  10.651  1.00  0.00
ATOM     71  C   GLY A  18       4.160 -11.252   9.911  1.00  0.00
ATOM     72  O   GLY A  18       4.146 -12.341  10.486  1.00  0.00
ATOM     73  N   GLY A  19       5.328 -11.322   9.416  1.00  0.00
ATOM     74  CA  GLY A  19       5.764 -12.387   8.521  1.00  0.00
ATOM     75  C   GLY A  19       5.606 -13.754   9.174  1.00  0.00
ATOM     76  O   GLY A  19       5.196 -14.718   8.528  1.00  0.00
ATOM     77  N   GLY A  20       5.933 -13.838  10.460  1.00  0.00
ATOM     78  CA  GLY A  20       5.852 -15.094  11.196  1.00  0.00
ATOM     79  C   GLY A  20       4.413 -15.584  11.291  1.00  0.00
ATOM     80  O   GLY A  20       4.139 -16.772  11.119  1.00  0.00
ATOM     81  N   GLY A  21       3.499 -14.738  11.684  1.00  0.00
ATOM     82  CA  GLY A  21       2.092 -15.090  11.829  1.00  0.00
ATOM     83  C   GLY A  21       1.499 -15.544  10.501  1.00  0.00
ATOM     84  O   GLY A  21       0.736 -16.508  10.448  1.00  0.00
ATOM     85  N   GLY A  22       1.791 -14.770   9.451  1.00  0.00
ATOM     86  CA  GLY A  22       1.279 -15.100   8.126  1.00  0.00
ATOM     87  C   GLY A  22       1.825 -16.438   7.643  1.00  0.00
ATOM     88  O   GLY A  22       1.100 -17.238   7.053  1.00  0.00
ATOM     89  N   GLY A  23       3.125 -16.664   7.854  1.00  0.00
ATOM     90  CA  GLY A  23       3.733 -17.922   7.438  1.00  0.00
ATOM     91  C   GLY A  23       3.103 -19.104   8.162  1.00  0.00
ATOM     92  O   GLY A  23       2.861 -20.153   7.565  1.00  0.00
ATOM     93  N   GLY A  24       2.816 -18.965   9.450  1.00  0.00
ATOM     94  CA  GLY A  24       2.168 -20.010  10.232  1.00  0.00
ATOM     95  C   GLY A  24       0.769 -20.305   9.705  1.00  0.00
ATOM     96  O   GLY A  24       0.363 -21.463   9.609  1.00  0.00
ATOM     97  N   GLY A  25       0.013 -19.270   9.393  1.00  0.00
ATOM     98  CA  GLY A  25      -1.325 -19.438   8.840  1.00  0.00
ATOM     99  C   GLY A  25      -1.279 -20.149   7.493  1.00  0.00
ATOM    100  O   GLY A  25      -2.118 -21.001   7.201  1.00  0.00
ATOM    101  N   GLY A  26      -0.313 -19.759   6.664  1.00  0.00
ATOM    102  CA  GLY A  26      -0.150 -20.397   5.363  1.00  0.00
ATOM    103  C   GLY A  26       0.218 -21.868   5.513  1.00  0.00
ATOM    104  O   GLY A  26      -0.272 -22.719   4.772  1.00  0.00
ATOM    105  N   GLY A  27       1.117 -22.151   6.491  1.00  0.00
ATOM    106  CA  GLY A  27       1.490 -23.533   6.766  1.00  0.00
ATOM    107  C   GLY A  27       0.293 -24.341   7.251  1.00  0.00
ATOM    108  O   GLY A  27       0.121 -25.501   6.876  1.00  0.00
ATOM    109  N   GLY A  28      -0.611 -23.678   8.022  1.00  0.00
ATOM    110  CA  GLY A  28      -1.826 -24.338   8.486  1.00  0.00
ATOM    111  C   GLY A  28      -2.738 -24.696   7.320  1.00  0.00
ATOM    112  O   GLY A  28      -3.353 -25.762   7.305  1.00  0.00
ATOM    113  N   GLY A  29      -2.785 -23.831   6.326  1.00  0.00
ATOM    114  CA  GLY A  29      -3.523 -24.122   5.103  1.00  0.00
ATOM    115  C   GLY A  29      -2.768 -25.114   4.227  1.00  0.00
ATOM    116  O   GLY A  29      -3.359 -25.785   3.381  1.00  0.00
ATOM    117  N   GLY A  30      -2.670 -26.265   4.610  1.00  0.00
ATOM    118  CA  GLY A  30      -1.810 -27.293   4.037  1.00  0.00
ATOM    119  C   GLY A  30      -2.389 -27.833   2.736  1.00  0.00
ATOM    120  O   GLY A  30      -1.650 -28.231   1.835  1.00  0.00
ATOM    121  N   GLY A  31      -3.395 -27.414   2.293  1.00  0.00
ATOM    122  CA  GLY A  31      -3.991 -27.802   1.021  1.00  0.00
ATOM    123  C   GLY A  31      -3.632 -26.812  -0.080  1.00  0.00
ATOM    124  O   GLY A  31      -3.513 -25.612   0.166  1.00  0.00
ATOM    125  N   GLY A  32      -3.569 -27.319  -1.274  1.00  0.00
ATOM    126  CA  GLY A  32      -3.341 -26.443  -2.416  1.00  0.00
ATOM    127  C   GLY A  32      -4.588 -25.632  -2.746  1.00  0.00
ATOM    128  O   GLY A  32      -5.693 -26.171  -2.801  1.00  0.00
ATOM    129  N   GLY A  33      -4.480 -24.388  -2.759  1.00  0.00
ATOM    130  CA  GLY A  33      -5.564 -23.463  -3.065  1.00  0.00
ATOM    131  C   GLY A  33      -5.065 -22.280  -3.884  1.00  0.00
ATOM    132  O   GLY A  33      -3.899 -21.895  -3.790  1.00  0.00
ATOM    133  N   GLY A  34      -5.944 -21.695  -4.704  1.00  0.00
ATOM    134  CA  GLY A  34      -5.509 -20.535  -5.472  1.00  0.00
ATOM    135  C   GLY A  34      -4.866 -19.488  -4.572  1.00  0.00
ATOM    136  O   GLY A  34      -5.340 -19.231  -3.466  1.00  0.00
ATOM    137  N   GLY A  35      -4.030 -18.661  -5.174  1.00  0.00
ATOM    138  CA  GLY A  35      -3.349 -17.628  -4.402  1.00  0.00
ATOM    139  C   GLY A  35      -4.347 -16.671  -3.763  1.00  0.00
ATOM    140  O   GLY A  35      -4.175 -16.251  -2.619  1.00  0.00
ATOM    141  N   GLY A  36      -5.409 -16.354  -4.486  1.00  0.00
ATOM    142  CA  GLY A  36      -6.422 -15.444  -3.963  1.00  0.00
ATOM    143  C   GLY A  36      -7.176 -16.071  -2.797  1.00  0.00
ATOM    144  O   GLY A  36      -7.478 -15.402  -1.809  1.00  0.00
ATOM    145  N   GLY A  37      -7.528 -17.337  -2.926  1.00  0.00
ATOM    146  CA  GLY A  37      -8.218 -18.045  -1.854  1.00  0.00
ATOM    147  C   GLY A  37      -7.342 -18.153  -0.612  1.00  0.00
ATOM    148  O   GLY A  37      -7.817 -17.983   0.511  1.00  0.00
ATOM    149  N   GLY A  38      -6.054 -18.491  -0.814  1.00  0.00
ATOM    150  CA  GLY A  38      -5.122 -18.588   0.303  1.00  0.00
ATOM    151  C   GLY A  38      -4.958 -17.245   1.001  1.00  0.00
ATOM    152  O   GLY A  38      -4.920 -17.173   2.230  1.00  0.00
ATOM    153  N   GLY A  39      -4.783 -16.179   0.194  1.00  0.00
ATOM    154  CA  GLY A  39      -4.628 -14.846   0.764  1.00  0.00
ATOM    155  C   GLY A  39      -5.864 -14.438   1.555  1.00  0.00
ATOM    156  O   GLY A  39      -5.759 -13.844   2.628  1.00  0.00
ATOM    157  N   GLY A  40      -7.048 -14.751   0.999  1.00  0.00
ATOM    158  CA  GLY A  40      -8.301 -14.442   1.677  1.00  0.00
ATOM    159  C   GLY A  40      -8.412 -15.192   2.998  1.00  0.00
ATOM    160  O   GLY A  40      -8.854 -14.636   4.004  1.00  0.00
ATOM    161  N   GLY A  41      -8.117 -16.501   2.964  1.00  0.00
ATOM    162  CA  GLY A  41      -8.154 -17.311   4.175  1.00  0.00
ATOM    163  C   GLY A  41      -7.192 -16.775   5.227  1.00  0.00
ATOM    164  O   GLY A  41      -7.520 -16.721   6.412  1.00  0.00
ATOM    165  N   GLY A  42      -5.981 -16.435   4.790  1.00  0.00
ATOM    166  CA  GLY A  42      -4.994 -15.894   5.717  1.00  0.00
ATOM    167  C   GLY A  42      -5.467 -14.576   6.317  1.00  0.00
ATOM    168  O   GLY A  42      -5.290 -14.326   7.509  1.00  0.00
ATOM    169  N   GLY A  43      -6.015 -13.702   5.421  1.00  0.00
ATOM    170  CA  GLY A  43      -6.517 -12.416   5.891  1.00  0.00
ATOM    171  C   GLY A  43      -7.646 -12.600   6.897  1.00  0.00
ATOM    172  O   GLY A  43      -7.714 -11.895   7.904  1.00  0.00
ATOM    173  N   GLY A  44      -8.534 -13.528   6.638  1.00  0.00
ATOM    174  CA  GLY A  44      -9.633 -13.817   7.551  1.00  0.00
ATOM    175  C   GLY A  44      -9.118 -14.334   8.888  1.00  0.00
ATOM    176  O   GLY A  44      -9.618 -13.953   9.946  1.00  0.00
ATOM    177  N   GLY A  45      -8.089 -15.194   8.826  1.00  0.00
ATOM    178  CA  GLY A  45      -7.497 -15.737  10.043  1.00  0.00
ATOM    179  C   GLY A  45      -6.830 -14.642  10.867  1.00  0.00
ATOM    180  O   GLY A  45      -6.946 -14.617  12.092  1.00  0.00
ATOM    181  N   GLY A  46      -6.068 -13.763  10.170  1.00  0.00
ATOM    182  CA  GLY A  46      -5.389 -12.673  10.860  1.00  0.00
ATOM    183  C   GLY A  46      -6.389 -11.739  11.530  1.00  0.00
ATOM    184  O   GLY A  46      -6.165 -11.271  12.646  1.00  0.00
ATOM    185  N   GLY A  47      -7.445 -11.389  10.787  1.00  0.00
ATOM    186  CA  GLY A  47      -8.482 -10.520  11.332  1.00  0.00
ATOM    187  C   GLY A  47      -9.145 -11.150  12.550  1.00  0.00
ATOM    188  O   GLY A  47      -9.449 -10.466  13.527  1.00  0.00
ATOM    189  N   GLY A  48      -9.374 -12.478  12.485  1.00  0.00
ATOM    190  CA  GLY A  48      -9.945 -13.199  13.617  1.00  0.00
ATOM    191  C   GLY A  48      -9.003 -13.177  14.814  1.00  0.00
ATOM    192  O   GLY A  48      -9.439 -13.029  15.956  1.00  0.00
ATOM    193  N   GLY A  49      -7.688 -13.295  14.547  1.00  0.00
ATOM    194  CA  GLY A  49      -6.711 -13.264  15.628  1.00  0.00
ATOM    195  C   GLY A  49      -6.641 -11.883  16.268  1.00  0.00
ATOM    196  O   GLY A  49      -6.500 -11.758  17.484  1.00  0.00
ATOM    197  N   GLY A  50      -6.767 -10.847  15.433  1.00  0.00
ATOM    198  CA  GLY A  50      -6.750  -9.493  15.972  1.00  0.00
ATOM    199  C   GLY A  50      -8.116  -9.101  16.520  1.00  0.00
ATOM    200  O   GLY A  50      -8.217  -8.489  17.583  1.00  0.00
ATOM    201  N   ALA B  51      16.391   4.997  34.976  1.00  1.00
ATOM    202  CA  ALA B  51      14.939   5.072  35.083  1.00  1.00
ATOM    203  C   ALA B  51      14.263   4.347  33.927  1.00  1.00
ATOM    204  O   ALA B  51      14.737   4.391  32.792  1.00  1.00
ATOM    205  N   ASP B  52      13.115   3.683  34.175  1.00  1.00
ATOM    206  CA  ASP B  52      12.404   3.025  33.085  1.00  1.00
ATOM    207  C   ASP B  52      12.054   4.012  31.979  1.00  1.00
ATOM    208  O   ASP B  52      11.672   5.151  32.248  1.00  1.00
ATOM    209  N   THR B  53      11.784   3.410  30.762  1.00  1.00
ATOM    210  CA  THR B  53      11.435   4.205  29.592  1.00  1.00
ATOM    211  C   THR B  53      10.448   3.465  28.698  1.00  1.00
ATOM    212  O   THR B  53      10.475   2.237  28.610  1.00  1.00
ATOM    213  N   ILE B  54       9.727   4.173  27.922  1.00  1.00
ATOM    214  CA  ILE B  54       8.842   3.761  26.839  1.00  1.00
ATOM    215  C   ILE B  54       8.944   4.711  25.653  1.00  1.00
ATOM    216  O   ILE B  54       9.027   5.928  25.825  1.00  1.00
ATOM    217  N   CYS B  55       9.143   4.200  24.482  1.00  1.00
ATOM    218  CA  CYS B  55       9.259   4.964  23.246  1.00  1.00
ATOM    219  C   CYS B  55       8.171   4.575  22.253  1.00  1.00
ATOM    220  O   CYS B  55       7.828   3.399  22.124  1.00  1.00
ATOM    221  N   ILE B  56       7.581   5.645  21.560  1.00  1.00
ATOM    222  CA  ILE B  56       6.647   5.439  20.459  1.00  1.00
ATOM    223  C   ILE B  56       7.367   5.447  19.117  1.00  1.00
ATOM    224  O   ILE B  56       8.137   6.361  18.820  1.00  1.00
ATOM    225  N   GLY B  57       7.327   4.370  18.381  1.00  1.00
ATOM    226  CA  GLY B  57       8.083   4.278  17.138  1.00  1.00
ATOM    227  C   GLY B  57       7.191   3.842  15.982  1.00  1.00
ATOM    228  O   GLY B  57       6.023   3.507  16.179  1.00  1.00
ATOM    229  N   TYR B  58       7.875   3.264  14.936  1.00  1.00
ATOM    230  CA  TYR B  58       7.266   2.745  13.717  1.00  1.00
ATOM    231  C   TYR B  58       8.067   1.577  13.156  1.00  1.00
ATOM    232  O   TYR B  58       9.290   1.533  13.282  1.00  1.00
ATOM    233  N   HIS B  59       7.404   0.754  12.313  1.00  1.00
ATOM    234  CA  HIS B  59       8.020  -0.405  11.679  1.00  1.00
ATOM    235  C   HIS B  59       9.063   0.017  10.653  1.00  1.00
ATOM    236  O   HIS B  59       8.877   0.996   9.931  1.00  1.00
ATOM    237  N   ALA B  60      10.055  -0.807  10.491  1.00  1.00
ATOM    238  CA  ALA B  60      11.066  -0.831   9.441  1.00  1.00
ATOM    239  C   ALA B  60      11.434  -2.260   9.063  1.00  1.00
ATOM    240  O   ALA B  60      11.431  -3.156   9.907  1.00  1.00
ATOM    241  N   ASN B  61      11.706  -2.517   7.859  1.00  1.00
ATOM    242  CA  ASN B  61      12.100  -3.841   7.392  1.00  1.00
ATOM    243  C   ASN B  61      13.208  -3.751   6.351  1.00  1.00
ATOM    244  O   ASN B  61      13.447  -2.690   5.774  1.00  1.00
ATOM    245  N   ASN B  62      13.428  -4.830   5.629  1.00  1.00
ATOM    246  CA  ASN B  62      14.467  -4.929   4.611  1.00  1.00
ATOM    247  C   ASN B  62      13.897  -4.702   3.217  1.00  1.00
ATOM    248  O   ASN B  62      14.639  -4.472   2.262  1.00  1.00
ATOM    249  N   SER B  63      12.783  -4.146   3.071  1.00  1.00
ATOM    250  CA  SER B  63      12.195  -3.820   1.777  1.00  1.00
ATOM    251  C   SER B  63      13.004  -2.747   1.059  1.00  1.00
ATOM    252  O   SER B  63      13.399  -1.748   1.659  1.00  1.00
ATOM    253  N   THR B  64      13.169  -2.954  -0.282  1.00  1.00
ATOM    254  CA  THR B  64      13.883  -1.988  -1.108  1.00  1.00
ATOM    255  C   THR B  64      12.978  -1.413  -2.190  1.00  1.00
ATOM    256  O   THR B  64      13.271  -0.364  -2.765  1.00  1.00
ATOM    257  N   ASP B  65      11.655  -1.774  -2.090  1.00  1.00
ATOM    258  CA  ASP B  65      10.657  -1.198  -2.985  1.00  1.00
ATOM    259  C   ASP B  65      10.553   0.310  -2.797  1.00  1.00
ATOM    260  O   ASP B  65      10.588   0.809  -1.672  1.00  1.00
ATOM    261  N   THR B  66      10.369   1.008  -3.933  1.00  1.00
ATOM    262  CA  THR B  66      10.213   2.457  -3.907  1.00  1.00
ATOM    263  C   THR B  66       8.943   2.887  -4.630  1.00  1.00
ATOM    264  O   THR B  66       8.544   2.275  -5.621  1.00  1.00
ATOM    265  N   VAL B  67       8.429   3.970  -4.244  1.00  1.00
ATOM    266  CA  VAL B  67       7.291   4.665  -4.836  1.00  1.00
ATOM    267  C   VAL B  67       7.601   6.139  -5.059  1.00  1.00
ATOM    268  O   VAL B  67       8.357   6.746  -4.300  1.00  1.00
ATOM    269  N   ASP B  68       6.897   6.780  -5.893  1.00  1.00
ATOM    270  CA  ASP B  68       6.944   8.224  -6.083  1.00  1.00
ATOM    271  C   ASP B  68       5.702   8.897  -5.512  1.00  1.00
ATOM    272  O   ASP B  68       4.610   8.329  -5.538  1.00  1.00
ATOM    273  N   THR B  69       5.910  10.097  -5.025  1.00  1.00
ATOM    274  CA  THR B  69       4.831  10.992  -4.622  1.00  1.00
ATOM    275  C   THR B  69       4.843  12.275  -5.442  1.00  1.00
ATOM    276  O   THR B  69       5.890  12.699  -5.933  1.00  1.00
ATOM    277  N   VAL B  70       4.076  13.198  -5.241  1.00  1.00
ATOM    278  CA  VAL B  70       4.133  14.503  -5.889  1.00  1.00
ATOM    279  C   VAL B  70       5.309  15.323  -5.373  1.00  1.00
ATOM    280  O   VAL B  70       5.980  16.015  -6.139  1.00  1.00
ATOM    281  N   LEU B  71       5.724  15.205  -4.239  1.00  1.00
ATOM    282  CA  LEU B  71       6.811  15.965  -3.634  1.00  1.00
ATOM    283  C   LEU B  71       8.111  15.168  -3.638  1.00  1.00
ATOM    284  O   LEU B  71       9.194  15.730  -3.795  1.00  1.00
ATOM    285  N   GLU B  72       8.247  14.042  -3.935  1.00  1.00
ATOM    286  CA  GLU B  72       9.347  13.122  -3.670  1.00  1.00
ATOM    287  C   GLU B  72       9.349  11.967  -4.663  1.00  1.00
ATOM    288  O   GLU B  72       8.317  11.339  -4.903  1.00  1.00
ATOM    289  N   LYS B  73      10.514  11.706  -5.253  1.00  1.00
ATOM    290  CA  LYS B  73      10.714  10.531  -6.093  1.00  1.00
ATOM    291  C   LYS B  73      11.586   9.496  -5.395  1.00  1.00
ATOM    292  O   LYS B  73      12.627   9.829  -4.828  1.00  1.00
ATOM    293  N   ASN B  74      11.174   8.152  -5.657  1.00  1.00
ATOM    294  CA  ASN B  74      12.114   7.132  -5.209  1.00  1.00
ATOM    295  C   ASN B  74      12.139   7.036  -3.689  1.00  1.00
ATOM    296  O   ASN B  74      13.204   7.069  -3.072  1.00  1.00
ATOM    297  N   VAL B  75      10.981   7.134  -3.010  1.00  1.00
ATOM    298  CA  VAL B  75      10.788   6.843  -1.595  1.00  1.00
ATOM    299  C   VAL B  75      10.758   5.341  -1.340  1.00  1.00
ATOM    300  O   VAL B  75       9.964   4.616  -1.939  1.00  1.00
ATOM    301  N   THR B  76      11.808   4.872  -0.536  1.00  1.00
ATOM    302  CA  THR B  76      11.746   3.477  -0.113  1.00  1.00
ATOM    303  C   THR B  76      10.690   3.275   0.966  1.00  1.00
ATOM    304  O   THR B  76      10.660   3.999   1.961  1.00  1.00
ATOM    305  N   VAL B  77       9.839   2.307   0.817  1.00  1.00
ATOM    306  CA  VAL B  77       8.719   2.067   1.720  1.00  1.00
ATOM    307  C   VAL B  77       8.714   0.628   2.219  1.00  1.00
ATOM    308  O   VAL B  77       9.084  -0.293   1.492  1.00  1.00
ATOM    309  N   THR B  78       8.076   0.385   3.396  1.00  1.00
ATOM    310  CA  THR B  78       7.997  -0.942   3.996  1.00  1.00
ATOM    311  C   THR B  78       7.039  -1.840   3.223  1.00  1.00
ATOM    312  O   THR B  78       7.299  -3.029   3.041  1.00  1.00
ATOM    313  N   HIS B  79       6.055  -1.522   2.721  1.00  1.00
ATOM    314  CA  HIS B  79       5.026  -2.264   2.002  1.00  1.00
ATOM    315  C   HIS B  79       4.450  -1.439   0.858  1.00  1.00
ATOM    316  O   HIS B  79       4.314  -0.220   0.965  1.00  1.00
ATOM    317  N   SER B  80       4.197  -2.154  -0.258  1.00  1.00
ATOM    318  CA  SER B  80       3.647  -1.575  -1.477  1.00  1.00
ATOM    319  C   SER B  80       3.081  -2.653  -2.393  1.00  1.00
ATOM    320  O   SER B  80       3.497  -3.810  -2.336  1.00  1.00
ATOM    321  N   VAL B  81       2.366  -2.294  -3.391  1.00  1.00
ATOM    322  CA  VAL B  81       1.717  -3.163  -4.365  1.00  1.00
ATOM    323  C   VAL B  81       1.863  -2.613  -5.778  1.00  1.00
ATOM    324  O   VAL B  81       1.728  -1.411  -6.003  1.00  1.00
ATOM    325  N   ASN B  82       2.283  -3.538  -6.757  1.00  1.00
ATOM    326  CA  ASN B  82       2.298  -3.122  -8.154  1.00  1.00
ATOM    327  C   ASN B  82       0.897  -3.148  -8.751  1.00  1.00
ATOM    328  O   ASN B  82       0.169  -4.131  -8.609  1.00  1.00
ATOM    329  N   LEU B  83       0.475  -2.069  -9.407  1.00  1.00
ATOM    330  CA  LEU B  83      -0.838  -1.961 -10.032  1.00  1.00
ATOM    331  C   LEU B  83      -0.737  -2.076 -11.550  1.00  1.00
ATOM    332  O   LEU B  83      -1.705  -2.435 -12.220  1.00  1.00
ATOM    333  N   LEU B  84       0.343  -2.243 -12.093  1.00  1.00
ATOM    334  CA  LEU B  84       0.657  -2.319 -13.515  1.00  1.00
ATOM    335  C   LEU B  84       1.200  -3.694 -13.888  1.00  1.00
ATOM    336  O   LEU B  84       2.182  -4.161 -13.311  1.00  1.00
ATOM    337  N   GLU B  85       0.316  -4.437 -14.687  1.00  1.00
ATOM    338  CA  GLU B  85       0.721  -5.742 -15.196  1.00  1.00
ATOM    339  C   GLU B  85       1.572  -5.604 -16.452  1.00  1.00
ATOM    340  O   GLU B  85       1.232  -4.851 -17.364  1.00  1.00
ATOM    341  N   ASP B  86       2.742  -6.276 -16.448  1.00  1.00
ATOM    342  CA  ASP B  86       3.650  -6.193 -17.585  1.00  1.00
ATOM    343  C   ASP B  86       4.082  -7.578 -18.048  1.00  1.00
ATOM    344  O   ASP B  86       4.505  -7.758 -19.190  1.00  1.00
ATOM    345  N   SER B  87       3.488  -8.589 -17.505  1.00  1.00
ATOM    346  CA  SER B  87       3.738  -9.999 -17.780  1.00  1.00
ATOM    347  C   SER B  87       2.574 -10.627 -18.535  1.00  1.00
ATOM    348  O   SER B  87       1.410 -10.403 -18.200  1.00  1.00
ATOM    349  N   HIS B  88       2.853 -11.233 -19.640  1.00  1.00
ATOM    350  CA  HIS B  88       1.963 -12.084 -20.421  1.00  1.00
ATOM    351  C   HIS B  88       2.591 -13.449 -20.676  1.00  1.00
ATOM    352  O   HIS B  88       3.793 -13.555 -20.917  1.00  1.00
ATOM    353  N   ASN B  89       2.002 -14.431 -20.916  1.00  1.00
ATOM    354  CA  ASN B  89       2.466 -15.797 -21.130  1.00  1.00
ATOM    355  C   ASN B  89       2.902 -16.010 -22.574  1.00  1.00
ATOM    356  O   ASN B  89       3.618 -16.963 -22.882  1.00  1.00
ATOM    357  N   GLY B  90       2.994 -15.215 -23.419  1.00  1.00
ATOM    358  CA  GLY B  90       3.544 -15.267 -24.768  1.00  1.00
ATOM    359  C   GLY B  90       2.864 -16.347 -25.599  1.00  1.00
ATOM    360  O   GLY B  90       3.485 -16.959 -26.468  1.00  1.00
ATOM    361  N   LYS B  91       1.639 -16.679 -25.410  1.00  1.00
ATOM    362  CA  LYS B  91       0.883 -17.723 -26.093  1.00  1.00
ATOM    363  C   LYS B  91      -0.494 -17.223 -26.510  1.00  1.00
ATOM    364  O   LYS B  91      -1.115 -16.426 -25.806  1.00  1.00
ATOM    365  N   LEU B  92      -0.990 -17.703 -27.709  1.00  1.00
ATOM    366  CA  LEU B  92      -2.421 -17.606 -27.971  1.00  1.00
ATOM    367  C   LEU B  92      -3.189 -18.709 -27.251  1.00  1.00
ATOM    368  O   LEU B  92      -2.815 -19.880 -27.310  1.00  1.00
ATOM    369  N   CYS B  93      -4.192 -18.374 -26.538  1.00  1.00
ATOM    370  CA  CYS B  93      -4.924 -19.301 -25.683  1.00  1.00
ATOM    371  C   CYS B  93      -6.404 -19.332 -26.044  1.00  1.00
ATOM    372  O   CYS B  93      -6.974 -18.321 -26.452  1.00  1.00
ATOM    373  N   ARG B  94      -7.120 -20.387 -25.592  1.00  1.00
ATOM    374  CA  ARG B  94      -8.577 -20.328 -25.617  1.00  1.00
ATOM    375  C   ARG B  94      -9.102 -19.282 -24.641  1.00  1.00
ATOM    376  O   ARG B  94      -8.593 -19.146 -23.529  1.00  1.00
ATOM    377  N   LEU B  95     -10.266 -18.687 -25.052  1.00  1.00
ATOM    378  CA  LEU B  95     -10.982 -17.783 -24.160  1.00  1.00
ATOM    379  C   LEU B  95     -12.213 -18.457 -23.563  1.00  1.00
ATOM    380  O   LEU B  95     -13.111 -18.885 -24.288  1.00  1.00
ATOM    381  N   LYS B  96     -12.303 -18.568 -22.221  1.00  1.00
ATOM    382  CA  LYS B  96     -13.521 -19.164 -21.686  1.00  1.00
ATOM    383  C   LYS B  96     -13.734 -20.569 -22.234  1.00  1.00
ATOM    384  O   LYS B  96     -14.869 -21.018 -22.396  1.00  1.00
ATOM    385  N   GLY B  97     -12.644 -21.268 -22.782  1.00  1.00
ATOM    386  CA  GLY B  97     -12.696 -22.671 -23.174  1.00  1.00
ATOM    387  C   GLY B  97     -12.799 -22.817 -24.687  1.00  1.00
ATOM    388  O   GLY B  97     -12.477 -23.868 -25.242  1.00  1.00
ATOM    389  N   ILE B  98     -12.991 -21.875 -25.430  1.00  1.00
ATOM    390  CA  ILE B  98     -13.141 -21.848 -26.880  1.00  1.00
ATOM    391  C   ILE B  98     -11.865 -21.367 -27.558  1.00  1.00
ATOM    392  O   ILE B  98     -11.317 -20.324 -27.202  1.00  1.00
ATOM    393  N   ALA B  99     -11.366 -22.207 -28.552  1.00  1.00
ATOM    394  CA  ALA B  99     -10.175 -21.838 -29.308  1.00  1.00
ATOM    395  C   ALA B  99     -10.503 -20.811 -30.384  1.00  1.00
ATOM    396  O   ALA B  99     -11.513 -20.925 -31.078  1.00  1.00
ATOM    397  N   PRO B 100      -9.554 -19.880 -30.634  1.00  1.00
ATOM    398  CA  PRO B 100      -9.711 -18.937 -31.735  1.00  1.00
ATOM    399  C   PRO B 100      -9.701 -19.653 -33.079  1.00  1.00
ATOM    400  O   PRO B 100      -8.916 -20.577 -33.295  1.00  1.00
ATOM    401  N   SER B 101     -17.466 -22.047 -35.089  1.00  1.00
ATOM    402  CA  SER B 101     -17.398 -21.314 -33.831  1.00  1.00
ATOM    403  C   SER B 101     -15.957 -20.990 -33.459  1.00  1.00
ATOM    404  O   SER B 101     -15.060 -21.814 -33.635  1.00  1.00
ATOM    405  N   TRP B 102     -15.805 -19.828 -32.897  1.00  1.00
ATOM    406  CA  TRP B 102     -14.518 -19.364 -32.391  1.00  1.00
ATOM    407  C   TRP B 102     -14.696 -18.222 -31.399  1.00  1.00
ATOM    408  O   TRP B 102     -15.587 -17.387 -31.552  1.00  1.00
ATOM    409  N   SER B 103     -13.632 -17.975 -30.581  1.00  1.00
ATOM    410  CA  SER B 103     -13.686 -16.946 -29.550  1.00  1.00
ATOM    411  C   SER B 103     -13.038 -15.653 -30.028  1.00  1.00
ATOM    412  O   SER B 103     -13.362 -14.569 -29.543  1.00  1.00
ATOM    413  N   TYR B 104     -12.484 -15.564 -30.983  1.00  1.00
ATOM    414  CA  TYR B 104     -11.767 -14.506 -31.683  1.00  1.00
ATOM    415  C   TYR B 104     -11.166 -15.017 -32.987  1.00  1.00
ATOM    416  O   TYR B 104     -10.775 -16.180 -33.087  1.00  1.00
ATOM    417  N   ILE B 105     -10.878 -14.073 -33.896  1.00  1.00
ATOM    418  CA  ILE B 105     -10.104 -14.341 -35.102  1.00  1.00
ATOM    419  C   ILE B 105      -8.806 -13.543 -35.112  1.00  1.00
ATOM    420  O   ILE B 105      -8.782 -12.375 -34.723  1.00  1.00
ATOM    421  N   SER B 106     -16.961  -8.967 -36.626  1.00  1.00
ATOM    422  CA  SER B 106     -16.224  -9.070 -35.372  1.00  1.00
ATOM    423  C   SER B 106     -17.141  -9.479 -34.226  1.00  1.00
ATOM    424  O   SER B 106     -16.687 -10.019 -33.217  1.00  1.00
ATOM    425  N   SER B 107     -18.367  -9.424 -34.351  1.00  1.00
ATOM    426  CA  SER B 107     -19.363  -9.783 -33.349  1.00  1.00
ATOM    427  C   SER B 107     -20.093 -11.064 -33.732  1.00  1.00
ATOM    428  O   SER B 107     -20.800 -11.655 -32.916  1.00  1.00
ATOM    429  N   VAL B 108     -19.560 -11.849 -34.508  1.00  1.00
ATOM    430  CA  VAL B 108     -19.943 -13.214 -34.848  1.00  1.00
ATOM    431  C   VAL B 108     -19.134 -14.229 -34.050  1.00  1.00
ATOM    432  O   VAL B 108     -17.905 -14.249 -34.118  1.00  1.00
ATOM    433  N   SER B 109     -19.852 -15.115 -33.298  1.00  1.00
ATOM    434  CA  SER B 109     -19.194 -16.126 -32.479  1.00  1.00
ATOM    435  C   SER B 109     -19.272 -17.500 -33.131  1.00  1.00
ATOM    436  O   SER B 109     -18.398 -18.344 -32.931  1.00  1.00
ATOM    437  N   SER B 110     -20.101 -17.918 -33.737  1.00  1.00
ATOM    438  CA  SER B 110     -20.178 -19.143 -34.524  1.00  1.00
ATOM    439  C   SER B 110     -20.876 -18.899 -35.856  1.00  1.00
ATOM    440  O   SER B 110     -21.797 -18.086 -35.945  1.00  1.00
ATOM    441  N   SER B 111     -24.521 -16.362 -35.809  1.00  1.00
ATOM    442  CA  SER B 111     -24.702 -16.336 -34.363  1.00  1.00
ATOM    443  C   SER B 111     -23.867 -15.235 -33.723  1.00  1.00
ATOM    444  O   SER B 111     -22.671 -15.114 -33.991  1.00  1.00
ATOM    445  N   ARG B 112     -24.546 -14.226 -33.213  1.00  1.00
ATOM    446  CA  ARG B 112     -23.868 -13.061 -32.656  1.00  1.00
ATOM    447  C   ARG B 112     -23.441 -13.308 -31.215  1.00  1.00
ATOM    448  O   ARG B 112     -24.177 -13.911 -30.434  1.00  1.00
ATOM    449  N   GLY B 113     -22.311 -12.684 -30.866  1.00  1.00
ATOM    450  CA  GLY B 113     -21.749 -12.692 -29.521  1.00  1.00
ATOM    451  C   GLY B 113     -20.897 -11.454 -29.272  1.00  1.00
ATOM    452  O   GLY B 113     -20.127 -11.035 -30.136  1.00  1.00
ATOM    453  N   PHE B 114     -21.017 -10.853 -28.123  1.00  1.00
ATOM    454  CA  PHE B 114     -20.193  -9.703 -27.769  1.00  1.00
ATOM    455  C   PHE B 114     -18.832 -10.142 -27.245  1.00  1.00
ATOM    456  O   PHE B 114     -18.740 -11.024 -26.391  1.00  1.00
ATOM    457  N   GLY B 115     -17.783  -9.206 -27.714  1.00  1.00
ATOM    458  CA  GLY B 115     -16.480  -9.404 -27.089  1.00  1.00
ATOM    459  C   GLY B 115     -15.535 -10.159 -28.015  1.00  1.00
ATOM    460  O   GLY B 115     -14.327 -10.205 -27.781  1.00  1.00
ATOM    461  N   SER B 116     -16.016 -10.670 -29.140  1.00  1.00
ATOM    462  CA  SER B 116     -15.136 -11.183 -30.183  1.00  1.00
ATOM    463  C   SER B 116     -14.475 -10.048 -30.954  1.00  1.00
ATOM    464  O   SER B 116     -15.091  -9.012 -31.203  1.00  1.00
ATOM    465  N   GLY B 117     -13.576 -10.439 -31.857  1.00  1.00
ATOM    466  CA  GLY B 117     -12.792  -9.464 -32.607  1.00  1.00
ATOM    467  C   GLY B 117     -11.806 -10.153 -33.541  1.00  1.00
ATOM    468  O   GLY B 117     -11.468 -11.321 -33.352  1.00  1.00
ATOM    469  N   ILE B 118     -11.196  -9.419 -34.387  1.00  1.00
ATOM    470  CA  ILE B 118     -10.069  -9.843 -35.209  1.00  1.00
ATOM    471  C   ILE B 118      -8.782  -9.150 -34.778  1.00  1.00
ATOM    472  O   ILE B 118      -8.757  -7.936 -34.577  1.00  1.00
ATOM    473  N   ILE B 119      -7.785  -9.952 -34.498  1.00  1.00
ATOM    474  CA  ILE B 119      -6.459  -9.476 -34.123  1.00  1.00
ATOM    475  C   ILE B 119      -5.395  -9.999 -35.080  1.00  1.00
ATOM    476  O   ILE B 119      -5.490 -11.123 -35.574  1.00  1.00
ATOM    477  N   THR B 120      -4.371  -9.346 -35.277  1.00  1.00
ATOM    478  CA  THR B 120      -3.144  -9.797 -35.923  1.00  1.00
ATOM    479  C   THR B 120      -2.063 -10.108 -34.895  1.00  1.00
ATOM    480  O   THR B 120      -1.771  -9.292 -34.021  1.00  1.00
ATOM    481  N   SER B 121      -1.461 -11.376 -35.099  1.00  1.00
ATOM    482  CA  SER B 121      -0.556 -11.813 -34.043  1.00  1.00
ATOM    483  C   SER B 121       0.554 -12.696 -34.599  1.00  1.00
ATOM    484  O   SER B 121       0.326 -13.500 -35.502  1.00  1.00
ATOM    485  N   ASN B 122       1.714 -12.627 -33.940  1.00  1.00
ATOM    486  CA  ASN B 122       2.826 -13.487 -34.325  1.00  1.00
ATOM    487  C   ASN B 122       3.040 -14.600 -33.307  1.00  1.00
ATOM    488  O   ASN B 122       3.758 -15.565 -33.570  1.00  1.00
ATOM    489  N   ALA B 123       2.320 -14.686 -32.333  1.00  1.00
ATOM    490  CA  ALA B 123       2.316 -15.696 -31.281  1.00  1.00
ATOM    491  C   ALA B 123       1.848 -17.044 -31.814  1.00  1.00
ATOM    492  O   ALA B 123       0.923 -17.115 -32.623  1.00  1.00
ATOM    493  N   SER B 124       2.177 -18.138 -31.034  1.00  1.00
ATOM    494  CA  SER B 124       1.729 -19.477 -31.396  1.00  1.00
ATOM    495  C   SER B 124       0.595 -19.942 -30.491  1.00  1.00
ATOM    496  O   SER B 124       0.629 -19.731 -29.279  1.00  1.00
ATOM    497  N   MET B 125      -0.318 -20.777 -31.083  1.00  1.00
ATOM    498  CA  MET B 125      -1.378 -21.354 -30.265  1.00  1.00
ATOM    499  C   MET B 125      -0.838 -22.455 -29.361  1.00  1.00
ATOM    500  O   MET B 125      -0.099 -23.332 -29.808  1.00  1.00
ATOM    501  N   HIS B 126      -1.183 -22.434 -28.135  1.00  1.00
ATOM    502  CA  HIS B 126      -0.892 -23.452 -27.133  1.00  1.00
ATOM    503  C   HIS B 126      -2.172 -23.983 -26.499  1.00  1.00
ATOM    504  O   HIS B 126      -3.135 -23.241 -26.307  1.00  1.00
ATOM    505  N   GLU B 127      -2.161 -25.159 -25.970  1.00  1.00
ATOM    506  CA  GLU B 127      -3.289 -25.655 -25.191  1.00  1.00
ATOM    507  C   GLU B 127      -3.374 -24.958 -23.840  1.00  1.00
ATOM    508  O   GLU B 127      -2.541 -25.180 -22.962  1.00  1.00
ATOM    509  N   CYS B 128      -3.875 -23.810 -23.863  1.00  1.00
ATOM    510  CA  CYS B 128      -4.073 -22.933 -22.715  1.00  1.00
ATOM    511  C   CYS B 128      -5.440 -22.264 -22.761  1.00  1.00
ATOM    512  O   CYS B 128      -5.950 -21.946 -23.836  1.00  1.00
ATOM    513  N   ASN B 129      -5.919 -21.755 -21.744  1.00  1.00
ATOM    514  CA  ASN B 129      -7.153 -21.008 -21.538  1.00  1.00
ATOM    515  C   ASN B 129      -6.903 -19.742 -20.728  1.00  1.00
ATOM    516  O   ASN B 129      -6.218 -19.774 -19.705  1.00  1.00
ATOM    517  N   THR B 130      -7.605 -18.640 -21.211  1.00  1.00
ATOM    518  CA  THR B 130      -7.409 -17.349 -20.562  1.00  1.00
ATOM    519  C   THR B 130      -8.694 -16.531 -20.565  1.00  1.00
ATOM    520  O   THR B 130      -9.506 -16.635 -21.484  1.00  1.00
ATOM    521  N   LYS B 131      -8.781 -15.538 -19.776  1.00  1.00
ATOM    522  CA  LYS B 131      -9.867 -14.567 -19.719  1.00  1.00
ATOM    523  C   LYS B 131      -9.502 -13.288 -20.462  1.00  1.00
ATOM    524  O   LYS B 131     -10.375 -12.578 -20.960  1.00  1.00
ATOM    525  N   CYS B 132      -8.284 -13.217 -20.868  1.00  1.00
ATOM    526  CA  CYS B 132      -7.663 -12.039 -21.462  1.00  1.00
ATOM    527  C   CYS B 132      -6.574 -12.430 -22.452  1.00  1.00
ATOM    528  O   CYS B 132      -5.712 -13.255 -22.147  1.00  1.00
ATOM    529  N   GLN B 133      -6.742 -12.050 -23.694  1.00  1.00
ATOM    530  CA  GLN B 133      -5.816 -12.330 -24.784  1.00  1.00
ATOM    531  C   GLN B 133      -5.430 -11.053 -25.520  1.00  1.00
ATOM    532  O   GLN B 133      -6.279 -10.208 -25.803  1.00  1.00
ATOM    533  N   THR B 134      -4.169 -10.773 -25.566  1.00  1.00
ATOM    534  CA  THR B 134      -3.569  -9.752 -26.416  1.00  1.00
ATOM    535  C   THR B 134      -2.835 -10.379 -27.595  1.00  1.00
ATOM    536  O   THR B 134      -2.232 -11.445 -27.467  1.00  1.00
ATOM    537  N   PRO B 135      -2.398  -9.632 -28.562  1.00  1.00
ATOM    538  CA  PRO B 135      -1.662 -10.140 -29.714  1.00  1.00
ATOM    539  C   PRO B 135      -0.261 -10.586 -29.319  1.00  1.00
ATOM    540  O   PRO B 135       0.271 -11.552 -29.867  1.00  1.00
ATOM    541  N   LEU B 136       0.230 -10.379 -28.261  1.00  1.00
ATOM    542  CA  LEU B 136       1.559 -10.736 -27.779  1.00  1.00
ATOM    543  C   LEU B 136       1.504 -11.958 -26.868  1.00  1.00
ATOM    544  O   LEU B 136       2.443 -12.753 -26.824  1.00  1.00
ATOM    545  N   GLY B 137       0.341 -12.239 -26.286  1.00  1.00
ATOM    546  CA  GLY B 137       0.206 -13.285 -25.279  1.00  1.00
ATOM    547  C   GLY B 137      -1.022 -13.055 -24.407  1.00  1.00
ATOM    548  O   GLY B 137      -1.461 -11.920 -24.224  1.00  1.00
ATOM    549  N   ALA B 138      -1.390 -14.101 -23.608  1.00  1.00
ATOM    550  CA  ALA B 138      -2.508 -13.993 -22.679  1.00  1.00
ATOM    551  C   ALA B 138      -2.059 -13.414 -21.343  1.00  1.00
ATOM    552  O   ALA B 138      -0.978 -13.733 -20.849  1.00  1.00
ATOM    553  N   ILE B 139      -3.019 -12.720 -20.695  1.00  1.00
ATOM    554  CA  ILE B 139      -2.802 -12.138 -19.375  1.00  1.00
ATOM    555  C   ILE B 139      -3.644 -12.842 -18.318  1.00  1.00
ATOM    556  O   ILE B 139      -4.845 -13.041 -18.499  1.00  1.00
ATOM    557  N   ASN B 140      -3.058 -13.324 -17.319  1.00  1.00
ATOM    558  CA  ASN B 140      -3.702 -13.883 -16.136  1.00  1.00
ATOM    559  C   ASN B 140      -3.346 -13.087 -14.887  1.00  1.00
ATOM    560  O   ASN B 140      -2.180 -13.012 -14.499  1.00  1.00
ATOM    561  N   SER B 141      -4.239 -11.960 -14.685  1.00  1.00
ATOM    562  CA  SER B 141      -3.869 -10.969 -13.681  1.00  1.00
ATOM    563  C   SER B 141      -5.103 -10.337 -13.049  1.00  1.00
ATOM    564  O   SER B 141      -6.133 -10.177 -13.703  1.00  1.00
ATOM    565  N   SER B 142      -4.966  -9.899 -11.796  1.00  1.00
ATOM    566  CA  SER B 142      -6.015  -9.173 -11.090  1.00  1.00
ATOM    567  C   SER B 142      -5.679  -7.692 -10.975  1.00  1.00
ATOM    568  O   SER B 142      -6.555  -6.864 -10.729  1.00  1.00
ATOM    569  N   LEU B 143      -4.484  -7.356 -11.463  1.00  1.00
ATOM    570  CA  LEU B 143      -4.077  -5.957 -11.513  1.00  1.00
ATOM    571  C   LEU B 143      -5.022  -5.138 -12.386  1.00  1.00
ATOM    572  O   LEU B 143      -5.384  -5.555 -13.486  1.00  1.00
ATOM    573  N   PRO B 144      -5.194  -3.867 -12.019  1.00  1.00
ATOM    574  CA  PRO B 144      -6.129  -2.982 -12.703  1.00  1.00
ATOM    575  C   PRO B 144      -5.526  -2.430 -13.988  1.00  1.00
ATOM    576  O   PRO B 144      -6.222  -2.258 -14.988  1.00  1.00
ATOM    577  N   TYR B 145      -4.371  -2.332 -14.244  1.00  1.00
ATOM    578  CA  TYR B 145      -3.677  -1.738 -15.380  1.00  1.00
ATOM    579  C   TYR B 145      -2.658  -2.705 -15.969  1.00  1.00
ATOM    580  O   TYR B 145      -2.065  -3.510 -15.251  1.00  1.00
ATOM    581  N   GLN B 146      -2.422  -2.481 -17.290  1.00  1.00
ATOM    582  CA  GLN B 146      -1.403  -3.196 -18.049  1.00  1.00
ATOM    583  C   GLN B 146      -0.807  -2.314 -19.138  1.00  1.00
ATOM    584  O   GLN B 146      -1.509  -1.511 -19.754  1.00  1.00
ATOM    585  N   ASN B 147       0.420  -2.452 -19.421  1.00  1.00
ATOM    586  CA  ASN B 147       1.153  -1.734 -20.456  1.00  1.00
ATOM    587  C   ASN B 147       1.688  -2.689 -21.516  1.00  1.00
ATOM    588  O   ASN B 147       2.160  -2.261 -22.569  1.00  1.00
ATOM    589  N   ILE B 148       0.970  -3.838 -21.692  1.00  1.00
ATOM    590  CA  ILE B 148       1.376  -4.854 -22.655  1.00  1.00
ATOM    591  C   ILE B 148       0.874  -4.520 -24.054  1.00  1.00
ATOM    592  O   ILE B 148       1.592  -4.692 -25.039  1.00  1.00
ATOM    593  N   HIS B 149      -0.291  -4.168 -24.331  1.00  1.00
ATOM    594  CA  HIS B 149      -0.959  -4.025 -25.619  1.00  1.00
ATOM    595  C   HIS B 149      -2.362  -3.456 -25.452  1.00  1.00
ATOM    596  O   HIS B 149      -3.079  -3.813 -24.517  1.00  1.00
ATOM    597  N   PRO B 150      -2.724  -2.542 -26.450  1.00  1.00
ATOM    598  CA  PRO B 150      -4.042  -1.922 -26.383  1.00  1.00
ATOM    599  C   PRO B 150      -5.096  -2.796 -27.051  1.00  1.00
ATOM    600  O   PRO B 150      -6.259  -2.798 -26.649  1.00  1.00
ATOM    601  N   VAL B 151      -4.776  -3.660 -27.861  1.00  1.00
ATOM    602  CA  VAL B 151      -5.641  -4.690 -28.424  1.00  1.00
ATOM    603  C   VAL B 151      -5.843  -5.836 -27.442  1.00  1.00
ATOM    604  O   VAL B 151      -4.879  -6.423 -26.951  1.00  1.00
ATOM    605  N   THR B 152      -7.153  -6.035 -27.051  1.00  1.00
ATOM    606  CA  THR B 152      -7.510  -7.001 -26.019  1.00  1.00
ATOM    607  C   THR B 152      -8.792  -7.742 -26.379  1.00  1.00
ATOM    608  O   THR B 152      -9.721  -7.160 -26.938  1.00  1.00
ATOM    609  N   ILE B 153      -8.772  -9.026 -26.142  1.00  1.00
ATOM    610  CA  ILE B 153      -9.950  -9.879 -26.237  1.00  1.00
ATOM    611  C   ILE B 153     -10.360 -10.408 -24.869  1.00  1.00
ATOM    612  O   ILE B 153      -9.523 -10.876 -24.097  1.00  1.00
ATOM    613  N   GLY B 154     -11.502  -9.977 -24.362  1.00  1.00
ATOM    614  CA  GLY B 154     -12.008 -10.584 -23.137  1.00  1.00
ATOM    615  C   GLY B 154     -12.083  -9.565 -22.008  1.00  1.00
ATOM    616  O   GLY B 154     -11.651  -8.422 -22.160  1.00  1.00
ATOM    617  N   GLU B 155     -12.008  -9.746 -20.928  1.00  1.00
ATOM    618  CA  GLU B 155     -11.890  -8.957 -19.708  1.00  1.00
ATOM    619  C   GLU B 155     -10.432  -8.785 -19.302  1.00  1.00
ATOM    620  O   GLU B 155      -9.730  -9.763 -19.043  1.00  1.00
ATOM    621  N   CYS B 156      -9.837  -7.678 -19.829  1.00  1.00
ATOM    622  CA  CYS B 156      -8.417  -7.396 -19.659  1.00  1.00
ATOM    623  C   CYS B 156      -8.200  -6.177 -18.771  1.00  1.00
ATOM    624  O   CYS B 156      -8.971  -5.218 -18.817  1.00  1.00
ATOM    625  N   PRO B 157      -6.972  -6.097 -17.979  1.00  1.00
ATOM    626  CA  PRO B 157      -6.643  -4.822 -17.353  1.00  1.00
ATOM    627  C   PRO B 157      -6.662  -3.688 -18.370  1.00  1.00
ATOM    628  O   PRO B 157      -6.171  -3.837 -19.489  1.00  1.00
ATOM    629  N   LYS B 158      -6.980  -2.425 -17.786  1.00  1.00
ATOM    630  CA  LYS B 158      -6.927  -1.222 -18.609  1.00  1.00
ATOM    631  C   LYS B 158      -5.515  -0.963 -19.117  1.00  1.00
ATOM    632  O   LYS B 158      -4.556  -0.971 -18.345  1.00  1.00
ATOM    633  N   TYR B 159      -5.422  -0.696 -20.500  1.00  1.00
ATOM    634  CA  TYR B 159      -4.118  -0.370 -21.064  1.00  1.00
ATOM    635  C   TYR B 159      -3.753   1.085 -20.804  1.00  1.00
ATOM    636  O   TYR B 159      -4.580   1.982 -20.970  1.00  1.00
ATOM    637  N   VAL B 160      -2.488   1.273 -20.409  1.00  1.00
ATOM    638  CA  VAL B 160      -1.877   2.581 -20.206  1.00  1.00
ATOM    639  C   VAL B 160      -0.428   2.590 -20.677  1.00  1.00
ATOM    640  O   VAL B 160       0.278   1.588 -20.566  1.00  1.00
ATOM    641  N   ARG B 161       0.091   3.682 -21.049  1.00  1.00
ATOM    642  CA  ARG B 161       1.455   3.848 -21.535  1.00  1.00
ATOM    643  C   ARG B 161       2.445   3.925 -20.379  1.00  1.00
ATOM    644  O   ARG B 161       3.605   3.534 -20.515  1.00  1.00
ATOM    645  N   SER B 162       2.112   3.743 -19.235  1.00  1.00
ATOM    646  CA  SER B 162       2.955   3.862 -18.051  1.00  1.00
ATOM    647  C   SER B 162       3.947   2.710 -17.963  1.00  1.00
ATOM    648  O   SER B 162       3.593   1.554 -18.198  1.00  1.00
ATOM    649  N   ALA B 163       5.151   3.062 -17.338  1.00  1.00
ATOM    650  CA  ALA B 163       6.211   2.082 -17.136  1.00  1.00
ATOM    651  C   ALA B 163       6.226   1.574 -15.700  1.00  1.00
ATOM    652  O   ALA B 163       6.522   0.406 -15.447  1.00  1.00
ATOM    653  N   LYS B 164       5.583   2.198 -14.831  1.00  1.00
ATOM    654  CA  LYS B 164       5.497   1.927 -13.401  1.00  1.00
ATOM    655  C   LYS B 164       4.290   2.620 -12.781  1.00  1.00
ATOM    656  O   LYS B 164       3.976   3.761 -13.119  1.00  1.00
ATOM    657  N   LEU B 165       3.547   1.852 -11.996  1.00  1.00
ATOM    658  CA  LEU B 165       2.402   2.213 -11.169  1.00  1.00
ATOM    659  C   LEU B 165       2.372   1.397  -9.882  1.00  1.00
ATOM    660  O   LEU B 165       2.350   0.166  -9.915  1.00  1.00
ATOM    661  N   ARG B 166       3.104   1.854  -8.902  1.00  1.00
ATOM    662  CA  ARG B 166       3.268   1.214  -7.602  1.00  1.00
ATOM    663  C   ARG B 166       2.668   2.063  -6.490  1.00  1.00
ATOM    664  O   ARG B 166       2.904   3.269  -6.420  1.00  1.00
ATOM    665  N   MET B 167       1.625   1.516  -5.812  1.00  1.00
ATOM    666  CA  MET B 167       0.976   2.189  -4.693  1.00  1.00
ATOM    667  C   MET B 167       1.587   1.763  -3.364  1.00  1.00
ATOM    668  O   MET B 167       1.748   0.572  -3.097  1.00  1.00
ATOM    669  N   VAL B 168       2.105   2.830  -2.543  1.00  1.00
ATOM    670  CA  VAL B 168       2.552   2.447  -1.210  1.00  1.00
ATOM    671  C   VAL B 168       1.371   2.131  -0.302  1.00  1.00
ATOM    672  O   VAL B 168       0.370   2.848  -0.297  1.00  1.00
ATOM    673  N   THR B 169       1.587   1.041   0.542  1.00  1.00
ATOM    674  CA  THR B 169       0.567   0.663   1.512  1.00  1.00
ATOM    675  C   THR B 169       1.098   0.762   2.937  1.00  1.00
ATOM    676  O   THR B 169       0.357   1.089   3.864  1.00  1.00
ATOM    677  N   GLY B 170       2.431   0.709   3.042  1.00  1.00
ATOM    678  CA  GLY B 170       3.068   0.923   4.336  1.00  1.00
ATOM    679  C   GLY B 170       3.629   2.335   4.448  1.00  1.00
ATOM    680  O   GLY B 170       3.646   3.085   3.472  1.00  1.00
ATOM    681  N   LEU B 171       4.639   2.533   5.114  1.00  1.00
ATOM    682  CA  LEU B 171       5.248   3.811   5.460  1.00  1.00
ATOM    683  C   LEU B 171       6.707   3.865   5.018  1.00  1.00
ATOM    684  O   LEU B 171       7.391   2.842   4.977  1.00  1.00
ATOM    685  N   ARG B 172       7.281   5.103   5.023  1.00  1.00
ATOM    686  CA  ARG B 172       8.710   5.266   4.785  1.00  1.00
ATOM    687  C   ARG B 172       9.521   4.261   5.593  1.00  1.00
ATOM    688  O   ARG B 172       9.332   4.126   6.802  1.00  1.00
ATOM    689  N   ASN B 173      10.394   3.498   4.817  1.00  1.00
ATOM    690  CA  ASN B 173      11.270   2.521   5.451  1.00  1.00
ATOM    691  C   ASN B 173      12.604   3.146   5.837  1.00  1.00
ATOM    692  O   ASN B 173      13.290   3.734   5.001  1.00  1.00
ATOM    693  N   ILE B 174      12.921   3.209   7.077  1.00  1.00
ATOM    694  CA  ILE B 174      14.122   3.797   7.656  1.00  1.00
ATOM    695  C   ILE B 174      14.778   2.845   8.648  1.00  1.00
ATOM    696  O   ILE B 174      14.289   2.661   9.763  1.00  1.00
ATOM    697  N   PRO B 175      15.354   1.727   8.203  1.00  1.00
ATOM    698  CA  PRO B 175      15.898   0.705   9.090  1.00  1.00
ATOM    699  C   PRO B 175      17.193   1.174   9.742  1.00  1.00
ATOM    700  O   PRO B 175      17.983   1.891   9.128  1.00  1.00
ATOM    701  N   GLY B 176       7.899  14.921   7.184  1.00  1.00
ATOM    702  CA  GLY B 176       6.531  14.699   6.732  1.00  1.00
ATOM    703  C   GLY B 176       5.583  15.742   7.310  1.00  1.00
ATOM    704  O   GLY B 176       5.838  16.304   8.375  1.00  1.00
ATOM    705  N   LEU B 177       4.321  15.712   6.867  1.00  1.00
ATOM    706  CA  LEU B 177       3.347  16.693   7.328  1.00  1.00
ATOM    707  C   LEU B 177       3.153  16.610   8.839  1.00  1.00
ATOM    708  O   LEU B 177       2.979  17.628   9.509  1.00  1.00
ATOM    709  N   PHE B 178       3.184  15.692   9.560  1.00  1.00
ATOM    710  CA  PHE B 178       2.940  15.558  10.991  1.00  1.00
ATOM    711  C   PHE B 178       4.241  15.622  11.780  1.00  1.00
ATOM    712  O   PHE B 178       4.258  16.050  12.934  1.00  1.00
ATOM    713  N   GLY B 179       5.320  15.299  11.318  1.00  1.00
ATOM    714  CA  GLY B 179       6.605  15.641  11.918  1.00  1.00
ATOM    715  C   GLY B 179       7.124  14.507  12.793  1.00  1.00
ATOM    716  O   GLY B 179       8.272  14.529  13.236  1.00  1.00
ATOM    717  N   ALA B 180       6.513  13.305  12.642  1.00  1.00
ATOM    718  CA  ALA B 180       6.925  12.187  13.483  1.00  1.00
ATOM    719  C   ALA B 180       7.825  11.225  12.718  1.00  1.00
ATOM    720  O   ALA B 180       8.790  10.693  13.267  1.00  1.00
ATOM    721  N   ILE B 181       7.376  10.631  11.609  1.00  1.00
ATOM    722  CA  ILE B 181       8.215   9.748  10.808  1.00  1.00
ATOM    723  C   ILE B 181       9.308  10.528  10.089  1.00  1.00
ATOM    724  O   ILE B 181       9.030  11.494   9.378  1.00  1.00
ATOM    725  N   ALA B 182      10.591  10.021  10.194  1.00  1.00
ATOM    726  CA  ALA B 182      11.697  10.761   9.598  1.00  1.00
ATOM    727  C   ALA B 182      11.689  12.218  10.042  1.00  1.00
ATOM    728  O   ALA B 182      11.338  13.110   9.270  1.00  1.00
ATOM    729  N   GLY B 183      11.280  12.412  11.286  1.00  1.00
ATOM    730  CA  GLY B 183      11.229  13.731  11.905  1.00  1.00
ATOM    731  C   GLY B 183      11.805  13.701  13.315  1.00  1.00
ATOM    732  O   GLY B 183      12.707  14.470  13.643  1.00  1.00
ATOM    733  N   PHE B 184      10.877  13.791  14.373  1.00  1.00
ATOM    734  CA  PHE B 184      11.363  13.776  15.748  1.00  1.00
ATOM    735  C   PHE B 184      11.617  12.352  16.226  1.00  1.00
ATOM    736  O   PHE B 184      12.353  12.133  17.188  1.00  1.00
ATOM    737  N   ILE B 185      10.912  11.383  15.700  1.00  1.00
ATOM    738  CA  ILE B 185      11.354   9.995  15.766  1.00  1.00
ATOM    739  C   ILE B 185      12.224   9.636  14.568  1.00  1.00
ATOM    740  O   ILE B 185      11.741   9.562  13.439  1.00  1.00
ATOM    741  N   GLU B 186      13.464   9.782  14.564  1.00  1.00
ATOM    742  CA  GLU B 186      14.384   9.786  13.433  1.00  1.00
ATOM    743  C   GLU B 186      14.395   8.437  12.727  1.00  1.00
ATOM    744  O   GLU B 186      14.478   8.368  11.500  1.00  1.00
ATOM    745  N   GLY B 187      14.200   7.357  13.104  1.00  1.00
ATOM    746  CA  GLY B 187      14.341   6.092  12.393  1.00  1.00
ATOM    747  C   GLY B 187      13.209   5.134  12.742  1.00  1.00
ATOM    748  O   GLY B 187      12.667   5.175  13.846  1.00  1.00
ATOM    749  N   GLY B 188      13.140   4.037  12.042  1.00  1.00
ATOM    750  CA  GLY B 188      12.188   2.965  12.305  1.00  1.00
ATOM    751  C   GLY B 188      12.820   1.859  13.140  1.00  1.00
ATOM    752  O   GLY B 188      14.004   1.557  12.994  1.00  1.00
ATOM    753  N   TRP B 189      11.998   0.843  13.455  1.00  1.00
ATOM    754  CA  TRP B 189      12.432  -0.321  14.218  1.00  1.00
ATOM    755  C   TRP B 189      12.223  -1.607  13.429  1.00  1.00
ATOM    756  O   TRP B 189      11.092  -1.975  13.112  1.00  1.00
ATOM    757  N   THR B 190      13.352  -2.324  13.122  1.00  1.00
ATOM    758  CA  THR B 190      13.214  -3.605  12.439  1.00  1.00
ATOM    759  C   THR B 190      12.791  -4.703  13.406  1.00  1.00
ATOM    760  O   THR B 190      12.073  -5.630  13.032  1.00  1.00
ATOM    761  N   GLY B 191      12.856  -4.416  14.690  1.00  1.00
ATOM    762  CA  GLY B 191      12.534  -5.371  15.744  1.00  1.00
ATOM    763  C   GLY B 191      11.047  -5.348  16.073  1.00  1.00
ATOM    764  O   GLY B 191      10.491  -6.339  16.546  1.00  1.00
ATOM    765  N   MET B 192      10.328  -4.377  15.836  1.00  1.00
ATOM    766  CA  MET B 192       8.870  -4.343  15.851  1.00  1.00
ATOM    767  C   MET B 192       8.292  -4.930  14.570  1.00  1.00
ATOM    768  O   MET B 192       8.356  -4.312  13.508  1.00  1.00
ATOM    769  N   ILE B 193       7.954  -6.221  14.620  1.00  1.00
ATOM    770  CA  ILE B 193       7.631  -6.997  13.428  1.00  1.00
ATOM    771  C   ILE B 193       6.145  -7.323  13.369  1.00  1.00
ATOM    772  O   ILE B 193       5.568  -7.441  12.287  1.00  1.00
ATOM    773  N   ASP B 194       5.276  -6.847  14.164  1.00  1.00
ATOM    774  CA  ASP B 194       3.879  -7.261  14.225  1.00  1.00
ATOM    775  C   ASP B 194       2.944  -6.087  13.966  1.00  1.00
ATOM    776  O   ASP B 194       1.845  -6.260  13.440  1.00  1.00
ATOM    777  N   GLY B 195       3.302  -5.028  13.506  1.00  1.00
ATOM    778  CA  GLY B 195       2.480  -3.911  13.056  1.00  1.00
ATOM    779  C   GLY B 195       3.342  -2.727  12.638  1.00  1.00
ATOM    780  O   GLY B 195       4.509  -2.630  13.020  1.00  1.00
ATOM    781  N   TRP B 196       2.586  -1.639  12.150  1.00  1.00
ATOM    782  CA  TRP B 196       3.276  -0.450  11.664  1.00  1.00
ATOM    783  C   TRP B 196       3.626   0.491  12.810  1.00  1.00
ATOM    784  O   TRP B 196       4.695   1.101  12.821  1.00  1.00
ATOM    785  N   TYR B 197       2.977   0.705  13.748  1.00  1.00
ATOM    786  CA  TYR B 197       3.198   1.549  14.916  1.00  1.00
ATOM    787  C   TYR B 197       3.107   0.742  16.205  1.00  1.00
ATOM    788  O   TYR B 197       2.342  -0.218  16.294  1.00  1.00
ATOM    789  N   GLY B 198       3.906   1.393  17.284  1.00  1.00
ATOM    790  CA  GLY B 198       3.853   0.689  18.560  1.00  1.00
ATOM    791  C   GLY B 198       4.834   1.285  19.560  1.00  1.00
ATOM    792  O   GLY B 198       5.694   2.088  19.198  1.00  1.00
ATOM    793  N   TYR B 199       5.391   0.341  20.439  1.00  1.00
ATOM    794  CA  TYR B 199       6.133   0.765  21.620  1.00  1.00
ATOM    795  C   TYR B 199       7.391  -0.074  21.811  1.00  1.00
ATOM    796  O   TYR B 199       7.420  -1.254  21.460  1.00  1.00
ATOM    797  N   HIS B 200       8.405   0.555  22.312  1.00  1.00
ATOM    798  CA  HIS B 200       9.603  -0.062  22.867  1.00  1.00
ATOM    799  C   HIS B 200       9.771   0.289  24.340  1.00  1.00
ATOM    800  O   HIS B 200       9.600   1.441  24.737  1.00  1.00
ATOM    801  N   HIS B 201       9.876  -0.620  25.222  1.00  1.00
ATOM    802  CA  HIS B 201      10.000  -0.341  26.648  1.00  1.00
ATOM    803  C   HIS B 201      11.282  -0.934  27.216  1.00  1.00
ATOM    804  O   HIS B 201      11.726  -2.001  26.791  1.00  1.00
ATOM    805  N   GLN B 202      11.743  -0.404  28.255  1.00  1.00
ATOM    806  CA  GLN B 202      12.907  -0.751  29.062  1.00  1.00
ATOM    807  C   GLN B 202      12.622  -0.570  30.547  1.00  1.00
ATOM    808  O   GLN B 202      12.112   0.468  30.969  1.00  1.00
ATOM    809  N   ASN B 203      12.540  -1.613  31.304  1.00  1.00
ATOM    810  CA  ASN B 203      12.317  -1.574  32.744  1.00  1.00
ATOM    811  C   ASN B 203      13.125  -2.651  33.457  1.00  1.00
ATOM    812  O   ASN B 203      13.472  -3.673  32.865  1.00  1.00
ATOM    813  N   GLU B 204      13.092  -2.734  34.734  1.00  1.00
ATOM    814  CA  GLU B 204      13.816  -3.741  35.501  1.00  1.00
ATOM    815  C   GLU B 204      13.553  -5.140  34.959  1.00  1.00
ATOM    816  O   GLU B 204      14.454  -5.977  34.913  1.00  1.00
ATOM    817  N   GLN B 205      12.500  -5.510  34.528  1.00  1.00
ATOM    818  CA  GLN B 205      12.087  -6.805  34.001  1.00  1.00
ATOM    819  C   GLN B 205      12.527  -6.977  32.553  1.00  1.00
ATOM    820  O   GLN B 205      12.782  -8.092  32.100  1.00  1.00
ATOM    821  N   GLY B 206      13.162  -6.225  31.908  1.00  1.00
ATOM    822  CA  GLY B 206      13.684  -6.436  30.563  1.00  1.00
ATOM    823  C   GLY B 206      13.346  -5.264  29.651  1.00  1.00
ATOM    824  O   GLY B 206      12.806  -4.252  30.098  1.00  1.00
ATOM    825  N   SER B 207      13.567  -5.638  28.276  1.00  1.00
ATOM    826  CA  SER B 207      13.132  -4.735  27.217  1.00  1.00
ATOM    827  C   SER B 207      12.563  -5.508  26.034  1.00  1.00
ATOM    828  O   SER B 207      13.025  -6.603  25.715  1.00  1.00
ATOM    829  N   GLY B 208      11.627  -4.908  25.354  1.00  1.00
ATOM    830  CA  GLY B 208      11.010  -5.540  24.195  1.00  1.00
ATOM    831  C   GLY B 208      10.336  -4.509  23.299  1.00  1.00
ATOM    832  O   GLY B 208      10.057  -3.389  23.726  1.00  1.00
ATOM    833  N   TYR B 209       9.783  -4.987  22.218  1.00  1.00
ATOM    834  CA  TYR B 209       8.892  -4.247  21.332  1.00  1.00
ATOM    835  C   TYR B 209       7.494  -4.853  21.325  1.00  1.00
ATOM    836  O   TYR B 209       7.334  -6.069  21.427  1.00  1.00
ATOM    837  N   ALA B 210       6.519  -3.941  21.020  1.00  1.00
ATOM    838  CA  ALA B 210       5.115  -4.319  20.913  1.00  1.00
ATOM    839  C   ALA B 210       4.347  -3.339  20.036  1.00  1.00
ATOM    840  O   ALA B 210       4.515  -2.125  20.150  1.00  1.00
ATOM    841  N   ALA B 211       3.709  -3.847  18.938  1.00  1.00
ATOM    842  CA  ALA B 211       2.883  -2.986  18.100  1.00  1.00
ATOM    843  C   ALA B 211       1.616  -2.560  18.829  1.00  1.00
ATOM    844  O   ALA B 211       0.981  -3.363  19.512  1.00  1.00
ATOM    845  N   ASP B 212       1.206  -1.233  18.579  1.00  1.00
ATOM    846  CA  ASP B 212      -0.138  -0.851  18.995  1.00  1.00
ATOM    847  C   ASP B 212      -1.191  -1.451  18.072  1.00  1.00
ATOM    848  O   ASP B 212      -1.194  -1.195  16.868  1.00  1.00
ATOM    849  N   GLN B 213      -1.930  -2.472  18.616  1.00  1.00
ATOM    850  CA  GLN B 213      -2.801  -3.292  17.783  1.00  1.00
ATOM    851  C   GLN B 213      -3.975  -2.483  17.249  1.00  1.00
ATOM    852  O   GLN B 213      -4.381  -2.645  16.098  1.00  1.00
ATOM    853  N   LYS B 214      -4.518  -1.535  17.991  1.00  1.00
ATOM    854  CA  LYS B 214      -5.688  -0.761  17.595  1.00  1.00
ATOM    855  C   LYS B 214      -5.370   0.159  16.424  1.00  1.00
ATOM    856  O   LYS B 214      -6.161   0.287  15.489  1.00  1.00
ATOM    857  N   SER B 215      -4.291   0.966  16.533  1.00  1.00
ATOM    858  CA  SER B 215      -3.923   1.889  15.466  1.00  1.00
ATOM    859  C   SER B 215      -3.419   1.140  14.239  1.00  1.00
ATOM    860  O   SER B 215      -3.683   1.540  13.105  1.00  1.00
ATOM    861  N   THR B 216      -2.739   0.009  14.463  1.00  1.00
ATOM    862  CA  THR B 216      -2.258  -0.811  13.357  1.00  1.00
ATOM    863  C   THR B 216      -3.417  -1.407  12.569  1.00  1.00
ATOM    864  O   THR B 216      -3.398  -1.425  11.338  1.00  1.00
ATOM    865  N   GLN B 217      -4.427  -1.959  13.296  1.00  1.00
ATOM    866  CA  GLN B 217      -5.589  -2.586  12.678  1.00  1.00
ATOM    867  C   GLN B 217      -6.458  -1.557  11.968  1.00  1.00
ATOM    868  O   GLN B 217      -6.959  -1.804  10.870  1.00  1.00
ATOM    869  N   ASN B 218      -6.662  -0.394  12.556  1.00  1.00
ATOM    870  CA  ASN B 218      -7.435   0.683  11.948  1.00  1.00
ATOM    871  C   ASN B 218      -6.757   1.203  10.687  1.00  1.00
ATOM    872  O   ASN B 218      -7.420   1.506   9.695  1.00  1.00
ATOM    873  N   ALA B 219      -5.429   1.288  10.695  1.00  1.00
ATOM    874  CA  ALA B 219      -4.658   1.756   9.550  1.00  1.00
ATOM    875  C   ALA B 219      -4.670   0.733   8.421  1.00  1.00
ATOM    876  O   ALA B 219      -4.767   1.091   7.247  1.00  1.00
ATOM    877  N   ILE B 220      -4.531  -0.555   8.744  1.00  1.00
ATOM    878  CA  ILE B 220      -4.630  -1.596   7.728  1.00  1.00
ATOM    879  C   ILE B 220      -6.007  -1.600   7.076  1.00  1.00
ATOM    880  O   ILE B 220      -6.128  -1.749   5.860  1.00  1.00
ATOM    881  N   ASN B 221      -7.055  -1.403   7.915  1.00  1.00
ATOM    882  CA  ASN B 221      -8.418  -1.303   7.408  1.00  1.00
ATOM    883  C   ASN B 221      -8.558  -0.147   6.426  1.00  1.00
ATOM    884  O   ASN B 221      -9.197  -0.281   5.382  1.00  1.00
ATOM    885  N   GLY B 222      -8.013   1.021   6.784  1.00  1.00
ATOM    886  CA  GLY B 222      -8.094   2.237   5.983  1.00  1.00
ATOM    887  C   GLY B 222      -7.341   2.081   4.668  1.00  1.00
ATOM    888  O   GLY B 222      -7.819   2.501   3.614  1.00  1.00
ATOM    889  N   ILE B 223      -6.051   1.643   4.757  1.00  1.00
ATOM    890  CA  ILE B 223      -5.194   1.501   3.586  1.00  1.00
ATOM    891  C   ILE B 223      -5.777   0.504   2.593  1.00  1.00
ATOM    892  O   ILE B 223      -5.758   0.734   1.384  1.00  1.00
ATOM    893  N   THR B 224      -6.296  -0.622   3.078  1.00  1.00
ATOM    894  CA  THR B 224      -6.872  -1.638   2.206  1.00  1.00
ATOM    895  C   THR B 224      -8.178  -1.157   1.586  1.00  1.00
ATOM    896  O   THR B 224      -8.446  -1.401   0.410  1.00  1.00
ATOM    897  N   ASN B 225      -8.953  -0.390   2.274  1.00  1.00
ATOM    898  CA  ASN B 225     -10.155   0.235   1.735  1.00  1.00
ATOM    899  C   ASN B 225      -9.811   1.225   0.629  1.00  1.00
ATOM    900  O   ASN B 225     -10.509   1.308  -0.382  1.00  1.00
ATOM    901  N   LYS B 226      -8.665   1.931   0.830  1.00  1.00
ATOM    902  CA  LYS B 226      -8.171   2.875  -0.165  1.00  1.00
ATOM    903  C   LYS B 226      -7.772   2.162  -1.450  1.00  1.00
ATOM    904  O   LYS B 226      -8.050   2.641  -2.549  1.00  1.00
ATOM    905  N   VAL B 227      -7.064   1.026  -1.315  1.00  1.00
ATOM    906  CA  VAL B 227      -6.684   0.222  -2.470  1.00  1.00
ATOM    907  C   VAL B 227      -7.912  -0.274  -3.223  1.00  1.00
ATOM    908  O   VAL B 227      -7.954  -0.236  -4.453  1.00  1.00
ATOM    909  N   ASN B 228      -8.920  -0.727  -2.500  1.00  1.00
ATOM    910  CA  ASN B 228     -10.167  -1.221  -3.071  1.00  1.00
ATOM    911  C   ASN B 228     -10.897  -0.123  -3.832  1.00  1.00
ATOM    912  O   ASN B 228     -11.441  -0.358  -4.911  1.00  1.00
ATOM    913  N   THR B 229     -10.954   1.077  -3.222  1.00  1.00
ATOM    914  CA  THR B 229     -11.603   2.229  -3.836  1.00  1.00
ATOM    915  C   THR B 229     -10.930   2.605  -5.150  1.00  1.00
ATOM    916  O   THR B 229     -11.600   2.930  -6.131  1.00  1.00
ATOM    917  N   VAL B 230      -9.601   2.673  -5.148  1.00  1.00
ATOM    918  CA  VAL B 230      -8.820   2.959  -6.346  1.00  1.00
ATOM    919  C   VAL B 230      -9.060   1.910  -7.423  1.00  1.00
ATOM    920  O   VAL B 230      -9.204   2.237  -8.601  1.00  1.00
ATOM    921  N   ILE B 231      -9.014   0.663  -7.079  1.00  1.00
ATOM    922  CA  ILE B 231      -9.230  -0.440  -8.007  1.00  1.00
ATOM    923  C   ILE B 231     -10.655  -0.436  -8.546  1.00  1.00
ATOM    924  O   ILE B 231     -10.880  -0.665  -9.734  1.00  1.00
ATOM    925  N   GLU B 232     -11.617  -0.209  -7.768  1.00  1.00
ATOM    926  CA  GLU B 232     -13.039  -0.204  -8.086  1.00  1.00
ATOM    927  C   GLU B 232     -13.351   0.788  -9.199  1.00  1.00
ATOM    928  O   GLU B 232     -14.175   0.517 -10.073  1.00  1.00
ATOM    929  N   LYS B 233     -12.738   1.889  -9.296  1.00  1.00
ATOM    930  CA  LYS B 233     -13.055   2.972 -10.220  1.00  1.00
ATOM    931  C   LYS B 233     -12.473   2.705 -11.602  1.00  1.00
ATOM    932  O   LYS B 233     -13.085   3.035 -12.618  1.00  1.00
ATOM    933  N   MET B 234     -11.424   2.040 -11.724  1.00  1.00
ATOM    934  CA  MET B 234     -10.852   1.636 -13.002  1.00  1.00
ATOM    935  C   MET B 234      -9.940   0.427 -12.840  1.00  1.00
ATOM    936  O   MET B 234      -8.986   0.456 -12.063  1.00  1.00
ATOM    937  N   ASN B 235     -10.529  -0.739 -13.551  1.00  1.00
ATOM    938  CA  ASN B 235      -9.780  -1.983 -13.422  1.00  1.00
ATOM    939  C   ASN B 235     -10.136  -2.957 -14.538  1.00  1.00
ATOM    940  O   ASN B 235      -9.319  -3.790 -14.932  1.00  1.00
ATOM    941  N   ILE B 236     -10.603  -2.698 -15.607  1.00  1.00
ATOM    942  CA  ILE B 236     -11.002  -3.626 -16.659  1.00  1.00
ATOM    943  C   ILE B 236     -11.382  -2.883 -17.934  1.00  1.00
ATOM    944  O   ILE B 236     -11.886  -1.761 -17.883  1.00  1.00
ATOM    945  N   GLN B 237     -11.007  -3.456 -19.027  1.00  1.00
ATOM    946  CA  GLN B 237     -11.425  -3.098 -20.377  1.00  1.00
ATOM    947  C   GLN B 237     -11.960  -4.311 -21.127  1.00  1.00
ATOM    948  O   GLN B 237     -11.430  -5.414 -21.002  1.00  1.00
ATOM    949  N   PHE B 238     -13.131  -4.212 -21.673  1.00  1.00
ATOM    950  CA  PHE B 238     -13.652  -5.291 -22.504  1.00  1.00
ATOM    951  C   PHE B 238     -12.959  -5.325 -23.861  1.00  1.00
ATOM    952  O   PHE B 238     -12.549  -4.289 -24.385  1.00  1.00
ATOM    953  N   THR B 239     -13.180  -6.249 -24.684  1.00  1.00
ATOM    954  CA  THR B 239     -12.621  -6.376 -26.024  1.00  1.00
ATOM    955  C   THR B 239     -12.557  -5.025 -26.725  1.00  1.00
ATOM    956  O   THR B 239     -13.536  -4.280 -26.748  1.00  1.00
ATOM    957  N   ALA B 240     -11.321  -4.744 -27.181  1.00  1.00
ATOM    958  CA  ALA B 240     -10.929  -3.580 -27.966  1.00  1.00
ATOM    959  C   ALA B 240      -9.997  -3.973 -29.106  1.00  1.00
ATOM    960  O   ALA B 240      -9.000  -4.663 -28.895  1.00  1.00
ATOM    961  N   VAL B 241     -10.473  -4.007 -30.292  1.00  1.00
ATOM    962  CA  VAL B 241      -9.734  -4.443 -31.471  1.00  1.00
ATOM    963  C   VAL B 241      -9.630  -3.325 -32.500  1.00  1.00
ATOM    964  O   VAL B 241     -10.555  -2.528 -32.661  1.00  1.00
ATOM    965  N   GLY B 242      -8.666  -3.204 -33.219  1.00  1.00
ATOM    966  CA  GLY B 242      -8.483  -2.273 -34.325  1.00  1.00
ATOM    967  C   GLY B 242      -9.659  -2.329 -35.292  1.00  1.00
ATOM    968  O   GLY B 242     -10.200  -3.400 -35.565  1.00  1.00
ATOM    969  N   LYS B 243      -9.778  -1.197 -36.067  1.00  1.00
ATOM    970  CA  LYS B 243     -10.722  -1.129 -37.176  1.00  1.00
ATOM    971  C   LYS B 243     -10.002  -1.186 -38.517  1.00  1.00
ATOM    972  O   LYS B 243      -9.003  -0.498 -38.725  1.00  1.00
ATOM    973  N   LEU B 244      -9.599  10.567 -37.284  1.00  1.00
ATOM    974  CA  LEU B 244     -10.689  10.648 -36.319  1.00  1.00
ATOM    975  C   LEU B 244     -10.669   9.459 -35.364  1.00  1.00
ATOM    976  O   LEU B 244     -10.927   9.605 -34.169  1.00  1.00
ATOM    977  N   ASN B 245     -10.570   8.241 -35.881  1.00  1.00
ATOM    978  CA  ASN B 245     -10.461   7.047 -35.051  1.00  1.00
ATOM    979  C   ASN B 245      -9.168   7.053 -34.245  1.00  1.00
ATOM    980  O   ASN B 245      -9.146   6.637 -33.086  1.00  1.00
ATOM    981  N   LYS B 246      -8.061   7.378 -34.854  1.00  1.00
ATOM    982  CA  LYS B 246      -6.783   7.429 -34.154  1.00  1.00
ATOM    983  C   LYS B 246      -6.775   8.529 -33.101  1.00  1.00
ATOM    984  O   LYS B 246      -6.185   8.374 -32.032  1.00  1.00
ATOM    985  N   LYS B 247      -7.399   9.700 -33.400  1.00  1.00
ATOM    986  CA  LYS B 247      -7.502  10.801 -32.450  1.00  1.00
ATOM    987  C   LYS B 247      -8.277  10.385 -31.207  1.00  1.00
ATOM    988  O   LYS B 247      -7.929  10.767 -30.089  1.00  1.00
ATOM    989  N   VAL B 248      -9.406   9.634 -31.405  1.00  1.00
ATOM    990  CA  VAL B 248     -10.207   9.139 -30.292  1.00  1.00
ATOM    991  C   VAL B 248      -9.408   8.173 -29.426  1.00  1.00
ATOM    992  O   VAL B 248      -9.495   8.207 -28.198  1.00  1.00
ATOM    993  N   ASP B 249      -8.770   7.160 -30.087  1.00  1.00
ATOM    994  CA  ASP B 249      -7.973   6.180 -29.359  1.00  1.00
ATOM    995  C   ASP B 249      -6.817   6.846 -28.624  1.00  1.00
ATOM    996  O   ASP B 249      -6.510   6.497 -27.485  1.00  1.00
ATOM    997  N   ASP B 250      -6.062   7.684 -29.226  1.00  1.00
ATOM    998  CA  ASP B 250      -4.904   8.338 -28.628  1.00  1.00
ATOM    999  C   ASP B 250      -5.325   9.301 -27.525  1.00  1.00
ATOM   1000  O   ASP B 250      -4.628   9.456 -26.523  1.00  1.00
ATOM   1001  N   GLY B 251      -6.462   9.951 -27.649  1.00  1.00
ATOM   1002  CA  GLY B 251      -6.939  10.914 -26.664  1.00  1.00
ATOM   1003  C   GLY B 251      -7.436  10.215 -25.405  1.00  1.00
ATOM   1004  O   GLY B 251      -7.252  10.712 -24.294  1.00  1.00
ATOM   1005  N   PHE B 252      -8.156   9.121 -25.520  1.00  1.00
ATOM   1006  CA  PHE B 252      -8.590   8.332 -24.373  1.00  1.00
ATOM   1007  C   PHE B 252      -7.400   7.736 -23.632  1.00  1.00
ATOM   1008  O   PHE B 252      -7.389   7.675 -22.403  1.00  1.00
ATOM   1009  N   LEU B 253      -6.432   7.229 -24.411  1.00  1.00
ATOM   1010  CA  LEU B 253      -5.211   6.666 -23.846  1.00  1.00
ATOM   1011  C   LEU B 253      -4.423   7.720 -23.075  1.00  1.00
ATOM   1012  O   LEU B 253      -3.852   7.435 -22.022  1.00  1.00
ATOM   1013  N   ASP B 254      -4.327   8.940 -23.612  1.00  1.00
ATOM   1014  CA  ASP B 254      -3.638  10.035 -22.940  1.00  1.00
ATOM   1015  C   ASP B 254      -4.289  10.357 -21.601  1.00  1.00
ATOM   1016  O   ASP B 254      -3.603  10.632 -20.617  1.00  1.00
ATOM   1017  N   ILE B 255      -5.628  10.383 -21.571  1.00  1.00
ATOM   1018  CA  ILE B 255      -6.391  10.729 -20.378  1.00  1.00
ATOM   1019  C   ILE B 255      -6.255   9.656 -19.306  1.00  1.00
ATOM   1020  O   ILE B 255      -6.119   9.962 -18.121  1.00  1.00
ATOM   1021  N   TRP B 256      -6.393   8.371 -19.698  1.00  1.00
ATOM   1022  CA  TRP B 256      -6.328   7.269 -18.746  1.00  1.00
ATOM   1023  C   TRP B 256      -4.917   7.097 -18.198  1.00  1.00
ATOM   1024  O   TRP B 256      -4.731   6.773 -17.025  1.00  1.00
ATOM   1025  N   THR B 257      -3.918   7.273 -19.002  1.00  1.00
ATOM   1026  CA  THR B 257      -2.533   7.236 -18.548  1.00  1.00
ATOM   1027  C   THR B 257      -2.269   8.304 -17.495  1.00  1.00
ATOM   1028  O   THR B 257      -1.571   8.059 -16.510  1.00  1.00
ATOM   1029  N   TYR B 258      -2.774   9.550 -17.804  1.00  1.00
ATOM   1030  CA  TYR B 258      -2.641  10.672 -16.882  1.00  1.00
ATOM   1031  C   TYR B 258      -3.368  10.397 -15.572  1.00  1.00
ATOM   1032  O   TYR B 258      -2.863  10.708 -14.493  1.00  1.00
ATOM   1033  N   ASN B 259      -4.586   9.914 -15.663  1.00  1.00
ATOM   1034  CA  ASN B 259      -5.446   9.640 -14.518  1.00  1.00
ATOM   1035  C   ASN B 259      -4.832   8.584 -13.609  1.00  1.00
ATOM   1036  O   ASN B 259      -4.894   8.693 -12.384  1.00  1.00
ATOM   1037  N   ALA B 260      -4.357   7.491 -14.189  1.00  1.00
ATOM   1038  CA  ALA B 260      -3.777   6.386 -13.435  1.00  1.00
ATOM   1039  C   ALA B 260      -2.525   6.826 -12.687  1.00  1.00
ATOM   1040  O   ALA B 260      -2.317   6.454 -11.532  1.00  1.00
ATOM   1041  N   GLU B 261      -1.624   7.474 -13.364  1.00  1.00
ATOM   1042  CA  GLU B 261      -0.363   7.899 -12.768  1.00  1.00
ATOM   1043  C   GLU B 261      -0.591   8.941 -11.680  1.00  1.00
ATOM   1044  O   GLU B 261       0.057   8.912 -10.633  1.00  1.00
ATOM   1045  N   LEU B 262      -1.431   9.905 -11.898  1.00  1.00
ATOM   1046  CA  LEU B 262      -1.697  10.983 -10.953  1.00  1.00
ATOM   1047  C   LEU B 262      -2.449  10.471  -9.729  1.00  1.00
ATOM   1048  O   LEU B 262      -2.215  10.925  -8.609  1.00  1.00
ATOM   1049  N   LEU B 263      -3.408   9.599  -9.914  1.00  1.00
ATOM   1050  CA  LEU B 263      -4.134   8.985  -8.808  1.00  1.00
ATOM   1051  C   LEU B 263      -3.184   8.272  -7.853  1.00  1.00
ATOM   1052  O   LEU B 263      -3.352   8.332  -6.635  1.00  1.00
ATOM   1053  N   VAL B 264      -2.224   7.532  -8.422  1.00  1.00
ATOM   1054  CA  VAL B 264      -1.252   6.801  -7.618  1.00  1.00
ATOM   1055  C   VAL B 264      -0.321   7.753  -6.879  1.00  1.00
ATOM   1056  O   VAL B 264      -0.002   7.541  -5.709  1.00  1.00
ATOM   1057  N   LEU B 265       0.170   8.770  -7.587  1.00  1.00
ATOM   1058  CA  LEU B 265       1.073   9.751  -6.997  1.00  1.00
ATOM   1059  C   LEU B 265       0.399  10.502  -5.853  1.00  1.00
ATOM   1060  O   LEU B 265       1.015  10.759  -4.819  1.00  1.00
ATOM   1061  N   LEU B 266      -0.798  10.959  -6.048  1.00  1.00
ATOM   1062  CA  LEU B 266      -1.539  11.697  -5.032  1.00  1.00
ATOM   1063  C   LEU B 266      -1.855  10.814  -3.830  1.00  1.00
ATOM   1064  O   LEU B 266      -1.786  11.260  -2.685  1.00  1.00
ATOM   1065  N   GLU B 267      -2.350   9.594  -4.094  1.00  1.00
ATOM   1066  CA  GLU B 267      -2.690   8.668  -3.021  1.00  1.00
ATOM   1067  C   GLU B 267      -1.449   8.245  -2.245  1.00  1.00
ATOM   1068  O   GLU B 267      -1.495   8.077  -1.026  1.00  1.00
ATOM   1069  N   ASN B 268      -0.332   8.093  -2.900  1.00  1.00
ATOM   1070  CA  ASN B 268       0.927   7.743  -2.253  1.00  1.00
ATOM   1071  C   ASN B 268       1.339   8.802  -1.239  1.00  1.00
ATOM   1072  O   ASN B 268       1.828   8.481  -0.156  1.00  1.00
ATOM   1073  N   GLU B 269       1.264  10.066  -1.635  1.00  1.00
ATOM   1074  CA  GLU B 269       1.564  11.177  -0.740  1.00  1.00
ATOM   1075  C   GLU B 269       0.654  11.161   0.481  1.00  1.00
ATOM   1076  O   GLU B 269       1.095  11.425   1.600  1.00  1.00
ATOM   1077  N   ARG B 270      -0.626  10.912   0.270  1.00  1.00
ATOM   1078  CA  ARG B 270      -1.623  10.888   1.333  1.00  1.00
ATOM   1079  C   ARG B 270      -1.390   9.718   2.280  1.00  1.00
ATOM   1080  O   ARG B 270      -1.576   9.840   3.491  1.00  1.00
ATOM   1081  N   THR B 271      -1.015   8.559   1.747  1.00  1.00
ATOM   1082  CA  THR B 271      -0.748   7.355   2.525  1.00  1.00
ATOM   1083  C   THR B 271       0.412   7.569   3.489  1.00  1.00
ATOM   1084  O   THR B 271       0.368   7.126   4.637  1.00  1.00
ATOM   1085  N   LEU B 272       1.505   8.127   2.986  1.00  1.00
ATOM   1086  CA  LEU B 272       2.669   8.404   3.820  1.00  1.00
ATOM   1087  C   LEU B 272       2.336   9.411   4.915  1.00  1.00
ATOM   1088  O   LEU B 272       2.778   9.271   6.055  1.00  1.00
ATOM   1089  N   ASP B 273       1.558  10.414   4.567  1.00  1.00
ATOM   1090  CA  ASP B 273       1.139  11.416   5.540  1.00  1.00
ATOM   1091  C   ASP B 273       0.228  10.808   6.599  1.00  1.00
ATOM   1092  O   ASP B 273       0.311  11.157   7.777  1.00  1.00
ATOM   1093  N   PHE B 274      -0.633   9.851   6.171  1.00  1.00
ATOM   1094  CA  PHE B 274      -1.545   9.140   7.059  1.00  1.00
ATOM   1095  C   PHE B 274      -0.784   8.379   8.136  1.00  1.00
ATOM   1096  O   PHE B 274      -1.203   8.335   9.293  1.00  1.00
ATOM   1097  N   HIS B 275       0.254   7.637   7.719  1.00  1.00
ATOM   1098  CA  HIS B 275       1.101   6.904   8.651  1.00  1.00
ATOM   1099  C   HIS B 275       1.797   7.848   9.623  1.00  1.00
ATOM   1100  O   HIS B 275       1.904   7.559  10.815  1.00  1.00
ATOM   1101  N   ASP B 276       2.347   8.980   9.066  1.00  1.00
ATOM   1102  CA  ASP B 276       2.984   9.990   9.902  1.00  1.00
ATOM   1103  C   ASP B 276       2.026  10.509  10.966  1.00  1.00
ATOM   1104  O   ASP B 276       2.413  10.716  12.116  1.00  1.00
ATOM   1105  N   SER B 277       0.783  10.754  10.590  1.00  1.00
ATOM   1106  CA  SER B 277      -0.263  11.242  11.480  1.00  1.00
ATOM   1107  C   SER B 277      -0.550  10.243  12.593  1.00  1.00
ATOM   1108  O   SER B 277      -0.781  10.627  13.740  1.00  1.00
ATOM   1109  N   ASN B 278      -0.668   8.961  12.256  1.00  1.00
ATOM   1110  CA  ASN B 278      -0.955   7.892  13.205  1.00  1.00
ATOM   1111  C   ASN B 278       0.131   7.794  14.269  1.00  1.00
ATOM   1112  O   ASN B 278      -0.157   7.561  15.443  1.00  1.00
ATOM   1113  N   VAL B 279       1.398   7.904  13.828  1.00  1.00
ATOM   1114  CA  VAL B 279       2.521   7.892  14.758  1.00  1.00
ATOM   1115  C   VAL B 279       2.468   9.088  15.700  1.00  1.00
ATOM   1116  O   VAL B 279       2.716   8.957  16.899  1.00  1.00
ATOM   1117  N   LYS B 280       2.221  10.264  15.124  1.00  1.00
ATOM   1118  CA  LYS B 280       2.135  11.510  15.877  1.00  1.00
ATOM   1119  C   LYS B 280       1.033  11.444  16.927  1.00  1.00
ATOM   1120  O   LYS B 280       1.202  11.921  18.049  1.00  1.00
ATOM   1121  N   ASN B 281      -0.145  10.903  16.523  1.00  1.00
ATOM   1122  CA  ASN B 281      -1.296  10.789  17.410  1.00  1.00
ATOM   1123  C   ASN B 281      -1.028   9.801  18.538  1.00  1.00
ATOM   1124  O   ASN B 281      -1.459  10.007  19.672  1.00  1.00
ATOM   1125  N   LEU B 282      -0.411   8.674  18.262  1.00  1.00
ATOM   1126  CA  LEU B 282      -0.030   7.685  19.263  1.00  1.00
ATOM   1127  C   LEU B 282       0.927   8.279  20.290  1.00  1.00
ATOM   1128  O   LEU B 282       0.814   8.012  21.486  1.00  1.00
ATOM   1129  N   TYR B 283       1.839   9.094  19.810  1.00  1.00
ATOM   1130  CA  TYR B 283       2.804   9.767  20.671  1.00  1.00
ATOM   1131  C   TYR B 283       2.118  10.773  21.586  1.00  1.00
ATOM   1132  O   TYR B 283       2.453  10.883  22.766  1.00  1.00
ATOM   1133  N   GLU B 284       1.292  11.638  21.003  1.00  1.00
ATOM   1134  CA  GLU B 284       0.544  12.638  21.756  1.00  1.00
ATOM   1135  C   GLU B 284      -0.385  11.982  22.770  1.00  1.00
ATOM   1136  O   GLU B 284      -0.565  12.488  23.878  1.00  1.00
ATOM   1137  N   LYS B 285      -0.969  10.858  22.447  1.00  1.00
ATOM   1138  CA  LYS B 285      -1.839  10.096  23.334  1.00  1.00
ATOM   1139  C   LYS B 285      -1.096   9.654  24.588  1.00  1.00
ATOM   1140  O   LYS B 285      -1.647   9.680  25.689  1.00  1.00
ATOM   1141  N   VAL B 286       0.085   9.030  24.414  1.00  1.00
ATOM   1142  CA  VAL B 286       0.920   8.623  25.538  1.00  1.00
ATOM   1143  C   VAL B 286       1.366   9.827  26.358  1.00  1.00
ATOM   1144  O   VAL B 286       1.373   9.785  27.588  1.00  1.00
ATOM   1145  N   LYS B 287       1.746  10.897  25.646  1.00  1.00
ATOM   1146  CA  LYS B 287       2.201  12.110  26.315  1.00  1.00
ATOM   1147  C   LYS B 287       1.129  12.659  27.248  1.00  1.00
ATOM   1148  O   LYS B 287       1.425  13.098  28.359  1.00  1.00
ATOM   1149  N   SER B 288      -0.118  12.665  26.812  1.00  1.00
ATOM   1150  CA  SER B 288      -1.237  13.204  27.575  1.00  1.00
ATOM   1151  C   SER B 288      -1.602  12.291  28.738  1.00  1.00
ATOM   1152  O   SER B 288      -2.014  12.757  29.800  1.00  1.00
ATOM   1153  N   GLN B 289      -1.370  11.008  28.659  1.00  1.00
ATOM   1154  CA  GLN B 289      -1.622  10.084  29.758  1.00  1.00
ATOM   1155  C   GLN B 289      -0.609  10.273  30.880  1.00  1.00
ATOM   1156  O   GLN B 289      -0.953  10.191  32.060  1.00  1.00
ATOM   1157  N   LEU B 290       0.682  10.316  30.538  1.00  1.00
ATOM   1158  CA  LEU B 290       1.764  10.401  31.511  1.00  1.00
ATOM   1159  C   LEU B 290       1.863  11.801  32.107  1.00  1.00
ATOM   1160  O   LEU B 290       2.174  11.964  33.286  1.00  1.00
ATOM   1161  N   LYS B 291       1.451  12.772  31.595  1.00  1.00
ATOM   1162  CA  LYS B 291       1.586  14.136  32.092  1.00  1.00
ATOM   1163  C   LYS B 291       3.005  14.407  32.575  1.00  1.00
ATOM   1164  O   LYS B 291       3.875  14.788  31.792  1.00  1.00
ATOM   1165  N   ASN B 292       3.205  14.767  33.832  1.00  1.00
ATOM   1166  CA  ASN B 292       4.502  15.090  34.416  1.00  1.00
ATOM   1167  C   ASN B 292       5.056  13.914  35.210  1.00  1.00
ATOM   1168  O   ASN B 292       6.218  13.919  35.616  1.00  1.00
ATOM   1169  N   ASN B 293       4.431  12.757  35.186  1.00  1.00
ATOM   1170  CA  ASN B 293       4.947  11.526  35.771  1.00  1.00
ATOM   1171  C   ASN B 293       6.069  10.941  34.922  1.00  1.00
ATOM   1172  O   ASN B 293       6.947  10.245  35.431  1.00  1.00
ATOM   1173  N   ALA B 294       6.402  11.501  33.957  1.00  1.00
ATOM   1174  CA  ALA B 294       7.470  11.203  33.010  1.00  1.00
ATOM   1175  C   ALA B 294       8.009  12.476  32.370  1.00  1.00
ATOM   1176  O   ALA B 294       7.270  13.437  32.158  1.00  1.00
ATOM   1177  N   LYS B 295       9.172  12.368  31.782  1.00  1.00
ATOM   1178  CA  LYS B 295       9.833  13.451  31.062  1.00  1.00
ATOM   1179  C   LYS B 295      10.086  13.072  29.609  1.00  1.00
ATOM   1180  O   LYS B 295      10.453  11.936  29.308  1.00  1.00
ATOM   1181  N   GLU B 296       9.719  14.021  28.669  1.00  1.00
ATOM   1182  CA  GLU B 296      10.157  13.799  27.297  1.00  1.00
ATOM   1183  C   GLU B 296      11.672  13.905  27.179  1.00  1.00
ATOM   1184  O   GLU B 296      12.265  14.913  27.561  1.00  1.00
ATOM   1185  N   ILE B 297      12.300  12.794  26.655  1.00  1.00
ATOM   1186  CA  ILE B 297      13.752  12.685  26.582  1.00  1.00
ATOM   1187  C   ILE B 297      14.237  12.732  25.139  1.00  1.00
ATOM   1188  O   ILE B 297      15.379  13.104  24.869  1.00  1.00
ATOM   1189  N   GLY B 298      13.442  12.662  24.218  1.00  1.00
ATOM   1190  CA  GLY B 298      13.896  12.889  22.851  1.00  1.00
ATOM   1191  C   GLY B 298      13.570  11.698  21.958  1.00  1.00
ATOM   1192  O   GLY B 298      13.719  10.546  22.365  1.00  1.00
ATOM   1193  N   ASN B 299      13.353  12.022  20.709  1.00  1.00
ATOM   1194  CA  ASN B 299      13.349  10.899  19.779  1.00  1.00
ATOM   1195  C   ASN B 299      12.096  10.050  19.946  1.00  1.00
ATOM   1196  O   ASN B 299      12.065   8.885  19.549  1.00  1.00
ATOM   1197  N   GLY B 300      11.092  10.496  20.745  1.00  1.00
ATOM   1198  CA  GLY B 300       9.846   9.754  20.899  1.00  1.00
ATOM   1199  C   GLY B 300       9.892   8.847  22.122  1.00  1.00
ATOM   1200  O   GLY B 300       8.932   8.136  22.416  1.00  1.00
ATOM   1201  N   CYS B 301      10.701   9.178  23.065  1.00  1.00
ATOM   1202  CA  CYS B 301      10.910   8.404  24.283  1.00  1.00
ATOM   1203  C   CYS B 301      10.500   9.197  25.517  1.00  1.00
ATOM   1204  O   CYS B 301      10.715  10.407  25.588  1.00  1.00
ATOM   1205  N   PHE B 302       9.862   8.535  26.441  1.00  1.00
ATOM   1206  CA  PHE B 302       9.547   9.033  27.775  1.00  1.00
ATOM   1207  C   PHE B 302      10.327   8.277  28.843  1.00  1.00
ATOM   1208  O   PHE B 302      10.479   7.057  28.768  1.00  1.00
ATOM   1209  N   GLU B 303      10.879   9.008  29.767  1.00  1.00
ATOM   1210  CA  GLU B 303      11.530   8.446  30.945  1.00  1.00
ATOM   1211  C   GLU B 303      10.696   8.677  32.198  1.00  1.00
ATOM   1212  O   GLU B 303      10.279   9.800  32.480  1.00  1.00
ATOM   1213  N   PHE B 304      10.203   7.509  32.800  1.00  1.00
ATOM   1214  CA  PHE B 304       9.331   7.640  33.961  1.00  1.00
ATOM   1215  C   PHE B 304      10.098   8.162  35.170  1.00  1.00
ATOM   1216  O   PHE B 304      11.235   7.761  35.416  1.00  1.00
ATOM   1217  N   TYR B 305       9.313   8.916  36.029  1.00  1.00
ATOM   1218  CA  TYR B 305       9.860   9.360  37.306  1.00  1.00
ATOM   1219  C   TYR B 305       9.561   8.355  38.412  1.00  1.00
ATOM   1220  O   TYR B 305      10.189   8.378  39.470  1.00  1.00
ATOM   1221  N   HIS B 306       8.902   7.355  38.083  1.00  1.00
ATOM   1222  CA  HIS B 306       8.475   6.222  38.896  1.00  1.00
ATOM   1223  C   HIS B 306       8.891   4.901  38.262  1.00  1.00
ATOM   1224  O   HIS B 306       8.959   4.783  37.039  1.00  1.00
ATOM   1225  N   LYS B 307       8.940   3.822  39.046  1.00  1.00
ATOM   1226  CA  LYS B 307       9.079   2.483  38.488  1.00  1.00
ATOM   1227  C   LYS B 307       7.821   2.066  37.737  1.00  1.00
ATOM   1228  O   LYS B 307       6.714   2.145  38.269  1.00  1.00
ATOM   1229  N   CYS B 308       7.920   1.722  36.533  1.00  1.00
ATOM   1230  CA  CYS B 308       6.849   1.262  35.657  1.00  1.00
ATOM   1231  C   CYS B 308       7.115  -0.152  35.158  1.00  1.00
ATOM   1232  O   CYS B 308       8.033  -0.380  34.370  1.00  1.00
ATOM   1233  N   ASP B 309       6.598  -1.145  35.901  1.00  1.00
ATOM   1234  CA  ASP B 309       6.779  -2.544  35.535  1.00  1.00
ATOM   1235  C   ASP B 309       5.977  -2.895  34.288  1.00  1.00
ATOM   1236  O   ASP B 309       4.981  -2.243  33.974  1.00  1.00
ATOM   1237  N   ASN B 310       5.771  -4.128  33.963  1.00  1.00
ATOM   1238  CA  ASN B 310       5.061  -4.576  32.771  1.00  1.00
ATOM   1239  C   ASN B 310       3.560  -4.352  32.906  1.00  1.00
ATOM   1240  O   ASN B 310       2.881  -4.027  31.932  1.00  1.00
ATOM   1241  N   GLU B 311       2.948  -4.462  34.034  1.00  1.00
ATOM   1242  CA  GLU B 311       1.551  -4.095  34.231  1.00  1.00
ATOM   1243  C   GLU B 311       1.329  -2.611  33.967  1.00  1.00
ATOM   1244  O   GLU B 311       0.309  -2.217  33.401  1.00  1.00
ATOM   1245  N   CYS B 312       2.259  -1.765  34.469  1.00  1.00
ATOM   1246  CA  CYS B 312       2.205  -0.328  34.228  1.00  1.00
ATOM   1247  C   CYS B 312       2.381  -0.011  32.749  1.00  1.00
ATOM   1248  O   CYS B 312       1.717   0.876  32.211  1.00  1.00
ATOM   1249  N   MET B 313       3.358  -0.653  32.119  1.00  1.00
ATOM   1250  CA  MET B 313       3.650  -0.456  30.705  1.00  1.00
ATOM   1251  C   MET B 313       2.465  -0.861  29.836  1.00  1.00
ATOM   1252  O   MET B 313       2.140  -0.185  28.860  1.00  1.00
ATOM   1253  N   GLU B 314       1.828  -1.954  30.123  1.00  1.00
ATOM   1254  CA  GLU B 314       0.654  -2.419  29.394  1.00  1.00
ATOM   1255  C   GLU B 314      -0.489  -1.417  29.494  1.00  1.00
ATOM   1256  O   GLU B 314      -1.238  -1.217  28.537  1.00  1.00
ATOM   1257  N   SER B 315      -0.693  -0.808  30.653  1.00  1.00
ATOM   1258  CA  SER B 315      -1.692   0.238  30.844  1.00  1.00
ATOM   1259  C   SER B 315      -1.400   1.446  29.963  1.00  1.00
ATOM   1260  O   SER B 315      -2.315   2.081  29.441  1.00  1.00
ATOM   1261  N   VAL B 316      -0.144   1.824  29.807  1.00  1.00
ATOM   1262  CA  VAL B 316       0.242   2.876  28.874  1.00  1.00
ATOM   1263  C   VAL B 316      -0.072   2.481  27.437  1.00  1.00
ATOM   1264  O   VAL B 316      -0.569   3.291  26.654  1.00  1.00
ATOM   1265  N   ARG B 317       0.216   1.284  27.076  1.00  1.00
ATOM   1266  CA  ARG B 317       0.003   0.755  25.734  1.00  1.00
ATOM   1267  C   ARG B 317      -1.483   0.605  25.431  1.00  1.00
ATOM   1268  O   ARG B 317      -1.930   0.878  24.317  1.00  1.00
ATOM   1269  N   ASN B 318      -2.338   0.369  26.269  1.00  1.00
ATOM   1270  CA  ASN B 318      -3.762   0.140  26.058  1.00  1.00
ATOM   1271  C   ASN B 318      -4.586   1.335  26.521  1.00  1.00
ATOM   1272  O   ASN B 318      -5.769   1.447  26.200  1.00  1.00
ATOM   1273  N   GLY B 319      -4.019   2.374  26.957  1.00  1.00
ATOM   1274  CA  GLY B 319      -4.639   3.678  27.159  1.00  1.00
ATOM   1275  C   GLY B 319      -5.425   3.718  28.463  1.00  1.00
ATOM   1276  O   GLY B 319      -6.071   4.717  28.779  1.00  1.00
ATOM   1277  N   THR B 320      -4.965   3.117  29.492  1.00  1.00
ATOM   1278  CA  THR B 320      -5.600   3.070  30.804  1.00  1.00
ATOM   1279  C   THR B 320      -4.598   3.369  31.912  1.00  1.00
ATOM   1280  O   THR B 320      -4.942   3.354  33.094  1.00  1.00
ATOM   1281  N   TYR B 321      -3.530   4.098  31.548  1.00  1.00
ATOM   1282  CA  TYR B 321      -2.554   4.531  32.541  1.00  1.00
ATOM   1283  C   TYR B 321      -3.224   5.304  33.670  1.00  1.00
ATOM   1284  O   TYR B 321      -4.001   6.227  33.427  1.00  1.00
ATOM   1285  N   ASP B 322      -2.891   4.933  34.910  1.00  1.00
ATOM   1286  CA  ASP B 322      -3.394   5.615  36.096  1.00  1.00
ATOM   1287  C   ASP B 322      -2.370   6.605  36.638  1.00  1.00
ATOM   1288  O   ASP B 322      -1.399   6.215  37.287  1.00  1.00
ATOM   1289  N   TYR B 323      -2.596   7.964  36.319  1.00  1.00
ATOM   1290  CA  TYR B 323      -1.603   8.962  36.695  1.00  1.00
ATOM   1291  C   TYR B 323      -1.578   9.173  38.203  1.00  1.00
ATOM   1292  O   TYR B 323      -0.513   9.332  38.800  1.00  1.00
ATOM   1293  N   PRO B 324      -2.727   9.298  38.866  1.00  1.00
ATOM   1294  CA  PRO B 324      -2.819   9.523  40.304  1.00  1.00
ATOM   1295  C   PRO B 324      -2.141   8.402  41.081  1.00  1.00
ATOM   1296  O   PRO B 324      -1.525   8.639  42.120  1.00  1.00
ATOM   1297  N   LYS B 325      -2.093   7.221  40.644  1.00  1.00
ATOM   1298  CA  LYS B 325      -1.471   6.060  41.269  1.00  1.00
ATOM   1299  C   LYS B 325       0.026   6.270  41.455  1.00  1.00
ATOM   1300  O   LYS B 325       0.597   5.868  42.469  1.00  1.00
ATOM   1301  N   TYR B 326       0.730   6.856  40.538  1.00  1.00
ATOM   1302  CA  TYR B 326       2.180   7.001  40.593  1.00  1.00
ATOM   1303  C   TYR B 326       2.581   8.459  40.769  1.00  1.00
ATOM   1304  O   TYR B 326       3.721   8.761  41.124  1.00  1.00
ATOM   1305  N   SER B 327       1.711   9.329  40.960  1.00  1.00
ATOM   1306  CA  SER B 327       1.977  10.761  41.009  1.00  1.00
ATOM   1307  C   SER B 327       2.753  11.135  42.265  1.00  1.00
ATOM   1308  O   SER B 327       3.620  12.008  42.234  1.00  1.00
ATOM   1309  N   GLU B 328       2.548  10.550  43.414  1.00  1.00
ATOM   1310  CA  GLU B 328       3.304  10.840  44.627  1.00  1.00
ATOM   1311  C   GLU B 328       4.767  10.446  44.470  1.00  1.00
ATOM   1312  O   GLU B 328       5.664  11.159  44.922  1.00  1.00
ATOM   1313  N   GLU B 329       5.012   9.193  43.999  1.00  1.00
ATOM   1314  CA  GLU B 329       6.377   8.721  43.799  1.00  1.00
ATOM   1315  C   GLU B 329       7.101   9.560  42.754  1.00  1.00
ATOM   1316  O   GLU B 329       8.297   9.824  42.876  1.00  1.00
ATOM   1317  N   SER B 330       6.381   9.868  41.654  1.00  1.00
ATOM   1318  CA  SER B 330       6.946  10.701  40.599  1.00  1.00
ATOM   1319  C   SER B 330       7.375  12.059  41.139  1.00  1.00
ATOM   1320  O   SER B 330       8.405  12.601  40.737  1.00  1.00
ATOM   1321  N   LYS B 331       6.446  12.707  41.888  1.00  1.00
ATOM   1322  CA  LYS B 331       6.701  14.014  42.481  1.00  1.00
ATOM   1323  C   LYS B 331       7.982  14.006  43.304  1.00  1.00
ATOM   1324  O   LYS B 331       8.747  14.970  43.290  1.00  1.00
ATOM   1325  N   LEU B 332       8.157  12.988  44.159  1.00  1.00
ATOM   1326  CA  LEU B 332       9.351  12.857  44.984  1.00  1.00
ATOM   1327  C   LEU B 332      10.604  12.725  44.125  1.00  1.00
ATOM   1328  O   LEU B 332      11.666  13.239  44.476  1.00  1.00
ATOM   1329  N   ASN B 333      10.554  12.144  42.974  1.00  1.00
ATOM   1330  CA  ASN B 333      11.721  11.849  42.152  1.00  1.00
ATOM   1331  C   ASN B 333      12.123  13.056  41.314  1.00  1.00
ATOM   1332  O   ASN B 333      13.299  13.244  41.003  1.00  1.00
ATOM   1333  N   ARG B 334      11.233  13.701  40.633  1.00  1.00
ATOM   1334  CA  ARG B 334      11.583  14.871  39.838  1.00  1.00
ATOM   1335  C   ARG B 334      11.861  16.078  40.725  1.00  1.00
ATOM   1336  O   ARG B 334      11.142  16.327  41.693  1.00  1.00
