# Supplementary material for: ProteinDJ: A high‐performance and modular protein design pipeline
Source: Protein Sci. 2026 Jan 21;35(2):e70464. doi: 10.1002/pro.70464 (PMC12820799; doi:10.1002/pro.70464)
Supplement: Supplementary file 2 — DATA S1. Compressed archive containing input PDB and Bindsweeper YAML files used for benchmarking and comparison of sequence design methods. [file PRO-35-e70464-s001.zip › SupplementaryFile1/binderfolds/ha/fold_60.pdb]

ATOM      1  N   GLY A   1       4.325 -18.913  23.623  1.00  0.00
ATOM      2  CA  GLY A   1       4.370 -17.456  23.655  1.00  0.00
ATOM      3  C   GLY A   1       3.045 -16.854  23.206  1.00  0.00
ATOM      4  O   GLY A   1       2.486 -17.252  22.185  1.00  0.00
ATOM      5  N   GLY A   2       2.451 -16.040  24.017  1.00  0.00
ATOM      6  CA  GLY A   2       1.182 -15.417  23.660  1.00  0.00
ATOM      7  C   GLY A   2       1.397 -14.193  22.779  1.00  0.00
ATOM      8  O   GLY A   2       0.609 -13.921  21.874  1.00  0.00
ATOM      9  N   GLY A   3       2.537 -13.514  23.023  1.00  0.00
ATOM     10  CA  GLY A   3       2.877 -12.375  22.179  1.00  0.00
ATOM     11  C   GLY A   3       3.095 -12.806  20.734  1.00  0.00
ATOM     12  O   GLY A   3       2.689 -12.113  19.801  1.00  0.00
ATOM     13  N   GLY A   4       3.813 -13.996  20.621  1.00  0.00
ATOM     14  CA  GLY A   4       4.040 -14.539  19.287  1.00  0.00
ATOM     15  C   GLY A   4       2.724 -14.888  18.604  1.00  0.00
ATOM     16  O   GLY A   4       2.550 -14.646  17.410  1.00  0.00
ATOM     17  N   GLY A   5       1.797 -15.498  19.395  1.00  0.00
ATOM     18  CA  GLY A   5       0.493 -15.846  18.843  1.00  0.00
ATOM     19  C   GLY A   5      -0.257 -14.605  18.378  1.00  0.00
ATOM     20  O   GLY A   5      -0.881 -14.606  17.317  1.00  0.00
ATOM     21  N   GLY A   6      -0.216 -13.539  19.178  1.00  0.00
ATOM     22  CA  GLY A   6      -0.870 -12.285  18.822  1.00  0.00
ATOM     23  C   GLY A   6      -0.263 -11.686  17.560  1.00  0.00
ATOM     24  O   GLY A   6      -0.977 -11.166  16.702  1.00  0.00
ATOM     25  N   GLY A   7       1.079 -11.785  17.463  1.00  0.00
ATOM     26  CA  GLY A   7       1.763 -11.297  16.272  1.00  0.00
ATOM     27  C   GLY A   7       1.315 -12.056  15.029  1.00  0.00
ATOM     28  O   GLY A   7       1.101 -11.463  13.972  1.00  0.00
ATOM     29  N   GLY A   8       1.269 -13.439  15.200  1.00  0.00
ATOM     30  CA  GLY A   8       0.829 -14.266  14.083  1.00  0.00
ATOM     31  C   GLY A   8      -0.596 -13.923  13.671  1.00  0.00
ATOM     32  O   GLY A   8      -0.906 -13.839  12.482  1.00  0.00
ATOM     33  N   GLY A   9      -1.470 -13.753  14.667  1.00  0.00
ATOM     34  CA  GLY A   9      -2.862 -13.422  14.388  1.00  0.00
ATOM     35  C   GLY A   9      -2.979 -12.061  13.714  1.00  0.00
ATOM     36  O   GLY A   9      -3.764 -11.884  12.782  1.00  0.00
ATOM     37  N   GLY A  10      -2.180 -11.090  14.169  1.00  0.00
ATOM     38  CA  GLY A  10      -2.211  -9.760  13.572  1.00  0.00
ATOM     39  C   GLY A  10      -1.743  -9.796  12.123  1.00  0.00
ATOM     40  O   GLY A  10      -2.324  -9.141  11.257  1.00  0.00
ATOM     41  N   GLY A  11      -0.625 -10.540  11.907  1.00  0.00
ATOM     42  CA  GLY A  11      -0.082 -10.659  10.559  1.00  0.00
ATOM     43  C   GLY A  11      -1.070 -11.347   9.626  1.00  0.00
ATOM     44  O   GLY A  11      -1.252 -10.930   8.482  1.00  0.00
ATOM     45  N   GLY A  12      -1.663 -12.448  10.133  1.00  0.00
ATOM     46  CA  GLY A  12      -2.610 -13.201   9.320  1.00  0.00
ATOM     47  C   GLY A  12      -3.836 -12.362   8.984  1.00  0.00
ATOM     48  O   GLY A  12      -4.323 -12.381   7.853  1.00  0.00
ATOM     49  N   GLY A  13      -4.363 -11.651   9.970  1.00  0.00
ATOM     50  CA  GLY A  13      -5.531 -10.804   9.762  1.00  0.00
ATOM     51  C   GLY A  13      -5.229  -9.681   8.777  1.00  0.00
ATOM     52  O   GLY A  13      -6.052  -9.354   7.923  1.00  0.00
ATOM     53  N   GLY A  14      -4.018  -9.097   8.918  1.00  0.00
ATOM     54  CA  GLY A  14      -3.611  -8.021   8.022  1.00  0.00
ATOM     55  C   GLY A  14      -3.503  -8.513   6.584  1.00  0.00
ATOM     56  O   GLY A  14      -3.939  -7.837   5.652  1.00  0.00
ATOM     57  N   GLY A  15      -2.786  -9.670   6.449  1.00  0.00
ATOM     58  CA  GLY A  15      -2.588 -10.230   5.118  1.00  0.00
ATOM     59  C   GLY A  15      -3.915 -10.636   4.489  1.00  0.00
ATOM     60  O   GLY A  15      -4.141 -10.418   3.299  1.00  0.00
ATOM     61  N   GLY A  16      -4.788 -11.217   5.320  1.00  0.00
ATOM     62  CA  GLY A  16      -6.095 -11.629   4.822  1.00  0.00
ATOM     63  C   GLY A  16      -6.911 -10.429   4.359  1.00  0.00
ATOM     64  O   GLY A  16      -7.578 -10.481   3.326  1.00  0.00
ATOM     65  N   GLY A  17      -6.890  -9.361   5.164  1.00  0.00
ATOM     66  CA  GLY A  17      -7.605  -8.138   4.819  1.00  0.00
ATOM     67  C   GLY A  17      -7.079  -7.539   3.521  1.00  0.00
ATOM     68  O   GLY A  17      -7.851  -7.077   2.682  1.00  0.00
ATOM     69  N   GLY A  18      -5.727  -7.509   3.414  1.00  0.00
ATOM     70  CA  GLY A  18      -5.102  -6.982   2.207  1.00  0.00
ATOM     71  C   GLY A  18      -5.477  -7.810   0.985  1.00  0.00
ATOM     72  O   GLY A  18      -5.740  -7.267  -0.088  1.00  0.00
ATOM     73  N   GLY A  19      -5.406  -9.140   1.133  1.00  0.00
ATOM     74  CA  GLY A  19      -5.712 -10.034   0.022  1.00  0.00
ATOM     75  C   GLY A  19      -7.169  -9.906  -0.402  1.00  0.00
ATOM     76  O   GLY A  19      -7.479  -9.887  -1.594  1.00  0.00
ATOM     77  N   GLY A  20      -8.058  -9.817   0.552  1.00  0.00
ATOM     78  CA  GLY A  20      -9.481  -9.701   0.253  1.00  0.00
ATOM     79  C   GLY A  20      -9.796  -8.371  -0.420  1.00  0.00
ATOM     80  O   GLY A  20     -10.588  -8.313  -1.360  1.00  0.00
ATOM     81  N   GLY A  21      -9.120  -7.308   0.036  1.00  0.00
ATOM     82  CA  GLY A  21      -9.362  -5.986  -0.528  1.00  0.00
ATOM     83  C   GLY A  21      -8.628  -5.807  -1.850  1.00  0.00
ATOM     84  O   GLY A  21      -9.157  -5.214  -2.790  1.00  0.00
ATOM     85  N   GLY A  22      -7.362  -6.315  -1.849  1.00  0.00
ATOM     86  CA  GLY A  22      -6.564  -6.240  -3.067  1.00  0.00
ATOM     87  C   GLY A  22      -6.168  -7.629  -3.552  1.00  0.00
ATOM     88  O   GLY A  22      -5.313  -8.285  -2.956  1.00  0.00
ATOM     89  N   GLY A  23      -6.933  -8.225  -4.352  1.00  0.00
ATOM     90  CA  GLY A  23      -6.652  -9.573  -4.831  1.00  0.00
ATOM     91  C   GLY A  23      -5.366  -9.610  -5.647  1.00  0.00
ATOM     92  O   GLY A  23      -4.653 -10.614  -5.653  1.00  0.00
ATOM     93  N   GLY A  24      -4.798  -8.492  -5.973  1.00  0.00
ATOM     94  CA  GLY A  24      -3.541  -8.384  -6.705  1.00  0.00
ATOM     95  C   GLY A  24      -2.372  -8.888  -5.869  1.00  0.00
ATOM     96  O   GLY A  24      -1.457  -9.529  -6.386  1.00  0.00
ATOM     97  N   GLY A  25      -2.385  -8.678  -4.589  1.00  0.00
ATOM     98  CA  GLY A  25      -1.270  -9.023  -3.715  1.00  0.00
ATOM     99  C   GLY A  25      -1.538 -10.322  -2.967  1.00  0.00
ATOM    100  O   GLY A  25      -0.610 -10.992  -2.515  1.00  0.00
ATOM    101  N   GLY A  26      -2.431 -11.133  -3.451  1.00  0.00
ATOM    102  CA  GLY A  26      -2.858 -12.350  -2.772  1.00  0.00
ATOM    103  C   GLY A  26      -1.722 -13.362  -2.690  1.00  0.00
ATOM    104  O   GLY A  26      -1.514 -13.994  -1.654  1.00  0.00
ATOM    105  N   GLY A  27      -1.017 -13.592  -3.775  1.00  0.00
ATOM    106  CA  GLY A  27       0.082 -14.549  -3.813  1.00  0.00
ATOM    107  C   GLY A  27       1.217 -14.123  -2.891  1.00  0.00
ATOM    108  O   GLY A  27       1.815 -14.950  -2.203  1.00  0.00
ATOM    109  N   GLY A  28       1.496 -12.825  -2.871  1.00  0.00
ATOM    110  CA  GLY A  28       2.542 -12.294  -2.006  1.00  0.00
ATOM    111  C   GLY A  28       2.173 -12.448  -0.536  1.00  0.00
ATOM    112  O   GLY A  28       3.016 -12.791   0.293  1.00  0.00
ATOM    113  N   GLY A  29       0.880 -12.126  -0.246  1.00  0.00
ATOM    114  CA  GLY A  29       0.392 -12.244   1.123  1.00  0.00
ATOM    115  C   GLY A  29       0.416 -13.693   1.593  1.00  0.00
ATOM    116  O   GLY A  29       0.791 -13.980   2.730  1.00  0.00
ATOM    117  N   GLY A  30       0.085 -14.613   0.702  1.00  0.00
ATOM    118  CA  GLY A  30       0.104 -16.031   1.041  1.00  0.00
ATOM    119  C   GLY A  30       1.521 -16.509   1.330  1.00  0.00
ATOM    120  O   GLY A  30       1.749 -17.277   2.265  1.00  0.00
ATOM    121  N   GLY A  31       2.479 -16.057   0.531  1.00  0.00
ATOM    122  CA  GLY A  31       3.878 -16.410   0.736  1.00  0.00
ATOM    123  C   GLY A  31       4.396 -15.861   2.059  1.00  0.00
ATOM    124  O   GLY A  31       5.121 -16.543   2.784  1.00  0.00
ATOM    125  N   GLY A  32       4.045 -14.608   2.369  1.00  0.00
ATOM    126  CA  GLY A  32       4.475 -13.981   3.613  1.00  0.00
ATOM    127  C   GLY A  32       3.943 -14.737   4.823  1.00  0.00
ATOM    128  O   GLY A  32       4.653 -14.925   5.811  1.00  0.00
ATOM    129  N   GLY A  33       2.674 -15.130   4.749  1.00  0.00
ATOM    130  CA  GLY A  33       2.044 -15.874   5.834  1.00  0.00
ATOM    131  C   GLY A  33       2.723 -17.221   6.045  1.00  0.00
ATOM    132  O   GLY A  33       2.940 -17.646   7.180  1.00  0.00
ATOM    133  N   GLY A  34       3.078 -17.862   4.946  1.00  0.00
ATOM    134  CA  GLY A  34       3.770 -19.143   5.031  1.00  0.00
ATOM    135  C   GLY A  34       5.157 -18.981   5.639  1.00  0.00
ATOM    136  O   GLY A  34       5.584 -19.792   6.460  1.00  0.00
ATOM    137  N   GLY A  35       5.883 -17.906   5.196  1.00  0.00
ATOM    138  CA  GLY A  35       7.210 -17.621   5.728  1.00  0.00
ATOM    139  C   GLY A  35       7.159 -17.365   7.229  1.00  0.00
ATOM    140  O   GLY A  35       8.013 -17.837   7.979  1.00  0.00
ATOM    141  N   GLY A  36       6.149 -16.576   7.641  1.00  0.00
ATOM    142  CA  GLY A  36       5.967 -16.276   9.056  1.00  0.00
ATOM    143  C   GLY A  36       5.652 -17.537   9.850  1.00  0.00
ATOM    144  O   GLY A  36       6.146 -17.721  10.962  1.00  0.00
ATOM    145  N   GLY A  37       4.843 -18.420   9.241  1.00  0.00
ATOM    146  CA  GLY A  37       4.513 -19.682   9.891  1.00  0.00
ATOM    147  C   GLY A  37       5.760 -20.526  10.122  1.00  0.00
ATOM    148  O   GLY A  37       5.929 -21.125  11.184  1.00  0.00
ATOM    149  N   GLY A  38       6.647 -20.506   9.112  1.00  0.00
ATOM    150  CA  GLY A  38       7.899 -21.246   9.220  1.00  0.00
ATOM    151  C   GLY A  38       8.810 -20.634  10.276  1.00  0.00
ATOM    152  O   GLY A  38       9.447 -21.349  11.050  1.00  0.00
ATOM    153  N   GLY A  39       8.799 -19.281  10.346  1.00  0.00
ATOM    154  CA  GLY A  39       9.624 -18.561  11.308  1.00  0.00
ATOM    155  C   GLY A  39       9.133 -18.787  12.732  1.00  0.00
ATOM    156  O   GLY A  39       9.931 -18.931  13.658  1.00  0.00
ATOM    157  N   GLY A  40       7.838 -18.849  12.940  1.00  0.00
ATOM    158  CA  GLY A  40       7.246 -19.003  14.264  1.00  0.00
ATOM    159  C   GLY A  40       6.975 -20.469  14.579  1.00  0.00
ATOM    160  O   GLY A  40       6.735 -20.831  15.731  1.00  0.00
ATOM    161  N   GLY A  41       7.613 -21.334  13.886  1.00  0.00
ATOM    162  CA  GLY A  41       7.475 -22.776  14.050  1.00  0.00
ATOM    163  C   GLY A  41       7.844 -23.208  15.463  1.00  0.00
ATOM    164  O   GLY A  41       7.238 -24.122  16.022  1.00  0.00
ATOM    165  N   GLY A  42       8.426 -22.358  16.237  1.00  0.00
ATOM    166  CA  GLY A  42       8.739 -22.582  17.644  1.00  0.00
ATOM    167  C   GLY A  42       7.480 -22.542  18.501  1.00  0.00
ATOM    168  O   GLY A  42       7.329 -23.328  19.436  1.00  0.00
ATOM    169  N   GLY A  43       6.560 -21.675  18.124  1.00  0.00
ATOM    170  CA  GLY A  43       5.248 -21.611  18.757  1.00  0.00
ATOM    171  C   GLY A  43       4.182 -22.258  17.882  1.00  0.00
ATOM    172  O   GLY A  43       3.833 -21.735  16.823  1.00  0.00
ATOM    173  N   GLY A  44       3.655 -23.378  18.301  1.00  0.00
ATOM    174  CA  GLY A  44       2.735 -24.153  17.477  1.00  0.00
ATOM    175  C   GLY A  44       1.423 -23.408  17.267  1.00  0.00
ATOM    176  O   GLY A  44       0.845 -23.442  16.181  1.00  0.00
ATOM    177  N   GLY A  45       0.911 -22.734  18.309  1.00  0.00
ATOM    178  CA  GLY A  45      -0.347 -22.004  18.209  1.00  0.00
ATOM    179  C   GLY A  45      -0.254 -20.882  17.184  1.00  0.00
ATOM    180  O   GLY A  45      -1.179 -20.665  16.401  1.00  0.00
ATOM    181  N   GLY A  46       0.817 -20.102  17.242  1.00  0.00
ATOM    182  CA  GLY A  46       1.025 -19.020  16.288  1.00  0.00
ATOM    183  C   GLY A  46       1.204 -19.558  14.874  1.00  0.00
ATOM    184  O   GLY A  46       0.702 -18.979  13.911  1.00  0.00
ATOM    185  N   GLY A  47       1.984 -20.658  14.777  1.00  0.00
ATOM    186  CA  GLY A  47       2.179 -21.289  13.478  1.00  0.00
ATOM    187  C   GLY A  47       0.852 -21.735  12.877  1.00  0.00
ATOM    188  O   GLY A  47       0.615 -21.571  11.680  1.00  0.00
ATOM    189  N   GLY A  48      -0.002 -22.336  13.706  1.00  0.00
ATOM    190  CA  GLY A  48      -1.315 -22.767  13.241  1.00  0.00
ATOM    191  C   GLY A  48      -2.140 -21.585  12.748  1.00  0.00
ATOM    192  O   GLY A  48      -2.820 -21.674  11.726  1.00  0.00
ATOM    193  N   GLY A  49      -2.106 -20.463  13.465  1.00  0.00
ATOM    194  CA  GLY A  49      -2.840 -19.264  13.080  1.00  0.00
ATOM    195  C   GLY A  49      -2.404 -18.768  11.707  1.00  0.00
ATOM    196  O   GLY A  49      -3.233 -18.379  10.885  1.00  0.00
ATOM    197  N   GLY A  50      -1.059 -18.728  11.517  1.00  0.00
ATOM    198  CA  GLY A  50      -0.525 -18.289  10.233  1.00  0.00
ATOM    199  C   GLY A  50      -0.913 -19.251   9.117  1.00  0.00
ATOM    200  O   GLY A  50      -1.251 -18.830   8.011  1.00  0.00
ATOM    201  N   GLY A  51      -0.810 -20.540   9.406  1.00  0.00
ATOM    202  CA  GLY A  51      -1.174 -21.544   8.414  1.00  0.00
ATOM    203  C   GLY A  51      -2.643 -21.431   8.028  1.00  0.00
ATOM    204  O   GLY A  51      -2.998 -21.550   6.855  1.00  0.00
ATOM    205  N   GLY A  52      -3.521 -21.260   9.028  1.00  0.00
ATOM    206  CA  GLY A  52      -4.949 -21.098   8.783  1.00  0.00
ATOM    207  C   GLY A  52      -5.221 -19.890   7.895  1.00  0.00
ATOM    208  O   GLY A  52      -6.041 -19.953   6.979  1.00  0.00
ATOM    209  N   GLY A  53      -4.589 -18.769   8.218  1.00  0.00
ATOM    210  CA  GLY A  53      -4.749 -17.551   7.432  1.00  0.00
ATOM    211  C   GLY A  53      -4.248 -17.747   6.006  1.00  0.00
ATOM    212  O   GLY A  53      -4.856 -17.262   5.052  1.00  0.00
ATOM    213  N   GLY A  54      -3.139 -18.483   5.873  1.00  0.00
ATOM    214  CA  GLY A  54      -2.598 -18.786   4.553  1.00  0.00
ATOM    215  C   GLY A  54      -3.586 -19.599   3.726  1.00  0.00
ATOM    216  O   GLY A  54      -3.756 -19.358   2.531  1.00  0.00
ATOM    217  N   GLY A  55      -4.232 -20.555   4.380  1.00  0.00
ATOM    218  CA  GLY A  55      -5.248 -21.356   3.709  1.00  0.00
ATOM    219  C   GLY A  55      -6.441 -20.503   3.299  1.00  0.00
ATOM    220  O   GLY A  55      -6.982 -20.659   2.204  1.00  0.00
ATOM    221  N   GLY A  56      -6.839 -19.554   4.136  1.00  0.00
ATOM    222  CA  GLY A  56      -7.942 -18.647   3.843  1.00  0.00
ATOM    223  C   GLY A  56      -7.644 -17.796   2.615  1.00  0.00
ATOM    224  O   GLY A  56      -8.514 -17.582   1.771  1.00  0.00
ATOM    225  N   GLY A  57      -6.396 -17.276   2.564  1.00  0.00
ATOM    226  CA  GLY A  57      -5.969 -16.475   1.423  1.00  0.00
ATOM    227  C   GLY A  57      -5.948 -17.304   0.145  1.00  0.00
ATOM    228  O   GLY A  57      -6.327 -16.824  -0.924  1.00  0.00
ATOM    229  N   GLY A  58      -5.485 -18.542   0.280  1.00  0.00
ATOM    230  CA  GLY A  58      -5.478 -19.444  -0.865  1.00  0.00
ATOM    231  C   GLY A  58      -6.893 -19.727  -1.352  1.00  0.00
ATOM    232  O   GLY A  58      -7.146 -19.784  -2.556  1.00  0.00
ATOM    233  N   GLY A  59      -7.837 -19.863  -0.410  1.00  0.00
ATOM    234  CA  GLY A  59      -9.240 -20.064  -0.754  1.00  0.00
ATOM    235  C   GLY A  59      -9.812 -18.844  -1.465  1.00  0.00
ATOM    236  O   GLY A  59     -10.595 -18.972  -2.407  1.00  0.00
ATOM    237  N   GLY A  60      -9.363 -17.663  -1.057  1.00  0.00
ATOM    238  CA  GLY A  60      -9.818 -16.426  -1.680  1.00  0.00
ATOM    239  C   GLY A  60      -9.359 -16.338  -3.130  1.00  0.00
ATOM    240  O   GLY A  60     -10.089 -15.854  -3.994  1.00  0.00
ATOM    241  N   GLY A  61      -8.152 -16.754  -3.382  1.00  0.00
ATOM    242  CA  GLY A  61      -7.678 -16.821  -4.759  1.00  0.00
ATOM    243  C   GLY A  61      -8.397 -17.916  -5.536  1.00  0.00
ATOM    244  O   GLY A  61      -8.782 -17.722  -6.689  1.00  0.00
ATOM    245  N   ALA B  62      16.387   4.969  35.054  1.00  1.00
ATOM    246  CA  ALA B  62      14.934   5.060  35.137  1.00  1.00
ATOM    247  C   ALA B  62      14.270   4.331  33.976  1.00  1.00
ATOM    248  O   ALA B  62      14.756   4.369  32.846  1.00  1.00
ATOM    249  N   ASP B  63      13.105   3.684  34.215  1.00  1.00
ATOM    250  CA  ASP B  63      12.400   3.023  33.123  1.00  1.00
ATOM    251  C   ASP B  63      12.059   4.008  32.012  1.00  1.00
ATOM    252  O   ASP B  63      11.677   5.148  32.276  1.00  1.00
ATOM    253  N   THR B  64      11.792   3.403  30.796  1.00  1.00
ATOM    254  CA  THR B  64      11.442   4.197  29.624  1.00  1.00
ATOM    255  C   THR B  64      10.448   3.459  28.735  1.00  1.00
ATOM    256  O   THR B  64      10.470   2.231  28.650  1.00  1.00
ATOM    257  N   ILE B  65       9.742   4.173  27.950  1.00  1.00
ATOM    258  CA  ILE B  65       8.852   3.765  26.870  1.00  1.00
ATOM    259  C   ILE B  65       8.957   4.713  25.682  1.00  1.00
ATOM    260  O   ILE B  65       9.045   5.929  25.852  1.00  1.00
ATOM    261  N   CYS B  66       9.157   4.197  24.513  1.00  1.00
ATOM    262  CA  CYS B  66       9.275   4.958  23.275  1.00  1.00
ATOM    263  C   CYS B  66       8.185   4.570  22.284  1.00  1.00
ATOM    264  O   CYS B  66       7.840   3.395  22.154  1.00  1.00
ATOM    265  N   ILE B  67       7.605   5.640  21.584  1.00  1.00
ATOM    266  CA  ILE B  67       6.672   5.438  20.482  1.00  1.00
ATOM    267  C   ILE B  67       7.394   5.443  19.141  1.00  1.00
ATOM    268  O   ILE B  67       8.167   6.354  18.845  1.00  1.00
ATOM    269  N   GLY B  68       7.355   4.360  18.407  1.00  1.00
ATOM    270  CA  GLY B  68       8.109   4.271  17.163  1.00  1.00
ATOM    271  C   GLY B  68       7.217   3.834  16.008  1.00  1.00
ATOM    272  O   GLY B  68       6.048   3.505  16.204  1.00  1.00
ATOM    273  N   TYR B  69       7.906   3.262  14.958  1.00  1.00
ATOM    274  CA  TYR B  69       7.298   2.742  13.739  1.00  1.00
ATOM    275  C   TYR B  69       8.095   1.570  13.182  1.00  1.00
ATOM    276  O   TYR B  69       9.319   1.522  13.310  1.00  1.00
ATOM    277  N   HIS B  70       7.426   0.754  12.349  1.00  1.00
ATOM    278  CA  HIS B  70       8.033  -0.413  11.720  1.00  1.00
ATOM    279  C   HIS B  70       9.077  -0.003  10.689  1.00  1.00
ATOM    280  O   HIS B  70       8.887   0.963   9.950  1.00  1.00
ATOM    281  N   ALA B  71      10.063  -0.840  10.529  1.00  1.00
ATOM    282  CA  ALA B  71      11.073  -0.866   9.478  1.00  1.00
ATOM    283  C   ALA B  71      11.433  -2.296   9.095  1.00  1.00
ATOM    284  O   ALA B  71      11.431  -3.193   9.937  1.00  1.00
ATOM    285  N   ASN B  72      11.689  -2.562   7.900  1.00  1.00
ATOM    286  CA  ASN B  72      12.080  -3.886   7.429  1.00  1.00
ATOM    287  C   ASN B  72      13.188  -3.795   6.388  1.00  1.00
ATOM    288  O   ASN B  72      13.418  -2.736   5.804  1.00  1.00
ATOM    289  N   ASN B  73      13.438  -4.860   5.681  1.00  1.00
ATOM    290  CA  ASN B  73      14.482  -4.965   4.668  1.00  1.00
ATOM    291  C   ASN B  73      13.921  -4.728   3.272  1.00  1.00
ATOM    292  O   ASN B  73      14.668  -4.472   2.327  1.00  1.00
ATOM    293  N   SER B  74      12.832  -4.168   3.102  1.00  1.00
ATOM    294  CA  SER B  74      12.249  -3.845   1.806  1.00  1.00
ATOM    295  C   SER B  74      13.060  -2.775   1.087  1.00  1.00
ATOM    296  O   SER B  74      13.451  -1.772   1.685  1.00  1.00
ATOM    297  N   THR B  75      13.217  -2.994  -0.264  1.00  1.00
ATOM    298  CA  THR B  75      13.934  -2.032  -1.093  1.00  1.00
ATOM    299  C   THR B  75      13.030  -1.459  -2.178  1.00  1.00
ATOM    300  O   THR B  75      13.332  -0.420  -2.765  1.00  1.00
ATOM    301  N   ASP B  76      11.706  -1.808  -2.070  1.00  1.00
ATOM    302  CA  ASP B  76      10.705  -1.237  -2.963  1.00  1.00
ATOM    303  C   ASP B  76      10.604   0.273  -2.784  1.00  1.00
ATOM    304  O   ASP B  76      10.644   0.778  -1.662  1.00  1.00
ATOM    305  N   THR B  77      10.423   0.967  -3.919  1.00  1.00
ATOM    306  CA  THR B  77      10.271   2.417  -3.899  1.00  1.00
ATOM    307  C   THR B  77       9.003   2.848  -4.624  1.00  1.00
ATOM    308  O   THR B  77       8.603   2.234  -5.613  1.00  1.00
ATOM    309  N   VAL B  78       8.488   3.934  -4.231  1.00  1.00
ATOM    310  CA  VAL B  78       7.356   4.630  -4.829  1.00  1.00
ATOM    311  C   VAL B  78       7.670   6.103  -5.055  1.00  1.00
ATOM    312  O   VAL B  78       8.425   6.710  -4.295  1.00  1.00
ATOM    313  N   ASP B  79       6.959   6.747  -5.882  1.00  1.00
ATOM    314  CA  ASP B  79       7.013   8.191  -6.077  1.00  1.00
ATOM    315  C   ASP B  79       5.773   8.870  -5.509  1.00  1.00
ATOM    316  O   ASP B  79       4.679   8.307  -5.532  1.00  1.00
ATOM    317  N   THR B  80       5.984  10.067  -5.022  1.00  1.00
ATOM    318  CA  THR B  80       4.912  10.968  -4.618  1.00  1.00
ATOM    319  C   THR B  80       4.934  12.253  -5.436  1.00  1.00
ATOM    320  O   THR B  80       5.984  12.673  -5.922  1.00  1.00
ATOM    321  N   VAL B  81       4.166  13.177  -5.240  1.00  1.00
ATOM    322  CA  VAL B  81       4.229  14.481  -5.888  1.00  1.00
ATOM    323  C   VAL B  81       5.410  15.295  -5.376  1.00  1.00
ATOM    324  O   VAL B  81       6.083  15.982  -6.144  1.00  1.00
ATOM    325  N   LEU B  82       5.818  15.182  -4.234  1.00  1.00
ATOM    326  CA  LEU B  82       6.909  15.937  -3.630  1.00  1.00
ATOM    327  C   LEU B  82       8.204  15.132  -3.632  1.00  1.00
ATOM    328  O   LEU B  82       9.292  15.688  -3.788  1.00  1.00
ATOM    329  N   GLU B  83       8.342  14.012  -3.924  1.00  1.00
ATOM    330  CA  GLU B  83       9.437  13.085  -3.662  1.00  1.00
ATOM    331  C   GLU B  83       9.433  11.933  -4.658  1.00  1.00
ATOM    332  O   GLU B  83       8.398  11.312  -4.900  1.00  1.00
ATOM    333  N   LYS B  84      10.602  11.662  -5.241  1.00  1.00
ATOM    334  CA  LYS B  84      10.794  10.487  -6.083  1.00  1.00
ATOM    335  C   LYS B  84      11.652   9.442  -5.383  1.00  1.00
ATOM    336  O   LYS B  84      12.698   9.760  -4.818  1.00  1.00
ATOM    337  N   ASN B  85      11.263   8.123  -5.641  1.00  1.00
ATOM    338  CA  ASN B  85      12.183   7.083  -5.195  1.00  1.00
ATOM    339  C   ASN B  85      12.207   6.983  -3.675  1.00  1.00
ATOM    340  O   ASN B  85      13.272   7.003  -3.059  1.00  1.00
ATOM    341  N   VAL B  86      11.060   7.080  -2.993  1.00  1.00
ATOM    342  CA  VAL B  86      10.861   6.788  -1.579  1.00  1.00
ATOM    343  C   VAL B  86      10.824   5.286  -1.326  1.00  1.00
ATOM    344  O   VAL B  86      10.030   4.565  -1.930  1.00  1.00
ATOM    345  N   THR B  87      11.869   4.814  -0.509  1.00  1.00
ATOM    346  CA  THR B  87      11.804   3.420  -0.087  1.00  1.00
ATOM    347  C   THR B  87      10.747   3.220   0.991  1.00  1.00
ATOM    348  O   THR B  87      10.718   3.942   1.988  1.00  1.00
ATOM    349  N   VAL B  88       9.890   2.272   0.838  1.00  1.00
ATOM    350  CA  VAL B  88       8.766   2.037   1.736  1.00  1.00
ATOM    351  C   VAL B  88       8.759   0.601   2.246  1.00  1.00
ATOM    352  O   VAL B  88       9.136  -0.324   1.527  1.00  1.00
ATOM    353  N   THR B  89       8.132   0.382   3.423  1.00  1.00
ATOM    354  CA  THR B  89       8.049  -0.943   4.025  1.00  1.00
ATOM    355  C   THR B  89       7.089  -1.839   3.254  1.00  1.00
ATOM    356  O   THR B  89       7.343  -3.031   3.078  1.00  1.00
ATOM    357  N   HIS B  90       6.078  -1.506   2.752  1.00  1.00
ATOM    358  CA  HIS B  90       5.060  -2.255   2.024  1.00  1.00
ATOM    359  C   HIS B  90       4.489  -1.434   0.875  1.00  1.00
ATOM    360  O   HIS B  90       4.329  -0.218   0.987  1.00  1.00
ATOM    361  N   SER B  91       4.271  -2.161  -0.253  1.00  1.00
ATOM    362  CA  SER B  91       3.710  -1.581  -1.467  1.00  1.00
ATOM    363  C   SER B  91       3.137  -2.658  -2.379  1.00  1.00
ATOM    364  O   SER B  91       3.545  -3.818  -2.319  1.00  1.00
ATOM    365  N   VAL B  92       2.446  -2.293  -3.394  1.00  1.00
ATOM    366  CA  VAL B  92       1.788  -3.165  -4.360  1.00  1.00
ATOM    367  C   VAL B  92       1.936  -2.627  -5.778  1.00  1.00
ATOM    368  O   VAL B  92       1.803  -1.426  -6.013  1.00  1.00
ATOM    369  N   ASN B  93       2.350  -3.563  -6.752  1.00  1.00
ATOM    370  CA  ASN B  93       2.360  -3.156  -8.152  1.00  1.00
ATOM    371  C   ASN B  93       0.957  -3.194  -8.746  1.00  1.00
ATOM    372  O   ASN B  93       0.241  -4.185  -8.608  1.00  1.00
ATOM    373  N   LEU B  94       0.547  -2.103  -9.405  1.00  1.00
ATOM    374  CA  LEU B  94      -0.771  -1.996 -10.020  1.00  1.00
ATOM    375  C   LEU B  94      -0.682  -2.120 -11.537  1.00  1.00
ATOM    376  O   LEU B  94      -1.660  -2.468 -12.199  1.00  1.00
ATOM    377  N   LEU B  95       0.413  -2.254 -12.093  1.00  1.00
ATOM    378  CA  LEU B  95       0.719  -2.338 -13.516  1.00  1.00
ATOM    379  C   LEU B  95       1.256  -3.717 -13.884  1.00  1.00
ATOM    380  O   LEU B  95       2.239  -4.185 -13.308  1.00  1.00
ATOM    381  N   GLU B  96       0.372  -4.450 -14.698  1.00  1.00
ATOM    382  CA  GLU B  96       0.771  -5.756 -15.210  1.00  1.00
ATOM    383  C   GLU B  96       1.629  -5.618 -16.461  1.00  1.00
ATOM    384  O   GLU B  96       1.299  -4.858 -17.371  1.00  1.00
ATOM    385  N   ASP B  97       2.793  -6.291 -16.466  1.00  1.00
ATOM    386  CA  ASP B  97       3.705  -6.209 -17.600  1.00  1.00
ATOM    387  C   ASP B  97       4.128  -7.596 -18.068  1.00  1.00
ATOM    388  O   ASP B  97       4.524  -7.779 -19.219  1.00  1.00
ATOM    389  N   SER B  98       3.550  -8.607 -17.534  1.00  1.00
ATOM    390  CA  SER B  98       3.781 -10.020 -17.807  1.00  1.00
ATOM    391  C   SER B  98       2.615 -10.632 -18.573  1.00  1.00
ATOM    392  O   SER B  98       1.452 -10.385 -18.252  1.00  1.00
ATOM    393  N   HIS B  99       2.898 -11.261 -19.661  1.00  1.00
ATOM    394  CA  HIS B  99       2.003 -12.102 -20.446  1.00  1.00
ATOM    395  C   HIS B  99       2.615 -13.474 -20.698  1.00  1.00
ATOM    396  O   HIS B  99       3.818 -13.593 -20.934  1.00  1.00
ATOM    397  N   ASN B 100       2.022 -14.451 -20.924  1.00  1.00
ATOM    398  CA  ASN B 100       2.477 -15.819 -21.138  1.00  1.00
ATOM    399  C   ASN B 100       2.914 -16.035 -22.582  1.00  1.00
ATOM    400  O   ASN B 100       3.629 -16.989 -22.888  1.00  1.00
ATOM    401  N   GLY B 101       3.003 -15.239 -23.425  1.00  1.00
ATOM    402  CA  GLY B 101       3.551 -15.294 -24.775  1.00  1.00
ATOM    403  C   GLY B 101       2.857 -16.364 -25.608  1.00  1.00
ATOM    404  O   GLY B 101       3.470 -16.978 -26.481  1.00  1.00
ATOM    405  N   LYS B 102       1.632 -16.711 -25.400  1.00  1.00
ATOM    406  CA  LYS B 102       0.871 -17.749 -26.084  1.00  1.00
ATOM    407  C   LYS B 102      -0.502 -17.241 -26.503  1.00  1.00
ATOM    408  O   LYS B 102      -1.120 -16.441 -25.799  1.00  1.00
ATOM    409  N   LEU B 103      -1.007 -17.736 -27.696  1.00  1.00
ATOM    410  CA  LEU B 103      -2.437 -17.626 -27.960  1.00  1.00
ATOM    411  C   LEU B 103      -3.216 -18.721 -27.239  1.00  1.00
ATOM    412  O   LEU B 103      -2.854 -19.896 -27.298  1.00  1.00
ATOM    413  N   CYS B 104      -4.205 -18.386 -26.518  1.00  1.00
ATOM    414  CA  CYS B 104      -4.941 -19.308 -25.661  1.00  1.00
ATOM    415  C   CYS B 104      -6.423 -19.326 -26.015  1.00  1.00
ATOM    416  O   CYS B 104      -6.986 -18.309 -26.420  1.00  1.00
ATOM    417  N   ARG B 105      -7.143 -20.397 -25.551  1.00  1.00
ATOM    418  CA  ARG B 105      -8.599 -20.321 -25.575  1.00  1.00
ATOM    419  C   ARG B 105      -9.111 -19.257 -24.613  1.00  1.00
ATOM    420  O   ARG B 105      -8.597 -19.109 -23.505  1.00  1.00
ATOM    421  N   LEU B 106     -10.261 -18.671 -25.001  1.00  1.00
ATOM    422  CA  LEU B 106     -10.981 -17.754 -24.126  1.00  1.00
ATOM    423  C   LEU B 106     -12.225 -18.414 -23.540  1.00  1.00
ATOM    424  O   LEU B 106     -13.110 -18.855 -24.274  1.00  1.00
ATOM    425  N   LYS B 107     -12.291 -18.527 -22.166  1.00  1.00
ATOM    426  CA  LYS B 107     -13.524 -19.103 -21.641  1.00  1.00
ATOM    427  C   LYS B 107     -13.762 -20.499 -22.200  1.00  1.00
ATOM    428  O   LYS B 107     -14.905 -20.918 -22.384  1.00  1.00
ATOM    429  N   GLY B 108     -12.644 -21.221 -22.721  1.00  1.00
ATOM    430  CA  GLY B 108     -12.718 -22.622 -23.117  1.00  1.00
ATOM    431  C   GLY B 108     -12.838 -22.763 -24.629  1.00  1.00
ATOM    432  O   GLY B 108     -12.550 -23.821 -25.188  1.00  1.00
ATOM    433  N   ILE B 109     -13.009 -21.828 -25.377  1.00  1.00
ATOM    434  CA  ILE B 109     -13.170 -21.806 -26.825  1.00  1.00
ATOM    435  C   ILE B 109     -11.896 -21.335 -27.515  1.00  1.00
ATOM    436  O   ILE B 109     -11.338 -20.295 -27.165  1.00  1.00
ATOM    437  N   ALA B 110     -11.402 -22.183 -28.501  1.00  1.00
ATOM    438  CA  ALA B 110     -10.214 -21.825 -29.266  1.00  1.00
ATOM    439  C   ALA B 110     -10.541 -20.798 -30.343  1.00  1.00
ATOM    440  O   ALA B 110     -11.556 -20.909 -31.032  1.00  1.00
ATOM    441  N   PRO B 111      -9.586 -19.873 -30.600  1.00  1.00
ATOM    442  CA  PRO B 111      -9.743 -18.929 -31.700  1.00  1.00
ATOM    443  C   PRO B 111      -9.766 -19.647 -33.043  1.00  1.00
ATOM    444  O   PRO B 111      -9.001 -20.585 -33.270  1.00  1.00
ATOM    445  N   SER B 112     -17.529 -21.984 -35.043  1.00  1.00
ATOM    446  CA  SER B 112     -17.450 -21.265 -33.777  1.00  1.00
ATOM    447  C   SER B 112     -16.005 -20.953 -33.410  1.00  1.00
ATOM    448  O   SER B 112     -15.114 -21.781 -33.600  1.00  1.00
ATOM    449  N   TRP B 113     -15.842 -19.792 -32.850  1.00  1.00
ATOM    450  CA  TRP B 113     -14.550 -19.342 -32.345  1.00  1.00
ATOM    451  C   TRP B 113     -14.714 -18.190 -31.362  1.00  1.00
ATOM    452  O   TRP B 113     -15.596 -17.346 -31.522  1.00  1.00
ATOM    453  N   SER B 114     -13.666 -17.952 -30.541  1.00  1.00
ATOM    454  CA  SER B 114     -13.698 -16.916 -29.516  1.00  1.00
ATOM    455  C   SER B 114     -13.029 -15.638 -30.003  1.00  1.00
ATOM    456  O   SER B 114     -13.332 -14.545 -29.523  1.00  1.00
ATOM    457  N   TYR B 115     -12.505 -15.536 -30.954  1.00  1.00
ATOM    458  CA  TYR B 115     -11.775 -14.493 -31.663  1.00  1.00
ATOM    459  C   TYR B 115     -11.191 -15.019 -32.968  1.00  1.00
ATOM    460  O   TYR B 115     -10.820 -16.188 -33.067  1.00  1.00
ATOM    461  N   ILE B 116     -10.881 -14.077 -33.879  1.00  1.00
ATOM    462  CA  ILE B 116     -10.119 -14.375 -35.085  1.00  1.00
ATOM    463  C   ILE B 116      -8.786 -13.638 -35.091  1.00  1.00
ATOM    464  O   ILE B 116      -8.708 -12.474 -34.700  1.00  1.00
ATOM    465  N   SER B 117     -16.926  -8.966 -36.607  1.00  1.00
ATOM    466  CA  SER B 117     -16.199  -9.062 -35.347  1.00  1.00
ATOM    467  C   SER B 117     -17.126  -9.453 -34.204  1.00  1.00
ATOM    468  O   SER B 117     -16.684  -9.993 -33.190  1.00  1.00
ATOM    469  N   SER B 118     -18.340  -9.410 -34.330  1.00  1.00
ATOM    470  CA  SER B 118     -19.348  -9.748 -33.333  1.00  1.00
ATOM    471  C   SER B 118     -20.096 -11.019 -33.714  1.00  1.00
ATOM    472  O   SER B 118     -20.817 -11.594 -32.898  1.00  1.00
ATOM    473  N   VAL B 119     -19.551 -11.821 -34.483  1.00  1.00
ATOM    474  CA  VAL B 119     -19.951 -13.184 -34.813  1.00  1.00
ATOM    475  C   VAL B 119     -19.144 -14.202 -34.018  1.00  1.00
ATOM    476  O   VAL B 119     -17.916 -14.235 -34.098  1.00  1.00
ATOM    477  N   SER B 120     -19.860 -15.082 -33.256  1.00  1.00
ATOM    478  CA  SER B 120     -19.204 -16.093 -32.437  1.00  1.00
ATOM    479  C   SER B 120     -19.299 -17.470 -33.081  1.00  1.00
ATOM    480  O   SER B 120     -18.430 -18.320 -32.884  1.00  1.00
ATOM    481  N   SER B 121     -20.119 -17.884 -33.691  1.00  1.00
ATOM    482  CA  SER B 121     -20.206 -19.118 -34.464  1.00  1.00
ATOM    483  C   SER B 121     -20.894 -18.881 -35.803  1.00  1.00
ATOM    484  O   SER B 121     -21.801 -18.057 -35.908  1.00  1.00
ATOM    485  N   SER B 122     -24.571 -16.292 -35.752  1.00  1.00
ATOM    486  CA  SER B 122     -24.734 -16.269 -34.303  1.00  1.00
ATOM    487  C   SER B 122     -23.890 -15.169 -33.672  1.00  1.00
ATOM    488  O   SER B 122     -22.697 -15.052 -33.951  1.00  1.00
ATOM    489  N   ARG B 123     -24.566 -14.154 -33.164  1.00  1.00
ATOM    490  CA  ARG B 123     -23.878 -12.994 -32.610  1.00  1.00
ATOM    491  C   ARG B 123     -23.443 -13.247 -31.172  1.00  1.00
ATOM    492  O   ARG B 123     -24.180 -13.842 -30.386  1.00  1.00
ATOM    493  N   GLY B 124     -22.321 -12.618 -30.823  1.00  1.00
ATOM    494  CA  GLY B 124     -21.742 -12.637 -29.485  1.00  1.00
ATOM    495  C   GLY B 124     -20.878 -11.406 -29.241  1.00  1.00
ATOM    496  O   GLY B 124     -20.107 -10.996 -30.109  1.00  1.00
ATOM    497  N   PHE B 125     -21.002 -10.789 -28.103  1.00  1.00
ATOM    498  CA  PHE B 125     -20.164  -9.650 -27.749  1.00  1.00
ATOM    499  C   PHE B 125     -18.806 -10.106 -27.229  1.00  1.00
ATOM    500  O   PHE B 125     -18.722 -10.994 -26.381  1.00  1.00
ATOM    501  N   GLY B 126     -17.747  -9.139 -27.701  1.00  1.00
ATOM    502  CA  GLY B 126     -16.450  -9.368 -27.074  1.00  1.00
ATOM    503  C   GLY B 126     -15.516 -10.133 -28.003  1.00  1.00
ATOM    504  O   GLY B 126     -14.312 -10.212 -27.760  1.00  1.00
ATOM    505  N   SER B 127     -16.006 -10.642 -29.123  1.00  1.00
ATOM    506  CA  SER B 127     -15.132 -11.162 -30.168  1.00  1.00
ATOM    507  C   SER B 127     -14.463 -10.032 -30.939  1.00  1.00
ATOM    508  O   SER B 127     -15.072  -8.991 -31.187  1.00  1.00
ATOM    509  N   GLY B 128     -13.569 -10.419 -31.835  1.00  1.00
ATOM    510  CA  GLY B 128     -12.784  -9.450 -32.590  1.00  1.00
ATOM    511  C   GLY B 128     -11.804 -10.145 -33.527  1.00  1.00
ATOM    512  O   GLY B 128     -11.470 -11.315 -33.335  1.00  1.00
ATOM    513  N   ILE B 129     -11.191  -9.409 -34.378  1.00  1.00
ATOM    514  CA  ILE B 129     -10.068  -9.845 -35.198  1.00  1.00
ATOM    515  C   ILE B 129      -8.775  -9.161 -34.771  1.00  1.00
ATOM    516  O   ILE B 129      -8.740  -7.947 -34.574  1.00  1.00
ATOM    517  N   ILE B 130      -7.784  -9.964 -34.491  1.00  1.00
ATOM    518  CA  ILE B 130      -6.454  -9.494 -34.121  1.00  1.00
ATOM    519  C   ILE B 130      -5.396 -10.024 -35.081  1.00  1.00
ATOM    520  O   ILE B 130      -5.496 -11.148 -35.571  1.00  1.00
ATOM    521  N   THR B 131      -4.364  -9.359 -35.274  1.00  1.00
ATOM    522  CA  THR B 131      -3.141  -9.817 -35.924  1.00  1.00
ATOM    523  C   THR B 131      -2.061 -10.141 -34.900  1.00  1.00
ATOM    524  O   THR B 131      -1.759  -9.331 -34.024  1.00  1.00
ATOM    525  N   SER B 132      -1.470 -11.410 -35.103  1.00  1.00
ATOM    526  CA  SER B 132      -0.565 -11.851 -34.049  1.00  1.00
ATOM    527  C   SER B 132       0.533 -12.748 -34.604  1.00  1.00
ATOM    528  O   SER B 132       0.294 -13.553 -35.505  1.00  1.00
ATOM    529  N   ASN B 133       1.705 -12.676 -33.950  1.00  1.00
ATOM    530  CA  ASN B 133       2.803 -13.552 -34.340  1.00  1.00
ATOM    531  C   ASN B 133       3.009 -14.664 -33.319  1.00  1.00
ATOM    532  O   ASN B 133       3.712 -15.639 -33.583  1.00  1.00
ATOM    533  N   ALA B 134       2.310 -14.737 -32.338  1.00  1.00
ATOM    534  CA  ALA B 134       2.296 -15.743 -31.283  1.00  1.00
ATOM    535  C   ALA B 134       1.821 -17.090 -31.814  1.00  1.00
ATOM    536  O   ALA B 134       0.897 -17.158 -32.624  1.00  1.00
ATOM    537  N   SER B 135       2.152 -18.184 -31.033  1.00  1.00
ATOM    538  CA  SER B 135       1.697 -19.523 -31.390  1.00  1.00
ATOM    539  C   SER B 135       0.561 -19.978 -30.484  1.00  1.00
ATOM    540  O   SER B 135       0.595 -19.761 -29.272  1.00  1.00
ATOM    541  N   MET B 136      -0.349 -20.821 -31.068  1.00  1.00
ATOM    542  CA  MET B 136      -1.413 -21.388 -30.247  1.00  1.00
ATOM    543  C   MET B 136      -0.881 -22.490 -29.340  1.00  1.00
ATOM    544  O   MET B 136      -0.151 -23.375 -29.785  1.00  1.00
ATOM    545  N   HIS B 137      -1.224 -22.463 -28.114  1.00  1.00
ATOM    546  CA  HIS B 137      -0.938 -23.482 -27.111  1.00  1.00
ATOM    547  C   HIS B 137      -2.219 -23.996 -26.467  1.00  1.00
ATOM    548  O   HIS B 137      -3.171 -23.242 -26.268  1.00  1.00
ATOM    549  N   GLU B 138      -2.204 -25.177 -25.922  1.00  1.00
ATOM    550  CA  GLU B 138      -3.335 -25.661 -25.138  1.00  1.00
ATOM    551  C   GLU B 138      -3.418 -24.950 -23.794  1.00  1.00
ATOM    552  O   GLU B 138      -2.588 -25.170 -22.912  1.00  1.00
ATOM    553  N   CYS B 139      -3.897 -23.811 -23.809  1.00  1.00
ATOM    554  CA  CYS B 139      -4.093 -22.931 -22.663  1.00  1.00
ATOM    555  C   CYS B 139      -5.456 -22.253 -22.716  1.00  1.00
ATOM    556  O   CYS B 139      -5.959 -21.932 -23.792  1.00  1.00
ATOM    557  N   ASN B 140      -5.938 -21.747 -21.686  1.00  1.00
ATOM    558  CA  ASN B 140      -7.171 -20.993 -21.494  1.00  1.00
ATOM    559  C   ASN B 140      -6.922 -19.727 -20.685  1.00  1.00
ATOM    560  O   ASN B 140      -6.259 -19.761 -19.648  1.00  1.00
ATOM    561  N   THR B 141      -7.603 -18.619 -21.184  1.00  1.00
ATOM    562  CA  THR B 141      -7.407 -17.327 -20.538  1.00  1.00
ATOM    563  C   THR B 141      -8.688 -16.503 -20.553  1.00  1.00
ATOM    564  O   THR B 141      -9.494 -16.608 -21.477  1.00  1.00
ATOM    565  N   LYS B 142      -8.778 -15.518 -19.743  1.00  1.00
ATOM    566  CA  LYS B 142      -9.863 -14.545 -19.694  1.00  1.00
ATOM    567  C   LYS B 142      -9.496 -13.273 -20.447  1.00  1.00
ATOM    568  O   LYS B 142     -10.368 -12.562 -20.946  1.00  1.00
ATOM    569  N   CYS B 143      -8.269 -13.203 -20.845  1.00  1.00
ATOM    570  CA  CYS B 143      -7.646 -12.030 -21.447  1.00  1.00
ATOM    571  C   CYS B 143      -6.568 -12.431 -22.446  1.00  1.00
ATOM    572  O   CYS B 143      -5.712 -13.264 -22.150  1.00  1.00
ATOM    573  N   GLN B 144      -6.729 -12.037 -23.682  1.00  1.00
ATOM    574  CA  GLN B 144      -5.810 -12.322 -24.777  1.00  1.00
ATOM    575  C   GLN B 144      -5.420 -11.047 -25.514  1.00  1.00
ATOM    576  O   GLN B 144      -6.264 -10.195 -25.790  1.00  1.00
ATOM    577  N   THR B 145      -4.155 -10.775 -25.563  1.00  1.00
ATOM    578  CA  THR B 145      -3.552  -9.759 -26.417  1.00  1.00
ATOM    579  C   THR B 145      -2.830 -10.392 -27.599  1.00  1.00
ATOM    580  O   THR B 145      -2.232 -11.461 -27.474  1.00  1.00
ATOM    581  N   PRO B 146      -2.381  -9.642 -28.562  1.00  1.00
ATOM    582  CA  PRO B 146      -1.653 -10.158 -29.715  1.00  1.00
ATOM    583  C   PRO B 146      -0.259 -10.628 -29.321  1.00  1.00
ATOM    584  O   PRO B 146       0.257 -11.601 -29.870  1.00  1.00
ATOM    585  N   LEU B 147       0.245 -10.391 -28.263  1.00  1.00
ATOM    586  CA  LEU B 147       1.571 -10.761 -27.783  1.00  1.00
ATOM    587  C   LEU B 147       1.506 -11.980 -26.869  1.00  1.00
ATOM    588  O   LEU B 147       2.436 -12.785 -26.823  1.00  1.00
ATOM    589  N   GLY B 148       0.355 -12.265 -26.293  1.00  1.00
ATOM    590  CA  GLY B 148       0.220 -13.306 -25.281  1.00  1.00
ATOM    591  C   GLY B 148      -1.002 -13.067 -24.404  1.00  1.00
ATOM    592  O   GLY B 148      -1.434 -11.928 -24.223  1.00  1.00
ATOM    593  N   ALA B 149      -1.381 -14.124 -23.622  1.00  1.00
ATOM    594  CA  ALA B 149      -2.493 -14.006 -22.687  1.00  1.00
ATOM    595  C   ALA B 149      -2.035 -13.426 -21.356  1.00  1.00
ATOM    596  O   ALA B 149      -0.954 -13.753 -20.864  1.00  1.00
ATOM    597  N   ILE B 150      -2.996 -12.712 -20.718  1.00  1.00
ATOM    598  CA  ILE B 150      -2.765 -12.126 -19.403  1.00  1.00
ATOM    599  C   ILE B 150      -3.611 -12.811 -18.338  1.00  1.00
ATOM    600  O   ILE B 150      -4.814 -13.001 -18.515  1.00  1.00
ATOM    601  N   ASN B 151      -3.027 -13.320 -17.361  1.00  1.00
ATOM    602  CA  ASN B 151      -3.654 -13.863 -16.162  1.00  1.00
ATOM    603  C   ASN B 151      -3.269 -13.059 -14.927  1.00  1.00
ATOM    604  O   ASN B 151      -2.095 -12.986 -14.563  1.00  1.00
ATOM    605  N   SER B 152      -4.216 -11.967 -14.670  1.00  1.00
ATOM    606  CA  SER B 152      -3.824 -10.970 -13.680  1.00  1.00
ATOM    607  C   SER B 152      -5.044 -10.307 -13.054  1.00  1.00
ATOM    608  O   SER B 152      -6.079 -10.149 -13.702  1.00  1.00
ATOM    609  N   SER B 153      -4.913  -9.905 -11.768  1.00  1.00
ATOM    610  CA  SER B 153      -5.954  -9.162 -11.069  1.00  1.00
ATOM    611  C   SER B 153      -5.594  -7.686 -10.953  1.00  1.00
ATOM    612  O   SER B 153      -6.462  -6.841 -10.735  1.00  1.00
ATOM    613  N   LEU B 154      -4.414  -7.355 -11.454  1.00  1.00
ATOM    614  CA  LEU B 154      -3.998  -5.959 -11.513  1.00  1.00
ATOM    615  C   LEU B 154      -4.939  -5.140 -12.391  1.00  1.00
ATOM    616  O   LEU B 154      -5.298  -5.558 -13.492  1.00  1.00
ATOM    617  N   PRO B 155      -5.116  -3.864 -12.019  1.00  1.00
ATOM    618  CA  PRO B 155      -6.057  -2.984 -12.704  1.00  1.00
ATOM    619  C   PRO B 155      -5.465  -2.447 -14.000  1.00  1.00
ATOM    620  O   PRO B 155      -6.173  -2.273 -14.992  1.00  1.00
ATOM    621  N   TYR B 156      -4.305  -2.322 -14.237  1.00  1.00
ATOM    622  CA  TYR B 156      -3.616  -1.739 -15.382  1.00  1.00
ATOM    623  C   TYR B 156      -2.606  -2.715 -15.973  1.00  1.00
ATOM    624  O   TYR B 156      -2.010  -3.516 -15.255  1.00  1.00
ATOM    625  N   GLN B 157      -2.365  -2.480 -17.292  1.00  1.00
ATOM    626  CA  GLN B 157      -1.352  -3.202 -18.053  1.00  1.00
ATOM    627  C   GLN B 157      -0.750  -2.323 -19.142  1.00  1.00
ATOM    628  O   GLN B 157      -1.447  -1.516 -19.757  1.00  1.00
ATOM    629  N   ASN B 158       0.467  -2.461 -19.430  1.00  1.00
ATOM    630  CA  ASN B 158       1.205  -1.749 -20.466  1.00  1.00
ATOM    631  C   ASN B 158       1.732  -2.709 -21.525  1.00  1.00
ATOM    632  O   ASN B 158       2.193  -2.286 -22.586  1.00  1.00
ATOM    633  N   ILE B 159       1.014  -3.850 -21.706  1.00  1.00
ATOM    634  CA  ILE B 159       1.415  -4.871 -22.666  1.00  1.00
ATOM    635  C   ILE B 159       0.923  -4.534 -24.067  1.00  1.00
ATOM    636  O   ILE B 159       1.644  -4.714 -25.049  1.00  1.00
ATOM    637  N   HIS B 160      -0.267  -4.201 -24.333  1.00  1.00
ATOM    638  CA  HIS B 160      -0.929  -4.046 -25.622  1.00  1.00
ATOM    639  C   HIS B 160      -2.330  -3.471 -25.456  1.00  1.00
ATOM    640  O   HIS B 160      -3.053  -3.832 -24.527  1.00  1.00
ATOM    641  N   PRO B 161      -2.685  -2.555 -26.451  1.00  1.00
ATOM    642  CA  PRO B 161      -3.999  -1.926 -26.385  1.00  1.00
ATOM    643  C   PRO B 161      -5.059  -2.795 -27.050  1.00  1.00
ATOM    644  O   PRO B 161      -6.223  -2.789 -26.646  1.00  1.00
ATOM    645  N   VAL B 162      -4.730  -3.672 -27.860  1.00  1.00
ATOM    646  CA  VAL B 162      -5.605  -4.695 -28.420  1.00  1.00
ATOM    647  C   VAL B 162      -5.814  -5.840 -27.438  1.00  1.00
ATOM    648  O   VAL B 162      -4.854  -6.435 -26.949  1.00  1.00
ATOM    649  N   THR B 163      -7.115  -6.035 -27.045  1.00  1.00
ATOM    650  CA  THR B 163      -7.481  -6.995 -26.010  1.00  1.00
ATOM    651  C   THR B 163      -8.768  -7.727 -26.368  1.00  1.00
ATOM    652  O   THR B 163      -9.695  -7.137 -26.922  1.00  1.00
ATOM    653  N   ILE B 164      -8.748  -9.022 -26.115  1.00  1.00
ATOM    654  CA  ILE B 164      -9.937  -9.861 -26.219  1.00  1.00
ATOM    655  C   ILE B 164     -10.370 -10.375 -24.852  1.00  1.00
ATOM    656  O   ILE B 164      -9.553 -10.874 -24.079  1.00  1.00
ATOM    657  N   GLY B 165     -11.470  -9.931 -24.335  1.00  1.00
ATOM    658  CA  GLY B 165     -11.987 -10.530 -23.110  1.00  1.00
ATOM    659  C   GLY B 165     -12.043  -9.511 -21.980  1.00  1.00
ATOM    660  O   GLY B 165     -11.597  -8.374 -22.133  1.00  1.00
ATOM    661  N   GLU B 166     -11.996  -9.703 -20.897  1.00  1.00
ATOM    662  CA  GLU B 166     -11.868  -8.919 -19.674  1.00  1.00
ATOM    663  C   GLU B 166     -10.408  -8.763 -19.271  1.00  1.00
ATOM    664  O   GLU B 166      -9.720  -9.747 -18.997  1.00  1.00
ATOM    665  N   CYS B 167      -9.801  -7.663 -19.817  1.00  1.00
ATOM    666  CA  CYS B 167      -8.379  -7.390 -19.646  1.00  1.00
ATOM    667  C   CYS B 167      -8.155  -6.168 -18.765  1.00  1.00
ATOM    668  O   CYS B 167      -8.922  -5.206 -18.814  1.00  1.00
ATOM    669  N   PRO B 168      -6.941  -6.094 -17.964  1.00  1.00
ATOM    670  CA  PRO B 168      -6.597  -4.817 -17.349  1.00  1.00
ATOM    671  C   PRO B 168      -6.633  -3.687 -18.369  1.00  1.00
ATOM    672  O   PRO B 168      -6.160  -3.840 -19.496  1.00  1.00
ATOM    673  N   LYS B 169      -6.930  -2.407 -17.763  1.00  1.00
ATOM    674  CA  LYS B 169      -6.875  -1.213 -18.598  1.00  1.00
ATOM    675  C   LYS B 169      -5.463  -0.966 -19.114  1.00  1.00
ATOM    676  O   LYS B 169      -4.502  -0.969 -18.344  1.00  1.00
ATOM    677  N   TYR B 170      -5.375  -0.694 -20.496  1.00  1.00
ATOM    678  CA  TYR B 170      -4.071  -0.374 -21.064  1.00  1.00
ATOM    679  C   TYR B 170      -3.697   1.079 -20.802  1.00  1.00
ATOM    680  O   TYR B 170      -4.521   1.980 -20.960  1.00  1.00
ATOM    681  N   VAL B 171      -2.440   1.266 -20.408  1.00  1.00
ATOM    682  CA  VAL B 171      -1.820   2.571 -20.209  1.00  1.00
ATOM    683  C   VAL B 171      -0.374   2.572 -20.686  1.00  1.00
ATOM    684  O   VAL B 171       0.325   1.564 -20.581  1.00  1.00
ATOM    685  N   ARG B 172       0.149   3.677 -21.045  1.00  1.00
ATOM    686  CA  ARG B 172       1.513   3.831 -21.537  1.00  1.00
ATOM    687  C   ARG B 172       2.510   3.895 -20.386  1.00  1.00
ATOM    688  O   ARG B 172       3.664   3.493 -20.530  1.00  1.00
ATOM    689  N   SER B 173       2.178   3.731 -19.237  1.00  1.00
ATOM    690  CA  SER B 173       3.028   3.850 -18.058  1.00  1.00
ATOM    691  C   SER B 173       4.009   2.688 -17.967  1.00  1.00
ATOM    692  O   SER B 173       3.643   1.535 -18.193  1.00  1.00
ATOM    693  N   ALA B 174       5.224   3.040 -17.335  1.00  1.00
ATOM    694  CA  ALA B 174       6.273   2.048 -17.134  1.00  1.00
ATOM    695  C   ALA B 174       6.285   1.541 -15.697  1.00  1.00
ATOM    696  O   ALA B 174       6.569   0.371 -15.444  1.00  1.00
ATOM    697  N   LYS B 175       5.660   2.166 -14.831  1.00  1.00
ATOM    698  CA  LYS B 175       5.580   1.902 -13.399  1.00  1.00
ATOM    699  C   LYS B 175       4.380   2.603 -12.776  1.00  1.00
ATOM    700  O   LYS B 175       4.065   3.741 -13.124  1.00  1.00
ATOM    701  N   LEU B 176       3.636   1.827 -11.984  1.00  1.00
ATOM    702  CA  LEU B 176       2.483   2.195 -11.170  1.00  1.00
ATOM    703  C   LEU B 176       2.441   1.387  -9.877  1.00  1.00
ATOM    704  O   LEU B 176       2.416   0.157  -9.903  1.00  1.00
ATOM    705  N   ARG B 177       3.179   1.836  -8.899  1.00  1.00
ATOM    706  CA  ARG B 177       3.336   1.193  -7.600  1.00  1.00
ATOM    707  C   ARG B 177       2.744   2.048  -6.487  1.00  1.00
ATOM    708  O   ARG B 177       2.980   3.255  -6.426  1.00  1.00
ATOM    709  N   MET B 178       1.705   1.506  -5.808  1.00  1.00
ATOM    710  CA  MET B 178       1.059   2.181  -4.689  1.00  1.00
ATOM    711  C   MET B 178       1.666   1.749  -3.361  1.00  1.00
ATOM    712  O   MET B 178       1.820   0.557  -3.096  1.00  1.00
ATOM    713  N   VAL B 179       2.172   2.807  -2.524  1.00  1.00
ATOM    714  CA  VAL B 179       2.620   2.429  -1.189  1.00  1.00
ATOM    715  C   VAL B 179       1.439   2.115  -0.280  1.00  1.00
ATOM    716  O   VAL B 179       0.439   2.832  -0.276  1.00  1.00
ATOM    717  N   THR B 180       1.652   1.029   0.569  1.00  1.00
ATOM    718  CA  THR B 180       0.627   0.651   1.535  1.00  1.00
ATOM    719  C   THR B 180       1.152   0.750   2.962  1.00  1.00
ATOM    720  O   THR B 180       0.410   1.087   3.884  1.00  1.00
ATOM    721  N   GLY B 181       2.468   0.723   3.073  1.00  1.00
ATOM    722  CA  GLY B 181       3.119   0.924   4.362  1.00  1.00
ATOM    723  C   GLY B 181       3.705   2.326   4.470  1.00  1.00
ATOM    724  O   GLY B 181       3.746   3.070   3.490  1.00  1.00
ATOM    725  N   LEU B 182       4.692   2.522   5.149  1.00  1.00
ATOM    726  CA  LEU B 182       5.312   3.799   5.481  1.00  1.00
ATOM    727  C   LEU B 182       6.769   3.837   5.034  1.00  1.00
ATOM    728  O   LEU B 182       7.446   2.809   5.003  1.00  1.00
ATOM    729  N   ARG B 183       7.341   5.071   5.049  1.00  1.00
ATOM    730  CA  ARG B 183       8.768   5.229   4.799  1.00  1.00
ATOM    731  C   ARG B 183       9.582   4.223   5.603  1.00  1.00
ATOM    732  O   ARG B 183       9.404   4.092   6.814  1.00  1.00
ATOM    733  N   ASN B 184      10.442   3.450   4.839  1.00  1.00
ATOM    734  CA  ASN B 184      11.319   2.474   5.475  1.00  1.00
ATOM    735  C   ASN B 184      12.655   3.100   5.857  1.00  1.00
ATOM    736  O   ASN B 184      13.342   3.681   5.017  1.00  1.00
ATOM    737  N   ILE B 185      12.973   3.156   7.098  1.00  1.00
ATOM    738  CA  ILE B 185      14.175   3.736   7.684  1.00  1.00
ATOM    739  C   ILE B 185      14.818   2.782   8.683  1.00  1.00
ATOM    740  O   ILE B 185      14.323   2.609   9.797  1.00  1.00
ATOM    741  N   PRO B 186      15.372   1.643   8.232  1.00  1.00
ATOM    742  CA  PRO B 186      15.906   0.620   9.123  1.00  1.00
ATOM    743  C   PRO B 186      17.215   1.071   9.758  1.00  1.00
ATOM    744  O   PRO B 186      18.014   1.765   9.129  1.00  1.00
ATOM    745  N   GLY B 187       7.968  14.845   7.259  1.00  1.00
ATOM    746  CA  GLY B 187       6.611  14.659   6.760  1.00  1.00
ATOM    747  C   GLY B 187       5.667  15.713   7.324  1.00  1.00
ATOM    748  O   GLY B 187       5.900  16.254   8.406  1.00  1.00
ATOM    749  N   LEU B 188       4.411  15.694   6.872  1.00  1.00
ATOM    750  CA  LEU B 188       3.441  16.683   7.328  1.00  1.00
ATOM    751  C   LEU B 188       3.236  16.601   8.836  1.00  1.00
ATOM    752  O   LEU B 188       3.062  17.619   9.506  1.00  1.00
ATOM    753  N   PHE B 189       3.264  15.690   9.560  1.00  1.00
ATOM    754  CA  PHE B 189       3.017  15.554  10.990  1.00  1.00
ATOM    755  C   PHE B 189       4.318  15.606  11.781  1.00  1.00
ATOM    756  O   PHE B 189       4.339  16.042  12.932  1.00  1.00
ATOM    757  N   GLY B 190       5.394  15.291  11.322  1.00  1.00
ATOM    758  CA  GLY B 190       6.682  15.624  11.919  1.00  1.00
ATOM    759  C   GLY B 190       7.189  14.491  12.802  1.00  1.00
ATOM    760  O   GLY B 190       8.335  14.508  13.253  1.00  1.00
ATOM    761  N   ALA B 191       6.586  13.293  12.646  1.00  1.00
ATOM    762  CA  ALA B 191       6.989  12.172  13.487  1.00  1.00
ATOM    763  C   ALA B 191       7.880  11.201  12.723  1.00  1.00
ATOM    764  O   ALA B 191       8.841  10.663  13.271  1.00  1.00
ATOM    765  N   ILE B 192       7.435  10.614  11.618  1.00  1.00
ATOM    766  CA  ILE B 192       8.263   9.725  10.812  1.00  1.00
ATOM    767  C   ILE B 192       9.359  10.497  10.090  1.00  1.00
ATOM    768  O   ILE B 192       9.087  11.469   9.386  1.00  1.00
ATOM    769  N   ALA B 193      10.640   9.995  10.209  1.00  1.00
ATOM    770  CA  ALA B 193      11.752  10.725   9.611  1.00  1.00
ATOM    771  C   ALA B 193      11.752  12.184  10.048  1.00  1.00
ATOM    772  O   ALA B 193      11.446  13.078   9.259  1.00  1.00
ATOM    773  N   GLY B 194      11.339  12.378  11.296  1.00  1.00
ATOM    774  CA  GLY B 194      11.295  13.697  11.915  1.00  1.00
ATOM    775  C   GLY B 194      11.868  13.663  13.326  1.00  1.00
ATOM    776  O   GLY B 194      12.787  14.414  13.652  1.00  1.00
ATOM    777  N   PHE B 195      10.945  13.764  14.383  1.00  1.00
ATOM    778  CA  PHE B 195      11.431  13.749  15.758  1.00  1.00
ATOM    779  C   PHE B 195      11.663  12.324  16.244  1.00  1.00
ATOM    780  O   PHE B 195      12.399  12.098  17.204  1.00  1.00
ATOM    781  N   ILE B 196      10.978  11.361  15.709  1.00  1.00
ATOM    782  CA  ILE B 196      11.403   9.968  15.779  1.00  1.00
ATOM    783  C   ILE B 196      12.269   9.596  14.583  1.00  1.00
ATOM    784  O   ILE B 196      11.790   9.541  13.450  1.00  1.00
ATOM    785  N   GLU B 197      13.516   9.742  14.583  1.00  1.00
ATOM    786  CA  GLU B 197      14.438   9.738  13.453  1.00  1.00
ATOM    787  C   GLU B 197      14.444   8.385  12.753  1.00  1.00
ATOM    788  O   GLU B 197      14.525   8.310  11.527  1.00  1.00
ATOM    789  N   GLY B 198      14.247   7.305  13.136  1.00  1.00
ATOM    790  CA  GLY B 198      14.384   6.041  12.422  1.00  1.00
ATOM    791  C   GLY B 198      13.247   5.087  12.767  1.00  1.00
ATOM    792  O   GLY B 198      12.703   5.129  13.870  1.00  1.00
ATOM    793  N   GLY B 199      13.186   3.986  12.064  1.00  1.00
ATOM    794  CA  GLY B 199      12.227   2.919  12.325  1.00  1.00
ATOM    795  C   GLY B 199      12.850   1.811  13.165  1.00  1.00
ATOM    796  O   GLY B 199      14.033   1.501  13.021  1.00  1.00
ATOM    797  N   TRP B 200      12.012   0.804  13.485  1.00  1.00
ATOM    798  CA  TRP B 200      12.440  -0.358  14.254  1.00  1.00
ATOM    799  C   TRP B 200      12.219  -1.647  13.473  1.00  1.00
ATOM    800  O   TRP B 200      11.083  -2.015  13.172  1.00  1.00
ATOM    801  N   THR B 201      13.349  -2.363  13.159  1.00  1.00
ATOM    802  CA  THR B 201      13.201  -3.645  12.480  1.00  1.00
ATOM    803  C   THR B 201      12.774  -4.737  13.452  1.00  1.00
ATOM    804  O   THR B 201      12.055  -5.665  13.082  1.00  1.00
ATOM    805  N   GLY B 202      12.854  -4.414  14.754  1.00  1.00
ATOM    806  CA  GLY B 202      12.528  -5.367  15.809  1.00  1.00
ATOM    807  C   GLY B 202      11.044  -5.324  16.151  1.00  1.00
ATOM    808  O   GLY B 202      10.474  -6.313  16.609  1.00  1.00
ATOM    809  N   MET B 203      10.311  -4.395  15.879  1.00  1.00
ATOM    810  CA  MET B 203       8.854  -4.354  15.900  1.00  1.00
ATOM    811  C   MET B 203       8.268  -4.928  14.616  1.00  1.00
ATOM    812  O   MET B 203       8.358  -4.314  13.553  1.00  1.00
ATOM    813  N   ILE B 204       7.952  -6.219  14.651  1.00  1.00
ATOM    814  CA  ILE B 204       7.615  -6.981  13.454  1.00  1.00
ATOM    815  C   ILE B 204       6.121  -7.274  13.390  1.00  1.00
ATOM    816  O   ILE B 204       5.537  -7.335  12.308  1.00  1.00
ATOM    817  N   ASP B 205       5.283  -6.826  14.212  1.00  1.00
ATOM    818  CA  ASP B 205       3.883  -7.228  14.251  1.00  1.00
ATOM    819  C   ASP B 205       2.962  -6.045  13.981  1.00  1.00
ATOM    820  O   ASP B 205       1.886  -6.203  13.404  1.00  1.00
ATOM    821  N   GLY B 206       3.294  -4.992  13.544  1.00  1.00
ATOM    822  CA  GLY B 206       2.478  -3.873  13.087  1.00  1.00
ATOM    823  C   GLY B 206       3.346  -2.697  12.660  1.00  1.00
ATOM    824  O   GLY B 206       4.523  -2.620  13.015  1.00  1.00
ATOM    825  N   TRP B 207       2.586  -1.601  12.193  1.00  1.00
ATOM    826  CA  TRP B 207       3.295  -0.429  11.694  1.00  1.00
ATOM    827  C   TRP B 207       3.666   0.515  12.830  1.00  1.00
ATOM    828  O   TRP B 207       4.745   1.108  12.829  1.00  1.00
ATOM    829  N   TYR B 208       2.999   0.719  13.774  1.00  1.00
ATOM    830  CA  TYR B 208       3.226   1.564  14.940  1.00  1.00
ATOM    831  C   TYR B 208       3.141   0.758  16.230  1.00  1.00
ATOM    832  O   TYR B 208       2.376  -0.202  16.324  1.00  1.00
ATOM    833  N   GLY B 209       3.958   1.406  17.306  1.00  1.00
ATOM    834  CA  GLY B 209       3.885   0.708  18.584  1.00  1.00
ATOM    835  C   GLY B 209       4.884   1.280  19.581  1.00  1.00
ATOM    836  O   GLY B 209       5.753   2.073  19.218  1.00  1.00
ATOM    837  N   TYR B 210       5.400   0.363  20.475  1.00  1.00
ATOM    838  CA  TYR B 210       6.144   0.780  21.658  1.00  1.00
ATOM    839  C   TYR B 210       7.399  -0.064  21.844  1.00  1.00
ATOM    840  O   TYR B 210       7.426  -1.241  21.485  1.00  1.00
ATOM    841  N   HIS B 211       8.414   0.564  22.360  1.00  1.00
ATOM    842  CA  HIS B 211       9.611  -0.060  22.911  1.00  1.00
ATOM    843  C   HIS B 211       9.789   0.291  24.382  1.00  1.00
ATOM    844  O   HIS B 211       9.613   1.443  24.781  1.00  1.00
ATOM    845  N   HIS B 212       9.868  -0.617  25.269  1.00  1.00
ATOM    846  CA  HIS B 212       9.999  -0.334  26.693  1.00  1.00
ATOM    847  C   HIS B 212      11.278  -0.937  27.259  1.00  1.00
ATOM    848  O   HIS B 212      11.711  -2.008  26.836  1.00  1.00
ATOM    849  N   GLN B 213      11.741  -0.401  28.303  1.00  1.00
ATOM    850  CA  GLN B 213      12.905  -0.758  29.106  1.00  1.00
ATOM    851  C   GLN B 213      12.626  -0.576  30.592  1.00  1.00
ATOM    852  O   GLN B 213      12.115   0.461  31.015  1.00  1.00
ATOM    853  N   ASN B 214      12.529  -1.619  31.348  1.00  1.00
ATOM    854  CA  ASN B 214      12.310  -1.574  32.789  1.00  1.00
ATOM    855  C   ASN B 214      13.108  -2.657  33.502  1.00  1.00
ATOM    856  O   ASN B 214      13.453  -3.679  32.908  1.00  1.00
ATOM    857  N   GLU B 215      13.083  -2.730  34.781  1.00  1.00
ATOM    858  CA  GLU B 215      13.804  -3.733  35.556  1.00  1.00
ATOM    859  C   GLU B 215      13.533  -5.136  35.029  1.00  1.00
ATOM    860  O   GLU B 215      14.429  -5.979  34.991  1.00  1.00
ATOM    861  N   GLN B 216      12.492  -5.490  34.598  1.00  1.00
ATOM    862  CA  GLN B 216      12.074  -6.784  34.073  1.00  1.00
ATOM    863  C   GLN B 216      12.528  -6.965  32.630  1.00  1.00
ATOM    864  O   GLN B 216      12.793  -8.083  32.188  1.00  1.00
ATOM    865  N   GLY B 217      13.186  -6.180  31.992  1.00  1.00
ATOM    866  CA  GLY B 217      13.719  -6.387  30.652  1.00  1.00
ATOM    867  C   GLY B 217      13.380  -5.218  29.737  1.00  1.00
ATOM    868  O   GLY B 217      12.854  -4.199  30.185  1.00  1.00
ATOM    869  N   SER B 218      13.570  -5.606  28.353  1.00  1.00
ATOM    870  CA  SER B 218      13.135  -4.715  27.284  1.00  1.00
ATOM    871  C   SER B 218      12.556  -5.500  26.114  1.00  1.00
ATOM    872  O   SER B 218      13.005  -6.606  25.813  1.00  1.00
ATOM    873  N   GLY B 219      11.652  -4.885  25.394  1.00  1.00
ATOM    874  CA  GLY B 219      11.029  -5.522  24.240  1.00  1.00
ATOM    875  C   GLY B 219      10.373  -4.491  23.330  1.00  1.00
ATOM    876  O   GLY B 219      10.167  -3.343  23.723  1.00  1.00
ATOM    877  N   TYR B 220       9.772  -4.987  22.255  1.00  1.00
ATOM    878  CA  TYR B 220       8.874  -4.247  21.378  1.00  1.00
ATOM    879  C   TYR B 220       7.475  -4.850  21.387  1.00  1.00
ATOM    880  O   TYR B 220       7.312  -6.065  21.502  1.00  1.00
ATOM    881  N   ALA B 221       6.498  -3.957  21.058  1.00  1.00
ATOM    882  CA  ALA B 221       5.095  -4.340  20.957  1.00  1.00
ATOM    883  C   ALA B 221       4.321  -3.368  20.076  1.00  1.00
ATOM    884  O   ALA B 221       4.497  -2.153  20.172  1.00  1.00
ATOM    885  N   ALA B 222       3.727  -3.849  18.960  1.00  1.00
ATOM    886  CA  ALA B 222       2.897  -2.988  18.126  1.00  1.00
ATOM    887  C   ALA B 222       1.638  -2.553  18.865  1.00  1.00
ATOM    888  O   ALA B 222       1.011  -3.349  19.564  1.00  1.00
ATOM    889  N   ASP B 223       1.239  -1.220  18.610  1.00  1.00
ATOM    890  CA  ASP B 223      -0.105  -0.835  19.025  1.00  1.00
ATOM    891  C   ASP B 223      -1.160  -1.443  18.110  1.00  1.00
ATOM    892  O   ASP B 223      -1.155  -1.209  16.901  1.00  1.00
ATOM    893  N   GLN B 224      -1.919  -2.424  18.658  1.00  1.00
ATOM    894  CA  GLN B 224      -2.798  -3.243  17.832  1.00  1.00
ATOM    895  C   GLN B 224      -3.970  -2.428  17.299  1.00  1.00
ATOM    896  O   GLN B 224      -4.380  -2.590  16.150  1.00  1.00
ATOM    897  N   LYS B 225      -4.512  -1.479  18.017  1.00  1.00
ATOM    898  CA  LYS B 225      -5.676  -0.700  17.613  1.00  1.00
ATOM    899  C   LYS B 225      -5.348   0.211  16.437  1.00  1.00
ATOM    900  O   LYS B 225      -6.134   0.335  15.498  1.00  1.00
ATOM    901  N   SER B 226      -4.255   0.993  16.527  1.00  1.00
ATOM    902  CA  SER B 226      -3.888   1.910  15.455  1.00  1.00
ATOM    903  C   SER B 226      -3.383   1.155  14.233  1.00  1.00
ATOM    904  O   SER B 226      -3.663   1.536  13.096  1.00  1.00
ATOM    905  N   THR B 227      -2.705   0.026  14.443  1.00  1.00
ATOM    906  CA  THR B 227      -2.231  -0.805  13.343  1.00  1.00
ATOM    907  C   THR B 227      -3.396  -1.410  12.569  1.00  1.00
ATOM    908  O   THR B 227      -3.387  -1.442  11.339  1.00  1.00
ATOM    909  N   GLN B 228      -4.399  -1.934  13.303  1.00  1.00
ATOM    910  CA  GLN B 228      -5.561  -2.565  12.689  1.00  1.00
ATOM    911  C   GLN B 228      -6.419  -1.542  11.955  1.00  1.00
ATOM    912  O   GLN B 228      -6.924  -1.809  10.865  1.00  1.00
ATOM    913  N   ASN B 229      -6.641  -0.368  12.562  1.00  1.00
ATOM    914  CA  ASN B 229      -7.410   0.699  11.934  1.00  1.00
ATOM    915  C   ASN B 229      -6.724   1.202  10.671  1.00  1.00
ATOM    916  O   ASN B 229      -7.381   1.500   9.673  1.00  1.00
ATOM    917  N   ALA B 230      -5.388   1.302  10.698  1.00  1.00
ATOM    918  CA  ALA B 230      -4.622   1.772   9.550  1.00  1.00
ATOM    919  C   ALA B 230      -4.633   0.747   8.423  1.00  1.00
ATOM    920  O   ALA B 230      -4.730   1.102   7.249  1.00  1.00
ATOM    921  N   ILE B 231      -4.497  -0.532   8.737  1.00  1.00
ATOM    922  CA  ILE B 231      -4.602  -1.575   7.723  1.00  1.00
ATOM    923  C   ILE B 231      -5.979  -1.571   7.070  1.00  1.00
ATOM    924  O   ILE B 231      -6.100  -1.724   5.855  1.00  1.00
ATOM    925  N   ASN B 232      -7.034  -1.375   7.932  1.00  1.00
ATOM    926  CA  ASN B 232      -8.394  -1.270   7.416  1.00  1.00
ATOM    927  C   ASN B 232      -8.518  -0.124   6.421  1.00  1.00
ATOM    928  O   ASN B 232      -9.159  -0.261   5.378  1.00  1.00
ATOM    929  N   GLY B 233      -7.956   1.033   6.773  1.00  1.00
ATOM    930  CA  GLY B 233      -8.046   2.240   5.960  1.00  1.00
ATOM    931  C   GLY B 233      -7.284   2.079   4.650  1.00  1.00
ATOM    932  O   GLY B 233      -7.758   2.488   3.591  1.00  1.00
ATOM    933  N   ILE B 234      -5.992   1.652   4.751  1.00  1.00
ATOM    934  CA  ILE B 234      -5.132   1.510   3.582  1.00  1.00
ATOM    935  C   ILE B 234      -5.711   0.508   2.591  1.00  1.00
ATOM    936  O   ILE B 234      -5.691   0.735   1.382  1.00  1.00
ATOM    937  N   THR B 235      -6.226  -0.606   3.076  1.00  1.00
ATOM    938  CA  THR B 235      -6.805  -1.630   2.215  1.00  1.00
ATOM    939  C   THR B 235      -8.101  -1.145   1.578  1.00  1.00
ATOM    940  O   THR B 235      -8.361  -1.406   0.403  1.00  1.00
ATOM    941  N   ASN B 236      -8.915  -0.414   2.283  1.00  1.00
ATOM    942  CA  ASN B 236     -10.106   0.212   1.722  1.00  1.00
ATOM    943  C   ASN B 236      -9.743   1.189   0.610  1.00  1.00
ATOM    944  O   ASN B 236     -10.441   1.283  -0.399  1.00  1.00
ATOM    945  N   LYS B 237      -8.613   1.928   0.832  1.00  1.00
ATOM    946  CA  LYS B 237      -8.116   2.868  -0.165  1.00  1.00
ATOM    947  C   LYS B 237      -7.721   2.151  -1.449  1.00  1.00
ATOM    948  O   LYS B 237      -7.993   2.632  -2.549  1.00  1.00
ATOM    949  N   VAL B 238      -7.000   1.022  -1.316  1.00  1.00
ATOM    950  CA  VAL B 238      -6.621   0.214  -2.469  1.00  1.00
ATOM    951  C   VAL B 238      -7.849  -0.271  -3.229  1.00  1.00
ATOM    952  O   VAL B 238      -7.886  -0.232  -4.459  1.00  1.00
ATOM    953  N   ASN B 239      -8.846  -0.761  -2.482  1.00  1.00
ATOM    954  CA  ASN B 239     -10.092  -1.248  -3.062  1.00  1.00
ATOM    955  C   ASN B 239     -10.817  -0.141  -3.817  1.00  1.00
ATOM    956  O   ASN B 239     -11.357  -0.365  -4.900  1.00  1.00
ATOM    957  N   THR B 240     -10.898   1.050  -3.208  1.00  1.00
ATOM    958  CA  THR B 240     -11.539   2.203  -3.828  1.00  1.00
ATOM    959  C   THR B 240     -10.863   2.570  -5.143  1.00  1.00
ATOM    960  O   THR B 240     -11.529   2.905  -6.122  1.00  1.00
ATOM    961  N   VAL B 241      -9.535   2.670  -5.131  1.00  1.00
ATOM    962  CA  VAL B 241      -8.754   2.958  -6.328  1.00  1.00
ATOM    963  C   VAL B 241      -8.999   1.914  -7.410  1.00  1.00
ATOM    964  O   VAL B 241      -9.137   2.247  -8.587  1.00  1.00
ATOM    965  N   ILE B 242      -8.939   0.665  -7.066  1.00  1.00
ATOM    966  CA  ILE B 242      -9.160  -0.433  -7.998  1.00  1.00
ATOM    967  C   ILE B 242     -10.583  -0.416  -8.542  1.00  1.00
ATOM    968  O   ILE B 242     -10.805  -0.640  -9.732  1.00  1.00
ATOM    969  N   GLU B 243     -11.543  -0.209  -7.740  1.00  1.00
ATOM    970  CA  GLU B 243     -12.966  -0.209  -8.060  1.00  1.00
ATOM    971  C   GLU B 243     -13.282   0.792  -9.164  1.00  1.00
ATOM    972  O   GLU B 243     -14.102   0.525 -10.041  1.00  1.00
ATOM    973  N   LYS B 244     -12.669   1.887  -9.266  1.00  1.00
ATOM    974  CA  LYS B 244     -12.986   2.972 -10.187  1.00  1.00
ATOM    975  C   LYS B 244     -12.415   2.702 -11.573  1.00  1.00
ATOM    976  O   LYS B 244     -13.032   3.036 -12.585  1.00  1.00
ATOM    977  N   MET B 245     -11.340   2.047 -11.694  1.00  1.00
ATOM    978  CA  MET B 245     -10.789   1.642 -12.981  1.00  1.00
ATOM    979  C   MET B 245      -9.890   0.420 -12.835  1.00  1.00
ATOM    980  O   MET B 245      -8.916   0.441 -12.083  1.00  1.00
ATOM    981  N   ASN B 246     -10.440  -0.720 -13.538  1.00  1.00
ATOM    982  CA  ASN B 246      -9.718  -1.979 -13.399  1.00  1.00
ATOM    983  C   ASN B 246     -10.092  -2.955 -14.507  1.00  1.00
ATOM    984  O   ASN B 246      -9.301  -3.822 -14.877  1.00  1.00
ATOM    985  N   ILE B 247     -10.559  -2.671 -15.588  1.00  1.00
ATOM    986  CA  ILE B 247     -10.955  -3.595 -16.643  1.00  1.00
ATOM    987  C   ILE B 247     -11.338  -2.848 -17.915  1.00  1.00
ATOM    988  O   ILE B 247     -11.847  -1.729 -17.859  1.00  1.00
ATOM    989  N   GLN B 248     -10.967  -3.438 -19.010  1.00  1.00
ATOM    990  CA  GLN B 248     -11.382  -3.076 -20.359  1.00  1.00
ATOM    991  C   GLN B 248     -11.929  -4.284 -21.110  1.00  1.00
ATOM    992  O   GLN B 248     -11.407  -5.392 -20.986  1.00  1.00
ATOM    993  N   PHE B 249     -13.094  -4.190 -21.642  1.00  1.00
ATOM    994  CA  PHE B 249     -13.620  -5.263 -22.476  1.00  1.00
ATOM    995  C   PHE B 249     -12.924  -5.300 -23.831  1.00  1.00
ATOM    996  O   PHE B 249     -12.505  -4.267 -24.352  1.00  1.00
ATOM    997  N   THR B 250     -13.163  -6.215 -24.666  1.00  1.00
ATOM    998  CA  THR B 250     -12.601  -6.347 -26.004  1.00  1.00
ATOM    999  C   THR B 250     -12.530  -4.998 -26.708  1.00  1.00
ATOM   1000  O   THR B 250     -13.507  -4.250 -26.737  1.00  1.00
ATOM   1001  N   ALA B 251     -11.293  -4.725 -27.166  1.00  1.00
ATOM   1002  CA  ALA B 251     -10.896  -3.565 -27.954  1.00  1.00
ATOM   1003  C   ALA B 251      -9.975  -3.966 -29.099  1.00  1.00
ATOM   1004  O   ALA B 251      -8.980  -4.662 -28.894  1.00  1.00
ATOM   1005  N   VAL B 252     -10.448  -3.995 -30.280  1.00  1.00
ATOM   1006  CA  VAL B 252      -9.716  -4.437 -31.461  1.00  1.00
ATOM   1007  C   VAL B 252      -9.606  -3.320 -32.491  1.00  1.00
ATOM   1008  O   VAL B 252     -10.524  -2.515 -32.649  1.00  1.00
ATOM   1009  N   GLY B 253      -8.646  -3.215 -33.219  1.00  1.00
ATOM   1010  CA  GLY B 253      -8.463  -2.285 -34.328  1.00  1.00
ATOM   1011  C   GLY B 253      -9.648  -2.330 -35.285  1.00  1.00
ATOM   1012  O   GLY B 253     -10.197  -3.398 -35.558  1.00  1.00
ATOM   1013  N   LYS B 254      -9.767  -1.203 -36.060  1.00  1.00
ATOM   1014  CA  LYS B 254     -10.724  -1.129 -37.157  1.00  1.00
ATOM   1015  C   LYS B 254     -10.025  -1.236 -38.506  1.00  1.00
ATOM   1016  O   LYS B 254      -9.010  -0.581 -38.744  1.00  1.00
ATOM   1017  N   LEU B 255      -9.592  10.540 -37.294  1.00  1.00
ATOM   1018  CA  LEU B 255     -10.660  10.649 -36.307  1.00  1.00
ATOM   1019  C   LEU B 255     -10.643   9.466 -35.344  1.00  1.00
ATOM   1020  O   LEU B 255     -10.881   9.625 -34.147  1.00  1.00
ATOM   1021  N   ASN B 256     -10.551   8.245 -35.863  1.00  1.00
ATOM   1022  CA  ASN B 256     -10.446   7.050 -35.033  1.00  1.00
ATOM   1023  C   ASN B 256      -9.150   7.048 -34.233  1.00  1.00
ATOM   1024  O   ASN B 256      -9.126   6.632 -33.074  1.00  1.00
ATOM   1025  N   LYS B 257      -8.044   7.367 -34.846  1.00  1.00
ATOM   1026  CA  LYS B 257      -6.762   7.416 -34.155  1.00  1.00
ATOM   1027  C   LYS B 257      -6.745   8.517 -33.102  1.00  1.00
ATOM   1028  O   LYS B 257      -6.149   8.361 -32.036  1.00  1.00
ATOM   1029  N   LYS B 258      -7.364   9.691 -33.402  1.00  1.00
ATOM   1030  CA  LYS B 258      -7.457  10.792 -32.450  1.00  1.00
ATOM   1031  C   LYS B 258      -8.234  10.381 -31.206  1.00  1.00
ATOM   1032  O   LYS B 258      -7.881  10.758 -30.089  1.00  1.00
ATOM   1033  N   VAL B 259      -9.361   9.634 -31.398  1.00  1.00
ATOM   1034  CA  VAL B 259     -10.163   9.144 -30.283  1.00  1.00
ATOM   1035  C   VAL B 259      -9.370   8.172 -29.419  1.00  1.00
ATOM   1036  O   VAL B 259      -9.456   8.207 -28.191  1.00  1.00
ATOM   1037  N   ASP B 260      -8.729   7.164 -30.081  1.00  1.00
ATOM   1038  CA  ASP B 260      -7.939   6.178 -29.354  1.00  1.00
ATOM   1039  C   ASP B 260      -6.775   6.835 -28.624  1.00  1.00
ATOM   1040  O   ASP B 260      -6.466   6.485 -27.485  1.00  1.00
ATOM   1041  N   ASP B 261      -6.023   7.678 -29.231  1.00  1.00
ATOM   1042  CA  ASP B 261      -4.858   8.322 -28.636  1.00  1.00
ATOM   1043  C   ASP B 261      -5.267   9.290 -27.533  1.00  1.00
ATOM   1044  O   ASP B 261      -4.565   9.439 -26.533  1.00  1.00
ATOM   1045  N   GLY B 262      -6.405   9.942 -27.650  1.00  1.00
ATOM   1046  CA  GLY B 262      -6.871  10.910 -26.664  1.00  1.00
ATOM   1047  C   GLY B 262      -7.375  10.215 -25.406  1.00  1.00
ATOM   1048  O   GLY B 262      -7.184  10.708 -24.294  1.00  1.00
ATOM   1049  N   PHE B 263      -8.093   9.123 -25.516  1.00  1.00
ATOM   1050  CA  PHE B 263      -8.530   8.337 -24.369  1.00  1.00
ATOM   1051  C   PHE B 263      -7.342   7.732 -23.631  1.00  1.00
ATOM   1052  O   PHE B 263      -7.328   7.672 -22.402  1.00  1.00
ATOM   1053  N   LEU B 264      -6.374   7.233 -24.412  1.00  1.00
ATOM   1054  CA  LEU B 264      -5.156   6.661 -23.852  1.00  1.00
ATOM   1055  C   LEU B 264      -4.357   7.708 -23.084  1.00  1.00
ATOM   1056  O   LEU B 264      -3.784   7.419 -22.034  1.00  1.00
ATOM   1057  N   ASP B 265      -4.263   8.930 -23.620  1.00  1.00
ATOM   1058  CA  ASP B 265      -3.567  10.021 -22.948  1.00  1.00
ATOM   1059  C   ASP B 265      -4.216  10.346 -21.609  1.00  1.00
ATOM   1060  O   ASP B 265      -3.529  10.617 -20.625  1.00  1.00
ATOM   1061  N   ILE B 266      -5.556  10.378 -21.576  1.00  1.00
ATOM   1062  CA  ILE B 266      -6.313  10.727 -20.381  1.00  1.00
ATOM   1063  C   ILE B 266      -6.180   9.652 -19.310  1.00  1.00
ATOM   1064  O   ILE B 266      -6.041   9.956 -18.125  1.00  1.00
ATOM   1065  N   TRP B 267      -6.322   8.371 -19.698  1.00  1.00
ATOM   1066  CA  TRP B 267      -6.262   7.267 -18.749  1.00  1.00
ATOM   1067  C   TRP B 267      -4.851   7.085 -18.204  1.00  1.00
ATOM   1068  O   TRP B 267      -4.666   6.754 -17.033  1.00  1.00
ATOM   1069  N   THR B 268      -3.852   7.268 -19.007  1.00  1.00
ATOM   1070  CA  THR B 268      -2.466   7.222 -18.556  1.00  1.00
ATOM   1071  C   THR B 268      -2.194   8.288 -17.502  1.00  1.00
ATOM   1072  O   THR B 268      -1.497   8.038 -16.518  1.00  1.00
ATOM   1073  N   TYR B 269      -2.697   9.536 -17.808  1.00  1.00
ATOM   1074  CA  TYR B 269      -2.555  10.656 -16.885  1.00  1.00
ATOM   1075  C   TYR B 269      -3.285  10.386 -15.575  1.00  1.00
ATOM   1076  O   TYR B 269      -2.776  10.691 -14.496  1.00  1.00
ATOM   1077  N   ASN B 270      -4.502   9.904 -15.670  1.00  1.00
ATOM   1078  CA  ASN B 270      -5.362   9.634 -14.524  1.00  1.00
ATOM   1079  C   ASN B 270      -4.755   8.571 -13.618  1.00  1.00
ATOM   1080  O   ASN B 270      -4.813   8.679 -12.393  1.00  1.00
ATOM   1081  N   ALA B 271      -4.282   7.483 -14.188  1.00  1.00
ATOM   1082  CA  ALA B 271      -3.706   6.376 -13.434  1.00  1.00
ATOM   1083  C   ALA B 271      -2.452   6.811 -12.687  1.00  1.00
ATOM   1084  O   ALA B 271      -2.245   6.438 -11.533  1.00  1.00
ATOM   1085  N   GLU B 272      -1.552   7.464 -13.366  1.00  1.00
ATOM   1086  CA  GLU B 272      -0.287   7.878 -12.771  1.00  1.00
ATOM   1087  C   GLU B 272      -0.505   8.921 -11.682  1.00  1.00
ATOM   1088  O   GLU B 272       0.143   8.886 -10.636  1.00  1.00
ATOM   1089  N   LEU B 273      -1.349   9.889 -11.905  1.00  1.00
ATOM   1090  CA  LEU B 273      -1.604  10.970 -10.960  1.00  1.00
ATOM   1091  C   LEU B 273      -2.366  10.466  -9.739  1.00  1.00
ATOM   1092  O   LEU B 273      -2.128  10.915  -8.618  1.00  1.00
ATOM   1093  N   LEU B 274      -3.324   9.592  -9.920  1.00  1.00
ATOM   1094  CA  LEU B 274      -4.056   8.986  -8.815  1.00  1.00
ATOM   1095  C   LEU B 274      -3.112   8.268  -7.856  1.00  1.00
ATOM   1096  O   LEU B 274      -3.287   8.327  -6.639  1.00  1.00
ATOM   1097  N   VAL B 275      -2.149   7.532  -8.430  1.00  1.00
ATOM   1098  CA  VAL B 275      -1.183   6.794  -7.625  1.00  1.00
ATOM   1099  C   VAL B 275      -0.247   7.741  -6.884  1.00  1.00
ATOM   1100  O   VAL B 275       0.069   7.527  -5.713  1.00  1.00
ATOM   1101  N   LEU B 276       0.244   8.758  -7.589  1.00  1.00
ATOM   1102  CA  LEU B 276       1.155   9.731  -6.999  1.00  1.00
ATOM   1103  C   LEU B 276       0.488  10.489  -5.856  1.00  1.00
ATOM   1104  O   LEU B 276       1.106  10.739  -4.820  1.00  1.00
ATOM   1105  N   LEU B 277      -0.714  10.945  -6.053  1.00  1.00
ATOM   1106  CA  LEU B 277      -1.448  11.689  -5.037  1.00  1.00
ATOM   1107  C   LEU B 277      -1.776  10.807  -3.837  1.00  1.00
ATOM   1108  O   LEU B 277      -1.698  11.248  -2.690  1.00  1.00
ATOM   1109  N   GLU B 278      -2.273   9.589  -4.098  1.00  1.00
ATOM   1110  CA  GLU B 278      -2.618   8.662  -3.027  1.00  1.00
ATOM   1111  C   GLU B 278      -1.379   8.230  -2.253  1.00  1.00
ATOM   1112  O   GLU B 278      -1.424   8.061  -1.034  1.00  1.00
ATOM   1113  N   ASN B 279      -0.264   8.080  -2.902  1.00  1.00
ATOM   1114  CA  ASN B 279       0.993   7.722  -2.256  1.00  1.00
ATOM   1115  C   ASN B 279       1.410   8.776  -1.239  1.00  1.00
ATOM   1116  O   ASN B 279       1.898   8.450  -0.157  1.00  1.00
ATOM   1117  N   GLU B 280       1.336  10.048  -1.640  1.00  1.00
ATOM   1118  CA  GLU B 280       1.644  11.155  -0.744  1.00  1.00
ATOM   1119  C   GLU B 280       0.731  11.147   0.476  1.00  1.00
ATOM   1120  O   GLU B 280       1.173  11.404   1.596  1.00  1.00
ATOM   1121  N   ARG B 281      -0.551  10.907   0.260  1.00  1.00
ATOM   1122  CA  ARG B 281      -1.550  10.885   1.322  1.00  1.00
ATOM   1123  C   ARG B 281      -1.325   9.711   2.265  1.00  1.00
ATOM   1124  O   ARG B 281      -1.516   9.829   3.476  1.00  1.00
ATOM   1125  N   THR B 282      -0.950   8.558   1.741  1.00  1.00
ATOM   1126  CA  THR B 282      -0.687   7.353   2.517  1.00  1.00
ATOM   1127  C   THR B 282       0.471   7.563   3.485  1.00  1.00
ATOM   1128  O   THR B 282       0.423   7.117   4.631  1.00  1.00
ATOM   1129  N   LEU B 283       1.562   8.120   2.987  1.00  1.00
ATOM   1130  CA  LEU B 283       2.726   8.394   3.822  1.00  1.00
ATOM   1131  C   LEU B 283       2.394   9.404   4.916  1.00  1.00
ATOM   1132  O   LEU B 283       2.833   9.264   6.057  1.00  1.00
ATOM   1133  N   ASP B 284       1.622  10.407   4.569  1.00  1.00
ATOM   1134  CA  ASP B 284       1.206  11.411   5.540  1.00  1.00
ATOM   1135  C   ASP B 284       0.290  10.809   6.598  1.00  1.00
ATOM   1136  O   ASP B 284       0.372  11.158   7.776  1.00  1.00
ATOM   1137  N   PHE B 285      -0.581   9.854   6.161  1.00  1.00
ATOM   1138  CA  PHE B 285      -1.498   9.149   7.049  1.00  1.00
ATOM   1139  C   PHE B 285      -0.742   8.382   8.126  1.00  1.00
ATOM   1140  O   PHE B 285      -1.160   8.342   9.283  1.00  1.00
ATOM   1141  N   HIS B 286       0.294   7.661   7.720  1.00  1.00
ATOM   1142  CA  HIS B 286       1.139   6.918   8.646  1.00  1.00
ATOM   1143  C   HIS B 286       1.838   7.852   9.626  1.00  1.00
ATOM   1144  O   HIS B 286       1.945   7.553  10.815  1.00  1.00
ATOM   1145  N   ASP B 287       2.397   8.981   9.066  1.00  1.00
ATOM   1146  CA  ASP B 287       3.040   9.987   9.903  1.00  1.00
ATOM   1147  C   ASP B 287       2.085  10.511  10.967  1.00  1.00
ATOM   1148  O   ASP B 287       2.473  10.714  12.118  1.00  1.00
ATOM   1149  N   SER B 288       0.843  10.759  10.593  1.00  1.00
ATOM   1150  CA  SER B 288      -0.200  11.255  11.482  1.00  1.00
ATOM   1151  C   SER B 288      -0.498  10.258  12.594  1.00  1.00
ATOM   1152  O   SER B 288      -0.728  10.642  13.741  1.00  1.00
ATOM   1153  N   ASN B 289      -0.618   8.974  12.254  1.00  1.00
ATOM   1154  CA  ASN B 289      -0.913   7.906  13.202  1.00  1.00
ATOM   1155  C   ASN B 289       0.166   7.806  14.273  1.00  1.00
ATOM   1156  O   ASN B 289      -0.129   7.577  15.446  1.00  1.00
ATOM   1157  N   VAL B 290       1.437   7.910  13.830  1.00  1.00
ATOM   1158  CA  VAL B 290       2.558   7.891  14.762  1.00  1.00
ATOM   1159  C   VAL B 290       2.510   9.086  15.705  1.00  1.00
ATOM   1160  O   VAL B 290       2.752   8.952  16.905  1.00  1.00
ATOM   1161  N   LYS B 291       2.269  10.265  15.129  1.00  1.00
ATOM   1162  CA  LYS B 291       2.191  11.513  15.880  1.00  1.00
ATOM   1163  C   LYS B 291       1.086  11.457  16.927  1.00  1.00
ATOM   1164  O   LYS B 291       1.255  11.935  18.048  1.00  1.00
ATOM   1165  N   ASN B 292      -0.093  10.917  16.523  1.00  1.00
ATOM   1166  CA  ASN B 292      -1.245  10.812  17.410  1.00  1.00
ATOM   1167  C   ASN B 292      -0.984   9.823  18.538  1.00  1.00
ATOM   1168  O   ASN B 292      -1.413  10.033  19.673  1.00  1.00
ATOM   1169  N   LEU B 293      -0.376   8.693  18.264  1.00  1.00
ATOM   1170  CA  LEU B 293      -0.000   7.702  19.265  1.00  1.00
ATOM   1171  C   LEU B 293       0.954   8.294  20.297  1.00  1.00
ATOM   1172  O   LEU B 293       0.834   8.028  21.493  1.00  1.00
ATOM   1173  N   TYR B 294       1.870   9.107  19.813  1.00  1.00
ATOM   1174  CA  TYR B 294       2.839   9.773  20.676  1.00  1.00
ATOM   1175  C   TYR B 294       2.158  10.786  21.587  1.00  1.00
ATOM   1176  O   TYR B 294       2.492  10.896  22.767  1.00  1.00
ATOM   1177  N   GLU B 295       1.329  11.646  21.004  1.00  1.00
ATOM   1178  CA  GLU B 295       0.587  12.652  21.756  1.00  1.00
ATOM   1179  C   GLU B 295      -0.351  12.003  22.766  1.00  1.00
ATOM   1180  O   GLU B 295      -0.530  12.508  23.874  1.00  1.00
ATOM   1181  N   LYS B 296      -0.934  10.881  22.451  1.00  1.00
ATOM   1182  CA  LYS B 296      -1.810  10.123  23.336  1.00  1.00
ATOM   1183  C   LYS B 296      -1.072   9.677  24.592  1.00  1.00
ATOM   1184  O   LYS B 296      -1.624   9.706  25.691  1.00  1.00
ATOM   1185  N   VAL B 297       0.110   9.050  24.416  1.00  1.00
ATOM   1186  CA  VAL B 297       0.941   8.641  25.541  1.00  1.00
ATOM   1187  C   VAL B 297       1.389   9.844  26.361  1.00  1.00
ATOM   1188  O   VAL B 297       1.393   9.802  27.592  1.00  1.00
ATOM   1189  N   LYS B 298       1.768  10.912  25.643  1.00  1.00
ATOM   1190  CA  LYS B 298       2.231  12.121  26.313  1.00  1.00
ATOM   1191  C   LYS B 298       1.160  12.679  27.242  1.00  1.00
ATOM   1192  O   LYS B 298       1.457  13.118  28.354  1.00  1.00
ATOM   1193  N   SER B 299      -0.088  12.681  26.808  1.00  1.00
ATOM   1194  CA  SER B 299      -1.202  13.231  27.570  1.00  1.00
ATOM   1195  C   SER B 299      -1.580  12.319  28.730  1.00  1.00
ATOM   1196  O   SER B 299      -1.986  12.787  29.794  1.00  1.00
ATOM   1197  N   GLN B 300      -1.348  11.032  28.654  1.00  1.00
ATOM   1198  CA  GLN B 300      -1.607  10.111  29.754  1.00  1.00
ATOM   1199  C   GLN B 300      -0.595  10.295  30.877  1.00  1.00
ATOM   1200  O   GLN B 300      -0.941  10.216  32.056  1.00  1.00
ATOM   1201  N   LEU B 301       0.694  10.345  30.536  1.00  1.00
ATOM   1202  CA  LEU B 301       1.776  10.424  31.511  1.00  1.00
ATOM   1203  C   LEU B 301       1.886  11.826  32.101  1.00  1.00
ATOM   1204  O   LEU B 301       2.196  11.991  33.281  1.00  1.00
ATOM   1205  N   LYS B 302       1.475  12.800  31.588  1.00  1.00
ATOM   1206  CA  LYS B 302       1.621  14.163  32.085  1.00  1.00
ATOM   1207  C   LYS B 302       3.038  14.419  32.582  1.00  1.00
ATOM   1208  O   LYS B 302       3.930  14.751  31.801  1.00  1.00
ATOM   1209  N   ASN B 303       3.244  14.799  33.817  1.00  1.00
ATOM   1210  CA  ASN B 303       4.536  15.109  34.416  1.00  1.00
ATOM   1211  C   ASN B 303       5.063  13.933  35.228  1.00  1.00
ATOM   1212  O   ASN B 303       6.223  13.922  35.642  1.00  1.00
ATOM   1213  N   ASN B 304       4.462  12.788  35.192  1.00  1.00
ATOM   1214  CA  ASN B 304       4.959  11.547  35.775  1.00  1.00
ATOM   1215  C   ASN B 304       6.072  10.947  34.927  1.00  1.00
ATOM   1216  O   ASN B 304       6.936  10.232  35.435  1.00  1.00
ATOM   1217  N   ALA B 305       6.421  11.520  33.970  1.00  1.00
ATOM   1218  CA  ALA B 305       7.484  11.215  33.020  1.00  1.00
ATOM   1219  C   ALA B 305       8.028  12.484  32.377  1.00  1.00
ATOM   1220  O   ALA B 305       7.293  13.448  32.165  1.00  1.00
ATOM   1221  N   LYS B 306       9.195  12.374  31.796  1.00  1.00
ATOM   1222  CA  LYS B 306       9.858  13.452  31.073  1.00  1.00
ATOM   1223  C   LYS B 306      10.109  13.069  29.620  1.00  1.00
ATOM   1224  O   LYS B 306      10.478  11.933  29.323  1.00  1.00
ATOM   1225  N   GLU B 307       9.766  14.028  28.681  1.00  1.00
ATOM   1226  CA  GLU B 307      10.197  13.794  27.308  1.00  1.00
ATOM   1227  C   GLU B 307      11.712  13.887  27.183  1.00  1.00
ATOM   1228  O   GLU B 307      12.314  14.896  27.548  1.00  1.00
ATOM   1229  N   ILE B 308      12.334  12.776  26.662  1.00  1.00
ATOM   1230  CA  ILE B 308      13.785  12.658  26.584  1.00  1.00
ATOM   1231  C   ILE B 308      14.261  12.663  25.137  1.00  1.00
ATOM   1232  O   ILE B 308      15.398  13.036  24.849  1.00  1.00
ATOM   1233  N   GLY B 309      13.476  12.658  24.221  1.00  1.00
ATOM   1234  CA  GLY B 309      13.940  12.869  22.855  1.00  1.00
ATOM   1235  C   GLY B 309      13.610  11.675  21.970  1.00  1.00
ATOM   1236  O   GLY B 309      13.757  10.524  22.383  1.00  1.00
ATOM   1237  N   ASN B 310      13.408  11.981  20.740  1.00  1.00
ATOM   1238  CA  ASN B 310      13.392  10.870  19.796  1.00  1.00
ATOM   1239  C   ASN B 310      12.126  10.037  19.949  1.00  1.00
ATOM   1240  O   ASN B 310      12.078   8.881  19.529  1.00  1.00
ATOM   1241  N   GLY B 311      11.143  10.457  20.758  1.00  1.00
ATOM   1242  CA  GLY B 311       9.888   9.732  20.911  1.00  1.00
ATOM   1243  C   GLY B 311       9.918   8.831  22.138  1.00  1.00
ATOM   1244  O   GLY B 311       8.942   8.144  22.440  1.00  1.00
ATOM   1245  N   CYS B 312      10.737   9.160  23.083  1.00  1.00
ATOM   1246  CA  CYS B 312      10.934   8.384  24.301  1.00  1.00
ATOM   1247  C   CYS B 312      10.530   9.182  25.534  1.00  1.00
ATOM   1248  O   CYS B 312      10.757  10.390  25.605  1.00  1.00
ATOM   1249  N   PHE B 313       9.878   8.523  26.459  1.00  1.00
ATOM   1250  CA  PHE B 313       9.569   9.030  27.790  1.00  1.00
ATOM   1251  C   PHE B 313      10.345   8.274  28.861  1.00  1.00
ATOM   1252  O   PHE B 313      10.490   7.054  28.791  1.00  1.00
ATOM   1253  N   GLU B 314      10.894   9.005  29.789  1.00  1.00
ATOM   1254  CA  GLU B 314      11.540   8.440  30.967  1.00  1.00
ATOM   1255  C   GLU B 314      10.706   8.678  32.220  1.00  1.00
ATOM   1256  O   GLU B 314      10.295   9.804  32.500  1.00  1.00
ATOM   1257  N   PHE B 315      10.205   7.510  32.822  1.00  1.00
ATOM   1258  CA  PHE B 315       9.331   7.648  33.981  1.00  1.00
ATOM   1259  C   PHE B 315      10.099   8.165  35.190  1.00  1.00
ATOM   1260  O   PHE B 315      11.230   7.751  35.444  1.00  1.00
ATOM   1261  N   TYR B 316       9.314   8.923  36.049  1.00  1.00
ATOM   1262  CA  TYR B 316       9.862   9.365  37.326  1.00  1.00
ATOM   1263  C   TYR B 316       9.551   8.367  38.434  1.00  1.00
ATOM   1264  O   TYR B 316      10.179   8.384  39.493  1.00  1.00
ATOM   1265  N   HIS B 317       8.892   7.364  38.102  1.00  1.00
ATOM   1266  CA  HIS B 317       8.458   6.235  38.917  1.00  1.00
ATOM   1267  C   HIS B 317       8.871   4.911  38.287  1.00  1.00
ATOM   1268  O   HIS B 317       8.938   4.789  37.064  1.00  1.00
ATOM   1269  N   LYS B 318       8.922   3.834  39.078  1.00  1.00
ATOM   1270  CA  LYS B 318       9.057   2.493  38.523  1.00  1.00
ATOM   1271  C   LYS B 318       7.798   2.079  37.771  1.00  1.00
ATOM   1272  O   LYS B 318       6.691   2.160  38.303  1.00  1.00
ATOM   1273  N   CYS B 319       7.901   1.728  36.569  1.00  1.00
ATOM   1274  CA  CYS B 319       6.830   1.274  35.690  1.00  1.00
ATOM   1275  C   CYS B 319       7.086  -0.145  35.198  1.00  1.00
ATOM   1276  O   CYS B 319       7.996  -0.383  34.405  1.00  1.00
ATOM   1277  N   ASP B 320       6.582  -1.130  35.946  1.00  1.00
ATOM   1278  CA  ASP B 320       6.746  -2.531  35.576  1.00  1.00
ATOM   1279  C   ASP B 320       5.934  -2.871  34.333  1.00  1.00
ATOM   1280  O   ASP B 320       4.935  -2.217  34.034  1.00  1.00
ATOM   1281  N   ASN B 321       5.739  -4.113  34.010  1.00  1.00
ATOM   1282  CA  ASN B 321       5.020  -4.544  32.817  1.00  1.00
ATOM   1283  C   ASN B 321       3.522  -4.304  32.961  1.00  1.00
ATOM   1284  O   ASN B 321       2.844  -3.959  31.993  1.00  1.00
ATOM   1285  N   GLU B 322       2.907  -4.439  34.068  1.00  1.00
ATOM   1286  CA  GLU B 322       1.512  -4.064  34.267  1.00  1.00
ATOM   1287  C   GLU B 322       1.298  -2.579  34.007  1.00  1.00
ATOM   1288  O   GLU B 322       0.284  -2.179  33.433  1.00  1.00
ATOM   1289  N   CYS B 323       2.238  -1.742  34.498  1.00  1.00
ATOM   1290  CA  CYS B 323       2.185  -0.306  34.252  1.00  1.00
ATOM   1291  C   CYS B 323       2.365   0.007  32.772  1.00  1.00
ATOM   1292  O   CYS B 323       1.703   0.893  32.231  1.00  1.00
ATOM   1293  N   MET B 324       3.341  -0.640  32.145  1.00  1.00
ATOM   1294  CA  MET B 324       3.633  -0.445  30.730  1.00  1.00
ATOM   1295  C   MET B 324       2.445  -0.842  29.862  1.00  1.00
ATOM   1296  O   MET B 324       2.119  -0.161  28.890  1.00  1.00
ATOM   1297  N   GLU B 325       1.814  -1.946  30.138  1.00  1.00
ATOM   1298  CA  GLU B 325       0.641  -2.405  29.404  1.00  1.00
ATOM   1299  C   GLU B 325      -0.498  -1.399  29.500  1.00  1.00
ATOM   1300  O   GLU B 325      -1.231  -1.183  28.535  1.00  1.00
ATOM   1301  N   SER B 326      -0.707  -0.793  30.668  1.00  1.00
ATOM   1302  CA  SER B 326      -1.703   0.256  30.852  1.00  1.00
ATOM   1303  C   SER B 326      -1.402   1.461  29.970  1.00  1.00
ATOM   1304  O   SER B 326      -2.313   2.095  29.437  1.00  1.00
ATOM   1305  N   VAL B 327      -0.150   1.844  29.824  1.00  1.00
ATOM   1306  CA  VAL B 327       0.239   2.894  28.891  1.00  1.00
ATOM   1307  C   VAL B 327      -0.082   2.501  27.455  1.00  1.00
ATOM   1308  O   VAL B 327      -0.577   3.315  26.675  1.00  1.00
ATOM   1309  N   ARG B 328       0.211   1.297  27.086  1.00  1.00
ATOM   1310  CA  ARG B 328      -0.006   0.769  25.745  1.00  1.00
ATOM   1311  C   ARG B 328      -1.493   0.640  25.438  1.00  1.00
ATOM   1312  O   ARG B 328      -1.933   0.922  24.323  1.00  1.00
ATOM   1313  N   ASN B 329      -2.350   0.392  26.275  1.00  1.00
ATOM   1314  CA  ASN B 329      -3.775   0.175  26.059  1.00  1.00
ATOM   1315  C   ASN B 329      -4.591   1.377  26.516  1.00  1.00
ATOM   1316  O   ASN B 329      -5.769   1.503  26.182  1.00  1.00
ATOM   1317  N   GLY B 330      -4.039   2.402  26.967  1.00  1.00
ATOM   1318  CA  GLY B 330      -4.646   3.714  27.163  1.00  1.00
ATOM   1319  C   GLY B 330      -5.437   3.765  28.463  1.00  1.00
ATOM   1320  O   GLY B 330      -6.078   4.770  28.772  1.00  1.00
ATOM   1321  N   THR B 331      -4.979   3.151  29.498  1.00  1.00
ATOM   1322  CA  THR B 331      -5.616   3.114  30.809  1.00  1.00
ATOM   1323  C   THR B 331      -4.614   3.407  31.918  1.00  1.00
ATOM   1324  O   THR B 331      -4.962   3.408  33.098  1.00  1.00
ATOM   1325  N   TYR B 332      -3.538   4.131  31.554  1.00  1.00
ATOM   1326  CA  TYR B 332      -2.561   4.555  32.549  1.00  1.00
ATOM   1327  C   TYR B 332      -3.225   5.342  33.672  1.00  1.00
ATOM   1328  O   TYR B 332      -3.995   6.270  33.422  1.00  1.00
ATOM   1329  N   ASP B 333      -2.907   4.975  34.914  1.00  1.00
ATOM   1330  CA  ASP B 333      -3.409   5.668  36.094  1.00  1.00
ATOM   1331  C   ASP B 333      -2.379   6.651  36.635  1.00  1.00
ATOM   1332  O   ASP B 333      -1.416   6.257  37.293  1.00  1.00
ATOM   1333  N   TYR B 334      -2.600   8.012  36.314  1.00  1.00
ATOM   1334  CA  TYR B 334      -1.601   9.005  36.691  1.00  1.00
ATOM   1335  C   TYR B 334      -1.577   9.218  38.199  1.00  1.00
ATOM   1336  O   TYR B 334      -0.512   9.368  38.798  1.00  1.00
ATOM   1337  N   PRO B 335      -2.729   9.354  38.858  1.00  1.00
ATOM   1338  CA  PRO B 335      -2.822   9.582  40.295  1.00  1.00
ATOM   1339  C   PRO B 335      -2.169   8.448  41.076  1.00  1.00
ATOM   1340  O   PRO B 335      -1.552   8.674  42.117  1.00  1.00
ATOM   1341  N   LYS B 336      -2.106   7.281  40.642  1.00  1.00
ATOM   1342  CA  LYS B 336      -1.499   6.114  41.269  1.00  1.00
ATOM   1343  C   LYS B 336      -0.001   6.308  41.460  1.00  1.00
ATOM   1344  O   LYS B 336       0.563   5.900  42.476  1.00  1.00
ATOM   1345  N   TYR B 337       0.707   6.902  40.541  1.00  1.00
ATOM   1346  CA  TYR B 337       2.157   7.034  40.602  1.00  1.00
ATOM   1347  C   TYR B 337       2.572   8.490  40.774  1.00  1.00
ATOM   1348  O   TYR B 337       3.713   8.782  41.131  1.00  1.00
ATOM   1349  N   SER B 338       1.699   9.367  40.962  1.00  1.00
ATOM   1350  CA  SER B 338       1.979  10.797  41.006  1.00  1.00
ATOM   1351  C   SER B 338       2.751  11.169  42.265  1.00  1.00
ATOM   1352  O   SER B 338       3.628  12.033  42.236  1.00  1.00
ATOM   1353  N   GLU B 339       2.538  10.600  43.415  1.00  1.00
ATOM   1354  CA  GLU B 339       3.295  10.892  44.627  1.00  1.00
ATOM   1355  C   GLU B 339       4.752  10.473  44.480  1.00  1.00
ATOM   1356  O   GLU B 339       5.659  11.175  44.928  1.00  1.00
ATOM   1357  N   GLU B 340       4.990   9.232  44.010  1.00  1.00
ATOM   1358  CA  GLU B 340       6.347   8.739  43.812  1.00  1.00
ATOM   1359  C   GLU B 340       7.086   9.565  42.767  1.00  1.00
ATOM   1360  O   GLU B 340       8.285   9.812  42.891  1.00  1.00
ATOM   1361  N   SER B 341       6.363   9.891  41.671  1.00  1.00
ATOM   1362  CA  SER B 341       6.942  10.712  40.614  1.00  1.00
ATOM   1363  C   SER B 341       7.386  12.067  41.150  1.00  1.00
ATOM   1364  O   SER B 341       8.425  12.593  40.752  1.00  1.00
ATOM   1365  N   LYS B 342       6.450  12.729  41.894  1.00  1.00
ATOM   1366  CA  LYS B 342       6.719  14.038  42.478  1.00  1.00
ATOM   1367  C   LYS B 342       7.991  14.017  43.315  1.00  1.00
ATOM   1368  O   LYS B 342       8.772  14.968  43.299  1.00  1.00
ATOM   1369  N   LEU B 343       8.162  13.010  44.162  1.00  1.00
ATOM   1370  CA  LEU B 343       9.349  12.871  44.997  1.00  1.00
ATOM   1371  C   LEU B 343      10.606  12.711  44.147  1.00  1.00
ATOM   1372  O   LEU B 343      11.673  13.213  44.500  1.00  1.00
ATOM   1373  N   ASN B 344      10.556  12.162  42.990  1.00  1.00
ATOM   1374  CA  ASN B 344      11.722  11.852  42.172  1.00  1.00
ATOM   1375  C   ASN B 344      12.146  13.055  41.339  1.00  1.00
ATOM   1376  O   ASN B 344      13.326  13.227  41.034  1.00  1.00
ATOM   1377  N   ARG B 345      11.249  13.702  40.643  1.00  1.00
ATOM   1378  CA  ARG B 345      11.616  14.869  39.850  1.00  1.00
ATOM   1379  C   ARG B 345      11.906  16.071  40.739  1.00  1.00
ATOM   1380  O   ARG B 345      11.191  16.323  41.710  1.00  1.00
