# Supplementary material for: ProteinDJ: A high‐performance and modular protein design pipeline
Source: Protein Sci. 2026 Jan 21;35(2):e70464. doi: 10.1002/pro.70464 (PMC12820799; doi:10.1002/pro.70464)
Supplement: Supplementary file 2 — DATA S1. Compressed archive containing input PDB and Bindsweeper YAML files used for benchmarking and comparison of sequence design methods. [file PRO-35-e70464-s001.zip › SupplementaryFile1/binderfolds/ha/fold_61.pdb]

ATOM      1  N   GLY A   1     -26.850 -10.327   4.428  1.00  0.00
ATOM      2  CA  GLY A   1     -26.124 -10.285   3.163  1.00  0.00
ATOM      3  C   GLY A   1     -24.698  -9.787   3.363  1.00  0.00
ATOM      4  O   GLY A   1     -23.770 -10.254   2.703  1.00  0.00
ATOM      5  N   GLY A   2     -24.492  -8.883   4.339  1.00  0.00
ATOM      6  CA  GLY A   2     -23.144  -8.435   4.665  1.00  0.00
ATOM      7  C   GLY A   2     -22.353  -9.531   5.367  1.00  0.00
ATOM      8  O   GLY A   2     -21.161  -9.707   5.118  1.00  0.00
ATOM      9  N   GLY A   3     -23.026 -10.295   6.240  1.00  0.00
ATOM     10  CA  GLY A   3     -22.383 -11.431   6.888  1.00  0.00
ATOM     11  C   GLY A   3     -21.965 -12.484   5.869  1.00  0.00
ATOM     12  O   GLY A   3     -20.897 -13.084   5.984  1.00  0.00
ATOM     13  N   GLY A   4     -22.831 -12.764   4.889  1.00  0.00
ATOM     14  CA  GLY A   4     -22.505 -13.727   3.844  1.00  0.00
ATOM     15  C   GLY A   4     -21.315 -13.259   3.016  1.00  0.00
ATOM     16  O   GLY A   4     -20.439 -14.051   2.668  1.00  0.00
ATOM     17  N   GLY A   5     -21.310 -11.961   2.623  1.00  0.00
ATOM     18  CA  GLY A   5     -20.185 -11.425   1.865  1.00  0.00
ATOM     19  C   GLY A   5     -18.890 -11.517   2.662  1.00  0.00
ATOM     20  O   GLY A   5     -17.838 -11.852   2.118  1.00  0.00
ATOM     21  N   GLY A   6     -18.976 -11.132   3.972  1.00  0.00
ATOM     22  CA  GLY A   6     -17.801 -11.194   4.833  1.00  0.00
ATOM     23  C   GLY A   6     -17.311 -12.627   4.994  1.00  0.00
ATOM     24  O   GLY A   6     -16.107 -12.884   4.999  1.00  0.00
ATOM     25  N   GLY A   7     -18.237 -13.571   5.171  1.00  0.00
ATOM     26  CA  GLY A   7     -17.884 -14.983   5.257  1.00  0.00
ATOM     27  C   GLY A   7     -17.194 -15.456   3.984  1.00  0.00
ATOM     28  O   GLY A   7     -16.224 -16.211   4.037  1.00  0.00
ATOM     29  N   GLY A   8     -17.760 -15.113   2.816  1.00  0.00
ATOM     30  CA  GLY A   8     -17.144 -15.474   1.545  1.00  0.00
ATOM     31  C   GLY A   8     -15.750 -14.873   1.418  1.00  0.00
ATOM     32  O   GLY A   8     -14.822 -15.529   0.945  1.00  0.00
ATOM     33  N   GLY A   9     -15.634 -13.588   1.817  1.00  0.00
ATOM     34  CA  GLY A   9     -14.346 -12.908   1.767  1.00  0.00
ATOM     35  C   GLY A   9     -13.330 -13.584   2.679  1.00  0.00
ATOM     36  O   GLY A   9     -12.161 -13.727   2.323  1.00  0.00
ATOM     37  N   GLY A  10     -13.766 -13.997   3.864  1.00  0.00
ATOM     38  CA  GLY A  10     -12.900 -14.705   4.799  1.00  0.00
ATOM     39  C   GLY A  10     -12.452 -16.045   4.229  1.00  0.00
ATOM     40  O   GLY A  10     -11.299 -16.444   4.389  1.00  0.00
ATOM     41  N   GLY A  11     -13.366 -16.742   3.542  1.00  0.00
ATOM     42  CA  GLY A  11     -13.020 -18.009   2.908  1.00  0.00
ATOM     43  C   GLY A  11     -11.985 -17.809   1.808  1.00  0.00
ATOM     44  O   GLY A  11     -11.046 -18.594   1.677  1.00  0.00
ATOM     45  N   GLY A  12     -12.195 -16.797   0.950  1.00  0.00
ATOM     46  CA  GLY A  12     -11.247 -16.501  -0.118  1.00  0.00
ATOM     47  C   GLY A  12      -9.875 -16.152   0.444  1.00  0.00
ATOM     48  O   GLY A  12      -8.849 -16.567  -0.096  1.00  0.00
ATOM     49  N   GLY A  13      -9.886 -15.346   1.517  1.00  0.00
ATOM     50  CA  GLY A  13      -8.643 -14.958   2.173  1.00  0.00
ATOM     51  C   GLY A  13      -7.905 -16.174   2.718  1.00  0.00
ATOM     52  O   GLY A  13      -6.682 -16.269   2.612  1.00  0.00
ATOM     53  N   GLY A  14      -8.678 -17.076   3.347  1.00  0.00
ATOM     54  CA  GLY A  14      -8.096 -18.302   3.881  1.00  0.00
ATOM     55  C   GLY A  14      -7.449 -19.130   2.778  1.00  0.00
ATOM     56  O   GLY A  14      -6.369 -19.690   2.962  1.00  0.00
ATOM     57  N   GLY A  15      -8.124 -19.220   1.614  1.00  0.00
ATOM     58  CA  GLY A  15      -7.588 -19.959   0.478  1.00  0.00
ATOM     59  C   GLY A  15      -6.303 -19.322  -0.037  1.00  0.00
ATOM     60  O   GLY A  15      -5.337 -20.017  -0.351  1.00  0.00
ATOM     61  N   GLY A  16      -6.334 -17.986  -0.217  1.00  0.00
ATOM     62  CA  GLY A  16      -5.166 -17.264  -0.707  1.00  0.00
ATOM     63  C   GLY A  16      -3.999 -17.382   0.264  1.00  0.00
ATOM     64  O   GLY A  16      -2.849 -17.537  -0.148  1.00  0.00
ATOM     65  N   GLY A  17      -4.305 -17.233   1.555  1.00  0.00
ATOM     66  CA  GLY A  17      -3.283 -17.369   2.586  1.00  0.00
ATOM     67  C   GLY A  17      -2.641 -18.749   2.547  1.00  0.00
ATOM     68  O   GLY A  17      -1.428 -18.885   2.708  1.00  0.00
ATOM     69  N   GLY A  18      -3.477 -19.764   2.322  1.00  0.00
ATOM     70  CA  GLY A  18      -2.975 -21.130   2.225  1.00  0.00
ATOM     71  C   GLY A  18      -2.043 -21.291   1.031  1.00  0.00
ATOM     72  O   GLY A  18      -1.010 -21.953   1.123  1.00  0.00
ATOM     73  N   GLY A  19      -2.377 -20.650  -0.095  1.00  0.00
ATOM     74  CA  GLY A  19      -1.534 -20.694  -1.284  1.00  0.00
ATOM     75  C   GLY A  19      -0.205 -19.989  -1.044  1.00  0.00
ATOM     76  O   GLY A  19       0.847 -20.467  -1.468  1.00  0.00
ATOM     77  N   GLY A  20      -0.261 -18.832  -0.347  1.00  0.00
ATOM     78  CA  GLY A  20       0.944 -18.070  -0.043  1.00  0.00
ATOM     79  C   GLY A  20       1.866 -18.846   0.889  1.00  0.00
ATOM     80  O   GLY A  20       3.086 -18.827   0.728  1.00  0.00
ATOM     81  N   GLY A  21       1.253 -19.505   1.871  1.00  0.00
ATOM     82  CA  GLY A  21       1.999 -20.334   2.809  1.00  0.00
ATOM     83  C   GLY A  21       2.712 -21.474   2.092  1.00  0.00
ATOM     84  O   GLY A  21       3.864 -21.786   2.395  1.00  0.00
ATOM     85  N   GLY A  22       1.968 -22.077   1.127  1.00  0.00
ATOM     86  CA  GLY A  22       2.532 -23.170   0.344  1.00  0.00
ATOM     87  C   GLY A  22       3.662 -22.679  -0.552  1.00  0.00
ATOM     88  O   GLY A  22       4.683 -23.350  -0.703  1.00  0.00
ATOM     89  N   GLY A  23       3.529 -21.377  -1.006  1.00  0.00
ATOM     90  CA  GLY A  23       4.500 -20.833  -1.948  1.00  0.00
ATOM     91  C   GLY A  23       5.691 -20.223  -1.220  1.00  0.00
ATOM     92  O   GLY A  23       6.838 -20.391  -1.637  1.00  0.00
ATOM     93  N   GLY A  24       5.453 -19.372  -0.127  1.00  0.00
ATOM     94  CA  GLY A  24       6.549 -18.618   0.470  1.00  0.00
ATOM     95  C   GLY A  24       6.842 -19.099   1.886  1.00  0.00
ATOM     96  O   GLY A  24       8.000 -19.215   2.285  1.00  0.00
ATOM     97  N   GLY A  25       5.867 -19.458   2.608  1.00  0.00
ATOM     98  CA  GLY A  25       6.062 -20.036   3.932  1.00  0.00
ATOM     99  C   GLY A  25       4.831 -19.834   4.807  1.00  0.00
ATOM    100  O   GLY A  25       4.080 -18.876   4.627  1.00  0.00
ATOM    101  N   GLY A  26       4.815 -20.526   5.902  1.00  0.00
ATOM    102  CA  GLY A  26       3.659 -20.462   6.789  1.00  0.00
ATOM    103  C   GLY A  26       3.477 -19.060   7.356  1.00  0.00
ATOM    104  O   GLY A  26       2.355 -18.568   7.473  1.00  0.00
ATOM    105  N   GLY A  27       4.561 -18.365   7.680  1.00  0.00
ATOM    106  CA  GLY A  27       4.497 -17.027   8.254  1.00  0.00
ATOM    107  C   GLY A  27       3.806 -16.054   7.308  1.00  0.00
ATOM    108  O   GLY A  27       3.015 -15.214   7.735  1.00  0.00
ATOM    109  N   GLY A  28       4.153 -16.116   6.031  1.00  0.00
ATOM    110  CA  GLY A  28       3.561 -15.236   5.031  1.00  0.00
ATOM    111  C   GLY A  28       2.058 -15.457   4.922  1.00  0.00
ATOM    112  O   GLY A  28       1.287 -14.504   4.813  1.00  0.00
ATOM    113  N   GLY A  29       1.678 -16.747   4.922  1.00  0.00
ATOM    114  CA  GLY A  29       0.262 -17.085   4.837  1.00  0.00
ATOM    115  C   GLY A  29      -0.508 -16.535   6.031  1.00  0.00
ATOM    116  O   GLY A  29      -1.599 -15.987   5.878  1.00  0.00
ATOM    117  N   GLY A  30       0.043 -16.738   7.230  1.00  0.00
ATOM    118  CA  GLY A  30      -0.625 -16.271   8.439  1.00  0.00
ATOM    119  C   GLY A  30      -0.742 -14.752   8.451  1.00  0.00
ATOM    120  O   GLY A  30      -1.773 -14.203   8.840  1.00  0.00
ATOM    121  N   GLY A  31       0.331 -14.082   8.015  1.00  0.00
ATOM    122  CA  GLY A  31       0.337 -12.625   7.970  1.00  0.00
ATOM    123  C   GLY A  31      -0.727 -12.099   7.014  1.00  0.00
ATOM    124  O   GLY A  31      -1.419 -11.127   7.316  1.00  0.00
ATOM    125  N   GLY A  32      -0.794 -12.717   5.810  1.00  0.00
ATOM    126  CA  GLY A  32      -1.771 -12.328   4.800  1.00  0.00
ATOM    127  C   GLY A  32      -3.195 -12.515   5.309  1.00  0.00
ATOM    128  O   GLY A  32      -4.058 -11.665   5.093  1.00  0.00
ATOM    129  N   GLY A  33      -3.427 -13.636   5.951  1.00  0.00
ATOM    130  CA  GLY A  33      -4.736 -13.912   6.531  1.00  0.00
ATOM    131  C   GLY A  33      -5.076 -12.908   7.626  1.00  0.00
ATOM    132  O   GLY A  33      -6.210 -12.438   7.720  1.00  0.00
ATOM    133  N   GLY A  34      -4.055 -12.545   8.424  1.00  0.00
ATOM    134  CA  GLY A  34      -4.255 -11.577   9.495  1.00  0.00
ATOM    135  C   GLY A  34      -4.666 -10.219   8.941  1.00  0.00
ATOM    136  O   GLY A  34      -5.564  -9.566   9.474  1.00  0.00
ATOM    137  N   GLY A  35      -3.973  -9.799   7.858  1.00  0.00
ATOM    138  CA  GLY A  35      -4.228  -8.503   7.242  1.00  0.00
ATOM    139  C   GLY A  35      -5.620  -8.451   6.625  1.00  0.00
ATOM    140  O   GLY A  35      -6.331  -7.455   6.757  1.00  0.00
ATOM    141  N   GLY A  36      -5.988  -9.525   5.924  1.00  0.00
ATOM    142  CA  GLY A  36      -7.303  -9.612   5.301  1.00  0.00
ATOM    143  C   GLY A  36      -8.409  -9.628   6.349  1.00  0.00
ATOM    144  O   GLY A  36      -9.443  -8.981   6.184  1.00  0.00
ATOM    145  N   GLY A  37      -8.184 -10.355   7.436  1.00  0.00
ATOM    146  CA  GLY A  37      -9.158 -10.427   8.518  1.00  0.00
ATOM    147  C   GLY A  37      -9.306  -9.081   9.216  1.00  0.00
ATOM    148  O   GLY A  37     -10.412  -8.674   9.574  1.00  0.00
ATOM    149  N   GLY A  38      -8.192  -8.344   9.329  1.00  0.00
ATOM    150  CA  GLY A  38      -8.235  -7.007   9.907  1.00  0.00
ATOM    151  C   GLY A  38      -9.124  -6.081   9.088  1.00  0.00
ATOM    152  O   GLY A  38      -9.878  -5.280   9.640  1.00  0.00
ATOM    153  N   GLY A  39      -9.124  -6.326   7.773  1.00  0.00
ATOM    154  CA  GLY A  39      -9.955  -5.551   6.860  1.00  0.00
ATOM    155  C   GLY A  39     -11.416  -5.972   6.952  1.00  0.00
ATOM    156  O   GLY A  39     -12.318  -5.137   6.894  1.00  0.00
ATOM    157  N   GLY A  40     -11.633  -7.255   7.289  1.00  0.00
ATOM    158  CA  GLY A  40     -12.981  -7.808   7.350  1.00  0.00
ATOM    159  C   GLY A  40     -13.540  -7.742   8.765  1.00  0.00
ATOM    160  O   GLY A  40     -14.709  -7.412   8.966  1.00  0.00
ATOM    161  N   GLY A  41     -12.813  -8.346   9.660  1.00  0.00
ATOM    162  CA  GLY A  41     -13.185  -8.366  11.069  1.00  0.00
ATOM    163  C   GLY A  41     -11.956  -8.283  11.965  1.00  0.00
ATOM    164  O   GLY A  41     -11.004  -9.045  11.802  1.00  0.00
ATOM    165  N   GLY A  42     -11.957  -7.322  12.831  1.00  0.00
ATOM    166  CA  GLY A  42     -10.789  -7.093  13.672  1.00  0.00
ATOM    167  C   GLY A  42     -10.557  -8.260  14.624  1.00  0.00
ATOM    168  O   GLY A  42      -9.417  -8.643  14.886  1.00  0.00
ATOM    169  N   GLY A  43     -11.588  -8.900  15.122  1.00  0.00
ATOM    170  CA  GLY A  43     -11.495 -10.018  16.054  1.00  0.00
ATOM    171  C   GLY A  43     -10.722 -11.180  15.445  1.00  0.00
ATOM    172  O   GLY A  43      -9.885 -11.796  16.106  1.00  0.00
ATOM    173  N   GLY A  44     -11.115 -11.641  14.296  1.00  0.00
ATOM    174  CA  GLY A  44     -10.443 -12.721  13.585  1.00  0.00
ATOM    175  C   GLY A  44      -9.002 -12.352  13.256  1.00  0.00
ATOM    176  O   GLY A  44      -8.098 -13.179  13.369  1.00  0.00
ATOM    177  N   GLY A  45      -8.824 -11.061  12.871  1.00  0.00
ATOM    178  CA  GLY A  45      -7.488 -10.576  12.548  1.00  0.00
ATOM    179  C   GLY A  45      -6.565 -10.657  13.758  1.00  0.00
ATOM    180  O   GLY A  45      -5.400 -11.036  13.639  1.00  0.00
ATOM    181  N   GLY A  46      -7.065 -10.363  14.921  1.00  0.00
ATOM    182  CA  GLY A  46      -6.285 -10.444  16.150  1.00  0.00
ATOM    183  C   GLY A  46      -5.827 -11.872  16.418  1.00  0.00
ATOM    184  O   GLY A  46      -4.695 -12.101  16.844  1.00  0.00
ATOM    185  N   GLY A  47      -6.730 -12.851  16.200  1.00  0.00
ATOM    186  CA  GLY A  47      -6.388 -14.259  16.364  1.00  0.00
ATOM    187  C   GLY A  47      -5.287 -14.674  15.396  1.00  0.00
ATOM    188  O   GLY A  47      -4.357 -15.389  15.769  1.00  0.00
ATOM    189  N   GLY A  48      -5.438 -14.302  14.132  1.00  0.00
ATOM    190  CA  GLY A  48      -4.454 -14.627  13.107  1.00  0.00
ATOM    191  C   GLY A  48      -3.127 -13.929  13.376  1.00  0.00
ATOM    192  O   GLY A  48      -2.059 -14.509  13.184  1.00  0.00
ATOM    193  N   GLY A  49      -3.226 -12.667  13.817  1.00  0.00
ATOM    194  CA  GLY A  49      -2.028 -11.899  14.137  1.00  0.00
ATOM    195  C   GLY A  49      -1.207 -12.587  15.220  1.00  0.00
ATOM    196  O   GLY A  49       0.022 -12.621  15.153  1.00  0.00
ATOM    197  N   GLY A  50      -1.900 -13.172  16.195  1.00  0.00
ATOM    198  CA  GLY A  50      -1.247 -13.918  17.264  1.00  0.00
ATOM    199  C   GLY A  50      -0.517 -15.138  16.717  1.00  0.00
ATOM    200  O   GLY A  50       0.603 -15.439  17.129  1.00  0.00
ATOM    201  N   GLY A  51      -1.182 -15.899  15.849  1.00  0.00
ATOM    202  CA  GLY A  51      -0.581 -17.064  15.210  1.00  0.00
ATOM    203  C   GLY A  51       0.635 -16.671  14.380  1.00  0.00
ATOM    204  O   GLY A  51       1.657 -17.356  14.397  1.00  0.00
ATOM    205  N   GLY A  52       0.491 -15.569  13.626  1.00  0.00
ATOM    206  CA  GLY A  52       1.576 -15.084  12.782  1.00  0.00
ATOM    207  C   GLY A  52       2.780 -14.667  13.617  1.00  0.00
ATOM    208  O   GLY A  52       3.924 -14.940  13.254  1.00  0.00
ATOM    209  N   GLY A  53       2.496 -13.937  14.712  1.00  0.00
ATOM    210  CA  GLY A  53       3.558 -13.499  15.610  1.00  0.00
ATOM    211  C   GLY A  53       4.307 -14.688  16.199  1.00  0.00
ATOM    212  O   GLY A  53       5.531 -14.663  16.324  1.00  0.00
ATOM    213  N   GLY A  54       3.590 -15.750  16.519  1.00  0.00
ATOM    214  CA  GLY A  54       4.194 -16.977  17.024  1.00  0.00
ATOM    215  C   GLY A  54       5.127 -17.597  15.992  1.00  0.00
ATOM    216  O   GLY A  54       6.217 -18.062  16.326  1.00  0.00
ATOM    217  N   GLY A  55       4.694 -17.641  14.738  1.00  0.00
ATOM    218  CA  GLY A  55       5.500 -18.187  13.653  1.00  0.00
ATOM    219  C   GLY A  55       6.710 -17.307  13.369  1.00  0.00
ATOM    220  O   GLY A  55       7.809 -17.806  13.123  1.00  0.00
ATOM    221  N   GLY A  56       6.482 -15.998  13.360  1.00  0.00
ATOM    222  CA  GLY A  56       7.554 -15.051  13.077  1.00  0.00
ATOM    223  C   GLY A  56       8.649 -15.127  14.133  1.00  0.00
ATOM    224  O   GLY A  56       9.834 -15.018  13.821  1.00  0.00
ATOM    225  N   GLY A  57       8.236 -15.264  15.394  1.00  0.00
ATOM    226  CA  GLY A  57       9.180 -15.388  16.498  1.00  0.00
ATOM    227  C   GLY A  57      10.102 -16.585  16.303  1.00  0.00
ATOM    228  O   GLY A  57      11.280 -16.537  16.654  1.00  0.00
ATOM    229  N   GLY A  58       9.686 -17.542  15.551  1.00  0.00
ATOM    230  CA  GLY A  58      10.480 -18.722  15.231  1.00  0.00
ATOM    231  C   GLY A  58      11.430 -18.449  14.072  1.00  0.00
ATOM    232  O   GLY A  58      12.525 -19.008  14.010  1.00  0.00
ATOM    233  N   GLY A  59      11.312 -17.416  13.397  1.00  0.00
ATOM    234  CA  GLY A  59      12.133 -17.079  12.240  1.00  0.00
ATOM    235  C   GLY A  59      13.092 -15.939  12.559  1.00  0.00
ATOM    236  O   GLY A  59      12.908 -15.216  13.538  1.00  0.00
ATOM    237  N   GLY A  60      14.082 -15.731  11.709  1.00  0.00
ATOM    238  CA  GLY A  60      14.932 -14.553  11.834  1.00  0.00
ATOM    239  C   GLY A  60      14.149 -13.276  11.557  1.00  0.00
ATOM    240  O   GLY A  60      13.303 -13.237  10.664  1.00  0.00
ATOM    241  N   GLY A  61      14.699 -12.163  11.975  1.00  0.00
ATOM    242  CA  GLY A  61      14.032 -10.880  11.786  1.00  0.00
ATOM    243  C   GLY A  61      13.881 -10.551  10.306  1.00  0.00
ATOM    244  O   GLY A  61      12.849 -10.037   9.877  1.00  0.00
ATOM    245  N   GLY A  62      14.993 -10.809   9.527  1.00  0.00
ATOM    246  CA  GLY A  62      14.968 -10.505   8.101  1.00  0.00
ATOM    247  C   GLY A  62      13.919 -11.341   7.379  1.00  0.00
ATOM    248  O   GLY A  62      13.207 -10.842   6.506  1.00  0.00
ATOM    249  N   GLY A  63      13.864 -12.635   7.696  1.00  0.00
ATOM    250  CA  GLY A  63      12.878 -13.521   7.090  1.00  0.00
ATOM    251  C   GLY A  63      11.461 -13.105   7.463  1.00  0.00
ATOM    252  O   GLY A  63      10.553 -13.144   6.633  1.00  0.00
ATOM    253  N   GLY A  64      11.291 -12.727   8.754  1.00  0.00
ATOM    254  CA  GLY A  64       9.983 -12.283   9.222  1.00  0.00
ATOM    255  C   GLY A  64       9.538 -11.020   8.496  1.00  0.00
ATOM    256  O   GLY A  64       8.370 -10.881   8.132  1.00  0.00
ATOM    257  N   GLY A  65      10.477 -10.090   8.286  1.00  0.00
ATOM    258  CA  GLY A  65      10.156  -8.860   7.572  1.00  0.00
ATOM    259  C   GLY A  65       9.743  -9.149   6.134  1.00  0.00
ATOM    260  O   GLY A  65       8.803  -8.548   5.615  1.00  0.00
ATOM    261  N   GLY A  66      10.523 -10.057   5.474  1.00  0.00
ATOM    262  CA  GLY A  66      10.206 -10.421   4.098  1.00  0.00
ATOM    263  C   GLY A  66       8.844 -11.098   4.007  1.00  0.00
ATOM    264  O   GLY A  66       8.071 -10.835   3.086  1.00  0.00
ATOM    265  N   GLY A  67       8.557 -11.992   4.967  1.00  0.00
ATOM    266  CA  GLY A  67       7.275 -12.687   4.986  1.00  0.00
ATOM    267  C   GLY A  67       6.124 -11.713   5.206  1.00  0.00
ATOM    268  O   GLY A  67       5.073 -11.827   4.576  1.00  0.00
ATOM    269  N   GLY A  68       6.314 -10.781   6.129  1.00  0.00
ATOM    270  CA  GLY A  68       5.295  -9.779   6.420  1.00  0.00
ATOM    271  C   GLY A  68       5.011  -8.913   5.200  1.00  0.00
ATOM    272  O   GLY A  68       3.858  -8.593   4.908  1.00  0.00
ATOM    273  N   GLY A  69       6.067  -8.549   4.480  1.00  0.00
ATOM    274  CA  GLY A  69       5.914  -7.737   3.279  1.00  0.00
ATOM    275  C   GLY A  69       5.147  -8.491   2.199  1.00  0.00
ATOM    276  O   GLY A  69       4.287  -7.924   1.526  1.00  0.00
ATOM    277  N   GLY A  70       5.561  -9.799   2.017  1.00  0.00
ATOM    278  CA  GLY A  70       4.899 -10.632   1.020  1.00  0.00
ATOM    279  C   GLY A  70       3.426 -10.827   1.356  1.00  0.00
ATOM    280  O   GLY A  70       2.568 -10.794   0.474  1.00  0.00
ATOM    281  N   GLY A  71       3.136 -11.049   2.644  1.00  0.00
ATOM    282  CA  GLY A  71       1.762 -11.261   3.083  1.00  0.00
ATOM    283  C   GLY A  71       0.921 -10.006   2.887  1.00  0.00
ATOM    284  O   GLY A  71      -0.227 -10.079   2.448  1.00  0.00
ATOM    285  N   GLY A  72       1.466  -8.859   3.243  1.00  0.00
ATOM    286  CA  GLY A  72       0.762  -7.592   3.093  1.00  0.00
ATOM    287  C   GLY A  72       0.445  -7.308   1.630  1.00  0.00
ATOM    288  O   GLY A  72      -0.648  -6.847   1.299  1.00  0.00
ATOM    289  N   GLY A  73       1.433  -7.682   0.754  1.00  0.00
ATOM    290  CA  GLY A  73       1.228  -7.503  -0.678  1.00  0.00
ATOM    291  C   GLY A  73       0.132  -8.426  -1.197  1.00  0.00
ATOM    292  O   GLY A  73      -0.699  -8.022  -2.010  1.00  0.00
ATOM    293  N   GLY A  74       0.186  -9.719  -0.719  1.00  0.00
ATOM    294  CA  GLY A  74      -0.824 -10.688  -1.126  1.00  0.00
ATOM    295  C   GLY A  74      -2.214 -10.257  -0.677  1.00  0.00
ATOM    296  O   GLY A  74      -3.187 -10.393  -1.419  1.00  0.00
ATOM    297  N   GLY A  75      -2.324  -9.758   0.562  1.00  0.00
ATOM    298  CA  GLY A  75      -3.601  -9.286   1.082  1.00  0.00
ATOM    299  C   GLY A  75      -4.138  -8.125   0.254  1.00  0.00
ATOM    300  O   GLY A  75      -5.331  -8.058  -0.039  1.00  0.00
ATOM    301  N   GLY A  76      -3.226  -7.180  -0.073  1.00  0.00
ATOM    302  CA  GLY A  76      -3.608  -6.060  -0.925  1.00  0.00
ATOM    303  C   GLY A  76      -4.113  -6.543  -2.278  1.00  0.00
ATOM    304  O   GLY A  76      -5.099  -6.028  -2.804  1.00  0.00
ATOM    305  N   GLY A  77      -3.414  -7.550  -2.837  1.00  0.00
ATOM    306  CA  GLY A  77      -3.843  -8.143  -4.098  1.00  0.00
ATOM    307  C   GLY A  77      -5.218  -8.784  -3.966  1.00  0.00
ATOM    308  O   GLY A  77      -6.058  -8.663  -4.859  1.00  0.00
ATOM    309  N   GLY A  78      -5.488  -9.441  -2.860  1.00  0.00
ATOM    310  CA  GLY A  78      -6.797 -10.041  -2.631  1.00  0.00
ATOM    311  C   GLY A  78      -7.883  -8.977  -2.548  1.00  0.00
ATOM    312  O   GLY A  78      -8.983  -9.157  -3.072  1.00  0.00
ATOM    313  N   GLY A  79      -7.570  -7.867  -1.883  1.00  0.00
ATOM    314  CA  GLY A  79      -8.526  -6.773  -1.761  1.00  0.00
ATOM    315  C   GLY A  79      -8.870  -6.187  -3.124  1.00  0.00
ATOM    316  O   GLY A  79     -10.022  -5.842  -3.389  1.00  0.00
ATOM    317  N   GLY A  80      -7.898  -6.158  -3.976  1.00  0.00
ATOM    318  CA  GLY A  80      -8.174  -5.721  -5.339  1.00  0.00
ATOM    319  C   GLY A  80      -9.072  -6.715  -6.065  1.00  0.00
ATOM    320  O   GLY A  80     -10.049  -6.329  -6.707  1.00  0.00
ATOM    321  N   ALA B  81      16.403   4.988  34.974  1.00  1.00
ATOM    322  CA  ALA B  81      14.951   5.052  35.096  1.00  1.00
ATOM    323  C   ALA B  81      14.269   4.330  33.942  1.00  1.00
ATOM    324  O   ALA B  81      14.728   4.389  32.801  1.00  1.00
ATOM    325  N   ASP B  82      13.123   3.660  34.200  1.00  1.00
ATOM    326  CA  ASP B  82      12.407   3.004  33.113  1.00  1.00
ATOM    327  C   ASP B  82      12.059   3.993  32.008  1.00  1.00
ATOM    328  O   ASP B  82      11.681   5.133  32.278  1.00  1.00
ATOM    329  N   THR B  83      11.796   3.394  30.790  1.00  1.00
ATOM    330  CA  THR B  83      11.443   4.191  29.621  1.00  1.00
ATOM    331  C   THR B  83      10.456   3.451  28.728  1.00  1.00
ATOM    332  O   THR B  83      10.483   2.223  28.639  1.00  1.00
ATOM    333  N   ILE B  84       9.735   4.160  27.957  1.00  1.00
ATOM    334  CA  ILE B  84       8.847   3.752  26.875  1.00  1.00
ATOM    335  C   ILE B  84       8.952   4.702  25.689  1.00  1.00
ATOM    336  O   ILE B  84       9.034   5.918  25.861  1.00  1.00
ATOM    337  N   CYS B  85       9.147   4.191  24.520  1.00  1.00
ATOM    338  CA  CYS B  85       9.264   4.953  23.283  1.00  1.00
ATOM    339  C   CYS B  85       8.174   4.566  22.292  1.00  1.00
ATOM    340  O   CYS B  85       7.827   3.392  22.163  1.00  1.00
ATOM    341  N   ILE B  86       7.601   5.641  21.583  1.00  1.00
ATOM    342  CA  ILE B  86       6.667   5.433  20.483  1.00  1.00
ATOM    343  C   ILE B  86       7.387   5.439  19.140  1.00  1.00
ATOM    344  O   ILE B  86       8.161   6.350  18.845  1.00  1.00
ATOM    345  N   GLY B  87       7.347   4.359  18.404  1.00  1.00
ATOM    346  CA  GLY B  87       8.097   4.274  17.157  1.00  1.00
ATOM    347  C   GLY B  87       7.203   3.836  16.005  1.00  1.00
ATOM    348  O   GLY B  87       6.036   3.498  16.205  1.00  1.00
ATOM    349  N   TYR B  88       7.891   3.275  14.947  1.00  1.00
ATOM    350  CA  TYR B  88       7.281   2.753  13.730  1.00  1.00
ATOM    351  C   TYR B  88       8.081   1.583  13.171  1.00  1.00
ATOM    352  O   TYR B  88       9.304   1.537  13.300  1.00  1.00
ATOM    353  N   HIS B  89       7.427   0.752  12.340  1.00  1.00
ATOM    354  CA  HIS B  89       8.037  -0.413  11.710  1.00  1.00
ATOM    355  C   HIS B  89       9.077   0.001  10.677  1.00  1.00
ATOM    356  O   HIS B  89       8.881   0.965   9.936  1.00  1.00
ATOM    357  N   ALA B  90      10.079  -0.816  10.514  1.00  1.00
ATOM    358  CA  ALA B  90      11.088  -0.835   9.462  1.00  1.00
ATOM    359  C   ALA B  90      11.462  -2.262   9.083  1.00  1.00
ATOM    360  O   ALA B  90      11.466  -3.158   9.927  1.00  1.00
ATOM    361  N   ASN B  91      11.762  -2.514   7.879  1.00  1.00
ATOM    362  CA  ASN B  91      12.143  -3.840   7.409  1.00  1.00
ATOM    363  C   ASN B  91      13.242  -3.757   6.356  1.00  1.00
ATOM    364  O   ASN B  91      13.476  -2.699   5.773  1.00  1.00
ATOM    365  N   ASN B  92      13.481  -4.823   5.653  1.00  1.00
ATOM    366  CA  ASN B  92      14.517  -4.933   4.633  1.00  1.00
ATOM    367  C   ASN B  92      13.946  -4.702   3.240  1.00  1.00
ATOM    368  O   ASN B  92      14.689  -4.523   2.276  1.00  1.00
ATOM    369  N   SER B  93      12.819  -4.166   3.097  1.00  1.00
ATOM    370  CA  SER B  93      12.227  -3.838   1.805  1.00  1.00
ATOM    371  C   SER B  93      13.044  -2.778   1.078  1.00  1.00
ATOM    372  O   SER B  93      13.449  -1.778   1.671  1.00  1.00
ATOM    373  N   THR B  94      13.190  -2.983  -0.258  1.00  1.00
ATOM    374  CA  THR B  94      13.908  -2.021  -1.085  1.00  1.00
ATOM    375  C   THR B  94      13.006  -1.443  -2.167  1.00  1.00
ATOM    376  O   THR B  94      13.279  -0.373  -2.711  1.00  1.00
ATOM    377  N   ASP B  95      11.685  -1.794  -2.070  1.00  1.00
ATOM    378  CA  ASP B  95      10.683  -1.225  -2.963  1.00  1.00
ATOM    379  C   ASP B  95      10.581   0.285  -2.785  1.00  1.00
ATOM    380  O   ASP B  95      10.617   0.791  -1.663  1.00  1.00
ATOM    381  N   THR B  96      10.394   0.977  -3.922  1.00  1.00
ATOM    382  CA  THR B  96      10.241   2.427  -3.904  1.00  1.00
ATOM    383  C   THR B  96       8.966   2.854  -4.620  1.00  1.00
ATOM    384  O   THR B  96       8.555   2.234  -5.601  1.00  1.00
ATOM    385  N   VAL B  97       8.459   3.948  -4.236  1.00  1.00
ATOM    386  CA  VAL B  97       7.325   4.644  -4.830  1.00  1.00
ATOM    387  C   VAL B  97       7.639   6.118  -5.054  1.00  1.00
ATOM    388  O   VAL B  97       8.398   6.723  -4.297  1.00  1.00
ATOM    389  N   ASP B  98       6.929   6.760  -5.887  1.00  1.00
ATOM    390  CA  ASP B  98       6.979   8.204  -6.080  1.00  1.00
ATOM    391  C   ASP B  98       5.739   8.880  -5.509  1.00  1.00
ATOM    392  O   ASP B  98       4.646   8.314  -5.533  1.00  1.00
ATOM    393  N   THR B  99       5.953  10.086  -5.029  1.00  1.00
ATOM    394  CA  THR B  99       4.876  10.981  -4.625  1.00  1.00
ATOM    395  C   THR B  99       4.892  12.267  -5.442  1.00  1.00
ATOM    396  O   THR B  99       5.941  12.696  -5.922  1.00  1.00
ATOM    397  N   VAL B 100       4.124  13.190  -5.239  1.00  1.00
ATOM    398  CA  VAL B 100       4.180  14.493  -5.891  1.00  1.00
ATOM    399  C   VAL B 100       5.361  15.312  -5.384  1.00  1.00
ATOM    400  O   VAL B 100       6.027  16.001  -6.156  1.00  1.00
ATOM    401  N   LEU B 101       5.767  15.195  -4.236  1.00  1.00
ATOM    402  CA  LEU B 101       6.858  15.954  -3.636  1.00  1.00
ATOM    403  C   LEU B 101       8.156  15.154  -3.646  1.00  1.00
ATOM    404  O   LEU B 101       9.241  15.715  -3.807  1.00  1.00
ATOM    405  N   GLU B 102       8.290  14.029  -3.933  1.00  1.00
ATOM    406  CA  GLU B 102       9.389  13.106  -3.674  1.00  1.00
ATOM    407  C   GLU B 102       9.389  11.955  -4.672  1.00  1.00
ATOM    408  O   GLU B 102       8.356  11.330  -4.912  1.00  1.00
ATOM    409  N   LYS B 103      10.558  11.684  -5.252  1.00  1.00
ATOM    410  CA  LYS B 103      10.754  10.510  -6.094  1.00  1.00
ATOM    411  C   LYS B 103      11.627   9.473  -5.399  1.00  1.00
ATOM    412  O   LYS B 103      12.675   9.803  -4.842  1.00  1.00
ATOM    413  N   ASN B 104      11.227   8.150  -5.642  1.00  1.00
ATOM    414  CA  ASN B 104      12.151   7.112  -5.200  1.00  1.00
ATOM    415  C   ASN B 104      12.178   7.010  -3.680  1.00  1.00
ATOM    416  O   ASN B 104      13.244   7.030  -3.066  1.00  1.00
ATOM    417  N   VAL B 105      11.030   7.105  -2.997  1.00  1.00
ATOM    418  CA  VAL B 105      10.832   6.817  -1.581  1.00  1.00
ATOM    419  C   VAL B 105      10.791   5.316  -1.325  1.00  1.00
ATOM    420  O   VAL B 105       9.994   4.595  -1.925  1.00  1.00
ATOM    421  N   THR B 106      11.842   4.827  -0.523  1.00  1.00
ATOM    422  CA  THR B 106      11.767   3.433  -0.104  1.00  1.00
ATOM    423  C   THR B 106      10.720   3.241   0.986  1.00  1.00
ATOM    424  O   THR B 106      10.708   3.963   1.983  1.00  1.00
ATOM    425  N   VAL B 107       9.852   2.286   0.828  1.00  1.00
ATOM    426  CA  VAL B 107       8.738   2.055   1.740  1.00  1.00
ATOM    427  C   VAL B 107       8.721   0.615   2.236  1.00  1.00
ATOM    428  O   VAL B 107       9.075  -0.309   1.503  1.00  1.00
ATOM    429  N   THR B 108       8.124   0.372   3.408  1.00  1.00
ATOM    430  CA  THR B 108       8.040  -0.952   4.013  1.00  1.00
ATOM    431  C   THR B 108       7.081  -1.850   3.241  1.00  1.00
ATOM    432  O   THR B 108       7.340  -3.040   3.060  1.00  1.00
ATOM    433  N   HIS B 109       6.085  -1.522   2.733  1.00  1.00
ATOM    434  CA  HIS B 109       5.065  -2.276   2.015  1.00  1.00
ATOM    435  C   HIS B 109       4.488  -1.464   0.863  1.00  1.00
ATOM    436  O   HIS B 109       4.343  -0.245   0.961  1.00  1.00
ATOM    437  N   SER B 110       4.276  -2.169  -0.266  1.00  1.00
ATOM    438  CA  SER B 110       3.694  -1.592  -1.471  1.00  1.00
ATOM    439  C   SER B 110       3.155  -2.675  -2.396  1.00  1.00
ATOM    440  O   SER B 110       3.596  -3.824  -2.346  1.00  1.00
ATOM    441  N   VAL B 111       2.411  -2.324  -3.374  1.00  1.00
ATOM    442  CA  VAL B 111       1.759  -3.195  -4.344  1.00  1.00
ATOM    443  C   VAL B 111       1.911  -2.654  -5.760  1.00  1.00
ATOM    444  O   VAL B 111       1.760  -1.455  -5.996  1.00  1.00
ATOM    445  N   ASN B 112       2.323  -3.589  -6.738  1.00  1.00
ATOM    446  CA  ASN B 112       2.338  -3.160  -8.132  1.00  1.00
ATOM    447  C   ASN B 112       0.941  -3.204  -8.737  1.00  1.00
ATOM    448  O   ASN B 112       0.235  -4.206  -8.622  1.00  1.00
ATOM    449  N   LEU B 113       0.527  -2.093  -9.398  1.00  1.00
ATOM    450  CA  LEU B 113      -0.788  -1.995 -10.019  1.00  1.00
ATOM    451  C   LEU B 113      -0.693  -2.123 -11.536  1.00  1.00
ATOM    452  O   LEU B 113      -1.680  -2.427 -12.206  1.00  1.00
ATOM    453  N   LEU B 114       0.392  -2.264 -12.085  1.00  1.00
ATOM    454  CA  LEU B 114       0.689  -2.349 -13.510  1.00  1.00
ATOM    455  C   LEU B 114       1.232  -3.725 -13.879  1.00  1.00
ATOM    456  O   LEU B 114       2.221  -4.186 -13.310  1.00  1.00
ATOM    457  N   GLU B 115       0.348  -4.466 -14.679  1.00  1.00
ATOM    458  CA  GLU B 115       0.747  -5.772 -15.190  1.00  1.00
ATOM    459  C   GLU B 115       1.600  -5.634 -16.445  1.00  1.00
ATOM    460  O   GLU B 115       1.262  -4.880 -17.357  1.00  1.00
ATOM    461  N   ASP B 116       2.764  -6.293 -16.455  1.00  1.00
ATOM    462  CA  ASP B 116       3.675  -6.209 -17.590  1.00  1.00
ATOM    463  C   ASP B 116       4.103  -7.594 -18.057  1.00  1.00
ATOM    464  O   ASP B 116       4.515  -7.774 -19.203  1.00  1.00
ATOM    465  N   SER B 117       3.525  -8.605 -17.520  1.00  1.00
ATOM    466  CA  SER B 117       3.769 -10.015 -17.799  1.00  1.00
ATOM    467  C   SER B 117       2.604 -10.636 -18.558  1.00  1.00
ATOM    468  O   SER B 117       1.441 -10.411 -18.223  1.00  1.00
ATOM    469  N   HIS B 118       2.885 -11.258 -19.653  1.00  1.00
ATOM    470  CA  HIS B 118       1.992 -12.110 -20.429  1.00  1.00
ATOM    471  C   HIS B 118       2.616 -13.477 -20.680  1.00  1.00
ATOM    472  O   HIS B 118       3.819 -13.587 -20.917  1.00  1.00
ATOM    473  N   ASN B 119       2.021 -14.459 -20.910  1.00  1.00
ATOM    474  CA  ASN B 119       2.478 -15.827 -21.122  1.00  1.00
ATOM    475  C   ASN B 119       2.917 -16.043 -22.565  1.00  1.00
ATOM    476  O   ASN B 119       3.625 -17.003 -22.871  1.00  1.00
ATOM    477  N   GLY B 120       3.007 -15.250 -23.410  1.00  1.00
ATOM    478  CA  GLY B 120       3.550 -15.302 -24.762  1.00  1.00
ATOM    479  C   GLY B 120       2.856 -16.372 -25.594  1.00  1.00
ATOM    480  O   GLY B 120       3.490 -17.054 -26.399  1.00  1.00
ATOM    481  N   LYS B 121       1.639 -16.720 -25.398  1.00  1.00
ATOM    482  CA  LYS B 121       0.879 -17.756 -26.087  1.00  1.00
ATOM    483  C   LYS B 121      -0.496 -17.247 -26.501  1.00  1.00
ATOM    484  O   LYS B 121      -1.115 -16.455 -25.791  1.00  1.00
ATOM    485  N   LEU B 122      -1.000 -17.735 -27.698  1.00  1.00
ATOM    486  CA  LEU B 122      -2.431 -17.629 -27.956  1.00  1.00
ATOM    487  C   LEU B 122      -3.204 -18.731 -27.240  1.00  1.00
ATOM    488  O   LEU B 122      -2.837 -19.904 -27.306  1.00  1.00
ATOM    489  N   CYS B 123      -4.199 -18.397 -26.517  1.00  1.00
ATOM    490  CA  CYS B 123      -4.933 -19.325 -25.665  1.00  1.00
ATOM    491  C   CYS B 123      -6.413 -19.347 -26.023  1.00  1.00
ATOM    492  O   CYS B 123      -6.981 -18.331 -26.422  1.00  1.00
ATOM    493  N   ARG B 124      -7.133 -20.410 -25.558  1.00  1.00
ATOM    494  CA  ARG B 124      -8.589 -20.341 -25.588  1.00  1.00
ATOM    495  C   ARG B 124      -9.110 -19.287 -24.620  1.00  1.00
ATOM    496  O   ARG B 124      -8.603 -19.148 -23.507  1.00  1.00
ATOM    497  N   LEU B 125     -10.266 -18.700 -25.015  1.00  1.00
ATOM    498  CA  LEU B 125     -10.984 -17.788 -24.133  1.00  1.00
ATOM    499  C   LEU B 125     -12.224 -18.452 -23.545  1.00  1.00
ATOM    500  O   LEU B 125     -13.115 -18.884 -24.277  1.00  1.00
ATOM    501  N   LYS B 126     -12.295 -18.564 -22.178  1.00  1.00
ATOM    502  CA  LYS B 126     -13.522 -19.141 -21.644  1.00  1.00
ATOM    503  C   LYS B 126     -13.761 -20.539 -22.201  1.00  1.00
ATOM    504  O   LYS B 126     -14.904 -20.952 -22.398  1.00  1.00
ATOM    505  N   GLY B 127     -12.648 -21.255 -22.728  1.00  1.00
ATOM    506  CA  GLY B 127     -12.720 -22.657 -23.123  1.00  1.00
ATOM    507  C   GLY B 127     -12.826 -22.798 -24.636  1.00  1.00
ATOM    508  O   GLY B 127     -12.540 -23.858 -25.191  1.00  1.00
ATOM    509  N   ILE B 128     -13.015 -21.860 -25.384  1.00  1.00
ATOM    510  CA  ILE B 128     -13.166 -21.837 -26.833  1.00  1.00
ATOM    511  C   ILE B 128     -11.888 -21.363 -27.513  1.00  1.00
ATOM    512  O   ILE B 128     -11.336 -20.320 -27.162  1.00  1.00
ATOM    513  N   ALA B 129     -11.398 -22.202 -28.512  1.00  1.00
ATOM    514  CA  ALA B 129     -10.207 -21.841 -29.271  1.00  1.00
ATOM    515  C   ALA B 129     -10.532 -20.816 -30.350  1.00  1.00
ATOM    516  O   ALA B 129     -11.540 -20.932 -31.047  1.00  1.00
ATOM    517  N   PRO B 130      -9.580 -19.889 -30.601  1.00  1.00
ATOM    518  CA  PRO B 130      -9.732 -18.946 -31.703  1.00  1.00
ATOM    519  C   PRO B 130      -9.744 -19.665 -33.046  1.00  1.00
ATOM    520  O   PRO B 130      -8.976 -20.602 -33.266  1.00  1.00
ATOM    521  N   SER B 131     -17.512 -22.006 -35.048  1.00  1.00
ATOM    522  CA  SER B 131     -17.438 -21.291 -33.780  1.00  1.00
ATOM    523  C   SER B 131     -15.995 -20.978 -33.406  1.00  1.00
ATOM    524  O   SER B 131     -15.103 -21.805 -33.592  1.00  1.00
ATOM    525  N   TRP B 132     -15.828 -19.820 -32.859  1.00  1.00
ATOM    526  CA  TRP B 132     -14.539 -19.365 -32.352  1.00  1.00
ATOM    527  C   TRP B 132     -14.708 -18.216 -31.367  1.00  1.00
ATOM    528  O   TRP B 132     -15.591 -17.374 -31.526  1.00  1.00
ATOM    529  N   SER B 133     -13.658 -17.977 -30.546  1.00  1.00
ATOM    530  CA  SER B 133     -13.697 -16.944 -29.518  1.00  1.00
ATOM    531  C   SER B 133     -13.029 -15.662 -29.999  1.00  1.00
ATOM    532  O   SER B 133     -13.328 -14.573 -29.509  1.00  1.00
ATOM    533  N   TYR B 134     -12.504 -15.560 -30.953  1.00  1.00
ATOM    534  CA  TYR B 134     -11.776 -14.512 -31.658  1.00  1.00
ATOM    535  C   TYR B 134     -11.188 -15.032 -32.963  1.00  1.00
ATOM    536  O   TYR B 134     -10.814 -16.200 -33.065  1.00  1.00
ATOM    537  N   ILE B 135     -10.879 -14.083 -33.870  1.00  1.00
ATOM    538  CA  ILE B 135     -10.112 -14.373 -35.075  1.00  1.00
ATOM    539  C   ILE B 135      -8.787 -13.622 -35.079  1.00  1.00
ATOM    540  O   ILE B 135      -8.721 -12.457 -34.687  1.00  1.00
ATOM    541  N   SER B 136     -16.943  -8.990 -36.604  1.00  1.00
ATOM    542  CA  SER B 136     -16.214  -9.080 -35.345  1.00  1.00
ATOM    543  C   SER B 136     -17.139  -9.471 -34.200  1.00  1.00
ATOM    544  O   SER B 136     -16.694 -10.011 -33.187  1.00  1.00
ATOM    545  N   SER B 137     -18.358  -9.417 -34.326  1.00  1.00
ATOM    546  CA  SER B 137     -19.359  -9.761 -33.323  1.00  1.00
ATOM    547  C   SER B 137     -20.107 -11.032 -33.704  1.00  1.00
ATOM    548  O   SER B 137     -20.825 -11.610 -32.888  1.00  1.00
ATOM    549  N   VAL B 138     -19.552 -11.837 -34.472  1.00  1.00
ATOM    550  CA  VAL B 138     -19.955 -13.198 -34.803  1.00  1.00
ATOM    551  C   VAL B 138     -19.150 -14.220 -34.011  1.00  1.00
ATOM    552  O   VAL B 138     -17.922 -14.256 -34.093  1.00  1.00
ATOM    553  N   SER B 139     -19.865 -15.099 -33.249  1.00  1.00
ATOM    554  CA  SER B 139     -19.208 -16.113 -32.432  1.00  1.00
ATOM    555  C   SER B 139     -19.298 -17.487 -33.082  1.00  1.00
ATOM    556  O   SER B 139     -18.427 -18.335 -32.886  1.00  1.00
ATOM    557  N   SER B 140     -20.129 -17.907 -33.681  1.00  1.00
ATOM    558  CA  SER B 140     -20.210 -19.137 -34.460  1.00  1.00
ATOM    559  C   SER B 140     -20.898 -18.897 -35.798  1.00  1.00
ATOM    560  O   SER B 140     -21.810 -18.077 -35.899  1.00  1.00
ATOM    561  N   SER B 141     -24.574 -16.285 -35.765  1.00  1.00
ATOM    562  CA  SER B 141     -24.736 -16.281 -34.316  1.00  1.00
ATOM    563  C   SER B 141     -23.892 -15.190 -33.670  1.00  1.00
ATOM    564  O   SER B 141     -22.697 -15.074 -33.942  1.00  1.00
ATOM    565  N   ARG B 142     -24.568 -14.174 -33.166  1.00  1.00
ATOM    566  CA  ARG B 142     -23.883 -13.015 -32.606  1.00  1.00
ATOM    567  C   ARG B 142     -23.451 -13.272 -31.168  1.00  1.00
ATOM    568  O   ARG B 142     -24.188 -13.872 -30.386  1.00  1.00
ATOM    569  N   GLY B 143     -22.325 -12.650 -30.819  1.00  1.00
ATOM    570  CA  GLY B 143     -21.746 -12.671 -29.481  1.00  1.00
ATOM    571  C   GLY B 143     -20.881 -11.441 -29.236  1.00  1.00
ATOM    572  O   GLY B 143     -20.107 -11.033 -30.101  1.00  1.00
ATOM    573  N   PHE B 144     -21.014 -10.820 -28.100  1.00  1.00
ATOM    574  CA  PHE B 144     -20.177  -9.680 -27.746  1.00  1.00
ATOM    575  C   PHE B 144     -18.818 -10.134 -27.229  1.00  1.00
ATOM    576  O   PHE B 144     -18.732 -11.019 -26.377  1.00  1.00
ATOM    577  N   GLY B 145     -17.764  -9.182 -27.697  1.00  1.00
ATOM    578  CA  GLY B 145     -16.465  -9.396 -27.071  1.00  1.00
ATOM    579  C   GLY B 145     -15.527 -10.160 -27.998  1.00  1.00
ATOM    580  O   GLY B 145     -14.323 -10.235 -27.753  1.00  1.00
ATOM    581  N   SER B 146     -16.022 -10.664 -29.125  1.00  1.00
ATOM    582  CA  SER B 146     -15.141 -11.183 -30.165  1.00  1.00
ATOM    583  C   SER B 146     -14.471 -10.052 -30.934  1.00  1.00
ATOM    584  O   SER B 146     -15.080  -9.013 -31.185  1.00  1.00
ATOM    585  N   GLY B 147     -13.583 -10.433 -31.833  1.00  1.00
ATOM    586  CA  GLY B 147     -12.793  -9.463 -32.583  1.00  1.00
ATOM    587  C   GLY B 147     -11.811 -10.157 -33.518  1.00  1.00
ATOM    588  O   GLY B 147     -11.477 -11.326 -33.326  1.00  1.00
ATOM    589  N   ILE B 148     -11.197  -9.412 -34.369  1.00  1.00
ATOM    590  CA  ILE B 148     -10.072  -9.850 -35.187  1.00  1.00
ATOM    591  C   ILE B 148      -8.781  -9.165 -34.758  1.00  1.00
ATOM    592  O   ILE B 148      -8.745  -7.950 -34.567  1.00  1.00
ATOM    593  N   ILE B 149      -7.788  -9.970 -34.481  1.00  1.00
ATOM    594  CA  ILE B 149      -6.459  -9.500 -34.110  1.00  1.00
ATOM    595  C   ILE B 149      -5.400 -10.026 -35.070  1.00  1.00
ATOM    596  O   ILE B 149      -5.496 -11.151 -35.560  1.00  1.00
ATOM    597  N   THR B 150      -4.366  -9.359 -35.257  1.00  1.00
ATOM    598  CA  THR B 150      -3.143  -9.815 -35.907  1.00  1.00
ATOM    599  C   THR B 150      -2.063 -10.141 -34.883  1.00  1.00
ATOM    600  O   THR B 150      -1.761  -9.331 -34.007  1.00  1.00
ATOM    601  N   SER B 151      -1.473 -11.409 -35.088  1.00  1.00
ATOM    602  CA  SER B 151      -0.569 -11.852 -34.034  1.00  1.00
ATOM    603  C   SER B 151       0.533 -12.744 -34.592  1.00  1.00
ATOM    604  O   SER B 151       0.297 -13.548 -35.494  1.00  1.00
ATOM    605  N   ASN B 152       1.702 -12.673 -33.934  1.00  1.00
ATOM    606  CA  ASN B 152       2.802 -13.545 -34.326  1.00  1.00
ATOM    607  C   ASN B 152       3.013 -14.659 -33.308  1.00  1.00
ATOM    608  O   ASN B 152       3.725 -15.627 -33.572  1.00  1.00
ATOM    609  N   ALA B 153       2.303 -14.737 -32.331  1.00  1.00
ATOM    610  CA  ALA B 153       2.295 -15.746 -31.278  1.00  1.00
ATOM    611  C   ALA B 153       1.825 -17.094 -31.809  1.00  1.00
ATOM    612  O   ALA B 153       0.900 -17.164 -32.618  1.00  1.00
ATOM    613  N   SER B 154       2.154 -18.186 -31.026  1.00  1.00
ATOM    614  CA  SER B 154       1.702 -19.525 -31.386  1.00  1.00
ATOM    615  C   SER B 154       0.568 -19.986 -30.479  1.00  1.00
ATOM    616  O   SER B 154       0.605 -19.775 -29.267  1.00  1.00
ATOM    617  N   MET B 155      -0.343 -20.825 -31.064  1.00  1.00
ATOM    618  CA  MET B 155      -1.405 -21.393 -30.243  1.00  1.00
ATOM    619  C   MET B 155      -0.872 -22.500 -29.342  1.00  1.00
ATOM    620  O   MET B 155      -0.143 -23.384 -29.793  1.00  1.00
ATOM    621  N   HIS B 156      -1.211 -22.475 -28.112  1.00  1.00
ATOM    622  CA  HIS B 156      -0.926 -23.497 -27.112  1.00  1.00
ATOM    623  C   HIS B 156      -2.209 -24.017 -26.475  1.00  1.00
ATOM    624  O   HIS B 156      -3.164 -23.265 -26.278  1.00  1.00
ATOM    625  N   GLU B 157      -2.187 -25.195 -25.918  1.00  1.00
ATOM    626  CA  GLU B 157      -3.321 -25.679 -25.141  1.00  1.00
ATOM    627  C   GLU B 157      -3.410 -24.970 -23.796  1.00  1.00
ATOM    628  O   GLU B 157      -2.583 -25.190 -22.911  1.00  1.00
ATOM    629  N   CYS B 158      -3.887 -23.827 -23.811  1.00  1.00
ATOM    630  CA  CYS B 158      -4.083 -22.953 -22.660  1.00  1.00
ATOM    631  C   CYS B 158      -5.445 -22.273 -22.711  1.00  1.00
ATOM    632  O   CYS B 158      -5.948 -21.947 -23.786  1.00  1.00
ATOM    633  N   ASN B 159      -5.936 -21.789 -21.668  1.00  1.00
ATOM    634  CA  ASN B 159      -7.164 -21.025 -21.480  1.00  1.00
ATOM    635  C   ASN B 159      -6.907 -19.758 -20.676  1.00  1.00
ATOM    636  O   ASN B 159      -6.241 -19.792 -19.640  1.00  1.00
ATOM    637  N   THR B 160      -7.607 -18.657 -21.169  1.00  1.00
ATOM    638  CA  THR B 160      -7.410 -17.363 -20.528  1.00  1.00
ATOM    639  C   THR B 160      -8.696 -16.546 -20.528  1.00  1.00
ATOM    640  O   THR B 160      -9.511 -16.656 -21.443  1.00  1.00
ATOM    641  N   LYS B 161      -8.777 -15.554 -19.747  1.00  1.00
ATOM    642  CA  LYS B 161      -9.865 -14.585 -19.684  1.00  1.00
ATOM    643  C   LYS B 161      -9.510 -13.309 -20.435  1.00  1.00
ATOM    644  O   LYS B 161     -10.390 -12.592 -20.911  1.00  1.00
ATOM    645  N   CYS B 162      -8.275 -13.238 -20.835  1.00  1.00
ATOM    646  CA  CYS B 162      -7.656 -12.066 -21.441  1.00  1.00
ATOM    647  C   CYS B 162      -6.575 -12.466 -22.437  1.00  1.00
ATOM    648  O   CYS B 162      -5.713 -13.291 -22.134  1.00  1.00
ATOM    649  N   GLN B 163      -6.732 -12.056 -23.674  1.00  1.00
ATOM    650  CA  GLN B 163      -5.811 -12.339 -24.769  1.00  1.00
ATOM    651  C   GLN B 163      -5.422 -11.063 -25.504  1.00  1.00
ATOM    652  O   GLN B 163      -6.267 -10.213 -25.782  1.00  1.00
ATOM    653  N   THR B 164      -4.160 -10.791 -25.559  1.00  1.00
ATOM    654  CA  THR B 164      -3.559  -9.772 -26.411  1.00  1.00
ATOM    655  C   THR B 164      -2.835 -10.401 -27.594  1.00  1.00
ATOM    656  O   THR B 164      -2.236 -11.469 -27.471  1.00  1.00
ATOM    657  N   PRO B 165      -2.392  -9.644 -28.557  1.00  1.00
ATOM    658  CA  PRO B 165      -1.664 -10.158 -29.711  1.00  1.00
ATOM    659  C   PRO B 165      -0.268 -10.623 -29.320  1.00  1.00
ATOM    660  O   PRO B 165       0.252 -11.591 -29.875  1.00  1.00
ATOM    661  N   LEU B 166       0.232 -10.392 -28.256  1.00  1.00
ATOM    662  CA  LEU B 166       1.560 -10.761 -27.780  1.00  1.00
ATOM    663  C   LEU B 166       1.502 -11.987 -26.875  1.00  1.00
ATOM    664  O   LEU B 166       2.439 -12.783 -26.831  1.00  1.00
ATOM    665  N   GLY B 167       0.354 -12.258 -26.283  1.00  1.00
ATOM    666  CA  GLY B 167       0.219 -13.308 -25.281  1.00  1.00
ATOM    667  C   GLY B 167      -1.003 -13.077 -24.402  1.00  1.00
ATOM    668  O   GLY B 167      -1.435 -11.940 -24.209  1.00  1.00
ATOM    669  N   ALA B 168      -1.379 -14.126 -23.620  1.00  1.00
ATOM    670  CA  ALA B 168      -2.493 -14.015 -22.685  1.00  1.00
ATOM    671  C   ALA B 168      -2.037 -13.438 -21.351  1.00  1.00
ATOM    672  O   ALA B 168      -0.958 -13.767 -20.858  1.00  1.00
ATOM    673  N   ILE B 169      -2.998 -12.723 -20.716  1.00  1.00
ATOM    674  CA  ILE B 169      -2.769 -12.146 -19.397  1.00  1.00
ATOM    675  C   ILE B 169      -3.617 -12.840 -18.338  1.00  1.00
ATOM    676  O   ILE B 169      -4.822 -13.019 -18.513  1.00  1.00
ATOM    677  N   ASN B 170      -3.029 -13.351 -17.352  1.00  1.00
ATOM    678  CA  ASN B 170      -3.675 -13.899 -16.165  1.00  1.00
ATOM    679  C   ASN B 170      -3.305 -13.103 -14.920  1.00  1.00
ATOM    680  O   ASN B 170      -2.142 -13.065 -14.519  1.00  1.00
ATOM    681  N   SER B 171      -4.249 -11.952 -14.713  1.00  1.00
ATOM    682  CA  SER B 171      -3.853 -10.976 -13.706  1.00  1.00
ATOM    683  C   SER B 171      -5.070 -10.315 -13.071  1.00  1.00
ATOM    684  O   SER B 171      -6.101 -10.136 -13.720  1.00  1.00
ATOM    685  N   SER B 172      -4.944  -9.914 -11.798  1.00  1.00
ATOM    686  CA  SER B 172      -5.973  -9.173 -11.080  1.00  1.00
ATOM    687  C   SER B 172      -5.608  -7.699 -10.960  1.00  1.00
ATOM    688  O   SER B 172      -6.473  -6.851 -10.738  1.00  1.00
ATOM    689  N   LEU B 173      -4.423  -7.375 -11.434  1.00  1.00
ATOM    690  CA  LEU B 173      -4.016  -5.976 -11.500  1.00  1.00
ATOM    691  C   LEU B 173      -4.973  -5.164 -12.367  1.00  1.00
ATOM    692  O   LEU B 173      -5.330  -5.579 -13.470  1.00  1.00
ATOM    693  N   PRO B 174      -5.135  -3.886 -12.008  1.00  1.00
ATOM    694  CA  PRO B 174      -6.076  -3.011 -12.698  1.00  1.00
ATOM    695  C   PRO B 174      -5.483  -2.478 -13.995  1.00  1.00
ATOM    696  O   PRO B 174      -6.191  -2.304 -14.987  1.00  1.00
ATOM    697  N   TYR B 175      -4.326  -2.338 -14.233  1.00  1.00
ATOM    698  CA  TYR B 175      -3.642  -1.755 -15.381  1.00  1.00
ATOM    699  C   TYR B 175      -2.635  -2.730 -15.976  1.00  1.00
ATOM    700  O   TYR B 175      -2.037  -3.534 -15.261  1.00  1.00
ATOM    701  N   GLN B 176      -2.388  -2.492 -17.292  1.00  1.00
ATOM    702  CA  GLN B 176      -1.375  -3.210 -18.056  1.00  1.00
ATOM    703  C   GLN B 176      -0.773  -2.325 -19.140  1.00  1.00
ATOM    704  O   GLN B 176      -1.470  -1.516 -19.752  1.00  1.00
ATOM    705  N   ASN B 177       0.452  -2.467 -19.426  1.00  1.00
ATOM    706  CA  ASN B 177       1.186  -1.752 -20.462  1.00  1.00
ATOM    707  C   ASN B 177       1.712  -2.708 -21.525  1.00  1.00
ATOM    708  O   ASN B 177       2.179  -2.282 -22.581  1.00  1.00
ATOM    709  N   ILE B 178       0.994  -3.860 -21.694  1.00  1.00
ATOM    710  CA  ILE B 178       1.397  -4.875 -22.659  1.00  1.00
ATOM    711  C   ILE B 178       0.898  -4.535 -24.057  1.00  1.00
ATOM    712  O   ILE B 178       1.616  -4.708 -25.042  1.00  1.00
ATOM    713  N   HIS B 179      -0.282  -4.200 -24.326  1.00  1.00
ATOM    714  CA  HIS B 179      -0.948  -4.049 -25.614  1.00  1.00
ATOM    715  C   HIS B 179      -2.349  -3.476 -25.446  1.00  1.00
ATOM    716  O   HIS B 179      -3.072  -3.841 -24.519  1.00  1.00
ATOM    717  N   PRO B 180      -2.706  -2.559 -26.444  1.00  1.00
ATOM    718  CA  PRO B 180      -4.022  -1.935 -26.375  1.00  1.00
ATOM    719  C   PRO B 180      -5.080  -2.805 -27.041  1.00  1.00
ATOM    720  O   PRO B 180      -6.243  -2.800 -26.640  1.00  1.00
ATOM    721  N   VAL B 181      -4.750  -3.682 -27.847  1.00  1.00
ATOM    722  CA  VAL B 181      -5.622  -4.705 -28.410  1.00  1.00
ATOM    723  C   VAL B 181      -5.831  -5.852 -27.429  1.00  1.00
ATOM    724  O   VAL B 181      -4.870  -6.443 -26.938  1.00  1.00
ATOM    725  N   THR B 182      -7.132  -6.041 -27.031  1.00  1.00
ATOM    726  CA  THR B 182      -7.496  -7.008 -26.003  1.00  1.00
ATOM    727  C   THR B 182      -8.780  -7.743 -26.366  1.00  1.00
ATOM    728  O   THR B 182      -9.708  -7.153 -26.920  1.00  1.00
ATOM    729  N   ILE B 183      -8.761  -9.034 -26.106  1.00  1.00
ATOM    730  CA  ILE B 183      -9.946  -9.877 -26.211  1.00  1.00
ATOM    731  C   ILE B 183     -10.377 -10.395 -24.846  1.00  1.00
ATOM    732  O   ILE B 183      -9.558 -10.891 -24.072  1.00  1.00
ATOM    733  N   GLY B 184     -11.484  -9.966 -24.334  1.00  1.00
ATOM    734  CA  GLY B 184     -12.000 -10.568 -23.111  1.00  1.00
ATOM    735  C   GLY B 184     -12.063  -9.550 -21.979  1.00  1.00
ATOM    736  O   GLY B 184     -11.625  -8.410 -22.133  1.00  1.00
ATOM    737  N   GLU B 185     -12.006  -9.745 -20.893  1.00  1.00
ATOM    738  CA  GLU B 185     -11.886  -8.955 -19.674  1.00  1.00
ATOM    739  C   GLU B 185     -10.428  -8.787 -19.267  1.00  1.00
ATOM    740  O   GLU B 185      -9.737  -9.765 -18.980  1.00  1.00
ATOM    741  N   CYS B 186      -9.826  -7.684 -19.806  1.00  1.00
ATOM    742  CA  CYS B 186      -8.405  -7.409 -19.633  1.00  1.00
ATOM    743  C   CYS B 186      -8.184  -6.188 -18.750  1.00  1.00
ATOM    744  O   CYS B 186      -8.949  -5.225 -18.804  1.00  1.00
ATOM    745  N   PRO B 187      -6.953  -6.115 -17.957  1.00  1.00
ATOM    746  CA  PRO B 187      -6.616  -4.839 -17.337  1.00  1.00
ATOM    747  C   PRO B 187      -6.653  -3.706 -18.355  1.00  1.00
ATOM    748  O   PRO B 187      -6.174  -3.852 -19.479  1.00  1.00
ATOM    749  N   LYS B 188      -6.945  -2.429 -17.761  1.00  1.00
ATOM    750  CA  LYS B 188      -6.896  -1.236 -18.597  1.00  1.00
ATOM    751  C   LYS B 188      -5.485  -0.982 -19.112  1.00  1.00
ATOM    752  O   LYS B 188      -4.524  -0.979 -18.342  1.00  1.00
ATOM    753  N   TYR B 189      -5.397  -0.705 -20.492  1.00  1.00
ATOM    754  CA  TYR B 189      -4.093  -0.382 -21.059  1.00  1.00
ATOM    755  C   TYR B 189      -3.723   1.072 -20.797  1.00  1.00
ATOM    756  O   TYR B 189      -4.548   1.971 -20.958  1.00  1.00
ATOM    757  N   VAL B 190      -2.462   1.257 -20.406  1.00  1.00
ATOM    758  CA  VAL B 190      -1.845   2.563 -20.205  1.00  1.00
ATOM    759  C   VAL B 190      -0.398   2.567 -20.681  1.00  1.00
ATOM    760  O   VAL B 190       0.305   1.562 -20.571  1.00  1.00
ATOM    761  N   ARG B 191       0.121   3.673 -21.044  1.00  1.00
ATOM    762  CA  ARG B 191       1.485   3.832 -21.533  1.00  1.00
ATOM    763  C   ARG B 191       2.479   3.897 -20.381  1.00  1.00
ATOM    764  O   ARG B 191       3.635   3.499 -20.523  1.00  1.00
ATOM    765  N   SER B 192       2.147   3.727 -19.235  1.00  1.00
ATOM    766  CA  SER B 192       2.994   3.848 -18.054  1.00  1.00
ATOM    767  C   SER B 192       3.982   2.692 -17.964  1.00  1.00
ATOM    768  O   SER B 192       3.622   1.537 -18.192  1.00  1.00
ATOM    769  N   ALA B 193       5.194   3.052 -17.332  1.00  1.00
ATOM    770  CA  ALA B 193       6.248   2.065 -17.133  1.00  1.00
ATOM    771  C   ALA B 193       6.255   1.549 -15.699  1.00  1.00
ATOM    772  O   ALA B 193       6.543   0.378 -15.452  1.00  1.00
ATOM    773  N   LYS B 194       5.628   2.170 -14.827  1.00  1.00
ATOM    774  CA  LYS B 194       5.544   1.897 -13.397  1.00  1.00
ATOM    775  C   LYS B 194       4.342   2.593 -12.773  1.00  1.00
ATOM    776  O   LYS B 194       4.032   3.737 -13.106  1.00  1.00
ATOM    777  N   LEU B 195       3.600   1.824 -11.978  1.00  1.00
ATOM    778  CA  LEU B 195       2.450   2.188 -11.159  1.00  1.00
ATOM    779  C   LEU B 195       2.411   1.373  -9.870  1.00  1.00
ATOM    780  O   LEU B 195       2.383   0.143  -9.903  1.00  1.00
ATOM    781  N   ARG B 196       3.135   1.814  -8.892  1.00  1.00
ATOM    782  CA  ARG B 196       3.295   1.176  -7.591  1.00  1.00
ATOM    783  C   ARG B 196       2.702   2.033  -6.480  1.00  1.00
ATOM    784  O   ARG B 196       2.934   3.241  -6.424  1.00  1.00
ATOM    785  N   MET B 197       1.662   1.485  -5.792  1.00  1.00
ATOM    786  CA  MET B 197       1.018   2.172  -4.679  1.00  1.00
ATOM    787  C   MET B 197       1.619   1.745  -3.346  1.00  1.00
ATOM    788  O   MET B 197       1.760   0.554  -3.071  1.00  1.00
ATOM    789  N   VAL B 198       2.135   2.784  -2.526  1.00  1.00
ATOM    790  CA  VAL B 198       2.587   2.415  -1.190  1.00  1.00
ATOM    791  C   VAL B 198       1.409   2.102  -0.276  1.00  1.00
ATOM    792  O   VAL B 198       0.405   2.815  -0.275  1.00  1.00
ATOM    793  N   THR B 199       1.613   0.996   0.554  1.00  1.00
ATOM    794  CA  THR B 199       0.597   0.632   1.534  1.00  1.00
ATOM    795  C   THR B 199       1.141   0.728   2.953  1.00  1.00
ATOM    796  O   THR B 199       0.414   1.070   3.886  1.00  1.00
ATOM    797  N   GLY B 200       2.438   0.734   3.060  1.00  1.00
ATOM    798  CA  GLY B 200       3.098   0.941   4.344  1.00  1.00
ATOM    799  C   GLY B 200       3.691   2.341   4.439  1.00  1.00
ATOM    800  O   GLY B 200       3.755   3.068   3.448  1.00  1.00
ATOM    801  N   LEU B 201       4.687   2.518   5.141  1.00  1.00
ATOM    802  CA  LEU B 201       5.295   3.800   5.475  1.00  1.00
ATOM    803  C   LEU B 201       6.753   3.851   5.033  1.00  1.00
ATOM    804  O   LEU B 201       7.438   2.828   5.000  1.00  1.00
ATOM    805  N   ARG B 202       7.319   5.075   5.041  1.00  1.00
ATOM    806  CA  ARG B 202       8.746   5.246   4.792  1.00  1.00
ATOM    807  C   ARG B 202       9.569   4.257   5.606  1.00  1.00
ATOM    808  O   ARG B 202       9.392   4.137   6.819  1.00  1.00
ATOM    809  N   ASN B 203      10.425   3.475   4.832  1.00  1.00
ATOM    810  CA  ASN B 203      11.308   2.507   5.472  1.00  1.00
ATOM    811  C   ASN B 203      12.643   3.139   5.841  1.00  1.00
ATOM    812  O   ASN B 203      13.322   3.720   4.994  1.00  1.00
ATOM    813  N   ILE B 204      12.962   3.194   7.097  1.00  1.00
ATOM    814  CA  ILE B 204      14.164   3.788   7.671  1.00  1.00
ATOM    815  C   ILE B 204      14.823   2.843   8.668  1.00  1.00
ATOM    816  O   ILE B 204      14.332   2.659   9.781  1.00  1.00
ATOM    817  N   PRO B 205      15.366   1.691   8.208  1.00  1.00
ATOM    818  CA  PRO B 205      15.927   0.683   9.099  1.00  1.00
ATOM    819  C   PRO B 205      17.250   1.149   9.694  1.00  1.00
ATOM    820  O   PRO B 205      18.024   1.848   9.040  1.00  1.00
ATOM    821  N   GLY B 206       7.936  14.899   7.180  1.00  1.00
ATOM    822  CA  GLY B 206       6.567  14.678   6.730  1.00  1.00
ATOM    823  C   GLY B 206       5.623  15.726   7.306  1.00  1.00
ATOM    824  O   GLY B 206       5.880  16.289   8.370  1.00  1.00
ATOM    825  N   LEU B 207       4.356  15.696   6.867  1.00  1.00
ATOM    826  CA  LEU B 207       3.390  16.687   7.326  1.00  1.00
ATOM    827  C   LEU B 207       3.193  16.608   8.836  1.00  1.00
ATOM    828  O   LEU B 207       3.025  17.628   9.504  1.00  1.00
ATOM    829  N   PHE B 208       3.217  15.697   9.561  1.00  1.00
ATOM    830  CA  PHE B 208       2.972  15.560  10.991  1.00  1.00
ATOM    831  C   PHE B 208       4.274  15.617  11.781  1.00  1.00
ATOM    832  O   PHE B 208       4.293  16.051  12.933  1.00  1.00
ATOM    833  N   GLY B 209       5.349  15.300  11.330  1.00  1.00
ATOM    834  CA  GLY B 209       6.637  15.639  11.923  1.00  1.00
ATOM    835  C   GLY B 209       7.156  14.506  12.799  1.00  1.00
ATOM    836  O   GLY B 209       8.307  14.522  13.236  1.00  1.00
ATOM    837  N   ALA B 210       6.546  13.309  12.657  1.00  1.00
ATOM    838  CA  ALA B 210       6.963  12.191  13.495  1.00  1.00
ATOM    839  C   ALA B 210       7.857  11.228  12.724  1.00  1.00
ATOM    840  O   ALA B 210       8.826  10.696  13.266  1.00  1.00
ATOM    841  N   ILE B 211       7.419  10.641  11.629  1.00  1.00
ATOM    842  CA  ILE B 211       8.242   9.759  10.811  1.00  1.00
ATOM    843  C   ILE B 211       9.335  10.537  10.090  1.00  1.00
ATOM    844  O   ILE B 211       9.058  11.509   9.387  1.00  1.00
ATOM    845  N   ALA B 212      10.624  10.019  10.202  1.00  1.00
ATOM    846  CA  ALA B 212      11.726  10.762   9.603  1.00  1.00
ATOM    847  C   ALA B 212      11.712  12.220  10.045  1.00  1.00
ATOM    848  O   ALA B 212      11.406  13.115   9.257  1.00  1.00
ATOM    849  N   GLY B 213      11.312  12.403  11.299  1.00  1.00
ATOM    850  CA  GLY B 213      11.260  13.721  11.920  1.00  1.00
ATOM    851  C   GLY B 213      11.837  13.690  13.329  1.00  1.00
ATOM    852  O   GLY B 213      12.745  14.454  13.656  1.00  1.00
ATOM    853  N   PHE B 214      10.902  13.784  14.391  1.00  1.00
ATOM    854  CA  PHE B 214      11.400  13.769  15.761  1.00  1.00
ATOM    855  C   PHE B 214      11.650  12.345  16.241  1.00  1.00
ATOM    856  O   PHE B 214      12.395  12.123  17.195  1.00  1.00
ATOM    857  N   ILE B 215      10.951  11.378  15.715  1.00  1.00
ATOM    858  CA  ILE B 215      11.386   9.988  15.782  1.00  1.00
ATOM    859  C   ILE B 215      12.254   9.625  14.584  1.00  1.00
ATOM    860  O   ILE B 215      11.769   9.543  13.455  1.00  1.00
ATOM    861  N   GLU B 216      13.503   9.763  14.586  1.00  1.00
ATOM    862  CA  GLU B 216      14.417   9.769  13.450  1.00  1.00
ATOM    863  C   GLU B 216      14.417   8.424  12.736  1.00  1.00
ATOM    864  O   GLU B 216      14.493   8.362  11.509  1.00  1.00
ATOM    865  N   GLY B 217      14.234   7.332  13.131  1.00  1.00
ATOM    866  CA  GLY B 217      14.362   6.071  12.409  1.00  1.00
ATOM    867  C   GLY B 217      13.238   5.110  12.774  1.00  1.00
ATOM    868  O   GLY B 217      12.718   5.144  13.890  1.00  1.00
ATOM    869  N   GLY B 218      13.153   4.018  12.047  1.00  1.00
ATOM    870  CA  GLY B 218      12.202   2.947  12.320  1.00  1.00
ATOM    871  C   GLY B 218      12.841   1.841  13.150  1.00  1.00
ATOM    872  O   GLY B 218      14.023   1.536  12.990  1.00  1.00
ATOM    873  N   TRP B 219      12.017   0.821  13.469  1.00  1.00
ATOM    874  CA  TRP B 219      12.460  -0.337  14.236  1.00  1.00
ATOM    875  C   TRP B 219      12.246  -1.628  13.458  1.00  1.00
ATOM    876  O   TRP B 219      11.114  -1.992  13.138  1.00  1.00
ATOM    877  N   THR B 220      13.365  -2.342  13.134  1.00  1.00
ATOM    878  CA  THR B 220      13.224  -3.629  12.462  1.00  1.00
ATOM    879  C   THR B 220      12.825  -4.722  13.445  1.00  1.00
ATOM    880  O   THR B 220      12.079  -5.638  13.099  1.00  1.00
ATOM    881  N   GLY B 221      12.863  -4.415  14.717  1.00  1.00
ATOM    882  CA  GLY B 221      12.556  -5.360  15.783  1.00  1.00
ATOM    883  C   GLY B 221      11.070  -5.350  16.118  1.00  1.00
ATOM    884  O   GLY B 221      10.518  -6.354  16.569  1.00  1.00
ATOM    885  N   MET B 222      10.333  -4.411  15.857  1.00  1.00
ATOM    886  CA  MET B 222       8.876  -4.376  15.887  1.00  1.00
ATOM    887  C   MET B 222       8.285  -4.941  14.602  1.00  1.00
ATOM    888  O   MET B 222       8.363  -4.316  13.544  1.00  1.00
ATOM    889  N   ILE B 223       7.986  -6.247  14.627  1.00  1.00
ATOM    890  CA  ILE B 223       7.642  -6.995  13.424  1.00  1.00
ATOM    891  C   ILE B 223       6.155  -7.320  13.385  1.00  1.00
ATOM    892  O   ILE B 223       5.551  -7.382  12.314  1.00  1.00
ATOM    893  N   ASP B 224       5.307  -6.829  14.197  1.00  1.00
ATOM    894  CA  ASP B 224       3.908  -7.236  14.235  1.00  1.00
ATOM    895  C   ASP B 224       2.982  -6.049  14.003  1.00  1.00
ATOM    896  O   ASP B 224       1.913  -6.191  13.409  1.00  1.00
ATOM    897  N   GLY B 225       3.322  -5.004  13.519  1.00  1.00
ATOM    898  CA  GLY B 225       2.501  -3.884  13.075  1.00  1.00
ATOM    899  C   GLY B 225       3.365  -2.706  12.641  1.00  1.00
ATOM    900  O   GLY B 225       4.539  -2.619  13.001  1.00  1.00
ATOM    901  N   TRP B 226       2.608  -1.615  12.170  1.00  1.00
ATOM    902  CA  TRP B 226       3.294  -0.428  11.674  1.00  1.00
ATOM    903  C   TRP B 226       3.636   0.526  12.811  1.00  1.00
ATOM    904  O   TRP B 226       4.706   1.134  12.824  1.00  1.00
ATOM    905  N   TYR B 227       2.987   0.703  13.772  1.00  1.00
ATOM    906  CA  TYR B 227       3.210   1.551  14.937  1.00  1.00
ATOM    907  C   TYR B 227       3.119   0.748  16.228  1.00  1.00
ATOM    908  O   TYR B 227       2.345  -0.205  16.324  1.00  1.00
ATOM    909  N   GLY B 228       3.910   1.395  17.308  1.00  1.00
ATOM    910  CA  GLY B 228       3.863   0.693  18.585  1.00  1.00
ATOM    911  C   GLY B 228       4.855   1.287  19.577  1.00  1.00
ATOM    912  O   GLY B 228       5.715   2.086  19.206  1.00  1.00
ATOM    913  N   TYR B 229       5.402   0.336  20.470  1.00  1.00
ATOM    914  CA  TYR B 229       6.149   0.761  21.648  1.00  1.00
ATOM    915  C   TYR B 229       7.407  -0.078  21.834  1.00  1.00
ATOM    916  O   TYR B 229       7.436  -1.258  21.484  1.00  1.00
ATOM    917  N   HIS B 230       8.416   0.543  22.337  1.00  1.00
ATOM    918  CA  HIS B 230       9.619  -0.069  22.888  1.00  1.00
ATOM    919  C   HIS B 230       9.795   0.288  24.358  1.00  1.00
ATOM    920  O   HIS B 230       9.620   1.441  24.752  1.00  1.00
ATOM    921  N   HIS B 231       9.882  -0.629  25.247  1.00  1.00
ATOM    922  CA  HIS B 231      10.009  -0.345  26.671  1.00  1.00
ATOM    923  C   HIS B 231      11.288  -0.944  27.241  1.00  1.00
ATOM    924  O   HIS B 231      11.724  -2.016  26.819  1.00  1.00
ATOM    925  N   GLN B 232      11.741  -0.423  28.290  1.00  1.00
ATOM    926  CA  GLN B 232      12.909  -0.771  29.090  1.00  1.00
ATOM    927  C   GLN B 232      12.630  -0.595  30.577  1.00  1.00
ATOM    928  O   GLN B 232      12.129   0.444  31.006  1.00  1.00
ATOM    929  N   ASN B 233      12.533  -1.638  31.330  1.00  1.00
ATOM    930  CA  ASN B 233      12.317  -1.598  32.772  1.00  1.00
ATOM    931  C   ASN B 233      13.125  -2.677  33.480  1.00  1.00
ATOM    932  O   ASN B 233      13.463  -3.702  32.887  1.00  1.00
ATOM    933  N   GLU B 234      13.066  -2.767  34.770  1.00  1.00
ATOM    934  CA  GLU B 234      13.800  -3.770  35.531  1.00  1.00
ATOM    935  C   GLU B 234      13.547  -5.170  34.986  1.00  1.00
ATOM    936  O   GLU B 234      14.454  -6.001  34.936  1.00  1.00
ATOM    937  N   GLN B 235      12.493  -5.539  34.554  1.00  1.00
ATOM    938  CA  GLN B 235      12.079  -6.836  34.031  1.00  1.00
ATOM    939  C   GLN B 235      12.512  -7.010  32.581  1.00  1.00
ATOM    940  O   GLN B 235      12.758  -8.127  32.127  1.00  1.00
ATOM    941  N   GLY B 236      13.186  -6.266  31.947  1.00  1.00
ATOM    942  CA  GLY B 236      13.703  -6.469  30.598  1.00  1.00
ATOM    943  C   GLY B 236      13.363  -5.290  29.695  1.00  1.00
ATOM    944  O   GLY B 236      12.852  -4.270  30.156  1.00  1.00
ATOM    945  N   SER B 237      13.579  -5.637  28.318  1.00  1.00
ATOM    946  CA  SER B 237      13.128  -4.738  27.263  1.00  1.00
ATOM    947  C   SER B 237      12.558  -5.515  26.084  1.00  1.00
ATOM    948  O   SER B 237      13.026  -6.607  25.762  1.00  1.00
ATOM    949  N   GLY B 238      11.625  -4.912  25.390  1.00  1.00
ATOM    950  CA  GLY B 238      11.012  -5.536  24.224  1.00  1.00
ATOM    951  C   GLY B 238      10.363  -4.495  23.320  1.00  1.00
ATOM    952  O   GLY B 238      10.138  -3.357  23.730  1.00  1.00
ATOM    953  N   TYR B 239       9.765  -4.978  22.240  1.00  1.00
ATOM    954  CA  TYR B 239       8.876  -4.244  21.349  1.00  1.00
ATOM    955  C   TYR B 239       7.476  -4.843  21.349  1.00  1.00
ATOM    956  O   TYR B 239       7.310  -6.057  21.469  1.00  1.00
ATOM    957  N   ALA B 240       6.496  -3.967  21.040  1.00  1.00
ATOM    958  CA  ALA B 240       5.091  -4.341  20.934  1.00  1.00
ATOM    959  C   ALA B 240       4.326  -3.366  20.049  1.00  1.00
ATOM    960  O   ALA B 240       4.508  -2.152  20.145  1.00  1.00
ATOM    961  N   ALA B 241       3.727  -3.842  18.937  1.00  1.00
ATOM    962  CA  ALA B 241       2.897  -2.988  18.096  1.00  1.00
ATOM    963  C   ALA B 241       1.627  -2.566  18.823  1.00  1.00
ATOM    964  O   ALA B 241       0.990  -3.373  19.500  1.00  1.00
ATOM    965  N   ASP B 242       1.234  -1.211  18.592  1.00  1.00
ATOM    966  CA  ASP B 242      -0.111  -0.836  19.012  1.00  1.00
ATOM    967  C   ASP B 242      -1.163  -1.432  18.085  1.00  1.00
ATOM    968  O   ASP B 242      -1.162  -1.174  16.882  1.00  1.00
ATOM    969  N   GLN B 243      -1.907  -2.447  18.646  1.00  1.00
ATOM    970  CA  GLN B 243      -2.782  -3.261  17.810  1.00  1.00
ATOM    971  C   GLN B 243      -3.951  -2.444  17.276  1.00  1.00
ATOM    972  O   GLN B 243      -4.355  -2.600  16.123  1.00  1.00
ATOM    973  N   LYS B 244      -4.501  -1.509  18.001  1.00  1.00
ATOM    974  CA  LYS B 244      -5.670  -0.728  17.615  1.00  1.00
ATOM    975  C   LYS B 244      -5.352   0.199  16.449  1.00  1.00
ATOM    976  O   LYS B 244      -6.147   0.337  15.519  1.00  1.00
ATOM    977  N   SER B 245      -4.266   0.964  16.526  1.00  1.00
ATOM    978  CA  SER B 245      -3.905   1.894  15.463  1.00  1.00
ATOM    979  C   SER B 245      -3.406   1.153  14.229  1.00  1.00
ATOM    980  O   SER B 245      -3.686   1.552  13.098  1.00  1.00
ATOM    981  N   THR B 246      -2.714   0.018  14.450  1.00  1.00
ATOM    982  CA  THR B 246      -2.238  -0.796  13.338  1.00  1.00
ATOM    983  C   THR B 246      -3.401  -1.392  12.555  1.00  1.00
ATOM    984  O   THR B 246      -3.392  -1.403  11.324  1.00  1.00
ATOM    985  N   GLN B 247      -4.413  -1.944  13.316  1.00  1.00
ATOM    986  CA  GLN B 247      -5.577  -2.567  12.696  1.00  1.00
ATOM    987  C   GLN B 247      -6.443  -1.534  11.987  1.00  1.00
ATOM    988  O   GLN B 247      -6.942  -1.777  10.889  1.00  1.00
ATOM    989  N   ASN B 248      -6.651  -0.390  12.556  1.00  1.00
ATOM    990  CA  ASN B 248      -7.423   0.688  11.950  1.00  1.00
ATOM    991  C   ASN B 248      -6.740   1.216  10.695  1.00  1.00
ATOM    992  O   ASN B 248      -7.399   1.534   9.705  1.00  1.00
ATOM    993  N   ALA B 249      -5.410   1.272  10.700  1.00  1.00
ATOM    994  CA  ALA B 249      -4.644   1.754   9.557  1.00  1.00
ATOM    995  C   ALA B 249      -4.650   0.738   8.422  1.00  1.00
ATOM    996  O   ALA B 249      -4.759   1.101   7.251  1.00  1.00
ATOM    997  N   ILE B 250      -4.501  -0.564   8.757  1.00  1.00
ATOM    998  CA  ILE B 250      -4.595  -1.599   7.734  1.00  1.00
ATOM    999  C   ILE B 250      -5.969  -1.600   7.077  1.00  1.00
ATOM   1000  O   ILE B 250      -6.086  -1.739   5.859  1.00  1.00
ATOM   1001  N   ASN B 251      -7.035  -1.395   7.945  1.00  1.00
ATOM   1002  CA  ASN B 251      -8.396  -1.288   7.433  1.00  1.00
ATOM   1003  C   ASN B 251      -8.529  -0.122   6.461  1.00  1.00
ATOM   1004  O   ASN B 251      -9.169  -0.242   5.417  1.00  1.00
ATOM   1005  N   GLY B 252      -7.982   1.008   6.788  1.00  1.00
ATOM   1006  CA  GLY B 252      -8.070   2.225   5.989  1.00  1.00
ATOM   1007  C   GLY B 252      -7.313   2.077   4.675  1.00  1.00
ATOM   1008  O   GLY B 252      -7.794   2.492   3.621  1.00  1.00
ATOM   1009  N   ILE B 253      -6.029   1.605   4.758  1.00  1.00
ATOM   1010  CA  ILE B 253      -5.177   1.483   3.581  1.00  1.00
ATOM   1011  C   ILE B 253      -5.753   0.487   2.584  1.00  1.00
ATOM   1012  O   ILE B 253      -5.747   0.728   1.377  1.00  1.00
ATOM   1013  N   THR B 254      -6.249  -0.645   3.074  1.00  1.00
ATOM   1014  CA  THR B 254      -6.827  -1.668   2.211  1.00  1.00
ATOM   1015  C   THR B 254      -8.132  -1.190   1.587  1.00  1.00
ATOM   1016  O   THR B 254      -8.399  -1.444   0.412  1.00  1.00
ATOM   1017  N   ASN B 255      -8.921  -0.422   2.287  1.00  1.00
ATOM   1018  CA  ASN B 255     -10.119   0.200   1.735  1.00  1.00
ATOM   1019  C   ASN B 255      -9.768   1.190   0.633  1.00  1.00
ATOM   1020  O   ASN B 255     -10.451   1.265  -0.389  1.00  1.00
ATOM   1021  N   LYS B 256      -8.629   1.903   0.827  1.00  1.00
ATOM   1022  CA  LYS B 256      -8.138   2.848  -0.169  1.00  1.00
ATOM   1023  C   LYS B 256      -7.725   2.133  -1.449  1.00  1.00
ATOM   1024  O   LYS B 256      -8.006   2.603  -2.552  1.00  1.00
ATOM   1025  N   VAL B 257      -7.025   0.985  -1.311  1.00  1.00
ATOM   1026  CA  VAL B 257      -6.650   0.177  -2.465  1.00  1.00
ATOM   1027  C   VAL B 257      -7.880  -0.312  -3.219  1.00  1.00
ATOM   1028  O   VAL B 257      -7.923  -0.274  -4.448  1.00  1.00
ATOM   1029  N   ASN B 258      -8.879  -0.814  -2.467  1.00  1.00
ATOM   1030  CA  ASN B 258     -10.130  -1.293  -3.044  1.00  1.00
ATOM   1031  C   ASN B 258     -10.846  -0.183  -3.804  1.00  1.00
ATOM   1032  O   ASN B 258     -11.386  -0.408  -4.887  1.00  1.00
ATOM   1033  N   THR B 259     -10.927   1.011  -3.213  1.00  1.00
ATOM   1034  CA  THR B 259     -11.569   2.167  -3.827  1.00  1.00
ATOM   1035  C   THR B 259     -10.895   2.538  -5.142  1.00  1.00
ATOM   1036  O   THR B 259     -11.563   2.866  -6.123  1.00  1.00
ATOM   1037  N   VAL B 260      -9.572   2.645  -5.130  1.00  1.00
ATOM   1038  CA  VAL B 260      -8.800   2.938  -6.331  1.00  1.00
ATOM   1039  C   VAL B 260      -9.047   1.893  -7.413  1.00  1.00
ATOM   1040  O   VAL B 260      -9.193   2.226  -8.589  1.00  1.00
ATOM   1041  N   ILE B 261      -8.992   0.645  -7.065  1.00  1.00
ATOM   1042  CA  ILE B 261      -9.208  -0.456  -7.996  1.00  1.00
ATOM   1043  C   ILE B 261     -10.629  -0.443  -8.545  1.00  1.00
ATOM   1044  O   ILE B 261     -10.848  -0.675  -9.734  1.00  1.00
ATOM   1045  N   GLU B 262     -11.599  -0.233  -7.749  1.00  1.00
ATOM   1046  CA  GLU B 262     -13.021  -0.225  -8.073  1.00  1.00
ATOM   1047  C   GLU B 262     -13.330   0.784  -9.171  1.00  1.00
ATOM   1048  O   GLU B 262     -14.145   0.523 -10.056  1.00  1.00
ATOM   1049  N   LYS B 263     -12.714   1.871  -9.260  1.00  1.00
ATOM   1050  CA  LYS B 263     -13.028   2.956 -10.182  1.00  1.00
ATOM   1051  C   LYS B 263     -12.451   2.688 -11.566  1.00  1.00
ATOM   1052  O   LYS B 263     -13.062   3.024 -12.580  1.00  1.00
ATOM   1053  N   MET B 264     -11.386   2.026 -11.680  1.00  1.00
ATOM   1054  CA  MET B 264     -10.830   1.620 -12.966  1.00  1.00
ATOM   1055  C   MET B 264      -9.933   0.398 -12.817  1.00  1.00
ATOM   1056  O   MET B 264      -8.960   0.419 -12.063  1.00  1.00
ATOM   1057  N   ASN B 265     -10.497  -0.744 -13.522  1.00  1.00
ATOM   1058  CA  ASN B 265      -9.760  -1.996 -13.395  1.00  1.00
ATOM   1059  C   ASN B 265     -10.138  -2.973 -14.500  1.00  1.00
ATOM   1060  O   ASN B 265      -9.358  -3.857 -14.855  1.00  1.00
ATOM   1061  N   ILE B 266     -10.589  -2.703 -15.568  1.00  1.00
ATOM   1062  CA  ILE B 266     -10.977  -3.627 -16.628  1.00  1.00
ATOM   1063  C   ILE B 266     -11.358  -2.878 -17.898  1.00  1.00
ATOM   1064  O   ILE B 266     -11.873  -1.761 -17.841  1.00  1.00
ATOM   1065  N   GLN B 267     -10.994  -3.463 -18.991  1.00  1.00
ATOM   1066  CA  GLN B 267     -11.409  -3.099 -20.341  1.00  1.00
ATOM   1067  C   GLN B 267     -11.957  -4.305 -21.092  1.00  1.00
ATOM   1068  O   GLN B 267     -11.438  -5.414 -20.968  1.00  1.00
ATOM   1069  N   PHE B 268     -13.107  -4.220 -21.631  1.00  1.00
ATOM   1070  CA  PHE B 268     -13.633  -5.290 -22.471  1.00  1.00
ATOM   1071  C   PHE B 268     -12.930  -5.325 -23.822  1.00  1.00
ATOM   1072  O   PHE B 268     -12.507  -4.292 -24.340  1.00  1.00
ATOM   1073  N   THR B 269     -13.185  -6.237 -24.664  1.00  1.00
ATOM   1074  CA  THR B 269     -12.619  -6.368 -26.001  1.00  1.00
ATOM   1075  C   THR B 269     -12.546  -5.018 -26.703  1.00  1.00
ATOM   1076  O   THR B 269     -13.523  -4.271 -26.735  1.00  1.00
ATOM   1077  N   ALA B 270     -11.311  -4.745 -27.159  1.00  1.00
ATOM   1078  CA  ALA B 270     -10.910  -3.585 -27.946  1.00  1.00
ATOM   1079  C   ALA B 270      -9.985  -3.987 -29.087  1.00  1.00
ATOM   1080  O   ALA B 270      -8.993  -4.684 -28.879  1.00  1.00
ATOM   1081  N   VAL B 271     -10.461  -4.009 -30.272  1.00  1.00
ATOM   1082  CA  VAL B 271      -9.726  -4.451 -31.452  1.00  1.00
ATOM   1083  C   VAL B 271      -9.610  -3.332 -32.479  1.00  1.00
ATOM   1084  O   VAL B 271     -10.526  -2.525 -32.638  1.00  1.00
ATOM   1085  N   GLY B 272      -8.664  -3.222 -33.207  1.00  1.00
ATOM   1086  CA  GLY B 272      -8.479  -2.293 -34.316  1.00  1.00
ATOM   1087  C   GLY B 272      -9.665  -2.333 -35.272  1.00  1.00
ATOM   1088  O   GLY B 272     -10.217  -3.398 -35.547  1.00  1.00
ATOM   1089  N   LYS B 273      -9.777  -1.210 -36.050  1.00  1.00
ATOM   1090  CA  LYS B 273     -10.732  -1.134 -37.150  1.00  1.00
ATOM   1091  C   LYS B 273     -10.028  -1.234 -38.497  1.00  1.00
ATOM   1092  O   LYS B 273      -9.015  -0.575 -38.730  1.00  1.00
ATOM   1093  N   LEU B 274      -9.633  10.505 -37.311  1.00  1.00
ATOM   1094  CA  LEU B 274     -10.684  10.631 -36.308  1.00  1.00
ATOM   1095  C   LEU B 274     -10.666   9.452 -35.341  1.00  1.00
ATOM   1096  O   LEU B 274     -10.887   9.618 -34.141  1.00  1.00
ATOM   1097  N   ASN B 275     -10.572   8.229 -35.857  1.00  1.00
ATOM   1098  CA  ASN B 275     -10.467   7.035 -35.027  1.00  1.00
ATOM   1099  C   ASN B 275      -9.171   7.033 -34.227  1.00  1.00
ATOM   1100  O   ASN B 275      -9.146   6.618 -33.068  1.00  1.00
ATOM   1101  N   LYS B 276      -8.062   7.362 -34.847  1.00  1.00
ATOM   1102  CA  LYS B 276      -6.781   7.406 -34.153  1.00  1.00
ATOM   1103  C   LYS B 276      -6.762   8.506 -33.099  1.00  1.00
ATOM   1104  O   LYS B 276      -6.171   8.346 -32.031  1.00  1.00
ATOM   1105  N   LYS B 277      -7.389   9.681 -33.398  1.00  1.00
ATOM   1106  CA  LYS B 277      -7.480  10.783 -32.448  1.00  1.00
ATOM   1107  C   LYS B 277      -8.254  10.373 -31.202  1.00  1.00
ATOM   1108  O   LYS B 277      -7.900  10.753 -30.086  1.00  1.00
ATOM   1109  N   VAL B 278      -9.385   9.622 -31.394  1.00  1.00
ATOM   1110  CA  VAL B 278     -10.185   9.134 -30.277  1.00  1.00
ATOM   1111  C   VAL B 278      -9.391   8.162 -29.414  1.00  1.00
ATOM   1112  O   VAL B 278      -9.474   8.198 -28.186  1.00  1.00
ATOM   1113  N   ASP B 279      -8.752   7.153 -30.076  1.00  1.00
ATOM   1114  CA  ASP B 279      -7.961   6.168 -29.347  1.00  1.00
ATOM   1115  C   ASP B 279      -6.798   6.827 -28.617  1.00  1.00
ATOM   1116  O   ASP B 279      -6.490   6.478 -27.477  1.00  1.00
ATOM   1117  N   ASP B 280      -6.045   7.670 -29.227  1.00  1.00
ATOM   1118  CA  ASP B 280      -4.881   8.315 -28.632  1.00  1.00
ATOM   1119  C   ASP B 280      -5.291   9.282 -27.529  1.00  1.00
ATOM   1120  O   ASP B 280      -4.590   9.430 -26.528  1.00  1.00
ATOM   1121  N   GLY B 281      -6.436   9.929 -27.645  1.00  1.00
ATOM   1122  CA  GLY B 281      -6.898  10.897 -26.658  1.00  1.00
ATOM   1123  C   GLY B 281      -7.401  10.203 -25.399  1.00  1.00
ATOM   1124  O   GLY B 281      -7.206  10.694 -24.287  1.00  1.00
ATOM   1125  N   PHE B 282      -8.125   9.108 -25.510  1.00  1.00
ATOM   1126  CA  PHE B 282      -8.561   8.323 -24.361  1.00  1.00
ATOM   1127  C   PHE B 282      -7.373   7.718 -23.624  1.00  1.00
ATOM   1128  O   PHE B 282      -7.356   7.660 -22.395  1.00  1.00
ATOM   1129  N   LEU B 283      -6.404   7.223 -24.404  1.00  1.00
ATOM   1130  CA  LEU B 283      -5.186   6.651 -23.843  1.00  1.00
ATOM   1131  C   LEU B 283      -4.386   7.699 -23.077  1.00  1.00
ATOM   1132  O   LEU B 283      -3.812   7.411 -22.026  1.00  1.00
ATOM   1133  N   ASP B 284      -4.298   8.925 -23.617  1.00  1.00
ATOM   1134  CA  ASP B 284      -3.600  10.015 -22.946  1.00  1.00
ATOM   1135  C   ASP B 284      -4.245  10.339 -21.605  1.00  1.00
ATOM   1136  O   ASP B 284      -3.554  10.609 -20.622  1.00  1.00
ATOM   1137  N   ILE B 285      -5.594  10.364 -21.574  1.00  1.00
ATOM   1138  CA  ILE B 285      -6.347  10.714 -20.376  1.00  1.00
ATOM   1139  C   ILE B 285      -6.211   9.638 -19.306  1.00  1.00
ATOM   1140  O   ILE B 285      -6.070   9.942 -18.121  1.00  1.00
ATOM   1141  N   TRP B 286      -6.358   8.357 -19.694  1.00  1.00
ATOM   1142  CA  TRP B 286      -6.297   7.253 -18.743  1.00  1.00
ATOM   1143  C   TRP B 286      -4.886   7.070 -18.201  1.00  1.00
ATOM   1144  O   TRP B 286      -4.698   6.740 -17.030  1.00  1.00
ATOM   1145  N   THR B 287      -3.886   7.260 -19.004  1.00  1.00
ATOM   1146  CA  THR B 287      -2.501   7.214 -18.551  1.00  1.00
ATOM   1147  C   THR B 287      -2.229   8.281 -17.498  1.00  1.00
ATOM   1148  O   THR B 287      -1.532   8.033 -16.515  1.00  1.00
ATOM   1149  N   TYR B 288      -2.740   9.529 -17.806  1.00  1.00
ATOM   1150  CA  TYR B 288      -2.595  10.648 -16.883  1.00  1.00
ATOM   1151  C   TYR B 288      -3.321  10.378 -15.571  1.00  1.00
ATOM   1152  O   TYR B 288      -2.810  10.683 -14.494  1.00  1.00
ATOM   1153  N   ASN B 289      -4.539   9.891 -15.660  1.00  1.00
ATOM   1154  CA  ASN B 289      -5.400   9.622 -14.515  1.00  1.00
ATOM   1155  C   ASN B 289      -4.792   8.560 -13.607  1.00  1.00
ATOM   1156  O   ASN B 289      -4.855   8.667 -12.382  1.00  1.00
ATOM   1157  N   ALA B 290      -4.319   7.470 -14.184  1.00  1.00
ATOM   1158  CA  ALA B 290      -3.744   6.364 -13.429  1.00  1.00
ATOM   1159  C   ALA B 290      -2.491   6.800 -12.680  1.00  1.00
ATOM   1160  O   ALA B 290      -2.284   6.426 -11.526  1.00  1.00
ATOM   1161  N   GLU B 291      -1.590   7.455 -13.364  1.00  1.00
ATOM   1162  CA  GLU B 291      -0.326   7.873 -12.770  1.00  1.00
ATOM   1163  C   GLU B 291      -0.547   8.916 -11.681  1.00  1.00
ATOM   1164  O   GLU B 291       0.102   8.883 -10.636  1.00  1.00
ATOM   1165  N   LEU B 292      -1.395   9.880 -11.902  1.00  1.00
ATOM   1166  CA  LEU B 292      -1.652  10.959 -10.957  1.00  1.00
ATOM   1167  C   LEU B 292      -2.412  10.453  -9.735  1.00  1.00
ATOM   1168  O   LEU B 292      -2.171  10.901  -8.614  1.00  1.00
ATOM   1169  N   LEU B 293      -3.366   9.576  -9.913  1.00  1.00
ATOM   1170  CA  LEU B 293      -4.100   8.971  -8.808  1.00  1.00
ATOM   1171  C   LEU B 293      -3.157   8.255  -7.847  1.00  1.00
ATOM   1172  O   LEU B 293      -3.334   8.314  -6.630  1.00  1.00
ATOM   1173  N   VAL B 294      -2.191   7.520  -8.424  1.00  1.00
ATOM   1174  CA  VAL B 294      -1.225   6.783  -7.619  1.00  1.00
ATOM   1175  C   VAL B 294      -0.290   7.730  -6.877  1.00  1.00
ATOM   1176  O   VAL B 294       0.027   7.515  -5.707  1.00  1.00
ATOM   1177  N   LEU B 295       0.199   8.753  -7.592  1.00  1.00
ATOM   1178  CA  LEU B 295       1.108   9.727  -7.001  1.00  1.00
ATOM   1179  C   LEU B 295       0.439  10.484  -5.859  1.00  1.00
ATOM   1180  O   LEU B 295       1.055  10.738  -4.824  1.00  1.00
ATOM   1181  N   LEU B 296      -0.764  10.936  -6.055  1.00  1.00
ATOM   1182  CA  LEU B 296      -1.500  11.677  -5.038  1.00  1.00
ATOM   1183  C   LEU B 296      -1.823  10.794  -3.838  1.00  1.00
ATOM   1184  O   LEU B 296      -1.751  11.237  -2.692  1.00  1.00
ATOM   1185  N   GLU B 297      -2.323   9.575  -4.099  1.00  1.00
ATOM   1186  CA  GLU B 297      -2.672   8.653  -3.025  1.00  1.00
ATOM   1187  C   GLU B 297      -1.436   8.222  -2.246  1.00  1.00
ATOM   1188  O   GLU B 297      -1.487   8.053  -1.028  1.00  1.00
ATOM   1189  N   ASN B 298      -0.316   8.091  -2.906  1.00  1.00
ATOM   1190  CA  ASN B 298       0.942   7.733  -2.262  1.00  1.00
ATOM   1191  C   ASN B 298       1.360   8.786  -1.245  1.00  1.00
ATOM   1192  O   ASN B 298       1.849   8.460  -0.164  1.00  1.00
ATOM   1193  N   GLU B 299       1.288  10.053  -1.644  1.00  1.00
ATOM   1194  CA  GLU B 299       1.593  11.159  -0.744  1.00  1.00
ATOM   1195  C   GLU B 299       0.681  11.145   0.475  1.00  1.00
ATOM   1196  O   GLU B 299       1.121  11.402   1.595  1.00  1.00
ATOM   1197  N   ARG B 300      -0.603  10.896   0.260  1.00  1.00
ATOM   1198  CA  ARG B 300      -1.600  10.872   1.324  1.00  1.00
ATOM   1199  C   ARG B 300      -1.371   9.698   2.267  1.00  1.00
ATOM   1200  O   ARG B 300      -1.564   9.814   3.477  1.00  1.00
ATOM   1201  N   THR B 301      -0.992   8.546   1.737  1.00  1.00
ATOM   1202  CA  THR B 301      -0.733   7.342   2.517  1.00  1.00
ATOM   1203  C   THR B 301       0.422   7.551   3.488  1.00  1.00
ATOM   1204  O   THR B 301       0.369   7.109   4.636  1.00  1.00
ATOM   1205  N   LEU B 302       1.519   8.115   2.987  1.00  1.00
ATOM   1206  CA  LEU B 302       2.683   8.392   3.819  1.00  1.00
ATOM   1207  C   LEU B 302       2.351   9.401   4.914  1.00  1.00
ATOM   1208  O   LEU B 302       2.793   9.261   6.055  1.00  1.00
ATOM   1209  N   ASP B 303       1.582  10.405   4.562  1.00  1.00
ATOM   1210  CA  ASP B 303       1.167  11.409   5.535  1.00  1.00
ATOM   1211  C   ASP B 303       0.255  10.805   6.595  1.00  1.00
ATOM   1212  O   ASP B 303       0.342  11.152   7.773  1.00  1.00
ATOM   1213  N   PHE B 304      -0.613   9.846   6.160  1.00  1.00
ATOM   1214  CA  PHE B 304      -1.531   9.146   7.050  1.00  1.00
ATOM   1215  C   PHE B 304      -0.775   8.378   8.128  1.00  1.00
ATOM   1216  O   PHE B 304      -1.193   8.341   9.285  1.00  1.00
ATOM   1217  N   HIS B 305       0.264   7.665   7.720  1.00  1.00
ATOM   1218  CA  HIS B 305       1.109   6.919   8.645  1.00  1.00
ATOM   1219  C   HIS B 305       1.814   7.852   9.621  1.00  1.00
ATOM   1220  O   HIS B 305       1.923   7.554  10.811  1.00  1.00
ATOM   1221  N   ASP B 306       2.364   8.980   9.066  1.00  1.00
ATOM   1222  CA  ASP B 306       3.008   9.987   9.901  1.00  1.00
ATOM   1223  C   ASP B 306       2.054  10.512  10.966  1.00  1.00
ATOM   1224  O   ASP B 306       2.443  10.717  12.115  1.00  1.00
ATOM   1225  N   SER B 307       0.810  10.749  10.587  1.00  1.00
ATOM   1226  CA  SER B 307      -0.231  11.246  11.479  1.00  1.00
ATOM   1227  C   SER B 307      -0.521  10.251  12.595  1.00  1.00
ATOM   1228  O   SER B 307      -0.746  10.638  13.742  1.00  1.00
ATOM   1229  N   ASN B 308      -0.640   8.964  12.252  1.00  1.00
ATOM   1230  CA  ASN B 308      -0.933   7.900  13.205  1.00  1.00
ATOM   1231  C   ASN B 308       0.151   7.800  14.270  1.00  1.00
ATOM   1232  O   ASN B 308      -0.139   7.574  15.445  1.00  1.00
ATOM   1233  N   VAL B 309       1.416   7.906  13.833  1.00  1.00
ATOM   1234  CA  VAL B 309       2.539   7.891  14.763  1.00  1.00
ATOM   1235  C   VAL B 309       2.488   9.085  15.708  1.00  1.00
ATOM   1236  O   VAL B 309       2.736   8.952  16.906  1.00  1.00
ATOM   1237  N   LYS B 310       2.241  10.266  15.130  1.00  1.00
ATOM   1238  CA  LYS B 310       2.165  11.511  15.884  1.00  1.00
ATOM   1239  C   LYS B 310       1.062  11.453  16.933  1.00  1.00
ATOM   1240  O   LYS B 310       1.233  11.929  18.055  1.00  1.00
ATOM   1241  N   ASN B 311      -0.117  10.910  16.528  1.00  1.00
ATOM   1242  CA  ASN B 311      -1.268  10.806  17.416  1.00  1.00
ATOM   1243  C   ASN B 311      -1.003   9.821  18.548  1.00  1.00
ATOM   1244  O   ASN B 311      -1.433  10.034  19.682  1.00  1.00
ATOM   1245  N   LEU B 312      -0.393   8.686  18.267  1.00  1.00
ATOM   1246  CA  LEU B 312      -0.016   7.697  19.269  1.00  1.00
ATOM   1247  C   LEU B 312       0.944   8.290  20.296  1.00  1.00
ATOM   1248  O   LEU B 312       0.829   8.026  21.493  1.00  1.00
ATOM   1249  N   TYR B 313       1.852   9.103  19.820  1.00  1.00
ATOM   1250  CA  TYR B 313       2.824   9.769  20.679  1.00  1.00
ATOM   1251  C   TYR B 313       2.148  10.783  21.593  1.00  1.00
ATOM   1252  O   TYR B 313       2.487  10.893  22.772  1.00  1.00
ATOM   1253  N   GLU B 314       1.311  11.638  21.010  1.00  1.00
ATOM   1254  CA  GLU B 314       0.571  12.642  21.766  1.00  1.00
ATOM   1255  C   GLU B 314      -0.364  11.992  22.777  1.00  1.00
ATOM   1256  O   GLU B 314      -0.542  12.496  23.886  1.00  1.00
ATOM   1257  N   LYS B 315      -0.945  10.863  22.453  1.00  1.00
ATOM   1258  CA  LYS B 315      -1.821  10.106  23.339  1.00  1.00
ATOM   1259  C   LYS B 315      -1.081   9.659  24.594  1.00  1.00
ATOM   1260  O   LYS B 315      -1.631   9.690  25.694  1.00  1.00
ATOM   1261  N   VAL B 316       0.101   9.040  24.421  1.00  1.00
ATOM   1262  CA  VAL B 316       0.933   8.630  25.545  1.00  1.00
ATOM   1263  C   VAL B 316       1.382   9.832  26.366  1.00  1.00
ATOM   1264  O   VAL B 316       1.389   9.788  27.596  1.00  1.00
ATOM   1265  N   LYS B 317       1.759  10.901  25.650  1.00  1.00
ATOM   1266  CA  LYS B 317       2.222  12.110  26.321  1.00  1.00
ATOM   1267  C   LYS B 317       1.154  12.666  27.254  1.00  1.00
ATOM   1268  O   LYS B 317       1.453  13.102  28.365  1.00  1.00
ATOM   1269  N   SER B 318      -0.097  12.665  26.817  1.00  1.00
ATOM   1270  CA  SER B 318      -1.210  13.213  27.584  1.00  1.00
ATOM   1271  C   SER B 318      -1.583  12.299  28.743  1.00  1.00
ATOM   1272  O   SER B 318      -1.988  12.764  29.808  1.00  1.00
ATOM   1273  N   GLN B 319      -1.347  11.014  28.667  1.00  1.00
ATOM   1274  CA  GLN B 319      -1.606  10.090  29.764  1.00  1.00
ATOM   1275  C   GLN B 319      -0.593  10.272  30.888  1.00  1.00
ATOM   1276  O   GLN B 319      -0.939  10.190  32.067  1.00  1.00
ATOM   1277  N   LEU B 320       0.697  10.326  30.546  1.00  1.00
ATOM   1278  CA  LEU B 320       1.778  10.403  31.521  1.00  1.00
ATOM   1279  C   LEU B 320       1.884  11.803  32.117  1.00  1.00
ATOM   1280  O   LEU B 320       2.193  11.964  33.297  1.00  1.00
ATOM   1281  N   LYS B 321       1.471  12.778  31.602  1.00  1.00
ATOM   1282  CA  LYS B 321       1.610  14.140  32.101  1.00  1.00
ATOM   1283  C   LYS B 321       3.030  14.407  32.585  1.00  1.00
ATOM   1284  O   LYS B 321       3.883  14.854  31.819  1.00  1.00
ATOM   1285  N   ASN B 322       3.228  14.770  33.843  1.00  1.00
ATOM   1286  CA  ASN B 322       4.526  15.088  34.426  1.00  1.00
ATOM   1287  C   ASN B 322       5.076  13.911  35.221  1.00  1.00
ATOM   1288  O   ASN B 322       6.240  13.910  35.622  1.00  1.00
ATOM   1289  N   ASN B 323       4.446  12.754  35.197  1.00  1.00
ATOM   1290  CA  ASN B 323       4.963  11.524  35.784  1.00  1.00
ATOM   1291  C   ASN B 323       6.080  10.934  34.933  1.00  1.00
ATOM   1292  O   ASN B 323       6.958  10.237  35.441  1.00  1.00
ATOM   1293  N   ALA B 324       6.414  11.496  33.966  1.00  1.00
ATOM   1294  CA  ALA B 324       7.485  11.197  33.023  1.00  1.00
ATOM   1295  C   ALA B 324       8.024  12.468  32.381  1.00  1.00
ATOM   1296  O   ALA B 324       7.283  13.427  32.161  1.00  1.00
ATOM   1297  N   LYS B 325       9.197  12.357  31.799  1.00  1.00
ATOM   1298  CA  LYS B 325       9.854  13.441  31.079  1.00  1.00
ATOM   1299  C   LYS B 325      10.106  13.062  29.625  1.00  1.00
ATOM   1300  O   LYS B 325      10.480  11.929  29.325  1.00  1.00
ATOM   1301  N   GLU B 326       9.749  14.017  28.686  1.00  1.00
ATOM   1302  CA  GLU B 326      10.184  13.790  27.313  1.00  1.00
ATOM   1303  C   GLU B 326      11.700  13.891  27.191  1.00  1.00
ATOM   1304  O   GLU B 326      12.295  14.902  27.565  1.00  1.00
ATOM   1305  N   ILE B 327      12.328  12.785  26.671  1.00  1.00
ATOM   1306  CA  ILE B 327      13.779  12.674  26.598  1.00  1.00
ATOM   1307  C   ILE B 327      14.263  12.718  25.154  1.00  1.00
ATOM   1308  O   ILE B 327      15.403  13.096  24.882  1.00  1.00
ATOM   1309  N   GLY B 328      13.475  12.646  24.237  1.00  1.00
ATOM   1310  CA  GLY B 328      13.925  12.878  22.869  1.00  1.00
ATOM   1311  C   GLY B 328      13.589  11.694  21.971  1.00  1.00
ATOM   1312  O   GLY B 328      13.755  10.539  22.362  1.00  1.00
ATOM   1313  N   ASN B 329      13.383  12.009  20.732  1.00  1.00
ATOM   1314  CA  ASN B 329      13.377  10.897  19.790  1.00  1.00
ATOM   1315  C   ASN B 329      12.117  10.055  19.939  1.00  1.00
ATOM   1316  O   ASN B 329      12.086   8.890  19.540  1.00  1.00
ATOM   1317  N   GLY B 330      11.122  10.480  20.759  1.00  1.00
ATOM   1318  CA  GLY B 330       9.874   9.742  20.910  1.00  1.00
ATOM   1319  C   GLY B 330       9.914   8.837  22.134  1.00  1.00
ATOM   1320  O   GLY B 330       8.956   8.119  22.420  1.00  1.00
ATOM   1321  N   CYS B 331      10.723   9.166  23.080  1.00  1.00
ATOM   1322  CA  CYS B 331      10.924   8.389  24.298  1.00  1.00
ATOM   1323  C   CYS B 331      10.520   9.185  25.532  1.00  1.00
ATOM   1324  O   CYS B 331      10.743  10.393  25.605  1.00  1.00
ATOM   1325  N   PHE B 332       9.878   8.521  26.459  1.00  1.00
ATOM   1326  CA  PHE B 332       9.567   9.022  27.792  1.00  1.00
ATOM   1327  C   PHE B 332      10.346   8.266  28.861  1.00  1.00
ATOM   1328  O   PHE B 332      10.494   7.046  28.788  1.00  1.00
ATOM   1329  N   GLU B 333      10.894   8.995  29.789  1.00  1.00
ATOM   1330  CA  GLU B 333      11.541   8.428  30.966  1.00  1.00
ATOM   1331  C   GLU B 333      10.708   8.663  32.219  1.00  1.00
ATOM   1332  O   GLU B 333      10.298   9.789  32.502  1.00  1.00
ATOM   1333  N   PHE B 334      10.210   7.495  32.820  1.00  1.00
ATOM   1334  CA  PHE B 334       9.338   7.628  33.981  1.00  1.00
ATOM   1335  C   PHE B 334      10.107   8.144  35.190  1.00  1.00
ATOM   1336  O   PHE B 334      11.240   7.734  35.440  1.00  1.00
ATOM   1337  N   TYR B 335       9.321   8.902  36.051  1.00  1.00
ATOM   1338  CA  TYR B 335       9.871   9.343  37.326  1.00  1.00
ATOM   1339  C   TYR B 335       9.571   8.340  38.433  1.00  1.00
ATOM   1340  O   TYR B 335      10.205   8.357  39.488  1.00  1.00
ATOM   1341  N   HIS B 336       8.904   7.340  38.099  1.00  1.00
ATOM   1342  CA  HIS B 336       8.477   6.209  38.913  1.00  1.00
ATOM   1343  C   HIS B 336       8.888   4.887  38.278  1.00  1.00
ATOM   1344  O   HIS B 336       8.946   4.767  37.054  1.00  1.00
ATOM   1345  N   LYS B 337       8.942   3.808  39.064  1.00  1.00
ATOM   1346  CA  LYS B 337       9.078   2.468  38.506  1.00  1.00
ATOM   1347  C   LYS B 337       7.819   2.053  37.757  1.00  1.00
ATOM   1348  O   LYS B 337       6.713   2.129  38.293  1.00  1.00
ATOM   1349  N   CYS B 338       7.923   1.705  36.549  1.00  1.00
ATOM   1350  CA  CYS B 338       6.849   1.246  35.677  1.00  1.00
ATOM   1351  C   CYS B 338       7.109  -0.170  35.181  1.00  1.00
ATOM   1352  O   CYS B 338       8.021  -0.402  34.387  1.00  1.00
ATOM   1353  N   ASP B 339       6.591  -1.159  35.925  1.00  1.00
ATOM   1354  CA  ASP B 339       6.765  -2.559  35.557  1.00  1.00
ATOM   1355  C   ASP B 339       5.962  -2.905  34.310  1.00  1.00
ATOM   1356  O   ASP B 339       4.964  -2.253  34.002  1.00  1.00
ATOM   1357  N   ASN B 340       5.756  -4.157  33.993  1.00  1.00
ATOM   1358  CA  ASN B 340       5.045  -4.593  32.798  1.00  1.00
ATOM   1359  C   ASN B 340       3.545  -4.372  32.937  1.00  1.00
ATOM   1360  O   ASN B 340       2.864  -4.038  31.968  1.00  1.00
ATOM   1361  N   GLU B 341       2.931  -4.472  34.051  1.00  1.00
ATOM   1362  CA  GLU B 341       1.535  -4.101  34.250  1.00  1.00
ATOM   1363  C   GLU B 341       1.317  -2.617  33.986  1.00  1.00
ATOM   1364  O   GLU B 341       0.297  -2.221  33.422  1.00  1.00
ATOM   1365  N   CYS B 342       2.252  -1.774  34.490  1.00  1.00
ATOM   1366  CA  CYS B 342       2.195  -0.337  34.250  1.00  1.00
ATOM   1367  C   CYS B 342       2.370  -0.019  32.770  1.00  1.00
ATOM   1368  O   CYS B 342       1.706   0.868  32.233  1.00  1.00
ATOM   1369  N   MET B 343       3.350  -0.666  32.142  1.00  1.00
ATOM   1370  CA  MET B 343       3.639  -0.464  30.727  1.00  1.00
ATOM   1371  C   MET B 343       2.452  -0.866  29.860  1.00  1.00
ATOM   1372  O   MET B 343       2.124  -0.186  28.887  1.00  1.00
ATOM   1373  N   GLU B 344       1.820  -1.966  30.143  1.00  1.00
ATOM   1374  CA  GLU B 344       0.648  -2.428  29.409  1.00  1.00
ATOM   1375  C   GLU B 344      -0.497  -1.429  29.514  1.00  1.00
ATOM   1376  O   GLU B 344      -1.246  -1.225  28.559  1.00  1.00
ATOM   1377  N   SER B 345      -0.698  -0.810  30.658  1.00  1.00
ATOM   1378  CA  SER B 345      -1.693   0.237  30.856  1.00  1.00
ATOM   1379  C   SER B 345      -1.400   1.448  29.979  1.00  1.00
ATOM   1380  O   SER B 345      -2.315   2.088  29.462  1.00  1.00
ATOM   1381  N   VAL B 346      -0.139   1.826  29.832  1.00  1.00
ATOM   1382  CA  VAL B 346       0.247   2.877  28.899  1.00  1.00
ATOM   1383  C   VAL B 346      -0.076   2.485  27.463  1.00  1.00
ATOM   1384  O   VAL B 346      -0.573   3.298  26.684  1.00  1.00
ATOM   1385  N   ARG B 347       0.235   1.280  27.100  1.00  1.00
ATOM   1386  CA  ARG B 347       0.016   0.759  25.756  1.00  1.00
ATOM   1387  C   ARG B 347      -1.470   0.616  25.456  1.00  1.00
ATOM   1388  O   ARG B 347      -1.919   0.898  24.345  1.00  1.00
ATOM   1389  N   ASN B 348      -2.322   0.385  26.290  1.00  1.00
ATOM   1390  CA  ASN B 348      -3.747   0.155  26.081  1.00  1.00
ATOM   1391  C   ASN B 348      -4.571   1.348  26.546  1.00  1.00
ATOM   1392  O   ASN B 348      -5.754   1.462  26.224  1.00  1.00
ATOM   1393  N   GLY B 349      -4.010   2.394  26.968  1.00  1.00
ATOM   1394  CA  GLY B 349      -4.634   3.697  27.165  1.00  1.00
ATOM   1395  C   GLY B 349      -5.436   3.734  28.460  1.00  1.00
ATOM   1396  O   GLY B 349      -6.108   4.721  28.757  1.00  1.00
ATOM   1397  N   THR B 350      -4.972   3.138  29.495  1.00  1.00
ATOM   1398  CA  THR B 350      -5.609   3.098  30.806  1.00  1.00
ATOM   1399  C   THR B 350      -4.604   3.385  31.915  1.00  1.00
ATOM   1400  O   THR B 350      -4.950   3.377  33.096  1.00  1.00
ATOM   1401  N   TYR B 351      -3.536   4.126  31.550  1.00  1.00
ATOM   1402  CA  TYR B 351      -2.556   4.538  32.548  1.00  1.00
ATOM   1403  C   TYR B 351      -3.215   5.317  33.679  1.00  1.00
ATOM   1404  O   TYR B 351      -3.978   6.253  33.439  1.00  1.00
ATOM   1405  N   ASP B 352      -2.891   4.944  34.917  1.00  1.00
ATOM   1406  CA  ASP B 352      -3.387   5.631  36.104  1.00  1.00
ATOM   1407  C   ASP B 352      -2.356   6.614  36.642  1.00  1.00
ATOM   1408  O   ASP B 352      -1.387   6.220  37.291  1.00  1.00
ATOM   1409  N   TYR B 353      -2.586   7.978  36.328  1.00  1.00
ATOM   1410  CA  TYR B 353      -1.588   8.972  36.705  1.00  1.00
ATOM   1411  C   TYR B 353      -1.561   9.181  38.214  1.00  1.00
ATOM   1412  O   TYR B 353      -0.495   9.332  38.810  1.00  1.00
ATOM   1413  N   PRO B 354      -2.716   9.318  38.875  1.00  1.00
ATOM   1414  CA  PRO B 354      -2.803   9.542  40.313  1.00  1.00
ATOM   1415  C   PRO B 354      -2.145   8.408  41.088  1.00  1.00
ATOM   1416  O   PRO B 354      -1.525   8.631  42.128  1.00  1.00
ATOM   1417  N   LYS B 355      -2.086   7.241  40.657  1.00  1.00
ATOM   1418  CA  LYS B 355      -1.475   6.073  41.280  1.00  1.00
ATOM   1419  C   LYS B 355       0.022   6.272  41.474  1.00  1.00
ATOM   1420  O   LYS B 355       0.587   5.861  42.488  1.00  1.00
ATOM   1421  N   TYR B 356       0.730   6.863  40.549  1.00  1.00
ATOM   1422  CA  TYR B 356       2.180   6.999  40.610  1.00  1.00
ATOM   1423  C   TYR B 356       2.589   8.456  40.789  1.00  1.00
ATOM   1424  O   TYR B 356       3.731   8.750  41.144  1.00  1.00
ATOM   1425  N   SER B 357       1.719   9.331  40.974  1.00  1.00
ATOM   1426  CA  SER B 357       1.991  10.762  41.022  1.00  1.00
ATOM   1427  C   SER B 357       2.767  11.134  42.279  1.00  1.00
ATOM   1428  O   SER B 357       3.638  12.003  42.248  1.00  1.00
ATOM   1429  N   GLU B 358       2.559  10.553  43.429  1.00  1.00
ATOM   1430  CA  GLU B 358       3.318  10.845  44.640  1.00  1.00
ATOM   1431  C   GLU B 358       4.778  10.438  44.487  1.00  1.00
ATOM   1432  O   GLU B 358       5.680  11.145  44.935  1.00  1.00
ATOM   1433  N   GLU B 359       5.016   9.188  44.017  1.00  1.00
ATOM   1434  CA  GLU B 359       6.378   8.706  43.819  1.00  1.00
ATOM   1435  C   GLU B 359       7.111   9.538  42.775  1.00  1.00
ATOM   1436  O   GLU B 359       8.309   9.794  42.899  1.00  1.00
ATOM   1437  N   SER B 360       6.387   9.860  41.678  1.00  1.00
ATOM   1438  CA  SER B 360       6.960  10.686  40.622  1.00  1.00
ATOM   1439  C   SER B 360       7.397  12.043  41.160  1.00  1.00
ATOM   1440  O   SER B 360       8.432  12.576  40.761  1.00  1.00
ATOM   1441  N   LYS B 361       6.467  12.698  41.908  1.00  1.00
ATOM   1442  CA  LYS B 361       6.726  14.007  42.494  1.00  1.00
ATOM   1443  C   LYS B 361       8.004  13.997  43.323  1.00  1.00
ATOM   1444  O   LYS B 361       8.774  14.957  43.306  1.00  1.00
ATOM   1445  N   LEU B 362       8.178  12.978  44.173  1.00  1.00
ATOM   1446  CA  LEU B 362       9.369  12.846  45.003  1.00  1.00
ATOM   1447  C   LEU B 362      10.625  12.708  44.149  1.00  1.00
ATOM   1448  O   LEU B 362      11.687  13.218  44.503  1.00  1.00
ATOM   1449  N   ASN B 363      10.572  12.139  42.990  1.00  1.00
ATOM   1450  CA  ASN B 363      11.742  11.841  42.173  1.00  1.00
ATOM   1451  C   ASN B 363      12.147  13.043  41.330  1.00  1.00
ATOM   1452  O   ASN B 363      13.324  13.229  41.021  1.00  1.00
ATOM   1453  N   ARG B 364      11.260  13.688  40.647  1.00  1.00
ATOM   1454  CA  ARG B 364      11.614  14.855  39.847  1.00  1.00
ATOM   1455  C   ARG B 364      11.898  16.063  40.730  1.00  1.00
ATOM   1456  O   ARG B 364      11.181  16.318  41.698  1.00  1.00
