# Supplementary material for: ProteinDJ: A high‐performance and modular protein design pipeline
Source: Protein Sci. 2026 Jan 21;35(2):e70464. doi: 10.1002/pro.70464 (PMC12820799; doi:10.1002/pro.70464)
Supplement: Supplementary file 2 — DATA S1. Compressed archive containing input PDB and Bindsweeper YAML files used for benchmarking and comparison of sequence design methods. [file PRO-35-e70464-s001.zip › SupplementaryFile1/binderfolds/ha/fold_62.pdb]

ATOM      1  N   GLY A   1     -10.041  -5.511  -6.839  1.00  0.00
ATOM      2  CA  GLY A   1     -10.730  -6.022  -5.661  1.00  0.00
ATOM      3  C   GLY A   1     -10.002  -7.225  -5.076  1.00  0.00
ATOM      4  O   GLY A   1      -9.921  -7.382  -3.857  1.00  0.00
ATOM      5  N   GLY A   2      -9.492  -8.065  -5.995  1.00  0.00
ATOM      6  CA  GLY A   2      -8.732  -9.242  -5.592  1.00  0.00
ATOM      7  C   GLY A   2      -7.392  -8.851  -4.983  1.00  0.00
ATOM      8  O   GLY A   2      -6.936  -9.464  -4.018  1.00  0.00
ATOM      9  N   GLY A   3      -6.798  -7.755  -5.541  1.00  0.00
ATOM     10  CA  GLY A   3      -5.531  -7.272  -5.003  1.00  0.00
ATOM     11  C   GLY A   3      -5.684  -6.822  -3.556  1.00  0.00
ATOM     12  O   GLY A   3      -4.822  -7.091  -2.718  1.00  0.00
ATOM     13  N   GLY A   4      -6.819  -6.071  -3.315  1.00  0.00
ATOM     14  CA  GLY A   4      -7.093  -5.615  -1.958  1.00  0.00
ATOM     15  C   GLY A   4      -7.411  -6.786  -1.037  1.00  0.00
ATOM     16  O   GLY A   4      -6.964  -6.826   0.110  1.00  0.00
ATOM     17  N   GLY A   5      -8.151  -7.767  -1.557  1.00  0.00
ATOM     18  CA  GLY A   5      -8.471  -8.955  -0.775  1.00  0.00
ATOM     19  C   GLY A   5      -7.211  -9.723  -0.399  1.00  0.00
ATOM     20  O   GLY A   5      -7.076 -10.201   0.727  1.00  0.00
ATOM     21  N   GLY A   6      -6.282  -9.834  -1.393  1.00  0.00
ATOM     22  CA  GLY A   6      -5.019 -10.525  -1.164  1.00  0.00
ATOM     23  C   GLY A   6      -4.173  -9.796  -0.128  1.00  0.00
ATOM     24  O   GLY A   6      -3.553 -10.421   0.733  1.00  0.00
ATOM     25  N   GLY A   7      -4.092  -8.457  -0.300  1.00  0.00
ATOM     26  CA  GLY A   7      -3.328  -7.638   0.634  1.00  0.00
ATOM     27  C   GLY A   7      -3.912  -7.715   2.039  1.00  0.00
ATOM     28  O   GLY A   7      -3.177  -7.795   3.023  1.00  0.00
ATOM     29  N   GLY A   8      -5.252  -7.675   2.100  1.00  0.00
ATOM     30  CA  GLY A   8      -5.949  -7.769   3.377  1.00  0.00
ATOM     31  C   GLY A   8      -5.724  -9.128   4.029  1.00  0.00
ATOM     32  O   GLY A   8      -5.513  -9.219   5.238  1.00  0.00
ATOM     33  N   GLY A   9      -5.805 -10.198   3.205  1.00  0.00
ATOM     34  CA  GLY A   9      -5.592 -11.549   3.708  1.00  0.00
ATOM     35  C   GLY A   9      -4.180 -11.716   4.255  1.00  0.00
ATOM     36  O   GLY A   9      -3.977 -12.342   5.296  1.00  0.00
ATOM     37  N   GLY A  10      -3.191 -11.188   3.486  1.00  0.00
ATOM     38  CA  GLY A  10      -1.795 -11.262   3.901  1.00  0.00
ATOM     39  C   GLY A  10      -1.578 -10.549   5.230  1.00  0.00
ATOM     40  O   GLY A  10      -0.874 -11.051   6.106  1.00  0.00
ATOM     41  N   GLY A  11      -2.166  -9.344   5.311  1.00  0.00
ATOM     42  CA  GLY A  11      -2.012  -8.554   6.527  1.00  0.00
ATOM     43  C   GLY A  11      -2.797  -9.162   7.682  1.00  0.00
ATOM     44  O   GLY A  11      -2.320  -9.205   8.816  1.00  0.00
ATOM     45  N   GLY A  12      -3.971  -9.715   7.378  1.00  0.00
ATOM     46  CA  GLY A  12      -4.790 -10.363   8.395  1.00  0.00
ATOM     47  C   GLY A  12      -4.093 -11.594   8.961  1.00  0.00
ATOM     48  O   GLY A  12      -4.120 -11.835  10.167  1.00  0.00
ATOM     49  N   GLY A  13      -3.482 -12.381   7.999  1.00  0.00
ATOM     50  CA  GLY A  13      -2.742 -13.565   8.420  1.00  0.00
ATOM     51  C   GLY A  13      -1.554 -13.189   9.297  1.00  0.00
ATOM     52  O   GLY A  13      -1.273 -13.851  10.295  1.00  0.00
ATOM     53  N   GLY A  14      -0.874 -12.097   8.886  1.00  0.00
ATOM     54  CA  GLY A  14       0.275 -11.618   9.644  1.00  0.00
ATOM     55  C   GLY A  14      -0.128 -11.204  11.053  1.00  0.00
ATOM     56  O   GLY A  14       0.572 -11.498  12.022  1.00  0.00
ATOM     57  N   GLY A  15      -1.257 -10.464  11.124  1.00  0.00
ATOM     58  CA  GLY A  15      -1.771  -9.992  12.404  1.00  0.00
ATOM     59  C   GLY A  15      -2.222 -11.155  13.278  1.00  0.00
ATOM     60  O   GLY A  15      -1.991 -11.162  14.487  1.00  0.00
ATOM     61  N   GLY A  16      -2.876 -12.142  12.640  1.00  0.00
ATOM     62  CA  GLY A  16      -3.331 -13.322  13.366  1.00  0.00
ATOM     63  C   GLY A  16      -2.159 -14.081  13.973  1.00  0.00
ATOM     64  O   GLY A  16      -2.228 -14.540  15.114  1.00  0.00
ATOM     65  N   GLY A  17      -1.107 -14.290  13.150  1.00  0.00
ATOM     66  CA  GLY A  17       0.088 -14.982  13.618  1.00  0.00
ATOM     67  C   GLY A  17       0.720 -14.253  14.797  1.00  0.00
ATOM     68  O   GLY A  17       1.155 -14.878  15.765  1.00  0.00
ATOM     69  N   GLY A  18       0.766 -12.906  14.663  1.00  0.00
ATOM     70  CA  GLY A  18       1.339 -12.086  15.723  1.00  0.00
ATOM     71  C   GLY A  18       0.534 -12.209  17.010  1.00  0.00
ATOM     72  O   GLY A  18       1.098 -12.299  18.101  1.00  0.00
ATOM     73  N   GLY A  19      -0.788 -12.218  16.848  1.00  0.00
ATOM     74  CA  GLY A  19      -1.685 -12.365  17.988  1.00  0.00
ATOM     75  C   GLY A  19      -1.489 -13.712  18.673  1.00  0.00
ATOM     76  O   GLY A  19      -1.482 -13.800  19.900  1.00  0.00
ATOM     77  N   GLY A  20      -1.362 -14.774  17.818  1.00  0.00
ATOM     78  CA  GLY A  20      -1.123 -16.110  18.350  1.00  0.00
ATOM     79  C   GLY A  20       0.175 -16.163  19.145  1.00  0.00
ATOM     80  O   GLY A  20       0.237 -16.778  20.210  1.00  0.00
ATOM     81  N   GLY A  21       1.226 -15.540  18.577  1.00  0.00
ATOM     82  CA  GLY A  21       2.517 -15.514  19.253  1.00  0.00
ATOM     83  C   GLY A  21       2.430 -14.768  20.578  1.00  0.00
ATOM     84  O   GLY A  21       3.004 -15.193  21.580  1.00  0.00
ATOM     85  N   GLY A  22       1.701 -13.653  20.543  1.00  0.00
ATOM     86  CA  GLY A  22       1.541 -12.855  21.753  1.00  0.00
ATOM     87  C   GLY A  22       0.688 -13.583  22.784  1.00  0.00
ATOM     88  O   GLY A  22       0.960 -13.522  23.983  1.00  0.00
ATOM     89  N   GLY A  23      -0.160 -14.476  22.340  1.00  0.00
ATOM     90  CA  GLY A  23      -1.046 -15.219  23.228  1.00  0.00
ATOM     91  C   GLY A  23      -0.379 -16.493  23.731  1.00  0.00
ATOM     92  O   GLY A  23      -0.642 -16.943  24.847  1.00  0.00
ATOM     93  N   GLY A  24       0.697 -16.898  23.210  1.00  0.00
ATOM     94  CA  GLY A  24       1.416 -18.105  23.600  1.00  0.00
ATOM     95  C   GLY A  24       2.176 -17.898  24.903  1.00  0.00
ATOM     96  O   GLY A  24       1.949 -16.920  25.616  1.00  0.00
ATOM     97  N   GLY A  25       2.651 -19.009  25.491  1.00  0.00
ATOM     98  CA  GLY A  25       3.505 -18.936  26.670  1.00  0.00
ATOM     99  C   GLY A  25       4.785 -18.164  26.376  1.00  0.00
ATOM    100  O   GLY A  25       5.371 -18.301  25.302  1.00  0.00
ATOM    101  N   GLY A  26       5.406 -17.689  27.440  1.00  0.00
ATOM    102  CA  GLY A  26       6.649 -16.941  27.293  1.00  0.00
ATOM    103  C   GLY A  26       7.736 -17.799  26.659  1.00  0.00
ATOM    104  O   GLY A  26       8.513 -17.322  25.832  1.00  0.00
ATOM    105  N   GLY A  27       7.843 -19.069  27.117  1.00  0.00
ATOM    106  CA  GLY A  27       8.836 -19.983  26.566  1.00  0.00
ATOM    107  C   GLY A  27       8.658 -20.150  25.063  1.00  0.00
ATOM    108  O   GLY A  27       9.631 -20.162  24.310  1.00  0.00
ATOM    109  N   GLY A  28       7.412 -20.333  24.627  1.00  0.00
ATOM    110  CA  GLY A  28       7.119 -20.450  23.203  1.00  0.00
ATOM    111  C   GLY A  28       7.411 -19.146  22.472  1.00  0.00
ATOM    112  O   GLY A  28       7.918 -19.152  21.351  1.00  0.00
ATOM    113  N   GLY A  29       7.040 -18.008  23.123  1.00  0.00
ATOM    114  CA  GLY A  29       7.312 -16.707  22.524  1.00  0.00
ATOM    115  C   GLY A  29       8.804 -16.510  22.287  1.00  0.00
ATOM    116  O   GLY A  29       9.213 -15.965  21.262  1.00  0.00
ATOM    117  N   GLY A  30       9.622 -16.937  23.247  1.00  0.00
ATOM    118  CA  GLY A  30      11.070 -16.841  23.101  1.00  0.00
ATOM    119  C   GLY A  30      11.561 -17.668  21.919  1.00  0.00
ATOM    120  O   GLY A  30      12.433 -17.235  21.166  1.00  0.00
ATOM    121  N   GLY A  31      11.161 -18.971  21.890  1.00  0.00
ATOM    122  CA  GLY A  31      11.520 -19.835  20.772  1.00  0.00
ATOM    123  C   GLY A  31      11.144 -19.199  19.440  1.00  0.00
ATOM    124  O   GLY A  31      11.906 -19.258  18.476  1.00  0.00
ATOM    125  N   GLY A  32       9.886 -18.672  19.413  1.00  0.00
ATOM    126  CA  GLY A  32       9.409 -18.002  18.209  1.00  0.00
ATOM    127  C   GLY A  32      10.271 -16.791  17.875  1.00  0.00
ATOM    128  O   GLY A  32      10.582 -16.540  16.710  1.00  0.00
ATOM    129  N   GLY A  33      10.637 -16.024  18.876  1.00  0.00
ATOM    130  CA  GLY A  33      11.484 -14.857  18.660  1.00  0.00
ATOM    131  C   GLY A  33      12.820 -15.251  18.044  1.00  0.00
ATOM    132  O   GLY A  33      13.333 -14.566  17.160  1.00  0.00
ATOM    133  N   GLY A  34      13.376 -16.383  18.502  1.00  0.00
ATOM    134  CA  GLY A  34      14.629 -16.903  17.968  1.00  0.00
ATOM    135  C   GLY A  34      14.483 -17.298  16.504  1.00  0.00
ATOM    136  O   GLY A  34      15.362 -17.027  15.687  1.00  0.00
ATOM    137  N   GLY A  35      13.460 -18.072  16.185  1.00  0.00
ATOM    138  CA  GLY A  35      13.191 -18.483  14.812  1.00  0.00
ATOM    139  C   GLY A  35      13.030 -17.276  13.898  1.00  0.00
ATOM    140  O   GLY A  35      13.526 -17.268  12.771  1.00  0.00
ATOM    141  N   GLY A  36      12.272 -16.294  14.393  1.00  0.00
ATOM    142  CA  GLY A  36      12.034 -15.075  13.629  1.00  0.00
ATOM    143  C   GLY A  36      13.334 -14.326  13.369  1.00  0.00
ATOM    144  O   GLY A  36      13.558 -13.814  12.271  1.00  0.00
ATOM    145  N   GLY A  37      14.203 -14.319  14.368  1.00  0.00
ATOM    146  CA  GLY A  37      15.503 -13.677  14.215  1.00  0.00
ATOM    147  C   GLY A  37      16.339 -14.374  13.150  1.00  0.00
ATOM    148  O   GLY A  37      17.012 -13.722  12.351  1.00  0.00
ATOM    149  N   GLY A  38      16.288 -15.728  13.140  1.00  0.00
ATOM    150  CA  GLY A  38      17.027 -16.509  12.155  1.00  0.00
ATOM    151  C   GLY A  38      16.505 -16.255  10.747  1.00  0.00
ATOM    152  O   GLY A  38      17.283 -16.124   9.801  1.00  0.00
ATOM    153  N   GLY A  39      15.210 -16.220  10.573  1.00  0.00
ATOM    154  CA  GLY A  39      14.573 -16.013   9.278  1.00  0.00
ATOM    155  C   GLY A  39      14.846 -14.611   8.748  1.00  0.00
ATOM    156  O   GLY A  39      15.078 -14.423   7.554  1.00  0.00
ATOM    157  N   GLY A  40      14.739 -13.628   9.625  1.00  0.00
ATOM    158  CA  GLY A  40      15.010 -12.247   9.242  1.00  0.00
ATOM    159  C   GLY A  40      16.455 -12.075   8.790  1.00  0.00
ATOM    160  O   GLY A  40      16.733 -11.356   7.830  1.00  0.00
ATOM    161  N   GLY A  41      17.325 -12.843   9.428  1.00  0.00
ATOM    162  CA  GLY A  41      18.734 -12.829   9.056  1.00  0.00
ATOM    163  C   GLY A  41      18.960 -13.534   7.724  1.00  0.00
ATOM    164  O   GLY A  41      19.770 -13.095   6.908  1.00  0.00
ATOM    165  N   GLY A  42      18.019 -14.462   7.361  1.00  0.00
ATOM    166  CA  GLY A  42      18.164 -15.226   6.128  1.00  0.00
ATOM    167  C   GLY A  42      17.299 -14.646   5.016  1.00  0.00
ATOM    168  O   GLY A  42      17.711 -14.597   3.857  1.00  0.00
ATOM    169  N   GLY A  43      16.053 -14.167   5.312  1.00  0.00
ATOM    170  CA  GLY A  43      15.201 -13.701   4.224  1.00  0.00
ATOM    171  C   GLY A  43      14.812 -12.241   4.416  1.00  0.00
ATOM    172  O   GLY A  43      15.108 -11.394   3.573  1.00  0.00
ATOM    173  N   GLY A  44      13.501 -12.120   4.899  1.00  0.00
ATOM    174  CA  GLY A  44      12.956 -10.804   5.212  1.00  0.00
ATOM    175  C   GLY A  44      12.237 -10.811   6.555  1.00  0.00
ATOM    176  O   GLY A  44      11.807 -11.860   7.034  1.00  0.00
ATOM    177  N   GLY A  45      11.811  -9.647   6.955  1.00  0.00
ATOM    178  CA  GLY A  45      11.125  -9.513   8.235  1.00  0.00
ATOM    179  C   GLY A  45       9.797 -10.259   8.229  1.00  0.00
ATOM    180  O   GLY A  45       9.426 -10.894   9.217  1.00  0.00
ATOM    181  N   GLY A  46       9.045 -10.159   7.156  1.00  0.00
ATOM    182  CA  GLY A  46       7.738 -10.796   7.052  1.00  0.00
ATOM    183  C   GLY A  46       7.846 -12.305   7.223  1.00  0.00
ATOM    184  O   GLY A  46       7.028 -12.922   7.906  1.00  0.00
ATOM    185  N   GLY A  47       8.797 -12.895   6.528  1.00  0.00
ATOM    186  CA  GLY A  47       9.036 -14.329   6.633  1.00  0.00
ATOM    187  C   GLY A  47       9.482 -14.712   8.039  1.00  0.00
ATOM    188  O   GLY A  47       9.043 -15.724   8.585  1.00  0.00
ATOM    189  N   GLY A  48      10.279 -13.828   8.636  1.00  0.00
ATOM    190  CA  GLY A  48      10.747 -14.042  10.000  1.00  0.00
ATOM    191  C   GLY A  48       9.584 -14.071  10.983  1.00  0.00
ATOM    192  O   GLY A  48       9.546 -14.904  11.889  1.00  0.00
ATOM    193  N   GLY A  49       8.669 -13.101  10.827  1.00  0.00
ATOM    194  CA  GLY A  49       7.505 -13.033  11.702  1.00  0.00
ATOM    195  C   GLY A  49       6.658 -14.294  11.592  1.00  0.00
ATOM    196  O   GLY A  49       6.188 -14.828  12.597  1.00  0.00
ATOM    197  N   GLY A  50       6.464 -14.751  10.371  1.00  0.00
ATOM    198  CA  GLY A  50       5.658 -15.943  10.136  1.00  0.00
ATOM    199  C   GLY A  50       6.327 -17.183  10.713  1.00  0.00
ATOM    200  O   GLY A  50       5.670 -18.027  11.324  1.00  0.00
ATOM    201  N   GLY A  51       7.627 -17.304  10.482  1.00  0.00
ATOM    202  CA  GLY A  51       8.370 -18.456  10.977  1.00  0.00
ATOM    203  C   GLY A  51       8.371 -18.498  12.500  1.00  0.00
ATOM    204  O   GLY A  51       8.215 -19.561  13.101  1.00  0.00
ATOM    205  N   GLY A  52       8.503 -17.307  13.094  1.00  0.00
ATOM    206  CA  GLY A  52       8.481 -17.194  14.548  1.00  0.00
ATOM    207  C   GLY A  52       7.137 -17.634  15.114  1.00  0.00
ATOM    208  O   GLY A  52       7.077 -18.334  16.124  1.00  0.00
ATOM    209  N   GLY A  53       6.057 -17.151  14.470  1.00  0.00
ATOM    210  CA  GLY A  53       4.713 -17.516  14.902  1.00  0.00
ATOM    211  C   GLY A  53       4.495 -19.021  14.810  1.00  0.00
ATOM    212  O   GLY A  53       3.897 -19.627  15.699  1.00  0.00
ATOM    213  N   GLY A  54       5.005 -19.609  13.746  1.00  0.00
ATOM    214  CA  GLY A  54       4.876 -21.046  13.538  1.00  0.00
ATOM    215  C   GLY A  54       5.597 -21.828  14.629  1.00  0.00
ATOM    216  O   GLY A  54       5.087 -22.832  15.126  1.00  0.00
ATOM    217  N   GLY A  55       6.777 -21.331  15.023  1.00  0.00
ATOM    218  CA  GLY A  55       7.556 -21.992  16.062  1.00  0.00
ATOM    219  C   GLY A  55       6.913 -21.813  17.431  1.00  0.00
ATOM    220  O   GLY A  55       6.888 -22.739  18.242  1.00  0.00
ATOM    221  N   GLY A  56       6.338 -20.646  17.649  1.00  0.00
ATOM    222  CA  GLY A  56       5.683 -20.335  18.914  1.00  0.00
ATOM    223  C   GLY A  56       4.445 -21.198  19.121  1.00  0.00
ATOM    224  O   GLY A  56       4.176 -21.659  20.230  1.00  0.00
ATOM    225  N   GLY A  57       3.673 -21.384  18.089  1.00  0.00
ATOM    226  CA  GLY A  57       2.465 -22.197  18.151  1.00  0.00
ATOM    227  C   GLY A  57       2.757 -23.646  17.781  1.00  0.00
ATOM    228  O   GLY A  57       1.846 -24.469  17.690  1.00  0.00
ATOM    229  N   GLY A  58       3.327 -24.367  18.652  1.00  0.00
ATOM    230  CA  GLY A  58       3.790 -25.724  18.390  1.00  0.00
ATOM    231  C   GLY A  58       2.620 -26.667  18.140  1.00  0.00
ATOM    232  O   GLY A  58       2.692 -27.546  17.281  1.00  0.00
ATOM    233  N   GLY A  59       1.501 -26.438  18.789  1.00  0.00
ATOM    234  CA  GLY A  59       0.303 -27.254  18.626  1.00  0.00
ATOM    235  C   GLY A  59      -0.339 -27.022  17.264  1.00  0.00
ATOM    236  O   GLY A  59      -0.779 -27.965  16.606  1.00  0.00
ATOM    237  N   GLY A  60      -0.464 -25.889  16.781  1.00  0.00
ATOM    238  CA  GLY A  60      -1.026 -25.557  15.478  1.00  0.00
ATOM    239  C   GLY A  60       0.067 -25.184  14.485  1.00  0.00
ATOM    240  O   GLY A  60      -0.201 -24.967  13.303  1.00  0.00
ATOM    241  N   GLY A  61       1.208 -25.787  14.605  1.00  0.00
ATOM    242  CA  GLY A  61       2.403 -25.436  13.847  1.00  0.00
ATOM    243  C   GLY A  61       2.181 -25.623  12.352  1.00  0.00
ATOM    244  O   GLY A  61       2.600 -24.794  11.544  1.00  0.00
ATOM    245  N   GLY A  62       1.635 -26.748  11.915  1.00  0.00
ATOM    246  CA  GLY A  62       1.411 -27.023  10.501  1.00  0.00
ATOM    247  C   GLY A  62       0.428 -26.029   9.896  1.00  0.00
ATOM    248  O   GLY A  62       0.625 -25.546   8.781  1.00  0.00
ATOM    249  N   GLY A  63      -0.678 -25.765  10.560  1.00  0.00
ATOM    250  CA  GLY A  63      -1.668 -24.805  10.086  1.00  0.00
ATOM    251  C   GLY A  63      -1.071 -23.408   9.976  1.00  0.00
ATOM    252  O   GLY A  63      -1.322 -22.689   9.009  1.00  0.00
ATOM    253  N   GLY A  64      -0.305 -23.029  11.029  1.00  0.00
ATOM    254  CA  GLY A  64       0.331 -21.717  11.051  1.00  0.00
ATOM    255  C   GLY A  64       1.368 -21.589   9.942  1.00  0.00
ATOM    256  O   GLY A  64       1.481 -20.543   9.303  1.00  0.00
ATOM    257  N   GLY A  65       2.119 -22.657   9.699  1.00  0.00
ATOM    258  CA  GLY A  65       3.119 -22.657   8.638  1.00  0.00
ATOM    259  C   GLY A  65       2.468 -22.508   7.269  1.00  0.00
ATOM    260  O   GLY A  65       2.976 -21.794   6.404  1.00  0.00
ATOM    261  N   GLY A  66       1.330 -23.178   7.051  1.00  0.00
ATOM    262  CA  GLY A  66       0.588 -23.041   5.804  1.00  0.00
ATOM    263  C   GLY A  66       0.107 -21.610   5.603  1.00  0.00
ATOM    264  O   GLY A  66       0.191 -21.065   4.503  1.00  0.00
ATOM    265  N   GLY A  67      -0.453 -21.024   6.682  1.00  0.00
ATOM    266  CA  GLY A  67      -0.927 -19.647   6.635  1.00  0.00
ATOM    267  C   GLY A  67       0.217 -18.679   6.361  1.00  0.00
ATOM    268  O   GLY A  67       0.064 -17.721   5.604  1.00  0.00
ATOM    269  N   GLY A  68       1.347 -18.925   7.019  1.00  0.00
ATOM    270  CA  GLY A  68       2.527 -18.090   6.827  1.00  0.00
ATOM    271  C   GLY A  68       3.003 -18.132   5.381  1.00  0.00
ATOM    272  O   GLY A  68       3.372 -17.107   4.809  1.00  0.00
ATOM    273  N   GLY A  69       3.053 -19.365   4.827  1.00  0.00
ATOM    274  CA  GLY A  69       3.481 -19.537   3.443  1.00  0.00
ATOM    275  C   GLY A  69       2.533 -18.831   2.482  1.00  0.00
ATOM    276  O   GLY A  69       2.968 -18.202   1.517  1.00  0.00
ATOM    277  N   GLY A  70       1.237 -18.890   2.765  1.00  0.00
ATOM    278  CA  GLY A  70       0.238 -18.224   1.938  1.00  0.00
ATOM    279  C   GLY A  70       0.403 -16.711   1.987  1.00  0.00
ATOM    280  O   GLY A  70       0.293 -16.031   0.967  1.00  0.00
ATOM    281  N   GLY A  71       0.614 -16.184   3.229  1.00  0.00
ATOM    282  CA  GLY A  71       0.774 -14.747   3.410  1.00  0.00
ATOM    283  C   GLY A  71       2.019 -14.237   2.697  1.00  0.00
ATOM    284  O   GLY A  71       1.996 -13.180   2.065  1.00  0.00
ATOM    285  N   GLY A  72       3.110 -14.971   2.837  1.00  0.00
ATOM    286  CA  GLY A  72       4.355 -14.589   2.181  1.00  0.00
ATOM    287  C   GLY A  72       4.208 -14.611   0.665  1.00  0.00
ATOM    288  O   GLY A  72       4.710 -13.728  -0.030  1.00  0.00
ATOM    289  N   GLY A  73       3.501 -15.652   0.157  1.00  0.00
ATOM    290  CA  GLY A  73       3.276 -15.765  -1.279  1.00  0.00
ATOM    291  C   GLY A  73       2.435 -14.605  -1.797  1.00  0.00
ATOM    292  O   GLY A  73       2.708 -14.055  -2.864  1.00  0.00
ATOM    293  N   GLY A  74       1.389 -14.258  -1.038  1.00  0.00
ATOM    294  CA  GLY A  74       0.510 -13.154  -1.407  1.00  0.00
ATOM    295  C   GLY A  74       1.265 -11.831  -1.426  1.00  0.00
ATOM    296  O   GLY A  74       1.065 -11.005  -2.316  1.00  0.00
ATOM    297  N   GLY A  75       2.116 -11.641  -0.408  1.00  0.00
ATOM    298  CA  GLY A  75       2.905 -10.419  -0.310  1.00  0.00
ATOM    299  C   GLY A  75       3.875 -10.294  -1.477  1.00  0.00
ATOM    300  O   GLY A  75       4.063  -9.208  -2.027  1.00  0.00
ATOM    301  N   GLY A  76       4.488 -11.443  -1.838  1.00  0.00
ATOM    302  CA  GLY A  76       5.411 -11.464  -2.966  1.00  0.00
ATOM    303  C   GLY A  76       4.691 -11.152  -4.272  1.00  0.00
ATOM    304  O   GLY A  76       5.211 -10.428  -5.121  1.00  0.00
ATOM    305  N   GLY A  77       3.502 -11.792  -4.446  1.00  0.00
ATOM    306  CA  GLY A  77       2.704 -11.545  -5.641  1.00  0.00
ATOM    307  C   GLY A  77       2.319 -10.076  -5.752  1.00  0.00
ATOM    308  O   GLY A  77       2.344  -9.498  -6.839  1.00  0.00
ATOM    309  N   GLY A  78       1.873  -9.489  -4.646  1.00  0.00
ATOM    310  CA  GLY A  78       1.467  -8.089  -4.630  1.00  0.00
ATOM    311  C   GLY A  78       2.647  -7.171  -4.923  1.00  0.00
ATOM    312  O   GLY A  78       2.511  -6.177  -5.637  1.00  0.00
ATOM    313  N   GLY A  79       3.793  -7.515  -4.406  1.00  0.00
ATOM    314  CA  GLY A  79       5.007  -6.723  -4.559  1.00  0.00
ATOM    315  C   GLY A  79       5.587  -6.867  -5.960  1.00  0.00
ATOM    316  O   GLY A  79       6.069  -5.898  -6.546  1.00  0.00
ATOM    317  N   GLY A  80       5.689  -8.094  -6.398  1.00  0.00
ATOM    318  CA  GLY A  80       6.192  -8.311  -7.749  1.00  0.00
ATOM    319  C   GLY A  80       5.136  -7.970  -8.792  1.00  0.00
ATOM    320  O   GLY A  80       4.058  -7.476  -8.460  1.00  0.00
ATOM    321  N   ALA B  81      16.398   4.994  34.954  1.00  1.00
ATOM    322  CA  ALA B  81      14.948   5.041  35.098  1.00  1.00
ATOM    323  C   ALA B  81      14.256   4.320  33.948  1.00  1.00
ATOM    324  O   ALA B  81      14.703   4.387  32.803  1.00  1.00
ATOM    325  N   ASP B  82      13.124   3.630  34.215  1.00  1.00
ATOM    326  CA  ASP B  82      12.402   2.978  33.129  1.00  1.00
ATOM    327  C   ASP B  82      12.056   3.968  32.025  1.00  1.00
ATOM    328  O   ASP B  82      11.683   5.109  32.296  1.00  1.00
ATOM    329  N   THR B  83      11.783   3.365  30.807  1.00  1.00
ATOM    330  CA  THR B  83      11.431   4.162  29.638  1.00  1.00
ATOM    331  C   THR B  83      10.440   3.425  28.746  1.00  1.00
ATOM    332  O   THR B  83      10.465   2.198  28.657  1.00  1.00
ATOM    333  N   ILE B  84       9.734   4.136  27.961  1.00  1.00
ATOM    334  CA  ILE B  84       8.843   3.731  26.880  1.00  1.00
ATOM    335  C   ILE B  84       8.950   4.682  25.694  1.00  1.00
ATOM    336  O   ILE B  84       9.039   5.898  25.867  1.00  1.00
ATOM    337  N   CYS B  85       9.143   4.166  24.520  1.00  1.00
ATOM    338  CA  CYS B  85       9.259   4.933  23.285  1.00  1.00
ATOM    339  C   CYS B  85       8.172   4.545  22.292  1.00  1.00
ATOM    340  O   CYS B  85       7.832   3.370  22.157  1.00  1.00
ATOM    341  N   ILE B  86       7.593   5.614  21.592  1.00  1.00
ATOM    342  CA  ILE B  86       6.660   5.413  20.489  1.00  1.00
ATOM    343  C   ILE B  86       7.383   5.422  19.148  1.00  1.00
ATOM    344  O   ILE B  86       8.157   6.333  18.855  1.00  1.00
ATOM    345  N   GLY B  87       7.348   4.339  18.414  1.00  1.00
ATOM    346  CA  GLY B  87       8.100   4.255  17.167  1.00  1.00
ATOM    347  C   GLY B  87       7.206   3.821  16.013  1.00  1.00
ATOM    348  O   GLY B  87       6.039   3.486  16.211  1.00  1.00
ATOM    349  N   TYR B  88       7.887   3.265  14.954  1.00  1.00
ATOM    350  CA  TYR B  88       7.278   2.735  13.740  1.00  1.00
ATOM    351  C   TYR B  88       8.084   1.568  13.183  1.00  1.00
ATOM    352  O   TYR B  88       9.308   1.531  13.309  1.00  1.00
ATOM    353  N   HIS B  89       7.411   0.739  12.339  1.00  1.00
ATOM    354  CA  HIS B  89       8.030  -0.422  11.710  1.00  1.00
ATOM    355  C   HIS B  89       9.063  -0.001  10.674  1.00  1.00
ATOM    356  O   HIS B  89       8.862   0.967   9.940  1.00  1.00
ATOM    357  N   ALA B  90      10.069  -0.816  10.517  1.00  1.00
ATOM    358  CA  ALA B  90      11.077  -0.839   9.464  1.00  1.00
ATOM    359  C   ALA B  90      11.445  -2.268   9.085  1.00  1.00
ATOM    360  O   ALA B  90      11.442  -3.165   9.928  1.00  1.00
ATOM    361  N   ASN B  91      11.735  -2.527   7.871  1.00  1.00
ATOM    362  CA  ASN B  91      12.131  -3.854   7.415  1.00  1.00
ATOM    363  C   ASN B  91      13.225  -3.770   6.358  1.00  1.00
ATOM    364  O   ASN B  91      13.436  -2.720   5.752  1.00  1.00
ATOM    365  N   ASN B  92      13.487  -4.833   5.667  1.00  1.00
ATOM    366  CA  ASN B  92      14.522  -4.950   4.647  1.00  1.00
ATOM    367  C   ASN B  92      13.947  -4.739   3.252  1.00  1.00
ATOM    368  O   ASN B  92      14.688  -4.572   2.283  1.00  1.00
ATOM    369  N   SER B  93      12.821  -4.158   3.116  1.00  1.00
ATOM    370  CA  SER B  93      12.231  -3.860   1.816  1.00  1.00
ATOM    371  C   SER B  93      13.047  -2.812   1.069  1.00  1.00
ATOM    372  O   SER B  93      13.448  -1.799   1.642  1.00  1.00
ATOM    373  N   THR B  94      13.184  -3.004  -0.250  1.00  1.00
ATOM    374  CA  THR B  94      13.905  -2.047  -1.081  1.00  1.00
ATOM    375  C   THR B  94      13.002  -1.467  -2.162  1.00  1.00
ATOM    376  O   THR B  94      13.287  -0.407  -2.720  1.00  1.00
ATOM    377  N   ASP B  95      11.685  -1.795  -2.064  1.00  1.00
ATOM    378  CA  ASP B  95      10.682  -1.229  -2.957  1.00  1.00
ATOM    379  C   ASP B  95      10.577   0.281  -2.781  1.00  1.00
ATOM    380  O   ASP B  95      10.632   0.790  -1.661  1.00  1.00
ATOM    381  N   THR B  96      10.399   0.973  -3.906  1.00  1.00
ATOM    382  CA  THR B  96      10.243   2.423  -3.891  1.00  1.00
ATOM    383  C   THR B  96       8.968   2.847  -4.609  1.00  1.00
ATOM    384  O   THR B  96       8.558   2.223  -5.588  1.00  1.00
ATOM    385  N   VAL B  97       8.467   3.953  -4.224  1.00  1.00
ATOM    386  CA  VAL B  97       7.334   4.648  -4.823  1.00  1.00
ATOM    387  C   VAL B  97       7.650   6.121  -5.052  1.00  1.00
ATOM    388  O   VAL B  97       8.416   6.725  -4.302  1.00  1.00
ATOM    389  N   ASP B  98       6.925   6.771  -5.870  1.00  1.00
ATOM    390  CA  ASP B  98       6.976   8.215  -6.063  1.00  1.00
ATOM    391  C   ASP B  98       5.738   8.891  -5.488  1.00  1.00
ATOM    392  O   ASP B  98       4.644   8.327  -5.509  1.00  1.00
ATOM    393  N   THR B  99       5.948  10.092  -5.004  1.00  1.00
ATOM    394  CA  THR B  99       4.871  10.989  -4.599  1.00  1.00
ATOM    395  C   THR B  99       4.883  12.271  -5.420  1.00  1.00
ATOM    396  O   THR B  99       5.930  12.697  -5.909  1.00  1.00
ATOM    397  N   VAL B 100       4.128  13.202  -5.210  1.00  1.00
ATOM    398  CA  VAL B 100       4.184  14.503  -5.867  1.00  1.00
ATOM    399  C   VAL B 100       5.371  15.319  -5.370  1.00  1.00
ATOM    400  O   VAL B 100       6.035  16.003  -6.149  1.00  1.00
ATOM    401  N   LEU B 101       5.769  15.205  -4.205  1.00  1.00
ATOM    402  CA  LEU B 101       6.863  15.964  -3.611  1.00  1.00
ATOM    403  C   LEU B 101       8.162  15.164  -3.627  1.00  1.00
ATOM    404  O   LEU B 101       9.245  15.724  -3.795  1.00  1.00
ATOM    405  N   GLU B 102       8.295  14.034  -3.911  1.00  1.00
ATOM    406  CA  GLU B 102       9.394  13.112  -3.654  1.00  1.00
ATOM    407  C   GLU B 102       9.394  11.962  -4.654  1.00  1.00
ATOM    408  O   GLU B 102       8.360  11.339  -4.898  1.00  1.00
ATOM    409  N   LYS B 103      10.568  11.691  -5.236  1.00  1.00
ATOM    410  CA  LYS B 103      10.763  10.517  -6.079  1.00  1.00
ATOM    411  C   LYS B 103      11.636   9.479  -5.385  1.00  1.00
ATOM    412  O   LYS B 103      12.683   9.808  -4.827  1.00  1.00
ATOM    413  N   ASN B 104      11.225   8.147  -5.635  1.00  1.00
ATOM    414  CA  ASN B 104      12.154   7.115  -5.191  1.00  1.00
ATOM    415  C   ASN B 104      12.184   7.017  -3.672  1.00  1.00
ATOM    416  O   ASN B 104      13.252   7.031  -3.059  1.00  1.00
ATOM    417  N   VAL B 105      11.020   7.104  -2.990  1.00  1.00
ATOM    418  CA  VAL B 105      10.833   6.815  -1.574  1.00  1.00
ATOM    419  C   VAL B 105      10.792   5.314  -1.318  1.00  1.00
ATOM    420  O   VAL B 105       9.992   4.595  -1.917  1.00  1.00
ATOM    421  N   THR B 106      11.837   4.830  -0.508  1.00  1.00
ATOM    422  CA  THR B 106      11.766   3.433  -0.095  1.00  1.00
ATOM    423  C   THR B 106      10.720   3.233   0.994  1.00  1.00
ATOM    424  O   THR B 106      10.704   3.954   1.992  1.00  1.00
ATOM    425  N   VAL B 107       9.857   2.282   0.841  1.00  1.00
ATOM    426  CA  VAL B 107       8.741   2.042   1.748  1.00  1.00
ATOM    427  C   VAL B 107       8.728   0.599   2.237  1.00  1.00
ATOM    428  O   VAL B 107       9.092  -0.318   1.501  1.00  1.00
ATOM    429  N   THR B 108       8.111   0.362   3.410  1.00  1.00
ATOM    430  CA  THR B 108       8.031  -0.966   4.007  1.00  1.00
ATOM    431  C   THR B 108       7.066  -1.859   3.238  1.00  1.00
ATOM    432  O   THR B 108       7.323  -3.047   3.045  1.00  1.00
ATOM    433  N   HIS B 109       6.050  -1.542   2.751  1.00  1.00
ATOM    434  CA  HIS B 109       5.037  -2.297   2.023  1.00  1.00
ATOM    435  C   HIS B 109       4.463  -1.482   0.872  1.00  1.00
ATOM    436  O   HIS B 109       4.297  -0.267   0.981  1.00  1.00
ATOM    437  N   SER B 110       4.246  -2.175  -0.248  1.00  1.00
ATOM    438  CA  SER B 110       3.686  -1.592  -1.462  1.00  1.00
ATOM    439  C   SER B 110       3.130  -2.669  -2.384  1.00  1.00
ATOM    440  O   SER B 110       3.557  -3.823  -2.335  1.00  1.00
ATOM    441  N   VAL B 111       2.407  -2.298  -3.382  1.00  1.00
ATOM    442  CA  VAL B 111       1.758  -3.171  -4.354  1.00  1.00
ATOM    443  C   VAL B 111       1.901  -2.623  -5.768  1.00  1.00
ATOM    444  O   VAL B 111       1.744  -1.424  -5.998  1.00  1.00
ATOM    445  N   ASN B 112       2.326  -3.568  -6.729  1.00  1.00
ATOM    446  CA  ASN B 112       2.336  -3.155  -8.127  1.00  1.00
ATOM    447  C   ASN B 112       0.934  -3.192  -8.722  1.00  1.00
ATOM    448  O   ASN B 112       0.220  -4.186  -8.593  1.00  1.00
ATOM    449  N   LEU B 113       0.543  -2.083  -9.401  1.00  1.00
ATOM    450  CA  LEU B 113      -0.777  -1.987 -10.014  1.00  1.00
ATOM    451  C   LEU B 113      -0.691  -2.110 -11.531  1.00  1.00
ATOM    452  O   LEU B 113      -1.675  -2.438 -12.194  1.00  1.00
ATOM    453  N   LEU B 114       0.396  -2.263 -12.081  1.00  1.00
ATOM    454  CA  LEU B 114       0.701  -2.343 -13.504  1.00  1.00
ATOM    455  C   LEU B 114       1.237  -3.722 -13.877  1.00  1.00
ATOM    456  O   LEU B 114       2.226  -4.187 -13.311  1.00  1.00
ATOM    457  N   GLU B 115       0.358  -4.462 -14.667  1.00  1.00
ATOM    458  CA  GLU B 115       0.751  -5.769 -15.182  1.00  1.00
ATOM    459  C   GLU B 115       1.605  -5.633 -16.436  1.00  1.00
ATOM    460  O   GLU B 115       1.278  -4.865 -17.341  1.00  1.00
ATOM    461  N   ASP B 116       2.759  -6.291 -16.448  1.00  1.00
ATOM    462  CA  ASP B 116       3.669  -6.206 -17.584  1.00  1.00
ATOM    463  C   ASP B 116       4.090  -7.592 -18.057  1.00  1.00
ATOM    464  O   ASP B 116       4.466  -7.775 -19.214  1.00  1.00
ATOM    465  N   SER B 117       3.518  -8.598 -17.524  1.00  1.00
ATOM    466  CA  SER B 117       3.758 -10.008 -17.805  1.00  1.00
ATOM    467  C   SER B 117       2.590 -10.624 -18.565  1.00  1.00
ATOM    468  O   SER B 117       1.428 -10.371 -18.247  1.00  1.00
ATOM    469  N   HIS B 118       2.867 -11.244 -19.655  1.00  1.00
ATOM    470  CA  HIS B 118       1.970 -12.090 -20.434  1.00  1.00
ATOM    471  C   HIS B 118       2.583 -13.463 -20.680  1.00  1.00
ATOM    472  O   HIS B 118       3.787 -13.585 -20.901  1.00  1.00
ATOM    473  N   ASN B 119       2.012 -14.437 -20.934  1.00  1.00
ATOM    474  CA  ASN B 119       2.462 -15.807 -21.150  1.00  1.00
ATOM    475  C   ASN B 119       2.899 -16.022 -22.593  1.00  1.00
ATOM    476  O   ASN B 119       3.604 -16.982 -22.902  1.00  1.00
ATOM    477  N   GLY B 120       3.003 -15.229 -23.429  1.00  1.00
ATOM    478  CA  GLY B 120       3.543 -15.281 -24.782  1.00  1.00
ATOM    479  C   GLY B 120       2.849 -16.354 -25.611  1.00  1.00
ATOM    480  O   GLY B 120       3.447 -16.936 -26.516  1.00  1.00
ATOM    481  N   LYS B 121       1.638 -16.703 -25.400  1.00  1.00
ATOM    482  CA  LYS B 121       0.874 -17.742 -26.081  1.00  1.00
ATOM    483  C   LYS B 121      -0.497 -17.229 -26.505  1.00  1.00
ATOM    484  O   LYS B 121      -1.114 -16.426 -25.805  1.00  1.00
ATOM    485  N   LEU B 122      -1.006 -17.729 -27.688  1.00  1.00
ATOM    486  CA  LEU B 122      -2.436 -17.618 -27.951  1.00  1.00
ATOM    487  C   LEU B 122      -3.215 -18.715 -27.233  1.00  1.00
ATOM    488  O   LEU B 122      -2.850 -19.889 -27.290  1.00  1.00
ATOM    489  N   CYS B 123      -4.204 -18.382 -26.511  1.00  1.00
ATOM    490  CA  CYS B 123      -4.942 -19.304 -25.656  1.00  1.00
ATOM    491  C   CYS B 123      -6.421 -19.328 -26.018  1.00  1.00
ATOM    492  O   CYS B 123      -6.987 -18.312 -26.424  1.00  1.00
ATOM    493  N   ARG B 124      -7.143 -20.390 -25.546  1.00  1.00
ATOM    494  CA  ARG B 124      -8.599 -20.319 -25.577  1.00  1.00
ATOM    495  C   ARG B 124      -9.119 -19.264 -24.610  1.00  1.00
ATOM    496  O   ARG B 124      -8.614 -19.126 -23.496  1.00  1.00
ATOM    497  N   LEU B 125     -10.276 -18.675 -25.008  1.00  1.00
ATOM    498  CA  LEU B 125     -10.992 -17.762 -24.125  1.00  1.00
ATOM    499  C   LEU B 125     -12.228 -18.428 -23.529  1.00  1.00
ATOM    500  O   LEU B 125     -13.123 -18.859 -24.256  1.00  1.00
ATOM    501  N   LYS B 126     -12.306 -18.528 -22.167  1.00  1.00
ATOM    502  CA  LYS B 126     -13.530 -19.111 -21.633  1.00  1.00
ATOM    503  C   LYS B 126     -13.759 -20.513 -22.185  1.00  1.00
ATOM    504  O   LYS B 126     -14.898 -20.931 -22.393  1.00  1.00
ATOM    505  N   GLY B 127     -12.658 -21.223 -22.723  1.00  1.00
ATOM    506  CA  GLY B 127     -12.721 -22.626 -23.114  1.00  1.00
ATOM    507  C   GLY B 127     -12.826 -22.773 -24.627  1.00  1.00
ATOM    508  O   GLY B 127     -12.536 -23.834 -25.179  1.00  1.00
ATOM    509  N   ILE B 128     -13.013 -21.834 -25.378  1.00  1.00
ATOM    510  CA  ILE B 128     -13.167 -21.814 -26.828  1.00  1.00
ATOM    511  C   ILE B 128     -11.890 -21.343 -27.511  1.00  1.00
ATOM    512  O   ILE B 128     -11.338 -20.299 -27.164  1.00  1.00
ATOM    513  N   ALA B 129     -11.398 -22.185 -28.505  1.00  1.00
ATOM    514  CA  ALA B 129     -10.208 -21.824 -29.266  1.00  1.00
ATOM    515  C   ALA B 129     -10.534 -20.800 -30.346  1.00  1.00
ATOM    516  O   ALA B 129     -11.544 -20.916 -31.040  1.00  1.00
ATOM    517  N   PRO B 130      -9.585 -19.872 -30.600  1.00  1.00
ATOM    518  CA  PRO B 130      -9.741 -18.928 -31.700  1.00  1.00
ATOM    519  C   PRO B 130      -9.757 -19.646 -33.044  1.00  1.00
ATOM    520  O   PRO B 130      -8.991 -20.583 -33.267  1.00  1.00
ATOM    521  N   SER B 131     -17.503 -22.041 -35.021  1.00  1.00
ATOM    522  CA  SER B 131     -17.432 -21.301 -33.767  1.00  1.00
ATOM    523  C   SER B 131     -15.990 -20.981 -33.397  1.00  1.00
ATOM    524  O   SER B 131     -15.096 -21.809 -33.574  1.00  1.00
ATOM    525  N   TRP B 132     -15.832 -19.813 -32.844  1.00  1.00
ATOM    526  CA  TRP B 132     -14.543 -19.354 -32.343  1.00  1.00
ATOM    527  C   TRP B 132     -14.713 -18.202 -31.360  1.00  1.00
ATOM    528  O   TRP B 132     -15.598 -17.362 -31.521  1.00  1.00
ATOM    529  N   SER B 133     -13.661 -17.958 -30.541  1.00  1.00
ATOM    530  CA  SER B 133     -13.701 -16.921 -29.517  1.00  1.00
ATOM    531  C   SER B 133     -13.038 -15.639 -30.004  1.00  1.00
ATOM    532  O   SER B 133     -13.343 -14.549 -29.521  1.00  1.00
ATOM    533  N   TYR B 134     -12.501 -15.544 -30.951  1.00  1.00
ATOM    534  CA  TYR B 134     -11.778 -14.496 -31.661  1.00  1.00
ATOM    535  C   TYR B 134     -11.189 -15.020 -32.965  1.00  1.00
ATOM    536  O   TYR B 134     -10.808 -16.186 -33.060  1.00  1.00
ATOM    537  N   ILE B 135     -10.886 -14.078 -33.877  1.00  1.00
ATOM    538  CA  ILE B 135     -10.122 -14.372 -35.083  1.00  1.00
ATOM    539  C   ILE B 135      -8.794 -13.626 -35.089  1.00  1.00
ATOM    540  O   ILE B 135      -8.723 -12.460 -34.701  1.00  1.00
ATOM    541  N   SER B 136     -16.970  -8.948 -36.613  1.00  1.00
ATOM    542  CA  SER B 136     -16.229  -9.061 -35.362  1.00  1.00
ATOM    543  C   SER B 136     -17.145  -9.462 -34.213  1.00  1.00
ATOM    544  O   SER B 136     -16.692 -10.004 -33.205  1.00  1.00
ATOM    545  N   SER B 137     -18.371  -9.402 -34.335  1.00  1.00
ATOM    546  CA  SER B 137     -19.365  -9.752 -33.328  1.00  1.00
ATOM    547  C   SER B 137     -20.106 -11.028 -33.705  1.00  1.00
ATOM    548  O   SER B 137     -20.814 -11.612 -32.884  1.00  1.00
ATOM    549  N   VAL B 138     -19.561 -11.827 -34.480  1.00  1.00
ATOM    550  CA  VAL B 138     -19.960 -13.190 -34.810  1.00  1.00
ATOM    551  C   VAL B 138     -19.152 -14.208 -34.016  1.00  1.00
ATOM    552  O   VAL B 138     -17.924 -14.240 -34.097  1.00  1.00
ATOM    553  N   SER B 139     -19.869 -15.090 -33.257  1.00  1.00
ATOM    554  CA  SER B 139     -19.211 -16.100 -32.437  1.00  1.00
ATOM    555  C   SER B 139     -19.296 -17.476 -33.085  1.00  1.00
ATOM    556  O   SER B 139     -18.425 -18.323 -32.884  1.00  1.00
ATOM    557  N   SER B 140     -20.130 -17.894 -33.686  1.00  1.00
ATOM    558  CA  SER B 140     -20.214 -19.125 -34.461  1.00  1.00
ATOM    559  C   SER B 140     -20.910 -18.889 -35.795  1.00  1.00
ATOM    560  O   SER B 140     -21.823 -18.069 -35.894  1.00  1.00
ATOM    561  N   SER B 141     -24.563 -16.311 -35.743  1.00  1.00
ATOM    562  CA  SER B 141     -24.735 -16.290 -34.295  1.00  1.00
ATOM    563  C   SER B 141     -23.892 -15.195 -33.656  1.00  1.00
ATOM    564  O   SER B 141     -22.696 -15.082 -33.925  1.00  1.00
ATOM    565  N   ARG B 142     -24.569 -14.179 -33.154  1.00  1.00
ATOM    566  CA  ARG B 142     -23.883 -13.019 -32.598  1.00  1.00
ATOM    567  C   ARG B 142     -23.452 -13.270 -31.159  1.00  1.00
ATOM    568  O   ARG B 142     -24.190 -13.867 -30.375  1.00  1.00
ATOM    569  N   GLY B 143     -22.325 -12.647 -30.812  1.00  1.00
ATOM    570  CA  GLY B 143     -21.751 -12.658 -29.471  1.00  1.00
ATOM    571  C   GLY B 143     -20.886 -11.428 -29.232  1.00  1.00
ATOM    572  O   GLY B 143     -20.113 -11.022 -30.100  1.00  1.00
ATOM    573  N   PHE B 144     -21.018 -10.803 -28.097  1.00  1.00
ATOM    574  CA  PHE B 144     -20.185  -9.658 -27.750  1.00  1.00
ATOM    575  C   PHE B 144     -18.821 -10.103 -27.237  1.00  1.00
ATOM    576  O   PHE B 144     -18.726 -10.984 -26.382  1.00  1.00
ATOM    577  N   GLY B 145     -17.775  -9.167 -27.702  1.00  1.00
ATOM    578  CA  GLY B 145     -16.472  -9.368 -27.080  1.00  1.00
ATOM    579  C   GLY B 145     -15.530 -10.126 -28.007  1.00  1.00
ATOM    580  O   GLY B 145     -14.325 -10.190 -27.766  1.00  1.00
ATOM    581  N   SER B 146     -16.023 -10.646 -29.126  1.00  1.00
ATOM    582  CA  SER B 146     -15.144 -11.166 -30.166  1.00  1.00
ATOM    583  C   SER B 146     -14.479 -10.035 -30.941  1.00  1.00
ATOM    584  O   SER B 146     -15.092  -8.998 -31.194  1.00  1.00
ATOM    585  N   GLY B 147     -13.578 -10.421 -31.831  1.00  1.00
ATOM    586  CA  GLY B 147     -12.794  -9.452 -32.588  1.00  1.00
ATOM    587  C   GLY B 147     -11.812 -10.147 -33.521  1.00  1.00
ATOM    588  O   GLY B 147     -11.475 -11.315 -33.326  1.00  1.00
ATOM    589  N   ILE B 148     -11.200  -9.411 -34.373  1.00  1.00
ATOM    590  CA  ILE B 148     -10.076  -9.846 -35.193  1.00  1.00
ATOM    591  C   ILE B 148      -8.785  -9.157 -34.768  1.00  1.00
ATOM    592  O   ILE B 148      -8.752  -7.942 -34.577  1.00  1.00
ATOM    593  N   ILE B 149      -7.792  -9.959 -34.484  1.00  1.00
ATOM    594  CA  ILE B 149      -6.463  -9.486 -34.116  1.00  1.00
ATOM    595  C   ILE B 149      -5.404 -10.019 -35.073  1.00  1.00
ATOM    596  O   ILE B 149      -5.501 -11.147 -35.556  1.00  1.00
ATOM    597  N   THR B 150      -4.372  -9.351 -35.269  1.00  1.00
ATOM    598  CA  THR B 150      -3.151  -9.811 -35.919  1.00  1.00
ATOM    599  C   THR B 150      -2.069 -10.130 -34.896  1.00  1.00
ATOM    600  O   THR B 150      -1.765  -9.315 -34.025  1.00  1.00
ATOM    601  N   SER B 151      -1.478 -11.401 -35.097  1.00  1.00
ATOM    602  CA  SER B 151      -0.572 -11.839 -34.041  1.00  1.00
ATOM    603  C   SER B 151       0.529 -12.733 -34.596  1.00  1.00
ATOM    604  O   SER B 151       0.291 -13.542 -35.493  1.00  1.00
ATOM    605  N   ASN B 152       1.699 -12.661 -33.938  1.00  1.00
ATOM    606  CA  ASN B 152       2.799 -13.534 -34.328  1.00  1.00
ATOM    607  C   ASN B 152       3.012 -14.642 -33.305  1.00  1.00
ATOM    608  O   ASN B 152       3.722 -15.614 -33.566  1.00  1.00
ATOM    609  N   ALA B 153       2.305 -14.722 -32.326  1.00  1.00
ATOM    610  CA  ALA B 153       2.297 -15.729 -31.273  1.00  1.00
ATOM    611  C   ALA B 153       1.824 -17.077 -31.803  1.00  1.00
ATOM    612  O   ALA B 153       0.899 -17.147 -32.612  1.00  1.00
ATOM    613  N   SER B 154       2.152 -18.170 -31.021  1.00  1.00
ATOM    614  CA  SER B 154       1.698 -19.509 -31.378  1.00  1.00
ATOM    615  C   SER B 154       0.560 -19.964 -30.473  1.00  1.00
ATOM    616  O   SER B 154       0.594 -19.749 -29.261  1.00  1.00
ATOM    617  N   MET B 155      -0.345 -20.814 -31.056  1.00  1.00
ATOM    618  CA  MET B 155      -1.410 -21.378 -30.235  1.00  1.00
ATOM    619  C   MET B 155      -0.880 -22.484 -29.331  1.00  1.00
ATOM    620  O   MET B 155      -0.154 -23.372 -29.779  1.00  1.00
ATOM    621  N   HIS B 156      -1.217 -22.459 -28.104  1.00  1.00
ATOM    622  CA  HIS B 156      -0.934 -23.481 -27.102  1.00  1.00
ATOM    623  C   HIS B 156      -2.218 -23.995 -26.463  1.00  1.00
ATOM    624  O   HIS B 156      -3.170 -23.240 -26.265  1.00  1.00
ATOM    625  N   GLU B 157      -2.198 -25.174 -25.906  1.00  1.00
ATOM    626  CA  GLU B 157      -3.334 -25.656 -25.129  1.00  1.00
ATOM    627  C   GLU B 157      -3.418 -24.949 -23.781  1.00  1.00
ATOM    628  O   GLU B 157      -2.589 -25.174 -22.899  1.00  1.00
ATOM    629  N   CYS B 158      -3.900 -23.802 -23.800  1.00  1.00
ATOM    630  CA  CYS B 158      -4.098 -22.930 -22.648  1.00  1.00
ATOM    631  C   CYS B 158      -5.458 -22.245 -22.703  1.00  1.00
ATOM    632  O   CYS B 158      -5.956 -21.918 -23.779  1.00  1.00
ATOM    633  N   ASN B 159      -5.948 -21.755 -21.665  1.00  1.00
ATOM    634  CA  ASN B 159      -7.176 -20.990 -21.481  1.00  1.00
ATOM    635  C   ASN B 159      -6.920 -19.726 -20.670  1.00  1.00
ATOM    636  O   ASN B 159      -6.257 -19.765 -19.634  1.00  1.00
ATOM    637  N   THR B 160      -7.620 -18.622 -21.160  1.00  1.00
ATOM    638  CA  THR B 160      -7.425 -17.330 -20.513  1.00  1.00
ATOM    639  C   THR B 160      -8.710 -16.511 -20.520  1.00  1.00
ATOM    640  O   THR B 160      -9.519 -16.616 -21.442  1.00  1.00
ATOM    641  N   LYS B 161      -8.795 -15.518 -19.728  1.00  1.00
ATOM    642  CA  LYS B 161      -9.882 -14.547 -19.681  1.00  1.00
ATOM    643  C   LYS B 161      -9.517 -13.276 -20.438  1.00  1.00
ATOM    644  O   LYS B 161     -10.391 -12.567 -20.936  1.00  1.00
ATOM    645  N   CYS B 162      -8.289 -13.207 -20.840  1.00  1.00
ATOM    646  CA  CYS B 162      -7.670 -12.034 -21.446  1.00  1.00
ATOM    647  C   CYS B 162      -6.587 -12.434 -22.439  1.00  1.00
ATOM    648  O   CYS B 162      -5.725 -13.259 -22.134  1.00  1.00
ATOM    649  N   GLN B 163      -6.742 -12.035 -23.678  1.00  1.00
ATOM    650  CA  GLN B 163      -5.819 -12.319 -24.770  1.00  1.00
ATOM    651  C   GLN B 163      -5.428 -11.044 -25.506  1.00  1.00
ATOM    652  O   GLN B 163      -6.273 -10.194 -25.787  1.00  1.00
ATOM    653  N   THR B 164      -4.164 -10.768 -25.554  1.00  1.00
ATOM    654  CA  THR B 164      -3.563  -9.750 -26.407  1.00  1.00
ATOM    655  C   THR B 164      -2.840 -10.381 -27.590  1.00  1.00
ATOM    656  O   THR B 164      -2.242 -11.450 -27.467  1.00  1.00
ATOM    657  N   PRO B 165      -2.392  -9.631 -28.552  1.00  1.00
ATOM    658  CA  PRO B 165      -1.664 -10.147 -29.705  1.00  1.00
ATOM    659  C   PRO B 165      -0.268 -10.612 -29.312  1.00  1.00
ATOM    660  O   PRO B 165       0.251 -11.584 -29.861  1.00  1.00
ATOM    661  N   LEU B 166       0.234 -10.380 -28.254  1.00  1.00
ATOM    662  CA  LEU B 166       1.560 -10.748 -27.774  1.00  1.00
ATOM    663  C   LEU B 166       1.496 -11.965 -26.857  1.00  1.00
ATOM    664  O   LEU B 166       2.429 -12.766 -26.808  1.00  1.00
ATOM    665  N   GLY B 167       0.339 -12.248 -26.289  1.00  1.00
ATOM    666  CA  GLY B 167       0.202 -13.292 -25.280  1.00  1.00
ATOM    667  C   GLY B 167      -1.019 -13.052 -24.402  1.00  1.00
ATOM    668  O   GLY B 167      -1.448 -11.914 -24.216  1.00  1.00
ATOM    669  N   ALA B 168      -1.399 -14.113 -23.621  1.00  1.00
ATOM    670  CA  ALA B 168      -2.515 -13.996 -22.690  1.00  1.00
ATOM    671  C   ALA B 168      -2.059 -13.425 -21.353  1.00  1.00
ATOM    672  O   ALA B 168      -0.983 -13.761 -20.858  1.00  1.00
ATOM    673  N   ILE B 169      -3.034 -12.706 -20.723  1.00  1.00
ATOM    674  CA  ILE B 169      -2.807 -12.131 -19.402  1.00  1.00
ATOM    675  C   ILE B 169      -3.661 -12.822 -18.347  1.00  1.00
ATOM    676  O   ILE B 169      -4.862 -13.015 -18.536  1.00  1.00
ATOM    677  N   ASN B 170      -3.072 -13.333 -17.352  1.00  1.00
ATOM    678  CA  ASN B 170      -3.729 -13.875 -16.169  1.00  1.00
ATOM    679  C   ASN B 170      -3.368 -13.076 -14.924  1.00  1.00
ATOM    680  O   ASN B 170      -2.205 -13.021 -14.525  1.00  1.00
ATOM    681  N   SER B 171      -4.248 -11.944 -14.700  1.00  1.00
ATOM    682  CA  SER B 171      -3.865 -10.958 -13.697  1.00  1.00
ATOM    683  C   SER B 171      -5.090 -10.304 -13.072  1.00  1.00
ATOM    684  O   SER B 171      -6.118 -10.134 -13.728  1.00  1.00
ATOM    685  N   SER B 172      -4.947  -9.879 -11.779  1.00  1.00
ATOM    686  CA  SER B 172      -5.999  -9.140 -11.090  1.00  1.00
ATOM    687  C   SER B 172      -5.654  -7.660 -10.985  1.00  1.00
ATOM    688  O   SER B 172      -6.528  -6.825 -10.751  1.00  1.00
ATOM    689  N   LEU B 173      -4.448  -7.333 -11.478  1.00  1.00
ATOM    690  CA  LEU B 173      -4.042  -5.934 -11.531  1.00  1.00
ATOM    691  C   LEU B 173      -4.984  -5.119 -12.410  1.00  1.00
ATOM    692  O   LEU B 173      -5.330  -5.533 -13.517  1.00  1.00
ATOM    693  N   PRO B 174      -5.155  -3.841 -12.046  1.00  1.00
ATOM    694  CA  PRO B 174      -6.094  -2.958 -12.728  1.00  1.00
ATOM    695  C   PRO B 174      -5.499  -2.417 -14.022  1.00  1.00
ATOM    696  O   PRO B 174      -6.207  -2.234 -15.012  1.00  1.00
ATOM    697  N   TYR B 175      -4.343  -2.300 -14.263  1.00  1.00
ATOM    698  CA  TYR B 175      -3.648  -1.713 -15.402  1.00  1.00
ATOM    699  C   TYR B 175      -2.648  -2.693 -16.002  1.00  1.00
ATOM    700  O   TYR B 175      -2.060  -3.508 -15.292  1.00  1.00
ATOM    701  N   GLN B 176      -2.397  -2.453 -17.309  1.00  1.00
ATOM    702  CA  GLN B 176      -1.387  -3.175 -18.073  1.00  1.00
ATOM    703  C   GLN B 176      -0.793  -2.298 -19.168  1.00  1.00
ATOM    704  O   GLN B 176      -1.492  -1.488 -19.776  1.00  1.00
ATOM    705  N   ASN B 177       0.440  -2.436 -19.438  1.00  1.00
ATOM    706  CA  ASN B 177       1.171  -1.720 -20.477  1.00  1.00
ATOM    707  C   ASN B 177       1.688  -2.675 -21.545  1.00  1.00
ATOM    708  O   ASN B 177       2.140  -2.247 -22.607  1.00  1.00
ATOM    709  N   ILE B 178       0.987  -3.833 -21.700  1.00  1.00
ATOM    710  CA  ILE B 178       1.388  -4.850 -22.665  1.00  1.00
ATOM    711  C   ILE B 178       0.882  -4.514 -24.062  1.00  1.00
ATOM    712  O   ILE B 178       1.596  -4.688 -25.050  1.00  1.00
ATOM    713  N   HIS B 179      -0.284  -4.179 -24.337  1.00  1.00
ATOM    714  CA  HIS B 179      -0.952  -4.032 -25.624  1.00  1.00
ATOM    715  C   HIS B 179      -2.352  -3.455 -25.455  1.00  1.00
ATOM    716  O   HIS B 179      -3.073  -3.812 -24.522  1.00  1.00
ATOM    717  N   PRO B 180      -2.709  -2.541 -26.450  1.00  1.00
ATOM    718  CA  PRO B 180      -4.024  -1.915 -26.381  1.00  1.00
ATOM    719  C   PRO B 180      -5.084  -2.785 -27.044  1.00  1.00
ATOM    720  O   PRO B 180      -6.247  -2.779 -26.641  1.00  1.00
ATOM    721  N   VAL B 181      -4.749  -3.663 -27.857  1.00  1.00
ATOM    722  CA  VAL B 181      -5.623  -4.687 -28.418  1.00  1.00
ATOM    723  C   VAL B 181      -5.833  -5.831 -27.434  1.00  1.00
ATOM    724  O   VAL B 181      -4.872  -6.425 -26.944  1.00  1.00
ATOM    725  N   THR B 182      -7.136  -6.023 -27.039  1.00  1.00
ATOM    726  CA  THR B 182      -7.499  -6.986 -26.007  1.00  1.00
ATOM    727  C   THR B 182      -8.784  -7.721 -26.367  1.00  1.00
ATOM    728  O   THR B 182      -9.713  -7.132 -26.921  1.00  1.00
ATOM    729  N   ILE B 183      -8.763  -9.014 -26.117  1.00  1.00
ATOM    730  CA  ILE B 183      -9.950  -9.856 -26.219  1.00  1.00
ATOM    731  C   ILE B 183     -10.378 -10.373 -24.852  1.00  1.00
ATOM    732  O   ILE B 183      -9.556 -10.864 -24.078  1.00  1.00
ATOM    733  N   GLY B 184     -11.489  -9.940 -24.343  1.00  1.00
ATOM    734  CA  GLY B 184     -12.005 -10.540 -23.119  1.00  1.00
ATOM    735  C   GLY B 184     -12.070  -9.519 -21.990  1.00  1.00
ATOM    736  O   GLY B 184     -11.622  -8.382 -22.142  1.00  1.00
ATOM    737  N   GLU B 185     -12.006  -9.716 -20.904  1.00  1.00
ATOM    738  CA  GLU B 185     -11.885  -8.921 -19.687  1.00  1.00
ATOM    739  C   GLU B 185     -10.427  -8.752 -19.282  1.00  1.00
ATOM    740  O   GLU B 185      -9.735  -9.729 -18.996  1.00  1.00
ATOM    741  N   CYS B 186      -9.823  -7.652 -19.828  1.00  1.00
ATOM    742  CA  CYS B 186      -8.402  -7.378 -19.651  1.00  1.00
ATOM    743  C   CYS B 186      -8.182  -6.166 -18.756  1.00  1.00
ATOM    744  O   CYS B 186      -8.944  -5.201 -18.803  1.00  1.00
ATOM    745  N   PRO B 187      -6.961  -6.082 -17.982  1.00  1.00
ATOM    746  CA  PRO B 187      -6.626  -4.809 -17.355  1.00  1.00
ATOM    747  C   PRO B 187      -6.651  -3.672 -18.368  1.00  1.00
ATOM    748  O   PRO B 187      -6.167  -3.818 -19.491  1.00  1.00
ATOM    749  N   LYS B 188      -6.958  -2.401 -17.781  1.00  1.00
ATOM    750  CA  LYS B 188      -6.901  -1.204 -18.611  1.00  1.00
ATOM    751  C   LYS B 188      -5.487  -0.954 -19.121  1.00  1.00
ATOM    752  O   LYS B 188      -4.528  -0.963 -18.350  1.00  1.00
ATOM    753  N   TYR B 189      -5.399  -0.683 -20.504  1.00  1.00
ATOM    754  CA  TYR B 189      -4.093  -0.362 -21.068  1.00  1.00
ATOM    755  C   TYR B 189      -3.723   1.092 -20.808  1.00  1.00
ATOM    756  O   TYR B 189      -4.548   1.992 -20.970  1.00  1.00
ATOM    757  N   VAL B 190      -2.470   1.282 -20.402  1.00  1.00
ATOM    758  CA  VAL B 190      -1.851   2.588 -20.208  1.00  1.00
ATOM    759  C   VAL B 190      -0.406   2.589 -20.690  1.00  1.00
ATOM    760  O   VAL B 190       0.295   1.583 -20.584  1.00  1.00
ATOM    761  N   ARG B 191       0.118   3.697 -21.042  1.00  1.00
ATOM    762  CA  ARG B 191       1.481   3.854 -21.535  1.00  1.00
ATOM    763  C   ARG B 191       2.479   3.917 -20.386  1.00  1.00
ATOM    764  O   ARG B 191       3.635   3.520 -20.533  1.00  1.00
ATOM    765  N   SER B 192       2.140   3.754 -19.236  1.00  1.00
ATOM    766  CA  SER B 192       2.989   3.880 -18.057  1.00  1.00
ATOM    767  C   SER B 192       3.973   2.721 -17.961  1.00  1.00
ATOM    768  O   SER B 192       3.610   1.566 -18.184  1.00  1.00
ATOM    769  N   ALA B 193       5.181   3.074 -17.334  1.00  1.00
ATOM    770  CA  ALA B 193       6.235   2.089 -17.126  1.00  1.00
ATOM    771  C   ALA B 193       6.245   1.587 -15.688  1.00  1.00
ATOM    772  O   ALA B 193       6.537   0.420 -15.429  1.00  1.00
ATOM    773  N   LYS B 194       5.612   2.192 -14.822  1.00  1.00
ATOM    774  CA  LYS B 194       5.527   1.921 -13.392  1.00  1.00
ATOM    775  C   LYS B 194       4.329   2.625 -12.768  1.00  1.00
ATOM    776  O   LYS B 194       4.015   3.763 -13.116  1.00  1.00
ATOM    777  N   LEU B 195       3.582   1.843 -11.980  1.00  1.00
ATOM    778  CA  LEU B 195       2.435   2.210 -11.159  1.00  1.00
ATOM    779  C   LEU B 195       2.404   1.408  -9.863  1.00  1.00
ATOM    780  O   LEU B 195       2.388   0.177  -9.884  1.00  1.00
ATOM    781  N   ARG B 196       3.135   1.834  -8.900  1.00  1.00
ATOM    782  CA  ARG B 196       3.300   1.206  -7.595  1.00  1.00
ATOM    783  C   ARG B 196       2.716   2.073  -6.487  1.00  1.00
ATOM    784  O   ARG B 196       2.955   3.280  -6.439  1.00  1.00
ATOM    785  N   MET B 197       1.671   1.511  -5.800  1.00  1.00
ATOM    786  CA  MET B 197       1.027   2.190  -4.682  1.00  1.00
ATOM    787  C   MET B 197       1.638   1.764  -3.353  1.00  1.00
ATOM    788  O   MET B 197       1.794   0.573  -3.084  1.00  1.00
ATOM    789  N   VAL B 198       2.139   2.801  -2.518  1.00  1.00
ATOM    790  CA  VAL B 198       2.590   2.424  -1.184  1.00  1.00
ATOM    791  C   VAL B 198       1.411   2.108  -0.273  1.00  1.00
ATOM    792  O   VAL B 198       0.407   2.821  -0.270  1.00  1.00
ATOM    793  N   THR B 199       1.616   1.029   0.575  1.00  1.00
ATOM    794  CA  THR B 199       0.599   0.650   1.549  1.00  1.00
ATOM    795  C   THR B 199       1.141   0.728   2.970  1.00  1.00
ATOM    796  O   THR B 199       0.414   1.068   3.904  1.00  1.00
ATOM    797  N   GLY B 200       2.429   0.710   3.095  1.00  1.00
ATOM    798  CA  GLY B 200       3.089   0.907   4.380  1.00  1.00
ATOM    799  C   GLY B 200       3.648   2.319   4.501  1.00  1.00
ATOM    800  O   GLY B 200       3.662   3.077   3.531  1.00  1.00
ATOM    801  N   LEU B 201       4.696   2.490   5.156  1.00  1.00
ATOM    802  CA  LEU B 201       5.302   3.776   5.482  1.00  1.00
ATOM    803  C   LEU B 201       6.761   3.824   5.044  1.00  1.00
ATOM    804  O   LEU B 201       7.447   2.802   5.022  1.00  1.00
ATOM    805  N   ARG B 202       7.319   5.074   5.063  1.00  1.00
ATOM    806  CA  ARG B 202       8.745   5.239   4.808  1.00  1.00
ATOM    807  C   ARG B 202       9.568   4.244   5.616  1.00  1.00
ATOM    808  O   ARG B 202       9.398   4.124   6.830  1.00  1.00
ATOM    809  N   ASN B 203      10.413   3.458   4.845  1.00  1.00
ATOM    810  CA  ASN B 203      11.300   2.491   5.479  1.00  1.00
ATOM    811  C   ASN B 203      12.634   3.127   5.848  1.00  1.00
ATOM    812  O   ASN B 203      13.308   3.714   5.002  1.00  1.00
ATOM    813  N   ILE B 204      12.957   3.167   7.106  1.00  1.00
ATOM    814  CA  ILE B 204      14.158   3.768   7.675  1.00  1.00
ATOM    815  C   ILE B 204      14.820   2.831   8.677  1.00  1.00
ATOM    816  O   ILE B 204      14.332   2.656   9.793  1.00  1.00
ATOM    817  N   PRO B 205      15.337   1.667   8.212  1.00  1.00
ATOM    818  CA  PRO B 205      15.910   0.670   9.107  1.00  1.00
ATOM    819  C   PRO B 205      17.232   1.150   9.692  1.00  1.00
ATOM    820  O   PRO B 205      17.997   1.850   9.030  1.00  1.00
ATOM    821  N   GLY B 206       7.939  14.894   7.199  1.00  1.00
ATOM    822  CA  GLY B 206       6.569  14.668   6.756  1.00  1.00
ATOM    823  C   GLY B 206       5.623  15.712   7.336  1.00  1.00
ATOM    824  O   GLY B 206       5.881  16.274   8.401  1.00  1.00
ATOM    825  N   LEU B 207       4.358  15.687   6.891  1.00  1.00
ATOM    826  CA  LEU B 207       3.390  16.675   7.352  1.00  1.00
ATOM    827  C   LEU B 207       3.193  16.592   8.862  1.00  1.00
ATOM    828  O   LEU B 207       3.021  17.610   9.532  1.00  1.00
ATOM    829  N   PHE B 208       3.220  15.679   9.583  1.00  1.00
ATOM    830  CA  PHE B 208       2.974  15.545  11.014  1.00  1.00
ATOM    831  C   PHE B 208       4.274  15.606  11.805  1.00  1.00
ATOM    832  O   PHE B 208       4.293  16.044  12.955  1.00  1.00
ATOM    833  N   GLY B 209       5.350  15.282  11.354  1.00  1.00
ATOM    834  CA  GLY B 209       6.638  15.621  11.946  1.00  1.00
ATOM    835  C   GLY B 209       7.158  14.487  12.821  1.00  1.00
ATOM    836  O   GLY B 209       8.307  14.508  13.262  1.00  1.00
ATOM    837  N   ALA B 210       6.542  13.285  12.670  1.00  1.00
ATOM    838  CA  ALA B 210       6.960  12.168  13.508  1.00  1.00
ATOM    839  C   ALA B 210       7.857  11.207  12.737  1.00  1.00
ATOM    840  O   ALA B 210       8.826  10.676  13.280  1.00  1.00
ATOM    841  N   ILE B 211       7.411  10.614  11.640  1.00  1.00
ATOM    842  CA  ILE B 211       8.238   9.731  10.827  1.00  1.00
ATOM    843  C   ILE B 211       9.328  10.510  10.102  1.00  1.00
ATOM    844  O   ILE B 211       9.047  11.478   9.396  1.00  1.00
ATOM    845  N   ALA B 212      10.624  10.003  10.228  1.00  1.00
ATOM    846  CA  ALA B 212      11.726  10.743   9.625  1.00  1.00
ATOM    847  C   ALA B 212      11.718  12.201  10.069  1.00  1.00
ATOM    848  O   ALA B 212      11.425  13.098   9.279  1.00  1.00
ATOM    849  N   GLY B 213      11.312  12.386  11.319  1.00  1.00
ATOM    850  CA  GLY B 213      11.260  13.705  11.938  1.00  1.00
ATOM    851  C   GLY B 213      11.841  13.676  13.346  1.00  1.00
ATOM    852  O   GLY B 213      12.745  14.446  13.671  1.00  1.00
ATOM    853  N   PHE B 214      10.893  13.762  14.409  1.00  1.00
ATOM    854  CA  PHE B 214      11.397  13.749  15.777  1.00  1.00
ATOM    855  C   PHE B 214      11.654  12.326  16.256  1.00  1.00
ATOM    856  O   PHE B 214      12.402  12.107  17.209  1.00  1.00
ATOM    857  N   ILE B 215      10.949  11.355  15.730  1.00  1.00
ATOM    858  CA  ILE B 215      11.388   9.966  15.796  1.00  1.00
ATOM    859  C   ILE B 215      12.253   9.604  14.596  1.00  1.00
ATOM    860  O   ILE B 215      11.766   9.531  13.467  1.00  1.00
ATOM    861  N   GLU B 216      13.512   9.735  14.606  1.00  1.00
ATOM    862  CA  GLU B 216      14.420   9.744  13.465  1.00  1.00
ATOM    863  C   GLU B 216      14.417   8.400  12.749  1.00  1.00
ATOM    864  O   GLU B 216      14.489   8.340  11.522  1.00  1.00
ATOM    865  N   GLY B 217      14.240   7.305  13.145  1.00  1.00
ATOM    866  CA  GLY B 217      14.370   6.042  12.427  1.00  1.00
ATOM    867  C   GLY B 217      13.237   5.088  12.781  1.00  1.00
ATOM    868  O   GLY B 217      12.706   5.124  13.890  1.00  1.00
ATOM    869  N   GLY B 218      13.142   4.003  12.054  1.00  1.00
ATOM    870  CA  GLY B 218      12.192   2.930  12.323  1.00  1.00
ATOM    871  C   GLY B 218      12.830   1.826  13.156  1.00  1.00
ATOM    872  O   GLY B 218      14.016   1.530  13.009  1.00  1.00
ATOM    873  N   TRP B 219      12.011   0.812  13.485  1.00  1.00
ATOM    874  CA  TRP B 219      12.449  -0.350  14.249  1.00  1.00
ATOM    875  C   TRP B 219      12.228  -1.638  13.467  1.00  1.00
ATOM    876  O   TRP B 219      11.094  -1.992  13.143  1.00  1.00
ATOM    877  N   THR B 220      13.359  -2.355  13.147  1.00  1.00
ATOM    878  CA  THR B 220      13.209  -3.639  12.474  1.00  1.00
ATOM    879  C   THR B 220      12.781  -4.727  13.451  1.00  1.00
ATOM    880  O   THR B 220      12.027  -5.632  13.095  1.00  1.00
ATOM    881  N   GLY B 221      12.902  -4.429  14.743  1.00  1.00
ATOM    882  CA  GLY B 221      12.573  -5.375  15.802  1.00  1.00
ATOM    883  C   GLY B 221      11.088  -5.330  16.138  1.00  1.00
ATOM    884  O   GLY B 221      10.505  -6.332  16.554  1.00  1.00
ATOM    885  N   MET B 222      10.346  -4.446  15.888  1.00  1.00
ATOM    886  CA  MET B 222       8.889  -4.401  15.905  1.00  1.00
ATOM    887  C   MET B 222       8.306  -4.948  14.608  1.00  1.00
ATOM    888  O   MET B 222       8.441  -4.336  13.549  1.00  1.00
ATOM    889  N   ILE B 223       7.975  -6.252  14.661  1.00  1.00
ATOM    890  CA  ILE B 223       7.641  -7.012  13.462  1.00  1.00
ATOM    891  C   ILE B 223       6.149  -7.314  13.398  1.00  1.00
ATOM    892  O   ILE B 223       5.558  -7.346  12.319  1.00  1.00
ATOM    893  N   ASP B 224       5.296  -6.809  14.231  1.00  1.00
ATOM    894  CA  ASP B 224       3.904  -7.239  14.285  1.00  1.00
ATOM    895  C   ASP B 224       2.957  -6.068  14.054  1.00  1.00
ATOM    896  O   ASP B 224       1.904  -6.221  13.436  1.00  1.00
ATOM    897  N   GLY B 225       3.285  -5.035  13.520  1.00  1.00
ATOM    898  CA  GLY B 225       2.466  -3.912  13.080  1.00  1.00
ATOM    899  C   GLY B 225       3.330  -2.734  12.651  1.00  1.00
ATOM    900  O   GLY B 225       4.507  -2.653  13.004  1.00  1.00
ATOM    901  N   TRP B 226       2.585  -1.643  12.184  1.00  1.00
ATOM    902  CA  TRP B 226       3.279  -0.458  11.695  1.00  1.00
ATOM    903  C   TRP B 226       3.627   0.487  12.838  1.00  1.00
ATOM    904  O   TRP B 226       4.697   1.095  12.850  1.00  1.00
ATOM    905  N   TYR B 227       2.992   0.685  13.780  1.00  1.00
ATOM    906  CA  TYR B 227       3.213   1.529  14.947  1.00  1.00
ATOM    907  C   TYR B 227       3.120   0.723  16.236  1.00  1.00
ATOM    908  O   TYR B 227       2.351  -0.234  16.327  1.00  1.00
ATOM    909  N   GLY B 228       3.921   1.377  17.316  1.00  1.00
ATOM    910  CA  GLY B 228       3.859   0.673  18.591  1.00  1.00
ATOM    911  C   GLY B 228       4.846   1.261  19.592  1.00  1.00
ATOM    912  O   GLY B 228       5.712   2.057  19.230  1.00  1.00
ATOM    913  N   TYR B 229       5.398   0.320  20.470  1.00  1.00
ATOM    914  CA  TYR B 229       6.134   0.742  21.656  1.00  1.00
ATOM    915  C   TYR B 229       7.395  -0.091  21.847  1.00  1.00
ATOM    916  O   TYR B 229       7.432  -1.269  21.491  1.00  1.00
ATOM    917  N   HIS B 230       8.400   0.536  22.356  1.00  1.00
ATOM    918  CA  HIS B 230       9.607  -0.073  22.904  1.00  1.00
ATOM    919  C   HIS B 230       9.786   0.286  24.374  1.00  1.00
ATOM    920  O   HIS B 230       9.603   1.438  24.768  1.00  1.00
ATOM    921  N   HIS B 231       9.868  -0.632  25.263  1.00  1.00
ATOM    922  CA  HIS B 231       9.996  -0.351  26.688  1.00  1.00
ATOM    923  C   HIS B 231      11.277  -0.950  27.254  1.00  1.00
ATOM    924  O   HIS B 231      11.715  -2.019  26.828  1.00  1.00
ATOM    925  N   GLN B 232      11.730  -0.433  28.305  1.00  1.00
ATOM    926  CA  GLN B 232      12.899  -0.785  29.102  1.00  1.00
ATOM    927  C   GLN B 232      12.626  -0.605  30.589  1.00  1.00
ATOM    928  O   GLN B 232      12.116   0.432  31.016  1.00  1.00
ATOM    929  N   ASN B 233      12.527  -1.649  31.346  1.00  1.00
ATOM    930  CA  ASN B 233      12.313  -1.605  32.787  1.00  1.00
ATOM    931  C   ASN B 233      13.128  -2.678  33.498  1.00  1.00
ATOM    932  O   ASN B 233      13.488  -3.694  32.903  1.00  1.00
ATOM    933  N   GLU B 234      13.070  -2.788  34.769  1.00  1.00
ATOM    934  CA  GLU B 234      13.808  -3.784  35.537  1.00  1.00
ATOM    935  C   GLU B 234      13.556  -5.188  35.004  1.00  1.00
ATOM    936  O   GLU B 234      14.464  -6.019  34.961  1.00  1.00
ATOM    937  N   GLN B 235      12.485  -5.557  34.578  1.00  1.00
ATOM    938  CA  GLN B 235      12.074  -6.849  34.042  1.00  1.00
ATOM    939  C   GLN B 235      12.512  -7.008  32.592  1.00  1.00
ATOM    940  O   GLN B 235      12.814  -8.113  32.142  1.00  1.00
ATOM    941  N   GLY B 236      13.205  -6.239  31.968  1.00  1.00
ATOM    942  CA  GLY B 236      13.719  -6.437  30.618  1.00  1.00
ATOM    943  C   GLY B 236      13.368  -5.260  29.717  1.00  1.00
ATOM    944  O   GLY B 236      12.830  -4.252  30.177  1.00  1.00
ATOM    945  N   SER B 237      13.552  -5.615  28.330  1.00  1.00
ATOM    946  CA  SER B 237      13.105  -4.710  27.278  1.00  1.00
ATOM    947  C   SER B 237      12.502  -5.478  26.109  1.00  1.00
ATOM    948  O   SER B 237      12.934  -6.587  25.793  1.00  1.00
ATOM    949  N   GLY B 238      11.619  -4.894  25.391  1.00  1.00
ATOM    950  CA  GLY B 238      11.006  -5.531  24.231  1.00  1.00
ATOM    951  C   GLY B 238      10.346  -4.502  23.323  1.00  1.00
ATOM    952  O   GLY B 238      10.142  -3.353  23.715  1.00  1.00
ATOM    953  N   TYR B 239       9.747  -4.990  22.248  1.00  1.00
ATOM    954  CA  TYR B 239       8.856  -4.260  21.354  1.00  1.00
ATOM    955  C   TYR B 239       7.456  -4.861  21.360  1.00  1.00
ATOM    956  O   TYR B 239       7.291  -6.074  21.489  1.00  1.00
ATOM    957  N   ALA B 240       6.478  -3.988  21.042  1.00  1.00
ATOM    958  CA  ALA B 240       5.074  -4.368  20.944  1.00  1.00
ATOM    959  C   ALA B 240       4.297  -3.384  20.078  1.00  1.00
ATOM    960  O   ALA B 240       4.484  -2.172  20.179  1.00  1.00
ATOM    961  N   ALA B 241       3.731  -3.876  18.932  1.00  1.00
ATOM    962  CA  ALA B 241       2.896  -3.019  18.098  1.00  1.00
ATOM    963  C   ALA B 241       1.633  -2.595  18.836  1.00  1.00
ATOM    964  O   ALA B 241       1.008  -3.398  19.530  1.00  1.00
ATOM    965  N   ASP B 242       1.228  -1.254  18.585  1.00  1.00
ATOM    966  CA  ASP B 242      -0.115  -0.880  19.012  1.00  1.00
ATOM    967  C   ASP B 242      -1.172  -1.477  18.092  1.00  1.00
ATOM    968  O   ASP B 242      -1.187  -1.207  16.891  1.00  1.00
ATOM    969  N   GLN B 243      -1.923  -2.475  18.642  1.00  1.00
ATOM    970  CA  GLN B 243      -2.803  -3.291  17.814  1.00  1.00
ATOM    971  C   GLN B 243      -3.980  -2.476  17.293  1.00  1.00
ATOM    972  O   GLN B 243      -4.398  -2.635  16.146  1.00  1.00
ATOM    973  N   LYS B 244      -4.509  -1.518  18.004  1.00  1.00
ATOM    974  CA  LYS B 244      -5.680  -0.743  17.610  1.00  1.00
ATOM    975  C   LYS B 244      -5.360   0.182  16.443  1.00  1.00
ATOM    976  O   LYS B 244      -6.152   0.316  15.510  1.00  1.00
ATOM    977  N   SER B 245      -4.263   0.956  16.529  1.00  1.00
ATOM    978  CA  SER B 245      -3.896   1.882  15.464  1.00  1.00
ATOM    979  C   SER B 245      -3.393   1.135  14.235  1.00  1.00
ATOM    980  O   SER B 245      -3.651   1.541  13.102  1.00  1.00
ATOM    981  N   THR B 246      -2.715  -0.004  14.457  1.00  1.00
ATOM    982  CA  THR B 246      -2.237  -0.830  13.355  1.00  1.00
ATOM    983  C   THR B 246      -3.398  -1.429  12.572  1.00  1.00
ATOM    984  O   THR B 246      -3.380  -1.457  11.341  1.00  1.00
ATOM    985  N   GLN B 247      -4.392  -1.982  13.306  1.00  1.00
ATOM    986  CA  GLN B 247      -5.558  -2.607  12.692  1.00  1.00
ATOM    987  C   GLN B 247      -6.421  -1.577  11.975  1.00  1.00
ATOM    988  O   GLN B 247      -6.938  -1.834  10.888  1.00  1.00
ATOM    989  N   ASN B 248      -6.646  -0.415  12.557  1.00  1.00
ATOM    990  CA  ASN B 248      -7.413   0.663  11.945  1.00  1.00
ATOM    991  C   ASN B 248      -6.727   1.184  10.689  1.00  1.00
ATOM    992  O   ASN B 248      -7.384   1.506   9.699  1.00  1.00
ATOM    993  N   ALA B 249      -5.407   1.273  10.697  1.00  1.00
ATOM    994  CA  ALA B 249      -4.635   1.745   9.554  1.00  1.00
ATOM    995  C   ALA B 249      -4.649   0.728   8.421  1.00  1.00
ATOM    996  O   ALA B 249      -4.726   1.092   7.248  1.00  1.00
ATOM    997  N   ILE B 250      -4.500  -0.564   8.756  1.00  1.00
ATOM    998  CA  ILE B 250      -4.603  -1.597   7.732  1.00  1.00
ATOM    999  C   ILE B 250      -5.979  -1.591   7.079  1.00  1.00
ATOM   1000  O   ILE B 250      -6.101  -1.736   5.863  1.00  1.00
ATOM   1001  N   ASN B 251      -7.036  -1.399   7.928  1.00  1.00
ATOM   1002  CA  ASN B 251      -8.397  -1.295   7.417  1.00  1.00
ATOM   1003  C   ASN B 251      -8.526  -0.148   6.422  1.00  1.00
ATOM   1004  O   ASN B 251      -9.171  -0.285   5.383  1.00  1.00
ATOM   1005  N   GLY B 252      -7.971   1.013   6.778  1.00  1.00
ATOM   1006  CA  GLY B 252      -8.058   2.227   5.975  1.00  1.00
ATOM   1007  C   GLY B 252      -7.300   2.074   4.662  1.00  1.00
ATOM   1008  O   GLY B 252      -7.774   2.496   3.608  1.00  1.00
ATOM   1009  N   ILE B 253      -6.005   1.627   4.756  1.00  1.00
ATOM   1010  CA  ILE B 253      -5.148   1.489   3.585  1.00  1.00
ATOM   1011  C   ILE B 253      -5.730   0.493   2.590  1.00  1.00
ATOM   1012  O   ILE B 253      -5.709   0.725   1.381  1.00  1.00
ATOM   1013  N   THR B 254      -6.249  -0.625   3.074  1.00  1.00
ATOM   1014  CA  THR B 254      -6.816  -1.647   2.202  1.00  1.00
ATOM   1015  C   THR B 254      -8.118  -1.172   1.571  1.00  1.00
ATOM   1016  O   THR B 254      -8.381  -1.432   0.397  1.00  1.00
ATOM   1017  N   ASN B 255      -8.917  -0.409   2.277  1.00  1.00
ATOM   1018  CA  ASN B 255     -10.114   0.214   1.724  1.00  1.00
ATOM   1019  C   ASN B 255      -9.760   1.199   0.616  1.00  1.00
ATOM   1020  O   ASN B 255     -10.452   1.281  -0.398  1.00  1.00
ATOM   1021  N   LYS B 256      -8.626   1.925   0.835  1.00  1.00
ATOM   1022  CA  LYS B 256      -8.124   2.869  -0.156  1.00  1.00
ATOM   1023  C   LYS B 256      -7.728   2.156  -1.443  1.00  1.00
ATOM   1024  O   LYS B 256      -7.995   2.645  -2.542  1.00  1.00
ATOM   1025  N   VAL B 257      -7.019   1.027  -1.314  1.00  1.00
ATOM   1026  CA  VAL B 257      -6.633   0.223  -2.467  1.00  1.00
ATOM   1027  C   VAL B 257      -7.856  -0.273  -3.227  1.00  1.00
ATOM   1028  O   VAL B 257      -7.893  -0.234  -4.457  1.00  1.00
ATOM   1029  N   ASN B 258      -8.864  -0.722  -2.487  1.00  1.00
ATOM   1030  CA  ASN B 258     -10.109  -1.216  -3.062  1.00  1.00
ATOM   1031  C   ASN B 258     -10.833  -0.120  -3.833  1.00  1.00
ATOM   1032  O   ASN B 258     -11.372  -0.360  -4.914  1.00  1.00
ATOM   1033  N   THR B 259     -10.917   1.085  -3.215  1.00  1.00
ATOM   1034  CA  THR B 259     -11.563   2.237  -3.833  1.00  1.00
ATOM   1035  C   THR B 259     -10.890   2.606  -5.149  1.00  1.00
ATOM   1036  O   THR B 259     -11.559   2.939  -6.127  1.00  1.00
ATOM   1037  N   VAL B 260      -9.565   2.697  -5.143  1.00  1.00
ATOM   1038  CA  VAL B 260      -8.780   2.981  -6.339  1.00  1.00
ATOM   1039  C   VAL B 260      -9.020   1.931  -7.417  1.00  1.00
ATOM   1040  O   VAL B 260      -9.156   2.258  -8.595  1.00  1.00
ATOM   1041  N   ILE B 261      -8.981   0.687  -7.072  1.00  1.00
ATOM   1042  CA  ILE B 261      -9.189  -0.416  -8.003  1.00  1.00
ATOM   1043  C   ILE B 261     -10.607  -0.408  -8.559  1.00  1.00
ATOM   1044  O   ILE B 261     -10.818  -0.634  -9.750  1.00  1.00
ATOM   1045  N   GLU B 262     -11.577  -0.172  -7.761  1.00  1.00
ATOM   1046  CA  GLU B 262     -12.999  -0.175  -8.083  1.00  1.00
ATOM   1047  C   GLU B 262     -13.315   0.819  -9.193  1.00  1.00
ATOM   1048  O   GLU B 262     -14.136   0.546 -10.069  1.00  1.00
ATOM   1049  N   LYS B 263     -12.704   1.925  -9.281  1.00  1.00
ATOM   1050  CA  LYS B 263     -13.020   3.009 -10.203  1.00  1.00
ATOM   1051  C   LYS B 263     -12.446   2.738 -11.588  1.00  1.00
ATOM   1052  O   LYS B 263     -13.056   3.080 -12.601  1.00  1.00
ATOM   1053  N   MET B 264     -11.383   2.066 -11.700  1.00  1.00
ATOM   1054  CA  MET B 264     -10.823   1.664 -12.984  1.00  1.00
ATOM   1055  C   MET B 264      -9.922   0.445 -12.835  1.00  1.00
ATOM   1056  O   MET B 264      -8.949   0.469 -12.081  1.00  1.00
ATOM   1057  N   ASN B 265     -10.510  -0.711 -13.531  1.00  1.00
ATOM   1058  CA  ASN B 265      -9.767  -1.959 -13.413  1.00  1.00
ATOM   1059  C   ASN B 265     -10.149  -2.934 -14.519  1.00  1.00
ATOM   1060  O   ASN B 265      -9.365  -3.809 -14.886  1.00  1.00
ATOM   1061  N   ILE B 266     -10.569  -2.650 -15.612  1.00  1.00
ATOM   1062  CA  ILE B 266     -10.983  -3.580 -16.656  1.00  1.00
ATOM   1063  C   ILE B 266     -11.351  -2.842 -17.937  1.00  1.00
ATOM   1064  O   ILE B 266     -11.837  -1.712 -17.896  1.00  1.00
ATOM   1065  N   GLN B 267     -10.987  -3.425 -19.023  1.00  1.00
ATOM   1066  CA  GLN B 267     -11.402  -3.068 -20.374  1.00  1.00
ATOM   1067  C   GLN B 267     -11.940  -4.281 -21.123  1.00  1.00
ATOM   1068  O   GLN B 267     -11.410  -5.385 -20.998  1.00  1.00
ATOM   1069  N   PHE B 268     -13.118  -4.182 -21.655  1.00  1.00
ATOM   1070  CA  PHE B 268     -13.638  -5.262 -22.486  1.00  1.00
ATOM   1071  C   PHE B 268     -12.940  -5.299 -23.840  1.00  1.00
ATOM   1072  O   PHE B 268     -12.533  -4.264 -24.368  1.00  1.00
ATOM   1073  N   THR B 269     -13.179  -6.216 -24.668  1.00  1.00
ATOM   1074  CA  THR B 269     -12.616  -6.350 -26.007  1.00  1.00
ATOM   1075  C   THR B 269     -12.543  -5.002 -26.712  1.00  1.00
ATOM   1076  O   THR B 269     -13.521  -4.255 -26.746  1.00  1.00
ATOM   1077  N   ALA B 270     -11.308  -4.724 -27.165  1.00  1.00
ATOM   1078  CA  ALA B 270     -10.914  -3.564 -27.956  1.00  1.00
ATOM   1079  C   ALA B 270      -9.990  -3.965 -29.099  1.00  1.00
ATOM   1080  O   ALA B 270      -8.995  -4.659 -28.892  1.00  1.00
ATOM   1081  N   VAL B 271     -10.465  -3.992 -30.283  1.00  1.00
ATOM   1082  CA  VAL B 271      -9.730  -4.435 -31.462  1.00  1.00
ATOM   1083  C   VAL B 271      -9.619  -3.318 -32.493  1.00  1.00
ATOM   1084  O   VAL B 271     -10.539  -2.517 -32.656  1.00  1.00
ATOM   1085  N   GLY B 272      -8.662  -3.205 -33.215  1.00  1.00
ATOM   1086  CA  GLY B 272      -8.477  -2.278 -34.325  1.00  1.00
ATOM   1087  C   GLY B 272      -9.659  -2.324 -35.284  1.00  1.00
ATOM   1088  O   GLY B 272     -10.204  -3.392 -35.562  1.00  1.00
ATOM   1089  N   LYS B 273      -9.778  -1.197 -36.059  1.00  1.00
ATOM   1090  CA  LYS B 273     -10.730  -1.124 -37.160  1.00  1.00
ATOM   1091  C   LYS B 273     -10.025  -1.227 -38.506  1.00  1.00
ATOM   1092  O   LYS B 273      -9.010  -0.569 -38.738  1.00  1.00
ATOM   1093  N   LEU B 274      -9.609  10.539 -37.300  1.00  1.00
ATOM   1094  CA  LEU B 274     -10.677  10.650 -36.314  1.00  1.00
ATOM   1095  C   LEU B 274     -10.662   9.468 -35.350  1.00  1.00
ATOM   1096  O   LEU B 274     -10.896   9.629 -34.152  1.00  1.00
ATOM   1097  N   ASN B 275     -10.565   8.246 -35.868  1.00  1.00
ATOM   1098  CA  ASN B 275     -10.462   7.053 -35.037  1.00  1.00
ATOM   1099  C   ASN B 275      -9.167   7.050 -34.235  1.00  1.00
ATOM   1100  O   ASN B 275      -9.144   6.636 -33.076  1.00  1.00
ATOM   1101  N   LYS B 276      -8.059   7.378 -34.851  1.00  1.00
ATOM   1102  CA  LYS B 276      -6.778   7.421 -34.157  1.00  1.00
ATOM   1103  C   LYS B 276      -6.758   8.524 -33.106  1.00  1.00
ATOM   1104  O   LYS B 276      -6.167   8.367 -32.038  1.00  1.00
ATOM   1105  N   LYS B 277      -7.388   9.696 -33.403  1.00  1.00
ATOM   1106  CA  LYS B 277      -7.477  10.799 -32.455  1.00  1.00
ATOM   1107  C   LYS B 277      -8.252  10.393 -31.208  1.00  1.00
ATOM   1108  O   LYS B 277      -7.896  10.773 -30.093  1.00  1.00
ATOM   1109  N   VAL B 278      -9.388   9.645 -31.403  1.00  1.00
ATOM   1110  CA  VAL B 278     -10.188   9.159 -30.286  1.00  1.00
ATOM   1111  C   VAL B 278      -9.392   8.190 -29.420  1.00  1.00
ATOM   1112  O   VAL B 278      -9.474   8.229 -28.192  1.00  1.00
ATOM   1113  N   ASP B 279      -8.757   7.176 -30.086  1.00  1.00
ATOM   1114  CA  ASP B 279      -7.965   6.193 -29.358  1.00  1.00
ATOM   1115  C   ASP B 279      -6.800   6.852 -28.631  1.00  1.00
ATOM   1116  O   ASP B 279      -6.491   6.506 -27.491  1.00  1.00
ATOM   1117  N   ASP B 280      -6.051   7.694 -29.232  1.00  1.00
ATOM   1118  CA  ASP B 280      -4.888   8.341 -28.638  1.00  1.00
ATOM   1119  C   ASP B 280      -5.298   9.311 -27.537  1.00  1.00
ATOM   1120  O   ASP B 280      -4.598   9.462 -26.536  1.00  1.00
ATOM   1121  N   GLY B 281      -6.441   9.956 -27.651  1.00  1.00
ATOM   1122  CA  GLY B 281      -6.906  10.924 -26.666  1.00  1.00
ATOM   1123  C   GLY B 281      -7.405  10.231 -25.404  1.00  1.00
ATOM   1124  O   GLY B 281      -7.209  10.725 -24.294  1.00  1.00
ATOM   1125  N   PHE B 282      -8.128   9.134 -25.517  1.00  1.00
ATOM   1126  CA  PHE B 282      -8.562   8.351 -24.367  1.00  1.00
ATOM   1127  C   PHE B 282      -7.373   7.749 -23.629  1.00  1.00
ATOM   1128  O   PHE B 282      -7.358   7.692 -22.399  1.00  1.00
ATOM   1129  N   LEU B 283      -6.407   7.247 -24.410  1.00  1.00
ATOM   1130  CA  LEU B 283      -5.189   6.677 -23.849  1.00  1.00
ATOM   1131  C   LEU B 283      -4.390   7.727 -23.084  1.00  1.00
ATOM   1132  O   LEU B 283      -3.816   7.440 -22.033  1.00  1.00
ATOM   1133  N   ASP B 284      -4.301   8.948 -23.616  1.00  1.00
ATOM   1134  CA  ASP B 284      -3.605  10.040 -22.947  1.00  1.00
ATOM   1135  C   ASP B 284      -4.251  10.367 -21.607  1.00  1.00
ATOM   1136  O   ASP B 284      -3.562  10.639 -20.624  1.00  1.00
ATOM   1137  N   ILE B 285      -5.591  10.396 -21.574  1.00  1.00
ATOM   1138  CA  ILE B 285      -6.348  10.746 -20.378  1.00  1.00
ATOM   1139  C   ILE B 285      -6.211   9.672 -19.306  1.00  1.00
ATOM   1140  O   ILE B 285      -6.070   9.978 -18.122  1.00  1.00
ATOM   1141  N   TRP B 286      -6.358   8.387 -19.697  1.00  1.00
ATOM   1142  CA  TRP B 286      -6.298   7.285 -18.744  1.00  1.00
ATOM   1143  C   TRP B 286      -4.886   7.103 -18.202  1.00  1.00
ATOM   1144  O   TRP B 286      -4.698   6.779 -17.029  1.00  1.00
ATOM   1145  N   THR B 287      -3.888   7.288 -18.998  1.00  1.00
ATOM   1146  CA  THR B 287      -2.502   7.241 -18.546  1.00  1.00
ATOM   1147  C   THR B 287      -2.229   8.309 -17.495  1.00  1.00
ATOM   1148  O   THR B 287      -1.533   8.061 -16.511  1.00  1.00
ATOM   1149  N   TYR B 288      -2.733   9.556 -17.799  1.00  1.00
ATOM   1150  CA  TYR B 288      -2.591  10.677 -16.878  1.00  1.00
ATOM   1151  C   TYR B 288      -3.318  10.408 -15.567  1.00  1.00
ATOM   1152  O   TYR B 288      -2.809  10.715 -14.489  1.00  1.00
ATOM   1153  N   ASN B 289      -4.539   9.920 -15.659  1.00  1.00
ATOM   1154  CA  ASN B 289      -5.396   9.651 -14.511  1.00  1.00
ATOM   1155  C   ASN B 289      -4.786   8.591 -13.603  1.00  1.00
ATOM   1156  O   ASN B 289      -4.846   8.699 -12.379  1.00  1.00
ATOM   1157  N   ALA B 290      -4.316   7.500 -14.179  1.00  1.00
ATOM   1158  CA  ALA B 290      -3.740   6.394 -13.422  1.00  1.00
ATOM   1159  C   ALA B 290      -2.486   6.831 -12.676  1.00  1.00
ATOM   1160  O   ALA B 290      -2.279   6.460 -11.521  1.00  1.00
ATOM   1161  N   GLU B 291      -1.585   7.480 -13.359  1.00  1.00
ATOM   1162  CA  GLU B 291      -0.320   7.895 -12.764  1.00  1.00
ATOM   1163  C   GLU B 291      -0.540   8.938 -11.675  1.00  1.00
ATOM   1164  O   GLU B 291       0.107   8.902 -10.628  1.00  1.00
ATOM   1165  N   LEU B 292      -1.385   9.905 -11.894  1.00  1.00
ATOM   1166  CA  LEU B 292      -1.643  10.985 -10.950  1.00  1.00
ATOM   1167  C   LEU B 292      -2.398  10.478  -9.725  1.00  1.00
ATOM   1168  O   LEU B 292      -2.159  10.931  -8.606  1.00  1.00
ATOM   1169  N   LEU B 293      -3.361   9.605  -9.910  1.00  1.00
ATOM   1170  CA  LEU B 293      -4.089   8.996  -8.803  1.00  1.00
ATOM   1171  C   LEU B 293      -3.140   8.281  -7.847  1.00  1.00
ATOM   1172  O   LEU B 293      -3.308   8.344  -6.629  1.00  1.00
ATOM   1173  N   VAL B 294      -2.178   7.548  -8.419  1.00  1.00
ATOM   1174  CA  VAL B 294      -1.209   6.814  -7.613  1.00  1.00
ATOM   1175  C   VAL B 294      -0.271   7.764  -6.880  1.00  1.00
ATOM   1176  O   VAL B 294       0.048   7.556  -5.709  1.00  1.00
ATOM   1177  N   LEU B 295       0.210   8.781  -7.578  1.00  1.00
ATOM   1178  CA  LEU B 295       1.119   9.757  -6.989  1.00  1.00
ATOM   1179  C   LEU B 295       0.451  10.512  -5.844  1.00  1.00
ATOM   1180  O   LEU B 295       1.069  10.764  -4.810  1.00  1.00
ATOM   1181  N   LEU B 296      -0.754  10.958  -6.035  1.00  1.00
ATOM   1182  CA  LEU B 296      -1.490  11.700  -5.017  1.00  1.00
ATOM   1183  C   LEU B 296      -1.813  10.816  -3.817  1.00  1.00
ATOM   1184  O   LEU B 296      -1.735  11.258  -2.670  1.00  1.00
ATOM   1185  N   GLU B 297      -2.315   9.598  -4.078  1.00  1.00
ATOM   1186  CA  GLU B 297      -2.657   8.669  -3.008  1.00  1.00
ATOM   1187  C   GLU B 297      -1.417   8.241  -2.233  1.00  1.00
ATOM   1188  O   GLU B 297      -1.464   8.069  -1.015  1.00  1.00
ATOM   1189  N   ASN B 298      -0.306   8.100  -2.887  1.00  1.00
ATOM   1190  CA  ASN B 298       0.953   7.747  -2.244  1.00  1.00
ATOM   1191  C   ASN B 298       1.366   8.801  -1.224  1.00  1.00
ATOM   1192  O   ASN B 298       1.855   8.474  -0.143  1.00  1.00
ATOM   1193  N   GLU B 299       1.297  10.066  -1.623  1.00  1.00
ATOM   1194  CA  GLU B 299       1.603  11.171  -0.724  1.00  1.00
ATOM   1195  C   GLU B 299       0.694  11.155   0.499  1.00  1.00
ATOM   1196  O   GLU B 299       1.138  11.409   1.618  1.00  1.00
ATOM   1197  N   ARG B 300      -0.588  10.911   0.285  1.00  1.00
ATOM   1198  CA  ARG B 300      -1.585  10.886   1.348  1.00  1.00
ATOM   1199  C   ARG B 300      -1.356   9.710   2.290  1.00  1.00
ATOM   1200  O   ARG B 300      -1.546   9.827   3.501  1.00  1.00
ATOM   1201  N   THR B 301      -0.979   8.559   1.758  1.00  1.00
ATOM   1202  CA  THR B 301      -0.716   7.354   2.535  1.00  1.00
ATOM   1203  C   THR B 301       0.445   7.562   3.499  1.00  1.00
ATOM   1204  O   THR B 301       0.400   7.116   4.645  1.00  1.00
ATOM   1205  N   LEU B 302       1.535   8.116   3.002  1.00  1.00
ATOM   1206  CA  LEU B 302       2.699   8.392   3.836  1.00  1.00
ATOM   1207  C   LEU B 302       2.365   9.399   4.932  1.00  1.00
ATOM   1208  O   LEU B 302       2.807   9.259   6.072  1.00  1.00
ATOM   1209  N   ASP B 303       1.594  10.407   4.586  1.00  1.00
ATOM   1210  CA  ASP B 303       1.174  11.407   5.560  1.00  1.00
ATOM   1211  C   ASP B 303       0.262  10.798   6.618  1.00  1.00
ATOM   1212  O   ASP B 303       0.343  11.146   7.795  1.00  1.00
ATOM   1213  N   PHE B 304      -0.604   9.847   6.184  1.00  1.00
ATOM   1214  CA  PHE B 304      -1.518   9.137   7.070  1.00  1.00
ATOM   1215  C   PHE B 304      -0.759   8.369   8.144  1.00  1.00
ATOM   1216  O   PHE B 304      -1.180   8.320   9.300  1.00  1.00
ATOM   1217  N   HIS B 305       0.274   7.648   7.734  1.00  1.00
ATOM   1218  CA  HIS B 305       1.119   6.905   8.660  1.00  1.00
ATOM   1219  C   HIS B 305       1.819   7.839   9.639  1.00  1.00
ATOM   1220  O   HIS B 305       1.929   7.538  10.828  1.00  1.00
ATOM   1221  N   ASP B 306       2.371   8.971   9.081  1.00  1.00
ATOM   1222  CA  ASP B 306       3.011   9.978   9.919  1.00  1.00
ATOM   1223  C   ASP B 306       2.054  10.495  10.987  1.00  1.00
ATOM   1224  O   ASP B 306       2.444  10.700  12.136  1.00  1.00
ATOM   1225  N   SER B 307       0.814  10.741  10.611  1.00  1.00
ATOM   1226  CA  SER B 307      -0.230  11.233  11.502  1.00  1.00
ATOM   1227  C   SER B 307      -0.521  10.233  12.613  1.00  1.00
ATOM   1228  O   SER B 307      -0.753  10.616  13.760  1.00  1.00
ATOM   1229  N   ASN B 308      -0.636   8.949  12.268  1.00  1.00
ATOM   1230  CA  ASN B 308      -0.930   7.880  13.215  1.00  1.00
ATOM   1231  C   ASN B 308       0.147   7.782  14.287  1.00  1.00
ATOM   1232  O   ASN B 308      -0.149   7.548  15.459  1.00  1.00
ATOM   1233  N   VAL B 309       1.417   7.894  13.837  1.00  1.00
ATOM   1234  CA  VAL B 309       2.538   7.875  14.769  1.00  1.00
ATOM   1235  C   VAL B 309       2.488   9.068  15.715  1.00  1.00
ATOM   1236  O   VAL B 309       2.734   8.933  16.914  1.00  1.00
ATOM   1237  N   LYS B 310       2.242  10.244  15.147  1.00  1.00
ATOM   1238  CA  LYS B 310       2.162  11.489  15.903  1.00  1.00
ATOM   1239  C   LYS B 310       1.057  11.427  16.950  1.00  1.00
ATOM   1240  O   LYS B 310       1.226  11.902  18.073  1.00  1.00
ATOM   1241  N   ASN B 311      -0.118  10.885  16.544  1.00  1.00
ATOM   1242  CA  ASN B 311      -1.270  10.777  17.430  1.00  1.00
ATOM   1243  C   ASN B 311      -1.007   9.790  18.559  1.00  1.00
ATOM   1244  O   ASN B 311      -1.442   9.996  19.692  1.00  1.00
ATOM   1245  N   LEU B 312      -0.392   8.661  18.280  1.00  1.00
ATOM   1246  CA  LEU B 312      -0.019   7.670  19.283  1.00  1.00
ATOM   1247  C   LEU B 312       0.936   8.262  20.314  1.00  1.00
ATOM   1248  O   LEU B 312       0.817   7.994  21.510  1.00  1.00
ATOM   1249  N   TYR B 313       1.847   9.079  19.837  1.00  1.00
ATOM   1250  CA  TYR B 313       2.817   9.746  20.698  1.00  1.00
ATOM   1251  C   TYR B 313       2.139  10.757  21.613  1.00  1.00
ATOM   1252  O   TYR B 313       2.476  10.866  22.792  1.00  1.00
ATOM   1253  N   GLU B 314       1.305  11.612  21.028  1.00  1.00
ATOM   1254  CA  GLU B 314       0.561  12.614  21.781  1.00  1.00
ATOM   1255  C   GLU B 314      -0.374  11.961  22.791  1.00  1.00
ATOM   1256  O   GLU B 314      -0.556  12.466  23.899  1.00  1.00
ATOM   1257  N   LYS B 315      -0.953  10.835  22.469  1.00  1.00
ATOM   1258  CA  LYS B 315      -1.829  10.075  23.353  1.00  1.00
ATOM   1259  C   LYS B 315      -1.091   9.627  24.608  1.00  1.00
ATOM   1260  O   LYS B 315      -1.645   9.652  25.707  1.00  1.00
ATOM   1261  N   VAL B 316       0.093   9.007  24.431  1.00  1.00
ATOM   1262  CA  VAL B 316       0.921   8.595  25.558  1.00  1.00
ATOM   1263  C   VAL B 316       1.372   9.796  26.379  1.00  1.00
ATOM   1264  O   VAL B 316       1.376   9.752  27.609  1.00  1.00
ATOM   1265  N   LYS B 317       1.751  10.865  25.664  1.00  1.00
ATOM   1266  CA  LYS B 317       2.212  12.075  26.335  1.00  1.00
ATOM   1267  C   LYS B 317       1.142  12.629  27.266  1.00  1.00
ATOM   1268  O   LYS B 317       1.439  13.068  28.377  1.00  1.00
ATOM   1269  N   SER B 318      -0.106  12.630  26.831  1.00  1.00
ATOM   1270  CA  SER B 318      -1.222  13.174  27.595  1.00  1.00
ATOM   1271  C   SER B 318      -1.594  12.258  28.754  1.00  1.00
ATOM   1272  O   SER B 318      -2.002  12.723  29.819  1.00  1.00
ATOM   1273  N   GLN B 319      -1.362  10.972  28.674  1.00  1.00
ATOM   1274  CA  GLN B 319      -1.621  10.048  29.772  1.00  1.00
ATOM   1275  C   GLN B 319      -0.610  10.232  30.897  1.00  1.00
ATOM   1276  O   GLN B 319      -0.957  10.149  32.075  1.00  1.00
ATOM   1277  N   LEU B 320       0.680  10.285  30.556  1.00  1.00
ATOM   1278  CA  LEU B 320       1.760  10.366  31.532  1.00  1.00
ATOM   1279  C   LEU B 320       1.865  11.767  32.124  1.00  1.00
ATOM   1280  O   LEU B 320       2.173  11.931  33.305  1.00  1.00
ATOM   1281  N   LYS B 321       1.451  12.738  31.612  1.00  1.00
ATOM   1282  CA  LYS B 321       1.591  14.103  32.106  1.00  1.00
ATOM   1283  C   LYS B 321       3.010  14.369  32.592  1.00  1.00
ATOM   1284  O   LYS B 321       3.881  14.755  31.812  1.00  1.00
ATOM   1285  N   ASN B 322       3.207  14.736  33.849  1.00  1.00
ATOM   1286  CA  ASN B 322       4.505  15.054  34.433  1.00  1.00
ATOM   1287  C   ASN B 322       5.054  13.879  35.231  1.00  1.00
ATOM   1288  O   ASN B 322       6.216  13.881  35.637  1.00  1.00
ATOM   1289  N   ASN B 323       4.426  12.722  35.208  1.00  1.00
ATOM   1290  CA  ASN B 323       4.942  11.493  35.796  1.00  1.00
ATOM   1291  C   ASN B 323       6.059  10.902  34.945  1.00  1.00
ATOM   1292  O   ASN B 323       6.937  10.204  35.452  1.00  1.00
ATOM   1293  N   ALA B 324       6.401  11.466  33.986  1.00  1.00
ATOM   1294  CA  ALA B 324       7.468  11.167  33.039  1.00  1.00
ATOM   1295  C   ALA B 324       8.008  12.439  32.396  1.00  1.00
ATOM   1296  O   ALA B 324       7.268  13.400  32.183  1.00  1.00
ATOM   1297  N   LYS B 325       9.181  12.329  31.816  1.00  1.00
ATOM   1298  CA  LYS B 325       9.835  13.414  31.094  1.00  1.00
ATOM   1299  C   LYS B 325      10.088  13.034  29.640  1.00  1.00
ATOM   1300  O   LYS B 325      10.464  11.900  29.342  1.00  1.00
ATOM   1301  N   GLU B 326       9.734  13.989  28.701  1.00  1.00
ATOM   1302  CA  GLU B 326      10.169  13.762  27.328  1.00  1.00
ATOM   1303  C   GLU B 326      11.684  13.865  27.207  1.00  1.00
ATOM   1304  O   GLU B 326      12.280  14.875  27.582  1.00  1.00
ATOM   1305  N   ILE B 327      12.315  12.760  26.686  1.00  1.00
ATOM   1306  CA  ILE B 327      13.767  12.654  26.612  1.00  1.00
ATOM   1307  C   ILE B 327      14.250  12.697  25.168  1.00  1.00
ATOM   1308  O   ILE B 327      15.388  13.079  24.895  1.00  1.00
ATOM   1309  N   GLY B 328      13.470  12.627  24.252  1.00  1.00
ATOM   1310  CA  GLY B 328      13.919  12.859  22.884  1.00  1.00
ATOM   1311  C   GLY B 328      13.579  11.678  21.985  1.00  1.00
ATOM   1312  O   GLY B 328      13.746  10.522  22.373  1.00  1.00
ATOM   1313  N   ASN B 329      13.378  11.992  20.736  1.00  1.00
ATOM   1314  CA  ASN B 329      13.378  10.871  19.805  1.00  1.00
ATOM   1315  C   ASN B 329      12.122  10.024  19.963  1.00  1.00
ATOM   1316  O   ASN B 329      12.096   8.857  19.571  1.00  1.00
ATOM   1317  N   GLY B 330      11.121  10.447  20.769  1.00  1.00
ATOM   1318  CA  GLY B 330       9.872   9.710  20.922  1.00  1.00
ATOM   1319  C   GLY B 330       9.912   8.808  22.149  1.00  1.00
ATOM   1320  O   GLY B 330       8.954   8.089  22.434  1.00  1.00
ATOM   1321  N   CYS B 331      10.717   9.141  23.098  1.00  1.00
ATOM   1322  CA  CYS B 331      10.918   8.365  24.315  1.00  1.00
ATOM   1323  C   CYS B 331      10.511   9.161  25.549  1.00  1.00
ATOM   1324  O   CYS B 331      10.735  10.369  25.622  1.00  1.00
ATOM   1325  N   PHE B 332       9.868   8.495  26.475  1.00  1.00
ATOM   1326  CA  PHE B 332       9.554   8.996  27.808  1.00  1.00
ATOM   1327  C   PHE B 332      10.334   8.242  28.877  1.00  1.00
ATOM   1328  O   PHE B 332      10.484   7.022  28.806  1.00  1.00
ATOM   1329  N   GLU B 333      10.879   8.970  29.805  1.00  1.00
ATOM   1330  CA  GLU B 333      11.526   8.407  30.984  1.00  1.00
ATOM   1331  C   GLU B 333      10.690   8.640  32.236  1.00  1.00
ATOM   1332  O   GLU B 333      10.279   9.765  32.518  1.00  1.00
ATOM   1333  N   PHE B 334      10.198   7.465  32.838  1.00  1.00
ATOM   1334  CA  PHE B 334       9.324   7.598  33.997  1.00  1.00
ATOM   1335  C   PHE B 334      10.090   8.116  35.208  1.00  1.00
ATOM   1336  O   PHE B 334      11.222   7.705  35.461  1.00  1.00
ATOM   1337  N   TYR B 335       9.303   8.879  36.062  1.00  1.00
ATOM   1338  CA  TYR B 335       9.851   9.323  37.338  1.00  1.00
ATOM   1339  C   TYR B 335       9.551   8.321  38.446  1.00  1.00
ATOM   1340  O   TYR B 335      10.175   8.348  39.506  1.00  1.00
ATOM   1341  N   HIS B 336       8.882   7.318  38.109  1.00  1.00
ATOM   1342  CA  HIS B 336       8.459   6.186  38.926  1.00  1.00
ATOM   1343  C   HIS B 336       8.876   4.864  38.293  1.00  1.00
ATOM   1344  O   HIS B 336       8.934   4.742  37.070  1.00  1.00
ATOM   1345  N   LYS B 337       8.926   3.787  39.074  1.00  1.00
ATOM   1346  CA  LYS B 337       9.063   2.445  38.522  1.00  1.00
ATOM   1347  C   LYS B 337       7.804   2.026  37.774  1.00  1.00
ATOM   1348  O   LYS B 337       6.698   2.106  38.307  1.00  1.00
ATOM   1349  N   CYS B 338       7.905   1.682  36.566  1.00  1.00
ATOM   1350  CA  CYS B 338       6.832   1.224  35.692  1.00  1.00
ATOM   1351  C   CYS B 338       7.095  -0.191  35.192  1.00  1.00
ATOM   1352  O   CYS B 338       8.009  -0.420  34.400  1.00  1.00
ATOM   1353  N   ASP B 339       6.589  -1.184  35.942  1.00  1.00
ATOM   1354  CA  ASP B 339       6.762  -2.582  35.567  1.00  1.00
ATOM   1355  C   ASP B 339       5.960  -2.921  34.317  1.00  1.00
ATOM   1356  O   ASP B 339       4.969  -2.261  34.006  1.00  1.00
ATOM   1357  N   ASN B 340       5.773  -4.185  33.996  1.00  1.00
ATOM   1358  CA  ASN B 340       5.055  -4.616  32.802  1.00  1.00
ATOM   1359  C   ASN B 340       3.556  -4.391  32.949  1.00  1.00
ATOM   1360  O   ASN B 340       2.873  -4.044  31.986  1.00  1.00
ATOM   1361  N   GLU B 341       2.949  -4.492  34.057  1.00  1.00
ATOM   1362  CA  GLU B 341       1.551  -4.131  34.261  1.00  1.00
ATOM   1363  C   GLU B 341       1.324  -2.646  34.007  1.00  1.00
ATOM   1364  O   GLU B 341       0.308  -2.253  33.432  1.00  1.00
ATOM   1365  N   CYS B 342       2.251  -1.803  34.498  1.00  1.00
ATOM   1366  CA  CYS B 342       2.188  -0.366  34.256  1.00  1.00
ATOM   1367  C   CYS B 342       2.363  -0.049  32.777  1.00  1.00
ATOM   1368  O   CYS B 342       1.699   0.837  32.239  1.00  1.00
ATOM   1369  N   MET B 343       3.355  -0.692  32.151  1.00  1.00
ATOM   1370  CA  MET B 343       3.647  -0.489  30.737  1.00  1.00
ATOM   1371  C   MET B 343       2.459  -0.880  29.867  1.00  1.00
ATOM   1372  O   MET B 343       2.132  -0.193  28.899  1.00  1.00
ATOM   1373  N   GLU B 344       1.826  -1.989  30.150  1.00  1.00
ATOM   1374  CA  GLU B 344       0.653  -2.447  29.416  1.00  1.00
ATOM   1375  C   GLU B 344      -0.493  -1.449  29.531  1.00  1.00
ATOM   1376  O   GLU B 344      -1.227  -1.220  28.570  1.00  1.00
ATOM   1377  N   SER B 345      -0.699  -0.849  30.670  1.00  1.00
ATOM   1378  CA  SER B 345      -1.696   0.196  30.866  1.00  1.00
ATOM   1379  C   SER B 345      -1.402   1.409  29.993  1.00  1.00
ATOM   1380  O   SER B 345      -2.317   2.048  29.473  1.00  1.00
ATOM   1381  N   VAL B 346      -0.144   1.783  29.835  1.00  1.00
ATOM   1382  CA  VAL B 346       0.240   2.834  28.901  1.00  1.00
ATOM   1383  C   VAL B 346      -0.085   2.441  27.465  1.00  1.00
ATOM   1384  O   VAL B 346      -0.583   3.254  26.686  1.00  1.00
ATOM   1385  N   ARG B 347       0.221   1.245  27.093  1.00  1.00
ATOM   1386  CA  ARG B 347      -0.001   0.716  25.752  1.00  1.00
ATOM   1387  C   ARG B 347      -1.488   0.576  25.455  1.00  1.00
ATOM   1388  O   ARG B 347      -1.938   0.851  24.342  1.00  1.00
ATOM   1389  N   ASN B 348      -2.347   0.342  26.277  1.00  1.00
ATOM   1390  CA  ASN B 348      -3.772   0.121  26.063  1.00  1.00
ATOM   1391  C   ASN B 348      -4.591   1.319  26.526  1.00  1.00
ATOM   1392  O   ASN B 348      -5.778   1.428  26.217  1.00  1.00
ATOM   1393  N   GLY B 349      -4.036   2.348  26.969  1.00  1.00
ATOM   1394  CA  GLY B 349      -4.647   3.656  27.173  1.00  1.00
ATOM   1395  C   GLY B 349      -5.440   3.698  28.473  1.00  1.00
ATOM   1396  O   GLY B 349      -6.090   4.696  28.783  1.00  1.00
ATOM   1397  N   THR B 350      -4.976   3.082  29.503  1.00  1.00
ATOM   1398  CA  THR B 350      -5.611   3.043  30.815  1.00  1.00
ATOM   1399  C   THR B 350      -4.606   3.331  31.922  1.00  1.00
ATOM   1400  O   THR B 350      -4.952   3.327  33.104  1.00  1.00
ATOM   1401  N   TYR B 351      -3.538   4.065  31.563  1.00  1.00
ATOM   1402  CA  TYR B 351      -2.561   4.490  32.558  1.00  1.00
ATOM   1403  C   TYR B 351      -3.225   5.271  33.685  1.00  1.00
ATOM   1404  O   TYR B 351      -3.995   6.200  33.440  1.00  1.00
ATOM   1405  N   ASP B 352      -2.902   4.902  34.926  1.00  1.00
ATOM   1406  CA  ASP B 352      -3.405   5.592  36.108  1.00  1.00
ATOM   1407  C   ASP B 352      -2.378   6.578  36.650  1.00  1.00
ATOM   1408  O   ASP B 352      -1.411   6.186  37.302  1.00  1.00
ATOM   1409  N   TYR B 353      -2.604   7.939  36.332  1.00  1.00
ATOM   1410  CA  TYR B 353      -1.607   8.933  36.709  1.00  1.00
ATOM   1411  C   TYR B 353      -1.585   9.146  38.218  1.00  1.00
ATOM   1412  O   TYR B 353      -0.520   9.300  38.817  1.00  1.00
ATOM   1413  N   PRO B 354      -2.737   9.275  38.877  1.00  1.00
ATOM   1414  CA  PRO B 354      -2.829   9.504  40.314  1.00  1.00
ATOM   1415  C   PRO B 354      -2.166   8.377  41.095  1.00  1.00
ATOM   1416  O   PRO B 354      -1.550   8.609  42.135  1.00  1.00
ATOM   1417  N   LYS B 355      -2.109   7.201  40.653  1.00  1.00
ATOM   1418  CA  LYS B 355      -1.497   6.036  41.282  1.00  1.00
ATOM   1419  C   LYS B 355       0.000   6.237  41.475  1.00  1.00
ATOM   1420  O   LYS B 355       0.565   5.833  42.492  1.00  1.00
ATOM   1421  N   TYR B 356       0.709   6.827  40.555  1.00  1.00
ATOM   1422  CA  TYR B 356       2.159   6.965  40.617  1.00  1.00
ATOM   1423  C   TYR B 356       2.567   8.422  40.795  1.00  1.00
ATOM   1424  O   TYR B 356       3.708   8.718  41.152  1.00  1.00
ATOM   1425  N   SER B 357       1.698   9.297  40.980  1.00  1.00
ATOM   1426  CA  SER B 357       1.971  10.728  41.023  1.00  1.00
ATOM   1427  C   SER B 357       2.746  11.103  42.280  1.00  1.00
ATOM   1428  O   SER B 357       3.618  11.972  42.247  1.00  1.00
ATOM   1429  N   GLU B 358       2.536  10.530  43.433  1.00  1.00
ATOM   1430  CA  GLU B 358       3.293  10.827  44.643  1.00  1.00
ATOM   1431  C   GLU B 358       4.754  10.421  44.492  1.00  1.00
ATOM   1432  O   GLU B 358       5.655  11.130  44.939  1.00  1.00
ATOM   1433  N   GLU B 359       4.993   9.169  44.024  1.00  1.00
ATOM   1434  CA  GLU B 359       6.355   8.688  43.829  1.00  1.00
ATOM   1435  C   GLU B 359       7.087   9.517  42.782  1.00  1.00
ATOM   1436  O   GLU B 359       8.284   9.775  42.906  1.00  1.00
ATOM   1437  N   SER B 360       6.367   9.839  41.687  1.00  1.00
ATOM   1438  CA  SER B 360       6.939  10.663  40.629  1.00  1.00
ATOM   1439  C   SER B 360       7.377  12.020  41.163  1.00  1.00
ATOM   1440  O   SER B 360       8.412  12.552  40.762  1.00  1.00
ATOM   1441  N   LYS B 361       6.443  12.676  41.910  1.00  1.00
ATOM   1442  CA  LYS B 361       6.702  13.988  42.492  1.00  1.00
ATOM   1443  C   LYS B 361       7.979  13.980  43.322  1.00  1.00
ATOM   1444  O   LYS B 361       8.750  14.940  43.302  1.00  1.00
ATOM   1445  N   LEU B 362       8.156  12.968  44.174  1.00  1.00
ATOM   1446  CA  LEU B 362       9.347  12.840  45.005  1.00  1.00
ATOM   1447  C   LEU B 362      10.603  12.699  44.151  1.00  1.00
ATOM   1448  O   LEU B 362      11.665  13.212  44.503  1.00  1.00
ATOM   1449  N   ASN B 363      10.553  12.127  42.997  1.00  1.00
ATOM   1450  CA  ASN B 363      11.722  11.824  42.181  1.00  1.00
ATOM   1451  C   ASN B 363      12.132  13.025  41.338  1.00  1.00
ATOM   1452  O   ASN B 363      13.310  13.207  41.031  1.00  1.00
ATOM   1453  N   ARG B 364      11.241  13.669  40.652  1.00  1.00
ATOM   1454  CA  ARG B 364      11.596  14.833  39.849  1.00  1.00
ATOM   1455  C   ARG B 364      11.884  16.042  40.730  1.00  1.00
ATOM   1456  O   ARG B 364      11.174  16.297  41.703  1.00  1.00
