# Supplementary material for: ProteinDJ: A high‐performance and modular protein design pipeline
Source: Protein Sci. 2026 Jan 21;35(2):e70464. doi: 10.1002/pro.70464 (PMC12820799; doi:10.1002/pro.70464)
Supplement: Supplementary file 2 — DATA S1. Compressed archive containing input PDB and Bindsweeper YAML files used for benchmarking and comparison of sequence design methods. [file PRO-35-e70464-s001.zip › SupplementaryFile1/binderfolds/ha/fold_63.pdb]

ATOM      1  N   GLY A   1     -12.565 -12.273  -8.216  1.00  0.00
ATOM      2  CA  GLY A   1     -12.690 -11.736  -6.866  1.00  0.00
ATOM      3  C   GLY A   1     -12.910 -12.849  -5.850  1.00  0.00
ATOM      4  O   GLY A   1     -12.383 -12.801  -4.738  1.00  0.00
ATOM      5  N   GLY A   2     -13.762 -13.811  -6.237  1.00  0.00
ATOM      6  CA  GLY A   2     -14.044 -14.934  -5.350  1.00  0.00
ATOM      7  C   GLY A   2     -12.824 -15.833  -5.196  1.00  0.00
ATOM      8  O   GLY A   2     -12.541 -16.329  -4.105  1.00  0.00
ATOM      9  N   GLY A   3     -12.066 -16.031  -6.244  1.00  0.00
ATOM     10  CA  GLY A   3     -10.861 -16.851  -6.193  1.00  0.00
ATOM     11  C   GLY A   3      -9.843 -16.273  -5.218  1.00  0.00
ATOM     12  O   GLY A   3      -9.219 -17.006  -4.451  1.00  0.00
ATOM     13  N   GLY A   4      -9.618 -14.945  -5.320  1.00  0.00
ATOM     14  CA  GLY A   4      -8.680 -14.287  -4.418  1.00  0.00
ATOM     15  C   GLY A   4      -9.189 -14.308  -2.983  1.00  0.00
ATOM     16  O   GLY A   4      -8.418 -14.500  -2.043  1.00  0.00
ATOM     17  N   GLY A   5     -10.520 -14.171  -2.829  1.00  0.00
ATOM     18  CA  GLY A   5     -11.120 -14.218  -1.501  1.00  0.00
ATOM     19  C   GLY A   5     -10.932 -15.587  -0.859  1.00  0.00
ATOM     20  O   GLY A   5     -10.630 -15.690   0.330  1.00  0.00
ATOM     21  N   GLY A   6     -11.165 -16.656  -1.628  1.00  0.00
ATOM     22  CA  GLY A   6     -10.953 -18.011  -1.133  1.00  0.00
ATOM     23  C   GLY A   6      -9.491 -18.242  -0.771  1.00  0.00
ATOM     24  O   GLY A   6      -9.184 -18.865   0.245  1.00  0.00
ATOM     25  N   GLY A   7      -8.571 -17.786  -1.620  1.00  0.00
ATOM     26  CA  GLY A   7      -7.144 -17.910  -1.350  1.00  0.00
ATOM     27  C   GLY A   7      -6.769 -17.223  -0.043  1.00  0.00
ATOM     28  O   GLY A   7      -5.983 -17.751   0.744  1.00  0.00
ATOM     29  N   GLY A   8      -7.331 -15.978   0.116  1.00  0.00
ATOM     30  CA  GLY A   8      -7.050 -15.212   1.324  1.00  0.00
ATOM     31  C   GLY A   8      -7.601 -15.911   2.560  1.00  0.00
ATOM     32  O   GLY A   8      -6.958 -15.934   3.610  1.00  0.00
ATOM     33  N   GLY A   9      -8.765 -16.519   2.428  1.00  0.00
ATOM     34  CA  GLY A   9      -9.351 -17.270   3.532  1.00  0.00
ATOM     35  C   GLY A   9      -8.484 -18.465   3.907  1.00  0.00
ATOM     36  O   GLY A   9      -8.295 -18.761   5.087  1.00  0.00
ATOM     37  N   GLY A  10      -7.960 -19.180   2.882  1.00  0.00
ATOM     38  CA  GLY A  10      -7.065 -20.307   3.118  1.00  0.00
ATOM     39  C   GLY A  10      -5.785 -19.857   3.812  1.00  0.00
ATOM     40  O   GLY A  10      -5.307 -20.511   4.738  1.00  0.00
ATOM     41  N   GLY A  11      -5.169 -18.786   3.281  1.00  0.00
ATOM     42  CA  GLY A  11      -3.956 -18.242   3.879  1.00  0.00
ATOM     43  C   GLY A  11      -4.200 -17.805   5.318  1.00  0.00
ATOM     44  O   GLY A  11      -3.354 -18.007   6.190  1.00  0.00
ATOM     45  N   GLY A  12      -5.376 -17.200   5.550  1.00  0.00
ATOM     46  CA  GLY A  12      -5.748 -16.766   6.892  1.00  0.00
ATOM     47  C   GLY A  12      -5.808 -17.945   7.855  1.00  0.00
ATOM     48  O   GLY A  12      -5.351 -17.853   8.994  1.00  0.00
ATOM     49  N   GLY A  13      -6.397 -19.050   7.388  1.00  0.00
ATOM     50  CA  GLY A  13      -6.458 -20.259   8.199  1.00  0.00
ATOM     51  C   GLY A  13      -5.064 -20.806   8.479  1.00  0.00
ATOM     52  O   GLY A  13      -4.766 -21.234   9.594  1.00  0.00
ATOM     53  N   GLY A  14      -4.189 -20.792   7.464  1.00  0.00
ATOM     54  CA  GLY A  14      -2.814 -21.251   7.619  1.00  0.00
ATOM     55  C   GLY A  14      -2.062 -20.402   8.636  1.00  0.00
ATOM     56  O   GLY A  14      -1.314 -20.924   9.463  1.00  0.00
ATOM     57  N   GLY A  15      -2.245 -19.052   8.506  1.00  0.00
ATOM     58  CA  GLY A  15      -1.576 -18.140   9.426  1.00  0.00
ATOM     59  C   GLY A  15      -2.074 -18.333  10.853  1.00  0.00
ATOM     60  O   GLY A  15      -1.296 -18.274  11.805  1.00  0.00
ATOM     61  N   GLY A  16      -3.377 -18.588  10.979  1.00  0.00
ATOM     62  CA  GLY A  16      -3.950 -18.849  12.294  1.00  0.00
ATOM     63  C   GLY A  16      -3.325 -20.084  12.931  1.00  0.00
ATOM     64  O   GLY A  16      -3.032 -20.097  14.126  1.00  0.00
ATOM     65  N   GLY A  17      -3.177 -21.159  12.119  1.00  0.00
ATOM     66  CA  GLY A  17      -2.528 -22.377  12.589  1.00  0.00
ATOM     67  C   GLY A  17      -1.077 -22.115  12.972  1.00  0.00
ATOM     68  O   GLY A  17      -0.595 -22.609  13.991  1.00  0.00
ATOM     69  N   GLY A  18      -0.363 -21.420  12.095  1.00  0.00
ATOM     70  CA  GLY A  18       1.023 -21.049  12.353  1.00  0.00
ATOM     71  C   GLY A  18       1.143 -20.211  13.620  1.00  0.00
ATOM     72  O   GLY A  18       2.087 -20.370  14.394  1.00  0.00
ATOM     73  N   GLY A  19       0.158 -19.296  13.801  1.00  0.00
ATOM     74  CA  GLY A  19       0.136 -18.441  14.982  1.00  0.00
ATOM     75  C   GLY A  19       0.047 -19.267  16.259  1.00  0.00
ATOM     76  O   GLY A  19       0.719 -18.974  17.248  1.00  0.00
ATOM     77  N   GLY A  20      -0.773 -20.317  16.205  1.00  0.00
ATOM     78  CA  GLY A  20      -0.899 -21.225  17.339  1.00  0.00
ATOM     79  C   GLY A  20       0.416 -21.943  17.618  1.00  0.00
ATOM     80  O   GLY A  20       0.809 -22.112  18.773  1.00  0.00
ATOM     81  N   GLY A  21       1.109 -22.344  16.543  1.00  0.00
ATOM     82  CA  GLY A  21       2.398 -23.018  16.657  1.00  0.00
ATOM     83  C   GLY A  21       3.460 -22.082  17.219  1.00  0.00
ATOM     84  O   GLY A  21       4.272 -22.480  18.055  1.00  0.00
ATOM     85  N   GLY A  22       3.507 -20.850  16.692  1.00  0.00
ATOM     86  CA  GLY A  22       4.480 -19.860  17.138  1.00  0.00
ATOM     87  C   GLY A  22       4.255 -19.487  18.598  1.00  0.00
ATOM     88  O   GLY A  22       5.208 -19.270  19.347  1.00  0.00
ATOM     89  N   GLY A  23       2.984 -19.410  18.981  1.00  0.00
ATOM     90  CA  GLY A  23       2.653 -19.112  20.369  1.00  0.00
ATOM     91  C   GLY A  23       3.322 -20.098  21.319  1.00  0.00
ATOM     92  O   GLY A  23       3.805 -19.717  22.385  1.00  0.00
ATOM     93  N   GLY A  24       3.455 -21.342  20.761  1.00  0.00
ATOM     94  CA  GLY A  24       4.173 -22.365  21.510  1.00  0.00
ATOM     95  C   GLY A  24       5.679 -22.143  21.444  1.00  0.00
ATOM     96  O   GLY A  24       6.392 -22.362  22.423  1.00  0.00
ATOM     97  N   GLY A  25       6.133 -21.393  20.354  1.00  0.00
ATOM     98  CA  GLY A  25       7.560 -21.183  20.144  1.00  0.00
ATOM     99  C   GLY A  25       8.010 -19.844  20.713  1.00  0.00
ATOM    100  O   GLY A  25       9.080 -19.742  21.313  1.00  0.00
ATOM    101  N   GLY A  26       7.334 -18.730  20.266  1.00  0.00
ATOM    102  CA  GLY A  26       7.622 -17.415  20.826  1.00  0.00
ATOM    103  C   GLY A  26       6.436 -16.474  20.660  1.00  0.00
ATOM    104  O   GLY A  26       5.719 -16.533  19.661  1.00  0.00
ATOM    105  N   GLY A  27       6.355 -15.490  21.504  1.00  0.00
ATOM    106  CA  GLY A  27       5.239 -14.551  21.464  1.00  0.00
ATOM    107  C   GLY A  27       5.357 -13.607  20.274  1.00  0.00
ATOM    108  O   GLY A  27       4.360 -13.273  19.634  1.00  0.00
ATOM    109  N   GLY A  28       6.598 -13.266  19.915  1.00  0.00
ATOM    110  CA  GLY A  28       6.829 -12.344  18.810  1.00  0.00
ATOM    111  C   GLY A  28       6.361 -12.940  17.488  1.00  0.00
ATOM    112  O   GLY A  28       5.762 -12.250  16.663  1.00  0.00
ATOM    113  N   GLY A  29       6.710 -14.239  17.326  1.00  0.00
ATOM    114  CA  GLY A  29       6.311 -14.956  16.121  1.00  0.00
ATOM    115  C   GLY A  29       4.798 -15.122  16.055  1.00  0.00
ATOM    116  O   GLY A  29       4.193 -14.972  14.993  1.00  0.00
ATOM    117  N   GLY A  30       4.185 -15.391  17.225  1.00  0.00
ATOM    118  CA  GLY A  30       2.737 -15.551  17.300  1.00  0.00
ATOM    119  C   GLY A  30       2.021 -14.246  16.973  1.00  0.00
ATOM    120  O   GLY A  30       1.022 -14.238  16.255  1.00  0.00
ATOM    121  N   GLY A  31       2.511 -13.142  17.497  1.00  0.00
ATOM    122  CA  GLY A  31       1.927 -11.827  17.260  1.00  0.00
ATOM    123  C   GLY A  31       1.995 -11.452  15.785  1.00  0.00
ATOM    124  O   GLY A  31       1.046 -10.895  15.232  1.00  0.00
ATOM    125  N   GLY A  32       3.152 -11.789  15.165  1.00  0.00
ATOM    126  CA  GLY A  32       3.335 -11.502  13.747  1.00  0.00
ATOM    127  C   GLY A  32       2.357 -12.300  12.893  1.00  0.00
ATOM    128  O   GLY A  32       1.781 -11.776  11.939  1.00  0.00
ATOM    129  N   GLY A  33       2.218 -13.605  13.274  1.00  0.00
ATOM    130  CA  GLY A  33       1.297 -14.467  12.544  1.00  0.00
ATOM    131  C   GLY A  33      -0.144 -14.000  12.711  1.00  0.00
ATOM    132  O   GLY A  33      -0.924 -14.012  11.759  1.00  0.00
ATOM    133  N   GLY A  34      -0.483 -13.549  13.911  1.00  0.00
ATOM    134  CA  GLY A  34      -1.821 -13.037  14.182  1.00  0.00
ATOM    135  C   GLY A  34      -2.099 -11.772  13.379  1.00  0.00
ATOM    136  O   GLY A  34      -3.195 -11.591  12.849  1.00  0.00
ATOM    137  N   GLY A  35      -1.080 -10.873  13.317  1.00  0.00
ATOM    138  CA  GLY A  35      -1.215  -9.643  12.545  1.00  0.00
ATOM    139  C   GLY A  35      -1.402  -9.941  11.063  1.00  0.00
ATOM    140  O   GLY A  35      -2.207  -9.300  10.388  1.00  0.00
ATOM    141  N   GLY A  36      -0.628 -10.954  10.596  1.00  0.00
ATOM    142  CA  GLY A  36      -0.754 -11.391   9.210  1.00  0.00
ATOM    143  C   GLY A  36      -2.143 -11.953   8.934  1.00  0.00
ATOM    144  O   GLY A  36      -2.732 -11.690   7.886  1.00  0.00
ATOM    145  N   GLY A  37      -2.669 -12.715   9.911  1.00  0.00
ATOM    146  CA  GLY A  37      -4.013 -13.265   9.782  1.00  0.00
ATOM    147  C   GLY A  37      -5.056 -12.157   9.697  1.00  0.00
ATOM    148  O   GLY A  37      -5.989 -12.229   8.898  1.00  0.00
ATOM    149  N   GLY A  38      -4.869 -11.103  10.459  1.00  0.00
ATOM    150  CA  GLY A  38      -5.777  -9.962  10.440  1.00  0.00
ATOM    151  C   GLY A  38      -5.755  -9.263   9.086  1.00  0.00
ATOM    152  O   GLY A  38      -6.796  -8.859   8.569  1.00  0.00
ATOM    153  N   GLY A  39      -4.526  -9.129   8.528  1.00  0.00
ATOM    154  CA  GLY A  39      -4.370  -8.514   7.215  1.00  0.00
ATOM    155  C   GLY A  39      -5.109  -9.306   6.145  1.00  0.00
ATOM    156  O   GLY A  39      -5.760  -8.731   5.272  1.00  0.00
ATOM    157  N   GLY A  40      -4.973 -10.658   6.292  1.00  0.00
ATOM    158  CA  GLY A  40      -5.648 -11.531   5.338  1.00  0.00
ATOM    159  C   GLY A  40      -7.162 -11.437   5.481  1.00  0.00
ATOM    160  O   GLY A  40      -7.888 -11.404   4.488  1.00  0.00
ATOM    161  N   GLY A  41      -7.624 -11.351   6.728  1.00  0.00
ATOM    162  CA  GLY A  41      -9.052 -11.220   6.993  1.00  0.00
ATOM    163  C   GLY A  41      -9.600  -9.917   6.425  1.00  0.00
ATOM    164  O   GLY A  41     -10.692  -9.887   5.858  1.00  0.00
ATOM    165  N   GLY A  42      -8.860  -8.827   6.615  1.00  0.00
ATOM    166  CA  GLY A  42      -9.244  -7.527   6.079  1.00  0.00
ATOM    167  C   GLY A  42      -9.347  -7.566   4.560  1.00  0.00
ATOM    168  O   GLY A  42     -10.268  -6.995   3.976  1.00  0.00
ATOM    169  N   GLY A  43      -8.349  -8.222   3.941  1.00  0.00
ATOM    170  CA  GLY A  43      -8.358  -8.382   2.492  1.00  0.00
ATOM    171  C   GLY A  43      -9.561  -9.195   2.034  1.00  0.00
ATOM    172  O   GLY A  43     -10.183  -8.884   1.018  1.00  0.00
ATOM    173  N   GLY A  44      -9.872 -10.245   2.794  1.00  0.00
ATOM    174  CA  GLY A  44     -11.007 -11.093   2.450  1.00  0.00
ATOM    175  C   GLY A  44     -12.311 -10.306   2.483  1.00  0.00
ATOM    176  O   GLY A  44     -13.192 -10.511   1.648  1.00  0.00
ATOM    177  N   GLY A  45     -12.354  -9.297   3.296  1.00  0.00
ATOM    178  CA  GLY A  45     -13.542  -8.458   3.407  1.00  0.00
ATOM    179  C   GLY A  45     -13.633  -7.475   2.247  1.00  0.00
ATOM    180  O   GLY A  45     -14.725  -7.144   1.785  1.00  0.00
ATOM    181  N   GLY A  46     -12.578  -7.245   1.544  1.00  0.00
ATOM    182  CA  GLY A  46     -12.589  -6.371   0.377  1.00  0.00
ATOM    183  C   GLY A  46     -13.299  -7.030  -0.799  1.00  0.00
ATOM    184  O   GLY A  46     -13.192  -8.239  -1.001  1.00  0.00
ATOM    185  N   GLY A  47     -13.908  -6.168  -1.618  1.00  0.00
ATOM    186  CA  GLY A  47     -14.615  -6.680  -2.786  1.00  0.00
ATOM    187  C   GLY A  47     -13.688  -6.782  -3.991  1.00  0.00
ATOM    188  O   GLY A  47     -13.862  -7.648  -4.848  1.00  0.00
ATOM    189  N   GLY A  48     -12.540  -6.218  -3.923  1.00  0.00
ATOM    190  CA  GLY A  48     -11.574  -6.229  -5.016  1.00  0.00
ATOM    191  C   GLY A  48     -10.542  -7.334  -4.829  1.00  0.00
ATOM    192  O   GLY A  48     -10.032  -7.540  -3.728  1.00  0.00
ATOM    193  N   GLY A  49     -10.177  -7.983  -5.947  1.00  0.00
ATOM    194  CA  GLY A  49      -9.171  -9.035  -5.860  1.00  0.00
ATOM    195  C   GLY A  49      -7.790  -8.456  -5.581  1.00  0.00
ATOM    196  O   GLY A  49      -7.007  -9.031  -4.825  1.00  0.00
ATOM    197  N   GLY A  50      -7.536  -7.241  -6.160  1.00  0.00
ATOM    198  CA  GLY A  50      -6.248  -6.590  -5.954  1.00  0.00
ATOM    199  C   GLY A  50      -6.008  -6.299  -4.478  1.00  0.00
ATOM    200  O   GLY A  50      -4.897  -6.467  -3.975  1.00  0.00
ATOM    201  N   GLY A  51      -7.079  -5.794  -3.798  1.00  0.00
ATOM    202  CA  GLY A  51      -6.976  -5.531  -2.368  1.00  0.00
ATOM    203  C   GLY A  51      -6.633  -6.800  -1.598  1.00  0.00
ATOM    204  O   GLY A  51      -5.817  -6.778  -0.677  1.00  0.00
ATOM    205  N   GLY A  52      -7.289  -7.897  -1.997  1.00  0.00
ATOM    206  CA  GLY A  52      -7.038  -9.183  -1.357  1.00  0.00
ATOM    207  C   GLY A  52      -5.599  -9.633  -1.572  1.00  0.00
ATOM    208  O   GLY A  52      -4.950 -10.131  -0.652  1.00  0.00
ATOM    209  N   GLY A  53      -5.101  -9.424  -2.796  1.00  0.00
ATOM    210  CA  GLY A  53      -3.728  -9.796  -3.116  1.00  0.00
ATOM    211  C   GLY A  53      -2.732  -8.957  -2.326  1.00  0.00
ATOM    212  O   GLY A  53      -1.721  -9.467  -1.843  1.00  0.00
ATOM    213  N   GLY A  54      -3.087  -7.642  -2.172  1.00  0.00
ATOM    214  CA  GLY A  54      -2.224  -6.749  -1.408  1.00  0.00
ATOM    215  C   GLY A  54      -2.109  -7.200   0.042  1.00  0.00
ATOM    216  O   GLY A  54      -1.023  -7.186   0.623  1.00  0.00
ATOM    217  N   GLY A  55      -3.288  -7.532   0.635  1.00  0.00
ATOM    218  CA  GLY A  55      -3.311  -8.012   2.012  1.00  0.00
ATOM    219  C   GLY A  55      -2.510  -9.300   2.159  1.00  0.00
ATOM    220  O   GLY A  55      -1.773  -9.476   3.129  1.00  0.00
ATOM    221  N   GLY A  56      -2.632 -10.168   1.158  1.00  0.00
ATOM    222  CA  GLY A  56      -1.895 -11.426   1.183  1.00  0.00
ATOM    223  C   GLY A  56      -0.393 -11.186   1.089  1.00  0.00
ATOM    224  O   GLY A  56       0.393 -11.831   1.783  1.00  0.00
ATOM    225  N   GLY A  57      -0.020 -10.192   0.233  1.00  0.00
ATOM    226  CA  GLY A  57       1.387  -9.848   0.070  1.00  0.00
ATOM    227  C   GLY A  57       1.971  -9.287   1.361  1.00  0.00
ATOM    228  O   GLY A  57       3.095  -9.616   1.739  1.00  0.00
ATOM    229  N   GLY A  58       1.175  -8.329   1.972  1.00  0.00
ATOM    230  CA  GLY A  58       1.603  -7.744   3.237  1.00  0.00
ATOM    231  C   GLY A  58       1.764  -8.812   4.311  1.00  0.00
ATOM    232  O   GLY A  58       2.721  -8.788   5.086  1.00  0.00
ATOM    233  N   GLY A  59       0.816  -9.753   4.336  1.00  0.00
ATOM    234  CA  GLY A  59       0.870 -10.849   5.295  1.00  0.00
ATOM    235  C   GLY A  59       2.096 -11.724   5.064  1.00  0.00
ATOM    236  O   GLY A  59       2.767 -12.131   6.013  1.00  0.00
ATOM    237  N   GLY A  60       2.382 -11.988   3.778  1.00  0.00
ATOM    238  CA  GLY A  60       3.538 -12.807   3.433  1.00  0.00
ATOM    239  C   GLY A  60       4.838 -12.122   3.835  1.00  0.00
ATOM    240  O   GLY A  60       5.754 -12.763   4.350  1.00  0.00
ATOM    241  N   GLY A  61       4.872 -10.779   3.595  1.00  0.00
ATOM    242  CA  GLY A  61       6.048 -10.000   3.965  1.00  0.00
ATOM    243  C   GLY A  61       6.269 -10.019   5.472  1.00  0.00
ATOM    244  O   GLY A  61       7.401 -10.137   5.941  1.00  0.00
ATOM    245  N   GLY A  62       5.132  -9.804   6.218  1.00  0.00
ATOM    246  CA  GLY A  62       5.203  -9.811   7.675  1.00  0.00
ATOM    247  C   GLY A  62       5.682 -11.159   8.196  1.00  0.00
ATOM    248  O   GLY A  62       6.494 -11.226   9.120  1.00  0.00
ATOM    249  N   GLY A  63       5.180 -12.218   7.559  1.00  0.00
ATOM    250  CA  GLY A  63       5.579 -13.564   7.953  1.00  0.00
ATOM    251  C   GLY A  63       7.056 -13.806   7.669  1.00  0.00
ATOM    252  O   GLY A  63       7.766 -14.398   8.482  1.00  0.00
ATOM    253  N   GLY A  64       7.508 -13.324   6.481  1.00  0.00
ATOM    254  CA  GLY A  64       8.909 -13.472   6.104  1.00  0.00
ATOM    255  C   GLY A  64       9.821 -12.736   7.076  1.00  0.00
ATOM    256  O   GLY A  64      10.870 -13.248   7.468  1.00  0.00
ATOM    257  N   GLY A  65       9.430 -11.503   7.432  1.00  0.00
ATOM    258  CA  GLY A  65      10.207 -10.695   8.364  1.00  0.00
ATOM    259  C   GLY A  65      10.287 -11.357   9.733  1.00  0.00
ATOM    260  O   GLY A  65      11.341 -11.362  10.370  1.00  0.00
ATOM    261  N   GLY A  66       9.134 -11.885  10.195  1.00  0.00
ATOM    262  CA  GLY A  66       9.073 -12.560  11.486  1.00  0.00
ATOM    263  C   GLY A  66       9.996 -13.772  11.517  1.00  0.00
ATOM    264  O   GLY A  66      10.696 -14.006  12.502  1.00  0.00
ATOM    265  N   GLY A  67       9.884 -14.595  10.462  1.00  0.00
ATOM    266  CA  GLY A  67      10.695 -15.803  10.377  1.00  0.00
ATOM    267  C   GLY A  67      12.180 -15.468  10.329  1.00  0.00
ATOM    268  O   GLY A  67      12.996 -16.126  10.974  1.00  0.00
ATOM    269  N   GLY A  68      12.523 -14.430   9.548  1.00  0.00
ATOM    270  CA  GLY A  68      13.909 -13.991   9.441  1.00  0.00
ATOM    271  C   GLY A  68      14.449 -13.538  10.791  1.00  0.00
ATOM    272  O   GLY A  68      15.584 -13.850  11.153  1.00  0.00
ATOM    273  N   GLY A  69      13.605 -12.781  11.520  1.00  0.00
ATOM    274  CA  GLY A  69      13.984 -12.279  12.835  1.00  0.00
ATOM    275  C   GLY A  69      14.172 -13.420  13.826  1.00  0.00
ATOM    276  O   GLY A  69      15.109 -13.413  14.625  1.00  0.00
ATOM    277  N   GLY A  70      13.203 -14.349  13.825  1.00  0.00
ATOM    278  CA  GLY A  70      13.261 -15.491  14.729  1.00  0.00
ATOM    279  C   GLY A  70      14.500 -16.338  14.469  1.00  0.00
ATOM    280  O   GLY A  70      15.159 -16.794  15.403  1.00  0.00
ATOM    281  N   GLY A  71      14.801 -16.535  13.192  1.00  0.00
ATOM    282  CA  GLY A  71      15.974 -17.304  12.793  1.00  0.00
ATOM    283  C   GLY A  71      17.260 -16.616  13.233  1.00  0.00
ATOM    284  O   GLY A  71      18.189 -17.265  13.715  1.00  0.00
ATOM    285  N   GLY A  72      17.297 -15.278  13.021  1.00  0.00
ATOM    286  CA  GLY A  72      18.457 -14.498  13.434  1.00  0.00
ATOM    287  C   GLY A  72      18.658 -14.566  14.942  1.00  0.00
ATOM    288  O   GLY A  72      19.785 -14.684  15.423  1.00  0.00
ATOM    289  N   GLY A  73      17.532 -14.480  15.677  1.00  0.00
ATOM    290  CA  GLY A  73      17.589 -14.564  17.131  1.00  0.00
ATOM    291  C   GLY A  73      18.081 -15.933  17.584  1.00  0.00
ATOM    292  O   GLY A  73      18.872 -16.040  18.522  1.00  0.00
ATOM    293  N   GLY A  74      17.511 -16.971  16.963  1.00  0.00
ATOM    294  CA  GLY A  74      17.914 -18.333  17.292  1.00  0.00
ATOM    295  C   GLY A  74      19.381 -18.569  16.960  1.00  0.00
ATOM    296  O   GLY A  74      20.104 -19.214  17.720  1.00  0.00
ATOM    297  N   GLY A  75      19.813 -18.108  15.796  1.00  0.00
ATOM    298  CA  GLY A  75      21.203 -18.245  15.380  1.00  0.00
ATOM    299  C   GLY A  75      22.139 -17.513  16.334  1.00  0.00
ATOM    300  O   GLY A  75      23.226 -17.999  16.647  1.00  0.00
ATOM    301  N   GLY A  76      21.697 -16.383  16.824  1.00  0.00
ATOM    302  CA  GLY A  76      22.513 -15.591  17.737  1.00  0.00
ATOM    303  C   GLY A  76      22.533 -16.204  19.131  1.00  0.00
ATOM    304  O   GLY A  76      23.549 -16.160  19.824  1.00  0.00
ATOM    305  N   GLY A  77      21.518 -16.897  19.492  1.00  0.00
ATOM    306  CA  GLY A  77      21.473 -17.595  20.771  1.00  0.00
ATOM    307  C   GLY A  77      22.127 -18.967  20.673  1.00  0.00
ATOM    308  O   GLY A  77      22.274 -19.519  19.582  1.00  0.00
ATOM    309  N   ALA B  78      16.395   5.060  34.939  1.00  1.00
ATOM    310  CA  ALA B  78      14.945   5.091  35.089  1.00  1.00
ATOM    311  C   ALA B  78      14.257   4.363  33.941  1.00  1.00
ATOM    312  O   ALA B  78      14.707   4.423  32.797  1.00  1.00
ATOM    313  N   ASP B  79      13.120   3.679  34.208  1.00  1.00
ATOM    314  CA  ASP B  79      12.403   3.019  33.123  1.00  1.00
ATOM    315  C   ASP B  79      12.052   4.003  32.016  1.00  1.00
ATOM    316  O   ASP B  79      11.674   5.144  32.283  1.00  1.00
ATOM    317  N   THR B  80      11.781   3.395  30.799  1.00  1.00
ATOM    318  CA  THR B  80      11.426   4.189  29.629  1.00  1.00
ATOM    319  C   THR B  80      10.438   3.448  28.738  1.00  1.00
ATOM    320  O   THR B  80      10.467   2.220  28.650  1.00  1.00
ATOM    321  N   ILE B  81       9.725   4.161  27.955  1.00  1.00
ATOM    322  CA  ILE B  81       8.838   3.749  26.874  1.00  1.00
ATOM    323  C   ILE B  81       8.937   4.699  25.688  1.00  1.00
ATOM    324  O   ILE B  81       9.017   5.916  25.859  1.00  1.00
ATOM    325  N   CYS B  82       9.139   4.183  24.515  1.00  1.00
ATOM    326  CA  CYS B  82       9.251   4.948  23.280  1.00  1.00
ATOM    327  C   CYS B  82       8.165   4.552  22.287  1.00  1.00
ATOM    328  O   CYS B  82       7.829   3.375  22.156  1.00  1.00
ATOM    329  N   ILE B  83       7.576   5.621  21.590  1.00  1.00
ATOM    330  CA  ILE B  83       6.645   5.412  20.488  1.00  1.00
ATOM    331  C   ILE B  83       7.368   5.420  19.147  1.00  1.00
ATOM    332  O   ILE B  83       8.139   6.333  18.853  1.00  1.00
ATOM    333  N   GLY B  84       7.329   4.333  18.414  1.00  1.00
ATOM    334  CA  GLY B  84       8.080   4.248  17.167  1.00  1.00
ATOM    335  C   GLY B  84       7.186   3.811  16.014  1.00  1.00
ATOM    336  O   GLY B  84       6.018   3.476  16.213  1.00  1.00
ATOM    337  N   TYR B  85       7.867   3.248  14.959  1.00  1.00
ATOM    338  CA  TYR B  85       7.256   2.722  13.744  1.00  1.00
ATOM    339  C   TYR B  85       8.060   1.554  13.185  1.00  1.00
ATOM    340  O   TYR B  85       9.283   1.513  13.313  1.00  1.00
ATOM    341  N   HIS B  86       7.376   0.714  12.349  1.00  1.00
ATOM    342  CA  HIS B  86       7.994  -0.443  11.714  1.00  1.00
ATOM    343  C   HIS B  86       9.038  -0.017  10.689  1.00  1.00
ATOM    344  O   HIS B  86       8.844   0.953   9.958  1.00  1.00
ATOM    345  N   ALA B  87      10.032  -0.826  10.511  1.00  1.00
ATOM    346  CA  ALA B  87      11.043  -0.854   9.461  1.00  1.00
ATOM    347  C   ALA B  87      11.411  -2.284   9.088  1.00  1.00
ATOM    348  O   ALA B  87      11.406  -3.177   9.935  1.00  1.00
ATOM    349  N   ASN B  88      11.699  -2.557   7.887  1.00  1.00
ATOM    350  CA  ASN B  88      12.089  -3.883   7.425  1.00  1.00
ATOM    351  C   ASN B  88      13.185  -3.798   6.370  1.00  1.00
ATOM    352  O   ASN B  88      13.408  -2.743   5.777  1.00  1.00
ATOM    353  N   ASN B  89      13.419  -4.897   5.668  1.00  1.00
ATOM    354  CA  ASN B  89      14.454  -5.001   4.646  1.00  1.00
ATOM    355  C   ASN B  89      13.881  -4.756   3.256  1.00  1.00
ATOM    356  O   ASN B  89      14.621  -4.514   2.302  1.00  1.00
ATOM    357  N   SER B  90      12.766  -4.212   3.106  1.00  1.00
ATOM    358  CA  SER B  90      12.180  -3.883   1.812  1.00  1.00
ATOM    359  C   SER B  90      13.003  -2.824   1.089  1.00  1.00
ATOM    360  O   SER B  90      13.422  -1.833   1.688  1.00  1.00
ATOM    361  N   THR B  91      13.126  -3.026  -0.267  1.00  1.00
ATOM    362  CA  THR B  91      13.859  -2.068  -1.085  1.00  1.00
ATOM    363  C   THR B  91      12.969  -1.477  -2.172  1.00  1.00
ATOM    364  O   THR B  91      13.265  -0.416  -2.721  1.00  1.00
ATOM    365  N   ASP B  92      11.642  -1.823  -2.079  1.00  1.00
ATOM    366  CA  ASP B  92      10.649  -1.245  -2.976  1.00  1.00
ATOM    367  C   ASP B  92      10.545   0.263  -2.784  1.00  1.00
ATOM    368  O   ASP B  92      10.581   0.759  -1.658  1.00  1.00
ATOM    369  N   THR B  93      10.369   0.964  -3.921  1.00  1.00
ATOM    370  CA  THR B  93      10.218   2.414  -3.890  1.00  1.00
ATOM    371  C   THR B  93       8.952   2.851  -4.616  1.00  1.00
ATOM    372  O   THR B  93       8.555   2.245  -5.611  1.00  1.00
ATOM    373  N   VAL B  94       8.447   3.939  -4.237  1.00  1.00
ATOM    374  CA  VAL B  94       7.311   4.637  -4.827  1.00  1.00
ATOM    375  C   VAL B  94       7.623   6.112  -5.043  1.00  1.00
ATOM    376  O   VAL B  94       8.380   6.714  -4.281  1.00  1.00
ATOM    377  N   ASP B  95       6.911   6.756  -5.879  1.00  1.00
ATOM    378  CA  ASP B  95       6.965   8.201  -6.064  1.00  1.00
ATOM    379  C   ASP B  95       5.724   8.876  -5.492  1.00  1.00
ATOM    380  O   ASP B  95       4.630   8.312  -5.523  1.00  1.00
ATOM    381  N   THR B  96       5.938  10.079  -5.009  1.00  1.00
ATOM    382  CA  THR B  96       4.862  10.975  -4.602  1.00  1.00
ATOM    383  C   THR B  96       4.877  12.261  -5.419  1.00  1.00
ATOM    384  O   THR B  96       5.925  12.687  -5.903  1.00  1.00
ATOM    385  N   VAL B  97       4.106  13.183  -5.217  1.00  1.00
ATOM    386  CA  VAL B  97       4.165  14.488  -5.864  1.00  1.00
ATOM    387  C   VAL B  97       5.347  15.302  -5.356  1.00  1.00
ATOM    388  O   VAL B  97       6.014  15.993  -6.126  1.00  1.00
ATOM    389  N   LEU B  98       5.759  15.177  -4.210  1.00  1.00
ATOM    390  CA  LEU B  98       6.850  15.935  -3.609  1.00  1.00
ATOM    391  C   LEU B  98       8.149  15.135  -3.620  1.00  1.00
ATOM    392  O   LEU B  98       9.233  15.695  -3.780  1.00  1.00
ATOM    393  N   GLU B  99       8.284  14.009  -3.906  1.00  1.00
ATOM    394  CA  GLU B  99       9.383  13.087  -3.647  1.00  1.00
ATOM    395  C   GLU B  99       9.380  11.933  -4.642  1.00  1.00
ATOM    396  O   GLU B  99       8.347  11.308  -4.879  1.00  1.00
ATOM    397  N   LYS B 100      10.548  11.665  -5.229  1.00  1.00
ATOM    398  CA  LYS B 100      10.743  10.490  -6.069  1.00  1.00
ATOM    399  C   LYS B 100      11.619   9.455  -5.374  1.00  1.00
ATOM    400  O   LYS B 100      12.665   9.787  -4.817  1.00  1.00
ATOM    401  N   ASN B 101      11.204   8.116  -5.630  1.00  1.00
ATOM    402  CA  ASN B 101      12.136   7.087  -5.186  1.00  1.00
ATOM    403  C   ASN B 101      12.163   6.987  -3.666  1.00  1.00
ATOM    404  O   ASN B 101      13.229   7.010  -3.052  1.00  1.00
ATOM    405  N   VAL B 102      11.002   7.075  -2.989  1.00  1.00
ATOM    406  CA  VAL B 102      10.813   6.785  -1.572  1.00  1.00
ATOM    407  C   VAL B 102      10.775   5.284  -1.318  1.00  1.00
ATOM    408  O   VAL B 102       9.978   4.563  -1.918  1.00  1.00
ATOM    409  N   THR B 103      11.818   4.809  -0.503  1.00  1.00
ATOM    410  CA  THR B 103      11.749   3.413  -0.086  1.00  1.00
ATOM    411  C   THR B 103      10.695   3.212   0.995  1.00  1.00
ATOM    412  O   THR B 103      10.673   3.929   1.995  1.00  1.00
ATOM    413  N   VAL B 104       9.834   2.256   0.839  1.00  1.00
ATOM    414  CA  VAL B 104       8.716   2.020   1.745  1.00  1.00
ATOM    415  C   VAL B 104       8.704   0.580   2.243  1.00  1.00
ATOM    416  O   VAL B 104       9.065  -0.342   1.512  1.00  1.00
ATOM    417  N   THR B 105       8.058   0.346   3.411  1.00  1.00
ATOM    418  CA  THR B 105       7.975  -0.984   4.002  1.00  1.00
ATOM    419  C   THR B 105       7.007  -1.871   3.229  1.00  1.00
ATOM    420  O   THR B 105       7.257  -3.061   3.039  1.00  1.00
ATOM    421  N   HIS B 106       6.032  -1.558   2.717  1.00  1.00
ATOM    422  CA  HIS B 106       5.002  -2.302   2.001  1.00  1.00
ATOM    423  C   HIS B 106       4.428  -1.482   0.853  1.00  1.00
ATOM    424  O   HIS B 106       4.269  -0.266   0.965  1.00  1.00
ATOM    425  N   SER B 107       4.195  -2.186  -0.265  1.00  1.00
ATOM    426  CA  SER B 107       3.641  -1.601  -1.480  1.00  1.00
ATOM    427  C   SER B 107       3.072  -2.675  -2.399  1.00  1.00
ATOM    428  O   SER B 107       3.490  -3.832  -2.351  1.00  1.00
ATOM    429  N   VAL B 108       2.358  -2.322  -3.387  1.00  1.00
ATOM    430  CA  VAL B 108       1.710  -3.193  -4.360  1.00  1.00
ATOM    431  C   VAL B 108       1.859  -2.646  -5.774  1.00  1.00
ATOM    432  O   VAL B 108       1.719  -1.445  -6.004  1.00  1.00
ATOM    433  N   ASN B 109       2.286  -3.565  -6.752  1.00  1.00
ATOM    434  CA  ASN B 109       2.301  -3.144  -8.148  1.00  1.00
ATOM    435  C   ASN B 109       0.901  -3.177  -8.748  1.00  1.00
ATOM    436  O   ASN B 109       0.183  -4.168  -8.619  1.00  1.00
ATOM    437  N   LEU B 110       0.490  -2.070  -9.409  1.00  1.00
ATOM    438  CA  LEU B 110      -0.826  -1.968 -10.028  1.00  1.00
ATOM    439  C   LEU B 110      -0.732  -2.084 -11.546  1.00  1.00
ATOM    440  O   LEU B 110      -1.704  -2.439 -12.212  1.00  1.00
ATOM    441  N   LEU B 111       0.352  -2.242 -12.091  1.00  1.00
ATOM    442  CA  LEU B 111       0.662  -2.316 -13.514  1.00  1.00
ATOM    443  C   LEU B 111       1.200  -3.692 -13.890  1.00  1.00
ATOM    444  O   LEU B 111       2.182  -4.163 -13.317  1.00  1.00
ATOM    445  N   GLU B 112       0.312  -4.436 -14.678  1.00  1.00
ATOM    446  CA  GLU B 112       0.715  -5.739 -15.192  1.00  1.00
ATOM    447  C   GLU B 112       1.571  -5.596 -16.445  1.00  1.00
ATOM    448  O   GLU B 112       1.233  -4.840 -17.355  1.00  1.00
ATOM    449  N   ASP B 113       2.741  -6.269 -16.441  1.00  1.00
ATOM    450  CA  ASP B 113       3.652  -6.182 -17.576  1.00  1.00
ATOM    451  C   ASP B 113       4.084  -7.566 -18.042  1.00  1.00
ATOM    452  O   ASP B 113       4.506  -7.743 -19.185  1.00  1.00
ATOM    453  N   SER B 114       3.491  -8.575 -17.493  1.00  1.00
ATOM    454  CA  SER B 114       3.741  -9.984 -17.773  1.00  1.00
ATOM    455  C   SER B 114       2.581 -10.608 -18.538  1.00  1.00
ATOM    456  O   SER B 114       1.416 -10.384 -18.209  1.00  1.00
ATOM    457  N   HIS B 115       2.856 -11.211 -19.637  1.00  1.00
ATOM    458  CA  HIS B 115       1.968 -12.066 -20.415  1.00  1.00
ATOM    459  C   HIS B 115       2.596 -13.431 -20.665  1.00  1.00
ATOM    460  O   HIS B 115       3.799 -13.538 -20.900  1.00  1.00
ATOM    461  N   ASN B 116       2.008 -14.414 -20.902  1.00  1.00
ATOM    462  CA  ASN B 116       2.470 -15.780 -21.112  1.00  1.00
ATOM    463  C   ASN B 116       2.914 -15.996 -22.553  1.00  1.00
ATOM    464  O   ASN B 116       3.625 -16.955 -22.856  1.00  1.00
ATOM    465  N   GLY B 117       3.007 -15.199 -23.398  1.00  1.00
ATOM    466  CA  GLY B 117       3.554 -15.249 -24.748  1.00  1.00
ATOM    467  C   GLY B 117       2.868 -16.326 -25.580  1.00  1.00
ATOM    468  O   GLY B 117       3.488 -16.944 -26.446  1.00  1.00
ATOM    469  N   LYS B 118       1.644 -16.664 -25.388  1.00  1.00
ATOM    470  CA  LYS B 118       0.888 -17.705 -26.073  1.00  1.00
ATOM    471  C   LYS B 118      -0.485 -17.200 -26.497  1.00  1.00
ATOM    472  O   LYS B 118      -1.107 -16.402 -25.796  1.00  1.00
ATOM    473  N   LEU B 119      -0.984 -17.689 -27.689  1.00  1.00
ATOM    474  CA  LEU B 119      -2.414 -17.589 -27.954  1.00  1.00
ATOM    475  C   LEU B 119      -3.186 -18.694 -27.240  1.00  1.00
ATOM    476  O   LEU B 119      -2.814 -19.865 -27.305  1.00  1.00
ATOM    477  N   CYS B 120      -4.182 -18.360 -26.517  1.00  1.00
ATOM    478  CA  CYS B 120      -4.917 -19.289 -25.667  1.00  1.00
ATOM    479  C   CYS B 120      -6.396 -19.314 -26.030  1.00  1.00
ATOM    480  O   CYS B 120      -6.964 -18.299 -26.432  1.00  1.00
ATOM    481  N   ARG B 121      -7.117 -20.373 -25.562  1.00  1.00
ATOM    482  CA  ARG B 121      -8.573 -20.307 -25.596  1.00  1.00
ATOM    483  C   ARG B 121      -9.100 -19.260 -24.624  1.00  1.00
ATOM    484  O   ARG B 121      -8.596 -19.125 -23.509  1.00  1.00
ATOM    485  N   LEU B 122     -10.252 -18.663 -25.035  1.00  1.00
ATOM    486  CA  LEU B 122     -10.974 -17.755 -24.153  1.00  1.00
ATOM    487  C   LEU B 122     -12.214 -18.423 -23.568  1.00  1.00
ATOM    488  O   LEU B 122     -13.100 -18.860 -24.302  1.00  1.00
ATOM    489  N   LYS B 123     -12.293 -18.551 -22.214  1.00  1.00
ATOM    490  CA  LYS B 123     -13.524 -19.136 -21.696  1.00  1.00
ATOM    491  C   LYS B 123     -13.752 -20.531 -22.263  1.00  1.00
ATOM    492  O   LYS B 123     -14.892 -20.966 -22.429  1.00  1.00
ATOM    493  N   GLY B 124     -12.635 -21.242 -22.766  1.00  1.00
ATOM    494  CA  GLY B 124     -12.687 -22.642 -23.171  1.00  1.00
ATOM    495  C   GLY B 124     -12.788 -22.774 -24.686  1.00  1.00
ATOM    496  O   GLY B 124     -12.474 -23.822 -25.249  1.00  1.00
ATOM    497  N   ILE B 125     -12.997 -21.840 -25.424  1.00  1.00
ATOM    498  CA  ILE B 125     -13.145 -21.813 -26.874  1.00  1.00
ATOM    499  C   ILE B 125     -11.866 -21.336 -27.550  1.00  1.00
ATOM    500  O   ILE B 125     -11.318 -20.291 -27.197  1.00  1.00
ATOM    501  N   ALA B 126     -11.365 -22.178 -28.538  1.00  1.00
ATOM    502  CA  ALA B 126     -10.172 -21.811 -29.291  1.00  1.00
ATOM    503  C   ALA B 126     -10.495 -20.789 -30.372  1.00  1.00
ATOM    504  O   ALA B 126     -11.499 -20.911 -31.075  1.00  1.00
ATOM    505  N   PRO B 127      -9.554 -19.851 -30.614  1.00  1.00
ATOM    506  CA  PRO B 127      -9.707 -18.906 -31.714  1.00  1.00
ATOM    507  C   PRO B 127      -9.708 -19.622 -33.059  1.00  1.00
ATOM    508  O   PRO B 127      -8.933 -20.553 -33.278  1.00  1.00
ATOM    509  N   SER B 128     -17.441 -22.014 -35.083  1.00  1.00
ATOM    510  CA  SER B 128     -17.388 -21.290 -33.818  1.00  1.00
ATOM    511  C   SER B 128     -15.951 -20.969 -33.427  1.00  1.00
ATOM    512  O   SER B 128     -15.052 -21.792 -33.598  1.00  1.00
ATOM    513  N   TRP B 129     -15.794 -19.805 -32.877  1.00  1.00
ATOM    514  CA  TRP B 129     -14.508 -19.345 -32.367  1.00  1.00
ATOM    515  C   TRP B 129     -14.686 -18.201 -31.377  1.00  1.00
ATOM    516  O   TRP B 129     -15.572 -17.361 -31.537  1.00  1.00
ATOM    517  N   SER B 130     -13.627 -17.952 -30.560  1.00  1.00
ATOM    518  CA  SER B 130     -13.680 -16.922 -29.530  1.00  1.00
ATOM    519  C   SER B 130     -13.028 -15.631 -30.009  1.00  1.00
ATOM    520  O   SER B 130     -13.349 -14.546 -29.524  1.00  1.00
ATOM    521  N   TYR B 131     -12.479 -15.542 -30.965  1.00  1.00
ATOM    522  CA  TYR B 131     -11.759 -14.487 -31.667  1.00  1.00
ATOM    523  C   TYR B 131     -11.160 -15.001 -32.970  1.00  1.00
ATOM    524  O   TYR B 131     -10.772 -16.166 -33.069  1.00  1.00
ATOM    525  N   ILE B 132     -10.871 -14.058 -33.881  1.00  1.00
ATOM    526  CA  ILE B 132     -10.093 -14.333 -35.084  1.00  1.00
ATOM    527  C   ILE B 132      -8.793 -13.540 -35.092  1.00  1.00
ATOM    528  O   ILE B 132      -8.765 -12.371 -34.707  1.00  1.00
ATOM    529  N   SER B 133     -16.979  -8.902 -36.621  1.00  1.00
ATOM    530  CA  SER B 133     -16.229  -9.038 -35.378  1.00  1.00
ATOM    531  C   SER B 133     -17.138  -9.458 -34.229  1.00  1.00
ATOM    532  O   SER B 133     -16.676 -10.004 -33.228  1.00  1.00
ATOM    533  N   SER B 134     -18.365  -9.394 -34.345  1.00  1.00
ATOM    534  CA  SER B 134     -19.357  -9.753 -33.340  1.00  1.00
ATOM    535  C   SER B 134     -20.092 -11.032 -33.723  1.00  1.00
ATOM    536  O   SER B 134     -20.797 -11.623 -32.905  1.00  1.00
ATOM    537  N   VAL B 135     -19.548 -11.825 -34.495  1.00  1.00
ATOM    538  CA  VAL B 135     -19.939 -13.189 -34.832  1.00  1.00
ATOM    539  C   VAL B 135     -19.130 -14.205 -34.036  1.00  1.00
ATOM    540  O   VAL B 135     -17.901 -14.230 -34.110  1.00  1.00
ATOM    541  N   SER B 136     -19.846 -15.089 -33.279  1.00  1.00
ATOM    542  CA  SER B 136     -19.187 -16.100 -32.460  1.00  1.00
ATOM    543  C   SER B 136     -19.260 -17.473 -33.117  1.00  1.00
ATOM    544  O   SER B 136     -18.386 -18.316 -32.913  1.00  1.00
ATOM    545  N   SER B 137     -20.108 -17.893 -33.716  1.00  1.00
ATOM    546  CA  SER B 137     -20.175 -19.117 -34.506  1.00  1.00
ATOM    547  C   SER B 137     -20.861 -18.872 -35.844  1.00  1.00
ATOM    548  O   SER B 137     -21.780 -18.059 -35.942  1.00  1.00
ATOM    549  N   SER B 138     -24.524 -16.299 -35.797  1.00  1.00
ATOM    550  CA  SER B 138     -24.703 -16.289 -34.350  1.00  1.00
ATOM    551  C   SER B 138     -23.863 -15.198 -33.699  1.00  1.00
ATOM    552  O   SER B 138     -22.664 -15.087 -33.957  1.00  1.00
ATOM    553  N   ARG B 139     -24.538 -14.185 -33.197  1.00  1.00
ATOM    554  CA  ARG B 139     -23.857 -13.023 -32.640  1.00  1.00
ATOM    555  C   ARG B 139     -23.435 -13.271 -31.197  1.00  1.00
ATOM    556  O   ARG B 139     -24.173 -13.875 -30.419  1.00  1.00
ATOM    557  N   GLY B 140     -22.298 -12.655 -30.849  1.00  1.00
ATOM    558  CA  GLY B 140     -21.738 -12.663 -29.503  1.00  1.00
ATOM    559  C   GLY B 140     -20.880 -11.430 -29.256  1.00  1.00
ATOM    560  O   GLY B 140     -20.103 -11.019 -30.118  1.00  1.00
ATOM    561  N   PHE B 141     -21.008 -10.816 -28.114  1.00  1.00
ATOM    562  CA  PHE B 141     -20.177  -9.671 -27.761  1.00  1.00
ATOM    563  C   PHE B 141     -18.819 -10.118 -27.235  1.00  1.00
ATOM    564  O   PHE B 141     -18.732 -11.001 -26.382  1.00  1.00
ATOM    565  N   GLY B 142     -17.768  -9.165 -27.712  1.00  1.00
ATOM    566  CA  GLY B 142     -16.467  -9.370 -27.086  1.00  1.00
ATOM    567  C   GLY B 142     -15.523 -10.125 -28.012  1.00  1.00
ATOM    568  O   GLY B 142     -14.317 -10.183 -27.772  1.00  1.00
ATOM    569  N   SER B 143     -16.014 -10.642 -29.139  1.00  1.00
ATOM    570  CA  SER B 143     -15.131 -11.159 -30.177  1.00  1.00
ATOM    571  C   SER B 143     -14.464 -10.027 -30.948  1.00  1.00
ATOM    572  O   SER B 143     -15.078  -8.991 -31.203  1.00  1.00
ATOM    573  N   GLY B 144     -13.570 -10.410 -31.848  1.00  1.00
ATOM    574  CA  GLY B 144     -12.783  -9.439 -32.599  1.00  1.00
ATOM    575  C   GLY B 144     -11.797 -10.131 -33.530  1.00  1.00
ATOM    576  O   GLY B 144     -11.460 -11.299 -33.337  1.00  1.00
ATOM    577  N   ILE B 145     -11.185  -9.393 -34.381  1.00  1.00
ATOM    578  CA  ILE B 145     -10.059  -9.825 -35.200  1.00  1.00
ATOM    579  C   ILE B 145      -8.769  -9.137 -34.772  1.00  1.00
ATOM    580  O   ILE B 145      -8.737  -7.921 -34.581  1.00  1.00
ATOM    581  N   ILE B 146      -7.775  -9.937 -34.495  1.00  1.00
ATOM    582  CA  ILE B 146      -6.447  -9.464 -34.123  1.00  1.00
ATOM    583  C   ILE B 146      -5.386  -9.992 -35.079  1.00  1.00
ATOM    584  O   ILE B 146      -5.482 -11.117 -35.568  1.00  1.00
ATOM    585  N   THR B 147      -4.354  -9.329 -35.270  1.00  1.00
ATOM    586  CA  THR B 147      -3.130  -9.786 -35.916  1.00  1.00
ATOM    587  C   THR B 147      -2.048 -10.098 -34.889  1.00  1.00
ATOM    588  O   THR B 147      -1.750  -9.279 -34.020  1.00  1.00
ATOM    589  N   SER B 148      -1.455 -11.369 -35.088  1.00  1.00
ATOM    590  CA  SER B 148      -0.550 -11.806 -34.032  1.00  1.00
ATOM    591  C   SER B 148       0.559 -12.691 -34.587  1.00  1.00
ATOM    592  O   SER B 148       0.329 -13.500 -35.486  1.00  1.00
ATOM    593  N   ASN B 149       1.721 -12.622 -33.925  1.00  1.00
ATOM    594  CA  ASN B 149       2.829 -13.487 -34.313  1.00  1.00
ATOM    595  C   ASN B 149       3.043 -14.599 -33.294  1.00  1.00
ATOM    596  O   ASN B 149       3.762 -15.563 -33.556  1.00  1.00
ATOM    597  N   ALA B 150       2.326 -14.681 -32.317  1.00  1.00
ATOM    598  CA  ALA B 150       2.322 -15.691 -31.266  1.00  1.00
ATOM    599  C   ALA B 150       1.853 -17.039 -31.799  1.00  1.00
ATOM    600  O   ALA B 150       0.927 -17.109 -32.608  1.00  1.00
ATOM    601  N   SER B 151       2.184 -18.133 -31.017  1.00  1.00
ATOM    602  CA  SER B 151       1.732 -19.471 -31.379  1.00  1.00
ATOM    603  C   SER B 151       0.596 -19.932 -30.474  1.00  1.00
ATOM    604  O   SER B 151       0.631 -19.722 -29.262  1.00  1.00
ATOM    605  N   MET B 152      -0.312 -20.773 -31.060  1.00  1.00
ATOM    606  CA  MET B 152      -1.374 -21.343 -30.240  1.00  1.00
ATOM    607  C   MET B 152      -0.841 -22.450 -29.339  1.00  1.00
ATOM    608  O   MET B 152      -0.113 -23.334 -29.791  1.00  1.00
ATOM    609  N   HIS B 153      -1.179 -22.420 -28.104  1.00  1.00
ATOM    610  CA  HIS B 153      -0.895 -23.445 -27.108  1.00  1.00
ATOM    611  C   HIS B 153      -2.178 -23.968 -26.475  1.00  1.00
ATOM    612  O   HIS B 153      -3.134 -23.219 -26.276  1.00  1.00
ATOM    613  N   GLU B 154      -2.158 -25.145 -25.926  1.00  1.00
ATOM    614  CA  GLU B 154      -3.291 -25.637 -25.151  1.00  1.00
ATOM    615  C   GLU B 154      -3.381 -24.937 -23.802  1.00  1.00
ATOM    616  O   GLU B 154      -2.553 -25.161 -22.919  1.00  1.00
ATOM    617  N   CYS B 155      -3.850 -23.778 -23.825  1.00  1.00
ATOM    618  CA  CYS B 155      -4.057 -22.911 -22.671  1.00  1.00
ATOM    619  C   CYS B 155      -5.420 -22.234 -22.727  1.00  1.00
ATOM    620  O   CYS B 155      -5.916 -21.905 -23.805  1.00  1.00
ATOM    621  N   ASN B 156      -5.914 -21.737 -21.704  1.00  1.00
ATOM    622  CA  ASN B 156      -7.145 -20.981 -21.513  1.00  1.00
ATOM    623  C   ASN B 156      -6.895 -19.717 -20.701  1.00  1.00
ATOM    624  O   ASN B 156      -6.222 -19.752 -19.671  1.00  1.00
ATOM    625  N   THR B 157      -7.602 -18.608 -21.193  1.00  1.00
ATOM    626  CA  THR B 157      -7.410 -17.318 -20.540  1.00  1.00
ATOM    627  C   THR B 157      -8.696 -16.502 -20.543  1.00  1.00
ATOM    628  O   THR B 157      -9.504 -16.604 -21.466  1.00  1.00
ATOM    629  N   LYS B 158      -8.777 -15.499 -19.766  1.00  1.00
ATOM    630  CA  LYS B 158      -9.864 -14.529 -19.708  1.00  1.00
ATOM    631  C   LYS B 158      -9.502 -13.251 -20.455  1.00  1.00
ATOM    632  O   LYS B 158     -10.377 -12.544 -20.954  1.00  1.00
ATOM    633  N   CYS B 159      -8.277 -13.189 -20.860  1.00  1.00
ATOM    634  CA  CYS B 159      -7.656 -12.015 -21.460  1.00  1.00
ATOM    635  C   CYS B 159      -6.570 -12.411 -22.451  1.00  1.00
ATOM    636  O   CYS B 159      -5.711 -13.239 -22.147  1.00  1.00
ATOM    637  N   GLN B 160      -6.737 -12.028 -23.693  1.00  1.00
ATOM    638  CA  GLN B 160      -5.809 -12.307 -24.783  1.00  1.00
ATOM    639  C   GLN B 160      -5.421 -11.030 -25.517  1.00  1.00
ATOM    640  O   GLN B 160      -6.270 -10.185 -25.802  1.00  1.00
ATOM    641  N   THR B 161      -4.160 -10.753 -25.563  1.00  1.00
ATOM    642  CA  THR B 161      -3.559  -9.731 -26.412  1.00  1.00
ATOM    643  C   THR B 161      -2.827 -10.357 -27.593  1.00  1.00
ATOM    644  O   THR B 161      -2.226 -11.424 -27.468  1.00  1.00
ATOM    645  N   PRO B 162      -2.387  -9.612 -28.555  1.00  1.00
ATOM    646  CA  PRO B 162      -1.653 -10.121 -29.707  1.00  1.00
ATOM    647  C   PRO B 162      -0.253 -10.573 -29.312  1.00  1.00
ATOM    648  O   PRO B 162       0.277 -11.537 -29.864  1.00  1.00
ATOM    649  N   LEU B 163       0.240 -10.356 -28.250  1.00  1.00
ATOM    650  CA  LEU B 163       1.568 -10.721 -27.771  1.00  1.00
ATOM    651  C   LEU B 163       1.509 -11.944 -26.862  1.00  1.00
ATOM    652  O   LEU B 163       2.447 -12.740 -26.815  1.00  1.00
ATOM    653  N   GLY B 164       0.354 -12.209 -26.267  1.00  1.00
ATOM    654  CA  GLY B 164       0.213 -13.262 -25.269  1.00  1.00
ATOM    655  C   GLY B 164      -1.014 -13.034 -24.396  1.00  1.00
ATOM    656  O   GLY B 164      -1.450 -11.899 -24.207  1.00  1.00
ATOM    657  N   ALA B 165      -1.387 -14.087 -23.606  1.00  1.00
ATOM    658  CA  ALA B 165      -2.505 -13.978 -22.676  1.00  1.00
ATOM    659  C   ALA B 165      -2.055 -13.401 -21.340  1.00  1.00
ATOM    660  O   ALA B 165      -0.978 -13.729 -20.842  1.00  1.00
ATOM    661  N   ILE B 166      -3.023 -12.694 -20.700  1.00  1.00
ATOM    662  CA  ILE B 166      -2.804 -12.120 -19.378  1.00  1.00
ATOM    663  C   ILE B 166      -3.652 -12.821 -18.325  1.00  1.00
ATOM    664  O   ILE B 166      -4.855 -13.009 -18.507  1.00  1.00
ATOM    665  N   ASN B 167      -3.076 -13.311 -17.331  1.00  1.00
ATOM    666  CA  ASN B 167      -3.722 -13.865 -16.147  1.00  1.00
ATOM    667  C   ASN B 167      -3.354 -13.075 -14.898  1.00  1.00
ATOM    668  O   ASN B 167      -2.190 -13.028 -14.501  1.00  1.00
ATOM    669  N   SER B 168      -4.278 -11.928 -14.699  1.00  1.00
ATOM    670  CA  SER B 168      -3.900 -10.940 -13.696  1.00  1.00
ATOM    671  C   SER B 168      -5.129 -10.292 -13.071  1.00  1.00
ATOM    672  O   SER B 168      -6.155 -10.123 -13.729  1.00  1.00
ATOM    673  N   SER B 169      -4.996  -9.878 -11.789  1.00  1.00
ATOM    674  CA  SER B 169      -6.043  -9.142 -11.091  1.00  1.00
ATOM    675  C   SER B 169      -5.696  -7.664 -10.977  1.00  1.00
ATOM    676  O   SER B 169      -6.569  -6.826 -10.750  1.00  1.00
ATOM    677  N   LEU B 170      -4.484  -7.341 -11.473  1.00  1.00
ATOM    678  CA  LEU B 170      -4.071  -5.944 -11.523  1.00  1.00
ATOM    679  C   LEU B 170      -5.014  -5.121 -12.395  1.00  1.00
ATOM    680  O   LEU B 170      -5.370  -5.532 -13.499  1.00  1.00
ATOM    681  N   PRO B 171      -5.184  -3.847 -12.029  1.00  1.00
ATOM    682  CA  PRO B 171      -6.118  -2.962 -12.715  1.00  1.00
ATOM    683  C   PRO B 171      -5.514  -2.414 -14.001  1.00  1.00
ATOM    684  O   PRO B 171      -6.211  -2.239 -15.001  1.00  1.00
ATOM    685  N   TYR B 172      -4.367  -2.302 -14.246  1.00  1.00
ATOM    686  CA  TYR B 172      -3.672  -1.715 -15.386  1.00  1.00
ATOM    687  C   TYR B 172      -2.657  -2.687 -15.973  1.00  1.00
ATOM    688  O   TYR B 172      -2.065  -3.491 -15.253  1.00  1.00
ATOM    689  N   GLN B 173      -2.420  -2.461 -17.293  1.00  1.00
ATOM    690  CA  GLN B 173      -1.399  -3.178 -18.047  1.00  1.00
ATOM    691  C   GLN B 173      -0.802  -2.299 -19.139  1.00  1.00
ATOM    692  O   GLN B 173      -1.505  -1.503 -19.762  1.00  1.00
ATOM    693  N   ASN B 174       0.425  -2.434 -19.418  1.00  1.00
ATOM    694  CA  ASN B 174       1.158  -1.715 -20.453  1.00  1.00
ATOM    695  C   ASN B 174       1.687  -2.669 -21.517  1.00  1.00
ATOM    696  O   ASN B 174       2.148  -2.240 -22.575  1.00  1.00
ATOM    697  N   ILE B 175       0.977  -3.821 -21.690  1.00  1.00
ATOM    698  CA  ILE B 175       1.385  -4.834 -22.656  1.00  1.00
ATOM    699  C   ILE B 175       0.882  -4.497 -24.054  1.00  1.00
ATOM    700  O   ILE B 175       1.599  -4.666 -25.040  1.00  1.00
ATOM    701  N   HIS B 176      -0.282  -4.151 -24.332  1.00  1.00
ATOM    702  CA  HIS B 176      -0.950  -4.007 -25.620  1.00  1.00
ATOM    703  C   HIS B 176      -2.351  -3.434 -25.453  1.00  1.00
ATOM    704  O   HIS B 176      -3.073  -3.793 -24.522  1.00  1.00
ATOM    705  N   PRO B 177      -2.710  -2.522 -26.449  1.00  1.00
ATOM    706  CA  PRO B 177      -4.026  -1.898 -26.383  1.00  1.00
ATOM    707  C   PRO B 177      -5.082  -2.768 -27.052  1.00  1.00
ATOM    708  O   PRO B 177      -6.247  -2.764 -26.653  1.00  1.00
ATOM    709  N   VAL B 178      -4.752  -3.640 -27.861  1.00  1.00
ATOM    710  CA  VAL B 178      -5.622  -4.667 -28.423  1.00  1.00
ATOM    711  C   VAL B 178      -5.826  -5.813 -27.441  1.00  1.00
ATOM    712  O   VAL B 178      -4.863  -6.401 -26.949  1.00  1.00
ATOM    713  N   THR B 179      -7.137  -6.006 -27.049  1.00  1.00
ATOM    714  CA  THR B 179      -7.494  -6.976 -26.020  1.00  1.00
ATOM    715  C   THR B 179      -8.778  -7.713 -26.380  1.00  1.00
ATOM    716  O   THR B 179      -9.708  -7.126 -26.934  1.00  1.00
ATOM    717  N   ILE B 180      -8.758  -9.002 -26.138  1.00  1.00
ATOM    718  CA  ILE B 180      -9.939  -9.850 -26.237  1.00  1.00
ATOM    719  C   ILE B 180     -10.354 -10.380 -24.870  1.00  1.00
ATOM    720  O   ILE B 180      -9.521 -10.864 -24.103  1.00  1.00
ATOM    721  N   GLY B 181     -11.468  -9.947 -24.363  1.00  1.00
ATOM    722  CA  GLY B 181     -11.990 -10.549 -23.142  1.00  1.00
ATOM    723  C   GLY B 181     -12.056  -9.530 -22.011  1.00  1.00
ATOM    724  O   GLY B 181     -11.613  -8.392 -22.161  1.00  1.00
ATOM    725  N   GLU B 182     -12.004  -9.708 -20.939  1.00  1.00
ATOM    726  CA  GLU B 182     -11.884  -8.922 -19.717  1.00  1.00
ATOM    727  C   GLU B 182     -10.425  -8.747 -19.314  1.00  1.00
ATOM    728  O   GLU B 182      -9.723  -9.723 -19.049  1.00  1.00
ATOM    729  N   CYS B 183      -9.831  -7.643 -19.840  1.00  1.00
ATOM    730  CA  CYS B 183      -8.410  -7.365 -19.666  1.00  1.00
ATOM    731  C   CYS B 183      -8.192  -6.144 -18.782  1.00  1.00
ATOM    732  O   CYS B 183      -8.959  -5.182 -18.835  1.00  1.00
ATOM    733  N   PRO B 184      -6.971  -6.066 -17.995  1.00  1.00
ATOM    734  CA  PRO B 184      -6.637  -4.795 -17.363  1.00  1.00
ATOM    735  C   PRO B 184      -6.655  -3.655 -18.374  1.00  1.00
ATOM    736  O   PRO B 184      -6.163  -3.798 -19.493  1.00  1.00
ATOM    737  N   LYS B 185      -6.978  -2.391 -17.784  1.00  1.00
ATOM    738  CA  LYS B 185      -6.917  -1.190 -18.608  1.00  1.00
ATOM    739  C   LYS B 185      -5.503  -0.940 -19.114  1.00  1.00
ATOM    740  O   LYS B 185      -4.545  -0.950 -18.340  1.00  1.00
ATOM    741  N   TYR B 186      -5.413  -0.666 -20.500  1.00  1.00
ATOM    742  CA  TYR B 186      -4.106  -0.345 -21.062  1.00  1.00
ATOM    743  C   TYR B 186      -3.736   1.109 -20.800  1.00  1.00
ATOM    744  O   TYR B 186      -4.558   2.010 -20.971  1.00  1.00
ATOM    745  N   VAL B 187      -2.479   1.296 -20.403  1.00  1.00
ATOM    746  CA  VAL B 187      -1.863   2.601 -20.200  1.00  1.00
ATOM    747  C   VAL B 187      -0.415   2.607 -20.674  1.00  1.00
ATOM    748  O   VAL B 187       0.289   1.604 -20.561  1.00  1.00
ATOM    749  N   ARG B 188       0.104   3.707 -21.038  1.00  1.00
ATOM    750  CA  ARG B 188       1.468   3.869 -21.526  1.00  1.00
ATOM    751  C   ARG B 188       2.462   3.936 -20.373  1.00  1.00
ATOM    752  O   ARG B 188       3.620   3.542 -20.516  1.00  1.00
ATOM    753  N   SER B 189       2.123   3.756 -19.224  1.00  1.00
ATOM    754  CA  SER B 189       2.971   3.876 -18.044  1.00  1.00
ATOM    755  C   SER B 189       3.959   2.720 -17.955  1.00  1.00
ATOM    756  O   SER B 189       3.600   1.565 -18.184  1.00  1.00
ATOM    757  N   ALA B 190       5.166   3.072 -17.325  1.00  1.00
ATOM    758  CA  ALA B 190       6.223   2.087 -17.126  1.00  1.00
ATOM    759  C   ALA B 190       6.233   1.572 -15.693  1.00  1.00
ATOM    760  O   ALA B 190       6.525   0.402 -15.445  1.00  1.00
ATOM    761  N   LYS B 191       5.612   2.211 -14.815  1.00  1.00
ATOM    762  CA  LYS B 191       5.517   1.925 -13.389  1.00  1.00
ATOM    763  C   LYS B 191       4.311   2.619 -12.768  1.00  1.00
ATOM    764  O   LYS B 191       4.005   3.765 -13.095  1.00  1.00
ATOM    765  N   LEU B 192       3.561   1.851 -11.987  1.00  1.00
ATOM    766  CA  LEU B 192       2.415   2.210 -11.161  1.00  1.00
ATOM    767  C   LEU B 192       2.383   1.389  -9.876  1.00  1.00
ATOM    768  O   LEU B 192       2.364   0.159  -9.914  1.00  1.00
ATOM    769  N   ARG B 193       3.115   1.849  -8.894  1.00  1.00
ATOM    770  CA  ARG B 193       3.276   1.206  -7.595  1.00  1.00
ATOM    771  C   ARG B 193       2.678   2.056  -6.481  1.00  1.00
ATOM    772  O   ARG B 193       2.917   3.262  -6.412  1.00  1.00
ATOM    773  N   MET B 194       1.637   1.505  -5.801  1.00  1.00
ATOM    774  CA  MET B 194       0.993   2.180  -4.680  1.00  1.00
ATOM    775  C   MET B 194       1.603   1.748  -3.353  1.00  1.00
ATOM    776  O   MET B 194       1.762   0.556  -3.091  1.00  1.00
ATOM    777  N   VAL B 195       2.103   2.812  -2.521  1.00  1.00
ATOM    778  CA  VAL B 195       2.556   2.422  -1.192  1.00  1.00
ATOM    779  C   VAL B 195       1.378   2.108  -0.279  1.00  1.00
ATOM    780  O   VAL B 195       0.382   2.832  -0.263  1.00  1.00
ATOM    781  N   THR B 196       1.593   1.015   0.560  1.00  1.00
ATOM    782  CA  THR B 196       0.573   0.635   1.531  1.00  1.00
ATOM    783  C   THR B 196       1.108   0.722   2.954  1.00  1.00
ATOM    784  O   THR B 196       0.373   1.048   3.886  1.00  1.00
ATOM    785  N   GLY B 197       2.427   0.699   3.062  1.00  1.00
ATOM    786  CA  GLY B 197       3.074   0.896   4.353  1.00  1.00
ATOM    787  C   GLY B 197       3.645   2.303   4.475  1.00  1.00
ATOM    788  O   GLY B 197       3.684   3.054   3.500  1.00  1.00
ATOM    789  N   LEU B 198       4.646   2.495   5.144  1.00  1.00
ATOM    790  CA  LEU B 198       5.262   3.772   5.485  1.00  1.00
ATOM    791  C   LEU B 198       6.721   3.816   5.044  1.00  1.00
ATOM    792  O   LEU B 198       7.400   2.790   5.010  1.00  1.00
ATOM    793  N   ARG B 199       7.291   5.041   5.060  1.00  1.00
ATOM    794  CA  ARG B 199       8.718   5.202   4.808  1.00  1.00
ATOM    795  C   ARG B 199       9.536   4.198   5.612  1.00  1.00
ATOM    796  O   ARG B 199       9.361   4.070   6.823  1.00  1.00
ATOM    797  N   ASN B 200      10.394   3.430   4.847  1.00  1.00
ATOM    798  CA  ASN B 200      11.271   2.452   5.479  1.00  1.00
ATOM    799  C   ASN B 200      12.608   3.075   5.860  1.00  1.00
ATOM    800  O   ASN B 200      13.295   3.655   5.019  1.00  1.00
ATOM    801  N   ILE B 201      12.924   3.139   7.109  1.00  1.00
ATOM    802  CA  ILE B 201      14.128   3.724   7.686  1.00  1.00
ATOM    803  C   ILE B 201      14.777   2.776   8.687  1.00  1.00
ATOM    804  O   ILE B 201      14.288   2.608   9.804  1.00  1.00
ATOM    805  N   PRO B 202      15.306   1.623   8.242  1.00  1.00
ATOM    806  CA  PRO B 202      15.855   0.607   9.132  1.00  1.00
ATOM    807  C   PRO B 202      17.153   1.080   9.773  1.00  1.00
ATOM    808  O   PRO B 202      17.940   1.794   9.152  1.00  1.00
ATOM    809  N   GLY B 203       7.921  14.868   7.200  1.00  1.00
ATOM    810  CA  GLY B 203       6.552  14.646   6.750  1.00  1.00
ATOM    811  C   GLY B 203       5.606  15.691   7.329  1.00  1.00
ATOM    812  O   GLY B 203       5.862  16.251   8.395  1.00  1.00
ATOM    813  N   LEU B 204       4.344  15.672   6.883  1.00  1.00
ATOM    814  CA  LEU B 204       3.375  16.660   7.343  1.00  1.00
ATOM    815  C   LEU B 204       3.176  16.576   8.852  1.00  1.00
ATOM    816  O   LEU B 204       3.002  17.593   9.523  1.00  1.00
ATOM    817  N   PHE B 205       3.198  15.665   9.573  1.00  1.00
ATOM    818  CA  PHE B 205       2.952  15.530  11.004  1.00  1.00
ATOM    819  C   PHE B 205       4.253  15.593  11.795  1.00  1.00
ATOM    820  O   PHE B 205       4.271  16.034  12.944  1.00  1.00
ATOM    821  N   GLY B 206       5.332  15.267  11.337  1.00  1.00
ATOM    822  CA  GLY B 206       6.618  15.608  11.932  1.00  1.00
ATOM    823  C   GLY B 206       7.138  14.475  12.807  1.00  1.00
ATOM    824  O   GLY B 206       8.287  14.496  13.249  1.00  1.00
ATOM    825  N   ALA B 207       6.528  13.270  12.650  1.00  1.00
ATOM    826  CA  ALA B 207       6.944  12.156  13.494  1.00  1.00
ATOM    827  C   ALA B 207       7.846  11.194  12.732  1.00  1.00
ATOM    828  O   ALA B 207       8.812  10.666  13.282  1.00  1.00
ATOM    829  N   ILE B 208       7.395  10.601  11.619  1.00  1.00
ATOM    830  CA  ILE B 208       8.232   9.712  10.822  1.00  1.00
ATOM    831  C   ILE B 208       9.327  10.487  10.101  1.00  1.00
ATOM    832  O   ILE B 208       9.050  11.449   9.384  1.00  1.00
ATOM    833  N   ALA B 209      10.611   9.979  10.214  1.00  1.00
ATOM    834  CA  ALA B 209      11.719  10.716   9.619  1.00  1.00
ATOM    835  C   ALA B 209      11.715  12.172  10.066  1.00  1.00
ATOM    836  O   ALA B 209      11.424  13.072   9.277  1.00  1.00
ATOM    837  N   GLY B 210      11.292  12.365  11.302  1.00  1.00
ATOM    838  CA  GLY B 210      11.244  13.684  11.921  1.00  1.00
ATOM    839  C   GLY B 210      11.825  13.653  13.329  1.00  1.00
ATOM    840  O   GLY B 210      12.727  14.424  13.656  1.00  1.00
ATOM    841  N   PHE B 211      10.887  13.751  14.389  1.00  1.00
ATOM    842  CA  PHE B 211      11.382  13.739  15.760  1.00  1.00
ATOM    843  C   PHE B 211      11.637  12.317  16.242  1.00  1.00
ATOM    844  O   PHE B 211      12.379  12.099  17.199  1.00  1.00
ATOM    845  N   ILE B 212      10.930  11.344  15.709  1.00  1.00
ATOM    846  CA  ILE B 212      11.371   9.956  15.780  1.00  1.00
ATOM    847  C   ILE B 212      12.240   9.592  14.583  1.00  1.00
ATOM    848  O   ILE B 212      11.756   9.515  13.453  1.00  1.00
ATOM    849  N   GLU B 213      13.484   9.720  14.580  1.00  1.00
ATOM    850  CA  GLU B 213      14.397   9.722  13.444  1.00  1.00
ATOM    851  C   GLU B 213      14.409   8.369  12.744  1.00  1.00
ATOM    852  O   GLU B 213      14.486   8.294  11.518  1.00  1.00
ATOM    853  N   GLY B 214      14.216   7.287  13.135  1.00  1.00
ATOM    854  CA  GLY B 214      14.349   6.023  12.420  1.00  1.00
ATOM    855  C   GLY B 214      13.216   5.069  12.774  1.00  1.00
ATOM    856  O   GLY B 214      12.681   5.109  13.882  1.00  1.00
ATOM    857  N   GLY B 215      13.131   3.977  12.055  1.00  1.00
ATOM    858  CA  GLY B 215      12.175   2.910  12.329  1.00  1.00
ATOM    859  C   GLY B 215      12.809   1.804  13.162  1.00  1.00
ATOM    860  O   GLY B 215      13.994   1.505  13.017  1.00  1.00
ATOM    861  N   TRP B 216      11.973   0.779  13.478  1.00  1.00
ATOM    862  CA  TRP B 216      12.412  -0.381  14.245  1.00  1.00
ATOM    863  C   TRP B 216      12.197  -1.671  13.464  1.00  1.00
ATOM    864  O   TRP B 216      11.065  -2.029  13.137  1.00  1.00
ATOM    865  N   THR B 217      13.334  -2.393  13.156  1.00  1.00
ATOM    866  CA  THR B 217      13.186  -3.678  12.483  1.00  1.00
ATOM    867  C   THR B 217      12.757  -4.765  13.460  1.00  1.00
ATOM    868  O   THR B 217      12.003  -5.671  13.103  1.00  1.00
ATOM    869  N   GLY B 218      12.837  -4.439  14.765  1.00  1.00
ATOM    870  CA  GLY B 218      12.526  -5.394  15.822  1.00  1.00
ATOM    871  C   GLY B 218      11.044  -5.363  16.174  1.00  1.00
ATOM    872  O   GLY B 218      10.479  -6.366  16.610  1.00  1.00
ATOM    873  N   MET B 219      10.307  -4.437  15.870  1.00  1.00
ATOM    874  CA  MET B 219       8.850  -4.400  15.904  1.00  1.00
ATOM    875  C   MET B 219       8.255  -4.963  14.620  1.00  1.00
ATOM    876  O   MET B 219       8.343  -4.343  13.560  1.00  1.00
ATOM    877  N   ILE B 220       7.947  -6.274  14.666  1.00  1.00
ATOM    878  CA  ILE B 220       7.613  -7.032  13.466  1.00  1.00
ATOM    879  C   ILE B 220       6.123  -7.342  13.408  1.00  1.00
ATOM    880  O   ILE B 220       5.529  -7.382  12.330  1.00  1.00
ATOM    881  N   ASP B 221       5.277  -6.857  14.205  1.00  1.00
ATOM    882  CA  ASP B 221       3.879  -7.267  14.260  1.00  1.00
ATOM    883  C   ASP B 221       2.949  -6.082  14.034  1.00  1.00
ATOM    884  O   ASP B 221       1.878  -6.225  13.444  1.00  1.00
ATOM    885  N   GLY B 222       3.282  -5.060  13.495  1.00  1.00
ATOM    886  CA  GLY B 222       2.463  -3.929  13.076  1.00  1.00
ATOM    887  C   GLY B 222       3.328  -2.748  12.654  1.00  1.00
ATOM    888  O   GLY B 222       4.508  -2.677  12.998  1.00  1.00
ATOM    889  N   TRP B 223       2.556  -1.654  12.188  1.00  1.00
ATOM    890  CA  TRP B 223       3.266  -0.479  11.697  1.00  1.00
ATOM    891  C   TRP B 223       3.624   0.464  12.838  1.00  1.00
ATOM    892  O   TRP B 223       4.703   1.057  12.850  1.00  1.00
ATOM    893  N   TYR B 224       2.977   0.671  13.783  1.00  1.00
ATOM    894  CA  TYR B 224       3.195   1.518  14.949  1.00  1.00
ATOM    895  C   TYR B 224       3.103   0.713  16.239  1.00  1.00
ATOM    896  O   TYR B 224       2.339  -0.248  16.330  1.00  1.00
ATOM    897  N   GLY B 225       3.907   1.382  17.326  1.00  1.00
ATOM    898  CA  GLY B 225       3.850   0.683  18.604  1.00  1.00
ATOM    899  C   GLY B 225       4.851   1.263  19.594  1.00  1.00
ATOM    900  O   GLY B 225       5.715   2.057  19.225  1.00  1.00
ATOM    901  N   TYR B 226       5.377   0.347  20.487  1.00  1.00
ATOM    902  CA  TYR B 226       6.126   0.758  21.668  1.00  1.00
ATOM    903  C   TYR B 226       7.389  -0.077  21.838  1.00  1.00
ATOM    904  O   TYR B 226       7.424  -1.250  21.468  1.00  1.00
ATOM    905  N   HIS B 227       8.389   0.534  22.372  1.00  1.00
ATOM    906  CA  HIS B 227       9.596  -0.078  22.914  1.00  1.00
ATOM    907  C   HIS B 227       9.784   0.281  24.383  1.00  1.00
ATOM    908  O   HIS B 227       9.608   1.433  24.778  1.00  1.00
ATOM    909  N   HIS B 228       9.863  -0.629  25.276  1.00  1.00
ATOM    910  CA  HIS B 228       9.992  -0.345  26.700  1.00  1.00
ATOM    911  C   HIS B 228      11.274  -0.941  27.267  1.00  1.00
ATOM    912  O   HIS B 228      11.712  -2.011  26.844  1.00  1.00
ATOM    913  N   GLN B 229      11.733  -0.416  28.310  1.00  1.00
ATOM    914  CA  GLN B 229      12.904  -0.762  29.105  1.00  1.00
ATOM    915  C   GLN B 229      12.634  -0.579  30.593  1.00  1.00
ATOM    916  O   GLN B 229      12.135   0.462  31.020  1.00  1.00
ATOM    917  N   ASN B 230      12.527  -1.620  31.351  1.00  1.00
ATOM    918  CA  ASN B 230      12.317  -1.575  32.793  1.00  1.00
ATOM    919  C   ASN B 230      13.136  -2.646  33.503  1.00  1.00
ATOM    920  O   ASN B 230      13.476  -3.672  32.914  1.00  1.00
ATOM    921  N   GLU B 231      13.066  -2.737  34.800  1.00  1.00
ATOM    922  CA  GLU B 231      13.810  -3.731  35.565  1.00  1.00
ATOM    923  C   GLU B 231      13.578  -5.133  35.017  1.00  1.00
ATOM    924  O   GLU B 231      14.496  -5.952  34.974  1.00  1.00
ATOM    925  N   GLN B 232      12.479  -5.500  34.615  1.00  1.00
ATOM    926  CA  GLN B 232      12.077  -6.797  34.082  1.00  1.00
ATOM    927  C   GLN B 232      12.524  -6.959  32.634  1.00  1.00
ATOM    928  O   GLN B 232      12.808  -8.069  32.183  1.00  1.00
ATOM    929  N   GLY B 233      13.190  -6.174  32.013  1.00  1.00
ATOM    930  CA  GLY B 233      13.722  -6.370  30.670  1.00  1.00
ATOM    931  C   GLY B 233      13.372  -5.197  29.762  1.00  1.00
ATOM    932  O   GLY B 233      12.830  -4.189  30.215  1.00  1.00
ATOM    933  N   SER B 234      13.559  -5.580  28.374  1.00  1.00
ATOM    934  CA  SER B 234      13.125  -4.688  27.307  1.00  1.00
ATOM    935  C   SER B 234      12.529  -5.469  26.143  1.00  1.00
ATOM    936  O   SER B 234      12.965  -6.581  25.842  1.00  1.00
ATOM    937  N   GLY B 235      11.631  -4.867  25.417  1.00  1.00
ATOM    938  CA  GLY B 235      11.021  -5.509  24.259  1.00  1.00
ATOM    939  C   GLY B 235      10.354  -4.486  23.349  1.00  1.00
ATOM    940  O   GLY B 235      10.158  -3.333  23.734  1.00  1.00
ATOM    941  N   TYR B 236       9.769  -4.983  22.267  1.00  1.00
ATOM    942  CA  TYR B 236       8.873  -4.259  21.373  1.00  1.00
ATOM    943  C   TYR B 236       7.475  -4.864  21.386  1.00  1.00
ATOM    944  O   TYR B 236       7.315  -6.078  21.517  1.00  1.00
ATOM    945  N   ALA B 237       6.490  -3.960  21.060  1.00  1.00
ATOM    946  CA  ALA B 237       5.090  -4.353  20.960  1.00  1.00
ATOM    947  C   ALA B 237       4.307  -3.383  20.084  1.00  1.00
ATOM    948  O   ALA B 237       4.475  -2.168  20.182  1.00  1.00
ATOM    949  N   ALA B 238       3.730  -3.859  18.958  1.00  1.00
ATOM    950  CA  ALA B 238       2.889  -3.010  18.124  1.00  1.00
ATOM    951  C   ALA B 238       1.631  -2.578  18.868  1.00  1.00
ATOM    952  O   ALA B 238       1.009  -3.376  19.569  1.00  1.00
ATOM    953  N   ASP B 239       1.228  -1.226  18.599  1.00  1.00
ATOM    954  CA  ASP B 239      -0.117  -0.861  19.025  1.00  1.00
ATOM    955  C   ASP B 239      -1.170  -1.474  18.111  1.00  1.00
ATOM    956  O   ASP B 239      -1.175  -1.232  16.904  1.00  1.00
ATOM    957  N   GLN B 240      -1.919  -2.466  18.658  1.00  1.00
ATOM    958  CA  GLN B 240      -2.790  -3.288  17.828  1.00  1.00
ATOM    959  C   GLN B 240      -3.960  -2.478  17.286  1.00  1.00
ATOM    960  O   GLN B 240      -4.368  -2.650  16.137  1.00  1.00
ATOM    961  N   LYS B 241      -4.511  -1.525  18.030  1.00  1.00
ATOM    962  CA  LYS B 241      -5.685  -0.759  17.625  1.00  1.00
ATOM    963  C   LYS B 241      -5.366   0.157  16.451  1.00  1.00
ATOM    964  O   LYS B 241      -6.155   0.277  15.513  1.00  1.00
ATOM    965  N   SER B 242      -4.285   0.953  16.543  1.00  1.00
ATOM    966  CA  SER B 242      -3.927   1.877  15.474  1.00  1.00
ATOM    967  C   SER B 242      -3.426   1.128  14.245  1.00  1.00
ATOM    968  O   SER B 242      -3.698   1.524  13.112  1.00  1.00
ATOM    969  N   THR B 243      -2.731  -0.007  14.472  1.00  1.00
ATOM    970  CA  THR B 243      -2.255  -0.828  13.365  1.00  1.00
ATOM    971  C   THR B 243      -3.419  -1.423  12.581  1.00  1.00
ATOM    972  O   THR B 243      -3.405  -1.442  11.350  1.00  1.00
ATOM    973  N   GLN B 244      -4.432  -1.951  13.330  1.00  1.00
ATOM    974  CA  GLN B 244      -5.595  -2.580  12.716  1.00  1.00
ATOM    975  C   GLN B 244      -6.457  -1.555  11.991  1.00  1.00
ATOM    976  O   GLN B 244      -6.955  -1.812  10.895  1.00  1.00
ATOM    977  N   ASN B 245      -6.668  -0.399  12.569  1.00  1.00
ATOM    978  CA  ASN B 245      -7.442   0.671  11.951  1.00  1.00
ATOM    979  C   ASN B 245      -6.754   1.194  10.696  1.00  1.00
ATOM    980  O   ASN B 245      -7.409   1.510   9.703  1.00  1.00
ATOM    981  N   ALA B 246      -5.425   1.265  10.707  1.00  1.00
ATOM    982  CA  ALA B 246      -4.661   1.741   9.560  1.00  1.00
ATOM    983  C   ALA B 246      -4.667   0.717   8.432  1.00  1.00
ATOM    984  O   ALA B 246      -4.767   1.074   7.258  1.00  1.00
ATOM    985  N   ILE B 247      -4.548  -0.576   8.765  1.00  1.00
ATOM    986  CA  ILE B 247      -4.654  -1.617   7.750  1.00  1.00
ATOM    987  C   ILE B 247      -6.030  -1.609   7.095  1.00  1.00
ATOM    988  O   ILE B 247      -6.150  -1.758   5.879  1.00  1.00
ATOM    989  N   ASN B 248      -7.085  -1.391   7.955  1.00  1.00
ATOM    990  CA  ASN B 248      -8.447  -1.283   7.445  1.00  1.00
ATOM    991  C   ASN B 248      -8.577  -0.128   6.460  1.00  1.00
ATOM    992  O   ASN B 248      -9.223  -0.256   5.420  1.00  1.00
ATOM    993  N   GLY B 249      -8.002   1.012   6.798  1.00  1.00
ATOM    994  CA  GLY B 249      -8.095   2.224   5.991  1.00  1.00
ATOM    995  C   GLY B 249      -7.334   2.072   4.681  1.00  1.00
ATOM    996  O   GLY B 249      -7.813   2.480   3.623  1.00  1.00
ATOM    997  N   ILE B 250      -6.044   1.623   4.776  1.00  1.00
ATOM    998  CA  ILE B 250      -5.187   1.492   3.604  1.00  1.00
ATOM    999  C   ILE B 250      -5.763   0.493   2.609  1.00  1.00
ATOM   1000  O   ILE B 250      -5.752   0.728   1.401  1.00  1.00
ATOM   1001  N   THR B 251      -6.285  -0.632   3.103  1.00  1.00
ATOM   1002  CA  THR B 251      -6.862  -1.648   2.231  1.00  1.00
ATOM   1003  C   THR B 251      -8.159  -1.159   1.598  1.00  1.00
ATOM   1004  O   THR B 251      -8.420  -1.410   0.422  1.00  1.00
ATOM   1005  N   ASN B 252      -8.947  -0.393   2.293  1.00  1.00
ATOM   1006  CA  ASN B 252     -10.145   0.235   1.747  1.00  1.00
ATOM   1007  C   ASN B 252      -9.795   1.226   0.646  1.00  1.00
ATOM   1008  O   ASN B 252     -10.486   1.311  -0.370  1.00  1.00
ATOM   1009  N   LYS B 253      -8.655   1.932   0.842  1.00  1.00
ATOM   1010  CA  LYS B 253      -8.162   2.877  -0.152  1.00  1.00
ATOM   1011  C   LYS B 253      -7.765   2.166  -1.439  1.00  1.00
ATOM   1012  O   LYS B 253      -8.050   2.643  -2.537  1.00  1.00
ATOM   1013  N   VAL B 254      -7.068   1.013  -1.305  1.00  1.00
ATOM   1014  CA  VAL B 254      -6.685   0.215  -2.464  1.00  1.00
ATOM   1015  C   VAL B 254      -7.909  -0.269  -3.229  1.00  1.00
ATOM   1016  O   VAL B 254      -7.947  -0.215  -4.458  1.00  1.00
ATOM   1017  N   ASN B 255      -8.929  -0.722  -2.485  1.00  1.00
ATOM   1018  CA  ASN B 255     -10.173  -1.213  -3.066  1.00  1.00
ATOM   1019  C   ASN B 255     -10.897  -0.111  -3.829  1.00  1.00
ATOM   1020  O   ASN B 255     -11.426  -0.340  -4.917  1.00  1.00
ATOM   1021  N   THR B 256     -10.953   1.098  -3.215  1.00  1.00
ATOM   1022  CA  THR B 256     -11.600   2.251  -3.830  1.00  1.00
ATOM   1023  C   THR B 256     -10.924   2.627  -5.142  1.00  1.00
ATOM   1024  O   THR B 256     -11.592   2.944  -6.126  1.00  1.00
ATOM   1025  N   VAL B 257      -9.598   2.701  -5.145  1.00  1.00
ATOM   1026  CA  VAL B 257      -8.818   2.997  -6.341  1.00  1.00
ATOM   1027  C   VAL B 257      -9.058   1.955  -7.426  1.00  1.00
ATOM   1028  O   VAL B 257      -9.200   2.291  -8.602  1.00  1.00
ATOM   1029  N   ILE B 258      -9.024   0.696  -7.079  1.00  1.00
ATOM   1030  CA  ILE B 258      -9.234  -0.400  -8.018  1.00  1.00
ATOM   1031  C   ILE B 258     -10.653  -0.387  -8.571  1.00  1.00
ATOM   1032  O   ILE B 258     -10.867  -0.597  -9.765  1.00  1.00
ATOM   1033  N   GLU B 259     -11.621  -0.149  -7.781  1.00  1.00
ATOM   1034  CA  GLU B 259     -13.043  -0.147  -8.101  1.00  1.00
ATOM   1035  C   GLU B 259     -13.359   0.863  -9.196  1.00  1.00
ATOM   1036  O   GLU B 259     -14.173   0.599 -10.082  1.00  1.00
ATOM   1037  N   LYS B 260     -12.733   1.938  -9.300  1.00  1.00
ATOM   1038  CA  LYS B 260     -13.043   3.025 -10.221  1.00  1.00
ATOM   1039  C   LYS B 260     -12.454   2.763 -11.601  1.00  1.00
ATOM   1040  O   LYS B 260     -13.059   3.101 -12.619  1.00  1.00
ATOM   1041  N   MET B 261     -11.404   2.060 -11.699  1.00  1.00
ATOM   1042  CA  MET B 261     -10.835   1.655 -12.979  1.00  1.00
ATOM   1043  C   MET B 261      -9.928   0.441 -12.820  1.00  1.00
ATOM   1044  O   MET B 261      -8.970   0.467 -12.048  1.00  1.00
ATOM   1045  N   ASN B 262     -10.506  -0.705 -13.548  1.00  1.00
ATOM   1046  CA  ASN B 262      -9.771  -1.958 -13.422  1.00  1.00
ATOM   1047  C   ASN B 262     -10.143  -2.929 -14.536  1.00  1.00
ATOM   1048  O   ASN B 262      -9.338  -3.772 -14.932  1.00  1.00
ATOM   1049  N   ILE B 263     -10.595  -2.658 -15.607  1.00  1.00
ATOM   1050  CA  ILE B 263     -10.999  -3.589 -16.654  1.00  1.00
ATOM   1051  C   ILE B 263     -11.371  -2.851 -17.934  1.00  1.00
ATOM   1052  O   ILE B 263     -11.866  -1.724 -17.891  1.00  1.00
ATOM   1053  N   GLN B 264     -10.996  -3.421 -19.021  1.00  1.00
ATOM   1054  CA  GLN B 264     -11.415  -3.066 -20.371  1.00  1.00
ATOM   1055  C   GLN B 264     -11.950  -4.280 -21.119  1.00  1.00
ATOM   1056  O   GLN B 264     -11.418  -5.383 -20.994  1.00  1.00
ATOM   1057  N   PHE B 265     -13.121  -4.170 -21.677  1.00  1.00
ATOM   1058  CA  PHE B 265     -13.641  -5.251 -22.506  1.00  1.00
ATOM   1059  C   PHE B 265     -12.948  -5.287 -23.862  1.00  1.00
ATOM   1060  O   PHE B 265     -12.541  -4.252 -24.390  1.00  1.00
ATOM   1061  N   THR B 266     -13.176  -6.216 -24.685  1.00  1.00
ATOM   1062  CA  THR B 266     -12.615  -6.348 -26.024  1.00  1.00
ATOM   1063  C   THR B 266     -12.546  -4.999 -26.728  1.00  1.00
ATOM   1064  O   THR B 266     -13.525  -4.253 -26.760  1.00  1.00
ATOM   1065  N   ALA B 267     -11.310  -4.719 -27.178  1.00  1.00
ATOM   1066  CA  ALA B 267     -10.914  -3.556 -27.964  1.00  1.00
ATOM   1067  C   ALA B 267      -9.982  -3.952 -29.102  1.00  1.00
ATOM   1068  O   ALA B 267      -8.986  -4.643 -28.889  1.00  1.00
ATOM   1069  N   VAL B 268     -10.460  -3.985 -30.289  1.00  1.00
ATOM   1070  CA  VAL B 268      -9.718  -4.421 -31.467  1.00  1.00
ATOM   1071  C   VAL B 268      -9.611  -3.303 -32.495  1.00  1.00
ATOM   1072  O   VAL B 268     -10.536  -2.506 -32.659  1.00  1.00
ATOM   1073  N   GLY B 269      -8.653  -3.186 -33.217  1.00  1.00
ATOM   1074  CA  GLY B 269      -8.470  -2.256 -34.325  1.00  1.00
ATOM   1075  C   GLY B 269      -9.650  -2.305 -35.287  1.00  1.00
ATOM   1076  O   GLY B 269     -10.194  -3.374 -35.563  1.00  1.00
ATOM   1077  N   LYS B 270      -9.767  -1.175 -36.061  1.00  1.00
ATOM   1078  CA  LYS B 270     -10.713  -1.103 -37.168  1.00  1.00
ATOM   1079  C   LYS B 270      -9.997  -1.176 -38.510  1.00  1.00
ATOM   1080  O   LYS B 270      -8.991  -0.501 -38.725  1.00  1.00
ATOM   1081  N   LEU B 271      -9.613  10.581 -37.274  1.00  1.00
ATOM   1082  CA  LEU B 271     -10.691  10.672 -36.296  1.00  1.00
ATOM   1083  C   LEU B 271     -10.673   9.481 -35.344  1.00  1.00
ATOM   1084  O   LEU B 271     -10.915   9.628 -34.146  1.00  1.00
ATOM   1085  N   ASN B 272     -10.563   8.266 -35.865  1.00  1.00
ATOM   1086  CA  ASN B 272     -10.456   7.068 -35.041  1.00  1.00
ATOM   1087  C   ASN B 272      -9.164   7.067 -34.235  1.00  1.00
ATOM   1088  O   ASN B 272      -9.143   6.647 -33.078  1.00  1.00
ATOM   1089  N   LYS B 273      -8.054   7.403 -34.853  1.00  1.00
ATOM   1090  CA  LYS B 273      -6.776   7.447 -34.152  1.00  1.00
ATOM   1091  C   LYS B 273      -6.764   8.545 -33.097  1.00  1.00
ATOM   1092  O   LYS B 273      -6.176   8.385 -32.027  1.00  1.00
ATOM   1093  N   LYS B 274      -7.392   9.720 -33.398  1.00  1.00
ATOM   1094  CA  LYS B 274      -7.485  10.820 -32.446  1.00  1.00
ATOM   1095  C   LYS B 274      -8.260  10.407 -31.201  1.00  1.00
ATOM   1096  O   LYS B 274      -7.905  10.783 -30.084  1.00  1.00
ATOM   1097  N   VAL B 275      -9.392   9.660 -31.397  1.00  1.00
ATOM   1098  CA  VAL B 275     -10.194   9.168 -30.283  1.00  1.00
ATOM   1099  C   VAL B 275      -9.399   8.198 -29.419  1.00  1.00
ATOM   1100  O   VAL B 275      -9.483   8.232 -28.191  1.00  1.00
ATOM   1101  N   ASP B 276      -8.757   7.190 -30.083  1.00  1.00
ATOM   1102  CA  ASP B 276      -7.963   6.206 -29.355  1.00  1.00
ATOM   1103  C   ASP B 276      -6.804   6.869 -28.621  1.00  1.00
ATOM   1104  O   ASP B 276      -6.498   6.519 -27.481  1.00  1.00
ATOM   1105  N   ASP B 277      -6.052   7.712 -29.226  1.00  1.00
ATOM   1106  CA  ASP B 277      -4.892   8.361 -28.627  1.00  1.00
ATOM   1107  C   ASP B 277      -5.309   9.325 -27.523  1.00  1.00
ATOM   1108  O   ASP B 277      -4.610   9.475 -26.520  1.00  1.00
ATOM   1109  N   GLY B 278      -6.451   9.975 -27.643  1.00  1.00
ATOM   1110  CA  GLY B 278      -6.918  10.940 -26.656  1.00  1.00
ATOM   1111  C   GLY B 278      -7.416  10.242 -25.397  1.00  1.00
ATOM   1112  O   GLY B 278      -7.224  10.735 -24.285  1.00  1.00
ATOM   1113  N   PHE B 279      -8.136   9.147 -25.510  1.00  1.00
ATOM   1114  CA  PHE B 279      -8.572   8.360 -24.363  1.00  1.00
ATOM   1115  C   PHE B 279      -7.384   7.758 -23.624  1.00  1.00
ATOM   1116  O   PHE B 279      -7.372   7.695 -22.395  1.00  1.00
ATOM   1117  N   LEU B 280      -6.413   7.259 -24.406  1.00  1.00
ATOM   1118  CA  LEU B 280      -5.194   6.691 -23.842  1.00  1.00
ATOM   1119  C   LEU B 280      -4.403   7.742 -23.070  1.00  1.00
ATOM   1120  O   LEU B 280      -3.832   7.453 -22.018  1.00  1.00
ATOM   1121  N   ASP B 281      -4.310   8.967 -23.609  1.00  1.00
ATOM   1122  CA  ASP B 281      -3.615  10.057 -22.936  1.00  1.00
ATOM   1123  C   ASP B 281      -4.263  10.379 -21.596  1.00  1.00
ATOM   1124  O   ASP B 281      -3.575  10.648 -20.611  1.00  1.00
ATOM   1125  N   ILE B 282      -5.608  10.410 -21.568  1.00  1.00
ATOM   1126  CA  ILE B 282      -6.364  10.759 -20.371  1.00  1.00
ATOM   1127  C   ILE B 282      -6.226   9.684 -19.300  1.00  1.00
ATOM   1128  O   ILE B 282      -6.084   9.988 -18.116  1.00  1.00
ATOM   1129  N   TRP B 283      -6.372   8.401 -19.694  1.00  1.00
ATOM   1130  CA  TRP B 283      -6.311   7.297 -18.745  1.00  1.00
ATOM   1131  C   TRP B 283      -4.901   7.118 -18.196  1.00  1.00
ATOM   1132  O   TRP B 283      -4.718   6.791 -17.024  1.00  1.00
ATOM   1133  N   THR B 284      -3.901   7.300 -18.996  1.00  1.00
ATOM   1134  CA  THR B 284      -2.516   7.256 -18.542  1.00  1.00
ATOM   1135  C   THR B 284      -2.249   8.322 -17.487  1.00  1.00
ATOM   1136  O   THR B 284      -1.552   8.075 -16.503  1.00  1.00
ATOM   1137  N   TYR B 285      -2.758   9.568 -17.791  1.00  1.00
ATOM   1138  CA  TYR B 285      -2.615  10.685 -16.866  1.00  1.00
ATOM   1139  C   TYR B 285      -3.343  10.413 -15.556  1.00  1.00
ATOM   1140  O   TYR B 285      -2.835  10.716 -14.477  1.00  1.00
ATOM   1141  N   ASN B 286      -4.562   9.928 -15.650  1.00  1.00
ATOM   1142  CA  ASN B 286      -5.422   9.656 -14.504  1.00  1.00
ATOM   1143  C   ASN B 286      -4.812   8.597 -13.596  1.00  1.00
ATOM   1144  O   ASN B 286      -4.875   8.704 -12.371  1.00  1.00
ATOM   1145  N   ALA B 287      -4.341   7.504 -14.172  1.00  1.00
ATOM   1146  CA  ALA B 287      -3.764   6.398 -13.418  1.00  1.00
ATOM   1147  C   ALA B 287      -2.515   6.837 -12.666  1.00  1.00
ATOM   1148  O   ALA B 287      -2.310   6.461 -11.511  1.00  1.00
ATOM   1149  N   GLU B 288      -1.604   7.484 -13.355  1.00  1.00
ATOM   1150  CA  GLU B 288      -0.342   7.903 -12.756  1.00  1.00
ATOM   1151  C   GLU B 288      -0.568   8.943 -11.667  1.00  1.00
ATOM   1152  O   GLU B 288       0.078   8.910 -10.620  1.00  1.00
ATOM   1153  N   LEU B 289      -1.408   9.909 -11.883  1.00  1.00
ATOM   1154  CA  LEU B 289      -1.668  10.986 -10.935  1.00  1.00
ATOM   1155  C   LEU B 289      -2.428  10.476  -9.716  1.00  1.00
ATOM   1156  O   LEU B 289      -2.193  10.923  -8.594  1.00  1.00
ATOM   1157  N   LEU B 290      -3.384   9.602  -9.897  1.00  1.00
ATOM   1158  CA  LEU B 290      -4.114   8.990  -8.793  1.00  1.00
ATOM   1159  C   LEU B 290      -3.167   8.275  -7.835  1.00  1.00
ATOM   1160  O   LEU B 290      -3.342   8.331  -6.618  1.00  1.00
ATOM   1161  N   VAL B 291      -2.207   7.538  -8.409  1.00  1.00
ATOM   1162  CA  VAL B 291      -1.237   6.803  -7.606  1.00  1.00
ATOM   1163  C   VAL B 291      -0.304   7.751  -6.864  1.00  1.00
ATOM   1164  O   VAL B 291       0.014   7.536  -5.694  1.00  1.00
ATOM   1165  N   LEU B 292       0.194   8.767  -7.577  1.00  1.00
ATOM   1166  CA  LEU B 292       1.101   9.741  -6.980  1.00  1.00
ATOM   1167  C   LEU B 292       0.428  10.492  -5.837  1.00  1.00
ATOM   1168  O   LEU B 292       1.042  10.743  -4.799  1.00  1.00
ATOM   1169  N   LEU B 293      -0.769  10.949  -6.034  1.00  1.00
ATOM   1170  CA  LEU B 293      -1.507  11.686  -5.016  1.00  1.00
ATOM   1171  C   LEU B 293      -1.823  10.800  -3.815  1.00  1.00
ATOM   1172  O   LEU B 293      -1.748  11.243  -2.669  1.00  1.00
ATOM   1173  N   GLU B 294      -2.330   9.585  -4.079  1.00  1.00
ATOM   1174  CA  GLU B 294      -2.675   8.656  -3.009  1.00  1.00
ATOM   1175  C   GLU B 294      -1.438   8.225  -2.233  1.00  1.00
ATOM   1176  O   GLU B 294      -1.486   8.049  -1.016  1.00  1.00
ATOM   1177  N   ASN B 295      -0.320   8.083  -2.893  1.00  1.00
ATOM   1178  CA  ASN B 295       0.937   7.726  -2.246  1.00  1.00
ATOM   1179  C   ASN B 295       1.351   8.780  -1.227  1.00  1.00
ATOM   1180  O   ASN B 295       1.837   8.453  -0.144  1.00  1.00
ATOM   1181  N   GLU B 296       1.286  10.047  -1.628  1.00  1.00
ATOM   1182  CA  GLU B 296       1.590  11.152  -0.726  1.00  1.00
ATOM   1183  C   GLU B 296       0.675  11.135   0.492  1.00  1.00
ATOM   1184  O   GLU B 296       1.115  11.391   1.613  1.00  1.00
ATOM   1185  N   ARG B 297      -0.601  10.894   0.283  1.00  1.00
ATOM   1186  CA  ARG B 297      -1.599  10.871   1.346  1.00  1.00
ATOM   1187  C   ARG B 297      -1.372   9.696   2.289  1.00  1.00
ATOM   1188  O   ARG B 297      -1.559   9.815   3.500  1.00  1.00
ATOM   1189  N   THR B 298      -1.003   8.543   1.758  1.00  1.00
ATOM   1190  CA  THR B 298      -0.741   7.337   2.534  1.00  1.00
ATOM   1191  C   THR B 298       0.419   7.544   3.500  1.00  1.00
ATOM   1192  O   THR B 298       0.373   7.095   4.645  1.00  1.00
ATOM   1193  N   LEU B 299       1.515   8.101   2.995  1.00  1.00
ATOM   1194  CA  LEU B 299       2.679   8.373   3.830  1.00  1.00
ATOM   1195  C   LEU B 299       2.347   9.379   4.927  1.00  1.00
ATOM   1196  O   LEU B 299       2.786   9.236   6.068  1.00  1.00
ATOM   1197  N   ASP B 300       1.571  10.382   4.578  1.00  1.00
ATOM   1198  CA  ASP B 300       1.157  11.384   5.553  1.00  1.00
ATOM   1199  C   ASP B 300       0.244  10.778   6.611  1.00  1.00
ATOM   1200  O   ASP B 300       0.329  11.123   7.790  1.00  1.00
ATOM   1201  N   PHE B 301      -0.625   9.830   6.180  1.00  1.00
ATOM   1202  CA  PHE B 301      -1.539   9.122   7.068  1.00  1.00
ATOM   1203  C   PHE B 301      -0.779   8.355   8.143  1.00  1.00
ATOM   1204  O   PHE B 301      -1.196   8.311   9.300  1.00  1.00
ATOM   1205  N   HIS B 302       0.254   7.629   7.730  1.00  1.00
ATOM   1206  CA  HIS B 302       1.101   6.887   8.655  1.00  1.00
ATOM   1207  C   HIS B 302       1.799   7.823   9.634  1.00  1.00
ATOM   1208  O   HIS B 302       1.910   7.523  10.823  1.00  1.00
ATOM   1209  N   ASP B 303       2.349   8.954   9.077  1.00  1.00
ATOM   1210  CA  ASP B 303       2.991   9.960   9.914  1.00  1.00
ATOM   1211  C   ASP B 303       2.036  10.481  10.980  1.00  1.00
ATOM   1212  O   ASP B 303       2.425  10.684  12.130  1.00  1.00
ATOM   1213  N   SER B 304       0.793  10.724  10.604  1.00  1.00
ATOM   1214  CA  SER B 304      -0.248  11.219  11.496  1.00  1.00
ATOM   1215  C   SER B 304      -0.540  10.221  12.609  1.00  1.00
ATOM   1216  O   SER B 304      -0.766  10.605  13.757  1.00  1.00
ATOM   1217  N   ASN B 305      -0.658   8.936  12.270  1.00  1.00
ATOM   1218  CA  ASN B 305      -0.951   7.868  13.218  1.00  1.00
ATOM   1219  C   ASN B 305       0.132   7.767  14.285  1.00  1.00
ATOM   1220  O   ASN B 305      -0.160   7.537  15.459  1.00  1.00
ATOM   1221  N   VAL B 306       1.396   7.883  13.838  1.00  1.00
ATOM   1222  CA  VAL B 306       2.519   7.867  14.768  1.00  1.00
ATOM   1223  C   VAL B 306       2.468   9.061  15.713  1.00  1.00
ATOM   1224  O   VAL B 306       2.717   8.928  16.911  1.00  1.00
ATOM   1225  N   LYS B 307       2.221  10.238  15.140  1.00  1.00
ATOM   1226  CA  LYS B 307       2.144  11.483  15.894  1.00  1.00
ATOM   1227  C   LYS B 307       1.039  11.424  16.942  1.00  1.00
ATOM   1228  O   LYS B 307       1.210  11.900  18.065  1.00  1.00
ATOM   1229  N   ASN B 308      -0.135  10.885  16.543  1.00  1.00
ATOM   1230  CA  ASN B 308      -1.287  10.780  17.430  1.00  1.00
ATOM   1231  C   ASN B 308      -1.024   9.793  18.560  1.00  1.00
ATOM   1232  O   ASN B 308      -1.458  10.002  19.693  1.00  1.00
ATOM   1233  N   LEU B 309      -0.412   8.661  18.282  1.00  1.00
ATOM   1234  CA  LEU B 309      -0.035   7.668  19.282  1.00  1.00
ATOM   1235  C   LEU B 309       0.922   8.258  20.311  1.00  1.00
ATOM   1236  O   LEU B 309       0.806   7.989  21.507  1.00  1.00
ATOM   1237  N   TYR B 310       1.830   9.078  19.827  1.00  1.00
ATOM   1238  CA  TYR B 310       2.800   9.745  20.688  1.00  1.00
ATOM   1239  C   TYR B 310       2.121  10.757  21.602  1.00  1.00
ATOM   1240  O   TYR B 310       2.458  10.866  22.782  1.00  1.00
ATOM   1241  N   GLU B 311       1.289  11.614  21.014  1.00  1.00
ATOM   1242  CA  GLU B 311       0.546  12.617  21.769  1.00  1.00
ATOM   1243  C   GLU B 311      -0.388  11.965  22.780  1.00  1.00
ATOM   1244  O   GLU B 311      -0.569  12.470  23.888  1.00  1.00
ATOM   1245  N   LYS B 312      -0.967  10.836  22.459  1.00  1.00
ATOM   1246  CA  LYS B 312      -1.841  10.077  23.345  1.00  1.00
ATOM   1247  C   LYS B 312      -1.102   9.632  24.600  1.00  1.00
ATOM   1248  O   LYS B 312      -1.653   9.660  25.700  1.00  1.00
ATOM   1249  N   VAL B 313       0.082   9.016  24.426  1.00  1.00
ATOM   1250  CA  VAL B 313       0.913   8.606  25.552  1.00  1.00
ATOM   1251  C   VAL B 313       1.362   9.808  26.372  1.00  1.00
ATOM   1252  O   VAL B 313       1.368   9.766  27.602  1.00  1.00
ATOM   1253  N   LYS B 314       1.737  10.878  25.651  1.00  1.00
ATOM   1254  CA  LYS B 314       2.196  12.089  26.321  1.00  1.00
ATOM   1255  C   LYS B 314       1.127  12.641  27.254  1.00  1.00
ATOM   1256  O   LYS B 314       1.426  13.079  28.365  1.00  1.00
ATOM   1257  N   SER B 315      -0.123  12.641  26.817  1.00  1.00
ATOM   1258  CA  SER B 315      -1.237  13.186  27.583  1.00  1.00
ATOM   1259  C   SER B 315      -1.607  12.271  28.743  1.00  1.00
ATOM   1260  O   SER B 315      -2.013  12.737  29.808  1.00  1.00
ATOM   1261  N   GLN B 316      -1.371  10.988  28.669  1.00  1.00
ATOM   1262  CA  GLN B 316      -1.627  10.065  29.768  1.00  1.00
ATOM   1263  C   GLN B 316      -0.614  10.250  30.891  1.00  1.00
ATOM   1264  O   GLN B 316      -0.959  10.170  32.070  1.00  1.00
ATOM   1265  N   LEU B 317       0.676  10.300  30.547  1.00  1.00
ATOM   1266  CA  LEU B 317       1.757  10.384  31.521  1.00  1.00
ATOM   1267  C   LEU B 317       1.856  11.785  32.116  1.00  1.00
ATOM   1268  O   LEU B 317       2.166  11.948  33.296  1.00  1.00
ATOM   1269  N   LYS B 318       1.436  12.755  31.599  1.00  1.00
ATOM   1270  CA  LYS B 318       1.571  14.121  32.091  1.00  1.00
ATOM   1271  C   LYS B 318       2.990  14.395  32.573  1.00  1.00
ATOM   1272  O   LYS B 318       3.853  14.800  31.793  1.00  1.00
ATOM   1273  N   ASN B 319       3.188  14.756  33.830  1.00  1.00
ATOM   1274  CA  ASN B 319       4.484  15.085  34.411  1.00  1.00
ATOM   1275  C   ASN B 319       5.045  13.912  35.206  1.00  1.00
ATOM   1276  O   ASN B 319       6.208  13.923  35.609  1.00  1.00
ATOM   1277  N   ASN B 320       4.406  12.747  35.184  1.00  1.00
ATOM   1278  CA  ASN B 320       4.933  11.525  35.780  1.00  1.00
ATOM   1279  C   ASN B 320       6.057  10.940  34.935  1.00  1.00
ATOM   1280  O   ASN B 320       6.941  10.255  35.449  1.00  1.00
ATOM   1281  N   ALA B 321       6.386  11.492  33.963  1.00  1.00
ATOM   1282  CA  ALA B 321       7.460  11.194  33.023  1.00  1.00
ATOM   1283  C   ALA B 321       7.996  12.465  32.377  1.00  1.00
ATOM   1284  O   ALA B 321       7.251  13.420  32.153  1.00  1.00
ATOM   1285  N   LYS B 322       9.170  12.358  31.797  1.00  1.00
ATOM   1286  CA  LYS B 322       9.823  13.442  31.073  1.00  1.00
ATOM   1287  C   LYS B 322      10.078  13.059  29.621  1.00  1.00
ATOM   1288  O   LYS B 322      10.453  11.925  29.325  1.00  1.00
ATOM   1289  N   GLU B 323       9.721  14.010  28.680  1.00  1.00
ATOM   1290  CA  GLU B 323      10.157  13.781  27.308  1.00  1.00
ATOM   1291  C   GLU B 323      11.671  13.887  27.186  1.00  1.00
ATOM   1292  O   GLU B 323      12.265  14.898  27.561  1.00  1.00
ATOM   1293  N   ILE B 324      12.302  12.779  26.666  1.00  1.00
ATOM   1294  CA  ILE B 324      13.754  12.675  26.591  1.00  1.00
ATOM   1295  C   ILE B 324      14.235  12.711  25.146  1.00  1.00
ATOM   1296  O   ILE B 324      15.372  13.094  24.870  1.00  1.00
ATOM   1297  N   GLY B 325      13.449  12.643  24.228  1.00  1.00
ATOM   1298  CA  GLY B 325      13.896  12.869  22.859  1.00  1.00
ATOM   1299  C   GLY B 325      13.569  11.677  21.969  1.00  1.00
ATOM   1300  O   GLY B 325      13.737  10.525  22.371  1.00  1.00
ATOM   1301  N   ASN B 326      13.353  11.999  20.707  1.00  1.00
ATOM   1302  CA  ASN B 326      13.358  10.870  19.784  1.00  1.00
ATOM   1303  C   ASN B 326      12.104  10.021  19.945  1.00  1.00
ATOM   1304  O   ASN B 326      12.076   8.856  19.549  1.00  1.00
ATOM   1305  N   GLY B 327      11.104  10.450  20.752  1.00  1.00
ATOM   1306  CA  GLY B 327       9.858   9.709  20.909  1.00  1.00
ATOM   1307  C   GLY B 327       9.905   8.805  22.134  1.00  1.00
ATOM   1308  O   GLY B 327       8.951   8.084  22.423  1.00  1.00
ATOM   1309  N   CYS B 328      10.699   9.150  23.085  1.00  1.00
ATOM   1310  CA  CYS B 328      10.907   8.376  24.304  1.00  1.00
ATOM   1311  C   CYS B 328      10.500   9.171  25.537  1.00  1.00
ATOM   1312  O   CYS B 328      10.718  10.381  25.608  1.00  1.00
ATOM   1313  N   PHE B 329       9.858   8.515  26.462  1.00  1.00
ATOM   1314  CA  PHE B 329       9.544   9.017  27.794  1.00  1.00
ATOM   1315  C   PHE B 329      10.324   8.264  28.864  1.00  1.00
ATOM   1316  O   PHE B 329      10.473   7.044  28.795  1.00  1.00
ATOM   1317  N   GLU B 330      10.869   8.997  29.792  1.00  1.00
ATOM   1318  CA  GLU B 330      11.520   8.437  30.971  1.00  1.00
ATOM   1319  C   GLU B 330      10.685   8.670  32.223  1.00  1.00
ATOM   1320  O   GLU B 330      10.271   9.794  32.505  1.00  1.00
ATOM   1321  N   PHE B 331      10.192   7.500  32.826  1.00  1.00
ATOM   1322  CA  PHE B 331       9.319   7.632  33.986  1.00  1.00
ATOM   1323  C   PHE B 331      10.084   8.154  35.195  1.00  1.00
ATOM   1324  O   PHE B 331      11.219   7.750  35.445  1.00  1.00
ATOM   1325  N   TYR B 332       9.300   8.914  36.049  1.00  1.00
ATOM   1326  CA  TYR B 332       9.845   9.363  37.324  1.00  1.00
ATOM   1327  C   TYR B 332       9.551   8.359  38.432  1.00  1.00
ATOM   1328  O   TYR B 332      10.185   8.383  39.488  1.00  1.00
ATOM   1329  N   HIS B 333       8.881   7.359  38.103  1.00  1.00
ATOM   1330  CA  HIS B 333       8.461   6.228  38.921  1.00  1.00
ATOM   1331  C   HIS B 333       8.878   4.906  38.289  1.00  1.00
ATOM   1332  O   HIS B 333       8.938   4.784  37.066  1.00  1.00
ATOM   1333  N   LYS B 334       8.929   3.829  39.082  1.00  1.00
ATOM   1334  CA  LYS B 334       9.070   2.488  38.527  1.00  1.00
ATOM   1335  C   LYS B 334       7.811   2.066  37.781  1.00  1.00
ATOM   1336  O   LYS B 334       6.705   2.145  38.315  1.00  1.00
ATOM   1337  N   CYS B 335       7.916   1.717  36.573  1.00  1.00
ATOM   1338  CA  CYS B 335       6.844   1.251  35.701  1.00  1.00
ATOM   1339  C   CYS B 335       7.110  -0.166  35.210  1.00  1.00
ATOM   1340  O   CYS B 335       8.024  -0.398  34.418  1.00  1.00
ATOM   1341  N   ASP B 336       6.582  -1.155  35.937  1.00  1.00
ATOM   1342  CA  ASP B 336       6.758  -2.557  35.575  1.00  1.00
ATOM   1343  C   ASP B 336       5.955  -2.909  34.330  1.00  1.00
ATOM   1344  O   ASP B 336       4.962  -2.253  34.014  1.00  1.00
ATOM   1345  N   ASN B 337       5.760  -4.145  33.999  1.00  1.00
ATOM   1346  CA  ASN B 337       5.046  -4.597  32.811  1.00  1.00
ATOM   1347  C   ASN B 337       3.546  -4.377  32.952  1.00  1.00
ATOM   1348  O   ASN B 337       2.862  -4.049  31.982  1.00  1.00
ATOM   1349  N   GLU B 338       2.938  -4.479  34.077  1.00  1.00
ATOM   1350  CA  GLU B 338       1.542  -4.109  34.278  1.00  1.00
ATOM   1351  C   GLU B 338       1.322  -2.626  34.008  1.00  1.00
ATOM   1352  O   GLU B 338       0.303  -2.234  33.439  1.00  1.00
ATOM   1353  N   CYS B 339       2.253  -1.778  34.511  1.00  1.00
ATOM   1354  CA  CYS B 339       2.191  -0.343  34.263  1.00  1.00
ATOM   1355  C   CYS B 339       2.365  -0.032  32.782  1.00  1.00
ATOM   1356  O   CYS B 339       1.697   0.849  32.240  1.00  1.00
ATOM   1357  N   MET B 340       3.351  -0.667  32.157  1.00  1.00
ATOM   1358  CA  MET B 340       3.638  -0.473  30.741  1.00  1.00
ATOM   1359  C   MET B 340       2.451  -0.878  29.877  1.00  1.00
ATOM   1360  O   MET B 340       2.119  -0.202  28.904  1.00  1.00
ATOM   1361  N   GLU B 341       1.824  -1.974  30.155  1.00  1.00
ATOM   1362  CA  GLU B 341       0.649  -2.439  29.428  1.00  1.00
ATOM   1363  C   GLU B 341      -0.493  -1.436  29.528  1.00  1.00
ATOM   1364  O   GLU B 341      -1.239  -1.232  28.570  1.00  1.00
ATOM   1365  N   SER B 342      -0.702  -0.831  30.681  1.00  1.00
ATOM   1366  CA  SER B 342      -1.701   0.214  30.872  1.00  1.00
ATOM   1367  C   SER B 342      -1.409   1.421  29.989  1.00  1.00
ATOM   1368  O   SER B 342      -2.326   2.057  29.469  1.00  1.00
ATOM   1369  N   VAL B 343      -0.150   1.803  29.839  1.00  1.00
ATOM   1370  CA  VAL B 343       0.229   2.853  28.902  1.00  1.00
ATOM   1371  C   VAL B 343      -0.092   2.454  27.467  1.00  1.00
ATOM   1372  O   VAL B 343      -0.594   3.261  26.686  1.00  1.00
ATOM   1373  N   ARG B 344       0.204   1.255  27.099  1.00  1.00
ATOM   1374  CA  ARG B 344      -0.015   0.724  25.759  1.00  1.00
ATOM   1375  C   ARG B 344      -1.502   0.571  25.464  1.00  1.00
ATOM   1376  O   ARG B 344      -1.955   0.844  24.352  1.00  1.00
ATOM   1377  N   ASN B 345      -2.355   0.325  26.282  1.00  1.00
ATOM   1378  CA  ASN B 345      -3.780   0.099  26.072  1.00  1.00
ATOM   1379  C   ASN B 345      -4.601   1.298  26.529  1.00  1.00
ATOM   1380  O   ASN B 345      -5.787   1.405  26.219  1.00  1.00
ATOM   1381  N   GLY B 346      -4.041   2.331  26.969  1.00  1.00
ATOM   1382  CA  GLY B 346      -4.652   3.639  27.168  1.00  1.00
ATOM   1383  C   GLY B 346      -5.445   3.684  28.468  1.00  1.00
ATOM   1384  O   GLY B 346      -6.098   4.682  28.774  1.00  1.00
ATOM   1385  N   THR B 347      -4.973   3.087  29.509  1.00  1.00
ATOM   1386  CA  THR B 347      -5.607   3.051  30.821  1.00  1.00
ATOM   1387  C   THR B 347      -4.602   3.343  31.927  1.00  1.00
ATOM   1388  O   THR B 347      -4.945   3.338  33.109  1.00  1.00
ATOM   1389  N   TYR B 348      -3.540   4.088  31.566  1.00  1.00
ATOM   1390  CA  TYR B 348      -2.562   4.515  32.560  1.00  1.00
ATOM   1391  C   TYR B 348      -3.227   5.291  33.689  1.00  1.00
ATOM   1392  O   TYR B 348      -4.001   6.218  33.447  1.00  1.00
ATOM   1393  N   ASP B 349      -2.901   4.924  34.928  1.00  1.00
ATOM   1394  CA  ASP B 349      -3.403   5.611  36.112  1.00  1.00
ATOM   1395  C   ASP B 349      -2.377   6.600  36.650  1.00  1.00
ATOM   1396  O   ASP B 349      -1.405   6.211  37.298  1.00  1.00
ATOM   1397  N   TYR B 350      -2.608   7.960  36.329  1.00  1.00
ATOM   1398  CA  TYR B 350      -1.614   8.959  36.705  1.00  1.00
ATOM   1399  C   TYR B 350      -1.591   9.173  38.213  1.00  1.00
ATOM   1400  O   TYR B 350      -0.527   9.332  38.811  1.00  1.00
ATOM   1401  N   PRO B 351      -2.745   9.294  38.873  1.00  1.00
ATOM   1402  CA  PRO B 351      -2.839   9.523  40.310  1.00  1.00
ATOM   1403  C   PRO B 351      -2.162   8.404  41.092  1.00  1.00
ATOM   1404  O   PRO B 351      -1.549   8.644  42.132  1.00  1.00
ATOM   1405  N   LYS B 352      -2.110   7.222  40.655  1.00  1.00
ATOM   1406  CA  LYS B 352      -1.490   6.062  41.284  1.00  1.00
ATOM   1407  C   LYS B 352       0.005   6.276  41.481  1.00  1.00
ATOM   1408  O   LYS B 352       0.571   5.876  42.498  1.00  1.00
ATOM   1409  N   TYR B 353       0.713   6.856  40.552  1.00  1.00
ATOM   1410  CA  TYR B 353       2.163   7.002  40.614  1.00  1.00
ATOM   1411  C   TYR B 353       2.563   8.461  40.790  1.00  1.00
ATOM   1412  O   TYR B 353       3.700   8.764  41.150  1.00  1.00
ATOM   1413  N   SER B 354       1.694   9.332  40.973  1.00  1.00
ATOM   1414  CA  SER B 354       1.960  10.765  41.016  1.00  1.00
ATOM   1415  C   SER B 354       2.739  11.144  42.269  1.00  1.00
ATOM   1416  O   SER B 354       3.606  12.017  42.232  1.00  1.00
ATOM   1417  N   GLU B 355       2.529  10.560  43.423  1.00  1.00
ATOM   1418  CA  GLU B 355       3.286  10.856  44.634  1.00  1.00
ATOM   1419  C   GLU B 355       4.749  10.460  44.479  1.00  1.00
ATOM   1420  O   GLU B 355       5.646  11.174  44.928  1.00  1.00
ATOM   1421  N   GLU B 356       4.992   9.205  44.008  1.00  1.00
ATOM   1422  CA  GLU B 356       6.358   8.733  43.814  1.00  1.00
ATOM   1423  C   GLU B 356       7.085   9.567  42.766  1.00  1.00
ATOM   1424  O   GLU B 356       8.280   9.835  42.892  1.00  1.00
ATOM   1425  N   SER B 357       6.366   9.880  41.669  1.00  1.00
ATOM   1426  CA  SER B 357       6.934  10.708  40.612  1.00  1.00
ATOM   1427  C   SER B 357       7.364  12.068  41.147  1.00  1.00
ATOM   1428  O   SER B 357       8.396  12.605  40.746  1.00  1.00
ATOM   1429  N   LYS B 358       6.434  12.717  41.895  1.00  1.00
ATOM   1430  CA  LYS B 358       6.685  14.028  42.481  1.00  1.00
ATOM   1431  C   LYS B 358       7.966  14.026  43.306  1.00  1.00
ATOM   1432  O   LYS B 358       8.729  14.992  43.288  1.00  1.00
ATOM   1433  N   LEU B 359       8.143  13.003  44.158  1.00  1.00
ATOM   1434  CA  LEU B 359       9.335  12.879  44.988  1.00  1.00
ATOM   1435  C   LEU B 359      10.591  12.747  44.133  1.00  1.00
ATOM   1436  O   LEU B 359      11.650  13.266  44.484  1.00  1.00
ATOM   1437  N   ASN B 360      10.542  12.170  42.976  1.00  1.00
ATOM   1438  CA  ASN B 360      11.713  11.873  42.161  1.00  1.00
ATOM   1439  C   ASN B 360      12.114  13.075  41.314  1.00  1.00
ATOM   1440  O   ASN B 360      13.291  13.266  41.009  1.00  1.00
ATOM   1441  N   ARG B 361      11.228  13.712  40.625  1.00  1.00
ATOM   1442  CA  ARG B 361      11.576  14.879  39.824  1.00  1.00
ATOM   1443  C   ARG B 361      11.857  16.089  40.706  1.00  1.00
ATOM   1444  O   ARG B 361      11.147  16.337  41.680  1.00  1.00
