# Supplementary material for: ProteinDJ: A high‐performance and modular protein design pipeline
Source: Protein Sci. 2026 Jan 21;35(2):e70464. doi: 10.1002/pro.70464 (PMC12820799; doi:10.1002/pro.70464)
Supplement: Supplementary file 2 — DATA S1. Compressed archive containing input PDB and Bindsweeper YAML files used for benchmarking and comparison of sequence design methods. [file PRO-35-e70464-s001.zip › SupplementaryFile1/binderfolds/ha/fold_64.pdb]

ATOM      1  N   GLY A   1     -14.556  -8.226  -8.455  1.00  0.00
ATOM      2  CA  GLY A   1     -13.737  -9.427  -8.347  1.00  0.00
ATOM      3  C   GLY A   1     -12.253  -9.091  -8.425  1.00  0.00
ATOM      4  O   GLY A   1     -11.432  -9.702  -7.741  1.00  0.00
ATOM      5  N   GLY A   2     -11.942  -8.121  -9.351  1.00  0.00
ATOM      6  CA  GLY A   2     -10.559  -7.672  -9.465  1.00  0.00
ATOM      7  C   GLY A   2     -10.098  -6.980  -8.189  1.00  0.00
ATOM      8  O   GLY A   2      -8.958  -7.151  -7.756  1.00  0.00
ATOM      9  N   GLY A   3     -11.024  -6.208  -7.582  1.00  0.00
ATOM     10  CA  GLY A   3     -10.709  -5.551  -6.319  1.00  0.00
ATOM     11  C   GLY A   3     -10.333  -6.568  -5.249  1.00  0.00
ATOM     12  O   GLY A   3      -9.392  -6.358  -4.483  1.00  0.00
ATOM     13  N   GLY A   4     -11.195  -7.624  -5.123  1.00  0.00
ATOM     14  CA  GLY A   4     -10.943  -8.662  -4.131  1.00  0.00
ATOM     15  C   GLY A   4      -9.636  -9.391  -4.416  1.00  0.00
ATOM     16  O   GLY A   4      -8.865  -9.683  -3.503  1.00  0.00
ATOM     17  N   GLY A   5      -9.368  -9.674  -5.670  1.00  0.00
ATOM     18  CA  GLY A   5      -8.138 -10.349  -6.068  1.00  0.00
ATOM     19  C   GLY A   5      -6.919  -9.478  -5.796  1.00  0.00
ATOM     20  O   GLY A   5      -5.880  -9.968  -5.353  1.00  0.00
ATOM     21  N   GLY A   6      -7.064  -8.139  -6.116  1.00  0.00
ATOM     22  CA  GLY A   6      -5.960  -7.224  -5.852  1.00  0.00
ATOM     23  C   GLY A   6      -5.657  -7.144  -4.361  1.00  0.00
ATOM     24  O   GLY A   6      -4.496  -7.095  -3.956  1.00  0.00
ATOM     25  N   GLY A   7      -6.725  -7.076  -3.548  1.00  0.00
ATOM     26  CA  GLY A   7      -6.542  -7.067  -2.102  1.00  0.00
ATOM     27  C   GLY A   7      -5.820  -8.323  -1.630  1.00  0.00
ATOM     28  O   GLY A   7      -4.941  -8.261  -0.771  1.00  0.00
ATOM     29  N   GLY A   8      -6.212  -9.480  -2.208  1.00  0.00
ATOM     30  CA  GLY A   8      -5.542 -10.733  -1.881  1.00  0.00
ATOM     31  C   GLY A   8      -4.078 -10.701  -2.303  1.00  0.00
ATOM     32  O   GLY A   8      -3.204 -11.181  -1.583  1.00  0.00
ATOM     33  N   GLY A   9      -3.805 -10.099  -3.457  1.00  0.00
ATOM     34  CA  GLY A   9      -2.436  -9.952  -3.936  1.00  0.00
ATOM     35  C   GLY A   9      -1.604  -9.108  -2.979  1.00  0.00
ATOM     36  O   GLY A   9      -0.442  -9.415  -2.714  1.00  0.00
ATOM     37  N   GLY A  10      -2.275  -7.999  -2.486  1.00  0.00
ATOM     38  CA  GLY A  10      -1.597  -7.145  -1.518  1.00  0.00
ATOM     39  C   GLY A  10      -1.225  -7.924  -0.263  1.00  0.00
ATOM     40  O   GLY A  10      -0.127  -7.770   0.272  1.00  0.00
ATOM     41  N   GLY A  11      -2.207  -8.764   0.181  1.00  0.00
ATOM     42  CA  GLY A  11      -1.968  -9.598   1.353  1.00  0.00
ATOM     43  C   GLY A  11      -0.835 -10.585   1.105  1.00  0.00
ATOM     44  O   GLY A  11       0.005 -10.811   1.976  1.00  0.00
ATOM     45  N   GLY A  12      -0.775 -11.113  -0.130  1.00  0.00
ATOM     46  CA  GLY A  12       0.286 -12.044  -0.491  1.00  0.00
ATOM     47  C   GLY A  12       1.646 -11.358  -0.487  1.00  0.00
ATOM     48  O   GLY A  12       2.636 -11.923  -0.022  1.00  0.00
ATOM     49  N   GLY A  13       1.653 -10.081  -0.992  1.00  0.00
ATOM     50  CA  GLY A  13       2.892  -9.313  -0.985  1.00  0.00
ATOM     51  C   GLY A  13       3.376  -9.059   0.437  1.00  0.00
ATOM     52  O   GLY A  13       4.569  -9.158   0.724  1.00  0.00
ATOM     53  N   GLY A  14       2.383  -8.608   1.290  1.00  0.00
ATOM     54  CA  GLY A  14       2.701  -8.375   2.693  1.00  0.00
ATOM     55  C   GLY A  14       3.184  -9.652   3.369  1.00  0.00
ATOM     56  O   GLY A  14       4.134  -9.630   4.151  1.00  0.00
ATOM     57  N   GLY A  15       2.527 -10.759   3.051  1.00  0.00
ATOM     58  CA  GLY A  15       2.888 -12.053   3.617  1.00  0.00
ATOM     59  C   GLY A  15       4.297 -12.460   3.204  1.00  0.00
ATOM     60  O   GLY A  15       5.069 -12.971   4.015  1.00  0.00
ATOM     61  N   GLY A  16       4.609 -12.235   1.912  1.00  0.00
ATOM     62  CA  GLY A  16       5.936 -12.559   1.402  1.00  0.00
ATOM     63  C   GLY A  16       7.013 -11.754   2.117  1.00  0.00
ATOM     64  O   GLY A  16       8.074 -12.279   2.454  1.00  0.00
ATOM     65  N   GLY A  17       6.718 -10.430   2.292  1.00  0.00
ATOM     66  CA  GLY A  17       7.658  -9.563   2.993  1.00  0.00
ATOM     67  C   GLY A  17       7.847 -10.009   4.437  1.00  0.00
ATOM     68  O   GLY A  17       8.964 -10.016   4.954  1.00  0.00
ATOM     69  N   GLY A  18       6.671 -10.301   5.097  1.00  0.00
ATOM     70  CA  GLY A  18       6.707 -10.732   6.489  1.00  0.00
ATOM     71  C   GLY A  18       7.458 -12.049   6.639  1.00  0.00
ATOM     72  O   GLY A  18       8.235 -12.228   7.577  1.00  0.00
ATOM     73  N   GLY A  19       7.221 -12.964   5.717  1.00  0.00
ATOM     74  CA  GLY A  19       7.900 -14.254   5.750  1.00  0.00
ATOM     75  C   GLY A  19       9.406 -14.087   5.591  1.00  0.00
ATOM     76  O   GLY A  19      10.189 -14.756   6.266  1.00  0.00
ATOM     77  N   GLY A  20       9.802 -13.176   4.682  1.00  0.00
ATOM     78  CA  GLY A  20      11.217 -12.886   4.486  1.00  0.00
ATOM     79  C   GLY A  20      11.848 -12.332   5.757  1.00  0.00
ATOM     80  O   GLY A  20      12.960 -12.708   6.124  1.00  0.00
ATOM     81  N   GLY A  21      11.136 -11.362   6.377  1.00  0.00
ATOM     82  CA  GLY A  21      11.610 -10.772   7.623  1.00  0.00
ATOM     83  C   GLY A  21      11.710 -11.819   8.725  1.00  0.00
ATOM     84  O   GLY A  21      12.668 -11.829   9.499  1.00  0.00
ATOM     85  N   GLY A  22      10.688 -12.705   8.774  1.00  0.00
ATOM     86  CA  GLY A  22      10.670 -13.772   9.768  1.00  0.00
ATOM     87  C   GLY A  22      11.874 -14.692   9.611  1.00  0.00
ATOM     88  O   GLY A  22      12.495 -15.091  10.596  1.00  0.00
ATOM     89  N   GLY A  23      12.158 -15.061   8.368  1.00  0.00
ATOM     90  CA  GLY A  23      13.298 -15.928   8.098  1.00  0.00
ATOM     91  C   GLY A  23      14.607 -15.254   8.486  1.00  0.00
ATOM     92  O   GLY A  23      15.502 -15.889   9.045  1.00  0.00
ATOM     93  N   GLY A  24      14.662 -13.918   8.259  1.00  0.00
ATOM     94  CA  GLY A  24      15.854 -13.157   8.614  1.00  0.00
ATOM     95  C   GLY A  24      16.011 -13.053  10.125  1.00  0.00
ATOM     96  O   GLY A  24      17.121 -13.134  10.651  1.00  0.00
ATOM     97  N   GLY A  25      14.886 -12.974  10.855  1.00  0.00
ATOM     98  CA  GLY A  25      14.914 -12.816  12.304  1.00  0.00
ATOM     99  C   GLY A  25      14.963 -14.167  13.005  1.00  0.00
ATOM    100  O   GLY A  25      15.497 -14.286  14.108  1.00  0.00
ATOM    101  N   GLY A  26      14.711 -15.202  12.367  1.00  0.00
ATOM    102  CA  GLY A  26      14.656 -16.545  12.933  1.00  0.00
ATOM    103  C   GLY A  26      15.976 -16.917  13.597  1.00  0.00
ATOM    104  O   GLY A  26      15.994 -17.505  14.678  1.00  0.00
ATOM    105  N   GLY A  27      17.046 -16.621  13.087  1.00  0.00
ATOM    106  CA  GLY A  27      18.340 -16.934  13.682  1.00  0.00
ATOM    107  C   GLY A  27      18.706 -15.928  14.765  1.00  0.00
ATOM    108  O   GLY A  27      19.318 -16.281  15.773  1.00  0.00
ATOM    109  N   GLY A  28      18.033 -14.757  14.694  1.00  0.00
ATOM    110  CA  GLY A  28      18.329 -13.709  15.663  1.00  0.00
ATOM    111  C   GLY A  28      17.424 -13.816  16.884  1.00  0.00
ATOM    112  O   GLY A  28      17.874 -13.648  18.018  1.00  0.00
ATOM    113  N   GLY A  29      16.109 -13.884  16.609  1.00  0.00
ATOM    114  CA  GLY A  29      15.117 -14.050  17.665  1.00  0.00
ATOM    115  C   GLY A  29      13.882 -14.779  17.151  1.00  0.00
ATOM    116  O   GLY A  29      13.310 -14.405  16.128  1.00  0.00
ATOM    117  N   GLY A  30      13.620 -15.939  17.700  1.00  0.00
ATOM    118  CA  GLY A  30      12.507 -16.752  17.226  1.00  0.00
ATOM    119  C   GLY A  30      11.171 -16.084  17.526  1.00  0.00
ATOM    120  O   GLY A  30      10.239 -16.150  16.724  1.00  0.00
ATOM    121  N   GLY A  31      11.085 -15.354  18.608  1.00  0.00
ATOM    122  CA  GLY A  31       9.858 -14.662  18.983  1.00  0.00
ATOM    123  C   GLY A  31       9.510 -13.572  17.977  1.00  0.00
ATOM    124  O   GLY A  31       8.345 -13.385  17.628  1.00  0.00
ATOM    125  N   GLY A  32      10.545 -12.866  17.476  1.00  0.00
ATOM    126  CA  GLY A  32      10.329 -11.829  16.474  1.00  0.00
ATOM    127  C   GLY A  32       9.839 -12.426  15.161  1.00  0.00
ATOM    128  O   GLY A  32       8.961 -11.867  14.503  1.00  0.00
ATOM    129  N   GLY A  33      10.483 -13.602  14.822  1.00  0.00
ATOM    130  CA  GLY A  33      10.084 -14.312  13.612  1.00  0.00
ATOM    131  C   GLY A  33       8.626 -14.745  13.683  1.00  0.00
ATOM    132  O   GLY A  33       7.886 -14.630  12.706  1.00  0.00
ATOM    133  N   GLY A  34       8.223 -15.268  14.837  1.00  0.00
ATOM    134  CA  GLY A  34       6.838 -15.680  15.033  1.00  0.00
ATOM    135  C   GLY A  34       5.897 -14.484  14.999  1.00  0.00
ATOM    136  O   GLY A  34       4.804 -14.558  14.437  1.00  0.00
ATOM    137  N   GLY A  35       6.338 -13.342  15.473  1.00  0.00
ATOM    138  CA  GLY A  35       5.545 -12.119  15.455  1.00  0.00
ATOM    139  C   GLY A  35       5.261 -11.667  14.029  1.00  0.00
ATOM    140  O   GLY A  35       4.156 -11.221  13.717  1.00  0.00
ATOM    141  N   GLY A  36       6.324 -11.790  13.176  1.00  0.00
ATOM    142  CA  GLY A  36       6.181 -11.410  11.775  1.00  0.00
ATOM    143  C   GLY A  36       5.150 -12.282  11.071  1.00  0.00
ATOM    144  O   GLY A  36       4.331 -11.789  10.295  1.00  0.00
ATOM    145  N   GLY A  37       5.209 -13.588  11.381  1.00  0.00
ATOM    146  CA  GLY A  37       4.263 -14.518  10.776  1.00  0.00
ATOM    147  C   GLY A  37       2.849 -14.277  11.289  1.00  0.00
ATOM    148  O   GLY A  37       1.885 -14.318  10.524  1.00  0.00
ATOM    149  N   GLY A  38       2.732 -14.004  12.583  1.00  0.00
ATOM    150  CA  GLY A  38       1.438 -13.714  13.188  1.00  0.00
ATOM    151  C   GLY A  38       0.838 -12.435  12.619  1.00  0.00
ATOM    152  O   GLY A  38      -0.365 -12.359  12.370  1.00  0.00
ATOM    153  N   GLY A  39       1.715 -11.440  12.370  1.00  0.00
ATOM    154  CA  GLY A  39       1.287 -10.171  11.793  1.00  0.00
ATOM    155  C   GLY A  39       0.698 -10.370  10.402  1.00  0.00
ATOM    156  O   GLY A  39      -0.316  -9.764  10.054  1.00  0.00
ATOM    157  N   GLY A  40       1.384 -11.247   9.622  1.00  0.00
ATOM    158  CA  GLY A  40       0.916 -11.545   8.274  1.00  0.00
ATOM    159  C   GLY A  40      -0.448 -12.222   8.301  1.00  0.00
ATOM    160  O   GLY A  40      -1.326 -11.904   7.499  1.00  0.00
ATOM    161  N   GLY A  41      -0.620 -13.125   9.256  1.00  0.00
ATOM    162  CA  GLY A  41      -1.898 -13.814   9.397  1.00  0.00
ATOM    163  C   GLY A  41      -2.999 -12.851   9.821  1.00  0.00
ATOM    164  O   GLY A  41      -4.116 -12.905   9.308  1.00  0.00
ATOM    165  N   GLY A  42      -2.655 -11.934  10.737  1.00  0.00
ATOM    166  CA  GLY A  42      -3.618 -10.946  11.210  1.00  0.00
ATOM    167  C   GLY A  42      -4.028  -9.998  10.090  1.00  0.00
ATOM    168  O   GLY A  42      -5.200  -9.644   9.962  1.00  0.00
ATOM    169  N   GLY A  43      -3.018  -9.602   9.282  1.00  0.00
ATOM    170  CA  GLY A  43      -3.263  -8.702   8.161  1.00  0.00
ATOM    171  C   GLY A  43      -4.230  -9.320   7.160  1.00  0.00
ATOM    172  O   GLY A  43      -5.125  -8.646   6.650  1.00  0.00
ATOM    173  N   GLY A  44      -3.985 -10.617   6.880  1.00  0.00
ATOM    174  CA  GLY A  44      -4.842 -11.331   5.941  1.00  0.00
ATOM    175  C   GLY A  44      -6.267 -11.439   6.467  1.00  0.00
ATOM    176  O   GLY A  44      -7.229 -11.255   5.722  1.00  0.00
ATOM    177  N   GLY A  45      -6.391 -11.686   7.751  1.00  0.00
ATOM    178  CA  GLY A  45      -7.706 -11.800   8.369  1.00  0.00
ATOM    179  C   GLY A  45      -8.424 -10.456   8.388  1.00  0.00
ATOM    180  O   GLY A  45      -9.621 -10.377   8.114  1.00  0.00
ATOM    181  N   GLY A  46      -7.686  -9.387   8.644  1.00  0.00
ATOM    182  CA  GLY A  46      -8.247  -8.042   8.691  1.00  0.00
ATOM    183  C   GLY A  46      -8.715  -7.591   7.313  1.00  0.00
ATOM    184  O   GLY A  46      -9.773  -6.977   7.177  1.00  0.00
ATOM    185  N   GLY A  47      -7.873  -7.877   6.299  1.00  0.00
ATOM    186  CA  GLY A  47      -8.215  -7.525   4.926  1.00  0.00
ATOM    187  C   GLY A  47      -9.492  -8.226   4.479  1.00  0.00
ATOM    188  O   GLY A  47     -10.343  -7.627   3.823  1.00  0.00
ATOM    189  N   GLY A  48      -9.577  -9.524   4.839  1.00  0.00
ATOM    190  CA  GLY A  48     -10.742 -10.314   4.460  1.00  0.00
ATOM    191  C   GLY A  48     -11.993  -9.830   5.181  1.00  0.00
ATOM    192  O   GLY A  48     -13.070  -9.750   4.591  1.00  0.00
ATOM    193  N   GLY A  49     -11.833  -9.434   6.448  1.00  0.00
ATOM    194  CA  GLY A  49     -12.972  -8.963   7.228  1.00  0.00
ATOM    195  C   GLY A  49     -13.368  -7.548   6.826  1.00  0.00
ATOM    196  O   GLY A  49     -14.552  -7.220   6.761  1.00  0.00
ATOM    197  N   GLY A  50     -12.398  -6.735   6.411  1.00  0.00
ATOM    198  CA  GLY A  50     -12.636  -5.344   6.044  1.00  0.00
ATOM    199  C   GLY A  50     -13.231  -5.237   4.646  1.00  0.00
ATOM    200  O   GLY A  50     -14.107  -4.409   4.395  1.00  0.00
ATOM    201  N   GLY A  51     -12.638  -5.954   3.710  1.00  0.00
ATOM    202  CA  GLY A  51     -13.129  -5.949   2.337  1.00  0.00
ATOM    203  C   GLY A  51     -13.743  -7.293   1.967  1.00  0.00
ATOM    204  O   GLY A  51     -13.256  -8.344   2.381  1.00  0.00
ATOM    205  N   GLY A  52     -14.978  -7.338   1.770  1.00  0.00
ATOM    206  CA  GLY A  52     -15.620  -8.569   1.322  1.00  0.00
ATOM    207  C   GLY A  52     -14.920  -9.140   0.096  1.00  0.00
ATOM    208  O   GLY A  52     -14.628  -8.418  -0.857  1.00  0.00
ATOM    209  N   GLY A  53     -14.497 -10.316   0.158  1.00  0.00
ATOM    210  CA  GLY A  53     -13.806 -10.996  -0.931  1.00  0.00
ATOM    211  C   GLY A  53     -14.554 -12.253  -1.357  1.00  0.00
ATOM    212  O   GLY A  53     -15.164 -12.933  -0.532  1.00  0.00
ATOM    213  N   GLY A  54     -14.524 -12.523  -2.663  1.00  0.00
ATOM    214  CA  GLY A  54     -15.168 -13.740  -3.142  1.00  0.00
ATOM    215  C   GLY A  54     -14.612 -14.971  -2.438  1.00  0.00
ATOM    216  O   GLY A  54     -13.417 -15.051  -2.157  1.00  0.00
ATOM    217  N   GLY A  55     -15.348 -16.087  -2.666  1.00  0.00
ATOM    218  CA  GLY A  55     -14.932 -17.334  -2.036  1.00  0.00
ATOM    219  C   GLY A  55     -13.550 -17.760  -2.514  1.00  0.00
ATOM    220  O   GLY A  55     -12.738 -18.255  -1.732  1.00  0.00
ATOM    221  N   GLY A  56     -13.258 -17.526  -3.803  1.00  0.00
ATOM    222  CA  GLY A  56     -11.960 -17.883  -4.362  1.00  0.00
ATOM    223  C   GLY A  56     -10.832 -17.143  -3.654  1.00  0.00
ATOM    224  O   GLY A  56      -9.789 -17.723  -3.354  1.00  0.00
ATOM    225  N   GLY A  57     -11.039 -15.839  -3.436  1.00  0.00
ATOM    226  CA  GLY A  57     -10.037 -15.023  -2.760  1.00  0.00
ATOM    227  C   GLY A  57      -9.932 -15.390  -1.285  1.00  0.00
ATOM    228  O   GLY A  57      -8.838 -15.435  -0.723  1.00  0.00
ATOM    229  N   GLY A  58     -11.087 -15.671  -0.678  1.00  0.00
ATOM    230  CA  GLY A  58     -11.113 -16.085   0.720  1.00  0.00
ATOM    231  C   GLY A  58     -10.332 -17.376   0.926  1.00  0.00
ATOM    232  O   GLY A  58      -9.602 -17.522   1.906  1.00  0.00
ATOM    233  N   GLY A  59     -10.473 -18.321  -0.017  1.00  0.00
ATOM    234  CA  GLY A  59      -9.722 -19.569   0.044  1.00  0.00
ATOM    235  C   GLY A  59      -8.223 -19.314  -0.058  1.00  0.00
ATOM    236  O   GLY A  59      -7.430 -19.924   0.660  1.00  0.00
ATOM    237  N   GLY A  60      -7.815 -18.443  -0.989  1.00  0.00
ATOM    238  CA  GLY A  60      -6.410 -18.088  -1.145  1.00  0.00
ATOM    239  C   GLY A  60      -5.850 -17.479   0.134  1.00  0.00
ATOM    240  O   GLY A  60      -4.731 -17.787   0.542  1.00  0.00
ATOM    241  N   GLY A  61      -6.652 -16.523   0.701  1.00  0.00
ATOM    242  CA  GLY A  61      -6.233 -15.869   1.935  1.00  0.00
ATOM    243  C   GLY A  61      -6.135 -16.867   3.081  1.00  0.00
ATOM    244  O   GLY A  61      -5.201 -16.817   3.882  1.00  0.00
ATOM    245  N   GLY A  62      -7.087 -17.782   3.156  1.00  0.00
ATOM    246  CA  GLY A  62      -7.053 -18.821   4.178  1.00  0.00
ATOM    247  C   GLY A  62      -5.835 -19.720   4.009  1.00  0.00
ATOM    248  O   GLY A  62      -5.199 -20.111   4.987  1.00  0.00
ATOM    249  N   GLY A  63      -5.492 -20.055   2.736  1.00  0.00
ATOM    250  CA  GLY A  63      -4.301 -20.852   2.465  1.00  0.00
ATOM    251  C   GLY A  63      -3.041 -20.137   2.935  1.00  0.00
ATOM    252  O   GLY A  63      -2.150 -20.750   3.523  1.00  0.00
ATOM    253  N   GLY A  64      -2.948 -18.833   2.600  1.00  0.00
ATOM    254  CA  GLY A  64      -1.802 -18.035   3.018  1.00  0.00
ATOM    255  C   GLY A  64      -1.697 -17.976   4.537  1.00  0.00
ATOM    256  O   GLY A  64      -0.604 -18.066   5.097  1.00  0.00
ATOM    257  N   GLY A  65      -2.837 -17.801   5.193  1.00  0.00
ATOM    258  CA  GLY A  65      -2.877 -17.748   6.650  1.00  0.00
ATOM    259  C   GLY A  65      -2.426 -19.069   7.261  1.00  0.00
ATOM    260  O   GLY A  65      -1.693 -19.088   8.250  1.00  0.00
ATOM    261  N   GLY A  66      -2.865 -20.167   6.662  1.00  0.00
ATOM    262  CA  GLY A  66      -2.461 -21.489   7.124  1.00  0.00
ATOM    263  C   GLY A  66      -0.959 -21.693   6.966  1.00  0.00
ATOM    264  O   GLY A  66      -0.300 -22.238   7.851  1.00  0.00
ATOM    265  N   GLY A  67      -0.413 -21.266   5.808  1.00  0.00
ATOM    266  CA  GLY A  67       1.018 -21.376   5.553  1.00  0.00
ATOM    267  C   GLY A  67       1.823 -20.582   6.573  1.00  0.00
ATOM    268  O   GLY A  67       2.853 -21.045   7.063  1.00  0.00
ATOM    269  N   GLY A  68       1.343 -19.330   6.832  1.00  0.00
ATOM    270  CA  GLY A  68       2.033 -18.476   7.791  1.00  0.00
ATOM    271  C   GLY A  68       2.001 -19.080   9.189  1.00  0.00
ATOM    272  O   GLY A  68       2.996 -19.045   9.913  1.00  0.00
ATOM    273  N   GLY A  69       0.849 -19.608   9.556  1.00  0.00
ATOM    274  CA  GLY A  69       0.705 -20.246  10.859  1.00  0.00
ATOM    275  C   GLY A  69       1.619 -21.458  10.982  1.00  0.00
ATOM    276  O   GLY A  69       2.238 -21.677  12.024  1.00  0.00
ATOM    277  N   GLY A  70       1.707 -22.243   9.886  1.00  0.00
ATOM    278  CA  GLY A  70       2.588 -23.404   9.858  1.00  0.00
ATOM    279  C   GLY A  70       4.046 -22.994  10.015  1.00  0.00
ATOM    280  O   GLY A  70       4.806 -23.632  10.744  1.00  0.00
ATOM    281  N   GLY A  71       4.458 -21.972   9.249  1.00  0.00
ATOM    282  CA  GLY A  71       5.823 -21.464   9.323  1.00  0.00
ATOM    283  C   GLY A  71       6.160 -20.992  10.731  1.00  0.00
ATOM    284  O   GLY A  71       7.260 -21.230  11.230  1.00  0.00
ATOM    285  N   GLY A  72       5.196 -20.262  11.341  1.00  0.00
ATOM    286  CA  GLY A  72       5.397 -19.772  12.699  1.00  0.00
ATOM    287  C   GLY A  72       5.590 -20.924  13.678  1.00  0.00
ATOM    288  O   GLY A  72       6.454 -20.869  14.553  1.00  0.00
ATOM    289  N   GLY A  73       4.746 -21.946  13.528  1.00  0.00
ATOM    290  CA  GLY A  73       4.842 -23.119  14.388  1.00  0.00
ATOM    291  C   GLY A  73       6.169 -23.840  14.190  1.00  0.00
ATOM    292  O   GLY A  73       6.797 -24.280  15.154  1.00  0.00
ATOM    293  N   GLY A  74       6.607 -23.953  12.933  1.00  0.00
ATOM    294  CA  GLY A  74       7.871 -24.599  12.601  1.00  0.00
ATOM    295  C   GLY A  74       9.046 -23.874  13.244  1.00  0.00
ATOM    296  O   GLY A  74       9.966 -24.503  13.766  1.00  0.00
ATOM    297  N   GLY A  75       9.039 -22.540  13.137  1.00  0.00
ATOM    298  CA  GLY A  75      10.108 -21.731  13.711  1.00  0.00
ATOM    299  C   GLY A  75      10.164 -21.887  15.225  1.00  0.00
ATOM    300  O   GLY A  75      11.243 -21.990  15.808  1.00  0.00
ATOM    301  N   GLY A  76       8.999 -21.837  15.835  1.00  0.00
ATOM    302  CA  GLY A  76       8.920 -21.991  17.283  1.00  0.00
ATOM    303  C   GLY A  76       9.396 -23.372  17.716  1.00  0.00
ATOM    304  O   GLY A  76      10.105 -23.510  18.713  1.00  0.00
ATOM    305  N   GLY A  77       8.984 -24.400  16.959  1.00  0.00
ATOM    306  CA  GLY A  77       9.409 -25.764  17.250  1.00  0.00
ATOM    307  C   GLY A  77      10.916 -25.919  17.084  1.00  0.00
ATOM    308  O   GLY A  77      11.575 -26.574  17.892  1.00  0.00
ATOM    309  N   GLY A  78      11.474 -25.334  16.051  1.00  0.00
ATOM    310  CA  GLY A  78      12.906 -25.400  15.784  1.00  0.00
ATOM    311  C   GLY A  78      13.703 -24.699  16.877  1.00  0.00
ATOM    312  O   GLY A  78      14.766 -25.169  17.282  1.00  0.00
ATOM    313  N   GLY A  79      13.201 -23.601  17.364  1.00  0.00
ATOM    314  CA  GLY A  79      13.893 -22.848  18.403  1.00  0.00
ATOM    315  C   GLY A  79      13.730 -23.511  19.765  1.00  0.00
ATOM    316  O   GLY A  79      14.645 -23.492  20.589  1.00  0.00
ATOM    317  N   GLY A  80      12.773 -24.264  19.968  1.00  0.00
ATOM    318  CA  GLY A  80      12.602 -24.989  21.222  1.00  0.00
ATOM    319  C   GLY A  80      13.349 -26.316  21.197  1.00  0.00
ATOM    320  O   GLY A  80      14.414 -26.452  21.799  1.00  0.00
ATOM    321  N   ALA B  81      16.389   5.068  34.941  1.00  1.00
ATOM    322  CA  ALA B  81      14.939   5.098  35.093  1.00  1.00
ATOM    323  C   ALA B  81      14.251   4.373  33.944  1.00  1.00
ATOM    324  O   ALA B  81      14.701   4.435  32.800  1.00  1.00
ATOM    325  N   ASP B  82      13.114   3.691  34.212  1.00  1.00
ATOM    326  CA  ASP B  82      12.396   3.032  33.127  1.00  1.00
ATOM    327  C   ASP B  82      12.045   4.018  32.020  1.00  1.00
ATOM    328  O   ASP B  82      11.668   5.159  32.288  1.00  1.00
ATOM    329  N   THR B  83      11.780   3.412  30.803  1.00  1.00
ATOM    330  CA  THR B  83      11.424   4.208  29.634  1.00  1.00
ATOM    331  C   THR B  83      10.439   3.465  28.741  1.00  1.00
ATOM    332  O   THR B  83      10.472   2.238  28.650  1.00  1.00
ATOM    333  N   ILE B  84       9.722   4.177  27.961  1.00  1.00
ATOM    334  CA  ILE B  84       8.838   3.765  26.877  1.00  1.00
ATOM    335  C   ILE B  84       8.940   4.716  25.691  1.00  1.00
ATOM    336  O   ILE B  84       9.019   5.932  25.864  1.00  1.00
ATOM    337  N   CYS B  85       9.140   4.199  24.518  1.00  1.00
ATOM    338  CA  CYS B  85       9.252   4.965  23.283  1.00  1.00
ATOM    339  C   CYS B  85       8.169   4.567  22.288  1.00  1.00
ATOM    340  O   CYS B  85       7.834   3.390  22.159  1.00  1.00
ATOM    341  N   ILE B  86       7.575   5.634  21.594  1.00  1.00
ATOM    342  CA  ILE B  86       6.646   5.424  20.490  1.00  1.00
ATOM    343  C   ILE B  86       7.371   5.430  19.151  1.00  1.00
ATOM    344  O   ILE B  86       8.144   6.342  18.856  1.00  1.00
ATOM    345  N   GLY B  87       7.322   4.346  18.412  1.00  1.00
ATOM    346  CA  GLY B  87       8.074   4.258  17.167  1.00  1.00
ATOM    347  C   GLY B  87       7.180   3.822  16.013  1.00  1.00
ATOM    348  O   GLY B  87       6.012   3.488  16.212  1.00  1.00
ATOM    349  N   TYR B  88       7.859   3.250  14.961  1.00  1.00
ATOM    350  CA  TYR B  88       7.249   2.722  13.746  1.00  1.00
ATOM    351  C   TYR B  88       8.055   1.557  13.188  1.00  1.00
ATOM    352  O   TYR B  88       9.278   1.515  13.320  1.00  1.00
ATOM    353  N   HIS B  89       7.367   0.719  12.343  1.00  1.00
ATOM    354  CA  HIS B  89       7.983  -0.440  11.709  1.00  1.00
ATOM    355  C   HIS B  89       9.028  -0.017  10.685  1.00  1.00
ATOM    356  O   HIS B  89       8.839   0.957   9.957  1.00  1.00
ATOM    357  N   ALA B  90      10.028  -0.832  10.517  1.00  1.00
ATOM    358  CA  ALA B  90      11.039  -0.861   9.466  1.00  1.00
ATOM    359  C   ALA B  90      11.407  -2.291   9.095  1.00  1.00
ATOM    360  O   ALA B  90      11.401  -3.184   9.942  1.00  1.00
ATOM    361  N   ASN B  91      11.677  -2.565   7.884  1.00  1.00
ATOM    362  CA  ASN B  91      12.071  -3.891   7.424  1.00  1.00
ATOM    363  C   ASN B  91      13.162  -3.804   6.364  1.00  1.00
ATOM    364  O   ASN B  91      13.376  -2.751   5.765  1.00  1.00
ATOM    365  N   ASN B  92      13.414  -4.886   5.673  1.00  1.00
ATOM    366  CA  ASN B  92      14.450  -4.997   4.653  1.00  1.00
ATOM    367  C   ASN B  92      13.879  -4.765   3.260  1.00  1.00
ATOM    368  O   ASN B  92      14.621  -4.543   2.303  1.00  1.00
ATOM    369  N   SER B  93      12.773  -4.218   3.104  1.00  1.00
ATOM    370  CA  SER B  93      12.185  -3.890   1.811  1.00  1.00
ATOM    371  C   SER B  93      13.007  -2.832   1.085  1.00  1.00
ATOM    372  O   SER B  93      13.427  -1.841   1.682  1.00  1.00
ATOM    373  N   THR B  94      13.132  -3.027  -0.255  1.00  1.00
ATOM    374  CA  THR B  94      13.862  -2.068  -1.076  1.00  1.00
ATOM    375  C   THR B  94      12.967  -1.475  -2.157  1.00  1.00
ATOM    376  O   THR B  94      13.253  -0.405  -2.694  1.00  1.00
ATOM    377  N   ASP B  95      11.641  -1.835  -2.069  1.00  1.00
ATOM    378  CA  ASP B  95      10.648  -1.260  -2.969  1.00  1.00
ATOM    379  C   ASP B  95      10.539   0.247  -2.778  1.00  1.00
ATOM    380  O   ASP B  95      10.570   0.744  -1.652  1.00  1.00
ATOM    381  N   THR B  96      10.370   0.949  -3.916  1.00  1.00
ATOM    382  CA  THR B  96      10.220   2.399  -3.885  1.00  1.00
ATOM    383  C   THR B  96       8.955   2.837  -4.613  1.00  1.00
ATOM    384  O   THR B  96       8.559   2.231  -5.608  1.00  1.00
ATOM    385  N   VAL B  97       8.448   3.928  -4.228  1.00  1.00
ATOM    386  CA  VAL B  97       7.313   4.624  -4.824  1.00  1.00
ATOM    387  C   VAL B  97       7.624   6.099  -5.041  1.00  1.00
ATOM    388  O   VAL B  97       8.381   6.703  -4.281  1.00  1.00
ATOM    389  N   ASP B  98       6.918   6.742  -5.876  1.00  1.00
ATOM    390  CA  ASP B  98       6.970   8.187  -6.063  1.00  1.00
ATOM    391  C   ASP B  98       5.728   8.862  -5.495  1.00  1.00
ATOM    392  O   ASP B  98       4.634   8.298  -5.526  1.00  1.00
ATOM    393  N   THR B  99       5.941  10.067  -5.011  1.00  1.00
ATOM    394  CA  THR B  99       4.864  10.962  -4.607  1.00  1.00
ATOM    395  C   THR B  99       4.881  12.248  -5.424  1.00  1.00
ATOM    396  O   THR B  99       5.930  12.674  -5.907  1.00  1.00
ATOM    397  N   VAL B 100       4.112  13.172  -5.220  1.00  1.00
ATOM    398  CA  VAL B 100       4.170  14.476  -5.868  1.00  1.00
ATOM    399  C   VAL B 100       5.351  15.292  -5.358  1.00  1.00
ATOM    400  O   VAL B 100       6.019  15.983  -6.128  1.00  1.00
ATOM    401  N   LEU B 101       5.763  15.169  -4.215  1.00  1.00
ATOM    402  CA  LEU B 101       6.853  15.928  -3.613  1.00  1.00
ATOM    403  C   LEU B 101       8.152  15.129  -3.623  1.00  1.00
ATOM    404  O   LEU B 101       9.236  15.690  -3.782  1.00  1.00
ATOM    405  N   GLU B 102       8.288  14.004  -3.908  1.00  1.00
ATOM    406  CA  GLU B 102       9.386  13.081  -3.649  1.00  1.00
ATOM    407  C   GLU B 102       9.383  11.927  -4.644  1.00  1.00
ATOM    408  O   GLU B 102       8.349  11.302  -4.881  1.00  1.00
ATOM    409  N   LYS B 103      10.552  11.659  -5.229  1.00  1.00
ATOM    410  CA  LYS B 103      10.747  10.483  -6.069  1.00  1.00
ATOM    411  C   LYS B 103      11.621   9.448  -5.374  1.00  1.00
ATOM    412  O   LYS B 103      12.668   9.779  -4.817  1.00  1.00
ATOM    413  N   ASN B 104      11.206   8.111  -5.629  1.00  1.00
ATOM    414  CA  ASN B 104      12.137   7.080  -5.185  1.00  1.00
ATOM    415  C   ASN B 104      12.164   6.979  -3.666  1.00  1.00
ATOM    416  O   ASN B 104      13.230   7.007  -3.051  1.00  1.00
ATOM    417  N   VAL B 105      11.002   7.063  -2.991  1.00  1.00
ATOM    418  CA  VAL B 105      10.812   6.776  -1.574  1.00  1.00
ATOM    419  C   VAL B 105      10.774   5.275  -1.317  1.00  1.00
ATOM    420  O   VAL B 105       9.980   4.552  -1.919  1.00  1.00
ATOM    421  N   THR B 106      11.811   4.794  -0.504  1.00  1.00
ATOM    422  CA  THR B 106      11.741   3.399  -0.086  1.00  1.00
ATOM    423  C   THR B 106      10.686   3.201   0.995  1.00  1.00
ATOM    424  O   THR B 106      10.666   3.918   1.996  1.00  1.00
ATOM    425  N   VAL B 107       9.826   2.234   0.840  1.00  1.00
ATOM    426  CA  VAL B 107       8.708   2.004   1.747  1.00  1.00
ATOM    427  C   VAL B 107       8.690   0.565   2.246  1.00  1.00
ATOM    428  O   VAL B 107       9.051  -0.359   1.517  1.00  1.00
ATOM    429  N   THR B 108       8.047   0.332   3.415  1.00  1.00
ATOM    430  CA  THR B 108       7.964  -0.995   4.014  1.00  1.00
ATOM    431  C   THR B 108       6.993  -1.885   3.248  1.00  1.00
ATOM    432  O   THR B 108       7.243  -3.075   3.061  1.00  1.00
ATOM    433  N   HIS B 109       6.022  -1.571   2.717  1.00  1.00
ATOM    434  CA  HIS B 109       4.992  -2.319   2.005  1.00  1.00
ATOM    435  C   HIS B 109       4.411  -1.501   0.858  1.00  1.00
ATOM    436  O   HIS B 109       4.252  -0.286   0.968  1.00  1.00
ATOM    437  N   SER B 110       4.179  -2.207  -0.262  1.00  1.00
ATOM    438  CA  SER B 110       3.632  -1.620  -1.479  1.00  1.00
ATOM    439  C   SER B 110       3.063  -2.692  -2.400  1.00  1.00
ATOM    440  O   SER B 110       3.476  -3.850  -2.350  1.00  1.00
ATOM    441  N   VAL B 111       2.349  -2.326  -3.399  1.00  1.00
ATOM    442  CA  VAL B 111       1.703  -3.201  -4.370  1.00  1.00
ATOM    443  C   VAL B 111       1.844  -2.653  -5.784  1.00  1.00
ATOM    444  O   VAL B 111       1.698  -1.452  -6.012  1.00  1.00
ATOM    445  N   ASN B 112       2.284  -3.580  -6.753  1.00  1.00
ATOM    446  CA  ASN B 112       2.300  -3.159  -8.149  1.00  1.00
ATOM    447  C   ASN B 112       0.901  -3.193  -8.751  1.00  1.00
ATOM    448  O   ASN B 112       0.186  -4.187  -8.627  1.00  1.00
ATOM    449  N   LEU B 113       0.487  -2.087  -9.402  1.00  1.00
ATOM    450  CA  LEU B 113      -0.827  -1.990 -10.026  1.00  1.00
ATOM    451  C   LEU B 113      -0.728  -2.105 -11.543  1.00  1.00
ATOM    452  O   LEU B 113      -1.700  -2.451 -12.214  1.00  1.00
ATOM    453  N   LEU B 114       0.356  -2.252 -12.095  1.00  1.00
ATOM    454  CA  LEU B 114       0.668  -2.330 -13.517  1.00  1.00
ATOM    455  C   LEU B 114       1.204  -3.708 -13.890  1.00  1.00
ATOM    456  O   LEU B 114       2.181  -4.182 -13.311  1.00  1.00
ATOM    457  N   GLU B 115       0.310  -4.450 -14.684  1.00  1.00
ATOM    458  CA  GLU B 115       0.715  -5.754 -15.195  1.00  1.00
ATOM    459  C   GLU B 115       1.566  -5.614 -16.450  1.00  1.00
ATOM    460  O   GLU B 115       1.224  -4.863 -17.363  1.00  1.00
ATOM    461  N   ASP B 116       2.740  -6.279 -16.447  1.00  1.00
ATOM    462  CA  ASP B 116       3.652  -6.192 -17.581  1.00  1.00
ATOM    463  C   ASP B 116       4.083  -7.576 -18.049  1.00  1.00
ATOM    464  O   ASP B 116       4.492  -7.754 -19.196  1.00  1.00
ATOM    465  N   SER B 117       3.491  -8.585 -17.501  1.00  1.00
ATOM    466  CA  SER B 117       3.740  -9.993 -17.787  1.00  1.00
ATOM    467  C   SER B 117       2.579 -10.614 -18.553  1.00  1.00
ATOM    468  O   SER B 117       1.414 -10.393 -18.219  1.00  1.00
ATOM    469  N   HIS B 118       2.855 -11.215 -19.653  1.00  1.00
ATOM    470  CA  HIS B 118       1.967 -12.067 -20.435  1.00  1.00
ATOM    471  C   HIS B 118       2.597 -13.431 -20.690  1.00  1.00
ATOM    472  O   HIS B 118       3.801 -13.535 -20.927  1.00  1.00
ATOM    473  N   ASN B 119       2.001 -14.416 -20.918  1.00  1.00
ATOM    474  CA  ASN B 119       2.469 -15.781 -21.131  1.00  1.00
ATOM    475  C   ASN B 119       2.914 -15.992 -22.572  1.00  1.00
ATOM    476  O   ASN B 119       3.629 -16.947 -22.877  1.00  1.00
ATOM    477  N   GLY B 120       3.009 -15.201 -23.417  1.00  1.00
ATOM    478  CA  GLY B 120       3.556 -15.251 -24.767  1.00  1.00
ATOM    479  C   GLY B 120       2.870 -16.326 -25.600  1.00  1.00
ATOM    480  O   GLY B 120       3.469 -16.896 -26.512  1.00  1.00
ATOM    481  N   LYS B 121       1.648 -16.663 -25.409  1.00  1.00
ATOM    482  CA  LYS B 121       0.891 -17.704 -26.095  1.00  1.00
ATOM    483  C   LYS B 121      -0.482 -17.198 -26.518  1.00  1.00
ATOM    484  O   LYS B 121      -1.103 -16.399 -25.818  1.00  1.00
ATOM    485  N   LEU B 122      -0.983 -17.692 -27.710  1.00  1.00
ATOM    486  CA  LEU B 122      -2.413 -17.591 -27.973  1.00  1.00
ATOM    487  C   LEU B 122      -3.185 -18.696 -27.260  1.00  1.00
ATOM    488  O   LEU B 122      -2.814 -19.868 -27.326  1.00  1.00
ATOM    489  N   CYS B 123      -4.181 -18.362 -26.536  1.00  1.00
ATOM    490  CA  CYS B 123      -4.916 -19.291 -25.686  1.00  1.00
ATOM    491  C   CYS B 123      -6.396 -19.314 -26.046  1.00  1.00
ATOM    492  O   CYS B 123      -6.963 -18.298 -26.447  1.00  1.00
ATOM    493  N   ARG B 124      -7.115 -20.378 -25.588  1.00  1.00
ATOM    494  CA  ARG B 124      -8.571 -20.311 -25.619  1.00  1.00
ATOM    495  C   ARG B 124      -9.095 -19.260 -24.649  1.00  1.00
ATOM    496  O   ARG B 124      -8.590 -19.124 -23.534  1.00  1.00
ATOM    497  N   LEU B 125     -10.249 -18.663 -25.062  1.00  1.00
ATOM    498  CA  LEU B 125     -10.972 -17.756 -24.178  1.00  1.00
ATOM    499  C   LEU B 125     -12.212 -18.426 -23.596  1.00  1.00
ATOM    500  O   LEU B 125     -13.100 -18.857 -24.331  1.00  1.00
ATOM    501  N   LYS B 126     -12.288 -18.554 -22.242  1.00  1.00
ATOM    502  CA  LYS B 126     -13.518 -19.137 -21.720  1.00  1.00
ATOM    503  C   LYS B 126     -13.750 -20.532 -22.287  1.00  1.00
ATOM    504  O   LYS B 126     -14.892 -20.958 -22.463  1.00  1.00
ATOM    505  N   GLY B 127     -12.632 -21.242 -22.788  1.00  1.00
ATOM    506  CA  GLY B 127     -12.691 -22.645 -23.183  1.00  1.00
ATOM    507  C   GLY B 127     -12.795 -22.788 -24.696  1.00  1.00
ATOM    508  O   GLY B 127     -12.498 -23.846 -25.251  1.00  1.00
ATOM    509  N   ILE B 128     -12.993 -21.844 -25.438  1.00  1.00
ATOM    510  CA  ILE B 128     -13.141 -21.821 -26.889  1.00  1.00
ATOM    511  C   ILE B 128     -11.862 -21.345 -27.565  1.00  1.00
ATOM    512  O   ILE B 128     -11.315 -20.299 -27.214  1.00  1.00
ATOM    513  N   ALA B 129     -11.368 -22.180 -28.563  1.00  1.00
ATOM    514  CA  ALA B 129     -10.174 -21.813 -29.314  1.00  1.00
ATOM    515  C   ALA B 129     -10.497 -20.790 -30.396  1.00  1.00
ATOM    516  O   ALA B 129     -11.500 -20.912 -31.099  1.00  1.00
ATOM    517  N   PRO B 130      -9.552 -19.853 -30.638  1.00  1.00
ATOM    518  CA  PRO B 130      -9.704 -18.909 -31.738  1.00  1.00
ATOM    519  C   PRO B 130      -9.700 -19.625 -33.083  1.00  1.00
ATOM    520  O   PRO B 130      -8.923 -20.554 -33.300  1.00  1.00
ATOM    521  N   SER B 131     -17.447 -22.001 -35.105  1.00  1.00
ATOM    522  CA  SER B 131     -17.392 -21.283 -33.837  1.00  1.00
ATOM    523  C   SER B 131     -15.954 -20.963 -33.447  1.00  1.00
ATOM    524  O   SER B 131     -15.057 -21.789 -33.616  1.00  1.00
ATOM    525  N   TRP B 132     -15.795 -19.804 -32.896  1.00  1.00
ATOM    526  CA  TRP B 132     -14.509 -19.345 -32.386  1.00  1.00
ATOM    527  C   TRP B 132     -14.685 -18.200 -31.397  1.00  1.00
ATOM    528  O   TRP B 132     -15.571 -17.360 -31.557  1.00  1.00
ATOM    529  N   SER B 133     -13.628 -17.952 -30.581  1.00  1.00
ATOM    530  CA  SER B 133     -13.679 -16.921 -29.551  1.00  1.00
ATOM    531  C   SER B 133     -13.026 -15.630 -30.030  1.00  1.00
ATOM    532  O   SER B 133     -13.344 -14.545 -29.545  1.00  1.00
ATOM    533  N   TYR B 134     -12.476 -15.542 -30.984  1.00  1.00
ATOM    534  CA  TYR B 134     -11.758 -14.486 -31.688  1.00  1.00
ATOM    535  C   TYR B 134     -11.161 -15.000 -32.991  1.00  1.00
ATOM    536  O   TYR B 134     -10.773 -16.164 -33.091  1.00  1.00
ATOM    537  N   ILE B 135     -10.870 -14.056 -33.901  1.00  1.00
ATOM    538  CA  ILE B 135     -10.091 -14.328 -35.104  1.00  1.00
ATOM    539  C   ILE B 135      -8.793 -13.533 -35.111  1.00  1.00
ATOM    540  O   ILE B 135      -8.767 -12.364 -34.727  1.00  1.00
ATOM    541  N   SER B 136     -16.972  -8.912 -36.635  1.00  1.00
ATOM    542  CA  SER B 136     -16.224  -9.042 -35.391  1.00  1.00
ATOM    543  C   SER B 136     -17.134  -9.458 -34.242  1.00  1.00
ATOM    544  O   SER B 136     -16.673 -10.004 -33.239  1.00  1.00
ATOM    545  N   SER B 137     -18.359  -9.397 -34.359  1.00  1.00
ATOM    546  CA  SER B 137     -19.354  -9.751 -33.354  1.00  1.00
ATOM    547  C   SER B 137     -20.089 -11.031 -33.733  1.00  1.00
ATOM    548  O   SER B 137     -20.796 -11.617 -32.915  1.00  1.00
ATOM    549  N   VAL B 138     -19.546 -11.825 -34.505  1.00  1.00
ATOM    550  CA  VAL B 138     -19.940 -13.188 -34.840  1.00  1.00
ATOM    551  C   VAL B 138     -19.131 -14.206 -34.046  1.00  1.00
ATOM    552  O   VAL B 138     -17.902 -14.231 -34.121  1.00  1.00
ATOM    553  N   SER B 139     -19.847 -15.091 -33.291  1.00  1.00
ATOM    554  CA  SER B 139     -19.188 -16.103 -32.474  1.00  1.00
ATOM    555  C   SER B 139     -19.258 -17.475 -33.133  1.00  1.00
ATOM    556  O   SER B 139     -18.384 -18.317 -32.929  1.00  1.00
ATOM    557  N   SER B 140     -20.110 -17.900 -33.725  1.00  1.00
ATOM    558  CA  SER B 140     -20.173 -19.123 -34.516  1.00  1.00
ATOM    559  C   SER B 140     -20.856 -18.879 -35.855  1.00  1.00
ATOM    560  O   SER B 140     -21.776 -18.067 -35.955  1.00  1.00
ATOM    561  N   SER B 141     -24.517 -16.302 -35.811  1.00  1.00
ATOM    562  CA  SER B 141     -24.701 -16.292 -34.364  1.00  1.00
ATOM    563  C   SER B 141     -23.862 -15.202 -33.710  1.00  1.00
ATOM    564  O   SER B 141     -22.663 -15.092 -33.963  1.00  1.00
ATOM    565  N   ARG B 142     -24.541 -14.187 -33.211  1.00  1.00
ATOM    566  CA  ARG B 142     -23.859 -13.026 -32.652  1.00  1.00
ATOM    567  C   ARG B 142     -23.434 -13.278 -31.211  1.00  1.00
ATOM    568  O   ARG B 142     -24.172 -13.882 -30.432  1.00  1.00
ATOM    569  N   GLY B 143     -22.301 -12.657 -30.862  1.00  1.00
ATOM    570  CA  GLY B 143     -21.737 -12.669 -29.518  1.00  1.00
ATOM    571  C   GLY B 143     -20.879 -11.436 -29.270  1.00  1.00
ATOM    572  O   GLY B 143     -20.107 -11.020 -30.134  1.00  1.00
ATOM    573  N   PHE B 144     -21.004 -10.825 -28.127  1.00  1.00
ATOM    574  CA  PHE B 144     -20.174  -9.680 -27.774  1.00  1.00
ATOM    575  C   PHE B 144     -18.815 -10.125 -27.250  1.00  1.00
ATOM    576  O   PHE B 144     -18.727 -11.007 -26.395  1.00  1.00
ATOM    577  N   GLY B 145     -17.764  -9.170 -27.737  1.00  1.00
ATOM    578  CA  GLY B 145     -16.462  -9.373 -27.113  1.00  1.00
ATOM    579  C   GLY B 145     -15.517 -10.127 -28.041  1.00  1.00
ATOM    580  O   GLY B 145     -14.311 -10.184 -27.802  1.00  1.00
ATOM    581  N   SER B 146     -16.014 -10.647 -29.167  1.00  1.00
ATOM    582  CA  SER B 146     -15.130 -11.165 -30.204  1.00  1.00
ATOM    583  C   SER B 146     -14.463 -10.032 -30.975  1.00  1.00
ATOM    584  O   SER B 146     -15.077  -8.996 -31.229  1.00  1.00
ATOM    585  N   GLY B 147     -13.566 -10.409 -31.867  1.00  1.00
ATOM    586  CA  GLY B 147     -12.779  -9.437 -32.618  1.00  1.00
ATOM    587  C   GLY B 147     -11.792 -10.129 -33.550  1.00  1.00
ATOM    588  O   GLY B 147     -11.455 -11.297 -33.356  1.00  1.00
ATOM    589  N   ILE B 148     -11.183  -9.391 -34.404  1.00  1.00
ATOM    590  CA  ILE B 148     -10.058  -9.825 -35.223  1.00  1.00
ATOM    591  C   ILE B 148      -8.768  -9.137 -34.795  1.00  1.00
ATOM    592  O   ILE B 148      -8.734  -7.921 -34.606  1.00  1.00
ATOM    593  N   ILE B 149      -7.773  -9.937 -34.518  1.00  1.00
ATOM    594  CA  ILE B 149      -6.445  -9.464 -34.145  1.00  1.00
ATOM    595  C   ILE B 149      -5.384  -9.991 -35.102  1.00  1.00
ATOM    596  O   ILE B 149      -5.480 -11.117 -35.591  1.00  1.00
ATOM    597  N   THR B 150      -4.351  -9.325 -35.290  1.00  1.00
ATOM    598  CA  THR B 150      -3.127  -9.782 -35.936  1.00  1.00
ATOM    599  C   THR B 150      -2.046 -10.094 -34.910  1.00  1.00
ATOM    600  O   THR B 150      -1.746  -9.274 -34.042  1.00  1.00
ATOM    601  N   SER B 151      -1.455 -11.367 -35.108  1.00  1.00
ATOM    602  CA  SER B 151      -0.549 -11.803 -34.052  1.00  1.00
ATOM    603  C   SER B 151       0.559 -12.689 -34.607  1.00  1.00
ATOM    604  O   SER B 151       0.328 -13.498 -35.505  1.00  1.00
ATOM    605  N   ASN B 152       1.721 -12.620 -33.946  1.00  1.00
ATOM    606  CA  ASN B 152       2.829 -13.485 -34.335  1.00  1.00
ATOM    607  C   ASN B 152       3.044 -14.596 -33.316  1.00  1.00
ATOM    608  O   ASN B 152       3.762 -15.561 -33.578  1.00  1.00
ATOM    609  N   ALA B 153       2.326 -14.681 -32.341  1.00  1.00
ATOM    610  CA  ALA B 153       2.324 -15.692 -31.290  1.00  1.00
ATOM    611  C   ALA B 153       1.854 -17.039 -31.822  1.00  1.00
ATOM    612  O   ALA B 153       0.929 -17.110 -32.631  1.00  1.00
ATOM    613  N   SER B 154       2.186 -18.133 -31.042  1.00  1.00
ATOM    614  CA  SER B 154       1.734 -19.471 -31.403  1.00  1.00
ATOM    615  C   SER B 154       0.599 -19.932 -30.498  1.00  1.00
ATOM    616  O   SER B 154       0.635 -19.722 -29.285  1.00  1.00
ATOM    617  N   MET B 155      -0.310 -20.774 -31.083  1.00  1.00
ATOM    618  CA  MET B 155      -1.372 -21.344 -30.262  1.00  1.00
ATOM    619  C   MET B 155      -0.838 -22.451 -29.362  1.00  1.00
ATOM    620  O   MET B 155      -0.112 -23.336 -29.815  1.00  1.00
ATOM    621  N   HIS B 156      -1.179 -22.421 -28.126  1.00  1.00
ATOM    622  CA  HIS B 156      -0.896 -23.448 -27.131  1.00  1.00
ATOM    623  C   HIS B 156      -2.179 -23.969 -26.497  1.00  1.00
ATOM    624  O   HIS B 156      -3.133 -23.218 -26.297  1.00  1.00
ATOM    625  N   GLU B 157      -2.158 -25.144 -25.942  1.00  1.00
ATOM    626  CA  GLU B 157      -3.292 -25.635 -25.168  1.00  1.00
ATOM    627  C   GLU B 157      -3.384 -24.933 -23.820  1.00  1.00
ATOM    628  O   GLU B 157      -2.557 -25.156 -22.935  1.00  1.00
ATOM    629  N   CYS B 158      -3.860 -23.791 -23.832  1.00  1.00
ATOM    630  CA  CYS B 158      -4.064 -22.918 -22.683  1.00  1.00
ATOM    631  C   CYS B 158      -5.427 -22.241 -22.740  1.00  1.00
ATOM    632  O   CYS B 158      -5.925 -21.917 -23.818  1.00  1.00
ATOM    633  N   ASN B 159      -5.919 -21.747 -21.711  1.00  1.00
ATOM    634  CA  ASN B 159      -7.151 -20.990 -21.526  1.00  1.00
ATOM    635  C   ASN B 159      -6.903 -19.725 -20.714  1.00  1.00
ATOM    636  O   ASN B 159      -6.243 -19.761 -19.676  1.00  1.00
ATOM    637  N   THR B 160      -7.594 -18.615 -21.222  1.00  1.00
ATOM    638  CA  THR B 160      -7.401 -17.324 -20.574  1.00  1.00
ATOM    639  C   THR B 160      -8.687 -16.508 -20.577  1.00  1.00
ATOM    640  O   THR B 160      -9.496 -16.610 -21.500  1.00  1.00
ATOM    641  N   LYS B 161      -8.777 -15.511 -19.798  1.00  1.00
ATOM    642  CA  LYS B 161      -9.863 -14.539 -19.733  1.00  1.00
ATOM    643  C   LYS B 161      -9.498 -13.256 -20.468  1.00  1.00
ATOM    644  O   LYS B 161     -10.372 -12.538 -20.953  1.00  1.00
ATOM    645  N   CYS B 162      -8.276 -13.192 -20.877  1.00  1.00
ATOM    646  CA  CYS B 162      -7.656 -12.014 -21.472  1.00  1.00
ATOM    647  C   CYS B 162      -6.569 -12.405 -22.464  1.00  1.00
ATOM    648  O   CYS B 162      -5.707 -13.230 -22.161  1.00  1.00
ATOM    649  N   GLN B 163      -6.736 -12.030 -23.706  1.00  1.00
ATOM    650  CA  GLN B 163      -5.807 -12.309 -24.795  1.00  1.00
ATOM    651  C   GLN B 163      -5.420 -11.031 -25.529  1.00  1.00
ATOM    652  O   GLN B 163      -6.268 -10.186 -25.813  1.00  1.00
ATOM    653  N   THR B 164      -4.158 -10.753 -25.578  1.00  1.00
ATOM    654  CA  THR B 164      -3.557  -9.732 -26.428  1.00  1.00
ATOM    655  C   THR B 164      -2.827 -10.358 -27.609  1.00  1.00
ATOM    656  O   THR B 164      -2.226 -11.425 -27.485  1.00  1.00
ATOM    657  N   PRO B 165      -2.383  -9.609 -28.571  1.00  1.00
ATOM    658  CA  PRO B 165      -1.649 -10.117 -29.723  1.00  1.00
ATOM    659  C   PRO B 165      -0.249 -10.569 -29.329  1.00  1.00
ATOM    660  O   PRO B 165       0.282 -11.532 -29.882  1.00  1.00
ATOM    661  N   LEU B 166       0.243 -10.352 -28.266  1.00  1.00
ATOM    662  CA  LEU B 166       1.571 -10.717 -27.787  1.00  1.00
ATOM    663  C   LEU B 166       1.513 -11.942 -26.880  1.00  1.00
ATOM    664  O   LEU B 166       2.452 -12.736 -26.833  1.00  1.00
ATOM    665  N   GLY B 167       0.358 -12.205 -26.285  1.00  1.00
ATOM    666  CA  GLY B 167       0.216 -13.261 -25.290  1.00  1.00
ATOM    667  C   GLY B 167      -1.010 -13.032 -24.416  1.00  1.00
ATOM    668  O   GLY B 167      -1.443 -11.896 -24.221  1.00  1.00
ATOM    669  N   ALA B 168      -1.385 -14.087 -23.633  1.00  1.00
ATOM    670  CA  ALA B 168      -2.502 -13.979 -22.702  1.00  1.00
ATOM    671  C   ALA B 168      -2.051 -13.403 -21.366  1.00  1.00
ATOM    672  O   ALA B 168      -0.973 -13.729 -20.870  1.00  1.00
ATOM    673  N   ILE B 169      -3.008 -12.690 -20.729  1.00  1.00
ATOM    674  CA  ILE B 169      -2.790 -12.114 -19.408  1.00  1.00
ATOM    675  C   ILE B 169      -3.639 -12.813 -18.355  1.00  1.00
ATOM    676  O   ILE B 169      -4.842 -13.001 -18.537  1.00  1.00
ATOM    677  N   ASN B 170      -3.055 -13.311 -17.357  1.00  1.00
ATOM    678  CA  ASN B 170      -3.704 -13.864 -16.175  1.00  1.00
ATOM    679  C   ASN B 170      -3.344 -13.069 -14.926  1.00  1.00
ATOM    680  O   ASN B 170      -2.181 -13.015 -14.527  1.00  1.00
ATOM    681  N   SER B 171      -4.280 -11.919 -14.746  1.00  1.00
ATOM    682  CA  SER B 171      -3.898 -10.937 -13.738  1.00  1.00
ATOM    683  C   SER B 171      -5.124 -10.283 -13.114  1.00  1.00
ATOM    684  O   SER B 171      -6.147 -10.102 -13.775  1.00  1.00
ATOM    685  N   SER B 172      -4.990  -9.871 -11.833  1.00  1.00
ATOM    686  CA  SER B 172      -6.037  -9.140 -11.128  1.00  1.00
ATOM    687  C   SER B 172      -5.688  -7.663 -11.002  1.00  1.00
ATOM    688  O   SER B 172      -6.557  -6.830 -10.744  1.00  1.00
ATOM    689  N   LEU B 173      -4.470  -7.347 -11.475  1.00  1.00
ATOM    690  CA  LEU B 173      -4.060  -5.949 -11.522  1.00  1.00
ATOM    691  C   LEU B 173      -5.004  -5.127 -12.393  1.00  1.00
ATOM    692  O   LEU B 173      -5.354  -5.533 -13.501  1.00  1.00
ATOM    693  N   PRO B 174      -5.178  -3.861 -12.037  1.00  1.00
ATOM    694  CA  PRO B 174      -6.117  -2.977 -12.717  1.00  1.00
ATOM    695  C   PRO B 174      -5.521  -2.429 -14.008  1.00  1.00
ATOM    696  O   PRO B 174      -6.225  -2.250 -15.001  1.00  1.00
ATOM    697  N   TYR B 175      -4.367  -2.310 -14.258  1.00  1.00
ATOM    698  CA  TYR B 175      -3.673  -1.719 -15.396  1.00  1.00
ATOM    699  C   TYR B 175      -2.660  -2.690 -15.989  1.00  1.00
ATOM    700  O   TYR B 175      -2.068  -3.498 -15.274  1.00  1.00
ATOM    701  N   GLN B 176      -2.414  -2.461 -17.305  1.00  1.00
ATOM    702  CA  GLN B 176      -1.396  -3.180 -18.062  1.00  1.00
ATOM    703  C   GLN B 176      -0.801  -2.304 -19.156  1.00  1.00
ATOM    704  O   GLN B 176      -1.503  -1.507 -19.777  1.00  1.00
ATOM    705  N   ASN B 177       0.432  -2.438 -19.431  1.00  1.00
ATOM    706  CA  ASN B 177       1.167  -1.720 -20.466  1.00  1.00
ATOM    707  C   ASN B 177       1.695  -2.674 -21.529  1.00  1.00
ATOM    708  O   ASN B 177       2.154  -2.245 -22.588  1.00  1.00
ATOM    709  N   ILE B 178       0.984  -3.824 -21.705  1.00  1.00
ATOM    710  CA  ILE B 178       1.391  -4.837 -22.671  1.00  1.00
ATOM    711  C   ILE B 178       0.886  -4.500 -24.068  1.00  1.00
ATOM    712  O   ILE B 178       1.603  -4.669 -25.055  1.00  1.00
ATOM    713  N   HIS B 179      -0.286  -4.158 -24.340  1.00  1.00
ATOM    714  CA  HIS B 179      -0.952  -4.010 -25.628  1.00  1.00
ATOM    715  C   HIS B 179      -2.354  -3.439 -25.460  1.00  1.00
ATOM    716  O   HIS B 179      -3.076  -3.803 -24.532  1.00  1.00
ATOM    717  N   PRO B 180      -2.713  -2.525 -26.458  1.00  1.00
ATOM    718  CA  PRO B 180      -4.029  -1.902 -26.390  1.00  1.00
ATOM    719  C   PRO B 180      -5.085  -2.772 -27.059  1.00  1.00
ATOM    720  O   PRO B 180      -6.249  -2.770 -26.658  1.00  1.00
ATOM    721  N   VAL B 181      -4.755  -3.641 -27.871  1.00  1.00
ATOM    722  CA  VAL B 181      -5.624  -4.668 -28.435  1.00  1.00
ATOM    723  C   VAL B 181      -5.828  -5.816 -27.455  1.00  1.00
ATOM    724  O   VAL B 181      -4.865  -6.404 -26.964  1.00  1.00
ATOM    725  N   THR B 182      -7.138  -6.006 -27.058  1.00  1.00
ATOM    726  CA  THR B 182      -7.494  -6.979 -26.032  1.00  1.00
ATOM    727  C   THR B 182      -8.779  -7.714 -26.392  1.00  1.00
ATOM    728  O   THR B 182      -9.709  -7.125 -26.943  1.00  1.00
ATOM    729  N   ILE B 183      -8.757  -9.005 -26.152  1.00  1.00
ATOM    730  CA  ILE B 183      -9.939  -9.853 -26.253  1.00  1.00
ATOM    731  C   ILE B 183     -10.355 -10.383 -24.887  1.00  1.00
ATOM    732  O   ILE B 183      -9.523 -10.869 -24.120  1.00  1.00
ATOM    733  N   GLY B 184     -11.463  -9.948 -24.376  1.00  1.00
ATOM    734  CA  GLY B 184     -11.990 -10.552 -23.158  1.00  1.00
ATOM    735  C   GLY B 184     -12.062  -9.536 -22.025  1.00  1.00
ATOM    736  O   GLY B 184     -11.605  -8.401 -22.167  1.00  1.00
ATOM    737  N   GLU B 185     -12.007  -9.707 -20.950  1.00  1.00
ATOM    738  CA  GLU B 185     -11.890  -8.927 -19.724  1.00  1.00
ATOM    739  C   GLU B 185     -10.432  -8.761 -19.314  1.00  1.00
ATOM    740  O   GLU B 185      -9.737  -9.740 -19.044  1.00  1.00
ATOM    741  N   CYS B 186      -9.833  -7.654 -19.858  1.00  1.00
ATOM    742  CA  CYS B 186      -8.413  -7.378 -19.677  1.00  1.00
ATOM    743  C   CYS B 186      -8.197  -6.158 -18.792  1.00  1.00
ATOM    744  O   CYS B 186      -8.963  -5.195 -18.847  1.00  1.00
ATOM    745  N   PRO B 187      -6.980  -6.082 -17.991  1.00  1.00
ATOM    746  CA  PRO B 187      -6.647  -4.810 -17.362  1.00  1.00
ATOM    747  C   PRO B 187      -6.673  -3.672 -18.373  1.00  1.00
ATOM    748  O   PRO B 187      -6.186  -3.813 -19.494  1.00  1.00
ATOM    749  N   LYS B 188      -6.976  -2.406 -17.791  1.00  1.00
ATOM    750  CA  LYS B 188      -6.920  -1.205 -18.615  1.00  1.00
ATOM    751  C   LYS B 188      -5.506  -0.949 -19.121  1.00  1.00
ATOM    752  O   LYS B 188      -4.549  -0.957 -18.347  1.00  1.00
ATOM    753  N   TYR B 189      -5.414  -0.670 -20.508  1.00  1.00
ATOM    754  CA  TYR B 189      -4.106  -0.350 -21.068  1.00  1.00
ATOM    755  C   TYR B 189      -3.735   1.104 -20.806  1.00  1.00
ATOM    756  O   TYR B 189      -4.558   2.004 -20.973  1.00  1.00
ATOM    757  N   VAL B 190      -2.474   1.290 -20.413  1.00  1.00
ATOM    758  CA  VAL B 190      -1.858   2.595 -20.211  1.00  1.00
ATOM    759  C   VAL B 190      -0.409   2.599 -20.682  1.00  1.00
ATOM    760  O   VAL B 190       0.294   1.595 -20.567  1.00  1.00
ATOM    761  N   ARG B 191       0.111   3.700 -21.043  1.00  1.00
ATOM    762  CA  ARG B 191       1.476   3.861 -21.530  1.00  1.00
ATOM    763  C   ARG B 191       2.468   3.931 -20.376  1.00  1.00
ATOM    764  O   ARG B 191       3.626   3.537 -20.516  1.00  1.00
ATOM    765  N   SER B 192       2.131   3.748 -19.227  1.00  1.00
ATOM    766  CA  SER B 192       2.978   3.868 -18.047  1.00  1.00
ATOM    767  C   SER B 192       3.965   2.712 -17.957  1.00  1.00
ATOM    768  O   SER B 192       3.606   1.557 -18.186  1.00  1.00
ATOM    769  N   ALA B 193       5.171   3.063 -17.321  1.00  1.00
ATOM    770  CA  ALA B 193       6.226   2.076 -17.121  1.00  1.00
ATOM    771  C   ALA B 193       6.234   1.561 -15.687  1.00  1.00
ATOM    772  O   ALA B 193       6.523   0.390 -15.440  1.00  1.00
ATOM    773  N   LYS B 194       5.612   2.190 -14.810  1.00  1.00
ATOM    774  CA  LYS B 194       5.517   1.906 -13.383  1.00  1.00
ATOM    775  C   LYS B 194       4.313   2.603 -12.762  1.00  1.00
ATOM    776  O   LYS B 194       4.011   3.751 -13.088  1.00  1.00
ATOM    777  N   LEU B 195       3.568   1.839 -11.972  1.00  1.00
ATOM    778  CA  LEU B 195       2.419   2.200 -11.150  1.00  1.00
ATOM    779  C   LEU B 195       2.382   1.382  -9.864  1.00  1.00
ATOM    780  O   LEU B 195       2.350   0.152  -9.900  1.00  1.00
ATOM    781  N   ARG B 196       3.122   1.832  -8.883  1.00  1.00
ATOM    782  CA  ARG B 196       3.278   1.185  -7.586  1.00  1.00
ATOM    783  C   ARG B 196       2.678   2.033  -6.471  1.00  1.00
ATOM    784  O   ARG B 196       2.916   3.238  -6.399  1.00  1.00
ATOM    785  N   MET B 197       1.639   1.477  -5.791  1.00  1.00
ATOM    786  CA  MET B 197       0.993   2.154  -4.673  1.00  1.00
ATOM    787  C   MET B 197       1.597   1.721  -3.343  1.00  1.00
ATOM    788  O   MET B 197       1.751   0.529  -3.079  1.00  1.00
ATOM    789  N   VAL B 198       2.102   2.781  -2.514  1.00  1.00
ATOM    790  CA  VAL B 198       2.556   2.395  -1.183  1.00  1.00
ATOM    791  C   VAL B 198       1.379   2.085  -0.268  1.00  1.00
ATOM    792  O   VAL B 198       0.382   2.807  -0.258  1.00  1.00
ATOM    793  N   THR B 199       1.583   0.994   0.561  1.00  1.00
ATOM    794  CA  THR B 199       0.567   0.616   1.536  1.00  1.00
ATOM    795  C   THR B 199       1.105   0.713   2.958  1.00  1.00
ATOM    796  O   THR B 199       0.372   1.048   3.888  1.00  1.00
ATOM    797  N   GLY B 200       2.424   0.697   3.058  1.00  1.00
ATOM    798  CA  GLY B 200       3.071   0.895   4.349  1.00  1.00
ATOM    799  C   GLY B 200       3.647   2.301   4.466  1.00  1.00
ATOM    800  O   GLY B 200       3.689   3.048   3.489  1.00  1.00
ATOM    801  N   LEU B 201       4.647   2.487   5.154  1.00  1.00
ATOM    802  CA  LEU B 201       5.261   3.767   5.489  1.00  1.00
ATOM    803  C   LEU B 201       6.721   3.809   5.051  1.00  1.00
ATOM    804  O   LEU B 201       7.401   2.784   5.023  1.00  1.00
ATOM    805  N   ARG B 202       7.289   5.035   5.056  1.00  1.00
ATOM    806  CA  ARG B 202       8.717   5.198   4.806  1.00  1.00
ATOM    807  C   ARG B 202       9.535   4.198   5.613  1.00  1.00
ATOM    808  O   ARG B 202       9.358   4.071   6.825  1.00  1.00
ATOM    809  N   ASN B 203      10.388   3.423   4.854  1.00  1.00
ATOM    810  CA  ASN B 203      11.267   2.445   5.485  1.00  1.00
ATOM    811  C   ASN B 203      12.604   3.068   5.863  1.00  1.00
ATOM    812  O   ASN B 203      13.290   3.648   5.020  1.00  1.00
ATOM    813  N   ILE B 204      12.922   3.136   7.112  1.00  1.00
ATOM    814  CA  ILE B 204      14.126   3.725   7.686  1.00  1.00
ATOM    815  C   ILE B 204      14.774   2.783   8.693  1.00  1.00
ATOM    816  O   ILE B 204      14.281   2.618   9.809  1.00  1.00
ATOM    817  N   PRO B 205      15.302   1.631   8.254  1.00  1.00
ATOM    818  CA  PRO B 205      15.856   0.620   9.147  1.00  1.00
ATOM    819  C   PRO B 205      17.155   1.099   9.783  1.00  1.00
ATOM    820  O   PRO B 205      17.935   1.816   9.158  1.00  1.00
ATOM    821  N   GLY B 206       7.923  14.875   7.189  1.00  1.00
ATOM    822  CA  GLY B 206       6.554  14.649   6.741  1.00  1.00
ATOM    823  C   GLY B 206       5.606  15.693   7.318  1.00  1.00
ATOM    824  O   GLY B 206       5.861  16.256   8.383  1.00  1.00
ATOM    825  N   LEU B 207       4.346  15.673   6.874  1.00  1.00
ATOM    826  CA  LEU B 207       3.376  16.661   7.332  1.00  1.00
ATOM    827  C   LEU B 207       3.176  16.579   8.841  1.00  1.00
ATOM    828  O   LEU B 207       3.000  17.598   9.510  1.00  1.00
ATOM    829  N   PHE B 208       3.199  15.666   9.563  1.00  1.00
ATOM    830  CA  PHE B 208       2.952  15.533  10.993  1.00  1.00
ATOM    831  C   PHE B 208       4.252  15.600  11.785  1.00  1.00
ATOM    832  O   PHE B 208       4.268  16.040  12.935  1.00  1.00
ATOM    833  N   GLY B 209       5.333  15.269  11.328  1.00  1.00
ATOM    834  CA  GLY B 209       6.618  15.612  11.925  1.00  1.00
ATOM    835  C   GLY B 209       7.138  14.480  12.801  1.00  1.00
ATOM    836  O   GLY B 209       8.286  14.503  13.244  1.00  1.00
ATOM    837  N   ALA B 210       6.527  13.275  12.646  1.00  1.00
ATOM    838  CA  ALA B 210       6.943  12.162  13.492  1.00  1.00
ATOM    839  C   ALA B 210       7.848  11.201  12.732  1.00  1.00
ATOM    840  O   ALA B 210       8.814  10.675  13.284  1.00  1.00
ATOM    841  N   ILE B 211       7.393  10.607  11.620  1.00  1.00
ATOM    842  CA  ILE B 211       8.229   9.718  10.822  1.00  1.00
ATOM    843  C   ILE B 211       9.327  10.492  10.104  1.00  1.00
ATOM    844  O   ILE B 211       9.054  11.456   9.388  1.00  1.00
ATOM    845  N   ALA B 212      10.614   9.982  10.218  1.00  1.00
ATOM    846  CA  ALA B 212      11.718  10.722   9.619  1.00  1.00
ATOM    847  C   ALA B 212      11.706  12.181  10.058  1.00  1.00
ATOM    848  O   ALA B 212      11.402  13.074   9.268  1.00  1.00
ATOM    849  N   GLY B 213      11.296  12.370  11.300  1.00  1.00
ATOM    850  CA  GLY B 213      11.244  13.690  11.918  1.00  1.00
ATOM    851  C   GLY B 213      11.824  13.663  13.326  1.00  1.00
ATOM    852  O   GLY B 213      12.726  14.435  13.651  1.00  1.00
ATOM    853  N   PHE B 214      10.885  13.756  14.384  1.00  1.00
ATOM    854  CA  PHE B 214      11.378  13.747  15.756  1.00  1.00
ATOM    855  C   PHE B 214      11.634  12.326  16.240  1.00  1.00
ATOM    856  O   PHE B 214      12.377  12.110  17.198  1.00  1.00
ATOM    857  N   ILE B 215      10.928  11.353  15.707  1.00  1.00
ATOM    858  CA  ILE B 215      11.369   9.965  15.781  1.00  1.00
ATOM    859  C   ILE B 215      12.239   9.599  14.585  1.00  1.00
ATOM    860  O   ILE B 215      11.757   9.518  13.456  1.00  1.00
ATOM    861  N   GLU B 216      13.481   9.735  14.581  1.00  1.00
ATOM    862  CA  GLU B 216      14.396   9.736  13.445  1.00  1.00
ATOM    863  C   GLU B 216      14.410   8.382  12.749  1.00  1.00
ATOM    864  O   GLU B 216      14.490   8.304  11.523  1.00  1.00
ATOM    865  N   GLY B 217      14.217   7.308  13.132  1.00  1.00
ATOM    866  CA  GLY B 217      14.347   6.044  12.419  1.00  1.00
ATOM    867  C   GLY B 217      13.211   5.092  12.773  1.00  1.00
ATOM    868  O   GLY B 217      12.677   5.134  13.881  1.00  1.00
ATOM    869  N   GLY B 218      13.125   3.999  12.048  1.00  1.00
ATOM    870  CA  GLY B 218      12.171   2.933  12.327  1.00  1.00
ATOM    871  C   GLY B 218      12.806   1.830  13.164  1.00  1.00
ATOM    872  O   GLY B 218      13.993   1.534  13.021  1.00  1.00
ATOM    873  N   TRP B 219      11.973   0.799  13.477  1.00  1.00
ATOM    874  CA  TRP B 219      12.416  -0.358  14.246  1.00  1.00
ATOM    875  C   TRP B 219      12.196  -1.651  13.472  1.00  1.00
ATOM    876  O   TRP B 219      11.063  -2.007  13.147  1.00  1.00
ATOM    877  N   THR B 220      13.331  -2.376  13.157  1.00  1.00
ATOM    878  CA  THR B 220      13.178  -3.662  12.487  1.00  1.00
ATOM    879  C   THR B 220      12.764  -4.750  13.471  1.00  1.00
ATOM    880  O   THR B 220      12.001  -5.653  13.128  1.00  1.00
ATOM    881  N   GLY B 221      12.842  -4.432  14.760  1.00  1.00
ATOM    882  CA  GLY B 221      12.539  -5.383  15.822  1.00  1.00
ATOM    883  C   GLY B 221      11.058  -5.361  16.176  1.00  1.00
ATOM    884  O   GLY B 221      10.499  -6.367  16.613  1.00  1.00
ATOM    885  N   MET B 222      10.322  -4.421  15.879  1.00  1.00
ATOM    886  CA  MET B 222       8.865  -4.395  15.914  1.00  1.00
ATOM    887  C   MET B 222       8.273  -4.965  14.632  1.00  1.00
ATOM    888  O   MET B 222       8.346  -4.341  13.573  1.00  1.00
ATOM    889  N   ILE B 223       7.940  -6.260  14.691  1.00  1.00
ATOM    890  CA  ILE B 223       7.603  -7.031  13.501  1.00  1.00
ATOM    891  C   ILE B 223       6.109  -7.323  13.437  1.00  1.00
ATOM    892  O   ILE B 223       5.524  -7.382  12.356  1.00  1.00
ATOM    893  N   ASP B 224       5.256  -6.840  14.253  1.00  1.00
ATOM    894  CA  ASP B 224       3.856  -7.243  14.298  1.00  1.00
ATOM    895  C   ASP B 224       2.932  -6.054  14.062  1.00  1.00
ATOM    896  O   ASP B 224       1.860  -6.196  13.475  1.00  1.00
ATOM    897  N   GLY B 225       3.261  -5.028  13.550  1.00  1.00
ATOM    898  CA  GLY B 225       2.448  -3.906  13.096  1.00  1.00
ATOM    899  C   GLY B 225       3.318  -2.729  12.675  1.00  1.00
ATOM    900  O   GLY B 225       4.485  -2.639  13.058  1.00  1.00
ATOM    901  N   TRP B 226       2.558  -1.647  12.191  1.00  1.00
ATOM    902  CA  TRP B 226       3.261  -0.468  11.699  1.00  1.00
ATOM    903  C   TRP B 226       3.607   0.482  12.839  1.00  1.00
ATOM    904  O   TRP B 226       4.680   1.086  12.852  1.00  1.00
ATOM    905  N   TYR B 227       2.976   0.684  13.790  1.00  1.00
ATOM    906  CA  TYR B 227       3.193   1.536  14.953  1.00  1.00
ATOM    907  C   TYR B 227       3.100   0.737  16.247  1.00  1.00
ATOM    908  O   TYR B 227       2.335  -0.223  16.342  1.00  1.00
ATOM    909  N   GLY B 228       3.901   1.395  17.329  1.00  1.00
ATOM    910  CA  GLY B 228       3.844   0.695  18.606  1.00  1.00
ATOM    911  C   GLY B 228       4.838   1.281  19.601  1.00  1.00
ATOM    912  O   GLY B 228       5.703   2.076  19.233  1.00  1.00
ATOM    913  N   TYR B 229       5.368   0.345  20.490  1.00  1.00
ATOM    914  CA  TYR B 229       6.116   0.763  21.669  1.00  1.00
ATOM    915  C   TYR B 229       7.378  -0.071  21.846  1.00  1.00
ATOM    916  O   TYR B 229       7.411  -1.248  21.485  1.00  1.00
ATOM    917  N   HIS B 230       8.384   0.545  22.362  1.00  1.00
ATOM    918  CA  HIS B 230       9.589  -0.067  22.909  1.00  1.00
ATOM    919  C   HIS B 230       9.773   0.297  24.377  1.00  1.00
ATOM    920  O   HIS B 230       9.597   1.451  24.767  1.00  1.00
ATOM    921  N   HIS B 231       9.858  -0.615  25.273  1.00  1.00
ATOM    922  CA  HIS B 231       9.986  -0.326  26.697  1.00  1.00
ATOM    923  C   HIS B 231      11.269  -0.917  27.266  1.00  1.00
ATOM    924  O   HIS B 231      11.710  -1.987  26.847  1.00  1.00
ATOM    925  N   GLN B 232      11.725  -0.398  28.310  1.00  1.00
ATOM    926  CA  GLN B 232      12.896  -0.740  29.109  1.00  1.00
ATOM    927  C   GLN B 232      12.619  -0.561  30.596  1.00  1.00
ATOM    928  O   GLN B 232      12.112   0.477  31.022  1.00  1.00
ATOM    929  N   ASN B 233      12.523  -1.608  31.352  1.00  1.00
ATOM    930  CA  ASN B 233      12.311  -1.562  32.794  1.00  1.00
ATOM    931  C   ASN B 233      13.126  -2.634  33.505  1.00  1.00
ATOM    932  O   ASN B 233      13.463  -3.663  32.919  1.00  1.00
ATOM    933  N   GLU B 234      13.061  -2.719  34.799  1.00  1.00
ATOM    934  CA  GLU B 234      13.802  -3.714  35.566  1.00  1.00
ATOM    935  C   GLU B 234      13.571  -5.116  35.016  1.00  1.00
ATOM    936  O   GLU B 234      14.488  -5.935  34.975  1.00  1.00
ATOM    937  N   GLN B 235      12.462  -5.488  34.610  1.00  1.00
ATOM    938  CA  GLN B 235      12.065  -6.788  34.084  1.00  1.00
ATOM    939  C   GLN B 235      12.513  -6.958  32.638  1.00  1.00
ATOM    940  O   GLN B 235      12.796  -8.070  32.192  1.00  1.00
ATOM    941  N   GLY B 236      13.139  -6.198  31.994  1.00  1.00
ATOM    942  CA  GLY B 236      13.679  -6.399  30.655  1.00  1.00
ATOM    943  C   GLY B 236      13.329  -5.233  29.739  1.00  1.00
ATOM    944  O   GLY B 236      12.759  -4.234  30.180  1.00  1.00
ATOM    945  N   SER B 237      13.551  -5.584  28.377  1.00  1.00
ATOM    946  CA  SER B 237      13.105  -4.701  27.306  1.00  1.00
ATOM    947  C   SER B 237      12.523  -5.494  26.143  1.00  1.00
ATOM    948  O   SER B 237      12.975  -6.600  25.846  1.00  1.00
ATOM    949  N   GLY B 238      11.603  -4.872  25.428  1.00  1.00
ATOM    950  CA  GLY B 238      10.996  -5.510  24.266  1.00  1.00
ATOM    951  C   GLY B 238      10.344  -4.481  23.352  1.00  1.00
ATOM    952  O   GLY B 238      10.129  -3.334  23.745  1.00  1.00
ATOM    953  N   TYR B 239       9.754  -4.977  22.275  1.00  1.00
ATOM    954  CA  TYR B 239       8.864  -4.246  21.380  1.00  1.00
ATOM    955  C   TYR B 239       7.468  -4.855  21.373  1.00  1.00
ATOM    956  O   TYR B 239       7.310  -6.071  21.484  1.00  1.00
ATOM    957  N   ALA B 240       6.483  -3.946  21.065  1.00  1.00
ATOM    958  CA  ALA B 240       5.084  -4.340  20.952  1.00  1.00
ATOM    959  C   ALA B 240       4.307  -3.366  20.075  1.00  1.00
ATOM    960  O   ALA B 240       4.471  -2.151  20.184  1.00  1.00
ATOM    961  N   ALA B 241       3.713  -3.836  18.977  1.00  1.00
ATOM    962  CA  ALA B 241       2.875  -2.989  18.137  1.00  1.00
ATOM    963  C   ALA B 241       1.619  -2.548  18.878  1.00  1.00
ATOM    964  O   ALA B 241       0.994  -3.338  19.585  1.00  1.00
ATOM    965  N   ASP B 242       1.218  -1.200  18.617  1.00  1.00
ATOM    966  CA  ASP B 242      -0.127  -0.827  19.039  1.00  1.00
ATOM    967  C   ASP B 242      -1.180  -1.432  18.121  1.00  1.00
ATOM    968  O   ASP B 242      -1.181  -1.186  16.914  1.00  1.00
ATOM    969  N   GLN B 243      -1.933  -2.432  18.666  1.00  1.00
ATOM    970  CA  GLN B 243      -2.807  -3.254  17.838  1.00  1.00
ATOM    971  C   GLN B 243      -3.975  -2.442  17.294  1.00  1.00
ATOM    972  O   GLN B 243      -4.384  -2.618  16.146  1.00  1.00
ATOM    973  N   LYS B 244      -4.536  -1.511  18.031  1.00  1.00
ATOM    974  CA  LYS B 244      -5.706  -0.743  17.624  1.00  1.00
ATOM    975  C   LYS B 244      -5.383   0.176  16.453  1.00  1.00
ATOM    976  O   LYS B 244      -6.170   0.302  15.515  1.00  1.00
ATOM    977  N   SER B 245      -4.291   0.954  16.538  1.00  1.00
ATOM    978  CA  SER B 245      -3.931   1.879  15.470  1.00  1.00
ATOM    979  C   SER B 245      -3.422   1.133  14.243  1.00  1.00
ATOM    980  O   SER B 245      -3.690   1.528  13.109  1.00  1.00
ATOM    981  N   THR B 246      -2.737   0.000  14.470  1.00  1.00
ATOM    982  CA  THR B 246      -2.258  -0.820  13.364  1.00  1.00
ATOM    983  C   THR B 246      -3.418  -1.422  12.582  1.00  1.00
ATOM    984  O   THR B 246      -3.404  -1.446  11.351  1.00  1.00
ATOM    985  N   GLN B 247      -4.423  -1.952  13.316  1.00  1.00
ATOM    986  CA  GLN B 247      -5.587  -2.580  12.702  1.00  1.00
ATOM    987  C   GLN B 247      -6.443  -1.555  11.968  1.00  1.00
ATOM    988  O   GLN B 247      -6.950  -1.823  10.879  1.00  1.00
ATOM    989  N   ASN B 248      -6.677  -0.406  12.563  1.00  1.00
ATOM    990  CA  ASN B 248      -7.449   0.666  11.946  1.00  1.00
ATOM    991  C   ASN B 248      -6.762   1.187  10.691  1.00  1.00
ATOM    992  O   ASN B 248      -7.419   1.506   9.699  1.00  1.00
ATOM    993  N   ALA B 249      -5.440   1.261  10.699  1.00  1.00
ATOM    994  CA  ALA B 249      -4.673   1.733   9.553  1.00  1.00
ATOM    995  C   ALA B 249      -4.680   0.709   8.426  1.00  1.00
ATOM    996  O   ALA B 249      -4.769   1.064   7.251  1.00  1.00
ATOM    997  N   ILE B 250      -4.532  -0.583   8.764  1.00  1.00
ATOM    998  CA  ILE B 250      -4.644  -1.620   7.745  1.00  1.00
ATOM    999  C   ILE B 250      -6.021  -1.607   7.095  1.00  1.00
ATOM   1000  O   ILE B 250      -6.146  -1.751   5.879  1.00  1.00
ATOM   1001  N   ASN B 251      -7.077  -1.402   7.943  1.00  1.00
ATOM   1002  CA  ASN B 251      -8.439  -1.290   7.435  1.00  1.00
ATOM   1003  C   ASN B 251      -8.566  -0.135   6.450  1.00  1.00
ATOM   1004  O   ASN B 251      -9.217  -0.260   5.412  1.00  1.00
ATOM   1005  N   GLY B 252      -8.012   1.015   6.807  1.00  1.00
ATOM   1006  CA  GLY B 252      -8.103   2.226   6.001  1.00  1.00
ATOM   1007  C   GLY B 252      -7.347   2.073   4.688  1.00  1.00
ATOM   1008  O   GLY B 252      -7.827   2.485   3.632  1.00  1.00
ATOM   1009  N   ILE B 253      -6.059   1.615   4.778  1.00  1.00
ATOM   1010  CA  ILE B 253      -5.201   1.486   3.607  1.00  1.00
ATOM   1011  C   ILE B 253      -5.777   0.488   2.610  1.00  1.00
ATOM   1012  O   ILE B 253      -5.763   0.725   1.402  1.00  1.00
ATOM   1013  N   THR B 254      -6.309  -0.633   3.100  1.00  1.00
ATOM   1014  CA  THR B 254      -6.882  -1.652   2.229  1.00  1.00
ATOM   1015  C   THR B 254      -8.180  -1.168   1.595  1.00  1.00
ATOM   1016  O   THR B 254      -8.441  -1.423   0.419  1.00  1.00
ATOM   1017  N   ASN B 255      -8.967  -0.403   2.285  1.00  1.00
ATOM   1018  CA  ASN B 255     -10.160   0.231   1.737  1.00  1.00
ATOM   1019  C   ASN B 255      -9.801   1.218   0.634  1.00  1.00
ATOM   1020  O   ASN B 255     -10.493   1.308  -0.381  1.00  1.00
ATOM   1021  N   LYS B 256      -8.657   1.926   0.833  1.00  1.00
ATOM   1022  CA  LYS B 256      -8.160   2.868  -0.163  1.00  1.00
ATOM   1023  C   LYS B 256      -7.757   2.153  -1.446  1.00  1.00
ATOM   1024  O   LYS B 256      -8.041   2.625  -2.547  1.00  1.00
ATOM   1025  N   VAL B 257      -7.060   1.010  -1.314  1.00  1.00
ATOM   1026  CA  VAL B 257      -6.677   0.203  -2.467  1.00  1.00
ATOM   1027  C   VAL B 257      -7.901  -0.281  -3.232  1.00  1.00
ATOM   1028  O   VAL B 257      -7.935  -0.235  -4.462  1.00  1.00
ATOM   1029  N   ASN B 258      -8.914  -0.741  -2.485  1.00  1.00
ATOM   1030  CA  ASN B 258     -10.155  -1.237  -3.067  1.00  1.00
ATOM   1031  C   ASN B 258     -10.882  -0.138  -3.832  1.00  1.00
ATOM   1032  O   ASN B 258     -11.413  -0.372  -4.918  1.00  1.00
ATOM   1033  N   THR B 259     -10.949   1.068  -3.217  1.00  1.00
ATOM   1034  CA  THR B 259     -11.594   2.223  -3.831  1.00  1.00
ATOM   1035  C   THR B 259     -10.919   2.597  -5.144  1.00  1.00
ATOM   1036  O   THR B 259     -11.587   2.914  -6.128  1.00  1.00
ATOM   1037  N   VAL B 260      -9.597   2.683  -5.146  1.00  1.00
ATOM   1038  CA  VAL B 260      -8.817   2.976  -6.342  1.00  1.00
ATOM   1039  C   VAL B 260      -9.061   1.936  -7.428  1.00  1.00
ATOM   1040  O   VAL B 260      -9.205   2.273  -8.603  1.00  1.00
ATOM   1041  N   ILE B 261      -9.008   0.672  -7.077  1.00  1.00
ATOM   1042  CA  ILE B 261      -9.221  -0.423  -8.016  1.00  1.00
ATOM   1043  C   ILE B 261     -10.642  -0.410  -8.564  1.00  1.00
ATOM   1044  O   ILE B 261     -10.860  -0.623  -9.757  1.00  1.00
ATOM   1045  N   GLU B 262     -11.597  -0.150  -7.777  1.00  1.00
ATOM   1046  CA  GLU B 262     -13.020  -0.153  -8.094  1.00  1.00
ATOM   1047  C   GLU B 262     -13.340   0.844  -9.200  1.00  1.00
ATOM   1048  O   GLU B 262     -14.157   0.570 -10.079  1.00  1.00
ATOM   1049  N   LYS B 263     -12.720   1.940  -9.300  1.00  1.00
ATOM   1050  CA  LYS B 263     -13.032   3.026 -10.221  1.00  1.00
ATOM   1051  C   LYS B 263     -12.452   2.759 -11.604  1.00  1.00
ATOM   1052  O   LYS B 263     -13.061   3.099 -12.619  1.00  1.00
ATOM   1053  N   MET B 264     -11.413   2.060 -11.721  1.00  1.00
ATOM   1054  CA  MET B 264     -10.841   1.666 -13.003  1.00  1.00
ATOM   1055  C   MET B 264      -9.941   0.447 -12.853  1.00  1.00
ATOM   1056  O   MET B 264      -8.979   0.464 -12.085  1.00  1.00
ATOM   1057  N   ASN B 265     -10.518  -0.705 -13.564  1.00  1.00
ATOM   1058  CA  ASN B 265      -9.778  -1.955 -13.443  1.00  1.00
ATOM   1059  C   ASN B 265     -10.147  -2.925 -14.557  1.00  1.00
ATOM   1060  O   ASN B 265      -9.345  -3.773 -14.947  1.00  1.00
ATOM   1061  N   ILE B 266     -10.600  -2.674 -15.617  1.00  1.00
ATOM   1062  CA  ILE B 266     -11.000  -3.603 -16.668  1.00  1.00
ATOM   1063  C   ILE B 266     -11.378  -2.861 -17.944  1.00  1.00
ATOM   1064  O   ILE B 266     -11.887  -1.741 -17.894  1.00  1.00
ATOM   1065  N   GLN B 267     -11.002  -3.434 -19.034  1.00  1.00
ATOM   1066  CA  GLN B 267     -11.418  -3.071 -20.384  1.00  1.00
ATOM   1067  C   GLN B 267     -11.954  -4.281 -21.139  1.00  1.00
ATOM   1068  O   GLN B 267     -11.421  -5.384 -21.021  1.00  1.00
ATOM   1069  N   PHE B 268     -13.122  -4.170 -21.702  1.00  1.00
ATOM   1070  CA  PHE B 268     -13.641  -5.249 -22.534  1.00  1.00
ATOM   1071  C   PHE B 268     -12.947  -5.282 -23.890  1.00  1.00
ATOM   1072  O   PHE B 268     -12.546  -4.245 -24.417  1.00  1.00
ATOM   1073  N   THR B 269     -13.174  -6.224 -24.706  1.00  1.00
ATOM   1074  CA  THR B 269     -12.613  -6.353 -26.045  1.00  1.00
ATOM   1075  C   THR B 269     -12.544  -5.003 -26.747  1.00  1.00
ATOM   1076  O   THR B 269     -13.525  -4.259 -26.779  1.00  1.00
ATOM   1077  N   ALA B 270     -11.309  -4.719 -27.190  1.00  1.00
ATOM   1078  CA  ALA B 270     -10.912  -3.556 -27.975  1.00  1.00
ATOM   1079  C   ALA B 270      -9.979  -3.951 -29.112  1.00  1.00
ATOM   1080  O   ALA B 270      -8.983  -4.641 -28.899  1.00  1.00
ATOM   1081  N   VAL B 271     -10.458  -3.986 -30.300  1.00  1.00
ATOM   1082  CA  VAL B 271      -9.717  -4.422 -31.478  1.00  1.00
ATOM   1083  C   VAL B 271      -9.610  -3.303 -32.506  1.00  1.00
ATOM   1084  O   VAL B 271     -10.533  -2.505 -32.668  1.00  1.00
ATOM   1085  N   GLY B 272      -8.653  -3.186 -33.229  1.00  1.00
ATOM   1086  CA  GLY B 272      -8.469  -2.255 -34.336  1.00  1.00
ATOM   1087  C   GLY B 272      -9.649  -2.304 -35.299  1.00  1.00
ATOM   1088  O   GLY B 272     -10.192  -3.373 -35.576  1.00  1.00
ATOM   1089  N   LYS B 273      -9.766  -1.174 -36.072  1.00  1.00
ATOM   1090  CA  LYS B 273     -10.713  -1.101 -37.179  1.00  1.00
ATOM   1091  C   LYS B 273      -9.997  -1.176 -38.521  1.00  1.00
ATOM   1092  O   LYS B 273      -8.989  -0.503 -38.737  1.00  1.00
ATOM   1093  N   LEU B 274      -9.606  10.582 -37.280  1.00  1.00
ATOM   1094  CA  LEU B 274     -10.683  10.674 -36.302  1.00  1.00
ATOM   1095  C   LEU B 274     -10.666   9.483 -35.349  1.00  1.00
ATOM   1096  O   LEU B 274     -10.909   9.630 -34.151  1.00  1.00
ATOM   1097  N   ASN B 275     -10.556   8.268 -35.873  1.00  1.00
ATOM   1098  CA  ASN B 275     -10.450   7.069 -35.051  1.00  1.00
ATOM   1099  C   ASN B 275      -9.158   7.067 -34.243  1.00  1.00
ATOM   1100  O   ASN B 275      -9.139   6.646 -33.086  1.00  1.00
ATOM   1101  N   LYS B 276      -8.047   7.404 -34.861  1.00  1.00
ATOM   1102  CA  LYS B 276      -6.771   7.445 -34.158  1.00  1.00
ATOM   1103  C   LYS B 276      -6.758   8.543 -33.102  1.00  1.00
ATOM   1104  O   LYS B 276      -6.172   8.382 -32.032  1.00  1.00
ATOM   1105  N   LYS B 277      -7.388   9.719 -33.404  1.00  1.00
ATOM   1106  CA  LYS B 277      -7.479  10.818 -32.450  1.00  1.00
ATOM   1107  C   LYS B 277      -8.256  10.405 -31.206  1.00  1.00
ATOM   1108  O   LYS B 277      -7.901  10.778 -30.089  1.00  1.00
ATOM   1109  N   VAL B 278      -9.387   9.657 -31.402  1.00  1.00
ATOM   1110  CA  VAL B 278     -10.189   9.165 -30.289  1.00  1.00
ATOM   1111  C   VAL B 278      -9.395   8.193 -29.426  1.00  1.00
ATOM   1112  O   VAL B 278      -9.480   8.226 -28.198  1.00  1.00
ATOM   1113  N   ASP B 279      -8.752   7.186 -30.090  1.00  1.00
ATOM   1114  CA  ASP B 279      -7.959   6.202 -29.362  1.00  1.00
ATOM   1115  C   ASP B 279      -6.802   6.863 -28.625  1.00  1.00
ATOM   1116  O   ASP B 279      -6.498   6.512 -27.485  1.00  1.00
ATOM   1117  N   ASP B 280      -6.048   7.708 -29.231  1.00  1.00
ATOM   1118  CA  ASP B 280      -4.888   8.356 -28.631  1.00  1.00
ATOM   1119  C   ASP B 280      -5.305   9.320 -27.527  1.00  1.00
ATOM   1120  O   ASP B 280      -4.608   9.469 -26.524  1.00  1.00
ATOM   1121  N   GLY B 281      -6.447   9.970 -27.647  1.00  1.00
ATOM   1122  CA  GLY B 281      -6.913  10.935 -26.659  1.00  1.00
ATOM   1123  C   GLY B 281      -7.414  10.237 -25.401  1.00  1.00
ATOM   1124  O   GLY B 281      -7.222  10.728 -24.288  1.00  1.00
ATOM   1125  N   PHE B 282      -8.132   9.140 -25.516  1.00  1.00
ATOM   1126  CA  PHE B 282      -8.569   8.352 -24.370  1.00  1.00
ATOM   1127  C   PHE B 282      -7.382   7.749 -23.631  1.00  1.00
ATOM   1128  O   PHE B 282      -7.370   7.686 -22.402  1.00  1.00
ATOM   1129  N   LEU B 283      -6.410   7.251 -24.413  1.00  1.00
ATOM   1130  CA  LEU B 283      -5.192   6.683 -23.848  1.00  1.00
ATOM   1131  C   LEU B 283      -4.401   7.732 -23.074  1.00  1.00
ATOM   1132  O   LEU B 283      -3.831   7.443 -22.022  1.00  1.00
ATOM   1133  N   ASP B 284      -4.307   8.958 -23.612  1.00  1.00
ATOM   1134  CA  ASP B 284      -3.612  10.048 -22.938  1.00  1.00
ATOM   1135  C   ASP B 284      -4.261  10.369 -21.598  1.00  1.00
ATOM   1136  O   ASP B 284      -3.574  10.638 -20.612  1.00  1.00
ATOM   1137  N   ILE B 285      -5.605  10.401 -21.571  1.00  1.00
ATOM   1138  CA  ILE B 285      -6.363  10.749 -20.375  1.00  1.00
ATOM   1139  C   ILE B 285      -6.227   9.674 -19.305  1.00  1.00
ATOM   1140  O   ILE B 285      -6.087   9.978 -18.120  1.00  1.00
ATOM   1141  N   TRP B 286      -6.364   8.391 -19.702  1.00  1.00
ATOM   1142  CA  TRP B 286      -6.304   7.287 -18.752  1.00  1.00
ATOM   1143  C   TRP B 286      -4.894   7.110 -18.201  1.00  1.00
ATOM   1144  O   TRP B 286      -4.712   6.783 -17.029  1.00  1.00
ATOM   1145  N   THR B 287      -3.892   7.291 -19.004  1.00  1.00
ATOM   1146  CA  THR B 287      -2.508   7.245 -18.549  1.00  1.00
ATOM   1147  C   THR B 287      -2.240   8.311 -17.494  1.00  1.00
ATOM   1148  O   THR B 287      -1.544   8.062 -16.509  1.00  1.00
ATOM   1149  N   TYR B 288      -2.750   9.556 -17.795  1.00  1.00
ATOM   1150  CA  TYR B 288      -2.607  10.673 -16.869  1.00  1.00
ATOM   1151  C   TYR B 288      -3.337  10.401 -15.560  1.00  1.00
ATOM   1152  O   TYR B 288      -2.829  10.703 -14.480  1.00  1.00
ATOM   1153  N   ASN B 289      -4.554   9.913 -15.654  1.00  1.00
ATOM   1154  CA  ASN B 289      -5.415   9.643 -14.509  1.00  1.00
ATOM   1155  C   ASN B 289      -4.807   8.583 -13.600  1.00  1.00
ATOM   1156  O   ASN B 289      -4.871   8.690 -12.375  1.00  1.00
ATOM   1157  N   ALA B 290      -4.332   7.493 -14.181  1.00  1.00
ATOM   1158  CA  ALA B 290      -3.756   6.386 -13.427  1.00  1.00
ATOM   1159  C   ALA B 290      -2.506   6.824 -12.674  1.00  1.00
ATOM   1160  O   ALA B 290      -2.301   6.448 -11.520  1.00  1.00
ATOM   1161  N   GLU B 291      -1.597   7.475 -13.362  1.00  1.00
ATOM   1162  CA  GLU B 291      -0.335   7.892 -12.762  1.00  1.00
ATOM   1163  C   GLU B 291      -0.561   8.933 -11.673  1.00  1.00
ATOM   1164  O   GLU B 291       0.086   8.899 -10.626  1.00  1.00
ATOM   1165  N   LEU B 292      -1.400   9.897 -11.889  1.00  1.00
ATOM   1166  CA  LEU B 292      -1.659  10.975 -10.942  1.00  1.00
ATOM   1167  C   LEU B 292      -2.421  10.467  -9.723  1.00  1.00
ATOM   1168  O   LEU B 292      -2.186  10.914  -8.600  1.00  1.00
ATOM   1169  N   LEU B 293      -3.374   9.592  -9.902  1.00  1.00
ATOM   1170  CA  LEU B 293      -4.107   8.981  -8.799  1.00  1.00
ATOM   1171  C   LEU B 293      -3.162   8.265  -7.839  1.00  1.00
ATOM   1172  O   LEU B 293      -3.340   8.321  -6.622  1.00  1.00
ATOM   1173  N   VAL B 294      -2.202   7.526  -8.414  1.00  1.00
ATOM   1174  CA  VAL B 294      -1.234   6.791  -7.609  1.00  1.00
ATOM   1175  C   VAL B 294      -0.303   7.740  -6.864  1.00  1.00
ATOM   1176  O   VAL B 294       0.013   7.523  -5.694  1.00  1.00
ATOM   1177  N   LEU B 295       0.195   8.756  -7.578  1.00  1.00
ATOM   1178  CA  LEU B 295       1.103   9.729  -6.983  1.00  1.00
ATOM   1179  C   LEU B 295       0.431  10.483  -5.840  1.00  1.00
ATOM   1180  O   LEU B 295       1.046  10.733  -4.803  1.00  1.00
ATOM   1181  N   LEU B 296      -0.767  10.937  -6.036  1.00  1.00
ATOM   1182  CA  LEU B 296      -1.506  11.676  -5.019  1.00  1.00
ATOM   1183  C   LEU B 296      -1.829  10.791  -3.820  1.00  1.00
ATOM   1184  O   LEU B 296      -1.757  11.232  -2.673  1.00  1.00
ATOM   1185  N   GLU B 297      -2.329   9.573  -4.085  1.00  1.00
ATOM   1186  CA  GLU B 297      -2.675   8.646  -3.014  1.00  1.00
ATOM   1187  C   GLU B 297      -1.438   8.216  -2.236  1.00  1.00
ATOM   1188  O   GLU B 297      -1.487   8.043  -1.018  1.00  1.00
ATOM   1189  N   ASN B 298      -0.317   8.075  -2.898  1.00  1.00
ATOM   1190  CA  ASN B 298       0.940   7.717  -2.251  1.00  1.00
ATOM   1191  C   ASN B 298       1.355   8.771  -1.233  1.00  1.00
ATOM   1192  O   ASN B 298       1.840   8.445  -0.150  1.00  1.00
ATOM   1193  N   GLU B 299       1.284  10.037  -1.632  1.00  1.00
ATOM   1194  CA  GLU B 299       1.589  11.142  -0.731  1.00  1.00
ATOM   1195  C   GLU B 299       0.673  11.129   0.486  1.00  1.00
ATOM   1196  O   GLU B 299       1.112  11.384   1.608  1.00  1.00
ATOM   1197  N   ARG B 300      -0.603  10.886   0.275  1.00  1.00
ATOM   1198  CA  ARG B 300      -1.603  10.864   1.336  1.00  1.00
ATOM   1199  C   ARG B 300      -1.379   9.690   2.279  1.00  1.00
ATOM   1200  O   ARG B 300      -1.569   9.808   3.490  1.00  1.00
ATOM   1201  N   THR B 301      -1.005   8.537   1.749  1.00  1.00
ATOM   1202  CA  THR B 301      -0.745   7.331   2.526  1.00  1.00
ATOM   1203  C   THR B 301       0.414   7.539   3.494  1.00  1.00
ATOM   1204  O   THR B 301       0.366   7.091   4.640  1.00  1.00
ATOM   1205  N   LEU B 302       1.510   8.095   2.992  1.00  1.00
ATOM   1206  CA  LEU B 302       2.674   8.367   3.827  1.00  1.00
ATOM   1207  C   LEU B 302       2.343   9.376   4.922  1.00  1.00
ATOM   1208  O   LEU B 302       2.782   9.235   6.063  1.00  1.00
ATOM   1209  N   ASP B 303       1.567  10.376   4.573  1.00  1.00
ATOM   1210  CA  ASP B 303       1.153  11.380   5.546  1.00  1.00
ATOM   1211  C   ASP B 303       0.238  10.777   6.604  1.00  1.00
ATOM   1212  O   ASP B 303       0.322  11.125   7.782  1.00  1.00
ATOM   1213  N   PHE B 304      -0.630   9.825   6.170  1.00  1.00
ATOM   1214  CA  PHE B 304      -1.546   9.120   7.058  1.00  1.00
ATOM   1215  C   PHE B 304      -0.790   8.354   8.136  1.00  1.00
ATOM   1216  O   PHE B 304      -1.209   8.313   9.292  1.00  1.00
ATOM   1217  N   HIS B 305       0.252   7.634   7.724  1.00  1.00
ATOM   1218  CA  HIS B 305       1.097   6.892   8.652  1.00  1.00
ATOM   1219  C   HIS B 305       1.797   7.828   9.628  1.00  1.00
ATOM   1220  O   HIS B 305       1.907   7.530  10.818  1.00  1.00
ATOM   1221  N   ASP B 306       2.347   8.959   9.072  1.00  1.00
ATOM   1222  CA  ASP B 306       2.989   9.965   9.909  1.00  1.00
ATOM   1223  C   ASP B 306       2.033  10.488  10.974  1.00  1.00
ATOM   1224  O   ASP B 306       2.422  10.694  12.124  1.00  1.00
ATOM   1225  N   SER B 307       0.793  10.732  10.598  1.00  1.00
ATOM   1226  CA  SER B 307      -0.250  11.227  11.488  1.00  1.00
ATOM   1227  C   SER B 307      -0.544  10.229  12.601  1.00  1.00
ATOM   1228  O   SER B 307      -0.773  10.614  13.748  1.00  1.00
ATOM   1229  N   ASN B 308      -0.660   8.944  12.261  1.00  1.00
ATOM   1230  CA  ASN B 308      -0.955   7.878  13.211  1.00  1.00
ATOM   1231  C   ASN B 308       0.127   7.776  14.278  1.00  1.00
ATOM   1232  O   ASN B 308      -0.166   7.546  15.452  1.00  1.00
ATOM   1233  N   VAL B 309       1.393   7.891  13.832  1.00  1.00
ATOM   1234  CA  VAL B 309       2.514   7.875  14.763  1.00  1.00
ATOM   1235  C   VAL B 309       2.465   9.069  15.707  1.00  1.00
ATOM   1236  O   VAL B 309       2.713   8.937  16.905  1.00  1.00
ATOM   1237  N   LYS B 310       2.218  10.247  15.133  1.00  1.00
ATOM   1238  CA  LYS B 310       2.141  11.492  15.887  1.00  1.00
ATOM   1239  C   LYS B 310       1.037  11.434  16.934  1.00  1.00
ATOM   1240  O   LYS B 310       1.207  11.910  18.057  1.00  1.00
ATOM   1241  N   ASN B 311      -0.140  10.894  16.531  1.00  1.00
ATOM   1242  CA  ASN B 311      -1.292  10.788  17.419  1.00  1.00
ATOM   1243  C   ASN B 311      -1.028   9.800  18.548  1.00  1.00
ATOM   1244  O   ASN B 311      -1.460  10.008  19.681  1.00  1.00
ATOM   1245  N   LEU B 312      -0.412   8.676  18.276  1.00  1.00
ATOM   1246  CA  LEU B 312      -0.037   7.684  19.276  1.00  1.00
ATOM   1247  C   LEU B 312       0.921   8.274  20.305  1.00  1.00
ATOM   1248  O   LEU B 312       0.805   8.007  21.501  1.00  1.00
ATOM   1249  N   TYR B 313       1.830   9.093  19.827  1.00  1.00
ATOM   1250  CA  TYR B 313       2.801   9.759  20.687  1.00  1.00
ATOM   1251  C   TYR B 313       2.123  10.772  21.601  1.00  1.00
ATOM   1252  O   TYR B 313       2.461  10.883  22.779  1.00  1.00
ATOM   1253  N   GLU B 314       1.287  11.627  21.011  1.00  1.00
ATOM   1254  CA  GLU B 314       0.545  12.631  21.764  1.00  1.00
ATOM   1255  C   GLU B 314      -0.390  11.980  22.775  1.00  1.00
ATOM   1256  O   GLU B 314      -0.571  12.487  23.883  1.00  1.00
ATOM   1257  N   LYS B 315      -0.969  10.851  22.455  1.00  1.00
ATOM   1258  CA  LYS B 315      -1.844  10.093  23.341  1.00  1.00
ATOM   1259  C   LYS B 315      -1.106   9.651  24.598  1.00  1.00
ATOM   1260  O   LYS B 315      -1.659   9.680  25.697  1.00  1.00
ATOM   1261  N   VAL B 316       0.080   9.033  24.425  1.00  1.00
ATOM   1262  CA  VAL B 316       0.909   8.624  25.552  1.00  1.00
ATOM   1263  C   VAL B 316       1.358   9.828  26.371  1.00  1.00
ATOM   1264  O   VAL B 316       1.362   9.788  27.601  1.00  1.00
ATOM   1265  N   LYS B 317       1.737  10.897  25.653  1.00  1.00
ATOM   1266  CA  LYS B 317       2.195  12.109  26.322  1.00  1.00
ATOM   1267  C   LYS B 317       1.124  12.663  27.253  1.00  1.00
ATOM   1268  O   LYS B 317       1.422  13.103  28.364  1.00  1.00
ATOM   1269  N   SER B 318      -0.126  12.656  26.815  1.00  1.00
ATOM   1270  CA  SER B 318      -1.242  13.200  27.579  1.00  1.00
ATOM   1271  C   SER B 318      -1.613  12.287  28.741  1.00  1.00
ATOM   1272  O   SER B 318      -2.020  12.753  29.805  1.00  1.00
ATOM   1273  N   GLN B 319      -1.375  11.003  28.667  1.00  1.00
ATOM   1274  CA  GLN B 319      -1.632  10.081  29.768  1.00  1.00
ATOM   1275  C   GLN B 319      -0.620  10.269  30.891  1.00  1.00
ATOM   1276  O   GLN B 319      -0.965  10.189  32.070  1.00  1.00
ATOM   1277  N   LEU B 320       0.671  10.315  30.549  1.00  1.00
ATOM   1278  CA  LEU B 320       1.751  10.400  31.524  1.00  1.00
ATOM   1279  C   LEU B 320       1.849  11.801  32.118  1.00  1.00
ATOM   1280  O   LEU B 320       2.158  11.965  33.298  1.00  1.00
ATOM   1281  N   LYS B 321       1.434  12.770  31.599  1.00  1.00
ATOM   1282  CA  LYS B 321       1.566  14.136  32.094  1.00  1.00
ATOM   1283  C   LYS B 321       2.984  14.411  32.577  1.00  1.00
ATOM   1284  O   LYS B 321       3.845  14.826  31.801  1.00  1.00
ATOM   1285  N   ASN B 322       3.182  14.767  33.833  1.00  1.00
ATOM   1286  CA  ASN B 322       4.477  15.097  34.417  1.00  1.00
ATOM   1287  C   ASN B 322       5.038  13.925  35.212  1.00  1.00
ATOM   1288  O   ASN B 322       6.199  13.937  35.619  1.00  1.00
ATOM   1289  N   ASN B 323       4.396  12.757  35.185  1.00  1.00
ATOM   1290  CA  ASN B 323       4.924  11.537  35.784  1.00  1.00
ATOM   1291  C   ASN B 323       6.052  10.955  34.943  1.00  1.00
ATOM   1292  O   ASN B 323       6.937  10.272  35.460  1.00  1.00
ATOM   1293  N   ALA B 324       6.377  11.506  33.963  1.00  1.00
ATOM   1294  CA  ALA B 324       7.453  11.208  33.026  1.00  1.00
ATOM   1295  C   ALA B 324       7.987  12.480  32.379  1.00  1.00
ATOM   1296  O   ALA B 324       7.241  13.433  32.152  1.00  1.00
ATOM   1297  N   LYS B 325       9.162  12.373  31.800  1.00  1.00
ATOM   1298  CA  LYS B 325       9.815  13.457  31.076  1.00  1.00
ATOM   1299  C   LYS B 325      10.072  13.075  29.624  1.00  1.00
ATOM   1300  O   LYS B 325      10.448  11.940  29.328  1.00  1.00
ATOM   1301  N   GLU B 326       9.711  14.022  28.681  1.00  1.00
ATOM   1302  CA  GLU B 326      10.150  13.793  27.309  1.00  1.00
ATOM   1303  C   GLU B 326      11.664  13.900  27.190  1.00  1.00
ATOM   1304  O   GLU B 326      12.256  14.912  27.566  1.00  1.00
ATOM   1305  N   ILE B 327      12.297  12.794  26.670  1.00  1.00
ATOM   1306  CA  ILE B 327      13.749  12.690  26.598  1.00  1.00
ATOM   1307  C   ILE B 327      14.234  12.731  25.155  1.00  1.00
ATOM   1308  O   ILE B 327      15.372  13.114  24.882  1.00  1.00
ATOM   1309  N   GLY B 328      13.447  12.654  24.235  1.00  1.00
ATOM   1310  CA  GLY B 328      13.894  12.882  22.866  1.00  1.00
ATOM   1311  C   GLY B 328      13.568  11.690  21.975  1.00  1.00
ATOM   1312  O   GLY B 328      13.732  10.539  22.377  1.00  1.00
ATOM   1313  N   ASN B 329      13.349  12.016  20.711  1.00  1.00
ATOM   1314  CA  ASN B 329      13.355  10.886  19.789  1.00  1.00
ATOM   1315  C   ASN B 329      12.102  10.035  19.953  1.00  1.00
ATOM   1316  O   ASN B 329      12.079   8.867  19.565  1.00  1.00
ATOM   1317  N   GLY B 330      11.099  10.470  20.755  1.00  1.00
ATOM   1318  CA  GLY B 330       9.855   9.726  20.911  1.00  1.00
ATOM   1319  C   GLY B 330       9.903   8.822  22.136  1.00  1.00
ATOM   1320  O   GLY B 330       8.953   8.092  22.418  1.00  1.00
ATOM   1321  N   CYS B 331      10.695   9.164  23.086  1.00  1.00
ATOM   1322  CA  CYS B 331      10.903   8.392  24.305  1.00  1.00
ATOM   1323  C   CYS B 331      10.494   9.188  25.538  1.00  1.00
ATOM   1324  O   CYS B 331      10.712  10.397  25.608  1.00  1.00
ATOM   1325  N   PHE B 332       9.855   8.529  26.464  1.00  1.00
ATOM   1326  CA  PHE B 332       9.540   9.031  27.796  1.00  1.00
ATOM   1327  C   PHE B 332      10.320   8.279  28.866  1.00  1.00
ATOM   1328  O   PHE B 332      10.471   7.059  28.797  1.00  1.00
ATOM   1329  N   GLU B 333      10.864   9.012  29.794  1.00  1.00
ATOM   1330  CA  GLU B 333      11.513   8.452  30.974  1.00  1.00
ATOM   1331  C   GLU B 333      10.677   8.686  32.226  1.00  1.00
ATOM   1332  O   GLU B 333      10.262   9.811  32.506  1.00  1.00
ATOM   1333  N   PHE B 334      10.188   7.517  32.831  1.00  1.00
ATOM   1334  CA  PHE B 334       9.314   7.648  33.990  1.00  1.00
ATOM   1335  C   PHE B 334      10.078   8.172  35.200  1.00  1.00
ATOM   1336  O   PHE B 334      11.214   7.770  35.450  1.00  1.00
ATOM   1337  N   TYR B 335       9.291   8.929  36.055  1.00  1.00
ATOM   1338  CA  TYR B 335       9.835   9.376  37.331  1.00  1.00
ATOM   1339  C   TYR B 335       9.542   8.371  38.437  1.00  1.00
ATOM   1340  O   TYR B 335      10.174   8.394  39.494  1.00  1.00
ATOM   1341  N   HIS B 336       8.873   7.370  38.107  1.00  1.00
ATOM   1342  CA  HIS B 336       8.454   6.238  38.924  1.00  1.00
ATOM   1343  C   HIS B 336       8.872   4.917  38.292  1.00  1.00
ATOM   1344  O   HIS B 336       8.935   4.795  37.069  1.00  1.00
ATOM   1345  N   LYS B 337       8.918   3.838  39.079  1.00  1.00
ATOM   1346  CA  LYS B 337       9.061   2.498  38.524  1.00  1.00
ATOM   1347  C   LYS B 337       7.804   2.075  37.775  1.00  1.00
ATOM   1348  O   LYS B 337       6.697   2.150  38.308  1.00  1.00
ATOM   1349  N   CYS B 338       7.908   1.730  36.567  1.00  1.00
ATOM   1350  CA  CYS B 338       6.836   1.264  35.695  1.00  1.00
ATOM   1351  C   CYS B 338       7.106  -0.151  35.200  1.00  1.00
ATOM   1352  O   CYS B 338       8.024  -0.379  34.413  1.00  1.00
ATOM   1353  N   ASP B 339       6.578  -1.141  35.937  1.00  1.00
ATOM   1354  CA  ASP B 339       6.761  -2.542  35.576  1.00  1.00
ATOM   1355  C   ASP B 339       5.964  -2.898  34.327  1.00  1.00
ATOM   1356  O   ASP B 339       4.971  -2.244  34.006  1.00  1.00
ATOM   1357  N   ASN B 340       5.755  -4.133  34.008  1.00  1.00
ATOM   1358  CA  ASN B 340       5.047  -4.582  32.816  1.00  1.00
ATOM   1359  C   ASN B 340       3.545  -4.364  32.952  1.00  1.00
ATOM   1360  O   ASN B 340       2.865  -4.040  31.979  1.00  1.00
ATOM   1361  N   GLU B 341       2.934  -4.469  34.077  1.00  1.00
ATOM   1362  CA  GLU B 341       1.537  -4.101  34.273  1.00  1.00
ATOM   1363  C   GLU B 341       1.314  -2.619  34.004  1.00  1.00
ATOM   1364  O   GLU B 341       0.295  -2.228  33.435  1.00  1.00
ATOM   1365  N   CYS B 342       2.246  -1.769  34.512  1.00  1.00
ATOM   1366  CA  CYS B 342       2.183  -0.333  34.266  1.00  1.00
ATOM   1367  C   CYS B 342       2.358  -0.019  32.786  1.00  1.00
ATOM   1368  O   CYS B 342       1.690   0.862  32.245  1.00  1.00
ATOM   1369  N   MET B 343       3.339  -0.653  32.159  1.00  1.00
ATOM   1370  CA  MET B 343       3.630  -0.458  30.744  1.00  1.00
ATOM   1371  C   MET B 343       2.446  -0.865  29.877  1.00  1.00
ATOM   1372  O   MET B 343       2.118  -0.191  28.901  1.00  1.00
ATOM   1373  N   GLU B 344       1.814  -1.964  30.162  1.00  1.00
ATOM   1374  CA  GLU B 344       0.641  -2.427  29.431  1.00  1.00
ATOM   1375  C   GLU B 344      -0.501  -1.424  29.529  1.00  1.00
ATOM   1376  O   GLU B 344      -1.248  -1.223  28.572  1.00  1.00
ATOM   1377  N   SER B 345      -0.712  -0.814  30.684  1.00  1.00
ATOM   1378  CA  SER B 345      -1.710   0.231  30.873  1.00  1.00
ATOM   1379  C   SER B 345      -1.416   1.439  29.992  1.00  1.00
ATOM   1380  O   SER B 345      -2.331   2.076  29.470  1.00  1.00
ATOM   1381  N   VAL B 346      -0.158   1.820  29.840  1.00  1.00
ATOM   1382  CA  VAL B 346       0.224   2.870  28.904  1.00  1.00
ATOM   1383  C   VAL B 346      -0.096   2.473  27.469  1.00  1.00
ATOM   1384  O   VAL B 346      -0.595   3.282  26.686  1.00  1.00
ATOM   1385  N   ARG B 347       0.193   1.271  27.104  1.00  1.00
ATOM   1386  CA  ARG B 347      -0.020   0.741  25.762  1.00  1.00
ATOM   1387  C   ARG B 347      -1.505   0.586  25.460  1.00  1.00
ATOM   1388  O   ARG B 347      -1.953   0.857  24.346  1.00  1.00
ATOM   1389  N   ASN B 348      -2.361   0.345  26.287  1.00  1.00
ATOM   1390  CA  ASN B 348      -3.785   0.117  26.076  1.00  1.00
ATOM   1391  C   ASN B 348      -4.608   1.315  26.532  1.00  1.00
ATOM   1392  O   ASN B 348      -5.794   1.420  26.221  1.00  1.00
ATOM   1393  N   GLY B 349      -4.049   2.350  26.972  1.00  1.00
ATOM   1394  CA  GLY B 349      -4.662   3.657  27.173  1.00  1.00
ATOM   1395  C   GLY B 349      -5.450   3.702  28.476  1.00  1.00
ATOM   1396  O   GLY B 349      -6.107   4.698  28.781  1.00  1.00
ATOM   1397  N   THR B 350      -4.979   3.101  29.512  1.00  1.00
ATOM   1398  CA  THR B 350      -5.613   3.065  30.824  1.00  1.00
ATOM   1399  C   THR B 350      -4.607   3.360  31.930  1.00  1.00
ATOM   1400  O   THR B 350      -4.949   3.347  33.112  1.00  1.00
ATOM   1401  N   TYR B 351      -3.546   4.106  31.567  1.00  1.00
ATOM   1402  CA  TYR B 351      -2.569   4.532  32.562  1.00  1.00
ATOM   1403  C   TYR B 351      -3.235   5.306  33.692  1.00  1.00
ATOM   1404  O   TYR B 351      -4.008   6.234  33.451  1.00  1.00
ATOM   1405  N   ASP B 352      -2.909   4.936  34.930  1.00  1.00
ATOM   1406  CA  ASP B 352      -3.410   5.621  36.115  1.00  1.00
ATOM   1407  C   ASP B 352      -2.385   6.611  36.654  1.00  1.00
ATOM   1408  O   ASP B 352      -1.413   6.222  37.302  1.00  1.00
ATOM   1409  N   TYR B 353      -2.613   7.970  36.330  1.00  1.00
ATOM   1410  CA  TYR B 353      -1.621   8.969  36.708  1.00  1.00
ATOM   1411  C   TYR B 353      -1.600   9.182  38.216  1.00  1.00
ATOM   1412  O   TYR B 353      -0.536   9.341  38.815  1.00  1.00
ATOM   1413  N   PRO B 354      -2.753   9.300  38.876  1.00  1.00
ATOM   1414  CA  PRO B 354      -2.849   9.527  40.313  1.00  1.00
ATOM   1415  C   PRO B 354      -2.171   8.408  41.093  1.00  1.00
ATOM   1416  O   PRO B 354      -1.558   8.647  42.134  1.00  1.00
ATOM   1417  N   LYS B 355      -2.118   7.227  40.657  1.00  1.00
ATOM   1418  CA  LYS B 355      -1.498   6.068  41.287  1.00  1.00
ATOM   1419  C   LYS B 355      -0.003   6.283  41.487  1.00  1.00
ATOM   1420  O   LYS B 355       0.561   5.882  42.505  1.00  1.00
ATOM   1421  N   TYR B 356       0.706   6.863  40.554  1.00  1.00
ATOM   1422  CA  TYR B 356       2.155   7.010  40.619  1.00  1.00
ATOM   1423  C   TYR B 356       2.553   8.470  40.794  1.00  1.00
ATOM   1424  O   TYR B 356       3.690   8.773  41.156  1.00  1.00
ATOM   1425  N   SER B 357       1.686   9.339  40.979  1.00  1.00
ATOM   1426  CA  SER B 357       1.951  10.772  41.023  1.00  1.00
ATOM   1427  C   SER B 357       2.728  11.151  42.277  1.00  1.00
ATOM   1428  O   SER B 357       3.595  12.025  42.241  1.00  1.00
ATOM   1429  N   GLU B 358       2.519  10.561  43.431  1.00  1.00
ATOM   1430  CA  GLU B 358       3.275  10.857  44.642  1.00  1.00
ATOM   1431  C   GLU B 358       4.738  10.463  44.487  1.00  1.00
ATOM   1432  O   GLU B 358       5.634  11.177  44.937  1.00  1.00
ATOM   1433  N   GLU B 359       4.983   9.207  44.015  1.00  1.00
ATOM   1434  CA  GLU B 359       6.349   8.737  43.821  1.00  1.00
ATOM   1435  C   GLU B 359       7.075   9.572  42.774  1.00  1.00
ATOM   1436  O   GLU B 359       8.270   9.841  42.900  1.00  1.00
ATOM   1437  N   SER B 360       6.357   9.885  41.677  1.00  1.00
ATOM   1438  CA  SER B 360       6.924  10.713  40.620  1.00  1.00
ATOM   1439  C   SER B 360       7.353  12.073  41.156  1.00  1.00
ATOM   1440  O   SER B 360       8.384  12.612  40.755  1.00  1.00
ATOM   1441  N   LYS B 361       6.425  12.721  41.905  1.00  1.00
ATOM   1442  CA  LYS B 361       6.675  14.031  42.492  1.00  1.00
ATOM   1443  C   LYS B 361       7.955  14.030  43.318  1.00  1.00
ATOM   1444  O   LYS B 361       8.717  14.996  43.300  1.00  1.00
ATOM   1445  N   LEU B 362       8.133  13.006  44.168  1.00  1.00
ATOM   1446  CA  LEU B 362       9.326  12.881  44.998  1.00  1.00
ATOM   1447  C   LEU B 362      10.582  12.752  44.142  1.00  1.00
ATOM   1448  O   LEU B 362      11.641  13.271  44.494  1.00  1.00
ATOM   1449  N   ASN B 363      10.532  12.176  42.983  1.00  1.00
ATOM   1450  CA  ASN B 363      11.704  11.881  42.168  1.00  1.00
ATOM   1451  C   ASN B 363      12.102  13.083  41.321  1.00  1.00
ATOM   1452  O   ASN B 363      13.279  13.276  41.016  1.00  1.00
ATOM   1453  N   ARG B 364      11.216  13.722  40.636  1.00  1.00
ATOM   1454  CA  ARG B 364      11.564  14.890  39.836  1.00  1.00
ATOM   1455  C   ARG B 364      11.839  16.100  40.719  1.00  1.00
ATOM   1456  O   ARG B 364      11.123  16.348  41.689  1.00  1.00
