# Supplementary material for: ProteinDJ: A high‐performance and modular protein design pipeline
Source: Protein Sci. 2026 Jan 21;35(2):e70464. doi: 10.1002/pro.70464 (PMC12820799; doi:10.1002/pro.70464)
Supplement: Supplementary file 2 — DATA S1. Compressed archive containing input PDB and Bindsweeper YAML files used for benchmarking and comparison of sequence design methods. [file PRO-35-e70464-s001.zip › SupplementaryFile1/binderfolds/ha/fold_65.pdb]

ATOM      1  N   GLY A   1      -9.883  -8.307  -1.963  1.00  0.00
ATOM      2  CA  GLY A   1     -10.402  -8.788  -0.689  1.00  0.00
ATOM      3  C   GLY A   1     -11.103  -7.673   0.077  1.00  0.00
ATOM      4  O   GLY A   1     -10.737  -6.504  -0.038  1.00  0.00
ATOM      5  N   GLY A   2     -12.014  -8.091   0.986  1.00  0.00
ATOM      6  CA  GLY A   2     -12.645  -7.102   1.852  1.00  0.00
ATOM      7  C   GLY A   2     -11.692  -6.642   2.948  1.00  0.00
ATOM      8  O   GLY A   2     -10.959  -7.446   3.524  1.00  0.00
ATOM      9  N   GLY A   3     -12.019  -5.472   3.506  1.00  0.00
ATOM     10  CA  GLY A   3     -11.188  -4.930   4.574  1.00  0.00
ATOM     11  C   GLY A   3     -11.249  -5.807   5.818  1.00  0.00
ATOM     12  O   GLY A   3     -10.245  -6.001   6.504  1.00  0.00
ATOM     13  N   GLY A   4     -12.447  -6.322   6.135  1.00  0.00
ATOM     14  CA  GLY A   4     -12.631  -7.181   7.299  1.00  0.00
ATOM     15  C   GLY A   4     -11.757  -8.425   7.208  1.00  0.00
ATOM     16  O   GLY A   4     -11.169  -8.856   8.201  1.00  0.00
ATOM     17  N   GLY A   5     -11.731  -9.067   6.051  1.00  0.00
ATOM     18  CA  GLY A   5     -10.901 -10.244   5.826  1.00  0.00
ATOM     19  C   GLY A   5      -9.424  -9.919   6.006  1.00  0.00
ATOM     20  O   GLY A   5      -8.672 -10.702   6.587  1.00  0.00
ATOM     21  N   GLY A   6      -9.019  -8.753   5.436  1.00  0.00
ATOM     22  CA  GLY A   6      -7.628  -8.333   5.557  1.00  0.00
ATOM     23  C   GLY A   6      -7.245  -8.108   7.014  1.00  0.00
ATOM     24  O   GLY A   6      -6.157  -8.489   7.445  1.00  0.00
ATOM     25  N   GLY A   7      -8.147  -7.462   7.770  1.00  0.00
ATOM     26  CA  GLY A   7      -7.915  -7.241   9.192  1.00  0.00
ATOM     27  C   GLY A   7      -7.802  -8.562   9.943  1.00  0.00
ATOM     28  O   GLY A   7      -6.955  -8.716  10.823  1.00  0.00
ATOM     29  N   GLY A   8      -8.701  -9.500   9.622  1.00  0.00
ATOM     30  CA  GLY A   8      -8.671 -10.819  10.243  1.00  0.00
ATOM     31  C   GLY A   8      -7.345 -11.521   9.981  1.00  0.00
ATOM     32  O   GLY A   8      -6.775 -12.146  10.875  1.00  0.00
ATOM     33  N   GLY A   9      -6.896 -11.463   8.715  1.00  0.00
ATOM     34  CA  GLY A   9      -5.628 -12.072   8.333  1.00  0.00
ATOM     35  C   GLY A   9      -4.463 -11.436   9.080  1.00  0.00
ATOM     36  O   GLY A   9      -3.556 -12.129   9.541  1.00  0.00
ATOM     37  N   GLY A  10      -4.499 -10.083   9.147  1.00  0.00
ATOM     38  CA  GLY A  10      -3.449  -9.357   9.850  1.00  0.00
ATOM     39  C   GLY A  10      -3.427  -9.716  11.330  1.00  0.00
ATOM     40  O   GLY A  10      -2.361  -9.883  11.923  1.00  0.00
ATOM     41  N   GLY A  11      -4.595  -9.892  11.937  1.00  0.00
ATOM     42  CA  GLY A  11      -4.702 -10.299  13.332  1.00  0.00
ATOM     43  C   GLY A  11      -4.063 -11.663  13.558  1.00  0.00
ATOM     44  O   GLY A  11      -3.363 -11.875  14.549  1.00  0.00
ATOM     45  N   GLY A  12      -4.390 -12.620  12.655  1.00  0.00
ATOM     46  CA  GLY A  12      -3.817 -13.957  12.744  1.00  0.00
ATOM     47  C   GLY A  12      -2.304 -13.921  12.567  1.00  0.00
ATOM     48  O   GLY A  12      -1.570 -14.613  13.273  1.00  0.00
ATOM     49  N   GLY A  13      -1.857 -13.072  11.639  1.00  0.00
ATOM     50  CA  GLY A  13      -0.429 -12.934  11.378  1.00  0.00
ATOM     51  C   GLY A  13       0.307 -12.412  12.605  1.00  0.00
ATOM     52  O   GLY A  13       1.394 -12.886  12.938  1.00  0.00
ATOM     53  N   GLY A  14      -0.329 -11.389  13.241  1.00  0.00
ATOM     54  CA  GLY A  14       0.230 -10.818  14.461  1.00  0.00
ATOM     55  C   GLY A  14       0.313 -11.860  15.569  1.00  0.00
ATOM     56  O   GLY A  14       1.301 -11.924  16.301  1.00  0.00
ATOM     57  N   GLY A  15      -0.721 -12.695  15.650  1.00  0.00
ATOM     58  CA  GLY A  15      -0.746 -13.763  16.642  1.00  0.00
ATOM     59  C   GLY A  15       0.403 -14.740  16.430  1.00  0.00
ATOM     60  O   GLY A  15       1.049 -15.170  17.385  1.00  0.00
ATOM     61  N   GLY A  16       0.599 -15.148  15.157  1.00  0.00
ATOM     62  CA  GLY A  16       1.677 -16.067  14.811  1.00  0.00
ATOM     63  C   GLY A  16       3.039 -15.452  15.104  1.00  0.00
ATOM     64  O   GLY A  16       3.935 -16.121  15.620  1.00  0.00
ATOM     65  N   GLY A  17       3.200 -14.197  14.705  1.00  0.00
ATOM     66  CA  GLY A  17       4.459 -13.490  14.905  1.00  0.00
ATOM     67  C   GLY A  17       4.794 -13.372  16.387  1.00  0.00
ATOM     68  O   GLY A  17       5.946 -13.543  16.787  1.00  0.00
ATOM     69  N   GLY A  18       3.762 -13.132  17.183  1.00  0.00
ATOM     70  CA  GLY A  18       3.931 -13.047  18.629  1.00  0.00
ATOM     71  C   GLY A  18       4.388 -14.379  19.209  1.00  0.00
ATOM     72  O   GLY A  18       5.258 -14.422  20.080  1.00  0.00
ATOM     73  N   GLY A  19       3.782 -15.471  18.695  1.00  0.00
ATOM     74  CA  GLY A  19       4.152 -16.809  19.141  1.00  0.00
ATOM     75  C   GLY A  19       5.598 -17.128  18.784  1.00  0.00
ATOM     76  O   GLY A  19       6.334 -17.703  19.586  1.00  0.00
ATOM     77  N   GLY A  20       5.999 -16.770  17.579  1.00  0.00
ATOM     78  CA  GLY A  20       7.357 -17.027  17.114  1.00  0.00
ATOM     79  C   GLY A  20       8.368 -16.171  17.866  1.00  0.00
ATOM     80  O   GLY A  20       9.451 -16.638  18.219  1.00  0.00
ATOM     81  N   GLY A  21       7.993 -14.891  18.040  1.00  0.00
ATOM     82  CA  GLY A  21       8.862 -13.973  18.767  1.00  0.00
ATOM     83  C   GLY A  21       9.080 -14.440  20.200  1.00  0.00
ATOM     84  O   GLY A  21      10.179 -14.322  20.741  1.00  0.00
ATOM     85  N   GLY A  22       8.039 -15.052  20.755  1.00  0.00
ATOM     86  CA  GLY A  22       8.113 -15.606  22.102  1.00  0.00
ATOM     87  C   GLY A  22       9.184 -16.685  22.195  1.00  0.00
ATOM     88  O   GLY A  22       9.885 -16.791  23.202  1.00  0.00
ATOM     89  N   GLY A  23       9.474 -17.331  21.119  1.00  0.00
ATOM     90  CA  GLY A  23      10.597 -18.256  21.020  1.00  0.00
ATOM     91  C   GLY A  23      11.817 -17.578  20.411  1.00  0.00
ATOM     92  O   GLY A  23      12.056 -17.672  19.207  1.00  0.00
ATOM     93  N   GLY A  24      12.761 -17.223  21.232  1.00  0.00
ATOM     94  CA  GLY A  24      13.908 -16.465  20.746  1.00  0.00
ATOM     95  C   GLY A  24      14.597 -17.186  19.594  1.00  0.00
ATOM     96  O   GLY A  24      15.062 -16.556  18.645  1.00  0.00
ATOM     97  N   GLY A  25      14.594 -18.544  19.634  1.00  0.00
ATOM     98  CA  GLY A  25      15.223 -19.371  18.611  1.00  0.00
ATOM     99  C   GLY A  25      14.583 -19.141  17.248  1.00  0.00
ATOM    100  O   GLY A  25      15.268 -19.120  16.226  1.00  0.00
ATOM    101  N   GLY A  26      13.403 -18.855  17.124  1.00  0.00
ATOM    102  CA  GLY A  26      12.677 -18.697  15.869  1.00  0.00
ATOM    103  C   GLY A  26      12.396 -17.229  15.576  1.00  0.00
ATOM    104  O   GLY A  26      12.078 -16.862  14.445  1.00  0.00
ATOM    105  N   GLY A  27      12.989 -16.333  16.261  1.00  0.00
ATOM    106  CA  GLY A  27      12.724 -14.902  16.170  1.00  0.00
ATOM    107  C   GLY A  27      13.003 -14.378  14.767  1.00  0.00
ATOM    108  O   GLY A  27      12.242 -13.572  14.232  1.00  0.00
ATOM    109  N   GLY A  28      14.165 -14.678  14.207  1.00  0.00
ATOM    110  CA  GLY A  28      14.547 -14.224  12.876  1.00  0.00
ATOM    111  C   GLY A  28      13.589 -14.755  11.817  1.00  0.00
ATOM    112  O   GLY A  28      13.212 -14.037  10.890  1.00  0.00
ATOM    113  N   GLY A  29      13.287 -16.066  11.906  1.00  0.00
ATOM    114  CA  GLY A  29      12.343 -16.666  10.970  1.00  0.00
ATOM    115  C   GLY A  29      10.972 -16.010  11.073  1.00  0.00
ATOM    116  O   GLY A  29      10.310 -15.773  10.063  1.00  0.00
ATOM    117  N   GLY A  30      10.617 -15.665  12.336  1.00  0.00
ATOM    118  CA  GLY A  30       9.333 -15.017  12.576  1.00  0.00
ATOM    119  C   GLY A  30       9.278 -13.644  11.919  1.00  0.00
ATOM    120  O   GLY A  30       8.262 -13.265  11.335  1.00  0.00
ATOM    121  N   GLY A  31      10.385 -12.911  11.966  1.00  0.00
ATOM    122  CA  GLY A  31      10.440 -11.596  11.341  1.00  0.00
ATOM    123  C   GLY A  31      10.299 -11.699   9.827  1.00  0.00
ATOM    124  O   GLY A  31       9.600 -10.900   9.204  1.00  0.00
ATOM    125  N   GLY A  32      11.061 -12.680   9.246  1.00  0.00
ATOM    126  CA  GLY A  32      11.009 -12.896   7.805  1.00  0.00
ATOM    127  C   GLY A  32       9.614 -13.316   7.361  1.00  0.00
ATOM    128  O   GLY A  32       9.112 -12.850   6.338  1.00  0.00
ATOM    129  N   GLY A  33       9.007 -14.225   8.136  1.00  0.00
ATOM    130  CA  GLY A  33       7.668 -14.713   7.829  1.00  0.00
ATOM    131  C   GLY A  33       6.637 -13.597   7.934  1.00  0.00
ATOM    132  O   GLY A  33       5.737 -13.489   7.101  1.00  0.00
ATOM    133  N   GLY A  34       6.764 -12.764   8.950  1.00  0.00
ATOM    134  CA  GLY A  34       5.846 -11.647   9.145  1.00  0.00
ATOM    135  C   GLY A  34       5.932 -10.656   7.992  1.00  0.00
ATOM    136  O   GLY A  34       4.914 -10.156   7.514  1.00  0.00
ATOM    137  N   GLY A  35       7.151 -10.412   7.528  1.00  0.00
ATOM    138  CA  GLY A  35       7.360  -9.510   6.402  1.00  0.00
ATOM    139  C   GLY A  35       6.760 -10.077   5.123  1.00  0.00
ATOM    140  O   GLY A  35       6.130  -9.356   4.348  1.00  0.00
ATOM    141  N   GLY A  36       7.060 -11.397   4.901  1.00  0.00
ATOM    142  CA  GLY A  36       6.555 -12.058   3.703  1.00  0.00
ATOM    143  C   GLY A  36       5.033 -12.124   3.710  1.00  0.00
ATOM    144  O   GLY A  36       4.387 -11.898   2.687  1.00  0.00
ATOM    145  N   GLY A  37       4.469 -12.449   4.880  1.00  0.00
ATOM    146  CA  GLY A  37       3.022 -12.572   5.001  1.00  0.00
ATOM    147  C   GLY A  37       2.338 -11.220   4.845  1.00  0.00
ATOM    148  O   GLY A  37       1.305 -11.109   4.184  1.00  0.00
ATOM    149  N   GLY A  38       2.881 -10.201   5.432  1.00  0.00
ATOM    150  CA  GLY A  38       2.335  -8.853   5.338  1.00  0.00
ATOM    151  C   GLY A  38       2.368  -8.344   3.903  1.00  0.00
ATOM    152  O   GLY A  38       1.413  -7.727   3.430  1.00  0.00
ATOM    153  N   GLY A  39       3.491  -8.674   3.218  1.00  0.00
ATOM    154  CA  GLY A  39       3.630  -8.298   1.816  1.00  0.00
ATOM    155  C   GLY A  39       2.612  -9.025   0.947  1.00  0.00
ATOM    156  O   GLY A  39       2.018  -8.436   0.044  1.00  0.00
ATOM    157  N   GLY A  40       2.443 -10.357   1.271  1.00  0.00
ATOM    158  CA  GLY A  40       1.488 -11.170   0.527  1.00  0.00
ATOM    159  C   GLY A  40       0.059 -10.705   0.775  1.00  0.00
ATOM    160  O   GLY A  40      -0.757 -10.658  -0.146  1.00  0.00
ATOM    161  N   GLY A  41      -0.228 -10.319   2.046  1.00  0.00
ATOM    162  CA  GLY A  41      -1.564  -9.852   2.397  1.00  0.00
ATOM    163  C   GLY A  41      -1.922  -8.583   1.635  1.00  0.00
ATOM    164  O   GLY A  41      -3.042  -8.436   1.146  1.00  0.00
ATOM    165  N   GLY A  42      -0.928  -7.656   1.562  1.00  0.00
ATOM    166  CA  GLY A  42      -1.146  -6.408   0.841  1.00  0.00
ATOM    167  C   GLY A  42      -1.340  -6.659  -0.649  1.00  0.00
ATOM    168  O   GLY A  42      -2.210  -6.060  -1.281  1.00  0.00
ATOM    169  N   GLY A  43      -0.483  -7.583  -1.176  1.00  0.00
ATOM    170  CA  GLY A  43      -0.592  -7.945  -2.584  1.00  0.00
ATOM    171  C   GLY A  43      -1.934  -8.601  -2.882  1.00  0.00
ATOM    172  O   GLY A  43      -2.558  -8.323  -3.906  1.00  0.00
ATOM    173  N   GLY A  44      -2.342  -9.525  -1.981  1.00  0.00
ATOM    174  CA  GLY A  44      -3.618 -10.214  -2.138  1.00  0.00
ATOM    175  C   GLY A  44      -4.782  -9.232  -2.109  1.00  0.00
ATOM    176  O   GLY A  44      -5.719  -9.342  -2.898  1.00  0.00
ATOM    177  N   GLY A  45      -4.733  -8.299  -1.165  1.00  0.00
ATOM    178  CA  GLY A  45      -5.782  -7.293  -1.051  1.00  0.00
ATOM    179  C   GLY A  45      -5.847  -6.421  -2.298  1.00  0.00
ATOM    180  O   GLY A  45      -6.930  -6.113  -2.796  1.00  0.00
ATOM    181  N   GLY A  46      -4.665  -6.098  -2.822  1.00  0.00
ATOM    182  CA  GLY A  46      -4.593  -5.270  -4.020  1.00  0.00
ATOM    183  C   GLY A  46      -5.016  -6.053  -5.256  1.00  0.00
ATOM    184  O   GLY A  46      -5.729  -5.536  -6.116  1.00  0.00
ATOM    185  N   GLY A  47      -4.644  -7.310  -5.334  1.00  0.00
ATOM    186  CA  GLY A  47      -4.920  -8.129  -6.508  1.00  0.00
ATOM    187  C   GLY A  47      -6.183  -8.959  -6.316  1.00  0.00
ATOM    188  O   GLY A  47      -6.925  -9.208  -7.267  1.00  0.00
ATOM    189  N   GLY A  48      -6.616  -9.073  -5.117  1.00  0.00
ATOM    190  CA  GLY A  48      -7.862  -9.793  -4.881  1.00  0.00
ATOM    191  C   GLY A  48      -7.632 -11.298  -4.854  1.00  0.00
ATOM    192  O   GLY A  48      -8.567 -12.076  -4.664  1.00  0.00
ATOM    193  N   GLY A  49      -6.306 -11.656  -4.798  1.00  0.00
ATOM    194  CA  GLY A  49      -5.907 -13.058  -4.760  1.00  0.00
ATOM    195  C   GLY A  49      -5.591 -13.502  -3.337  1.00  0.00
ATOM    196  O   GLY A  49      -4.627 -13.035  -2.731  1.00  0.00
ATOM    197  N   GLY A  50      -6.495 -14.205  -2.733  1.00  0.00
ATOM    198  CA  GLY A  50      -6.296 -14.683  -1.370  1.00  0.00
ATOM    199  C   GLY A  50      -5.519 -15.994  -1.354  1.00  0.00
ATOM    200  O   GLY A  50      -4.780 -16.277  -0.412  1.00  0.00
ATOM    201  N   GLY A  51      -5.523 -16.677  -2.491  1.00  0.00
ATOM    202  CA  GLY A  51      -4.773 -17.918  -2.639  1.00  0.00
ATOM    203  C   GLY A  51      -3.283 -17.692  -2.414  1.00  0.00
ATOM    204  O   GLY A  51      -2.612 -18.502  -1.774  1.00  0.00
ATOM    205  N   GLY A  52      -2.777 -16.544  -2.851  1.00  0.00
ATOM    206  CA  GLY A  52      -1.371 -16.194  -2.688  1.00  0.00
ATOM    207  C   GLY A  52      -1.007 -16.046  -1.217  1.00  0.00
ATOM    208  O   GLY A  52       0.054 -16.494  -0.781  1.00  0.00
ATOM    209  N   GLY A  53      -1.860 -15.358  -0.465  1.00  0.00
ATOM    210  CA  GLY A  53      -1.654 -15.168   0.966  1.00  0.00
ATOM    211  C   GLY A  53      -1.686 -16.497   1.709  1.00  0.00
ATOM    212  O   GLY A  53      -0.875 -16.740   2.602  1.00  0.00
ATOM    213  N   GLY A  54      -2.635 -17.350   1.293  1.00  0.00
ATOM    214  CA  GLY A  54      -2.777 -18.653   1.931  1.00  0.00
ATOM    215  C   GLY A  54      -1.572 -19.540   1.646  1.00  0.00
ATOM    216  O   GLY A  54      -1.080 -20.238   2.533  1.00  0.00
ATOM    217  N   GLY A  55      -1.073 -19.520   0.405  1.00  0.00
ATOM    218  CA  GLY A  55       0.112 -20.288   0.042  1.00  0.00
ATOM    219  C   GLY A  55       1.325 -19.845   0.849  1.00  0.00
ATOM    220  O   GLY A  55       2.108 -20.673   1.316  1.00  0.00
ATOM    221  N   GLY A  56       1.475 -18.535   1.028  1.00  0.00
ATOM    222  CA  GLY A  56       2.583 -17.990   1.805  1.00  0.00
ATOM    223  C   GLY A  56       2.517 -18.450   3.255  1.00  0.00
ATOM    224  O   GLY A  56       3.535 -18.800   3.852  1.00  0.00
ATOM    225  N   GLY A  57       1.308 -18.382   3.828  1.00  0.00
ATOM    226  CA  GLY A  57       1.111 -18.808   5.209  1.00  0.00
ATOM    227  C   GLY A  57       1.402 -20.294   5.373  1.00  0.00
ATOM    228  O   GLY A  57       2.022 -20.710   6.352  1.00  0.00
ATOM    229  N   GLY A  58       0.979 -21.070   4.386  1.00  0.00
ATOM    230  CA  GLY A  58       1.224 -22.506   4.408  1.00  0.00
ATOM    231  C   GLY A  58       2.715 -22.812   4.329  1.00  0.00
ATOM    232  O   GLY A  58       3.217 -23.687   5.033  1.00  0.00
ATOM    233  N   GLY A  59       3.415 -22.097   3.393  1.00  0.00
ATOM    234  CA  GLY A  59       4.856 -22.268   3.246  1.00  0.00
ATOM    235  C   GLY A  59       5.585 -21.935   4.541  1.00  0.00
ATOM    236  O   GLY A  59       6.514 -22.637   4.940  1.00  0.00
ATOM    237  N   GLY A  60       5.184 -20.818   5.159  1.00  0.00
ATOM    238  CA  GLY A  60       5.778 -20.385   6.418  1.00  0.00
ATOM    239  C   GLY A  60       5.573 -21.427   7.511  1.00  0.00
ATOM    240  O   GLY A  60       6.479 -21.703   8.296  1.00  0.00
ATOM    241  N   GLY A  61       4.374 -22.008   7.527  1.00  0.00
ATOM    242  CA  GLY A  61       4.060 -23.041   8.507  1.00  0.00
ATOM    243  C   GLY A  61       4.936 -24.272   8.309  1.00  0.00
ATOM    244  O   GLY A  61       5.428 -24.857   9.274  1.00  0.00
ATOM    245  N   GLY A  62       5.185 -24.585   7.025  1.00  0.00
ATOM    246  CA  GLY A  62       6.055 -25.710   6.705  1.00  0.00
ATOM    247  C   GLY A  62       7.490 -25.435   7.136  1.00  0.00
ATOM    248  O   GLY A  62       8.163 -26.310   7.682  1.00  0.00
ATOM    249  N   GLY A  63       7.937 -24.156   6.904  1.00  0.00
ATOM    250  CA  GLY A  63       9.285 -23.742   7.276  1.00  0.00
ATOM    251  C   GLY A  63       9.491 -23.827   8.783  1.00  0.00
ATOM    252  O   GLY A  63      10.539 -24.273   9.251  1.00  0.00
ATOM    253  N   GLY A  64       8.536 -23.312   9.541  1.00  0.00
ATOM    254  CA  GLY A  64       8.600 -23.348  10.997  1.00  0.00
ATOM    255  C   GLY A  64       8.640 -24.780  11.512  1.00  0.00
ATOM    256  O   GLY A  64       9.374 -25.092  12.450  1.00  0.00
ATOM    257  N   GLY A  65       7.823 -25.636  10.866  1.00  0.00
ATOM    258  CA  GLY A  65       7.815 -27.048  11.230  1.00  0.00
ATOM    259  C   GLY A  65       9.172 -27.690  10.971  1.00  0.00
ATOM    260  O   GLY A  65       9.667 -28.467  11.788  1.00  0.00
ATOM    261  N   GLY A  66       9.766 -27.338   9.820  1.00  0.00
ATOM    262  CA  GLY A  66      11.074 -27.859   9.442  1.00  0.00
ATOM    263  C   GLY A  66      12.153 -27.397  10.413  1.00  0.00
ATOM    264  O   GLY A  66      13.052 -28.160  10.766  1.00  0.00
ATOM    265  N   GLY A  67      11.969 -26.247  10.986  1.00  0.00
ATOM    266  CA  GLY A  67      12.910 -25.685  11.947  1.00  0.00
ATOM    267  C   GLY A  67      12.724 -26.304  13.327  1.00  0.00
ATOM    268  O   GLY A  67      13.688 -26.490  14.069  1.00  0.00
ATOM    269  N   GLY A  68      11.617 -26.946  13.485  1.00  0.00
ATOM    270  CA  GLY A  68      11.363 -27.642  14.741  1.00  0.00
ATOM    271  C   GLY A  68      10.369 -26.875  15.604  1.00  0.00
ATOM    272  O   GLY A  68       9.900 -27.379  16.625  1.00  0.00
ATOM    273  N   GLY A  69      10.006 -25.674  15.157  1.00  0.00
ATOM    274  CA  GLY A  69       8.959 -24.938  15.857  1.00  0.00
ATOM    275  C   GLY A  69       7.579 -25.479  15.508  1.00  0.00
ATOM    276  O   GLY A  69       6.561 -24.914  15.909  1.00  0.00
ATOM    277  N   GLY A  70       7.079 -26.410  16.228  1.00  0.00
ATOM    278  CA  GLY A  70       5.837 -27.098  15.895  1.00  0.00
ATOM    279  C   GLY A  70       4.624 -26.268  16.293  1.00  0.00
ATOM    280  O   GLY A  70       3.627 -26.222  15.572  1.00  0.00
ATOM    281  N   GLY A  71       4.679 -25.660  17.477  1.00  0.00
ATOM    282  CA  GLY A  71       3.591 -24.822  17.965  1.00  0.00
ATOM    283  C   GLY A  71       3.330 -23.654  17.022  1.00  0.00
ATOM    284  O   GLY A  71       2.180 -23.320  16.736  1.00  0.00
ATOM    285  N   GLY A  72       4.412 -22.972  16.614  1.00  0.00
ATOM    286  CA  GLY A  72       4.304 -21.856  15.681  1.00  0.00
ATOM    287  C   GLY A  72       3.759 -22.314  14.335  1.00  0.00
ATOM    288  O   GLY A  72       2.951 -21.623  13.714  1.00  0.00
ATOM    289  N   GLY A  73       4.238 -23.501  13.907  1.00  0.00
ATOM    290  CA  GLY A  73       3.777 -24.067  12.644  1.00  0.00
ATOM    291  C   GLY A  73       2.281 -24.354  12.683  1.00  0.00
ATOM    292  O   GLY A  73       1.562 -24.078  11.723  1.00  0.00
ATOM    293  N   GLY A  74       1.806 -24.956  13.781  1.00  0.00
ATOM    294  CA  GLY A  74       0.382 -25.227  13.934  1.00  0.00
ATOM    295  C   GLY A  74      -0.428 -23.936  13.927  1.00  0.00
ATOM    296  O   GLY A  74      -1.495 -23.865  13.318  1.00  0.00
ATOM    297  N   GLY A  75       0.067 -22.910  14.600  1.00  0.00
ATOM    298  CA  GLY A  75      -0.595 -21.613  14.657  1.00  0.00
ATOM    299  C   GLY A  75      -0.732 -21.003  13.267  1.00  0.00
ATOM    300  O   GLY A  75      -1.770 -20.435  12.928  1.00  0.00
ATOM    301  N   GLY A  76       0.361 -21.074  12.491  1.00  0.00
ATOM    302  CA  GLY A  76       0.351 -20.538  11.135  1.00  0.00
ATOM    303  C   GLY A  76      -0.619 -21.306  10.246  1.00  0.00
ATOM    304  O   GLY A  76      -1.338 -20.716   9.440  1.00  0.00
ATOM    305  N   GLY A  77      -0.643 -22.624  10.417  1.00  0.00
ATOM    306  CA  GLY A  77      -1.568 -23.457   9.657  1.00  0.00
ATOM    307  C   GLY A  77      -3.015 -23.131  10.004  1.00  0.00
ATOM    308  O   GLY A  77      -3.874 -23.061   9.124  1.00  0.00
ATOM    309  N   GLY A  78      -3.292 -22.971  11.322  1.00  0.00
ATOM    310  CA  GLY A  78      -4.629 -22.608  11.775  1.00  0.00
ATOM    311  C   GLY A  78      -5.057 -21.262  11.206  1.00  0.00
ATOM    312  O   GLY A  78      -6.203 -21.089  10.789  1.00  0.00
ATOM    313  N   GLY A  79      -4.142 -20.293  11.256  1.00  0.00
ATOM    314  CA  GLY A  79      -4.404 -18.963  10.719  1.00  0.00
ATOM    315  C   GLY A  79      -4.741 -19.025   9.234  1.00  0.00
ATOM    316  O   GLY A  79      -5.648 -18.337   8.765  1.00  0.00
ATOM    317  N   GLY A  80      -3.982 -19.861   8.520  1.00  0.00
ATOM    318  CA  GLY A  80      -4.212 -20.033   7.091  1.00  0.00
ATOM    319  C   GLY A  80      -5.577 -20.653   6.823  1.00  0.00
ATOM    320  O   GLY A  80      -6.291 -20.237   5.911  1.00  0.00
ATOM    321  N   GLY A  81      -5.930 -21.646   7.642  1.00  0.00
ATOM    322  CA  GLY A  81      -7.227 -22.295   7.500  1.00  0.00
ATOM    323  C   GLY A  81      -8.364 -21.328   7.805  1.00  0.00
ATOM    324  O   GLY A  81      -9.375 -21.302   7.102  1.00  0.00
ATOM    325  N   GLY A  82      -8.201 -20.544   8.884  1.00  0.00
ATOM    326  CA  GLY A  82      -9.207 -19.568   9.286  1.00  0.00
ATOM    327  C   GLY A  82      -9.414 -18.514   8.207  1.00  0.00
ATOM    328  O   GLY A  82     -10.545 -18.129   7.910  1.00  0.00
ATOM    329  N   GLY A  83      -8.311 -18.012   7.672  1.00  0.00
ATOM    330  CA  GLY A  83      -8.360 -17.003   6.620  1.00  0.00
ATOM    331  C   GLY A  83      -9.040 -17.545   5.369  1.00  0.00
ATOM    332  O   GLY A  83      -9.826 -16.849   4.727  1.00  0.00
ATOM    333  N   GLY A  84      -8.697 -18.777   5.015  1.00  0.00
ATOM    334  CA  GLY A  84      -9.292 -19.424   3.852  1.00  0.00
ATOM    335  C   GLY A  84     -10.791 -19.625   4.040  1.00  0.00
ATOM    336  O   GLY A  84     -11.576 -19.419   3.115  1.00  0.00
ATOM    337  N   GLY A  85     -11.189 -19.994   5.253  1.00  0.00
ATOM    338  CA  GLY A  85     -12.600 -20.175   5.570  1.00  0.00
ATOM    339  C   GLY A  85     -13.362 -18.861   5.458  1.00  0.00
ATOM    340  O   GLY A  85     -14.473 -18.820   4.928  1.00  0.00
ATOM    341  N   GLY A  86     -12.764 -17.791   6.004  1.00  0.00
ATOM    342  CA  GLY A  86     -13.377 -16.470   5.951  1.00  0.00
ATOM    343  C   GLY A  86     -13.557 -16.003   4.513  1.00  0.00
ATOM    344  O   GLY A  86     -14.589 -15.434   4.159  1.00  0.00
ATOM    345  N   GLY A  87     -12.520 -16.206   3.718  1.00  0.00
ATOM    346  CA  GLY A  87     -12.567 -15.808   2.317  1.00  0.00
ATOM    347  C   GLY A  87     -13.616 -16.605   1.552  1.00  0.00
ATOM    348  O   GLY A  87     -14.327 -16.062   0.706  1.00  0.00
ATOM    349  N   GLY A  88     -13.676 -17.892   1.846  1.00  0.00
ATOM    350  CA  GLY A  88     -14.658 -18.758   1.205  1.00  0.00
ATOM    351  C   GLY A  88     -16.077 -18.369   1.600  1.00  0.00
ATOM    352  O   GLY A  88     -16.992 -18.406   0.779  1.00  0.00
ATOM    353  N   GLY A  89     -16.251 -17.925   2.817  1.00  0.00
ATOM    354  CA  GLY A  89     -17.564 -17.512   3.298  1.00  0.00
ATOM    355  C   GLY A  89     -17.969 -16.167   2.707  1.00  0.00
ATOM    356  O   GLY A  89     -19.139 -15.942   2.397  1.00  0.00
ATOM    357  N   GLY A  90     -17.047 -15.302   2.495  1.00  0.00
ATOM    358  CA  GLY A  90     -17.354 -14.016   1.882  1.00  0.00
ATOM    359  C   GLY A  90     -17.655 -14.171   0.397  1.00  0.00
ATOM    360  O   GLY A  90     -18.562 -13.529  -0.133  1.00  0.00
ATOM    361  N   ALA B  91      16.396   5.032  34.983  1.00  1.00
ATOM    362  CA  ALA B  91      14.944   5.084  35.111  1.00  1.00
ATOM    363  C   ALA B  91      14.263   4.353  33.961  1.00  1.00
ATOM    364  O   ALA B  91      14.723   4.406  32.820  1.00  1.00
ATOM    365  N   ASP B  92      13.117   3.685  34.220  1.00  1.00
ATOM    366  CA  ASP B  92      12.399   3.027  33.135  1.00  1.00
ATOM    367  C   ASP B  92      12.051   4.012  32.027  1.00  1.00
ATOM    368  O   ASP B  92      11.676   5.154  32.293  1.00  1.00
ATOM    369  N   THR B  93      11.786   3.407  30.809  1.00  1.00
ATOM    370  CA  THR B  93      11.431   4.202  29.640  1.00  1.00
ATOM    371  C   THR B  93      10.440   3.461  28.751  1.00  1.00
ATOM    372  O   THR B  93      10.467   2.234  28.663  1.00  1.00
ATOM    373  N   ILE B  94       9.732   4.171  27.963  1.00  1.00
ATOM    374  CA  ILE B  94       8.844   3.761  26.882  1.00  1.00
ATOM    375  C   ILE B  94       8.949   4.709  25.694  1.00  1.00
ATOM    376  O   ILE B  94       9.032   5.926  25.864  1.00  1.00
ATOM    377  N   CYS B  95       9.145   4.193  24.523  1.00  1.00
ATOM    378  CA  CYS B  95       9.259   4.957  23.287  1.00  1.00
ATOM    379  C   CYS B  95       8.174   4.562  22.293  1.00  1.00
ATOM    380  O   CYS B  95       7.838   3.385  22.162  1.00  1.00
ATOM    381  N   ILE B  96       7.588   5.635  21.595  1.00  1.00
ATOM    382  CA  ILE B  96       6.657   5.426  20.492  1.00  1.00
ATOM    383  C   ILE B  96       7.380   5.431  19.152  1.00  1.00
ATOM    384  O   ILE B  96       8.157   6.340  18.858  1.00  1.00
ATOM    385  N   GLY B  97       7.345   4.349  18.420  1.00  1.00
ATOM    386  CA  GLY B  97       8.095   4.265  17.172  1.00  1.00
ATOM    387  C   GLY B  97       7.202   3.822  16.021  1.00  1.00
ATOM    388  O   GLY B  97       6.037   3.478  16.223  1.00  1.00
ATOM    389  N   TYR B  98       7.892   3.266  14.962  1.00  1.00
ATOM    390  CA  TYR B  98       7.278   2.735  13.751  1.00  1.00
ATOM    391  C   TYR B  98       8.079   1.564  13.195  1.00  1.00
ATOM    392  O   TYR B  98       9.303   1.520  13.324  1.00  1.00
ATOM    393  N   HIS B  99       7.413   0.739  12.349  1.00  1.00
ATOM    394  CA  HIS B  99       8.025  -0.429  11.727  1.00  1.00
ATOM    395  C   HIS B  99       9.069  -0.020  10.695  1.00  1.00
ATOM    396  O   HIS B  99       8.879   0.944   9.954  1.00  1.00
ATOM    397  N   ALA B 100      10.070  -0.849  10.544  1.00  1.00
ATOM    398  CA  ALA B 100      11.073  -0.873   9.486  1.00  1.00
ATOM    399  C   ALA B 100      11.453  -2.302   9.119  1.00  1.00
ATOM    400  O   ALA B 100      11.465  -3.189   9.972  1.00  1.00
ATOM    401  N   ASN B 101      11.747  -2.558   7.913  1.00  1.00
ATOM    402  CA  ASN B 101      12.134  -3.886   7.453  1.00  1.00
ATOM    403  C   ASN B 101      13.238  -3.806   6.405  1.00  1.00
ATOM    404  O   ASN B 101      13.482  -2.748   5.827  1.00  1.00
ATOM    405  N   ASN B 102      13.438  -4.891   5.687  1.00  1.00
ATOM    406  CA  ASN B 102      14.484  -5.010   4.678  1.00  1.00
ATOM    407  C   ASN B 102      13.929  -4.769   3.280  1.00  1.00
ATOM    408  O   ASN B 102      14.683  -4.548   2.332  1.00  1.00
ATOM    409  N   SER B 103      12.807  -4.207   3.131  1.00  1.00
ATOM    410  CA  SER B 103      12.225  -3.879   1.835  1.00  1.00
ATOM    411  C   SER B 103      13.049  -2.822   1.112  1.00  1.00
ATOM    412  O   SER B 103      13.441  -1.816   1.704  1.00  1.00
ATOM    413  N   THR B 104      13.185  -3.022  -0.237  1.00  1.00
ATOM    414  CA  THR B 104      13.904  -2.066  -1.071  1.00  1.00
ATOM    415  C   THR B 104      13.003  -1.496  -2.158  1.00  1.00
ATOM    416  O   THR B 104      13.290  -0.442  -2.726  1.00  1.00
ATOM    417  N   ASP B 105      11.679  -1.826  -2.049  1.00  1.00
ATOM    418  CA  ASP B 105      10.676  -1.258  -2.941  1.00  1.00
ATOM    419  C   ASP B 105      10.573   0.252  -2.765  1.00  1.00
ATOM    420  O   ASP B 105      10.610   0.759  -1.644  1.00  1.00
ATOM    421  N   THR B 106      10.388   0.943  -3.902  1.00  1.00
ATOM    422  CA  THR B 106      10.238   2.394  -3.886  1.00  1.00
ATOM    423  C   THR B 106       8.967   2.824  -4.607  1.00  1.00
ATOM    424  O   THR B 106       8.560   2.206  -5.591  1.00  1.00
ATOM    425  N   VAL B 107       8.465   3.918  -4.227  1.00  1.00
ATOM    426  CA  VAL B 107       7.333   4.617  -4.823  1.00  1.00
ATOM    427  C   VAL B 107       7.650   6.090  -5.047  1.00  1.00
ATOM    428  O   VAL B 107       8.407   6.694  -4.288  1.00  1.00
ATOM    429  N   ASP B 108       6.936   6.733  -5.875  1.00  1.00
ATOM    430  CA  ASP B 108       6.989   8.176  -6.070  1.00  1.00
ATOM    431  C   ASP B 108       5.751   8.856  -5.499  1.00  1.00
ATOM    432  O   ASP B 108       4.656   8.294  -5.523  1.00  1.00
ATOM    433  N   THR B 109       5.968  10.059  -5.017  1.00  1.00
ATOM    434  CA  THR B 109       4.893  10.957  -4.612  1.00  1.00
ATOM    435  C   THR B 109       4.909  12.241  -5.432  1.00  1.00
ATOM    436  O   THR B 109       5.957  12.664  -5.920  1.00  1.00
ATOM    437  N   VAL B 110       4.145  13.169  -5.228  1.00  1.00
ATOM    438  CA  VAL B 110       4.204  14.471  -5.881  1.00  1.00
ATOM    439  C   VAL B 110       5.388  15.287  -5.377  1.00  1.00
ATOM    440  O   VAL B 110       6.055  15.974  -6.150  1.00  1.00
ATOM    441  N   LEU B 111       5.789  15.174  -4.223  1.00  1.00
ATOM    442  CA  LEU B 111       6.882  15.931  -3.625  1.00  1.00
ATOM    443  C   LEU B 111       8.179  15.129  -3.634  1.00  1.00
ATOM    444  O   LEU B 111       9.264  15.687  -3.799  1.00  1.00
ATOM    445  N   GLU B 112       8.313  14.004  -3.917  1.00  1.00
ATOM    446  CA  GLU B 112       9.411  13.080  -3.659  1.00  1.00
ATOM    447  C   GLU B 112       9.405  11.926  -4.653  1.00  1.00
ATOM    448  O   GLU B 112       8.370  11.302  -4.889  1.00  1.00
ATOM    449  N   LYS B 113      10.575  11.655  -5.239  1.00  1.00
ATOM    450  CA  LYS B 113      10.766  10.477  -6.077  1.00  1.00
ATOM    451  C   LYS B 113      11.640   9.442  -5.381  1.00  1.00
ATOM    452  O   LYS B 113      12.688   9.773  -4.826  1.00  1.00
ATOM    453  N   ASN B 114      11.239   8.120  -5.630  1.00  1.00
ATOM    454  CA  ASN B 114      12.156   7.077  -5.185  1.00  1.00
ATOM    455  C   ASN B 114      12.182   6.978  -3.665  1.00  1.00
ATOM    456  O   ASN B 114      13.249   6.999  -3.051  1.00  1.00
ATOM    457  N   VAL B 115      11.030   7.081  -2.984  1.00  1.00
ATOM    458  CA  VAL B 115      10.836   6.790  -1.569  1.00  1.00
ATOM    459  C   VAL B 115      10.794   5.288  -1.316  1.00  1.00
ATOM    460  O   VAL B 115       9.992   4.571  -1.913  1.00  1.00
ATOM    461  N   THR B 116      11.844   4.809  -0.501  1.00  1.00
ATOM    462  CA  THR B 116      11.768   3.413  -0.087  1.00  1.00
ATOM    463  C   THR B 116      10.719   3.218   1.000  1.00  1.00
ATOM    464  O   THR B 116      10.705   3.937   1.999  1.00  1.00
ATOM    465  N   VAL B 117       9.862   2.255   0.857  1.00  1.00
ATOM    466  CA  VAL B 117       8.746   2.023   1.766  1.00  1.00
ATOM    467  C   VAL B 117       8.735   0.585   2.268  1.00  1.00
ATOM    468  O   VAL B 117       9.095  -0.340   1.539  1.00  1.00
ATOM    469  N   THR B 118       8.107   0.334   3.436  1.00  1.00
ATOM    470  CA  THR B 118       8.031  -0.992   4.038  1.00  1.00
ATOM    471  C   THR B 118       7.085  -1.897   3.260  1.00  1.00
ATOM    472  O   THR B 118       7.354  -3.085   3.079  1.00  1.00
ATOM    473  N   HIS B 119       6.057  -1.532   2.767  1.00  1.00
ATOM    474  CA  HIS B 119       5.045  -2.290   2.041  1.00  1.00
ATOM    475  C   HIS B 119       4.475  -1.480   0.884  1.00  1.00
ATOM    476  O   HIS B 119       4.309  -0.264   0.988  1.00  1.00
ATOM    477  N   SER B 120       4.266  -2.177  -0.243  1.00  1.00
ATOM    478  CA  SER B 120       3.685  -1.606  -1.452  1.00  1.00
ATOM    479  C   SER B 120       3.145  -2.694  -2.371  1.00  1.00
ATOM    480  O   SER B 120       3.590  -3.841  -2.320  1.00  1.00
ATOM    481  N   VAL B 121       2.415  -2.328  -3.374  1.00  1.00
ATOM    482  CA  VAL B 121       1.771  -3.205  -4.345  1.00  1.00
ATOM    483  C   VAL B 121       1.924  -2.665  -5.762  1.00  1.00
ATOM    484  O   VAL B 121       1.768  -1.467  -5.999  1.00  1.00
ATOM    485  N   ASN B 122       2.334  -3.586  -6.736  1.00  1.00
ATOM    486  CA  ASN B 122       2.347  -3.174  -8.134  1.00  1.00
ATOM    487  C   ASN B 122       0.946  -3.214  -8.733  1.00  1.00
ATOM    488  O   ASN B 122       0.238  -4.213  -8.612  1.00  1.00
ATOM    489  N   LEU B 123       0.530  -2.101  -9.393  1.00  1.00
ATOM    490  CA  LEU B 123      -0.784  -1.999 -10.016  1.00  1.00
ATOM    491  C   LEU B 123      -0.686  -2.119 -11.533  1.00  1.00
ATOM    492  O   LEU B 123      -1.665  -2.447 -12.204  1.00  1.00
ATOM    493  N   LEU B 124       0.398  -2.281 -12.076  1.00  1.00
ATOM    494  CA  LEU B 124       0.698  -2.363 -13.501  1.00  1.00
ATOM    495  C   LEU B 124       1.236  -3.741 -13.872  1.00  1.00
ATOM    496  O   LEU B 124       2.224  -4.206 -13.303  1.00  1.00
ATOM    497  N   GLU B 125       0.360  -4.463 -14.695  1.00  1.00
ATOM    498  CA  GLU B 125       0.751  -5.772 -15.205  1.00  1.00
ATOM    499  C   GLU B 125       1.605  -5.641 -16.460  1.00  1.00
ATOM    500  O   GLU B 125       1.273  -4.884 -17.372  1.00  1.00
ATOM    501  N   ASP B 126       2.774  -6.313 -16.453  1.00  1.00
ATOM    502  CA  ASP B 126       3.684  -6.233 -17.589  1.00  1.00
ATOM    503  C   ASP B 126       4.106  -7.621 -18.055  1.00  1.00
ATOM    504  O   ASP B 126       4.503  -7.806 -19.205  1.00  1.00
ATOM    505  N   SER B 127       3.522  -8.632 -17.507  1.00  1.00
ATOM    506  CA  SER B 127       3.760 -10.043 -17.785  1.00  1.00
ATOM    507  C   SER B 127       2.593 -10.659 -18.547  1.00  1.00
ATOM    508  O   SER B 127       1.431 -10.424 -18.216  1.00  1.00
ATOM    509  N   HIS B 128       2.872 -11.282 -19.641  1.00  1.00
ATOM    510  CA  HIS B 128       1.976 -12.130 -20.419  1.00  1.00
ATOM    511  C   HIS B 128       2.592 -13.501 -20.667  1.00  1.00
ATOM    512  O   HIS B 128       3.795 -13.619 -20.900  1.00  1.00
ATOM    513  N   ASN B 129       2.005 -14.477 -20.899  1.00  1.00
ATOM    514  CA  ASN B 129       2.460 -15.846 -21.112  1.00  1.00
ATOM    515  C   ASN B 129       2.904 -16.060 -22.554  1.00  1.00
ATOM    516  O   ASN B 129       3.607 -17.023 -22.861  1.00  1.00
ATOM    517  N   GLY B 130       3.005 -15.263 -23.394  1.00  1.00
ATOM    518  CA  GLY B 130       3.547 -15.314 -24.747  1.00  1.00
ATOM    519  C   GLY B 130       2.852 -16.384 -25.579  1.00  1.00
ATOM    520  O   GLY B 130       3.450 -16.964 -26.485  1.00  1.00
ATOM    521  N   LYS B 131       1.634 -16.727 -25.387  1.00  1.00
ATOM    522  CA  LYS B 131       0.874 -17.764 -26.074  1.00  1.00
ATOM    523  C   LYS B 131      -0.497 -17.253 -26.496  1.00  1.00
ATOM    524  O   LYS B 131      -1.118 -16.457 -25.792  1.00  1.00
ATOM    525  N   LEU B 132      -1.003 -17.751 -27.686  1.00  1.00
ATOM    526  CA  LEU B 132      -2.433 -17.641 -27.949  1.00  1.00
ATOM    527  C   LEU B 132      -3.211 -18.741 -27.233  1.00  1.00
ATOM    528  O   LEU B 132      -2.849 -19.915 -27.299  1.00  1.00
ATOM    529  N   CYS B 133      -4.201 -18.408 -26.508  1.00  1.00
ATOM    530  CA  CYS B 133      -4.938 -19.333 -25.656  1.00  1.00
ATOM    531  C   CYS B 133      -6.419 -19.351 -26.015  1.00  1.00
ATOM    532  O   CYS B 133      -6.983 -18.333 -26.416  1.00  1.00
ATOM    533  N   ARG B 134      -7.141 -20.419 -25.542  1.00  1.00
ATOM    534  CA  ARG B 134      -8.597 -20.343 -25.578  1.00  1.00
ATOM    535  C   ARG B 134      -9.117 -19.284 -24.614  1.00  1.00
ATOM    536  O   ARG B 134      -8.615 -19.146 -23.499  1.00  1.00
ATOM    537  N   LEU B 135     -10.271 -18.698 -25.009  1.00  1.00
ATOM    538  CA  LEU B 135     -10.989 -17.782 -24.131  1.00  1.00
ATOM    539  C   LEU B 135     -12.231 -18.443 -23.543  1.00  1.00
ATOM    540  O   LEU B 135     -13.121 -18.876 -24.275  1.00  1.00
ATOM    541  N   LYS B 136     -12.304 -18.553 -22.175  1.00  1.00
ATOM    542  CA  LYS B 136     -13.533 -19.128 -21.644  1.00  1.00
ATOM    543  C   LYS B 136     -13.771 -20.527 -22.199  1.00  1.00
ATOM    544  O   LYS B 136     -14.914 -20.944 -22.388  1.00  1.00
ATOM    545  N   GLY B 137     -12.646 -21.240 -22.724  1.00  1.00
ATOM    546  CA  GLY B 137     -12.719 -22.642 -23.117  1.00  1.00
ATOM    547  C   GLY B 137     -12.827 -22.785 -24.630  1.00  1.00
ATOM    548  O   GLY B 137     -12.546 -23.848 -25.184  1.00  1.00
ATOM    549  N   ILE B 138     -13.014 -21.845 -25.379  1.00  1.00
ATOM    550  CA  ILE B 138     -13.169 -21.827 -26.829  1.00  1.00
ATOM    551  C   ILE B 138     -11.893 -21.356 -27.514  1.00  1.00
ATOM    552  O   ILE B 138     -11.340 -20.312 -27.168  1.00  1.00
ATOM    553  N   ALA B 139     -11.401 -22.198 -28.507  1.00  1.00
ATOM    554  CA  ALA B 139     -10.209 -21.838 -29.266  1.00  1.00
ATOM    555  C   ALA B 139     -10.534 -20.820 -30.351  1.00  1.00
ATOM    556  O   ALA B 139     -11.541 -20.941 -31.048  1.00  1.00
ATOM    557  N   PRO B 140      -9.582 -19.891 -30.604  1.00  1.00
ATOM    558  CA  PRO B 140      -9.736 -18.948 -31.705  1.00  1.00
ATOM    559  C   PRO B 140      -9.756 -19.667 -33.048  1.00  1.00
ATOM    560  O   PRO B 140      -8.993 -20.607 -33.271  1.00  1.00
ATOM    561  N   SER B 141     -17.500 -22.027 -35.041  1.00  1.00
ATOM    562  CA  SER B 141     -17.433 -21.294 -33.782  1.00  1.00
ATOM    563  C   SER B 141     -15.991 -20.985 -33.401  1.00  1.00
ATOM    564  O   SER B 141     -15.101 -21.818 -33.573  1.00  1.00
ATOM    565  N   TRP B 142     -15.827 -19.817 -32.854  1.00  1.00
ATOM    566  CA  TRP B 142     -14.538 -19.366 -32.344  1.00  1.00
ATOM    567  C   TRP B 142     -14.706 -18.212 -31.365  1.00  1.00
ATOM    568  O   TRP B 142     -15.586 -17.367 -31.531  1.00  1.00
ATOM    569  N   SER B 143     -13.660 -17.973 -30.539  1.00  1.00
ATOM    570  CA  SER B 143     -13.700 -16.936 -29.516  1.00  1.00
ATOM    571  C   SER B 143     -13.036 -15.654 -30.003  1.00  1.00
ATOM    572  O   SER B 143     -13.344 -14.563 -29.524  1.00  1.00
ATOM    573  N   TYR B 144     -12.501 -15.557 -30.949  1.00  1.00
ATOM    574  CA  TYR B 144     -11.774 -14.512 -31.659  1.00  1.00
ATOM    575  C   TYR B 144     -11.188 -15.037 -32.964  1.00  1.00
ATOM    576  O   TYR B 144     -10.814 -16.205 -33.061  1.00  1.00
ATOM    577  N   ILE B 145     -10.878 -14.092 -33.873  1.00  1.00
ATOM    578  CA  ILE B 145     -10.110 -14.387 -35.077  1.00  1.00
ATOM    579  C   ILE B 145      -8.783 -13.639 -35.082  1.00  1.00
ATOM    580  O   ILE B 145      -8.716 -12.473 -34.695  1.00  1.00
ATOM    581  N   SER B 146     -16.934  -8.981 -36.612  1.00  1.00
ATOM    582  CA  SER B 146     -16.202  -9.079 -35.355  1.00  1.00
ATOM    583  C   SER B 146     -17.127  -9.468 -34.209  1.00  1.00
ATOM    584  O   SER B 146     -16.682 -10.009 -33.196  1.00  1.00
ATOM    585  N   SER B 147     -18.344  -9.421 -34.337  1.00  1.00
ATOM    586  CA  SER B 147     -19.349  -9.756 -33.335  1.00  1.00
ATOM    587  C   SER B 147     -20.098 -11.028 -33.709  1.00  1.00
ATOM    588  O   SER B 147     -20.818 -11.599 -32.891  1.00  1.00
ATOM    589  N   VAL B 148     -19.543 -11.834 -34.485  1.00  1.00
ATOM    590  CA  VAL B 148     -19.950 -13.196 -34.810  1.00  1.00
ATOM    591  C   VAL B 148     -19.147 -14.216 -34.012  1.00  1.00
ATOM    592  O   VAL B 148     -17.919 -14.253 -34.092  1.00  1.00
ATOM    593  N   SER B 149     -19.865 -15.093 -33.251  1.00  1.00
ATOM    594  CA  SER B 149     -19.212 -16.104 -32.429  1.00  1.00
ATOM    595  C   SER B 149     -19.298 -17.480 -33.077  1.00  1.00
ATOM    596  O   SER B 149     -18.427 -18.327 -32.877  1.00  1.00
ATOM    597  N   SER B 150     -20.132 -17.898 -33.683  1.00  1.00
ATOM    598  CA  SER B 150     -20.208 -19.133 -34.453  1.00  1.00
ATOM    599  C   SER B 150     -20.883 -18.902 -35.799  1.00  1.00
ATOM    600  O   SER B 150     -21.791 -18.080 -35.916  1.00  1.00
ATOM    601  N   SER B 151     -24.562 -16.294 -35.758  1.00  1.00
ATOM    602  CA  SER B 151     -24.733 -16.273 -34.310  1.00  1.00
ATOM    603  C   SER B 151     -23.885 -15.180 -33.671  1.00  1.00
ATOM    604  O   SER B 151     -22.688 -15.074 -33.939  1.00  1.00
ATOM    605  N   ARG B 152     -24.563 -14.166 -33.163  1.00  1.00
ATOM    606  CA  ARG B 152     -23.875 -13.007 -32.606  1.00  1.00
ATOM    607  C   ARG B 152     -23.445 -13.259 -31.167  1.00  1.00
ATOM    608  O   ARG B 152     -24.185 -13.853 -30.383  1.00  1.00
ATOM    609  N   GLY B 153     -22.317 -12.641 -30.820  1.00  1.00
ATOM    610  CA  GLY B 153     -21.742 -12.658 -29.480  1.00  1.00
ATOM    611  C   GLY B 153     -20.875 -11.429 -29.238  1.00  1.00
ATOM    612  O   GLY B 153     -20.096 -11.027 -30.102  1.00  1.00
ATOM    613  N   PHE B 154     -21.008 -10.805 -28.103  1.00  1.00
ATOM    614  CA  PHE B 154     -20.169  -9.666 -27.751  1.00  1.00
ATOM    615  C   PHE B 154     -18.811 -10.121 -27.232  1.00  1.00
ATOM    616  O   PHE B 154     -18.726 -11.007 -26.382  1.00  1.00
ATOM    617  N   GLY B 155     -17.758  -9.169 -27.700  1.00  1.00
ATOM    618  CA  GLY B 155     -16.458  -9.383 -27.076  1.00  1.00
ATOM    619  C   GLY B 155     -15.522 -10.149 -28.002  1.00  1.00
ATOM    620  O   GLY B 155     -14.318 -10.228 -27.757  1.00  1.00
ATOM    621  N   SER B 156     -16.013 -10.653 -29.127  1.00  1.00
ATOM    622  CA  SER B 156     -15.135 -11.176 -30.166  1.00  1.00
ATOM    623  C   SER B 156     -14.465 -10.049 -30.941  1.00  1.00
ATOM    624  O   SER B 156     -15.075  -9.010 -31.195  1.00  1.00
ATOM    625  N   GLY B 157     -13.572 -10.430 -31.833  1.00  1.00
ATOM    626  CA  GLY B 157     -12.784  -9.464 -32.588  1.00  1.00
ATOM    627  C   GLY B 157     -11.802 -10.162 -33.520  1.00  1.00
ATOM    628  O   GLY B 157     -11.469 -11.331 -33.324  1.00  1.00
ATOM    629  N   ILE B 158     -11.186  -9.419 -34.374  1.00  1.00
ATOM    630  CA  ILE B 158     -10.062  -9.861 -35.191  1.00  1.00
ATOM    631  C   ILE B 158      -8.769  -9.177 -34.764  1.00  1.00
ATOM    632  O   ILE B 158      -8.730  -7.961 -34.579  1.00  1.00
ATOM    633  N   ILE B 159      -7.778  -9.980 -34.483  1.00  1.00
ATOM    634  CA  ILE B 159      -6.448  -9.510 -34.113  1.00  1.00
ATOM    635  C   ILE B 159      -5.390 -10.042 -35.071  1.00  1.00
ATOM    636  O   ILE B 159      -5.488 -11.169 -35.556  1.00  1.00
ATOM    637  N   THR B 160      -4.354  -9.371 -35.260  1.00  1.00
ATOM    638  CA  THR B 160      -3.133  -9.833 -35.909  1.00  1.00
ATOM    639  C   THR B 160      -2.053 -10.156 -34.884  1.00  1.00
ATOM    640  O   THR B 160      -1.748  -9.343 -34.012  1.00  1.00
ATOM    641  N   SER B 161      -1.466 -11.428 -35.086  1.00  1.00
ATOM    642  CA  SER B 161      -0.561 -11.868 -34.031  1.00  1.00
ATOM    643  C   SER B 161       0.538 -12.764 -34.586  1.00  1.00
ATOM    644  O   SER B 161       0.299 -13.573 -35.482  1.00  1.00
ATOM    645  N   ASN B 162       1.709 -12.691 -33.931  1.00  1.00
ATOM    646  CA  ASN B 162       2.807 -13.566 -34.322  1.00  1.00
ATOM    647  C   ASN B 162       3.018 -14.676 -33.300  1.00  1.00
ATOM    648  O   ASN B 162       3.727 -15.647 -33.562  1.00  1.00
ATOM    649  N   ALA B 163       2.310 -14.754 -32.323  1.00  1.00
ATOM    650  CA  ALA B 163       2.301 -15.761 -31.270  1.00  1.00
ATOM    651  C   ALA B 163       1.826 -17.108 -31.800  1.00  1.00
ATOM    652  O   ALA B 163       0.900 -17.177 -32.608  1.00  1.00
ATOM    653  N   SER B 164       2.157 -18.202 -31.021  1.00  1.00
ATOM    654  CA  SER B 164       1.701 -19.540 -31.380  1.00  1.00
ATOM    655  C   SER B 164       0.563 -19.995 -30.475  1.00  1.00
ATOM    656  O   SER B 164       0.599 -19.783 -29.262  1.00  1.00
ATOM    657  N   MET B 165      -0.344 -20.840 -31.058  1.00  1.00
ATOM    658  CA  MET B 165      -1.409 -21.403 -30.236  1.00  1.00
ATOM    659  C   MET B 165      -0.881 -22.510 -29.333  1.00  1.00
ATOM    660  O   MET B 165      -0.159 -23.400 -29.783  1.00  1.00
ATOM    661  N   HIS B 166      -1.212 -22.480 -28.102  1.00  1.00
ATOM    662  CA  HIS B 166      -0.933 -23.504 -27.102  1.00  1.00
ATOM    663  C   HIS B 166      -2.218 -24.017 -26.465  1.00  1.00
ATOM    664  O   HIS B 166      -3.169 -23.261 -26.266  1.00  1.00
ATOM    665  N   GLU B 167      -2.196 -25.196 -25.904  1.00  1.00
ATOM    666  CA  GLU B 167      -3.333 -25.680 -25.132  1.00  1.00
ATOM    667  C   GLU B 167      -3.426 -24.973 -23.786  1.00  1.00
ATOM    668  O   GLU B 167      -2.603 -25.198 -22.898  1.00  1.00
ATOM    669  N   CYS B 168      -3.895 -23.832 -23.796  1.00  1.00
ATOM    670  CA  CYS B 168      -4.095 -22.959 -22.646  1.00  1.00
ATOM    671  C   CYS B 168      -5.454 -22.273 -22.704  1.00  1.00
ATOM    672  O   CYS B 168      -5.947 -21.943 -23.783  1.00  1.00
ATOM    673  N   ASN B 169      -5.946 -21.778 -21.678  1.00  1.00
ATOM    674  CA  ASN B 169      -7.175 -21.018 -21.488  1.00  1.00
ATOM    675  C   ASN B 169      -6.920 -19.751 -20.681  1.00  1.00
ATOM    676  O   ASN B 169      -6.256 -19.788 -19.645  1.00  1.00
ATOM    677  N   THR B 170      -7.610 -18.646 -21.177  1.00  1.00
ATOM    678  CA  THR B 170      -7.416 -17.355 -20.528  1.00  1.00
ATOM    679  C   THR B 170      -8.698 -16.532 -20.543  1.00  1.00
ATOM    680  O   THR B 170      -9.501 -16.632 -21.470  1.00  1.00
ATOM    681  N   LYS B 171      -8.785 -15.539 -19.750  1.00  1.00
ATOM    682  CA  LYS B 171      -9.873 -14.570 -19.699  1.00  1.00
ATOM    683  C   LYS B 171      -9.510 -13.296 -20.452  1.00  1.00
ATOM    684  O   LYS B 171     -10.386 -12.581 -20.940  1.00  1.00
ATOM    685  N   CYS B 172      -8.280 -13.226 -20.850  1.00  1.00
ATOM    686  CA  CYS B 172      -7.658 -12.051 -21.449  1.00  1.00
ATOM    687  C   CYS B 172      -6.574 -12.449 -22.444  1.00  1.00
ATOM    688  O   CYS B 172      -5.712 -13.274 -22.140  1.00  1.00
ATOM    689  N   GLN B 173      -6.733 -12.057 -23.682  1.00  1.00
ATOM    690  CA  GLN B 173      -5.809 -12.341 -24.774  1.00  1.00
ATOM    691  C   GLN B 173      -5.417 -11.067 -25.510  1.00  1.00
ATOM    692  O   GLN B 173      -6.262 -10.217 -25.793  1.00  1.00
ATOM    693  N   THR B 174      -4.154 -10.792 -25.556  1.00  1.00
ATOM    694  CA  THR B 174      -3.550  -9.777 -26.409  1.00  1.00
ATOM    695  C   THR B 174      -2.823 -10.409 -27.589  1.00  1.00
ATOM    696  O   THR B 174      -2.226 -11.479 -27.462  1.00  1.00
ATOM    697  N   PRO B 175      -2.380  -9.657 -28.553  1.00  1.00
ATOM    698  CA  PRO B 175      -1.651 -10.174 -29.705  1.00  1.00
ATOM    699  C   PRO B 175      -0.255 -10.638 -29.310  1.00  1.00
ATOM    700  O   PRO B 175       0.267 -11.607 -29.861  1.00  1.00
ATOM    701  N   LEU B 176       0.241 -10.412 -28.247  1.00  1.00
ATOM    702  CA  LEU B 176       1.567 -10.781 -27.767  1.00  1.00
ATOM    703  C   LEU B 176       1.504 -12.002 -26.856  1.00  1.00
ATOM    704  O   LEU B 176       2.438 -12.803 -26.810  1.00  1.00
ATOM    705  N   GLY B 177       0.357 -12.272 -26.268  1.00  1.00
ATOM    706  CA  GLY B 177       0.215 -13.323 -25.268  1.00  1.00
ATOM    707  C   GLY B 177      -1.007 -13.087 -24.391  1.00  1.00
ATOM    708  O   GLY B 177      -1.435 -11.949 -24.199  1.00  1.00
ATOM    709  N   ALA B 178      -1.387 -14.143 -23.610  1.00  1.00
ATOM    710  CA  ALA B 178      -2.503 -14.028 -22.677  1.00  1.00
ATOM    711  C   ALA B 178      -2.048 -13.450 -21.343  1.00  1.00
ATOM    712  O   ALA B 178      -0.970 -13.779 -20.849  1.00  1.00
ATOM    713  N   ILE B 179      -3.019 -12.740 -20.704  1.00  1.00
ATOM    714  CA  ILE B 179      -2.787 -12.163 -19.385  1.00  1.00
ATOM    715  C   ILE B 179      -3.634 -12.855 -18.324  1.00  1.00
ATOM    716  O   ILE B 179      -4.838 -13.042 -18.502  1.00  1.00
ATOM    717  N   ASN B 180      -3.057 -13.347 -17.329  1.00  1.00
ATOM    718  CA  ASN B 180      -3.705 -13.897 -16.144  1.00  1.00
ATOM    719  C   ASN B 180      -3.343 -13.099 -14.898  1.00  1.00
ATOM    720  O   ASN B 180      -2.180 -13.052 -14.495  1.00  1.00
ATOM    721  N   SER B 181      -4.240 -11.971 -14.684  1.00  1.00
ATOM    722  CA  SER B 181      -3.861 -10.991 -13.674  1.00  1.00
ATOM    723  C   SER B 181      -5.088 -10.338 -13.052  1.00  1.00
ATOM    724  O   SER B 181      -6.113 -10.165 -13.712  1.00  1.00
ATOM    725  N   SER B 182      -4.966  -9.931 -11.785  1.00  1.00
ATOM    726  CA  SER B 182      -6.008  -9.181 -11.094  1.00  1.00
ATOM    727  C   SER B 182      -5.650  -7.704 -10.994  1.00  1.00
ATOM    728  O   SER B 182      -6.512  -6.862 -10.746  1.00  1.00
ATOM    729  N   LEU B 183      -4.450  -7.374 -11.450  1.00  1.00
ATOM    730  CA  LEU B 183      -4.039  -5.976 -11.511  1.00  1.00
ATOM    731  C   LEU B 183      -4.983  -5.161 -12.388  1.00  1.00
ATOM    732  O   LEU B 183      -5.328  -5.573 -13.496  1.00  1.00
ATOM    733  N   PRO B 184      -5.148  -3.877 -12.020  1.00  1.00
ATOM    734  CA  PRO B 184      -6.089  -2.998 -12.703  1.00  1.00
ATOM    735  C   PRO B 184      -5.497  -2.458 -13.999  1.00  1.00
ATOM    736  O   PRO B 184      -6.206  -2.277 -14.989  1.00  1.00
ATOM    737  N   TYR B 185      -4.330  -2.335 -14.228  1.00  1.00
ATOM    738  CA  TYR B 185      -3.644  -1.755 -15.376  1.00  1.00
ATOM    739  C   TYR B 185      -2.636  -2.732 -15.967  1.00  1.00
ATOM    740  O   TYR B 185      -2.038  -3.533 -15.248  1.00  1.00
ATOM    741  N   GLN B 186      -2.391  -2.503 -17.281  1.00  1.00
ATOM    742  CA  GLN B 186      -1.376  -3.224 -18.040  1.00  1.00
ATOM    743  C   GLN B 186      -0.776  -2.345 -19.130  1.00  1.00
ATOM    744  O   GLN B 186      -1.475  -1.543 -19.749  1.00  1.00
ATOM    745  N   ASN B 187       0.450  -2.485 -19.414  1.00  1.00
ATOM    746  CA  ASN B 187       1.185  -1.771 -20.451  1.00  1.00
ATOM    747  C   ASN B 187       1.708  -2.728 -21.514  1.00  1.00
ATOM    748  O   ASN B 187       2.162  -2.304 -22.576  1.00  1.00
ATOM    749  N   ILE B 188       1.003  -3.875 -21.689  1.00  1.00
ATOM    750  CA  ILE B 188       1.404  -4.892 -22.653  1.00  1.00
ATOM    751  C   ILE B 188       0.905  -4.552 -24.052  1.00  1.00
ATOM    752  O   ILE B 188       1.622  -4.727 -25.037  1.00  1.00
ATOM    753  N   HIS B 189      -0.275  -4.221 -24.319  1.00  1.00
ATOM    754  CA  HIS B 189      -0.937  -4.066 -25.609  1.00  1.00
ATOM    755  C   HIS B 189      -2.337  -3.488 -25.443  1.00  1.00
ATOM    756  O   HIS B 189      -3.064  -3.852 -24.519  1.00  1.00
ATOM    757  N   PRO B 190      -2.691  -2.576 -26.442  1.00  1.00
ATOM    758  CA  PRO B 190      -4.004  -1.946 -26.375  1.00  1.00
ATOM    759  C   PRO B 190      -5.065  -2.814 -27.040  1.00  1.00
ATOM    760  O   PRO B 190      -6.229  -2.804 -26.639  1.00  1.00
ATOM    761  N   VAL B 191      -4.731  -3.692 -27.853  1.00  1.00
ATOM    762  CA  VAL B 191      -5.607  -4.713 -28.415  1.00  1.00
ATOM    763  C   VAL B 191      -5.819  -5.858 -27.433  1.00  1.00
ATOM    764  O   VAL B 191      -4.860  -6.455 -26.944  1.00  1.00
ATOM    765  N   THR B 192      -7.119  -6.047 -27.035  1.00  1.00
ATOM    766  CA  THR B 192      -7.485  -7.011 -26.005  1.00  1.00
ATOM    767  C   THR B 192      -8.773  -7.741 -26.366  1.00  1.00
ATOM    768  O   THR B 192      -9.701  -7.147 -26.915  1.00  1.00
ATOM    769  N   ILE B 193      -8.753  -9.038 -26.107  1.00  1.00
ATOM    770  CA  ILE B 193      -9.942  -9.875 -26.216  1.00  1.00
ATOM    771  C   ILE B 193     -10.382 -10.387 -24.850  1.00  1.00
ATOM    772  O   ILE B 193      -9.570 -10.889 -24.074  1.00  1.00
ATOM    773  N   GLY B 194     -11.461  -9.960 -24.332  1.00  1.00
ATOM    774  CA  GLY B 194     -11.995 -10.557 -23.114  1.00  1.00
ATOM    775  C   GLY B 194     -12.057  -9.539 -21.983  1.00  1.00
ATOM    776  O   GLY B 194     -11.612  -8.401 -22.134  1.00  1.00
ATOM    777  N   GLU B 195     -12.007  -9.733 -20.897  1.00  1.00
ATOM    778  CA  GLU B 195     -11.884  -8.945 -19.677  1.00  1.00
ATOM    779  C   GLU B 195     -10.425  -8.781 -19.272  1.00  1.00
ATOM    780  O   GLU B 195      -9.735  -9.761 -18.990  1.00  1.00
ATOM    781  N   CYS B 196      -9.821  -7.680 -19.813  1.00  1.00
ATOM    782  CA  CYS B 196      -8.400  -7.407 -19.639  1.00  1.00
ATOM    783  C   CYS B 196      -8.178  -6.184 -18.758  1.00  1.00
ATOM    784  O   CYS B 196      -8.940  -5.219 -18.816  1.00  1.00
ATOM    785  N   PRO B 197      -6.946  -6.107 -17.964  1.00  1.00
ATOM    786  CA  PRO B 197      -6.611  -4.828 -17.349  1.00  1.00
ATOM    787  C   PRO B 197      -6.645  -3.699 -18.371  1.00  1.00
ATOM    788  O   PRO B 197      -6.160  -3.849 -19.492  1.00  1.00
ATOM    789  N   LYS B 198      -6.938  -2.424 -17.754  1.00  1.00
ATOM    790  CA  LYS B 198      -6.889  -1.231 -18.591  1.00  1.00
ATOM    791  C   LYS B 198      -5.479  -0.978 -19.108  1.00  1.00
ATOM    792  O   LYS B 198      -4.517  -0.974 -18.340  1.00  1.00
ATOM    793  N   TYR B 199      -5.387  -0.715 -20.487  1.00  1.00
ATOM    794  CA  TYR B 199      -4.082  -0.396 -21.054  1.00  1.00
ATOM    795  C   TYR B 199      -3.709   1.058 -20.796  1.00  1.00
ATOM    796  O   TYR B 199      -4.531   1.959 -20.965  1.00  1.00
ATOM    797  N   VAL B 200      -2.455   1.248 -20.402  1.00  1.00
ATOM    798  CA  VAL B 200      -1.832   2.552 -20.204  1.00  1.00
ATOM    799  C   VAL B 200      -0.385   2.549 -20.680  1.00  1.00
ATOM    800  O   VAL B 200       0.313   1.542 -20.569  1.00  1.00
ATOM    801  N   ARG B 201       0.139   3.658 -21.039  1.00  1.00
ATOM    802  CA  ARG B 201       1.504   3.811 -21.528  1.00  1.00
ATOM    803  C   ARG B 201       2.498   3.874 -20.376  1.00  1.00
ATOM    804  O   ARG B 201       3.653   3.472 -20.517  1.00  1.00
ATOM    805  N   SER B 202       2.164   3.707 -19.229  1.00  1.00
ATOM    806  CA  SER B 202       3.012   3.831 -18.049  1.00  1.00
ATOM    807  C   SER B 202       3.994   2.670 -17.952  1.00  1.00
ATOM    808  O   SER B 202       3.628   1.516 -18.173  1.00  1.00
ATOM    809  N   ALA B 203       5.207   3.025 -17.327  1.00  1.00
ATOM    810  CA  ALA B 203       6.257   2.035 -17.121  1.00  1.00
ATOM    811  C   ALA B 203       6.264   1.531 -15.683  1.00  1.00
ATOM    812  O   ALA B 203       6.542   0.359 -15.427  1.00  1.00
ATOM    813  N   LYS B 204       5.633   2.150 -14.815  1.00  1.00
ATOM    814  CA  LYS B 204       5.545   1.878 -13.385  1.00  1.00
ATOM    815  C   LYS B 204       4.344   2.580 -12.764  1.00  1.00
ATOM    816  O   LYS B 204       4.042   3.726 -13.096  1.00  1.00
ATOM    817  N   LEU B 205       3.603   1.818 -11.967  1.00  1.00
ATOM    818  CA  LEU B 205       2.451   2.179 -11.149  1.00  1.00
ATOM    819  C   LEU B 205       2.411   1.362  -9.862  1.00  1.00
ATOM    820  O   LEU B 205       2.388   0.132  -9.897  1.00  1.00
ATOM    821  N   ARG B 206       3.133   1.795  -8.882  1.00  1.00
ATOM    822  CA  ARG B 206       3.293   1.154  -7.582  1.00  1.00
ATOM    823  C   ARG B 206       2.705   2.012  -6.469  1.00  1.00
ATOM    824  O   ARG B 206       2.947   3.218  -6.409  1.00  1.00
ATOM    825  N   MET B 207       1.661   1.466  -5.785  1.00  1.00
ATOM    826  CA  MET B 207       1.017   2.149  -4.669  1.00  1.00
ATOM    827  C   MET B 207       1.621   1.720  -3.338  1.00  1.00
ATOM    828  O   MET B 207       1.770   0.529  -3.068  1.00  1.00
ATOM    829  N   VAL B 208       2.128   2.764  -2.518  1.00  1.00
ATOM    830  CA  VAL B 208       2.579   2.394  -1.182  1.00  1.00
ATOM    831  C   VAL B 208       1.400   2.084  -0.268  1.00  1.00
ATOM    832  O   VAL B 208       0.401   2.804  -0.263  1.00  1.00
ATOM    833  N   THR B 209       1.613   0.982   0.565  1.00  1.00
ATOM    834  CA  THR B 209       0.595   0.616   1.542  1.00  1.00
ATOM    835  C   THR B 209       1.136   0.710   2.963  1.00  1.00
ATOM    836  O   THR B 209       0.408   1.057   3.893  1.00  1.00
ATOM    837  N   GLY B 210       2.437   0.689   3.076  1.00  1.00
ATOM    838  CA  GLY B 210       3.092   0.893   4.362  1.00  1.00
ATOM    839  C   GLY B 210       3.678   2.295   4.467  1.00  1.00
ATOM    840  O   GLY B 210       3.729   3.031   3.482  1.00  1.00
ATOM    841  N   LEU B 211       4.672   2.486   5.149  1.00  1.00
ATOM    842  CA  LEU B 211       5.282   3.768   5.480  1.00  1.00
ATOM    843  C   LEU B 211       6.736   3.822   5.024  1.00  1.00
ATOM    844  O   LEU B 211       7.421   2.800   4.979  1.00  1.00
ATOM    845  N   ARG B 212       7.309   5.043   5.068  1.00  1.00
ATOM    846  CA  ARG B 212       8.735   5.207   4.811  1.00  1.00
ATOM    847  C   ARG B 212       9.559   4.213   5.618  1.00  1.00
ATOM    848  O   ARG B 212       9.387   4.090   6.831  1.00  1.00
ATOM    849  N   ASN B 213      10.411   3.432   4.848  1.00  1.00
ATOM    850  CA  ASN B 213      11.289   2.461   5.491  1.00  1.00
ATOM    851  C   ASN B 213      12.628   3.088   5.858  1.00  1.00
ATOM    852  O   ASN B 213      13.315   3.651   5.006  1.00  1.00
ATOM    853  N   ILE B 214      12.944   3.156   7.114  1.00  1.00
ATOM    854  CA  ILE B 214      14.148   3.747   7.686  1.00  1.00
ATOM    855  C   ILE B 214      14.804   2.803   8.685  1.00  1.00
ATOM    856  O   ILE B 214      14.321   2.635   9.805  1.00  1.00
ATOM    857  N   PRO B 215      15.342   1.651   8.235  1.00  1.00
ATOM    858  CA  PRO B 215      15.903   0.642   9.125  1.00  1.00
ATOM    859  C   PRO B 215      17.220   1.112   9.729  1.00  1.00
ATOM    860  O   PRO B 215      17.998   1.810   9.079  1.00  1.00
ATOM    861  N   GLY B 216       7.949  14.871   7.201  1.00  1.00
ATOM    862  CA  GLY B 216       6.581  14.656   6.743  1.00  1.00
ATOM    863  C   GLY B 216       5.637  15.706   7.315  1.00  1.00
ATOM    864  O   GLY B 216       5.889  16.266   8.382  1.00  1.00
ATOM    865  N   LEU B 217       4.374  15.680   6.872  1.00  1.00
ATOM    866  CA  LEU B 217       3.408  16.673   7.328  1.00  1.00
ATOM    867  C   LEU B 217       3.211  16.596   8.839  1.00  1.00
ATOM    868  O   LEU B 217       3.040  17.617   9.505  1.00  1.00
ATOM    869  N   PHE B 218       3.228  15.679   9.563  1.00  1.00
ATOM    870  CA  PHE B 218       2.983  15.548  10.994  1.00  1.00
ATOM    871  C   PHE B 218       4.284  15.607  11.783  1.00  1.00
ATOM    872  O   PHE B 218       4.305  16.045  12.933  1.00  1.00
ATOM    873  N   GLY B 219       5.358  15.282  11.336  1.00  1.00
ATOM    874  CA  GLY B 219       6.648  15.619  11.925  1.00  1.00
ATOM    875  C   GLY B 219       7.166  14.486  12.802  1.00  1.00
ATOM    876  O   GLY B 219       8.318  14.502  13.237  1.00  1.00
ATOM    877  N   ALA B 220       6.550  13.284  12.655  1.00  1.00
ATOM    878  CA  ALA B 220       6.964  12.169  13.498  1.00  1.00
ATOM    879  C   ALA B 220       7.860  11.204  12.733  1.00  1.00
ATOM    880  O   ALA B 220       8.829  10.675  13.279  1.00  1.00
ATOM    881  N   ILE B 221       7.417  10.618  11.627  1.00  1.00
ATOM    882  CA  ILE B 221       8.246   9.729  10.821  1.00  1.00
ATOM    883  C   ILE B 221       9.339  10.503  10.096  1.00  1.00
ATOM    884  O   ILE B 221       9.063  11.470   9.386  1.00  1.00
ATOM    885  N   ALA B 222      10.623   9.995  10.214  1.00  1.00
ATOM    886  CA  ALA B 222      11.732  10.728   9.615  1.00  1.00
ATOM    887  C   ALA B 222      11.730  12.187  10.055  1.00  1.00
ATOM    888  O   ALA B 222      11.457  13.085   9.258  1.00  1.00
ATOM    889  N   GLY B 223      11.314  12.379  11.306  1.00  1.00
ATOM    890  CA  GLY B 223      11.267  13.700  11.923  1.00  1.00
ATOM    891  C   GLY B 223      11.848  13.671  13.331  1.00  1.00
ATOM    892  O   GLY B 223      12.766  14.427  13.649  1.00  1.00
ATOM    893  N   PHE B 224      10.904  13.762  14.394  1.00  1.00
ATOM    894  CA  PHE B 224      11.405  13.752  15.763  1.00  1.00
ATOM    895  C   PHE B 224      11.654  12.330  16.248  1.00  1.00
ATOM    896  O   PHE B 224      12.402  12.111  17.201  1.00  1.00
ATOM    897  N   ILE B 225      10.951  11.359  15.719  1.00  1.00
ATOM    898  CA  ILE B 225      11.386   9.970  15.791  1.00  1.00
ATOM    899  C   ILE B 225      12.254   9.601  14.594  1.00  1.00
ATOM    900  O   ILE B 225      11.769   9.519  13.466  1.00  1.00
ATOM    901  N   GLU B 226      13.502   9.746  14.594  1.00  1.00
ATOM    902  CA  GLU B 226      14.413   9.746  13.456  1.00  1.00
ATOM    903  C   GLU B 226      14.419   8.393  12.755  1.00  1.00
ATOM    904  O   GLU B 226      14.490   8.319  11.528  1.00  1.00
ATOM    905  N   GLY B 227      14.239   7.310  13.143  1.00  1.00
ATOM    906  CA  GLY B 227      14.366   6.048  12.424  1.00  1.00
ATOM    907  C   GLY B 227      13.235   5.093  12.783  1.00  1.00
ATOM    908  O   GLY B 227      12.707   5.131  13.894  1.00  1.00
ATOM    909  N   GLY B 228      13.166   3.988  12.070  1.00  1.00
ATOM    910  CA  GLY B 228      12.209   2.923  12.343  1.00  1.00
ATOM    911  C   GLY B 228      12.840   1.816  13.177  1.00  1.00
ATOM    912  O   GLY B 228      14.025   1.515  13.033  1.00  1.00
ATOM    913  N   TRP B 229      12.015   0.794  13.494  1.00  1.00
ATOM    914  CA  TRP B 229      12.450  -0.365  14.264  1.00  1.00
ATOM    915  C   TRP B 229      12.237  -1.656  13.485  1.00  1.00
ATOM    916  O   TRP B 229      11.105  -2.018  13.161  1.00  1.00
ATOM    917  N   THR B 230      13.364  -2.369  13.158  1.00  1.00
ATOM    918  CA  THR B 230      13.220  -3.659  12.494  1.00  1.00
ATOM    919  C   THR B 230      12.813  -4.745  13.481  1.00  1.00
ATOM    920  O   THR B 230      12.064  -5.660  13.139  1.00  1.00
ATOM    921  N   GLY B 231      12.874  -4.432  14.757  1.00  1.00
ATOM    922  CA  GLY B 231      12.562  -5.377  15.823  1.00  1.00
ATOM    923  C   GLY B 231      11.078  -5.355  16.163  1.00  1.00
ATOM    924  O   GLY B 231      10.519  -6.355  16.613  1.00  1.00
ATOM    925  N   MET B 232      10.348  -4.419  15.900  1.00  1.00
ATOM    926  CA  MET B 232       8.890  -4.389  15.926  1.00  1.00
ATOM    927  C   MET B 232       8.304  -4.964  14.643  1.00  1.00
ATOM    928  O   MET B 232       8.387  -4.349  13.580  1.00  1.00
ATOM    929  N   ILE B 233       7.988  -6.255  14.680  1.00  1.00
ATOM    930  CA  ILE B 233       7.638  -7.018  13.488  1.00  1.00
ATOM    931  C   ILE B 233       6.147  -7.325  13.448  1.00  1.00
ATOM    932  O   ILE B 233       5.545  -7.387  12.376  1.00  1.00
ATOM    933  N   ASP B 234       5.293  -6.828  14.229  1.00  1.00
ATOM    934  CA  ASP B 234       3.897  -7.243  14.280  1.00  1.00
ATOM    935  C   ASP B 234       2.963  -6.064  14.042  1.00  1.00
ATOM    936  O   ASP B 234       1.900  -6.213  13.438  1.00  1.00
ATOM    937  N   GLY B 235       3.271  -5.041  13.541  1.00  1.00
ATOM    938  CA  GLY B 235       2.457  -3.919  13.088  1.00  1.00
ATOM    939  C   GLY B 235       3.328  -2.744  12.663  1.00  1.00
ATOM    940  O   GLY B 235       4.500  -2.661  13.031  1.00  1.00
ATOM    941  N   TRP B 236       2.560  -1.652  12.184  1.00  1.00
ATOM    942  CA  TRP B 236       3.268  -0.477  11.690  1.00  1.00
ATOM    943  C   TRP B 236       3.622   0.472  12.828  1.00  1.00
ATOM    944  O   TRP B 236       4.701   1.064  12.841  1.00  1.00
ATOM    945  N   TYR B 237       2.980   0.681  13.780  1.00  1.00
ATOM    946  CA  TYR B 237       3.210   1.526  14.945  1.00  1.00
ATOM    947  C   TYR B 237       3.112   0.724  16.236  1.00  1.00
ATOM    948  O   TYR B 237       2.334  -0.225  16.332  1.00  1.00
ATOM    949  N   GLY B 238       3.901   1.395  17.325  1.00  1.00
ATOM    950  CA  GLY B 238       3.845   0.695  18.603  1.00  1.00
ATOM    951  C   GLY B 238       4.831   1.289  19.600  1.00  1.00
ATOM    952  O   GLY B 238       5.683   2.101  19.237  1.00  1.00
ATOM    953  N   TYR B 239       5.382   0.346  20.489  1.00  1.00
ATOM    954  CA  TYR B 239       6.126   0.766  21.670  1.00  1.00
ATOM    955  C   TYR B 239       7.389  -0.067  21.851  1.00  1.00
ATOM    956  O   TYR B 239       7.424  -1.244  21.491  1.00  1.00
ATOM    957  N   HIS B 240       8.392   0.552  22.370  1.00  1.00
ATOM    958  CA  HIS B 240       9.596  -0.058  22.921  1.00  1.00
ATOM    959  C   HIS B 240       9.776   0.307  24.389  1.00  1.00
ATOM    960  O   HIS B 240       9.598   1.461  24.778  1.00  1.00
ATOM    961  N   HIS B 241       9.863  -0.609  25.282  1.00  1.00
ATOM    962  CA  HIS B 241       9.991  -0.324  26.706  1.00  1.00
ATOM    963  C   HIS B 241      11.271  -0.921  27.274  1.00  1.00
ATOM    964  O   HIS B 241      11.709  -1.991  26.852  1.00  1.00
ATOM    965  N   GLN B 242      11.729  -0.405  28.318  1.00  1.00
ATOM    966  CA  GLN B 242      12.900  -0.749  29.115  1.00  1.00
ATOM    967  C   GLN B 242      12.627  -0.563  30.603  1.00  1.00
ATOM    968  O   GLN B 242      12.118   0.475  31.025  1.00  1.00
ATOM    969  N   ASN B 243      12.517  -1.608  31.361  1.00  1.00
ATOM    970  CA  ASN B 243      12.307  -1.561  32.803  1.00  1.00
ATOM    971  C   ASN B 243      13.124  -2.631  33.515  1.00  1.00
ATOM    972  O   ASN B 243      13.476  -3.652  32.925  1.00  1.00
ATOM    973  N   GLU B 244      13.060  -2.728  34.804  1.00  1.00
ATOM    974  CA  GLU B 244      13.799  -3.726  35.568  1.00  1.00
ATOM    975  C   GLU B 244      13.550  -5.129  35.029  1.00  1.00
ATOM    976  O   GLU B 244      14.459  -5.958  34.985  1.00  1.00
ATOM    977  N   GLN B 245      12.480  -5.497  34.626  1.00  1.00
ATOM    978  CA  GLN B 245      12.062  -6.788  34.093  1.00  1.00
ATOM    979  C   GLN B 245      12.502  -6.954  32.644  1.00  1.00
ATOM    980  O   GLN B 245      12.764  -8.067  32.188  1.00  1.00
ATOM    981  N   GLY B 246      13.200  -6.165  32.028  1.00  1.00
ATOM    982  CA  GLY B 246      13.725  -6.372  30.684  1.00  1.00
ATOM    983  C   GLY B 246      13.372  -5.206  29.769  1.00  1.00
ATOM    984  O   GLY B 246      12.829  -4.196  30.217  1.00  1.00
ATOM    985  N   SER B 247      13.557  -5.595  28.382  1.00  1.00
ATOM    986  CA  SER B 247      13.108  -4.709  27.315  1.00  1.00
ATOM    987  C   SER B 247      12.514  -5.499  26.156  1.00  1.00
ATOM    988  O   SER B 247      12.956  -6.609  25.858  1.00  1.00
ATOM    989  N   GLY B 248      11.623  -4.893  25.428  1.00  1.00
ATOM    990  CA  GLY B 248      11.007  -5.529  24.270  1.00  1.00
ATOM    991  C   GLY B 248      10.357  -4.498  23.357  1.00  1.00
ATOM    992  O   GLY B 248      10.164  -3.345  23.744  1.00  1.00
ATOM    993  N   TYR B 249       9.755  -4.998  22.286  1.00  1.00
ATOM    994  CA  TYR B 249       8.866  -4.267  21.390  1.00  1.00
ATOM    995  C   TYR B 249       7.465  -4.865  21.395  1.00  1.00
ATOM    996  O   TYR B 249       7.298  -6.078  21.526  1.00  1.00
ATOM    997  N   ALA B 250       6.491  -3.992  21.066  1.00  1.00
ATOM    998  CA  ALA B 250       5.087  -4.372  20.965  1.00  1.00
ATOM    999  C   ALA B 250       4.316  -3.400  20.080  1.00  1.00
ATOM   1000  O   ALA B 250       4.496  -2.186  20.173  1.00  1.00
ATOM   1001  N   ALA B 251       3.724  -3.865  18.976  1.00  1.00
ATOM   1002  CA  ALA B 251       2.896  -3.011  18.133  1.00  1.00
ATOM   1003  C   ALA B 251       1.629  -2.580  18.861  1.00  1.00
ATOM   1004  O   ALA B 251       0.996  -3.379  19.550  1.00  1.00
ATOM   1005  N   ASP B 252       1.220  -1.238  18.590  1.00  1.00
ATOM   1006  CA  ASP B 252      -0.120  -0.854  19.015  1.00  1.00
ATOM   1007  C   ASP B 252      -1.181  -1.447  18.097  1.00  1.00
ATOM   1008  O   ASP B 252      -1.195  -1.181  16.895  1.00  1.00
ATOM   1009  N   GLN B 253      -1.932  -2.444  18.646  1.00  1.00
ATOM   1010  CA  GLN B 253      -2.815  -3.262  17.824  1.00  1.00
ATOM   1011  C   GLN B 253      -3.991  -2.447  17.300  1.00  1.00
ATOM   1012  O   GLN B 253      -4.410  -2.611  16.154  1.00  1.00
ATOM   1013  N   LYS B 254      -4.531  -1.507  18.005  1.00  1.00
ATOM   1014  CA  LYS B 254      -5.698  -0.723  17.616  1.00  1.00
ATOM   1015  C   LYS B 254      -5.377   0.199  16.447  1.00  1.00
ATOM   1016  O   LYS B 254      -6.171   0.337  15.517  1.00  1.00
ATOM   1017  N   SER B 255      -4.277   0.974  16.541  1.00  1.00
ATOM   1018  CA  SER B 255      -3.912   1.904  15.479  1.00  1.00
ATOM   1019  C   SER B 255      -3.419   1.162  14.243  1.00  1.00
ATOM   1020  O   SER B 255      -3.692   1.569  13.114  1.00  1.00
ATOM   1021  N   THR B 256      -2.723   0.026  14.469  1.00  1.00
ATOM   1022  CA  THR B 256      -2.248  -0.796  13.362  1.00  1.00
ATOM   1023  C   THR B 256      -3.412  -1.394  12.582  1.00  1.00
ATOM   1024  O   THR B 256      -3.400  -1.417  11.351  1.00  1.00
ATOM   1025  N   GLN B 257      -4.404  -1.949  13.321  1.00  1.00
ATOM   1026  CA  GLN B 257      -5.568  -2.574  12.705  1.00  1.00
ATOM   1027  C   GLN B 257      -6.434  -1.544  11.992  1.00  1.00
ATOM   1028  O   GLN B 257      -6.939  -1.793  10.898  1.00  1.00
ATOM   1029  N   ASN B 258      -6.650  -0.387  12.563  1.00  1.00
ATOM   1030  CA  ASN B 258      -7.417   0.691  11.951  1.00  1.00
ATOM   1031  C   ASN B 258      -6.730   1.211  10.695  1.00  1.00
ATOM   1032  O   ASN B 258      -7.386   1.529   9.703  1.00  1.00
ATOM   1033  N   ALA B 259      -5.408   1.289  10.705  1.00  1.00
ATOM   1034  CA  ALA B 259      -4.639   1.758   9.558  1.00  1.00
ATOM   1035  C   ALA B 259      -4.657   0.737   8.428  1.00  1.00
ATOM   1036  O   ALA B 259      -4.748   1.097   7.254  1.00  1.00
ATOM   1037  N   ILE B 260      -4.519  -0.556   8.764  1.00  1.00
ATOM   1038  CA  ILE B 260      -4.622  -1.597   7.748  1.00  1.00
ATOM   1039  C   ILE B 260      -5.997  -1.592   7.092  1.00  1.00
ATOM   1040  O   ILE B 260      -6.115  -1.741   5.876  1.00  1.00
ATOM   1041  N   ASN B 261      -7.049  -1.380   7.948  1.00  1.00
ATOM   1042  CA  ASN B 261      -8.409  -1.278   7.432  1.00  1.00
ATOM   1043  C   ASN B 261      -8.540  -0.123   6.448  1.00  1.00
ATOM   1044  O   ASN B 261      -9.180  -0.254   5.404  1.00  1.00
ATOM   1045  N   GLY B 262      -7.974   1.024   6.800  1.00  1.00
ATOM   1046  CA  GLY B 262      -8.066   2.236   5.995  1.00  1.00
ATOM   1047  C   GLY B 262      -7.310   2.084   4.681  1.00  1.00
ATOM   1048  O   GLY B 262      -7.791   2.495   3.626  1.00  1.00
ATOM   1049  N   ILE B 263      -6.025   1.620   4.773  1.00  1.00
ATOM   1050  CA  ILE B 263      -5.169   1.487   3.600  1.00  1.00
ATOM   1051  C   ILE B 263      -5.748   0.489   2.605  1.00  1.00
ATOM   1052  O   ILE B 263      -5.739   0.725   1.397  1.00  1.00
ATOM   1053  N   THR B 264      -6.288  -0.620   3.093  1.00  1.00
ATOM   1054  CA  THR B 264      -6.868  -1.640   2.228  1.00  1.00
ATOM   1055  C   THR B 264      -8.172  -1.158   1.605  1.00  1.00
ATOM   1056  O   THR B 264      -8.438  -1.408   0.429  1.00  1.00
ATOM   1057  N   ASN B 265      -8.942  -0.382   2.303  1.00  1.00
ATOM   1058  CA  ASN B 265     -10.136   0.243   1.745  1.00  1.00
ATOM   1059  C   ASN B 265      -9.776   1.226   0.638  1.00  1.00
ATOM   1060  O   ASN B 265     -10.464   1.309  -0.379  1.00  1.00
ATOM   1061  N   LYS B 266      -8.634   1.932   0.844  1.00  1.00
ATOM   1062  CA  LYS B 266      -8.135   2.876  -0.149  1.00  1.00
ATOM   1063  C   LYS B 266      -7.735   2.164  -1.434  1.00  1.00
ATOM   1064  O   LYS B 266      -8.016   2.641  -2.533  1.00  1.00
ATOM   1065  N   VAL B 267      -7.044   1.022  -1.307  1.00  1.00
ATOM   1066  CA  VAL B 267      -6.667   0.213  -2.460  1.00  1.00
ATOM   1067  C   VAL B 267      -7.896  -0.272  -3.218  1.00  1.00
ATOM   1068  O   VAL B 267      -7.934  -0.231  -4.448  1.00  1.00
ATOM   1069  N   ASN B 268      -8.898  -0.740  -2.476  1.00  1.00
ATOM   1070  CA  ASN B 268     -10.146  -1.224  -3.053  1.00  1.00
ATOM   1071  C   ASN B 268     -10.871  -0.116  -3.806  1.00  1.00
ATOM   1072  O   ASN B 268     -11.410  -0.339  -4.891  1.00  1.00
ATOM   1073  N   THR B 269     -10.920   1.079  -3.206  1.00  1.00
ATOM   1074  CA  THR B 269     -11.571   2.226  -3.827  1.00  1.00
ATOM   1075  C   THR B 269     -10.896   2.597  -5.141  1.00  1.00
ATOM   1076  O   THR B 269     -11.564   2.915  -6.125  1.00  1.00
ATOM   1077  N   VAL B 270      -9.561   2.676  -5.135  1.00  1.00
ATOM   1078  CA  VAL B 270      -8.781   2.964  -6.332  1.00  1.00
ATOM   1079  C   VAL B 270      -9.022   1.917  -7.411  1.00  1.00
ATOM   1080  O   VAL B 270      -9.169   2.246  -8.588  1.00  1.00
ATOM   1081  N   ILE B 271      -8.978   0.670  -7.063  1.00  1.00
ATOM   1082  CA  ILE B 271      -9.189  -0.434  -7.992  1.00  1.00
ATOM   1083  C   ILE B 271     -10.611  -0.430  -8.537  1.00  1.00
ATOM   1084  O   ILE B 271     -10.830  -0.658  -9.727  1.00  1.00
ATOM   1085  N   GLU B 272     -11.576  -0.210  -7.733  1.00  1.00
ATOM   1086  CA  GLU B 272     -12.997  -0.221  -8.058  1.00  1.00
ATOM   1087  C   GLU B 272     -13.320   0.786  -9.154  1.00  1.00
ATOM   1088  O   GLU B 272     -14.137   0.518 -10.035  1.00  1.00
ATOM   1089  N   LYS B 273     -12.694   1.887  -9.264  1.00  1.00
ATOM   1090  CA  LYS B 273     -13.016   2.969 -10.186  1.00  1.00
ATOM   1091  C   LYS B 273     -12.450   2.696 -11.574  1.00  1.00
ATOM   1092  O   LYS B 273     -13.074   3.020 -12.584  1.00  1.00
ATOM   1093  N   MET B 274     -11.361   2.051 -11.691  1.00  1.00
ATOM   1094  CA  MET B 274     -10.812   1.644 -12.979  1.00  1.00
ATOM   1095  C   MET B 274      -9.917   0.420 -12.834  1.00  1.00
ATOM   1096  O   MET B 274      -8.941   0.439 -12.084  1.00  1.00
ATOM   1097  N   ASN B 275     -10.485  -0.726 -13.533  1.00  1.00
ATOM   1098  CA  ASN B 275      -9.750  -1.979 -13.403  1.00  1.00
ATOM   1099  C   ASN B 275     -10.131  -2.958 -14.506  1.00  1.00
ATOM   1100  O   ASN B 275      -9.341  -3.826 -14.878  1.00  1.00
ATOM   1101  N   ILE B 276     -10.570  -2.680 -15.586  1.00  1.00
ATOM   1102  CA  ILE B 276     -10.968  -3.609 -16.637  1.00  1.00
ATOM   1103  C   ILE B 276     -11.351  -2.867 -17.911  1.00  1.00
ATOM   1104  O   ILE B 276     -11.858  -1.747 -17.861  1.00  1.00
ATOM   1105  N   GLN B 277     -10.981  -3.450 -19.003  1.00  1.00
ATOM   1106  CA  GLN B 277     -11.397  -3.092 -20.354  1.00  1.00
ATOM   1107  C   GLN B 277     -11.944  -4.302 -21.100  1.00  1.00
ATOM   1108  O   GLN B 277     -11.421  -5.409 -20.975  1.00  1.00
ATOM   1109  N   PHE B 278     -13.105  -4.203 -21.645  1.00  1.00
ATOM   1110  CA  PHE B 278     -13.629  -5.281 -22.475  1.00  1.00
ATOM   1111  C   PHE B 278     -12.928  -5.325 -23.827  1.00  1.00
ATOM   1112  O   PHE B 278     -12.505  -4.295 -24.352  1.00  1.00
ATOM   1113  N   THR B 279     -13.172  -6.228 -24.663  1.00  1.00
ATOM   1114  CA  THR B 279     -12.607  -6.365 -26.000  1.00  1.00
ATOM   1115  C   THR B 279     -12.531  -5.017 -26.706  1.00  1.00
ATOM   1116  O   THR B 279     -13.507  -4.268 -26.742  1.00  1.00
ATOM   1117  N   ALA B 280     -11.297  -4.742 -27.157  1.00  1.00
ATOM   1118  CA  ALA B 280     -10.896  -3.584 -27.948  1.00  1.00
ATOM   1119  C   ALA B 280      -9.972  -3.989 -29.089  1.00  1.00
ATOM   1120  O   ALA B 280      -8.979  -4.686 -28.879  1.00  1.00
ATOM   1121  N   VAL B 281     -10.445  -4.012 -30.274  1.00  1.00
ATOM   1122  CA  VAL B 281      -9.710  -4.455 -31.453  1.00  1.00
ATOM   1123  C   VAL B 281      -9.596  -3.338 -32.482  1.00  1.00
ATOM   1124  O   VAL B 281     -10.512  -2.532 -32.642  1.00  1.00
ATOM   1125  N   GLY B 282      -8.644  -3.231 -33.210  1.00  1.00
ATOM   1126  CA  GLY B 282      -8.461  -2.304 -34.321  1.00  1.00
ATOM   1127  C   GLY B 282      -9.647  -2.346 -35.275  1.00  1.00
ATOM   1128  O   GLY B 282     -10.197  -3.413 -35.550  1.00  1.00
ATOM   1129  N   LYS B 283      -9.763  -1.222 -36.053  1.00  1.00
ATOM   1130  CA  LYS B 283     -10.722  -1.151 -37.150  1.00  1.00
ATOM   1131  C   LYS B 283     -10.026  -1.275 -38.499  1.00  1.00
ATOM   1132  O   LYS B 283      -9.006  -0.629 -38.744  1.00  1.00
ATOM   1133  N   LEU B 284      -9.575  10.517 -37.295  1.00  1.00
ATOM   1134  CA  LEU B 284     -10.645  10.627 -36.311  1.00  1.00
ATOM   1135  C   LEU B 284     -10.633   9.444 -35.349  1.00  1.00
ATOM   1136  O   LEU B 284     -10.870   9.602 -34.151  1.00  1.00
ATOM   1137  N   ASN B 285     -10.531   8.223 -35.867  1.00  1.00
ATOM   1138  CA  ASN B 285     -10.433   7.029 -35.036  1.00  1.00
ATOM   1139  C   ASN B 285      -9.140   7.024 -34.231  1.00  1.00
ATOM   1140  O   ASN B 285      -9.120   6.610 -33.072  1.00  1.00
ATOM   1141  N   LYS B 286      -8.028   7.349 -34.851  1.00  1.00
ATOM   1142  CA  LYS B 286      -6.748   7.391 -34.153  1.00  1.00
ATOM   1143  C   LYS B 286      -6.730   8.494 -33.102  1.00  1.00
ATOM   1144  O   LYS B 286      -6.141   8.336 -32.033  1.00  1.00
ATOM   1145  N   LYS B 287      -7.357   9.665 -33.402  1.00  1.00
ATOM   1146  CA  LYS B 287      -7.447  10.769 -32.453  1.00  1.00
ATOM   1147  C   LYS B 287      -8.224  10.363 -31.208  1.00  1.00
ATOM   1148  O   LYS B 287      -7.869  10.741 -30.092  1.00  1.00
ATOM   1149  N   VAL B 288      -9.357   9.613 -31.403  1.00  1.00
ATOM   1150  CA  VAL B 288     -10.160   9.129 -30.286  1.00  1.00
ATOM   1151  C   VAL B 288      -9.368   8.157 -29.420  1.00  1.00
ATOM   1152  O   VAL B 288      -9.451   8.196 -28.192  1.00  1.00
ATOM   1153  N   ASP B 289      -8.726   7.149 -30.083  1.00  1.00
ATOM   1154  CA  ASP B 289      -7.937   6.163 -29.353  1.00  1.00
ATOM   1155  C   ASP B 289      -6.773   6.820 -28.623  1.00  1.00
ATOM   1156  O   ASP B 289      -6.467   6.473 -27.482  1.00  1.00
ATOM   1157  N   ASP B 290      -6.018   7.659 -29.231  1.00  1.00
ATOM   1158  CA  ASP B 290      -4.853   8.302 -28.635  1.00  1.00
ATOM   1159  C   ASP B 290      -5.262   9.273 -27.535  1.00  1.00
ATOM   1160  O   ASP B 290      -4.562   9.422 -26.533  1.00  1.00
ATOM   1161  N   GLY B 291      -6.405   9.921 -27.652  1.00  1.00
ATOM   1162  CA  GLY B 291      -6.867  10.891 -26.666  1.00  1.00
ATOM   1163  C   GLY B 291      -7.370  10.198 -25.406  1.00  1.00
ATOM   1164  O   GLY B 291      -7.174  10.691 -24.295  1.00  1.00
ATOM   1165  N   PHE B 292      -8.091   9.100 -25.518  1.00  1.00
ATOM   1166  CA  PHE B 292      -8.529   8.318 -24.368  1.00  1.00
ATOM   1167  C   PHE B 292      -7.343   7.712 -23.629  1.00  1.00
ATOM   1168  O   PHE B 292      -7.329   7.653 -22.400  1.00  1.00
ATOM   1169  N   LEU B 293      -6.374   7.210 -24.411  1.00  1.00
ATOM   1170  CA  LEU B 293      -5.157   6.638 -23.847  1.00  1.00
ATOM   1171  C   LEU B 293      -4.359   7.687 -23.079  1.00  1.00
ATOM   1172  O   LEU B 293      -3.788   7.399 -22.027  1.00  1.00
ATOM   1173  N   ASP B 294      -4.269   8.911 -23.617  1.00  1.00
ATOM   1174  CA  ASP B 294      -3.570  10.001 -22.947  1.00  1.00
ATOM   1175  C   ASP B 294      -4.217  10.330 -21.607  1.00  1.00
ATOM   1176  O   ASP B 294      -3.528  10.600 -20.624  1.00  1.00
ATOM   1177  N   ILE B 295      -5.563  10.360 -21.578  1.00  1.00
ATOM   1178  CA  ILE B 295      -6.318  10.712 -20.381  1.00  1.00
ATOM   1179  C   ILE B 295      -6.184   9.638 -19.309  1.00  1.00
ATOM   1180  O   ILE B 295      -6.043   9.944 -18.125  1.00  1.00
ATOM   1181  N   TRP B 296      -6.328   8.354 -19.700  1.00  1.00
ATOM   1182  CA  TRP B 296      -6.272   7.252 -18.747  1.00  1.00
ATOM   1183  C   TRP B 296      -4.862   7.070 -18.199  1.00  1.00
ATOM   1184  O   TRP B 296      -4.679   6.744 -17.027  1.00  1.00
ATOM   1185  N   THR B 297      -3.860   7.253 -19.007  1.00  1.00
ATOM   1186  CA  THR B 297      -2.476   7.204 -18.552  1.00  1.00
ATOM   1187  C   THR B 297      -2.203   8.271 -17.500  1.00  1.00
ATOM   1188  O   THR B 297      -1.508   8.023 -16.515  1.00  1.00
ATOM   1189  N   TYR B 298      -2.710   9.519 -17.807  1.00  1.00
ATOM   1190  CA  TYR B 298      -2.564  10.639 -16.885  1.00  1.00
ATOM   1191  C   TYR B 298      -3.290  10.371 -15.573  1.00  1.00
ATOM   1192  O   TYR B 298      -2.779  10.678 -14.496  1.00  1.00
ATOM   1193  N   ASN B 299      -4.514   9.889 -15.666  1.00  1.00
ATOM   1194  CA  ASN B 299      -5.374   9.624 -14.519  1.00  1.00
ATOM   1195  C   ASN B 299      -4.767   8.563 -13.610  1.00  1.00
ATOM   1196  O   ASN B 299      -4.830   8.671 -12.386  1.00  1.00
ATOM   1197  N   ALA B 300      -4.298   7.470 -14.186  1.00  1.00
ATOM   1198  CA  ALA B 300      -3.728   6.363 -13.428  1.00  1.00
ATOM   1199  C   ALA B 300      -2.476   6.798 -12.676  1.00  1.00
ATOM   1200  O   ALA B 300      -2.273   6.425 -11.521  1.00  1.00
ATOM   1201  N   GLU B 301      -1.570   7.447 -13.362  1.00  1.00
ATOM   1202  CA  GLU B 301      -0.305   7.861 -12.766  1.00  1.00
ATOM   1203  C   GLU B 301      -0.523   8.908 -11.682  1.00  1.00
ATOM   1204  O   GLU B 301       0.123   8.875 -10.635  1.00  1.00
ATOM   1205  N   LEU B 302      -1.369   9.869 -11.898  1.00  1.00
ATOM   1206  CA  LEU B 302      -1.626  10.951 -10.956  1.00  1.00
ATOM   1207  C   LEU B 302      -2.391  10.450  -9.735  1.00  1.00
ATOM   1208  O   LEU B 302      -2.155  10.902  -8.615  1.00  1.00
ATOM   1209  N   LEU B 303      -3.342   9.571  -9.914  1.00  1.00
ATOM   1210  CA  LEU B 303      -4.077   8.968  -8.809  1.00  1.00
ATOM   1211  C   LEU B 303      -3.136   8.253  -7.845  1.00  1.00
ATOM   1212  O   LEU B 303      -3.313   8.314  -6.629  1.00  1.00
ATOM   1213  N   VAL B 304      -2.172   7.507  -8.422  1.00  1.00
ATOM   1214  CA  VAL B 304      -1.207   6.772  -7.612  1.00  1.00
ATOM   1215  C   VAL B 304      -0.269   7.721  -6.876  1.00  1.00
ATOM   1216  O   VAL B 304       0.045   7.513  -5.705  1.00  1.00
ATOM   1217  N   LEU B 305       0.216   8.744  -7.582  1.00  1.00
ATOM   1218  CA  LEU B 305       1.128   9.717  -6.993  1.00  1.00
ATOM   1219  C   LEU B 305       0.461  10.478  -5.852  1.00  1.00
ATOM   1220  O   LEU B 305       1.078  10.732  -4.818  1.00  1.00
ATOM   1221  N   LEU B 306      -0.739  10.934  -6.048  1.00  1.00
ATOM   1222  CA  LEU B 306      -1.476  11.677  -5.032  1.00  1.00
ATOM   1223  C   LEU B 306      -1.803  10.794  -3.832  1.00  1.00
ATOM   1224  O   LEU B 306      -1.732  11.237  -2.686  1.00  1.00
ATOM   1225  N   GLU B 307      -2.297   9.578  -4.091  1.00  1.00
ATOM   1226  CA  GLU B 307      -2.646   8.653  -3.019  1.00  1.00
ATOM   1227  C   GLU B 307      -1.410   8.220  -2.241  1.00  1.00
ATOM   1228  O   GLU B 307      -1.459   8.050  -1.023  1.00  1.00
ATOM   1229  N   ASN B 308      -0.288   8.082  -2.899  1.00  1.00
ATOM   1230  CA  ASN B 308       0.969   7.721  -2.253  1.00  1.00
ATOM   1231  C   ASN B 308       1.389   8.777  -1.238  1.00  1.00
ATOM   1232  O   ASN B 308       1.874   8.451  -0.155  1.00  1.00
ATOM   1233  N   GLU B 309       1.308  10.041  -1.633  1.00  1.00
ATOM   1234  CA  GLU B 309       1.616  11.147  -0.735  1.00  1.00
ATOM   1235  C   GLU B 309       0.703  11.138   0.484  1.00  1.00
ATOM   1236  O   GLU B 309       1.144  11.397   1.604  1.00  1.00
ATOM   1237  N   ARG B 310      -0.576  10.892   0.271  1.00  1.00
ATOM   1238  CA  ARG B 310      -1.574  10.872   1.334  1.00  1.00
ATOM   1239  C   ARG B 310      -1.349   9.700   2.280  1.00  1.00
ATOM   1240  O   ARG B 310      -1.537   9.821   3.490  1.00  1.00
ATOM   1241  N   THR B 311      -0.968   8.546   1.747  1.00  1.00
ATOM   1242  CA  THR B 311      -0.708   7.343   2.528  1.00  1.00
ATOM   1243  C   THR B 311       0.454   7.551   3.491  1.00  1.00
ATOM   1244  O   THR B 311       0.408   7.110   4.640  1.00  1.00
ATOM   1245  N   LEU B 312       1.542   8.103   2.996  1.00  1.00
ATOM   1246  CA  LEU B 312       2.707   8.377   3.829  1.00  1.00
ATOM   1247  C   LEU B 312       2.379   9.390   4.920  1.00  1.00
ATOM   1248  O   LEU B 312       2.820   9.253   6.061  1.00  1.00
ATOM   1249  N   ASP B 313       1.599  10.387   4.573  1.00  1.00
ATOM   1250  CA  ASP B 313       1.185  11.393   5.543  1.00  1.00
ATOM   1251  C   ASP B 313       0.271  10.793   6.604  1.00  1.00
ATOM   1252  O   ASP B 313       0.355  11.144   7.781  1.00  1.00
ATOM   1253  N   PHE B 314      -0.595   9.836   6.170  1.00  1.00
ATOM   1254  CA  PHE B 314      -1.511   9.133   7.060  1.00  1.00
ATOM   1255  C   PHE B 314      -0.753   8.368   8.137  1.00  1.00
ATOM   1256  O   PHE B 314      -1.171   8.328   9.295  1.00  1.00
ATOM   1257  N   HIS B 315       0.282   7.642   7.725  1.00  1.00
ATOM   1258  CA  HIS B 315       1.127   6.900   8.653  1.00  1.00
ATOM   1259  C   HIS B 315       1.829   7.837   9.628  1.00  1.00
ATOM   1260  O   HIS B 315       1.939   7.541  10.818  1.00  1.00
ATOM   1261  N   ASP B 316       2.372   8.967   9.075  1.00  1.00
ATOM   1262  CA  ASP B 316       3.017   9.973   9.911  1.00  1.00
ATOM   1263  C   ASP B 316       2.063  10.498  10.975  1.00  1.00
ATOM   1264  O   ASP B 316       2.452  10.705  12.125  1.00  1.00
ATOM   1265  N   SER B 317       0.821  10.737  10.600  1.00  1.00
ATOM   1266  CA  SER B 317      -0.220  11.236  11.490  1.00  1.00
ATOM   1267  C   SER B 317      -0.513  10.241  12.606  1.00  1.00
ATOM   1268  O   SER B 317      -0.739  10.628  13.753  1.00  1.00
ATOM   1269  N   ASN B 318      -0.631   8.955  12.266  1.00  1.00
ATOM   1270  CA  ASN B 318      -0.926   7.890  13.218  1.00  1.00
ATOM   1271  C   ASN B 318       0.157   7.790  14.285  1.00  1.00
ATOM   1272  O   ASN B 318      -0.134   7.561  15.459  1.00  1.00
ATOM   1273  N   VAL B 319       1.425   7.897  13.833  1.00  1.00
ATOM   1274  CA  VAL B 319       2.546   7.880  14.765  1.00  1.00
ATOM   1275  C   VAL B 319       2.496   9.075  15.708  1.00  1.00
ATOM   1276  O   VAL B 319       2.743   8.943  16.907  1.00  1.00
ATOM   1277  N   LYS B 320       2.245  10.249  15.136  1.00  1.00
ATOM   1278  CA  LYS B 320       2.171  11.495  15.889  1.00  1.00
ATOM   1279  C   LYS B 320       1.067  11.441  16.938  1.00  1.00
ATOM   1280  O   LYS B 320       1.239  11.919  18.059  1.00  1.00
ATOM   1281  N   ASN B 321      -0.112  10.899  16.535  1.00  1.00
ATOM   1282  CA  ASN B 321      -1.263  10.798  17.423  1.00  1.00
ATOM   1283  C   ASN B 321      -1.000   9.814  18.556  1.00  1.00
ATOM   1284  O   ASN B 321      -1.431  10.027  19.689  1.00  1.00
ATOM   1285  N   LEU B 322      -0.391   8.676  18.273  1.00  1.00
ATOM   1286  CA  LEU B 322      -0.017   7.688  19.278  1.00  1.00
ATOM   1287  C   LEU B 322       0.943   8.281  20.304  1.00  1.00
ATOM   1288  O   LEU B 322       0.828   8.017  21.501  1.00  1.00
ATOM   1289  N   TYR B 323       1.852   9.097  19.822  1.00  1.00
ATOM   1290  CA  TYR B 323       2.821   9.764  20.682  1.00  1.00
ATOM   1291  C   TYR B 323       2.142  10.776  21.596  1.00  1.00
ATOM   1292  O   TYR B 323       2.479  10.887  22.775  1.00  1.00
ATOM   1293  N   GLU B 324       1.309  11.631  21.012  1.00  1.00
ATOM   1294  CA  GLU B 324       0.569  12.637  21.765  1.00  1.00
ATOM   1295  C   GLU B 324      -0.369  11.988  22.776  1.00  1.00
ATOM   1296  O   GLU B 324      -0.550  12.495  23.883  1.00  1.00
ATOM   1297  N   LYS B 325      -0.946  10.860  22.456  1.00  1.00
ATOM   1298  CA  LYS B 325      -1.824  10.105  23.342  1.00  1.00
ATOM   1299  C   LYS B 325      -1.087   9.659  24.598  1.00  1.00
ATOM   1300  O   LYS B 325      -1.640   9.690  25.698  1.00  1.00
ATOM   1301  N   VAL B 326       0.099   9.040  24.424  1.00  1.00
ATOM   1302  CA  VAL B 326       0.926   8.630  25.552  1.00  1.00
ATOM   1303  C   VAL B 326       1.378   9.833  26.369  1.00  1.00
ATOM   1304  O   VAL B 326       1.382   9.793  27.600  1.00  1.00
ATOM   1305  N   LYS B 327       1.753  10.902  25.651  1.00  1.00
ATOM   1306  CA  LYS B 327       2.217  12.111  26.320  1.00  1.00
ATOM   1307  C   LYS B 327       1.149  12.670  27.252  1.00  1.00
ATOM   1308  O   LYS B 327       1.448  13.110  28.362  1.00  1.00
ATOM   1309  N   SER B 328      -0.102  12.666  26.814  1.00  1.00
ATOM   1310  CA  SER B 328      -1.215  13.215  27.579  1.00  1.00
ATOM   1311  C   SER B 328      -1.589  12.301  28.740  1.00  1.00
ATOM   1312  O   SER B 328      -1.995  12.768  29.804  1.00  1.00
ATOM   1313  N   GLN B 329      -1.354  11.016  28.665  1.00  1.00
ATOM   1314  CA  GLN B 329      -1.614  10.095  29.765  1.00  1.00
ATOM   1315  C   GLN B 329      -0.603  10.280  30.889  1.00  1.00
ATOM   1316  O   GLN B 329      -0.949  10.201  32.068  1.00  1.00
ATOM   1317  N   LEU B 330       0.688  10.331  30.548  1.00  1.00
ATOM   1318  CA  LEU B 330       1.768  10.413  31.524  1.00  1.00
ATOM   1319  C   LEU B 330       1.875  11.815  32.113  1.00  1.00
ATOM   1320  O   LEU B 330       2.184  11.982  33.293  1.00  1.00
ATOM   1321  N   LYS B 331       1.456  12.784  31.604  1.00  1.00
ATOM   1322  CA  LYS B 331       1.597  14.150  32.094  1.00  1.00
ATOM   1323  C   LYS B 331       3.016  14.418  32.578  1.00  1.00
ATOM   1324  O   LYS B 331       3.870  14.864  31.811  1.00  1.00
ATOM   1325  N   ASN B 332       3.214  14.785  33.833  1.00  1.00
ATOM   1326  CA  ASN B 332       4.511  15.106  34.416  1.00  1.00
ATOM   1327  C   ASN B 332       5.060  13.933  35.218  1.00  1.00
ATOM   1328  O   ASN B 332       6.222  13.936  35.625  1.00  1.00
ATOM   1329  N   ASN B 333       4.428  12.773  35.192  1.00  1.00
ATOM   1330  CA  ASN B 333       4.946  11.546  35.786  1.00  1.00
ATOM   1331  C   ASN B 333       6.065  10.955  34.939  1.00  1.00
ATOM   1332  O   ASN B 333       6.945  10.263  35.452  1.00  1.00
ATOM   1333  N   ALA B 334       6.402  11.512  33.971  1.00  1.00
ATOM   1334  CA  ALA B 334       7.472  11.210  33.028  1.00  1.00
ATOM   1335  C   ALA B 334       8.008  12.480  32.379  1.00  1.00
ATOM   1336  O   ALA B 334       7.266  13.436  32.156  1.00  1.00
ATOM   1337  N   LYS B 335       9.187  12.371  31.804  1.00  1.00
ATOM   1338  CA  LYS B 335       9.839  13.454  31.078  1.00  1.00
ATOM   1339  C   LYS B 335      10.092  13.069  29.625  1.00  1.00
ATOM   1340  O   LYS B 335      10.470  11.935  29.330  1.00  1.00
ATOM   1341  N   GLU B 336       9.745  14.025  28.684  1.00  1.00
ATOM   1342  CA  GLU B 336      10.176  13.791  27.311  1.00  1.00
ATOM   1343  C   GLU B 336      11.690  13.891  27.184  1.00  1.00
ATOM   1344  O   GLU B 336      12.288  14.903  27.552  1.00  1.00
ATOM   1345  N   ILE B 337      12.319  12.783  26.669  1.00  1.00
ATOM   1346  CA  ILE B 337      13.770  12.674  26.590  1.00  1.00
ATOM   1347  C   ILE B 337      14.246  12.694  25.143  1.00  1.00
ATOM   1348  O   ILE B 337      15.383  13.069  24.859  1.00  1.00
ATOM   1349  N   GLY B 338      13.474  12.650  24.232  1.00  1.00
ATOM   1350  CA  GLY B 338      13.920  12.876  22.862  1.00  1.00
ATOM   1351  C   GLY B 338      13.590  11.685  21.972  1.00  1.00
ATOM   1352  O   GLY B 338      13.760  10.533  22.371  1.00  1.00
ATOM   1353  N   ASN B 339      13.378  11.998  20.729  1.00  1.00
ATOM   1354  CA  ASN B 339      13.375  10.878  19.795  1.00  1.00
ATOM   1355  C   ASN B 339      12.114  10.037  19.948  1.00  1.00
ATOM   1356  O   ASN B 339      12.069   8.885  19.517  1.00  1.00
ATOM   1357  N   GLY B 340      11.124  10.454  20.759  1.00  1.00
ATOM   1358  CA  GLY B 340       9.872   9.724  20.915  1.00  1.00
ATOM   1359  C   GLY B 340       9.909   8.824  22.143  1.00  1.00
ATOM   1360  O   GLY B 340       8.950   8.108  22.429  1.00  1.00
ATOM   1361  N   CYS B 341      10.717   9.158  23.090  1.00  1.00
ATOM   1362  CA  CYS B 341      10.916   8.383  24.309  1.00  1.00
ATOM   1363  C   CYS B 341      10.511   9.182  25.542  1.00  1.00
ATOM   1364  O   CYS B 341      10.739  10.389  25.613  1.00  1.00
ATOM   1365  N   PHE B 342       9.865   8.522  26.467  1.00  1.00
ATOM   1366  CA  PHE B 342       9.554   9.027  27.799  1.00  1.00
ATOM   1367  C   PHE B 342      10.333   8.274  28.870  1.00  1.00
ATOM   1368  O   PHE B 342      10.481   7.054  28.801  1.00  1.00
ATOM   1369  N   GLU B 343      10.878   9.004  29.797  1.00  1.00
ATOM   1370  CA  GLU B 343      11.526   8.443  30.976  1.00  1.00
ATOM   1371  C   GLU B 343      10.691   8.678  32.228  1.00  1.00
ATOM   1372  O   GLU B 343      10.282   9.804  32.510  1.00  1.00
ATOM   1373  N   PHE B 344      10.197   7.507  32.831  1.00  1.00
ATOM   1374  CA  PHE B 344       9.324   7.644  33.991  1.00  1.00
ATOM   1375  C   PHE B 344      10.092   8.162  35.200  1.00  1.00
ATOM   1376  O   PHE B 344      11.225   7.750  35.451  1.00  1.00
ATOM   1377  N   TYR B 345       9.309   8.923  36.056  1.00  1.00
ATOM   1378  CA  TYR B 345       9.858   9.369  37.331  1.00  1.00
ATOM   1379  C   TYR B 345       9.562   8.367  38.439  1.00  1.00
ATOM   1380  O   TYR B 345      10.199   8.385  39.492  1.00  1.00
ATOM   1381  N   HIS B 346       8.881   7.370  38.108  1.00  1.00
ATOM   1382  CA  HIS B 346       8.463   6.239  38.927  1.00  1.00
ATOM   1383  C   HIS B 346       8.878   4.917  38.294  1.00  1.00
ATOM   1384  O   HIS B 346       8.934   4.794  37.070  1.00  1.00
ATOM   1385  N   LYS B 347       8.926   3.840  39.080  1.00  1.00
ATOM   1386  CA  LYS B 347       9.064   2.498  38.526  1.00  1.00
ATOM   1387  C   LYS B 347       7.804   2.078  37.780  1.00  1.00
ATOM   1388  O   LYS B 347       6.699   2.153  38.317  1.00  1.00
ATOM   1389  N   CYS B 348       7.910   1.732  36.566  1.00  1.00
ATOM   1390  CA  CYS B 348       6.833   1.268  35.699  1.00  1.00
ATOM   1391  C   CYS B 348       7.094  -0.150  35.208  1.00  1.00
ATOM   1392  O   CYS B 348       8.007  -0.385  34.416  1.00  1.00
ATOM   1393  N   ASP B 349       6.573  -1.135  35.955  1.00  1.00
ATOM   1394  CA  ASP B 349       6.746  -2.537  35.594  1.00  1.00
ATOM   1395  C   ASP B 349       5.943  -2.888  34.348  1.00  1.00
ATOM   1396  O   ASP B 349       4.954  -2.229  34.029  1.00  1.00
ATOM   1397  N   ASN B 350       5.742  -4.115  34.027  1.00  1.00
ATOM   1398  CA  ASN B 350       5.029  -4.565  32.838  1.00  1.00
ATOM   1399  C   ASN B 350       3.528  -4.345  32.979  1.00  1.00
ATOM   1400  O   ASN B 350       2.846  -4.016  32.009  1.00  1.00
ATOM   1401  N   GLU B 351       2.920  -4.449  34.094  1.00  1.00
ATOM   1402  CA  GLU B 351       1.523  -4.082  34.292  1.00  1.00
ATOM   1403  C   GLU B 351       1.299  -2.600  34.024  1.00  1.00
ATOM   1404  O   GLU B 351       0.278  -2.208  33.459  1.00  1.00
ATOM   1405  N   CYS B 352       2.239  -1.754  34.518  1.00  1.00
ATOM   1406  CA  CYS B 352       2.179  -0.319  34.272  1.00  1.00
ATOM   1407  C   CYS B 352       2.357  -0.005  32.792  1.00  1.00
ATOM   1408  O   CYS B 352       1.691   0.877  32.250  1.00  1.00
ATOM   1409  N   MET B 353       3.341  -0.651  32.168  1.00  1.00
ATOM   1410  CA  MET B 353       3.634  -0.453  30.754  1.00  1.00
ATOM   1411  C   MET B 353       2.451  -0.856  29.884  1.00  1.00
ATOM   1412  O   MET B 353       2.126  -0.179  28.908  1.00  1.00
ATOM   1413  N   GLU B 354       1.815  -1.953  30.169  1.00  1.00
ATOM   1414  CA  GLU B 354       0.643  -2.418  29.438  1.00  1.00
ATOM   1415  C   GLU B 354      -0.502  -1.417  29.537  1.00  1.00
ATOM   1416  O   GLU B 354      -1.250  -1.219  28.580  1.00  1.00
ATOM   1417  N   SER B 355      -0.711  -0.805  30.682  1.00  1.00
ATOM   1418  CA  SER B 355      -1.707   0.243  30.873  1.00  1.00
ATOM   1419  C   SER B 355      -1.415   1.448  29.989  1.00  1.00
ATOM   1420  O   SER B 355      -2.332   2.085  29.469  1.00  1.00
ATOM   1421  N   VAL B 356      -0.150   1.829  29.846  1.00  1.00
ATOM   1422  CA  VAL B 356       0.234   2.876  28.907  1.00  1.00
ATOM   1423  C   VAL B 356      -0.087   2.475  27.473  1.00  1.00
ATOM   1424  O   VAL B 356      -0.584   3.282  26.689  1.00  1.00
ATOM   1425  N   ARG B 357       0.208   1.274  27.109  1.00  1.00
ATOM   1426  CA  ARG B 357      -0.007   0.742  25.769  1.00  1.00
ATOM   1427  C   ARG B 357      -1.493   0.597  25.466  1.00  1.00
ATOM   1428  O   ARG B 357      -1.938   0.869  24.351  1.00  1.00
ATOM   1429  N   ASN B 358      -2.352   0.361  26.296  1.00  1.00
ATOM   1430  CA  ASN B 358      -3.777   0.140  26.081  1.00  1.00
ATOM   1431  C   ASN B 358      -4.596   1.344  26.530  1.00  1.00
ATOM   1432  O   ASN B 358      -5.780   1.453  26.214  1.00  1.00
ATOM   1433  N   GLY B 359      -4.037   2.375  26.975  1.00  1.00
ATOM   1434  CA  GLY B 359      -4.648   3.683  27.172  1.00  1.00
ATOM   1435  C   GLY B 359      -5.440   3.732  28.472  1.00  1.00
ATOM   1436  O   GLY B 359      -6.102   4.726  28.771  1.00  1.00
ATOM   1437  N   THR B 360      -4.978   3.123  29.510  1.00  1.00
ATOM   1438  CA  THR B 360      -5.613   3.090  30.822  1.00  1.00
ATOM   1439  C   THR B 360      -4.607   3.381  31.928  1.00  1.00
ATOM   1440  O   THR B 360      -4.951   3.375  33.110  1.00  1.00
ATOM   1441  N   TYR B 361      -3.542   4.128  31.565  1.00  1.00
ATOM   1442  CA  TYR B 361      -2.563   4.544  32.562  1.00  1.00
ATOM   1443  C   TYR B 361      -3.224   5.325  33.690  1.00  1.00
ATOM   1444  O   TYR B 361      -3.987   6.261  33.447  1.00  1.00
ATOM   1445  N   ASP B 362      -2.903   4.956  34.931  1.00  1.00
ATOM   1446  CA  ASP B 362      -3.401   5.648  36.113  1.00  1.00
ATOM   1447  C   ASP B 362      -2.372   6.634  36.650  1.00  1.00
ATOM   1448  O   ASP B 362      -1.402   6.242  37.298  1.00  1.00
ATOM   1449  N   TYR B 363      -2.601   7.995  36.332  1.00  1.00
ATOM   1450  CA  TYR B 363      -1.605   8.991  36.707  1.00  1.00
ATOM   1451  C   TYR B 363      -1.580   9.204  38.215  1.00  1.00
ATOM   1452  O   TYR B 363      -0.514   9.359  38.812  1.00  1.00
ATOM   1453  N   PRO B 364      -2.735   9.332  38.876  1.00  1.00
ATOM   1454  CA  PRO B 364      -2.824   9.563  40.313  1.00  1.00
ATOM   1455  C   PRO B 364      -2.161   8.436  41.094  1.00  1.00
ATOM   1456  O   PRO B 364      -1.542   8.668  42.133  1.00  1.00
ATOM   1457  N   LYS B 365      -2.105   7.262  40.660  1.00  1.00
ATOM   1458  CA  LYS B 365      -1.494   6.098  41.292  1.00  1.00
ATOM   1459  C   LYS B 365       0.003   6.299  41.485  1.00  1.00
ATOM   1460  O   LYS B 365       0.567   5.896  42.502  1.00  1.00
ATOM   1461  N   TYR B 366       0.711   6.886  40.561  1.00  1.00
ATOM   1462  CA  TYR B 366       2.162   7.023  40.621  1.00  1.00
ATOM   1463  C   TYR B 366       2.570   8.480  40.795  1.00  1.00
ATOM   1464  O   TYR B 366       3.712   8.777  41.146  1.00  1.00
ATOM   1465  N   SER B 367       1.701   9.356  40.980  1.00  1.00
ATOM   1466  CA  SER B 367       1.973  10.787  41.020  1.00  1.00
ATOM   1467  C   SER B 367       2.748  11.166  42.276  1.00  1.00
ATOM   1468  O   SER B 367       3.619  12.035  42.241  1.00  1.00
ATOM   1469  N   GLU B 368       2.539  10.584  43.430  1.00  1.00
ATOM   1470  CA  GLU B 368       3.296  10.884  44.639  1.00  1.00
ATOM   1471  C   GLU B 368       4.756  10.475  44.490  1.00  1.00
ATOM   1472  O   GLU B 368       5.658  11.186  44.935  1.00  1.00
ATOM   1473  N   GLU B 369       4.996   9.226  44.021  1.00  1.00
ATOM   1474  CA  GLU B 369       6.358   8.743  43.827  1.00  1.00
ATOM   1475  C   GLU B 369       7.091   9.569  42.778  1.00  1.00
ATOM   1476  O   GLU B 369       8.288   9.827  42.902  1.00  1.00
ATOM   1477  N   SER B 370       6.369   9.893  41.685  1.00  1.00
ATOM   1478  CA  SER B 370       6.942  10.713  40.625  1.00  1.00
ATOM   1479  C   SER B 370       7.380  12.072  41.155  1.00  1.00
ATOM   1480  O   SER B 370       8.415  12.602  40.753  1.00  1.00
ATOM   1481  N   LYS B 371       6.449  12.726  41.907  1.00  1.00
ATOM   1482  CA  LYS B 371       6.709  14.038  42.486  1.00  1.00
ATOM   1483  C   LYS B 371       7.986  14.031  43.316  1.00  1.00
ATOM   1484  O   LYS B 371       8.758  14.990  43.294  1.00  1.00
ATOM   1485  N   LEU B 372       8.162  13.013  44.167  1.00  1.00
ATOM   1486  CA  LEU B 372       9.353  12.886  44.998  1.00  1.00
ATOM   1487  C   LEU B 372      10.608  12.737  44.145  1.00  1.00
ATOM   1488  O   LEU B 372      11.672  13.249  44.495  1.00  1.00
ATOM   1489  N   ASN B 373      10.556  12.175  42.987  1.00  1.00
ATOM   1490  CA  ASN B 373      11.726  11.870  42.172  1.00  1.00
ATOM   1491  C   ASN B 373      12.136  13.068  41.326  1.00  1.00
ATOM   1492  O   ASN B 373      13.314  13.250  41.020  1.00  1.00
ATOM   1493  N   ARG B 374      11.247  13.714  40.641  1.00  1.00
ATOM   1494  CA  ARG B 374      11.604  14.878  39.838  1.00  1.00
ATOM   1495  C   ARG B 374      11.888  16.088  40.718  1.00  1.00
ATOM   1496  O   ARG B 374      11.168  16.350  41.681  1.00  1.00
