# Supplementary material for: ProteinDJ: A high‐performance and modular protein design pipeline
Source: Protein Sci. 2026 Jan 21;35(2):e70464. doi: 10.1002/pro.70464 (PMC12820799; doi:10.1002/pro.70464)
Supplement: Supplementary file 2 — DATA S1. Compressed archive containing input PDB and Bindsweeper YAML files used for benchmarking and comparison of sequence design methods. [file PRO-35-e70464-s001.zip › SupplementaryFile1/binderfolds/ha/fold_66.pdb]

ATOM      1  N   GLY A   1      -7.975  -7.600  -6.093  1.00  0.00
ATOM      2  CA  GLY A   1      -7.615  -8.867  -5.468  1.00  0.00
ATOM      3  C   GLY A   1      -6.106  -9.076  -5.473  1.00  0.00
ATOM      4  O   GLY A   1      -5.540  -9.608  -4.518  1.00  0.00
ATOM      5  N   GLY A   2      -5.468  -8.674  -6.590  1.00  0.00
ATOM      6  CA  GLY A   2      -4.021  -8.813  -6.708  1.00  0.00
ATOM      7  C   GLY A   2      -3.299  -7.938  -5.692  1.00  0.00
ATOM      8  O   GLY A   2      -2.299  -8.349  -5.104  1.00  0.00
ATOM      9  N   GLY A   3      -3.826  -6.682  -5.533  1.00  0.00
ATOM     10  CA  GLY A   3      -3.219  -5.785  -4.557  1.00  0.00
ATOM     11  C   GLY A   3      -3.253  -6.388  -3.159  1.00  0.00
ATOM     12  O   GLY A   3      -2.280  -6.300  -2.411  1.00  0.00
ATOM     13  N   GLY A   4      -4.432  -6.980  -2.826  1.00  0.00
ATOM     14  CA  GLY A   4      -4.577  -7.620  -1.524  1.00  0.00
ATOM     15  C   GLY A   4      -3.680  -8.846  -1.410  1.00  0.00
ATOM     16  O   GLY A   4      -3.059  -9.078  -0.373  1.00  0.00
ATOM     17  N   GLY A   5      -3.555  -9.594  -2.532  1.00  0.00
ATOM     18  CA  GLY A   5      -2.684 -10.763  -2.536  1.00  0.00
ATOM     19  C   GLY A   5      -1.226 -10.364  -2.350  1.00  0.00
ATOM     20  O   GLY A   5      -0.482 -11.017  -1.618  1.00  0.00
ATOM     21  N   GLY A   6      -0.833  -9.243  -3.020  1.00  0.00
ATOM     22  CA  GLY A   6       0.531  -8.745  -2.880  1.00  0.00
ATOM     23  C   GLY A   6       0.797  -8.259  -1.462  1.00  0.00
ATOM     24  O   GLY A   6       1.870  -8.491  -0.907  1.00  0.00
ATOM     25  N   GLY A   7      -0.207  -7.539  -0.900  1.00  0.00
ATOM     26  CA  GLY A   7      -0.078  -7.071   0.475  1.00  0.00
ATOM     27  C   GLY A   7       0.068  -8.239   1.443  1.00  0.00
ATOM     28  O   GLY A   7       0.874  -8.190   2.372  1.00  0.00
ATOM     29  N   GLY A   8      -0.722  -9.298   1.193  1.00  0.00
ATOM     30  CA  GLY A   8      -0.666 -10.489   2.031  1.00  0.00
ATOM     31  C   GLY A   8       0.693 -11.170   1.931  1.00  0.00
ATOM     32  O   GLY A   8       1.249 -11.617   2.934  1.00  0.00
ATOM     33  N   GLY A   9       1.231 -11.229   0.701  1.00  0.00
ATOM     34  CA  GLY A   9       2.537 -11.840   0.482  1.00  0.00
ATOM     35  C   GLY A   9       3.634 -11.069   1.206  1.00  0.00
ATOM     36  O   GLY A   9       4.533 -11.663   1.801  1.00  0.00
ATOM     37  N   GLY A  10       3.548  -9.693   1.087  1.00  0.00
ATOM     38  CA  GLY A  10       4.522  -8.855   1.776  1.00  0.00
ATOM     39  C   GLY A  10       4.430  -9.031   3.286  1.00  0.00
ATOM     40  O   GLY A  10       5.448  -9.096   3.976  1.00  0.00
ATOM     41  N   GLY A  11       3.162  -8.985   3.786  1.00  0.00
ATOM     42  CA  GLY A  11       2.916  -9.162   5.212  1.00  0.00
ATOM     43  C   GLY A  11       3.440 -10.507   5.698  1.00  0.00
ATOM     44  O   GLY A  11       4.029 -10.602   6.775  1.00  0.00
ATOM     45  N   GLY A  12       3.239 -11.544   4.929  1.00  0.00
ATOM     46  CA  GLY A  12       3.710 -12.878   5.280  1.00  0.00
ATOM     47  C   GLY A  12       5.231 -12.924   5.350  1.00  0.00
ATOM     48  O   GLY A  12       5.803 -13.538   6.252  1.00  0.00
ATOM     49  N   GLY A  13       5.870 -12.245   4.354  1.00  0.00
ATOM     50  CA  GLY A  13       7.326 -12.172   4.351  1.00  0.00
ATOM     51  C   GLY A  13       7.845 -11.483   5.607  1.00  0.00
ATOM     52  O   GLY A  13       8.836 -11.913   6.198  1.00  0.00
ATOM     53  N   GLY A  14       7.169 -10.379   5.983  1.00  0.00
ATOM     54  CA  GLY A  14       7.563  -9.642   7.178  1.00  0.00
ATOM     55  C   GLY A  14       7.254 -10.434   8.441  1.00  0.00
ATOM     56  O   GLY A  14       8.049 -10.460   9.380  1.00  0.00
ATOM     57  N   GLY A  15       6.064 -11.041   8.468  1.00  0.00
ATOM     58  CA  GLY A  15       5.610 -11.812   9.619  1.00  0.00
ATOM     59  C   GLY A  15       6.523 -13.003   9.879  1.00  0.00
ATOM     60  O   GLY A  15       6.779 -13.362  11.028  1.00  0.00
ATOM     61  N   GLY A  16       7.114 -13.540   8.871  1.00  0.00
ATOM     62  CA  GLY A  16       8.014 -14.681   8.991  1.00  0.00
ATOM     63  C   GLY A  16       9.158 -14.381   9.951  1.00  0.00
ATOM     64  O   GLY A  16       9.603 -15.255  10.694  1.00  0.00
ATOM     65  N   GLY A  17       9.391 -13.154  10.233  1.00  0.00
ATOM     66  CA  GLY A  17      10.399 -12.751  11.206  1.00  0.00
ATOM     67  C   GLY A  17       9.807 -12.664  12.608  1.00  0.00
ATOM     68  O   GLY A  17      10.495 -12.910  13.598  1.00  0.00
ATOM     69  N   GLY A  18       8.532 -12.620  12.752  1.00  0.00
ATOM     70  CA  GLY A  18       7.859 -12.550  14.044  1.00  0.00
ATOM     71  C   GLY A  18       7.594 -13.942  14.603  1.00  0.00
ATOM     72  O   GLY A  18       7.808 -14.946  13.923  1.00  0.00
ATOM     73  N   GLY A  19       6.974 -14.003  15.809  1.00  0.00
ATOM     74  CA  GLY A  19       6.506 -15.284  16.322  1.00  0.00
ATOM     75  C   GLY A  19       5.278 -15.767  15.561  1.00  0.00
ATOM     76  O   GLY A  19       4.394 -14.979  15.225  1.00  0.00
ATOM     77  N   GLY A  20       5.085 -17.109  15.621  1.00  0.00
ATOM     78  CA  GLY A  20       3.958 -17.681  14.895  1.00  0.00
ATOM     79  C   GLY A  20       2.640 -17.064  15.346  1.00  0.00
ATOM     80  O   GLY A  20       1.753 -16.807  14.533  1.00  0.00
ATOM     81  N   GLY A  21       2.509 -16.799  16.624  1.00  0.00
ATOM     82  CA  GLY A  21       1.284 -16.228  17.172  1.00  0.00
ATOM     83  C   GLY A  21       1.021 -14.840  16.604  1.00  0.00
ATOM     84  O   GLY A  21      -0.115 -14.497  16.277  1.00  0.00
ATOM     85  N   GLY A  22       2.073 -14.020  16.515  1.00  0.00
ATOM     86  CA  GLY A  22       1.954 -12.678  15.958  1.00  0.00
ATOM     87  C   GLY A  22       1.608 -12.725  14.475  1.00  0.00
ATOM     88  O   GLY A  22       0.802 -11.930  13.990  1.00  0.00
ATOM     89  N   GLY A  23       2.230 -13.740  13.803  1.00  0.00
ATOM     90  CA  GLY A  23       1.969 -13.934  12.382  1.00  0.00
ATOM     91  C   GLY A  23       0.509 -14.294  12.134  1.00  0.00
ATOM     92  O   GLY A  23      -0.112 -13.796  11.195  1.00  0.00
ATOM     93  N   GLY A  24      -0.009 -15.219  12.973  1.00  0.00
ATOM     94  CA  GLY A  24      -1.403 -15.625  12.845  1.00  0.00
ATOM     95  C   GLY A  24      -2.344 -14.454  13.099  1.00  0.00
ATOM     96  O   GLY A  24      -3.330 -14.272  12.386  1.00  0.00
ATOM     97  N   GLY A  25      -2.020 -13.625  14.062  1.00  0.00
ATOM     98  CA  GLY A  25      -2.839 -12.466  14.397  1.00  0.00
ATOM     99  C   GLY A  25      -2.835 -11.445  13.266  1.00  0.00
ATOM    100  O   GLY A  25      -3.872 -10.870  12.933  1.00  0.00
ATOM    101  N   GLY A  26      -1.646 -11.227  12.678  1.00  0.00
ATOM    102  CA  GLY A  26      -1.505 -10.271  11.586  1.00  0.00
ATOM    103  C   GLY A  26      -2.282 -10.721  10.356  1.00  0.00
ATOM    104  O   GLY A  26      -2.933  -9.914   9.692  1.00  0.00
ATOM    105  N   GLY A  27      -2.179 -12.020  10.055  1.00  0.00
ATOM    106  CA  GLY A  27      -2.892 -12.575   8.911  1.00  0.00
ATOM    107  C   GLY A  27      -4.400 -12.513   9.119  1.00  0.00
ATOM    108  O   GLY A  27      -5.151 -12.202   8.194  1.00  0.00
ATOM    109  N   GLY A  28      -4.825 -12.771  10.361  1.00  0.00
ATOM    110  CA  GLY A  28      -6.245 -12.688  10.677  1.00  0.00
ATOM    111  C   GLY A  28      -6.765 -11.266  10.506  1.00  0.00
ATOM    112  O   GLY A  28      -7.857 -11.053   9.978  1.00  0.00
ATOM    113  N   GLY A  29      -5.978 -10.282  10.927  1.00  0.00
ATOM    114  CA  GLY A  29      -6.340  -8.875  10.799  1.00  0.00
ATOM    115  C   GLY A  29      -6.447  -8.465   9.335  1.00  0.00
ATOM    116  O   GLY A  29      -7.361  -7.736   8.950  1.00  0.00
ATOM    117  N   GLY A  30      -5.416  -8.883   8.555  1.00  0.00
ATOM    118  CA  GLY A  30      -5.410  -8.587   7.128  1.00  0.00
ATOM    119  C   GLY A  30      -6.607  -9.218   6.429  1.00  0.00
ATOM    120  O   GLY A  30      -7.226  -8.604   5.560  1.00  0.00
ATOM    121  N   GLY A  31      -6.963 -10.441   6.869  1.00  0.00
ATOM    122  CA  GLY A  31      -8.108 -11.137   6.295  1.00  0.00
ATOM    123  C   GLY A  31      -9.405 -10.387   6.572  1.00  0.00
ATOM    124  O   GLY A  31     -10.257 -10.255   5.694  1.00  0.00
ATOM    125  N   GLY A  32      -9.563  -9.919   7.819  1.00  0.00
ATOM    126  CA  GLY A  32     -10.754  -9.162   8.185  1.00  0.00
ATOM    127  C   GLY A  32     -10.848  -7.866   7.390  1.00  0.00
ATOM    128  O   GLY A  32     -11.926  -7.481   6.937  1.00  0.00
ATOM    129  N   GLY A  33      -9.701  -7.225   7.168  1.00  0.00
ATOM    130  CA  GLY A  33      -9.632  -5.988   6.401  1.00  0.00
ATOM    131  C   GLY A  33     -10.042  -6.214   4.951  1.00  0.00
ATOM    132  O   GLY A  33     -10.752  -5.399   4.362  1.00  0.00
ATOM    133  N   GLY A  34      -9.483  -7.285   4.353  1.00  0.00
ATOM    134  CA  GLY A  34      -9.791  -7.641   2.973  1.00  0.00
ATOM    135  C   GLY A  34     -11.276  -7.928   2.797  1.00  0.00
ATOM    136  O   GLY A  34     -11.879  -7.537   1.797  1.00  0.00
ATOM    137  N   GLY A  35     -11.834  -8.664   3.765  1.00  0.00
ATOM    138  CA  GLY A  35     -13.262  -8.957   3.717  1.00  0.00
ATOM    139  C   GLY A  35     -14.088  -7.679   3.783  1.00  0.00
ATOM    140  O   GLY A  35     -15.072  -7.526   3.058  1.00  0.00
ATOM    141  N   GLY A  36     -13.651  -6.745   4.661  1.00  0.00
ATOM    142  CA  GLY A  36     -14.339  -5.468   4.802  1.00  0.00
ATOM    143  C   GLY A  36     -14.212  -4.630   3.537  1.00  0.00
ATOM    144  O   GLY A  36     -15.159  -3.960   3.126  1.00  0.00
ATOM    145  N   GLY A  37     -13.189  -4.821   2.802  1.00  0.00
ATOM    146  CA  GLY A  37     -12.950  -4.116   1.548  1.00  0.00
ATOM    147  C   GLY A  37     -13.770  -4.717   0.414  1.00  0.00
ATOM    148  O   GLY A  37     -14.220  -4.006  -0.485  1.00  0.00
ATOM    149  N   GLY A  38     -14.126  -5.962   0.620  1.00  0.00
ATOM    150  CA  GLY A  38     -14.983  -6.588  -0.379  1.00  0.00
ATOM    151  C   GLY A  38     -14.245  -7.696  -1.121  1.00  0.00
ATOM    152  O   GLY A  38     -14.848  -8.459  -1.876  1.00  0.00
ATOM    153  N   GLY A  39     -12.939  -7.829  -0.808  1.00  0.00
ATOM    154  CA  GLY A  39     -12.168  -8.922  -1.387  1.00  0.00
ATOM    155  C   GLY A  39     -12.349 -10.207  -0.589  1.00  0.00
ATOM    156  O   GLY A  39     -11.408 -10.700   0.033  1.00  0.00
ATOM    157  N   GLY A  40     -13.130 -11.120  -1.099  1.00  0.00
ATOM    158  CA  GLY A  40     -13.482 -12.330  -0.366  1.00  0.00
ATOM    159  C   GLY A  40     -12.453 -13.430  -0.592  1.00  0.00
ATOM    160  O   GLY A  40     -12.106 -14.168   0.330  1.00  0.00
ATOM    161  N   GLY A  41     -11.966 -13.535  -1.816  1.00  0.00
ATOM    162  CA  GLY A  41     -10.970 -14.537  -2.176  1.00  0.00
ATOM    163  C   GLY A  41      -9.683 -14.345  -1.384  1.00  0.00
ATOM    164  O   GLY A  41      -9.094 -15.309  -0.896  1.00  0.00
ATOM    165  N   GLY A  42      -9.191 -13.117  -1.331  1.00  0.00
ATOM    166  CA  GLY A  42      -7.970 -12.798  -0.601  1.00  0.00
ATOM    167  C   GLY A  42      -8.163 -12.973   0.900  1.00  0.00
ATOM    168  O   GLY A  42      -7.272 -13.459   1.597  1.00  0.00
ATOM    169  N   GLY A  43      -9.383 -12.618   1.351  1.00  0.00
ATOM    170  CA  GLY A  43      -9.722 -12.786   2.759  1.00  0.00
ATOM    171  C   GLY A  43      -9.702 -14.255   3.160  1.00  0.00
ATOM    172  O   GLY A  43      -9.197 -14.612   4.224  1.00  0.00
ATOM    173  N   GLY A  44     -10.231 -15.122   2.283  1.00  0.00
ATOM    174  CA  GLY A  44     -10.214 -16.555   2.549  1.00  0.00
ATOM    175  C   GLY A  44      -8.790 -17.093   2.579  1.00  0.00
ATOM    176  O   GLY A  44      -8.444 -17.916   3.426  1.00  0.00
ATOM    177  N   GLY A  45      -7.931 -16.613   1.648  1.00  0.00
ATOM    178  CA  GLY A  45      -6.536 -17.035   1.605  1.00  0.00
ATOM    179  C   GLY A  45      -5.807 -16.659   2.888  1.00  0.00
ATOM    180  O   GLY A  45      -5.028 -17.447   3.425  1.00  0.00
ATOM    181  N   GLY A  46      -6.014 -15.408   3.335  1.00  0.00
ATOM    182  CA  GLY A  46      -5.369 -14.925   4.550  1.00  0.00
ATOM    183  C   GLY A  46      -5.881 -15.666   5.778  1.00  0.00
ATOM    184  O   GLY A  46      -5.111 -16.006   6.676  1.00  0.00
ATOM    185  N   GLY A  47      -7.169 -15.936   5.797  1.00  0.00
ATOM    186  CA  GLY A  47      -7.758 -16.690   6.897  1.00  0.00
ATOM    187  C   GLY A  47      -7.182 -18.099   6.970  1.00  0.00
ATOM    188  O   GLY A  47      -6.898 -18.609   8.054  1.00  0.00
ATOM    189  N   GLY A  48      -7.009 -18.719   5.771  1.00  0.00
ATOM    190  CA  GLY A  48      -6.421 -20.051   5.702  1.00  0.00
ATOM    191  C   GLY A  48      -4.985 -20.047   6.210  1.00  0.00
ATOM    192  O   GLY A  48      -4.572 -20.948   6.940  1.00  0.00
ATOM    193  N   GLY A  49      -4.203 -19.051   5.775  1.00  0.00
ATOM    194  CA  GLY A  49      -2.820 -18.916   6.214  1.00  0.00
ATOM    195  C   GLY A  49      -2.737 -18.721   7.722  1.00  0.00
ATOM    196  O   GLY A  49      -1.867 -19.288   8.384  1.00  0.00
ATOM    197  N   GLY A  50      -3.646 -17.847   8.238  1.00  0.00
ATOM    198  CA  GLY A  50      -3.689 -17.593   9.672  1.00  0.00
ATOM    199  C   GLY A  50      -4.015 -18.862  10.448  1.00  0.00
ATOM    200  O   GLY A  50      -3.420 -19.135  11.491  1.00  0.00
ATOM    201  N   GLY A  51      -4.992 -19.621   9.925  1.00  0.00
ATOM    202  CA  GLY A  51      -5.352 -20.882  10.561  1.00  0.00
ATOM    203  C   GLY A  51      -4.180 -21.855  10.558  1.00  0.00
ATOM    204  O   GLY A  51      -3.930 -22.543  11.548  1.00  0.00
ATOM    205  N   GLY A  52      -3.439 -21.887   9.431  1.00  0.00
ATOM    206  CA  GLY A  52      -2.267 -22.744   9.310  1.00  0.00
ATOM    207  C   GLY A  52      -1.195 -22.359  10.321  1.00  0.00
ATOM    208  O   GLY A  52      -0.575 -23.222  10.943  1.00  0.00
ATOM    209  N   GLY A  53      -0.933 -21.038  10.417  1.00  0.00
ATOM    210  CA  GLY A  53       0.064 -20.539  11.357  1.00  0.00
ATOM    211  C   GLY A  53      -0.334 -20.845  12.796  1.00  0.00
ATOM    212  O   GLY A  53       0.505 -21.213  13.617  1.00  0.00
ATOM    213  N   GLY A  54      -1.625 -20.663  13.069  1.00  0.00
ATOM    214  CA  GLY A  54      -2.143 -20.945  14.403  1.00  0.00
ATOM    215  C   GLY A  54      -1.994 -22.420  14.751  1.00  0.00
ATOM    216  O   GLY A  54      -1.629 -22.769  15.874  1.00  0.00
ATOM    217  N   GLY A  55      -2.370 -23.280  13.768  1.00  0.00
ATOM    218  CA  GLY A  55      -2.236 -24.720  13.957  1.00  0.00
ATOM    219  C   GLY A  55      -0.780 -25.114  14.173  1.00  0.00
ATOM    220  O   GLY A  55      -0.472 -25.944  15.029  1.00  0.00
ATOM    221  N   GLY A  56       0.112 -24.497  13.378  1.00  0.00
ATOM    222  CA  GLY A  56       1.542 -24.762  13.486  1.00  0.00
ATOM    223  C   GLY A  56       2.073 -24.367  14.858  1.00  0.00
ATOM    224  O   GLY A  56       2.871 -25.089  15.457  1.00  0.00
ATOM    225  N   GLY A  57       1.630 -23.174  15.329  1.00  0.00
ATOM    226  CA  GLY A  57       2.064 -22.689  16.634  1.00  0.00
ATOM    227  C   GLY A  57       1.548 -23.584  17.753  1.00  0.00
ATOM    228  O   GLY A  57       2.275 -23.895  18.697  1.00  0.00
ATOM    229  N   GLY A  58       0.254 -23.926  17.665  1.00  0.00
ATOM    230  CA  GLY A  58      -0.357 -24.781  18.675  1.00  0.00
ATOM    231  C   GLY A  58       0.307 -26.151  18.712  1.00  0.00
ATOM    232  O   GLY A  58       0.561 -26.700  19.784  1.00  0.00
ATOM    233  N   GLY A  59       0.537 -26.712  17.522  1.00  0.00
ATOM    234  CA  GLY A  59       1.174 -28.019  17.409  1.00  0.00
ATOM    235  C   GLY A  59       2.596 -27.987  17.956  1.00  0.00
ATOM    236  O   GLY A  59       3.024 -28.909  18.651  1.00  0.00
ATOM    237  N   GLY A  60       3.333 -26.900  17.599  1.00  0.00
ATOM    238  CA  GLY A  60       4.702 -26.750  18.077  1.00  0.00
ATOM    239  C   GLY A  60       4.747 -26.655  19.597  1.00  0.00
ATOM    240  O   GLY A  60       5.615 -27.246  20.240  1.00  0.00
ATOM    241  N   GLY A  61       3.824 -25.851  20.154  1.00  0.00
ATOM    242  CA  GLY A  61       3.757 -25.678  21.601  1.00  0.00
ATOM    243  C   GLY A  61       3.396 -26.984  22.296  1.00  0.00
ATOM    244  O   GLY A  61       3.958 -27.320  23.338  1.00  0.00
ATOM    245  N   GLY A  62       2.369 -27.662  21.758  1.00  0.00
ATOM    246  CA  GLY A  62       1.937 -28.933  22.328  1.00  0.00
ATOM    247  C   GLY A  62       3.053 -29.968  22.277  1.00  0.00
ATOM    248  O   GLY A  62       3.267 -30.712  23.234  1.00  0.00
ATOM    249  N   GLY A  63       3.723 -30.038  21.111  1.00  0.00
ATOM    250  CA  GLY A  63       4.823 -30.977  20.928  1.00  0.00
ATOM    251  C   GLY A  63       5.966 -30.682  21.891  1.00  0.00
ATOM    252  O   GLY A  63       6.559 -31.595  22.464  1.00  0.00
ATOM    253  N   GLY A  64       6.294 -29.367  22.021  1.00  0.00
ATOM    254  CA  GLY A  64       7.357 -28.968  22.936  1.00  0.00
ATOM    255  C   GLY A  64       7.014 -29.339  24.373  1.00  0.00
ATOM    256  O   GLY A  64       7.869 -29.809  25.124  1.00  0.00
ATOM    257  N   GLY A  65       5.747 -29.173  24.734  1.00  0.00
ATOM    258  CA  GLY A  65       5.285 -29.517  26.073  1.00  0.00
ATOM    259  C   GLY A  65       5.335 -31.023  26.303  1.00  0.00
ATOM    260  O   GLY A  65       5.722 -31.484  27.376  1.00  0.00
ATOM    261  N   GLY A  66       4.877 -31.811  25.310  1.00  0.00
ATOM    262  CA  GLY A  66       4.896 -33.266  25.406  1.00  0.00
ATOM    263  C   GLY A  66       6.320 -33.791  25.531  1.00  0.00
ATOM    264  O   GLY A  66       6.586 -34.716  26.300  1.00  0.00
ATOM    265  N   GLY A  67       7.230 -33.211  24.760  1.00  0.00
ATOM    266  CA  GLY A  67       8.629 -33.620  24.797  1.00  0.00
ATOM    267  C   GLY A  67       9.262 -33.296  26.144  1.00  0.00
ATOM    268  O   GLY A  67      10.062 -34.072  26.667  1.00  0.00
ATOM    269  N   GLY A  68       8.836 -32.221  26.751  1.00  0.00
ATOM    270  CA  GLY A  68       9.362 -31.818  28.050  1.00  0.00
ATOM    271  C   GLY A  68       8.750 -32.646  29.173  1.00  0.00
ATOM    272  O   GLY A  68       9.421 -32.974  30.152  1.00  0.00
ATOM    273  N   GLY A  69       7.619 -33.207  28.988  1.00  0.00
ATOM    274  CA  GLY A  69       6.979 -34.062  29.980  1.00  0.00
ATOM    275  C   GLY A  69       7.538 -35.479  29.929  1.00  0.00
ATOM    276  O   GLY A  69       7.758 -36.107  30.964  1.00  0.00
ATOM    277  N   ALA B  70      16.356   5.025  34.975  1.00  1.00
ATOM    278  CA  ALA B  70      14.904   5.076  35.093  1.00  1.00
ATOM    279  C   ALA B  70      14.231   4.352  33.935  1.00  1.00
ATOM    280  O   ALA B  70      14.708   4.397  32.801  1.00  1.00
ATOM    281  N   ASP B  71      13.078   3.680  34.196  1.00  1.00
ATOM    282  CA  ASP B  71      12.371   3.021  33.104  1.00  1.00
ATOM    283  C   ASP B  71      12.026   4.008  31.996  1.00  1.00
ATOM    284  O   ASP B  71      11.645   5.148  32.263  1.00  1.00
ATOM    285  N   THR B  72      11.758   3.405  30.780  1.00  1.00
ATOM    286  CA  THR B  72      11.409   4.199  29.608  1.00  1.00
ATOM    287  C   THR B  72      10.422   3.458  28.715  1.00  1.00
ATOM    288  O   THR B  72      10.450   2.230  28.627  1.00  1.00
ATOM    289  N   ILE B  73       9.704   4.167  27.937  1.00  1.00
ATOM    290  CA  ILE B  73       8.819   3.756  26.854  1.00  1.00
ATOM    291  C   ILE B  73       8.922   4.705  25.667  1.00  1.00
ATOM    292  O   ILE B  73       9.005   5.921  25.839  1.00  1.00
ATOM    293  N   CYS B  74       9.122   4.193  24.497  1.00  1.00
ATOM    294  CA  CYS B  74       9.237   4.957  23.260  1.00  1.00
ATOM    295  C   CYS B  74       8.151   4.564  22.267  1.00  1.00
ATOM    296  O   CYS B  74       7.810   3.388  22.139  1.00  1.00
ATOM    297  N   ILE B  75       7.563   5.637  21.568  1.00  1.00
ATOM    298  CA  ILE B  75       6.631   5.427  20.467  1.00  1.00
ATOM    299  C   ILE B  75       7.353   5.431  19.126  1.00  1.00
ATOM    300  O   ILE B  75       8.125   6.343  18.828  1.00  1.00
ATOM    301  N   GLY B  76       7.312   4.355  18.390  1.00  1.00
ATOM    302  CA  GLY B  76       8.067   4.264  17.146  1.00  1.00
ATOM    303  C   GLY B  76       7.175   3.831  15.991  1.00  1.00
ATOM    304  O   GLY B  76       6.005   3.502  16.187  1.00  1.00
ATOM    305  N   TYR B  77       7.856   3.253  14.943  1.00  1.00
ATOM    306  CA  TYR B  77       7.248   2.731  13.725  1.00  1.00
ATOM    307  C   TYR B  77       8.050   1.563  13.166  1.00  1.00
ATOM    308  O   TYR B  77       9.273   1.518  13.296  1.00  1.00
ATOM    309  N   HIS B  78       7.382   0.729  12.328  1.00  1.00
ATOM    310  CA  HIS B  78       7.998  -0.433  11.698  1.00  1.00
ATOM    311  C   HIS B  78       9.047  -0.014  10.676  1.00  1.00
ATOM    312  O   HIS B  78       8.860   0.957   9.943  1.00  1.00
ATOM    313  N   ALA B  79      10.032  -0.842  10.507  1.00  1.00
ATOM    314  CA  ALA B  79      11.046  -0.868   9.460  1.00  1.00
ATOM    315  C   ALA B  79      11.409  -2.297   9.079  1.00  1.00
ATOM    316  O   ALA B  79      11.402  -3.195   9.921  1.00  1.00
ATOM    317  N   ASN B  80      11.690  -2.559   7.875  1.00  1.00
ATOM    318  CA  ASN B  80      12.086  -3.884   7.414  1.00  1.00
ATOM    319  C   ASN B  80      13.201  -3.796   6.380  1.00  1.00
ATOM    320  O   ASN B  80      13.430  -2.742   5.787  1.00  1.00
ATOM    321  N   ASN B  81      13.420  -4.866   5.650  1.00  1.00
ATOM    322  CA  ASN B  81      14.462  -4.963   4.634  1.00  1.00
ATOM    323  C   ASN B  81      13.893  -4.737   3.239  1.00  1.00
ATOM    324  O   ASN B  81      14.635  -4.490   2.289  1.00  1.00
ATOM    325  N   SER B  82      12.767  -4.186   3.091  1.00  1.00
ATOM    326  CA  SER B  82      12.182  -3.870   1.793  1.00  1.00
ATOM    327  C   SER B  82      12.994  -2.806   1.067  1.00  1.00
ATOM    328  O   SER B  82      13.397  -1.806   1.660  1.00  1.00
ATOM    329  N   THR B  83      13.142  -3.006  -0.268  1.00  1.00
ATOM    330  CA  THR B  83      13.867  -2.045  -1.090  1.00  1.00
ATOM    331  C   THR B  83      12.970  -1.463  -2.176  1.00  1.00
ATOM    332  O   THR B  83      13.254  -0.397  -2.723  1.00  1.00
ATOM    333  N   ASP B  84      11.649  -1.809  -2.084  1.00  1.00
ATOM    334  CA  ASP B  84      10.652  -1.235  -2.980  1.00  1.00
ATOM    335  C   ASP B  84      10.542   0.272  -2.790  1.00  1.00
ATOM    336  O   ASP B  84      10.575   0.769  -1.664  1.00  1.00
ATOM    337  N   THR B  85      10.377   0.974  -3.925  1.00  1.00
ATOM    338  CA  THR B  85      10.225   2.424  -3.894  1.00  1.00
ATOM    339  C   THR B  85       8.962   2.861  -4.624  1.00  1.00
ATOM    340  O   THR B  85       8.568   2.255  -5.621  1.00  1.00
ATOM    341  N   VAL B  86       8.452   3.952  -4.236  1.00  1.00
ATOM    342  CA  VAL B  86       7.318   4.646  -4.834  1.00  1.00
ATOM    343  C   VAL B  86       7.627   6.122  -5.052  1.00  1.00
ATOM    344  O   VAL B  86       8.382   6.727  -4.290  1.00  1.00
ATOM    345  N   ASP B  87       6.922   6.763  -5.886  1.00  1.00
ATOM    346  CA  ASP B  87       6.972   8.207  -6.077  1.00  1.00
ATOM    347  C   ASP B  87       5.728   8.881  -5.511  1.00  1.00
ATOM    348  O   ASP B  87       4.636   8.314  -5.541  1.00  1.00
ATOM    349  N   THR B  88       5.942  10.084  -5.020  1.00  1.00
ATOM    350  CA  THR B  88       4.863  10.979  -4.620  1.00  1.00
ATOM    351  C   THR B  88       4.883  12.265  -5.437  1.00  1.00
ATOM    352  O   THR B  88       5.934  12.691  -5.917  1.00  1.00
ATOM    353  N   VAL B  89       4.110  13.186  -5.240  1.00  1.00
ATOM    354  CA  VAL B  89       4.170  14.493  -5.885  1.00  1.00
ATOM    355  C   VAL B  89       5.347  15.309  -5.367  1.00  1.00
ATOM    356  O   VAL B  89       6.019  16.001  -6.131  1.00  1.00
ATOM    357  N   LEU B  90       5.758  15.187  -4.229  1.00  1.00
ATOM    358  CA  LEU B  90       6.846  15.945  -3.622  1.00  1.00
ATOM    359  C   LEU B  90       8.144  15.145  -3.626  1.00  1.00
ATOM    360  O   LEU B  90       9.229  15.705  -3.782  1.00  1.00
ATOM    361  N   GLU B  91       8.281  14.021  -3.919  1.00  1.00
ATOM    362  CA  GLU B  91       9.379  13.098  -3.657  1.00  1.00
ATOM    363  C   GLU B  91       9.379  11.945  -4.652  1.00  1.00
ATOM    364  O   GLU B  91       8.346  11.319  -4.892  1.00  1.00
ATOM    365  N   LYS B  92      10.548  11.677  -5.237  1.00  1.00
ATOM    366  CA  LYS B  92      10.743  10.502  -6.077  1.00  1.00
ATOM    367  C   LYS B  92      11.616   9.466  -5.381  1.00  1.00
ATOM    368  O   LYS B  92      12.660   9.796  -4.819  1.00  1.00
ATOM    369  N   ASN B  93      11.206   8.128  -5.638  1.00  1.00
ATOM    370  CA  ASN B  93      12.139   7.100  -5.192  1.00  1.00
ATOM    371  C   ASN B  93      12.163   7.001  -3.672  1.00  1.00
ATOM    372  O   ASN B  93      13.228   7.031  -3.055  1.00  1.00
ATOM    373  N   VAL B  94      11.004   7.090  -2.995  1.00  1.00
ATOM    374  CA  VAL B  94      10.810   6.802  -1.579  1.00  1.00
ATOM    375  C   VAL B  94      10.770   5.301  -1.323  1.00  1.00
ATOM    376  O   VAL B  94       9.970   4.581  -1.920  1.00  1.00
ATOM    377  N   THR B  95      11.820   4.823  -0.518  1.00  1.00
ATOM    378  CA  THR B  95      11.751   3.429  -0.097  1.00  1.00
ATOM    379  C   THR B  95      10.693   3.231   0.981  1.00  1.00
ATOM    380  O   THR B  95      10.668   3.951   1.979  1.00  1.00
ATOM    381  N   VAL B  96       9.837   2.268   0.830  1.00  1.00
ATOM    382  CA  VAL B  96       8.717   2.033   1.734  1.00  1.00
ATOM    383  C   VAL B  96       8.705   0.594   2.234  1.00  1.00
ATOM    384  O   VAL B  96       9.069  -0.329   1.506  1.00  1.00
ATOM    385  N   THR B  97       8.065   0.354   3.409  1.00  1.00
ATOM    386  CA  THR B  97       7.987  -0.974   4.006  1.00  1.00
ATOM    387  C   THR B  97       7.027  -1.869   3.234  1.00  1.00
ATOM    388  O   THR B  97       7.284  -3.059   3.049  1.00  1.00
ATOM    389  N   HIS B  98       6.040  -1.543   2.719  1.00  1.00
ATOM    390  CA  HIS B  98       5.010  -2.284   2.002  1.00  1.00
ATOM    391  C   HIS B  98       4.445  -1.466   0.848  1.00  1.00
ATOM    392  O   HIS B  98       4.290  -0.249   0.954  1.00  1.00
ATOM    393  N   SER B  99       4.212  -2.159  -0.270  1.00  1.00
ATOM    394  CA  SER B  99       3.666  -1.576  -1.489  1.00  1.00
ATOM    395  C   SER B  99       3.106  -2.651  -2.411  1.00  1.00
ATOM    396  O   SER B  99       3.527  -3.807  -2.360  1.00  1.00
ATOM    397  N   VAL B 100       2.385  -2.279  -3.416  1.00  1.00
ATOM    398  CA  VAL B 100       1.746  -3.162  -4.385  1.00  1.00
ATOM    399  C   VAL B 100       1.890  -2.621  -5.802  1.00  1.00
ATOM    400  O   VAL B 100       1.726  -1.424  -6.039  1.00  1.00
ATOM    401  N   ASN B 101       2.324  -3.548  -6.776  1.00  1.00
ATOM    402  CA  ASN B 101       2.338  -3.130  -8.173  1.00  1.00
ATOM    403  C   ASN B 101       0.939  -3.173  -8.774  1.00  1.00
ATOM    404  O   ASN B 101       0.233  -4.174  -8.656  1.00  1.00
ATOM    405  N   LEU B 102       0.526  -2.063  -9.434  1.00  1.00
ATOM    406  CA  LEU B 102      -0.791  -1.965 -10.053  1.00  1.00
ATOM    407  C   LEU B 102      -0.696  -2.081 -11.571  1.00  1.00
ATOM    408  O   LEU B 102      -1.684  -2.377 -12.243  1.00  1.00
ATOM    409  N   LEU B 103       0.382  -2.231 -12.115  1.00  1.00
ATOM    410  CA  LEU B 103       0.697  -2.314 -13.536  1.00  1.00
ATOM    411  C   LEU B 103       1.235  -3.693 -13.902  1.00  1.00
ATOM    412  O   LEU B 103       2.217  -4.160 -13.325  1.00  1.00
ATOM    413  N   GLU B 104       0.339  -4.438 -14.691  1.00  1.00
ATOM    414  CA  GLU B 104       0.744  -5.744 -15.197  1.00  1.00
ATOM    415  C   GLU B 104       1.605  -5.608 -16.447  1.00  1.00
ATOM    416  O   GLU B 104       1.270  -4.859 -17.364  1.00  1.00
ATOM    417  N   ASP B 105       2.762  -6.275 -16.455  1.00  1.00
ATOM    418  CA  ASP B 105       3.678  -6.188 -17.586  1.00  1.00
ATOM    419  C   ASP B 105       4.110  -7.572 -18.053  1.00  1.00
ATOM    420  O   ASP B 105       4.520  -7.751 -19.200  1.00  1.00
ATOM    421  N   SER B 106       3.529  -8.581 -17.520  1.00  1.00
ATOM    422  CA  SER B 106       3.772  -9.992 -17.796  1.00  1.00
ATOM    423  C   SER B 106       2.609 -10.613 -18.558  1.00  1.00
ATOM    424  O   SER B 106       1.445 -10.384 -18.228  1.00  1.00
ATOM    425  N   HIS B 107       2.885 -11.229 -19.651  1.00  1.00
ATOM    426  CA  HIS B 107       1.991 -12.079 -20.429  1.00  1.00
ATOM    427  C   HIS B 107       2.612 -13.447 -20.679  1.00  1.00
ATOM    428  O   HIS B 107       3.814 -13.560 -20.918  1.00  1.00
ATOM    429  N   ASN B 108       2.026 -14.426 -20.915  1.00  1.00
ATOM    430  CA  ASN B 108       2.488 -15.792 -21.128  1.00  1.00
ATOM    431  C   ASN B 108       2.928 -16.006 -22.571  1.00  1.00
ATOM    432  O   ASN B 108       3.639 -16.963 -22.878  1.00  1.00
ATOM    433  N   GLY B 109       3.024 -15.209 -23.413  1.00  1.00
ATOM    434  CA  GLY B 109       3.568 -15.259 -24.765  1.00  1.00
ATOM    435  C   GLY B 109       2.878 -16.332 -25.597  1.00  1.00
ATOM    436  O   GLY B 109       3.481 -16.918 -26.496  1.00  1.00
ATOM    437  N   LYS B 110       1.657 -16.673 -25.402  1.00  1.00
ATOM    438  CA  LYS B 110       0.902 -17.714 -26.089  1.00  1.00
ATOM    439  C   LYS B 110      -0.473 -17.211 -26.509  1.00  1.00
ATOM    440  O   LYS B 110      -1.094 -16.413 -25.807  1.00  1.00
ATOM    441  N   LEU B 111      -0.974 -17.698 -27.702  1.00  1.00
ATOM    442  CA  LEU B 111      -2.404 -17.600 -27.966  1.00  1.00
ATOM    443  C   LEU B 111      -3.174 -18.705 -27.250  1.00  1.00
ATOM    444  O   LEU B 111      -2.803 -19.877 -27.318  1.00  1.00
ATOM    445  N   CYS B 112      -4.170 -18.369 -26.524  1.00  1.00
ATOM    446  CA  CYS B 112      -4.902 -19.297 -25.671  1.00  1.00
ATOM    447  C   CYS B 112      -6.382 -19.326 -26.031  1.00  1.00
ATOM    448  O   CYS B 112      -6.952 -18.312 -26.434  1.00  1.00
ATOM    449  N   ARG B 113      -7.103 -20.378 -25.568  1.00  1.00
ATOM    450  CA  ARG B 113      -8.559 -20.315 -25.595  1.00  1.00
ATOM    451  C   ARG B 113      -9.083 -19.267 -24.622  1.00  1.00
ATOM    452  O   ARG B 113      -8.576 -19.132 -23.508  1.00  1.00
ATOM    453  N   LEU B 114     -10.237 -18.671 -25.024  1.00  1.00
ATOM    454  CA  LEU B 114     -10.959 -17.766 -24.137  1.00  1.00
ATOM    455  C   LEU B 114     -12.196 -18.438 -23.552  1.00  1.00
ATOM    456  O   LEU B 114     -13.081 -18.877 -24.286  1.00  1.00
ATOM    457  N   LYS B 115     -12.271 -18.541 -22.177  1.00  1.00
ATOM    458  CA  LYS B 115     -13.497 -19.131 -21.653  1.00  1.00
ATOM    459  C   LYS B 115     -13.721 -20.528 -22.217  1.00  1.00
ATOM    460  O   LYS B 115     -14.858 -20.947 -22.431  1.00  1.00
ATOM    461  N   GLY B 116     -12.632 -21.233 -22.751  1.00  1.00
ATOM    462  CA  GLY B 116     -12.677 -22.636 -23.145  1.00  1.00
ATOM    463  C   GLY B 116     -12.777 -22.781 -24.658  1.00  1.00
ATOM    464  O   GLY B 116     -12.475 -23.838 -25.211  1.00  1.00
ATOM    465  N   ILE B 117     -12.980 -21.850 -25.407  1.00  1.00
ATOM    466  CA  ILE B 117     -13.130 -21.824 -26.857  1.00  1.00
ATOM    467  C   ILE B 117     -11.850 -21.350 -27.534  1.00  1.00
ATOM    468  O   ILE B 117     -11.299 -20.308 -27.181  1.00  1.00
ATOM    469  N   ALA B 118     -11.357 -22.191 -28.532  1.00  1.00
ATOM    470  CA  ALA B 118     -10.164 -21.826 -29.286  1.00  1.00
ATOM    471  C   ALA B 118     -10.487 -20.803 -30.368  1.00  1.00
ATOM    472  O   ALA B 118     -11.494 -20.920 -31.065  1.00  1.00
ATOM    473  N   PRO B 119      -9.543 -19.869 -30.612  1.00  1.00
ATOM    474  CA  PRO B 119      -9.695 -18.927 -31.715  1.00  1.00
ATOM    475  C   PRO B 119      -9.691 -19.646 -33.058  1.00  1.00
ATOM    476  O   PRO B 119      -8.913 -20.576 -33.272  1.00  1.00
ATOM    477  N   SER B 120     -17.446 -22.004 -35.074  1.00  1.00
ATOM    478  CA  SER B 120     -17.385 -21.294 -33.802  1.00  1.00
ATOM    479  C   SER B 120     -15.946 -20.975 -33.418  1.00  1.00
ATOM    480  O   SER B 120     -15.049 -21.799 -33.596  1.00  1.00
ATOM    481  N   TRP B 121     -15.784 -19.818 -32.870  1.00  1.00
ATOM    482  CA  TRP B 121     -14.498 -19.357 -32.362  1.00  1.00
ATOM    483  C   TRP B 121     -14.675 -18.210 -31.375  1.00  1.00
ATOM    484  O   TRP B 121     -15.562 -17.372 -31.535  1.00  1.00
ATOM    485  N   SER B 122     -13.617 -17.963 -30.557  1.00  1.00
ATOM    486  CA  SER B 122     -13.671 -16.931 -29.528  1.00  1.00
ATOM    487  C   SER B 122     -13.019 -15.641 -30.007  1.00  1.00
ATOM    488  O   SER B 122     -13.344 -14.554 -29.528  1.00  1.00
ATOM    489  N   TYR B 123     -12.469 -15.557 -30.967  1.00  1.00
ATOM    490  CA  TYR B 123     -11.750 -14.501 -31.669  1.00  1.00
ATOM    491  C   TYR B 123     -11.152 -15.014 -32.973  1.00  1.00
ATOM    492  O   TYR B 123     -10.766 -16.179 -33.073  1.00  1.00
ATOM    493  N   ILE B 124     -10.865 -14.073 -33.883  1.00  1.00
ATOM    494  CA  ILE B 124     -10.091 -14.344 -35.088  1.00  1.00
ATOM    495  C   ILE B 124      -8.794 -13.545 -35.101  1.00  1.00
ATOM    496  O   ILE B 124      -8.770 -12.376 -34.717  1.00  1.00
ATOM    497  N   SER B 125     -16.965  -8.921 -36.618  1.00  1.00
ATOM    498  CA  SER B 125     -16.217  -9.056 -35.373  1.00  1.00
ATOM    499  C   SER B 125     -17.128  -9.476 -34.227  1.00  1.00
ATOM    500  O   SER B 125     -16.668 -10.028 -33.227  1.00  1.00
ATOM    501  N   SER B 126     -18.352  -9.414 -34.342  1.00  1.00
ATOM    502  CA  SER B 126     -19.348  -9.769 -33.339  1.00  1.00
ATOM    503  C   SER B 126     -20.082 -11.048 -33.720  1.00  1.00
ATOM    504  O   SER B 126     -20.793 -11.634 -32.904  1.00  1.00
ATOM    505  N   VAL B 127     -19.540 -11.842 -34.491  1.00  1.00
ATOM    506  CA  VAL B 127     -19.928 -13.207 -34.825  1.00  1.00
ATOM    507  C   VAL B 127     -19.118 -14.221 -34.028  1.00  1.00
ATOM    508  O   VAL B 127     -17.889 -14.244 -34.102  1.00  1.00
ATOM    509  N   SER B 128     -19.834 -15.108 -33.273  1.00  1.00
ATOM    510  CA  SER B 128     -19.174 -16.117 -32.453  1.00  1.00
ATOM    511  C   SER B 128     -19.242 -17.490 -33.109  1.00  1.00
ATOM    512  O   SER B 128     -18.363 -18.329 -32.908  1.00  1.00
ATOM    513  N   SER B 129     -20.092 -17.912 -33.709  1.00  1.00
ATOM    514  CA  SER B 129     -20.155 -19.138 -34.496  1.00  1.00
ATOM    515  C   SER B 129     -20.837 -18.897 -35.837  1.00  1.00
ATOM    516  O   SER B 129     -21.758 -18.087 -35.939  1.00  1.00
ATOM    517  N   SER B 130     -24.518 -16.319 -35.797  1.00  1.00
ATOM    518  CA  SER B 130     -24.684 -16.309 -34.349  1.00  1.00
ATOM    519  C   SER B 130     -23.844 -15.214 -33.705  1.00  1.00
ATOM    520  O   SER B 130     -22.646 -15.102 -33.968  1.00  1.00
ATOM    521  N   ARG B 131     -24.523 -14.204 -33.198  1.00  1.00
ATOM    522  CA  ARG B 131     -23.843 -13.042 -32.638  1.00  1.00
ATOM    523  C   ARG B 131     -23.419 -13.294 -31.197  1.00  1.00
ATOM    524  O   ARG B 131     -24.157 -13.899 -30.419  1.00  1.00
ATOM    525  N   GLY B 132     -22.287 -12.674 -30.847  1.00  1.00
ATOM    526  CA  GLY B 132     -21.725 -12.684 -29.501  1.00  1.00
ATOM    527  C   GLY B 132     -20.869 -11.449 -29.253  1.00  1.00
ATOM    528  O   GLY B 132     -20.095 -11.035 -30.116  1.00  1.00
ATOM    529  N   PHE B 133     -20.997 -10.835 -28.116  1.00  1.00
ATOM    530  CA  PHE B 133     -20.168  -9.689 -27.762  1.00  1.00
ATOM    531  C   PHE B 133     -18.809 -10.134 -27.238  1.00  1.00
ATOM    532  O   PHE B 133     -18.720 -11.022 -26.390  1.00  1.00
ATOM    533  N   GLY B 134     -17.758  -9.189 -27.715  1.00  1.00
ATOM    534  CA  GLY B 134     -16.456  -9.390 -27.091  1.00  1.00
ATOM    535  C   GLY B 134     -15.512 -10.145 -28.018  1.00  1.00
ATOM    536  O   GLY B 134     -14.306 -10.201 -27.779  1.00  1.00
ATOM    537  N   SER B 135     -16.004 -10.663 -29.144  1.00  1.00
ATOM    538  CA  SER B 135     -15.120 -11.180 -30.182  1.00  1.00
ATOM    539  C   SER B 135     -14.453 -10.047 -30.952  1.00  1.00
ATOM    540  O   SER B 135     -15.067  -9.010 -31.205  1.00  1.00
ATOM    541  N   GLY B 136     -13.563 -10.428 -31.854  1.00  1.00
ATOM    542  CA  GLY B 136     -12.775  -9.456 -32.602  1.00  1.00
ATOM    543  C   GLY B 136     -11.789 -10.148 -33.535  1.00  1.00
ATOM    544  O   GLY B 136     -11.454 -11.317 -33.344  1.00  1.00
ATOM    545  N   ILE B 137     -11.181  -9.412 -34.388  1.00  1.00
ATOM    546  CA  ILE B 137     -10.055  -9.843 -35.207  1.00  1.00
ATOM    547  C   ILE B 137      -8.766  -9.155 -34.778  1.00  1.00
ATOM    548  O   ILE B 137      -8.734  -7.939 -34.587  1.00  1.00
ATOM    549  N   ILE B 138      -7.771  -9.956 -34.497  1.00  1.00
ATOM    550  CA  ILE B 138      -6.444  -9.482 -34.123  1.00  1.00
ATOM    551  C   ILE B 138      -5.382 -10.006 -35.082  1.00  1.00
ATOM    552  O   ILE B 138      -5.477 -11.130 -35.573  1.00  1.00
ATOM    553  N   THR B 139      -4.356  -9.346 -35.279  1.00  1.00
ATOM    554  CA  THR B 139      -3.131  -9.801 -35.925  1.00  1.00
ATOM    555  C   THR B 139      -2.049 -10.111 -34.899  1.00  1.00
ATOM    556  O   THR B 139      -1.750  -9.290 -34.032  1.00  1.00
ATOM    557  N   SER B 140      -1.451 -11.381 -35.102  1.00  1.00
ATOM    558  CA  SER B 140      -0.545 -11.817 -34.046  1.00  1.00
ATOM    559  C   SER B 140       0.565 -12.700 -34.602  1.00  1.00
ATOM    560  O   SER B 140       0.336 -13.509 -35.501  1.00  1.00
ATOM    561  N   ASN B 141       1.725 -12.631 -33.942  1.00  1.00
ATOM    562  CA  ASN B 141       2.835 -13.493 -34.330  1.00  1.00
ATOM    563  C   ASN B 141       3.051 -14.605 -33.311  1.00  1.00
ATOM    564  O   ASN B 141       3.773 -15.567 -33.571  1.00  1.00
ATOM    565  N   ALA B 142       2.334 -14.691 -32.336  1.00  1.00
ATOM    566  CA  ALA B 142       2.330 -15.702 -31.285  1.00  1.00
ATOM    567  C   ALA B 142       1.861 -17.050 -31.819  1.00  1.00
ATOM    568  O   ALA B 142       0.936 -17.120 -32.628  1.00  1.00
ATOM    569  N   SER B 143       2.190 -18.143 -31.038  1.00  1.00
ATOM    570  CA  SER B 143       1.737 -19.481 -31.398  1.00  1.00
ATOM    571  C   SER B 143       0.601 -19.941 -30.493  1.00  1.00
ATOM    572  O   SER B 143       0.636 -19.729 -29.281  1.00  1.00
ATOM    573  N   MET B 144      -0.304 -20.787 -31.075  1.00  1.00
ATOM    574  CA  MET B 144      -1.366 -21.356 -30.254  1.00  1.00
ATOM    575  C   MET B 144      -0.833 -22.462 -29.352  1.00  1.00
ATOM    576  O   MET B 144      -0.106 -23.347 -29.803  1.00  1.00
ATOM    577  N   HIS B 145      -1.168 -22.434 -28.122  1.00  1.00
ATOM    578  CA  HIS B 145      -0.885 -23.457 -27.122  1.00  1.00
ATOM    579  C   HIS B 145      -2.168 -23.980 -26.491  1.00  1.00
ATOM    580  O   HIS B 145      -3.125 -23.231 -26.294  1.00  1.00
ATOM    581  N   GLU B 146      -2.144 -25.151 -25.929  1.00  1.00
ATOM    582  CA  GLU B 146      -3.280 -25.641 -25.157  1.00  1.00
ATOM    583  C   GLU B 146      -3.375 -24.938 -23.809  1.00  1.00
ATOM    584  O   GLU B 146      -2.552 -25.162 -22.922  1.00  1.00
ATOM    585  N   CYS B 147      -3.845 -23.785 -23.826  1.00  1.00
ATOM    586  CA  CYS B 147      -4.048 -22.919 -22.671  1.00  1.00
ATOM    587  C   CYS B 147      -5.411 -22.241 -22.725  1.00  1.00
ATOM    588  O   CYS B 147      -5.908 -21.909 -23.801  1.00  1.00
ATOM    589  N   ASN B 148      -5.900 -21.746 -21.690  1.00  1.00
ATOM    590  CA  ASN B 148      -7.133 -20.991 -21.500  1.00  1.00
ATOM    591  C   ASN B 148      -6.884 -19.725 -20.689  1.00  1.00
ATOM    592  O   ASN B 148      -6.220 -19.761 -19.653  1.00  1.00
ATOM    593  N   THR B 149      -7.579 -18.621 -21.184  1.00  1.00
ATOM    594  CA  THR B 149      -7.389 -17.330 -20.535  1.00  1.00
ATOM    595  C   THR B 149      -8.675 -16.514 -20.544  1.00  1.00
ATOM    596  O   THR B 149      -9.480 -16.616 -21.470  1.00  1.00
ATOM    597  N   LYS B 150      -8.762 -15.518 -19.762  1.00  1.00
ATOM    598  CA  LYS B 150      -9.850 -14.550 -19.708  1.00  1.00
ATOM    599  C   LYS B 150      -9.490 -13.273 -20.456  1.00  1.00
ATOM    600  O   LYS B 150     -10.366 -12.559 -20.943  1.00  1.00
ATOM    601  N   CYS B 151      -8.261 -13.204 -20.863  1.00  1.00
ATOM    602  CA  CYS B 151      -7.639 -12.027 -21.458  1.00  1.00
ATOM    603  C   CYS B 151      -6.554 -12.421 -22.452  1.00  1.00
ATOM    604  O   CYS B 151      -5.692 -13.247 -22.151  1.00  1.00
ATOM    605  N   GLN B 152      -6.719 -12.037 -23.694  1.00  1.00
ATOM    606  CA  GLN B 152      -5.793 -12.317 -24.784  1.00  1.00
ATOM    607  C   GLN B 152      -5.406 -11.041 -25.520  1.00  1.00
ATOM    608  O   GLN B 152      -6.254 -10.195 -25.804  1.00  1.00
ATOM    609  N   THR B 153      -4.144 -10.763 -25.569  1.00  1.00
ATOM    610  CA  THR B 153      -3.544  -9.743 -26.420  1.00  1.00
ATOM    611  C   THR B 153      -2.812 -10.370 -27.600  1.00  1.00
ATOM    612  O   THR B 153      -2.212 -11.437 -27.475  1.00  1.00
ATOM    613  N   PRO B 154      -2.379  -9.629 -28.566  1.00  1.00
ATOM    614  CA  PRO B 154      -1.643 -10.135 -29.718  1.00  1.00
ATOM    615  C   PRO B 154      -0.241 -10.581 -29.322  1.00  1.00
ATOM    616  O   PRO B 154       0.294 -11.543 -29.874  1.00  1.00
ATOM    617  N   LEU B 155       0.251 -10.368 -28.263  1.00  1.00
ATOM    618  CA  LEU B 155       1.580 -10.728 -27.783  1.00  1.00
ATOM    619  C   LEU B 155       1.525 -11.951 -26.874  1.00  1.00
ATOM    620  O   LEU B 155       2.464 -12.746 -26.830  1.00  1.00
ATOM    621  N   GLY B 156       0.367 -12.219 -26.283  1.00  1.00
ATOM    622  CA  GLY B 156       0.230 -13.270 -25.281  1.00  1.00
ATOM    623  C   GLY B 156      -0.995 -13.040 -24.406  1.00  1.00
ATOM    624  O   GLY B 156      -1.430 -11.904 -24.216  1.00  1.00
ATOM    625  N   ALA B 157      -1.369 -14.089 -23.618  1.00  1.00
ATOM    626  CA  ALA B 157      -2.483 -13.981 -22.685  1.00  1.00
ATOM    627  C   ALA B 157      -2.029 -13.405 -21.349  1.00  1.00
ATOM    628  O   ALA B 157      -0.948 -13.730 -20.858  1.00  1.00
ATOM    629  N   ILE B 158      -2.992 -12.693 -20.711  1.00  1.00
ATOM    630  CA  ILE B 158      -2.764 -12.118 -19.391  1.00  1.00
ATOM    631  C   ILE B 158      -3.614 -12.813 -18.334  1.00  1.00
ATOM    632  O   ILE B 158      -4.818 -12.993 -18.512  1.00  1.00
ATOM    633  N   ASN B 159      -3.027 -13.314 -17.344  1.00  1.00
ATOM    634  CA  ASN B 159      -3.674 -13.876 -16.164  1.00  1.00
ATOM    635  C   ASN B 159      -3.320 -13.082 -14.913  1.00  1.00
ATOM    636  O   ASN B 159      -2.162 -13.045 -14.497  1.00  1.00
ATOM    637  N   SER B 160      -4.234 -11.936 -14.740  1.00  1.00
ATOM    638  CA  SER B 160      -3.862 -10.956 -13.727  1.00  1.00
ATOM    639  C   SER B 160      -5.093 -10.293 -13.122  1.00  1.00
ATOM    640  O   SER B 160      -6.105 -10.108 -13.798  1.00  1.00
ATOM    641  N   SER B 161      -4.981  -9.891 -11.834  1.00  1.00
ATOM    642  CA  SER B 161      -6.036  -9.149 -11.155  1.00  1.00
ATOM    643  C   SER B 161      -5.689  -7.669 -11.050  1.00  1.00
ATOM    644  O   SER B 161      -6.561  -6.833 -10.813  1.00  1.00
ATOM    645  N   LEU B 162      -4.481  -7.340 -11.523  1.00  1.00
ATOM    646  CA  LEU B 162      -4.070  -5.941 -11.556  1.00  1.00
ATOM    647  C   LEU B 162      -4.994  -5.116 -12.444  1.00  1.00
ATOM    648  O   LEU B 162      -5.319  -5.518 -13.562  1.00  1.00
ATOM    649  N   PRO B 163      -5.175  -3.844 -12.068  1.00  1.00
ATOM    650  CA  PRO B 163      -6.105  -2.952 -12.751  1.00  1.00
ATOM    651  C   PRO B 163      -5.500  -2.405 -14.038  1.00  1.00
ATOM    652  O   PRO B 163      -6.202  -2.207 -15.030  1.00  1.00
ATOM    653  N   TYR B 164      -4.353  -2.300 -14.278  1.00  1.00
ATOM    654  CA  TYR B 164      -3.655  -1.714 -15.416  1.00  1.00
ATOM    655  C   TYR B 164      -2.639  -2.688 -15.999  1.00  1.00
ATOM    656  O   TYR B 164      -2.049  -3.491 -15.277  1.00  1.00
ATOM    657  N   GLN B 165      -2.402  -2.470 -17.316  1.00  1.00
ATOM    658  CA  GLN B 165      -1.379  -3.188 -18.065  1.00  1.00
ATOM    659  C   GLN B 165      -0.781  -2.313 -19.159  1.00  1.00
ATOM    660  O   GLN B 165      -1.483  -1.519 -19.786  1.00  1.00
ATOM    661  N   ASN B 166       0.443  -2.442 -19.429  1.00  1.00
ATOM    662  CA  ASN B 166       1.182  -1.726 -20.463  1.00  1.00
ATOM    663  C   ASN B 166       1.717  -2.684 -21.520  1.00  1.00
ATOM    664  O   ASN B 166       2.189  -2.259 -22.575  1.00  1.00
ATOM    665  N   ILE B 167       0.991  -3.830 -21.702  1.00  1.00
ATOM    666  CA  ILE B 167       1.404  -4.846 -22.664  1.00  1.00
ATOM    667  C   ILE B 167       0.908  -4.511 -24.065  1.00  1.00
ATOM    668  O   ILE B 167       1.631  -4.682 -25.046  1.00  1.00
ATOM    669  N   HIS B 168      -0.268  -4.166 -24.338  1.00  1.00
ATOM    670  CA  HIS B 168      -0.935  -4.022 -25.626  1.00  1.00
ATOM    671  C   HIS B 168      -2.337  -3.449 -25.459  1.00  1.00
ATOM    672  O   HIS B 168      -3.058  -3.808 -24.528  1.00  1.00
ATOM    673  N   PRO B 169      -2.698  -2.539 -26.458  1.00  1.00
ATOM    674  CA  PRO B 169      -4.014  -1.916 -26.391  1.00  1.00
ATOM    675  C   PRO B 169      -5.071  -2.788 -27.058  1.00  1.00
ATOM    676  O   PRO B 169      -6.234  -2.786 -26.657  1.00  1.00
ATOM    677  N   VAL B 170      -4.747  -3.658 -27.865  1.00  1.00
ATOM    678  CA  VAL B 170      -5.614  -4.686 -28.428  1.00  1.00
ATOM    679  C   VAL B 170      -5.818  -5.833 -27.447  1.00  1.00
ATOM    680  O   VAL B 170      -4.855  -6.422 -26.957  1.00  1.00
ATOM    681  N   THR B 171      -7.126  -6.024 -27.050  1.00  1.00
ATOM    682  CA  THR B 171      -7.484  -6.993 -26.021  1.00  1.00
ATOM    683  C   THR B 171      -8.767  -7.730 -26.380  1.00  1.00
ATOM    684  O   THR B 171      -9.698  -7.143 -26.933  1.00  1.00
ATOM    685  N   ILE B 172      -8.747  -9.018 -26.133  1.00  1.00
ATOM    686  CA  ILE B 172      -9.928  -9.866 -26.234  1.00  1.00
ATOM    687  C   ILE B 172     -10.346 -10.394 -24.867  1.00  1.00
ATOM    688  O   ILE B 172      -9.515 -10.877 -24.098  1.00  1.00
ATOM    689  N   GLY B 173     -11.459  -9.945 -24.347  1.00  1.00
ATOM    690  CA  GLY B 173     -11.982 -10.554 -23.130  1.00  1.00
ATOM    691  C   GLY B 173     -12.061  -9.540 -21.996  1.00  1.00
ATOM    692  O   GLY B 173     -11.648  -8.390 -22.149  1.00  1.00
ATOM    693  N   GLU B 174     -11.991  -9.712 -20.922  1.00  1.00
ATOM    694  CA  GLU B 174     -11.874  -8.930 -19.697  1.00  1.00
ATOM    695  C   GLU B 174     -10.416  -8.760 -19.290  1.00  1.00
ATOM    696  O   GLU B 174      -9.721  -9.737 -19.009  1.00  1.00
ATOM    697  N   CYS B 175      -9.814  -7.661 -19.847  1.00  1.00
ATOM    698  CA  CYS B 175      -8.394  -7.383 -19.665  1.00  1.00
ATOM    699  C   CYS B 175      -8.180  -6.167 -18.774  1.00  1.00
ATOM    700  O   CYS B 175      -8.944  -5.203 -18.829  1.00  1.00
ATOM    701  N   PRO B 176      -6.950  -6.083 -17.994  1.00  1.00
ATOM    702  CA  PRO B 176      -6.621  -4.811 -17.363  1.00  1.00
ATOM    703  C   PRO B 176      -6.644  -3.672 -18.374  1.00  1.00
ATOM    704  O   PRO B 176      -6.155  -3.814 -19.495  1.00  1.00
ATOM    705  N   LYS B 177      -6.963  -2.405 -17.790  1.00  1.00
ATOM    706  CA  LYS B 177      -6.905  -1.207 -18.619  1.00  1.00
ATOM    707  C   LYS B 177      -5.491  -0.955 -19.125  1.00  1.00
ATOM    708  O   LYS B 177      -4.534  -0.959 -18.350  1.00  1.00
ATOM    709  N   TYR B 178      -5.398  -0.682 -20.510  1.00  1.00
ATOM    710  CA  TYR B 178      -4.092  -0.362 -21.072  1.00  1.00
ATOM    711  C   TYR B 178      -3.722   1.093 -20.813  1.00  1.00
ATOM    712  O   TYR B 178      -4.545   1.993 -20.984  1.00  1.00
ATOM    713  N   VAL B 179      -2.463   1.282 -20.419  1.00  1.00
ATOM    714  CA  VAL B 179      -1.849   2.589 -20.217  1.00  1.00
ATOM    715  C   VAL B 179      -0.401   2.596 -20.690  1.00  1.00
ATOM    716  O   VAL B 179       0.304   1.593 -20.578  1.00  1.00
ATOM    717  N   ARG B 180       0.121   3.690 -21.054  1.00  1.00
ATOM    718  CA  ARG B 180       1.485   3.854 -21.540  1.00  1.00
ATOM    719  C   ARG B 180       2.477   3.927 -20.386  1.00  1.00
ATOM    720  O   ARG B 180       3.635   3.535 -20.524  1.00  1.00
ATOM    721  N   SER B 181       2.147   3.752 -19.242  1.00  1.00
ATOM    722  CA  SER B 181       2.991   3.871 -18.059  1.00  1.00
ATOM    723  C   SER B 181       3.982   2.717 -17.972  1.00  1.00
ATOM    724  O   SER B 181       3.626   1.561 -18.204  1.00  1.00
ATOM    725  N   ALA B 182       5.186   3.069 -17.335  1.00  1.00
ATOM    726  CA  ALA B 182       6.243   2.085 -17.135  1.00  1.00
ATOM    727  C   ALA B 182       6.252   1.570 -15.701  1.00  1.00
ATOM    728  O   ALA B 182       6.539   0.399 -15.454  1.00  1.00
ATOM    729  N   LYS B 183       5.630   2.207 -14.825  1.00  1.00
ATOM    730  CA  LYS B 183       5.530   1.924 -13.399  1.00  1.00
ATOM    731  C   LYS B 183       4.324   2.619 -12.782  1.00  1.00
ATOM    732  O   LYS B 183       4.025   3.769 -13.106  1.00  1.00
ATOM    733  N   LEU B 184       3.588   1.859 -11.987  1.00  1.00
ATOM    734  CA  LEU B 184       2.434   2.215 -11.171  1.00  1.00
ATOM    735  C   LEU B 184       2.395   1.398  -9.884  1.00  1.00
ATOM    736  O   LEU B 184       2.376   0.168  -9.918  1.00  1.00
ATOM    737  N   ARG B 185       3.135   1.850  -8.902  1.00  1.00
ATOM    738  CA  ARG B 185       3.291   1.203  -7.604  1.00  1.00
ATOM    739  C   ARG B 185       2.692   2.053  -6.490  1.00  1.00
ATOM    740  O   ARG B 185       2.929   3.259  -6.420  1.00  1.00
ATOM    741  N   MET B 186       1.649   1.506  -5.813  1.00  1.00
ATOM    742  CA  MET B 186       1.001   2.180  -4.695  1.00  1.00
ATOM    743  C   MET B 186       1.606   1.747  -3.365  1.00  1.00
ATOM    744  O   MET B 186       1.760   0.555  -3.102  1.00  1.00
ATOM    745  N   VAL B 187       2.113   2.806  -2.534  1.00  1.00
ATOM    746  CA  VAL B 187       2.562   2.419  -1.202  1.00  1.00
ATOM    747  C   VAL B 187       1.381   2.106  -0.291  1.00  1.00
ATOM    748  O   VAL B 187       0.385   2.829  -0.281  1.00  1.00
ATOM    749  N   THR B 188       1.587   1.015   0.542  1.00  1.00
ATOM    750  CA  THR B 188       0.568   0.633   1.512  1.00  1.00
ATOM    751  C   THR B 188       1.097   0.736   2.936  1.00  1.00
ATOM    752  O   THR B 188       0.356   1.067   3.862  1.00  1.00
ATOM    753  N   GLY B 189       2.423   0.701   3.045  1.00  1.00
ATOM    754  CA  GLY B 189       3.065   0.901   4.339  1.00  1.00
ATOM    755  C   GLY B 189       3.622   2.313   4.465  1.00  1.00
ATOM    756  O   GLY B 189       3.636   3.074   3.497  1.00  1.00
ATOM    757  N   LEU B 190       4.638   2.502   5.120  1.00  1.00
ATOM    758  CA  LEU B 190       5.251   3.779   5.464  1.00  1.00
ATOM    759  C   LEU B 190       6.708   3.830   5.018  1.00  1.00
ATOM    760  O   LEU B 190       7.390   2.806   4.976  1.00  1.00
ATOM    761  N   ARG B 191       7.282   5.056   5.037  1.00  1.00
ATOM    762  CA  ARG B 191       8.710   5.219   4.793  1.00  1.00
ATOM    763  C   ARG B 191       9.524   4.216   5.601  1.00  1.00
ATOM    764  O   ARG B 191       9.340   4.083   6.811  1.00  1.00
ATOM    765  N   ASN B 192      10.393   3.452   4.833  1.00  1.00
ATOM    766  CA  ASN B 192      11.268   2.472   5.465  1.00  1.00
ATOM    767  C   ASN B 192      12.601   3.096   5.856  1.00  1.00
ATOM    768  O   ASN B 192      13.291   3.684   5.023  1.00  1.00
ATOM    769  N   ILE B 193      12.917   3.170   7.092  1.00  1.00
ATOM    770  CA  ILE B 193      14.120   3.753   7.674  1.00  1.00
ATOM    771  C   ILE B 193      14.765   2.801   8.674  1.00  1.00
ATOM    772  O   ILE B 193      14.266   2.623   9.785  1.00  1.00
ATOM    773  N   PRO B 194      15.331   1.673   8.225  1.00  1.00
ATOM    774  CA  PRO B 194      15.871   0.649   9.110  1.00  1.00
ATOM    775  C   PRO B 194      17.160   1.118   9.774  1.00  1.00
ATOM    776  O   PRO B 194      17.952   1.841   9.170  1.00  1.00
ATOM    777  N   GLY B 195       7.911  14.877   7.216  1.00  1.00
ATOM    778  CA  GLY B 195       6.548  14.665   6.745  1.00  1.00
ATOM    779  C   GLY B 195       5.598  15.708   7.320  1.00  1.00
ATOM    780  O   GLY B 195       5.841  16.258   8.394  1.00  1.00
ATOM    781  N   LEU B 196       4.341  15.689   6.866  1.00  1.00
ATOM    782  CA  LEU B 196       3.366  16.672   7.323  1.00  1.00
ATOM    783  C   LEU B 196       3.163  16.587   8.832  1.00  1.00
ATOM    784  O   LEU B 196       2.984  17.604   9.502  1.00  1.00
ATOM    785  N   PHE B 197       3.186  15.677   9.553  1.00  1.00
ATOM    786  CA  PHE B 197       2.938  15.541  10.983  1.00  1.00
ATOM    787  C   PHE B 197       4.238  15.605  11.776  1.00  1.00
ATOM    788  O   PHE B 197       4.253  16.041  12.927  1.00  1.00
ATOM    789  N   GLY B 198       5.319  15.279  11.316  1.00  1.00
ATOM    790  CA  GLY B 198       6.603  15.620  11.917  1.00  1.00
ATOM    791  C   GLY B 198       7.118  14.487  12.795  1.00  1.00
ATOM    792  O   GLY B 198       8.266  14.507  13.240  1.00  1.00
ATOM    793  N   ALA B 199       6.514  13.280  12.634  1.00  1.00
ATOM    794  CA  ALA B 199       6.924  12.166  13.480  1.00  1.00
ATOM    795  C   ALA B 199       7.829  11.203  12.722  1.00  1.00
ATOM    796  O   ALA B 199       8.794  10.676  13.277  1.00  1.00
ATOM    797  N   ILE B 200       7.374  10.611  11.602  1.00  1.00
ATOM    798  CA  ILE B 200       8.215   9.723  10.809  1.00  1.00
ATOM    799  C   ILE B 200       9.316  10.498  10.097  1.00  1.00
ATOM    800  O   ILE B 200       9.046  11.464   9.383  1.00  1.00
ATOM    801  N   ALA B 201      10.592   9.996  10.199  1.00  1.00
ATOM    802  CA  ALA B 201      11.702  10.734   9.607  1.00  1.00
ATOM    803  C   ALA B 201      11.693  12.191  10.051  1.00  1.00
ATOM    804  O   ALA B 201      11.385  13.087   9.265  1.00  1.00
ATOM    805  N   GLY B 202      11.277  12.388  11.288  1.00  1.00
ATOM    806  CA  GLY B 202      11.227  13.706  11.909  1.00  1.00
ATOM    807  C   GLY B 202      11.804  13.673  13.318  1.00  1.00
ATOM    808  O   GLY B 202      12.718  14.432  13.642  1.00  1.00
ATOM    809  N   PHE B 203      10.873  13.768  14.374  1.00  1.00
ATOM    810  CA  PHE B 203      11.359  13.755  15.749  1.00  1.00
ATOM    811  C   PHE B 203      11.610  12.331  16.230  1.00  1.00
ATOM    812  O   PHE B 203      12.345  12.113  17.194  1.00  1.00
ATOM    813  N   ILE B 204      10.910  11.361  15.695  1.00  1.00
ATOM    814  CA  ILE B 204      11.350   9.973  15.767  1.00  1.00
ATOM    815  C   ILE B 204      12.222   9.608  14.573  1.00  1.00
ATOM    816  O   ILE B 204      11.743   9.535  13.441  1.00  1.00
ATOM    817  N   GLU B 205      13.458   9.752  14.566  1.00  1.00
ATOM    818  CA  GLU B 205      14.380   9.750  13.436  1.00  1.00
ATOM    819  C   GLU B 205      14.396   8.394  12.741  1.00  1.00
ATOM    820  O   GLU B 205      14.478   8.315  11.516  1.00  1.00
ATOM    821  N   GLY B 206      14.192   7.320  13.118  1.00  1.00
ATOM    822  CA  GLY B 206      14.331   6.056  12.404  1.00  1.00
ATOM    823  C   GLY B 206      13.195   5.101  12.749  1.00  1.00
ATOM    824  O   GLY B 206      12.651   5.141  13.853  1.00  1.00
ATOM    825  N   GLY B 207      13.128   4.001  12.046  1.00  1.00
ATOM    826  CA  GLY B 207      12.173   2.932  12.312  1.00  1.00
ATOM    827  C   GLY B 207      12.804   1.826  13.148  1.00  1.00
ATOM    828  O   GLY B 207      13.989   1.525  13.004  1.00  1.00
ATOM    829  N   TRP B 208      11.975   0.815  13.477  1.00  1.00
ATOM    830  CA  TRP B 208      12.412  -0.347  14.241  1.00  1.00
ATOM    831  C   TRP B 208      12.206  -1.634  13.452  1.00  1.00
ATOM    832  O   TRP B 208      11.076  -2.005  13.134  1.00  1.00
ATOM    833  N   THR B 209      13.345  -2.351  13.163  1.00  1.00
ATOM    834  CA  THR B 209      13.209  -3.633  12.481  1.00  1.00
ATOM    835  C   THR B 209      12.789  -4.731  13.450  1.00  1.00
ATOM    836  O   THR B 209      12.060  -5.652  13.082  1.00  1.00
ATOM    837  N   GLY B 210      12.839  -4.427  14.740  1.00  1.00
ATOM    838  CA  GLY B 210      12.522  -5.379  15.797  1.00  1.00
ATOM    839  C   GLY B 210      11.037  -5.353  16.135  1.00  1.00
ATOM    840  O   GLY B 210      10.478  -6.348  16.596  1.00  1.00
ATOM    841  N   MET B 211      10.304  -4.410  15.849  1.00  1.00
ATOM    842  CA  MET B 211       8.847  -4.377  15.873  1.00  1.00
ATOM    843  C   MET B 211       8.261  -4.952  14.590  1.00  1.00
ATOM    844  O   MET B 211       8.347  -4.336  13.527  1.00  1.00
ATOM    845  N   ILE B 212       7.938  -6.252  14.634  1.00  1.00
ATOM    846  CA  ILE B 212       7.603  -7.025  13.445  1.00  1.00
ATOM    847  C   ILE B 212       6.114  -7.346  13.398  1.00  1.00
ATOM    848  O   ILE B 212       5.521  -7.429  12.322  1.00  1.00
ATOM    849  N   ASP B 213       5.266  -6.857  14.193  1.00  1.00
ATOM    850  CA  ASP B 213       3.867  -7.260  14.252  1.00  1.00
ATOM    851  C   ASP B 213       2.941  -6.076  14.004  1.00  1.00
ATOM    852  O   ASP B 213       1.868  -6.226  13.420  1.00  1.00
ATOM    853  N   GLY B 214       3.267  -5.039  13.493  1.00  1.00
ATOM    854  CA  GLY B 214       2.455  -3.912  13.049  1.00  1.00
ATOM    855  C   GLY B 214       3.327  -2.735  12.632  1.00  1.00
ATOM    856  O   GLY B 214       4.497  -2.654  13.006  1.00  1.00
ATOM    857  N   TRP B 215       2.572  -1.638  12.159  1.00  1.00
ATOM    858  CA  TRP B 215       3.272  -0.456  11.670  1.00  1.00
ATOM    859  C   TRP B 215       3.622   0.489  12.812  1.00  1.00
ATOM    860  O   TRP B 215       4.699   1.086  12.829  1.00  1.00
ATOM    861  N   TYR B 216       2.973   0.702  13.755  1.00  1.00
ATOM    862  CA  TYR B 216       3.191   1.544  14.925  1.00  1.00
ATOM    863  C   TYR B 216       3.090   0.737  16.212  1.00  1.00
ATOM    864  O   TYR B 216       2.319  -0.219  16.298  1.00  1.00
ATOM    865  N   GLY B 217       3.898   1.388  17.297  1.00  1.00
ATOM    866  CA  GLY B 217       3.835   0.690  18.576  1.00  1.00
ATOM    867  C   GLY B 217       4.823   1.279  19.574  1.00  1.00
ATOM    868  O   GLY B 217       5.687   2.077  19.211  1.00  1.00
ATOM    869  N   TYR B 218       5.369   0.344  20.462  1.00  1.00
ATOM    870  CA  TYR B 218       6.111   0.763  21.645  1.00  1.00
ATOM    871  C   TYR B 218       7.369  -0.076  21.832  1.00  1.00
ATOM    872  O   TYR B 218       7.401  -1.253  21.473  1.00  1.00
ATOM    873  N   HIS B 219       8.379   0.549  22.342  1.00  1.00
ATOM    874  CA  HIS B 219       9.580  -0.068  22.892  1.00  1.00
ATOM    875  C   HIS B 219       9.754   0.281  24.365  1.00  1.00
ATOM    876  O   HIS B 219       9.580   1.432  24.764  1.00  1.00
ATOM    877  N   HIS B 220       9.854  -0.629  25.248  1.00  1.00
ATOM    878  CA  HIS B 220       9.977  -0.346  26.673  1.00  1.00
ATOM    879  C   HIS B 220      11.256  -0.943  27.245  1.00  1.00
ATOM    880  O   HIS B 220      11.695  -2.014  26.824  1.00  1.00
ATOM    881  N   GLN B 221      11.718  -0.416  28.280  1.00  1.00
ATOM    882  CA  GLN B 221      12.883  -0.761  29.085  1.00  1.00
ATOM    883  C   GLN B 221      12.602  -0.575  30.571  1.00  1.00
ATOM    884  O   GLN B 221      12.102   0.468  30.992  1.00  1.00
ATOM    885  N   ASN B 222      12.510  -1.621  31.329  1.00  1.00
ATOM    886  CA  ASN B 222      12.289  -1.578  32.770  1.00  1.00
ATOM    887  C   ASN B 222      13.098  -2.654  33.483  1.00  1.00
ATOM    888  O   ASN B 222      13.442  -3.679  32.894  1.00  1.00
ATOM    889  N   GLU B 223      13.056  -2.737  34.762  1.00  1.00
ATOM    890  CA  GLU B 223      13.785  -3.737  35.533  1.00  1.00
ATOM    891  C   GLU B 223      13.541  -5.138  34.987  1.00  1.00
ATOM    892  O   GLU B 223      14.451  -5.967  34.947  1.00  1.00
ATOM    893  N   GLN B 224      12.467  -5.509  34.558  1.00  1.00
ATOM    894  CA  GLN B 224      12.064  -6.807  34.031  1.00  1.00
ATOM    895  C   GLN B 224      12.518  -6.980  32.587  1.00  1.00
ATOM    896  O   GLN B 224      12.788  -8.095  32.140  1.00  1.00
ATOM    897  N   GLY B 225      13.148  -6.224  31.944  1.00  1.00
ATOM    898  CA  GLY B 225      13.681  -6.428  30.602  1.00  1.00
ATOM    899  C   GLY B 225      13.337  -5.258  29.689  1.00  1.00
ATOM    900  O   GLY B 225      12.809  -4.241  30.139  1.00  1.00
ATOM    901  N   SER B 226      13.571  -5.615  28.322  1.00  1.00
ATOM    902  CA  SER B 226      13.132  -4.720  27.258  1.00  1.00
ATOM    903  C   SER B 226      12.558  -5.501  26.083  1.00  1.00
ATOM    904  O   SER B 226      13.019  -6.600  25.771  1.00  1.00
ATOM    905  N   GLY B 227      11.606  -4.887  25.401  1.00  1.00
ATOM    906  CA  GLY B 227      10.989  -5.520  24.241  1.00  1.00
ATOM    907  C   GLY B 227      10.329  -4.487  23.336  1.00  1.00
ATOM    908  O   GLY B 227      10.090  -3.351  23.745  1.00  1.00
ATOM    909  N   TYR B 228       9.743  -4.984  22.256  1.00  1.00
ATOM    910  CA  TYR B 228       8.853  -4.252  21.363  1.00  1.00
ATOM    911  C   TYR B 228       7.454  -4.856  21.364  1.00  1.00
ATOM    912  O   TYR B 228       7.292  -6.070  21.481  1.00  1.00
ATOM    913  N   ALA B 229       6.476  -3.964  21.038  1.00  1.00
ATOM    914  CA  ALA B 229       5.074  -4.349  20.937  1.00  1.00
ATOM    915  C   ALA B 229       4.297  -3.375  20.059  1.00  1.00
ATOM    916  O   ALA B 229       4.473  -2.161  20.157  1.00  1.00
ATOM    917  N   ALA B 230       3.716  -3.851  18.933  1.00  1.00
ATOM    918  CA  ALA B 230       2.879  -2.998  18.097  1.00  1.00
ATOM    919  C   ALA B 230       1.618  -2.569  18.835  1.00  1.00
ATOM    920  O   ALA B 230       0.991  -3.369  19.530  1.00  1.00
ATOM    921  N   ASP B 231       1.220  -1.211  18.591  1.00  1.00
ATOM    922  CA  ASP B 231      -0.125  -0.836  19.010  1.00  1.00
ATOM    923  C   ASP B 231      -1.178  -1.442  18.091  1.00  1.00
ATOM    924  O   ASP B 231      -1.184  -1.191  16.886  1.00  1.00
ATOM    925  N   GLN B 232      -1.946  -2.418  18.645  1.00  1.00
ATOM    926  CA  GLN B 232      -2.821  -3.245  17.822  1.00  1.00
ATOM    927  C   GLN B 232      -3.999  -2.440  17.290  1.00  1.00
ATOM    928  O   GLN B 232      -4.413  -2.611  16.143  1.00  1.00
ATOM    929  N   LYS B 233      -4.532  -1.501  18.004  1.00  1.00
ATOM    930  CA  LYS B 233      -5.706  -0.738  17.597  1.00  1.00
ATOM    931  C   LYS B 233      -5.386   0.181  16.425  1.00  1.00
ATOM    932  O   LYS B 233      -6.172   0.302  15.486  1.00  1.00
ATOM    933  N   SER B 234      -4.291   0.952  16.507  1.00  1.00
ATOM    934  CA  SER B 234      -3.927   1.877  15.440  1.00  1.00
ATOM    935  C   SER B 234      -3.411   1.131  14.216  1.00  1.00
ATOM    936  O   SER B 234      -3.677   1.524  13.080  1.00  1.00
ATOM    937  N   THR B 235      -2.739   0.000  14.439  1.00  1.00
ATOM    938  CA  THR B 235      -2.257  -0.821  13.335  1.00  1.00
ATOM    939  C   THR B 235      -3.415  -1.421  12.548  1.00  1.00
ATOM    940  O   THR B 235      -3.396  -1.445  11.318  1.00  1.00
ATOM    941  N   GLN B 236      -4.433  -1.935  13.297  1.00  1.00
ATOM    942  CA  GLN B 236      -5.597  -2.568  12.689  1.00  1.00
ATOM    943  C   GLN B 236      -6.461  -1.548  11.959  1.00  1.00
ATOM    944  O   GLN B 236      -6.956  -1.810  10.863  1.00  1.00
ATOM    945  N   ASN B 237      -6.679  -0.392  12.542  1.00  1.00
ATOM    946  CA  ASN B 237      -7.454   0.676  11.921  1.00  1.00
ATOM    947  C   ASN B 237      -6.766   1.196  10.665  1.00  1.00
ATOM    948  O   ASN B 237      -7.421   1.506   9.670  1.00  1.00
ATOM    949  N   ALA B 238      -5.437   1.278  10.681  1.00  1.00
ATOM    950  CA  ALA B 238      -4.665   1.752   9.539  1.00  1.00
ATOM    951  C   ALA B 238      -4.667   0.729   8.410  1.00  1.00
ATOM    952  O   ALA B 238      -4.757   1.086   7.236  1.00  1.00
ATOM    953  N   ILE B 239      -4.539  -0.559   8.755  1.00  1.00
ATOM    954  CA  ILE B 239      -4.646  -1.597   7.737  1.00  1.00
ATOM    955  C   ILE B 239      -6.019  -1.583   7.078  1.00  1.00
ATOM    956  O   ILE B 239      -6.136  -1.721   5.861  1.00  1.00
ATOM    957  N   ASN B 240      -7.082  -1.378   7.941  1.00  1.00
ATOM    958  CA  ASN B 240      -8.441  -1.271   7.425  1.00  1.00
ATOM    959  C   ASN B 240      -8.566  -0.118   6.438  1.00  1.00
ATOM    960  O   ASN B 240      -9.211  -0.246   5.397  1.00  1.00
ATOM    961  N   GLY B 241      -8.000   1.024   6.777  1.00  1.00
ATOM    962  CA  GLY B 241      -8.091   2.235   5.970  1.00  1.00
ATOM    963  C   GLY B 241      -7.323   2.085   4.663  1.00  1.00
ATOM    964  O   GLY B 241      -7.796   2.495   3.603  1.00  1.00
ATOM    965  N   ILE B 242      -6.044   1.613   4.753  1.00  1.00
ATOM    966  CA  ILE B 242      -5.180   1.481   3.586  1.00  1.00
ATOM    967  C   ILE B 242      -5.754   0.484   2.587  1.00  1.00
ATOM    968  O   ILE B 242      -5.734   0.721   1.379  1.00  1.00
ATOM    969  N   THR B 243      -6.301  -0.643   3.075  1.00  1.00
ATOM    970  CA  THR B 243      -6.869  -1.661   2.199  1.00  1.00
ATOM    971  C   THR B 243      -8.166  -1.177   1.562  1.00  1.00
ATOM    972  O   THR B 243      -8.419  -1.425   0.383  1.00  1.00
ATOM    973  N   ASN B 244      -8.952  -0.391   2.259  1.00  1.00
ATOM    974  CA  ASN B 244     -10.146   0.240   1.711  1.00  1.00
ATOM    975  C   ASN B 244      -9.790   1.229   0.609  1.00  1.00
ATOM    976  O   ASN B 244     -10.483   1.321  -0.404  1.00  1.00
ATOM    977  N   LYS B 245      -8.653   1.940   0.811  1.00  1.00
ATOM    978  CA  LYS B 245      -8.155   2.886  -0.180  1.00  1.00
ATOM    979  C   LYS B 245      -7.751   2.176  -1.465  1.00  1.00
ATOM    980  O   LYS B 245      -8.032   2.654  -2.564  1.00  1.00
ATOM    981  N   VAL B 246      -7.066   1.024  -1.331  1.00  1.00
ATOM    982  CA  VAL B 246      -6.676   0.226  -2.487  1.00  1.00
ATOM    983  C   VAL B 246      -7.898  -0.258  -3.258  1.00  1.00
ATOM    984  O   VAL B 246      -7.928  -0.208  -4.488  1.00  1.00
ATOM    985  N   ASN B 247      -8.911  -0.733  -2.505  1.00  1.00
ATOM    986  CA  ASN B 247     -10.150  -1.228  -3.091  1.00  1.00
ATOM    987  C   ASN B 247     -10.874  -0.130  -3.860  1.00  1.00
ATOM    988  O   ASN B 247     -11.398  -0.364  -4.949  1.00  1.00
ATOM    989  N   THR B 248     -10.942   1.069  -3.247  1.00  1.00
ATOM    990  CA  THR B 248     -11.586   2.221  -3.866  1.00  1.00
ATOM    991  C   THR B 248     -10.906   2.594  -5.177  1.00  1.00
ATOM    992  O   THR B 248     -11.570   2.916  -6.162  1.00  1.00
ATOM    993  N   VAL B 249      -9.581   2.689  -5.173  1.00  1.00
ATOM    994  CA  VAL B 249      -8.796   2.983  -6.366  1.00  1.00
ATOM    995  C   VAL B 249      -9.032   1.941  -7.452  1.00  1.00
ATOM    996  O   VAL B 249      -9.173   2.277  -8.628  1.00  1.00
ATOM    997  N   ILE B 250      -8.996   0.690  -7.108  1.00  1.00
ATOM    998  CA  ILE B 250      -9.204  -0.407  -8.045  1.00  1.00
ATOM    999  C   ILE B 250     -10.620  -0.393  -8.606  1.00  1.00
ATOM   1000  O   ILE B 250     -10.828  -0.610  -9.800  1.00  1.00
ATOM   1001  N   GLU B 251     -11.590  -0.183  -7.789  1.00  1.00
ATOM   1002  CA  GLU B 251     -13.011  -0.194  -8.116  1.00  1.00
ATOM   1003  C   GLU B 251     -13.332   0.813  -9.213  1.00  1.00
ATOM   1004  O   GLU B 251     -14.147   0.545 -10.096  1.00  1.00
ATOM   1005  N   LYS B 252     -12.724   1.905  -9.315  1.00  1.00
ATOM   1006  CA  LYS B 252     -13.038   2.990 -10.237  1.00  1.00
ATOM   1007  C   LYS B 252     -12.446   2.730 -11.616  1.00  1.00
ATOM   1008  O   LYS B 252     -13.050   3.065 -12.635  1.00  1.00
ATOM   1009  N   MET B 253     -11.412   2.047 -11.738  1.00  1.00
ATOM   1010  CA  MET B 253     -10.834   1.650 -13.017  1.00  1.00
ATOM   1011  C   MET B 253      -9.934   0.431 -12.860  1.00  1.00
ATOM   1012  O   MET B 253      -8.974   0.451 -12.090  1.00  1.00
ATOM   1013  N   ASN B 254     -10.494  -0.715 -13.572  1.00  1.00
ATOM   1014  CA  ASN B 254      -9.759  -1.968 -13.442  1.00  1.00
ATOM   1015  C   ASN B 254     -10.130  -2.942 -14.553  1.00  1.00
ATOM   1016  O   ASN B 254      -9.342  -3.817 -14.912  1.00  1.00
ATOM   1017  N   ILE B 255     -10.605  -2.667 -15.609  1.00  1.00
ATOM   1018  CA  ILE B 255     -10.993  -3.596 -16.664  1.00  1.00
ATOM   1019  C   ILE B 255     -11.368  -2.855 -17.941  1.00  1.00
ATOM   1020  O   ILE B 255     -11.882  -1.737 -17.893  1.00  1.00
ATOM   1021  N   GLN B 256     -10.990  -3.431 -19.028  1.00  1.00
ATOM   1022  CA  GLN B 256     -11.403  -3.078 -20.381  1.00  1.00
ATOM   1023  C   GLN B 256     -11.934  -4.294 -21.129  1.00  1.00
ATOM   1024  O   GLN B 256     -11.398  -5.395 -21.004  1.00  1.00
ATOM   1025  N   PHE B 257     -13.115  -4.195 -21.668  1.00  1.00
ATOM   1026  CA  PHE B 257     -13.630  -5.278 -22.497  1.00  1.00
ATOM   1027  C   PHE B 257     -12.931  -5.317 -23.849  1.00  1.00
ATOM   1028  O   PHE B 257     -12.515  -4.284 -24.374  1.00  1.00
ATOM   1029  N   THR B 258     -13.162  -6.228 -24.683  1.00  1.00
ATOM   1030  CA  THR B 258     -12.600  -6.359 -26.022  1.00  1.00
ATOM   1031  C   THR B 258     -12.531  -5.009 -26.725  1.00  1.00
ATOM   1032  O   THR B 258     -13.511  -4.265 -26.757  1.00  1.00
ATOM   1033  N   ALA B 259     -11.302  -4.733 -27.185  1.00  1.00
ATOM   1034  CA  ALA B 259     -10.905  -3.570 -27.971  1.00  1.00
ATOM   1035  C   ALA B 259      -9.971  -3.966 -29.107  1.00  1.00
ATOM   1036  O   ALA B 259      -8.974  -4.656 -28.892  1.00  1.00
ATOM   1037  N   VAL B 260     -10.450  -4.003 -30.295  1.00  1.00
ATOM   1038  CA  VAL B 260      -9.709  -4.439 -31.472  1.00  1.00
ATOM   1039  C   VAL B 260      -9.603  -3.322 -32.502  1.00  1.00
ATOM   1040  O   VAL B 260     -10.526  -2.524 -32.664  1.00  1.00
ATOM   1041  N   GLY B 261      -8.648  -3.202 -33.223  1.00  1.00
ATOM   1042  CA  GLY B 261      -8.465  -2.272 -34.331  1.00  1.00
ATOM   1043  C   GLY B 261      -9.645  -2.324 -35.294  1.00  1.00
ATOM   1044  O   GLY B 261     -10.189  -3.394 -35.567  1.00  1.00
ATOM   1045  N   LYS B 262      -9.766  -1.194 -36.066  1.00  1.00
ATOM   1046  CA  LYS B 262     -10.711  -1.123 -37.174  1.00  1.00
ATOM   1047  C   LYS B 262      -9.993  -1.191 -38.515  1.00  1.00
ATOM   1048  O   LYS B 262      -8.988  -0.513 -38.728  1.00  1.00
ATOM   1049  N   LEU B 263      -9.570  10.592 -37.257  1.00  1.00
ATOM   1050  CA  LEU B 263     -10.668  10.658 -36.301  1.00  1.00
ATOM   1051  C   LEU B 263     -10.652   9.459 -35.359  1.00  1.00
ATOM   1052  O   LEU B 263     -10.916   9.593 -34.164  1.00  1.00
ATOM   1053  N   ASN B 264     -10.536   8.250 -35.881  1.00  1.00
ATOM   1054  CA  ASN B 264     -10.430   7.050 -35.060  1.00  1.00
ATOM   1055  C   ASN B 264      -9.142   7.049 -34.248  1.00  1.00
ATOM   1056  O   ASN B 264      -9.125   6.626 -33.092  1.00  1.00
ATOM   1057  N   LYS B 265      -8.030   7.388 -34.865  1.00  1.00
ATOM   1058  CA  LYS B 265      -6.754   7.431 -34.159  1.00  1.00
ATOM   1059  C   LYS B 265      -6.746   8.528 -33.103  1.00  1.00
ATOM   1060  O   LYS B 265      -6.161   8.368 -32.032  1.00  1.00
ATOM   1061  N   LYS B 266      -7.373   9.703 -33.404  1.00  1.00
ATOM   1062  CA  LYS B 266      -7.470  10.803 -32.451  1.00  1.00
ATOM   1063  C   LYS B 266      -8.251  10.390 -31.210  1.00  1.00
ATOM   1064  O   LYS B 266      -7.901  10.766 -30.092  1.00  1.00
ATOM   1065  N   VAL B 267      -9.378   9.640 -31.408  1.00  1.00
ATOM   1066  CA  VAL B 267     -10.182   9.145 -30.297  1.00  1.00
ATOM   1067  C   VAL B 267      -9.388   8.176 -29.431  1.00  1.00
ATOM   1068  O   VAL B 267      -9.478   8.209 -28.204  1.00  1.00
ATOM   1069  N   ASP B 268      -8.742   7.169 -30.098  1.00  1.00
ATOM   1070  CA  ASP B 268      -7.949   6.186 -29.369  1.00  1.00
ATOM   1071  C   ASP B 268      -6.793   6.849 -28.631  1.00  1.00
ATOM   1072  O   ASP B 268      -6.489   6.498 -27.491  1.00  1.00
ATOM   1073  N   ASP B 269      -6.039   7.692 -29.237  1.00  1.00
ATOM   1074  CA  ASP B 269      -4.880   8.342 -28.636  1.00  1.00
ATOM   1075  C   ASP B 269      -5.299   9.305 -27.533  1.00  1.00
ATOM   1076  O   ASP B 269      -4.602   9.455 -26.529  1.00  1.00
ATOM   1077  N   GLY B 270      -6.439   9.955 -27.654  1.00  1.00
ATOM   1078  CA  GLY B 270      -6.908  10.920 -26.667  1.00  1.00
ATOM   1079  C   GLY B 270      -7.407  10.222 -25.408  1.00  1.00
ATOM   1080  O   GLY B 270      -7.217  10.715 -24.297  1.00  1.00
ATOM   1081  N   PHE B 271      -8.122   9.126 -25.522  1.00  1.00
ATOM   1082  CA  PHE B 271      -8.558   8.337 -24.377  1.00  1.00
ATOM   1083  C   PHE B 271      -7.370   7.737 -23.637  1.00  1.00
ATOM   1084  O   PHE B 271      -7.359   7.673 -22.407  1.00  1.00
ATOM   1085  N   LEU B 272      -6.397   7.237 -24.423  1.00  1.00
ATOM   1086  CA  LEU B 272      -5.179   6.670 -23.858  1.00  1.00
ATOM   1087  C   LEU B 272      -4.389   7.720 -23.084  1.00  1.00
ATOM   1088  O   LEU B 272      -3.819   7.431 -22.032  1.00  1.00
ATOM   1089  N   ASP B 273      -4.296   8.945 -23.622  1.00  1.00
ATOM   1090  CA  ASP B 273      -3.603  10.036 -22.948  1.00  1.00
ATOM   1091  C   ASP B 273      -4.253  10.358 -21.608  1.00  1.00
ATOM   1092  O   ASP B 273      -3.566  10.628 -20.623  1.00  1.00
ATOM   1093  N   ILE B 274      -5.597  10.390 -21.583  1.00  1.00
ATOM   1094  CA  ILE B 274      -6.355  10.738 -20.387  1.00  1.00
ATOM   1095  C   ILE B 274      -6.220   9.663 -19.317  1.00  1.00
ATOM   1096  O   ILE B 274      -6.081   9.967 -18.132  1.00  1.00
ATOM   1097  N   TRP B 275      -6.357   8.380 -19.711  1.00  1.00
ATOM   1098  CA  TRP B 275      -6.297   7.276 -18.761  1.00  1.00
ATOM   1099  C   TRP B 275      -4.888   7.101 -18.208  1.00  1.00
ATOM   1100  O   TRP B 275      -4.708   6.773 -17.036  1.00  1.00
ATOM   1101  N   THR B 276      -3.883   7.282 -19.016  1.00  1.00
ATOM   1102  CA  THR B 276      -2.499   7.238 -18.559  1.00  1.00
ATOM   1103  C   THR B 276      -2.233   8.304 -17.505  1.00  1.00
ATOM   1104  O   THR B 276      -1.539   8.056 -16.519  1.00  1.00
ATOM   1105  N   TYR B 277      -2.742   9.550 -17.808  1.00  1.00
ATOM   1106  CA  TYR B 277      -2.599  10.669 -16.884  1.00  1.00
ATOM   1107  C   TYR B 277      -3.330  10.401 -15.575  1.00  1.00
ATOM   1108  O   TYR B 277      -2.822  10.703 -14.496  1.00  1.00
ATOM   1109  N   ASN B 278      -4.547   9.915 -15.668  1.00  1.00
ATOM   1110  CA  ASN B 278      -5.410   9.643 -14.525  1.00  1.00
ATOM   1111  C   ASN B 278      -4.801   8.583 -13.616  1.00  1.00
ATOM   1112  O   ASN B 278      -4.867   8.690 -12.391  1.00  1.00
ATOM   1113  N   ALA B 279      -4.321   7.495 -14.197  1.00  1.00
ATOM   1114  CA  ALA B 279      -3.746   6.388 -13.443  1.00  1.00
ATOM   1115  C   ALA B 279      -2.498   6.826 -12.687  1.00  1.00
ATOM   1116  O   ALA B 279      -2.295   6.450 -11.533  1.00  1.00
ATOM   1117  N   GLU B 280      -1.589   7.476 -13.373  1.00  1.00
ATOM   1118  CA  GLU B 280      -0.329   7.895 -12.772  1.00  1.00
ATOM   1119  C   GLU B 280      -0.556   8.935 -11.682  1.00  1.00
ATOM   1120  O   GLU B 280       0.089   8.900 -10.634  1.00  1.00
ATOM   1121  N   LEU B 281      -1.396   9.901 -11.901  1.00  1.00
ATOM   1122  CA  LEU B 281      -1.659  10.979 -10.956  1.00  1.00
ATOM   1123  C   LEU B 281      -2.423  10.471  -9.738  1.00  1.00
ATOM   1124  O   LEU B 281      -2.191  10.921  -8.616  1.00  1.00
ATOM   1125  N   LEU B 282      -3.373   9.595  -9.919  1.00  1.00
ATOM   1126  CA  LEU B 282      -4.107   8.985  -8.817  1.00  1.00
ATOM   1127  C   LEU B 282      -3.164   8.271  -7.854  1.00  1.00
ATOM   1128  O   LEU B 282      -3.344   8.328  -6.638  1.00  1.00
ATOM   1129  N   VAL B 283      -2.196   7.534  -8.434  1.00  1.00
ATOM   1130  CA  VAL B 283      -1.229   6.800  -7.626  1.00  1.00
ATOM   1131  C   VAL B 283      -0.303   7.751  -6.878  1.00  1.00
ATOM   1132  O   VAL B 283       0.006   7.537  -5.706  1.00  1.00
ATOM   1133  N   LEU B 284       0.201   8.768  -7.592  1.00  1.00
ATOM   1134  CA  LEU B 284       1.107   9.742  -6.997  1.00  1.00
ATOM   1135  C   LEU B 284       0.433  10.497  -5.855  1.00  1.00
ATOM   1136  O   LEU B 284       1.045  10.747  -4.817  1.00  1.00
ATOM   1137  N   LEU B 285      -0.762  10.955  -6.053  1.00  1.00
ATOM   1138  CA  LEU B 285      -1.505  11.692  -5.038  1.00  1.00
ATOM   1139  C   LEU B 285      -1.830  10.806  -3.840  1.00  1.00
ATOM   1140  O   LEU B 285      -1.763  11.247  -2.693  1.00  1.00
ATOM   1141  N   GLU B 286      -2.320   9.590  -4.103  1.00  1.00
ATOM   1142  CA  GLU B 286      -2.668   8.662  -3.033  1.00  1.00
ATOM   1143  C   GLU B 286      -1.432   8.231  -2.254  1.00  1.00
ATOM   1144  O   GLU B 286      -1.483   8.061  -1.036  1.00  1.00
ATOM   1145  N   ASN B 287      -0.311   8.096  -2.912  1.00  1.00
ATOM   1146  CA  ASN B 287       0.945   7.736  -2.265  1.00  1.00
ATOM   1147  C   ASN B 287       1.361   8.790  -1.247  1.00  1.00
ATOM   1148  O   ASN B 287       1.843   8.463  -0.162  1.00  1.00
ATOM   1149  N   GLU B 288       1.284  10.056  -1.642  1.00  1.00
ATOM   1150  CA  GLU B 288       1.587  11.162  -0.742  1.00  1.00
ATOM   1151  C   GLU B 288       0.670  11.149   0.474  1.00  1.00
ATOM   1152  O   GLU B 288       1.107  11.405   1.596  1.00  1.00
ATOM   1153  N   ARG B 289      -0.604  10.903   0.263  1.00  1.00
ATOM   1154  CA  ARG B 289      -1.605  10.878   1.323  1.00  1.00
ATOM   1155  C   ARG B 289      -1.379   9.704   2.266  1.00  1.00
ATOM   1156  O   ARG B 289      -1.571   9.822   3.477  1.00  1.00
ATOM   1157  N   THR B 290      -0.998   8.552   1.737  1.00  1.00
ATOM   1158  CA  THR B 290      -0.737   7.345   2.512  1.00  1.00
ATOM   1159  C   THR B 290       0.419   7.553   3.482  1.00  1.00
ATOM   1160  O   THR B 290       0.369   7.104   4.627  1.00  1.00
ATOM   1161  N   LEU B 291       1.515   8.113   2.977  1.00  1.00
ATOM   1162  CA  LEU B 291       2.676   8.386   3.816  1.00  1.00
ATOM   1163  C   LEU B 291       2.342   9.395   4.910  1.00  1.00
ATOM   1164  O   LEU B 291       2.778   9.253   6.052  1.00  1.00
ATOM   1165  N   ASP B 292       1.567  10.394   4.562  1.00  1.00
ATOM   1166  CA  ASP B 292       1.147  11.398   5.533  1.00  1.00
ATOM   1167  C   ASP B 292       0.231  10.794   6.589  1.00  1.00
ATOM   1168  O   ASP B 292       0.312  11.142   7.767  1.00  1.00
ATOM   1169  N   PHE B 293      -0.632   9.840   6.156  1.00  1.00
ATOM   1170  CA  PHE B 293      -1.549   9.132   7.041  1.00  1.00
ATOM   1171  C   PHE B 293      -0.793   8.365   8.119  1.00  1.00
ATOM   1172  O   PHE B 293      -1.213   8.322   9.275  1.00  1.00
ATOM   1173  N   HIS B 294       0.246   7.641   7.707  1.00  1.00
ATOM   1174  CA  HIS B 294       1.091   6.899   8.634  1.00  1.00
ATOM   1175  C   HIS B 294       1.787   7.835   9.614  1.00  1.00
ATOM   1176  O   HIS B 294       1.894   7.536  10.803  1.00  1.00
ATOM   1177  N   ASP B 295       2.343   8.964   9.058  1.00  1.00
ATOM   1178  CA  ASP B 295       2.983   9.970   9.897  1.00  1.00
ATOM   1179  C   ASP B 295       2.025  10.490  10.961  1.00  1.00
ATOM   1180  O   ASP B 295       2.412  10.692  12.112  1.00  1.00
ATOM   1181  N   SER B 296       0.785  10.738  10.583  1.00  1.00
ATOM   1182  CA  SER B 296      -0.259  11.231  11.474  1.00  1.00
ATOM   1183  C   SER B 296      -0.552  10.232  12.585  1.00  1.00
ATOM   1184  O   SER B 296      -0.779  10.614  13.733  1.00  1.00
ATOM   1185  N   ASN B 297      -0.667   8.951  12.250  1.00  1.00
ATOM   1186  CA  ASN B 297      -0.960   7.881  13.195  1.00  1.00
ATOM   1187  C   ASN B 297       0.121   7.776  14.263  1.00  1.00
ATOM   1188  O   ASN B 297      -0.171   7.543  15.435  1.00  1.00
ATOM   1189  N   VAL B 298       1.390   7.888  13.820  1.00  1.00
ATOM   1190  CA  VAL B 298       2.510   7.872  14.754  1.00  1.00
ATOM   1191  C   VAL B 298       2.457   9.066  15.698  1.00  1.00
ATOM   1192  O   VAL B 298       2.700   8.932  16.898  1.00  1.00
ATOM   1193  N   LYS B 299       2.213  10.247  15.119  1.00  1.00
ATOM   1194  CA  LYS B 299       2.131  11.493  15.872  1.00  1.00
ATOM   1195  C   LYS B 299       1.026  11.432  16.919  1.00  1.00
ATOM   1196  O   LYS B 299       1.194  11.909  18.041  1.00  1.00
ATOM   1197  N   ASN B 300      -0.152  10.899  16.516  1.00  1.00
ATOM   1198  CA  ASN B 300      -1.305  10.789  17.402  1.00  1.00
ATOM   1199  C   ASN B 300      -1.040   9.801  18.530  1.00  1.00
ATOM   1200  O   ASN B 300      -1.472  10.008  19.664  1.00  1.00
ATOM   1201  N   LEU B 301      -0.424   8.674  18.257  1.00  1.00
ATOM   1202  CA  LEU B 301      -0.049   7.681  19.257  1.00  1.00
ATOM   1203  C   LEU B 301       0.908   8.271  20.287  1.00  1.00
ATOM   1204  O   LEU B 301       0.791   8.002  21.483  1.00  1.00
ATOM   1205  N   TYR B 302       1.823   9.087  19.802  1.00  1.00
ATOM   1206  CA  TYR B 302       2.789   9.755  20.666  1.00  1.00
ATOM   1207  C   TYR B 302       2.104  10.763  21.581  1.00  1.00
ATOM   1208  O   TYR B 302       2.437  10.871  22.761  1.00  1.00
ATOM   1209  N   GLU B 303       1.277  11.627  20.995  1.00  1.00
ATOM   1210  CA  GLU B 303       0.532  12.629  21.748  1.00  1.00
ATOM   1211  C   GLU B 303      -0.403  11.976  22.758  1.00  1.00
ATOM   1212  O   GLU B 303      -0.586  12.481  23.866  1.00  1.00
ATOM   1213  N   LYS B 304      -0.983  10.852  22.438  1.00  1.00
ATOM   1214  CA  LYS B 304      -1.858  10.092  23.323  1.00  1.00
ATOM   1215  C   LYS B 304      -1.120   9.650  24.580  1.00  1.00
ATOM   1216  O   LYS B 304      -1.675   9.677  25.679  1.00  1.00
ATOM   1217  N   VAL B 305       0.065   9.029  24.406  1.00  1.00
ATOM   1218  CA  VAL B 305       0.895   8.621  25.534  1.00  1.00
ATOM   1219  C   VAL B 305       1.341   9.825  26.353  1.00  1.00
ATOM   1220  O   VAL B 305       1.344   9.785  27.583  1.00  1.00
ATOM   1221  N   LYS B 306       1.722  10.893  25.637  1.00  1.00
ATOM   1222  CA  LYS B 306       2.181  12.105  26.307  1.00  1.00
ATOM   1223  C   LYS B 306       1.110  12.658  27.238  1.00  1.00
ATOM   1224  O   LYS B 306       1.406  13.098  28.349  1.00  1.00
ATOM   1225  N   SER B 307      -0.138  12.655  26.802  1.00  1.00
ATOM   1226  CA  SER B 307      -1.255  13.200  27.565  1.00  1.00
ATOM   1227  C   SER B 307      -1.626  12.286  28.726  1.00  1.00
ATOM   1228  O   SER B 307      -2.035  12.752  29.789  1.00  1.00
ATOM   1229  N   GLN B 308      -1.389  11.002  28.651  1.00  1.00
ATOM   1230  CA  GLN B 308      -1.646  10.080  29.750  1.00  1.00
ATOM   1231  C   GLN B 308      -0.634  10.266  30.873  1.00  1.00
ATOM   1232  O   GLN B 308      -0.978  10.186  32.052  1.00  1.00
ATOM   1233  N   LEU B 309       0.657  10.312  30.531  1.00  1.00
ATOM   1234  CA  LEU B 309       1.739  10.396  31.506  1.00  1.00
ATOM   1235  C   LEU B 309       1.838  11.797  32.099  1.00  1.00
ATOM   1236  O   LEU B 309       2.147  11.961  33.280  1.00  1.00
ATOM   1237  N   LYS B 310       1.424  12.767  31.583  1.00  1.00
ATOM   1238  CA  LYS B 310       1.558  14.132  32.078  1.00  1.00
ATOM   1239  C   LYS B 310       2.976  14.404  32.565  1.00  1.00
ATOM   1240  O   LYS B 310       3.838  14.824  31.793  1.00  1.00
ATOM   1241  N   ASN B 311       3.177  14.762  33.815  1.00  1.00
ATOM   1242  CA  ASN B 311       4.470  15.088  34.405  1.00  1.00
ATOM   1243  C   ASN B 311       5.023  13.915  35.204  1.00  1.00
ATOM   1244  O   ASN B 311       6.183  13.923  35.615  1.00  1.00
ATOM   1245  N   ASN B 312       4.391  12.752  35.175  1.00  1.00
ATOM   1246  CA  ASN B 312       4.913  11.527  35.768  1.00  1.00
ATOM   1247  C   ASN B 312       6.039  10.942  34.924  1.00  1.00
ATOM   1248  O   ASN B 312       6.921  10.256  35.440  1.00  1.00
ATOM   1249  N   ALA B 313       6.368  11.497  33.951  1.00  1.00
ATOM   1250  CA  ALA B 313       7.440  11.199  33.010  1.00  1.00
ATOM   1251  C   ALA B 313       7.977  12.470  32.365  1.00  1.00
ATOM   1252  O   ALA B 313       7.234  13.427  32.144  1.00  1.00
ATOM   1253  N   LYS B 314       9.147  12.363  31.783  1.00  1.00
ATOM   1254  CA  LYS B 314       9.805  13.446  31.061  1.00  1.00
ATOM   1255  C   LYS B 314      10.059  13.064  29.608  1.00  1.00
ATOM   1256  O   LYS B 314      10.431  11.929  29.311  1.00  1.00
ATOM   1257  N   GLU B 315       9.701  14.016  28.667  1.00  1.00
ATOM   1258  CA  GLU B 315      10.138  13.787  27.295  1.00  1.00
ATOM   1259  C   GLU B 315      11.652  13.891  27.174  1.00  1.00
ATOM   1260  O   GLU B 315      12.247  14.902  27.549  1.00  1.00
ATOM   1261  N   ILE B 316      12.282  12.784  26.654  1.00  1.00
ATOM   1262  CA  ILE B 316      13.734  12.676  26.582  1.00  1.00
ATOM   1263  C   ILE B 316      14.218  12.711  25.138  1.00  1.00
ATOM   1264  O   ILE B 316      15.357  13.087  24.864  1.00  1.00
ATOM   1265  N   GLY B 317      13.424  12.658  24.220  1.00  1.00
ATOM   1266  CA  GLY B 317      13.879  12.881  22.853  1.00  1.00
ATOM   1267  C   GLY B 317      13.557  11.686  21.964  1.00  1.00
ATOM   1268  O   GLY B 317      13.702  10.536  22.377  1.00  1.00
ATOM   1269  N   ASN B 318      13.329  12.028  20.701  1.00  1.00
ATOM   1270  CA  ASN B 318      13.335  10.896  19.782  1.00  1.00
ATOM   1271  C   ASN B 318      12.081  10.047  19.946  1.00  1.00
ATOM   1272  O   ASN B 318      12.044   8.890  19.526  1.00  1.00
ATOM   1273  N   GLY B 319      11.081  10.475  20.743  1.00  1.00
ATOM   1274  CA  GLY B 319       9.835   9.734  20.898  1.00  1.00
ATOM   1275  C   GLY B 319       9.882   8.827  22.121  1.00  1.00
ATOM   1276  O   GLY B 319       8.924   8.111  22.412  1.00  1.00
ATOM   1277  N   CYS B 320      10.681   9.163  23.068  1.00  1.00
ATOM   1278  CA  CYS B 320      10.888   8.389  24.286  1.00  1.00
ATOM   1279  C   CYS B 320      10.475   9.182  25.519  1.00  1.00
ATOM   1280  O   CYS B 320      10.691  10.391  25.592  1.00  1.00
ATOM   1281  N   PHE B 321       9.840   8.528  26.443  1.00  1.00
ATOM   1282  CA  PHE B 321       9.524   9.025  27.776  1.00  1.00
ATOM   1283  C   PHE B 321      10.302   8.269  28.846  1.00  1.00
ATOM   1284  O   PHE B 321      10.449   7.049  28.773  1.00  1.00
ATOM   1285  N   GLU B 322      10.851   9.002  29.774  1.00  1.00
ATOM   1286  CA  GLU B 322      11.500   8.440  30.952  1.00  1.00
ATOM   1287  C   GLU B 322      10.664   8.672  32.204  1.00  1.00
ATOM   1288  O   GLU B 322      10.252   9.797  32.487  1.00  1.00
ATOM   1289  N   PHE B 323      10.174   7.505  32.809  1.00  1.00
ATOM   1290  CA  PHE B 323       9.299   7.636  33.968  1.00  1.00
ATOM   1291  C   PHE B 323      10.063   8.158  35.178  1.00  1.00
ATOM   1292  O   PHE B 323      11.198   7.754  35.430  1.00  1.00
ATOM   1293  N   TYR B 324       9.278   8.915  36.034  1.00  1.00
ATOM   1294  CA  TYR B 324       9.821   9.362  37.311  1.00  1.00
ATOM   1295  C   TYR B 324       9.522   8.358  38.417  1.00  1.00
ATOM   1296  O   TYR B 324      10.156   8.376  39.472  1.00  1.00
ATOM   1297  N   HIS B 325       8.864   7.356  38.088  1.00  1.00
ATOM   1298  CA  HIS B 325       8.439   6.224  38.902  1.00  1.00
ATOM   1299  C   HIS B 325       8.857   4.903  38.270  1.00  1.00
ATOM   1300  O   HIS B 325       8.921   4.782  37.047  1.00  1.00
ATOM   1301  N   LYS B 326       8.902   3.824  39.055  1.00  1.00
ATOM   1302  CA  LYS B 326       9.044   2.485  38.498  1.00  1.00
ATOM   1303  C   LYS B 326       7.786   2.065  37.747  1.00  1.00
ATOM   1304  O   LYS B 326       6.679   2.141  38.280  1.00  1.00
ATOM   1305  N   CYS B 327       7.888   1.721  36.541  1.00  1.00
ATOM   1306  CA  CYS B 327       6.817   1.256  35.668  1.00  1.00
ATOM   1307  C   CYS B 327       7.086  -0.159  35.172  1.00  1.00
ATOM   1308  O   CYS B 327       8.002  -0.387  34.383  1.00  1.00
ATOM   1309  N   ASP B 328       6.565  -1.150  35.914  1.00  1.00
ATOM   1310  CA  ASP B 328       6.744  -2.550  35.551  1.00  1.00
ATOM   1311  C   ASP B 328       5.948  -2.901  34.300  1.00  1.00
ATOM   1312  O   ASP B 328       4.956  -2.247  33.980  1.00  1.00
ATOM   1313  N   ASN B 329       5.736  -4.135  33.980  1.00  1.00
ATOM   1314  CA  ASN B 329       5.026  -4.586  32.789  1.00  1.00
ATOM   1315  C   ASN B 329       3.525  -4.366  32.925  1.00  1.00
ATOM   1316  O   ASN B 329       2.845  -4.042  31.952  1.00  1.00
ATOM   1317  N   GLU B 330       2.917  -4.468  34.049  1.00  1.00
ATOM   1318  CA  GLU B 330       1.520  -4.102  34.248  1.00  1.00
ATOM   1319  C   GLU B 330       1.295  -2.619  33.979  1.00  1.00
ATOM   1320  O   GLU B 330       0.277  -2.230  33.407  1.00  1.00
ATOM   1321  N   CYS B 331       2.231  -1.772  34.481  1.00  1.00
ATOM   1322  CA  CYS B 331       2.169  -0.336  34.235  1.00  1.00
ATOM   1323  C   CYS B 331       2.348  -0.023  32.755  1.00  1.00
ATOM   1324  O   CYS B 331       1.680   0.857  32.212  1.00  1.00
ATOM   1325  N   MET B 332       3.324  -0.660  32.128  1.00  1.00
ATOM   1326  CA  MET B 332       3.617  -0.468  30.712  1.00  1.00
ATOM   1327  C   MET B 332       2.432  -0.876  29.845  1.00  1.00
ATOM   1328  O   MET B 332       2.106  -0.202  28.868  1.00  1.00
ATOM   1329  N   GLU B 333       1.798  -1.965  30.128  1.00  1.00
ATOM   1330  CA  GLU B 333       0.624  -2.431  29.400  1.00  1.00
ATOM   1331  C   GLU B 333      -0.520  -1.430  29.499  1.00  1.00
ATOM   1332  O   GLU B 333      -1.268  -1.231  28.543  1.00  1.00
ATOM   1333  N   SER B 334      -0.724  -0.819  30.658  1.00  1.00
ATOM   1334  CA  SER B 334      -1.723   0.226  30.846  1.00  1.00
ATOM   1335  C   SER B 334      -1.430   1.433  29.965  1.00  1.00
ATOM   1336  O   SER B 334      -2.345   2.067  29.439  1.00  1.00
ATOM   1337  N   VAL B 335      -0.173   1.815  29.814  1.00  1.00
ATOM   1338  CA  VAL B 335       0.211   2.865  28.878  1.00  1.00
ATOM   1339  C   VAL B 335      -0.105   2.467  27.442  1.00  1.00
ATOM   1340  O   VAL B 335      -0.603   3.275  26.659  1.00  1.00
ATOM   1341  N   ARG B 336       0.182   1.269  27.077  1.00  1.00
ATOM   1342  CA  ARG B 336      -0.030   0.737  25.736  1.00  1.00
ATOM   1343  C   ARG B 336      -1.515   0.586  25.431  1.00  1.00
ATOM   1344  O   ARG B 336      -1.960   0.858  24.316  1.00  1.00
ATOM   1345  N   ASN B 337      -2.372   0.341  26.255  1.00  1.00
ATOM   1346  CA  ASN B 337      -3.796   0.117  26.041  1.00  1.00
ATOM   1347  C   ASN B 337      -4.617   1.316  26.500  1.00  1.00
ATOM   1348  O   ASN B 337      -5.802   1.426  26.185  1.00  1.00
ATOM   1349  N   GLY B 338      -4.060   2.350  26.945  1.00  1.00
ATOM   1350  CA  GLY B 338      -4.672   3.658  27.142  1.00  1.00
ATOM   1351  C   GLY B 338      -5.466   3.704  28.442  1.00  1.00
ATOM   1352  O   GLY B 338      -6.114   4.704  28.749  1.00  1.00
ATOM   1353  N   THR B 339      -4.994   3.103  29.485  1.00  1.00
ATOM   1354  CA  THR B 339      -5.629   3.068  30.797  1.00  1.00
ATOM   1355  C   THR B 339      -4.625   3.361  31.904  1.00  1.00
ATOM   1356  O   THR B 339      -4.970   3.358  33.086  1.00  1.00
ATOM   1357  N   TYR B 340      -3.562   4.104  31.543  1.00  1.00
ATOM   1358  CA  TYR B 340      -2.585   4.529  32.538  1.00  1.00
ATOM   1359  C   TYR B 340      -3.251   5.305  33.668  1.00  1.00
ATOM   1360  O   TYR B 340      -4.023   6.232  33.426  1.00  1.00
ATOM   1361  N   ASP B 341      -2.923   4.935  34.907  1.00  1.00
ATOM   1362  CA  ASP B 341      -3.425   5.620  36.091  1.00  1.00
ATOM   1363  C   ASP B 341      -2.400   6.609  36.632  1.00  1.00
ATOM   1364  O   ASP B 341      -1.431   6.218  37.283  1.00  1.00
ATOM   1365  N   TYR B 342      -2.627   7.968  36.309  1.00  1.00
ATOM   1366  CA  TYR B 342      -1.633   8.966  36.686  1.00  1.00
ATOM   1367  C   TYR B 342      -1.612   9.180  38.194  1.00  1.00
ATOM   1368  O   TYR B 342      -0.549   9.337  38.794  1.00  1.00
ATOM   1369  N   PRO B 343      -2.763   9.300  38.855  1.00  1.00
ATOM   1370  CA  PRO B 343      -2.860   9.527  40.291  1.00  1.00
ATOM   1371  C   PRO B 343      -2.183   8.407  41.073  1.00  1.00
ATOM   1372  O   PRO B 343      -1.572   8.646  42.114  1.00  1.00
ATOM   1373  N   LYS B 344      -2.131   7.226  40.633  1.00  1.00
ATOM   1374  CA  LYS B 344      -1.511   6.065  41.262  1.00  1.00
ATOM   1375  C   LYS B 344      -0.016   6.278  41.460  1.00  1.00
ATOM   1376  O   LYS B 344       0.549   5.877  42.477  1.00  1.00
ATOM   1377  N   TYR B 345       0.692   6.860  40.531  1.00  1.00
ATOM   1378  CA  TYR B 345       2.141   7.004  40.594  1.00  1.00
ATOM   1379  C   TYR B 345       2.542   8.463  40.769  1.00  1.00
ATOM   1380  O   TYR B 345       3.680   8.766  41.130  1.00  1.00
ATOM   1381  N   SER B 346       1.673   9.334  40.959  1.00  1.00
ATOM   1382  CA  SER B 346       1.941  10.766  41.002  1.00  1.00
ATOM   1383  C   SER B 346       2.717  11.144  42.256  1.00  1.00
ATOM   1384  O   SER B 346       3.585  12.016  42.222  1.00  1.00
ATOM   1385  N   GLU B 347       2.513  10.558  43.408  1.00  1.00
ATOM   1386  CA  GLU B 347       3.269  10.852  44.619  1.00  1.00
ATOM   1387  C   GLU B 347       4.732  10.455  44.464  1.00  1.00
ATOM   1388  O   GLU B 347       5.629  11.168  44.913  1.00  1.00
ATOM   1389  N   GLU B 348       4.975   9.201  43.994  1.00  1.00
ATOM   1390  CA  GLU B 348       6.340   8.728  43.798  1.00  1.00
ATOM   1391  C   GLU B 348       7.066   9.563  42.750  1.00  1.00
ATOM   1392  O   GLU B 348       8.262   9.828  42.874  1.00  1.00
ATOM   1393  N   SER B 349       6.346   9.875  41.654  1.00  1.00
ATOM   1394  CA  SER B 349       6.913  10.704  40.597  1.00  1.00
ATOM   1395  C   SER B 349       7.345  12.062  41.133  1.00  1.00
ATOM   1396  O   SER B 349       8.377  12.600  40.732  1.00  1.00
ATOM   1397  N   LYS B 350       6.414  12.713  41.882  1.00  1.00
ATOM   1398  CA  LYS B 350       6.668  14.023  42.470  1.00  1.00
ATOM   1399  C   LYS B 350       7.948  14.017  43.297  1.00  1.00
ATOM   1400  O   LYS B 350       8.714  14.980  43.279  1.00  1.00
ATOM   1401  N   LEU B 351       8.125  12.997  44.147  1.00  1.00
ATOM   1402  CA  LEU B 351       9.318  12.869  44.976  1.00  1.00
ATOM   1403  C   LEU B 351      10.572  12.732  44.120  1.00  1.00
ATOM   1404  O   LEU B 351      11.634  13.248  44.471  1.00  1.00
ATOM   1405  N   ASN B 352      10.520  12.155  42.965  1.00  1.00
ATOM   1406  CA  ASN B 352      11.690  11.856  42.147  1.00  1.00
ATOM   1407  C   ASN B 352      12.095  13.058  41.305  1.00  1.00
ATOM   1408  O   ASN B 352      13.272  13.246  40.999  1.00  1.00
ATOM   1409  N   ARG B 353      11.208  13.701  40.620  1.00  1.00
ATOM   1410  CA  ARG B 353      11.560  14.870  39.823  1.00  1.00
ATOM   1411  C   ARG B 353      11.840  16.077  40.708  1.00  1.00
ATOM   1412  O   ARG B 353      11.122  16.328  41.677  1.00  1.00
