# Supplementary material for: ProteinDJ: A high‐performance and modular protein design pipeline
Source: Protein Sci. 2026 Jan 21;35(2):e70464. doi: 10.1002/pro.70464 (PMC12820799; doi:10.1002/pro.70464)
Supplement: Supplementary file 2 — DATA S1. Compressed archive containing input PDB and Bindsweeper YAML files used for benchmarking and comparison of sequence design methods. [file PRO-35-e70464-s001.zip › SupplementaryFile1/binderfolds/ha/fold_67.pdb]

ATOM      1  N   GLY A   1     -12.005 -18.478 -15.576  1.00  0.00
ATOM      2  CA  GLY A   1     -10.767 -19.222 -15.377  1.00  0.00
ATOM      3  C   GLY A   1      -9.825 -18.483 -14.436  1.00  0.00
ATOM      4  O   GLY A   1      -9.146 -19.097 -13.613  1.00  0.00
ATOM      5  N   GLY A   2      -9.688 -17.170 -14.722  1.00  0.00
ATOM      6  CA  GLY A   2      -8.850 -16.337 -13.867  1.00  0.00
ATOM      7  C   GLY A   2      -9.402 -16.274 -12.449  1.00  0.00
ATOM      8  O   GLY A   2      -8.647 -16.303 -11.477  1.00  0.00
ATOM      9  N   GLY A   3     -10.753 -16.267 -12.368  1.00  0.00
ATOM     10  CA  GLY A   3     -11.404 -16.247 -11.064  1.00  0.00
ATOM     11  C   GLY A   3     -11.109 -17.520 -10.281  1.00  0.00
ATOM     12  O   GLY A   3     -10.863 -17.476  -9.076  1.00  0.00
ATOM     13  N   GLY A   4     -11.189 -18.678 -10.981  1.00  0.00
ATOM     14  CA  GLY A   4     -10.897 -19.948 -10.327  1.00  0.00
ATOM     15  C   GLY A   4      -9.433 -20.031  -9.915  1.00  0.00
ATOM     16  O   GLY A   4      -9.111 -20.494  -8.820  1.00  0.00
ATOM     17  N   GLY A   5      -8.524 -19.603 -10.784  1.00  0.00
ATOM     18  CA  GLY A   5      -7.100 -19.599 -10.470  1.00  0.00
ATOM     19  C   GLY A   5      -6.802 -18.706  -9.272  1.00  0.00
ATOM     20  O   GLY A   5      -6.003 -19.059  -8.406  1.00  0.00
ATOM     21  N   GLY A   6      -7.435 -17.501  -9.300  1.00  0.00
ATOM     22  CA  GLY A   6      -7.235 -16.552  -8.211  1.00  0.00
ATOM     23  C   GLY A   6      -7.768 -17.102  -6.895  1.00  0.00
ATOM     24  O   GLY A   6      -7.150 -16.933  -5.844  1.00  0.00
ATOM     25  N   GLY A   7      -8.913 -17.776  -6.958  1.00  0.00
ATOM     26  CA  GLY A   7      -9.479 -18.393  -5.765  1.00  0.00
ATOM     27  C   GLY A   7      -8.572 -19.493  -5.230  1.00  0.00
ATOM     28  O   GLY A   7      -8.387 -19.625  -4.020  1.00  0.00
ATOM     29  N   GLY A   8      -7.960 -20.272  -6.162  1.00  0.00
ATOM     30  CA  GLY A   8      -7.024 -21.313  -5.754  1.00  0.00
ATOM     31  C   GLY A   8      -5.790 -20.714  -5.091  1.00  0.00
ATOM     32  O   GLY A   8      -5.305 -21.226  -4.082  1.00  0.00
ATOM     33  N   GLY A   9      -5.220 -19.654  -5.721  1.00  0.00
ATOM     34  CA  GLY A   9      -4.073 -18.967  -5.139  1.00  0.00
ATOM     35  C   GLY A   9      -4.399 -18.431  -3.751  1.00  0.00
ATOM     36  O   GLY A   9      -3.578 -18.510  -2.836  1.00  0.00
ATOM     37  N   GLY A  10      -5.612 -17.824  -3.660  1.00  0.00
ATOM     38  CA  GLY A  10      -6.063 -17.284  -2.384  1.00  0.00
ATOM     39  C   GLY A  10      -6.212 -18.385  -1.341  1.00  0.00
ATOM     40  O   GLY A  10      -5.860 -18.201  -0.176  1.00  0.00
ATOM     41  N   GLY A  11      -6.720 -19.552  -1.783  1.00  0.00
ATOM     42  CA  GLY A  11      -6.851 -20.692  -0.885  1.00  0.00
ATOM     43  C   GLY A  11      -5.491 -21.152  -0.375  1.00  0.00
ATOM     44  O   GLY A  11      -5.335 -21.474   0.803  1.00  0.00
ATOM     45  N   GLY A  12      -4.493 -21.199  -1.274  1.00  0.00
ATOM     46  CA  GLY A  12      -3.139 -21.570  -0.879  1.00  0.00
ATOM     47  C   GLY A  12      -2.577 -20.593   0.146  1.00  0.00
ATOM     48  O   GLY A  12      -1.946 -20.998   1.122  1.00  0.00
ATOM     49  N   GLY A  13      -2.778 -19.291  -0.118  1.00  0.00
ATOM     50  CA  GLY A  13      -2.316 -18.254   0.798  1.00  0.00
ATOM     51  C   GLY A  13      -3.007 -18.366   2.151  1.00  0.00
ATOM     52  O   GLY A  13      -2.378 -18.198   3.195  1.00  0.00
ATOM     53  N   GLY A  14      -4.335 -18.631   2.085  1.00  0.00
ATOM     54  CA  GLY A  14      -5.089 -18.807   3.320  1.00  0.00
ATOM     55  C   GLY A  14      -4.604 -20.027   4.092  1.00  0.00
ATOM     56  O   GLY A  14      -4.520 -20.004   5.320  1.00  0.00
ATOM     57  N   GLY A  15      -4.209 -21.065   3.356  1.00  0.00
ATOM     58  CA  GLY A  15      -3.646 -22.254   3.984  1.00  0.00
ATOM     59  C   GLY A  15      -2.371 -21.922   4.750  1.00  0.00
ATOM     60  O   GLY A  15      -2.157 -22.411   5.859  1.00  0.00
ATOM     61  N   GLY A  16      -1.520 -21.064   4.137  1.00  0.00
ATOM     62  CA  GLY A  16      -0.294 -20.621   4.790  1.00  0.00
ATOM     63  C   GLY A  16      -0.599 -19.827   6.054  1.00  0.00
ATOM     64  O   GLY A  16       0.075 -19.979   7.072  1.00  0.00
ATOM     65  N   GLY A  17      -1.601 -18.954   5.966  1.00  0.00
ATOM     66  CA  GLY A  17      -2.016 -18.154   7.112  1.00  0.00
ATOM     67  C   GLY A  17      -2.548 -19.035   8.235  1.00  0.00
ATOM     68  O   GLY A  17      -2.280 -18.789   9.411  1.00  0.00
ATOM     69  N   GLY A  18      -3.367 -20.037   7.827  1.00  0.00
ATOM     70  CA  GLY A  18      -3.920 -20.972   8.800  1.00  0.00
ATOM     71  C   GLY A  18      -2.816 -21.750   9.505  1.00  0.00
ATOM     72  O   GLY A  18      -2.891 -22.000  10.708  1.00  0.00
ATOM     73  N   GLY A  19      -1.693 -21.951   8.814  1.00  0.00
ATOM     74  CA  GLY A  19      -0.535 -22.583   9.435  1.00  0.00
ATOM     75  C   GLY A  19       0.037 -21.714  10.547  1.00  0.00
ATOM     76  O   GLY A  19       0.442 -22.217  11.595  1.00  0.00
ATOM     77  N   GLY A  20      -0.025 -20.362  10.310  1.00  0.00
ATOM     78  CA  GLY A  20       0.445 -19.432  11.329  1.00  0.00
ATOM     79  C   GLY A  20      -0.548 -19.326  12.479  1.00  0.00
ATOM     80  O   GLY A  20      -0.159 -19.258  13.645  1.00  0.00
ATOM     81  N   GLY A  21      -1.826 -19.131  12.092  1.00  0.00
ATOM     82  CA  GLY A  21      -2.905 -19.130  13.072  1.00  0.00
ATOM     83  C   GLY A  21      -3.744 -20.397  12.969  1.00  0.00
ATOM     84  O   GLY A  21      -4.944 -20.338  12.704  1.00  0.00
ATOM     85  N   GLY A  22      -3.467 -21.401  13.640  1.00  0.00
ATOM     86  CA  GLY A  22      -4.080 -22.714  13.478  1.00  0.00
ATOM     87  C   GLY A  22      -5.542 -22.696  13.906  1.00  0.00
ATOM     88  O   GLY A  22      -6.371 -23.416  13.348  1.00  0.00
ATOM     89  N   GLY A  23      -6.074 -21.765  14.490  1.00  0.00
ATOM     90  CA  GLY A  23      -7.460 -21.628  14.923  1.00  0.00
ATOM     91  C   GLY A  23      -8.374 -21.298  13.750  1.00  0.00
ATOM     92  O   GLY A  23      -9.526 -21.729  13.708  1.00  0.00
ATOM     93  N   GLY A  24      -7.908 -20.864  12.701  1.00  0.00
ATOM     94  CA  GLY A  24      -8.707 -20.484  11.542  1.00  0.00
ATOM     95  C   GLY A  24      -8.473 -21.436  10.376  1.00  0.00
ATOM     96  O   GLY A  24      -7.353 -21.892  10.150  1.00  0.00
ATOM     97  N   GLY A  25      -9.508 -21.849   9.741  1.00  0.00
ATOM     98  CA  GLY A  25      -9.398 -22.695   8.558  1.00  0.00
ATOM     99  C   GLY A  25      -9.224 -21.857   7.297  1.00  0.00
ATOM    100  O   GLY A  25      -9.796 -20.774   7.176  1.00  0.00
ATOM    101  N   GLY A  26      -8.714 -22.488   6.258  1.00  0.00
ATOM    102  CA  GLY A  26      -8.477 -21.762   5.016  1.00  0.00
ATOM    103  C   GLY A  26      -9.773 -21.185   4.459  1.00  0.00
ATOM    104  O   GLY A  26      -9.799 -20.058   3.964  1.00  0.00
ATOM    105  N   GLY A  27     -10.859 -21.959   4.491  1.00  0.00
ATOM    106  CA  GLY A  27     -12.150 -21.501   3.993  1.00  0.00
ATOM    107  C   GLY A  27     -12.654 -20.304   4.788  1.00  0.00
ATOM    108  O   GLY A  27     -13.207 -19.360   4.223  1.00  0.00
ATOM    109  N   GLY A  28     -12.505 -20.338   6.111  1.00  0.00
ATOM    110  CA  GLY A  28     -12.902 -19.218   6.955  1.00  0.00
ATOM    111  C   GLY A  28     -12.123 -17.958   6.601  1.00  0.00
ATOM    112  O   GLY A  28     -12.683 -16.863   6.552  1.00  0.00
ATOM    113  N   GLY A  29     -10.788 -18.146   6.411  1.00  0.00
ATOM    114  CA  GLY A  29      -9.942 -17.007   6.076  1.00  0.00
ATOM    115  C   GLY A  29     -10.326 -16.413   4.726  1.00  0.00
ATOM    116  O   GLY A  29     -10.364 -15.194   4.562  1.00  0.00
ATOM    117  N   GLY A  30     -10.662 -17.237   3.767  1.00  0.00
ATOM    118  CA  GLY A  30     -11.074 -16.773   2.448  1.00  0.00
ATOM    119  C   GLY A  30     -12.433 -16.089   2.504  1.00  0.00
ATOM    120  O   GLY A  30     -12.656 -15.074   1.844  1.00  0.00
ATOM    121  N   GLY A  31     -13.323 -16.603   3.315  1.00  0.00
ATOM    122  CA  GLY A  31     -14.660 -16.040   3.457  1.00  0.00
ATOM    123  C   GLY A  31     -14.612 -14.661   4.101  1.00  0.00
ATOM    124  O   GLY A  31     -15.327 -13.747   3.690  1.00  0.00
ATOM    125  N   GLY A  32     -13.828 -14.506   5.148  1.00  0.00
ATOM    126  CA  GLY A  32     -13.697 -13.230   5.841  1.00  0.00
ATOM    127  C   GLY A  32     -12.265 -12.714   5.778  1.00  0.00
ATOM    128  O   GLY A  32     -11.960 -11.637   6.290  1.00  0.00
ATOM    129  N   GLY A  33     -11.808 -12.396   4.589  1.00  0.00
ATOM    130  CA  GLY A  33     -10.416 -12.050   4.325  1.00  0.00
ATOM    131  C   GLY A  33      -9.963 -10.886   5.196  1.00  0.00
ATOM    132  O   GLY A  33      -8.850 -10.887   5.721  1.00  0.00
ATOM    133  N   GLY A  34     -10.716  -9.812   5.232  1.00  0.00
ATOM    134  CA  GLY A  34     -10.363  -8.628   6.005  1.00  0.00
ATOM    135  C   GLY A  34     -10.312  -8.938   7.495  1.00  0.00
ATOM    136  O   GLY A  34      -9.425  -8.466   8.207  1.00  0.00
ATOM    137  N   GLY A  35     -11.282  -9.627   8.023  1.00  0.00
ATOM    138  CA  GLY A  35     -11.306 -10.023   9.426  1.00  0.00
ATOM    139  C   GLY A  35     -10.114 -10.907   9.770  1.00  0.00
ATOM    140  O   GLY A  35      -9.513 -10.768  10.835  1.00  0.00
ATOM    141  N   GLY A  36      -9.820 -11.857   8.863  1.00  0.00
ATOM    142  CA  GLY A  36      -8.682 -12.751   9.045  1.00  0.00
ATOM    143  C   GLY A  36      -7.379 -11.969   9.151  1.00  0.00
ATOM    144  O   GLY A  36      -6.516 -12.289   9.968  1.00  0.00
ATOM    145  N   GLY A  37      -7.231 -10.978   8.222  1.00  0.00
ATOM    146  CA  GLY A  37      -6.038 -10.141   8.235  1.00  0.00
ATOM    147  C   GLY A  37      -5.888  -9.415   9.566  1.00  0.00
ATOM    148  O   GLY A  37      -4.788  -9.319  10.111  1.00  0.00
ATOM    149  N   GLY A  38      -7.016  -8.887  10.061  1.00  0.00
ATOM    150  CA  GLY A  38      -7.010  -8.201  11.348  1.00  0.00
ATOM    151  C   GLY A  38      -6.665  -9.158  12.481  1.00  0.00
ATOM    152  O   GLY A  38      -5.919  -8.810  13.396  1.00  0.00
ATOM    153  N   GLY A  39      -7.193 -10.386  12.424  1.00  0.00
ATOM    154  CA  GLY A  39      -6.904 -11.410  13.420  1.00  0.00
ATOM    155  C   GLY A  39      -5.420 -11.751  13.446  1.00  0.00
ATOM    156  O   GLY A  39      -4.831 -11.925  14.513  1.00  0.00
ATOM    157  N   GLY A  40      -4.821 -11.920  12.285  1.00  0.00
ATOM    158  CA  GLY A  40      -3.394 -12.194  12.167  1.00  0.00
ATOM    159  C   GLY A  40      -2.566 -11.097  12.826  1.00  0.00
ATOM    160  O   GLY A  40      -1.576 -11.375  13.502  1.00  0.00
ATOM    161  N   GLY A  41      -2.969  -9.827  12.485  1.00  0.00
ATOM    162  CA  GLY A  41      -2.275  -8.699  13.094  1.00  0.00
ATOM    163  C   GLY A  41      -2.452  -8.695  14.607  1.00  0.00
ATOM    164  O   GLY A  41      -1.509  -8.431  15.352  1.00  0.00
ATOM    165  N   GLY A  42      -3.632  -9.065  15.053  1.00  0.00
ATOM    166  CA  GLY A  42      -3.930  -9.150  16.478  1.00  0.00
ATOM    167  C   GLY A  42      -3.066 -10.204  17.159  1.00  0.00
ATOM    168  O   GLY A  42      -2.590 -10.002  18.276  1.00  0.00
ATOM    169  N   GLY A  43      -2.784 -11.276  16.467  1.00  0.00
ATOM    170  CA  GLY A  43      -1.934 -12.345  16.977  1.00  0.00
ATOM    171  C   GLY A  43      -0.460 -11.973  16.872  1.00  0.00
ATOM    172  O   GLY A  43       0.340 -12.320  17.741  1.00  0.00
ATOM    173  N   GLY A  44      -0.185 -10.927  16.065  1.00  0.00
ATOM    174  CA  GLY A  44       1.183 -10.428  15.999  1.00  0.00
ATOM    175  C   GLY A  44       1.880 -10.897  14.729  1.00  0.00
ATOM    176  O   GLY A  44       3.005 -10.489  14.439  1.00  0.00
ATOM    177  N   GLY A  45       1.172 -11.602  13.891  1.00  0.00
ATOM    178  CA  GLY A  45       1.704 -12.006  12.595  1.00  0.00
ATOM    179  C   GLY A  45       1.474 -10.928  11.544  1.00  0.00
ATOM    180  O   GLY A  45       0.372 -10.793  11.011  1.00  0.00
ATOM    181  N   GLY A  46       2.490 -10.164  11.201  1.00  0.00
ATOM    182  CA  GLY A  46       2.345  -9.037  10.288  1.00  0.00
ATOM    183  C   GLY A  46       2.456  -9.486   8.837  1.00  0.00
ATOM    184  O   GLY A  46       1.761  -8.968   7.962  1.00  0.00
ATOM    185  N   GLY A  47       3.495 -10.335   8.580  1.00  0.00
ATOM    186  CA  GLY A  47       3.704 -10.839   7.228  1.00  0.00
ATOM    187  C   GLY A  47       2.460 -11.547   6.706  1.00  0.00
ATOM    188  O   GLY A  47       2.079 -11.380   5.548  1.00  0.00
ATOM    189  N   GLY A  48       1.874 -12.428   7.587  1.00  0.00
ATOM    190  CA  GLY A  48       0.661 -13.143   7.209  1.00  0.00
ATOM    191  C   GLY A  48      -0.505 -12.183   7.012  1.00  0.00
ATOM    192  O   GLY A  48      -1.307 -12.346   6.092  1.00  0.00
ATOM    193  N   GLY A  49      -0.592 -11.180   7.876  1.00  0.00
ATOM    194  CA  GLY A  49      -1.637 -10.171   7.751  1.00  0.00
ATOM    195  C   GLY A  49      -1.540  -9.440   6.419  1.00  0.00
ATOM    196  O   GLY A  49      -2.552  -9.187   5.764  1.00  0.00
ATOM    197  N   GLY A  50      -0.294  -9.091   6.037  1.00  0.00
ATOM    198  CA  GLY A  50      -0.075  -8.399   4.773  1.00  0.00
ATOM    199  C   GLY A  50      -0.446  -9.284   3.590  1.00  0.00
ATOM    200  O   GLY A  50      -1.037  -8.818   2.615  1.00  0.00
ATOM    201  N   GLY A  51      -0.127 -10.577   3.714  1.00  0.00
ATOM    202  CA  GLY A  51      -0.488 -11.528   2.669  1.00  0.00
ATOM    203  C   GLY A  51      -2.000 -11.634   2.519  1.00  0.00
ATOM    204  O   GLY A  51      -2.520 -11.689   1.405  1.00  0.00
ATOM    205  N   GLY A  52      -2.699 -11.709   3.694  1.00  0.00
ATOM    206  CA  GLY A  52      -4.155 -11.775   3.662  1.00  0.00
ATOM    207  C   GLY A  52      -4.751 -10.497   3.087  1.00  0.00
ATOM    208  O   GLY A  52      -5.715 -10.539   2.322  1.00  0.00
ATOM    209  N   GLY A  53      -4.134  -9.377   3.393  1.00  0.00
ATOM    210  CA  GLY A  53      -4.581  -8.099   2.854  1.00  0.00
ATOM    211  C   GLY A  53      -4.441  -8.061   1.338  1.00  0.00
ATOM    212  O   GLY A  53      -5.322  -7.564   0.635  1.00  0.00
ATOM    213  N   GLY A  54      -3.263  -8.553   0.861  1.00  0.00
ATOM    214  CA  GLY A  54      -3.029  -8.631  -0.576  1.00  0.00
ATOM    215  C   GLY A  54      -4.049  -9.539  -1.252  1.00  0.00
ATOM    216  O   GLY A  54      -4.549  -9.230  -2.333  1.00  0.00
ATOM    217  N   GLY A  55      -4.336 -10.670  -0.557  1.00  0.00
ATOM    218  CA  GLY A  55      -5.329 -11.603  -1.076  1.00  0.00
ATOM    219  C   GLY A  55      -6.698 -10.944  -1.188  1.00  0.00
ATOM    220  O   GLY A  55      -7.413 -11.139  -2.171  1.00  0.00
ATOM    221  N   GLY A  56      -7.056 -10.169  -0.159  1.00  0.00
ATOM    222  CA  GLY A  56      -8.335  -9.470  -0.169  1.00  0.00
ATOM    223  C   GLY A  56      -8.418  -8.490  -1.332  1.00  0.00
ATOM    224  O   GLY A  56      -9.448  -8.386  -1.997  1.00  0.00
ATOM    225  N   GLY A  57      -7.300  -7.799  -1.579  1.00  0.00
ATOM    226  CA  GLY A  57      -7.251  -6.849  -2.684  1.00  0.00
ATOM    227  C   GLY A  57      -7.432  -7.552  -4.023  1.00  0.00
ATOM    228  O   GLY A  57      -8.145  -7.065  -4.900  1.00  0.00
ATOM    229  N   GLY A  58      -6.728  -8.698  -4.155  1.00  0.00
ATOM    230  CA  GLY A  58      -6.797  -9.484  -5.381  1.00  0.00
ATOM    231  C   GLY A  58      -8.203 -10.023  -5.612  1.00  0.00
ATOM    232  O   GLY A  58      -8.702 -10.020  -6.737  1.00  0.00
ATOM    233  N   GLY A  59      -8.827 -10.473  -4.532  1.00  0.00
ATOM    234  CA  GLY A  59     -10.187 -10.989  -4.637  1.00  0.00
ATOM    235  C   GLY A  59     -11.160  -9.896  -5.061  1.00  0.00
ATOM    236  O   GLY A  59     -12.045 -10.126  -5.885  1.00  0.00
ATOM    237  N   GLY A  60     -11.004  -8.710  -4.466  1.00  0.00
ATOM    238  CA  GLY A  60     -11.864  -7.587  -4.818  1.00  0.00
ATOM    239  C   GLY A  60     -11.687  -7.195  -6.279  1.00  0.00
ATOM    240  O   GLY A  60     -12.659  -6.894  -6.974  1.00  0.00
ATOM    241  N   GLY A  61     -10.429  -7.190  -6.725  1.00  0.00
ATOM    242  CA  GLY A  61     -10.134  -6.872  -8.117  1.00  0.00
ATOM    243  C   GLY A  61     -10.746  -7.902  -9.058  1.00  0.00
ATOM    244  O   GLY A  61     -11.257  -7.557 -10.124  1.00  0.00
ATOM    245  N   GLY A  62     -10.756  -9.155  -8.593  1.00  0.00
ATOM    246  CA  GLY A  62     -11.268 -10.242  -9.418  1.00  0.00
ATOM    247  C   GLY A  62     -12.788 -10.198  -9.506  1.00  0.00
ATOM    248  O   GLY A  62     -13.366 -10.468 -10.559  1.00  0.00
ATOM    249  N   GLY A  63     -13.427  -9.819  -8.477  1.00  0.00
ATOM    250  CA  GLY A  63     -14.880  -9.698  -8.519  1.00  0.00
ATOM    251  C   GLY A  63     -15.304  -8.383  -9.160  1.00  0.00
ATOM    252  O   GLY A  63     -14.531  -7.756  -9.884  1.00  0.00
ATOM    253  N   ALA B  64      16.405   5.015  34.991  1.00  1.00
ATOM    254  CA  ALA B  64      14.954   5.092  35.102  1.00  1.00
ATOM    255  C   ALA B  64      14.273   4.369  33.947  1.00  1.00
ATOM    256  O   ALA B  64      14.743   4.417  32.810  1.00  1.00
ATOM    257  N   ASP B  65      13.128   3.704  34.194  1.00  1.00
ATOM    258  CA  ASP B  65      12.413   3.046  33.107  1.00  1.00
ATOM    259  C   ASP B  65      12.063   4.033  32.001  1.00  1.00
ATOM    260  O   ASP B  65      11.683   5.173  32.271  1.00  1.00
ATOM    261  N   THR B  66      11.800   3.433  30.783  1.00  1.00
ATOM    262  CA  THR B  66      11.447   4.228  29.613  1.00  1.00
ATOM    263  C   THR B  66      10.458   3.489  28.722  1.00  1.00
ATOM    264  O   THR B  66      10.484   2.262  28.633  1.00  1.00
ATOM    265  N   ILE B  67       9.745   4.198  27.941  1.00  1.00
ATOM    266  CA  ILE B  67       8.857   3.789  26.860  1.00  1.00
ATOM    267  C   ILE B  67       8.957   4.740  25.675  1.00  1.00
ATOM    268  O   ILE B  67       9.039   5.956  25.848  1.00  1.00
ATOM    269  N   CYS B  68       9.165   4.226  24.505  1.00  1.00
ATOM    270  CA  CYS B  68       9.278   4.990  23.269  1.00  1.00
ATOM    271  C   CYS B  68       8.189   4.598  22.278  1.00  1.00
ATOM    272  O   CYS B  68       7.848   3.422  22.149  1.00  1.00
ATOM    273  N   ILE B  69       7.604   5.665  21.581  1.00  1.00
ATOM    274  CA  ILE B  69       6.671   5.460  20.480  1.00  1.00
ATOM    275  C   ILE B  69       7.392   5.470  19.138  1.00  1.00
ATOM    276  O   ILE B  69       8.164   6.383  18.844  1.00  1.00
ATOM    277  N   GLY B  70       7.355   4.384  18.406  1.00  1.00
ATOM    278  CA  GLY B  70       8.107   4.298  17.160  1.00  1.00
ATOM    279  C   GLY B  70       7.214   3.857  16.007  1.00  1.00
ATOM    280  O   GLY B  70       6.051   3.511  16.208  1.00  1.00
ATOM    281  N   TYR B  71       7.910   3.283  14.957  1.00  1.00
ATOM    282  CA  TYR B  71       7.297   2.760  13.741  1.00  1.00
ATOM    283  C   TYR B  71       8.095   1.589  13.182  1.00  1.00
ATOM    284  O   TYR B  71       9.318   1.542  13.309  1.00  1.00
ATOM    285  N   HIS B  72       7.421   0.768  12.341  1.00  1.00
ATOM    286  CA  HIS B  72       8.028  -0.400  11.715  1.00  1.00
ATOM    287  C   HIS B  72       9.071   0.008  10.682  1.00  1.00
ATOM    288  O   HIS B  72       8.882   0.975   9.944  1.00  1.00
ATOM    289  N   ALA B  73      10.058  -0.810  10.523  1.00  1.00
ATOM    290  CA  ALA B  73      11.067  -0.838   9.471  1.00  1.00
ATOM    291  C   ALA B  73      11.429  -2.268   9.093  1.00  1.00
ATOM    292  O   ALA B  73      11.426  -3.164   9.938  1.00  1.00
ATOM    293  N   ASN B  74      11.721  -2.523   7.901  1.00  1.00
ATOM    294  CA  ASN B  74      12.108  -3.847   7.430  1.00  1.00
ATOM    295  C   ASN B  74      13.210  -3.759   6.382  1.00  1.00
ATOM    296  O   ASN B  74      13.432  -2.704   5.788  1.00  1.00
ATOM    297  N   ASN B  75      13.457  -4.843   5.677  1.00  1.00
ATOM    298  CA  ASN B  75      14.495  -4.929   4.657  1.00  1.00
ATOM    299  C   ASN B  75      13.917  -4.714   3.264  1.00  1.00
ATOM    300  O   ASN B  75      14.652  -4.464   2.309  1.00  1.00
ATOM    301  N   SER B  76      12.829  -4.148   3.108  1.00  1.00
ATOM    302  CA  SER B  76      12.229  -3.829   1.818  1.00  1.00
ATOM    303  C   SER B  76      13.039  -2.770   1.081  1.00  1.00
ATOM    304  O   SER B  76      13.422  -1.753   1.659  1.00  1.00
ATOM    305  N   THR B  77      13.199  -2.975  -0.253  1.00  1.00
ATOM    306  CA  THR B  77      13.911  -2.016  -1.088  1.00  1.00
ATOM    307  C   THR B  77      13.004  -1.450  -2.173  1.00  1.00
ATOM    308  O   THR B  77      13.310  -0.423  -2.779  1.00  1.00
ATOM    309  N   ASP B  78      11.682  -1.803  -2.063  1.00  1.00
ATOM    310  CA  ASP B  78      10.682  -1.234  -2.958  1.00  1.00
ATOM    311  C   ASP B  78      10.580   0.276  -2.779  1.00  1.00
ATOM    312  O   ASP B  78      10.623   0.782  -1.658  1.00  1.00
ATOM    313  N   THR B  79      10.390   0.970  -3.909  1.00  1.00
ATOM    314  CA  THR B  79      10.237   2.420  -3.892  1.00  1.00
ATOM    315  C   THR B  79       8.963   2.847  -4.611  1.00  1.00
ATOM    316  O   THR B  79       8.557   2.229  -5.594  1.00  1.00
ATOM    317  N   VAL B  80       8.453   3.932  -4.229  1.00  1.00
ATOM    318  CA  VAL B  80       7.317   4.628  -4.822  1.00  1.00
ATOM    319  C   VAL B  80       7.631   6.102  -5.046  1.00  1.00
ATOM    320  O   VAL B  80       8.385   6.709  -4.285  1.00  1.00
ATOM    321  N   ASP B  81       6.913   6.742  -5.878  1.00  1.00
ATOM    322  CA  ASP B  81       6.964   8.186  -6.072  1.00  1.00
ATOM    323  C   ASP B  81       5.724   8.862  -5.501  1.00  1.00
ATOM    324  O   ASP B  81       4.631   8.297  -5.524  1.00  1.00
ATOM    325  N   THR B  82       5.932  10.063  -5.020  1.00  1.00
ATOM    326  CA  THR B  82       4.855  10.959  -4.614  1.00  1.00
ATOM    327  C   THR B  82       4.870  12.244  -5.433  1.00  1.00
ATOM    328  O   THR B  82       5.917  12.667  -5.923  1.00  1.00
ATOM    329  N   VAL B  83       4.110  13.167  -5.237  1.00  1.00
ATOM    330  CA  VAL B  83       4.163  14.471  -5.886  1.00  1.00
ATOM    331  C   VAL B  83       5.341  15.292  -5.378  1.00  1.00
ATOM    332  O   VAL B  83       6.006  15.983  -6.149  1.00  1.00
ATOM    333  N   LEU B  84       5.753  15.176  -4.236  1.00  1.00
ATOM    334  CA  LEU B  84       6.842  15.938  -3.636  1.00  1.00
ATOM    335  C   LEU B  84       8.142  15.141  -3.642  1.00  1.00
ATOM    336  O   LEU B  84       9.225  15.703  -3.802  1.00  1.00
ATOM    337  N   GLU B  85       8.277  14.012  -3.933  1.00  1.00
ATOM    338  CA  GLU B  85       9.375  13.090  -3.669  1.00  1.00
ATOM    339  C   GLU B  85       9.374  11.934  -4.661  1.00  1.00
ATOM    340  O   GLU B  85       8.341  11.308  -4.898  1.00  1.00
ATOM    341  N   LYS B  86      10.541  11.667  -5.247  1.00  1.00
ATOM    342  CA  LYS B  86      10.739  10.490  -6.084  1.00  1.00
ATOM    343  C   LYS B  86      11.615   9.458  -5.386  1.00  1.00
ATOM    344  O   LYS B  86      12.659   9.793  -4.826  1.00  1.00
ATOM    345  N   ASN B  87      11.198   8.113  -5.649  1.00  1.00
ATOM    346  CA  ASN B  87      12.134   7.090  -5.200  1.00  1.00
ATOM    347  C   ASN B  87      12.159   6.996  -3.679  1.00  1.00
ATOM    348  O   ASN B  87      13.224   7.029  -3.063  1.00  1.00
ATOM    349  N   VAL B  88      11.007   7.099  -3.001  1.00  1.00
ATOM    350  CA  VAL B  88      10.813   6.808  -1.586  1.00  1.00
ATOM    351  C   VAL B  88      10.783   5.307  -1.331  1.00  1.00
ATOM    352  O   VAL B  88       9.990   4.581  -1.932  1.00  1.00
ATOM    353  N   THR B  89      11.824   4.839  -0.515  1.00  1.00
ATOM    354  CA  THR B  89      11.765   3.445  -0.094  1.00  1.00
ATOM    355  C   THR B  89      10.711   3.240   0.987  1.00  1.00
ATOM    356  O   THR B  89      10.682   3.962   1.984  1.00  1.00
ATOM    357  N   VAL B  90       9.860   2.278   0.839  1.00  1.00
ATOM    358  CA  VAL B  90       8.739   2.039   1.741  1.00  1.00
ATOM    359  C   VAL B  90       8.735   0.602   2.245  1.00  1.00
ATOM    360  O   VAL B  90       9.107  -0.321   1.520  1.00  1.00
ATOM    361  N   THR B  91       8.097   0.363   3.418  1.00  1.00
ATOM    362  CA  THR B  91       8.024  -0.962   4.022  1.00  1.00
ATOM    363  C   THR B  91       7.075  -1.869   3.248  1.00  1.00
ATOM    364  O   THR B  91       7.342  -3.058   3.074  1.00  1.00
ATOM    365  N   HIS B  92       6.073  -1.526   2.741  1.00  1.00
ATOM    366  CA  HIS B  92       5.055  -2.280   2.019  1.00  1.00
ATOM    367  C   HIS B  92       4.477  -1.464   0.870  1.00  1.00
ATOM    368  O   HIS B  92       4.308  -0.250   0.981  1.00  1.00
ATOM    369  N   SER B  93       4.244  -2.190  -0.251  1.00  1.00
ATOM    370  CA  SER B  93       3.665  -1.613  -1.458  1.00  1.00
ATOM    371  C   SER B  93       3.102  -2.695  -2.370  1.00  1.00
ATOM    372  O   SER B  93       3.524  -3.850  -2.314  1.00  1.00
ATOM    373  N   VAL B  94       2.404  -2.328  -3.377  1.00  1.00
ATOM    374  CA  VAL B  94       1.746  -3.198  -4.345  1.00  1.00
ATOM    375  C   VAL B  94       1.890  -2.654  -5.761  1.00  1.00
ATOM    376  O   VAL B  94       1.752  -1.452  -5.991  1.00  1.00
ATOM    377  N   ASN B  95       2.325  -3.593  -6.737  1.00  1.00
ATOM    378  CA  ASN B  95       2.332  -3.170  -8.132  1.00  1.00
ATOM    379  C   ASN B  95       0.930  -3.209  -8.726  1.00  1.00
ATOM    380  O   ASN B  95       0.220  -4.207  -8.601  1.00  1.00
ATOM    381  N   LEU B  96       0.517  -2.121  -9.400  1.00  1.00
ATOM    382  CA  LEU B  96      -0.800  -2.019 -10.018  1.00  1.00
ATOM    383  C   LEU B  96      -0.707  -2.138 -11.535  1.00  1.00
ATOM    384  O   LEU B  96      -1.681  -2.492 -12.200  1.00  1.00
ATOM    385  N   LEU B  97       0.371  -2.291 -12.084  1.00  1.00
ATOM    386  CA  LEU B  97       0.674  -2.370 -13.508  1.00  1.00
ATOM    387  C   LEU B  97       1.221  -3.744 -13.880  1.00  1.00
ATOM    388  O   LEU B  97       2.210  -4.204 -13.309  1.00  1.00
ATOM    389  N   GLU B  98       0.330  -4.486 -14.680  1.00  1.00
ATOM    390  CA  GLU B  98       0.737  -5.789 -15.193  1.00  1.00
ATOM    391  C   GLU B  98       1.584  -5.645 -16.451  1.00  1.00
ATOM    392  O   GLU B  98       1.240  -4.889 -17.359  1.00  1.00
ATOM    393  N   ASP B  99       2.758  -6.308 -16.450  1.00  1.00
ATOM    394  CA  ASP B  99       3.664  -6.222 -17.589  1.00  1.00
ATOM    395  C   ASP B  99       4.093  -7.607 -18.057  1.00  1.00
ATOM    396  O   ASP B  99       4.504  -7.785 -19.204  1.00  1.00
ATOM    397  N   SER B 100       3.521  -8.617 -17.517  1.00  1.00
ATOM    398  CA  SER B 100       3.765 -10.025 -17.802  1.00  1.00
ATOM    399  C   SER B 100       2.598 -10.643 -18.563  1.00  1.00
ATOM    400  O   SER B 100       1.436 -10.409 -18.234  1.00  1.00
ATOM    401  N   HIS B 101       2.877 -11.252 -19.664  1.00  1.00
ATOM    402  CA  HIS B 101       1.991 -12.100 -20.453  1.00  1.00
ATOM    403  C   HIS B 101       2.620 -13.462 -20.715  1.00  1.00
ATOM    404  O   HIS B 101       3.825 -13.566 -20.943  1.00  1.00
ATOM    405  N   ASN B 102       2.011 -14.452 -20.940  1.00  1.00
ATOM    406  CA  ASN B 102       2.482 -15.814 -21.164  1.00  1.00
ATOM    407  C   ASN B 102       2.925 -16.013 -22.608  1.00  1.00
ATOM    408  O   ASN B 102       3.666 -16.946 -22.917  1.00  1.00
ATOM    409  N   GLY B 103       3.004 -15.238 -23.450  1.00  1.00
ATOM    410  CA  GLY B 103       3.551 -15.284 -24.800  1.00  1.00
ATOM    411  C   GLY B 103       2.867 -16.359 -25.635  1.00  1.00
ATOM    412  O   GLY B 103       3.489 -16.974 -26.501  1.00  1.00
ATOM    413  N   LYS B 104       1.641 -16.702 -25.426  1.00  1.00
ATOM    414  CA  LYS B 104       0.883 -17.741 -26.114  1.00  1.00
ATOM    415  C   LYS B 104      -0.493 -17.236 -26.528  1.00  1.00
ATOM    416  O   LYS B 104      -1.108 -16.433 -25.825  1.00  1.00
ATOM    417  N   LEU B 105      -0.983 -17.715 -27.739  1.00  1.00
ATOM    418  CA  LEU B 105      -2.413 -17.612 -28.006  1.00  1.00
ATOM    419  C   LEU B 105      -3.187 -18.718 -27.296  1.00  1.00
ATOM    420  O   LEU B 105      -2.811 -19.888 -27.355  1.00  1.00
ATOM    421  N   CYS B 106      -4.181 -18.380 -26.565  1.00  1.00
ATOM    422  CA  CYS B 106      -4.920 -19.311 -25.722  1.00  1.00
ATOM    423  C   CYS B 106      -6.398 -19.333 -26.090  1.00  1.00
ATOM    424  O   CYS B 106      -6.962 -18.317 -26.497  1.00  1.00
ATOM    425  N   ARG B 107      -7.115 -20.413 -25.657  1.00  1.00
ATOM    426  CA  ARG B 107      -8.571 -20.341 -25.679  1.00  1.00
ATOM    427  C   ARG B 107      -9.085 -19.282 -24.712  1.00  1.00
ATOM    428  O   ARG B 107      -8.564 -19.132 -23.606  1.00  1.00
ATOM    429  N   LEU B 108     -10.249 -18.704 -25.102  1.00  1.00
ATOM    430  CA  LEU B 108     -10.965 -17.792 -24.219  1.00  1.00
ATOM    431  C   LEU B 108     -12.208 -18.453 -23.633  1.00  1.00
ATOM    432  O   LEU B 108     -13.087 -18.904 -24.368  1.00  1.00
ATOM    433  N   LYS B 109     -12.268 -18.612 -22.271  1.00  1.00
ATOM    434  CA  LYS B 109     -13.501 -19.186 -21.747  1.00  1.00
ATOM    435  C   LYS B 109     -13.747 -20.578 -22.316  1.00  1.00
ATOM    436  O   LYS B 109     -14.890 -21.023 -22.421  1.00  1.00
ATOM    437  N   GLY B 110     -12.642 -21.273 -22.850  1.00  1.00
ATOM    438  CA  GLY B 110     -12.708 -22.674 -23.246  1.00  1.00
ATOM    439  C   GLY B 110     -12.787 -22.815 -24.761  1.00  1.00
ATOM    440  O   GLY B 110     -12.475 -23.870 -25.313  1.00  1.00
ATOM    441  N   ILE B 111     -12.998 -21.868 -25.503  1.00  1.00
ATOM    442  CA  ILE B 111     -13.141 -21.851 -26.954  1.00  1.00
ATOM    443  C   ILE B 111     -11.861 -21.373 -27.627  1.00  1.00
ATOM    444  O   ILE B 111     -11.305 -20.337 -27.262  1.00  1.00
ATOM    445  N   ALA B 112     -11.366 -22.216 -28.620  1.00  1.00
ATOM    446  CA  ALA B 112     -10.173 -21.845 -29.372  1.00  1.00
ATOM    447  C   ALA B 112     -10.498 -20.815 -30.446  1.00  1.00
ATOM    448  O   ALA B 112     -11.512 -20.921 -31.136  1.00  1.00
ATOM    449  N   PRO B 113      -9.550 -19.876 -30.682  1.00  1.00
ATOM    450  CA  PRO B 113      -9.709 -18.926 -31.777  1.00  1.00
ATOM    451  C   PRO B 113      -9.714 -19.635 -33.125  1.00  1.00
ATOM    452  O   PRO B 113      -8.938 -20.563 -33.352  1.00  1.00
ATOM    453  N   SER B 114     -17.453 -22.056 -35.134  1.00  1.00
ATOM    454  CA  SER B 114     -17.387 -21.312 -33.882  1.00  1.00
ATOM    455  C   SER B 114     -15.946 -20.991 -33.507  1.00  1.00
ATOM    456  O   SER B 114     -15.049 -21.815 -33.686  1.00  1.00
ATOM    457  N   TRP B 115     -15.801 -19.817 -32.931  1.00  1.00
ATOM    458  CA  TRP B 115     -14.513 -19.359 -32.425  1.00  1.00
ATOM    459  C   TRP B 115     -14.685 -18.216 -31.433  1.00  1.00
ATOM    460  O   TRP B 115     -15.573 -17.377 -31.586  1.00  1.00
ATOM    461  N   SER B 116     -13.627 -17.970 -30.618  1.00  1.00
ATOM    462  CA  SER B 116     -13.672 -16.940 -29.587  1.00  1.00
ATOM    463  C   SER B 116     -13.022 -15.650 -30.069  1.00  1.00
ATOM    464  O   SER B 116     -13.346 -14.563 -29.588  1.00  1.00
ATOM    465  N   TYR B 117     -12.477 -15.547 -31.013  1.00  1.00
ATOM    466  CA  TYR B 117     -11.753 -14.493 -31.714  1.00  1.00
ATOM    467  C   TYR B 117     -11.155 -15.008 -33.017  1.00  1.00
ATOM    468  O   TYR B 117     -10.769 -16.173 -33.116  1.00  1.00
ATOM    469  N   ILE B 118     -10.859 -14.066 -33.926  1.00  1.00
ATOM    470  CA  ILE B 118     -10.085 -14.348 -35.130  1.00  1.00
ATOM    471  C   ILE B 118      -8.773 -13.574 -35.134  1.00  1.00
ATOM    472  O   ILE B 118      -8.728 -12.407 -34.747  1.00  1.00
ATOM    473  N   SER B 119     -16.932  -8.983 -36.642  1.00  1.00
ATOM    474  CA  SER B 119     -16.205  -9.067 -35.382  1.00  1.00
ATOM    475  C   SER B 119     -17.130  -9.459 -34.237  1.00  1.00
ATOM    476  O   SER B 119     -16.687 -10.005 -33.227  1.00  1.00
ATOM    477  N   SER B 120     -18.348  -9.414 -34.364  1.00  1.00
ATOM    478  CA  SER B 120     -19.349  -9.764 -33.364  1.00  1.00
ATOM    479  C   SER B 120     -20.088 -11.039 -33.747  1.00  1.00
ATOM    480  O   SER B 120     -20.802 -11.623 -32.932  1.00  1.00
ATOM    481  N   VAL B 121     -19.550 -11.831 -34.517  1.00  1.00
ATOM    482  CA  VAL B 121     -19.943 -13.194 -34.855  1.00  1.00
ATOM    483  C   VAL B 121     -19.135 -14.213 -34.062  1.00  1.00
ATOM    484  O   VAL B 121     -17.907 -14.239 -34.135  1.00  1.00
ATOM    485  N   SER B 122     -19.855 -15.103 -33.314  1.00  1.00
ATOM    486  CA  SER B 122     -19.197 -16.117 -32.499  1.00  1.00
ATOM    487  C   SER B 122     -19.280 -17.490 -33.155  1.00  1.00
ATOM    488  O   SER B 122     -18.409 -18.337 -32.957  1.00  1.00
ATOM    489  N   SER B 123     -20.111 -17.913 -33.750  1.00  1.00
ATOM    490  CA  SER B 123     -20.183 -19.138 -34.538  1.00  1.00
ATOM    491  C   SER B 123     -20.862 -18.890 -35.880  1.00  1.00
ATOM    492  O   SER B 123     -21.775 -18.072 -35.983  1.00  1.00
ATOM    493  N   SER B 124     -24.510 -16.342 -35.837  1.00  1.00
ATOM    494  CA  SER B 124     -24.707 -16.315 -34.393  1.00  1.00
ATOM    495  C   SER B 124     -23.871 -15.220 -33.743  1.00  1.00
ATOM    496  O   SER B 124     -22.672 -15.108 -33.998  1.00  1.00
ATOM    497  N   ARG B 125     -24.552 -14.203 -33.232  1.00  1.00
ATOM    498  CA  ARG B 125     -23.869 -13.042 -32.674  1.00  1.00
ATOM    499  C   ARG B 125     -23.440 -13.294 -31.235  1.00  1.00
ATOM    500  O   ARG B 125     -24.174 -13.902 -30.455  1.00  1.00
ATOM    501  N   GLY B 126     -22.317 -12.677 -30.881  1.00  1.00
ATOM    502  CA  GLY B 126     -21.744 -12.685 -29.541  1.00  1.00
ATOM    503  C   GLY B 126     -20.894 -11.445 -29.297  1.00  1.00
ATOM    504  O   GLY B 126     -20.124 -11.029 -30.163  1.00  1.00
ATOM    505  N   PHE B 127     -20.996 -10.853 -28.137  1.00  1.00
ATOM    506  CA  PHE B 127     -20.171  -9.700 -27.795  1.00  1.00
ATOM    507  C   PHE B 127     -18.805 -10.134 -27.280  1.00  1.00
ATOM    508  O   PHE B 127     -18.705 -11.013 -26.423  1.00  1.00
ATOM    509  N   GLY B 128     -17.755  -9.177 -27.757  1.00  1.00
ATOM    510  CA  GLY B 128     -16.455  -9.389 -27.132  1.00  1.00
ATOM    511  C   GLY B 128     -15.512 -10.141 -28.062  1.00  1.00
ATOM    512  O   GLY B 128     -14.304 -10.187 -27.831  1.00  1.00
ATOM    513  N   SER B 129     -16.010 -10.665 -29.179  1.00  1.00
ATOM    514  CA  SER B 129     -15.128 -11.182 -30.218  1.00  1.00
ATOM    515  C   SER B 129     -14.466 -10.049 -30.992  1.00  1.00
ATOM    516  O   SER B 129     -15.084  -9.015 -31.247  1.00  1.00
ATOM    517  N   GLY B 130     -13.561 -10.424 -31.874  1.00  1.00
ATOM    518  CA  GLY B 130     -12.781  -9.450 -32.628  1.00  1.00
ATOM    519  C   GLY B 130     -11.795 -10.138 -33.564  1.00  1.00
ATOM    520  O   GLY B 130     -11.455 -11.305 -33.373  1.00  1.00
ATOM    521  N   ILE B 131     -11.182  -9.396 -34.409  1.00  1.00
ATOM    522  CA  ILE B 131     -10.056  -9.825 -35.231  1.00  1.00
ATOM    523  C   ILE B 131      -8.767  -9.137 -34.800  1.00  1.00
ATOM    524  O   ILE B 131      -8.737  -7.923 -34.597  1.00  1.00
ATOM    525  N   ILE B 132      -7.771  -9.940 -34.528  1.00  1.00
ATOM    526  CA  ILE B 132      -6.443  -9.470 -34.152  1.00  1.00
ATOM    527  C   ILE B 132      -5.381  -9.997 -35.108  1.00  1.00
ATOM    528  O   ILE B 132      -5.480 -11.119 -35.604  1.00  1.00
ATOM    529  N   THR B 133      -4.349  -9.334 -35.296  1.00  1.00
ATOM    530  CA  THR B 133      -3.123  -9.788 -35.942  1.00  1.00
ATOM    531  C   THR B 133      -2.046 -10.110 -34.915  1.00  1.00
ATOM    532  O   THR B 133      -1.751  -9.301 -34.035  1.00  1.00
ATOM    533  N   SER B 134      -1.447 -11.372 -35.121  1.00  1.00
ATOM    534  CA  SER B 134      -0.544 -11.818 -34.067  1.00  1.00
ATOM    535  C   SER B 134       0.563 -12.702 -34.627  1.00  1.00
ATOM    536  O   SER B 134       0.332 -13.501 -35.534  1.00  1.00
ATOM    537  N   ASN B 135       1.725 -12.638 -33.961  1.00  1.00
ATOM    538  CA  ASN B 135       2.833 -13.501 -34.351  1.00  1.00
ATOM    539  C   ASN B 135       3.046 -14.617 -33.337  1.00  1.00
ATOM    540  O   ASN B 135       3.754 -15.588 -33.606  1.00  1.00
ATOM    541  N   ALA B 136       2.336 -14.701 -32.355  1.00  1.00
ATOM    542  CA  ALA B 136       2.331 -15.713 -31.305  1.00  1.00
ATOM    543  C   ALA B 136       1.864 -17.060 -31.842  1.00  1.00
ATOM    544  O   ALA B 136       0.943 -17.130 -32.655  1.00  1.00
ATOM    545  N   SER B 137       2.188 -18.155 -31.053  1.00  1.00
ATOM    546  CA  SER B 137       1.737 -19.492 -31.421  1.00  1.00
ATOM    547  C   SER B 137       0.604 -19.960 -30.517  1.00  1.00
ATOM    548  O   SER B 137       0.638 -19.752 -29.304  1.00  1.00
ATOM    549  N   MET B 138      -0.311 -20.790 -31.112  1.00  1.00
ATOM    550  CA  MET B 138      -1.372 -21.369 -30.297  1.00  1.00
ATOM    551  C   MET B 138      -0.834 -22.473 -29.396  1.00  1.00
ATOM    552  O   MET B 138      -0.099 -23.352 -29.846  1.00  1.00
ATOM    553  N   HIS B 139      -1.173 -22.446 -28.162  1.00  1.00
ATOM    554  CA  HIS B 139      -0.886 -23.469 -27.164  1.00  1.00
ATOM    555  C   HIS B 139      -2.167 -24.000 -26.535  1.00  1.00
ATOM    556  O   HIS B 139      -3.129 -23.257 -26.341  1.00  1.00
ATOM    557  N   GLU B 140      -2.149 -25.164 -25.983  1.00  1.00
ATOM    558  CA  GLU B 140      -3.286 -25.663 -25.220  1.00  1.00
ATOM    559  C   GLU B 140      -3.389 -24.968 -23.868  1.00  1.00
ATOM    560  O   GLU B 140      -2.552 -25.173 -22.989  1.00  1.00
ATOM    561  N   CYS B 141      -3.852 -23.811 -23.869  1.00  1.00
ATOM    562  CA  CYS B 141      -4.065 -22.943 -22.717  1.00  1.00
ATOM    563  C   CYS B 141      -5.434 -22.277 -22.775  1.00  1.00
ATOM    564  O   CYS B 141      -5.936 -21.961 -23.853  1.00  1.00
ATOM    565  N   ASN B 142      -5.923 -21.774 -21.758  1.00  1.00
ATOM    566  CA  ASN B 142      -7.157 -21.022 -21.564  1.00  1.00
ATOM    567  C   ASN B 142      -6.912 -19.763 -20.743  1.00  1.00
ATOM    568  O   ASN B 142      -6.229 -19.801 -19.720  1.00  1.00
ATOM    569  N   THR B 143      -7.575 -18.650 -21.241  1.00  1.00
ATOM    570  CA  THR B 143      -7.384 -17.362 -20.584  1.00  1.00
ATOM    571  C   THR B 143      -8.672 -16.549 -20.583  1.00  1.00
ATOM    572  O   THR B 143      -9.485 -16.653 -21.501  1.00  1.00
ATOM    573  N   LYS B 144      -8.758 -15.559 -19.797  1.00  1.00
ATOM    574  CA  LYS B 144      -9.846 -14.591 -19.742  1.00  1.00
ATOM    575  C   LYS B 144      -9.483 -13.311 -20.483  1.00  1.00
ATOM    576  O   LYS B 144     -10.353 -12.624 -21.019  1.00  1.00
ATOM    577  N   CYS B 145      -8.266 -13.246 -20.913  1.00  1.00
ATOM    578  CA  CYS B 145      -7.650 -12.059 -21.495  1.00  1.00
ATOM    579  C   CYS B 145      -6.560 -12.436 -22.490  1.00  1.00
ATOM    580  O   CYS B 145      -5.709 -13.278 -22.204  1.00  1.00
ATOM    581  N   GLN B 146      -6.724 -12.056 -23.723  1.00  1.00
ATOM    582  CA  GLN B 146      -5.798 -12.334 -24.814  1.00  1.00
ATOM    583  C   GLN B 146      -5.416 -11.057 -25.552  1.00  1.00
ATOM    584  O   GLN B 146      -6.266 -10.208 -25.824  1.00  1.00
ATOM    585  N   THR B 147      -4.148 -10.774 -25.592  1.00  1.00
ATOM    586  CA  THR B 147      -3.551  -9.751 -26.442  1.00  1.00
ATOM    587  C   THR B 147      -2.823 -10.375 -27.626  1.00  1.00
ATOM    588  O   THR B 147      -2.221 -11.443 -27.504  1.00  1.00
ATOM    589  N   PRO B 148      -2.378  -9.638 -28.582  1.00  1.00
ATOM    590  CA  PRO B 148      -1.643 -10.148 -29.734  1.00  1.00
ATOM    591  C   PRO B 148      -0.243 -10.599 -29.339  1.00  1.00
ATOM    592  O   PRO B 148       0.285 -11.566 -29.887  1.00  1.00
ATOM    593  N   LEU B 149       0.251 -10.384 -28.281  1.00  1.00
ATOM    594  CA  LEU B 149       1.577 -10.747 -27.796  1.00  1.00
ATOM    595  C   LEU B 149       1.516 -11.970 -26.887  1.00  1.00
ATOM    596  O   LEU B 149       2.448 -12.774 -26.848  1.00  1.00
ATOM    597  N   GLY B 150       0.363 -12.255 -26.307  1.00  1.00
ATOM    598  CA  GLY B 150       0.220 -13.304 -25.304  1.00  1.00
ATOM    599  C   GLY B 150      -1.007 -13.070 -24.433  1.00  1.00
ATOM    600  O   GLY B 150      -1.442 -11.933 -24.249  1.00  1.00
ATOM    601  N   ALA B 151      -1.395 -14.125 -23.651  1.00  1.00
ATOM    602  CA  ALA B 151      -2.507 -14.016 -22.716  1.00  1.00
ATOM    603  C   ALA B 151      -2.052 -13.437 -21.383  1.00  1.00
ATOM    604  O   ALA B 151      -0.968 -13.756 -20.894  1.00  1.00
ATOM    605  N   ILE B 152      -3.016 -12.749 -20.727  1.00  1.00
ATOM    606  CA  ILE B 152      -2.795 -12.168 -19.408  1.00  1.00
ATOM    607  C   ILE B 152      -3.633 -12.873 -18.349  1.00  1.00
ATOM    608  O   ILE B 152      -4.832 -13.083 -18.531  1.00  1.00
ATOM    609  N   ASN B 153      -3.061 -13.353 -17.353  1.00  1.00
ATOM    610  CA  ASN B 153      -3.708 -13.911 -16.172  1.00  1.00
ATOM    611  C   ASN B 153      -3.346 -13.122 -14.920  1.00  1.00
ATOM    612  O   ASN B 153      -2.181 -13.060 -14.529  1.00  1.00
ATOM    613  N   SER B 154      -4.232 -11.999 -14.686  1.00  1.00
ATOM    614  CA  SER B 154      -3.851 -11.008 -13.686  1.00  1.00
ATOM    615  C   SER B 154      -5.079 -10.375 -13.043  1.00  1.00
ATOM    616  O   SER B 154      -6.115 -10.212 -13.687  1.00  1.00
ATOM    617  N   SER B 155      -4.941  -9.956 -11.777  1.00  1.00
ATOM    618  CA  SER B 155      -5.985  -9.220 -11.074  1.00  1.00
ATOM    619  C   SER B 155      -5.631  -7.743 -10.954  1.00  1.00
ATOM    620  O   SER B 155      -6.507  -6.899 -10.764  1.00  1.00
ATOM    621  N   LEU B 156      -4.460  -7.393 -11.439  1.00  1.00
ATOM    622  CA  LEU B 156      -4.046  -5.996 -11.503  1.00  1.00
ATOM    623  C   LEU B 156      -4.994  -5.180 -12.375  1.00  1.00
ATOM    624  O   LEU B 156      -5.365  -5.602 -13.470  1.00  1.00
ATOM    625  N   PRO B 157      -5.149  -3.884 -12.016  1.00  1.00
ATOM    626  CA  PRO B 157      -6.097  -3.012 -12.700  1.00  1.00
ATOM    627  C   PRO B 157      -5.507  -2.463 -13.993  1.00  1.00
ATOM    628  O   PRO B 157      -6.214  -2.293 -14.986  1.00  1.00
ATOM    629  N   TYR B 158      -4.339  -2.347 -14.228  1.00  1.00
ATOM    630  CA  TYR B 158      -3.656  -1.762 -15.376  1.00  1.00
ATOM    631  C   TYR B 158      -2.640  -2.731 -15.965  1.00  1.00
ATOM    632  O   TYR B 158      -2.036  -3.527 -15.245  1.00  1.00
ATOM    633  N   GLN B 159      -2.398  -2.503 -17.282  1.00  1.00
ATOM    634  CA  GLN B 159      -1.384  -3.224 -18.041  1.00  1.00
ATOM    635  C   GLN B 159      -0.789  -2.347 -19.136  1.00  1.00
ATOM    636  O   GLN B 159      -1.490  -1.545 -19.752  1.00  1.00
ATOM    637  N   ASN B 160       0.445  -2.482 -19.411  1.00  1.00
ATOM    638  CA  ASN B 160       1.173  -1.762 -20.449  1.00  1.00
ATOM    639  C   ASN B 160       1.704  -2.716 -21.511  1.00  1.00
ATOM    640  O   ASN B 160       2.167  -2.287 -22.569  1.00  1.00
ATOM    641  N   ILE B 161       0.992  -3.864 -21.689  1.00  1.00
ATOM    642  CA  ILE B 161       1.399  -4.878 -22.654  1.00  1.00
ATOM    643  C   ILE B 161       0.905  -4.537 -24.054  1.00  1.00
ATOM    644  O   ILE B 161       1.627  -4.707 -25.036  1.00  1.00
ATOM    645  N   HIS B 162      -0.281  -4.198 -24.318  1.00  1.00
ATOM    646  CA  HIS B 162      -0.940  -4.040 -25.608  1.00  1.00
ATOM    647  C   HIS B 162      -2.340  -3.463 -25.444  1.00  1.00
ATOM    648  O   HIS B 162      -3.065  -3.821 -24.516  1.00  1.00
ATOM    649  N   PRO B 163      -2.701  -2.557 -26.446  1.00  1.00
ATOM    650  CA  PRO B 163      -4.017  -1.932 -26.380  1.00  1.00
ATOM    651  C   PRO B 163      -5.074  -2.801 -27.050  1.00  1.00
ATOM    652  O   PRO B 163      -6.237  -2.802 -26.646  1.00  1.00
ATOM    653  N   VAL B 164      -4.743  -3.665 -27.871  1.00  1.00
ATOM    654  CA  VAL B 164      -5.613  -4.689 -28.435  1.00  1.00
ATOM    655  C   VAL B 164      -5.818  -5.838 -27.456  1.00  1.00
ATOM    656  O   VAL B 164      -4.855  -6.428 -26.965  1.00  1.00
ATOM    657  N   THR B 165      -7.128  -6.033 -27.067  1.00  1.00
ATOM    658  CA  THR B 165      -7.488  -7.001 -26.037  1.00  1.00
ATOM    659  C   THR B 165      -8.773  -7.736 -26.398  1.00  1.00
ATOM    660  O   THR B 165      -9.699  -7.150 -26.957  1.00  1.00
ATOM    661  N   ILE B 166      -8.744  -9.033 -26.173  1.00  1.00
ATOM    662  CA  ILE B 166      -9.928  -9.878 -26.275  1.00  1.00
ATOM    663  C   ILE B 166     -10.346 -10.407 -24.908  1.00  1.00
ATOM    664  O   ILE B 166      -9.515 -10.887 -24.138  1.00  1.00
ATOM    665  N   GLY B 167     -11.457  -9.950 -24.386  1.00  1.00
ATOM    666  CA  GLY B 167     -11.978 -10.555 -23.167  1.00  1.00
ATOM    667  C   GLY B 167     -12.037  -9.542 -22.031  1.00  1.00
ATOM    668  O   GLY B 167     -11.587  -8.406 -22.176  1.00  1.00
ATOM    669  N   GLU B 168     -12.007  -9.729 -20.952  1.00  1.00
ATOM    670  CA  GLU B 168     -11.883  -8.959 -19.720  1.00  1.00
ATOM    671  C   GLU B 168     -10.423  -8.792 -19.319  1.00  1.00
ATOM    672  O   GLU B 168      -9.710  -9.774 -19.110  1.00  1.00
ATOM    673  N   CYS B 169      -9.830  -7.688 -19.825  1.00  1.00
ATOM    674  CA  CYS B 169      -8.409  -7.412 -19.657  1.00  1.00
ATOM    675  C   CYS B 169      -8.185  -6.192 -18.773  1.00  1.00
ATOM    676  O   CYS B 169      -8.961  -5.236 -18.811  1.00  1.00
ATOM    677  N   PRO B 170      -6.968  -6.112 -17.994  1.00  1.00
ATOM    678  CA  PRO B 170      -6.631  -4.840 -17.367  1.00  1.00
ATOM    679  C   PRO B 170      -6.662  -3.701 -18.378  1.00  1.00
ATOM    680  O   PRO B 170      -6.192  -3.847 -19.506  1.00  1.00
ATOM    681  N   LYS B 171      -6.963  -2.435 -17.783  1.00  1.00
ATOM    682  CA  LYS B 171      -6.912  -1.234 -18.609  1.00  1.00
ATOM    683  C   LYS B 171      -5.500  -0.978 -19.120  1.00  1.00
ATOM    684  O   LYS B 171      -4.539  -0.993 -18.351  1.00  1.00
ATOM    685  N   TYR B 172      -5.406  -0.715 -20.500  1.00  1.00
ATOM    686  CA  TYR B 172      -4.101  -0.392 -21.064  1.00  1.00
ATOM    687  C   TYR B 172      -3.732   1.062 -20.801  1.00  1.00
ATOM    688  O   TYR B 172      -4.556   1.961 -20.965  1.00  1.00
ATOM    689  N   VAL B 173      -2.474   1.249 -20.401  1.00  1.00
ATOM    690  CA  VAL B 173      -1.859   2.555 -20.196  1.00  1.00
ATOM    691  C   VAL B 173      -0.411   2.562 -20.669  1.00  1.00
ATOM    692  O   VAL B 173       0.293   1.558 -20.562  1.00  1.00
ATOM    693  N   ARG B 174       0.110   3.660 -21.034  1.00  1.00
ATOM    694  CA  ARG B 174       1.474   3.822 -21.521  1.00  1.00
ATOM    695  C   ARG B 174       2.466   3.888 -20.367  1.00  1.00
ATOM    696  O   ARG B 174       3.624   3.493 -20.507  1.00  1.00
ATOM    697  N   SER B 175       2.133   3.707 -19.223  1.00  1.00
ATOM    698  CA  SER B 175       2.977   3.825 -18.040  1.00  1.00
ATOM    699  C   SER B 175       3.965   2.669 -17.950  1.00  1.00
ATOM    700  O   SER B 175       3.606   1.514 -18.180  1.00  1.00
ATOM    701  N   ALA B 176       5.172   3.021 -17.327  1.00  1.00
ATOM    702  CA  ALA B 176       6.230   2.038 -17.123  1.00  1.00
ATOM    703  C   ALA B 176       6.243   1.533 -15.686  1.00  1.00
ATOM    704  O   ALA B 176       6.537   0.365 -15.432  1.00  1.00
ATOM    705  N   LYS B 177       5.596   2.146 -14.820  1.00  1.00
ATOM    706  CA  LYS B 177       5.516   1.883 -13.388  1.00  1.00
ATOM    707  C   LYS B 177       4.308   2.573 -12.768  1.00  1.00
ATOM    708  O   LYS B 177       3.988   3.712 -13.109  1.00  1.00
ATOM    709  N   LEU B 178       3.572   1.806 -11.976  1.00  1.00
ATOM    710  CA  LEU B 178       2.422   2.159 -11.153  1.00  1.00
ATOM    711  C   LEU B 178       2.393   1.341  -9.866  1.00  1.00
ATOM    712  O   LEU B 178       2.375   0.110  -9.901  1.00  1.00
ATOM    713  N   ARG B 179       3.117   1.800  -8.885  1.00  1.00
ATOM    714  CA  ARG B 179       3.280   1.160  -7.585  1.00  1.00
ATOM    715  C   ARG B 179       2.685   2.013  -6.472  1.00  1.00
ATOM    716  O   ARG B 179       2.924   3.219  -6.406  1.00  1.00
ATOM    717  N   MET B 180       1.655   1.462  -5.783  1.00  1.00
ATOM    718  CA  MET B 180       1.006   2.142  -4.669  1.00  1.00
ATOM    719  C   MET B 180       1.611   1.719  -3.336  1.00  1.00
ATOM    720  O   MET B 180       1.754   0.528  -3.059  1.00  1.00
ATOM    721  N   VAL B 181       2.125   2.768  -2.521  1.00  1.00
ATOM    722  CA  VAL B 181       2.577   2.396  -1.186  1.00  1.00
ATOM    723  C   VAL B 181       1.399   2.084  -0.272  1.00  1.00
ATOM    724  O   VAL B 181       0.399   2.802  -0.265  1.00  1.00
ATOM    725  N   THR B 182       1.623   0.989   0.574  1.00  1.00
ATOM    726  CA  THR B 182       0.601   0.616   1.544  1.00  1.00
ATOM    727  C   THR B 182       1.133   0.707   2.968  1.00  1.00
ATOM    728  O   THR B 182       0.395   1.037   3.897  1.00  1.00
ATOM    729  N   GLY B 183       2.444   0.690   3.074  1.00  1.00
ATOM    730  CA  GLY B 183       3.089   0.901   4.365  1.00  1.00
ATOM    731  C   GLY B 183       3.674   2.304   4.465  1.00  1.00
ATOM    732  O   GLY B 183       3.711   3.043   3.481  1.00  1.00
ATOM    733  N   LEU B 184       4.667   2.509   5.136  1.00  1.00
ATOM    734  CA  LEU B 184       5.279   3.789   5.474  1.00  1.00
ATOM    735  C   LEU B 184       6.736   3.839   5.027  1.00  1.00
ATOM    736  O   LEU B 184       7.419   2.816   4.987  1.00  1.00
ATOM    737  N   ARG B 185       7.305   5.074   5.047  1.00  1.00
ATOM    738  CA  ARG B 185       8.732   5.242   4.800  1.00  1.00
ATOM    739  C   ARG B 185       9.553   4.243   5.605  1.00  1.00
ATOM    740  O   ARG B 185       9.372   4.109   6.816  1.00  1.00
ATOM    741  N   ASN B 186      10.417   3.475   4.834  1.00  1.00
ATOM    742  CA  ASN B 186      11.298   2.502   5.468  1.00  1.00
ATOM    743  C   ASN B 186      12.631   3.133   5.851  1.00  1.00
ATOM    744  O   ASN B 186      13.313   3.721   5.012  1.00  1.00
ATOM    745  N   ILE B 187      12.946   3.202   7.089  1.00  1.00
ATOM    746  CA  ILE B 187      14.146   3.790   7.671  1.00  1.00
ATOM    747  C   ILE B 187      14.800   2.839   8.665  1.00  1.00
ATOM    748  O   ILE B 187      14.312   2.658   9.780  1.00  1.00
ATOM    749  N   PRO B 188      15.350   1.701   8.222  1.00  1.00
ATOM    750  CA  PRO B 188      15.890   0.679   9.109  1.00  1.00
ATOM    751  C   PRO B 188      17.182   1.147   9.766  1.00  1.00
ATOM    752  O   PRO B 188      17.976   1.863   9.156  1.00  1.00
ATOM    753  N   GLY B 189       7.928  14.902   7.182  1.00  1.00
ATOM    754  CA  GLY B 189       6.559  14.686   6.729  1.00  1.00
ATOM    755  C   GLY B 189       5.616  15.732   7.308  1.00  1.00
ATOM    756  O   GLY B 189       5.873  16.292   8.374  1.00  1.00
ATOM    757  N   LEU B 190       4.351  15.703   6.864  1.00  1.00
ATOM    758  CA  LEU B 190       3.381  16.690   7.324  1.00  1.00
ATOM    759  C   LEU B 190       3.188  16.609   8.835  1.00  1.00
ATOM    760  O   LEU B 190       3.015  17.628   9.503  1.00  1.00
ATOM    761  N   PHE B 191       3.212  15.701   9.559  1.00  1.00
ATOM    762  CA  PHE B 191       2.969  15.566  10.990  1.00  1.00
ATOM    763  C   PHE B 191       4.270  15.633  11.779  1.00  1.00
ATOM    764  O   PHE B 191       4.288  16.067  12.931  1.00  1.00
ATOM    765  N   GLY B 192       5.347  15.308  11.324  1.00  1.00
ATOM    766  CA  GLY B 192       6.635  15.650  11.918  1.00  1.00
ATOM    767  C   GLY B 192       7.154  14.518  12.795  1.00  1.00
ATOM    768  O   GLY B 192       8.303  14.540  13.237  1.00  1.00
ATOM    769  N   ALA B 193       6.543  13.314  12.646  1.00  1.00
ATOM    770  CA  ALA B 193       6.958  12.197  13.486  1.00  1.00
ATOM    771  C   ALA B 193       7.852  11.232  12.718  1.00  1.00
ATOM    772  O   ALA B 193       8.820  10.700  13.263  1.00  1.00
ATOM    773  N   ILE B 194       7.406  10.636  11.618  1.00  1.00
ATOM    774  CA  ILE B 194       8.238   9.751  10.811  1.00  1.00
ATOM    775  C   ILE B 194       9.331  10.528  10.090  1.00  1.00
ATOM    776  O   ILE B 194       9.054  11.494   9.378  1.00  1.00
ATOM    777  N   ALA B 195      10.610  10.022  10.193  1.00  1.00
ATOM    778  CA  ALA B 195      11.721  10.756   9.601  1.00  1.00
ATOM    779  C   ALA B 195      11.717  12.213  10.044  1.00  1.00
ATOM    780  O   ALA B 195      11.395  13.109   9.264  1.00  1.00
ATOM    781  N   GLY B 196      11.307  12.410  11.292  1.00  1.00
ATOM    782  CA  GLY B 196      11.258  13.731  11.907  1.00  1.00
ATOM    783  C   GLY B 196      11.839  13.705  13.315  1.00  1.00
ATOM    784  O   GLY B 196      12.748  14.471  13.636  1.00  1.00
ATOM    785  N   PHE B 197      10.897  13.801  14.379  1.00  1.00
ATOM    786  CA  PHE B 197      11.396  13.790  15.749  1.00  1.00
ATOM    787  C   PHE B 197      11.652  12.367  16.230  1.00  1.00
ATOM    788  O   PHE B 197      12.395  12.150  17.188  1.00  1.00
ATOM    789  N   ILE B 198      10.943  11.397  15.710  1.00  1.00
ATOM    790  CA  ILE B 198      11.379  10.008  15.778  1.00  1.00
ATOM    791  C   ILE B 198      12.243   9.642  14.578  1.00  1.00
ATOM    792  O   ILE B 198      11.757   9.569  13.450  1.00  1.00
ATOM    793  N   GLU B 199      13.488   9.792  14.573  1.00  1.00
ATOM    794  CA  GLU B 199      14.405   9.792  13.439  1.00  1.00
ATOM    795  C   GLU B 199      14.409   8.442  12.734  1.00  1.00
ATOM    796  O   GLU B 199      14.486   8.372  11.507  1.00  1.00
ATOM    797  N   GLY B 200      14.220   7.359  13.116  1.00  1.00
ATOM    798  CA  GLY B 200      14.360   6.095  12.404  1.00  1.00
ATOM    799  C   GLY B 200      13.231   5.136  12.758  1.00  1.00
ATOM    800  O   GLY B 200      12.692   5.176  13.864  1.00  1.00
ATOM    801  N   GLY B 201      13.165   4.039  12.051  1.00  1.00
ATOM    802  CA  GLY B 201      12.213   2.968  12.317  1.00  1.00
ATOM    803  C   GLY B 201      12.846   1.863  13.153  1.00  1.00
ATOM    804  O   GLY B 201      14.029   1.559  13.004  1.00  1.00
ATOM    805  N   TRP B 202      12.024   0.858  13.482  1.00  1.00
ATOM    806  CA  TRP B 202      12.458  -0.306  14.246  1.00  1.00
ATOM    807  C   TRP B 202      12.242  -1.593  13.460  1.00  1.00
ATOM    808  O   TRP B 202      11.109  -1.960  13.150  1.00  1.00
ATOM    809  N   THR B 203      13.374  -2.307  13.150  1.00  1.00
ATOM    810  CA  THR B 203      13.233  -3.589  12.470  1.00  1.00
ATOM    811  C   THR B 203      12.820  -4.686  13.444  1.00  1.00
ATOM    812  O   THR B 203      12.106  -5.618  13.076  1.00  1.00
ATOM    813  N   GLY B 204      12.892  -4.384  14.724  1.00  1.00
ATOM    814  CA  GLY B 204      12.584  -5.331  15.789  1.00  1.00
ATOM    815  C   GLY B 204      11.098  -5.317  16.126  1.00  1.00
ATOM    816  O   GLY B 204      10.551  -6.311  16.603  1.00  1.00
ATOM    817  N   MET B 205      10.365  -4.354  15.868  1.00  1.00
ATOM    818  CA  MET B 205       8.907  -4.332  15.889  1.00  1.00
ATOM    819  C   MET B 205       8.328  -4.922  14.610  1.00  1.00
ATOM    820  O   MET B 205       8.385  -4.303  13.547  1.00  1.00
ATOM    821  N   ILE B 206       8.005  -6.211  14.643  1.00  1.00
ATOM    822  CA  ILE B 206       7.668  -6.968  13.443  1.00  1.00
ATOM    823  C   ILE B 206       6.175  -7.265  13.380  1.00  1.00
ATOM    824  O   ILE B 206       5.602  -7.385  12.297  1.00  1.00
ATOM    825  N   ASP B 207       5.330  -6.822  14.219  1.00  1.00
ATOM    826  CA  ASP B 207       3.929  -7.221  14.270  1.00  1.00
ATOM    827  C   ASP B 207       3.009  -6.036  14.009  1.00  1.00
ATOM    828  O   ASP B 207       1.900  -6.199  13.501  1.00  1.00
ATOM    829  N   GLY B 208       3.312  -4.999  13.561  1.00  1.00
ATOM    830  CA  GLY B 208       2.495  -3.884  13.097  1.00  1.00
ATOM    831  C   GLY B 208       3.360  -2.697  12.693  1.00  1.00
ATOM    832  O   GLY B 208       4.517  -2.593  13.101  1.00  1.00
ATOM    833  N   TRP B 209       2.594  -1.627  12.186  1.00  1.00
ATOM    834  CA  TRP B 209       3.294  -0.447  11.694  1.00  1.00
ATOM    835  C   TRP B 209       3.653   0.496  12.835  1.00  1.00
ATOM    836  O   TRP B 209       4.726   1.100  12.840  1.00  1.00
ATOM    837  N   TYR B 210       3.004   0.703  13.778  1.00  1.00
ATOM    838  CA  TYR B 210       3.221   1.555  14.941  1.00  1.00
ATOM    839  C   TYR B 210       3.133   0.755  16.234  1.00  1.00
ATOM    840  O   TYR B 210       2.372  -0.208  16.329  1.00  1.00
ATOM    841  N   GLY B 211       3.931   1.424  17.314  1.00  1.00
ATOM    842  CA  GLY B 211       3.871   0.725  18.592  1.00  1.00
ATOM    843  C   GLY B 211       4.858   1.315  19.590  1.00  1.00
ATOM    844  O   GLY B 211       5.718   2.118  19.227  1.00  1.00
ATOM    845  N   TYR B 212       5.412   0.367  20.471  1.00  1.00
ATOM    846  CA  TYR B 212       6.156   0.792  21.651  1.00  1.00
ATOM    847  C   TYR B 212       7.415  -0.045  21.839  1.00  1.00
ATOM    848  O   TYR B 212       7.447  -1.224  21.487  1.00  1.00
ATOM    849  N   HIS B 213       8.427   0.585  22.347  1.00  1.00
ATOM    850  CA  HIS B 213       9.629  -0.028  22.900  1.00  1.00
ATOM    851  C   HIS B 213       9.797   0.321  24.373  1.00  1.00
ATOM    852  O   HIS B 213       9.618   1.472  24.772  1.00  1.00
ATOM    853  N   HIS B 214       9.891  -0.587  25.255  1.00  1.00
ATOM    854  CA  HIS B 214      10.015  -0.310  26.681  1.00  1.00
ATOM    855  C   HIS B 214      11.297  -0.907  27.248  1.00  1.00
ATOM    856  O   HIS B 214      11.739  -1.974  26.821  1.00  1.00
ATOM    857  N   GLN B 215      11.754  -0.381  28.289  1.00  1.00
ATOM    858  CA  GLN B 215      12.919  -0.727  29.095  1.00  1.00
ATOM    859  C   GLN B 215      12.634  -0.547  30.580  1.00  1.00
ATOM    860  O   GLN B 215      12.124   0.490  31.003  1.00  1.00
ATOM    861  N   ASN B 216      12.539  -1.597  31.332  1.00  1.00
ATOM    862  CA  ASN B 216      12.319  -1.556  32.773  1.00  1.00
ATOM    863  C   ASN B 216      13.125  -2.636  33.484  1.00  1.00
ATOM    864  O   ASN B 216      13.469  -3.659  32.891  1.00  1.00
ATOM    865  N   GLU B 217      13.091  -2.720  34.760  1.00  1.00
ATOM    866  CA  GLU B 217      13.813  -3.728  35.527  1.00  1.00
ATOM    867  C   GLU B 217      13.546  -5.127  34.987  1.00  1.00
ATOM    868  O   GLU B 217      14.445  -5.967  34.940  1.00  1.00
ATOM    869  N   GLN B 218      12.501  -5.497  34.555  1.00  1.00
ATOM    870  CA  GLN B 218      12.083  -6.790  34.028  1.00  1.00
ATOM    871  C   GLN B 218      12.518  -6.960  32.578  1.00  1.00
ATOM    872  O   GLN B 218      12.766  -8.076  32.121  1.00  1.00
ATOM    873  N   GLY B 219      13.175  -6.216  31.941  1.00  1.00
ATOM    874  CA  GLY B 219      13.697  -6.427  30.597  1.00  1.00
ATOM    875  C   GLY B 219      13.363  -5.252  29.686  1.00  1.00
ATOM    876  O   GLY B 219      12.829  -4.238  30.135  1.00  1.00
ATOM    877  N   SER B 220      13.591  -5.617  28.314  1.00  1.00
ATOM    878  CA  SER B 220      13.153  -4.711  27.258  1.00  1.00
ATOM    879  C   SER B 220      12.585  -5.481  26.072  1.00  1.00
ATOM    880  O   SER B 220      13.049  -6.575  25.750  1.00  1.00
ATOM    881  N   GLY B 221      11.662  -4.874  25.384  1.00  1.00
ATOM    882  CA  GLY B 221      11.042  -5.506  24.226  1.00  1.00
ATOM    883  C   GLY B 221      10.377  -4.473  23.325  1.00  1.00
ATOM    884  O   GLY B 221      10.100  -3.351  23.750  1.00  1.00
ATOM    885  N   TYR B 222       9.790  -4.969  22.253  1.00  1.00
ATOM    886  CA  TYR B 222       8.898  -4.226  21.372  1.00  1.00
ATOM    887  C   TYR B 222       7.499  -4.830  21.367  1.00  1.00
ATOM    888  O   TYR B 222       7.338  -6.047  21.464  1.00  1.00
ATOM    889  N   ALA B 223       6.522  -3.945  21.048  1.00  1.00
ATOM    890  CA  ALA B 223       5.116  -4.319  20.946  1.00  1.00
ATOM    891  C   ALA B 223       4.350  -3.344  20.061  1.00  1.00
ATOM    892  O   ALA B 223       4.523  -2.129  20.165  1.00  1.00
ATOM    893  N   ALA B 224       3.717  -3.847  18.967  1.00  1.00
ATOM    894  CA  ALA B 224       2.893  -2.986  18.127  1.00  1.00
ATOM    895  C   ALA B 224       1.630  -2.548  18.858  1.00  1.00
ATOM    896  O   ALA B 224       0.986  -3.347  19.538  1.00  1.00
ATOM    897  N   ASP B 225       1.239  -1.210  18.617  1.00  1.00
ATOM    898  CA  ASP B 225      -0.105  -0.819  19.028  1.00  1.00
ATOM    899  C   ASP B 225      -1.158  -1.413  18.102  1.00  1.00
ATOM    900  O   ASP B 225      -1.157  -1.155  16.898  1.00  1.00
ATOM    901  N   GLN B 226      -1.905  -2.427  18.658  1.00  1.00
ATOM    902  CA  GLN B 226      -2.785  -3.246  17.832  1.00  1.00
ATOM    903  C   GLN B 226      -3.963  -2.434  17.309  1.00  1.00
ATOM    904  O   GLN B 226      -4.384  -2.600  16.164  1.00  1.00
ATOM    905  N   LYS B 227      -4.513  -1.507  18.017  1.00  1.00
ATOM    906  CA  LYS B 227      -5.680  -0.726  17.622  1.00  1.00
ATOM    907  C   LYS B 227      -5.358   0.191  16.449  1.00  1.00
ATOM    908  O   LYS B 227      -6.153   0.326  15.518  1.00  1.00
ATOM    909  N   SER B 228      -4.265   0.967  16.536  1.00  1.00
ATOM    910  CA  SER B 228      -3.894   1.891  15.472  1.00  1.00
ATOM    911  C   SER B 228      -3.394   1.144  14.243  1.00  1.00
ATOM    912  O   SER B 228      -3.663   1.543  13.110  1.00  1.00
ATOM    913  N   THR B 229      -2.700   0.010  14.466  1.00  1.00
ATOM    914  CA  THR B 229      -2.227  -0.814  13.360  1.00  1.00
ATOM    915  C   THR B 229      -3.391  -1.422  12.589  1.00  1.00
ATOM    916  O   THR B 229      -3.386  -1.450  11.358  1.00  1.00
ATOM    917  N   GLN B 230      -4.389  -1.947  13.320  1.00  1.00
ATOM    918  CA  GLN B 230      -5.553  -2.579  12.711  1.00  1.00
ATOM    919  C   GLN B 230      -6.427  -1.555  11.998  1.00  1.00
ATOM    920  O   GLN B 230      -6.929  -1.808  10.903  1.00  1.00
ATOM    921  N   ASN B 231      -6.637  -0.393  12.579  1.00  1.00
ATOM    922  CA  ASN B 231      -7.412   0.679  11.966  1.00  1.00
ATOM    923  C   ASN B 231      -6.734   1.196  10.704  1.00  1.00
ATOM    924  O   ASN B 231      -7.396   1.490   9.708  1.00  1.00
ATOM    925  N   ALA B 232      -5.400   1.271  10.708  1.00  1.00
ATOM    926  CA  ALA B 232      -4.636   1.739   9.558  1.00  1.00
ATOM    927  C   ALA B 232      -4.648   0.713   8.433  1.00  1.00
ATOM    928  O   ALA B 232      -4.751   1.066   7.258  1.00  1.00
ATOM    929  N   ILE B 233      -4.506  -0.574   8.753  1.00  1.00
ATOM    930  CA  ILE B 233      -4.606  -1.622   7.746  1.00  1.00
ATOM    931  C   ILE B 233      -5.987  -1.637   7.102  1.00  1.00
ATOM    932  O   ILE B 233      -6.115  -1.802   5.889  1.00  1.00
ATOM    933  N   ASN B 234      -7.033  -1.420   7.949  1.00  1.00
ATOM    934  CA  ASN B 234      -8.395  -1.320   7.439  1.00  1.00
ATOM    935  C   ASN B 234      -8.532  -0.163   6.458  1.00  1.00
ATOM    936  O   ASN B 234      -9.171  -0.293   5.414  1.00  1.00
ATOM    937  N   GLY B 235      -7.976   0.989   6.806  1.00  1.00
ATOM    938  CA  GLY B 235      -8.074   2.200   6.000  1.00  1.00
ATOM    939  C   GLY B 235      -7.315   2.051   4.688  1.00  1.00
ATOM    940  O   GLY B 235      -7.800   2.451   3.630  1.00  1.00
ATOM    941  N   ILE B 236      -6.026   1.604   4.773  1.00  1.00
ATOM    942  CA  ILE B 236      -5.169   1.470   3.601  1.00  1.00
ATOM    943  C   ILE B 236      -5.737   0.457   2.616  1.00  1.00
ATOM    944  O   ILE B 236      -5.730   0.682   1.405  1.00  1.00
ATOM    945  N   THR B 237      -6.252  -0.643   3.082  1.00  1.00
ATOM    946  CA  THR B 237      -6.831  -1.674   2.229  1.00  1.00
ATOM    947  C   THR B 237      -8.133  -1.198   1.597  1.00  1.00
ATOM    948  O   THR B 237      -8.400  -1.466   0.425  1.00  1.00
ATOM    949  N   ASN B 238      -8.925  -0.437   2.309  1.00  1.00
ATOM    950  CA  ASN B 238     -10.121   0.182   1.752  1.00  1.00
ATOM    951  C   ASN B 238      -9.766   1.169   0.647  1.00  1.00
ATOM    952  O   ASN B 238     -10.456   1.251  -0.370  1.00  1.00
ATOM    953  N   LYS B 239      -8.632   1.898   0.852  1.00  1.00
ATOM    954  CA  LYS B 239      -8.148   2.842  -0.149  1.00  1.00
ATOM    955  C   LYS B 239      -7.733   2.124  -1.427  1.00  1.00
ATOM    956  O   LYS B 239      -8.012   2.592  -2.531  1.00  1.00
ATOM    957  N   VAL B 240      -7.038   0.992  -1.297  1.00  1.00
ATOM    958  CA  VAL B 240      -6.652   0.187  -2.450  1.00  1.00
ATOM    959  C   VAL B 240      -7.876  -0.307  -3.211  1.00  1.00
ATOM    960  O   VAL B 240      -7.912  -0.267  -4.441  1.00  1.00
ATOM    961  N   ASN B 241      -8.874  -0.787  -2.460  1.00  1.00
ATOM    962  CA  ASN B 241     -10.121  -1.276  -3.036  1.00  1.00
ATOM    963  C   ASN B 241     -10.851  -0.172  -3.790  1.00  1.00
ATOM    964  O   ASN B 241     -11.393  -0.399  -4.871  1.00  1.00
ATOM    965  N   THR B 242     -10.917   1.024  -3.199  1.00  1.00
ATOM    966  CA  THR B 242     -11.568   2.172  -3.817  1.00  1.00
ATOM    967  C   THR B 242     -10.895   2.546  -5.131  1.00  1.00
ATOM    968  O   THR B 242     -11.564   2.872  -6.112  1.00  1.00
ATOM    969  N   VAL B 243      -9.567   2.627  -5.123  1.00  1.00
ATOM    970  CA  VAL B 243      -8.792   2.916  -6.324  1.00  1.00
ATOM    971  C   VAL B 243      -9.033   1.866  -7.401  1.00  1.00
ATOM    972  O   VAL B 243      -9.178   2.193  -8.579  1.00  1.00
ATOM    973  N   ILE B 244      -8.970   0.620  -7.057  1.00  1.00
ATOM    974  CA  ILE B 244      -9.196  -0.486  -7.980  1.00  1.00
ATOM    975  C   ILE B 244     -10.618  -0.466  -8.526  1.00  1.00
ATOM    976  O   ILE B 244     -10.840  -0.695  -9.715  1.00  1.00
ATOM    977  N   GLU B 245     -11.583  -0.230  -7.745  1.00  1.00
ATOM    978  CA  GLU B 245     -13.005  -0.229  -8.069  1.00  1.00
ATOM    979  C   GLU B 245     -13.319   0.781  -9.165  1.00  1.00
ATOM    980  O   GLU B 245     -14.135   0.519 -10.049  1.00  1.00
ATOM    981  N   LYS B 246     -12.703   1.853  -9.279  1.00  1.00
ATOM    982  CA  LYS B 246     -13.024   2.938 -10.198  1.00  1.00
ATOM    983  C   LYS B 246     -12.442   2.677 -11.582  1.00  1.00
ATOM    984  O   LYS B 246     -13.053   3.014 -12.596  1.00  1.00
ATOM    985  N   MET B 247     -11.389   2.005 -11.699  1.00  1.00
ATOM    986  CA  MET B 247     -10.827   1.606 -12.983  1.00  1.00
ATOM    987  C   MET B 247      -9.908   0.400 -12.831  1.00  1.00
ATOM    988  O   MET B 247      -8.947   0.434 -12.063  1.00  1.00
ATOM    989  N   ASN B 248     -10.495  -0.761 -13.541  1.00  1.00
ATOM    990  CA  ASN B 248      -9.753  -2.008 -13.403  1.00  1.00
ATOM    991  C   ASN B 248     -10.103  -2.984 -14.518  1.00  1.00
ATOM    992  O   ASN B 248      -9.287  -3.821 -14.903  1.00  1.00
ATOM    993  N   ILE B 249     -10.604  -2.694 -15.598  1.00  1.00
ATOM    994  CA  ILE B 249     -10.989  -3.626 -16.651  1.00  1.00
ATOM    995  C   ILE B 249     -11.378  -2.887 -17.925  1.00  1.00
ATOM    996  O   ILE B 249     -11.900  -1.774 -17.874  1.00  1.00
ATOM    997  N   GLN B 250     -10.994  -3.471 -19.019  1.00  1.00
ATOM    998  CA  GLN B 250     -11.412  -3.108 -20.368  1.00  1.00
ATOM    999  C   GLN B 250     -11.955  -4.315 -21.121  1.00  1.00
ATOM   1000  O   GLN B 250     -11.435  -5.424 -20.993  1.00  1.00
ATOM   1001  N   PHE B 251     -13.106  -4.207 -21.689  1.00  1.00
ATOM   1002  CA  PHE B 251     -13.631  -5.282 -22.523  1.00  1.00
ATOM   1003  C   PHE B 251     -12.933  -5.321 -23.876  1.00  1.00
ATOM   1004  O   PHE B 251     -12.504  -4.290 -24.394  1.00  1.00
ATOM   1005  N   THR B 252     -13.179  -6.246 -24.707  1.00  1.00
ATOM   1006  CA  THR B 252     -12.615  -6.377 -26.045  1.00  1.00
ATOM   1007  C   THR B 252     -12.543  -5.027 -26.747  1.00  1.00
ATOM   1008  O   THR B 252     -13.520  -4.278 -26.774  1.00  1.00
ATOM   1009  N   ALA B 253     -11.306  -4.739 -27.181  1.00  1.00
ATOM   1010  CA  ALA B 253     -10.912  -3.578 -27.970  1.00  1.00
ATOM   1011  C   ALA B 253      -9.985  -3.977 -29.111  1.00  1.00
ATOM   1012  O   ALA B 253      -8.990  -4.671 -28.903  1.00  1.00
ATOM   1013  N   VAL B 254     -10.458  -4.000 -30.294  1.00  1.00
ATOM   1014  CA  VAL B 254      -9.724  -4.436 -31.475  1.00  1.00
ATOM   1015  C   VAL B 254      -9.614  -3.314 -32.500  1.00  1.00
ATOM   1016  O   VAL B 254     -10.535  -2.513 -32.659  1.00  1.00
ATOM   1017  N   GLY B 255      -8.654  -3.204 -33.229  1.00  1.00
ATOM   1018  CA  GLY B 255      -8.472  -2.269 -34.333  1.00  1.00
ATOM   1019  C   GLY B 255      -9.652  -2.317 -35.296  1.00  1.00
ATOM   1020  O   GLY B 255     -10.194  -3.386 -35.576  1.00  1.00
ATOM   1021  N   LYS B 256      -9.771  -1.189 -36.071  1.00  1.00
ATOM   1022  CA  LYS B 256     -10.722  -1.117 -37.174  1.00  1.00
ATOM   1023  C   LYS B 256     -10.013  -1.206 -38.519  1.00  1.00
ATOM   1024  O   LYS B 256      -9.003  -0.538 -38.745  1.00  1.00
ATOM   1025  N   LEU B 257      -9.588  10.562 -37.278  1.00  1.00
ATOM   1026  CA  LEU B 257     -10.669  10.657 -36.304  1.00  1.00
ATOM   1027  C   LEU B 257     -10.653   9.472 -35.344  1.00  1.00
ATOM   1028  O   LEU B 257     -10.902   9.625 -34.149  1.00  1.00
ATOM   1029  N   ASN B 258     -10.556   8.251 -35.863  1.00  1.00
ATOM   1030  CA  ASN B 258     -10.454   7.059 -35.031  1.00  1.00
ATOM   1031  C   ASN B 258      -9.160   7.058 -34.225  1.00  1.00
ATOM   1032  O   ASN B 258      -9.140   6.645 -33.066  1.00  1.00
ATOM   1033  N   LYS B 259      -8.051   7.377 -34.838  1.00  1.00
ATOM   1034  CA  LYS B 259      -6.771   7.424 -34.141  1.00  1.00
ATOM   1035  C   LYS B 259      -6.758   8.524 -33.088  1.00  1.00
ATOM   1036  O   LYS B 259      -6.165   8.368 -32.020  1.00  1.00
ATOM   1037  N   LYS B 260      -7.382   9.697 -33.388  1.00  1.00
ATOM   1038  CA  LYS B 260      -7.479  10.797 -32.436  1.00  1.00
ATOM   1039  C   LYS B 260      -8.253  10.383 -31.192  1.00  1.00
ATOM   1040  O   LYS B 260      -7.901  10.762 -30.075  1.00  1.00
ATOM   1041  N   VAL B 261      -9.384   9.633 -31.389  1.00  1.00
ATOM   1042  CA  VAL B 261     -10.185   9.142 -30.274  1.00  1.00
ATOM   1043  C   VAL B 261      -9.389   8.173 -29.409  1.00  1.00
ATOM   1044  O   VAL B 261      -9.474   8.208 -28.182  1.00  1.00
ATOM   1045  N   ASP B 262      -8.751   7.162 -30.071  1.00  1.00
ATOM   1046  CA  ASP B 262      -7.958   6.179 -29.343  1.00  1.00
ATOM   1047  C   ASP B 262      -6.797   6.839 -28.611  1.00  1.00
ATOM   1048  O   ASP B 262      -6.490   6.489 -27.472  1.00  1.00
ATOM   1049  N   ASP B 263      -6.043   7.677 -29.213  1.00  1.00
ATOM   1050  CA  ASP B 263      -4.881   8.325 -28.615  1.00  1.00
ATOM   1051  C   ASP B 263      -5.296   9.290 -27.512  1.00  1.00
ATOM   1052  O   ASP B 263      -4.596   9.440 -26.510  1.00  1.00
ATOM   1053  N   GLY B 264      -6.437   9.938 -27.631  1.00  1.00
ATOM   1054  CA  GLY B 264      -6.908  10.902 -26.645  1.00  1.00
ATOM   1055  C   GLY B 264      -7.407  10.203 -25.386  1.00  1.00
ATOM   1056  O   GLY B 264      -7.217  10.696 -24.274  1.00  1.00
ATOM   1057  N   PHE B 265      -8.129   9.108 -25.502  1.00  1.00
ATOM   1058  CA  PHE B 265      -8.564   8.321 -24.354  1.00  1.00
ATOM   1059  C   PHE B 265      -7.375   7.720 -23.616  1.00  1.00
ATOM   1060  O   PHE B 265      -7.361   7.659 -22.387  1.00  1.00
ATOM   1061  N   LEU B 266      -6.408   7.216 -24.394  1.00  1.00
ATOM   1062  CA  LEU B 266      -5.188   6.647 -23.833  1.00  1.00
ATOM   1063  C   LEU B 266      -4.394   7.697 -23.062  1.00  1.00
ATOM   1064  O   LEU B 266      -3.821   7.408 -22.012  1.00  1.00
ATOM   1065  N   ASP B 267      -4.300   8.918 -23.599  1.00  1.00
ATOM   1066  CA  ASP B 267      -3.607  10.010 -22.926  1.00  1.00
ATOM   1067  C   ASP B 267      -4.256  10.332 -21.586  1.00  1.00
ATOM   1068  O   ASP B 267      -3.568  10.605 -20.602  1.00  1.00
ATOM   1069  N   ILE B 268      -5.597  10.361 -21.556  1.00  1.00
ATOM   1070  CA  ILE B 268      -6.356  10.709 -20.360  1.00  1.00
ATOM   1071  C   ILE B 268      -6.220   9.634 -19.290  1.00  1.00
ATOM   1072  O   ILE B 268      -6.080   9.938 -18.105  1.00  1.00
ATOM   1073  N   TRP B 269      -6.365   8.351 -19.684  1.00  1.00
ATOM   1074  CA  TRP B 269      -6.302   7.248 -18.733  1.00  1.00
ATOM   1075  C   TRP B 269      -4.891   7.073 -18.185  1.00  1.00
ATOM   1076  O   TRP B 269      -4.706   6.746 -17.013  1.00  1.00
ATOM   1077  N   THR B 270      -3.892   7.247 -18.989  1.00  1.00
ATOM   1078  CA  THR B 270      -2.507   7.205 -18.537  1.00  1.00
ATOM   1079  C   THR B 270      -2.238   8.272 -17.484  1.00  1.00
ATOM   1080  O   THR B 270      -1.539   8.025 -16.500  1.00  1.00
ATOM   1081  N   TYR B 271      -2.749   9.517 -17.791  1.00  1.00
ATOM   1082  CA  TYR B 271      -2.609  10.637 -16.867  1.00  1.00
ATOM   1083  C   TYR B 271      -3.339  10.365 -15.558  1.00  1.00
ATOM   1084  O   TYR B 271      -2.832  10.671 -14.479  1.00  1.00
ATOM   1085  N   ASN B 272      -4.559   9.880 -15.650  1.00  1.00
ATOM   1086  CA  ASN B 272      -5.419   9.609 -14.504  1.00  1.00
ATOM   1087  C   ASN B 272      -4.808   8.550 -13.595  1.00  1.00
ATOM   1088  O   ASN B 272      -4.870   8.660 -12.370  1.00  1.00
ATOM   1089  N   ALA B 273      -4.332   7.462 -14.171  1.00  1.00
ATOM   1090  CA  ALA B 273      -3.755   6.355 -13.418  1.00  1.00
ATOM   1091  C   ALA B 273      -2.501   6.791 -12.671  1.00  1.00
ATOM   1092  O   ALA B 273      -2.292   6.417 -11.517  1.00  1.00
ATOM   1093  N   GLU B 274      -1.600   7.440 -13.350  1.00  1.00
ATOM   1094  CA  GLU B 274      -0.337   7.859 -12.755  1.00  1.00
ATOM   1095  C   GLU B 274      -0.560   8.902 -11.667  1.00  1.00
ATOM   1096  O   GLU B 274       0.088   8.870 -10.621  1.00  1.00
ATOM   1097  N   LEU B 275      -1.402   9.867 -11.888  1.00  1.00
ATOM   1098  CA  LEU B 275      -1.664  10.946 -10.943  1.00  1.00
ATOM   1099  C   LEU B 275      -2.420  10.438  -9.721  1.00  1.00
ATOM   1100  O   LEU B 275      -2.183  10.889  -8.600  1.00  1.00
ATOM   1101  N   LEU B 276      -3.381   9.566  -9.903  1.00  1.00
ATOM   1102  CA  LEU B 276      -4.111   8.958  -8.797  1.00  1.00
ATOM   1103  C   LEU B 276      -3.164   8.243  -7.839  1.00  1.00
ATOM   1104  O   LEU B 276      -3.337   8.301  -6.622  1.00  1.00
ATOM   1105  N   VAL B 277      -2.204   7.501  -8.412  1.00  1.00
ATOM   1106  CA  VAL B 277      -1.235   6.766  -7.608  1.00  1.00
ATOM   1107  C   VAL B 277      -0.301   7.714  -6.868  1.00  1.00
ATOM   1108  O   VAL B 277       0.020   7.498  -5.699  1.00  1.00
ATOM   1109  N   LEU B 278       0.190   8.735  -7.578  1.00  1.00
ATOM   1110  CA  LEU B 278       1.099   9.709  -6.987  1.00  1.00
ATOM   1111  C   LEU B 278       0.430  10.465  -5.843  1.00  1.00
ATOM   1112  O   LEU B 278       1.047  10.717  -4.808  1.00  1.00
ATOM   1113  N   LEU B 279      -0.769  10.924  -6.040  1.00  1.00
ATOM   1114  CA  LEU B 279      -1.506  11.665  -5.023  1.00  1.00
ATOM   1115  C   LEU B 279      -1.828  10.782  -3.823  1.00  1.00
ATOM   1116  O   LEU B 279      -1.756  11.226  -2.677  1.00  1.00
ATOM   1117  N   GLU B 280      -2.331   9.565  -4.085  1.00  1.00
ATOM   1118  CA  GLU B 280      -2.675   8.639  -3.012  1.00  1.00
ATOM   1119  C   GLU B 280      -1.436   8.212  -2.235  1.00  1.00
ATOM   1120  O   GLU B 280      -1.484   8.041  -1.017  1.00  1.00
ATOM   1121  N   ASN B 281      -0.316   8.069  -2.891  1.00  1.00
ATOM   1122  CA  ASN B 281       0.944   7.715  -2.247  1.00  1.00
ATOM   1123  C   ASN B 281       1.358   8.771  -1.231  1.00  1.00
ATOM   1124  O   ASN B 281       1.849   8.447  -0.149  1.00  1.00
ATOM   1125  N   GLU B 282       1.288  10.039  -1.632  1.00  1.00
ATOM   1126  CA  GLU B 282       1.591  11.149  -0.736  1.00  1.00
ATOM   1127  C   GLU B 282       0.679  11.137   0.484  1.00  1.00
ATOM   1128  O   GLU B 282       1.119  11.400   1.603  1.00  1.00
ATOM   1129  N   ARG B 283      -0.599  10.890   0.275  1.00  1.00
ATOM   1130  CA  ARG B 283      -1.596  10.869   1.338  1.00  1.00
ATOM   1131  C   ARG B 283      -1.368   9.698   2.285  1.00  1.00
ATOM   1132  O   ARG B 283      -1.555   9.820   3.495  1.00  1.00
ATOM   1133  N   THR B 284      -0.993   8.539   1.753  1.00  1.00
ATOM   1134  CA  THR B 284      -0.729   7.336   2.532  1.00  1.00
ATOM   1135  C   THR B 284       0.432   7.547   3.496  1.00  1.00
ATOM   1136  O   THR B 284       0.388   7.102   4.643  1.00  1.00
ATOM   1137  N   LEU B 285       1.523   8.113   2.993  1.00  1.00
ATOM   1138  CA  LEU B 285       2.687   8.391   3.826  1.00  1.00
ATOM   1139  C   LEU B 285       2.356   9.401   4.919  1.00  1.00
ATOM   1140  O   LEU B 285       2.798   9.264   6.059  1.00  1.00
ATOM   1141  N   ASP B 286       1.579  10.400   4.572  1.00  1.00
ATOM   1142  CA  ASP B 286       1.162  11.405   5.542  1.00  1.00
ATOM   1143  C   ASP B 286       0.251  10.801   6.604  1.00  1.00
ATOM   1144  O   ASP B 286       0.337  11.151   7.781  1.00  1.00
ATOM   1145  N   PHE B 287      -0.617   9.845   6.173  1.00  1.00
ATOM   1146  CA  PHE B 287      -1.531   9.138   7.062  1.00  1.00
ATOM   1147  C   PHE B 287      -0.771   8.375   8.140  1.00  1.00
ATOM   1148  O   PHE B 287      -1.189   8.334   9.297  1.00  1.00
ATOM   1149  N   HIS B 288       0.270   7.648   7.726  1.00  1.00
ATOM   1150  CA  HIS B 288       1.117   6.914   8.658  1.00  1.00
ATOM   1151  C   HIS B 288       1.813   7.857   9.630  1.00  1.00
ATOM   1152  O   HIS B 288       1.924   7.565  10.821  1.00  1.00
ATOM   1153  N   ASP B 289       2.364   8.984   9.073  1.00  1.00
ATOM   1154  CA  ASP B 289       3.006   9.995   9.906  1.00  1.00
ATOM   1155  C   ASP B 289       2.050  10.520  10.969  1.00  1.00
ATOM   1156  O   ASP B 289       2.438  10.728  12.119  1.00  1.00
ATOM   1157  N   SER B 290       0.808  10.756  10.596  1.00  1.00
ATOM   1158  CA  SER B 290      -0.236  11.251  11.485  1.00  1.00
ATOM   1159  C   SER B 290      -0.526  10.256  12.601  1.00  1.00
ATOM   1160  O   SER B 290      -0.751  10.643  13.748  1.00  1.00
ATOM   1161  N   ASN B 291      -0.650   8.975  12.261  1.00  1.00
ATOM   1162  CA  ASN B 291      -0.939   7.908  13.212  1.00  1.00
ATOM   1163  C   ASN B 291       0.146   7.810  14.277  1.00  1.00
ATOM   1164  O   ASN B 291      -0.143   7.579  15.451  1.00  1.00
ATOM   1165  N   VAL B 292       1.414   7.920  13.834  1.00  1.00
ATOM   1166  CA  VAL B 292       2.536   7.907  14.764  1.00  1.00
ATOM   1167  C   VAL B 292       2.484   9.103  15.707  1.00  1.00
ATOM   1168  O   VAL B 292       2.729   8.971  16.906  1.00  1.00
ATOM   1169  N   LYS B 293       2.242  10.277  15.131  1.00  1.00
ATOM   1170  CA  LYS B 293       2.161  11.525  15.881  1.00  1.00
ATOM   1171  C   LYS B 293       1.058  11.466  16.930  1.00  1.00
ATOM   1172  O   LYS B 293       1.228  11.944  18.051  1.00  1.00
ATOM   1173  N   ASN B 294      -0.119  10.921  16.530  1.00  1.00
ATOM   1174  CA  ASN B 294      -1.270  10.813  17.418  1.00  1.00
ATOM   1175  C   ASN B 294      -1.004   9.827  18.548  1.00  1.00
ATOM   1176  O   ASN B 294      -1.433  10.038  19.682  1.00  1.00
ATOM   1177  N   LEU B 295      -0.392   8.697  18.273  1.00  1.00
ATOM   1178  CA  LEU B 295      -0.011   7.709  19.275  1.00  1.00
ATOM   1179  C   LEU B 295       0.948   8.304  20.300  1.00  1.00
ATOM   1180  O   LEU B 295       0.836   8.040  21.497  1.00  1.00
ATOM   1181  N   TYR B 296       1.860   9.117  19.816  1.00  1.00
ATOM   1182  CA  TYR B 296       2.826   9.788  20.678  1.00  1.00
ATOM   1183  C   TYR B 296       2.142  10.797  21.591  1.00  1.00
ATOM   1184  O   TYR B 296       2.477  10.908  22.770  1.00  1.00
ATOM   1185  N   GLU B 297       1.312  11.659  21.011  1.00  1.00
ATOM   1186  CA  GLU B 297       0.568  12.662  21.763  1.00  1.00
ATOM   1187  C   GLU B 297      -0.363  12.011  22.778  1.00  1.00
ATOM   1188  O   GLU B 297      -0.541  12.517  23.886  1.00  1.00
ATOM   1189  N   LYS B 298      -0.947  10.888  22.458  1.00  1.00
ATOM   1190  CA  LYS B 298      -1.819  10.128  23.345  1.00  1.00
ATOM   1191  C   LYS B 298      -1.078   9.686  24.601  1.00  1.00
ATOM   1192  O   LYS B 298      -1.629   9.716  25.701  1.00  1.00
ATOM   1193  N   VAL B 299       0.103   9.064  24.426  1.00  1.00
ATOM   1194  CA  VAL B 299       0.938   8.658  25.551  1.00  1.00
ATOM   1195  C   VAL B 299       1.385   9.863  26.369  1.00  1.00
ATOM   1196  O   VAL B 299       1.393   9.822  27.599  1.00  1.00
ATOM   1197  N   LYS B 300       1.763  10.929  25.652  1.00  1.00
ATOM   1198  CA  LYS B 300       2.222  12.140  26.321  1.00  1.00
ATOM   1199  C   LYS B 300       1.152  12.694  27.254  1.00  1.00
ATOM   1200  O   LYS B 300       1.450  13.133  28.365  1.00  1.00
ATOM   1201  N   SER B 301      -0.097  12.696  26.820  1.00  1.00
ATOM   1202  CA  SER B 301      -1.212  13.241  27.584  1.00  1.00
ATOM   1203  C   SER B 301      -1.581  12.329  28.747  1.00  1.00
ATOM   1204  O   SER B 301      -1.988  12.797  29.810  1.00  1.00
ATOM   1205  N   GLN B 302      -1.350  11.045  28.671  1.00  1.00
ATOM   1206  CA  GLN B 302      -1.607  10.122  29.770  1.00  1.00
ATOM   1207  C   GLN B 302      -0.594  10.308  30.893  1.00  1.00
ATOM   1208  O   GLN B 302      -0.939  10.229  32.072  1.00  1.00
ATOM   1209  N   LEU B 303       0.696  10.355  30.552  1.00  1.00
ATOM   1210  CA  LEU B 303       1.779  10.437  31.526  1.00  1.00
ATOM   1211  C   LEU B 303       1.882  11.838  32.118  1.00  1.00
ATOM   1212  O   LEU B 303       2.192  12.002  33.298  1.00  1.00
ATOM   1213  N   LYS B 304       1.468  12.807  31.612  1.00  1.00
ATOM   1214  CA  LYS B 304       1.607  14.172  32.107  1.00  1.00
ATOM   1215  C   LYS B 304       3.027  14.441  32.588  1.00  1.00
ATOM   1216  O   LYS B 304       3.888  14.853  31.811  1.00  1.00
ATOM   1217  N   ASN B 305       3.227  14.801  33.847  1.00  1.00
ATOM   1218  CA  ASN B 305       4.524  15.121  34.430  1.00  1.00
ATOM   1219  C   ASN B 305       5.076  13.946  35.225  1.00  1.00
ATOM   1220  O   ASN B 305       6.239  13.949  35.630  1.00  1.00
ATOM   1221  N   ASN B 306       4.450  12.791  35.204  1.00  1.00
ATOM   1222  CA  ASN B 306       4.966  11.558  35.788  1.00  1.00
ATOM   1223  C   ASN B 306       6.085  10.971  34.937  1.00  1.00
ATOM   1224  O   ASN B 306       6.962  10.273  35.445  1.00  1.00
ATOM   1225  N   ALA B 307       6.422  11.536  33.974  1.00  1.00
ATOM   1226  CA  ALA B 307       7.490  11.236  33.028  1.00  1.00
ATOM   1227  C   ALA B 307       8.028  12.508  32.384  1.00  1.00
ATOM   1228  O   ALA B 307       7.288  13.468  32.169  1.00  1.00
ATOM   1229  N   LYS B 308       9.195  12.396  31.796  1.00  1.00
ATOM   1230  CA  LYS B 308       9.855  13.478  31.075  1.00  1.00
ATOM   1231  C   LYS B 308      10.107  13.098  29.622  1.00  1.00
ATOM   1232  O   LYS B 308      10.476  11.962  29.322  1.00  1.00
ATOM   1233  N   GLU B 309       9.747  14.050  28.682  1.00  1.00
ATOM   1234  CA  GLU B 309      10.184  13.824  27.309  1.00  1.00
ATOM   1235  C   GLU B 309      11.699  13.927  27.189  1.00  1.00
ATOM   1236  O   GLU B 309      12.295  14.935  27.568  1.00  1.00
ATOM   1237  N   ILE B 310      12.325  12.816  26.665  1.00  1.00
ATOM   1238  CA  ILE B 310      13.777  12.705  26.590  1.00  1.00
ATOM   1239  C   ILE B 310      14.258  12.744  25.146  1.00  1.00
ATOM   1240  O   ILE B 310      15.401  13.112  24.872  1.00  1.00
ATOM   1241  N   GLY B 311      13.468  12.680  24.227  1.00  1.00
ATOM   1242  CA  GLY B 311      13.921  12.906  22.859  1.00  1.00
ATOM   1243  C   GLY B 311      13.591  11.717  21.966  1.00  1.00
ATOM   1244  O   GLY B 311      13.739  10.564  22.371  1.00  1.00
ATOM   1245  N   ASN B 312      13.379  12.035  20.723  1.00  1.00
ATOM   1246  CA  ASN B 312      13.370  10.920  19.785  1.00  1.00
ATOM   1247  C   ASN B 312      12.111  10.076  19.944  1.00  1.00
ATOM   1248  O   ASN B 312      12.076   8.914  19.540  1.00  1.00
ATOM   1249  N   GLY B 313      11.116  10.508  20.755  1.00  1.00
ATOM   1250  CA  GLY B 313       9.869   9.768  20.910  1.00  1.00
ATOM   1251  C   GLY B 313       9.915   8.861  22.133  1.00  1.00
ATOM   1252  O   GLY B 313       8.953   8.152  22.428  1.00  1.00
ATOM   1253  N   CYS B 314      10.720   9.204  23.083  1.00  1.00
ATOM   1254  CA  CYS B 314      10.929   8.429  24.300  1.00  1.00
ATOM   1255  C   CYS B 314      10.523   9.223  25.536  1.00  1.00
ATOM   1256  O   CYS B 314      10.743  10.432  25.608  1.00  1.00
ATOM   1257  N   PHE B 315       9.880   8.560  26.460  1.00  1.00
ATOM   1258  CA  PHE B 315       9.566   9.059  27.793  1.00  1.00
ATOM   1259  C   PHE B 315      10.346   8.304  28.861  1.00  1.00
ATOM   1260  O   PHE B 315      10.495   7.084  28.789  1.00  1.00
ATOM   1261  N   GLU B 316      10.895   9.033  29.787  1.00  1.00
ATOM   1262  CA  GLU B 316      11.546   8.470  30.964  1.00  1.00
ATOM   1263  C   GLU B 316      10.712   8.702  32.218  1.00  1.00
ATOM   1264  O   GLU B 316      10.298   9.826  32.501  1.00  1.00
ATOM   1265  N   PHE B 317      10.217   7.534  32.820  1.00  1.00
ATOM   1266  CA  PHE B 317       9.345   7.667  33.981  1.00  1.00
ATOM   1267  C   PHE B 317      10.113   8.186  35.190  1.00  1.00
ATOM   1268  O   PHE B 317      11.250   7.781  35.435  1.00  1.00
ATOM   1269  N   TYR B 318       9.327   8.940  36.050  1.00  1.00
ATOM   1270  CA  TYR B 318       9.875   9.383  37.327  1.00  1.00
ATOM   1271  C   TYR B 318       9.581   8.376  38.431  1.00  1.00
ATOM   1272  O   TYR B 318      10.213   8.396  39.487  1.00  1.00
ATOM   1273  N   HIS B 319       8.909   7.379  38.102  1.00  1.00
ATOM   1274  CA  HIS B 319       8.483   6.247  38.915  1.00  1.00
ATOM   1275  C   HIS B 319       8.898   4.926  38.280  1.00  1.00
ATOM   1276  O   HIS B 319       8.963   4.807  37.057  1.00  1.00
ATOM   1277  N   LYS B 320       8.951   3.845  39.066  1.00  1.00
ATOM   1278  CA  LYS B 320       9.089   2.506  38.506  1.00  1.00
ATOM   1279  C   LYS B 320       7.828   2.090  37.759  1.00  1.00
ATOM   1280  O   LYS B 320       6.723   2.166  38.295  1.00  1.00
ATOM   1281  N   CYS B 321       7.929   1.744  36.551  1.00  1.00
ATOM   1282  CA  CYS B 321       6.853   1.286  35.680  1.00  1.00
ATOM   1283  C   CYS B 321       7.115  -0.129  35.180  1.00  1.00
ATOM   1284  O   CYS B 321       8.029  -0.359  34.388  1.00  1.00
ATOM   1285  N   ASP B 322       6.603  -1.120  35.931  1.00  1.00
ATOM   1286  CA  ASP B 322       6.778  -2.520  35.561  1.00  1.00
ATOM   1287  C   ASP B 322       5.974  -2.865  34.314  1.00  1.00
ATOM   1288  O   ASP B 322       4.981  -2.208  34.002  1.00  1.00
ATOM   1289  N   ASN B 323       5.766  -4.105  33.993  1.00  1.00
ATOM   1290  CA  ASN B 323       5.055  -4.546  32.799  1.00  1.00
ATOM   1291  C   ASN B 323       3.555  -4.320  32.936  1.00  1.00
ATOM   1292  O   ASN B 323       2.876  -3.990  31.963  1.00  1.00
ATOM   1293  N   GLU B 324       2.941  -4.430  34.059  1.00  1.00
ATOM   1294  CA  GLU B 324       1.545  -4.060  34.259  1.00  1.00
ATOM   1295  C   GLU B 324       1.325  -2.576  33.995  1.00  1.00
ATOM   1296  O   GLU B 324       0.304  -2.181  33.433  1.00  1.00
ATOM   1297  N   CYS B 325       2.260  -1.733  34.497  1.00  1.00
ATOM   1298  CA  CYS B 325       2.204  -0.296  34.257  1.00  1.00
ATOM   1299  C   CYS B 325       2.379   0.022  32.777  1.00  1.00
ATOM   1300  O   CYS B 325       1.715   0.909  32.240  1.00  1.00
ATOM   1301  N   MET B 326       3.364  -0.620  32.150  1.00  1.00
ATOM   1302  CA  MET B 326       3.656  -0.417  30.736  1.00  1.00
ATOM   1303  C   MET B 326       2.471  -0.816  29.866  1.00  1.00
ATOM   1304  O   MET B 326       2.145  -0.135  28.894  1.00  1.00
ATOM   1305  N   GLU B 327       1.833  -1.906  30.155  1.00  1.00
ATOM   1306  CA  GLU B 327       0.657  -2.369  29.428  1.00  1.00
ATOM   1307  C   GLU B 327      -0.487  -1.369  29.540  1.00  1.00
ATOM   1308  O   GLU B 327      -1.232  -1.155  28.583  1.00  1.00
ATOM   1309  N   SER B 328      -0.692  -0.764  30.680  1.00  1.00
ATOM   1310  CA  SER B 328      -1.687   0.284  30.875  1.00  1.00
ATOM   1311  C   SER B 328      -1.395   1.492  29.995  1.00  1.00
ATOM   1312  O   SER B 328      -2.311   2.129  29.475  1.00  1.00
ATOM   1313  N   VAL B 329      -0.135   1.867  29.840  1.00  1.00
ATOM   1314  CA  VAL B 329       0.250   2.918  28.905  1.00  1.00
ATOM   1315  C   VAL B 329      -0.071   2.522  27.469  1.00  1.00
ATOM   1316  O   VAL B 329      -0.571   3.333  26.689  1.00  1.00
ATOM   1317  N   ARG B 330       0.227   1.333  27.105  1.00  1.00
ATOM   1318  CA  ARG B 330       0.008   0.802  25.766  1.00  1.00
ATOM   1319  C   ARG B 330      -1.479   0.648  25.471  1.00  1.00
ATOM   1320  O   ARG B 330      -1.932   0.919  24.359  1.00  1.00
ATOM   1321  N   ASN B 331      -2.335   0.414  26.289  1.00  1.00
ATOM   1322  CA  ASN B 331      -3.761   0.190  26.085  1.00  1.00
ATOM   1323  C   ASN B 331      -4.579   1.387  26.552  1.00  1.00
ATOM   1324  O   ASN B 331      -5.765   1.500  26.240  1.00  1.00
ATOM   1325  N   GLY B 332      -4.021   2.419  26.978  1.00  1.00
ATOM   1326  CA  GLY B 332      -4.636   3.727  27.175  1.00  1.00
ATOM   1327  C   GLY B 332      -5.431   3.772  28.473  1.00  1.00
ATOM   1328  O   GLY B 332      -6.091   4.766  28.774  1.00  1.00
ATOM   1329  N   THR B 333      -4.965   3.156  29.507  1.00  1.00
ATOM   1330  CA  THR B 333      -5.602   3.117  30.817  1.00  1.00
ATOM   1331  C   THR B 333      -4.600   3.413  31.926  1.00  1.00
ATOM   1332  O   THR B 333      -4.946   3.405  33.107  1.00  1.00
ATOM   1333  N   TYR B 334      -3.528   4.140  31.560  1.00  1.00
ATOM   1334  CA  TYR B 334      -2.551   4.565  32.555  1.00  1.00
ATOM   1335  C   TYR B 334      -3.218   5.339  33.685  1.00  1.00
ATOM   1336  O   TYR B 334      -3.995   6.263  33.443  1.00  1.00
ATOM   1337  N   ASP B 335      -2.888   4.971  34.924  1.00  1.00
ATOM   1338  CA  ASP B 335      -3.387   5.656  36.110  1.00  1.00
ATOM   1339  C   ASP B 335      -2.359   6.642  36.650  1.00  1.00
ATOM   1340  O   ASP B 335      -1.390   6.250  37.299  1.00  1.00
ATOM   1341  N   TYR B 336      -2.588   8.003  36.338  1.00  1.00
ATOM   1342  CA  TYR B 336      -1.591   8.998  36.713  1.00  1.00
ATOM   1343  C   TYR B 336      -1.565   9.210  38.222  1.00  1.00
ATOM   1344  O   TYR B 336      -0.499   9.365  38.818  1.00  1.00
ATOM   1345  N   PRO B 337      -2.717   9.336  38.885  1.00  1.00
ATOM   1346  CA  PRO B 337      -2.805   9.564  40.322  1.00  1.00
ATOM   1347  C   PRO B 337      -2.135   8.439  41.100  1.00  1.00
ATOM   1348  O   PRO B 337      -1.516   8.673  42.138  1.00  1.00
ATOM   1349  N   LYS B 338      -2.083   7.263  40.665  1.00  1.00
ATOM   1350  CA  LYS B 338      -1.466   6.099  41.290  1.00  1.00
ATOM   1351  C   LYS B 338       0.032   6.303  41.476  1.00  1.00
ATOM   1352  O   LYS B 338       0.602   5.900  42.490  1.00  1.00
ATOM   1353  N   TYR B 339       0.738   6.891  40.562  1.00  1.00
ATOM   1354  CA  TYR B 339       2.188   7.031  40.615  1.00  1.00
ATOM   1355  C   TYR B 339       2.595   8.488  40.794  1.00  1.00
ATOM   1356  O   TYR B 339       3.736   8.785  41.146  1.00  1.00
ATOM   1357  N   SER B 340       1.721   9.360  40.981  1.00  1.00
ATOM   1358  CA  SER B 340       1.992  10.792  41.029  1.00  1.00
ATOM   1359  C   SER B 340       2.768  11.164  42.286  1.00  1.00
ATOM   1360  O   SER B 340       3.638  12.034  42.255  1.00  1.00
ATOM   1361  N   GLU B 341       2.562  10.580  43.435  1.00  1.00
ATOM   1362  CA  GLU B 341       3.319  10.872  44.647  1.00  1.00
ATOM   1363  C   GLU B 341       4.780  10.470  44.493  1.00  1.00
ATOM   1364  O   GLU B 341       5.680  11.180  44.943  1.00  1.00
ATOM   1365  N   GLU B 342       5.021   9.220  44.021  1.00  1.00
ATOM   1366  CA  GLU B 342       6.384   8.741  43.821  1.00  1.00
ATOM   1367  C   GLU B 342       7.113   9.577  42.777  1.00  1.00
ATOM   1368  O   GLU B 342       8.310   9.835  42.900  1.00  1.00
ATOM   1369  N   SER B 343       6.390   9.893  41.680  1.00  1.00
ATOM   1370  CA  SER B 343       6.960  10.722  40.624  1.00  1.00
ATOM   1371  C   SER B 343       7.392  12.080  41.162  1.00  1.00
ATOM   1372  O   SER B 343       8.425  12.616  40.762  1.00  1.00
ATOM   1373  N   LYS B 344       6.462  12.729  41.911  1.00  1.00
ATOM   1374  CA  LYS B 344       6.721  14.038  42.499  1.00  1.00
ATOM   1375  C   LYS B 344       7.999  14.027  43.327  1.00  1.00
ATOM   1376  O   LYS B 344       8.770  14.987  43.311  1.00  1.00
ATOM   1377  N   LEU B 345       8.173  13.007  44.177  1.00  1.00
ATOM   1378  CA  LEU B 345       9.365  12.873  45.005  1.00  1.00
ATOM   1379  C   LEU B 345      10.619  12.731  44.149  1.00  1.00
ATOM   1380  O   LEU B 345      11.683  13.241  44.500  1.00  1.00
ATOM   1381  N   ASN B 346      10.567  12.164  42.994  1.00  1.00
ATOM   1382  CA  ASN B 346      11.735  11.865  42.174  1.00  1.00
ATOM   1383  C   ASN B 346      12.143  13.069  41.336  1.00  1.00
ATOM   1384  O   ASN B 346      13.320  13.252  41.026  1.00  1.00
ATOM   1385  N   ARG B 347      11.253  13.719  40.656  1.00  1.00
ATOM   1386  CA  ARG B 347      11.608  14.888  39.860  1.00  1.00
ATOM   1387  C   ARG B 347      11.887  16.094  40.748  1.00  1.00
ATOM   1388  O   ARG B 347      11.166  16.346  41.713  1.00  1.00
