# Supplementary material for: ProteinDJ: A high‐performance and modular protein design pipeline
Source: Protein Sci. 2026 Jan 21;35(2):e70464. doi: 10.1002/pro.70464 (PMC12820799; doi:10.1002/pro.70464)
Supplement: Supplementary file 2 — DATA S1. Compressed archive containing input PDB and Bindsweeper YAML files used for benchmarking and comparison of sequence design methods. [file PRO-35-e70464-s001.zip › SupplementaryFile1/binderfolds/ha/fold_68.pdb]

ATOM      1  N   GLY A   1     -10.878  -7.262  -9.268  1.00  0.00
ATOM      2  CA  GLY A   1      -9.749  -6.861  -8.438  1.00  0.00
ATOM      3  C   GLY A   1     -10.217  -6.334  -7.088  1.00  0.00
ATOM      4  O   GLY A   1      -9.582  -6.578  -6.062  1.00  0.00
ATOM      5  N   GLY A   2     -11.319  -5.535  -7.171  1.00  0.00
ATOM      6  CA  GLY A   2     -11.892  -4.978  -5.952  1.00  0.00
ATOM      7  C   GLY A   2     -12.384  -6.079  -5.022  1.00  0.00
ATOM      8  O   GLY A   2     -12.205  -6.004  -3.806  1.00  0.00
ATOM      9  N   GLY A   3     -13.000  -7.123  -5.595  1.00  0.00
ATOM     10  CA  GLY A   3     -13.466  -8.248  -4.794  1.00  0.00
ATOM     11  C   GLY A   3     -12.302  -8.971  -4.129  1.00  0.00
ATOM     12  O   GLY A   3     -12.392  -9.381  -2.972  1.00  0.00
ATOM     13  N   GLY A   4     -11.195  -9.121  -4.872  1.00  0.00
ATOM     14  CA  GLY A   4      -9.998  -9.744  -4.319  1.00  0.00
ATOM     15  C   GLY A   4      -9.429  -8.922  -3.170  1.00  0.00
ATOM     16  O   GLY A   4      -9.006  -9.469  -2.152  1.00  0.00
ATOM     17  N   GLY A   5      -9.430  -7.587  -3.357  1.00  0.00
ATOM     18  CA  GLY A   5      -8.921  -6.687  -2.329  1.00  0.00
ATOM     19  C   GLY A   5      -9.799  -6.720  -1.084  1.00  0.00
ATOM     20  O   GLY A   5      -9.298  -6.705   0.040  1.00  0.00
ATOM     21  N   GLY A   6     -11.126  -6.831  -1.291  1.00  0.00
ATOM     22  CA  GLY A   6     -12.057  -6.922  -0.174  1.00  0.00
ATOM     23  C   GLY A   6     -11.842  -8.205   0.619  1.00  0.00
ATOM     24  O   GLY A   6     -11.869  -8.197   1.850  1.00  0.00
ATOM     25  N   GLY A   7     -11.698  -9.341  -0.115  1.00  0.00
ATOM     26  CA  GLY A   7     -11.436 -10.624   0.526  1.00  0.00
ATOM     27  C   GLY A   7     -10.113 -10.602   1.282  1.00  0.00
ATOM     28  O   GLY A   7     -10.011 -11.131   2.389  1.00  0.00
ATOM     29  N   GLY A   8      -9.106  -9.989   0.638  1.00  0.00
ATOM     30  CA  GLY A   8      -7.794  -9.876   1.265  1.00  0.00
ATOM     31  C   GLY A   8      -7.867  -9.058   2.548  1.00  0.00
ATOM     32  O   GLY A   8      -7.235  -9.398   3.548  1.00  0.00
ATOM     33  N   GLY A   9      -8.696  -8.015   2.522  1.00  0.00
ATOM     34  CA  GLY A   9      -8.904  -7.183   3.701  1.00  0.00
ATOM     35  C   GLY A   9      -9.542  -7.980   4.832  1.00  0.00
ATOM     36  O   GLY A   9      -9.158  -7.843   5.993  1.00  0.00
ATOM     37  N   GLY A  10     -10.540  -8.819   4.472  1.00  0.00
ATOM     38  CA  GLY A  10     -11.204  -9.669   5.453  1.00  0.00
ATOM     39  C   GLY A  10     -10.226 -10.654   6.080  1.00  0.00
ATOM     40  O   GLY A  10     -10.252 -10.884   7.290  1.00  0.00
ATOM     41  N   GLY A  11      -9.395 -11.279   5.196  1.00  0.00
ATOM     42  CA  GLY A  11      -8.387 -12.218   5.672  1.00  0.00
ATOM     43  C   GLY A  11      -7.380 -11.529   6.585  1.00  0.00
ATOM     44  O   GLY A  11      -6.986 -12.075   7.615  1.00  0.00
ATOM     45  N   GLY A  12      -6.990 -10.304   6.170  1.00  0.00
ATOM     46  CA  GLY A  12      -6.037  -9.529   6.957  1.00  0.00
ATOM     47  C   GLY A  12      -6.603  -9.191   8.330  1.00  0.00
ATOM     48  O   GLY A  12      -5.898  -9.260   9.337  1.00  0.00
ATOM     49  N   GLY A  13      -7.888  -8.856   8.377  1.00  0.00
ATOM     50  CA  GLY A  13      -8.561  -8.575   9.640  1.00  0.00
ATOM     51  C   GLY A  13      -8.599  -9.811  10.530  1.00  0.00
ATOM     52  O   GLY A  13      -8.380  -9.724  11.738  1.00  0.00
ATOM     53  N   GLY A  14      -8.877 -10.976   9.899  1.00  0.00
ATOM     54  CA  GLY A  14      -8.898 -12.234  10.634  1.00  0.00
ATOM     55  C   GLY A  14      -7.521 -12.566  11.196  1.00  0.00
ATOM     56  O   GLY A  14      -7.396 -13.013  12.336  1.00  0.00
ATOM     57  N   GLY A  15      -6.497 -12.389  10.340  1.00  0.00
ATOM     58  CA  GLY A  15      -5.125 -12.675  10.742  1.00  0.00
ATOM     59  C   GLY A  15      -4.698 -11.793  11.908  1.00  0.00
ATOM     60  O   GLY A  15      -4.044 -12.258  12.842  1.00  0.00
ATOM     61  N   GLY A  16      -5.085 -10.501  11.792  1.00  0.00
ATOM     62  CA  GLY A  16      -4.768  -9.553  12.854  1.00  0.00
ATOM     63  C   GLY A  16      -5.444  -9.946  14.162  1.00  0.00
ATOM     64  O   GLY A  16      -4.845  -9.854  15.233  1.00  0.00
ATOM     65  N   GLY A  17      -6.692 -10.422  14.051  1.00  0.00
ATOM     66  CA  GLY A  17      -7.421 -10.900  15.219  1.00  0.00
ATOM     67  C   GLY A  17      -6.733 -12.108  15.842  1.00  0.00
ATOM     68  O   GLY A  17      -6.631 -12.214  17.064  1.00  0.00
ATOM     69  N   GLY A  18      -6.245 -13.023  14.978  1.00  0.00
ATOM     70  CA  GLY A  18      -5.514 -14.198  15.436  1.00  0.00
ATOM     71  C   GLY A  18      -4.213 -13.804  16.124  1.00  0.00
ATOM     72  O   GLY A  18      -3.838 -14.386  17.142  1.00  0.00
ATOM     73  N   GLY A  19      -3.512 -12.835  15.501  1.00  0.00
ATOM     74  CA  GLY A  19      -2.265 -12.340  16.070  1.00  0.00
ATOM     75  C   GLY A  19      -2.476 -11.810  17.483  1.00  0.00
ATOM     76  O   GLY A  19      -1.657 -12.043  18.372  1.00  0.00
ATOM     77  N   GLY A  20      -3.637 -11.143  17.647  1.00  0.00
ATOM     78  CA  GLY A  20      -3.996 -10.615  18.958  1.00  0.00
ATOM     79  C   GLY A  20      -4.315 -11.739  19.936  1.00  0.00
ATOM     80  O   GLY A  20      -3.941 -11.681  21.107  1.00  0.00
ATOM     81  N   GLY A  21      -4.863 -12.847  19.389  1.00  0.00
ATOM     82  CA  GLY A  21      -5.197 -14.003  20.211  1.00  0.00
ATOM     83  C   GLY A  21      -3.951 -14.802  20.571  1.00  0.00
ATOM     84  O   GLY A  21      -3.809 -15.274  21.699  1.00  0.00
ATOM     85  N   GLY A  22      -3.079 -15.004  19.571  1.00  0.00
ATOM     86  CA  GLY A  22      -1.832 -15.735  19.761  1.00  0.00
ATOM     87  C   GLY A  22      -0.625 -14.839  19.512  1.00  0.00
ATOM     88  O   GLY A  22      -0.029 -14.869  18.436  1.00  0.00
ATOM     89  N   GLY A  23      -0.126 -14.222  20.516  1.00  0.00
ATOM     90  CA  GLY A  23       0.981 -13.281  20.387  1.00  0.00
ATOM     91  C   GLY A  23       2.295 -14.008  20.132  1.00  0.00
ATOM     92  O   GLY A  23       3.182 -13.488  19.456  1.00  0.00
ATOM     93  N   GLY A  24       2.338 -15.309  20.355  1.00  0.00
ATOM     94  CA  GLY A  24       3.510 -16.145  20.127  1.00  0.00
ATOM     95  C   GLY A  24       3.902 -16.154  18.655  1.00  0.00
ATOM     96  O   GLY A  24       5.083 -16.084  18.316  1.00  0.00
ATOM     97  N   GLY A  25       3.059 -16.321  17.756  1.00  0.00
ATOM     98  CA  GLY A  25       3.306 -16.386  16.320  1.00  0.00
ATOM     99  C   GLY A  25       2.808 -15.129  15.619  1.00  0.00
ATOM    100  O   GLY A  25       3.179 -14.855  14.477  1.00  0.00
ATOM    101  N   GLY A  26       2.630 -14.085  16.329  1.00  0.00
ATOM    102  CA  GLY A  26       2.068 -12.823  15.862  1.00  0.00
ATOM    103  C   GLY A  26       2.933 -12.206  14.770  1.00  0.00
ATOM    104  O   GLY A  26       2.421 -11.680  13.782  1.00  0.00
ATOM    105  N   GLY A  27       4.245 -12.207  14.947  1.00  0.00
ATOM    106  CA  GLY A  27       5.159 -11.625  13.971  1.00  0.00
ATOM    107  C   GLY A  27       5.051 -12.332  12.626  1.00  0.00
ATOM    108  O   GLY A  27       5.064 -11.692  11.575  1.00  0.00
ATOM    109  N   GLY A  28       5.042 -13.682  12.683  1.00  0.00
ATOM    110  CA  GLY A  28       4.958 -14.478  11.465  1.00  0.00
ATOM    111  C   GLY A  28       3.648 -14.224  10.730  1.00  0.00
ATOM    112  O   GLY A  28       3.625 -14.107   9.505  1.00  0.00
ATOM    113  N   GLY A  29       2.547 -14.192  11.516  1.00  0.00
ATOM    114  CA  GLY A  29       1.235 -13.948  10.930  1.00  0.00
ATOM    115  C   GLY A  29       1.157 -12.558  10.313  1.00  0.00
ATOM    116  O   GLY A  29       0.612 -12.382   9.223  1.00  0.00
ATOM    117  N   GLY A  30       1.701 -11.563  11.009  1.00  0.00
ATOM    118  CA  GLY A  30       1.680 -10.189  10.522  1.00  0.00
ATOM    119  C   GLY A  30       2.527 -10.038   9.264  1.00  0.00
ATOM    120  O   GLY A  30       2.143  -9.339   8.326  1.00  0.00
ATOM    121  N   GLY A  31       3.687 -10.694   9.228  1.00  0.00
ATOM    122  CA  GLY A  31       4.567 -10.661   8.067  1.00  0.00
ATOM    123  C   GLY A  31       3.875 -11.228   6.834  1.00  0.00
ATOM    124  O   GLY A  31       3.996 -10.684   5.737  1.00  0.00
ATOM    125  N   GLY A  32       3.241 -12.438   7.026  1.00  0.00
ATOM    126  CA  GLY A  32       2.529 -13.069   5.921  1.00  0.00
ATOM    127  C   GLY A  32       1.383 -12.193   5.432  1.00  0.00
ATOM    128  O   GLY A  32       1.149 -12.074   4.229  1.00  0.00
ATOM    129  N   GLY A  33       0.682 -11.554   6.362  1.00  0.00
ATOM    130  CA  GLY A  33      -0.421 -10.669   6.004  1.00  0.00
ATOM    131  C   GLY A  33       0.071  -9.474   5.199  1.00  0.00
ATOM    132  O   GLY A  33      -0.560  -9.070   4.222  1.00  0.00
ATOM    133  N   GLY A  34       1.217  -8.918   5.628  1.00  0.00
ATOM    134  CA  GLY A  34       1.803  -7.792   4.911  1.00  0.00
ATOM    135  C   GLY A  34       2.229  -8.196   3.506  1.00  0.00
ATOM    136  O   GLY A  34       2.030  -7.449   2.547  1.00  0.00
ATOM    137  N   GLY A  35       2.867  -9.432   3.448  1.00  0.00
ATOM    138  CA  GLY A  35       3.271  -9.965   2.153  1.00  0.00
ATOM    139  C   GLY A  35       2.071 -10.142   1.231  1.00  0.00
ATOM    140  O   GLY A  35       2.145  -9.851   0.037  1.00  0.00
ATOM    141  N   GLY A  36       0.955 -10.676   1.829  1.00  0.00
ATOM    142  CA  GLY A  36      -0.268 -10.850   1.054  1.00  0.00
ATOM    143  C   GLY A  36      -0.775  -9.517   0.520  1.00  0.00
ATOM    144  O   GLY A  36      -1.190  -9.417  -0.635  1.00  0.00
ATOM    145  N   GLY A  37      -0.783  -8.506   1.366  1.00  0.00
ATOM    146  CA  GLY A  37      -1.215  -7.172   0.967  1.00  0.00
ATOM    147  C   GLY A  37      -0.291  -6.589  -0.094  1.00  0.00
ATOM    148  O   GLY A  37      -0.747  -5.967  -1.054  1.00  0.00
ATOM    149  N   GLY A  38       0.982  -6.891   0.003  1.00  0.00
ATOM    150  CA  GLY A  38       1.979  -6.440  -0.960  1.00  0.00
ATOM    151  C   GLY A  38       1.792  -7.123  -2.309  1.00  0.00
ATOM    152  O   GLY A  38       1.920  -6.493  -3.358  1.00  0.00
ATOM    153  N   GLY A  39       1.423  -8.390  -2.304  1.00  0.00
ATOM    154  CA  GLY A  39       1.237  -9.165  -3.525  1.00  0.00
ATOM    155  C   GLY A  39      -0.229  -9.201  -3.937  1.00  0.00
ATOM    156  O   GLY A  39      -0.551  -9.446  -5.099  1.00  0.00
ATOM    157  N   GLY A  40      -1.067  -8.362  -3.395  1.00  0.00
ATOM    158  CA  GLY A  40      -2.504  -8.360  -3.645  1.00  0.00
ATOM    159  C   GLY A  40      -2.805  -8.141  -5.122  1.00  0.00
ATOM    160  O   GLY A  40      -3.722  -8.748  -5.675  1.00  0.00
ATOM    161  N   GLY A  41      -2.030  -7.778  -5.934  1.00  0.00
ATOM    162  CA  GLY A  41      -2.220  -7.614  -7.371  1.00  0.00
ATOM    163  C   GLY A  41      -1.867  -8.891  -8.122  1.00  0.00
ATOM    164  O   GLY A  41      -2.503  -9.231  -9.120  1.00  0.00
ATOM    165  N   GLY A  42      -0.982  -9.666  -7.552  1.00  0.00
ATOM    166  CA  GLY A  42      -0.638 -10.962  -8.123  1.00  0.00
ATOM    167  C   GLY A  42      -1.277 -12.099  -7.335  1.00  0.00
ATOM    168  O   GLY A  42      -1.133 -12.178  -6.115  1.00  0.00
ATOM    169  N   GLY A  43      -2.216 -12.786  -7.976  1.00  0.00
ATOM    170  CA  GLY A  43      -3.015 -13.785  -7.276  1.00  0.00
ATOM    171  C   GLY A  43      -2.159 -14.965  -6.835  1.00  0.00
ATOM    172  O   GLY A  43      -2.337 -15.498  -5.740  1.00  0.00
ATOM    173  N   GLY A  44      -1.235 -15.398  -7.659  1.00  0.00
ATOM    174  CA  GLY A  44      -0.358 -16.523  -7.358  1.00  0.00
ATOM    175  C   GLY A  44       0.494 -16.243  -6.126  1.00  0.00
ATOM    176  O   GLY A  44       0.676 -17.113  -5.275  1.00  0.00
ATOM    177  N   GLY A  45       1.056 -15.068  -6.057  1.00  0.00
ATOM    178  CA  GLY A  45       1.881 -14.659  -4.927  1.00  0.00
ATOM    179  C   GLY A  45       1.053 -14.549  -3.653  1.00  0.00
ATOM    180  O   GLY A  45       1.500 -14.942  -2.575  1.00  0.00
ATOM    181  N   GLY A  46      -0.172 -13.984  -3.827  1.00  0.00
ATOM    182  CA  GLY A  46      -1.084 -13.868  -2.695  1.00  0.00
ATOM    183  C   GLY A  46      -1.454 -15.239  -2.144  1.00  0.00
ATOM    184  O   GLY A  46      -1.514 -15.435  -0.930  1.00  0.00
ATOM    185  N   GLY A  47      -1.710 -16.185  -3.061  1.00  0.00
ATOM    186  CA  GLY A  47      -2.076 -17.538  -2.660  1.00  0.00
ATOM    187  C   GLY A  47      -0.931 -18.223  -1.925  1.00  0.00
ATOM    188  O   GLY A  47      -1.146 -18.918  -0.932  1.00  0.00
ATOM    189  N   GLY A  48       0.291 -18.042  -2.376  1.00  0.00
ATOM    190  CA  GLY A  48       1.462 -18.601  -1.713  1.00  0.00
ATOM    191  C   GLY A  48       1.595 -18.071  -0.290  1.00  0.00
ATOM    192  O   GLY A  48       1.893 -18.824   0.637  1.00  0.00
ATOM    193  N   GLY A  49       1.415 -16.739  -0.146  1.00  0.00
ATOM    194  CA  GLY A  49       1.496 -16.111   1.168  1.00  0.00
ATOM    195  C   GLY A  49       0.403 -16.628   2.094  1.00  0.00
ATOM    196  O   GLY A  49       0.640 -16.863   3.279  1.00  0.00
ATOM    197  N   GLY A  50      -0.779 -16.817   1.527  1.00  0.00
ATOM    198  CA  GLY A  50      -1.898 -17.335   2.305  1.00  0.00
ATOM    199  C   GLY A  50      -1.628 -18.757   2.779  1.00  0.00
ATOM    200  O   GLY A  50      -1.938 -19.112   3.917  1.00  0.00
ATOM    201  N   GLY A  51      -1.030 -19.552   1.894  1.00  0.00
ATOM    202  CA  GLY A  51      -0.669 -20.920   2.248  1.00  0.00
ATOM    203  C   GLY A  51       0.367 -20.945   3.365  1.00  0.00
ATOM    204  O   GLY A  51       0.275 -21.750   4.291  1.00  0.00
ATOM    205  N   GLY A  52       1.357 -20.036   3.278  1.00  0.00
ATOM    206  CA  GLY A  52       2.374 -19.920   4.316  1.00  0.00
ATOM    207  C   GLY A  52       1.753 -19.543   5.655  1.00  0.00
ATOM    208  O   GLY A  52       2.135 -20.073   6.698  1.00  0.00
ATOM    209  N   GLY A  53       0.814 -18.581   5.605  1.00  0.00
ATOM    210  CA  GLY A  53       0.102 -18.160   6.806  1.00  0.00
ATOM    211  C   GLY A  53      -0.633 -19.328   7.449  1.00  0.00
ATOM    212  O   GLY A  53      -0.628 -19.481   8.670  1.00  0.00
ATOM    213  N   GLY A  54      -1.286 -20.128   6.595  1.00  0.00
ATOM    214  CA  GLY A  54      -2.012 -21.292   7.086  1.00  0.00
ATOM    215  C   GLY A  54      -1.072 -22.286   7.756  1.00  0.00
ATOM    216  O   GLY A  54      -1.388 -22.844   8.807  1.00  0.00
ATOM    217  N   GLY A  55       0.112 -22.454   7.157  1.00  0.00
ATOM    218  CA  GLY A  55       1.112 -23.355   7.718  1.00  0.00
ATOM    219  C   GLY A  55       1.584 -22.874   9.083  1.00  0.00
ATOM    220  O   GLY A  55       1.749 -23.668  10.009  1.00  0.00
ATOM    221  N   GLY A  56       1.788 -21.552   9.212  1.00  0.00
ATOM    222  CA  GLY A  56       2.236 -20.962  10.467  1.00  0.00
ATOM    223  C   GLY A  56       1.148 -21.036  11.530  1.00  0.00
ATOM    224  O   GLY A  56       1.426 -21.310  12.698  1.00  0.00
ATOM    225  N   GLY A  57      -0.072 -20.784  11.132  1.00  0.00
ATOM    226  CA  GLY A  57      -1.204 -20.780  12.050  1.00  0.00
ATOM    227  C   GLY A  57      -1.478 -22.177  12.593  1.00  0.00
ATOM    228  O   GLY A  57      -1.859 -22.339  13.752  1.00  0.00
ATOM    229  N   GLY A  58      -1.082 -23.177  11.872  1.00  0.00
ATOM    230  CA  GLY A  58      -1.253 -24.565  12.284  1.00  0.00
ATOM    231  C   GLY A  58      -0.619 -24.818  13.645  1.00  0.00
ATOM    232  O   GLY A  58      -1.157 -25.565  14.462  1.00  0.00
ATOM    233  N   GLY A  59       0.192 -23.934  14.098  1.00  0.00
ATOM    234  CA  GLY A  59       0.849 -24.018  15.397  1.00  0.00
ATOM    235  C   GLY A  59       0.019 -23.336  16.478  1.00  0.00
ATOM    236  O   GLY A  59       0.038 -23.746  17.639  1.00  0.00
ATOM    237  N   GLY A  60      -1.010 -22.704  16.199  1.00  0.00
ATOM    238  CA  GLY A  60      -1.803 -21.950  17.162  1.00  0.00
ATOM    239  C   GLY A  60      -3.065 -22.710  17.551  1.00  0.00
ATOM    240  O   GLY A  60      -3.584 -23.510  16.772  1.00  0.00
ATOM    241  N   GLY A  61      -3.717 -22.227  18.633  1.00  0.00
ATOM    242  CA  GLY A  61      -4.983 -22.827  19.037  1.00  0.00
ATOM    243  C   GLY A  61      -6.090 -22.498  18.044  1.00  0.00
ATOM    244  O   GLY A  61      -6.921 -23.348  17.721  1.00  0.00
ATOM    245  N   GLY A  62      -6.148 -21.345  17.550  1.00  0.00
ATOM    246  CA  GLY A  62      -7.135 -20.901  16.573  1.00  0.00
ATOM    247  C   GLY A  62      -6.751 -21.337  15.165  1.00  0.00
ATOM    248  O   GLY A  62      -7.560 -21.263  14.240  1.00  0.00
ATOM    249  N   GLY A  63      -6.101 -22.428  15.052  1.00  0.00
ATOM    250  CA  GLY A  63      -5.581 -22.981  13.808  1.00  0.00
ATOM    251  C   GLY A  63      -6.709 -23.313  12.839  1.00  0.00
ATOM    252  O   GLY A  63      -6.605 -23.056  11.639  1.00  0.00
ATOM    253  N   GLY A  64      -7.752 -23.999  13.273  1.00  0.00
ATOM    254  CA  GLY A  64      -8.864 -24.377  12.409  1.00  0.00
ATOM    255  C   GLY A  64      -9.562 -23.148  11.840  1.00  0.00
ATOM    256  O   GLY A  64      -9.924 -23.117  10.664  1.00  0.00
ATOM    257  N   GLY A  65      -9.800 -22.145  12.646  1.00  0.00
ATOM    258  CA  GLY A  65     -10.455 -20.913  12.221  1.00  0.00
ATOM    259  C   GLY A  65      -9.626 -20.184  11.171  1.00  0.00
ATOM    260  O   GLY A  65     -10.162 -19.683  10.182  1.00  0.00
ATOM    261  N   GLY A  66      -8.326 -20.048  11.475  1.00  0.00
ATOM    262  CA  GLY A  66      -7.419 -19.372  10.555  1.00  0.00
ATOM    263  C   GLY A  66      -7.273 -20.149   9.254  1.00  0.00
ATOM    264  O   GLY A  66      -7.234 -19.565   8.171  1.00  0.00
ATOM    265  N   GLY A  67      -7.189 -21.476   9.365  1.00  0.00
ATOM    266  CA  GLY A  67      -7.065 -22.327   8.189  1.00  0.00
ATOM    267  C   GLY A  67      -8.285 -22.200   7.285  1.00  0.00
ATOM    268  O   GLY A  67      -8.161 -22.154   6.061  1.00  0.00
ATOM    269  N   GLY A  68      -9.477 -22.159   7.881  1.00  0.00
ATOM    270  CA  GLY A  68     -10.707 -21.992   7.116  1.00  0.00
ATOM    271  C   GLY A  68     -10.726 -20.652   6.390  1.00  0.00
ATOM    272  O   GLY A  68     -11.129 -20.570   5.230  1.00  0.00
ATOM    273  N   GLY A  69     -10.327 -19.593   7.081  1.00  0.00
ATOM    274  CA  GLY A  69     -10.281 -18.256   6.501  1.00  0.00
ATOM    275  C   GLY A  69      -9.309 -18.197   5.330  1.00  0.00
ATOM    276  O   GLY A  69      -9.595 -17.580   4.304  1.00  0.00
ATOM    277  N   GLY A  70      -8.126 -18.800   5.558  1.00  0.00
ATOM    278  CA  GLY A  70      -7.109 -18.818   4.513  1.00  0.00
ATOM    279  C   GLY A  70      -7.576 -19.616   3.303  1.00  0.00
ATOM    280  O   GLY A  70      -7.353 -19.216   2.160  1.00  0.00
ATOM    281  N   GLY A  71      -8.236 -20.755   3.577  1.00  0.00
ATOM    282  CA  GLY A  71      -8.768 -21.573   2.494  1.00  0.00
ATOM    283  C   GLY A  71      -9.833 -20.820   1.707  1.00  0.00
ATOM    284  O   GLY A  71      -9.880 -20.893   0.479  1.00  0.00
ATOM    285  N   GLY A  72     -10.701 -20.088   2.406  1.00  0.00
ATOM    286  CA  GLY A  72     -11.737 -19.284   1.768  1.00  0.00
ATOM    287  C   GLY A  72     -11.130 -18.219   0.864  1.00  0.00
ATOM    288  O   GLY A  72     -11.611 -17.984  -0.244  1.00  0.00
ATOM    289  N   GLY A  73     -10.142 -17.491   1.410  1.00  0.00
ATOM    290  CA  GLY A  73      -9.460 -16.449   0.651  1.00  0.00
ATOM    291  C   GLY A  73      -8.776 -17.023  -0.583  1.00  0.00
ATOM    292  O   GLY A  73      -8.821 -16.431  -1.661  1.00  0.00
ATOM    293  N   GLY A  74      -8.105 -18.163  -0.386  1.00  0.00
ATOM    294  CA  GLY A  74      -7.424 -18.826  -1.491  1.00  0.00
ATOM    295  C   GLY A  74      -8.414 -19.266  -2.563  1.00  0.00
ATOM    296  O   GLY A  74      -8.147 -19.137  -3.758  1.00  0.00
ATOM    297  N   GLY A  75      -9.568 -19.786  -2.116  1.00  0.00
ATOM    298  CA  GLY A  75     -10.610 -20.192  -3.052  1.00  0.00
ATOM    299  C   GLY A  75     -11.131 -19.001  -3.845  1.00  0.00
ATOM    300  O   GLY A  75     -11.358 -19.098  -5.051  1.00  0.00
ATOM    301  N   GLY A  76     -11.306 -17.864  -3.184  1.00  0.00
ATOM    302  CA  GLY A  76     -11.781 -16.649  -3.835  1.00  0.00
ATOM    303  C   GLY A  76     -10.796 -16.170  -4.894  1.00  0.00
ATOM    304  O   GLY A  76     -11.193 -15.749  -5.980  1.00  0.00
ATOM    305  N   GLY A  77      -9.503 -16.125  -4.483  1.00  0.00
ATOM    306  CA  GLY A  77      -8.458 -15.687  -5.401  1.00  0.00
ATOM    307  C   GLY A  77      -8.347 -16.624  -6.597  1.00  0.00
ATOM    308  O   GLY A  77      -8.144 -16.181  -7.727  1.00  0.00
ATOM    309  N   GLY A  78      -8.494 -17.913  -6.333  1.00  0.00
ATOM    310  CA  GLY A  78      -8.446 -18.896  -7.408  1.00  0.00
ATOM    311  C   GLY A  78      -9.624 -18.730  -8.360  1.00  0.00
ATOM    312  O   GLY A  78      -9.478 -18.872  -9.574  1.00  0.00
ATOM    313  N   GLY A  79     -10.791 -18.415  -7.787  1.00  0.00
ATOM    314  CA  GLY A  79     -11.986 -18.229  -8.601  1.00  0.00
ATOM    315  C   GLY A  79     -11.884 -16.966  -9.448  1.00  0.00
ATOM    316  O   GLY A  79     -12.343 -16.935 -10.590  1.00  0.00
ATOM    317  N   GLY A  80     -11.232 -15.995  -8.976  1.00  0.00
ATOM    318  CA  GLY A  80     -11.078 -14.749  -9.718  1.00  0.00
ATOM    319  C   GLY A  80      -9.932 -14.840 -10.717  1.00  0.00
ATOM    320  O   GLY A  80      -9.249 -15.861 -10.801  1.00  0.00
ATOM    321  N   ALA B  81      16.405   5.030  34.987  1.00  1.00
ATOM    322  CA  ALA B  81      14.954   5.092  35.110  1.00  1.00
ATOM    323  C   ALA B  81      14.272   4.367  33.957  1.00  1.00
ATOM    324  O   ALA B  81      14.734   4.420  32.818  1.00  1.00
ATOM    325  N   ASP B  82      13.129   3.697  34.210  1.00  1.00
ATOM    326  CA  ASP B  82      12.413   3.039  33.124  1.00  1.00
ATOM    327  C   ASP B  82      12.064   4.026  32.017  1.00  1.00
ATOM    328  O   ASP B  82      11.687   5.167  32.285  1.00  1.00
ATOM    329  N   THR B  83      11.802   3.421  30.798  1.00  1.00
ATOM    330  CA  THR B  83      11.447   4.217  29.629  1.00  1.00
ATOM    331  C   THR B  83      10.456   3.478  28.739  1.00  1.00
ATOM    332  O   THR B  83      10.485   2.250  28.649  1.00  1.00
ATOM    333  N   ILE B  84       9.748   4.186  27.954  1.00  1.00
ATOM    334  CA  ILE B  84       8.857   3.779  26.875  1.00  1.00
ATOM    335  C   ILE B  84       8.957   4.728  25.688  1.00  1.00
ATOM    336  O   ILE B  84       9.042   5.944  25.860  1.00  1.00
ATOM    337  N   CYS B  85       9.161   4.214  24.518  1.00  1.00
ATOM    338  CA  CYS B  85       9.273   4.977  23.281  1.00  1.00
ATOM    339  C   CYS B  85       8.182   4.587  22.292  1.00  1.00
ATOM    340  O   CYS B  85       7.841   3.411  22.161  1.00  1.00
ATOM    341  N   ILE B  86       7.603   5.655  21.591  1.00  1.00
ATOM    342  CA  ILE B  86       6.669   5.451  20.490  1.00  1.00
ATOM    343  C   ILE B  86       7.389   5.461  19.148  1.00  1.00
ATOM    344  O   ILE B  86       8.161   6.374  18.853  1.00  1.00
ATOM    345  N   GLY B  87       7.353   4.370  18.416  1.00  1.00
ATOM    346  CA  GLY B  87       8.103   4.287  17.169  1.00  1.00
ATOM    347  C   GLY B  87       7.209   3.849  16.016  1.00  1.00
ATOM    348  O   GLY B  87       6.046   3.502  16.217  1.00  1.00
ATOM    349  N   TYR B  88       7.898   3.273  14.966  1.00  1.00
ATOM    350  CA  TYR B  88       7.291   2.750  13.748  1.00  1.00
ATOM    351  C   TYR B  88       8.090   1.578  13.193  1.00  1.00
ATOM    352  O   TYR B  88       9.314   1.531  13.323  1.00  1.00
ATOM    353  N   HIS B  89       7.422   0.756  12.356  1.00  1.00
ATOM    354  CA  HIS B  89       8.033  -0.412  11.733  1.00  1.00
ATOM    355  C   HIS B  89       9.071  -0.002  10.695  1.00  1.00
ATOM    356  O   HIS B  89       8.871   0.956   9.948  1.00  1.00
ATOM    357  N   ALA B  90      10.067  -0.829  10.542  1.00  1.00
ATOM    358  CA  ALA B  90      11.070  -0.855   9.484  1.00  1.00
ATOM    359  C   ALA B  90      11.438  -2.284   9.108  1.00  1.00
ATOM    360  O   ALA B  90      11.444  -3.177   9.956  1.00  1.00
ATOM    361  N   ASN B  91      11.713  -2.546   7.918  1.00  1.00
ATOM    362  CA  ASN B  91      12.105  -3.869   7.448  1.00  1.00
ATOM    363  C   ASN B  91      13.205  -3.778   6.399  1.00  1.00
ATOM    364  O   ASN B  91      13.427  -2.721   5.809  1.00  1.00
ATOM    365  N   ASN B  92      13.439  -4.861   5.685  1.00  1.00
ATOM    366  CA  ASN B  92      14.480  -4.957   4.669  1.00  1.00
ATOM    367  C   ASN B  92      13.911  -4.729   3.274  1.00  1.00
ATOM    368  O   ASN B  92      14.653  -4.497   2.321  1.00  1.00
ATOM    369  N   SER B  93      12.824  -4.148   3.105  1.00  1.00
ATOM    370  CA  SER B  93      12.235  -3.833   1.809  1.00  1.00
ATOM    371  C   SER B  93      13.046  -2.770   1.079  1.00  1.00
ATOM    372  O   SER B  93      13.424  -1.755   1.663  1.00  1.00
ATOM    373  N   THR B  94      13.204  -2.979  -0.259  1.00  1.00
ATOM    374  CA  THR B  94      13.914  -2.015  -1.092  1.00  1.00
ATOM    375  C   THR B  94      13.007  -1.451  -2.178  1.00  1.00
ATOM    376  O   THR B  94      13.295  -0.405  -2.759  1.00  1.00
ATOM    377  N   ASP B  95      11.678  -1.807  -2.066  1.00  1.00
ATOM    378  CA  ASP B  95      10.676  -1.239  -2.959  1.00  1.00
ATOM    379  C   ASP B  95      10.571   0.270  -2.782  1.00  1.00
ATOM    380  O   ASP B  95      10.606   0.777  -1.661  1.00  1.00
ATOM    381  N   THR B  96      10.393   0.965  -3.915  1.00  1.00
ATOM    382  CA  THR B  96      10.238   2.415  -3.895  1.00  1.00
ATOM    383  C   THR B  96       8.969   2.844  -4.619  1.00  1.00
ATOM    384  O   THR B  96       8.568   2.228  -5.607  1.00  1.00
ATOM    385  N   VAL B  97       8.463   3.940  -4.232  1.00  1.00
ATOM    386  CA  VAL B  97       7.329   4.636  -4.829  1.00  1.00
ATOM    387  C   VAL B  97       7.643   6.110  -5.052  1.00  1.00
ATOM    388  O   VAL B  97       8.399   6.716  -4.293  1.00  1.00
ATOM    389  N   ASP B  98       6.928   6.754  -5.880  1.00  1.00
ATOM    390  CA  ASP B  98       6.981   8.199  -6.072  1.00  1.00
ATOM    391  C   ASP B  98       5.741   8.876  -5.504  1.00  1.00
ATOM    392  O   ASP B  98       4.647   8.313  -5.531  1.00  1.00
ATOM    393  N   THR B  99       5.957  10.082  -5.020  1.00  1.00
ATOM    394  CA  THR B  99       4.880  10.979  -4.618  1.00  1.00
ATOM    395  C   THR B  99       4.897  12.262  -5.439  1.00  1.00
ATOM    396  O   THR B  99       5.945  12.687  -5.924  1.00  1.00
ATOM    397  N   VAL B 100       4.126  13.189  -5.232  1.00  1.00
ATOM    398  CA  VAL B 100       4.183  14.492  -5.883  1.00  1.00
ATOM    399  C   VAL B 100       5.363  15.311  -5.377  1.00  1.00
ATOM    400  O   VAL B 100       6.030  16.000  -6.149  1.00  1.00
ATOM    401  N   LEU B 101       5.773  15.191  -4.230  1.00  1.00
ATOM    402  CA  LEU B 101       6.864  15.951  -3.629  1.00  1.00
ATOM    403  C   LEU B 101       8.162  15.151  -3.636  1.00  1.00
ATOM    404  O   LEU B 101       9.246  15.710  -3.799  1.00  1.00
ATOM    405  N   GLU B 102       8.296  14.023  -3.924  1.00  1.00
ATOM    406  CA  GLU B 102       9.396  13.102  -3.664  1.00  1.00
ATOM    407  C   GLU B 102       9.396  11.949  -4.660  1.00  1.00
ATOM    408  O   GLU B 102       8.363  11.325  -4.900  1.00  1.00
ATOM    409  N   LYS B 103      10.563  11.680  -5.243  1.00  1.00
ATOM    410  CA  LYS B 103      10.759  10.506  -6.085  1.00  1.00
ATOM    411  C   LYS B 103      11.632   9.469  -5.390  1.00  1.00
ATOM    412  O   LYS B 103      12.680   9.797  -4.834  1.00  1.00
ATOM    413  N   ASN B 104      11.224   8.138  -5.641  1.00  1.00
ATOM    414  CA  ASN B 104      12.151   7.104  -5.196  1.00  1.00
ATOM    415  C   ASN B 104      12.177   7.004  -3.676  1.00  1.00
ATOM    416  O   ASN B 104      13.244   7.023  -3.062  1.00  1.00
ATOM    417  N   VAL B 105      11.024   7.106  -2.993  1.00  1.00
ATOM    418  CA  VAL B 105      10.833   6.813  -1.577  1.00  1.00
ATOM    419  C   VAL B 105      10.794   5.311  -1.326  1.00  1.00
ATOM    420  O   VAL B 105       9.994   4.592  -1.925  1.00  1.00
ATOM    421  N   THR B 106      11.834   4.833  -0.509  1.00  1.00
ATOM    422  CA  THR B 106      11.767   3.436  -0.095  1.00  1.00
ATOM    423  C   THR B 106      10.717   3.233   0.989  1.00  1.00
ATOM    424  O   THR B 106      10.692   3.954   1.986  1.00  1.00
ATOM    425  N   VAL B 107       9.861   2.271   0.844  1.00  1.00
ATOM    426  CA  VAL B 107       8.742   2.036   1.748  1.00  1.00
ATOM    427  C   VAL B 107       8.728   0.596   2.245  1.00  1.00
ATOM    428  O   VAL B 107       9.087  -0.327   1.513  1.00  1.00
ATOM    429  N   THR B 108       8.086   0.357   3.424  1.00  1.00
ATOM    430  CA  THR B 108       8.017  -0.971   4.022  1.00  1.00
ATOM    431  C   THR B 108       7.063  -1.874   3.250  1.00  1.00
ATOM    432  O   THR B 108       7.329  -3.062   3.067  1.00  1.00
ATOM    433  N   HIS B 109       6.067  -1.510   2.740  1.00  1.00
ATOM    434  CA  HIS B 109       5.044  -2.263   2.025  1.00  1.00
ATOM    435  C   HIS B 109       4.467  -1.451   0.872  1.00  1.00
ATOM    436  O   HIS B 109       4.321  -0.233   0.970  1.00  1.00
ATOM    437  N   SER B 110       4.273  -2.140  -0.255  1.00  1.00
ATOM    438  CA  SER B 110       3.692  -1.571  -1.465  1.00  1.00
ATOM    439  C   SER B 110       3.157  -2.661  -2.385  1.00  1.00
ATOM    440  O   SER B 110       3.608  -3.805  -2.334  1.00  1.00
ATOM    441  N   VAL B 111       2.397  -2.298  -3.372  1.00  1.00
ATOM    442  CA  VAL B 111       1.760  -3.179  -4.343  1.00  1.00
ATOM    443  C   VAL B 111       1.911  -2.640  -5.760  1.00  1.00
ATOM    444  O   VAL B 111       1.755  -1.443  -5.998  1.00  1.00
ATOM    445  N   ASN B 112       2.343  -3.561  -6.726  1.00  1.00
ATOM    446  CA  ASN B 112       2.355  -3.159  -8.128  1.00  1.00
ATOM    447  C   ASN B 112       0.954  -3.198  -8.724  1.00  1.00
ATOM    448  O   ASN B 112       0.240  -4.193  -8.591  1.00  1.00
ATOM    449  N   LEU B 113       0.536  -2.087  -9.390  1.00  1.00
ATOM    450  CA  LEU B 113      -0.780  -1.997 -10.010  1.00  1.00
ATOM    451  C   LEU B 113      -0.684  -2.108 -11.528  1.00  1.00
ATOM    452  O   LEU B 113      -1.657  -2.457 -12.197  1.00  1.00
ATOM    453  N   LEU B 114       0.392  -2.271 -12.075  1.00  1.00
ATOM    454  CA  LEU B 114       0.694  -2.356 -13.499  1.00  1.00
ATOM    455  C   LEU B 114       1.236  -3.733 -13.867  1.00  1.00
ATOM    456  O   LEU B 114       2.219  -4.198 -13.291  1.00  1.00
ATOM    457  N   GLU B 115       0.352  -4.474 -14.675  1.00  1.00
ATOM    458  CA  GLU B 115       0.751  -5.779 -15.188  1.00  1.00
ATOM    459  C   GLU B 115       1.607  -5.640 -16.440  1.00  1.00
ATOM    460  O   GLU B 115       1.279  -4.874 -17.346  1.00  1.00
ATOM    461  N   ASP B 116       2.772  -6.295 -16.451  1.00  1.00
ATOM    462  CA  ASP B 116       3.683  -6.213 -17.586  1.00  1.00
ATOM    463  C   ASP B 116       4.111  -7.599 -18.051  1.00  1.00
ATOM    464  O   ASP B 116       4.500  -7.785 -19.204  1.00  1.00
ATOM    465  N   SER B 117       3.510  -8.610 -17.513  1.00  1.00
ATOM    466  CA  SER B 117       3.749 -10.022 -17.787  1.00  1.00
ATOM    467  C   SER B 117       2.587 -10.637 -18.557  1.00  1.00
ATOM    468  O   SER B 117       1.422 -10.387 -18.248  1.00  1.00
ATOM    469  N   HIS B 118       2.875 -11.249 -19.656  1.00  1.00
ATOM    470  CA  HIS B 118       1.985 -12.095 -20.444  1.00  1.00
ATOM    471  C   HIS B 118       2.604 -13.464 -20.692  1.00  1.00
ATOM    472  O   HIS B 118       3.810 -13.581 -20.909  1.00  1.00
ATOM    473  N   ASN B 119       2.013 -14.443 -20.944  1.00  1.00
ATOM    474  CA  ASN B 119       2.470 -15.811 -21.159  1.00  1.00
ATOM    475  C   ASN B 119       2.905 -16.025 -22.603  1.00  1.00
ATOM    476  O   ASN B 119       3.601 -16.992 -22.914  1.00  1.00
ATOM    477  N   GLY B 120       3.024 -15.233 -23.435  1.00  1.00
ATOM    478  CA  GLY B 120       3.568 -15.282 -24.787  1.00  1.00
ATOM    479  C   GLY B 120       2.880 -16.356 -25.619  1.00  1.00
ATOM    480  O   GLY B 120       3.445 -16.861 -26.589  1.00  1.00
ATOM    481  N   LYS B 121       1.653 -16.696 -25.404  1.00  1.00
ATOM    482  CA  LYS B 121       0.896 -17.736 -26.090  1.00  1.00
ATOM    483  C   LYS B 121      -0.476 -17.228 -26.516  1.00  1.00
ATOM    484  O   LYS B 121      -1.097 -16.429 -25.816  1.00  1.00
ATOM    485  N   LEU B 122      -0.975 -17.717 -27.709  1.00  1.00
ATOM    486  CA  LEU B 122      -2.404 -17.611 -27.978  1.00  1.00
ATOM    487  C   LEU B 122      -3.182 -18.715 -27.270  1.00  1.00
ATOM    488  O   LEU B 122      -2.811 -19.887 -27.335  1.00  1.00
ATOM    489  N   CYS B 123      -4.174 -18.381 -26.543  1.00  1.00
ATOM    490  CA  CYS B 123      -4.914 -19.310 -25.698  1.00  1.00
ATOM    491  C   CYS B 123      -6.393 -19.327 -26.061  1.00  1.00
ATOM    492  O   CYS B 123      -6.956 -18.307 -26.459  1.00  1.00
ATOM    493  N   ARG B 124      -7.115 -20.394 -25.598  1.00  1.00
ATOM    494  CA  ARG B 124      -8.571 -20.321 -25.638  1.00  1.00
ATOM    495  C   ARG B 124      -9.097 -19.271 -24.669  1.00  1.00
ATOM    496  O   ARG B 124      -8.593 -19.131 -23.555  1.00  1.00
ATOM    497  N   LEU B 125     -10.243 -18.684 -25.064  1.00  1.00
ATOM    498  CA  LEU B 125     -10.971 -17.773 -24.188  1.00  1.00
ATOM    499  C   LEU B 125     -12.219 -18.437 -23.616  1.00  1.00
ATOM    500  O   LEU B 125     -13.094 -18.881 -24.360  1.00  1.00
ATOM    501  N   LYS B 126     -12.296 -18.556 -22.249  1.00  1.00
ATOM    502  CA  LYS B 126     -13.527 -19.135 -21.725  1.00  1.00
ATOM    503  C   LYS B 126     -13.770 -20.525 -22.299  1.00  1.00
ATOM    504  O   LYS B 126     -14.913 -20.966 -22.421  1.00  1.00
ATOM    505  N   GLY B 127     -12.647 -21.248 -22.784  1.00  1.00
ATOM    506  CA  GLY B 127     -12.714 -22.646 -23.191  1.00  1.00
ATOM    507  C   GLY B 127     -12.807 -22.775 -24.706  1.00  1.00
ATOM    508  O   GLY B 127     -12.487 -23.821 -25.271  1.00  1.00
ATOM    509  N   ILE B 128     -13.000 -21.838 -25.444  1.00  1.00
ATOM    510  CA  ILE B 128     -13.148 -21.817 -26.895  1.00  1.00
ATOM    511  C   ILE B 128     -11.868 -21.343 -27.572  1.00  1.00
ATOM    512  O   ILE B 128     -11.315 -20.302 -27.216  1.00  1.00
ATOM    513  N   ALA B 129     -11.366 -22.190 -28.553  1.00  1.00
ATOM    514  CA  ALA B 129     -10.176 -21.824 -29.312  1.00  1.00
ATOM    515  C   ALA B 129     -10.504 -20.798 -30.390  1.00  1.00
ATOM    516  O   ALA B 129     -11.516 -20.912 -31.082  1.00  1.00
ATOM    517  N   PRO B 130      -9.555 -19.867 -30.640  1.00  1.00
ATOM    518  CA  PRO B 130      -9.716 -18.919 -31.736  1.00  1.00
ATOM    519  C   PRO B 130      -9.740 -19.631 -33.082  1.00  1.00
ATOM    520  O   PRO B 130      -8.975 -20.567 -33.313  1.00  1.00
ATOM    521  N   SER B 131     -17.464 -22.022 -35.100  1.00  1.00
ATOM    522  CA  SER B 131     -17.402 -21.282 -33.845  1.00  1.00
ATOM    523  C   SER B 131     -15.961 -20.970 -33.460  1.00  1.00
ATOM    524  O   SER B 131     -15.070 -21.803 -33.625  1.00  1.00
ATOM    525  N   TRP B 132     -15.807 -19.798 -32.903  1.00  1.00
ATOM    526  CA  TRP B 132     -14.518 -19.347 -32.391  1.00  1.00
ATOM    527  C   TRP B 132     -14.689 -18.200 -31.403  1.00  1.00
ATOM    528  O   TRP B 132     -15.572 -17.357 -31.563  1.00  1.00
ATOM    529  N   SER B 133     -13.639 -17.964 -30.579  1.00  1.00
ATOM    530  CA  SER B 133     -13.680 -16.930 -29.552  1.00  1.00
ATOM    531  C   SER B 133     -13.020 -15.645 -30.036  1.00  1.00
ATOM    532  O   SER B 133     -13.333 -14.556 -29.557  1.00  1.00
ATOM    533  N   TYR B 134     -12.479 -15.543 -30.977  1.00  1.00
ATOM    534  CA  TYR B 134     -11.754 -14.493 -31.683  1.00  1.00
ATOM    535  C   TYR B 134     -11.164 -15.012 -32.988  1.00  1.00
ATOM    536  O   TYR B 134     -10.784 -16.178 -33.087  1.00  1.00
ATOM    537  N   ILE B 135     -10.861 -14.070 -33.898  1.00  1.00
ATOM    538  CA  ILE B 135     -10.091 -14.359 -35.102  1.00  1.00
ATOM    539  C   ILE B 135      -8.769 -13.601 -35.106  1.00  1.00
ATOM    540  O   ILE B 135      -8.710 -12.436 -34.715  1.00  1.00
ATOM    541  N   SER B 136     -16.942  -8.930 -36.635  1.00  1.00
ATOM    542  CA  SER B 136     -16.201  -9.052 -35.385  1.00  1.00
ATOM    543  C   SER B 136     -17.118  -9.457 -34.238  1.00  1.00
ATOM    544  O   SER B 136     -16.665 -10.004 -33.232  1.00  1.00
ATOM    545  N   SER B 137     -18.340  -9.394 -34.360  1.00  1.00
ATOM    546  CA  SER B 137     -19.340  -9.742 -33.357  1.00  1.00
ATOM    547  C   SER B 137     -20.083 -11.016 -33.737  1.00  1.00
ATOM    548  O   SER B 137     -20.792 -11.600 -32.918  1.00  1.00
ATOM    549  N   VAL B 138     -19.536 -11.817 -34.505  1.00  1.00
ATOM    550  CA  VAL B 138     -19.935 -13.179 -34.839  1.00  1.00
ATOM    551  C   VAL B 138     -19.130 -14.199 -34.045  1.00  1.00
ATOM    552  O   VAL B 138     -17.902 -14.231 -34.120  1.00  1.00
ATOM    553  N   SER B 139     -19.851 -15.083 -33.291  1.00  1.00
ATOM    554  CA  SER B 139     -19.196 -16.096 -32.472  1.00  1.00
ATOM    555  C   SER B 139     -19.279 -17.470 -33.123  1.00  1.00
ATOM    556  O   SER B 139     -18.410 -18.318 -32.919  1.00  1.00
ATOM    557  N   SER B 140     -20.110 -17.889 -33.728  1.00  1.00
ATOM    558  CA  SER B 140     -20.184 -19.118 -34.509  1.00  1.00
ATOM    559  C   SER B 140     -20.858 -18.876 -35.853  1.00  1.00
ATOM    560  O   SER B 140     -21.767 -18.053 -35.963  1.00  1.00
ATOM    561  N   SER B 141     -24.546 -16.286 -35.792  1.00  1.00
ATOM    562  CA  SER B 141     -24.721 -16.268 -34.345  1.00  1.00
ATOM    563  C   SER B 141     -23.876 -15.177 -33.701  1.00  1.00
ATOM    564  O   SER B 141     -22.678 -15.068 -33.967  1.00  1.00
ATOM    565  N   ARG B 142     -24.557 -14.158 -33.202  1.00  1.00
ATOM    566  CA  ARG B 142     -23.869 -13.000 -32.645  1.00  1.00
ATOM    567  C   ARG B 142     -23.442 -13.253 -31.204  1.00  1.00
ATOM    568  O   ARG B 142     -24.182 -13.852 -30.424  1.00  1.00
ATOM    569  N   GLY B 143     -22.309 -12.636 -30.859  1.00  1.00
ATOM    570  CA  GLY B 143     -21.739 -12.650 -29.517  1.00  1.00
ATOM    571  C   GLY B 143     -20.879 -11.417 -29.272  1.00  1.00
ATOM    572  O   GLY B 143     -20.106 -11.005 -30.138  1.00  1.00
ATOM    573  N   PHE B 144     -21.003 -10.806 -28.128  1.00  1.00
ATOM    574  CA  PHE B 144     -20.171  -9.661 -27.778  1.00  1.00
ATOM    575  C   PHE B 144     -18.806 -10.107 -27.269  1.00  1.00
ATOM    576  O   PHE B 144     -18.709 -10.987 -26.413  1.00  1.00
ATOM    577  N   GLY B 145     -17.756  -9.165 -27.732  1.00  1.00
ATOM    578  CA  GLY B 145     -16.455  -9.371 -27.107  1.00  1.00
ATOM    579  C   GLY B 145     -15.514 -10.131 -28.033  1.00  1.00
ATOM    580  O   GLY B 145     -14.307 -10.186 -27.797  1.00  1.00
ATOM    581  N   SER B 146     -16.001 -10.643 -29.154  1.00  1.00
ATOM    582  CA  SER B 146     -15.123 -11.163 -30.195  1.00  1.00
ATOM    583  C   SER B 146     -14.458 -10.033 -30.970  1.00  1.00
ATOM    584  O   SER B 146     -15.071  -8.996 -31.223  1.00  1.00
ATOM    585  N   GLY B 147     -13.557 -10.415 -31.859  1.00  1.00
ATOM    586  CA  GLY B 147     -12.771  -9.446 -32.613  1.00  1.00
ATOM    587  C   GLY B 147     -11.789 -10.140 -33.548  1.00  1.00
ATOM    588  O   GLY B 147     -11.456 -11.310 -33.357  1.00  1.00
ATOM    589  N   ILE B 148     -11.174  -9.402 -34.397  1.00  1.00
ATOM    590  CA  ILE B 148     -10.051  -9.836 -35.218  1.00  1.00
ATOM    591  C   ILE B 148      -8.759  -9.151 -34.792  1.00  1.00
ATOM    592  O   ILE B 148      -8.726  -7.936 -34.595  1.00  1.00
ATOM    593  N   ILE B 149      -7.765  -9.950 -34.520  1.00  1.00
ATOM    594  CA  ILE B 149      -6.436  -9.480 -34.148  1.00  1.00
ATOM    595  C   ILE B 149      -5.377 -10.007 -35.108  1.00  1.00
ATOM    596  O   ILE B 149      -5.474 -11.132 -35.597  1.00  1.00
ATOM    597  N   THR B 150      -4.338  -9.341 -35.283  1.00  1.00
ATOM    598  CA  THR B 150      -3.115  -9.798 -35.931  1.00  1.00
ATOM    599  C   THR B 150      -2.037 -10.123 -34.906  1.00  1.00
ATOM    600  O   THR B 150      -1.736  -9.314 -34.029  1.00  1.00
ATOM    601  N   SER B 151      -1.442 -11.384 -35.108  1.00  1.00
ATOM    602  CA  SER B 151      -0.539 -11.827 -34.052  1.00  1.00
ATOM    603  C   SER B 151       0.565 -12.717 -34.609  1.00  1.00
ATOM    604  O   SER B 151       0.332 -13.520 -35.512  1.00  1.00
ATOM    605  N   ASN B 152       1.733 -12.648 -33.942  1.00  1.00
ATOM    606  CA  ASN B 152       2.837 -13.517 -34.333  1.00  1.00
ATOM    607  C   ASN B 152       3.048 -14.630 -33.315  1.00  1.00
ATOM    608  O   ASN B 152       3.755 -15.602 -33.582  1.00  1.00
ATOM    609  N   ALA B 153       2.345 -14.709 -32.333  1.00  1.00
ATOM    610  CA  ALA B 153       2.335 -15.720 -31.282  1.00  1.00
ATOM    611  C   ALA B 153       1.864 -17.066 -31.817  1.00  1.00
ATOM    612  O   ALA B 153       0.941 -17.134 -32.628  1.00  1.00
ATOM    613  N   SER B 154       2.190 -18.162 -31.032  1.00  1.00
ATOM    614  CA  SER B 154       1.736 -19.498 -31.397  1.00  1.00
ATOM    615  C   SER B 154       0.599 -19.959 -30.495  1.00  1.00
ATOM    616  O   SER B 154       0.633 -19.752 -29.282  1.00  1.00
ATOM    617  N   MET B 155      -0.312 -20.797 -31.088  1.00  1.00
ATOM    618  CA  MET B 155      -1.374 -21.369 -30.270  1.00  1.00
ATOM    619  C   MET B 155      -0.841 -22.478 -29.371  1.00  1.00
ATOM    620  O   MET B 155      -0.114 -23.361 -29.823  1.00  1.00
ATOM    621  N   HIS B 156      -1.170 -22.442 -28.138  1.00  1.00
ATOM    622  CA  HIS B 156      -0.890 -23.468 -27.139  1.00  1.00
ATOM    623  C   HIS B 156      -2.175 -23.989 -26.510  1.00  1.00
ATOM    624  O   HIS B 156      -3.131 -23.238 -26.314  1.00  1.00
ATOM    625  N   GLU B 157      -2.176 -25.176 -25.997  1.00  1.00
ATOM    626  CA  GLU B 157      -3.312 -25.670 -25.228  1.00  1.00
ATOM    627  C   GLU B 157      -3.403 -24.978 -23.874  1.00  1.00
ATOM    628  O   GLU B 157      -2.578 -25.211 -22.990  1.00  1.00
ATOM    629  N   CYS B 158      -3.868 -23.811 -23.895  1.00  1.00
ATOM    630  CA  CYS B 158      -4.071 -22.947 -22.738  1.00  1.00
ATOM    631  C   CYS B 158      -5.431 -22.264 -22.791  1.00  1.00
ATOM    632  O   CYS B 158      -5.927 -21.930 -23.867  1.00  1.00
ATOM    633  N   ASN B 159      -5.921 -21.762 -21.767  1.00  1.00
ATOM    634  CA  ASN B 159      -7.152 -21.006 -21.570  1.00  1.00
ATOM    635  C   ASN B 159      -6.899 -19.743 -20.757  1.00  1.00
ATOM    636  O   ASN B 159      -6.216 -19.779 -19.733  1.00  1.00
ATOM    637  N   THR B 160      -7.608 -18.637 -21.230  1.00  1.00
ATOM    638  CA  THR B 160      -7.413 -17.348 -20.576  1.00  1.00
ATOM    639  C   THR B 160      -8.693 -16.523 -20.593  1.00  1.00
ATOM    640  O   THR B 160      -9.497 -16.626 -21.520  1.00  1.00
ATOM    641  N   LYS B 161      -8.775 -15.524 -19.774  1.00  1.00
ATOM    642  CA  LYS B 161      -9.863 -14.555 -19.733  1.00  1.00
ATOM    643  C   LYS B 161      -9.494 -13.280 -20.481  1.00  1.00
ATOM    644  O   LYS B 161     -10.363 -12.583 -21.004  1.00  1.00
ATOM    645  N   CYS B 162      -8.281 -13.212 -20.884  1.00  1.00
ATOM    646  CA  CYS B 162      -7.657 -12.039 -21.483  1.00  1.00
ATOM    647  C   CYS B 162      -6.573 -12.438 -22.476  1.00  1.00
ATOM    648  O   CYS B 162      -5.721 -13.274 -22.176  1.00  1.00
ATOM    649  N   GLN B 163      -6.735 -12.040 -23.716  1.00  1.00
ATOM    650  CA  GLN B 163      -5.803 -12.326 -24.800  1.00  1.00
ATOM    651  C   GLN B 163      -5.411 -11.053 -25.539  1.00  1.00
ATOM    652  O   GLN B 163      -6.256 -10.204 -25.825  1.00  1.00
ATOM    653  N   THR B 164      -4.146 -10.769 -25.568  1.00  1.00
ATOM    654  CA  THR B 164      -3.544  -9.752 -26.422  1.00  1.00
ATOM    655  C   THR B 164      -2.821 -10.383 -27.605  1.00  1.00
ATOM    656  O   THR B 164      -2.224 -11.452 -27.481  1.00  1.00
ATOM    657  N   PRO B 165      -2.363  -9.632 -28.559  1.00  1.00
ATOM    658  CA  PRO B 165      -1.635 -10.145 -29.714  1.00  1.00
ATOM    659  C   PRO B 165      -0.240 -10.614 -29.321  1.00  1.00
ATOM    660  O   PRO B 165       0.277 -11.585 -29.873  1.00  1.00
ATOM    661  N   LEU B 166       0.262 -10.376 -28.260  1.00  1.00
ATOM    662  CA  LEU B 166       1.587 -10.749 -27.780  1.00  1.00
ATOM    663  C   LEU B 166       1.521 -11.972 -26.872  1.00  1.00
ATOM    664  O   LEU B 166       2.451 -12.778 -26.831  1.00  1.00
ATOM    665  N   GLY B 167       0.369 -12.249 -26.293  1.00  1.00
ATOM    666  CA  GLY B 167       0.227 -13.297 -25.289  1.00  1.00
ATOM    667  C   GLY B 167      -1.000 -13.062 -24.418  1.00  1.00
ATOM    668  O   GLY B 167      -1.430 -11.925 -24.228  1.00  1.00
ATOM    669  N   ALA B 168      -1.379 -14.111 -23.629  1.00  1.00
ATOM    670  CA  ALA B 168      -2.495 -13.999 -22.697  1.00  1.00
ATOM    671  C   ALA B 168      -2.042 -13.421 -21.363  1.00  1.00
ATOM    672  O   ALA B 168      -0.963 -13.746 -20.868  1.00  1.00
ATOM    673  N   ILE B 169      -3.002 -12.734 -20.702  1.00  1.00
ATOM    674  CA  ILE B 169      -2.771 -12.151 -19.386  1.00  1.00
ATOM    675  C   ILE B 169      -3.616 -12.840 -18.322  1.00  1.00
ATOM    676  O   ILE B 169      -4.817 -13.040 -18.503  1.00  1.00
ATOM    677  N   ASN B 170      -3.038 -13.350 -17.342  1.00  1.00
ATOM    678  CA  ASN B 170      -3.682 -13.891 -16.151  1.00  1.00
ATOM    679  C   ASN B 170      -3.299 -13.098 -14.908  1.00  1.00
ATOM    680  O   ASN B 170      -2.127 -13.035 -14.537  1.00  1.00
ATOM    681  N   SER B 171      -4.238 -12.005 -14.653  1.00  1.00
ATOM    682  CA  SER B 171      -3.857 -11.003 -13.665  1.00  1.00
ATOM    683  C   SER B 171      -5.084 -10.358 -13.033  1.00  1.00
ATOM    684  O   SER B 171      -6.118 -10.201 -13.682  1.00  1.00
ATOM    685  N   SER B 172      -4.920  -9.926 -11.745  1.00  1.00
ATOM    686  CA  SER B 172      -5.975  -9.180 -11.069  1.00  1.00
ATOM    687  C   SER B 172      -5.624  -7.701 -10.967  1.00  1.00
ATOM    688  O   SER B 172      -6.499  -6.859 -10.766  1.00  1.00
ATOM    689  N   LEU B 173      -4.423  -7.376 -11.439  1.00  1.00
ATOM    690  CA  LEU B 173      -4.007  -5.981 -11.510  1.00  1.00
ATOM    691  C   LEU B 173      -4.953  -5.168 -12.388  1.00  1.00
ATOM    692  O   LEU B 173      -5.312  -5.590 -13.487  1.00  1.00
ATOM    693  N   PRO B 174      -5.124  -3.882 -12.022  1.00  1.00
ATOM    694  CA  PRO B 174      -6.074  -3.009 -12.702  1.00  1.00
ATOM    695  C   PRO B 174      -5.485  -2.452 -13.991  1.00  1.00
ATOM    696  O   PRO B 174      -6.190  -2.287 -14.987  1.00  1.00
ATOM    697  N   TYR B 175      -4.329  -2.340 -14.237  1.00  1.00
ATOM    698  CA  TYR B 175      -3.642  -1.750 -15.380  1.00  1.00
ATOM    699  C   TYR B 175      -2.626  -2.718 -15.971  1.00  1.00
ATOM    700  O   TYR B 175      -2.026  -3.519 -15.254  1.00  1.00
ATOM    701  N   GLN B 176      -2.390  -2.499 -17.286  1.00  1.00
ATOM    702  CA  GLN B 176      -1.370  -3.215 -18.043  1.00  1.00
ATOM    703  C   GLN B 176      -0.775  -2.334 -19.134  1.00  1.00
ATOM    704  O   GLN B 176      -1.477  -1.530 -19.748  1.00  1.00
ATOM    705  N   ASN B 177       0.452  -2.465 -19.418  1.00  1.00
ATOM    706  CA  ASN B 177       1.186  -1.749 -20.454  1.00  1.00
ATOM    707  C   ASN B 177       1.719  -2.706 -21.513  1.00  1.00
ATOM    708  O   ASN B 177       2.163  -2.281 -22.580  1.00  1.00
ATOM    709  N   ILE B 178       1.003  -3.849 -21.697  1.00  1.00
ATOM    710  CA  ILE B 178       1.412  -4.867 -22.657  1.00  1.00
ATOM    711  C   ILE B 178       0.919  -4.531 -24.059  1.00  1.00
ATOM    712  O   ILE B 178       1.642  -4.707 -25.040  1.00  1.00
ATOM    713  N   HIS B 179      -0.269  -4.194 -24.323  1.00  1.00
ATOM    714  CA  HIS B 179      -0.929  -4.039 -25.614  1.00  1.00
ATOM    715  C   HIS B 179      -2.330  -3.463 -25.451  1.00  1.00
ATOM    716  O   HIS B 179      -3.055  -3.823 -24.524  1.00  1.00
ATOM    717  N   PRO B 180      -2.687  -2.549 -26.443  1.00  1.00
ATOM    718  CA  PRO B 180      -4.002  -1.923 -26.379  1.00  1.00
ATOM    719  C   PRO B 180      -5.059  -2.792 -27.048  1.00  1.00
ATOM    720  O   PRO B 180      -6.223  -2.790 -26.647  1.00  1.00
ATOM    721  N   VAL B 181      -4.727  -3.663 -27.863  1.00  1.00
ATOM    722  CA  VAL B 181      -5.600  -4.687 -28.424  1.00  1.00
ATOM    723  C   VAL B 181      -5.806  -5.833 -27.443  1.00  1.00
ATOM    724  O   VAL B 181      -4.844  -6.427 -26.956  1.00  1.00
ATOM    725  N   THR B 182      -7.115  -6.027 -27.052  1.00  1.00
ATOM    726  CA  THR B 182      -7.476  -6.996 -26.025  1.00  1.00
ATOM    727  C   THR B 182      -8.763  -7.727 -26.384  1.00  1.00
ATOM    728  O   THR B 182      -9.691  -7.135 -26.937  1.00  1.00
ATOM    729  N   ILE B 183      -8.739  -9.024 -26.144  1.00  1.00
ATOM    730  CA  ILE B 183      -9.925  -9.866 -26.248  1.00  1.00
ATOM    731  C   ILE B 183     -10.352 -10.388 -24.882  1.00  1.00
ATOM    732  O   ILE B 183      -9.529 -10.881 -24.110  1.00  1.00
ATOM    733  N   GLY B 184     -11.456  -9.950 -24.377  1.00  1.00
ATOM    734  CA  GLY B 184     -11.984 -10.545 -23.155  1.00  1.00
ATOM    735  C   GLY B 184     -12.049  -9.521 -22.028  1.00  1.00
ATOM    736  O   GLY B 184     -11.610  -8.382 -22.185  1.00  1.00
ATOM    737  N   GLU B 185     -11.981  -9.734 -20.930  1.00  1.00
ATOM    738  CA  GLU B 185     -11.870  -8.934 -19.716  1.00  1.00
ATOM    739  C   GLU B 185     -10.414  -8.752 -19.308  1.00  1.00
ATOM    740  O   GLU B 185      -9.707  -9.724 -19.042  1.00  1.00
ATOM    741  N   CYS B 186      -9.812  -7.665 -19.835  1.00  1.00
ATOM    742  CA  CYS B 186      -8.392  -7.387 -19.658  1.00  1.00
ATOM    743  C   CYS B 186      -8.175  -6.163 -18.778  1.00  1.00
ATOM    744  O   CYS B 186      -8.950  -5.208 -18.825  1.00  1.00
ATOM    745  N   PRO B 187      -6.936  -6.105 -17.968  1.00  1.00
ATOM    746  CA  PRO B 187      -6.606  -4.829 -17.343  1.00  1.00
ATOM    747  C   PRO B 187      -6.639  -3.694 -18.358  1.00  1.00
ATOM    748  O   PRO B 187      -6.157  -3.837 -19.481  1.00  1.00
ATOM    749  N   LYS B 188      -6.946  -2.424 -17.764  1.00  1.00
ATOM    750  CA  LYS B 188      -6.894  -1.230 -18.598  1.00  1.00
ATOM    751  C   LYS B 188      -5.481  -0.974 -19.106  1.00  1.00
ATOM    752  O   LYS B 188      -4.522  -0.977 -18.333  1.00  1.00
ATOM    753  N   TYR B 189      -5.389  -0.706 -20.490  1.00  1.00
ATOM    754  CA  TYR B 189      -4.085  -0.382 -21.056  1.00  1.00
ATOM    755  C   TYR B 189      -3.719   1.074 -20.798  1.00  1.00
ATOM    756  O   TYR B 189      -4.547   1.970 -20.960  1.00  1.00
ATOM    757  N   VAL B 190      -2.460   1.265 -20.403  1.00  1.00
ATOM    758  CA  VAL B 190      -1.846   2.573 -20.206  1.00  1.00
ATOM    759  C   VAL B 190      -0.399   2.579 -20.684  1.00  1.00
ATOM    760  O   VAL B 190       0.303   1.573 -20.580  1.00  1.00
ATOM    761  N   ARG B 191       0.124   3.680 -21.039  1.00  1.00
ATOM    762  CA  ARG B 191       1.488   3.841 -21.530  1.00  1.00
ATOM    763  C   ARG B 191       2.484   3.903 -20.379  1.00  1.00
ATOM    764  O   ARG B 191       3.640   3.508 -20.524  1.00  1.00
ATOM    765  N   SER B 192       2.149   3.729 -19.230  1.00  1.00
ATOM    766  CA  SER B 192       2.998   3.853 -18.051  1.00  1.00
ATOM    767  C   SER B 192       3.983   2.694 -17.957  1.00  1.00
ATOM    768  O   SER B 192       3.621   1.540 -18.183  1.00  1.00
ATOM    769  N   ALA B 193       5.194   3.048 -17.328  1.00  1.00
ATOM    770  CA  ALA B 193       6.247   2.061 -17.125  1.00  1.00
ATOM    771  C   ALA B 193       6.254   1.551 -15.689  1.00  1.00
ATOM    772  O   ALA B 193       6.539   0.380 -15.438  1.00  1.00
ATOM    773  N   LYS B 194       5.627   2.182 -14.821  1.00  1.00
ATOM    774  CA  LYS B 194       5.536   1.909 -13.391  1.00  1.00
ATOM    775  C   LYS B 194       4.333   2.610 -12.772  1.00  1.00
ATOM    776  O   LYS B 194       4.027   3.753 -13.110  1.00  1.00
ATOM    777  N   LEU B 195       3.588   1.843 -11.980  1.00  1.00
ATOM    778  CA  LEU B 195       2.438   2.206 -11.160  1.00  1.00
ATOM    779  C   LEU B 195       2.400   1.391  -9.872  1.00  1.00
ATOM    780  O   LEU B 195       2.379   0.161  -9.904  1.00  1.00
ATOM    781  N   ARG B 196       3.133   1.836  -8.893  1.00  1.00
ATOM    782  CA  ARG B 196       3.298   1.195  -7.594  1.00  1.00
ATOM    783  C   ARG B 196       2.704   2.047  -6.480  1.00  1.00
ATOM    784  O   ARG B 196       2.935   3.255  -6.419  1.00  1.00
ATOM    785  N   MET B 197       1.670   1.507  -5.795  1.00  1.00
ATOM    786  CA  MET B 197       1.021   2.181  -4.676  1.00  1.00
ATOM    787  C   MET B 197       1.629   1.750  -3.347  1.00  1.00
ATOM    788  O   MET B 197       1.784   0.558  -3.081  1.00  1.00
ATOM    789  N   VAL B 198       2.125   2.801  -2.517  1.00  1.00
ATOM    790  CA  VAL B 198       2.578   2.423  -1.184  1.00  1.00
ATOM    791  C   VAL B 198       1.400   2.095  -0.275  1.00  1.00
ATOM    792  O   VAL B 198       0.391   2.800  -0.271  1.00  1.00
ATOM    793  N   THR B 199       1.618   1.022   0.575  1.00  1.00
ATOM    794  CA  THR B 199       0.600   0.637   1.546  1.00  1.00
ATOM    795  C   THR B 199       1.132   0.734   2.970  1.00  1.00
ATOM    796  O   THR B 199       0.391   1.057   3.899  1.00  1.00
ATOM    797  N   GLY B 200       2.441   0.707   3.078  1.00  1.00
ATOM    798  CA  GLY B 200       3.091   0.921   4.366  1.00  1.00
ATOM    799  C   GLY B 200       3.675   2.324   4.461  1.00  1.00
ATOM    800  O   GLY B 200       3.723   3.055   3.472  1.00  1.00
ATOM    801  N   LEU B 201       4.674   2.513   5.148  1.00  1.00
ATOM    802  CA  LEU B 201       5.285   3.795   5.477  1.00  1.00
ATOM    803  C   LEU B 201       6.740   3.845   5.024  1.00  1.00
ATOM    804  O   LEU B 201       7.424   2.822   4.986  1.00  1.00
ATOM    805  N   ARG B 202       7.312   5.067   5.052  1.00  1.00
ATOM    806  CA  ARG B 202       8.738   5.234   4.801  1.00  1.00
ATOM    807  C   ARG B 202       9.560   4.235   5.606  1.00  1.00
ATOM    808  O   ARG B 202       9.382   4.103   6.817  1.00  1.00
ATOM    809  N   ASN B 203      10.426   3.470   4.838  1.00  1.00
ATOM    810  CA  ASN B 203      11.305   2.498   5.475  1.00  1.00
ATOM    811  C   ASN B 203      12.639   3.128   5.856  1.00  1.00
ATOM    812  O   ASN B 203      13.326   3.707   5.015  1.00  1.00
ATOM    813  N   ILE B 204      12.954   3.191   7.099  1.00  1.00
ATOM    814  CA  ILE B 204      14.154   3.780   7.681  1.00  1.00
ATOM    815  C   ILE B 204      14.805   2.831   8.679  1.00  1.00
ATOM    816  O   ILE B 204      14.313   2.654   9.793  1.00  1.00
ATOM    817  N   PRO B 205      15.363   1.692   8.229  1.00  1.00
ATOM    818  CA  PRO B 205      15.906   0.673   9.119  1.00  1.00
ATOM    819  C   PRO B 205      17.201   1.143   9.770  1.00  1.00
ATOM    820  O   PRO B 205      17.993   1.856   9.154  1.00  1.00
ATOM    821  N   GLY B 206       7.945  14.898   7.210  1.00  1.00
ATOM    822  CA  GLY B 206       6.579  14.683   6.747  1.00  1.00
ATOM    823  C   GLY B 206       5.631  15.727   7.323  1.00  1.00
ATOM    824  O   GLY B 206       5.880  16.281   8.394  1.00  1.00
ATOM    825  N   LEU B 207       4.370  15.703   6.872  1.00  1.00
ATOM    826  CA  LEU B 207       3.399  16.689   7.330  1.00  1.00
ATOM    827  C   LEU B 207       3.199  16.607   8.839  1.00  1.00
ATOM    828  O   LEU B 207       3.023  17.626   9.508  1.00  1.00
ATOM    829  N   PHE B 208       3.225  15.700   9.563  1.00  1.00
ATOM    830  CA  PHE B 208       2.980  15.565  10.994  1.00  1.00
ATOM    831  C   PHE B 208       4.280  15.630  11.785  1.00  1.00
ATOM    832  O   PHE B 208       4.297  16.068  12.935  1.00  1.00
ATOM    833  N   GLY B 209       5.357  15.301  11.334  1.00  1.00
ATOM    834  CA  GLY B 209       6.646  15.639  11.926  1.00  1.00
ATOM    835  C   GLY B 209       7.162  14.507  12.805  1.00  1.00
ATOM    836  O   GLY B 209       8.312  14.525  13.244  1.00  1.00
ATOM    837  N   ALA B 210       6.555  13.307  12.656  1.00  1.00
ATOM    838  CA  ALA B 210       6.967  12.189  13.497  1.00  1.00
ATOM    839  C   ALA B 210       7.865  11.226  12.731  1.00  1.00
ATOM    840  O   ALA B 210       8.830  10.693  13.279  1.00  1.00
ATOM    841  N   ILE B 211       7.415  10.637  11.622  1.00  1.00
ATOM    842  CA  ILE B 211       8.248   9.749  10.820  1.00  1.00
ATOM    843  C   ILE B 211       9.346  10.522  10.101  1.00  1.00
ATOM    844  O   ILE B 211       9.074  11.488   9.388  1.00  1.00
ATOM    845  N   ALA B 212      10.622  10.014  10.206  1.00  1.00
ATOM    846  CA  ALA B 212      11.735  10.746   9.613  1.00  1.00
ATOM    847  C   ALA B 212      11.733  12.204  10.054  1.00  1.00
ATOM    848  O   ALA B 212      11.442  13.101   9.263  1.00  1.00
ATOM    849  N   GLY B 213      11.318  12.401  11.302  1.00  1.00
ATOM    850  CA  GLY B 213      11.269  13.722  11.918  1.00  1.00
ATOM    851  C   GLY B 213      11.851  13.695  13.325  1.00  1.00
ATOM    852  O   GLY B 213      12.762  14.459  13.645  1.00  1.00
ATOM    853  N   PHE B 214      10.907  13.784  14.390  1.00  1.00
ATOM    854  CA  PHE B 214      11.408  13.773  15.759  1.00  1.00
ATOM    855  C   PHE B 214      11.659  12.351  16.242  1.00  1.00
ATOM    856  O   PHE B 214      12.405  12.132  17.197  1.00  1.00
ATOM    857  N   ILE B 215      10.956  11.383  15.715  1.00  1.00
ATOM    858  CA  ILE B 215      11.389   9.992  15.785  1.00  1.00
ATOM    859  C   ILE B 215      12.255   9.624  14.587  1.00  1.00
ATOM    860  O   ILE B 215      11.770   9.547  13.458  1.00  1.00
ATOM    861  N   GLU B 216      13.502   9.768  14.586  1.00  1.00
ATOM    862  CA  GLU B 216      14.416   9.768  13.450  1.00  1.00
ATOM    863  C   GLU B 216      14.423   8.417  12.748  1.00  1.00
ATOM    864  O   GLU B 216      14.498   8.344  11.522  1.00  1.00
ATOM    865  N   GLY B 217      14.234   7.334  13.131  1.00  1.00
ATOM    866  CA  GLY B 217      14.367   6.071  12.415  1.00  1.00
ATOM    867  C   GLY B 217      13.236   5.115  12.769  1.00  1.00
ATOM    868  O   GLY B 217      12.703   5.152  13.878  1.00  1.00
ATOM    869  N   GLY B 218      13.169   4.015  12.066  1.00  1.00
ATOM    870  CA  GLY B 218      12.213   2.947  12.331  1.00  1.00
ATOM    871  C   GLY B 218      12.843   1.840  13.167  1.00  1.00
ATOM    872  O   GLY B 218      14.027   1.535  13.020  1.00  1.00
ATOM    873  N   TRP B 219      12.007   0.823  13.482  1.00  1.00
ATOM    874  CA  TRP B 219      12.444  -0.339  14.246  1.00  1.00
ATOM    875  C   TRP B 219      12.229  -1.627  13.462  1.00  1.00
ATOM    876  O   TRP B 219      11.097  -1.994  13.151  1.00  1.00
ATOM    877  N   THR B 220      13.352  -2.352  13.161  1.00  1.00
ATOM    878  CA  THR B 220      13.210  -3.634  12.482  1.00  1.00
ATOM    879  C   THR B 220      12.786  -4.728  13.453  1.00  1.00
ATOM    880  O   THR B 220      12.062  -5.653  13.084  1.00  1.00
ATOM    881  N   GLY B 221      12.864  -4.426  14.742  1.00  1.00
ATOM    882  CA  GLY B 221      12.542  -5.378  15.799  1.00  1.00
ATOM    883  C   GLY B 221      11.058  -5.339  16.142  1.00  1.00
ATOM    884  O   GLY B 221      10.493  -6.328  16.610  1.00  1.00
ATOM    885  N   MET B 222      10.337  -4.397  15.860  1.00  1.00
ATOM    886  CA  MET B 222       8.880  -4.357  15.893  1.00  1.00
ATOM    887  C   MET B 222       8.284  -4.946  14.621  1.00  1.00
ATOM    888  O   MET B 222       8.346  -4.334  13.554  1.00  1.00
ATOM    889  N   ILE B 223       7.984  -6.238  14.650  1.00  1.00
ATOM    890  CA  ILE B 223       7.626  -6.995  13.457  1.00  1.00
ATOM    891  C   ILE B 223       6.133  -7.291  13.419  1.00  1.00
ATOM    892  O   ILE B 223       5.534  -7.379  12.346  1.00  1.00
ATOM    893  N   ASP B 224       5.303  -6.829  14.252  1.00  1.00
ATOM    894  CA  ASP B 224       3.899  -7.219  14.303  1.00  1.00
ATOM    895  C   ASP B 224       2.986  -6.024  14.057  1.00  1.00
ATOM    896  O   ASP B 224       1.901  -6.165  13.493  1.00  1.00
ATOM    897  N   GLY B 225       3.303  -5.008  13.562  1.00  1.00
ATOM    898  CA  GLY B 225       2.486  -3.897  13.092  1.00  1.00
ATOM    899  C   GLY B 225       3.350  -2.713  12.678  1.00  1.00
ATOM    900  O   GLY B 225       4.516  -2.620  13.062  1.00  1.00
ATOM    901  N   TRP B 226       2.592  -1.630  12.189  1.00  1.00
ATOM    902  CA  TRP B 226       3.294  -0.450  11.698  1.00  1.00
ATOM    903  C   TRP B 226       3.660   0.489  12.840  1.00  1.00
ATOM    904  O   TRP B 226       4.735   1.088  12.843  1.00  1.00
ATOM    905  N   TYR B 227       3.000   0.715  13.779  1.00  1.00
ATOM    906  CA  TYR B 227       3.221   1.562  14.945  1.00  1.00
ATOM    907  C   TYR B 227       3.132   0.756  16.235  1.00  1.00
ATOM    908  O   TYR B 227       2.365  -0.202  16.328  1.00  1.00
ATOM    909  N   GLY B 228       3.931   1.423  17.321  1.00  1.00
ATOM    910  CA  GLY B 228       3.872   0.722  18.598  1.00  1.00
ATOM    911  C   GLY B 228       4.867   1.305  19.593  1.00  1.00
ATOM    912  O   GLY B 228       5.730   2.103  19.227  1.00  1.00
ATOM    913  N   TYR B 229       5.406   0.371  20.485  1.00  1.00
ATOM    914  CA  TYR B 229       6.150   0.792  21.665  1.00  1.00
ATOM    915  C   TYR B 229       7.410  -0.044  21.850  1.00  1.00
ATOM    916  O   TYR B 229       7.442  -1.222  21.494  1.00  1.00
ATOM    917  N   HIS B 230       8.420   0.583  22.364  1.00  1.00
ATOM    918  CA  HIS B 230       9.620  -0.033  22.916  1.00  1.00
ATOM    919  C   HIS B 230       9.792   0.318  24.389  1.00  1.00
ATOM    920  O   HIS B 230       9.614   1.469  24.787  1.00  1.00
ATOM    921  N   HIS B 231       9.882  -0.593  25.271  1.00  1.00
ATOM    922  CA  HIS B 231      10.011  -0.315  26.696  1.00  1.00
ATOM    923  C   HIS B 231      11.291  -0.916  27.262  1.00  1.00
ATOM    924  O   HIS B 231      11.727  -1.985  26.835  1.00  1.00
ATOM    925  N   GLN B 232      11.744  -0.392  28.309  1.00  1.00
ATOM    926  CA  GLN B 232      12.910  -0.743  29.111  1.00  1.00
ATOM    927  C   GLN B 232      12.631  -0.563  30.598  1.00  1.00
ATOM    928  O   GLN B 232      12.127   0.476  31.023  1.00  1.00
ATOM    929  N   ASN B 233      12.528  -1.610  31.351  1.00  1.00
ATOM    930  CA  ASN B 233      12.313  -1.566  32.792  1.00  1.00
ATOM    931  C   ASN B 233      13.118  -2.646  33.503  1.00  1.00
ATOM    932  O   ASN B 233      13.457  -3.671  32.911  1.00  1.00
ATOM    933  N   GLU B 234      13.087  -2.724  34.783  1.00  1.00
ATOM    934  CA  GLU B 234      13.812  -3.729  35.551  1.00  1.00
ATOM    935  C   GLU B 234      13.547  -5.130  35.014  1.00  1.00
ATOM    936  O   GLU B 234      14.447  -5.968  34.970  1.00  1.00
ATOM    937  N   GLN B 235      12.503  -5.504  34.589  1.00  1.00
ATOM    938  CA  GLN B 235      12.086  -6.796  34.057  1.00  1.00
ATOM    939  C   GLN B 235      12.527  -6.964  32.609  1.00  1.00
ATOM    940  O   GLN B 235      12.773  -8.079  32.150  1.00  1.00
ATOM    941  N   GLY B 236      13.180  -6.205  31.972  1.00  1.00
ATOM    942  CA  GLY B 236      13.714  -6.410  30.631  1.00  1.00
ATOM    943  C   GLY B 236      13.366  -5.244  29.715  1.00  1.00
ATOM    944  O   GLY B 236      12.814  -4.237  30.158  1.00  1.00
ATOM    945  N   SER B 237      13.602  -5.607  28.337  1.00  1.00
ATOM    946  CA  SER B 237      13.151  -4.711  27.279  1.00  1.00
ATOM    947  C   SER B 237      12.589  -5.491  26.098  1.00  1.00
ATOM    948  O   SER B 237      13.063  -6.582  25.780  1.00  1.00
ATOM    949  N   GLY B 238      11.658  -4.879  25.406  1.00  1.00
ATOM    950  CA  GLY B 238      11.040  -5.509  24.245  1.00  1.00
ATOM    951  C   GLY B 238      10.386  -4.473  23.339  1.00  1.00
ATOM    952  O   GLY B 238      10.130  -3.343  23.756  1.00  1.00
ATOM    953  N   TYR B 239       9.788  -4.965  22.269  1.00  1.00
ATOM    954  CA  TYR B 239       8.895  -4.222  21.389  1.00  1.00
ATOM    955  C   TYR B 239       7.494  -4.821  21.393  1.00  1.00
ATOM    956  O   TYR B 239       7.329  -6.036  21.499  1.00  1.00
ATOM    957  N   ALA B 240       6.521  -3.939  21.071  1.00  1.00
ATOM    958  CA  ALA B 240       5.115  -4.313  20.966  1.00  1.00
ATOM    959  C   ALA B 240       4.350  -3.336  20.083  1.00  1.00
ATOM    960  O   ALA B 240       4.530  -2.122  20.182  1.00  1.00
ATOM    961  N   ALA B 241       3.726  -3.844  18.975  1.00  1.00
ATOM    962  CA  ALA B 241       2.902  -2.980  18.140  1.00  1.00
ATOM    963  C   ALA B 241       1.643  -2.539  18.876  1.00  1.00
ATOM    964  O   ALA B 241       1.010  -3.332  19.572  1.00  1.00
ATOM    965  N   ASP B 242       1.227  -1.228  18.613  1.00  1.00
ATOM    966  CA  ASP B 242      -0.113  -0.832  19.029  1.00  1.00
ATOM    967  C   ASP B 242      -1.173  -1.423  18.108  1.00  1.00
ATOM    968  O   ASP B 242      -1.174  -1.168  16.903  1.00  1.00
ATOM    969  N   GLN B 243      -1.928  -2.426  18.675  1.00  1.00
ATOM    970  CA  GLN B 243      -2.807  -3.242  17.846  1.00  1.00
ATOM    971  C   GLN B 243      -3.980  -2.426  17.319  1.00  1.00
ATOM    972  O   GLN B 243      -4.387  -2.578  16.167  1.00  1.00
ATOM    973  N   LYS B 244      -4.517  -1.481  18.028  1.00  1.00
ATOM    974  CA  LYS B 244      -5.685  -0.703  17.632  1.00  1.00
ATOM    975  C   LYS B 244      -5.365   0.210  16.456  1.00  1.00
ATOM    976  O   LYS B 244      -6.159   0.342  15.525  1.00  1.00
ATOM    977  N   SER B 245      -4.261   0.987  16.545  1.00  1.00
ATOM    978  CA  SER B 245      -3.895   1.907  15.474  1.00  1.00
ATOM    979  C   SER B 245      -3.401   1.153  14.246  1.00  1.00
ATOM    980  O   SER B 245      -3.664   1.554  13.112  1.00  1.00
ATOM    981  N   THR B 246      -2.697   0.022  14.467  1.00  1.00
ATOM    982  CA  THR B 246      -2.228  -0.815  13.370  1.00  1.00
ATOM    983  C   THR B 246      -3.396  -1.418  12.599  1.00  1.00
ATOM    984  O   THR B 246      -3.390  -1.449  11.369  1.00  1.00
ATOM    985  N   GLN B 247      -4.403  -1.934  13.320  1.00  1.00
ATOM    986  CA  GLN B 247      -5.569  -2.561  12.710  1.00  1.00
ATOM    987  C   GLN B 247      -6.434  -1.533  11.992  1.00  1.00
ATOM    988  O   GLN B 247      -6.933  -1.785  10.895  1.00  1.00
ATOM    989  N   ASN B 248      -6.647  -0.364  12.567  1.00  1.00
ATOM    990  CA  ASN B 248      -7.417   0.711  11.953  1.00  1.00
ATOM    991  C   ASN B 248      -6.735   1.225  10.691  1.00  1.00
ATOM    992  O   ASN B 248      -7.396   1.535   9.700  1.00  1.00
ATOM    993  N   ALA B 249      -5.403   1.300  10.698  1.00  1.00
ATOM    994  CA  ALA B 249      -4.634   1.768   9.552  1.00  1.00
ATOM    995  C   ALA B 249      -4.650   0.746   8.422  1.00  1.00
ATOM    996  O   ALA B 249      -4.749   1.105   7.249  1.00  1.00
ATOM    997  N   ILE B 250      -4.499  -0.539   8.740  1.00  1.00
ATOM    998  CA  ILE B 250      -4.604  -1.585   7.730  1.00  1.00
ATOM    999  C   ILE B 250      -5.979  -1.583   7.076  1.00  1.00
ATOM   1000  O   ILE B 250      -6.100  -1.744   5.862  1.00  1.00
ATOM   1001  N   ASN B 251      -7.031  -1.389   7.936  1.00  1.00
ATOM   1002  CA  ASN B 251      -8.392  -1.285   7.424  1.00  1.00
ATOM   1003  C   ASN B 251      -8.522  -0.135   6.433  1.00  1.00
ATOM   1004  O   ASN B 251      -9.163  -0.270   5.391  1.00  1.00
ATOM   1005  N   GLY B 252      -7.968   1.029   6.790  1.00  1.00
ATOM   1006  CA  GLY B 252      -8.058   2.238   5.981  1.00  1.00
ATOM   1007  C   GLY B 252      -7.300   2.080   4.669  1.00  1.00
ATOM   1008  O   GLY B 252      -7.777   2.492   3.612  1.00  1.00
ATOM   1009  N   ILE B 253      -6.011   1.640   4.759  1.00  1.00
ATOM   1010  CA  ILE B 253      -5.150   1.505   3.590  1.00  1.00
ATOM   1011  C   ILE B 253      -5.727   0.507   2.594  1.00  1.00
ATOM   1012  O   ILE B 253      -5.712   0.742   1.386  1.00  1.00
ATOM   1013  N   THR B 254      -6.245  -0.616   3.087  1.00  1.00
ATOM   1014  CA  THR B 254      -6.808  -1.639   2.215  1.00  1.00
ATOM   1015  C   THR B 254      -8.104  -1.161   1.572  1.00  1.00
ATOM   1016  O   THR B 254      -8.354  -1.417   0.394  1.00  1.00
ATOM   1017  N   ASN B 255      -8.902  -0.393   2.302  1.00  1.00
ATOM   1018  CA  ASN B 255     -10.098   0.224   1.743  1.00  1.00
ATOM   1019  C   ASN B 255      -9.744   1.207   0.634  1.00  1.00
ATOM   1020  O   ASN B 255     -10.434   1.286  -0.383  1.00  1.00
ATOM   1021  N   LYS B 256      -8.618   1.943   0.843  1.00  1.00
ATOM   1022  CA  LYS B 256      -8.120   2.881  -0.155  1.00  1.00
ATOM   1023  C   LYS B 256      -7.720   2.162  -1.437  1.00  1.00
ATOM   1024  O   LYS B 256      -7.999   2.635  -2.538  1.00  1.00
ATOM   1025  N   VAL B 257      -7.012   1.038  -1.312  1.00  1.00
ATOM   1026  CA  VAL B 257      -6.632   0.225  -2.461  1.00  1.00
ATOM   1027  C   VAL B 257      -7.859  -0.263  -3.221  1.00  1.00
ATOM   1028  O   VAL B 257      -7.894  -0.227  -4.451  1.00  1.00
ATOM   1029  N   ASN B 258      -8.858  -0.716  -2.484  1.00  1.00
ATOM   1030  CA  ASN B 258     -10.102  -1.211  -3.062  1.00  1.00
ATOM   1031  C   ASN B 258     -10.832  -0.111  -3.822  1.00  1.00
ATOM   1032  O   ASN B 258     -11.365  -0.342  -4.907  1.00  1.00
ATOM   1033  N   THR B 259     -10.902   1.086  -3.212  1.00  1.00
ATOM   1034  CA  THR B 259     -11.553   2.233  -3.833  1.00  1.00
ATOM   1035  C   THR B 259     -10.880   2.602  -5.148  1.00  1.00
ATOM   1036  O   THR B 259     -11.549   2.922  -6.131  1.00  1.00
ATOM   1037  N   VAL B 260      -9.552   2.681  -5.139  1.00  1.00
ATOM   1038  CA  VAL B 260      -8.772   2.969  -6.336  1.00  1.00
ATOM   1039  C   VAL B 260      -9.018   1.925  -7.418  1.00  1.00
ATOM   1040  O   VAL B 260      -9.164   2.259  -8.594  1.00  1.00
ATOM   1041  N   ILE B 261      -8.965   0.677  -7.069  1.00  1.00
ATOM   1042  CA  ILE B 261      -9.181  -0.426  -7.998  1.00  1.00
ATOM   1043  C   ILE B 261     -10.603  -0.415  -8.545  1.00  1.00
ATOM   1044  O   ILE B 261     -10.821  -0.634  -9.737  1.00  1.00
ATOM   1045  N   GLU B 262     -11.563  -0.181  -7.759  1.00  1.00
ATOM   1046  CA  GLU B 262     -12.986  -0.184  -8.079  1.00  1.00
ATOM   1047  C   GLU B 262     -13.303   0.812  -9.187  1.00  1.00
ATOM   1048  O   GLU B 262     -14.119   0.538 -10.066  1.00  1.00
ATOM   1049  N   LYS B 263     -12.683   1.907  -9.287  1.00  1.00
ATOM   1050  CA  LYS B 263     -13.002   2.986 -10.214  1.00  1.00
ATOM   1051  C   LYS B 263     -12.428   2.712 -11.597  1.00  1.00
ATOM   1052  O   LYS B 263     -13.043   3.041 -12.612  1.00  1.00
ATOM   1053  N   MET B 264     -11.359   2.049 -11.708  1.00  1.00
ATOM   1054  CA  MET B 264     -10.802   1.639 -12.991  1.00  1.00
ATOM   1055  C   MET B 264      -9.902   0.419 -12.836  1.00  1.00
ATOM   1056  O   MET B 264      -8.934   0.442 -12.076  1.00  1.00
ATOM   1057  N   ASN B 265     -10.479  -0.730 -13.557  1.00  1.00
ATOM   1058  CA  ASN B 265      -9.740  -1.980 -13.427  1.00  1.00
ATOM   1059  C   ASN B 265     -10.108  -2.955 -14.538  1.00  1.00
ATOM   1060  O   ASN B 265      -9.293  -3.783 -14.946  1.00  1.00
ATOM   1061  N   ILE B 266     -10.552  -2.673 -15.617  1.00  1.00
ATOM   1062  CA  ILE B 266     -10.966  -3.605 -16.658  1.00  1.00
ATOM   1063  C   ILE B 266     -11.333  -2.870 -17.941  1.00  1.00
ATOM   1064  O   ILE B 266     -11.817  -1.739 -17.903  1.00  1.00
ATOM   1065  N   GLN B 267     -10.974  -3.445 -19.025  1.00  1.00
ATOM   1066  CA  GLN B 267     -11.389  -3.089 -20.377  1.00  1.00
ATOM   1067  C   GLN B 267     -11.928  -4.301 -21.125  1.00  1.00
ATOM   1068  O   GLN B 267     -11.406  -5.407 -20.993  1.00  1.00
ATOM   1069  N   PHE B 268     -13.099  -4.191 -21.682  1.00  1.00
ATOM   1070  CA  PHE B 268     -13.623  -5.267 -22.514  1.00  1.00
ATOM   1071  C   PHE B 268     -12.926  -5.305 -23.868  1.00  1.00
ATOM   1072  O   PHE B 268     -12.508  -4.272 -24.391  1.00  1.00
ATOM   1073  N   THR B 269     -13.160  -6.228 -24.693  1.00  1.00
ATOM   1074  CA  THR B 269     -12.596  -6.362 -26.031  1.00  1.00
ATOM   1075  C   THR B 269     -12.526  -5.013 -26.736  1.00  1.00
ATOM   1076  O   THR B 269     -13.504  -4.267 -26.770  1.00  1.00
ATOM   1077  N   ALA B 270     -11.287  -4.731 -27.177  1.00  1.00
ATOM   1078  CA  ALA B 270     -10.892  -3.570 -27.966  1.00  1.00
ATOM   1079  C   ALA B 270      -9.967  -3.968 -29.108  1.00  1.00
ATOM   1080  O   ALA B 270      -8.973  -4.665 -28.900  1.00  1.00
ATOM   1081  N   VAL B 271     -10.437  -3.995 -30.289  1.00  1.00
ATOM   1082  CA  VAL B 271      -9.702  -4.434 -31.470  1.00  1.00
ATOM   1083  C   VAL B 271      -9.591  -3.314 -32.497  1.00  1.00
ATOM   1084  O   VAL B 271     -10.511  -2.512 -32.657  1.00  1.00
ATOM   1085  N   GLY B 272      -8.634  -3.211 -33.228  1.00  1.00
ATOM   1086  CA  GLY B 272      -8.451  -2.280 -34.335  1.00  1.00
ATOM   1087  C   GLY B 272      -9.635  -2.326 -35.294  1.00  1.00
ATOM   1088  O   GLY B 272     -10.180  -3.394 -35.572  1.00  1.00
ATOM   1089  N   LYS B 273      -9.752  -1.200 -36.070  1.00  1.00
ATOM   1090  CA  LYS B 273     -10.706  -1.128 -37.170  1.00  1.00
ATOM   1091  C   LYS B 273     -10.003  -1.236 -38.517  1.00  1.00
ATOM   1092  O   LYS B 273      -8.988  -0.580 -38.753  1.00  1.00
ATOM   1093  N   LEU B 274      -9.580  10.552 -37.291  1.00  1.00
ATOM   1094  CA  LEU B 274     -10.658  10.653 -36.314  1.00  1.00
ATOM   1095  C   LEU B 274     -10.646   9.468 -35.355  1.00  1.00
ATOM   1096  O   LEU B 274     -10.891   9.622 -34.158  1.00  1.00
ATOM   1097  N   ASN B 275     -10.544   8.248 -35.872  1.00  1.00
ATOM   1098  CA  ASN B 275     -10.444   7.054 -35.041  1.00  1.00
ATOM   1099  C   ASN B 275      -9.150   7.050 -34.237  1.00  1.00
ATOM   1100  O   ASN B 275      -9.130   6.634 -33.078  1.00  1.00
ATOM   1101  N   LYS B 276      -8.041   7.374 -34.852  1.00  1.00
ATOM   1102  CA  LYS B 276      -6.761   7.419 -34.155  1.00  1.00
ATOM   1103  C   LYS B 276      -6.746   8.520 -33.102  1.00  1.00
ATOM   1104  O   LYS B 276      -6.155   8.362 -32.034  1.00  1.00
ATOM   1105  N   LYS B 277      -7.373   9.694 -33.405  1.00  1.00
ATOM   1106  CA  LYS B 277      -7.465  10.795 -32.453  1.00  1.00
ATOM   1107  C   LYS B 277      -8.241  10.384 -31.209  1.00  1.00
ATOM   1108  O   LYS B 277      -7.886  10.760 -30.092  1.00  1.00
ATOM   1109  N   VAL B 278      -9.373   9.636 -31.404  1.00  1.00
ATOM   1110  CA  VAL B 278     -10.175   9.147 -30.289  1.00  1.00
ATOM   1111  C   VAL B 278      -9.381   8.176 -29.424  1.00  1.00
ATOM   1112  O   VAL B 278      -9.464   8.213 -28.196  1.00  1.00
ATOM   1113  N   ASP B 279      -8.740   7.167 -30.085  1.00  1.00
ATOM   1114  CA  ASP B 279      -7.949   6.183 -29.356  1.00  1.00
ATOM   1115  C   ASP B 279      -6.786   6.843 -28.626  1.00  1.00
ATOM   1116  O   ASP B 279      -6.479   6.495 -27.486  1.00  1.00
ATOM   1117  N   ASP B 280      -6.033   7.683 -29.230  1.00  1.00
ATOM   1118  CA  ASP B 280      -4.871   8.329 -28.634  1.00  1.00
ATOM   1119  C   ASP B 280      -5.283   9.297 -27.532  1.00  1.00
ATOM   1120  O   ASP B 280      -4.583   9.447 -26.530  1.00  1.00
ATOM   1121  N   GLY B 281      -6.426   9.943 -27.650  1.00  1.00
ATOM   1122  CA  GLY B 281      -6.893  10.910 -26.664  1.00  1.00
ATOM   1123  C   GLY B 281      -7.395  10.214 -25.405  1.00  1.00
ATOM   1124  O   GLY B 281      -7.203  10.707 -24.293  1.00  1.00
ATOM   1125  N   PHE B 282      -8.113   9.117 -25.518  1.00  1.00
ATOM   1126  CA  PHE B 282      -8.550   8.332 -24.370  1.00  1.00
ATOM   1127  C   PHE B 282      -7.362   7.729 -23.632  1.00  1.00
ATOM   1128  O   PHE B 282      -7.348   7.668 -22.402  1.00  1.00
ATOM   1129  N   LEU B 283      -6.392   7.228 -24.412  1.00  1.00
ATOM   1130  CA  LEU B 283      -5.174   6.659 -23.848  1.00  1.00
ATOM   1131  C   LEU B 283      -4.379   7.709 -23.080  1.00  1.00
ATOM   1132  O   LEU B 283      -3.807   7.422 -22.028  1.00  1.00
ATOM   1133  N   ASP B 284      -4.285   8.932 -23.619  1.00  1.00
ATOM   1134  CA  ASP B 284      -3.591  10.024 -22.948  1.00  1.00
ATOM   1135  C   ASP B 284      -4.241  10.349 -21.609  1.00  1.00
ATOM   1136  O   ASP B 284      -3.554  10.621 -20.624  1.00  1.00
ATOM   1137  N   ILE B 285      -5.582  10.380 -21.579  1.00  1.00
ATOM   1138  CA  ILE B 285      -6.340  10.730 -20.384  1.00  1.00
ATOM   1139  C   ILE B 285      -6.203   9.656 -19.312  1.00  1.00
ATOM   1140  O   ILE B 285      -6.062   9.962 -18.128  1.00  1.00
ATOM   1141  N   TRP B 286      -6.342   8.370 -19.708  1.00  1.00
ATOM   1142  CA  TRP B 286      -6.281   7.269 -18.754  1.00  1.00
ATOM   1143  C   TRP B 286      -4.870   7.089 -18.209  1.00  1.00
ATOM   1144  O   TRP B 286      -4.684   6.765 -17.036  1.00  1.00
ATOM   1145  N   THR B 287      -3.872   7.268 -19.008  1.00  1.00
ATOM   1146  CA  THR B 287      -2.487   7.224 -18.555  1.00  1.00
ATOM   1147  C   THR B 287      -2.217   8.292 -17.502  1.00  1.00
ATOM   1148  O   THR B 287      -1.520   8.045 -16.518  1.00  1.00
ATOM   1149  N   TYR B 288      -2.728   9.535 -17.805  1.00  1.00
ATOM   1150  CA  TYR B 288      -2.586  10.654 -16.882  1.00  1.00
ATOM   1151  C   TYR B 288      -3.317  10.384 -15.573  1.00  1.00
ATOM   1152  O   TYR B 288      -2.809  10.688 -14.493  1.00  1.00
ATOM   1153  N   ASN B 289      -4.534   9.896 -15.665  1.00  1.00
ATOM   1154  CA  ASN B 289      -5.393   9.629 -14.518  1.00  1.00
ATOM   1155  C   ASN B 289      -4.784   8.572 -13.607  1.00  1.00
ATOM   1156  O   ASN B 289      -4.845   8.683 -12.383  1.00  1.00
ATOM   1157  N   ALA B 290      -4.310   7.480 -14.187  1.00  1.00
ATOM   1158  CA  ALA B 290      -3.735   6.374 -13.431  1.00  1.00
ATOM   1159  C   ALA B 290      -2.482   6.812 -12.683  1.00  1.00
ATOM   1160  O   ALA B 290      -2.276   6.440 -11.528  1.00  1.00
ATOM   1161  N   GLU B 291      -1.579   7.460 -13.363  1.00  1.00
ATOM   1162  CA  GLU B 291      -0.316   7.879 -12.767  1.00  1.00
ATOM   1163  C   GLU B 291      -0.538   8.923 -11.681  1.00  1.00
ATOM   1164  O   GLU B 291       0.110   8.893 -10.635  1.00  1.00
ATOM   1165  N   LEU B 292      -1.381   9.887 -11.900  1.00  1.00
ATOM   1166  CA  LEU B 292      -1.641  10.968 -10.957  1.00  1.00
ATOM   1167  C   LEU B 292      -2.401  10.463  -9.735  1.00  1.00
ATOM   1168  O   LEU B 292      -2.164  10.914  -8.615  1.00  1.00
ATOM   1169  N   LEU B 293      -3.358   9.587  -9.917  1.00  1.00
ATOM   1170  CA  LEU B 293      -4.089   8.979  -8.812  1.00  1.00
ATOM   1171  C   LEU B 293      -3.144   8.266  -7.851  1.00  1.00
ATOM   1172  O   LEU B 293      -3.320   8.326  -6.634  1.00  1.00
ATOM   1173  N   VAL B 294      -2.179   7.530  -8.425  1.00  1.00
ATOM   1174  CA  VAL B 294      -1.212   6.796  -7.618  1.00  1.00
ATOM   1175  C   VAL B 294      -0.279   7.746  -6.877  1.00  1.00
ATOM   1176  O   VAL B 294       0.037   7.533  -5.707  1.00  1.00
ATOM   1177  N   LEU B 295       0.216   8.763  -7.590  1.00  1.00
ATOM   1178  CA  LEU B 295       1.124   9.738  -6.998  1.00  1.00
ATOM   1179  C   LEU B 295       0.453  10.494  -5.856  1.00  1.00
ATOM   1180  O   LEU B 295       1.069  10.746  -4.820  1.00  1.00
ATOM   1181  N   LEU B 296      -0.749  10.945  -6.052  1.00  1.00
ATOM   1182  CA  LEU B 296      -1.485  11.687  -5.036  1.00  1.00
ATOM   1183  C   LEU B 296      -1.808  10.805  -3.834  1.00  1.00
ATOM   1184  O   LEU B 296      -1.733  11.249  -2.689  1.00  1.00
ATOM   1185  N   GLU B 297      -2.304   9.588  -4.094  1.00  1.00
ATOM   1186  CA  GLU B 297      -2.649   8.662  -3.022  1.00  1.00
ATOM   1187  C   GLU B 297      -1.411   8.234  -2.244  1.00  1.00
ATOM   1188  O   GLU B 297      -1.461   8.062  -1.026  1.00  1.00
ATOM   1189  N   ASN B 298      -0.291   8.094  -2.901  1.00  1.00
ATOM   1190  CA  ASN B 298       0.966   7.740  -2.254  1.00  1.00
ATOM   1191  C   ASN B 298       1.380   8.797  -1.238  1.00  1.00
ATOM   1192  O   ASN B 298       1.867   8.474  -0.155  1.00  1.00
ATOM   1193  N   GLU B 299       1.304  10.064  -1.637  1.00  1.00
ATOM   1194  CA  GLU B 299       1.608  11.172  -0.740  1.00  1.00
ATOM   1195  C   GLU B 299       0.694  11.161   0.479  1.00  1.00
ATOM   1196  O   GLU B 299       1.135  11.421   1.599  1.00  1.00
ATOM   1197  N   ARG B 300      -0.580  10.914   0.271  1.00  1.00
ATOM   1198  CA  ARG B 300      -1.577  10.894   1.334  1.00  1.00
ATOM   1199  C   ARG B 300      -1.350   9.722   2.280  1.00  1.00
ATOM   1200  O   ARG B 300      -1.537   9.844   3.491  1.00  1.00
ATOM   1201  N   THR B 301      -0.971   8.566   1.750  1.00  1.00
ATOM   1202  CA  THR B 301      -0.711   7.361   2.530  1.00  1.00
ATOM   1203  C   THR B 301       0.451   7.569   3.492  1.00  1.00
ATOM   1204  O   THR B 301       0.407   7.122   4.639  1.00  1.00
ATOM   1205  N   LEU B 302       1.541   8.129   2.994  1.00  1.00
ATOM   1206  CA  LEU B 302       2.705   8.401   3.828  1.00  1.00
ATOM   1207  C   LEU B 302       2.376   9.414   4.920  1.00  1.00
ATOM   1208  O   LEU B 302       2.816   9.275   6.061  1.00  1.00
ATOM   1209  N   ASP B 303       1.596  10.411   4.574  1.00  1.00
ATOM   1210  CA  ASP B 303       1.180  11.415   5.545  1.00  1.00
ATOM   1211  C   ASP B 303       0.266  10.812   6.604  1.00  1.00
ATOM   1212  O   ASP B 303       0.348  11.161   7.781  1.00  1.00
ATOM   1213  N   PHE B 304      -0.599   9.859   6.177  1.00  1.00
ATOM   1214  CA  PHE B 304      -1.514   9.150   7.064  1.00  1.00
ATOM   1215  C   PHE B 304      -0.756   8.383   8.140  1.00  1.00
ATOM   1216  O   PHE B 304      -1.177   8.337   9.296  1.00  1.00
ATOM   1217  N   HIS B 305       0.281   7.662   7.729  1.00  1.00
ATOM   1218  CA  HIS B 305       1.128   6.922   8.657  1.00  1.00
ATOM   1219  C   HIS B 305       1.825   7.860   9.634  1.00  1.00
ATOM   1220  O   HIS B 305       1.936   7.561  10.824  1.00  1.00
ATOM   1221  N   ASP B 306       2.377   8.986   9.077  1.00  1.00
ATOM   1222  CA  ASP B 306       3.019   9.993   9.913  1.00  1.00
ATOM   1223  C   ASP B 306       2.062  10.518  10.976  1.00  1.00
ATOM   1224  O   ASP B 306       2.450  10.723  12.126  1.00  1.00
ATOM   1225  N   SER B 307       0.822  10.756  10.602  1.00  1.00
ATOM   1226  CA  SER B 307      -0.221  11.252  11.491  1.00  1.00
ATOM   1227  C   SER B 307      -0.516  10.256  12.605  1.00  1.00
ATOM   1228  O   SER B 307      -0.742  10.641  13.752  1.00  1.00
ATOM   1229  N   ASN B 308      -0.630   8.975  12.272  1.00  1.00
ATOM   1230  CA  ASN B 308      -0.924   7.907  13.220  1.00  1.00
ATOM   1231  C   ASN B 308       0.159   7.804  14.287  1.00  1.00
ATOM   1232  O   ASN B 308      -0.132   7.571  15.460  1.00  1.00
ATOM   1233  N   VAL B 309       1.427   7.913  13.841  1.00  1.00
ATOM   1234  CA  VAL B 309       2.547   7.897  14.774  1.00  1.00
ATOM   1235  C   VAL B 309       2.496   9.092  15.717  1.00  1.00
ATOM   1236  O   VAL B 309       2.741   8.959  16.916  1.00  1.00
ATOM   1237  N   LYS B 310       2.252  10.271  15.140  1.00  1.00
ATOM   1238  CA  LYS B 310       2.172  11.519  15.890  1.00  1.00
ATOM   1239  C   LYS B 310       1.067  11.463  16.937  1.00  1.00
ATOM   1240  O   LYS B 310       1.235  11.943  18.058  1.00  1.00
ATOM   1241  N   ASN B 311      -0.109  10.922  16.537  1.00  1.00
ATOM   1242  CA  ASN B 311      -1.262  10.817  17.423  1.00  1.00
ATOM   1243  C   ASN B 311      -0.998   9.831  18.555  1.00  1.00
ATOM   1244  O   ASN B 311      -1.429  10.044  19.688  1.00  1.00
ATOM   1245  N   LEU B 312      -0.386   8.699  18.277  1.00  1.00
ATOM   1246  CA  LEU B 312      -0.012   7.708  19.280  1.00  1.00
ATOM   1247  C   LEU B 312       0.947   8.299  20.308  1.00  1.00
ATOM   1248  O   LEU B 312       0.830   8.034  21.504  1.00  1.00
ATOM   1249  N   TYR B 313       1.861   9.113  19.821  1.00  1.00
ATOM   1250  CA  TYR B 313       2.829   9.780  20.684  1.00  1.00
ATOM   1251  C   TYR B 313       2.147  10.792  21.596  1.00  1.00
ATOM   1252  O   TYR B 313       2.481  10.902  22.776  1.00  1.00
ATOM   1253  N   GLU B 314       1.317  11.652  21.017  1.00  1.00
ATOM   1254  CA  GLU B 314       0.575  12.657  21.768  1.00  1.00
ATOM   1255  C   GLU B 314      -0.361  12.008  22.779  1.00  1.00
ATOM   1256  O   GLU B 314      -0.541  12.515  23.887  1.00  1.00
ATOM   1257  N   LYS B 315      -0.939  10.881  22.462  1.00  1.00
ATOM   1258  CA  LYS B 315      -1.816  10.126  23.348  1.00  1.00
ATOM   1259  C   LYS B 315      -1.080   9.681  24.605  1.00  1.00
ATOM   1260  O   LYS B 315      -1.634   9.712  25.704  1.00  1.00
ATOM   1261  N   VAL B 316       0.106   9.060  24.429  1.00  1.00
ATOM   1262  CA  VAL B 316       0.935   8.650  25.556  1.00  1.00
ATOM   1263  C   VAL B 316       1.386   9.854  26.374  1.00  1.00
ATOM   1264  O   VAL B 316       1.391   9.813  27.604  1.00  1.00
ATOM   1265  N   LYS B 317       1.762  10.921  25.657  1.00  1.00
ATOM   1266  CA  LYS B 317       2.224  12.131  26.327  1.00  1.00
ATOM   1267  C   LYS B 317       1.155  12.689  27.257  1.00  1.00
ATOM   1268  O   LYS B 317       1.452  13.128  28.368  1.00  1.00
ATOM   1269  N   SER B 318      -0.094  12.689  26.824  1.00  1.00
ATOM   1270  CA  SER B 318      -1.209  13.236  27.587  1.00  1.00
ATOM   1271  C   SER B 318      -1.581  12.324  28.749  1.00  1.00
ATOM   1272  O   SER B 318      -1.987  12.793  29.812  1.00  1.00
ATOM   1273  N   GLN B 319      -1.347  11.039  28.673  1.00  1.00
ATOM   1274  CA  GLN B 319      -1.606  10.118  29.773  1.00  1.00
ATOM   1275  C   GLN B 319      -0.594  10.303  30.897  1.00  1.00
ATOM   1276  O   GLN B 319      -0.939  10.224  32.076  1.00  1.00
ATOM   1277  N   LEU B 320       0.697  10.351  30.555  1.00  1.00
ATOM   1278  CA  LEU B 320       1.779  10.432  31.530  1.00  1.00
ATOM   1279  C   LEU B 320       1.886  11.834  32.120  1.00  1.00
ATOM   1280  O   LEU B 320       2.194  12.000  33.300  1.00  1.00
ATOM   1281  N   LYS B 321       1.466  12.803  31.615  1.00  1.00
ATOM   1282  CA  LYS B 321       1.610  14.168  32.106  1.00  1.00
ATOM   1283  C   LYS B 321       3.029  14.432  32.593  1.00  1.00
ATOM   1284  O   LYS B 321       3.896  14.833  31.817  1.00  1.00
ATOM   1285  N   ASN B 322       3.228  14.800  33.845  1.00  1.00
ATOM   1286  CA  ASN B 322       4.525  15.118  34.431  1.00  1.00
ATOM   1287  C   ASN B 322       5.070  13.943  35.233  1.00  1.00
ATOM   1288  O   ASN B 322       6.233  13.941  35.636  1.00  1.00
ATOM   1289  N   ASN B 323       4.449  12.788  35.206  1.00  1.00
ATOM   1290  CA  ASN B 323       4.961  11.556  35.792  1.00  1.00
ATOM   1291  C   ASN B 323       6.077  10.963  34.941  1.00  1.00
ATOM   1292  O   ASN B 323       6.952  10.261  35.448  1.00  1.00
ATOM   1293  N   ALA B 324       6.419  11.529  33.981  1.00  1.00
ATOM   1294  CA  ALA B 324       7.485  11.228  33.033  1.00  1.00
ATOM   1295  C   ALA B 324       8.025  12.498  32.389  1.00  1.00
ATOM   1296  O   ALA B 324       7.286  13.459  32.175  1.00  1.00
ATOM   1297  N   LYS B 325       9.196  12.385  31.807  1.00  1.00
ATOM   1298  CA  LYS B 325       9.853  13.467  31.083  1.00  1.00
ATOM   1299  C   LYS B 325      10.104  13.086  29.630  1.00  1.00
ATOM   1300  O   LYS B 325      10.476  11.951  29.332  1.00  1.00
ATOM   1301  N   GLU B 326       9.753  14.042  28.691  1.00  1.00
ATOM   1302  CA  GLU B 326      10.187  13.810  27.318  1.00  1.00
ATOM   1303  C   GLU B 326      11.702  13.910  27.194  1.00  1.00
ATOM   1304  O   GLU B 326      12.299  14.921  27.566  1.00  1.00
ATOM   1305  N   ILE B 327      12.328  12.802  26.675  1.00  1.00
ATOM   1306  CA  ILE B 327      13.780  12.691  26.597  1.00  1.00
ATOM   1307  C   ILE B 327      14.259  12.719  25.152  1.00  1.00
ATOM   1308  O   ILE B 327      15.398  13.091  24.872  1.00  1.00
ATOM   1309  N   GLY B 328      13.479  12.665  24.237  1.00  1.00
ATOM   1310  CA  GLY B 328      13.929  12.889  22.869  1.00  1.00
ATOM   1311  C   GLY B 328      13.598  11.700  21.978  1.00  1.00
ATOM   1312  O   GLY B 328      13.757  10.547  22.379  1.00  1.00
ATOM   1313  N   ASN B 329      13.386  12.019  20.734  1.00  1.00
ATOM   1314  CA  ASN B 329      13.377  10.902  19.797  1.00  1.00
ATOM   1315  C   ASN B 329      12.119  10.058  19.956  1.00  1.00
ATOM   1316  O   ASN B 329      12.085   8.894  19.557  1.00  1.00
ATOM   1317  N   GLY B 330      11.126  10.485  20.762  1.00  1.00
ATOM   1318  CA  GLY B 330       9.876   9.751  20.918  1.00  1.00
ATOM   1319  C   GLY B 330       9.918   8.845  22.142  1.00  1.00
ATOM   1320  O   GLY B 330       8.959   8.130  22.430  1.00  1.00
ATOM   1321  N   CYS B 331      10.725   9.184  23.090  1.00  1.00
ATOM   1322  CA  CYS B 331      10.929   8.408  24.307  1.00  1.00
ATOM   1323  C   CYS B 331      10.522   9.203  25.541  1.00  1.00
ATOM   1324  O   CYS B 331      10.745  10.411  25.615  1.00  1.00
ATOM   1325  N   PHE B 332       9.879   8.544  26.466  1.00  1.00
ATOM   1326  CA  PHE B 332       9.567   9.046  27.799  1.00  1.00
ATOM   1327  C   PHE B 332      10.348   8.292  28.868  1.00  1.00
ATOM   1328  O   PHE B 332      10.496   7.072  28.797  1.00  1.00
ATOM   1329  N   GLU B 333      10.891   9.021  29.796  1.00  1.00
ATOM   1330  CA  GLU B 333      11.541   8.459  30.974  1.00  1.00
ATOM   1331  C   GLU B 333      10.709   8.694  32.227  1.00  1.00
ATOM   1332  O   GLU B 333      10.296   9.819  32.509  1.00  1.00
ATOM   1333  N   PHE B 334      10.212   7.526  32.830  1.00  1.00
ATOM   1334  CA  PHE B 334       9.340   7.660  33.991  1.00  1.00
ATOM   1335  C   PHE B 334      10.108   8.178  35.200  1.00  1.00
ATOM   1336  O   PHE B 334      11.242   7.769  35.449  1.00  1.00
ATOM   1337  N   TYR B 335       9.319   8.934  36.060  1.00  1.00
ATOM   1338  CA  TYR B 335       9.869   9.378  37.336  1.00  1.00
ATOM   1339  C   TYR B 335       9.572   8.374  38.442  1.00  1.00
ATOM   1340  O   TYR B 335      10.209   8.390  39.496  1.00  1.00
ATOM   1341  N   HIS B 336       8.898   7.377  38.112  1.00  1.00
ATOM   1342  CA  HIS B 336       8.475   6.245  38.929  1.00  1.00
ATOM   1343  C   HIS B 336       8.891   4.923  38.296  1.00  1.00
ATOM   1344  O   HIS B 336       8.952   4.802  37.073  1.00  1.00
ATOM   1345  N   LYS B 337       8.941   3.844  39.081  1.00  1.00
ATOM   1346  CA  LYS B 337       9.080   2.504  38.524  1.00  1.00
ATOM   1347  C   LYS B 337       7.821   2.086  37.774  1.00  1.00
ATOM   1348  O   LYS B 337       6.715   2.162  38.309  1.00  1.00
ATOM   1349  N   CYS B 338       7.925   1.739  36.566  1.00  1.00
ATOM   1350  CA  CYS B 338       6.850   1.280  35.695  1.00  1.00
ATOM   1351  C   CYS B 338       7.110  -0.136  35.197  1.00  1.00
ATOM   1352  O   CYS B 338       8.025  -0.368  34.407  1.00  1.00
ATOM   1353  N   ASP B 339       6.598  -1.127  35.949  1.00  1.00
ATOM   1354  CA  ASP B 339       6.768  -2.527  35.578  1.00  1.00
ATOM   1355  C   ASP B 339       5.963  -2.868  34.331  1.00  1.00
ATOM   1356  O   ASP B 339       4.970  -2.209  34.022  1.00  1.00
ATOM   1357  N   ASN B 340       5.763  -4.113  34.010  1.00  1.00
ATOM   1358  CA  ASN B 340       5.047  -4.549  32.817  1.00  1.00
ATOM   1359  C   ASN B 340       3.548  -4.322  32.960  1.00  1.00
ATOM   1360  O   ASN B 340       2.866  -3.986  31.992  1.00  1.00
ATOM   1361  N   GLU B 341       2.942  -4.431  34.091  1.00  1.00
ATOM   1362  CA  GLU B 341       1.546  -4.060  34.292  1.00  1.00
ATOM   1363  C   GLU B 341       1.328  -2.576  34.027  1.00  1.00
ATOM   1364  O   GLU B 341       0.308  -2.180  33.463  1.00  1.00
ATOM   1365  N   CYS B 342       2.262  -1.733  34.516  1.00  1.00
ATOM   1366  CA  CYS B 342       2.204  -0.296  34.274  1.00  1.00
ATOM   1367  C   CYS B 342       2.379   0.020  32.794  1.00  1.00
ATOM   1368  O   CYS B 342       1.714   0.906  32.256  1.00  1.00
ATOM   1369  N   MET B 343       3.367  -0.618  32.169  1.00  1.00
ATOM   1370  CA  MET B 343       3.655  -0.420  30.753  1.00  1.00
ATOM   1371  C   MET B 343       2.467  -0.817  29.888  1.00  1.00
ATOM   1372  O   MET B 343       2.138  -0.135  28.917  1.00  1.00
ATOM   1373  N   GLU B 344       1.836  -1.916  30.171  1.00  1.00
ATOM   1374  CA  GLU B 344       0.658  -2.371  29.442  1.00  1.00
ATOM   1375  C   GLU B 344      -0.482  -1.368  29.556  1.00  1.00
ATOM   1376  O   GLU B 344      -1.224  -1.145  28.599  1.00  1.00
ATOM   1377  N   SER B 345      -0.698  -0.770  30.693  1.00  1.00
ATOM   1378  CA  SER B 345      -1.693   0.278  30.886  1.00  1.00
ATOM   1379  C   SER B 345      -1.398   1.487  30.007  1.00  1.00
ATOM   1380  O   SER B 345      -2.313   2.125  29.486  1.00  1.00
ATOM   1381  N   VAL B 346      -0.141   1.853  29.841  1.00  1.00
ATOM   1382  CA  VAL B 346       0.244   2.904  28.907  1.00  1.00
ATOM   1383  C   VAL B 346      -0.080   2.510  27.471  1.00  1.00
ATOM   1384  O   VAL B 346      -0.576   3.323  26.691  1.00  1.00
ATOM   1385  N   ARG B 347       0.224   1.304  27.106  1.00  1.00
ATOM   1386  CA  ARG B 347       0.004   0.778  25.764  1.00  1.00
ATOM   1387  C   ARG B 347      -1.483   0.639  25.464  1.00  1.00
ATOM   1388  O   ARG B 347      -1.930   0.919  24.351  1.00  1.00
ATOM   1389  N   ASN B 348      -2.342   0.417  26.292  1.00  1.00
ATOM   1390  CA  ASN B 348      -3.769   0.199  26.090  1.00  1.00
ATOM   1391  C   ASN B 348      -4.582   1.395  26.569  1.00  1.00
ATOM   1392  O   ASN B 348      -5.766   1.518  26.257  1.00  1.00
ATOM   1393  N   GLY B 349      -4.024   2.426  26.992  1.00  1.00
ATOM   1394  CA  GLY B 349      -4.638   3.733  27.190  1.00  1.00
ATOM   1395  C   GLY B 349      -5.435   3.776  28.488  1.00  1.00
ATOM   1396  O   GLY B 349      -6.091   4.772  28.791  1.00  1.00
ATOM   1397  N   THR B 350      -4.977   3.167  29.524  1.00  1.00
ATOM   1398  CA  THR B 350      -5.612   3.127  30.836  1.00  1.00
ATOM   1399  C   THR B 350      -4.606   3.418  31.943  1.00  1.00
ATOM   1400  O   THR B 350      -4.952   3.418  33.124  1.00  1.00
ATOM   1401  N   TYR B 351      -3.529   4.144  31.568  1.00  1.00
ATOM   1402  CA  TYR B 351      -2.550   4.563  32.564  1.00  1.00
ATOM   1403  C   TYR B 351      -3.212   5.344  33.691  1.00  1.00
ATOM   1404  O   TYR B 351      -3.980   6.274  33.447  1.00  1.00
ATOM   1405  N   ASP B 352      -2.892   4.970  34.932  1.00  1.00
ATOM   1406  CA  ASP B 352      -3.393   5.659  36.115  1.00  1.00
ATOM   1407  C   ASP B 352      -2.365   6.646  36.655  1.00  1.00
ATOM   1408  O   ASP B 352      -1.396   6.254  37.305  1.00  1.00
ATOM   1409  N   TYR B 353      -2.592   8.007  36.341  1.00  1.00
ATOM   1410  CA  TYR B 353      -1.595   9.002  36.716  1.00  1.00
ATOM   1411  C   TYR B 353      -1.571   9.216  38.224  1.00  1.00
ATOM   1412  O   TYR B 353      -0.506   9.370  38.822  1.00  1.00
ATOM   1413  N   PRO B 354      -2.724   9.342  38.885  1.00  1.00
ATOM   1414  CA  PRO B 354      -2.814   9.573  40.322  1.00  1.00
ATOM   1415  C   PRO B 354      -2.149   8.447  41.103  1.00  1.00
ATOM   1416  O   PRO B 354      -1.531   8.680  42.142  1.00  1.00
ATOM   1417  N   LYS B 355      -2.090   7.273  40.667  1.00  1.00
ATOM   1418  CA  LYS B 355      -1.478   6.109  41.296  1.00  1.00
ATOM   1419  C   LYS B 355       0.020   6.310  41.486  1.00  1.00
ATOM   1420  O   LYS B 355       0.587   5.906  42.502  1.00  1.00
ATOM   1421  N   TYR B 356       0.728   6.897  40.566  1.00  1.00
ATOM   1422  CA  TYR B 356       2.179   7.033  40.624  1.00  1.00
ATOM   1423  C   TYR B 356       2.588   8.490  40.802  1.00  1.00
ATOM   1424  O   TYR B 356       3.729   8.785  41.156  1.00  1.00
ATOM   1425  N   SER B 357       1.713   9.365  40.987  1.00  1.00
ATOM   1426  CA  SER B 357       1.987  10.796  41.032  1.00  1.00
ATOM   1427  C   SER B 357       2.761  11.170  42.289  1.00  1.00
ATOM   1428  O   SER B 357       3.634  12.037  42.257  1.00  1.00
ATOM   1429  N   GLU B 358       2.554  10.587  43.440  1.00  1.00
ATOM   1430  CA  GLU B 358       3.312  10.882  44.650  1.00  1.00
ATOM   1431  C   GLU B 358       4.771  10.474  44.499  1.00  1.00
ATOM   1432  O   GLU B 358       5.673  11.182  44.946  1.00  1.00
ATOM   1433  N   GLU B 359       5.011   9.227  44.027  1.00  1.00
ATOM   1434  CA  GLU B 359       6.372   8.743  43.830  1.00  1.00
ATOM   1435  C   GLU B 359       7.105   9.573  42.784  1.00  1.00
ATOM   1436  O   GLU B 359       8.303   9.829  42.908  1.00  1.00
ATOM   1437  N   SER B 360       6.382   9.896  41.689  1.00  1.00
ATOM   1438  CA  SER B 360       6.955  10.720  40.631  1.00  1.00
ATOM   1439  C   SER B 360       7.392  12.078  41.167  1.00  1.00
ATOM   1440  O   SER B 360       8.427  12.610  40.767  1.00  1.00
ATOM   1441  N   LYS B 361       6.458  12.730  41.917  1.00  1.00
ATOM   1442  CA  LYS B 361       6.719  14.041  42.500  1.00  1.00
ATOM   1443  C   LYS B 361       7.995  14.030  43.332  1.00  1.00
ATOM   1444  O   LYS B 361       8.768  14.988  43.313  1.00  1.00
ATOM   1445  N   LEU B 362       8.169  13.009  44.179  1.00  1.00
ATOM   1446  CA  LEU B 362       9.360  12.877  45.010  1.00  1.00
ATOM   1447  C   LEU B 362      10.615  12.731  44.156  1.00  1.00
ATOM   1448  O   LEU B 362      11.679  13.240  44.508  1.00  1.00
ATOM   1449  N   ASN B 363      10.564  12.168  42.999  1.00  1.00
ATOM   1450  CA  ASN B 363      11.733  11.867  42.182  1.00  1.00
ATOM   1451  C   ASN B 363      12.144  13.070  41.343  1.00  1.00
ATOM   1452  O   ASN B 363      13.322  13.252  41.036  1.00  1.00
ATOM   1453  N   ARG B 364      11.255  13.716  40.657  1.00  1.00
ATOM   1454  CA  ARG B 364      11.611  14.884  39.861  1.00  1.00
ATOM   1455  C   ARG B 364      11.884  16.093  40.748  1.00  1.00
ATOM   1456  O   ARG B 364      11.162  16.342  41.713  1.00  1.00
