# Supplementary material for: ProteinDJ: A high‐performance and modular protein design pipeline
Source: Protein Sci. 2026 Jan 21;35(2):e70464. doi: 10.1002/pro.70464 (PMC12820799; doi:10.1002/pro.70464)
Supplement: Supplementary file 2 — DATA S1. Compressed archive containing input PDB and Bindsweeper YAML files used for benchmarking and comparison of sequence design methods. [file PRO-35-e70464-s001.zip › SupplementaryFile1/binderfolds/ha/fold_69.pdb]

ATOM      1  N   GLY A   1     -20.651  -5.458  13.012  1.00  0.00
ATOM      2  CA  GLY A   1     -19.213  -5.601  13.206  1.00  0.00
ATOM      3  C   GLY A   1     -18.663  -6.773  12.403  1.00  0.00
ATOM      4  O   GLY A   1     -17.555  -6.707  11.870  1.00  0.00
ATOM      5  N   GLY A   2     -19.526  -7.816  12.232  1.00  0.00
ATOM      6  CA  GLY A   2     -19.123  -8.960  11.423  1.00  0.00
ATOM      7  C   GLY A   2     -19.095  -8.604   9.942  1.00  0.00
ATOM      8  O   GLY A   2     -18.207  -9.035   9.207  1.00  0.00
ATOM      9  N   GLY A   3     -20.093  -7.829   9.482  1.00  0.00
ATOM     10  CA  GLY A   3     -20.112  -7.391   8.092  1.00  0.00
ATOM     11  C   GLY A   3     -18.914  -6.504   7.778  1.00  0.00
ATOM     12  O   GLY A   3     -18.307  -6.619   6.713  1.00  0.00
ATOM     13  N   GLY A   4     -18.566  -5.597   8.724  1.00  0.00
ATOM     14  CA  GLY A   4     -17.404  -4.738   8.527  1.00  0.00
ATOM     15  C   GLY A   4     -16.119  -5.554   8.481  1.00  0.00
ATOM     16  O   GLY A   4     -15.229  -5.283   7.674  1.00  0.00
ATOM     17  N   GLY A   5     -16.060  -6.592   9.363  1.00  0.00
ATOM     18  CA  GLY A   5     -14.895  -7.468   9.402  1.00  0.00
ATOM     19  C   GLY A   5     -14.769  -8.275   8.116  1.00  0.00
ATOM     20  O   GLY A   5     -13.670  -8.465   7.595  1.00  0.00
ATOM     21  N   GLY A   6     -15.927  -8.838   7.659  1.00  0.00
ATOM     22  CA  GLY A   6     -15.928  -9.601   6.416  1.00  0.00
ATOM     23  C   GLY A   6     -15.519  -8.730   5.235  1.00  0.00
ATOM     24  O   GLY A   6     -14.776  -9.168   4.357  1.00  0.00
ATOM     25  N   GLY A   7     -16.046  -7.490   5.198  1.00  0.00
ATOM     26  CA  GLY A   7     -15.673  -6.557   4.142  1.00  0.00
ATOM     27  C   GLY A   7     -14.178  -6.264   4.168  1.00  0.00
ATOM     28  O   GLY A   7     -13.532  -6.188   3.123  1.00  0.00
ATOM     29  N   GLY A   8     -13.656  -6.022   5.397  1.00  0.00
ATOM     30  CA  GLY A   8     -12.227  -5.781   5.555  1.00  0.00
ATOM     31  C   GLY A   8     -11.409  -6.961   5.046  1.00  0.00
ATOM     32  O   GLY A   8     -10.370  -6.781   4.412  1.00  0.00
ATOM     33  N   GLY A   9     -11.887  -8.174   5.378  1.00  0.00
ATOM     34  CA  GLY A   9     -11.215  -9.390   4.935  1.00  0.00
ATOM     35  C   GLY A   9     -11.209  -9.492   3.415  1.00  0.00
ATOM     36  O   GLY A   9     -10.207  -9.880   2.813  1.00  0.00
ATOM     37  N   GLY A  10     -12.345  -9.182   2.799  1.00  0.00
ATOM     38  CA  GLY A  10     -12.443  -9.215   1.345  1.00  0.00
ATOM     39  C   GLY A  10     -11.481  -8.222   0.706  1.00  0.00
ATOM     40  O   GLY A  10     -10.846  -8.521  -0.305  1.00  0.00
ATOM     41  N   GLY A  11     -11.362  -7.027   1.324  1.00  0.00
ATOM     42  CA  GLY A  11     -10.446  -6.013   0.816  1.00  0.00
ATOM     43  C   GLY A  11      -8.999  -6.480   0.911  1.00  0.00
ATOM     44  O   GLY A  11      -8.205  -6.260  -0.003  1.00  0.00
ATOM     45  N   GLY A  12      -8.648  -7.086   2.067  1.00  0.00
ATOM     46  CA  GLY A  12      -7.301  -7.611   2.255  1.00  0.00
ATOM     47  C   GLY A  12      -6.994  -8.715   1.252  1.00  0.00
ATOM     48  O   GLY A  12      -5.893  -8.783   0.707  1.00  0.00
ATOM     49  N   GLY A  13      -7.999  -9.577   1.011  1.00  0.00
ATOM     50  CA  GLY A  13      -7.838 -10.646   0.033  1.00  0.00
ATOM     51  C   GLY A  13      -7.572 -10.084  -1.358  1.00  0.00
ATOM     52  O   GLY A  13      -6.740 -10.605  -2.100  1.00  0.00
ATOM     53  N   GLY A  14      -8.254  -8.989  -1.675  1.00  0.00
ATOM     54  CA  GLY A  14      -8.035  -8.314  -2.948  1.00  0.00
ATOM     55  C   GLY A  14      -6.583  -7.879  -3.098  1.00  0.00
ATOM     56  O   GLY A  14      -5.992  -8.014  -4.170  1.00  0.00
ATOM     57  N   GLY A  15      -6.080  -7.251  -1.975  1.00  0.00
ATOM     58  CA  GLY A  15      -4.688  -6.816  -1.987  1.00  0.00
ATOM     59  C   GLY A  15      -3.741  -8.001  -2.129  1.00  0.00
ATOM     60  O   GLY A  15      -2.760  -7.938  -2.870  1.00  0.00
ATOM     61  N   GLY A  16      -4.021  -9.079  -1.384  1.00  0.00
ATOM     62  CA  GLY A  16      -3.174 -10.266  -1.408  1.00  0.00
ATOM     63  C   GLY A  16      -3.221 -10.949  -2.769  1.00  0.00
ATOM     64  O   GLY A  16      -2.215 -11.473  -3.246  1.00  0.00
ATOM     65  N   GLY A  17      -4.238 -10.781  -3.500  1.00  0.00
ATOM     66  CA  GLY A  17      -4.405 -11.367  -4.824  1.00  0.00
ATOM     67  C   GLY A  17      -3.417 -10.772  -5.819  1.00  0.00
ATOM     68  O   GLY A  17      -2.919 -11.465  -6.705  1.00  0.00
ATOM     69  N   GLY A  18      -2.943  -9.583  -5.553  1.00  0.00
ATOM     70  CA  GLY A  18      -1.880  -9.001  -6.364  1.00  0.00
ATOM     71  C   GLY A  18      -0.565  -9.743  -6.163  1.00  0.00
ATOM     72  O   GLY A  18      -0.184 -10.057  -5.035  1.00  0.00
ATOM     73  N   GLY A  19      -0.021 -10.343  -7.194  1.00  0.00
ATOM     74  CA  GLY A  19       1.211 -11.116  -7.084  1.00  0.00
ATOM     75  C   GLY A  19       2.410 -10.210  -6.836  1.00  0.00
ATOM     76  O   GLY A  19       3.372 -10.604  -6.176  1.00  0.00
ATOM     77  N   GLY A  20       2.355  -9.003  -7.073  1.00  0.00
ATOM     78  CA  GLY A  20       3.448  -8.047  -6.945  1.00  0.00
ATOM     79  C   GLY A  20       3.388  -7.318  -5.608  1.00  0.00
ATOM     80  O   GLY A  20       4.349  -6.663  -5.204  1.00  0.00
ATOM     81  N   GLY A  21       2.634  -7.788  -4.680  1.00  0.00
ATOM     82  CA  GLY A  21       2.595  -7.247  -3.327  1.00  0.00
ATOM     83  C   GLY A  21       3.847  -7.625  -2.546  1.00  0.00
ATOM     84  O   GLY A  21       4.358  -8.738  -2.673  1.00  0.00
ATOM     85  N   GLY A  22       4.381  -6.622  -1.780  1.00  0.00
ATOM     86  CA  GLY A  22       5.520  -6.947  -0.930  1.00  0.00
ATOM     87  C   GLY A  22       5.191  -8.094   0.017  1.00  0.00
ATOM     88  O   GLY A  22       4.090  -8.164   0.563  1.00  0.00
ATOM     89  N   GLY A  23       6.229  -8.954   0.236  1.00  0.00
ATOM     90  CA  GLY A  23       5.991 -10.088   1.122  1.00  0.00
ATOM     91  C   GLY A  23       5.547  -9.625   2.503  1.00  0.00
ATOM     92  O   GLY A  23       4.666 -10.228   3.117  1.00  0.00
ATOM     93  N   GLY A  24       6.188  -8.558   3.000  1.00  0.00
ATOM     94  CA  GLY A  24       5.855  -8.029   4.317  1.00  0.00
ATOM     95  C   GLY A  24       4.416  -7.531   4.362  1.00  0.00
ATOM     96  O   GLY A  24       3.718  -7.712   5.360  1.00  0.00
ATOM     97  N   GLY A  25       3.990  -6.906   3.256  1.00  0.00
ATOM     98  CA  GLY A  25       2.618  -6.425   3.151  1.00  0.00
ATOM     99  C   GLY A  25       1.622  -7.572   3.264  1.00  0.00
ATOM    100  O   GLY A  25       0.598  -7.453   3.937  1.00  0.00
ATOM    101  N   GLY A  26       1.966  -8.673   2.511  1.00  0.00
ATOM    102  CA  GLY A  26       1.105  -9.850   2.520  1.00  0.00
ATOM    103  C   GLY A  26       1.016 -10.457   3.914  1.00  0.00
ATOM    104  O   GLY A  26      -0.062 -10.848   4.363  1.00  0.00
ATOM    105  N   GLY A  27       2.116 -10.510   4.599  1.00  0.00
ATOM    106  CA  GLY A  27       2.157 -11.059   5.949  1.00  0.00
ATOM    107  C   GLY A  27       1.329 -10.216   6.912  1.00  0.00
ATOM    108  O   GLY A  27       0.604 -10.749   7.752  1.00  0.00
ATOM    109  N   GLY A  28       1.436  -8.884   6.783  1.00  0.00
ATOM    110  CA  GLY A  28       0.699  -7.973   7.650  1.00  0.00
ATOM    111  C   GLY A  28      -0.803  -8.092   7.425  1.00  0.00
ATOM    112  O   GLY A  28      -1.584  -8.101   8.376  1.00  0.00
ATOM    113  N   GLY A  29      -1.190  -8.089   6.135  1.00  0.00
ATOM    114  CA  GLY A  29      -2.600  -8.213   5.787  1.00  0.00
ATOM    115  C   GLY A  29      -3.179  -9.527   6.296  1.00  0.00
ATOM    116  O   GLY A  29      -4.292  -9.564   6.821  1.00  0.00
ATOM    117  N   GLY A  30      -2.408 -10.590   6.195  1.00  0.00
ATOM    118  CA  GLY A  30      -2.856 -11.900   6.650  1.00  0.00
ATOM    119  C   GLY A  30      -3.026 -11.930   8.164  1.00  0.00
ATOM    120  O   GLY A  30      -4.001 -12.479   8.678  1.00  0.00
ATOM    121  N   GLY A  31      -2.086 -11.337   8.872  1.00  0.00
ATOM    122  CA  GLY A  31      -2.135 -11.285  10.328  1.00  0.00
ATOM    123  C   GLY A  31      -3.339 -10.486  10.811  1.00  0.00
ATOM    124  O   GLY A  31      -4.012 -10.876  11.765  1.00  0.00
ATOM    125  N   GLY A  32      -3.567  -9.327  10.139  1.00  0.00
ATOM    126  CA  GLY A  32      -4.707  -8.484  10.479  1.00  0.00
ATOM    127  C   GLY A  32      -6.022  -9.221  10.261  1.00  0.00
ATOM    128  O   GLY A  32      -6.938  -9.131  11.078  1.00  0.00
ATOM    129  N   GLY A  33      -6.092  -9.926   9.106  1.00  0.00
ATOM    130  CA  GLY A  33      -7.296 -10.683   8.784  1.00  0.00
ATOM    131  C   GLY A  33      -7.573 -11.752   9.834  1.00  0.00
ATOM    132  O   GLY A  33      -8.717 -11.955  10.240  1.00  0.00
ATOM    133  N   GLY A  34      -6.513 -12.427  10.248  1.00  0.00
ATOM    134  CA  GLY A  34      -6.637 -13.498  11.230  1.00  0.00
ATOM    135  C   GLY A  34      -7.100 -12.959  12.578  1.00  0.00
ATOM    136  O   GLY A  34      -7.952 -13.556  13.236  1.00  0.00
ATOM    137  N   GLY A  35      -6.642 -11.762  12.904  1.00  0.00
ATOM    138  CA  GLY A  35      -6.989 -11.166  14.189  1.00  0.00
ATOM    139  C   GLY A  35      -8.380 -10.546  14.151  1.00  0.00
ATOM    140  O   GLY A  35      -9.152 -10.670  15.101  1.00  0.00
ATOM    141  N   GLY A  36      -8.762  -9.970  13.030  1.00  0.00
ATOM    142  CA  GLY A  36     -10.030  -9.262  12.901  1.00  0.00
ATOM    143  C   GLY A  36     -11.168 -10.224  12.584  1.00  0.00
ATOM    144  O   GLY A  36     -12.279 -10.076  13.095  1.00  0.00
ATOM    145  N   GLY A  37     -10.964 -11.144  11.711  1.00  0.00
ATOM    146  CA  GLY A  37     -12.015 -12.047  11.257  1.00  0.00
ATOM    147  C   GLY A  37     -11.784 -13.463  11.771  1.00  0.00
ATOM    148  O   GLY A  37     -12.565 -14.371  11.486  1.00  0.00
ATOM    149  N   GLY A  38     -11.499 -13.591  13.032  1.00  0.00
ATOM    150  CA  GLY A  38     -11.171 -14.876  13.639  1.00  0.00
ATOM    151  C   GLY A  38     -12.312 -15.871  13.471  1.00  0.00
ATOM    152  O   GLY A  38     -12.084 -17.056  13.225  1.00  0.00
ATOM    153  N   GLY A  39     -13.493 -15.509  13.357  1.00  0.00
ATOM    154  CA  GLY A  39     -14.643 -16.384  13.162  1.00  0.00
ATOM    155  C   GLY A  39     -14.778 -16.798  11.702  1.00  0.00
ATOM    156  O   GLY A  39     -15.144 -17.934  11.400  1.00  0.00
ATOM    157  N   GLY A  40     -14.421 -16.052  10.791  1.00  0.00
ATOM    158  CA  GLY A  40     -14.499 -16.337   9.363  1.00  0.00
ATOM    159  C   GLY A  40     -13.292 -17.139   8.895  1.00  0.00
ATOM    160  O   GLY A  40     -12.881 -17.042   7.739  1.00  0.00
ATOM    161  N   GLY A  41     -13.429 -18.423   8.791  1.00  0.00
ATOM    162  CA  GLY A  41     -12.317 -19.305   8.457  1.00  0.00
ATOM    163  C   GLY A  41     -12.103 -19.375   6.950  1.00  0.00
ATOM    164  O   GLY A  41     -10.969 -19.443   6.477  1.00  0.00
ATOM    165  N   GLY A  42     -13.183 -19.380   6.180  1.00  0.00
ATOM    166  CA  GLY A  42     -13.103 -19.449   4.726  1.00  0.00
ATOM    167  C   GLY A  42     -12.325 -18.267   4.161  1.00  0.00
ATOM    168  O   GLY A  42     -11.494 -18.429   3.268  1.00  0.00
ATOM    169  N   GLY A  43     -12.703 -17.055   4.561  1.00  0.00
ATOM    170  CA  GLY A  43     -12.049 -15.840   4.089  1.00  0.00
ATOM    171  C   GLY A  43     -10.589 -15.796   4.524  1.00  0.00
ATOM    172  O   GLY A  43      -9.715 -15.396   3.755  1.00  0.00
ATOM    173  N   GLY A  44     -10.349 -16.250   5.752  1.00  0.00
ATOM    174  CA  GLY A  44      -8.990 -16.276   6.280  1.00  0.00
ATOM    175  C   GLY A  44      -8.111 -17.239   5.492  1.00  0.00
ATOM    176  O   GLY A  44      -6.957 -16.936   5.190  1.00  0.00
ATOM    177  N   GLY A  45      -8.660 -18.427   5.203  1.00  0.00
ATOM    178  CA  GLY A  45      -7.913 -19.421   4.442  1.00  0.00
ATOM    179  C   GLY A  45      -7.589 -18.914   3.043  1.00  0.00
ATOM    180  O   GLY A  45      -6.486 -19.121   2.537  1.00  0.00
ATOM    181  N   GLY A  46      -8.533 -18.248   2.393  1.00  0.00
ATOM    182  CA  GLY A  46      -8.321 -17.684   1.066  1.00  0.00
ATOM    183  C   GLY A  46      -7.200 -16.652   1.078  1.00  0.00
ATOM    184  O   GLY A  46      -6.361 -16.623   0.178  1.00  0.00
ATOM    185  N   GLY A  47      -7.271 -15.740   2.080  1.00  0.00
ATOM    186  CA  GLY A  47      -6.259 -14.699   2.213  1.00  0.00
ATOM    187  C   GLY A  47      -4.885 -15.297   2.486  1.00  0.00
ATOM    188  O   GLY A  47      -3.881 -14.850   1.932  1.00  0.00
ATOM    189  N   GLY A  48      -4.849 -16.288   3.339  1.00  0.00
ATOM    190  CA  GLY A  48      -3.591 -16.939   3.685  1.00  0.00
ATOM    191  C   GLY A  48      -2.976 -17.628   2.473  1.00  0.00
ATOM    192  O   GLY A  48      -1.766 -17.560   2.257  1.00  0.00
ATOM    193  N   GLY A  49      -3.821 -18.302   1.694  1.00  0.00
ATOM    194  CA  GLY A  49      -3.354 -18.995   0.500  1.00  0.00
ATOM    195  C   GLY A  49      -2.784 -18.015  -0.518  1.00  0.00
ATOM    196  O   GLY A  49      -1.752 -18.277  -1.135  1.00  0.00
ATOM    197  N   GLY A  50      -3.445 -16.876  -0.708  1.00  0.00
ATOM    198  CA  GLY A  50      -2.978 -15.857  -1.639  1.00  0.00
ATOM    199  C   GLY A  50      -1.644 -15.273  -1.194  1.00  0.00
ATOM    200  O   GLY A  50      -0.752 -15.043  -2.011  1.00  0.00
ATOM    201  N   GLY A  51      -1.564 -14.967   0.121  1.00  0.00
ATOM    202  CA  GLY A  51      -0.340 -14.398   0.671  1.00  0.00
ATOM    203  C   GLY A  51       0.819 -15.381   0.569  1.00  0.00
ATOM    204  O   GLY A  51       1.941 -15.000   0.235  1.00  0.00
ATOM    205  N   GLY A  52       0.540 -16.632   0.848  1.00  0.00
ATOM    206  CA  GLY A  52       1.564 -17.666   0.768  1.00  0.00
ATOM    207  C   GLY A  52       2.073 -17.828  -0.658  1.00  0.00
ATOM    208  O   GLY A  52       3.271 -18.005  -0.884  1.00  0.00
ATOM    209  N   GLY A  53       1.169 -17.681  -1.617  1.00  0.00
ATOM    210  CA  GLY A  53       1.536 -17.811  -3.021  1.00  0.00
ATOM    211  C   GLY A  53       2.415 -16.651  -3.471  1.00  0.00
ATOM    212  O   GLY A  53       3.359 -16.837  -4.240  1.00  0.00
ATOM    213  N   GLY A  54       2.237 -15.473  -2.850  1.00  0.00
ATOM    214  CA  GLY A  54       2.930 -14.275  -3.308  1.00  0.00
ATOM    215  C   GLY A  54       4.106 -13.937  -2.400  1.00  0.00
ATOM    216  O   GLY A  54       5.114 -13.393  -2.850  1.00  0.00
ATOM    217  N   GLY A  55       4.364 -14.515  -1.376  1.00  0.00
ATOM    218  CA  GLY A  55       5.424 -14.152  -0.442  1.00  0.00
ATOM    219  C   GLY A  55       6.644 -15.047  -0.618  1.00  0.00
ATOM    220  O   GLY A  55       6.557 -16.121  -1.213  1.00  0.00
ATOM    221  N   GLY A  56       7.790 -14.544  -0.051  1.00  0.00
ATOM    222  CA  GLY A  56       8.956 -15.418  -0.024  1.00  0.00
ATOM    223  C   GLY A  56       8.770 -16.554   0.974  1.00  0.00
ATOM    224  O   GLY A  56       7.978 -16.447   1.910  1.00  0.00
ATOM    225  N   GLY A  57       9.758 -17.470   0.935  1.00  0.00
ATOM    226  CA  GLY A  57       9.656 -18.632   1.810  1.00  0.00
ATOM    227  C   GLY A  57       9.606 -18.217   3.275  1.00  0.00
ATOM    228  O   GLY A  57       8.863 -18.794   4.068  1.00  0.00
ATOM    229  N   GLY A  58      10.422 -17.170   3.626  1.00  0.00
ATOM    230  CA  GLY A  58      10.460 -16.695   5.004  1.00  0.00
ATOM    231  C   GLY A  58       9.102 -16.160   5.440  1.00  0.00
ATOM    232  O   GLY A  58       8.647 -16.428   6.553  1.00  0.00
ATOM    233  N   GLY A  59       8.471 -15.346   4.584  1.00  0.00
ATOM    234  CA  GLY A  59       7.163 -14.790   4.907  1.00  0.00
ATOM    235  C   GLY A  59       6.069 -15.841   4.769  1.00  0.00
ATOM    236  O   GLY A  59       5.108 -15.855   5.538  1.00  0.00
ATOM    237  N   GLY A  60       6.299 -16.812   3.864  1.00  0.00
ATOM    238  CA  GLY A  60       5.343 -17.897   3.683  1.00  0.00
ATOM    239  C   GLY A  60       5.196 -18.720   4.957  1.00  0.00
ATOM    240  O   GLY A  60       4.089 -19.109   5.332  1.00  0.00
ATOM    241  N   GLY A  61       6.321 -19.017   5.613  1.00  0.00
ATOM    242  CA  GLY A  61       6.287 -19.727   6.886  1.00  0.00
ATOM    243  C   GLY A  61       5.484 -18.955   7.925  1.00  0.00
ATOM    244  O   GLY A  61       4.712 -19.539   8.686  1.00  0.00
ATOM    245  N   GLY A  62       5.695 -17.631   7.969  1.00  0.00
ATOM    246  CA  GLY A  62       4.964 -16.785   8.905  1.00  0.00
ATOM    247  C   GLY A  62       3.468 -16.812   8.620  1.00  0.00
ATOM    248  O   GLY A  62       2.652 -16.862   9.540  1.00  0.00
ATOM    249  N   GLY A  63       3.134 -16.726   7.314  1.00  0.00
ATOM    250  CA  GLY A  63       1.735 -16.763   6.903  1.00  0.00
ATOM    251  C   GLY A  63       1.085 -18.088   7.281  1.00  0.00
ATOM    252  O   GLY A  63      -0.059 -18.122   7.734  1.00  0.00
ATOM    253  N   GLY A  64       1.811 -19.172   7.100  1.00  0.00
ATOM    254  CA  GLY A  64       1.295 -20.482   7.480  1.00  0.00
ATOM    255  C   GLY A  64       1.072 -20.572   8.984  1.00  0.00
ATOM    256  O   GLY A  64       0.070 -21.122   9.441  1.00  0.00
ATOM    257  N   GLY A  65       1.996 -20.000   9.774  1.00  0.00
ATOM    258  CA  GLY A  65       1.848 -19.978  11.224  1.00  0.00
ATOM    259  C   GLY A  65       0.618 -19.181  11.640  1.00  0.00
ATOM    260  O   GLY A  65      -0.123 -19.588  12.535  1.00  0.00
ATOM    261  N   GLY A  66       0.429 -18.014  11.011  1.00  0.00
ATOM    262  CA  GLY A  66      -0.724 -17.174  11.311  1.00  0.00
ATOM    263  C   GLY A  66      -2.027 -17.880  10.958  1.00  0.00
ATOM    264  O   GLY A  66      -3.011 -17.792  11.693  1.00  0.00
ATOM    265  N   GLY A  67      -2.013 -18.569   9.801  1.00  0.00
ATOM    266  CA  GLY A  67      -3.195 -19.305   9.371  1.00  0.00
ATOM    267  C   GLY A  67      -3.529 -20.428  10.344  1.00  0.00
ATOM    268  O   GLY A  67      -4.695 -20.660  10.664  1.00  0.00
ATOM    269  N   GLY A  68      -2.483 -21.111  10.829  1.00  0.00
ATOM    270  CA  GLY A  68      -2.695 -22.167  11.811  1.00  0.00
ATOM    271  C   GLY A  68      -3.273 -21.608  13.105  1.00  0.00
ATOM    272  O   GLY A  68      -4.176 -22.198  13.699  1.00  0.00
ATOM    273  N   GLY A  69      -2.751 -20.447  13.549  1.00  0.00
ATOM    274  CA  GLY A  69      -3.239 -19.802  14.762  1.00  0.00
ATOM    275  C   GLY A  69      -4.701 -19.397  14.620  1.00  0.00
ATOM    276  O   GLY A  69      -5.493 -19.559  15.549  1.00  0.00
ATOM    277  N   GLY A  70      -5.044 -18.843  13.447  1.00  0.00
ATOM    278  CA  GLY A  70      -6.416 -18.431  13.175  1.00  0.00
ATOM    279  C   GLY A  70      -7.358 -19.628  13.159  1.00  0.00
ATOM    280  O   GLY A  70      -8.470 -19.561  13.682  1.00  0.00
ATOM    281  N   GLY A  71      -6.921 -20.686  12.489  1.00  0.00
ATOM    282  CA  GLY A  71      -7.734 -21.893  12.399  1.00  0.00
ATOM    283  C   GLY A  71      -7.991 -22.488  13.778  1.00  0.00
ATOM    284  O   GLY A  71      -9.102 -22.927  14.078  1.00  0.00
ATOM    285  N   GLY A  72      -6.969 -22.447  14.633  1.00  0.00
ATOM    286  CA  GLY A  72      -7.113 -22.931  16.001  1.00  0.00
ATOM    287  C   GLY A  72      -8.083 -22.064  16.793  1.00  0.00
ATOM    288  O   GLY A  72      -8.918 -22.573  17.540  1.00  0.00
ATOM    289  N   GLY A  73      -7.961 -20.736  16.618  1.00  0.00
ATOM    290  CA  GLY A  73      -8.835 -19.798  17.312  1.00  0.00
ATOM    291  C   GLY A  73     -10.285 -19.974  16.879  1.00  0.00
ATOM    292  O   GLY A  73     -11.198 -19.932  17.703  1.00  0.00
ATOM    293  N   GLY A  74     -10.485 -20.091  15.551  1.00  0.00
ATOM    294  CA  GLY A  74     -11.827 -20.274  15.013  1.00  0.00
ATOM    295  C   GLY A  74     -12.446 -21.576  15.506  1.00  0.00
ATOM    296  O   GLY A  74     -13.627 -21.622  15.850  1.00  0.00
ATOM    297  N   GLY A  75     -11.653 -22.627  15.494  1.00  0.00
ATOM    298  CA  GLY A  75     -12.122 -23.926  15.961  1.00  0.00
ATOM    299  C   GLY A  75     -12.520 -23.874  17.430  1.00  0.00
ATOM    300  O   GLY A  75     -13.540 -24.437  17.827  1.00  0.00
ATOM    301  N   GLY A  76     -11.724 -23.175  18.237  1.00  0.00
ATOM    302  CA  GLY A  76     -12.016 -23.013  19.657  1.00  0.00
ATOM    303  C   GLY A  76     -13.298 -22.217  19.867  1.00  0.00
ATOM    304  O   GLY A  76     -14.111 -22.549  20.730  1.00  0.00
ATOM    305  N   GLY A  77     -13.458 -21.155  19.058  1.00  0.00
ATOM    306  CA  GLY A  77     -14.651 -20.320  19.136  1.00  0.00
ATOM    307  C   GLY A  77     -15.899 -21.107  18.758  1.00  0.00
ATOM    308  O   GLY A  77     -16.948 -20.964  19.387  1.00  0.00
ATOM    309  N   GLY A  78     -15.789 -21.904  17.719  1.00  0.00
ATOM    310  CA  GLY A  78     -16.910 -22.708  17.246  1.00  0.00
ATOM    311  C   GLY A  78     -17.251 -23.814  18.236  1.00  0.00
ATOM    312  O   GLY A  78     -18.422 -24.120  18.460  1.00  0.00
ATOM    313  N   GLY A  79     -16.239 -24.424  18.801  1.00  0.00
ATOM    314  CA  GLY A  79     -16.435 -25.497  19.769  1.00  0.00
ATOM    315  C   GLY A  79     -17.006 -24.962  21.076  1.00  0.00
ATOM    316  O   GLY A  79     -17.852 -25.600  21.701  1.00  0.00
ATOM    317  N   GLY A  80     -16.668 -23.795  21.453  1.00  0.00
ATOM    318  CA  GLY A  80     -17.194 -23.186  22.669  1.00  0.00
ATOM    319  C   GLY A  80     -18.599 -22.640  22.448  1.00  0.00
ATOM    320  O   GLY A  80     -19.480 -22.807  23.292  1.00  0.00
ATOM    321  N   ALA B  81      16.370   4.990  34.987  1.00  1.00
ATOM    322  CA  ALA B  81      14.918   5.052  35.098  1.00  1.00
ATOM    323  C   ALA B  81      14.245   4.327  33.939  1.00  1.00
ATOM    324  O   ALA B  81      14.721   4.375  32.804  1.00  1.00
ATOM    325  N   ASP B  82      13.086   3.664  34.193  1.00  1.00
ATOM    326  CA  ASP B  82      12.382   3.005  33.100  1.00  1.00
ATOM    327  C   ASP B  82      12.034   3.993  31.994  1.00  1.00
ATOM    328  O   ASP B  82      11.649   5.130  32.263  1.00  1.00
ATOM    329  N   THR B  83      11.777   3.393  30.775  1.00  1.00
ATOM    330  CA  THR B  83      11.426   4.190  29.606  1.00  1.00
ATOM    331  C   THR B  83      10.439   3.449  28.711  1.00  1.00
ATOM    332  O   THR B  83      10.468   2.222  28.622  1.00  1.00
ATOM    333  N   ILE B  84       9.724   4.161  27.932  1.00  1.00
ATOM    334  CA  ILE B  84       8.840   3.750  26.849  1.00  1.00
ATOM    335  C   ILE B  84       8.945   4.699  25.662  1.00  1.00
ATOM    336  O   ILE B  84       9.025   5.915  25.833  1.00  1.00
ATOM    337  N   CYS B  85       9.146   4.188  24.495  1.00  1.00
ATOM    338  CA  CYS B  85       9.266   4.949  23.258  1.00  1.00
ATOM    339  C   CYS B  85       8.177   4.562  22.265  1.00  1.00
ATOM    340  O   CYS B  85       7.833   3.387  22.134  1.00  1.00
ATOM    341  N   ILE B  86       7.593   5.637  21.572  1.00  1.00
ATOM    342  CA  ILE B  86       6.661   5.431  20.470  1.00  1.00
ATOM    343  C   ILE B  86       7.384   5.438  19.129  1.00  1.00
ATOM    344  O   ILE B  86       8.156   6.349  18.834  1.00  1.00
ATOM    345  N   GLY B  87       7.335   4.356  18.395  1.00  1.00
ATOM    346  CA  GLY B  87       8.091   4.264  17.152  1.00  1.00
ATOM    347  C   GLY B  87       7.200   3.831  15.995  1.00  1.00
ATOM    348  O   GLY B  87       6.037   3.480  16.193  1.00  1.00
ATOM    349  N   TYR B  88       7.892   3.247  14.953  1.00  1.00
ATOM    350  CA  TYR B  88       7.285   2.729  13.732  1.00  1.00
ATOM    351  C   TYR B  88       8.085   1.561  13.172  1.00  1.00
ATOM    352  O   TYR B  88       9.309   1.516  13.300  1.00  1.00
ATOM    353  N   HIS B  89       7.426   0.749  12.334  1.00  1.00
ATOM    354  CA  HIS B  89       8.036  -0.416  11.705  1.00  1.00
ATOM    355  C   HIS B  89       9.079  -0.003  10.675  1.00  1.00
ATOM    356  O   HIS B  89       8.890   0.965   9.939  1.00  1.00
ATOM    357  N   ALA B  90      10.072  -0.843  10.521  1.00  1.00
ATOM    358  CA  ALA B  90      11.084  -0.861   9.471  1.00  1.00
ATOM    359  C   ALA B  90      11.455  -2.288   9.089  1.00  1.00
ATOM    360  O   ALA B  90      11.456  -3.186   9.931  1.00  1.00
ATOM    361  N   ASN B  91      11.711  -2.552   7.871  1.00  1.00
ATOM    362  CA  ASN B  91      12.120  -3.877   7.420  1.00  1.00
ATOM    363  C   ASN B  91      13.235  -3.787   6.387  1.00  1.00
ATOM    364  O   ASN B  91      13.463  -2.732   5.795  1.00  1.00
ATOM    365  N   ASN B  92      13.454  -4.861   5.659  1.00  1.00
ATOM    366  CA  ASN B  92      14.503  -4.965   4.652  1.00  1.00
ATOM    367  C   ASN B  92      13.948  -4.728   3.253  1.00  1.00
ATOM    368  O   ASN B  92      14.702  -4.514   2.304  1.00  1.00
ATOM    369  N   SER B  93      12.808  -4.173   3.097  1.00  1.00
ATOM    370  CA  SER B  93      12.237  -3.863   1.793  1.00  1.00
ATOM    371  C   SER B  93      13.058  -2.803   1.070  1.00  1.00
ATOM    372  O   SER B  93      13.470  -1.808   1.667  1.00  1.00
ATOM    373  N   THR B  94      13.204  -2.987  -0.256  1.00  1.00
ATOM    374  CA  THR B  94      13.928  -2.027  -1.081  1.00  1.00
ATOM    375  C   THR B  94      13.029  -1.443  -2.163  1.00  1.00
ATOM    376  O   THR B  94      13.310  -0.376  -2.709  1.00  1.00
ATOM    377  N   ASP B  95      11.703  -1.787  -2.061  1.00  1.00
ATOM    378  CA  ASP B  95      10.710  -1.218  -2.964  1.00  1.00
ATOM    379  C   ASP B  95      10.601   0.290  -2.784  1.00  1.00
ATOM    380  O   ASP B  95      10.644   0.796  -1.662  1.00  1.00
ATOM    381  N   THR B  96      10.432   0.982  -3.920  1.00  1.00
ATOM    382  CA  THR B  96      10.276   2.431  -3.896  1.00  1.00
ATOM    383  C   THR B  96       9.009   2.861  -4.624  1.00  1.00
ATOM    384  O   THR B  96       8.610   2.245  -5.612  1.00  1.00
ATOM    385  N   VAL B  97       8.491   3.947  -4.232  1.00  1.00
ATOM    386  CA  VAL B  97       7.356   4.639  -4.830  1.00  1.00
ATOM    387  C   VAL B  97       7.662   6.116  -5.042  1.00  1.00
ATOM    388  O   VAL B  97       8.416   6.720  -4.279  1.00  1.00
ATOM    389  N   ASP B  98       6.953   6.756  -5.889  1.00  1.00
ATOM    390  CA  ASP B  98       7.006   8.201  -6.076  1.00  1.00
ATOM    391  C   ASP B  98       5.763   8.876  -5.510  1.00  1.00
ATOM    392  O   ASP B  98       4.670   8.311  -5.543  1.00  1.00
ATOM    393  N   THR B  99       5.978  10.082  -5.021  1.00  1.00
ATOM    394  CA  THR B  99       4.898  10.977  -4.622  1.00  1.00
ATOM    395  C   THR B  99       4.916  12.260  -5.443  1.00  1.00
ATOM    396  O   THR B  99       5.966  12.688  -5.922  1.00  1.00
ATOM    397  N   VAL B 100       4.136  13.185  -5.237  1.00  1.00
ATOM    398  CA  VAL B 100       4.196  14.487  -5.890  1.00  1.00
ATOM    399  C   VAL B 100       5.374  15.306  -5.380  1.00  1.00
ATOM    400  O   VAL B 100       6.044  15.994  -6.150  1.00  1.00
ATOM    401  N   LEU B 101       5.784  15.186  -4.236  1.00  1.00
ATOM    402  CA  LEU B 101       6.872  15.946  -3.633  1.00  1.00
ATOM    403  C   LEU B 101       8.171  15.148  -3.640  1.00  1.00
ATOM    404  O   LEU B 101       9.255  15.709  -3.800  1.00  1.00
ATOM    405  N   GLU B 102       8.305  14.021  -3.923  1.00  1.00
ATOM    406  CA  GLU B 102       9.408  13.103  -3.667  1.00  1.00
ATOM    407  C   GLU B 102       9.410  11.952  -4.664  1.00  1.00
ATOM    408  O   GLU B 102       8.378  11.325  -4.906  1.00  1.00
ATOM    409  N   LYS B 103      10.584  11.679  -5.239  1.00  1.00
ATOM    410  CA  LYS B 103      10.780  10.505  -6.083  1.00  1.00
ATOM    411  C   LYS B 103      11.655   9.469  -5.390  1.00  1.00
ATOM    412  O   LYS B 103      12.703   9.799  -4.835  1.00  1.00
ATOM    413  N   ASN B 104      11.248   8.137  -5.635  1.00  1.00
ATOM    414  CA  ASN B 104      12.178   7.106  -5.191  1.00  1.00
ATOM    415  C   ASN B 104      12.202   7.004  -3.671  1.00  1.00
ATOM    416  O   ASN B 104      13.267   7.023  -3.055  1.00  1.00
ATOM    417  N   VAL B 105      11.043   7.099  -2.988  1.00  1.00
ATOM    418  CA  VAL B 105      10.850   6.810  -1.572  1.00  1.00
ATOM    419  C   VAL B 105      10.817   5.309  -1.315  1.00  1.00
ATOM    420  O   VAL B 105      10.019   4.585  -1.911  1.00  1.00
ATOM    421  N   THR B 106      11.859   4.831  -0.501  1.00  1.00
ATOM    422  CA  THR B 106      11.795   3.435  -0.088  1.00  1.00
ATOM    423  C   THR B 106      10.742   3.228   0.993  1.00  1.00
ATOM    424  O   THR B 106      10.718   3.944   1.994  1.00  1.00
ATOM    425  N   VAL B 107       9.887   2.270   0.842  1.00  1.00
ATOM    426  CA  VAL B 107       8.768   2.032   1.746  1.00  1.00
ATOM    427  C   VAL B 107       8.761   0.593   2.247  1.00  1.00
ATOM    428  O   VAL B 107       9.130  -0.329   1.519  1.00  1.00
ATOM    429  N   THR B 108       8.109   0.358   3.420  1.00  1.00
ATOM    430  CA  THR B 108       8.044  -0.968   4.021  1.00  1.00
ATOM    431  C   THR B 108       7.087  -1.874   3.257  1.00  1.00
ATOM    432  O   THR B 108       7.353  -3.063   3.077  1.00  1.00
ATOM    433  N   HIS B 109       6.089  -1.553   2.736  1.00  1.00
ATOM    434  CA  HIS B 109       5.063  -2.299   2.017  1.00  1.00
ATOM    435  C   HIS B 109       4.498  -1.484   0.861  1.00  1.00
ATOM    436  O   HIS B 109       4.362  -0.264   0.957  1.00  1.00
ATOM    437  N   SER B 110       4.286  -2.179  -0.262  1.00  1.00
ATOM    438  CA  SER B 110       3.719  -1.609  -1.479  1.00  1.00
ATOM    439  C   SER B 110       3.156  -2.696  -2.386  1.00  1.00
ATOM    440  O   SER B 110       3.593  -3.846  -2.338  1.00  1.00
ATOM    441  N   VAL B 111       2.438  -2.314  -3.393  1.00  1.00
ATOM    442  CA  VAL B 111       1.787  -3.191  -4.358  1.00  1.00
ATOM    443  C   VAL B 111       1.926  -2.650  -5.775  1.00  1.00
ATOM    444  O   VAL B 111       1.777  -1.450  -6.009  1.00  1.00
ATOM    445  N   ASN B 112       2.381  -3.547  -6.749  1.00  1.00
ATOM    446  CA  ASN B 112       2.384  -3.126  -8.145  1.00  1.00
ATOM    447  C   ASN B 112       0.983  -3.189  -8.742  1.00  1.00
ATOM    448  O   ASN B 112       0.287  -4.195  -8.611  1.00  1.00
ATOM    449  N   LEU B 113       0.568  -2.078  -9.411  1.00  1.00
ATOM    450  CA  LEU B 113      -0.752  -1.994 -10.025  1.00  1.00
ATOM    451  C   LEU B 113      -0.663  -2.111 -11.542  1.00  1.00
ATOM    452  O   LEU B 113      -1.643  -2.448 -12.207  1.00  1.00
ATOM    453  N   LEU B 114       0.414  -2.261 -12.093  1.00  1.00
ATOM    454  CA  LEU B 114       0.730  -2.354 -13.513  1.00  1.00
ATOM    455  C   LEU B 114       1.267  -3.736 -13.868  1.00  1.00
ATOM    456  O   LEU B 114       2.252  -4.197 -13.291  1.00  1.00
ATOM    457  N   GLU B 115       0.375  -4.477 -14.676  1.00  1.00
ATOM    458  CA  GLU B 115       0.781  -5.784 -15.178  1.00  1.00
ATOM    459  C   GLU B 115       1.642  -5.651 -16.428  1.00  1.00
ATOM    460  O   GLU B 115       1.310  -4.902 -17.346  1.00  1.00
ATOM    461  N   ASP B 116       2.790  -6.303 -16.455  1.00  1.00
ATOM    462  CA  ASP B 116       3.703  -6.215 -17.587  1.00  1.00
ATOM    463  C   ASP B 116       4.136  -7.599 -18.055  1.00  1.00
ATOM    464  O   ASP B 116       4.531  -7.780 -19.207  1.00  1.00
ATOM    465  N   SER B 117       3.538  -8.610 -17.536  1.00  1.00
ATOM    466  CA  SER B 117       3.781 -10.020 -17.816  1.00  1.00
ATOM    467  C   SER B 117       2.611 -10.641 -18.568  1.00  1.00
ATOM    468  O   SER B 117       1.450 -10.407 -18.234  1.00  1.00
ATOM    469  N   HIS B 118       2.895 -11.259 -19.669  1.00  1.00
ATOM    470  CA  HIS B 118       2.001 -12.106 -20.449  1.00  1.00
ATOM    471  C   HIS B 118       2.621 -13.474 -20.703  1.00  1.00
ATOM    472  O   HIS B 118       3.825 -13.587 -20.936  1.00  1.00
ATOM    473  N   ASN B 119       2.030 -14.455 -20.950  1.00  1.00
ATOM    474  CA  ASN B 119       2.489 -15.822 -21.163  1.00  1.00
ATOM    475  C   ASN B 119       2.934 -16.036 -22.604  1.00  1.00
ATOM    476  O   ASN B 119       3.637 -16.999 -22.910  1.00  1.00
ATOM    477  N   GLY B 120       3.015 -15.243 -23.446  1.00  1.00
ATOM    478  CA  GLY B 120       3.564 -15.300 -24.795  1.00  1.00
ATOM    479  C   GLY B 120       2.875 -16.376 -25.625  1.00  1.00
ATOM    480  O   GLY B 120       3.467 -16.935 -26.548  1.00  1.00
ATOM    481  N   LYS B 121       1.655 -16.714 -25.418  1.00  1.00
ATOM    482  CA  LYS B 121       0.891 -17.754 -26.097  1.00  1.00
ATOM    483  C   LYS B 121      -0.481 -17.243 -26.518  1.00  1.00
ATOM    484  O   LYS B 121      -1.097 -16.441 -25.816  1.00  1.00
ATOM    485  N   LEU B 122      -0.991 -17.736 -27.700  1.00  1.00
ATOM    486  CA  LEU B 122      -2.422 -17.631 -27.960  1.00  1.00
ATOM    487  C   LEU B 122      -3.194 -18.733 -27.242  1.00  1.00
ATOM    488  O   LEU B 122      -2.827 -19.907 -27.309  1.00  1.00
ATOM    489  N   CYS B 123      -4.190 -18.399 -26.521  1.00  1.00
ATOM    490  CA  CYS B 123      -4.924 -19.325 -25.667  1.00  1.00
ATOM    491  C   CYS B 123      -6.404 -19.350 -26.025  1.00  1.00
ATOM    492  O   CYS B 123      -6.973 -18.336 -26.429  1.00  1.00
ATOM    493  N   ARG B 124      -7.126 -20.403 -25.559  1.00  1.00
ATOM    494  CA  ARG B 124      -8.582 -20.336 -25.585  1.00  1.00
ATOM    495  C   ARG B 124      -9.102 -19.281 -24.616  1.00  1.00
ATOM    496  O   ARG B 124      -8.593 -19.141 -23.504  1.00  1.00
ATOM    497  N   LEU B 125     -10.251 -18.689 -25.008  1.00  1.00
ATOM    498  CA  LEU B 125     -10.973 -17.780 -24.126  1.00  1.00
ATOM    499  C   LEU B 125     -12.214 -18.448 -23.542  1.00  1.00
ATOM    500  O   LEU B 125     -13.098 -18.887 -24.277  1.00  1.00
ATOM    501  N   LYS B 126     -12.282 -18.551 -22.162  1.00  1.00
ATOM    502  CA  LYS B 126     -13.511 -19.132 -21.635  1.00  1.00
ATOM    503  C   LYS B 126     -13.741 -20.532 -22.190  1.00  1.00
ATOM    504  O   LYS B 126     -14.881 -20.950 -22.393  1.00  1.00
ATOM    505  N   GLY B 127     -12.642 -21.242 -22.721  1.00  1.00
ATOM    506  CA  GLY B 127     -12.706 -22.645 -23.113  1.00  1.00
ATOM    507  C   GLY B 127     -12.810 -22.789 -24.626  1.00  1.00
ATOM    508  O   GLY B 127     -12.525 -23.851 -25.179  1.00  1.00
ATOM    509  N   ILE B 128     -13.002 -21.849 -25.376  1.00  1.00
ATOM    510  CA  ILE B 128     -13.155 -21.830 -26.826  1.00  1.00
ATOM    511  C   ILE B 128     -11.877 -21.358 -27.508  1.00  1.00
ATOM    512  O   ILE B 128     -11.325 -20.315 -27.159  1.00  1.00
ATOM    513  N   ALA B 129     -11.388 -22.196 -28.506  1.00  1.00
ATOM    514  CA  ALA B 129     -10.198 -21.835 -29.267  1.00  1.00
ATOM    515  C   ALA B 129     -10.524 -20.810 -30.345  1.00  1.00
ATOM    516  O   ALA B 129     -11.535 -20.924 -31.038  1.00  1.00
ATOM    517  N   PRO B 130      -9.571 -19.885 -30.601  1.00  1.00
ATOM    518  CA  PRO B 130      -9.725 -18.941 -31.702  1.00  1.00
ATOM    519  C   PRO B 130      -9.738 -19.659 -33.045  1.00  1.00
ATOM    520  O   PRO B 130      -8.970 -20.596 -33.267  1.00  1.00
ATOM    521  N   SER B 131     -17.501 -22.001 -35.049  1.00  1.00
ATOM    522  CA  SER B 131     -17.428 -21.282 -33.783  1.00  1.00
ATOM    523  C   SER B 131     -15.984 -20.972 -33.408  1.00  1.00
ATOM    524  O   SER B 131     -15.094 -21.803 -33.588  1.00  1.00
ATOM    525  N   TRP B 132     -15.822 -19.809 -32.855  1.00  1.00
ATOM    526  CA  TRP B 132     -14.532 -19.357 -32.347  1.00  1.00
ATOM    527  C   TRP B 132     -14.699 -18.206 -31.364  1.00  1.00
ATOM    528  O   TRP B 132     -15.580 -17.362 -31.526  1.00  1.00
ATOM    529  N   SER B 133     -13.652 -17.968 -30.541  1.00  1.00
ATOM    530  CA  SER B 133     -13.690 -16.934 -29.514  1.00  1.00
ATOM    531  C   SER B 133     -13.023 -15.653 -29.997  1.00  1.00
ATOM    532  O   SER B 133     -13.327 -14.562 -29.513  1.00  1.00
ATOM    533  N   TYR B 134     -12.491 -15.554 -30.948  1.00  1.00
ATOM    534  CA  TYR B 134     -11.767 -14.503 -31.653  1.00  1.00
ATOM    535  C   TYR B 134     -11.180 -15.020 -32.960  1.00  1.00
ATOM    536  O   TYR B 134     -10.804 -16.188 -33.063  1.00  1.00
ATOM    537  N   ILE B 135     -10.878 -14.079 -33.867  1.00  1.00
ATOM    538  CA  ILE B 135     -10.110 -14.362 -35.074  1.00  1.00
ATOM    539  C   ILE B 135      -8.797 -13.591 -35.086  1.00  1.00
ATOM    540  O   ILE B 135      -8.748 -12.424 -34.697  1.00  1.00
ATOM    541  N   SER B 136     -16.942  -8.954 -36.590  1.00  1.00
ATOM    542  CA  SER B 136     -16.208  -9.064 -35.336  1.00  1.00
ATOM    543  C   SER B 136     -17.129  -9.469 -34.192  1.00  1.00
ATOM    544  O   SER B 136     -16.680 -10.014 -33.184  1.00  1.00
ATOM    545  N   SER B 137     -18.350  -9.413 -34.317  1.00  1.00
ATOM    546  CA  SER B 137     -19.352  -9.760 -33.316  1.00  1.00
ATOM    547  C   SER B 137     -20.093 -11.035 -33.698  1.00  1.00
ATOM    548  O   SER B 137     -20.805 -11.618 -32.881  1.00  1.00
ATOM    549  N   VAL B 138     -19.546 -11.833 -34.473  1.00  1.00
ATOM    550  CA  VAL B 138     -19.945 -13.195 -34.805  1.00  1.00
ATOM    551  C   VAL B 138     -19.137 -14.214 -34.010  1.00  1.00
ATOM    552  O   VAL B 138     -17.909 -14.246 -34.090  1.00  1.00
ATOM    553  N   SER B 139     -19.854 -15.097 -33.253  1.00  1.00
ATOM    554  CA  SER B 139     -19.197 -16.108 -32.432  1.00  1.00
ATOM    555  C   SER B 139     -19.278 -17.483 -33.083  1.00  1.00
ATOM    556  O   SER B 139     -18.405 -18.327 -32.882  1.00  1.00
ATOM    557  N   SER B 140     -20.116 -17.903 -33.684  1.00  1.00
ATOM    558  CA  SER B 140     -20.188 -19.135 -34.461  1.00  1.00
ATOM    559  C   SER B 140     -20.868 -18.899 -35.804  1.00  1.00
ATOM    560  O   SER B 140     -21.783 -18.083 -35.913  1.00  1.00
ATOM    561  N   SER B 141     -24.546 -16.288 -35.759  1.00  1.00
ATOM    562  CA  SER B 141     -24.713 -16.278 -34.311  1.00  1.00
ATOM    563  C   SER B 141     -23.869 -15.186 -33.667  1.00  1.00
ATOM    564  O   SER B 141     -22.674 -15.072 -33.935  1.00  1.00
ATOM    565  N   ARG B 142     -24.547 -14.174 -33.161  1.00  1.00
ATOM    566  CA  ARG B 142     -23.865 -13.013 -32.601  1.00  1.00
ATOM    567  C   ARG B 142     -23.437 -13.268 -31.161  1.00  1.00
ATOM    568  O   ARG B 142     -24.176 -13.869 -30.381  1.00  1.00
ATOM    569  N   GLY B 143     -22.309 -12.647 -30.811  1.00  1.00
ATOM    570  CA  GLY B 143     -21.737 -12.664 -29.470  1.00  1.00
ATOM    571  C   GLY B 143     -20.871 -11.435 -29.225  1.00  1.00
ATOM    572  O   GLY B 143     -20.098 -11.025 -30.092  1.00  1.00
ATOM    573  N   PHE B 144     -21.001 -10.814 -28.090  1.00  1.00
ATOM    574  CA  PHE B 144     -20.164  -9.673 -27.737  1.00  1.00
ATOM    575  C   PHE B 144     -18.805 -10.126 -27.222  1.00  1.00
ATOM    576  O   PHE B 144     -18.716 -11.013 -26.372  1.00  1.00
ATOM    577  N   GLY B 145     -17.752  -9.172 -27.687  1.00  1.00
ATOM    578  CA  GLY B 145     -16.452  -9.386 -27.064  1.00  1.00
ATOM    579  C   GLY B 145     -15.514 -10.147 -27.993  1.00  1.00
ATOM    580  O   GLY B 145     -14.310 -10.221 -27.750  1.00  1.00
ATOM    581  N   SER B 146     -16.008 -10.658 -29.114  1.00  1.00
ATOM    582  CA  SER B 146     -15.130 -11.176 -30.156  1.00  1.00
ATOM    583  C   SER B 146     -14.463 -10.045 -30.928  1.00  1.00
ATOM    584  O   SER B 146     -15.075  -9.006 -31.177  1.00  1.00
ATOM    585  N   GLY B 147     -13.574 -10.430 -31.828  1.00  1.00
ATOM    586  CA  GLY B 147     -12.786  -9.460 -32.580  1.00  1.00
ATOM    587  C   GLY B 147     -11.807 -10.154 -33.518  1.00  1.00
ATOM    588  O   GLY B 147     -11.475 -11.324 -33.329  1.00  1.00
ATOM    589  N   ILE B 148     -11.191  -9.414 -34.365  1.00  1.00
ATOM    590  CA  ILE B 148     -10.067  -9.849 -35.185  1.00  1.00
ATOM    591  C   ILE B 148      -8.776  -9.163 -34.759  1.00  1.00
ATOM    592  O   ILE B 148      -8.743  -7.948 -34.565  1.00  1.00
ATOM    593  N   ILE B 149      -7.783  -9.967 -34.479  1.00  1.00
ATOM    594  CA  ILE B 149      -6.454  -9.495 -34.111  1.00  1.00
ATOM    595  C   ILE B 149      -5.397 -10.019 -35.074  1.00  1.00
ATOM    596  O   ILE B 149      -5.495 -11.142 -35.568  1.00  1.00
ATOM    597  N   THR B 150      -4.364  -9.355 -35.262  1.00  1.00
ATOM    598  CA  THR B 150      -3.142  -9.811 -35.913  1.00  1.00
ATOM    599  C   THR B 150      -2.059 -10.132 -34.891  1.00  1.00
ATOM    600  O   THR B 150      -1.758  -9.320 -34.016  1.00  1.00
ATOM    601  N   SER B 151      -1.467 -11.402 -35.098  1.00  1.00
ATOM    602  CA  SER B 151      -0.561 -11.844 -34.045  1.00  1.00
ATOM    603  C   SER B 151       0.542 -12.733 -34.605  1.00  1.00
ATOM    604  O   SER B 151       0.307 -13.537 -35.506  1.00  1.00
ATOM    605  N   ASN B 152       1.709 -12.664 -33.943  1.00  1.00
ATOM    606  CA  ASN B 152       2.814 -13.531 -34.333  1.00  1.00
ATOM    607  C   ASN B 152       3.029 -14.642 -33.313  1.00  1.00
ATOM    608  O   ASN B 152       3.745 -15.608 -33.575  1.00  1.00
ATOM    609  N   ALA B 153       2.313 -14.731 -32.342  1.00  1.00
ATOM    610  CA  ALA B 153       2.306 -15.739 -31.289  1.00  1.00
ATOM    611  C   ALA B 153       1.833 -17.086 -31.819  1.00  1.00
ATOM    612  O   ALA B 153       0.908 -17.156 -32.628  1.00  1.00
ATOM    613  N   SER B 154       2.163 -18.180 -31.041  1.00  1.00
ATOM    614  CA  SER B 154       1.707 -19.518 -31.400  1.00  1.00
ATOM    615  C   SER B 154       0.574 -19.976 -30.491  1.00  1.00
ATOM    616  O   SER B 154       0.615 -19.767 -29.279  1.00  1.00
ATOM    617  N   MET B 155      -0.335 -20.822 -31.075  1.00  1.00
ATOM    618  CA  MET B 155      -1.398 -21.387 -30.251  1.00  1.00
ATOM    619  C   MET B 155      -0.866 -22.494 -29.350  1.00  1.00
ATOM    620  O   MET B 155      -0.143 -23.382 -29.801  1.00  1.00
ATOM    621  N   HIS B 156      -1.205 -22.468 -28.120  1.00  1.00
ATOM    622  CA  HIS B 156      -0.922 -23.492 -27.121  1.00  1.00
ATOM    623  C   HIS B 156      -2.205 -24.012 -26.486  1.00  1.00
ATOM    624  O   HIS B 156      -3.160 -23.260 -26.287  1.00  1.00
ATOM    625  N   GLU B 157      -2.183 -25.186 -25.924  1.00  1.00
ATOM    626  CA  GLU B 157      -3.319 -25.672 -25.150  1.00  1.00
ATOM    627  C   GLU B 157      -3.408 -24.969 -23.802  1.00  1.00
ATOM    628  O   GLU B 157      -2.584 -25.197 -22.916  1.00  1.00
ATOM    629  N   CYS B 158      -3.867 -23.822 -23.811  1.00  1.00
ATOM    630  CA  CYS B 158      -4.068 -22.953 -22.658  1.00  1.00
ATOM    631  C   CYS B 158      -5.428 -22.270 -22.713  1.00  1.00
ATOM    632  O   CYS B 158      -5.924 -21.939 -23.790  1.00  1.00
ATOM    633  N   ASN B 159      -5.921 -21.782 -21.673  1.00  1.00
ATOM    634  CA  ASN B 159      -7.149 -21.018 -21.491  1.00  1.00
ATOM    635  C   ASN B 159      -6.896 -19.753 -20.680  1.00  1.00
ATOM    636  O   ASN B 159      -6.239 -19.792 -19.641  1.00  1.00
ATOM    637  N   THR B 160      -7.589 -18.648 -21.174  1.00  1.00
ATOM    638  CA  THR B 160      -7.394 -17.358 -20.523  1.00  1.00
ATOM    639  C   THR B 160      -8.677 -16.537 -20.531  1.00  1.00
ATOM    640  O   THR B 160      -9.484 -16.639 -21.455  1.00  1.00
ATOM    641  N   LYS B 161      -8.768 -15.549 -19.734  1.00  1.00
ATOM    642  CA  LYS B 161      -9.852 -14.577 -19.682  1.00  1.00
ATOM    643  C   LYS B 161      -9.484 -13.301 -20.428  1.00  1.00
ATOM    644  O   LYS B 161     -10.356 -12.584 -20.919  1.00  1.00
ATOM    645  N   CYS B 162      -8.257 -13.231 -20.829  1.00  1.00
ATOM    646  CA  CYS B 162      -7.639 -12.058 -21.435  1.00  1.00
ATOM    647  C   CYS B 162      -6.555 -12.458 -22.428  1.00  1.00
ATOM    648  O   CYS B 162      -5.693 -13.281 -22.122  1.00  1.00
ATOM    649  N   GLN B 163      -6.719 -12.060 -23.671  1.00  1.00
ATOM    650  CA  GLN B 163      -5.797 -12.342 -24.765  1.00  1.00
ATOM    651  C   GLN B 163      -5.410 -11.066 -25.501  1.00  1.00
ATOM    652  O   GLN B 163      -6.257 -10.217 -25.779  1.00  1.00
ATOM    653  N   THR B 164      -4.148 -10.787 -25.551  1.00  1.00
ATOM    654  CA  THR B 164      -3.549  -9.768 -26.405  1.00  1.00
ATOM    655  C   THR B 164      -2.825 -10.396 -27.589  1.00  1.00
ATOM    656  O   THR B 164      -2.226 -11.465 -27.466  1.00  1.00
ATOM    657  N   PRO B 165      -2.380  -9.643 -28.548  1.00  1.00
ATOM    658  CA  PRO B 165      -1.651 -10.155 -29.702  1.00  1.00
ATOM    659  C   PRO B 165      -0.251 -10.611 -29.311  1.00  1.00
ATOM    660  O   PRO B 165       0.274 -11.577 -29.864  1.00  1.00
ATOM    661  N   LEU B 166       0.248 -10.391 -28.253  1.00  1.00
ATOM    662  CA  LEU B 166       1.576 -10.757 -27.776  1.00  1.00
ATOM    663  C   LEU B 166       1.518 -11.980 -26.867  1.00  1.00
ATOM    664  O   LEU B 166       2.455 -12.777 -26.823  1.00  1.00
ATOM    665  N   GLY B 167       0.365 -12.259 -26.290  1.00  1.00
ATOM    666  CA  GLY B 167       0.229 -13.308 -25.286  1.00  1.00
ATOM    667  C   GLY B 167      -0.997 -13.077 -24.412  1.00  1.00
ATOM    668  O   GLY B 167      -1.433 -11.941 -24.224  1.00  1.00
ATOM    669  N   ALA B 168      -1.364 -14.136 -23.621  1.00  1.00
ATOM    670  CA  ALA B 168      -2.480 -14.021 -22.690  1.00  1.00
ATOM    671  C   ALA B 168      -2.025 -13.448 -21.353  1.00  1.00
ATOM    672  O   ALA B 168      -0.947 -13.780 -20.859  1.00  1.00
ATOM    673  N   ILE B 169      -2.975 -12.730 -20.718  1.00  1.00
ATOM    674  CA  ILE B 169      -2.749 -12.155 -19.397  1.00  1.00
ATOM    675  C   ILE B 169      -3.607 -12.844 -18.343  1.00  1.00
ATOM    676  O   ILE B 169      -4.809 -13.031 -18.532  1.00  1.00
ATOM    677  N   ASN B 170      -3.009 -13.339 -17.337  1.00  1.00
ATOM    678  CA  ASN B 170      -3.661 -13.893 -16.156  1.00  1.00
ATOM    679  C   ASN B 170      -3.309 -13.095 -14.907  1.00  1.00
ATOM    680  O   ASN B 170      -2.149 -13.044 -14.498  1.00  1.00
ATOM    681  N   SER B 171      -4.192 -11.986 -14.672  1.00  1.00
ATOM    682  CA  SER B 171      -3.807 -10.987 -13.681  1.00  1.00
ATOM    683  C   SER B 171      -5.031 -10.332 -13.055  1.00  1.00
ATOM    684  O   SER B 171      -6.065 -10.176 -13.705  1.00  1.00
ATOM    685  N   SER B 172      -4.892  -9.922 -11.771  1.00  1.00
ATOM    686  CA  SER B 172      -5.937  -9.180 -11.076  1.00  1.00
ATOM    687  C   SER B 172      -5.576  -7.705 -10.954  1.00  1.00
ATOM    688  O   SER B 172      -6.442  -6.861 -10.722  1.00  1.00
ATOM    689  N   LEU B 173      -4.404  -7.372 -11.460  1.00  1.00
ATOM    690  CA  LEU B 173      -3.986  -5.977 -11.515  1.00  1.00
ATOM    691  C   LEU B 173      -4.929  -5.152 -12.383  1.00  1.00
ATOM    692  O   LEU B 173      -5.285  -5.558 -13.489  1.00  1.00
ATOM    693  N   PRO B 174      -5.116  -3.894 -12.006  1.00  1.00
ATOM    694  CA  PRO B 174      -6.051  -3.006 -12.686  1.00  1.00
ATOM    695  C   PRO B 174      -5.455  -2.463 -13.978  1.00  1.00
ATOM    696  O   PRO B 174      -6.161  -2.281 -14.970  1.00  1.00
ATOM    697  N   TYR B 175      -4.314  -2.339 -14.229  1.00  1.00
ATOM    698  CA  TYR B 175      -3.623  -1.758 -15.373  1.00  1.00
ATOM    699  C   TYR B 175      -2.615  -2.736 -15.963  1.00  1.00
ATOM    700  O   TYR B 175      -2.021  -3.540 -15.244  1.00  1.00
ATOM    701  N   GLN B 176      -2.376  -2.510 -17.280  1.00  1.00
ATOM    702  CA  GLN B 176      -1.353  -3.224 -18.035  1.00  1.00
ATOM    703  C   GLN B 176      -0.759  -2.343 -19.127  1.00  1.00
ATOM    704  O   GLN B 176      -1.462  -1.543 -19.744  1.00  1.00
ATOM    705  N   ASN B 177       0.462  -2.472 -19.408  1.00  1.00
ATOM    706  CA  ASN B 177       1.197  -1.756 -20.444  1.00  1.00
ATOM    707  C   ASN B 177       1.729  -2.712 -21.504  1.00  1.00
ATOM    708  O   ASN B 177       2.194  -2.286 -22.561  1.00  1.00
ATOM    709  N   ILE B 178       1.002  -3.856 -21.691  1.00  1.00
ATOM    710  CA  ILE B 178       1.411  -4.872 -22.653  1.00  1.00
ATOM    711  C   ILE B 178       0.909  -4.539 -24.052  1.00  1.00
ATOM    712  O   ILE B 178       1.627  -4.711 -25.037  1.00  1.00
ATOM    713  N   HIS B 179      -0.257  -4.188 -24.328  1.00  1.00
ATOM    714  CA  HIS B 179      -0.929  -4.045 -25.614  1.00  1.00
ATOM    715  C   HIS B 179      -2.330  -3.471 -25.443  1.00  1.00
ATOM    716  O   HIS B 179      -3.049  -3.831 -24.511  1.00  1.00
ATOM    717  N   PRO B 180      -2.690  -2.558 -26.441  1.00  1.00
ATOM    718  CA  PRO B 180      -4.007  -1.935 -26.370  1.00  1.00
ATOM    719  C   PRO B 180      -5.064  -2.806 -27.036  1.00  1.00
ATOM    720  O   PRO B 180      -6.227  -2.805 -26.633  1.00  1.00
ATOM    721  N   VAL B 181      -4.740  -3.676 -27.843  1.00  1.00
ATOM    722  CA  VAL B 181      -5.610  -4.703 -28.405  1.00  1.00
ATOM    723  C   VAL B 181      -5.815  -5.849 -27.423  1.00  1.00
ATOM    724  O   VAL B 181      -4.852  -6.442 -26.936  1.00  1.00
ATOM    725  N   THR B 182      -7.122  -6.042 -27.030  1.00  1.00
ATOM    726  CA  THR B 182      -7.483  -7.006 -25.998  1.00  1.00
ATOM    727  C   THR B 182      -8.768  -7.742 -26.356  1.00  1.00
ATOM    728  O   THR B 182      -9.698  -7.153 -26.906  1.00  1.00
ATOM    729  N   ILE B 183      -8.747  -9.033 -26.107  1.00  1.00
ATOM    730  CA  ILE B 183      -9.932  -9.876 -26.207  1.00  1.00
ATOM    731  C   ILE B 183     -10.357 -10.393 -24.838  1.00  1.00
ATOM    732  O   ILE B 183      -9.535 -10.892 -24.070  1.00  1.00
ATOM    733  N   GLY B 184     -11.443  -9.953 -24.312  1.00  1.00
ATOM    734  CA  GLY B 184     -11.979 -10.554 -23.097  1.00  1.00
ATOM    735  C   GLY B 184     -12.039  -9.540 -21.961  1.00  1.00
ATOM    736  O   GLY B 184     -11.588  -8.404 -22.106  1.00  1.00
ATOM    737  N   GLU B 185     -11.983  -9.739 -20.875  1.00  1.00
ATOM    738  CA  GLU B 185     -11.863  -8.952 -19.654  1.00  1.00
ATOM    739  C   GLU B 185     -10.405  -8.787 -19.245  1.00  1.00
ATOM    740  O   GLU B 185      -9.715  -9.767 -18.963  1.00  1.00
ATOM    741  N   CYS B 186      -9.801  -7.685 -19.784  1.00  1.00
ATOM    742  CA  CYS B 186      -8.379  -7.412 -19.610  1.00  1.00
ATOM    743  C   CYS B 186      -8.156  -6.192 -18.726  1.00  1.00
ATOM    744  O   CYS B 186      -8.919  -5.227 -18.778  1.00  1.00
ATOM    745  N   PRO B 187      -6.916  -6.122 -17.930  1.00  1.00
ATOM    746  CA  PRO B 187      -6.575  -4.846 -17.313  1.00  1.00
ATOM    747  C   PRO B 187      -6.616  -3.713 -18.331  1.00  1.00
ATOM    748  O   PRO B 187      -6.146  -3.863 -19.459  1.00  1.00
ATOM    749  N   LYS B 188      -6.923  -2.440 -17.743  1.00  1.00
ATOM    750  CA  LYS B 188      -6.874  -1.246 -18.578  1.00  1.00
ATOM    751  C   LYS B 188      -5.464  -0.992 -19.095  1.00  1.00
ATOM    752  O   LYS B 188      -4.502  -0.989 -18.326  1.00  1.00
ATOM    753  N   TYR B 189      -5.380  -0.712 -20.475  1.00  1.00
ATOM    754  CA  TYR B 189      -4.078  -0.388 -21.047  1.00  1.00
ATOM    755  C   TYR B 189      -3.709   1.067 -20.788  1.00  1.00
ATOM    756  O   TYR B 189      -4.535   1.965 -20.950  1.00  1.00
ATOM    757  N   VAL B 190      -2.450   1.258 -20.398  1.00  1.00
ATOM    758  CA  VAL B 190      -1.836   2.565 -20.202  1.00  1.00
ATOM    759  C   VAL B 190      -0.391   2.573 -20.685  1.00  1.00
ATOM    760  O   VAL B 190       0.314   1.570 -20.580  1.00  1.00
ATOM    761  N   ARG B 191       0.133   3.673 -21.032  1.00  1.00
ATOM    762  CA  ARG B 191       1.495   3.835 -21.528  1.00  1.00
ATOM    763  C   ARG B 191       2.495   3.904 -20.381  1.00  1.00
ATOM    764  O   ARG B 191       3.652   3.511 -20.529  1.00  1.00
ATOM    765  N   SER B 192       2.165   3.731 -19.233  1.00  1.00
ATOM    766  CA  SER B 192       3.014   3.847 -18.054  1.00  1.00
ATOM    767  C   SER B 192       4.005   2.693 -17.973  1.00  1.00
ATOM    768  O   SER B 192       3.649   1.538 -18.210  1.00  1.00
ATOM    769  N   ALA B 193       5.217   3.051 -17.334  1.00  1.00
ATOM    770  CA  ALA B 193       6.269   2.062 -17.136  1.00  1.00
ATOM    771  C   ALA B 193       6.273   1.541 -15.704  1.00  1.00
ATOM    772  O   ALA B 193       6.555   0.368 -15.461  1.00  1.00
ATOM    773  N   LYS B 194       5.651   2.182 -14.823  1.00  1.00
ATOM    774  CA  LYS B 194       5.562   1.901 -13.395  1.00  1.00
ATOM    775  C   LYS B 194       4.364   2.603 -12.769  1.00  1.00
ATOM    776  O   LYS B 194       4.064   3.751 -13.098  1.00  1.00
ATOM    777  N   LEU B 195       3.616   1.831 -11.976  1.00  1.00
ATOM    778  CA  LEU B 195       2.464   2.199 -11.162  1.00  1.00
ATOM    779  C   LEU B 195       2.427   1.398  -9.865  1.00  1.00
ATOM    780  O   LEU B 195       2.401   0.167  -9.885  1.00  1.00
ATOM    781  N   ARG B 196       3.164   1.840  -8.896  1.00  1.00
ATOM    782  CA  ARG B 196       3.333   1.206  -7.594  1.00  1.00
ATOM    783  C   ARG B 196       2.738   2.063  -6.484  1.00  1.00
ATOM    784  O   ARG B 196       2.965   3.271  -6.429  1.00  1.00
ATOM    785  N   MET B 197       1.702   1.498  -5.792  1.00  1.00
ATOM    786  CA  MET B 197       1.053   2.178  -4.677  1.00  1.00
ATOM    787  C   MET B 197       1.662   1.758  -3.346  1.00  1.00
ATOM    788  O   MET B 197       1.821   0.568  -3.073  1.00  1.00
ATOM    789  N   VAL B 198       2.166   2.805  -2.520  1.00  1.00
ATOM    790  CA  VAL B 198       2.620   2.430  -1.186  1.00  1.00
ATOM    791  C   VAL B 198       1.442   2.120  -0.270  1.00  1.00
ATOM    792  O   VAL B 198       0.445   2.842  -0.260  1.00  1.00
ATOM    793  N   THR B 199       1.649   1.035   0.568  1.00  1.00
ATOM    794  CA  THR B 199       0.630   0.655   1.539  1.00  1.00
ATOM    795  C   THR B 199       1.165   0.745   2.963  1.00  1.00
ATOM    796  O   THR B 199       0.431   1.085   3.891  1.00  1.00
ATOM    797  N   GLY B 200       2.467   0.740   3.065  1.00  1.00
ATOM    798  CA  GLY B 200       3.120   0.930   4.355  1.00  1.00
ATOM    799  C   GLY B 200       3.709   2.329   4.473  1.00  1.00
ATOM    800  O   GLY B 200       3.752   3.080   3.498  1.00  1.00
ATOM    801  N   LEU B 201       4.695   2.519   5.144  1.00  1.00
ATOM    802  CA  LEU B 201       5.310   3.798   5.481  1.00  1.00
ATOM    803  C   LEU B 201       6.769   3.841   5.039  1.00  1.00
ATOM    804  O   LEU B 201       7.448   2.815   5.004  1.00  1.00
ATOM    805  N   ARG B 202       7.334   5.068   5.039  1.00  1.00
ATOM    806  CA  ARG B 202       8.762   5.235   4.797  1.00  1.00
ATOM    807  C   ARG B 202       9.578   4.235   5.606  1.00  1.00
ATOM    808  O   ARG B 202       9.396   4.104   6.816  1.00  1.00
ATOM    809  N   ASN B 203      10.431   3.453   4.836  1.00  1.00
ATOM    810  CA  ASN B 203      11.312   2.483   5.476  1.00  1.00
ATOM    811  C   ASN B 203      12.647   3.115   5.849  1.00  1.00
ATOM    812  O   ASN B 203      13.329   3.695   5.004  1.00  1.00
ATOM    813  N   ILE B 204      12.964   3.171   7.102  1.00  1.00
ATOM    814  CA  ILE B 204      14.164   3.767   7.677  1.00  1.00
ATOM    815  C   ILE B 204      14.826   2.821   8.671  1.00  1.00
ATOM    816  O   ILE B 204      14.344   2.644   9.789  1.00  1.00
ATOM    817  N   PRO B 205      15.387   1.683   8.218  1.00  1.00
ATOM    818  CA  PRO B 205      15.945   0.673   9.110  1.00  1.00
ATOM    819  C   PRO B 205      17.258   1.144   9.722  1.00  1.00
ATOM    820  O   PRO B 205      18.042   1.837   9.074  1.00  1.00
ATOM    821  N   GLY B 206       7.935  14.893   7.225  1.00  1.00
ATOM    822  CA  GLY B 206       6.575  14.676   6.746  1.00  1.00
ATOM    823  C   GLY B 206       5.617  15.712   7.320  1.00  1.00
ATOM    824  O   GLY B 206       5.853  16.261   8.397  1.00  1.00
ATOM    825  N   LEU B 207       4.366  15.697   6.863  1.00  1.00
ATOM    826  CA  LEU B 207       3.389  16.679   7.318  1.00  1.00
ATOM    827  C   LEU B 207       3.188  16.598   8.828  1.00  1.00
ATOM    828  O   LEU B 207       3.008  17.616   9.496  1.00  1.00
ATOM    829  N   PHE B 208       3.217  15.685   9.552  1.00  1.00
ATOM    830  CA  PHE B 208       2.969  15.552  10.983  1.00  1.00
ATOM    831  C   PHE B 208       4.269  15.614  11.775  1.00  1.00
ATOM    832  O   PHE B 208       4.285  16.049  12.926  1.00  1.00
ATOM    833  N   GLY B 209       5.348  15.286  11.321  1.00  1.00
ATOM    834  CA  GLY B 209       6.634  15.625  11.917  1.00  1.00
ATOM    835  C   GLY B 209       7.149  14.493  12.798  1.00  1.00
ATOM    836  O   GLY B 209       8.296  14.514  13.245  1.00  1.00
ATOM    837  N   ALA B 210       6.546  13.291  12.645  1.00  1.00
ATOM    838  CA  ALA B 210       6.957  12.176  13.489  1.00  1.00
ATOM    839  C   ALA B 210       7.861  11.214  12.730  1.00  1.00
ATOM    840  O   ALA B 210       8.824  10.683  13.284  1.00  1.00
ATOM    841  N   ILE B 211       7.411  10.631  11.610  1.00  1.00
ATOM    842  CA  ILE B 211       8.246   9.742  10.811  1.00  1.00
ATOM    843  C   ILE B 211       9.347  10.515  10.096  1.00  1.00
ATOM    844  O   ILE B 211       9.077  11.481   9.382  1.00  1.00
ATOM    845  N   ALA B 212      10.627  10.008  10.209  1.00  1.00
ATOM    846  CA  ALA B 212      11.733  10.747   9.610  1.00  1.00
ATOM    847  C   ALA B 212      11.717  12.207  10.042  1.00  1.00
ATOM    848  O   ALA B 212      11.415  13.097   9.246  1.00  1.00
ATOM    849  N   GLY B 213      11.313  12.402  11.292  1.00  1.00
ATOM    850  CA  GLY B 213      11.255  13.721  11.910  1.00  1.00
ATOM    851  C   GLY B 213      11.836  13.695  13.318  1.00  1.00
ATOM    852  O   GLY B 213      12.738  14.468  13.641  1.00  1.00
ATOM    853  N   PHE B 214      10.894  13.765  14.376  1.00  1.00
ATOM    854  CA  PHE B 214      11.387  13.755  15.748  1.00  1.00
ATOM    855  C   PHE B 214      11.638  12.333  16.233  1.00  1.00
ATOM    856  O   PHE B 214      12.379  12.115  17.191  1.00  1.00
ATOM    857  N   ILE B 215      10.936  11.363  15.701  1.00  1.00
ATOM    858  CA  ILE B 215      11.375   9.975  15.775  1.00  1.00
ATOM    859  C   ILE B 215      12.248   9.608  14.582  1.00  1.00
ATOM    860  O   ILE B 215      11.770   9.531  13.451  1.00  1.00
ATOM    861  N   GLU B 216      13.485   9.762  14.576  1.00  1.00
ATOM    862  CA  GLU B 216      14.409   9.760  13.448  1.00  1.00
ATOM    863  C   GLU B 216      14.422   8.406  12.750  1.00  1.00
ATOM    864  O   GLU B 216      14.507   8.329  11.525  1.00  1.00
ATOM    865  N   GLY B 217      14.225   7.325  13.130  1.00  1.00
ATOM    866  CA  GLY B 217      14.362   6.063  12.413  1.00  1.00
ATOM    867  C   GLY B 217      13.230   5.105  12.761  1.00  1.00
ATOM    868  O   GLY B 217      12.693   5.140  13.869  1.00  1.00
ATOM    869  N   GLY B 218      13.160   4.009  12.047  1.00  1.00
ATOM    870  CA  GLY B 218      12.209   2.937  12.315  1.00  1.00
ATOM    871  C   GLY B 218      12.843   1.836  13.155  1.00  1.00
ATOM    872  O   GLY B 218      14.025   1.527  13.001  1.00  1.00
ATOM    873  N   TRP B 219      12.010   0.817  13.469  1.00  1.00
ATOM    874  CA  TRP B 219      12.452  -0.338  14.241  1.00  1.00
ATOM    875  C   TRP B 219      12.244  -1.632  13.463  1.00  1.00
ATOM    876  O   TRP B 219      11.112  -2.017  13.170  1.00  1.00
ATOM    877  N   THR B 220      13.370  -2.330  13.137  1.00  1.00
ATOM    878  CA  THR B 220      13.241  -3.614  12.458  1.00  1.00
ATOM    879  C   THR B 220      12.835  -4.713  13.431  1.00  1.00
ATOM    880  O   THR B 220      12.132  -5.654  13.062  1.00  1.00
ATOM    881  N   GLY B 221      12.874  -4.401  14.719  1.00  1.00
ATOM    882  CA  GLY B 221      12.556  -5.354  15.776  1.00  1.00
ATOM    883  C   GLY B 221      11.069  -5.337  16.103  1.00  1.00
ATOM    884  O   GLY B 221      10.516  -6.332  16.572  1.00  1.00
ATOM    885  N   MET B 222      10.337  -4.379  15.843  1.00  1.00
ATOM    886  CA  MET B 222       8.879  -4.356  15.869  1.00  1.00
ATOM    887  C   MET B 222       8.296  -4.948  14.592  1.00  1.00
ATOM    888  O   MET B 222       8.344  -4.328  13.530  1.00  1.00
ATOM    889  N   ILE B 223       7.941  -6.222  14.627  1.00  1.00
ATOM    890  CA  ILE B 223       7.612  -6.998  13.437  1.00  1.00
ATOM    891  C   ILE B 223       6.123  -7.319  13.384  1.00  1.00
ATOM    892  O   ILE B 223       5.541  -7.430  12.305  1.00  1.00
ATOM    893  N   ASP B 224       5.256  -6.849  14.174  1.00  1.00
ATOM    894  CA  ASP B 224       3.862  -7.273  14.223  1.00  1.00
ATOM    895  C   ASP B 224       2.922  -6.105  13.951  1.00  1.00
ATOM    896  O   ASP B 224       1.833  -6.287  13.406  1.00  1.00
ATOM    897  N   GLY B 225       3.289  -5.024  13.522  1.00  1.00
ATOM    898  CA  GLY B 225       2.472  -3.913  13.050  1.00  1.00
ATOM    899  C   GLY B 225       3.338  -2.735  12.622  1.00  1.00
ATOM    900  O   GLY B 225       4.497  -2.626  13.024  1.00  1.00
ATOM    901  N   TRP B 226       2.616  -1.643  12.169  1.00  1.00
ATOM    902  CA  TRP B 226       3.296  -0.451  11.678  1.00  1.00
ATOM    903  C   TRP B 226       3.633   0.500  12.820  1.00  1.00
ATOM    904  O   TRP B 226       4.695   1.124  12.827  1.00  1.00
ATOM    905  N   TYR B 227       2.996   0.690  13.762  1.00  1.00
ATOM    906  CA  TYR B 227       3.217   1.535  14.930  1.00  1.00
ATOM    907  C   TYR B 227       3.118   0.729  16.219  1.00  1.00
ATOM    908  O   TYR B 227       2.346  -0.225  16.309  1.00  1.00
ATOM    909  N   GLY B 228       3.918   1.371  17.296  1.00  1.00
ATOM    910  CA  GLY B 228       3.854   0.680  18.578  1.00  1.00
ATOM    911  C   GLY B 228       4.836   1.279  19.577  1.00  1.00
ATOM    912  O   GLY B 228       5.691   2.086  19.213  1.00  1.00
ATOM    913  N   TYR B 229       5.390   0.316  20.464  1.00  1.00
ATOM    914  CA  TYR B 229       6.137   0.748  21.639  1.00  1.00
ATOM    915  C   TYR B 229       7.395  -0.089  21.830  1.00  1.00
ATOM    916  O   TYR B 229       7.425  -1.270  21.486  1.00  1.00
ATOM    917  N   HIS B 230       8.407   0.539  22.330  1.00  1.00
ATOM    918  CA  HIS B 230       9.607  -0.075  22.886  1.00  1.00
ATOM    919  C   HIS B 230       9.774   0.276  24.359  1.00  1.00
ATOM    920  O   HIS B 230       9.601   1.429  24.755  1.00  1.00
ATOM    921  N   HIS B 231       9.874  -0.635  25.240  1.00  1.00
ATOM    922  CA  HIS B 231       9.997  -0.356  26.666  1.00  1.00
ATOM    923  C   HIS B 231      11.279  -0.950  27.235  1.00  1.00
ATOM    924  O   HIS B 231      11.721  -2.017  26.811  1.00  1.00
ATOM    925  N   GLN B 232      11.732  -0.424  28.279  1.00  1.00
ATOM    926  CA  GLN B 232      12.898  -0.769  29.083  1.00  1.00
ATOM    927  C   GLN B 232      12.616  -0.586  30.569  1.00  1.00
ATOM    928  O   GLN B 232      12.111   0.454  30.991  1.00  1.00
ATOM    929  N   ASN B 233      12.518  -1.638  31.320  1.00  1.00
ATOM    930  CA  ASN B 233      12.299  -1.598  32.761  1.00  1.00
ATOM    931  C   ASN B 233      13.105  -2.678  33.471  1.00  1.00
ATOM    932  O   ASN B 233      13.447  -3.701  32.879  1.00  1.00
ATOM    933  N   GLU B 234      13.063  -2.762  34.751  1.00  1.00
ATOM    934  CA  GLU B 234      13.789  -3.768  35.518  1.00  1.00
ATOM    935  C   GLU B 234      13.531  -5.167  34.974  1.00  1.00
ATOM    936  O   GLU B 234      14.434  -6.002  34.929  1.00  1.00
ATOM    937  N   GLN B 235      12.470  -5.539  34.541  1.00  1.00
ATOM    938  CA  GLN B 235      12.060  -6.836  34.017  1.00  1.00
ATOM    939  C   GLN B 235      12.505  -7.011  32.571  1.00  1.00
ATOM    940  O   GLN B 235      12.759  -8.128  32.120  1.00  1.00
ATOM    941  N   GLY B 236      13.145  -6.266  31.928  1.00  1.00
ATOM    942  CA  GLY B 236      13.673  -6.476  30.585  1.00  1.00
ATOM    943  C   GLY B 236      13.346  -5.299  29.675  1.00  1.00
ATOM    944  O   GLY B 236      12.813  -4.284  30.124  1.00  1.00
ATOM    945  N   SER B 237      13.571  -5.666  28.299  1.00  1.00
ATOM    946  CA  SER B 237      13.127  -4.769  27.238  1.00  1.00
ATOM    947  C   SER B 237      12.564  -5.550  26.057  1.00  1.00
ATOM    948  O   SER B 237      13.036  -6.641  25.740  1.00  1.00
ATOM    949  N   GLY B 238      11.623  -4.949  25.377  1.00  1.00
ATOM    950  CA  GLY B 238      11.005  -5.576  24.215  1.00  1.00
ATOM    951  C   GLY B 238      10.354  -4.539  23.310  1.00  1.00
ATOM    952  O   GLY B 238      10.091  -3.412  23.730  1.00  1.00
ATOM    953  N   TYR B 239       9.768  -5.029  22.239  1.00  1.00
ATOM    954  CA  TYR B 239       8.881  -4.282  21.355  1.00  1.00
ATOM    955  C   TYR B 239       7.483  -4.886  21.339  1.00  1.00
ATOM    956  O   TYR B 239       7.321  -6.103  21.424  1.00  1.00
ATOM    957  N   ALA B 240       6.510  -3.986  21.051  1.00  1.00
ATOM    958  CA  ALA B 240       5.105  -4.356  20.932  1.00  1.00
ATOM    959  C   ALA B 240       4.350  -3.378  20.041  1.00  1.00
ATOM    960  O   ALA B 240       4.511  -2.163  20.161  1.00  1.00
ATOM    961  N   ALA B 241       3.738  -3.844  18.953  1.00  1.00
ATOM    962  CA  ALA B 241       2.911  -2.985  18.114  1.00  1.00
ATOM    963  C   ALA B 241       1.640  -2.564  18.841  1.00  1.00
ATOM    964  O   ALA B 241       0.994  -3.376  19.502  1.00  1.00
ATOM    965  N   ASP B 242       1.251  -1.206  18.605  1.00  1.00
ATOM    966  CA  ASP B 242      -0.096  -0.830  19.018  1.00  1.00
ATOM    967  C   ASP B 242      -1.145  -1.431  18.091  1.00  1.00
ATOM    968  O   ASP B 242      -1.151  -1.164  16.889  1.00  1.00
ATOM    969  N   GLN B 243      -1.909  -2.422  18.655  1.00  1.00
ATOM    970  CA  GLN B 243      -2.781  -3.246  17.828  1.00  1.00
ATOM    971  C   GLN B 243      -3.956  -2.439  17.292  1.00  1.00
ATOM    972  O   GLN B 243      -4.369  -2.612  16.145  1.00  1.00
ATOM    973  N   LYS B 244      -4.502  -1.513  18.003  1.00  1.00
ATOM    974  CA  LYS B 244      -5.671  -0.736  17.609  1.00  1.00
ATOM    975  C   LYS B 244      -5.347   0.195  16.448  1.00  1.00
ATOM    976  O   LYS B 244      -6.134   0.332  15.511  1.00  1.00
ATOM    977  N   SER B 245      -4.260   0.957  16.523  1.00  1.00
ATOM    978  CA  SER B 245      -3.892   1.886  15.462  1.00  1.00
ATOM    979  C   SER B 245      -3.377   1.145  14.234  1.00  1.00
ATOM    980  O   SER B 245      -3.635   1.549  13.100  1.00  1.00
ATOM    981  N   THR B 246      -2.725   0.004  14.460  1.00  1.00
ATOM    982  CA  THR B 246      -2.242  -0.816  13.355  1.00  1.00
ATOM    983  C   THR B 246      -3.400  -1.412  12.565  1.00  1.00
ATOM    984  O   THR B 246      -3.376  -1.438  11.334  1.00  1.00
ATOM    985  N   GLN B 247      -4.420  -1.950  13.313  1.00  1.00
ATOM    986  CA  GLN B 247      -5.586  -2.575  12.701  1.00  1.00
ATOM    987  C   GLN B 247      -6.449  -1.547  11.981  1.00  1.00
ATOM    988  O   GLN B 247      -6.944  -1.797  10.883  1.00  1.00
ATOM    989  N   ASN B 248      -6.643  -0.395  12.550  1.00  1.00
ATOM    990  CA  ASN B 248      -7.417   0.679  11.939  1.00  1.00
ATOM    991  C   ASN B 248      -6.735   1.203  10.682  1.00  1.00
ATOM    992  O   ASN B 248      -7.392   1.496   9.683  1.00  1.00
ATOM    993  N   ALA B 249      -5.395   1.251  10.689  1.00  1.00
ATOM    994  CA  ALA B 249      -4.631   1.731   9.543  1.00  1.00
ATOM    995  C   ALA B 249      -4.641   0.713   8.410  1.00  1.00
ATOM    996  O   ALA B 249      -4.746   1.075   7.238  1.00  1.00
ATOM    997  N   ILE B 250      -4.491  -0.600   8.765  1.00  1.00
ATOM    998  CA  ILE B 250      -4.598  -1.628   7.737  1.00  1.00
ATOM    999  C   ILE B 250      -5.976  -1.615   7.086  1.00  1.00
ATOM   1000  O   ILE B 250      -6.098  -1.741   5.868  1.00  1.00
ATOM   1001  N   ASN B 251      -7.022  -1.397   7.946  1.00  1.00
ATOM   1002  CA  ASN B 251      -8.383  -1.285   7.437  1.00  1.00
ATOM   1003  C   ASN B 251      -8.511  -0.130   6.453  1.00  1.00
ATOM   1004  O   ASN B 251      -9.156  -0.256   5.412  1.00  1.00
ATOM   1005  N   GLY B 252      -7.950   1.010   6.791  1.00  1.00
ATOM   1006  CA  GLY B 252      -8.045   2.224   5.989  1.00  1.00
ATOM   1007  C   GLY B 252      -7.288   2.076   4.675  1.00  1.00
ATOM   1008  O   GLY B 252      -7.772   2.484   3.619  1.00  1.00
ATOM   1009  N   ILE B 253      -6.000   1.603   4.765  1.00  1.00
ATOM   1010  CA  ILE B 253      -5.152   1.477   3.586  1.00  1.00
ATOM   1011  C   ILE B 253      -5.737   0.484   2.589  1.00  1.00
ATOM   1012  O   ILE B 253      -5.732   0.726   1.382  1.00  1.00
ATOM   1013  N   THR B 254      -6.243  -0.656   3.087  1.00  1.00
ATOM   1014  CA  THR B 254      -6.814  -1.682   2.222  1.00  1.00
ATOM   1015  C   THR B 254      -8.115  -1.206   1.588  1.00  1.00
ATOM   1016  O   THR B 254      -8.375  -1.465   0.413  1.00  1.00
ATOM   1017  N   ASN B 255      -8.900  -0.433   2.266  1.00  1.00
ATOM   1018  CA  ASN B 255     -10.096   0.187   1.707  1.00  1.00
ATOM   1019  C   ASN B 255      -9.740   1.166   0.596  1.00  1.00
ATOM   1020  O   ASN B 255     -10.424   1.235  -0.426  1.00  1.00
ATOM   1021  N   LYS B 256      -8.600   1.893   0.835  1.00  1.00
ATOM   1022  CA  LYS B 256      -8.107   2.838  -0.159  1.00  1.00
ATOM   1023  C   LYS B 256      -7.705   2.126  -1.444  1.00  1.00
ATOM   1024  O   LYS B 256      -7.980   2.606  -2.544  1.00  1.00
ATOM   1025  N   VAL B 257      -6.991   0.970  -1.290  1.00  1.00
ATOM   1026  CA  VAL B 257      -6.612   0.171  -2.449  1.00  1.00
ATOM   1027  C   VAL B 257      -7.840  -0.313  -3.210  1.00  1.00
ATOM   1028  O   VAL B 257      -7.880  -0.263  -4.439  1.00  1.00
ATOM   1029  N   ASN B 258      -8.829  -0.829  -2.469  1.00  1.00
ATOM   1030  CA  ASN B 258     -10.071  -1.317  -3.056  1.00  1.00
ATOM   1031  C   ASN B 258     -10.800  -0.208  -3.805  1.00  1.00
ATOM   1032  O   ASN B 258     -11.335  -0.428  -4.891  1.00  1.00
ATOM   1033  N   THR B 259     -10.885   0.980  -3.196  1.00  1.00
ATOM   1034  CA  THR B 259     -11.529   2.133  -3.814  1.00  1.00
ATOM   1035  C   THR B 259     -10.849   2.507  -5.125  1.00  1.00
ATOM   1036  O   THR B 259     -11.514   2.832  -6.109  1.00  1.00
ATOM   1037  N   VAL B 260      -9.537   2.614  -5.118  1.00  1.00
ATOM   1038  CA  VAL B 260      -8.760   2.908  -6.316  1.00  1.00
ATOM   1039  C   VAL B 260      -9.001   1.865  -7.399  1.00  1.00
ATOM   1040  O   VAL B 260      -9.146   2.199  -8.575  1.00  1.00
ATOM   1041  N   ILE B 261      -8.933   0.616  -7.055  1.00  1.00
ATOM   1042  CA  ILE B 261      -9.145  -0.481  -7.991  1.00  1.00
ATOM   1043  C   ILE B 261     -10.566  -0.471  -8.540  1.00  1.00
ATOM   1044  O   ILE B 261     -10.784  -0.696  -9.731  1.00  1.00
ATOM   1045  N   GLU B 262     -11.536  -0.266  -7.730  1.00  1.00
ATOM   1046  CA  GLU B 262     -12.955  -0.260  -8.063  1.00  1.00
ATOM   1047  C   GLU B 262     -13.260   0.757  -9.155  1.00  1.00
ATOM   1048  O   GLU B 262     -14.069   0.500 -10.047  1.00  1.00
ATOM   1049  N   LYS B 263     -12.674   1.848  -9.250  1.00  1.00
ATOM   1050  CA  LYS B 263     -12.989   2.935 -10.169  1.00  1.00
ATOM   1051  C   LYS B 263     -12.401   2.677 -11.551  1.00  1.00
ATOM   1052  O   LYS B 263     -13.004   3.020 -12.567  1.00  1.00
ATOM   1053  N   MET B 264     -11.352   2.014 -11.680  1.00  1.00
ATOM   1054  CA  MET B 264     -10.789   1.614 -12.964  1.00  1.00
ATOM   1055  C   MET B 264      -9.886   0.396 -12.815  1.00  1.00
ATOM   1056  O   MET B 264      -8.914   0.421 -12.061  1.00  1.00
ATOM   1057  N   ASN B 265     -10.453  -0.757 -13.492  1.00  1.00
ATOM   1058  CA  ASN B 265      -9.714  -2.007 -13.370  1.00  1.00
ATOM   1059  C   ASN B 265     -10.092  -2.981 -14.479  1.00  1.00
ATOM   1060  O   ASN B 265      -9.319  -3.875 -14.824  1.00  1.00
ATOM   1061  N   ILE B 266     -10.556  -2.712 -15.553  1.00  1.00
ATOM   1062  CA  ILE B 266     -10.946  -3.633 -16.614  1.00  1.00
ATOM   1063  C   ILE B 266     -11.326  -2.881 -17.884  1.00  1.00
ATOM   1064  O   ILE B 266     -11.842  -1.765 -17.824  1.00  1.00
ATOM   1065  N   GLN B 267     -10.968  -3.465 -18.981  1.00  1.00
ATOM   1066  CA  GLN B 267     -11.382  -3.102 -20.330  1.00  1.00
ATOM   1067  C   GLN B 267     -11.923  -4.310 -21.084  1.00  1.00
ATOM   1068  O   GLN B 267     -11.397  -5.416 -20.962  1.00  1.00
ATOM   1069  N   PHE B 268     -13.091  -4.216 -21.621  1.00  1.00
ATOM   1070  CA  PHE B 268     -13.611  -5.291 -22.457  1.00  1.00
ATOM   1071  C   PHE B 268     -12.904  -5.332 -23.805  1.00  1.00
ATOM   1072  O   PHE B 268     -12.483  -4.300 -24.328  1.00  1.00
ATOM   1073  N   THR B 269     -13.165  -6.233 -24.650  1.00  1.00
ATOM   1074  CA  THR B 269     -12.599  -6.367 -25.987  1.00  1.00
ATOM   1075  C   THR B 269     -12.524  -5.018 -26.691  1.00  1.00
ATOM   1076  O   THR B 269     -13.502  -4.270 -26.727  1.00  1.00
ATOM   1077  N   ALA B 270     -11.294  -4.742 -27.148  1.00  1.00
ATOM   1078  CA  ALA B 270     -10.897  -3.583 -27.938  1.00  1.00
ATOM   1079  C   ALA B 270      -9.971  -3.984 -29.079  1.00  1.00
ATOM   1080  O   ALA B 270      -8.976  -4.678 -28.870  1.00  1.00
ATOM   1081  N   VAL B 271     -10.446  -4.005 -30.264  1.00  1.00
ATOM   1082  CA  VAL B 271      -9.713  -4.447 -31.444  1.00  1.00
ATOM   1083  C   VAL B 271      -9.599  -3.329 -32.473  1.00  1.00
ATOM   1084  O   VAL B 271     -10.516  -2.523 -32.632  1.00  1.00
ATOM   1085  N   GLY B 272      -8.652  -3.217 -33.201  1.00  1.00
ATOM   1086  CA  GLY B 272      -8.469  -2.290 -34.311  1.00  1.00
ATOM   1087  C   GLY B 272      -9.654  -2.333 -35.266  1.00  1.00
ATOM   1088  O   GLY B 272     -10.206  -3.399 -35.538  1.00  1.00
ATOM   1089  N   LYS B 273      -9.763  -1.209 -36.050  1.00  1.00
ATOM   1090  CA  LYS B 273     -10.718  -1.135 -37.149  1.00  1.00
ATOM   1091  C   LYS B 273     -10.015  -1.230 -38.497  1.00  1.00
ATOM   1092  O   LYS B 273      -9.003  -0.568 -38.728  1.00  1.00
ATOM   1093  N   LEU B 274      -9.561  10.558 -37.261  1.00  1.00
ATOM   1094  CA  LEU B 274     -10.652  10.642 -36.297  1.00  1.00
ATOM   1095  C   LEU B 274     -10.640   9.450 -35.346  1.00  1.00
ATOM   1096  O   LEU B 274     -10.899   9.594 -34.151  1.00  1.00
ATOM   1097  N   ASN B 275     -10.538   8.235 -35.863  1.00  1.00
ATOM   1098  CA  ASN B 275     -10.437   7.039 -35.036  1.00  1.00
ATOM   1099  C   ASN B 275      -9.145   7.035 -34.229  1.00  1.00
ATOM   1100  O   ASN B 275      -9.126   6.616 -33.072  1.00  1.00
ATOM   1101  N   LYS B 276      -8.035   7.362 -34.843  1.00  1.00
ATOM   1102  CA  LYS B 276      -6.756   7.407 -34.144  1.00  1.00
ATOM   1103  C   LYS B 276      -6.742   8.508 -33.091  1.00  1.00
ATOM   1104  O   LYS B 276      -6.153   8.350 -32.022  1.00  1.00
ATOM   1105  N   LYS B 277      -7.370   9.681 -33.392  1.00  1.00
ATOM   1106  CA  LYS B 277      -7.462  10.783 -32.440  1.00  1.00
ATOM   1107  C   LYS B 277      -8.241  10.373 -31.197  1.00  1.00
ATOM   1108  O   LYS B 277      -7.889  10.750 -30.080  1.00  1.00
ATOM   1109  N   VAL B 278      -9.371   9.624 -31.390  1.00  1.00
ATOM   1110  CA  VAL B 278     -10.173   9.133 -30.276  1.00  1.00
ATOM   1111  C   VAL B 278      -9.379   8.162 -29.411  1.00  1.00
ATOM   1112  O   VAL B 278      -9.464   8.198 -28.184  1.00  1.00
ATOM   1113  N   ASP B 279      -8.741   7.153 -30.072  1.00  1.00
ATOM   1114  CA  ASP B 279      -7.950   6.169 -29.343  1.00  1.00
ATOM   1115  C   ASP B 279      -6.788   6.829 -28.612  1.00  1.00
ATOM   1116  O   ASP B 279      -6.482   6.481 -27.471  1.00  1.00
ATOM   1117  N   ASP B 280      -6.036   7.671 -29.217  1.00  1.00
ATOM   1118  CA  ASP B 280      -4.873   8.317 -28.621  1.00  1.00
ATOM   1119  C   ASP B 280      -5.284   9.283 -27.518  1.00  1.00
ATOM   1120  O   ASP B 280      -4.582   9.433 -26.518  1.00  1.00
ATOM   1121  N   GLY B 281      -6.431   9.929 -27.635  1.00  1.00
ATOM   1122  CA  GLY B 281      -6.893  10.897 -26.648  1.00  1.00
ATOM   1123  C   GLY B 281      -7.398  10.203 -25.390  1.00  1.00
ATOM   1124  O   GLY B 281      -7.204  10.694 -24.278  1.00  1.00
ATOM   1125  N   PHE B 282      -8.114   9.104 -25.503  1.00  1.00
ATOM   1126  CA  PHE B 282      -8.549   8.318 -24.355  1.00  1.00
ATOM   1127  C   PHE B 282      -7.361   7.715 -23.617  1.00  1.00
ATOM   1128  O   PHE B 282      -7.348   7.655 -22.387  1.00  1.00
ATOM   1129  N   LEU B 283      -6.390   7.217 -24.400  1.00  1.00
ATOM   1130  CA  LEU B 283      -5.172   6.647 -23.836  1.00  1.00
ATOM   1131  C   LEU B 283      -4.377   7.697 -23.067  1.00  1.00
ATOM   1132  O   LEU B 283      -3.804   7.409 -22.016  1.00  1.00
ATOM   1133  N   ASP B 284      -4.287   8.922 -23.608  1.00  1.00
ATOM   1134  CA  ASP B 284      -3.591  10.012 -22.936  1.00  1.00
ATOM   1135  C   ASP B 284      -4.238  10.335 -21.595  1.00  1.00
ATOM   1136  O   ASP B 284      -3.548  10.605 -20.611  1.00  1.00
ATOM   1137  N   ILE B 285      -5.586  10.363 -21.566  1.00  1.00
ATOM   1138  CA  ILE B 285      -6.341  10.711 -20.368  1.00  1.00
ATOM   1139  C   ILE B 285      -6.203   9.635 -19.298  1.00  1.00
ATOM   1140  O   ILE B 285      -6.062   9.939 -18.114  1.00  1.00
ATOM   1141  N   TRP B 286      -6.345   8.353 -19.688  1.00  1.00
ATOM   1142  CA  TRP B 286      -6.282   7.249 -18.737  1.00  1.00
ATOM   1143  C   TRP B 286      -4.872   7.072 -18.191  1.00  1.00
ATOM   1144  O   TRP B 286      -4.686   6.744 -17.019  1.00  1.00
ATOM   1145  N   THR B 287      -3.871   7.256 -18.999  1.00  1.00
ATOM   1146  CA  THR B 287      -2.486   7.212 -18.546  1.00  1.00
ATOM   1147  C   THR B 287      -2.217   8.278 -17.492  1.00  1.00
ATOM   1148  O   THR B 287      -1.519   8.030 -16.508  1.00  1.00
ATOM   1149  N   TYR B 288      -2.729   9.525 -17.796  1.00  1.00
ATOM   1150  CA  TYR B 288      -2.585  10.643 -16.872  1.00  1.00
ATOM   1151  C   TYR B 288      -3.313  10.373 -15.562  1.00  1.00
ATOM   1152  O   TYR B 288      -2.803  10.677 -14.483  1.00  1.00
ATOM   1153  N   ASN B 289      -4.529   9.886 -15.649  1.00  1.00
ATOM   1154  CA  ASN B 289      -5.388   9.612 -14.503  1.00  1.00
ATOM   1155  C   ASN B 289      -4.775   8.554 -13.595  1.00  1.00
ATOM   1156  O   ASN B 289      -4.837   8.660 -12.371  1.00  1.00
ATOM   1157  N   ALA B 290      -4.299   7.467 -14.175  1.00  1.00
ATOM   1158  CA  ALA B 290      -3.718   6.362 -13.422  1.00  1.00
ATOM   1159  C   ALA B 290      -2.466   6.803 -12.674  1.00  1.00
ATOM   1160  O   ALA B 290      -2.256   6.428 -11.521  1.00  1.00
ATOM   1161  N   GLU B 291      -1.564   7.454 -13.361  1.00  1.00
ATOM   1162  CA  GLU B 291      -0.301   7.873 -12.765  1.00  1.00
ATOM   1163  C   GLU B 291      -0.524   8.913 -11.675  1.00  1.00
ATOM   1164  O   GLU B 291       0.125   8.880 -10.629  1.00  1.00
ATOM   1165  N   LEU B 292      -1.371   9.876 -11.892  1.00  1.00
ATOM   1166  CA  LEU B 292      -1.631  10.955 -10.947  1.00  1.00
ATOM   1167  C   LEU B 292      -2.392  10.448  -9.726  1.00  1.00
ATOM   1168  O   LEU B 292      -2.156  10.898  -8.605  1.00  1.00
ATOM   1169  N   LEU B 293      -3.339   9.565  -9.905  1.00  1.00
ATOM   1170  CA  LEU B 293      -4.072   8.958  -8.800  1.00  1.00
ATOM   1171  C   LEU B 293      -3.127   8.247  -7.837  1.00  1.00
ATOM   1172  O   LEU B 293      -3.306   8.306  -6.620  1.00  1.00
ATOM   1173  N   VAL B 294      -2.159   7.513  -8.417  1.00  1.00
ATOM   1174  CA  VAL B 294      -1.191   6.779  -7.611  1.00  1.00
ATOM   1175  C   VAL B 294      -0.261   7.729  -6.867  1.00  1.00
ATOM   1176  O   VAL B 294       0.056   7.512  -5.697  1.00  1.00
ATOM   1177  N   LEU B 295       0.235   8.749  -7.588  1.00  1.00
ATOM   1178  CA  LEU B 295       1.139   9.728  -6.997  1.00  1.00
ATOM   1179  C   LEU B 295       0.465  10.481  -5.854  1.00  1.00
ATOM   1180  O   LEU B 295       1.080  10.738  -4.819  1.00  1.00
ATOM   1181  N   LEU B 296      -0.737  10.926  -6.051  1.00  1.00
ATOM   1182  CA  LEU B 296      -1.479  11.664  -5.035  1.00  1.00
ATOM   1183  C   LEU B 296      -1.793  10.781  -3.832  1.00  1.00
ATOM   1184  O   LEU B 296      -1.723  11.227  -2.687  1.00  1.00
ATOM   1185  N   GLU B 297      -2.295   9.557  -4.097  1.00  1.00
ATOM   1186  CA  GLU B 297      -2.639   8.635  -3.022  1.00  1.00
ATOM   1187  C   GLU B 297      -1.400   8.211  -2.243  1.00  1.00
ATOM   1188  O   GLU B 297      -1.449   8.043  -1.024  1.00  1.00
ATOM   1189  N   ASN B 298      -0.279   8.072  -2.907  1.00  1.00
ATOM   1190  CA  ASN B 298       0.978   7.717  -2.259  1.00  1.00
ATOM   1191  C   ASN B 298       1.391   8.773  -1.241  1.00  1.00
ATOM   1192  O   ASN B 298       1.878   8.449  -0.158  1.00  1.00
ATOM   1193  N   GLU B 299       1.317  10.040  -1.642  1.00  1.00
ATOM   1194  CA  GLU B 299       1.619  11.147  -0.743  1.00  1.00
ATOM   1195  C   GLU B 299       0.706  11.132   0.476  1.00  1.00
ATOM   1196  O   GLU B 299       1.145  11.389   1.597  1.00  1.00
ATOM   1197  N   ARG B 300      -0.573  10.878   0.262  1.00  1.00
ATOM   1198  CA  ARG B 300      -1.572  10.855   1.323  1.00  1.00
ATOM   1199  C   ARG B 300      -1.342   9.685   2.271  1.00  1.00
ATOM   1200  O   ARG B 300      -1.537   9.806   3.480  1.00  1.00
ATOM   1201  N   THR B 301      -0.967   8.532   1.735  1.00  1.00
ATOM   1202  CA  THR B 301      -0.704   7.329   2.516  1.00  1.00
ATOM   1203  C   THR B 301       0.453   7.544   3.484  1.00  1.00
ATOM   1204  O   THR B 301       0.405   7.100   4.631  1.00  1.00
ATOM   1205  N   LEU B 302       1.549   8.100   2.979  1.00  1.00
ATOM   1206  CA  LEU B 302       2.711   8.376   3.815  1.00  1.00
ATOM   1207  C   LEU B 302       2.378   9.388   4.906  1.00  1.00
ATOM   1208  O   LEU B 302       2.815   9.251   6.048  1.00  1.00
ATOM   1209  N   ASP B 303       1.601  10.385   4.562  1.00  1.00
ATOM   1210  CA  ASP B 303       1.182  11.389   5.533  1.00  1.00
ATOM   1211  C   ASP B 303       0.267  10.784   6.590  1.00  1.00
ATOM   1212  O   ASP B 303       0.349  11.132   7.768  1.00  1.00
ATOM   1213  N   PHE B 304      -0.600   9.833   6.157  1.00  1.00
ATOM   1214  CA  PHE B 304      -1.515   9.128   7.046  1.00  1.00
ATOM   1215  C   PHE B 304      -0.757   8.368   8.127  1.00  1.00
ATOM   1216  O   PHE B 304      -1.177   8.330   9.284  1.00  1.00
ATOM   1217  N   HIS B 305       0.283   7.639   7.713  1.00  1.00
ATOM   1218  CA  HIS B 305       1.130   6.906   8.646  1.00  1.00
ATOM   1219  C   HIS B 305       1.824   7.851   9.618  1.00  1.00
ATOM   1220  O   HIS B 305       1.933   7.561  10.810  1.00  1.00
ATOM   1221  N   ASP B 306       2.379   8.972   9.061  1.00  1.00
ATOM   1222  CA  ASP B 306       3.018   9.980   9.898  1.00  1.00
ATOM   1223  C   ASP B 306       2.059  10.504  10.958  1.00  1.00
ATOM   1224  O   ASP B 306       2.443  10.712  12.109  1.00  1.00
ATOM   1225  N   SER B 307       0.816  10.739  10.582  1.00  1.00
ATOM   1226  CA  SER B 307      -0.228  11.236  11.470  1.00  1.00
ATOM   1227  C   SER B 307      -0.522  10.242  12.586  1.00  1.00
ATOM   1228  O   SER B 307      -0.749  10.629  13.732  1.00  1.00
ATOM   1229  N   ASN B 308      -0.643   8.960  12.247  1.00  1.00
ATOM   1230  CA  ASN B 308      -0.938   7.895  13.198  1.00  1.00
ATOM   1231  C   ASN B 308       0.144   7.794  14.266  1.00  1.00
ATOM   1232  O   ASN B 308      -0.148   7.565  15.439  1.00  1.00
ATOM   1233  N   VAL B 309       1.415   7.900  13.826  1.00  1.00
ATOM   1234  CA  VAL B 309       2.535   7.884  14.760  1.00  1.00
ATOM   1235  C   VAL B 309       2.483   9.080  15.702  1.00  1.00
ATOM   1236  O   VAL B 309       2.727   8.948  16.902  1.00  1.00
ATOM   1237  N   LYS B 310       2.239  10.259  15.124  1.00  1.00
ATOM   1238  CA  LYS B 310       2.156  11.505  15.876  1.00  1.00
ATOM   1239  C   LYS B 310       1.050  11.445  16.922  1.00  1.00
ATOM   1240  O   LYS B 310       1.216  11.924  18.044  1.00  1.00
ATOM   1241  N   ASN B 311      -0.122  10.900  16.523  1.00  1.00
ATOM   1242  CA  ASN B 311      -1.276  10.795  17.407  1.00  1.00
ATOM   1243  C   ASN B 311      -1.014   9.811  18.540  1.00  1.00
ATOM   1244  O   ASN B 311      -1.448  10.024  19.672  1.00  1.00
ATOM   1245  N   LEU B 312      -0.398   8.674  18.256  1.00  1.00
ATOM   1246  CA  LEU B 312      -0.027   7.684  19.260  1.00  1.00
ATOM   1247  C   LEU B 312       0.933   8.274  20.288  1.00  1.00
ATOM   1248  O   LEU B 312       0.814   8.011  21.485  1.00  1.00
ATOM   1249  N   TYR B 313       1.847   9.086  19.804  1.00  1.00
ATOM   1250  CA  TYR B 313       2.813   9.755  20.667  1.00  1.00
ATOM   1251  C   TYR B 313       2.129  10.765  21.581  1.00  1.00
ATOM   1252  O   TYR B 313       2.463  10.875  22.760  1.00  1.00
ATOM   1253  N   GLU B 314       1.299  11.625  20.997  1.00  1.00
ATOM   1254  CA  GLU B 314       0.555  12.628  21.749  1.00  1.00
ATOM   1255  C   GLU B 314      -0.380  11.977  22.760  1.00  1.00
ATOM   1256  O   GLU B 314      -0.560  12.483  23.868  1.00  1.00
ATOM   1257  N   LYS B 315      -0.961  10.853  22.440  1.00  1.00
ATOM   1258  CA  LYS B 315      -1.838  10.096  23.325  1.00  1.00
ATOM   1259  C   LYS B 315      -1.102   9.653  24.583  1.00  1.00
ATOM   1260  O   LYS B 315      -1.657   9.684  25.682  1.00  1.00
ATOM   1261  N   VAL B 316       0.086   9.027  24.406  1.00  1.00
ATOM   1262  CA  VAL B 316       0.914   8.619  25.534  1.00  1.00
ATOM   1263  C   VAL B 316       1.362   9.824  26.352  1.00  1.00
ATOM   1264  O   VAL B 316       1.365   9.784  27.582  1.00  1.00
ATOM   1265  N   LYS B 317       1.741  10.891  25.639  1.00  1.00
ATOM   1266  CA  LYS B 317       2.200  12.102  26.308  1.00  1.00
ATOM   1267  C   LYS B 317       1.129  12.658  27.238  1.00  1.00
ATOM   1268  O   LYS B 317       1.425  13.098  28.348  1.00  1.00
ATOM   1269  N   SER B 318      -0.121  12.652  26.803  1.00  1.00
ATOM   1270  CA  SER B 318      -1.237  13.197  27.565  1.00  1.00
ATOM   1271  C   SER B 318      -1.609  12.284  28.727  1.00  1.00
ATOM   1272  O   SER B 318      -2.016  12.751  29.790  1.00  1.00
ATOM   1273  N   GLN B 319      -1.371  10.999  28.649  1.00  1.00
ATOM   1274  CA  GLN B 319      -1.629  10.077  29.749  1.00  1.00
ATOM   1275  C   GLN B 319      -0.617  10.262  30.872  1.00  1.00
ATOM   1276  O   GLN B 319      -0.963  10.182  32.051  1.00  1.00
ATOM   1277  N   LEU B 320       0.675  10.315  30.530  1.00  1.00
ATOM   1278  CA  LEU B 320       1.755  10.396  31.506  1.00  1.00
ATOM   1279  C   LEU B 320       1.861  11.798  32.097  1.00  1.00
ATOM   1280  O   LEU B 320       2.167  11.962  33.278  1.00  1.00
ATOM   1281  N   LYS B 321       1.441  12.768  31.589  1.00  1.00
ATOM   1282  CA  LYS B 321       1.581  14.132  32.085  1.00  1.00
ATOM   1283  C   LYS B 321       3.000  14.398  32.571  1.00  1.00
ATOM   1284  O   LYS B 321       3.865  14.808  31.797  1.00  1.00
ATOM   1285  N   ASN B 322       3.198  14.763  33.828  1.00  1.00
ATOM   1286  CA  ASN B 322       4.496  15.080  34.413  1.00  1.00
ATOM   1287  C   ASN B 322       5.042  13.904  35.211  1.00  1.00
ATOM   1288  O   ASN B 322       6.205  13.902  35.615  1.00  1.00
ATOM   1289  N   ASN B 323       4.416  12.748  35.184  1.00  1.00
ATOM   1290  CA  ASN B 323       4.931  11.517  35.771  1.00  1.00
ATOM   1291  C   ASN B 323       6.049  10.927  34.921  1.00  1.00
ATOM   1292  O   ASN B 323       6.926  10.228  35.429  1.00  1.00
ATOM   1293  N   ALA B 324       6.388  11.491  33.958  1.00  1.00
ATOM   1294  CA  ALA B 324       7.458  11.192  33.014  1.00  1.00
ATOM   1295  C   ALA B 324       7.995  12.464  32.370  1.00  1.00
ATOM   1296  O   ALA B 324       7.254  13.423  32.153  1.00  1.00
ATOM   1297  N   LYS B 325       9.169  12.354  31.790  1.00  1.00
ATOM   1298  CA  LYS B 325       9.826  13.437  31.068  1.00  1.00
ATOM   1299  C   LYS B 325      10.080  13.056  29.615  1.00  1.00
ATOM   1300  O   LYS B 325      10.453  11.922  29.316  1.00  1.00
ATOM   1301  N   GLU B 326       9.726  14.010  28.676  1.00  1.00
ATOM   1302  CA  GLU B 326      10.163  13.783  27.303  1.00  1.00
ATOM   1303  C   GLU B 326      11.678  13.888  27.183  1.00  1.00
ATOM   1304  O   GLU B 326      12.272  14.897  27.562  1.00  1.00
ATOM   1305  N   ILE B 327      12.306  12.776  26.663  1.00  1.00
ATOM   1306  CA  ILE B 327      13.758  12.666  26.591  1.00  1.00
ATOM   1307  C   ILE B 327      14.243  12.713  25.148  1.00  1.00
ATOM   1308  O   ILE B 327      15.386  13.083  24.880  1.00  1.00
ATOM   1309  N   GLY B 328      13.451  12.655  24.230  1.00  1.00
ATOM   1310  CA  GLY B 328      13.905  12.880  22.863  1.00  1.00
ATOM   1311  C   GLY B 328      13.574  11.692  21.970  1.00  1.00
ATOM   1312  O   GLY B 328      13.724  10.539  22.373  1.00  1.00
ATOM   1313  N   ASN B 329      13.368  12.006  20.725  1.00  1.00
ATOM   1314  CA  ASN B 329      13.360  10.885  19.792  1.00  1.00
ATOM   1315  C   ASN B 329      12.103  10.041  19.956  1.00  1.00
ATOM   1316  O   ASN B 329      12.070   8.877  19.557  1.00  1.00
ATOM   1317  N   GLY B 330      11.109  10.473  20.757  1.00  1.00
ATOM   1318  CA  GLY B 330       9.859   9.739  20.910  1.00  1.00
ATOM   1319  C   GLY B 330       9.899   8.832  22.132  1.00  1.00
ATOM   1320  O   GLY B 330       8.941   8.111  22.414  1.00  1.00
ATOM   1321  N   CYS B 331      10.711   9.160  23.076  1.00  1.00
ATOM   1322  CA  CYS B 331      10.911   8.385  24.294  1.00  1.00
ATOM   1323  C   CYS B 331      10.503   9.181  25.527  1.00  1.00
ATOM   1324  O   CYS B 331      10.727  10.389  25.600  1.00  1.00
ATOM   1325  N   PHE B 332       9.856   8.517  26.450  1.00  1.00
ATOM   1326  CA  PHE B 332       9.542   9.017  27.784  1.00  1.00
ATOM   1327  C   PHE B 332      10.320   8.260  28.853  1.00  1.00
ATOM   1328  O   PHE B 332      10.468   7.040  28.780  1.00  1.00
ATOM   1329  N   GLU B 333      10.868   8.991  29.779  1.00  1.00
ATOM   1330  CA  GLU B 333      11.517   8.426  30.956  1.00  1.00
ATOM   1331  C   GLU B 333      10.683   8.659  32.210  1.00  1.00
ATOM   1332  O   GLU B 333      10.270   9.784  32.492  1.00  1.00
ATOM   1333  N   PHE B 334      10.186   7.490  32.810  1.00  1.00
ATOM   1334  CA  PHE B 334       9.313   7.622  33.970  1.00  1.00
ATOM   1335  C   PHE B 334      10.079   8.141  35.180  1.00  1.00
ATOM   1336  O   PHE B 334      11.212   7.732  35.431  1.00  1.00
ATOM   1337  N   TYR B 335       9.293   8.899  36.038  1.00  1.00
ATOM   1338  CA  TYR B 335       9.840   9.342  37.315  1.00  1.00
ATOM   1339  C   TYR B 335       9.537   8.340  38.421  1.00  1.00
ATOM   1340  O   TYR B 335      10.168   8.358  39.478  1.00  1.00
ATOM   1341  N   HIS B 336       8.877   7.338  38.090  1.00  1.00
ATOM   1342  CA  HIS B 336       8.451   6.206  38.904  1.00  1.00
ATOM   1343  C   HIS B 336       8.867   4.885  38.270  1.00  1.00
ATOM   1344  O   HIS B 336       8.928   4.764  37.046  1.00  1.00
ATOM   1345  N   LYS B 337       8.917   3.806  39.057  1.00  1.00
ATOM   1346  CA  LYS B 337       9.058   2.466  38.499  1.00  1.00
ATOM   1347  C   LYS B 337       7.799   2.046  37.751  1.00  1.00
ATOM   1348  O   LYS B 337       6.694   2.118  38.287  1.00  1.00
ATOM   1349  N   CYS B 338       7.903   1.706  36.541  1.00  1.00
ATOM   1350  CA  CYS B 338       6.831   1.242  35.668  1.00  1.00
ATOM   1351  C   CYS B 338       7.097  -0.174  35.174  1.00  1.00
ATOM   1352  O   CYS B 338       8.014  -0.405  34.386  1.00  1.00
ATOM   1353  N   ASP B 339       6.573  -1.163  35.914  1.00  1.00
ATOM   1354  CA  ASP B 339       6.754  -2.564  35.551  1.00  1.00
ATOM   1355  C   ASP B 339       5.957  -2.916  34.302  1.00  1.00
ATOM   1356  O   ASP B 339       4.961  -2.265  33.985  1.00  1.00
ATOM   1357  N   ASN B 340       5.747  -4.152  33.983  1.00  1.00
ATOM   1358  CA  ASN B 340       5.041  -4.598  32.788  1.00  1.00
ATOM   1359  C   ASN B 340       3.539  -4.379  32.922  1.00  1.00
ATOM   1360  O   ASN B 340       2.861  -4.052  31.948  1.00  1.00
ATOM   1361  N   GLU B 341       2.926  -4.479  34.048  1.00  1.00
ATOM   1362  CA  GLU B 341       1.527  -4.112  34.236  1.00  1.00
ATOM   1363  C   GLU B 341       1.306  -2.629  33.969  1.00  1.00
ATOM   1364  O   GLU B 341       0.289  -2.236  33.397  1.00  1.00
ATOM   1365  N   CYS B 342       2.238  -1.782  34.479  1.00  1.00
ATOM   1366  CA  CYS B 342       2.179  -0.346  34.236  1.00  1.00
ATOM   1367  C   CYS B 342       2.358  -0.029  32.757  1.00  1.00
ATOM   1368  O   CYS B 342       1.693   0.854  32.216  1.00  1.00
ATOM   1369  N   MET B 343       3.335  -0.667  32.131  1.00  1.00
ATOM   1370  CA  MET B 343       3.628  -0.472  30.716  1.00  1.00
ATOM   1371  C   MET B 343       2.445  -0.880  29.847  1.00  1.00
ATOM   1372  O   MET B 343       2.120  -0.207  28.869  1.00  1.00
ATOM   1373  N   GLU B 344       1.807  -1.975  30.134  1.00  1.00
ATOM   1374  CA  GLU B 344       0.637  -2.438  29.399  1.00  1.00
ATOM   1375  C   GLU B 344      -0.507  -1.436  29.494  1.00  1.00
ATOM   1376  O   GLU B 344      -1.252  -1.238  28.535  1.00  1.00
ATOM   1377  N   SER B 345      -0.711  -0.823  30.653  1.00  1.00
ATOM   1378  CA  SER B 345      -1.713   0.220  30.841  1.00  1.00
ATOM   1379  C   SER B 345      -1.421   1.428  29.960  1.00  1.00
ATOM   1380  O   SER B 345      -2.337   2.062  29.437  1.00  1.00
ATOM   1381  N   VAL B 346      -0.163   1.812  29.812  1.00  1.00
ATOM   1382  CA  VAL B 346       0.220   2.863  28.878  1.00  1.00
ATOM   1383  C   VAL B 346      -0.097   2.467  27.442  1.00  1.00
ATOM   1384  O   VAL B 346      -0.596   3.276  26.660  1.00  1.00
ATOM   1385  N   ARG B 347       0.195   1.261  27.080  1.00  1.00
ATOM   1386  CA  ARG B 347      -0.020   0.732  25.738  1.00  1.00
ATOM   1387  C   ARG B 347      -1.505   0.573  25.439  1.00  1.00
ATOM   1388  O   ARG B 347      -1.956   0.843  24.326  1.00  1.00
ATOM   1389  N   ASN B 348      -2.363   0.350  26.263  1.00  1.00
ATOM   1390  CA  ASN B 348      -3.789   0.127  26.055  1.00  1.00
ATOM   1391  C   ASN B 348      -4.608   1.322  26.525  1.00  1.00
ATOM   1392  O   ASN B 348      -5.795   1.432  26.219  1.00  1.00
ATOM   1393  N   GLY B 349      -4.049   2.359  26.958  1.00  1.00
ATOM   1394  CA  GLY B 349      -4.661   3.667  27.160  1.00  1.00
ATOM   1395  C   GLY B 349      -5.454   3.709  28.460  1.00  1.00
ATOM   1396  O   GLY B 349      -6.112   4.704  28.764  1.00  1.00
ATOM   1397  N   THR B 350      -4.993   3.111  29.490  1.00  1.00
ATOM   1398  CA  THR B 350      -5.628   3.070  30.802  1.00  1.00
ATOM   1399  C   THR B 350      -4.623   3.364  31.909  1.00  1.00
ATOM   1400  O   THR B 350      -4.967   3.353  33.091  1.00  1.00
ATOM   1401  N   TYR B 351      -3.555   4.107  31.535  1.00  1.00
ATOM   1402  CA  TYR B 351      -2.577   4.524  32.533  1.00  1.00
ATOM   1403  C   TYR B 351      -3.240   5.304  33.661  1.00  1.00
ATOM   1404  O   TYR B 351      -4.006   6.236  33.418  1.00  1.00
ATOM   1405  N   ASP B 352      -2.913   4.929  34.902  1.00  1.00
ATOM   1406  CA  ASP B 352      -3.413   5.616  36.087  1.00  1.00
ATOM   1407  C   ASP B 352      -2.387   6.604  36.625  1.00  1.00
ATOM   1408  O   ASP B 352      -1.416   6.215  37.275  1.00  1.00
ATOM   1409  N   TYR B 353      -2.616   7.966  36.309  1.00  1.00
ATOM   1410  CA  TYR B 353      -1.620   8.962  36.685  1.00  1.00
ATOM   1411  C   TYR B 353      -1.595   9.173  38.194  1.00  1.00
ATOM   1412  O   TYR B 353      -0.529   9.326  38.791  1.00  1.00
ATOM   1413  N   PRO B 354      -2.749   9.303  38.856  1.00  1.00
ATOM   1414  CA  PRO B 354      -2.836   9.528  40.293  1.00  1.00
ATOM   1415  C   PRO B 354      -2.172   8.399  41.070  1.00  1.00
ATOM   1416  O   PRO B 354      -1.552   8.627  42.108  1.00  1.00
ATOM   1417  N   LYS B 355      -2.114   7.227  40.634  1.00  1.00
ATOM   1418  CA  LYS B 355      -1.501   6.063  41.262  1.00  1.00
ATOM   1419  C   LYS B 355      -0.003   6.264  41.449  1.00  1.00
ATOM   1420  O   LYS B 355       0.565   5.860  42.464  1.00  1.00
ATOM   1421  N   TYR B 356       0.704   6.855  40.530  1.00  1.00
ATOM   1422  CA  TYR B 356       2.154   6.993  40.592  1.00  1.00
ATOM   1423  C   TYR B 356       2.562   8.450  40.769  1.00  1.00
ATOM   1424  O   TYR B 356       3.702   8.747  41.124  1.00  1.00
ATOM   1425  N   SER B 357       1.687   9.324  40.960  1.00  1.00
ATOM   1426  CA  SER B 357       1.958  10.756  41.007  1.00  1.00
ATOM   1427  C   SER B 357       2.733  11.128  42.265  1.00  1.00
ATOM   1428  O   SER B 357       3.604  11.997  42.234  1.00  1.00
ATOM   1429  N   GLU B 358       2.531  10.545  43.413  1.00  1.00
ATOM   1430  CA  GLU B 358       3.290  10.837  44.624  1.00  1.00
ATOM   1431  C   GLU B 358       4.750  10.431  44.470  1.00  1.00
ATOM   1432  O   GLU B 358       5.652  11.139  44.919  1.00  1.00
ATOM   1433  N   GLU B 359       4.988   9.180  44.000  1.00  1.00
ATOM   1434  CA  GLU B 359       6.351   8.700  43.802  1.00  1.00
ATOM   1435  C   GLU B 359       7.081   9.532  42.756  1.00  1.00
ATOM   1436  O   GLU B 359       8.279   9.790  42.879  1.00  1.00
ATOM   1437  N   SER B 360       6.357   9.857  41.662  1.00  1.00
ATOM   1438  CA  SER B 360       6.928  10.684  40.606  1.00  1.00
ATOM   1439  C   SER B 360       7.363  12.041  41.144  1.00  1.00
ATOM   1440  O   SER B 360       8.397  12.575  40.743  1.00  1.00
ATOM   1441  N   LYS B 361       6.436  12.694  41.894  1.00  1.00
ATOM   1442  CA  LYS B 361       6.695  14.003  42.480  1.00  1.00
ATOM   1443  C   LYS B 361       7.973  13.992  43.310  1.00  1.00
ATOM   1444  O   LYS B 361       8.743  14.951  43.294  1.00  1.00
ATOM   1445  N   LEU B 362       8.149  12.974  44.158  1.00  1.00
ATOM   1446  CA  LEU B 362       9.340  12.842  44.988  1.00  1.00
ATOM   1447  C   LEU B 362      10.595  12.705  44.134  1.00  1.00
ATOM   1448  O   LEU B 362      11.658  13.215  44.488  1.00  1.00
ATOM   1449  N   ASN B 363      10.543  12.131  42.976  1.00  1.00
ATOM   1450  CA  ASN B 363      11.712  11.834  42.158  1.00  1.00
ATOM   1451  C   ASN B 363      12.120  13.040  41.321  1.00  1.00
ATOM   1452  O   ASN B 363      13.298  13.227  41.016  1.00  1.00
ATOM   1453  N   ARG B 364      11.227  13.683  40.635  1.00  1.00
ATOM   1454  CA  ARG B 364      11.579  14.855  39.843  1.00  1.00
ATOM   1455  C   ARG B 364      11.844  16.063  40.733  1.00  1.00
ATOM   1456  O   ARG B 364      11.117  16.307  41.696  1.00  1.00
