# Supplementary material for: ProteinDJ: A high‐performance and modular protein design pipeline
Source: Protein Sci. 2026 Jan 21;35(2):e70464. doi: 10.1002/pro.70464 (PMC12820799; doi:10.1002/pro.70464)
Supplement: Supplementary file 2 — DATA S1. Compressed archive containing input PDB and Bindsweeper YAML files used for benchmarking and comparison of sequence design methods. [file PRO-35-e70464-s001.zip › SupplementaryFile1/binderfolds/ha/fold_7.pdb]

ATOM      1  N   GLY A   1       1.987 -15.245  27.377  1.00  0.00
ATOM      2  CA  GLY A   1       2.449 -14.125  26.567  1.00  0.00
ATOM      3  C   GLY A   1       2.513 -14.501  25.092  1.00  0.00
ATOM      4  O   GLY A   1       2.210 -13.686  24.220  1.00  0.00
ATOM      5  N   GLY A   2       2.950 -15.793  24.862  1.00  0.00
ATOM      6  CA  GLY A   2       2.976 -16.270  23.484  1.00  0.00
ATOM      7  C   GLY A   2       1.567 -16.421  22.927  1.00  0.00
ATOM      8  O   GLY A   2       1.313 -16.112  21.763  1.00  0.00
ATOM      9  N   GLY A   3       0.620 -16.874  23.788  1.00  0.00
ATOM     10  CA  GLY A   3      -0.764 -16.995  23.344  1.00  0.00
ATOM     11  C   GLY A   3      -1.347 -15.635  22.982  1.00  0.00
ATOM     12  O   GLY A   3      -2.079 -15.505  22.001  1.00  0.00
ATOM     13  N   GLY A   4      -1.010 -14.593  23.752  1.00  0.00
ATOM     14  CA  GLY A   4      -1.494 -13.249  23.459  1.00  0.00
ATOM     15  C   GLY A   4      -0.893 -12.718  22.164  1.00  0.00
ATOM     16  O   GLY A   4      -1.583 -12.091  21.359  1.00  0.00
ATOM     17  N   GLY A   5       0.446 -12.950  22.007  1.00  0.00
ATOM     18  CA  GLY A   5       1.116 -12.513  20.787  1.00  0.00
ATOM     19  C   GLY A   5       0.556 -13.230  19.565  1.00  0.00
ATOM     20  O   GLY A   5       0.366 -12.623  18.511  1.00  0.00
ATOM     21  N   GLY A   6       0.309 -14.577  19.758  1.00  0.00
ATOM     22  CA  GLY A   6      -0.268 -15.357  18.669  1.00  0.00
ATOM     23  C   GLY A   6      -1.648 -14.836  18.289  1.00  0.00
ATOM     24  O   GLY A   6      -1.986 -14.751  17.109  1.00  0.00
ATOM     25  N   GLY A   7      -2.468 -14.495  19.286  1.00  0.00
ATOM     26  CA  GLY A   7      -3.801 -13.961  19.031  1.00  0.00
ATOM     27  C   GLY A   7      -3.728 -12.627  18.299  1.00  0.00
ATOM     28  O   GLY A   7      -4.503 -12.371  17.377  1.00  0.00
ATOM     29  N   GLY A   8      -2.792 -11.762  18.715  1.00  0.00
ATOM     30  CA  GLY A   8      -2.633 -10.470  18.060  1.00  0.00
ATOM     31  C   GLY A   8      -2.179 -10.636  16.615  1.00  0.00
ATOM     32  O   GLY A   8      -2.652  -9.935  15.721  1.00  0.00
ATOM     33  N   GLY A   9      -1.225 -11.615  16.443  1.00  0.00
ATOM     34  CA  GLY A   9      -0.732 -11.888  15.098  1.00  0.00
ATOM     35  C   GLY A   9      -1.836 -12.443  14.208  1.00  0.00
ATOM     36  O   GLY A   9      -1.947 -12.077  13.038  1.00  0.00
ATOM     37  N   GLY A  10      -2.640 -13.371  14.789  1.00  0.00
ATOM     38  CA  GLY A  10      -3.740 -13.958  14.033  1.00  0.00
ATOM     39  C   GLY A  10      -4.758 -12.899  13.631  1.00  0.00
ATOM     40  O   GLY A  10      -5.276 -12.915  12.514  1.00  0.00
ATOM     41  N   GLY A  11      -5.054 -11.965  14.515  1.00  0.00
ATOM     42  CA  GLY A  11      -5.981 -10.883  14.205  1.00  0.00
ATOM     43  C   GLY A  11      -5.456 -10.018  13.066  1.00  0.00
ATOM     44  O   GLY A  11      -6.209  -9.624  12.175  1.00  0.00
ATOM     45  N   GLY A  12      -4.130  -9.659  13.178  1.00  0.00
ATOM     46  CA  GLY A  12      -3.524  -8.871  12.113  1.00  0.00
ATOM     47  C   GLY A  12      -3.541  -9.626  10.790  1.00  0.00
ATOM     48  O   GLY A  12      -3.805  -9.047   9.736  1.00  0.00
ATOM     49  N   GLY A  13      -3.200 -10.931  10.872  1.00  0.00
ATOM     50  CA  GLY A  13      -3.191 -11.771   9.681  1.00  0.00
ATOM     51  C   GLY A  13      -4.580 -11.865   9.063  1.00  0.00
ATOM     52  O   GLY A  13      -4.731 -11.816   7.842  1.00  0.00
ATOM     53  N   GLY A  14      -5.591 -12.052   9.887  1.00  0.00
ATOM     54  CA  GLY A  14      -6.967 -12.112   9.408  1.00  0.00
ATOM     55  C   GLY A  14      -7.361 -10.820   8.704  1.00  0.00
ATOM     56  O   GLY A  14      -8.025 -10.844   7.667  1.00  0.00
ATOM     57  N   GLY A  15      -6.933  -9.686   9.251  1.00  0.00
ATOM     58  CA  GLY A  15      -7.230  -8.402   8.627  1.00  0.00
ATOM     59  C   GLY A  15      -6.537  -8.272   7.277  1.00  0.00
ATOM     60  O   GLY A  15      -7.124  -7.781   6.312  1.00  0.00
ATOM     61  N   GLY A  16      -5.243  -8.685   7.265  1.00  0.00
ATOM     62  CA  GLY A  16      -4.477  -8.612   6.027  1.00  0.00
ATOM     63  C   GLY A  16      -5.038  -9.560   4.975  1.00  0.00
ATOM     64  O   GLY A  16      -5.129  -9.213   3.798  1.00  0.00
ATOM     65  N   GLY A  17      -5.393 -10.767   5.415  1.00  0.00
ATOM     66  CA  GLY A  17      -5.950 -11.759   4.503  1.00  0.00
ATOM     67  C   GLY A  17      -7.284 -11.295   3.933  1.00  0.00
ATOM     68  O   GLY A  17      -7.565 -11.487   2.750  1.00  0.00
ATOM     69  N   GLY A  18      -8.161 -10.783   4.807  1.00  0.00
ATOM     70  CA  GLY A  18      -9.438 -10.242   4.357  1.00  0.00
ATOM     71  C   GLY A  18      -9.236  -9.141   3.323  1.00  0.00
ATOM     72  O   GLY A  18      -9.966  -9.063   2.335  1.00  0.00
ATOM     73  N   GLY A  19      -8.241  -8.289   3.579  1.00  0.00
ATOM     74  CA  GLY A  19      -7.913  -7.224   2.639  1.00  0.00
ATOM     75  C   GLY A  19      -7.474  -7.791   1.295  1.00  0.00
ATOM     76  O   GLY A  19      -7.831  -7.263   0.242  1.00  0.00
ATOM     77  N   GLY A  20      -6.601  -8.837   1.375  1.00  0.00
ATOM     78  CA  GLY A  20      -6.105  -9.473   0.161  1.00  0.00
ATOM     79  C   GLY A  20      -7.242 -10.099  -0.636  1.00  0.00
ATOM     80  O   GLY A  20      -7.278 -10.007  -1.863  1.00  0.00
ATOM     81  N   GLY A  21      -8.192 -10.686   0.068  1.00  0.00
ATOM     82  CA  GLY A  21      -9.355 -11.272  -0.587  1.00  0.00
ATOM     83  C   GLY A  21     -10.224 -10.199  -1.231  1.00  0.00
ATOM     84  O   GLY A  21     -10.736 -10.382  -2.335  1.00  0.00
ATOM     85  N   GLY A  22     -10.333  -9.039  -0.516  1.00  0.00
ATOM     86  CA  GLY A  22     -11.102  -7.923  -1.051  1.00  0.00
ATOM     87  C   GLY A  22     -10.410  -7.305  -2.259  1.00  0.00
ATOM     88  O   GLY A  22     -11.058  -6.948  -3.243  1.00  0.00
ATOM     89  N   GLY A  23      -9.071  -7.125  -2.096  1.00  0.00
ATOM     90  CA  GLY A  23      -8.268  -6.596  -3.191  1.00  0.00
ATOM     91  C   GLY A  23      -7.207  -7.596  -3.630  1.00  0.00
ATOM     92  O   GLY A  23      -6.120  -7.213  -4.064  1.00  0.00
ATOM     93  N   GLY A  24      -7.487  -8.496  -4.451  1.00  0.00
ATOM     94  CA  GLY A  24      -6.569  -9.564  -4.829  1.00  0.00
ATOM     95  C   GLY A  24      -5.218  -9.004  -5.254  1.00  0.00
ATOM     96  O   GLY A  24      -4.177  -9.612  -5.005  1.00  0.00
ATOM     97  N   GLY A  25      -5.107  -7.772  -5.613  1.00  0.00
ATOM     98  CA  GLY A  25      -3.841  -7.148  -5.978  1.00  0.00
ATOM     99  C   GLY A  25      -2.888  -7.101  -4.791  1.00  0.00
ATOM    100  O   GLY A  25      -1.680  -7.284  -4.945  1.00  0.00
ATOM    101  N   GLY A  26      -3.366  -6.964  -3.615  1.00  0.00
ATOM    102  CA  GLY A  26      -2.548  -6.855  -2.413  1.00  0.00
ATOM    103  C   GLY A  26      -2.134  -8.228  -1.901  1.00  0.00
ATOM    104  O   GLY A  26      -1.098  -8.374  -1.253  1.00  0.00
ATOM    105  N   GLY A  27      -2.364  -9.260  -2.606  1.00  0.00
ATOM    106  CA  GLY A  27      -2.096 -10.627  -2.177  1.00  0.00
ATOM    107  C   GLY A  27      -0.603 -10.862  -1.989  1.00  0.00
ATOM    108  O   GLY A  27      -0.181 -11.493  -1.020  1.00  0.00
ATOM    109  N   GLY A  28       0.213 -10.417  -2.920  1.00  0.00
ATOM    110  CA  GLY A  28       1.657 -10.606  -2.846  1.00  0.00
ATOM    111  C   GLY A  28       2.248  -9.871  -1.650  1.00  0.00
ATOM    112  O   GLY A  28       3.132 -10.387  -0.967  1.00  0.00
ATOM    113  N   GLY A  29       1.733  -8.653  -1.398  1.00  0.00
ATOM    114  CA  GLY A  29       2.208  -7.855  -0.273  1.00  0.00
ATOM    115  C   GLY A  29       1.838  -8.501   1.056  1.00  0.00
ATOM    116  O   GLY A  29       2.641  -8.529   1.988  1.00  0.00
ATOM    117  N   GLY A  30       0.559  -8.949   1.117  1.00  0.00
ATOM    118  CA  GLY A  30       0.063  -9.595   2.326  1.00  0.00
ATOM    119  C   GLY A  30       0.838 -10.872   2.627  1.00  0.00
ATOM    120  O   GLY A  30       1.182 -11.144   3.777  1.00  0.00
ATOM    121  N   GLY A  31       1.135 -11.638   1.592  1.00  0.00
ATOM    122  CA  GLY A  31       1.884 -12.877   1.765  1.00  0.00
ATOM    123  C   GLY A  31       3.311 -12.598   2.221  1.00  0.00
ATOM    124  O   GLY A  31       3.845 -13.296   3.083  1.00  0.00
ATOM    125  N   GLY A  32       3.925 -11.543   1.643  1.00  0.00
ATOM    126  CA  GLY A  32       5.274 -11.156   2.036  1.00  0.00
ATOM    127  C   GLY A  32       5.316 -10.701   3.490  1.00  0.00
ATOM    128  O   GLY A  32       6.247 -11.027   4.226  1.00  0.00
ATOM    129  N   GLY A  33       4.339  -9.832   3.850  1.00  0.00
ATOM    130  CA  GLY A  33       4.247  -9.342   5.219  1.00  0.00
ATOM    131  C   GLY A  33       4.077 -10.490   6.206  1.00  0.00
ATOM    132  O   GLY A  33       4.687 -10.499   7.274  1.00  0.00
ATOM    133  N   GLY A  34       3.220 -11.434   5.843  1.00  0.00
ATOM    134  CA  GLY A  34       2.986 -12.600   6.687  1.00  0.00
ATOM    135  C   GLY A  34       4.251 -13.435   6.835  1.00  0.00
ATOM    136  O   GLY A  34       4.565 -13.917   7.923  1.00  0.00
ATOM    137  N   GLY A  35       4.988 -13.581   5.747  1.00  0.00
ATOM    138  CA  GLY A  35       6.234 -14.338   5.763  1.00  0.00
ATOM    139  C   GLY A  35       7.268 -13.678   6.666  1.00  0.00
ATOM    140  O   GLY A  35       7.979 -14.353   7.411  1.00  0.00
ATOM    141  N   GLY A  36       7.334 -12.330   6.613  1.00  0.00
ATOM    142  CA  GLY A  36       8.265 -11.583   7.451  1.00  0.00
ATOM    143  C   GLY A  36       7.955 -11.779   8.929  1.00  0.00
ATOM    144  O   GLY A  36       8.861 -11.944   9.746  1.00  0.00
ATOM    145  N   GLY A  37       6.634 -11.648   9.254  1.00  0.00
ATOM    146  CA  GLY A  37       6.192 -11.823  10.633  1.00  0.00
ATOM    147  C   GLY A  37       6.501 -13.227  11.137  1.00  0.00
ATOM    148  O   GLY A  37       6.941 -13.406  12.272  1.00  0.00
ATOM    149  N   GLY A  38       6.238 -14.216  10.285  1.00  0.00
ATOM    150  CA  GLY A  38       6.476 -15.605  10.658  1.00  0.00
ATOM    151  C   GLY A  38       7.961 -15.873  10.866  1.00  0.00
ATOM    152  O   GLY A  38       8.350 -16.582  11.794  1.00  0.00
ATOM    153  N   GLY A  39       8.790 -15.313  10.004  1.00  0.00
ATOM    154  CA  GLY A  39      10.231 -15.512  10.096  1.00  0.00
ATOM    155  C   GLY A  39      10.806 -14.815  11.323  1.00  0.00
ATOM    156  O   GLY A  39      11.701 -15.341  11.985  1.00  0.00
ATOM    157  N   GLY A  40      10.097 -13.826  11.844  1.00  0.00
ATOM    158  CA  GLY A  40      10.616 -13.023  12.945  1.00  0.00
ATOM    159  C   GLY A  40       9.953 -13.402  14.263  1.00  0.00
ATOM    160  O   GLY A  40      10.587 -13.377  15.318  1.00  0.00
ATOM    161  N   GLY A  41       8.785 -13.859  14.326  1.00  0.00
ATOM    162  CA  GLY A  41       8.048 -14.157  15.547  1.00  0.00
ATOM    163  C   GLY A  41       8.345 -15.568  16.040  1.00  0.00
ATOM    164  O   GLY A  41       9.134 -16.294  15.435  1.00  0.00
ATOM    165  N   GLY A  42       7.784 -15.924  17.179  1.00  0.00
ATOM    166  CA  GLY A  42       7.908 -17.278  17.703  1.00  0.00
ATOM    167  C   GLY A  42       7.242 -18.290  16.778  1.00  0.00
ATOM    168  O   GLY A  42       6.183 -18.023  16.210  1.00  0.00
ATOM    169  N   GLY A  43       7.682 -19.569  17.000  1.00  0.00
ATOM    170  CA  GLY A  43       7.143 -20.624  16.149  1.00  0.00
ATOM    171  C   GLY A  43       5.632 -20.738  16.304  1.00  0.00
ATOM    172  O   GLY A  43       4.912 -20.945  15.328  1.00  0.00
ATOM    173  N   GLY A  44       5.146 -20.638  17.571  1.00  0.00
ATOM    174  CA  GLY A  44       3.714 -20.736  17.826  1.00  0.00
ATOM    175  C   GLY A  44       2.943 -19.673  17.054  1.00  0.00
ATOM    176  O   GLY A  44       1.886 -19.949  16.486  1.00  0.00
ATOM    177  N   GLY A  45       3.413 -18.436  17.098  1.00  0.00
ATOM    178  CA  GLY A  45       2.767 -17.351  16.369  1.00  0.00
ATOM    179  C   GLY A  45       2.800 -17.600  14.866  1.00  0.00
ATOM    180  O   GLY A  45       1.824 -17.343  14.163  1.00  0.00
ATOM    181  N   GLY A  46       3.963 -18.057  14.400  1.00  0.00
ATOM    182  CA  GLY A  46       4.118 -18.364  12.983  1.00  0.00
ATOM    183  C   GLY A  46       3.128 -19.433  12.539  1.00  0.00
ATOM    184  O   GLY A  46       2.532 -19.334  11.466  1.00  0.00
ATOM    185  N   GLY A  47       3.012 -20.496  13.335  1.00  0.00
ATOM    186  CA  GLY A  47       2.070 -21.562  13.014  1.00  0.00
ATOM    187  C   GLY A  47       0.645 -21.030  12.930  1.00  0.00
ATOM    188  O   GLY A  47      -0.118 -21.410  12.041  1.00  0.00
ATOM    189  N   GLY A  48       0.249 -20.194  13.874  1.00  0.00
ATOM    190  CA  GLY A  48      -1.089 -19.613  13.892  1.00  0.00
ATOM    191  C   GLY A  48      -1.340 -18.769  12.649  1.00  0.00
ATOM    192  O   GLY A  48      -2.422 -18.817  12.063  1.00  0.00
ATOM    193  N   GLY A  49      -0.351 -17.945  12.295  1.00  0.00
ATOM    194  CA  GLY A  49      -0.477 -17.088  11.122  1.00  0.00
ATOM    195  C   GLY A  49      -0.606 -17.913   9.849  1.00  0.00
ATOM    196  O   GLY A  49      -1.399 -17.589   8.965  1.00  0.00
ATOM    197  N   GLY A  50       0.238 -18.929   9.734  1.00  0.00
ATOM    198  CA  GLY A  50       0.185 -19.804   8.569  1.00  0.00
ATOM    199  C   GLY A  50      -1.150 -20.534   8.489  1.00  0.00
ATOM    200  O   GLY A  50      -1.723 -20.682   7.410  1.00  0.00
ATOM    201  N   GLY A  51      -1.670 -20.966   9.638  1.00  0.00
ATOM    202  CA  GLY A  51      -2.977 -21.610   9.685  1.00  0.00
ATOM    203  C   GLY A  51      -4.073 -20.665   9.208  1.00  0.00
ATOM    204  O   GLY A  51      -4.969 -21.064   8.464  1.00  0.00
ATOM    205  N   GLY A  52      -4.030 -19.422   9.676  1.00  0.00
ATOM    206  CA  GLY A  52      -5.011 -18.420   9.280  1.00  0.00
ATOM    207  C   GLY A  52      -4.980 -18.183   7.775  1.00  0.00
ATOM    208  O   GLY A  52      -6.024 -18.050   7.137  1.00  0.00
ATOM    209  N   GLY A  53      -3.760 -18.037   7.236  1.00  0.00
ATOM    210  CA  GLY A  53      -3.612 -17.822   5.801  1.00  0.00
ATOM    211  C   GLY A  53      -4.130 -19.015   5.009  1.00  0.00
ATOM    212  O   GLY A  53      -4.773 -18.852   3.972  1.00  0.00
ATOM    213  N   GLY A  54      -3.841 -20.199   5.450  1.00  0.00
ATOM    214  CA  GLY A  54      -4.279 -21.405   4.758  1.00  0.00
ATOM    215  C   GLY A  54      -5.791 -21.569   4.841  1.00  0.00
ATOM    216  O   GLY A  54      -6.434 -21.987   3.878  1.00  0.00
ATOM    217  N   GLY A  55      -6.409 -21.107   5.884  1.00  0.00
ATOM    218  CA  GLY A  55      -7.853 -21.193   6.059  1.00  0.00
ATOM    219  C   GLY A  55      -8.576 -20.185   5.176  1.00  0.00
ATOM    220  O   GLY A  55      -9.641 -20.474   4.630  1.00  0.00
ATOM    221  N   GLY A  56      -8.056 -19.035   4.987  1.00  0.00
ATOM    222  CA  GLY A  56      -8.676 -18.054   4.103  1.00  0.00
ATOM    223  C   GLY A  56      -8.321 -18.323   2.647  1.00  0.00
ATOM    224  O   GLY A  56      -9.191 -18.325   1.776  1.00  0.00
ATOM    225  N   ALA B  57      16.375   4.951  35.046  1.00  1.00
ATOM    226  CA  ALA B  57      14.923   5.043  35.129  1.00  1.00
ATOM    227  C   ALA B  57      14.257   4.313  33.970  1.00  1.00
ATOM    228  O   ALA B  57      14.742   4.351  32.839  1.00  1.00
ATOM    229  N   ASP B  58      13.092   3.662  34.213  1.00  1.00
ATOM    230  CA  ASP B  58      12.388   3.003  33.120  1.00  1.00
ATOM    231  C   ASP B  58      12.049   3.989  32.009  1.00  1.00
ATOM    232  O   ASP B  58      11.668   5.129  32.273  1.00  1.00
ATOM    233  N   THR B  59      11.776   3.386  30.795  1.00  1.00
ATOM    234  CA  THR B  59      11.430   4.178  29.620  1.00  1.00
ATOM    235  C   THR B  59      10.435   3.441  28.732  1.00  1.00
ATOM    236  O   THR B  59      10.452   2.213  28.651  1.00  1.00
ATOM    237  N   ILE B  60       9.732   4.153  27.944  1.00  1.00
ATOM    238  CA  ILE B  60       8.841   3.744  26.864  1.00  1.00
ATOM    239  C   ILE B  60       8.946   4.690  25.675  1.00  1.00
ATOM    240  O   ILE B  60       9.037   5.906  25.844  1.00  1.00
ATOM    241  N   CYS B  61       9.144   4.172  24.505  1.00  1.00
ATOM    242  CA  CYS B  61       9.262   4.933  23.267  1.00  1.00
ATOM    243  C   CYS B  61       8.171   4.546  22.277  1.00  1.00
ATOM    244  O   CYS B  61       7.825   3.372  22.147  1.00  1.00
ATOM    245  N   ILE B  62       7.590   5.615  21.576  1.00  1.00
ATOM    246  CA  ILE B  62       6.655   5.413  20.475  1.00  1.00
ATOM    247  C   ILE B  62       7.376   5.414  19.133  1.00  1.00
ATOM    248  O   ILE B  62       8.152   6.322  18.835  1.00  1.00
ATOM    249  N   GLY B  63       7.338   4.335  18.401  1.00  1.00
ATOM    250  CA  GLY B  63       8.092   4.245  17.156  1.00  1.00
ATOM    251  C   GLY B  63       7.199   3.809  16.002  1.00  1.00
ATOM    252  O   GLY B  63       6.029   3.481  16.199  1.00  1.00
ATOM    253  N   TYR B  64       7.888   3.244  14.949  1.00  1.00
ATOM    254  CA  TYR B  64       7.275   2.723  13.733  1.00  1.00
ATOM    255  C   TYR B  64       8.069   1.548  13.176  1.00  1.00
ATOM    256  O   TYR B  64       9.292   1.495  13.305  1.00  1.00
ATOM    257  N   HIS B  65       7.402   0.725  12.342  1.00  1.00
ATOM    258  CA  HIS B  65       8.012  -0.440  11.712  1.00  1.00
ATOM    259  C   HIS B  65       9.061  -0.027  10.688  1.00  1.00
ATOM    260  O   HIS B  65       8.881   0.948   9.959  1.00  1.00
ATOM    261  N   ALA B  66      10.041  -0.858  10.513  1.00  1.00
ATOM    262  CA  ALA B  66      11.057  -0.889   9.467  1.00  1.00
ATOM    263  C   ALA B  66      11.411  -2.320   9.084  1.00  1.00
ATOM    264  O   ALA B  66      11.396  -3.220   9.925  1.00  1.00
ATOM    265  N   ASN B  67      11.685  -2.593   7.889  1.00  1.00
ATOM    266  CA  ASN B  67      12.072  -3.919   7.423  1.00  1.00
ATOM    267  C   ASN B  67      13.182  -3.835   6.383  1.00  1.00
ATOM    268  O   ASN B  67      13.422  -2.777   5.801  1.00  1.00
ATOM    269  N   ASN B  68      13.417  -4.900   5.666  1.00  1.00
ATOM    270  CA  ASN B  68      14.454  -5.006   4.647  1.00  1.00
ATOM    271  C   ASN B  68      13.882  -4.774   3.254  1.00  1.00
ATOM    272  O   ASN B  68      14.622  -4.523   2.303  1.00  1.00
ATOM    273  N   SER B  69      12.798  -4.184   3.091  1.00  1.00
ATOM    274  CA  SER B  69      12.212  -3.859   1.797  1.00  1.00
ATOM    275  C   SER B  69      13.032  -2.801   1.070  1.00  1.00
ATOM    276  O   SER B  69      13.448  -1.807   1.666  1.00  1.00
ATOM    277  N   THR B  70      13.171  -3.004  -0.267  1.00  1.00
ATOM    278  CA  THR B  70      13.903  -2.052  -1.094  1.00  1.00
ATOM    279  C   THR B  70      13.010  -1.464  -2.179  1.00  1.00
ATOM    280  O   THR B  70      13.303  -0.402  -2.730  1.00  1.00
ATOM    281  N   ASP B  71      11.683  -1.806  -2.082  1.00  1.00
ATOM    282  CA  ASP B  71      10.686  -1.230  -2.976  1.00  1.00
ATOM    283  C   ASP B  71      10.585   0.279  -2.788  1.00  1.00
ATOM    284  O   ASP B  71      10.636   0.779  -1.665  1.00  1.00
ATOM    285  N   THR B  72      10.413   0.974  -3.924  1.00  1.00
ATOM    286  CA  THR B  72      10.264   2.424  -3.900  1.00  1.00
ATOM    287  C   THR B  72       8.997   2.860  -4.625  1.00  1.00
ATOM    288  O   THR B  72       8.594   2.247  -5.614  1.00  1.00
ATOM    289  N   VAL B  73       8.483   3.943  -4.231  1.00  1.00
ATOM    290  CA  VAL B  73       7.350   4.639  -4.828  1.00  1.00
ATOM    291  C   VAL B  73       7.665   6.113  -5.050  1.00  1.00
ATOM    292  O   VAL B  73       8.421   6.718  -4.290  1.00  1.00
ATOM    293  N   ASP B  74       6.958   6.757  -5.881  1.00  1.00
ATOM    294  CA  ASP B  74       7.015   8.201  -6.076  1.00  1.00
ATOM    295  C   ASP B  74       5.775   8.882  -5.509  1.00  1.00
ATOM    296  O   ASP B  74       4.680   8.320  -5.535  1.00  1.00
ATOM    297  N   THR B  75       5.993  10.083  -5.021  1.00  1.00
ATOM    298  CA  THR B  75       4.920  10.985  -4.619  1.00  1.00
ATOM    299  C   THR B  75       4.944  12.269  -5.438  1.00  1.00
ATOM    300  O   THR B  75       5.995  12.689  -5.921  1.00  1.00
ATOM    301  N   VAL B  76       4.168  13.193  -5.238  1.00  1.00
ATOM    302  CA  VAL B  76       4.234  14.497  -5.887  1.00  1.00
ATOM    303  C   VAL B  76       5.416  15.309  -5.373  1.00  1.00
ATOM    304  O   VAL B  76       6.091  15.995  -6.140  1.00  1.00
ATOM    305  N   LEU B  77       5.822  15.189  -4.229  1.00  1.00
ATOM    306  CA  LEU B  77       6.914  15.942  -3.624  1.00  1.00
ATOM    307  C   LEU B  77       8.208  15.135  -3.628  1.00  1.00
ATOM    308  O   LEU B  77       9.296  15.690  -3.785  1.00  1.00
ATOM    309  N   GLU B  78       8.346  14.016  -3.919  1.00  1.00
ATOM    310  CA  GLU B  78       9.439  13.088  -3.657  1.00  1.00
ATOM    311  C   GLU B  78       9.436  11.936  -4.654  1.00  1.00
ATOM    312  O   GLU B  78       8.400  11.317  -4.898  1.00  1.00
ATOM    313  N   LYS B  79      10.607  11.664  -5.235  1.00  1.00
ATOM    314  CA  LYS B  79      10.797  10.491  -6.080  1.00  1.00
ATOM    315  C   LYS B  79      11.654   9.443  -5.381  1.00  1.00
ATOM    316  O   LYS B  79      12.700   9.760  -4.815  1.00  1.00
ATOM    317  N   ASN B  80      11.262   8.124  -5.636  1.00  1.00
ATOM    318  CA  ASN B  80      12.183   7.084  -5.192  1.00  1.00
ATOM    319  C   ASN B  80      12.206   6.982  -3.672  1.00  1.00
ATOM    320  O   ASN B  80      13.271   7.000  -3.056  1.00  1.00
ATOM    321  N   VAL B  81      11.051   7.078  -2.992  1.00  1.00
ATOM    322  CA  VAL B  81      10.853   6.789  -1.577  1.00  1.00
ATOM    323  C   VAL B  81      10.811   5.287  -1.323  1.00  1.00
ATOM    324  O   VAL B  81      10.014   4.568  -1.925  1.00  1.00
ATOM    325  N   THR B  82      11.861   4.808  -0.511  1.00  1.00
ATOM    326  CA  THR B  82      11.787   3.414  -0.091  1.00  1.00
ATOM    327  C   THR B  82      10.728   3.219   0.987  1.00  1.00
ATOM    328  O   THR B  82      10.701   3.944   1.982  1.00  1.00
ATOM    329  N   VAL B  83       9.871   2.259   0.840  1.00  1.00
ATOM    330  CA  VAL B  83       8.749   2.027   1.741  1.00  1.00
ATOM    331  C   VAL B  83       8.737   0.591   2.248  1.00  1.00
ATOM    332  O   VAL B  83       9.109  -0.335   1.527  1.00  1.00
ATOM    333  N   THR B  84       8.090   0.352   3.412  1.00  1.00
ATOM    334  CA  THR B  84       8.009  -0.976   4.009  1.00  1.00
ATOM    335  C   THR B  84       7.042  -1.867   3.239  1.00  1.00
ATOM    336  O   THR B  84       7.293  -3.059   3.056  1.00  1.00
ATOM    337  N   HIS B  85       6.069  -1.552   2.712  1.00  1.00
ATOM    338  CA  HIS B  85       5.036  -2.284   1.991  1.00  1.00
ATOM    339  C   HIS B  85       4.472  -1.455   0.844  1.00  1.00
ATOM    340  O   HIS B  85       4.328  -0.238   0.957  1.00  1.00
ATOM    341  N   SER B  86       4.248  -2.164  -0.285  1.00  1.00
ATOM    342  CA  SER B  86       3.697  -1.575  -1.499  1.00  1.00
ATOM    343  C   SER B  86       3.132  -2.645  -2.424  1.00  1.00
ATOM    344  O   SER B  86       3.551  -3.802  -2.379  1.00  1.00
ATOM    345  N   VAL B  87       2.417  -2.290  -3.412  1.00  1.00
ATOM    346  CA  VAL B  87       1.760  -3.157  -4.382  1.00  1.00
ATOM    347  C   VAL B  87       1.917  -2.617  -5.798  1.00  1.00
ATOM    348  O   VAL B  87       1.779  -1.417  -6.034  1.00  1.00
ATOM    349  N   ASN B  88       2.328  -3.547  -6.769  1.00  1.00
ATOM    350  CA  ASN B  88       2.346  -3.137  -8.168  1.00  1.00
ATOM    351  C   ASN B  88       0.947  -3.174  -8.770  1.00  1.00
ATOM    352  O   ASN B  88       0.232  -4.168  -8.643  1.00  1.00
ATOM    353  N   LEU B  89       0.533  -2.070  -9.420  1.00  1.00
ATOM    354  CA  LEU B  89      -0.782  -1.962 -10.041  1.00  1.00
ATOM    355  C   LEU B  89      -0.686  -2.075 -11.558  1.00  1.00
ATOM    356  O   LEU B  89      -1.659  -2.422 -12.228  1.00  1.00
ATOM    357  N   LEU B  90       0.396  -2.227 -12.107  1.00  1.00
ATOM    358  CA  LEU B  90       0.706  -2.312 -13.529  1.00  1.00
ATOM    359  C   LEU B  90       1.241  -3.692 -13.895  1.00  1.00
ATOM    360  O   LEU B  90       2.223  -4.161 -13.319  1.00  1.00
ATOM    361  N   GLU B  91       0.350  -4.431 -14.694  1.00  1.00
ATOM    362  CA  GLU B  91       0.749  -5.738 -15.201  1.00  1.00
ATOM    363  C   GLU B  91       1.611  -5.605 -16.450  1.00  1.00
ATOM    364  O   GLU B  91       1.286  -4.845 -17.362  1.00  1.00
ATOM    365  N   ASP B  92       2.767  -6.276 -16.458  1.00  1.00
ATOM    366  CA  ASP B  92       3.680  -6.195 -17.592  1.00  1.00
ATOM    367  C   ASP B  92       4.103  -7.582 -18.059  1.00  1.00
ATOM    368  O   ASP B  92       4.505  -7.765 -19.208  1.00  1.00
ATOM    369  N   SER B  93       3.529  -8.589 -17.524  1.00  1.00
ATOM    370  CA  SER B  93       3.762 -10.002 -17.794  1.00  1.00
ATOM    371  C   SER B  93       2.594 -10.617 -18.555  1.00  1.00
ATOM    372  O   SER B  93       1.432 -10.377 -18.228  1.00  1.00
ATOM    373  N   HIS B  94       2.876 -11.242 -19.647  1.00  1.00
ATOM    374  CA  HIS B  94       1.978 -12.089 -20.424  1.00  1.00
ATOM    375  C   HIS B  94       2.591 -13.462 -20.669  1.00  1.00
ATOM    376  O   HIS B  94       3.793 -13.583 -20.908  1.00  1.00
ATOM    377  N   ASN B  95       2.007 -14.436 -20.906  1.00  1.00
ATOM    378  CA  ASN B  95       2.461 -15.806 -21.114  1.00  1.00
ATOM    379  C   ASN B  95       2.903 -16.027 -22.555  1.00  1.00
ATOM    380  O   ASN B  95       3.618 -16.983 -22.855  1.00  1.00
ATOM    381  N   GLY B  96       2.989 -15.228 -23.404  1.00  1.00
ATOM    382  CA  GLY B  96       3.541 -15.288 -24.753  1.00  1.00
ATOM    383  C   GLY B  96       2.848 -16.360 -25.584  1.00  1.00
ATOM    384  O   GLY B  96       3.476 -17.023 -26.409  1.00  1.00
ATOM    385  N   LYS B  97       1.622 -16.699 -25.388  1.00  1.00
ATOM    386  CA  LYS B  97       0.861 -17.739 -26.070  1.00  1.00
ATOM    387  C   LYS B  97      -0.512 -17.231 -26.491  1.00  1.00
ATOM    388  O   LYS B  97      -1.129 -16.429 -25.790  1.00  1.00
ATOM    389  N   LEU B  98      -1.015 -17.726 -27.685  1.00  1.00
ATOM    390  CA  LEU B  98      -2.444 -17.617 -27.950  1.00  1.00
ATOM    391  C   LEU B  98      -3.224 -18.712 -27.229  1.00  1.00
ATOM    392  O   LEU B  98      -2.860 -19.886 -27.286  1.00  1.00
ATOM    393  N   CYS B  99      -4.214 -18.374 -26.507  1.00  1.00
ATOM    394  CA  CYS B  99      -4.951 -19.295 -25.650  1.00  1.00
ATOM    395  C   CYS B  99      -6.431 -19.315 -26.007  1.00  1.00
ATOM    396  O   CYS B  99      -6.995 -18.300 -26.416  1.00  1.00
ATOM    397  N   ARG B 100      -7.150 -20.382 -25.543  1.00  1.00
ATOM    398  CA  ARG B 100      -8.606 -20.311 -25.568  1.00  1.00
ATOM    399  C   ARG B 100      -9.122 -19.249 -24.605  1.00  1.00
ATOM    400  O   ARG B 100      -8.610 -19.101 -23.496  1.00  1.00
ATOM    401  N   LEU B 101     -10.269 -18.658 -24.999  1.00  1.00
ATOM    402  CA  LEU B 101     -10.990 -17.743 -24.122  1.00  1.00
ATOM    403  C   LEU B 101     -12.234 -18.404 -23.538  1.00  1.00
ATOM    404  O   LEU B 101     -13.118 -18.844 -24.272  1.00  1.00
ATOM    405  N   LYS B 102     -12.302 -18.512 -22.158  1.00  1.00
ATOM    406  CA  LYS B 102     -13.534 -19.088 -21.634  1.00  1.00
ATOM    407  C   LYS B 102     -13.770 -20.486 -22.191  1.00  1.00
ATOM    408  O   LYS B 102     -14.911 -20.895 -22.406  1.00  1.00
ATOM    409  N   GLY B 103     -12.654 -21.209 -22.713  1.00  1.00
ATOM    410  CA  GLY B 103     -12.728 -22.611 -23.107  1.00  1.00
ATOM    411  C   GLY B 103     -12.847 -22.753 -24.619  1.00  1.00
ATOM    412  O   GLY B 103     -12.565 -23.813 -25.177  1.00  1.00
ATOM    413  N   ILE B 104     -13.020 -21.827 -25.369  1.00  1.00
ATOM    414  CA  ILE B 104     -13.178 -21.802 -26.819  1.00  1.00
ATOM    415  C   ILE B 104     -11.902 -21.332 -27.504  1.00  1.00
ATOM    416  O   ILE B 104     -11.343 -20.293 -27.152  1.00  1.00
ATOM    417  N   ALA B 105     -11.409 -22.180 -28.493  1.00  1.00
ATOM    418  CA  ALA B 105     -10.219 -21.821 -29.256  1.00  1.00
ATOM    419  C   ALA B 105     -10.544 -20.795 -30.333  1.00  1.00
ATOM    420  O   ALA B 105     -11.558 -20.904 -31.022  1.00  1.00
ATOM    421  N   PRO B 106      -9.591 -19.867 -30.585  1.00  1.00
ATOM    422  CA  PRO B 106      -9.744 -18.925 -31.688  1.00  1.00
ATOM    423  C   PRO B 106      -9.761 -19.646 -33.030  1.00  1.00
ATOM    424  O   PRO B 106      -8.995 -20.584 -33.251  1.00  1.00
ATOM    425  N   SER B 107     -17.532 -21.975 -35.037  1.00  1.00
ATOM    426  CA  SER B 107     -17.453 -21.262 -33.767  1.00  1.00
ATOM    427  C   SER B 107     -16.009 -20.948 -33.400  1.00  1.00
ATOM    428  O   SER B 107     -15.115 -21.773 -33.595  1.00  1.00
ATOM    429  N   TRP B 108     -15.843 -19.788 -32.846  1.00  1.00
ATOM    430  CA  TRP B 108     -14.552 -19.337 -32.340  1.00  1.00
ATOM    431  C   TRP B 108     -14.717 -18.185 -31.358  1.00  1.00
ATOM    432  O   TRP B 108     -15.598 -17.341 -31.519  1.00  1.00
ATOM    433  N   SER B 109     -13.668 -17.944 -30.539  1.00  1.00
ATOM    434  CA  SER B 109     -13.701 -16.909 -29.513  1.00  1.00
ATOM    435  C   SER B 109     -13.032 -15.630 -29.999  1.00  1.00
ATOM    436  O   SER B 109     -13.335 -14.538 -29.518  1.00  1.00
ATOM    437  N   TYR B 110     -12.508 -15.531 -30.953  1.00  1.00
ATOM    438  CA  TYR B 110     -11.775 -14.487 -31.660  1.00  1.00
ATOM    439  C   TYR B 110     -11.190 -15.013 -32.964  1.00  1.00
ATOM    440  O   TYR B 110     -10.819 -16.182 -33.063  1.00  1.00
ATOM    441  N   ILE B 111     -10.880 -14.074 -33.875  1.00  1.00
ATOM    442  CA  ILE B 111     -10.117 -14.371 -35.081  1.00  1.00
ATOM    443  C   ILE B 111      -8.785 -13.630 -35.088  1.00  1.00
ATOM    444  O   ILE B 111      -8.711 -12.465 -34.699  1.00  1.00
ATOM    445  N   SER B 112     -16.930  -8.960 -36.613  1.00  1.00
ATOM    446  CA  SER B 112     -16.202  -9.061 -35.354  1.00  1.00
ATOM    447  C   SER B 112     -17.130  -9.454 -34.211  1.00  1.00
ATOM    448  O   SER B 112     -16.688  -9.995 -33.198  1.00  1.00
ATOM    449  N   SER B 113     -18.342  -9.409 -34.334  1.00  1.00
ATOM    450  CA  SER B 113     -19.350  -9.748 -33.337  1.00  1.00
ATOM    451  C   SER B 113     -20.096 -11.020 -33.718  1.00  1.00
ATOM    452  O   SER B 113     -20.818 -11.596 -32.904  1.00  1.00
ATOM    453  N   VAL B 114     -19.551 -11.820 -34.488  1.00  1.00
ATOM    454  CA  VAL B 114     -19.950 -13.183 -34.820  1.00  1.00
ATOM    455  C   VAL B 114     -19.144 -14.201 -34.024  1.00  1.00
ATOM    456  O   VAL B 114     -17.916 -14.233 -34.102  1.00  1.00
ATOM    457  N   SER B 115     -19.860 -15.081 -33.263  1.00  1.00
ATOM    458  CA  SER B 115     -19.204 -16.092 -32.443  1.00  1.00
ATOM    459  C   SER B 115     -19.299 -17.469 -33.087  1.00  1.00
ATOM    460  O   SER B 115     -18.430 -18.319 -32.890  1.00  1.00
ATOM    461  N   SER B 116     -20.115 -17.886 -33.694  1.00  1.00
ATOM    462  CA  SER B 116     -20.205 -19.118 -34.468  1.00  1.00
ATOM    463  C   SER B 116     -20.898 -18.880 -35.804  1.00  1.00
ATOM    464  O   SER B 116     -21.808 -18.057 -35.904  1.00  1.00
ATOM    465  N   SER B 117     -24.564 -16.293 -35.761  1.00  1.00
ATOM    466  CA  SER B 117     -24.727 -16.275 -34.312  1.00  1.00
ATOM    467  C   SER B 117     -23.886 -15.174 -33.678  1.00  1.00
ATOM    468  O   SER B 117     -22.693 -15.053 -33.956  1.00  1.00
ATOM    469  N   ARG B 118     -24.561 -14.158 -33.172  1.00  1.00
ATOM    470  CA  ARG B 118     -23.876 -12.997 -32.617  1.00  1.00
ATOM    471  C   ARG B 118     -23.442 -13.250 -31.179  1.00  1.00
ATOM    472  O   ARG B 118     -24.179 -13.846 -30.393  1.00  1.00
ATOM    473  N   GLY B 119     -22.323 -12.616 -30.827  1.00  1.00
ATOM    474  CA  GLY B 119     -21.745 -12.634 -29.489  1.00  1.00
ATOM    475  C   GLY B 119     -20.882 -11.403 -29.245  1.00  1.00
ATOM    476  O   GLY B 119     -20.112 -10.991 -30.112  1.00  1.00
ATOM    477  N   PHE B 120     -21.004 -10.788 -28.106  1.00  1.00
ATOM    478  CA  PHE B 120     -20.166  -9.648 -27.752  1.00  1.00
ATOM    479  C   PHE B 120     -18.809 -10.102 -27.232  1.00  1.00
ATOM    480  O   PHE B 120     -18.724 -10.990 -26.384  1.00  1.00
ATOM    481  N   GLY B 121     -17.750  -9.135 -27.705  1.00  1.00
ATOM    482  CA  GLY B 121     -16.453  -9.362 -27.078  1.00  1.00
ATOM    483  C   GLY B 121     -15.519 -10.127 -28.007  1.00  1.00
ATOM    484  O   GLY B 121     -14.315 -10.206 -27.764  1.00  1.00
ATOM    485  N   SER B 122     -16.009 -10.638 -29.126  1.00  1.00
ATOM    486  CA  SER B 122     -15.135 -11.158 -30.171  1.00  1.00
ATOM    487  C   SER B 122     -14.465 -10.028 -30.942  1.00  1.00
ATOM    488  O   SER B 122     -15.074  -8.987 -31.189  1.00  1.00
ATOM    489  N   GLY B 123     -13.572 -10.417 -31.840  1.00  1.00
ATOM    490  CA  GLY B 123     -12.785  -9.448 -32.593  1.00  1.00
ATOM    491  C   GLY B 123     -11.806 -10.143 -33.530  1.00  1.00
ATOM    492  O   GLY B 123     -11.474 -11.313 -33.339  1.00  1.00
ATOM    493  N   ILE B 124     -11.192  -9.409 -34.380  1.00  1.00
ATOM    494  CA  ILE B 124     -10.068  -9.846 -35.199  1.00  1.00
ATOM    495  C   ILE B 124      -8.776  -9.161 -34.771  1.00  1.00
ATOM    496  O   ILE B 124      -8.742  -7.947 -34.573  1.00  1.00
ATOM    497  N   ILE B 125      -7.784  -9.963 -34.490  1.00  1.00
ATOM    498  CA  ILE B 125      -6.455  -9.493 -34.118  1.00  1.00
ATOM    499  C   ILE B 125      -5.396 -10.023 -35.076  1.00  1.00
ATOM    500  O   ILE B 125      -5.496 -11.148 -35.567  1.00  1.00
ATOM    501  N   THR B 126      -4.364  -9.360 -35.271  1.00  1.00
ATOM    502  CA  THR B 126      -3.141  -9.818 -35.919  1.00  1.00
ATOM    503  C   THR B 126      -2.063 -10.142 -34.893  1.00  1.00
ATOM    504  O   THR B 126      -1.761  -9.331 -34.018  1.00  1.00
ATOM    505  N   SER B 127      -1.470 -11.410 -35.095  1.00  1.00
ATOM    506  CA  SER B 127      -0.567 -11.851 -34.039  1.00  1.00
ATOM    507  C   SER B 127       0.532 -12.748 -34.594  1.00  1.00
ATOM    508  O   SER B 127       0.294 -13.553 -35.495  1.00  1.00
ATOM    509  N   ASN B 128       1.702 -12.679 -33.938  1.00  1.00
ATOM    510  CA  ASN B 128       2.800 -13.556 -34.327  1.00  1.00
ATOM    511  C   ASN B 128       3.005 -14.668 -33.306  1.00  1.00
ATOM    512  O   ASN B 128       3.712 -15.641 -33.568  1.00  1.00
ATOM    513  N   ALA B 129       2.303 -14.736 -32.323  1.00  1.00
ATOM    514  CA  ALA B 129       2.289 -15.743 -31.268  1.00  1.00
ATOM    515  C   ALA B 129       1.815 -17.090 -31.799  1.00  1.00
ATOM    516  O   ALA B 129       0.891 -17.158 -32.609  1.00  1.00
ATOM    517  N   SER B 130       2.147 -18.183 -31.018  1.00  1.00
ATOM    518  CA  SER B 130       1.692 -19.522 -31.373  1.00  1.00
ATOM    519  C   SER B 130       0.554 -19.975 -30.468  1.00  1.00
ATOM    520  O   SER B 130       0.585 -19.755 -29.257  1.00  1.00
ATOM    521  N   MET B 131      -0.354 -20.820 -31.049  1.00  1.00
ATOM    522  CA  MET B 131      -1.419 -21.385 -30.229  1.00  1.00
ATOM    523  C   MET B 131      -0.888 -22.487 -29.321  1.00  1.00
ATOM    524  O   MET B 131      -0.159 -23.373 -29.765  1.00  1.00
ATOM    525  N   HIS B 132      -1.229 -22.459 -28.095  1.00  1.00
ATOM    526  CA  HIS B 132      -0.946 -23.476 -27.090  1.00  1.00
ATOM    527  C   HIS B 132      -2.228 -23.990 -26.449  1.00  1.00
ATOM    528  O   HIS B 132      -3.181 -23.236 -26.252  1.00  1.00
ATOM    529  N   GLU B 133      -2.211 -25.165 -25.893  1.00  1.00
ATOM    530  CA  GLU B 133      -3.343 -25.649 -25.113  1.00  1.00
ATOM    531  C   GLU B 133      -3.432 -24.935 -23.770  1.00  1.00
ATOM    532  O   GLU B 133      -2.603 -25.150 -22.886  1.00  1.00
ATOM    533  N   CYS B 134      -3.915 -23.797 -23.788  1.00  1.00
ATOM    534  CA  CYS B 134      -4.111 -22.919 -22.640  1.00  1.00
ATOM    535  C   CYS B 134      -5.473 -22.239 -22.693  1.00  1.00
ATOM    536  O   CYS B 134      -5.974 -21.915 -23.770  1.00  1.00
ATOM    537  N   ASN B 135      -5.956 -21.737 -21.661  1.00  1.00
ATOM    538  CA  ASN B 135      -7.185 -20.976 -21.471  1.00  1.00
ATOM    539  C   ASN B 135      -6.931 -19.711 -20.661  1.00  1.00
ATOM    540  O   ASN B 135      -6.267 -19.749 -19.625  1.00  1.00
ATOM    541  N   THR B 136      -7.622 -18.605 -21.158  1.00  1.00
ATOM    542  CA  THR B 136      -7.423 -17.313 -20.512  1.00  1.00
ATOM    543  C   THR B 136      -8.706 -16.492 -20.516  1.00  1.00
ATOM    544  O   THR B 136      -9.518 -16.595 -21.435  1.00  1.00
ATOM    545  N   LYS B 137      -8.795 -15.505 -19.735  1.00  1.00
ATOM    546  CA  LYS B 137      -9.876 -14.528 -19.676  1.00  1.00
ATOM    547  C   LYS B 137      -9.508 -13.254 -20.427  1.00  1.00
ATOM    548  O   LYS B 137     -10.381 -12.538 -20.917  1.00  1.00
ATOM    549  N   CYS B 138      -8.280 -13.188 -20.831  1.00  1.00
ATOM    550  CA  CYS B 138      -7.655 -12.019 -21.438  1.00  1.00
ATOM    551  C   CYS B 138      -6.577 -12.425 -22.435  1.00  1.00
ATOM    552  O   CYS B 138      -5.721 -13.257 -22.133  1.00  1.00
ATOM    553  N   GLN B 139      -6.736 -12.028 -23.673  1.00  1.00
ATOM    554  CA  GLN B 139      -5.818 -12.314 -24.768  1.00  1.00
ATOM    555  C   GLN B 139      -5.426 -11.041 -25.506  1.00  1.00
ATOM    556  O   GLN B 139      -6.269 -10.188 -25.784  1.00  1.00
ATOM    557  N   THR B 140      -4.163 -10.770 -25.558  1.00  1.00
ATOM    558  CA  THR B 140      -3.559  -9.753 -26.410  1.00  1.00
ATOM    559  C   THR B 140      -2.835 -10.384 -27.593  1.00  1.00
ATOM    560  O   THR B 140      -2.238 -11.453 -27.469  1.00  1.00
ATOM    561  N   PRO B 141      -2.388  -9.639 -28.556  1.00  1.00
ATOM    562  CA  PRO B 141      -1.659 -10.155 -29.709  1.00  1.00
ATOM    563  C   PRO B 141      -0.266 -10.626 -29.314  1.00  1.00
ATOM    564  O   PRO B 141       0.251 -11.599 -29.864  1.00  1.00
ATOM    565  N   LEU B 142       0.236 -10.387 -28.252  1.00  1.00
ATOM    566  CA  LEU B 142       1.562 -10.758 -27.772  1.00  1.00
ATOM    567  C   LEU B 142       1.497 -11.978 -26.858  1.00  1.00
ATOM    568  O   LEU B 142       2.428 -12.781 -26.812  1.00  1.00
ATOM    569  N   GLY B 143       0.343 -12.253 -26.277  1.00  1.00
ATOM    570  CA  GLY B 143       0.208 -13.296 -25.267  1.00  1.00
ATOM    571  C   GLY B 143      -1.016 -13.059 -24.391  1.00  1.00
ATOM    572  O   GLY B 143      -1.450 -11.922 -24.209  1.00  1.00
ATOM    573  N   ALA B 144      -1.392 -14.111 -23.604  1.00  1.00
ATOM    574  CA  ALA B 144      -2.505 -13.996 -22.669  1.00  1.00
ATOM    575  C   ALA B 144      -2.047 -13.418 -21.336  1.00  1.00
ATOM    576  O   ALA B 144      -0.967 -13.746 -20.844  1.00  1.00
ATOM    577  N   ILE B 145      -3.007 -12.709 -20.695  1.00  1.00
ATOM    578  CA  ILE B 145      -2.779 -12.129 -19.377  1.00  1.00
ATOM    579  C   ILE B 145      -3.633 -12.815 -18.318  1.00  1.00
ATOM    580  O   ILE B 145      -4.835 -13.002 -18.501  1.00  1.00
ATOM    581  N   ASN B 146      -3.057 -13.313 -17.323  1.00  1.00
ATOM    582  CA  ASN B 146      -3.705 -13.862 -16.138  1.00  1.00
ATOM    583  C   ASN B 146      -3.343 -13.064 -14.892  1.00  1.00
ATOM    584  O   ASN B 146      -2.181 -13.018 -14.489  1.00  1.00
ATOM    585  N   SER B 147      -4.242 -11.926 -14.689  1.00  1.00
ATOM    586  CA  SER B 147      -3.855 -10.939 -13.688  1.00  1.00
ATOM    587  C   SER B 147      -5.077 -10.274 -13.069  1.00  1.00
ATOM    588  O   SER B 147      -6.102 -10.099 -13.729  1.00  1.00
ATOM    589  N   SER B 148      -4.951  -9.869 -11.788  1.00  1.00
ATOM    590  CA  SER B 148      -5.995  -9.126 -11.092  1.00  1.00
ATOM    591  C   SER B 148      -5.640  -7.649 -10.982  1.00  1.00
ATOM    592  O   SER B 148      -6.504  -6.810 -10.725  1.00  1.00
ATOM    593  N   LEU B 149      -4.444  -7.327 -11.473  1.00  1.00
ATOM    594  CA  LEU B 149      -4.028  -5.931 -11.525  1.00  1.00
ATOM    595  C   LEU B 149      -4.969  -5.108 -12.399  1.00  1.00
ATOM    596  O   LEU B 149      -5.323  -5.518 -13.504  1.00  1.00
ATOM    597  N   PRO B 150      -5.150  -3.840 -12.034  1.00  1.00
ATOM    598  CA  PRO B 150      -6.082  -2.953 -12.719  1.00  1.00
ATOM    599  C   PRO B 150      -5.482  -2.417 -14.013  1.00  1.00
ATOM    600  O   PRO B 150      -6.187  -2.230 -15.005  1.00  1.00
ATOM    601  N   TYR B 151      -4.328  -2.297 -14.253  1.00  1.00
ATOM    602  CA  TYR B 151      -3.633  -1.716 -15.395  1.00  1.00
ATOM    603  C   TYR B 151      -2.627  -2.697 -15.985  1.00  1.00
ATOM    604  O   TYR B 151      -2.037  -3.504 -15.266  1.00  1.00
ATOM    605  N   GLN B 152      -2.381  -2.463 -17.302  1.00  1.00
ATOM    606  CA  GLN B 152      -1.369  -3.187 -18.061  1.00  1.00
ATOM    607  C   GLN B 152      -0.766  -2.311 -19.151  1.00  1.00
ATOM    608  O   GLN B 152      -1.461  -1.503 -19.768  1.00  1.00
ATOM    609  N   ASN B 153       0.452  -2.445 -19.434  1.00  1.00
ATOM    610  CA  ASN B 153       1.193  -1.736 -20.470  1.00  1.00
ATOM    611  C   ASN B 153       1.719  -2.698 -21.527  1.00  1.00
ATOM    612  O   ASN B 153       2.188  -2.277 -22.585  1.00  1.00
ATOM    613  N   ILE B 154       1.002  -3.838 -21.706  1.00  1.00
ATOM    614  CA  ILE B 154       1.403  -4.861 -22.665  1.00  1.00
ATOM    615  C   ILE B 154       0.910  -4.525 -24.066  1.00  1.00
ATOM    616  O   ILE B 154       1.630  -4.706 -25.048  1.00  1.00
ATOM    617  N   HIS B 155      -0.274  -4.192 -24.336  1.00  1.00
ATOM    618  CA  HIS B 155      -0.937  -4.039 -25.625  1.00  1.00
ATOM    619  C   HIS B 155      -2.338  -3.463 -25.460  1.00  1.00
ATOM    620  O   HIS B 155      -3.061  -3.822 -24.530  1.00  1.00
ATOM    621  N   PRO B 156      -2.692  -2.547 -26.456  1.00  1.00
ATOM    622  CA  PRO B 156      -4.005  -1.918 -26.391  1.00  1.00
ATOM    623  C   PRO B 156      -5.065  -2.788 -27.055  1.00  1.00
ATOM    624  O   PRO B 156      -6.229  -2.780 -26.654  1.00  1.00
ATOM    625  N   VAL B 157      -4.737  -3.666 -27.863  1.00  1.00
ATOM    626  CA  VAL B 157      -5.610  -4.690 -28.424  1.00  1.00
ATOM    627  C   VAL B 157      -5.822  -5.833 -27.440  1.00  1.00
ATOM    628  O   VAL B 157      -4.862  -6.427 -26.948  1.00  1.00
ATOM    629  N   THR B 158      -7.121  -6.028 -27.048  1.00  1.00
ATOM    630  CA  THR B 158      -7.489  -6.986 -26.012  1.00  1.00
ATOM    631  C   THR B 158      -8.775  -7.720 -26.372  1.00  1.00
ATOM    632  O   THR B 158      -9.701  -7.132 -26.931  1.00  1.00
ATOM    633  N   ILE B 159      -8.756  -9.013 -26.116  1.00  1.00
ATOM    634  CA  ILE B 159      -9.943  -9.852 -26.220  1.00  1.00
ATOM    635  C   ILE B 159     -10.377 -10.364 -24.852  1.00  1.00
ATOM    636  O   ILE B 159      -9.560 -10.860 -24.076  1.00  1.00
ATOM    637  N   GLY B 160     -11.475  -9.921 -24.333  1.00  1.00
ATOM    638  CA  GLY B 160     -11.995 -10.519 -23.109  1.00  1.00
ATOM    639  C   GLY B 160     -12.052  -9.498 -21.979  1.00  1.00
ATOM    640  O   GLY B 160     -11.593  -8.366 -22.129  1.00  1.00
ATOM    641  N   GLU B 161     -12.012  -9.689 -20.893  1.00  1.00
ATOM    642  CA  GLU B 161     -11.882  -8.903 -19.672  1.00  1.00
ATOM    643  C   GLU B 161     -10.421  -8.745 -19.270  1.00  1.00
ATOM    644  O   GLU B 161      -9.733  -9.729 -18.999  1.00  1.00
ATOM    645  N   CYS B 162      -9.817  -7.644 -19.813  1.00  1.00
ATOM    646  CA  CYS B 162      -8.394  -7.371 -19.645  1.00  1.00
ATOM    647  C   CYS B 162      -8.168  -6.151 -18.762  1.00  1.00
ATOM    648  O   CYS B 162      -8.932  -5.187 -18.811  1.00  1.00
ATOM    649  N   PRO B 163      -6.959  -6.075 -17.962  1.00  1.00
ATOM    650  CA  PRO B 163      -6.612  -4.799 -17.348  1.00  1.00
ATOM    651  C   PRO B 163      -6.640  -3.670 -18.370  1.00  1.00
ATOM    652  O   PRO B 163      -6.163  -3.826 -19.494  1.00  1.00
ATOM    653  N   LYS B 164      -6.940  -2.390 -17.770  1.00  1.00
ATOM    654  CA  LYS B 164      -6.882  -1.197 -18.605  1.00  1.00
ATOM    655  C   LYS B 164      -5.470  -0.954 -19.122  1.00  1.00
ATOM    656  O   LYS B 164      -4.508  -0.959 -18.353  1.00  1.00
ATOM    657  N   TYR B 165      -5.384  -0.678 -20.504  1.00  1.00
ATOM    658  CA  TYR B 165      -4.080  -0.360 -21.073  1.00  1.00
ATOM    659  C   TYR B 165      -3.705   1.093 -20.812  1.00  1.00
ATOM    660  O   TYR B 165      -4.528   1.995 -20.968  1.00  1.00
ATOM    661  N   VAL B 166      -2.447   1.280 -20.418  1.00  1.00
ATOM    662  CA  VAL B 166      -1.827   2.584 -20.219  1.00  1.00
ATOM    663  C   VAL B 166      -0.380   2.584 -20.694  1.00  1.00
ATOM    664  O   VAL B 166       0.318   1.575 -20.589  1.00  1.00
ATOM    665  N   ARG B 167       0.144   3.688 -21.055  1.00  1.00
ATOM    666  CA  ARG B 167       1.509   3.843 -21.546  1.00  1.00
ATOM    667  C   ARG B 167       2.504   3.905 -20.395  1.00  1.00
ATOM    668  O   ARG B 167       3.659   3.504 -20.538  1.00  1.00
ATOM    669  N   SER B 168       2.172   3.749 -19.246  1.00  1.00
ATOM    670  CA  SER B 168       3.021   3.865 -18.067  1.00  1.00
ATOM    671  C   SER B 168       4.002   2.703 -17.978  1.00  1.00
ATOM    672  O   SER B 168       3.636   1.550 -18.206  1.00  1.00
ATOM    673  N   ALA B 169       5.218   3.056 -17.346  1.00  1.00
ATOM    674  CA  ALA B 169       6.268   2.065 -17.146  1.00  1.00
ATOM    675  C   ALA B 169       6.275   1.552 -15.712  1.00  1.00
ATOM    676  O   ALA B 169       6.560   0.381 -15.462  1.00  1.00
ATOM    677  N   LYS B 170       5.651   2.189 -14.844  1.00  1.00
ATOM    678  CA  LYS B 170       5.563   1.919 -13.414  1.00  1.00
ATOM    679  C   LYS B 170       4.363   2.623 -12.793  1.00  1.00
ATOM    680  O   LYS B 170       4.056   3.765 -13.136  1.00  1.00
ATOM    681  N   LEU B 171       3.621   1.848 -11.992  1.00  1.00
ATOM    682  CA  LEU B 171       2.471   2.217 -11.176  1.00  1.00
ATOM    683  C   LEU B 171       2.430   1.409  -9.883  1.00  1.00
ATOM    684  O   LEU B 171       2.409   0.179  -9.909  1.00  1.00
ATOM    685  N   ARG B 172       3.166   1.849  -8.903  1.00  1.00
ATOM    686  CA  ARG B 172       3.318   1.207  -7.603  1.00  1.00
ATOM    687  C   ARG B 172       2.729   2.067  -6.492  1.00  1.00
ATOM    688  O   ARG B 172       2.969   3.272  -6.434  1.00  1.00
ATOM    689  N   MET B 173       1.685   1.520  -5.811  1.00  1.00
ATOM    690  CA  MET B 173       1.038   2.196  -4.693  1.00  1.00
ATOM    691  C   MET B 173       1.642   1.764  -3.364  1.00  1.00
ATOM    692  O   MET B 173       1.801   0.572  -3.101  1.00  1.00
ATOM    693  N   VAL B 174       2.154   2.822  -2.530  1.00  1.00
ATOM    694  CA  VAL B 174       2.603   2.437  -1.198  1.00  1.00
ATOM    695  C   VAL B 174       1.422   2.130  -0.286  1.00  1.00
ATOM    696  O   VAL B 174       0.425   2.851  -0.282  1.00  1.00
ATOM    697  N   THR B 175       1.634   1.032   0.551  1.00  1.00
ATOM    698  CA  THR B 175       0.609   0.657   1.518  1.00  1.00
ATOM    699  C   THR B 175       1.136   0.746   2.944  1.00  1.00
ATOM    700  O   THR B 175       0.399   1.087   3.868  1.00  1.00
ATOM    701  N   GLY B 176       2.440   0.713   3.069  1.00  1.00
ATOM    702  CA  GLY B 176       3.092   0.911   4.358  1.00  1.00
ATOM    703  C   GLY B 176       3.664   2.318   4.476  1.00  1.00
ATOM    704  O   GLY B 176       3.683   3.074   3.504  1.00  1.00
ATOM    705  N   LEU B 177       4.669   2.513   5.136  1.00  1.00
ATOM    706  CA  LEU B 177       5.290   3.788   5.474  1.00  1.00
ATOM    707  C   LEU B 177       6.748   3.827   5.030  1.00  1.00
ATOM    708  O   LEU B 177       7.424   2.798   4.994  1.00  1.00
ATOM    709  N   ARG B 178       7.324   5.058   5.047  1.00  1.00
ATOM    710  CA  ARG B 178       8.753   5.216   4.801  1.00  1.00
ATOM    711  C   ARG B 178       9.565   4.211   5.609  1.00  1.00
ATOM    712  O   ARG B 178       9.380   4.078   6.818  1.00  1.00
ATOM    713  N   ASN B 179      10.418   3.435   4.843  1.00  1.00
ATOM    714  CA  ASN B 179      11.296   2.457   5.476  1.00  1.00
ATOM    715  C   ASN B 179      12.633   3.082   5.855  1.00  1.00
ATOM    716  O   ASN B 179      13.313   3.673   5.016  1.00  1.00
ATOM    717  N   ILE B 180      12.949   3.142   7.100  1.00  1.00
ATOM    718  CA  ILE B 180      14.154   3.721   7.680  1.00  1.00
ATOM    719  C   ILE B 180      14.800   2.765   8.675  1.00  1.00
ATOM    720  O   ILE B 180      14.306   2.584   9.788  1.00  1.00
ATOM    721  N   PRO B 181      15.340   1.621   8.224  1.00  1.00
ATOM    722  CA  PRO B 181      15.877   0.598   9.113  1.00  1.00
ATOM    723  C   PRO B 181      17.184   1.052   9.750  1.00  1.00
ATOM    724  O   PRO B 181      17.980   1.753   9.124  1.00  1.00
ATOM    725  N   GLY B 182       7.967  14.828   7.265  1.00  1.00
ATOM    726  CA  GLY B 182       6.609  14.645   6.766  1.00  1.00
ATOM    727  C   GLY B 182       5.668  15.702   7.330  1.00  1.00
ATOM    728  O   GLY B 182       5.901  16.240   8.412  1.00  1.00
ATOM    729  N   LEU B 183       4.410  15.684   6.880  1.00  1.00
ATOM    730  CA  LEU B 183       3.442  16.675   7.336  1.00  1.00
ATOM    731  C   LEU B 183       3.237  16.591   8.845  1.00  1.00
ATOM    732  O   LEU B 183       3.066  17.610   9.515  1.00  1.00
ATOM    733  N   PHE B 184       3.257  15.678   9.565  1.00  1.00
ATOM    734  CA  PHE B 184       3.010  15.540  10.996  1.00  1.00
ATOM    735  C   PHE B 184       4.311  15.590  11.786  1.00  1.00
ATOM    736  O   PHE B 184       4.332  16.024  12.938  1.00  1.00
ATOM    737  N   GLY B 185       5.388  15.274  11.327  1.00  1.00
ATOM    738  CA  GLY B 185       6.675  15.607  11.925  1.00  1.00
ATOM    739  C   GLY B 185       7.184  14.471  12.804  1.00  1.00
ATOM    740  O   GLY B 185       8.332  14.484  13.249  1.00  1.00
ATOM    741  N   ALA B 186       6.576  13.277  12.650  1.00  1.00
ATOM    742  CA  ALA B 186       6.978  12.153  13.489  1.00  1.00
ATOM    743  C   ALA B 186       7.867  11.183  12.722  1.00  1.00
ATOM    744  O   ALA B 186       8.828  10.642  13.269  1.00  1.00
ATOM    745  N   ILE B 187       7.429  10.602  11.619  1.00  1.00
ATOM    746  CA  ILE B 187       8.255   9.712  10.812  1.00  1.00
ATOM    747  C   ILE B 187       9.354  10.483  10.092  1.00  1.00
ATOM    748  O   ILE B 187       9.084  11.457   9.389  1.00  1.00
ATOM    749  N   ALA B 188      10.635   9.975  10.210  1.00  1.00
ATOM    750  CA  ALA B 188      11.747  10.706   9.613  1.00  1.00
ATOM    751  C   ALA B 188      11.747  12.164  10.054  1.00  1.00
ATOM    752  O   ALA B 188      11.437  13.060   9.268  1.00  1.00
ATOM    753  N   GLY B 189      11.331  12.360  11.295  1.00  1.00
ATOM    754  CA  GLY B 189      11.287  13.678  11.916  1.00  1.00
ATOM    755  C   GLY B 189      11.861  13.642  13.327  1.00  1.00
ATOM    756  O   GLY B 189      12.778  14.396  13.653  1.00  1.00
ATOM    757  N   PHE B 190      10.938  13.746  14.381  1.00  1.00
ATOM    758  CA  PHE B 190      11.422  13.728  15.757  1.00  1.00
ATOM    759  C   PHE B 190      11.656  12.302  16.239  1.00  1.00
ATOM    760  O   PHE B 190      12.389  12.075  17.202  1.00  1.00
ATOM    761  N   ILE B 191      10.969  11.340  15.702  1.00  1.00
ATOM    762  CA  ILE B 191      11.394   9.947  15.772  1.00  1.00
ATOM    763  C   ILE B 191      12.263   9.576  14.577  1.00  1.00
ATOM    764  O   ILE B 191      11.782   9.509  13.445  1.00  1.00
ATOM    765  N   GLU B 192      13.508   9.712  14.578  1.00  1.00
ATOM    766  CA  GLU B 192      14.430   9.708  13.448  1.00  1.00
ATOM    767  C   GLU B 192      14.436   8.356  12.747  1.00  1.00
ATOM    768  O   GLU B 192      14.518   8.282  11.521  1.00  1.00
ATOM    769  N   GLY B 193      14.239   7.277  13.131  1.00  1.00
ATOM    770  CA  GLY B 193      14.370   6.013  12.416  1.00  1.00
ATOM    771  C   GLY B 193      13.233   5.061  12.766  1.00  1.00
ATOM    772  O   GLY B 193      12.693   5.104  13.872  1.00  1.00
ATOM    773  N   GLY B 194      13.154   3.967  12.054  1.00  1.00
ATOM    774  CA  GLY B 194      12.197   2.901  12.324  1.00  1.00
ATOM    775  C   GLY B 194      12.824   1.798  13.166  1.00  1.00
ATOM    776  O   GLY B 194      14.009   1.496  13.028  1.00  1.00
ATOM    777  N   TRP B 195      11.989   0.780  13.480  1.00  1.00
ATOM    778  CA  TRP B 195      12.421  -0.380  14.250  1.00  1.00
ATOM    779  C   TRP B 195      12.211  -1.670  13.467  1.00  1.00
ATOM    780  O   TRP B 195      11.081  -2.032  13.141  1.00  1.00
ATOM    781  N   THR B 196      13.333  -2.396  13.168  1.00  1.00
ATOM    782  CA  THR B 196      13.191  -3.678  12.490  1.00  1.00
ATOM    783  C   THR B 196      12.771  -4.773  13.463  1.00  1.00
ATOM    784  O   THR B 196      12.036  -5.691  13.100  1.00  1.00
ATOM    785  N   GLY B 197      12.828  -4.454  14.753  1.00  1.00
ATOM    786  CA  GLY B 197      12.505  -5.406  15.809  1.00  1.00
ATOM    787  C   GLY B 197      11.022  -5.365  16.153  1.00  1.00
ATOM    788  O   GLY B 197      10.453  -6.356  16.611  1.00  1.00
ATOM    789  N   MET B 198      10.284  -4.456  15.866  1.00  1.00
ATOM    790  CA  MET B 198       8.827  -4.405  15.887  1.00  1.00
ATOM    791  C   MET B 198       8.238  -4.973  14.603  1.00  1.00
ATOM    792  O   MET B 198       8.351  -4.369  13.536  1.00  1.00
ATOM    793  N   ILE B 199       7.914  -6.268  14.639  1.00  1.00
ATOM    794  CA  ILE B 199       7.583  -7.033  13.443  1.00  1.00
ATOM    795  C   ILE B 199       6.090  -7.327  13.373  1.00  1.00
ATOM    796  O   ILE B 199       5.511  -7.390  12.288  1.00  1.00
ATOM    797  N   ASP B 200       5.247  -6.861  14.190  1.00  1.00
ATOM    798  CA  ASP B 200       3.850  -7.273  14.238  1.00  1.00
ATOM    799  C   ASP B 200       2.919  -6.096  13.980  1.00  1.00
ATOM    800  O   ASP B 200       1.843  -6.257  13.403  1.00  1.00
ATOM    801  N   GLY B 201       3.279  -5.047  13.499  1.00  1.00
ATOM    802  CA  GLY B 201       2.459  -3.924  13.059  1.00  1.00
ATOM    803  C   GLY B 201       3.324  -2.745  12.632  1.00  1.00
ATOM    804  O   GLY B 201       4.503  -2.671  12.976  1.00  1.00
ATOM    805  N   TRP B 202       2.561  -1.656  12.166  1.00  1.00
ATOM    806  CA  TRP B 202       3.262  -0.477  11.671  1.00  1.00
ATOM    807  C   TRP B 202       3.632   0.462  12.812  1.00  1.00
ATOM    808  O   TRP B 202       4.714   1.051  12.818  1.00  1.00
ATOM    809  N   TYR B 203       2.979   0.693  13.755  1.00  1.00
ATOM    810  CA  TYR B 203       3.210   1.530  14.926  1.00  1.00
ATOM    811  C   TYR B 203       3.120   0.717  16.211  1.00  1.00
ATOM    812  O   TYR B 203       2.351  -0.239  16.299  1.00  1.00
ATOM    813  N   GLY B 204       3.919   1.390  17.303  1.00  1.00
ATOM    814  CA  GLY B 204       3.859   0.687  18.579  1.00  1.00
ATOM    815  C   GLY B 204       4.855   1.266  19.575  1.00  1.00
ATOM    816  O   GLY B 204       5.717   2.066  19.211  1.00  1.00
ATOM    817  N   TYR B 205       5.377   0.356  20.470  1.00  1.00
ATOM    818  CA  TYR B 205       6.122   0.767  21.654  1.00  1.00
ATOM    819  C   TYR B 205       7.376  -0.077  21.837  1.00  1.00
ATOM    820  O   TYR B 205       7.403  -1.253  21.473  1.00  1.00
ATOM    821  N   HIS B 206       8.392   0.549  22.351  1.00  1.00
ATOM    822  CA  HIS B 206       9.588  -0.077  22.901  1.00  1.00
ATOM    823  C   HIS B 206       9.766   0.274  24.372  1.00  1.00
ATOM    824  O   HIS B 206       9.591   1.425  24.772  1.00  1.00
ATOM    825  N   HIS B 207       9.851  -0.631  25.259  1.00  1.00
ATOM    826  CA  HIS B 207       9.979  -0.348  26.684  1.00  1.00
ATOM    827  C   HIS B 207      11.257  -0.951  27.252  1.00  1.00
ATOM    828  O   HIS B 207      11.691  -2.022  26.829  1.00  1.00
ATOM    829  N   GLN B 208      11.722  -0.423  28.289  1.00  1.00
ATOM    830  CA  GLN B 208      12.885  -0.780  29.093  1.00  1.00
ATOM    831  C   GLN B 208      12.607  -0.592  30.579  1.00  1.00
ATOM    832  O   GLN B 208      12.103   0.450  30.998  1.00  1.00
ATOM    833  N   ASN B 209      12.514  -1.634  31.340  1.00  1.00
ATOM    834  CA  ASN B 209      12.293  -1.586  32.780  1.00  1.00
ATOM    835  C   ASN B 209      13.094  -2.666  33.497  1.00  1.00
ATOM    836  O   ASN B 209      13.445  -3.687  32.905  1.00  1.00
ATOM    837  N   GLU B 210      13.070  -2.747  34.768  1.00  1.00
ATOM    838  CA  GLU B 210      13.791  -3.749  35.543  1.00  1.00
ATOM    839  C   GLU B 210      13.518  -5.153  35.019  1.00  1.00
ATOM    840  O   GLU B 210      14.413  -5.997  34.980  1.00  1.00
ATOM    841  N   GLN B 211      12.481  -5.510  34.578  1.00  1.00
ATOM    842  CA  GLN B 211      12.061  -6.806  34.057  1.00  1.00
ATOM    843  C   GLN B 211      12.513  -6.992  32.614  1.00  1.00
ATOM    844  O   GLN B 211      12.784  -8.111  32.178  1.00  1.00
ATOM    845  N   GLY B 212      13.153  -6.198  31.977  1.00  1.00
ATOM    846  CA  GLY B 212      13.689  -6.405  30.637  1.00  1.00
ATOM    847  C   GLY B 212      13.348  -5.237  29.721  1.00  1.00
ATOM    848  O   GLY B 212      12.819  -4.219  30.168  1.00  1.00
ATOM    849  N   SER B 213      13.558  -5.609  28.350  1.00  1.00
ATOM    850  CA  SER B 213      13.129  -4.712  27.284  1.00  1.00
ATOM    851  C   SER B 213      12.553  -5.490  26.108  1.00  1.00
ATOM    852  O   SER B 213      13.000  -6.595  25.803  1.00  1.00
ATOM    853  N   GLY B 214      11.636  -4.882  25.401  1.00  1.00
ATOM    854  CA  GLY B 214      11.007  -5.516  24.248  1.00  1.00
ATOM    855  C   GLY B 214      10.349  -4.483  23.342  1.00  1.00
ATOM    856  O   GLY B 214      10.135  -3.339  23.743  1.00  1.00
ATOM    857  N   TYR B 215       9.749  -4.992  22.259  1.00  1.00
ATOM    858  CA  TYR B 215       8.850  -4.257  21.378  1.00  1.00
ATOM    859  C   TYR B 215       7.451  -4.860  21.391  1.00  1.00
ATOM    860  O   TYR B 215       7.289  -6.073  21.520  1.00  1.00
ATOM    861  N   ALA B 216       6.471  -3.983  21.059  1.00  1.00
ATOM    862  CA  ALA B 216       5.067  -4.364  20.953  1.00  1.00
ATOM    863  C   ALA B 216       4.298  -3.392  20.068  1.00  1.00
ATOM    864  O   ALA B 216       4.479  -2.178  20.160  1.00  1.00
ATOM    865  N   ALA B 217       3.708  -3.866  18.943  1.00  1.00
ATOM    866  CA  ALA B 217       2.879  -3.004  18.108  1.00  1.00
ATOM    867  C   ALA B 217       1.616  -2.575  18.843  1.00  1.00
ATOM    868  O   ALA B 217       0.992  -3.373  19.543  1.00  1.00
ATOM    869  N   ASP B 218       1.222  -1.231  18.601  1.00  1.00
ATOM    870  CA  ASP B 218      -0.124  -0.854  19.017  1.00  1.00
ATOM    871  C   ASP B 218      -1.175  -1.462  18.097  1.00  1.00
ATOM    872  O   ASP B 218      -1.168  -1.224  16.889  1.00  1.00
ATOM    873  N   GLN B 219      -1.937  -2.448  18.642  1.00  1.00
ATOM    874  CA  GLN B 219      -2.812  -3.267  17.812  1.00  1.00
ATOM    875  C   GLN B 219      -3.986  -2.455  17.280  1.00  1.00
ATOM    876  O   GLN B 219      -4.391  -2.613  16.128  1.00  1.00
ATOM    877  N   LYS B 220      -4.523  -1.506  17.998  1.00  1.00
ATOM    878  CA  LYS B 220      -5.690  -0.731  17.593  1.00  1.00
ATOM    879  C   LYS B 220      -5.364   0.180  16.416  1.00  1.00
ATOM    880  O   LYS B 220      -6.151   0.303  15.477  1.00  1.00
ATOM    881  N   SER B 221      -4.270   0.970  16.517  1.00  1.00
ATOM    882  CA  SER B 221      -3.901   1.888  15.446  1.00  1.00
ATOM    883  C   SER B 221      -3.396   1.134  14.223  1.00  1.00
ATOM    884  O   SER B 221      -3.669   1.520  13.086  1.00  1.00
ATOM    885  N   THR B 222      -2.713   0.003  14.441  1.00  1.00
ATOM    886  CA  THR B 222      -2.240  -0.825  13.338  1.00  1.00
ATOM    887  C   THR B 222      -3.405  -1.424  12.560  1.00  1.00
ATOM    888  O   THR B 222      -3.395  -1.449  11.330  1.00  1.00
ATOM    889  N   GLN B 223      -4.419  -1.956  13.294  1.00  1.00
ATOM    890  CA  GLN B 223      -5.579  -2.587  12.676  1.00  1.00
ATOM    891  C   GLN B 223      -6.445  -1.562  11.955  1.00  1.00
ATOM    892  O   GLN B 223      -6.948  -1.820  10.861  1.00  1.00
ATOM    893  N   ASN B 224      -6.651  -0.399  12.543  1.00  1.00
ATOM    894  CA  ASN B 224      -7.421   0.672  11.921  1.00  1.00
ATOM    895  C   ASN B 224      -6.732   1.186  10.663  1.00  1.00
ATOM    896  O   ASN B 224      -7.387   1.491   9.666  1.00  1.00
ATOM    897  N   ALA B 225      -5.400   1.287  10.687  1.00  1.00
ATOM    898  CA  ALA B 225      -4.633   1.757   9.539  1.00  1.00
ATOM    899  C   ALA B 225      -4.647   0.733   8.411  1.00  1.00
ATOM    900  O   ALA B 225      -4.744   1.091   7.237  1.00  1.00
ATOM    901  N   ILE B 226      -4.504  -0.566   8.743  1.00  1.00
ATOM    902  CA  ILE B 226      -4.617  -1.599   7.720  1.00  1.00
ATOM    903  C   ILE B 226      -5.995  -1.585   7.072  1.00  1.00
ATOM    904  O   ILE B 226      -6.122  -1.731   5.857  1.00  1.00
ATOM    905  N   ASN B 227      -7.051  -1.384   7.921  1.00  1.00
ATOM    906  CA  ASN B 227      -8.410  -1.273   7.405  1.00  1.00
ATOM    907  C   ASN B 227      -8.533  -0.117   6.420  1.00  1.00
ATOM    908  O   ASN B 227      -9.172  -0.245   5.376  1.00  1.00
ATOM    909  N   GLY B 228      -7.970   1.036   6.773  1.00  1.00
ATOM    910  CA  GLY B 228      -8.063   2.246   5.967  1.00  1.00
ATOM    911  C   GLY B 228      -7.302   2.095   4.656  1.00  1.00
ATOM    912  O   GLY B 228      -7.781   2.504   3.598  1.00  1.00
ATOM    913  N   ILE B 229      -6.012   1.653   4.749  1.00  1.00
ATOM    914  CA  ILE B 229      -5.155   1.521   3.577  1.00  1.00
ATOM    915  C   ILE B 229      -5.734   0.525   2.580  1.00  1.00
ATOM    916  O   ILE B 229      -5.721   0.762   1.372  1.00  1.00
ATOM    917  N   THR B 230      -6.263  -0.593   3.055  1.00  1.00
ATOM    918  CA  THR B 230      -6.840  -1.613   2.188  1.00  1.00
ATOM    919  C   THR B 230      -8.136  -1.126   1.552  1.00  1.00
ATOM    920  O   THR B 230      -8.398  -1.388   0.378  1.00  1.00
ATOM    921  N   ASN B 231      -8.939  -0.369   2.261  1.00  1.00
ATOM    922  CA  ASN B 231     -10.130   0.262   1.704  1.00  1.00
ATOM    923  C   ASN B 231      -9.767   1.248   0.602  1.00  1.00
ATOM    924  O   ASN B 231     -10.459   1.343  -0.412  1.00  1.00
ATOM    925  N   LYS B 232      -8.627   1.966   0.811  1.00  1.00
ATOM    926  CA  LYS B 232      -8.127   2.910  -0.181  1.00  1.00
ATOM    927  C   LYS B 232      -7.732   2.197  -1.469  1.00  1.00
ATOM    928  O   LYS B 232      -8.008   2.681  -2.567  1.00  1.00
ATOM    929  N   VAL B 233      -7.028   1.050  -1.340  1.00  1.00
ATOM    930  CA  VAL B 233      -6.649   0.250  -2.499  1.00  1.00
ATOM    931  C   VAL B 233      -7.877  -0.235  -3.259  1.00  1.00
ATOM    932  O   VAL B 233      -7.917  -0.188  -4.488  1.00  1.00
ATOM    933  N   ASN B 234      -8.886  -0.698  -2.524  1.00  1.00
ATOM    934  CA  ASN B 234     -10.137  -1.181  -3.096  1.00  1.00
ATOM    935  C   ASN B 234     -10.860  -0.075  -3.854  1.00  1.00
ATOM    936  O   ASN B 234     -11.409  -0.304  -4.931  1.00  1.00
ATOM    937  N   THR B 235     -10.931   1.123  -3.235  1.00  1.00
ATOM    938  CA  THR B 235     -11.566   2.279  -3.855  1.00  1.00
ATOM    939  C   THR B 235     -10.888   2.641  -5.170  1.00  1.00
ATOM    940  O   THR B 235     -11.552   2.976  -6.151  1.00  1.00
ATOM    941  N   VAL B 236      -9.548   2.711  -5.153  1.00  1.00
ATOM    942  CA  VAL B 236      -8.765   2.997  -6.349  1.00  1.00
ATOM    943  C   VAL B 236      -9.011   1.954  -7.431  1.00  1.00
ATOM    944  O   VAL B 236      -9.147   2.286  -8.608  1.00  1.00
ATOM    945  N   ILE B 237      -8.970   0.707  -7.086  1.00  1.00
ATOM    946  CA  ILE B 237      -9.192  -0.392  -8.019  1.00  1.00
ATOM    947  C   ILE B 237     -10.617  -0.378  -8.557  1.00  1.00
ATOM    948  O   ILE B 237     -10.845  -0.605  -9.745  1.00  1.00
ATOM    949  N   GLU B 238     -11.578  -0.159  -7.764  1.00  1.00
ATOM    950  CA  GLU B 238     -13.001  -0.152  -8.085  1.00  1.00
ATOM    951  C   GLU B 238     -13.312   0.850  -9.189  1.00  1.00
ATOM    952  O   GLU B 238     -14.133   0.585 -10.067  1.00  1.00
ATOM    953  N   LYS B 239     -12.686   1.943  -9.291  1.00  1.00
ATOM    954  CA  LYS B 239     -12.999   3.029 -10.212  1.00  1.00
ATOM    955  C   LYS B 239     -12.430   2.756 -11.598  1.00  1.00
ATOM    956  O   LYS B 239     -13.043   3.099 -12.610  1.00  1.00
ATOM    957  N   MET B 240     -11.357   2.091 -11.714  1.00  1.00
ATOM    958  CA  MET B 240     -10.804   1.680 -12.999  1.00  1.00
ATOM    959  C   MET B 240      -9.910   0.456 -12.849  1.00  1.00
ATOM    960  O   MET B 240      -8.938   0.475 -12.094  1.00  1.00
ATOM    961  N   ASN B 241     -10.455  -0.678 -13.564  1.00  1.00
ATOM    962  CA  ASN B 241      -9.737  -1.939 -13.422  1.00  1.00
ATOM    963  C   ASN B 241     -10.106  -2.912 -14.534  1.00  1.00
ATOM    964  O   ASN B 241      -9.318  -3.785 -14.896  1.00  1.00
ATOM    965  N   ILE B 242     -10.575  -2.650 -15.596  1.00  1.00
ATOM    966  CA  ILE B 242     -10.971  -3.575 -16.651  1.00  1.00
ATOM    967  C   ILE B 242     -11.348  -2.829 -17.925  1.00  1.00
ATOM    968  O   ILE B 242     -11.854  -1.708 -17.872  1.00  1.00
ATOM    969  N   GLN B 243     -10.979  -3.418 -19.016  1.00  1.00
ATOM    970  CA  GLN B 243     -11.391  -3.060 -20.368  1.00  1.00
ATOM    971  C   GLN B 243     -11.936  -4.269 -21.116  1.00  1.00
ATOM    972  O   GLN B 243     -11.413  -5.377 -20.990  1.00  1.00
ATOM    973  N   PHE B 244     -13.104  -4.178 -21.647  1.00  1.00
ATOM    974  CA  PHE B 244     -13.628  -5.252 -22.482  1.00  1.00
ATOM    975  C   PHE B 244     -12.928  -5.290 -23.834  1.00  1.00
ATOM    976  O   PHE B 244     -12.506  -4.258 -24.355  1.00  1.00
ATOM    977  N   THR B 245     -13.168  -6.206 -24.671  1.00  1.00
ATOM    978  CA  THR B 245     -12.606  -6.338 -26.009  1.00  1.00
ATOM    979  C   THR B 245     -12.535  -4.989 -26.713  1.00  1.00
ATOM    980  O   THR B 245     -13.512  -4.242 -26.743  1.00  1.00
ATOM    981  N   ALA B 246     -11.298  -4.718 -27.172  1.00  1.00
ATOM    982  CA  ALA B 246     -10.900  -3.557 -27.961  1.00  1.00
ATOM    983  C   ALA B 246      -9.978  -3.959 -29.105  1.00  1.00
ATOM    984  O   ALA B 246      -8.983  -4.654 -28.898  1.00  1.00
ATOM    985  N   VAL B 247     -10.453  -3.990 -30.286  1.00  1.00
ATOM    986  CA  VAL B 247      -9.720  -4.432 -31.466  1.00  1.00
ATOM    987  C   VAL B 247      -9.608  -3.316 -32.496  1.00  1.00
ATOM    988  O   VAL B 247     -10.525  -2.510 -32.654  1.00  1.00
ATOM    989  N   GLY B 248      -8.649  -3.210 -33.223  1.00  1.00
ATOM    990  CA  GLY B 248      -8.464  -2.282 -34.332  1.00  1.00
ATOM    991  C   GLY B 248      -9.645  -2.329 -35.292  1.00  1.00
ATOM    992  O   GLY B 248     -10.193  -3.397 -35.566  1.00  1.00
ATOM    993  N   LYS B 249      -9.766  -1.200 -36.065  1.00  1.00
ATOM    994  CA  LYS B 249     -10.720  -1.127 -37.165  1.00  1.00
ATOM    995  C   LYS B 249     -10.017  -1.228 -38.512  1.00  1.00
ATOM    996  O   LYS B 249      -9.004  -0.568 -38.745  1.00  1.00
ATOM    997  N   LEU B 250      -9.592  10.552 -37.296  1.00  1.00
ATOM    998  CA  LEU B 250     -10.664  10.655 -36.313  1.00  1.00
ATOM    999  C   LEU B 250     -10.646   9.471 -35.352  1.00  1.00
ATOM   1000  O   LEU B 250     -10.886   9.627 -34.155  1.00  1.00
ATOM   1001  N   ASN B 251     -10.552   8.251 -35.870  1.00  1.00
ATOM   1002  CA  ASN B 251     -10.445   7.055 -35.042  1.00  1.00
ATOM   1003  C   ASN B 251      -9.149   7.054 -34.242  1.00  1.00
ATOM   1004  O   ASN B 251      -9.124   6.637 -33.084  1.00  1.00
ATOM   1005  N   LYS B 252      -8.043   7.375 -34.855  1.00  1.00
ATOM   1006  CA  LYS B 252      -6.761   7.424 -34.163  1.00  1.00
ATOM   1007  C   LYS B 252      -6.745   8.525 -33.111  1.00  1.00
ATOM   1008  O   LYS B 252      -6.150   8.369 -32.044  1.00  1.00
ATOM   1009  N   LYS B 253      -7.364   9.698 -33.408  1.00  1.00
ATOM   1010  CA  LYS B 253      -7.459  10.799 -32.457  1.00  1.00
ATOM   1011  C   LYS B 253      -8.237  10.387 -31.214  1.00  1.00
ATOM   1012  O   LYS B 253      -7.885  10.766 -30.097  1.00  1.00
ATOM   1013  N   VAL B 254      -9.364   9.642 -31.406  1.00  1.00
ATOM   1014  CA  VAL B 254     -10.165   9.151 -30.291  1.00  1.00
ATOM   1015  C   VAL B 254      -9.371   8.180 -29.427  1.00  1.00
ATOM   1016  O   VAL B 254      -9.457   8.214 -28.200  1.00  1.00
ATOM   1017  N   ASP B 255      -8.731   7.171 -30.092  1.00  1.00
ATOM   1018  CA  ASP B 255      -7.940   6.185 -29.366  1.00  1.00
ATOM   1019  C   ASP B 255      -6.776   6.842 -28.636  1.00  1.00
ATOM   1020  O   ASP B 255      -6.467   6.491 -27.497  1.00  1.00
ATOM   1021  N   ASP B 256      -6.025   7.686 -29.240  1.00  1.00
ATOM   1022  CA  ASP B 256      -4.861   8.332 -28.645  1.00  1.00
ATOM   1023  C   ASP B 256      -5.271   9.300 -27.543  1.00  1.00
ATOM   1024  O   ASP B 256      -4.571   9.448 -26.542  1.00  1.00
ATOM   1025  N   GLY B 257      -6.406   9.954 -27.660  1.00  1.00
ATOM   1026  CA  GLY B 257      -6.873  10.922 -26.675  1.00  1.00
ATOM   1027  C   GLY B 257      -7.377  10.227 -25.417  1.00  1.00
ATOM   1028  O   GLY B 257      -7.188  10.721 -24.305  1.00  1.00
ATOM   1029  N   PHE B 258      -8.096   9.134 -25.528  1.00  1.00
ATOM   1030  CA  PHE B 258      -8.532   8.348 -24.381  1.00  1.00
ATOM   1031  C   PHE B 258      -7.345   7.744 -23.643  1.00  1.00
ATOM   1032  O   PHE B 258      -7.332   7.682 -22.414  1.00  1.00
ATOM   1033  N   LEU B 259      -6.377   7.244 -24.425  1.00  1.00
ATOM   1034  CA  LEU B 259      -5.158   6.673 -23.864  1.00  1.00
ATOM   1035  C   LEU B 259      -4.360   7.721 -23.096  1.00  1.00
ATOM   1036  O   LEU B 259      -3.787   7.432 -22.045  1.00  1.00
ATOM   1037  N   ASP B 260      -4.265   8.943 -23.633  1.00  1.00
ATOM   1038  CA  ASP B 260      -3.569  10.034 -22.961  1.00  1.00
ATOM   1039  C   ASP B 260      -4.218  10.360 -21.622  1.00  1.00
ATOM   1040  O   ASP B 260      -3.530  10.632 -20.638  1.00  1.00
ATOM   1041  N   ILE B 261      -5.555  10.395 -21.589  1.00  1.00
ATOM   1042  CA  ILE B 261      -6.313  10.746 -20.394  1.00  1.00
ATOM   1043  C   ILE B 261      -6.181   9.671 -19.322  1.00  1.00
ATOM   1044  O   ILE B 261      -6.042   9.976 -18.138  1.00  1.00
ATOM   1045  N   TRP B 262      -6.323   8.391 -19.711  1.00  1.00
ATOM   1046  CA  TRP B 262      -6.264   7.286 -18.761  1.00  1.00
ATOM   1047  C   TRP B 262      -4.853   7.103 -18.217  1.00  1.00
ATOM   1048  O   TRP B 262      -4.667   6.773 -17.046  1.00  1.00
ATOM   1049  N   THR B 263      -3.855   7.289 -19.017  1.00  1.00
ATOM   1050  CA  THR B 263      -2.469   7.243 -18.566  1.00  1.00
ATOM   1051  C   THR B 263      -2.197   8.309 -17.512  1.00  1.00
ATOM   1052  O   THR B 263      -1.499   8.059 -16.529  1.00  1.00
ATOM   1053  N   TYR B 264      -2.699   9.558 -17.818  1.00  1.00
ATOM   1054  CA  TYR B 264      -2.556  10.678 -16.895  1.00  1.00
ATOM   1055  C   TYR B 264      -3.285  10.408 -15.585  1.00  1.00
ATOM   1056  O   TYR B 264      -2.776  10.714 -14.507  1.00  1.00
ATOM   1057  N   ASN B 265      -4.500   9.929 -15.671  1.00  1.00
ATOM   1058  CA  ASN B 265      -5.362   9.659 -14.526  1.00  1.00
ATOM   1059  C   ASN B 265      -4.755   8.598 -13.618  1.00  1.00
ATOM   1060  O   ASN B 265      -4.818   8.705 -12.394  1.00  1.00
ATOM   1061  N   ALA B 266      -4.284   7.510 -14.193  1.00  1.00
ATOM   1062  CA  ALA B 266      -3.708   6.402 -13.440  1.00  1.00
ATOM   1063  C   ALA B 266      -2.452   6.837 -12.695  1.00  1.00
ATOM   1064  O   ALA B 266      -2.243   6.463 -11.541  1.00  1.00
ATOM   1065  N   GLU B 267      -1.553   7.491 -13.375  1.00  1.00
ATOM   1066  CA  GLU B 267      -0.288   7.905 -12.780  1.00  1.00
ATOM   1067  C   GLU B 267      -0.506   8.948 -11.691  1.00  1.00
ATOM   1068  O   GLU B 267       0.142   8.913 -10.646  1.00  1.00
ATOM   1069  N   LEU B 268      -1.352   9.913 -11.910  1.00  1.00
ATOM   1070  CA  LEU B 268      -1.607  10.993 -10.965  1.00  1.00
ATOM   1071  C   LEU B 268      -2.368  10.489  -9.743  1.00  1.00
ATOM   1072  O   LEU B 268      -2.129  10.939  -8.622  1.00  1.00
ATOM   1073  N   LEU B 269      -3.329   9.618  -9.921  1.00  1.00
ATOM   1074  CA  LEU B 269      -4.061   9.012  -8.816  1.00  1.00
ATOM   1075  C   LEU B 269      -3.117   8.296  -7.856  1.00  1.00
ATOM   1076  O   LEU B 269      -3.291   8.356  -6.639  1.00  1.00
ATOM   1077  N   VAL B 270      -2.151   7.572  -8.433  1.00  1.00
ATOM   1078  CA  VAL B 270      -1.181   6.833  -7.633  1.00  1.00
ATOM   1079  C   VAL B 270      -0.245   7.779  -6.892  1.00  1.00
ATOM   1080  O   VAL B 270       0.074   7.563  -5.723  1.00  1.00
ATOM   1081  N   LEU B 271       0.248   8.791  -7.597  1.00  1.00
ATOM   1082  CA  LEU B 271       1.160   9.762  -7.005  1.00  1.00
ATOM   1083  C   LEU B 271       0.492  10.522  -5.864  1.00  1.00
ATOM   1084  O   LEU B 271       1.109  10.773  -4.828  1.00  1.00
ATOM   1085  N   LEU B 272      -0.712  10.964  -6.054  1.00  1.00
ATOM   1086  CA  LEU B 272      -1.446  11.708  -5.038  1.00  1.00
ATOM   1087  C   LEU B 272      -1.775  10.826  -3.838  1.00  1.00
ATOM   1088  O   LEU B 272      -1.697  11.267  -2.692  1.00  1.00
ATOM   1089  N   GLU B 273      -2.279   9.607  -4.103  1.00  1.00
ATOM   1090  CA  GLU B 273      -2.626   8.681  -3.031  1.00  1.00
ATOM   1091  C   GLU B 273      -1.389   8.248  -2.255  1.00  1.00
ATOM   1092  O   GLU B 273      -1.437   8.078  -1.037  1.00  1.00
ATOM   1093  N   ASN B 274      -0.271   8.111  -2.907  1.00  1.00
ATOM   1094  CA  ASN B 274       0.987   7.751  -2.263  1.00  1.00
ATOM   1095  C   ASN B 274       1.405   8.805  -1.246  1.00  1.00
ATOM   1096  O   ASN B 274       1.890   8.478  -0.163  1.00  1.00
ATOM   1097  N   GLU B 275       1.330  10.068  -1.640  1.00  1.00
ATOM   1098  CA  GLU B 275       1.639  11.172  -0.740  1.00  1.00
ATOM   1099  C   GLU B 275       0.725  11.162   0.478  1.00  1.00
ATOM   1100  O   GLU B 275       1.166  11.418   1.599  1.00  1.00
ATOM   1101  N   ARG B 276      -0.556  10.911   0.265  1.00  1.00
ATOM   1102  CA  ARG B 276      -1.556  10.889   1.326  1.00  1.00
ATOM   1103  C   ARG B 276      -1.332   9.713   2.268  1.00  1.00
ATOM   1104  O   ARG B 276      -1.522   9.830   3.479  1.00  1.00
ATOM   1105  N   THR B 277      -0.960   8.558   1.741  1.00  1.00
ATOM   1106  CA  THR B 277      -0.699   7.352   2.518  1.00  1.00
ATOM   1107  C   THR B 277       0.459   7.561   3.486  1.00  1.00
ATOM   1108  O   THR B 277       0.410   7.116   4.632  1.00  1.00
ATOM   1109  N   LEU B 278       1.553   8.119   2.985  1.00  1.00
ATOM   1110  CA  LEU B 278       2.716   8.392   3.821  1.00  1.00
ATOM   1111  C   LEU B 278       2.384   9.401   4.915  1.00  1.00
ATOM   1112  O   LEU B 278       2.821   9.260   6.057  1.00  1.00
ATOM   1113  N   ASP B 279       1.614  10.404   4.569  1.00  1.00
ATOM   1114  CA  ASP B 279       1.197  11.408   5.540  1.00  1.00
ATOM   1115  C   ASP B 279       0.281  10.806   6.597  1.00  1.00
ATOM   1116  O   ASP B 279       0.363  11.154   7.775  1.00  1.00
ATOM   1117  N   PHE B 280      -0.585   9.848   6.162  1.00  1.00
ATOM   1118  CA  PHE B 280      -1.502   9.143   7.050  1.00  1.00
ATOM   1119  C   PHE B 280      -0.746   8.376   8.127  1.00  1.00
ATOM   1120  O   PHE B 280      -1.165   8.335   9.284  1.00  1.00
ATOM   1121  N   HIS B 281       0.285   7.642   7.713  1.00  1.00
ATOM   1122  CA  HIS B 281       1.129   6.898   8.641  1.00  1.00
ATOM   1123  C   HIS B 281       1.828   7.833   9.620  1.00  1.00
ATOM   1124  O   HIS B 281       1.935   7.534  10.809  1.00  1.00
ATOM   1125  N   ASP B 282       2.383   8.964   9.065  1.00  1.00
ATOM   1126  CA  ASP B 282       3.026   9.970   9.902  1.00  1.00
ATOM   1127  C   ASP B 282       2.071  10.493  10.967  1.00  1.00
ATOM   1128  O   ASP B 282       2.459  10.695  12.117  1.00  1.00
ATOM   1129  N   SER B 283       0.828  10.740  10.590  1.00  1.00
ATOM   1130  CA  SER B 283      -0.214  11.236  11.480  1.00  1.00
ATOM   1131  C   SER B 283      -0.510  10.238  12.592  1.00  1.00
ATOM   1132  O   SER B 283      -0.738  10.621  13.739  1.00  1.00
ATOM   1133  N   ASN B 284      -0.632   8.951  12.250  1.00  1.00
ATOM   1134  CA  ASN B 284      -0.926   7.884  13.199  1.00  1.00
ATOM   1135  C   ASN B 284       0.156   7.781  14.266  1.00  1.00
ATOM   1136  O   ASN B 284      -0.136   7.554  15.440  1.00  1.00
ATOM   1137  N   VAL B 285       1.422   7.888  13.826  1.00  1.00
ATOM   1138  CA  VAL B 285       2.544   7.867  14.757  1.00  1.00
ATOM   1139  C   VAL B 285       2.499   9.062  15.701  1.00  1.00
ATOM   1140  O   VAL B 285       2.742   8.928  16.900  1.00  1.00
ATOM   1141  N   LYS B 286       2.253  10.241  15.125  1.00  1.00
ATOM   1142  CA  LYS B 286       2.179  11.488  15.879  1.00  1.00
ATOM   1143  C   LYS B 286       1.075  11.433  16.927  1.00  1.00
ATOM   1144  O   LYS B 286       1.247  11.909  18.049  1.00  1.00
ATOM   1145  N   ASN B 287      -0.106  10.899  16.519  1.00  1.00
ATOM   1146  CA  ASN B 287      -1.259  10.795  17.406  1.00  1.00
ATOM   1147  C   ASN B 287      -0.999   9.806  18.535  1.00  1.00
ATOM   1148  O   ASN B 287      -1.429  10.017  19.669  1.00  1.00
ATOM   1149  N   LEU B 288      -0.390   8.673  18.259  1.00  1.00
ATOM   1150  CA  LEU B 288      -0.015   7.681  19.259  1.00  1.00
ATOM   1151  C   LEU B 288       0.941   8.271  20.290  1.00  1.00
ATOM   1152  O   LEU B 288       0.822   8.004  21.486  1.00  1.00
ATOM   1153  N   TYR B 289       1.855   9.088  19.808  1.00  1.00
ATOM   1154  CA  TYR B 289       2.823   9.755  20.671  1.00  1.00
ATOM   1155  C   TYR B 289       2.143  10.767  21.584  1.00  1.00
ATOM   1156  O   TYR B 289       2.476  10.876  22.764  1.00  1.00
ATOM   1157  N   GLU B 290       1.319  11.630  21.001  1.00  1.00
ATOM   1158  CA  GLU B 290       0.577  12.635  21.753  1.00  1.00
ATOM   1159  C   GLU B 290      -0.360  11.986  22.763  1.00  1.00
ATOM   1160  O   GLU B 290      -0.540  12.491  23.871  1.00  1.00
ATOM   1161  N   LYS B 291      -0.943  10.860  22.441  1.00  1.00
ATOM   1162  CA  LYS B 291      -1.820  10.103  23.326  1.00  1.00
ATOM   1163  C   LYS B 291      -1.083   9.656  24.582  1.00  1.00
ATOM   1164  O   LYS B 291      -1.636   9.687  25.681  1.00  1.00
ATOM   1165  N   VAL B 292       0.098   9.032  24.410  1.00  1.00
ATOM   1166  CA  VAL B 292       0.928   8.623  25.537  1.00  1.00
ATOM   1167  C   VAL B 292       1.378   9.826  26.355  1.00  1.00
ATOM   1168  O   VAL B 292       1.381   9.786  27.585  1.00  1.00
ATOM   1169  N   LYS B 293       1.760  10.893  25.639  1.00  1.00
ATOM   1170  CA  LYS B 293       2.222  12.103  26.309  1.00  1.00
ATOM   1171  C   LYS B 293       1.152  12.662  27.238  1.00  1.00
ATOM   1172  O   LYS B 293       1.449  13.100  28.349  1.00  1.00
ATOM   1173  N   SER B 294      -0.095  12.667  26.804  1.00  1.00
ATOM   1174  CA  SER B 294      -1.209  13.218  27.567  1.00  1.00
ATOM   1175  C   SER B 294      -1.586  12.307  28.728  1.00  1.00
ATOM   1176  O   SER B 294      -1.995  12.775  29.790  1.00  1.00
ATOM   1177  N   GLN B 295      -1.356  11.019  28.650  1.00  1.00
ATOM   1178  CA  GLN B 295      -1.615  10.098  29.750  1.00  1.00
ATOM   1179  C   GLN B 295      -0.603  10.284  30.874  1.00  1.00
ATOM   1180  O   GLN B 295      -0.949  10.207  32.053  1.00  1.00
ATOM   1181  N   LEU B 296       0.688  10.330  30.532  1.00  1.00
ATOM   1182  CA  LEU B 296       1.770  10.410  31.506  1.00  1.00
ATOM   1183  C   LEU B 296       1.879  11.812  32.095  1.00  1.00
ATOM   1184  O   LEU B 296       2.189  11.978  33.275  1.00  1.00
ATOM   1185  N   LYS B 297       1.472  12.787  31.580  1.00  1.00
ATOM   1186  CA  LYS B 297       1.617  14.150  32.077  1.00  1.00
ATOM   1187  C   LYS B 297       3.033  14.408  32.574  1.00  1.00
ATOM   1188  O   LYS B 297       3.931  14.711  31.788  1.00  1.00
ATOM   1189  N   ASN B 298       3.240  14.784  33.808  1.00  1.00
ATOM   1190  CA  ASN B 298       4.532  15.095  34.407  1.00  1.00
ATOM   1191  C   ASN B 298       5.059  13.920  35.220  1.00  1.00
ATOM   1192  O   ASN B 298       6.218  13.909  35.635  1.00  1.00
ATOM   1193  N   ASN B 299       4.459  12.772  35.181  1.00  1.00
ATOM   1194  CA  ASN B 299       4.956  11.533  35.766  1.00  1.00
ATOM   1195  C   ASN B 299       6.071  10.932  34.919  1.00  1.00
ATOM   1196  O   ASN B 299       6.935  10.219  35.429  1.00  1.00
ATOM   1197  N   ALA B 300       6.416  11.503  33.959  1.00  1.00
ATOM   1198  CA  ALA B 300       7.480  11.197  33.012  1.00  1.00
ATOM   1199  C   ALA B 300       8.025  12.465  32.367  1.00  1.00
ATOM   1200  O   ALA B 300       7.291  13.430  32.154  1.00  1.00
ATOM   1201  N   LYS B 301       9.190  12.356  31.789  1.00  1.00
ATOM   1202  CA  LYS B 301       9.856  13.434  31.067  1.00  1.00
ATOM   1203  C   LYS B 301      10.107  13.050  29.614  1.00  1.00
ATOM   1204  O   LYS B 301      10.474  11.913  29.317  1.00  1.00
ATOM   1205  N   GLU B 302       9.760  14.008  28.674  1.00  1.00
ATOM   1206  CA  GLU B 302      10.193  13.775  27.301  1.00  1.00
ATOM   1207  C   GLU B 302      11.708  13.867  27.178  1.00  1.00
ATOM   1208  O   GLU B 302      12.310  14.876  27.545  1.00  1.00
ATOM   1209  N   ILE B 303      12.329  12.758  26.655  1.00  1.00
ATOM   1210  CA  ILE B 303      13.781  12.640  26.578  1.00  1.00
ATOM   1211  C   ILE B 303      14.258  12.649  25.131  1.00  1.00
ATOM   1212  O   ILE B 303      15.396  13.021  24.845  1.00  1.00
ATOM   1213  N   GLY B 304      13.469  12.635  24.217  1.00  1.00
ATOM   1214  CA  GLY B 304      13.932  12.847  22.851  1.00  1.00
ATOM   1215  C   GLY B 304      13.602  11.652  21.965  1.00  1.00
ATOM   1216  O   GLY B 304      13.747  10.502  22.379  1.00  1.00
ATOM   1217  N   ASN B 305      13.397  11.968  20.730  1.00  1.00
ATOM   1218  CA  ASN B 305      13.386  10.854  19.790  1.00  1.00
ATOM   1219  C   ASN B 305      12.119  10.021  19.939  1.00  1.00
ATOM   1220  O   ASN B 305      12.077   8.860  19.532  1.00  1.00
ATOM   1221  N   GLY B 306      11.134  10.435  20.749  1.00  1.00
ATOM   1222  CA  GLY B 306       9.878   9.712  20.903  1.00  1.00
ATOM   1223  C   GLY B 306       9.906   8.813  22.133  1.00  1.00
ATOM   1224  O   GLY B 306       8.929   8.128  22.435  1.00  1.00
ATOM   1225  N   CYS B 307      10.727   9.136  23.072  1.00  1.00
ATOM   1226  CA  CYS B 307      10.925   8.362  24.291  1.00  1.00
ATOM   1227  C   CYS B 307      10.518   9.161  25.523  1.00  1.00
ATOM   1228  O   CYS B 307      10.743  10.370  25.592  1.00  1.00
ATOM   1229  N   PHE B 308       9.872   8.506  26.450  1.00  1.00
ATOM   1230  CA  PHE B 308       9.563   9.012  27.782  1.00  1.00
ATOM   1231  C   PHE B 308      10.338   8.255  28.852  1.00  1.00
ATOM   1232  O   PHE B 308      10.483   7.035  28.781  1.00  1.00
ATOM   1233  N   GLU B 309      10.889   8.985  29.778  1.00  1.00
ATOM   1234  CA  GLU B 309      11.535   8.421  30.958  1.00  1.00
ATOM   1235  C   GLU B 309      10.700   8.659  32.210  1.00  1.00
ATOM   1236  O   GLU B 309      10.289   9.785  32.489  1.00  1.00
ATOM   1237  N   PHE B 310      10.200   7.492  32.813  1.00  1.00
ATOM   1238  CA  PHE B 310       9.326   7.630  33.971  1.00  1.00
ATOM   1239  C   PHE B 310      10.093   8.149  35.181  1.00  1.00
ATOM   1240  O   PHE B 310      11.224   7.736  35.435  1.00  1.00
ATOM   1241  N   TYR B 311       9.309   8.908  36.038  1.00  1.00
ATOM   1242  CA  TYR B 311       9.856   9.351  37.315  1.00  1.00
ATOM   1243  C   TYR B 311       9.542   8.355  38.424  1.00  1.00
ATOM   1244  O   TYR B 311      10.165   8.376  39.485  1.00  1.00
ATOM   1245  N   HIS B 312       8.889   7.350  38.091  1.00  1.00
ATOM   1246  CA  HIS B 312       8.453   6.222  38.905  1.00  1.00
ATOM   1247  C   HIS B 312       8.867   4.897  38.277  1.00  1.00
ATOM   1248  O   HIS B 312       8.936   4.774  37.054  1.00  1.00
ATOM   1249  N   LYS B 313       8.913   3.821  39.059  1.00  1.00
ATOM   1250  CA  LYS B 313       9.048   2.479  38.506  1.00  1.00
ATOM   1251  C   LYS B 313       7.790   2.064  37.754  1.00  1.00
ATOM   1252  O   LYS B 313       6.682   2.146  38.286  1.00  1.00
ATOM   1253  N   CYS B 314       7.888   1.716  36.552  1.00  1.00
ATOM   1254  CA  CYS B 314       6.819   1.260  35.672  1.00  1.00
ATOM   1255  C   CYS B 314       7.077  -0.158  35.179  1.00  1.00
ATOM   1256  O   CYS B 314       7.999  -0.395  34.398  1.00  1.00
ATOM   1257  N   ASP B 315       6.569  -1.143  35.934  1.00  1.00
ATOM   1258  CA  ASP B 315       6.736  -2.545  35.569  1.00  1.00
ATOM   1259  C   ASP B 315       5.927  -2.889  34.325  1.00  1.00
ATOM   1260  O   ASP B 315       4.948  -2.217  34.004  1.00  1.00
ATOM   1261  N   ASN B 316       5.729  -4.127  33.998  1.00  1.00
ATOM   1262  CA  ASN B 316       5.011  -4.565  32.808  1.00  1.00
ATOM   1263  C   ASN B 316       3.513  -4.327  32.949  1.00  1.00
ATOM   1264  O   ASN B 316       2.835  -3.989  31.978  1.00  1.00
ATOM   1265  N   GLU B 317       2.901  -4.445  34.060  1.00  1.00
ATOM   1266  CA  GLU B 317       1.506  -4.070  34.255  1.00  1.00
ATOM   1267  C   GLU B 317       1.293  -2.584  33.993  1.00  1.00
ATOM   1268  O   GLU B 317       0.287  -2.185  33.407  1.00  1.00
ATOM   1269  N   CYS B 318       2.230  -1.747  34.495  1.00  1.00
ATOM   1270  CA  CYS B 318       2.177  -0.311  34.248  1.00  1.00
ATOM   1271  C   CYS B 318       2.359   0.000  32.768  1.00  1.00
ATOM   1272  O   CYS B 318       1.696   0.883  32.224  1.00  1.00
ATOM   1273  N   MET B 319       3.337  -0.643  32.142  1.00  1.00
ATOM   1274  CA  MET B 319       3.627  -0.452  30.726  1.00  1.00
ATOM   1275  C   MET B 319       2.436  -0.847  29.862  1.00  1.00
ATOM   1276  O   MET B 319       2.106  -0.163  28.893  1.00  1.00
ATOM   1277  N   GLU B 320       1.805  -1.950  30.136  1.00  1.00
ATOM   1278  CA  GLU B 320       0.631  -2.410  29.404  1.00  1.00
ATOM   1279  C   GLU B 320      -0.509  -1.404  29.501  1.00  1.00
ATOM   1280  O   GLU B 320      -1.238  -1.183  28.535  1.00  1.00
ATOM   1281  N   SER B 321      -0.717  -0.798  30.666  1.00  1.00
ATOM   1282  CA  SER B 321      -1.713   0.251  30.848  1.00  1.00
ATOM   1283  C   SER B 321      -1.411   1.457  29.967  1.00  1.00
ATOM   1284  O   SER B 321      -2.320   2.085  29.425  1.00  1.00
ATOM   1285  N   VAL B 322      -0.157   1.833  29.817  1.00  1.00
ATOM   1286  CA  VAL B 322       0.232   2.882  28.882  1.00  1.00
ATOM   1287  C   VAL B 322      -0.085   2.484  27.446  1.00  1.00
ATOM   1288  O   VAL B 322      -0.581   3.294  26.663  1.00  1.00
ATOM   1289  N   ARG B 323       0.200   1.284  27.077  1.00  1.00
ATOM   1290  CA  ARG B 323      -0.015   0.752  25.736  1.00  1.00
ATOM   1291  C   ARG B 323      -1.500   0.627  25.424  1.00  1.00
ATOM   1292  O   ARG B 323      -1.935   0.906  24.307  1.00  1.00
ATOM   1293  N   ASN B 324      -2.356   0.378  26.259  1.00  1.00
ATOM   1294  CA  ASN B 324      -3.781   0.159  26.042  1.00  1.00
ATOM   1295  C   ASN B 324      -4.597   1.363  26.494  1.00  1.00
ATOM   1296  O   ASN B 324      -5.773   1.492  26.151  1.00  1.00
ATOM   1297  N   GLY B 325      -4.037   2.391  26.954  1.00  1.00
ATOM   1298  CA  GLY B 325      -4.647   3.701  27.147  1.00  1.00
ATOM   1299  C   GLY B 325      -5.442   3.753  28.445  1.00  1.00
ATOM   1300  O   GLY B 325      -6.068   4.765  28.761  1.00  1.00
ATOM   1301  N   THR B 326      -4.982   3.139  29.489  1.00  1.00
ATOM   1302  CA  THR B 326      -5.620   3.102  30.800  1.00  1.00
ATOM   1303  C   THR B 326      -4.618   3.396  31.909  1.00  1.00
ATOM   1304  O   THR B 326      -4.968   3.403  33.089  1.00  1.00
ATOM   1305  N   TYR B 327      -3.544   4.114  31.552  1.00  1.00
ATOM   1306  CA  TYR B 327      -2.568   4.543  32.546  1.00  1.00
ATOM   1307  C   TYR B 327      -3.233   5.330  33.667  1.00  1.00
ATOM   1308  O   TYR B 327      -4.006   6.255  33.416  1.00  1.00
ATOM   1309  N   ASP B 328      -2.911   4.965  34.911  1.00  1.00
ATOM   1310  CA  ASP B 328      -3.413   5.659  36.091  1.00  1.00
ATOM   1311  C   ASP B 328      -2.384   6.643  36.631  1.00  1.00
ATOM   1312  O   ASP B 328      -1.422   6.249  37.291  1.00  1.00
ATOM   1313  N   TYR B 329      -2.604   8.003  36.310  1.00  1.00
ATOM   1314  CA  TYR B 329      -1.604   8.994  36.685  1.00  1.00
ATOM   1315  C   TYR B 329      -1.580   9.210  38.193  1.00  1.00
ATOM   1316  O   TYR B 329      -0.515   9.359  38.792  1.00  1.00
ATOM   1317  N   PRO B 330      -2.729   9.345  38.853  1.00  1.00
ATOM   1318  CA  PRO B 330      -2.823   9.574  40.290  1.00  1.00
ATOM   1319  C   PRO B 330      -2.169   8.441  41.072  1.00  1.00
ATOM   1320  O   PRO B 330      -1.554   8.667  42.114  1.00  1.00
ATOM   1321  N   LYS B 331      -2.105   7.272  40.634  1.00  1.00
ATOM   1322  CA  LYS B 331      -1.499   6.104  41.261  1.00  1.00
ATOM   1323  C   LYS B 331      -0.001   6.298  41.456  1.00  1.00
ATOM   1324  O   LYS B 331       0.561   5.890  42.472  1.00  1.00
ATOM   1325  N   TYR B 332       0.707   6.892  40.531  1.00  1.00
ATOM   1326  CA  TYR B 332       2.158   7.025  40.595  1.00  1.00
ATOM   1327  C   TYR B 332       2.571   8.481  40.766  1.00  1.00
ATOM   1328  O   TYR B 332       3.711   8.774  41.127  1.00  1.00
ATOM   1329  N   SER B 333       1.701   9.358  40.956  1.00  1.00
ATOM   1330  CA  SER B 333       1.980  10.788  41.000  1.00  1.00
ATOM   1331  C   SER B 333       2.752  11.160  42.259  1.00  1.00
ATOM   1332  O   SER B 333       3.629  12.024  42.229  1.00  1.00
ATOM   1333  N   GLU B 334       2.542  10.594  43.407  1.00  1.00
ATOM   1334  CA  GLU B 334       3.299  10.884  44.619  1.00  1.00
ATOM   1335  C   GLU B 334       4.756  10.466  44.472  1.00  1.00
ATOM   1336  O   GLU B 334       5.662  11.169  44.921  1.00  1.00
ATOM   1337  N   GLU B 335       4.992   9.224  44.001  1.00  1.00
ATOM   1338  CA  GLU B 335       6.350   8.732  43.801  1.00  1.00
ATOM   1339  C   GLU B 335       7.087   9.558  42.755  1.00  1.00
ATOM   1340  O   GLU B 335       8.287   9.806  42.879  1.00  1.00
ATOM   1341  N   SER B 336       6.364   9.883  41.659  1.00  1.00
ATOM   1342  CA  SER B 336       6.943  10.704  40.603  1.00  1.00
ATOM   1343  C   SER B 336       7.385  12.059  41.138  1.00  1.00
ATOM   1344  O   SER B 336       8.424  12.586  40.740  1.00  1.00
ATOM   1345  N   LYS B 337       6.452  12.721  41.881  1.00  1.00
ATOM   1346  CA  LYS B 337       6.720  14.030  42.467  1.00  1.00
ATOM   1347  C   LYS B 337       7.993  14.009  43.303  1.00  1.00
ATOM   1348  O   LYS B 337       8.773  14.961  43.288  1.00  1.00
ATOM   1349  N   LEU B 338       8.164  13.001  44.150  1.00  1.00
ATOM   1350  CA  LEU B 338       9.352  12.862  44.984  1.00  1.00
ATOM   1351  C   LEU B 338      10.608  12.705  44.133  1.00  1.00
ATOM   1352  O   LEU B 338      11.674  13.209  44.486  1.00  1.00
ATOM   1353  N   ASN B 339      10.556  12.149  42.978  1.00  1.00
ATOM   1354  CA  ASN B 339      11.722  11.840  42.159  1.00  1.00
ATOM   1355  C   ASN B 339      12.144  13.043  41.325  1.00  1.00
ATOM   1356  O   ASN B 339      13.324  13.215  41.019  1.00  1.00
ATOM   1357  N   ARG B 340      11.248  13.691  40.632  1.00  1.00
ATOM   1358  CA  ARG B 340      11.615  14.857  39.837  1.00  1.00
ATOM   1359  C   ARG B 340      11.904  16.060  40.725  1.00  1.00
ATOM   1360  O   ARG B 340      11.190  16.314  41.696  1.00  1.00
