# Supplementary material for: ProteinDJ: A high‐performance and modular protein design pipeline
Source: Protein Sci. 2026 Jan 21;35(2):e70464. doi: 10.1002/pro.70464 (PMC12820799; doi:10.1002/pro.70464)
Supplement: Supplementary file 2 — DATA S1. Compressed archive containing input PDB and Bindsweeper YAML files used for benchmarking and comparison of sequence design methods. [file PRO-35-e70464-s001.zip › SupplementaryFile1/binderfolds/ha/fold_70.pdb]

ATOM      1  N   GLY A   1      15.536 -11.688  18.466  1.00  0.00
ATOM      2  CA  GLY A   1      15.695 -13.128  18.305  1.00  0.00
ATOM      3  C   GLY A   1      14.913 -13.638  17.101  1.00  0.00
ATOM      4  O   GLY A   1      13.845 -13.117  16.776  1.00  0.00
ATOM      5  N   GLY A   2      15.440 -14.661  16.454  1.00  0.00
ATOM      6  CA  GLY A   2      14.766 -15.184  15.271  1.00  0.00
ATOM      7  C   GLY A   2      13.418 -15.795  15.630  1.00  0.00
ATOM      8  O   GLY A   2      12.447 -15.659  14.885  1.00  0.00
ATOM      9  N   GLY A   3      13.405 -16.558  16.783  1.00  0.00
ATOM     10  CA  GLY A   3      12.135 -17.111  17.238  1.00  0.00
ATOM     11  C   GLY A   3      11.126 -16.008  17.528  1.00  0.00
ATOM     12  O   GLY A   3       9.942 -16.140  17.217  1.00  0.00
ATOM     13  N   GLY A   4      11.601 -14.929  18.140  1.00  0.00
ATOM     14  CA  GLY A   4      10.733 -13.796  18.435  1.00  0.00
ATOM     15  C   GLY A   4      10.194 -13.166  17.157  1.00  0.00
ATOM     16  O   GLY A   4       9.022 -12.795  17.083  1.00  0.00
ATOM     17  N   GLY A   5      11.110 -13.045  16.145  1.00  0.00
ATOM     18  CA  GLY A   5      10.703 -12.484  14.863  1.00  0.00
ATOM     19  C   GLY A   5       9.678 -13.375  14.173  1.00  0.00
ATOM     20  O   GLY A   5       8.717 -12.887  13.578  1.00  0.00
ATOM     21  N   GLY A   6       9.947 -14.720  14.225  1.00  0.00
ATOM     22  CA  GLY A   6       9.020 -15.666  13.616  1.00  0.00
ATOM     23  C   GLY A   6       7.648 -15.593  14.274  1.00  0.00
ATOM     24  O   GLY A   6       6.621 -15.641  13.597  1.00  0.00
ATOM     25  N   GLY A   7       7.614 -15.551  15.602  1.00  0.00
ATOM     26  CA  GLY A   7       6.358 -15.435  16.333  1.00  0.00
ATOM     27  C   GLY A   7       5.635 -14.140  15.984  1.00  0.00
ATOM     28  O   GLY A   7       4.415 -14.124  15.823  1.00  0.00
ATOM     29  N   GLY A   8       6.397 -13.038  15.887  1.00  0.00
ATOM     30  CA  GLY A   8       5.808 -11.747  15.553  1.00  0.00
ATOM     31  C   GLY A   8       5.241 -11.750  14.139  1.00  0.00
ATOM     32  O   GLY A   8       4.181 -11.177  13.884  1.00  0.00
ATOM     33  N   GLY A   9       6.023 -12.365  13.206  1.00  0.00
ATOM     34  CA  GLY A   9       5.569 -12.450  11.824  1.00  0.00
ATOM     35  C   GLY A   9       4.291 -13.272  11.714  1.00  0.00
ATOM     36  O   GLY A   9       3.388 -12.933  10.948  1.00  0.00
ATOM     37  N   GLY A  10       4.257 -14.398  12.458  1.00  0.00
ATOM     38  CA  GLY A  10       3.055 -15.223  12.462  1.00  0.00
ATOM     39  C   GLY A  10       1.858 -14.450  13.001  1.00  0.00
ATOM     40  O   GLY A  10       0.751 -14.555  12.473  1.00  0.00
ATOM     41  N   GLY A  11       2.080 -13.687  14.080  1.00  0.00
ATOM     42  CA  GLY A  11       1.018 -12.864  14.648  1.00  0.00
ATOM     43  C   GLY A  11       0.520 -11.835  13.641  1.00  0.00
ATOM     44  O   GLY A  11      -0.681 -11.588  13.535  1.00  0.00
ATOM     45  N   GLY A  12       1.509 -11.202  12.940  1.00  0.00
ATOM     46  CA  GLY A  12       1.161 -10.205  11.934  1.00  0.00
ATOM     47  C   GLY A  12       0.315 -10.815  10.824  1.00  0.00
ATOM     48  O   GLY A  12      -0.657 -10.213  10.368  1.00  0.00
ATOM     49  N   GLY A  13       0.777 -12.040  10.368  1.00  0.00
ATOM     50  CA  GLY A  13       0.049 -12.727   9.307  1.00  0.00
ATOM     51  C   GLY A  13      -1.355 -13.106   9.758  1.00  0.00
ATOM     52  O   GLY A  13      -2.318 -12.968   9.004  1.00  0.00
ATOM     53  N   GLY A  14      -1.492 -13.537  10.998  1.00  0.00
ATOM     54  CA  GLY A  14      -2.803 -13.891  11.528  1.00  0.00
ATOM     55  C   GLY A  14      -3.718 -12.675  11.592  1.00  0.00
ATOM     56  O   GLY A  14      -4.900 -12.756  11.258  1.00  0.00
ATOM     57  N   GLY A  15      -3.159 -11.516  12.003  1.00  0.00
ATOM     58  CA  GLY A  15      -3.941 -10.289  12.088  1.00  0.00
ATOM     59  C   GLY A  15      -4.364  -9.809  10.705  1.00  0.00
ATOM     60  O   GLY A  15      -5.498  -9.370  10.510  1.00  0.00
ATOM     61  N   GLY A  16      -3.372  -9.805   9.771  1.00  0.00
ATOM     62  CA  GLY A  16      -3.645  -9.368   8.407  1.00  0.00
ATOM     63  C   GLY A  16      -4.678 -10.265   7.738  1.00  0.00
ATOM     64  O   GLY A  16      -5.565  -9.786   7.032  1.00  0.00
ATOM     65  N   GLY A  17      -4.524 -11.589   7.968  1.00  0.00
ATOM     66  CA  GLY A  17      -5.462 -12.541   7.387  1.00  0.00
ATOM     67  C   GLY A  17      -6.866 -12.340   7.942  1.00  0.00
ATOM     68  O   GLY A  17      -7.850 -12.398   7.205  1.00  0.00
ATOM     69  N   GLY A  18      -6.966 -12.085   9.245  1.00  0.00
ATOM     70  CA  GLY A  18      -8.263 -11.828   9.857  1.00  0.00
ATOM     71  C   GLY A  18      -8.885 -10.548   9.313  1.00  0.00
ATOM     72  O   GLY A  18     -10.084 -10.496   9.039  1.00  0.00
ATOM     73  N   GLY A  19      -8.063  -9.510   9.130  1.00  0.00
ATOM     74  CA  GLY A  19      -8.542  -8.243   8.590  1.00  0.00
ATOM     75  C   GLY A  19      -9.015  -8.402   7.150  1.00  0.00
ATOM     76  O   GLY A  19     -10.038  -7.841   6.758  1.00  0.00
ATOM     77  N   GLY A  20      -8.208  -9.148   6.363  1.00  0.00
ATOM     78  CA  GLY A  20      -8.551  -9.398   4.968  1.00  0.00
ATOM     79  C   GLY A  20      -9.860 -10.168   4.852  1.00  0.00
ATOM     80  O   GLY A  20     -10.689  -9.876   3.990  1.00  0.00
ATOM     81  N   GLY A  21     -10.017 -11.186   5.687  1.00  0.00
ATOM     82  CA  GLY A  21     -11.236 -11.984   5.670  1.00  0.00
ATOM     83  C   GLY A  21     -12.451 -11.143   6.039  1.00  0.00
ATOM     84  O   GLY A  21     -13.512 -11.265   5.425  1.00  0.00
ATOM     85  N   GLY A  22     -12.287 -10.237   7.003  1.00  0.00
ATOM     86  CA  GLY A  22     -13.372  -9.344   7.390  1.00  0.00
ATOM     87  C   GLY A  22     -13.724  -8.383   6.261  1.00  0.00
ATOM     88  O   GLY A  22     -14.898  -8.125   5.995  1.00  0.00
ATOM     89  N   GLY A  23     -12.692  -7.826   5.600  1.00  0.00
ATOM     90  CA  GLY A  23     -12.906  -6.906   4.490  1.00  0.00
ATOM     91  C   GLY A  23     -13.612  -7.597   3.330  1.00  0.00
ATOM     92  O   GLY A  23     -14.500  -7.022   2.701  1.00  0.00
ATOM     93  N   GLY A  24     -13.163  -8.820   3.027  1.00  0.00
ATOM     94  CA  GLY A  24     -13.748  -9.592   1.938  1.00  0.00
ATOM     95  C   GLY A  24     -15.205  -9.934   2.225  1.00  0.00
ATOM     96  O   GLY A  24     -16.054  -9.873   1.335  1.00  0.00
ATOM     97  N   GLY A  25     -15.473 -10.332   3.454  1.00  0.00
ATOM     98  CA  GLY A  25     -16.850 -10.614   3.841  1.00  0.00
ATOM     99  C   GLY A  25     -17.718  -9.366   3.735  1.00  0.00
ATOM    100  O   GLY A  25     -18.854  -9.427   3.265  1.00  0.00
ATOM    101  N   GLY A  26     -17.127  -8.208   4.122  1.00  0.00
ATOM    102  CA  GLY A  26     -17.841  -6.940   4.033  1.00  0.00
ATOM    103  C   GLY A  26     -18.133  -6.573   2.583  1.00  0.00
ATOM    104  O   GLY A  26     -19.213  -6.074   2.265  1.00  0.00
ATOM    105  N   GLY A  27     -17.303  -6.940   1.693  1.00  0.00
ATOM    106  CA  GLY A  27     -17.470  -6.667   0.271  1.00  0.00
ATOM    107  C   GLY A  27     -18.379  -7.700  -0.384  1.00  0.00
ATOM    108  O   GLY A  27     -19.107  -7.390  -1.328  1.00  0.00
ATOM    109  N   GLY A  28     -18.524  -8.803   0.302  1.00  0.00
ATOM    110  CA  GLY A  28     -19.442  -9.819  -0.199  1.00  0.00
ATOM    111  C   GLY A  28     -18.742 -10.767  -1.164  1.00  0.00
ATOM    112  O   GLY A  28     -19.381 -11.607  -1.798  1.00  0.00
ATOM    113  N   GLY A  29     -17.414 -10.842  -1.032  1.00  0.00
ATOM    114  CA  GLY A  29     -16.637 -11.742  -1.876  1.00  0.00
ATOM    115  C   GLY A  29     -16.966 -13.199  -1.576  1.00  0.00
ATOM    116  O   GLY A  29     -17.262 -13.557  -0.436  1.00  0.00
ATOM    117  N   GLY A  30     -16.753 -14.050  -2.636  1.00  0.00
ATOM    118  CA  GLY A  30     -17.003 -15.474  -2.450  1.00  0.00
ATOM    119  C   GLY A  30     -15.994 -16.089  -1.487  1.00  0.00
ATOM    120  O   GLY A  30     -14.809 -15.758  -1.520  1.00  0.00
ATOM    121  N   GLY A  31     -16.355 -17.238  -0.958  1.00  0.00
ATOM    122  CA  GLY A  31     -15.475 -17.950  -0.039  1.00  0.00
ATOM    123  C   GLY A  31     -14.216 -18.435  -0.748  1.00  0.00
ATOM    124  O   GLY A  31     -13.128 -18.432  -0.171  1.00  0.00
ATOM    125  N   GLY A  32     -14.353 -18.880  -2.010  1.00  0.00
ATOM    126  CA  GLY A  32     -13.213 -19.327  -2.801  1.00  0.00
ATOM    127  C   GLY A  32     -12.158 -18.233  -2.913  1.00  0.00
ATOM    128  O   GLY A  32     -10.961 -18.499  -2.805  1.00  0.00
ATOM    129  N   GLY A  33     -12.617 -16.997  -3.144  1.00  0.00
ATOM    130  CA  GLY A  33     -11.712 -15.858  -3.236  1.00  0.00
ATOM    131  C   GLY A  33     -11.069 -15.555  -1.888  1.00  0.00
ATOM    132  O   GLY A  33      -9.882 -15.236  -1.814  1.00  0.00
ATOM    133  N   GLY A  34     -11.853 -15.686  -0.827  1.00  0.00
ATOM    134  CA  GLY A  34     -11.343 -15.463   0.520  1.00  0.00
ATOM    135  C   GLY A  34     -10.271 -16.483   0.879  1.00  0.00
ATOM    136  O   GLY A  34      -9.258 -16.144   1.492  1.00  0.00
ATOM    137  N   GLY A  35     -10.479 -17.735   0.501  1.00  0.00
ATOM    138  CA  GLY A  35      -9.510 -18.793   0.760  1.00  0.00
ATOM    139  C   GLY A  35      -8.215 -18.554  -0.006  1.00  0.00
ATOM    140  O   GLY A  35      -7.123 -18.757   0.523  1.00  0.00
ATOM    141  N   GLY A  36      -8.312 -18.182  -1.287  1.00  0.00
ATOM    142  CA  GLY A  36      -7.138 -17.911  -2.108  1.00  0.00
ATOM    143  C   GLY A  36      -6.324 -16.755  -1.541  1.00  0.00
ATOM    144  O   GLY A  36      -5.094 -16.803  -1.513  1.00  0.00
ATOM    145  N   GLY A  37      -7.050 -15.685  -1.126  1.00  0.00
ATOM    146  CA  GLY A  37      -6.379 -14.524  -0.555  1.00  0.00
ATOM    147  C   GLY A  37      -5.686 -14.877   0.754  1.00  0.00
ATOM    148  O   GLY A  37      -4.568 -14.432   1.015  1.00  0.00
ATOM    149  N   GLY A  38      -6.334 -15.658   1.581  1.00  0.00
ATOM    150  CA  GLY A  38      -5.763 -16.102   2.846  1.00  0.00
ATOM    151  C   GLY A  38      -4.510 -16.940   2.622  1.00  0.00
ATOM    152  O   GLY A  38      -3.523 -16.804   3.344  1.00  0.00
ATOM    153  N   GLY A  39      -4.548 -17.812   1.631  1.00  0.00
ATOM    154  CA  GLY A  39      -3.396 -18.637   1.289  1.00  0.00
ATOM    155  C   GLY A  39      -2.216 -17.781   0.846  1.00  0.00
ATOM    156  O   GLY A  39      -1.073 -18.040   1.221  1.00  0.00
ATOM    157  N   GLY A  40      -2.499 -16.754   0.034  1.00  0.00
ATOM    158  CA  GLY A  40      -1.453 -15.862  -0.452  1.00  0.00
ATOM    159  C   GLY A  40      -0.805 -15.097   0.694  1.00  0.00
ATOM    160  O   GLY A  40       0.413 -14.919   0.724  1.00  0.00
ATOM    161  N   GLY A  41      -1.647 -14.597   1.608  1.00  0.00
ATOM    162  CA  GLY A  41      -1.149 -13.860   2.763  1.00  0.00
ATOM    163  C   GLY A  41      -0.298 -14.750   3.660  1.00  0.00
ATOM    164  O   GLY A  41       0.744 -14.328   4.161  1.00  0.00
ATOM    165  N   GLY A  42      -0.740 -15.978   3.844  1.00  0.00
ATOM    166  CA  GLY A  42      -0.017 -16.943   4.663  1.00  0.00
ATOM    167  C   GLY A  42       1.342 -17.269   4.059  1.00  0.00
ATOM    168  O   GLY A  42       2.340 -17.377   4.773  1.00  0.00
ATOM    169  N   GLY A  43       1.365 -17.505   2.728  1.00  0.00
ATOM    170  CA  GLY A  43       2.611 -17.790   2.026  1.00  0.00
ATOM    171  C   GLY A  43       3.597 -16.638   2.165  1.00  0.00
ATOM    172  O   GLY A  43       4.790 -16.852   2.382  1.00  0.00
ATOM    173  N   GLY A  44       3.089 -15.411   1.989  1.00  0.00
ATOM    174  CA  GLY A  44       3.928 -14.227   2.125  1.00  0.00
ATOM    175  C   GLY A  44       4.443 -14.078   3.551  1.00  0.00
ATOM    176  O   GLY A  44       5.589 -13.686   3.770  1.00  0.00
ATOM    177  N   GLY A  45       3.568 -14.377   4.521  1.00  0.00
ATOM    178  CA  GLY A  45       3.954 -14.319   5.926  1.00  0.00
ATOM    179  C   GLY A  45       5.111 -15.265   6.219  1.00  0.00
ATOM    180  O   GLY A  45       6.029 -14.926   6.966  1.00  0.00
ATOM    181  N   GLY A  46       5.111 -16.386   5.594  1.00  0.00
ATOM    182  CA  GLY A  46       6.191 -17.356   5.728  1.00  0.00
ATOM    183  C   GLY A  46       7.485 -16.827   5.122  1.00  0.00
ATOM    184  O   GLY A  46       8.571 -17.057   5.656  1.00  0.00
ATOM    185  N   GLY A  47       7.316 -15.828   4.195  1.00  0.00
ATOM    186  CA  GLY A  47       8.474 -15.195   3.575  1.00  0.00
ATOM    187  C   GLY A  47       8.985 -14.035   4.420  1.00  0.00
ATOM    188  O   GLY A  47      10.193 -13.847   4.567  1.00  0.00
ATOM    189  N   GLY A  48       7.968 -13.254   4.992  1.00  0.00
ATOM    190  CA  GLY A  48       8.319 -12.174   5.906  1.00  0.00
ATOM    191  C   GLY A  48       7.123 -11.270   6.176  1.00  0.00
ATOM    192  O   GLY A  48       6.237 -11.129   5.334  1.00  0.00
ATOM    193  N   GLY A  49       7.288 -10.359   7.101  1.00  0.00
ATOM    194  CA  GLY A  49       6.211  -9.441   7.449  1.00  0.00
ATOM    195  C   GLY A  49       5.910  -8.484   6.303  1.00  0.00
ATOM    196  O   GLY A  49       4.750  -8.176   6.027  1.00  0.00
ATOM    197  N   GLY A  50       6.945  -7.934   5.679  1.00  0.00
ATOM    198  CA  GLY A  50       6.762  -7.016   4.562  1.00  0.00
ATOM    199  C   GLY A  50       5.975  -7.671   3.434  1.00  0.00
ATOM    200  O   GLY A  50       5.100  -7.049   2.832  1.00  0.00
ATOM    201  N   GLY A  51       6.385  -8.928   3.143  1.00  0.00
ATOM    202  CA  GLY A  51       5.707  -9.686   2.098  1.00  0.00
ATOM    203  C   GLY A  51       4.255  -9.957   2.467  1.00  0.00
ATOM    204  O   GLY A  51       3.367  -9.902   1.616  1.00  0.00
ATOM    205  N   GLY A  52       4.006 -10.228   3.756  1.00  0.00
ATOM    206  CA  GLY A  52       2.656 -10.490   4.240  1.00  0.00
ATOM    207  C   GLY A  52       1.747  -9.288   4.015  1.00  0.00
ATOM    208  O   GLY A  52       0.601  -9.435   3.591  1.00  0.00
ATOM    209  N   GLY A  53       2.232  -8.108   4.319  1.00  0.00
ATOM    210  CA  GLY A  53       1.448  -6.889   4.165  1.00  0.00
ATOM    211  C   GLY A  53       1.185  -6.585   2.696  1.00  0.00
ATOM    212  O   GLY A  53       0.084  -6.177   2.324  1.00  0.00
ATOM    213  N   GLY A  54       2.254  -6.832   1.866  1.00  0.00
ATOM    214  CA  GLY A  54       2.091  -6.634   0.431  1.00  0.00
ATOM    215  C   GLY A  54       1.086  -7.621  -0.150  1.00  0.00
ATOM    216  O   GLY A  54       0.266  -7.262  -0.995  1.00  0.00
ATOM    217  N   GLY A  55       1.179  -8.910   0.378  1.00  0.00
ATOM    218  CA  GLY A  55       0.242  -9.930  -0.079  1.00  0.00
ATOM    219  C   GLY A  55      -1.187  -9.584   0.320  1.00  0.00
ATOM    220  O   GLY A  55      -2.123  -9.787  -0.453  1.00  0.00
ATOM    221  N   GLY A  56      -1.369  -9.067   1.539  1.00  0.00
ATOM    222  CA  GLY A  56      -2.695  -8.663   1.989  1.00  0.00
ATOM    223  C   GLY A  56      -3.300  -7.622   1.056  1.00  0.00
ATOM    224  O   GLY A  56      -4.486  -7.680   0.731  1.00  0.00
ATOM    225  N   GLY A  57      -2.456  -6.652   0.636  1.00  0.00
ATOM    226  CA  GLY A  57      -2.911  -5.640  -0.309  1.00  0.00
ATOM    227  C   GLY A  57      -3.268  -6.262  -1.653  1.00  0.00
ATOM    228  O   GLY A  57      -4.270  -5.899  -2.269  1.00  0.00
ATOM    229  N   GLY A  58      -2.386  -7.190  -2.111  1.00  0.00
ATOM    230  CA  GLY A  58      -2.644  -7.890  -3.363  1.00  0.00
ATOM    231  C   GLY A  58      -3.941  -8.687  -3.292  1.00  0.00
ATOM    232  O   GLY A  58      -4.715  -8.717  -4.248  1.00  0.00
ATOM    233  N   GLY A  59      -4.189  -9.316  -2.138  1.00  0.00
ATOM    234  CA  GLY A  59      -5.423 -10.069  -1.953  1.00  0.00
ATOM    235  C   GLY A  59      -6.643  -9.162  -2.058  1.00  0.00
ATOM    236  O   GLY A  59      -7.653  -9.531  -2.657  1.00  0.00
ATOM    237  N   GLY A  60      -6.541  -7.963  -1.449  1.00  0.00
ATOM    238  CA  GLY A  60      -7.635  -7.004  -1.533  1.00  0.00
ATOM    239  C   GLY A  60      -7.898  -6.594  -2.977  1.00  0.00
ATOM    240  O   GLY A  60      -9.048  -6.465  -3.396  1.00  0.00
ATOM    241  N   GLY A  61      -6.816  -6.470  -3.746  1.00  0.00
ATOM    242  CA  GLY A  61      -6.942  -6.163  -5.166  1.00  0.00
ATOM    243  C   GLY A  61      -7.655  -7.285  -5.910  1.00  0.00
ATOM    244  O   GLY A  61      -8.507  -7.034  -6.762  1.00  0.00
ATOM    245  N   GLY A  62      -7.260  -8.529  -5.564  1.00  0.00
ATOM    246  CA  GLY A  62      -7.864  -9.699  -6.191  1.00  0.00
ATOM    247  C   GLY A  62      -9.356  -9.775  -5.892  1.00  0.00
ATOM    248  O   GLY A  62     -10.159 -10.100  -6.767  1.00  0.00
ATOM    249  N   GLY A  63      -9.721  -9.497  -4.648  1.00  0.00
ATOM    250  CA  GLY A  63     -11.127  -9.509  -4.261  1.00  0.00
ATOM    251  C   GLY A  63     -11.917  -8.454  -5.025  1.00  0.00
ATOM    252  O   GLY A  63     -13.037  -8.705  -5.470  1.00  0.00
ATOM    253  N   GLY A  64     -11.346  -7.246  -5.113  1.00  0.00
ATOM    254  CA  GLY A  64     -12.009  -6.168  -5.838  1.00  0.00
ATOM    255  C   GLY A  64     -12.153  -6.507  -7.316  1.00  0.00
ATOM    256  O   GLY A  64     -13.185  -6.232  -7.928  1.00  0.00
ATOM    257  N   GLY A  65     -11.101  -7.092  -7.896  1.00  0.00
ATOM    258  CA  GLY A  65     -11.142  -7.503  -9.294  1.00  0.00
ATOM    259  C   GLY A  65     -12.222  -8.552  -9.528  1.00  0.00
ATOM    260  O   GLY A  65     -12.912  -8.529 -10.548  1.00  0.00
ATOM    261  N   GLY A  66     -12.310  -9.512  -8.601  1.00  0.00
ATOM    262  CA  GLY A  66     -13.285 -10.587  -8.738  1.00  0.00
ATOM    263  C   GLY A  66     -14.707 -10.063  -8.591  1.00  0.00
ATOM    264  O   GLY A  66     -15.620 -10.515  -9.282  1.00  0.00
ATOM    265  N   GLY A  67     -14.959  -9.147  -7.829  1.00  0.00
ATOM    266  CA  GLY A  67     -16.289  -8.564  -7.701  1.00  0.00
ATOM    267  C   GLY A  67     -16.569  -7.579  -8.829  1.00  0.00
ATOM    268  O   GLY A  67     -17.592  -7.671  -9.507  1.00  0.00
ATOM    269  N   ALA B  68      16.394   4.995  35.045  1.00  1.00
ATOM    270  CA  ALA B  68      14.941   5.080  35.132  1.00  1.00
ATOM    271  C   ALA B  68      14.276   4.351  33.972  1.00  1.00
ATOM    272  O   ALA B  68      14.759   4.395  32.840  1.00  1.00
ATOM    273  N   ASP B  69      13.113   3.702  34.215  1.00  1.00
ATOM    274  CA  ASP B  69      12.407   3.041  33.124  1.00  1.00
ATOM    275  C   ASP B  69      12.061   4.027  32.015  1.00  1.00
ATOM    276  O   ASP B  69      11.678   5.166  32.281  1.00  1.00
ATOM    277  N   THR B  70      11.798   3.423  30.796  1.00  1.00
ATOM    278  CA  THR B  70      11.447   4.219  29.626  1.00  1.00
ATOM    279  C   THR B  70      10.457   3.482  28.735  1.00  1.00
ATOM    280  O   THR B  70      10.481   2.254  28.647  1.00  1.00
ATOM    281  N   ILE B  71       9.748   4.193  27.951  1.00  1.00
ATOM    282  CA  ILE B  71       8.859   3.786  26.869  1.00  1.00
ATOM    283  C   ILE B  71       8.966   4.735  25.682  1.00  1.00
ATOM    284  O   ILE B  71       9.053   5.951  25.853  1.00  1.00
ATOM    285  N   CYS B  72       9.163   4.219  24.510  1.00  1.00
ATOM    286  CA  CYS B  72       9.279   4.982  23.273  1.00  1.00
ATOM    287  C   CYS B  72       8.192   4.590  22.280  1.00  1.00
ATOM    288  O   CYS B  72       7.850   3.415  22.151  1.00  1.00
ATOM    289  N   ILE B  73       7.606   5.663  21.583  1.00  1.00
ATOM    290  CA  ILE B  73       6.674   5.457  20.481  1.00  1.00
ATOM    291  C   ILE B  73       7.396   5.462  19.140  1.00  1.00
ATOM    292  O   ILE B  73       8.171   6.372  18.845  1.00  1.00
ATOM    293  N   GLY B  74       7.361   4.378  18.409  1.00  1.00
ATOM    294  CA  GLY B  74       8.111   4.292  17.161  1.00  1.00
ATOM    295  C   GLY B  74       7.216   3.853  16.010  1.00  1.00
ATOM    296  O   GLY B  74       6.048   3.517  16.211  1.00  1.00
ATOM    297  N   TYR B  75       7.902   3.299  14.951  1.00  1.00
ATOM    298  CA  TYR B  75       7.290   2.774  13.736  1.00  1.00
ATOM    299  C   TYR B  75       8.091   1.605  13.177  1.00  1.00
ATOM    300  O   TYR B  75       9.314   1.560  13.307  1.00  1.00
ATOM    301  N   HIS B  76       7.422   0.758  12.349  1.00  1.00
ATOM    302  CA  HIS B  76       8.039  -0.404  11.720  1.00  1.00
ATOM    303  C   HIS B  76       9.076   0.015  10.686  1.00  1.00
ATOM    304  O   HIS B  76       8.879   0.984   9.953  1.00  1.00
ATOM    305  N   ALA B  77      10.082  -0.828  10.536  1.00  1.00
ATOM    306  CA  ALA B  77      11.089  -0.846   9.483  1.00  1.00
ATOM    307  C   ALA B  77      11.468  -2.273   9.108  1.00  1.00
ATOM    308  O   ALA B  77      11.476  -3.166   9.954  1.00  1.00
ATOM    309  N   ASN B  78      11.749  -2.532   7.907  1.00  1.00
ATOM    310  CA  ASN B  78      12.127  -3.860   7.437  1.00  1.00
ATOM    311  C   ASN B  78      13.231  -3.781   6.391  1.00  1.00
ATOM    312  O   ASN B  78      13.472  -2.725   5.808  1.00  1.00
ATOM    313  N   ASN B  79      13.472  -4.825   5.692  1.00  1.00
ATOM    314  CA  ASN B  79      14.506  -4.946   4.671  1.00  1.00
ATOM    315  C   ASN B  79      13.930  -4.737   3.276  1.00  1.00
ATOM    316  O   ASN B  79      14.669  -4.552   2.310  1.00  1.00
ATOM    317  N   SER B  80      12.816  -4.160   3.125  1.00  1.00
ATOM    318  CA  SER B  80      12.220  -3.846   1.831  1.00  1.00
ATOM    319  C   SER B  80      13.033  -2.790   1.093  1.00  1.00
ATOM    320  O   SER B  80      13.434  -1.783   1.675  1.00  1.00
ATOM    321  N   THR B  81      13.197  -3.000  -0.233  1.00  1.00
ATOM    322  CA  THR B  81      13.914  -2.042  -1.066  1.00  1.00
ATOM    323  C   THR B  81      13.010  -1.468  -2.149  1.00  1.00
ATOM    324  O   THR B  81      13.284  -0.401  -2.698  1.00  1.00
ATOM    325  N   ASP B  82      11.697  -1.816  -2.056  1.00  1.00
ATOM    326  CA  ASP B  82      10.692  -1.244  -2.944  1.00  1.00
ATOM    327  C   ASP B  82      10.594   0.265  -2.766  1.00  1.00
ATOM    328  O   ASP B  82      10.644   0.772  -1.645  1.00  1.00
ATOM    329  N   THR B  83      10.401   0.954  -3.909  1.00  1.00
ATOM    330  CA  THR B  83      10.250   2.404  -3.893  1.00  1.00
ATOM    331  C   THR B  83       8.978   2.833  -4.611  1.00  1.00
ATOM    332  O   THR B  83       8.569   2.214  -5.594  1.00  1.00
ATOM    333  N   VAL B  84       8.469   3.924  -4.230  1.00  1.00
ATOM    334  CA  VAL B  84       7.334   4.619  -4.824  1.00  1.00
ATOM    335  C   VAL B  84       7.647   6.093  -5.050  1.00  1.00
ATOM    336  O   VAL B  84       8.406   6.699  -4.294  1.00  1.00
ATOM    337  N   ASP B  85       6.939   6.734  -5.879  1.00  1.00
ATOM    338  CA  ASP B  85       6.992   8.178  -6.076  1.00  1.00
ATOM    339  C   ASP B  85       5.751   8.857  -5.510  1.00  1.00
ATOM    340  O   ASP B  85       4.658   8.293  -5.534  1.00  1.00
ATOM    341  N   THR B  86       5.966  10.062  -5.030  1.00  1.00
ATOM    342  CA  THR B  86       4.891  10.962  -4.629  1.00  1.00
ATOM    343  C   THR B  86       4.914  12.246  -5.448  1.00  1.00
ATOM    344  O   THR B  86       5.967  12.670  -5.927  1.00  1.00
ATOM    345  N   VAL B  87       4.141  13.171  -5.247  1.00  1.00
ATOM    346  CA  VAL B  87       4.204  14.474  -5.900  1.00  1.00
ATOM    347  C   VAL B  87       5.383  15.290  -5.386  1.00  1.00
ATOM    348  O   VAL B  87       6.057  15.976  -6.154  1.00  1.00
ATOM    349  N   LEU B  88       5.794  15.175  -4.249  1.00  1.00
ATOM    350  CA  LEU B  88       6.884  15.931  -3.645  1.00  1.00
ATOM    351  C   LEU B  88       8.180  15.127  -3.646  1.00  1.00
ATOM    352  O   LEU B  88       9.267  15.683  -3.802  1.00  1.00
ATOM    353  N   GLU B  89       8.315  14.005  -3.941  1.00  1.00
ATOM    354  CA  GLU B  89       9.412  13.081  -3.679  1.00  1.00
ATOM    355  C   GLU B  89       9.408  11.926  -4.672  1.00  1.00
ATOM    356  O   GLU B  89       8.374  11.301  -4.908  1.00  1.00
ATOM    357  N   LYS B  90      10.580  11.653  -5.252  1.00  1.00
ATOM    358  CA  LYS B  90      10.773  10.477  -6.092  1.00  1.00
ATOM    359  C   LYS B  90      11.640   9.438  -5.394  1.00  1.00
ATOM    360  O   LYS B  90      12.686   9.764  -4.833  1.00  1.00
ATOM    361  N   ASN B  91      11.240   8.110  -5.645  1.00  1.00
ATOM    362  CA  ASN B  91      12.165   7.076  -5.198  1.00  1.00
ATOM    363  C   ASN B  91      12.190   6.979  -3.678  1.00  1.00
ATOM    364  O   ASN B  91      13.256   7.016  -3.062  1.00  1.00
ATOM    365  N   VAL B  92      11.047   7.075  -2.994  1.00  1.00
ATOM    366  CA  VAL B  92      10.845   6.790  -1.579  1.00  1.00
ATOM    367  C   VAL B  92      10.803   5.290  -1.319  1.00  1.00
ATOM    368  O   VAL B  92      10.005   4.569  -1.918  1.00  1.00
ATOM    369  N   THR B  93      11.855   4.804  -0.516  1.00  1.00
ATOM    370  CA  THR B  93      11.780   3.411  -0.092  1.00  1.00
ATOM    371  C   THR B  93      10.725   3.221   0.990  1.00  1.00
ATOM    372  O   THR B  93      10.708   3.943   1.987  1.00  1.00
ATOM    373  N   VAL B  94       9.866   2.260   0.838  1.00  1.00
ATOM    374  CA  VAL B  94       8.745   2.037   1.743  1.00  1.00
ATOM    375  C   VAL B  94       8.725   0.602   2.252  1.00  1.00
ATOM    376  O   VAL B  94       9.086  -0.328   1.531  1.00  1.00
ATOM    377  N   THR B  95       8.120   0.368   3.419  1.00  1.00
ATOM    378  CA  THR B  95       8.031  -0.953   4.031  1.00  1.00
ATOM    379  C   THR B  95       7.063  -1.849   3.270  1.00  1.00
ATOM    380  O   THR B  95       7.314  -3.041   3.093  1.00  1.00
ATOM    381  N   HIS B  96       6.097  -1.535   2.737  1.00  1.00
ATOM    382  CA  HIS B  96       5.068  -2.292   2.033  1.00  1.00
ATOM    383  C   HIS B  96       4.490  -1.489   0.875  1.00  1.00
ATOM    384  O   HIS B  96       4.357  -0.268   0.959  1.00  1.00
ATOM    385  N   SER B  97       4.286  -2.196  -0.255  1.00  1.00
ATOM    386  CA  SER B  97       3.706  -1.620  -1.462  1.00  1.00
ATOM    387  C   SER B  97       3.149  -2.703  -2.376  1.00  1.00
ATOM    388  O   SER B  97       3.573  -3.858  -2.317  1.00  1.00
ATOM    389  N   VAL B  98       2.430  -2.356  -3.375  1.00  1.00
ATOM    390  CA  VAL B  98       1.765  -3.220  -4.343  1.00  1.00
ATOM    391  C   VAL B  98       1.912  -2.677  -5.758  1.00  1.00
ATOM    392  O   VAL B  98       1.781  -1.475  -5.989  1.00  1.00
ATOM    393  N   ASN B  99       2.345  -3.610  -6.738  1.00  1.00
ATOM    394  CA  ASN B  99       2.353  -3.188  -8.133  1.00  1.00
ATOM    395  C   ASN B  99       0.952  -3.227  -8.729  1.00  1.00
ATOM    396  O   ASN B  99       0.242  -4.225  -8.607  1.00  1.00
ATOM    397  N   LEU B 100       0.537  -2.119  -9.399  1.00  1.00
ATOM    398  CA  LEU B 100      -0.779  -2.017 -10.018  1.00  1.00
ATOM    399  C   LEU B 100      -0.685  -2.136 -11.536  1.00  1.00
ATOM    400  O   LEU B 100      -1.666  -2.461 -12.205  1.00  1.00
ATOM    401  N   LEU B 101       0.398  -2.281 -12.079  1.00  1.00
ATOM    402  CA  LEU B 101       0.698  -2.367 -13.503  1.00  1.00
ATOM    403  C   LEU B 101       1.236  -3.746 -13.871  1.00  1.00
ATOM    404  O   LEU B 101       2.224  -4.209 -13.301  1.00  1.00
ATOM    405  N   GLU B 102       0.351  -4.481 -14.668  1.00  1.00
ATOM    406  CA  GLU B 102       0.744  -5.789 -15.179  1.00  1.00
ATOM    407  C   GLU B 102       1.597  -5.657 -16.434  1.00  1.00
ATOM    408  O   GLU B 102       1.264  -4.901 -17.346  1.00  1.00
ATOM    409  N   ASP B 103       2.756  -6.319 -16.441  1.00  1.00
ATOM    410  CA  ASP B 103       3.669  -6.238 -17.575  1.00  1.00
ATOM    411  C   ASP B 103       4.095  -7.626 -18.038  1.00  1.00
ATOM    412  O   ASP B 103       4.505  -7.809 -19.184  1.00  1.00
ATOM    413  N   SER B 104       3.511  -8.629 -17.511  1.00  1.00
ATOM    414  CA  SER B 104       3.751 -10.041 -17.784  1.00  1.00
ATOM    415  C   SER B 104       2.584 -10.661 -18.543  1.00  1.00
ATOM    416  O   SER B 104       1.422 -10.432 -18.208  1.00  1.00
ATOM    417  N   HIS B 105       2.867 -11.281 -19.639  1.00  1.00
ATOM    418  CA  HIS B 105       1.971 -12.129 -20.417  1.00  1.00
ATOM    419  C   HIS B 105       2.589 -13.498 -20.669  1.00  1.00
ATOM    420  O   HIS B 105       3.790 -13.613 -20.911  1.00  1.00
ATOM    421  N   ASN B 106       2.003 -14.476 -20.896  1.00  1.00
ATOM    422  CA  ASN B 106       2.455 -15.846 -21.110  1.00  1.00
ATOM    423  C   ASN B 106       2.896 -16.061 -22.552  1.00  1.00
ATOM    424  O   ASN B 106       3.606 -17.019 -22.857  1.00  1.00
ATOM    425  N   GLY B 107       2.995 -15.269 -23.399  1.00  1.00
ATOM    426  CA  GLY B 107       3.545 -15.324 -24.748  1.00  1.00
ATOM    427  C   GLY B 107       2.850 -16.392 -25.583  1.00  1.00
ATOM    428  O   GLY B 107       3.457 -16.989 -26.473  1.00  1.00
ATOM    429  N   LYS B 108       1.629 -16.731 -25.391  1.00  1.00
ATOM    430  CA  LYS B 108       0.870 -17.768 -26.079  1.00  1.00
ATOM    431  C   LYS B 108      -0.504 -17.259 -26.496  1.00  1.00
ATOM    432  O   LYS B 108      -1.123 -16.464 -25.789  1.00  1.00
ATOM    433  N   LEU B 109      -1.006 -17.752 -27.694  1.00  1.00
ATOM    434  CA  LEU B 109      -2.436 -17.644 -27.957  1.00  1.00
ATOM    435  C   LEU B 109      -3.213 -18.741 -27.237  1.00  1.00
ATOM    436  O   LEU B 109      -2.848 -19.915 -27.297  1.00  1.00
ATOM    437  N   CYS B 110      -4.208 -18.407 -26.521  1.00  1.00
ATOM    438  CA  CYS B 110      -4.946 -19.330 -25.667  1.00  1.00
ATOM    439  C   CYS B 110      -6.426 -19.348 -26.025  1.00  1.00
ATOM    440  O   CYS B 110      -6.989 -18.331 -26.429  1.00  1.00
ATOM    441  N   ARG B 111      -7.144 -20.425 -25.568  1.00  1.00
ATOM    442  CA  ARG B 111      -8.600 -20.350 -25.602  1.00  1.00
ATOM    443  C   ARG B 111      -9.119 -19.288 -24.642  1.00  1.00
ATOM    444  O   ARG B 111      -8.613 -19.142 -23.529  1.00  1.00
ATOM    445  N   LEU B 112     -10.266 -18.699 -25.043  1.00  1.00
ATOM    446  CA  LEU B 112     -10.992 -17.781 -24.173  1.00  1.00
ATOM    447  C   LEU B 112     -12.239 -18.441 -23.593  1.00  1.00
ATOM    448  O   LEU B 112     -13.122 -18.878 -24.331  1.00  1.00
ATOM    449  N   LYS B 113     -12.313 -18.575 -22.233  1.00  1.00
ATOM    450  CA  LYS B 113     -13.547 -19.149 -21.711  1.00  1.00
ATOM    451  C   LYS B 113     -13.788 -20.543 -22.276  1.00  1.00
ATOM    452  O   LYS B 113     -14.932 -20.972 -22.429  1.00  1.00
ATOM    453  N   GLY B 114     -12.654 -21.265 -22.770  1.00  1.00
ATOM    454  CA  GLY B 114     -12.730 -22.666 -23.166  1.00  1.00
ATOM    455  C   GLY B 114     -12.835 -22.806 -24.679  1.00  1.00
ATOM    456  O   GLY B 114     -12.555 -23.868 -25.235  1.00  1.00
ATOM    457  N   ILE B 115     -13.025 -21.862 -25.421  1.00  1.00
ATOM    458  CA  ILE B 115     -13.177 -21.838 -26.871  1.00  1.00
ATOM    459  C   ILE B 115     -11.899 -21.364 -27.551  1.00  1.00
ATOM    460  O   ILE B 115     -11.348 -20.321 -27.201  1.00  1.00
ATOM    461  N   ALA B 116     -11.402 -22.207 -28.541  1.00  1.00
ATOM    462  CA  ALA B 116     -10.210 -21.844 -29.298  1.00  1.00
ATOM    463  C   ALA B 116     -10.535 -20.820 -30.379  1.00  1.00
ATOM    464  O   ALA B 116     -11.545 -20.935 -31.073  1.00  1.00
ATOM    465  N   PRO B 117      -9.587 -19.885 -30.624  1.00  1.00
ATOM    466  CA  PRO B 117      -9.738 -18.941 -31.724  1.00  1.00
ATOM    467  C   PRO B 117      -9.752 -19.658 -33.068  1.00  1.00
ATOM    468  O   PRO B 117      -8.985 -20.596 -33.289  1.00  1.00
ATOM    469  N   SER B 118     -17.495 -22.012 -35.095  1.00  1.00
ATOM    470  CA  SER B 118     -17.428 -21.287 -33.833  1.00  1.00
ATOM    471  C   SER B 118     -15.986 -20.975 -33.452  1.00  1.00
ATOM    472  O   SER B 118     -15.093 -21.803 -33.635  1.00  1.00
ATOM    473  N   TRP B 119     -15.828 -19.809 -32.892  1.00  1.00
ATOM    474  CA  TRP B 119     -14.539 -19.362 -32.377  1.00  1.00
ATOM    475  C   TRP B 119     -14.708 -18.210 -31.395  1.00  1.00
ATOM    476  O   TRP B 119     -15.586 -17.363 -31.561  1.00  1.00
ATOM    477  N   SER B 120     -13.661 -17.973 -30.567  1.00  1.00
ATOM    478  CA  SER B 120     -13.701 -16.937 -29.542  1.00  1.00
ATOM    479  C   SER B 120     -13.036 -15.656 -30.028  1.00  1.00
ATOM    480  O   SER B 120     -13.338 -14.566 -29.543  1.00  1.00
ATOM    481  N   TYR B 121     -12.505 -15.553 -30.975  1.00  1.00
ATOM    482  CA  TYR B 121     -11.772 -14.509 -31.680  1.00  1.00
ATOM    483  C   TYR B 121     -11.185 -15.032 -32.984  1.00  1.00
ATOM    484  O   TYR B 121     -10.815 -16.202 -33.084  1.00  1.00
ATOM    485  N   ILE B 122     -10.869 -14.086 -33.893  1.00  1.00
ATOM    486  CA  ILE B 122     -10.099 -14.384 -35.095  1.00  1.00
ATOM    487  C   ILE B 122      -8.768 -13.643 -35.095  1.00  1.00
ATOM    488  O   ILE B 122      -8.696 -12.477 -34.708  1.00  1.00
ATOM    489  N   SER B 123     -16.876  -9.040 -36.627  1.00  1.00
ATOM    490  CA  SER B 123     -16.172  -9.091 -35.351  1.00  1.00
ATOM    491  C   SER B 123     -17.118  -9.457 -34.215  1.00  1.00
ATOM    492  O   SER B 123     -16.694  -9.987 -33.188  1.00  1.00
ATOM    493  N   SER B 124     -18.321  -9.434 -34.352  1.00  1.00
ATOM    494  CA  SER B 124     -19.340  -9.761 -33.363  1.00  1.00
ATOM    495  C   SER B 124     -20.092 -11.029 -33.745  1.00  1.00
ATOM    496  O   SER B 124     -20.827 -11.595 -32.935  1.00  1.00
ATOM    497  N   VAL B 125     -19.534 -11.836 -34.509  1.00  1.00
ATOM    498  CA  VAL B 125     -19.938 -13.197 -34.840  1.00  1.00
ATOM    499  C   VAL B 125     -19.141 -14.218 -34.040  1.00  1.00
ATOM    500  O   VAL B 125     -17.912 -14.253 -34.109  1.00  1.00
ATOM    501  N   SER B 126     -19.863 -15.096 -33.284  1.00  1.00
ATOM    502  CA  SER B 126     -19.215 -16.112 -32.463  1.00  1.00
ATOM    503  C   SER B 126     -19.314 -17.488 -33.110  1.00  1.00
ATOM    504  O   SER B 126     -18.449 -18.340 -32.912  1.00  1.00
ATOM    505  N   SER B 127     -20.127 -17.900 -33.722  1.00  1.00
ATOM    506  CA  SER B 127     -20.212 -19.132 -34.498  1.00  1.00
ATOM    507  C   SER B 127     -20.898 -18.894 -35.837  1.00  1.00
ATOM    508  O   SER B 127     -21.811 -18.074 -35.941  1.00  1.00
ATOM    509  N   SER B 128     -24.530 -16.320 -35.811  1.00  1.00
ATOM    510  CA  SER B 128     -24.717 -16.290 -34.365  1.00  1.00
ATOM    511  C   SER B 128     -23.878 -15.193 -33.724  1.00  1.00
ATOM    512  O   SER B 128     -22.681 -15.079 -33.988  1.00  1.00
ATOM    513  N   ARG B 129     -24.556 -14.175 -33.220  1.00  1.00
ATOM    514  CA  ARG B 129     -23.872 -13.013 -32.665  1.00  1.00
ATOM    515  C   ARG B 129     -23.443 -13.263 -31.225  1.00  1.00
ATOM    516  O   ARG B 129     -24.183 -13.856 -30.440  1.00  1.00
ATOM    517  N   GLY B 130     -22.318 -12.636 -30.874  1.00  1.00
ATOM    518  CA  GLY B 130     -21.744 -12.656 -29.534  1.00  1.00
ATOM    519  C   GLY B 130     -20.882 -11.424 -29.286  1.00  1.00
ATOM    520  O   GLY B 130     -20.105 -11.014 -30.149  1.00  1.00
ATOM    521  N   PHE B 131     -21.001 -10.814 -28.141  1.00  1.00
ATOM    522  CA  PHE B 131     -20.164  -9.675 -27.785  1.00  1.00
ATOM    523  C   PHE B 131     -18.811 -10.131 -27.253  1.00  1.00
ATOM    524  O   PHE B 131     -18.735 -11.015 -26.400  1.00  1.00
ATOM    525  N   GLY B 132     -17.745  -9.152 -27.729  1.00  1.00
ATOM    526  CA  GLY B 132     -16.452  -9.388 -27.099  1.00  1.00
ATOM    527  C   GLY B 132     -15.519 -10.155 -28.027  1.00  1.00
ATOM    528  O   GLY B 132     -14.314 -10.235 -27.785  1.00  1.00
ATOM    529  N   SER B 133     -16.009 -10.657 -29.151  1.00  1.00
ATOM    530  CA  SER B 133     -15.132 -11.179 -30.193  1.00  1.00
ATOM    531  C   SER B 133     -14.462 -10.050 -30.965  1.00  1.00
ATOM    532  O   SER B 133     -15.070  -9.010 -31.216  1.00  1.00
ATOM    533  N   GLY B 134     -13.566 -10.431 -31.855  1.00  1.00
ATOM    534  CA  GLY B 134     -12.779  -9.462 -32.609  1.00  1.00
ATOM    535  C   GLY B 134     -11.797 -10.157 -33.543  1.00  1.00
ATOM    536  O   GLY B 134     -11.463 -11.326 -33.350  1.00  1.00
ATOM    537  N   ILE B 135     -11.179  -9.415 -34.394  1.00  1.00
ATOM    538  CA  ILE B 135     -10.055  -9.856 -35.211  1.00  1.00
ATOM    539  C   ILE B 135      -8.762  -9.174 -34.781  1.00  1.00
ATOM    540  O   ILE B 135      -8.725  -7.960 -34.585  1.00  1.00
ATOM    541  N   ILE B 136      -7.770  -9.975 -34.508  1.00  1.00
ATOM    542  CA  ILE B 136      -6.441  -9.507 -34.134  1.00  1.00
ATOM    543  C   ILE B 136      -5.380 -10.036 -35.091  1.00  1.00
ATOM    544  O   ILE B 136      -5.479 -11.160 -35.582  1.00  1.00
ATOM    545  N   THR B 137      -4.343  -9.370 -35.273  1.00  1.00
ATOM    546  CA  THR B 137      -3.120  -9.828 -35.920  1.00  1.00
ATOM    547  C   THR B 137      -2.043 -10.155 -34.893  1.00  1.00
ATOM    548  O   THR B 137      -1.743  -9.346 -34.015  1.00  1.00
ATOM    549  N   SER B 138      -1.453 -11.423 -35.096  1.00  1.00
ATOM    550  CA  SER B 138      -0.552 -11.867 -34.039  1.00  1.00
ATOM    551  C   SER B 138       0.550 -12.761 -34.594  1.00  1.00
ATOM    552  O   SER B 138       0.315 -13.564 -35.497  1.00  1.00
ATOM    553  N   ASN B 139       1.716 -12.691 -33.939  1.00  1.00
ATOM    554  CA  ASN B 139       2.817 -13.564 -34.326  1.00  1.00
ATOM    555  C   ASN B 139       3.025 -14.674 -33.304  1.00  1.00
ATOM    556  O   ASN B 139       3.735 -15.646 -33.565  1.00  1.00
ATOM    557  N   ALA B 140       2.316 -14.754 -32.330  1.00  1.00
ATOM    558  CA  ALA B 140       2.303 -15.760 -31.276  1.00  1.00
ATOM    559  C   ALA B 140       1.834 -17.109 -31.807  1.00  1.00
ATOM    560  O   ALA B 140       0.914 -17.180 -32.622  1.00  1.00
ATOM    561  N   SER B 141       2.161 -18.201 -31.026  1.00  1.00
ATOM    562  CA  SER B 141       1.709 -19.540 -31.384  1.00  1.00
ATOM    563  C   SER B 141       0.572 -19.998 -30.480  1.00  1.00
ATOM    564  O   SER B 141       0.603 -19.780 -29.269  1.00  1.00
ATOM    565  N   MET B 142      -0.338 -20.840 -31.069  1.00  1.00
ATOM    566  CA  MET B 142      -1.402 -21.407 -30.250  1.00  1.00
ATOM    567  C   MET B 142      -0.870 -22.508 -29.342  1.00  1.00
ATOM    568  O   MET B 142      -0.136 -23.392 -29.785  1.00  1.00
ATOM    569  N   HIS B 143      -1.219 -22.487 -28.118  1.00  1.00
ATOM    570  CA  HIS B 143      -0.935 -23.504 -27.114  1.00  1.00
ATOM    571  C   HIS B 143      -2.218 -24.024 -26.478  1.00  1.00
ATOM    572  O   HIS B 143      -3.175 -23.274 -26.286  1.00  1.00
ATOM    573  N   GLU B 144      -2.199 -25.202 -25.927  1.00  1.00
ATOM    574  CA  GLU B 144      -3.332 -25.689 -25.150  1.00  1.00
ATOM    575  C   GLU B 144      -3.425 -24.979 -23.806  1.00  1.00
ATOM    576  O   GLU B 144      -2.599 -25.197 -22.919  1.00  1.00
ATOM    577  N   CYS B 145      -3.888 -23.842 -23.821  1.00  1.00
ATOM    578  CA  CYS B 145      -4.088 -22.961 -22.677  1.00  1.00
ATOM    579  C   CYS B 145      -5.450 -22.281 -22.736  1.00  1.00
ATOM    580  O   CYS B 145      -5.947 -21.958 -23.815  1.00  1.00
ATOM    581  N   ASN B 146      -5.950 -21.792 -21.719  1.00  1.00
ATOM    582  CA  ASN B 146      -7.181 -21.036 -21.529  1.00  1.00
ATOM    583  C   ASN B 146      -6.930 -19.769 -20.720  1.00  1.00
ATOM    584  O   ASN B 146      -6.275 -19.806 -19.679  1.00  1.00
ATOM    585  N   THR B 147      -7.614 -18.662 -21.225  1.00  1.00
ATOM    586  CA  THR B 147      -7.414 -17.370 -20.580  1.00  1.00
ATOM    587  C   THR B 147      -8.695 -16.546 -20.587  1.00  1.00
ATOM    588  O   THR B 147      -9.505 -16.650 -21.508  1.00  1.00
ATOM    589  N   LYS B 148      -8.784 -15.552 -19.817  1.00  1.00
ATOM    590  CA  LYS B 148      -9.865 -14.576 -19.753  1.00  1.00
ATOM    591  C   LYS B 148      -9.497 -13.298 -20.496  1.00  1.00
ATOM    592  O   LYS B 148     -10.370 -12.581 -20.986  1.00  1.00
ATOM    593  N   CYS B 149      -8.278 -13.222 -20.881  1.00  1.00
ATOM    594  CA  CYS B 149      -7.653 -12.045 -21.473  1.00  1.00
ATOM    595  C   CYS B 149      -6.570 -12.439 -22.469  1.00  1.00
ATOM    596  O   CYS B 149      -5.713 -13.272 -22.172  1.00  1.00
ATOM    597  N   GLN B 150      -6.737 -12.059 -23.705  1.00  1.00
ATOM    598  CA  GLN B 150      -5.810 -12.345 -24.794  1.00  1.00
ATOM    599  C   GLN B 150      -5.419 -11.071 -25.532  1.00  1.00
ATOM    600  O   GLN B 150      -6.263 -10.221 -25.814  1.00  1.00
ATOM    601  N   THR B 151      -4.156 -10.793 -25.568  1.00  1.00
ATOM    602  CA  THR B 151      -3.551  -9.776 -26.419  1.00  1.00
ATOM    603  C   THR B 151      -2.824 -10.407 -27.600  1.00  1.00
ATOM    604  O   THR B 151      -2.226 -11.476 -27.474  1.00  1.00
ATOM    605  N   PRO B 152      -2.378  -9.663 -28.562  1.00  1.00
ATOM    606  CA  PRO B 152      -1.645 -10.178 -29.713  1.00  1.00
ATOM    607  C   PRO B 152      -0.248 -10.637 -29.316  1.00  1.00
ATOM    608  O   PRO B 152       0.277 -11.605 -29.864  1.00  1.00
ATOM    609  N   LEU B 153       0.247 -10.418 -28.257  1.00  1.00
ATOM    610  CA  LEU B 153       1.572 -10.784 -27.772  1.00  1.00
ATOM    611  C   LEU B 153       1.507 -12.004 -26.859  1.00  1.00
ATOM    612  O   LEU B 153       2.439 -12.807 -26.813  1.00  1.00
ATOM    613  N   GLY B 154       0.355 -12.283 -26.280  1.00  1.00
ATOM    614  CA  GLY B 154       0.215 -13.329 -25.274  1.00  1.00
ATOM    615  C   GLY B 154      -1.010 -13.092 -24.401  1.00  1.00
ATOM    616  O   GLY B 154      -1.441 -11.954 -24.215  1.00  1.00
ATOM    617  N   ALA B 155      -1.388 -14.148 -23.614  1.00  1.00
ATOM    618  CA  ALA B 155      -2.505 -14.031 -22.684  1.00  1.00
ATOM    619  C   ALA B 155      -2.053 -13.449 -21.351  1.00  1.00
ATOM    620  O   ALA B 155      -0.975 -13.775 -20.854  1.00  1.00
ATOM    621  N   ILE B 156      -3.009 -12.752 -20.706  1.00  1.00
ATOM    622  CA  ILE B 156      -2.790 -12.165 -19.389  1.00  1.00
ATOM    623  C   ILE B 156      -3.639 -12.856 -18.330  1.00  1.00
ATOM    624  O   ILE B 156      -4.843 -13.038 -18.508  1.00  1.00
ATOM    625  N   ASN B 157      -3.062 -13.362 -17.337  1.00  1.00
ATOM    626  CA  ASN B 157      -3.710 -13.906 -16.149  1.00  1.00
ATOM    627  C   ASN B 157      -3.332 -13.114 -14.904  1.00  1.00
ATOM    628  O   ASN B 157      -2.165 -13.070 -14.514  1.00  1.00
ATOM    629  N   SER B 158      -4.261 -11.973 -14.695  1.00  1.00
ATOM    630  CA  SER B 158      -3.867 -10.986 -13.697  1.00  1.00
ATOM    631  C   SER B 158      -5.086 -10.318 -13.073  1.00  1.00
ATOM    632  O   SER B 158      -6.111 -10.138 -13.730  1.00  1.00
ATOM    633  N   SER B 159      -4.955  -9.923 -11.783  1.00  1.00
ATOM    634  CA  SER B 159      -5.995  -9.174 -11.089  1.00  1.00
ATOM    635  C   SER B 159      -5.628  -7.700 -10.972  1.00  1.00
ATOM    636  O   SER B 159      -6.495  -6.847 -10.783  1.00  1.00
ATOM    637  N   LEU B 160      -4.437  -7.376 -11.428  1.00  1.00
ATOM    638  CA  LEU B 160      -4.025  -5.979 -11.501  1.00  1.00
ATOM    639  C   LEU B 160      -4.978  -5.167 -12.370  1.00  1.00
ATOM    640  O   LEU B 160      -5.340  -5.585 -13.470  1.00  1.00
ATOM    641  N   PRO B 161      -5.141  -3.894 -12.024  1.00  1.00
ATOM    642  CA  PRO B 161      -6.081  -3.012 -12.705  1.00  1.00
ATOM    643  C   PRO B 161      -5.490  -2.472 -14.001  1.00  1.00
ATOM    644  O   PRO B 161      -6.200  -2.295 -14.991  1.00  1.00
ATOM    645  N   TYR B 162      -4.325  -2.347 -14.232  1.00  1.00
ATOM    646  CA  TYR B 162      -3.643  -1.763 -15.381  1.00  1.00
ATOM    647  C   TYR B 162      -2.633  -2.736 -15.975  1.00  1.00
ATOM    648  O   TYR B 162      -2.032  -3.536 -15.258  1.00  1.00
ATOM    649  N   GLN B 163      -2.389  -2.505 -17.287  1.00  1.00
ATOM    650  CA  GLN B 163      -1.377  -3.229 -18.048  1.00  1.00
ATOM    651  C   GLN B 163      -0.777  -2.352 -19.139  1.00  1.00
ATOM    652  O   GLN B 163      -1.475  -1.548 -19.757  1.00  1.00
ATOM    653  N   ASN B 164       0.448  -2.487 -19.419  1.00  1.00
ATOM    654  CA  ASN B 164       1.187  -1.776 -20.455  1.00  1.00
ATOM    655  C   ASN B 164       1.716  -2.736 -21.513  1.00  1.00
ATOM    656  O   ASN B 164       2.187  -2.314 -22.569  1.00  1.00
ATOM    657  N   ILE B 165       1.000  -3.880 -21.693  1.00  1.00
ATOM    658  CA  ILE B 165       1.404  -4.898 -22.655  1.00  1.00
ATOM    659  C   ILE B 165       0.913  -4.557 -24.056  1.00  1.00
ATOM    660  O   ILE B 165       1.635  -4.733 -25.037  1.00  1.00
ATOM    661  N   HIS B 166      -0.278  -4.230 -24.321  1.00  1.00
ATOM    662  CA  HIS B 166      -0.935  -4.069 -25.613  1.00  1.00
ATOM    663  C   HIS B 166      -2.336  -3.494 -25.451  1.00  1.00
ATOM    664  O   HIS B 166      -3.066  -3.861 -24.530  1.00  1.00
ATOM    665  N   PRO B 167      -2.688  -2.577 -26.446  1.00  1.00
ATOM    666  CA  PRO B 167      -4.002  -1.949 -26.383  1.00  1.00
ATOM    667  C   PRO B 167      -5.061  -2.817 -27.051  1.00  1.00
ATOM    668  O   PRO B 167      -6.225  -2.809 -26.653  1.00  1.00
ATOM    669  N   VAL B 168      -4.729  -3.691 -27.863  1.00  1.00
ATOM    670  CA  VAL B 168      -5.601  -4.714 -28.427  1.00  1.00
ATOM    671  C   VAL B 168      -5.815  -5.859 -27.445  1.00  1.00
ATOM    672  O   VAL B 168      -4.856  -6.454 -26.953  1.00  1.00
ATOM    673  N   THR B 169      -7.115  -6.055 -27.057  1.00  1.00
ATOM    674  CA  THR B 169      -7.484  -7.017 -26.026  1.00  1.00
ATOM    675  C   THR B 169      -8.770  -7.749 -26.390  1.00  1.00
ATOM    676  O   THR B 169      -9.697  -7.158 -26.944  1.00  1.00
ATOM    677  N   ILE B 170      -8.749  -9.048 -26.129  1.00  1.00
ATOM    678  CA  ILE B 170      -9.938  -9.884 -26.241  1.00  1.00
ATOM    679  C   ILE B 170     -10.377 -10.402 -24.878  1.00  1.00
ATOM    680  O   ILE B 170      -9.565 -10.910 -24.105  1.00  1.00
ATOM    681  N   GLY B 171     -11.448  -9.979 -24.361  1.00  1.00
ATOM    682  CA  GLY B 171     -11.996 -10.572 -23.147  1.00  1.00
ATOM    683  C   GLY B 171     -12.063  -9.552 -22.018  1.00  1.00
ATOM    684  O   GLY B 171     -11.601  -8.420 -22.162  1.00  1.00
ATOM    685  N   GLU B 172     -12.002  -9.750 -20.932  1.00  1.00
ATOM    686  CA  GLU B 172     -11.885  -8.959 -19.713  1.00  1.00
ATOM    687  C   GLU B 172     -10.428  -8.788 -19.305  1.00  1.00
ATOM    688  O   GLU B 172      -9.729  -9.765 -19.039  1.00  1.00
ATOM    689  N   CYS B 173      -9.830  -7.687 -19.809  1.00  1.00
ATOM    690  CA  CYS B 173      -8.408  -7.411 -19.640  1.00  1.00
ATOM    691  C   CYS B 173      -8.185  -6.189 -18.758  1.00  1.00
ATOM    692  O   CYS B 173      -8.951  -5.227 -18.810  1.00  1.00
ATOM    693  N   PRO B 174      -6.961  -6.126 -17.957  1.00  1.00
ATOM    694  CA  PRO B 174      -6.621  -4.849 -17.339  1.00  1.00
ATOM    695  C   PRO B 174      -6.656  -3.718 -18.359  1.00  1.00
ATOM    696  O   PRO B 174      -6.182  -3.869 -19.485  1.00  1.00
ATOM    697  N   LYS B 175      -6.944  -2.437 -17.765  1.00  1.00
ATOM    698  CA  LYS B 175      -6.889  -1.244 -18.600  1.00  1.00
ATOM    699  C   LYS B 175      -5.477  -0.996 -19.115  1.00  1.00
ATOM    700  O   LYS B 175      -4.515  -1.006 -18.348  1.00  1.00
ATOM    701  N   TYR B 176      -5.388  -0.717 -20.494  1.00  1.00
ATOM    702  CA  TYR B 176      -4.083  -0.398 -21.063  1.00  1.00
ATOM    703  C   TYR B 176      -3.710   1.056 -20.803  1.00  1.00
ATOM    704  O   TYR B 176      -4.534   1.956 -20.962  1.00  1.00
ATOM    705  N   VAL B 177      -2.454   1.245 -20.410  1.00  1.00
ATOM    706  CA  VAL B 177      -1.834   2.549 -20.208  1.00  1.00
ATOM    707  C   VAL B 177      -0.385   2.549 -20.677  1.00  1.00
ATOM    708  O   VAL B 177       0.314   1.542 -20.564  1.00  1.00
ATOM    709  N   ARG B 178       0.138   3.651 -21.045  1.00  1.00
ATOM    710  CA  ARG B 178       1.504   3.805 -21.530  1.00  1.00
ATOM    711  C   ARG B 178       2.494   3.870 -20.374  1.00  1.00
ATOM    712  O   ARG B 178       3.650   3.467 -20.511  1.00  1.00
ATOM    713  N   SER B 179       2.162   3.700 -19.230  1.00  1.00
ATOM    714  CA  SER B 179       3.008   3.820 -18.048  1.00  1.00
ATOM    715  C   SER B 179       3.993   2.662 -17.956  1.00  1.00
ATOM    716  O   SER B 179       3.632   1.508 -18.187  1.00  1.00
ATOM    717  N   ALA B 180       5.201   3.014 -17.323  1.00  1.00
ATOM    718  CA  ALA B 180       6.255   2.027 -17.120  1.00  1.00
ATOM    719  C   ALA B 180       6.260   1.514 -15.686  1.00  1.00
ATOM    720  O   ALA B 180       6.547   0.344 -15.436  1.00  1.00
ATOM    721  N   LYS B 181       5.633   2.136 -14.813  1.00  1.00
ATOM    722  CA  LYS B 181       5.545   1.864 -13.383  1.00  1.00
ATOM    723  C   LYS B 181       4.343   2.563 -12.762  1.00  1.00
ATOM    724  O   LYS B 181       4.038   3.708 -13.096  1.00  1.00
ATOM    725  N   LEU B 182       3.601   1.799 -11.967  1.00  1.00
ATOM    726  CA  LEU B 182       2.450   2.164 -11.150  1.00  1.00
ATOM    727  C   LEU B 182       2.413   1.354  -9.858  1.00  1.00
ATOM    728  O   LEU B 182       2.372   0.124  -9.885  1.00  1.00
ATOM    729  N   ARG B 183       3.154   1.792  -8.887  1.00  1.00
ATOM    730  CA  ARG B 183       3.311   1.154  -7.585  1.00  1.00
ATOM    731  C   ARG B 183       2.721   2.016  -6.475  1.00  1.00
ATOM    732  O   ARG B 183       2.963   3.222  -6.418  1.00  1.00
ATOM    733  N   MET B 184       1.675   1.470  -5.792  1.00  1.00
ATOM    734  CA  MET B 184       1.031   2.159  -4.680  1.00  1.00
ATOM    735  C   MET B 184       1.633   1.736  -3.347  1.00  1.00
ATOM    736  O   MET B 184       1.781   0.545  -3.072  1.00  1.00
ATOM    737  N   VAL B 185       2.152   2.770  -2.530  1.00  1.00
ATOM    738  CA  VAL B 185       2.597   2.398  -1.192  1.00  1.00
ATOM    739  C   VAL B 185       1.414   2.092  -0.283  1.00  1.00
ATOM    740  O   VAL B 185       0.418   2.815  -0.280  1.00  1.00
ATOM    741  N   THR B 186       1.626   0.997   0.561  1.00  1.00
ATOM    742  CA  THR B 186       0.608   0.635   1.540  1.00  1.00
ATOM    743  C   THR B 186       1.149   0.739   2.960  1.00  1.00
ATOM    744  O   THR B 186       0.421   1.093   3.887  1.00  1.00
ATOM    745  N   GLY B 187       2.454   0.732   3.068  1.00  1.00
ATOM    746  CA  GLY B 187       3.109   0.935   4.354  1.00  1.00
ATOM    747  C   GLY B 187       3.696   2.337   4.457  1.00  1.00
ATOM    748  O   GLY B 187       3.744   3.074   3.472  1.00  1.00
ATOM    749  N   LEU B 188       4.681   2.528   5.145  1.00  1.00
ATOM    750  CA  LEU B 188       5.297   3.806   5.481  1.00  1.00
ATOM    751  C   LEU B 188       6.754   3.850   5.035  1.00  1.00
ATOM    752  O   LEU B 188       7.432   2.823   4.993  1.00  1.00
ATOM    753  N   ARG B 189       7.329   5.075   5.043  1.00  1.00
ATOM    754  CA  ARG B 189       8.757   5.236   4.799  1.00  1.00
ATOM    755  C   ARG B 189       9.571   4.239   5.614  1.00  1.00
ATOM    756  O   ARG B 189       9.388   4.117   6.825  1.00  1.00
ATOM    757  N   ASN B 190      10.433   3.460   4.847  1.00  1.00
ATOM    758  CA  ASN B 190      11.311   2.488   5.488  1.00  1.00
ATOM    759  C   ASN B 190      12.648   3.115   5.860  1.00  1.00
ATOM    760  O   ASN B 190      13.328   3.697   5.014  1.00  1.00
ATOM    761  N   ILE B 191      12.965   3.185   7.109  1.00  1.00
ATOM    762  CA  ILE B 191      14.169   3.774   7.683  1.00  1.00
ATOM    763  C   ILE B 191      14.820   2.830   8.686  1.00  1.00
ATOM    764  O   ILE B 191      14.330   2.661   9.803  1.00  1.00
ATOM    765  N   PRO B 192      15.372   1.690   8.244  1.00  1.00
ATOM    766  CA  PRO B 192      15.919   0.675   9.136  1.00  1.00
ATOM    767  C   PRO B 192      17.232   1.135   9.756  1.00  1.00
ATOM    768  O   PRO B 192      18.020   1.834   9.118  1.00  1.00
ATOM    769  N   GLY B 193       7.958  14.872   7.220  1.00  1.00
ATOM    770  CA  GLY B 193       6.596  14.673   6.738  1.00  1.00
ATOM    771  C   GLY B 193       5.652  15.726   7.305  1.00  1.00
ATOM    772  O   GLY B 193       5.893  16.276   8.379  1.00  1.00
ATOM    773  N   LEU B 194       4.390  15.699   6.860  1.00  1.00
ATOM    774  CA  LEU B 194       3.424  16.692   7.313  1.00  1.00
ATOM    775  C   LEU B 194       3.227  16.620   8.824  1.00  1.00
ATOM    776  O   LEU B 194       3.060  17.644   9.487  1.00  1.00
ATOM    777  N   PHE B 195       3.250  15.698   9.549  1.00  1.00
ATOM    778  CA  PHE B 195       3.004  15.570  10.980  1.00  1.00
ATOM    779  C   PHE B 195       4.305  15.628  11.770  1.00  1.00
ATOM    780  O   PHE B 195       4.325  16.061  12.922  1.00  1.00
ATOM    781  N   GLY B 196       5.381  15.310  11.316  1.00  1.00
ATOM    782  CA  GLY B 196       6.670  15.645  11.910  1.00  1.00
ATOM    783  C   GLY B 196       7.182  14.512  12.789  1.00  1.00
ATOM    784  O   GLY B 196       8.331  14.528  13.232  1.00  1.00
ATOM    785  N   ALA B 197       6.574  13.318  12.646  1.00  1.00
ATOM    786  CA  ALA B 197       6.980  12.197  13.486  1.00  1.00
ATOM    787  C   ALA B 197       7.869  11.227  12.718  1.00  1.00
ATOM    788  O   ALA B 197       8.834  10.690  13.263  1.00  1.00
ATOM    789  N   ILE B 198       7.436  10.650  11.619  1.00  1.00
ATOM    790  CA  ILE B 198       8.258   9.760  10.807  1.00  1.00
ATOM    791  C   ILE B 198       9.354  10.531  10.082  1.00  1.00
ATOM    792  O   ILE B 198       9.081  11.503   9.378  1.00  1.00
ATOM    793  N   ALA B 199      10.634  10.022  10.201  1.00  1.00
ATOM    794  CA  ALA B 199      11.745  10.753   9.603  1.00  1.00
ATOM    795  C   ALA B 199      11.743  12.212  10.040  1.00  1.00
ATOM    796  O   ALA B 199      11.430  13.105   9.253  1.00  1.00
ATOM    797  N   GLY B 200      11.329  12.406  11.292  1.00  1.00
ATOM    798  CA  GLY B 200      11.282  13.727  11.907  1.00  1.00
ATOM    799  C   GLY B 200      11.857  13.698  13.317  1.00  1.00
ATOM    800  O   GLY B 200      12.768  14.460  13.642  1.00  1.00
ATOM    801  N   PHE B 201      10.929  13.788  14.377  1.00  1.00
ATOM    802  CA  PHE B 201      11.420  13.774  15.750  1.00  1.00
ATOM    803  C   PHE B 201      11.658  12.350  16.236  1.00  1.00
ATOM    804  O   PHE B 201      12.398  12.126  17.193  1.00  1.00
ATOM    805  N   ILE B 202      10.969  11.387  15.706  1.00  1.00
ATOM    806  CA  ILE B 202      11.396   9.994  15.777  1.00  1.00
ATOM    807  C   ILE B 202      12.265   9.623  14.583  1.00  1.00
ATOM    808  O   ILE B 202      11.783   9.544  13.453  1.00  1.00
ATOM    809  N   GLU B 203      13.508   9.773  14.579  1.00  1.00
ATOM    810  CA  GLU B 203      14.429   9.769  13.449  1.00  1.00
ATOM    811  C   GLU B 203      14.438   8.416  12.750  1.00  1.00
ATOM    812  O   GLU B 203      14.519   8.341  11.524  1.00  1.00
ATOM    813  N   GLY B 204      14.250   7.341  13.131  1.00  1.00
ATOM    814  CA  GLY B 204      14.379   6.077  12.417  1.00  1.00
ATOM    815  C   GLY B 204      13.246   5.124  12.775  1.00  1.00
ATOM    816  O   GLY B 204      12.715   5.165  13.885  1.00  1.00
ATOM    817  N   GLY B 205      13.173   4.024  12.064  1.00  1.00
ATOM    818  CA  GLY B 205      12.217   2.957  12.332  1.00  1.00
ATOM    819  C   GLY B 205      12.846   1.852  13.172  1.00  1.00
ATOM    820  O   GLY B 205      14.032   1.552  13.033  1.00  1.00
ATOM    821  N   TRP B 206      12.026   0.834  13.487  1.00  1.00
ATOM    822  CA  TRP B 206      12.455  -0.325  14.260  1.00  1.00
ATOM    823  C   TRP B 206      12.242  -1.617  13.481  1.00  1.00
ATOM    824  O   TRP B 206      11.111  -1.973  13.149  1.00  1.00
ATOM    825  N   THR B 207      13.367  -2.342  13.171  1.00  1.00
ATOM    826  CA  THR B 207      13.220  -3.625  12.495  1.00  1.00
ATOM    827  C   THR B 207      12.808  -4.719  13.472  1.00  1.00
ATOM    828  O   THR B 207      12.051  -5.624  13.123  1.00  1.00
ATOM    829  N   GLY B 208      12.857  -4.416  14.744  1.00  1.00
ATOM    830  CA  GLY B 208      12.548  -5.364  15.808  1.00  1.00
ATOM    831  C   GLY B 208      11.061  -5.356  16.138  1.00  1.00
ATOM    832  O   GLY B 208      10.513  -6.356  16.600  1.00  1.00
ATOM    833  N   MET B 209      10.338  -4.366  15.876  1.00  1.00
ATOM    834  CA  MET B 209       8.880  -4.352  15.901  1.00  1.00
ATOM    835  C   MET B 209       8.301  -4.935  14.618  1.00  1.00
ATOM    836  O   MET B 209       8.372  -4.316  13.556  1.00  1.00
ATOM    837  N   ILE B 210       7.958  -6.213  14.658  1.00  1.00
ATOM    838  CA  ILE B 210       7.625  -6.986  13.468  1.00  1.00
ATOM    839  C   ILE B 210       6.132  -7.282  13.403  1.00  1.00
ATOM    840  O   ILE B 210       5.552  -7.365  12.321  1.00  1.00
ATOM    841  N   ASP B 211       5.282  -6.847  14.230  1.00  1.00
ATOM    842  CA  ASP B 211       3.880  -7.246  14.263  1.00  1.00
ATOM    843  C   ASP B 211       2.964  -6.063  13.975  1.00  1.00
ATOM    844  O   ASP B 211       1.887  -6.225  13.400  1.00  1.00
ATOM    845  N   GLY B 212       3.294  -5.003  13.558  1.00  1.00
ATOM    846  CA  GLY B 212       2.479  -3.887  13.093  1.00  1.00
ATOM    847  C   GLY B 212       3.348  -2.714  12.657  1.00  1.00
ATOM    848  O   GLY B 212       4.514  -2.618  13.038  1.00  1.00
ATOM    849  N   TRP B 213       2.599  -1.606  12.209  1.00  1.00
ATOM    850  CA  TRP B 213       3.292  -0.428  11.702  1.00  1.00
ATOM    851  C   TRP B 213       3.638   0.535  12.831  1.00  1.00
ATOM    852  O   TRP B 213       4.710   1.140  12.836  1.00  1.00
ATOM    853  N   TYR B 214       2.987   0.738  13.786  1.00  1.00
ATOM    854  CA  TYR B 214       3.213   1.591  14.947  1.00  1.00
ATOM    855  C   TYR B 214       3.120   0.795  16.242  1.00  1.00
ATOM    856  O   TYR B 214       2.350  -0.161  16.340  1.00  1.00
ATOM    857  N   GLY B 215       3.927   1.425  17.315  1.00  1.00
ATOM    858  CA  GLY B 215       3.868   0.729  18.595  1.00  1.00
ATOM    859  C   GLY B 215       4.868   1.311  19.585  1.00  1.00
ATOM    860  O   GLY B 215       5.733   2.105  19.215  1.00  1.00
ATOM    861  N   TYR B 216       5.391   0.377  20.477  1.00  1.00
ATOM    862  CA  TYR B 216       6.136   0.795  21.659  1.00  1.00
ATOM    863  C   TYR B 216       7.394  -0.044  21.842  1.00  1.00
ATOM    864  O   TYR B 216       7.424  -1.221  21.483  1.00  1.00
ATOM    865  N   HIS B 217       8.408   0.573  22.345  1.00  1.00
ATOM    866  CA  HIS B 217       9.606  -0.046  22.901  1.00  1.00
ATOM    867  C   HIS B 217       9.782   0.318  24.370  1.00  1.00
ATOM    868  O   HIS B 217       9.609   1.473  24.759  1.00  1.00
ATOM    869  N   HIS B 218       9.870  -0.601  25.264  1.00  1.00
ATOM    870  CA  HIS B 218       9.994  -0.313  26.688  1.00  1.00
ATOM    871  C   HIS B 218      11.275  -0.906  27.260  1.00  1.00
ATOM    872  O   HIS B 218      11.717  -1.975  26.840  1.00  1.00
ATOM    873  N   GLN B 219      11.731  -0.387  28.304  1.00  1.00
ATOM    874  CA  GLN B 219      12.897  -0.734  29.108  1.00  1.00
ATOM    875  C   GLN B 219      12.617  -0.546  30.594  1.00  1.00
ATOM    876  O   GLN B 219      12.098   0.489  31.012  1.00  1.00
ATOM    877  N   ASN B 220      12.527  -1.604  31.352  1.00  1.00
ATOM    878  CA  ASN B 220      12.306  -1.558  32.793  1.00  1.00
ATOM    879  C   ASN B 220      13.111  -2.636  33.507  1.00  1.00
ATOM    880  O   ASN B 220      13.462  -3.657  32.916  1.00  1.00
ATOM    881  N   GLU B 221      13.073  -2.726  34.780  1.00  1.00
ATOM    882  CA  GLU B 221      13.794  -3.731  35.552  1.00  1.00
ATOM    883  C   GLU B 221      13.520  -5.133  35.023  1.00  1.00
ATOM    884  O   GLU B 221      14.415  -5.977  34.984  1.00  1.00
ATOM    885  N   GLN B 222      12.461  -5.493  34.598  1.00  1.00
ATOM    886  CA  GLN B 222      12.033  -6.786  34.079  1.00  1.00
ATOM    887  C   GLN B 222      12.481  -6.977  32.636  1.00  1.00
ATOM    888  O   GLN B 222      12.734  -8.099  32.197  1.00  1.00
ATOM    889  N   GLY B 223      13.095  -6.189  31.986  1.00  1.00
ATOM    890  CA  GLY B 223      13.646  -6.396  30.652  1.00  1.00
ATOM    891  C   GLY B 223      13.309  -5.231  29.730  1.00  1.00
ATOM    892  O   GLY B 223      12.727  -4.235  30.160  1.00  1.00
ATOM    893  N   SER B 224      13.531  -5.595  28.365  1.00  1.00
ATOM    894  CA  SER B 224      13.105  -4.707  27.290  1.00  1.00
ATOM    895  C   SER B 224      12.524  -5.495  26.123  1.00  1.00
ATOM    896  O   SER B 224      12.964  -6.608  25.833  1.00  1.00
ATOM    897  N   GLY B 225      11.613  -4.873  25.403  1.00  1.00
ATOM    898  CA  GLY B 225      11.005  -5.512  24.243  1.00  1.00
ATOM    899  C   GLY B 225      10.337  -4.485  23.336  1.00  1.00
ATOM    900  O   GLY B 225      10.111  -3.343  23.736  1.00  1.00
ATOM    901  N   TYR B 226       9.760  -4.973  22.262  1.00  1.00
ATOM    902  CA  TYR B 226       8.868  -4.243  21.369  1.00  1.00
ATOM    903  C   TYR B 226       7.470  -4.847  21.371  1.00  1.00
ATOM    904  O   TYR B 226       7.308  -6.061  21.496  1.00  1.00
ATOM    905  N   ALA B 227       6.492  -3.933  21.057  1.00  1.00
ATOM    906  CA  ALA B 227       5.089  -4.315  20.944  1.00  1.00
ATOM    907  C   ALA B 227       4.321  -3.335  20.065  1.00  1.00
ATOM    908  O   ALA B 227       4.490  -2.121  20.178  1.00  1.00
ATOM    909  N   ALA B 228       3.731  -3.808  18.965  1.00  1.00
ATOM    910  CA  ALA B 228       2.900  -2.960  18.119  1.00  1.00
ATOM    911  C   ALA B 228       1.633  -2.528  18.846  1.00  1.00
ATOM    912  O   ALA B 228       1.002  -3.325  19.539  1.00  1.00
ATOM    913  N   ASP B 229       1.236  -1.178  18.596  1.00  1.00
ATOM    914  CA  ASP B 229      -0.110  -0.805  19.013  1.00  1.00
ATOM    915  C   ASP B 229      -1.160  -1.414  18.093  1.00  1.00
ATOM    916  O   ASP B 229      -1.162  -1.165  16.887  1.00  1.00
ATOM    917  N   GLN B 230      -1.923  -2.403  18.643  1.00  1.00
ATOM    918  CA  GLN B 230      -2.791  -3.230  17.813  1.00  1.00
ATOM    919  C   GLN B 230      -3.959  -2.422  17.263  1.00  1.00
ATOM    920  O   GLN B 230      -4.360  -2.597  16.112  1.00  1.00
ATOM    921  N   LYS B 231      -4.509  -1.476  18.011  1.00  1.00
ATOM    922  CA  LYS B 231      -5.681  -0.709  17.607  1.00  1.00
ATOM    923  C   LYS B 231      -5.364   0.204  16.430  1.00  1.00
ATOM    924  O   LYS B 231      -6.155   0.324  15.494  1.00  1.00
ATOM    925  N   SER B 232      -4.259   0.990  16.524  1.00  1.00
ATOM    926  CA  SER B 232      -3.902   1.914  15.454  1.00  1.00
ATOM    927  C   SER B 232      -3.397   1.167  14.226  1.00  1.00
ATOM    928  O   SER B 232      -3.672   1.560  13.093  1.00  1.00
ATOM    929  N   THR B 233      -2.699   0.039  14.454  1.00  1.00
ATOM    930  CA  THR B 233      -2.221  -0.784  13.350  1.00  1.00
ATOM    931  C   THR B 233      -3.383  -1.389  12.572  1.00  1.00
ATOM    932  O   THR B 233      -3.371  -1.415  11.341  1.00  1.00
ATOM    933  N   GLN B 234      -4.398  -1.923  13.305  1.00  1.00
ATOM    934  CA  GLN B 234      -5.559  -2.555  12.689  1.00  1.00
ATOM    935  C   GLN B 234      -6.417  -1.533  11.953  1.00  1.00
ATOM    936  O   GLN B 234      -6.917  -1.800  10.861  1.00  1.00
ATOM    937  N   ASN B 235      -6.637  -0.372  12.552  1.00  1.00
ATOM    938  CA  ASN B 235      -7.416   0.692  11.929  1.00  1.00
ATOM    939  C   ASN B 235      -6.732   1.211  10.671  1.00  1.00
ATOM    940  O   ASN B 235      -7.389   1.513   9.675  1.00  1.00
ATOM    941  N   ALA B 236      -5.395   1.283  10.687  1.00  1.00
ATOM    942  CA  ALA B 236      -4.628   1.757   9.542  1.00  1.00
ATOM    943  C   ALA B 236      -4.627   0.732   8.416  1.00  1.00
ATOM    944  O   ALA B 236      -4.729   1.085   7.241  1.00  1.00
ATOM    945  N   ILE B 237      -4.501  -0.557   8.756  1.00  1.00
ATOM    946  CA  ILE B 237      -4.599  -1.600   7.742  1.00  1.00
ATOM    947  C   ILE B 237      -5.973  -1.600   7.084  1.00  1.00
ATOM    948  O   ILE B 237      -6.089  -1.750   5.868  1.00  1.00
ATOM    949  N   ASN B 238      -7.044  -1.392   7.961  1.00  1.00
ATOM    950  CA  ASN B 238      -8.403  -1.290   7.442  1.00  1.00
ATOM    951  C   ASN B 238      -8.529  -0.140   6.452  1.00  1.00
ATOM    952  O   ASN B 238      -9.169  -0.274   5.408  1.00  1.00
ATOM    953  N   GLY B 239      -7.960   1.005   6.792  1.00  1.00
ATOM    954  CA  GLY B 239      -8.063   2.212   5.980  1.00  1.00
ATOM    955  C   GLY B 239      -7.298   2.061   4.671  1.00  1.00
ATOM    956  O   GLY B 239      -7.781   2.456   3.610  1.00  1.00
ATOM    957  N   ILE B 240      -6.004   1.614   4.760  1.00  1.00
ATOM    958  CA  ILE B 240      -5.150   1.483   3.586  1.00  1.00
ATOM    959  C   ILE B 240      -5.724   0.476   2.597  1.00  1.00
ATOM    960  O   ILE B 240      -5.720   0.708   1.388  1.00  1.00
ATOM    961  N   THR B 241      -6.254  -0.632   3.090  1.00  1.00
ATOM    962  CA  THR B 241      -6.830  -1.659   2.230  1.00  1.00
ATOM    963  C   THR B 241      -8.125  -1.177   1.588  1.00  1.00
ATOM    964  O   THR B 241      -8.385  -1.446   0.415  1.00  1.00
ATOM    965  N   ASN B 242      -8.929  -0.415   2.303  1.00  1.00
ATOM    966  CA  ASN B 242     -10.125   0.204   1.745  1.00  1.00
ATOM    967  C   ASN B 242      -9.770   1.190   0.639  1.00  1.00
ATOM    968  O   ASN B 242     -10.455   1.266  -0.381  1.00  1.00
ATOM    969  N   LYS B 243      -8.612   1.891   0.838  1.00  1.00
ATOM    970  CA  LYS B 243      -8.125   2.832  -0.163  1.00  1.00
ATOM    971  C   LYS B 243      -7.711   2.113  -1.441  1.00  1.00
ATOM    972  O   LYS B 243      -7.999   2.573  -2.545  1.00  1.00
ATOM    973  N   VAL B 244      -7.002   0.978  -1.313  1.00  1.00
ATOM    974  CA  VAL B 244      -6.624   0.166  -2.464  1.00  1.00
ATOM    975  C   VAL B 244      -7.853  -0.327  -3.217  1.00  1.00
ATOM    976  O   VAL B 244      -7.897  -0.287  -4.447  1.00  1.00
ATOM    977  N   ASN B 245      -8.864  -0.779  -2.490  1.00  1.00
ATOM    978  CA  ASN B 245     -10.114  -1.268  -3.059  1.00  1.00
ATOM    979  C   ASN B 245     -10.840  -0.167  -3.822  1.00  1.00
ATOM    980  O   ASN B 245     -11.382  -0.400  -4.902  1.00  1.00
ATOM    981  N   THR B 246     -10.911   1.030  -3.211  1.00  1.00
ATOM    982  CA  THR B 246     -11.563   2.176  -3.834  1.00  1.00
ATOM    983  C   THR B 246     -10.882   2.551  -5.144  1.00  1.00
ATOM    984  O   THR B 246     -11.546   2.858  -6.134  1.00  1.00
ATOM    985  N   VAL B 247      -9.561   2.632  -5.136  1.00  1.00
ATOM    986  CA  VAL B 247      -8.787   2.917  -6.338  1.00  1.00
ATOM    987  C   VAL B 247      -9.035   1.868  -7.414  1.00  1.00
ATOM    988  O   VAL B 247      -9.187   2.195  -8.591  1.00  1.00
ATOM    989  N   ILE B 248      -8.964   0.620  -7.074  1.00  1.00
ATOM    990  CA  ILE B 248      -9.187  -0.482  -8.001  1.00  1.00
ATOM    991  C   ILE B 248     -10.611  -0.467  -8.542  1.00  1.00
ATOM    992  O   ILE B 248     -10.836  -0.686  -9.732  1.00  1.00
ATOM    993  N   GLU B 249     -11.573  -0.210  -7.766  1.00  1.00
ATOM    994  CA  GLU B 249     -12.997  -0.204  -8.080  1.00  1.00
ATOM    995  C   GLU B 249     -13.315   0.801  -9.179  1.00  1.00
ATOM    996  O   GLU B 249     -14.131   0.534 -10.061  1.00  1.00
ATOM    997  N   LYS B 250     -12.685   1.882  -9.274  1.00  1.00
ATOM    998  CA  LYS B 250     -13.005   2.966 -10.194  1.00  1.00
ATOM    999  C   LYS B 250     -12.429   2.700 -11.580  1.00  1.00
ATOM   1000  O   LYS B 250     -13.046   3.031 -12.592  1.00  1.00
ATOM   1001  N   MET B 251     -11.369   2.023 -11.689  1.00  1.00
ATOM   1002  CA  MET B 251     -10.813   1.618 -12.975  1.00  1.00
ATOM   1003  C   MET B 251      -9.907   0.403 -12.825  1.00  1.00
ATOM   1004  O   MET B 251      -8.944   0.426 -12.058  1.00  1.00
ATOM   1005  N   ASN B 252     -10.458  -0.737 -13.559  1.00  1.00
ATOM   1006  CA  ASN B 252      -9.740  -1.997 -13.415  1.00  1.00
ATOM   1007  C   ASN B 252     -10.110  -2.972 -14.526  1.00  1.00
ATOM   1008  O   ASN B 252      -9.306  -3.819 -14.915  1.00  1.00
ATOM   1009  N   ILE B 253     -10.566  -2.695 -15.608  1.00  1.00
ATOM   1010  CA  ILE B 253     -10.970  -3.621 -16.659  1.00  1.00
ATOM   1011  C   ILE B 253     -11.348  -2.878 -17.934  1.00  1.00
ATOM   1012  O   ILE B 253     -11.849  -1.755 -17.884  1.00  1.00
ATOM   1013  N   GLN B 254     -10.985  -3.462 -19.021  1.00  1.00
ATOM   1014  CA  GLN B 254     -11.401  -3.097 -20.370  1.00  1.00
ATOM   1015  C   GLN B 254     -11.949  -4.303 -21.122  1.00  1.00
ATOM   1016  O   GLN B 254     -11.428  -5.412 -21.001  1.00  1.00
ATOM   1017  N   PHE B 255     -13.106  -4.201 -21.672  1.00  1.00
ATOM   1018  CA  PHE B 255     -13.631  -5.274 -22.508  1.00  1.00
ATOM   1019  C   PHE B 255     -12.921  -5.321 -23.854  1.00  1.00
ATOM   1020  O   PHE B 255     -12.481  -4.294 -24.371  1.00  1.00
ATOM   1021  N   THR B 256     -13.187  -6.238 -24.694  1.00  1.00
ATOM   1022  CA  THR B 256     -12.611  -6.373 -26.027  1.00  1.00
ATOM   1023  C   THR B 256     -12.534  -5.025 -26.733  1.00  1.00
ATOM   1024  O   THR B 256     -13.510  -4.276 -26.769  1.00  1.00
ATOM   1025  N   ALA B 257     -11.300  -4.745 -27.174  1.00  1.00
ATOM   1026  CA  ALA B 257     -10.899  -3.586 -27.963  1.00  1.00
ATOM   1027  C   ALA B 257      -9.973  -3.990 -29.104  1.00  1.00
ATOM   1028  O   ALA B 257      -8.979  -4.684 -28.893  1.00  1.00
ATOM   1029  N   VAL B 258     -10.444  -4.013 -30.288  1.00  1.00
ATOM   1030  CA  VAL B 258      -9.710  -4.456 -31.467  1.00  1.00
ATOM   1031  C   VAL B 258      -9.600  -3.340 -32.499  1.00  1.00
ATOM   1032  O   VAL B 258     -10.519  -2.537 -32.659  1.00  1.00
ATOM   1033  N   GLY B 259      -8.639  -3.229 -33.220  1.00  1.00
ATOM   1034  CA  GLY B 259      -8.454  -2.301 -34.329  1.00  1.00
ATOM   1035  C   GLY B 259      -9.638  -2.345 -35.287  1.00  1.00
ATOM   1036  O   GLY B 259     -10.187  -3.412 -35.561  1.00  1.00
ATOM   1037  N   LYS B 260      -9.752  -1.219 -36.066  1.00  1.00
ATOM   1038  CA  LYS B 260     -10.708  -1.147 -37.165  1.00  1.00
ATOM   1039  C   LYS B 260     -10.007  -1.263 -38.513  1.00  1.00
ATOM   1040  O   LYS B 260      -8.992  -0.609 -38.753  1.00  1.00
ATOM   1041  N   LEU B 261      -9.549  10.525 -37.296  1.00  1.00
ATOM   1042  CA  LEU B 261     -10.628  10.633 -36.321  1.00  1.00
ATOM   1043  C   LEU B 261     -10.620   9.452 -35.356  1.00  1.00
ATOM   1044  O   LEU B 261     -10.870   9.612 -34.162  1.00  1.00
ATOM   1045  N   ASN B 262     -10.528   8.228 -35.873  1.00  1.00
ATOM   1046  CA  ASN B 262     -10.430   7.037 -35.038  1.00  1.00
ATOM   1047  C   ASN B 262      -9.137   7.035 -34.232  1.00  1.00
ATOM   1048  O   ASN B 262      -9.119   6.624 -33.072  1.00  1.00
ATOM   1049  N   LYS B 263      -8.027   7.351 -34.846  1.00  1.00
ATOM   1050  CA  LYS B 263      -6.747   7.398 -34.149  1.00  1.00
ATOM   1051  C   LYS B 263      -6.734   8.500 -33.097  1.00  1.00
ATOM   1052  O   LYS B 263      -6.143   8.344 -32.028  1.00  1.00
ATOM   1053  N   LYS B 264      -7.351   9.674 -33.399  1.00  1.00
ATOM   1054  CA  LYS B 264      -7.447  10.776 -32.449  1.00  1.00
ATOM   1055  C   LYS B 264      -8.226  10.366 -31.206  1.00  1.00
ATOM   1056  O   LYS B 264      -7.875  10.747 -30.089  1.00  1.00
ATOM   1057  N   VAL B 265      -9.354   9.618 -31.400  1.00  1.00
ATOM   1058  CA  VAL B 265     -10.158   9.130 -30.286  1.00  1.00
ATOM   1059  C   VAL B 265      -9.366   8.160 -29.419  1.00  1.00
ATOM   1060  O   VAL B 265      -9.454   8.196 -28.192  1.00  1.00
ATOM   1061  N   ASP B 266      -8.727   7.147 -30.081  1.00  1.00
ATOM   1062  CA  ASP B 266      -7.939   6.162 -29.350  1.00  1.00
ATOM   1063  C   ASP B 266      -6.777   6.821 -28.617  1.00  1.00
ATOM   1064  O   ASP B 266      -6.472   6.471 -27.477  1.00  1.00
ATOM   1065  N   ASP B 267      -6.021   7.660 -29.224  1.00  1.00
ATOM   1066  CA  ASP B 267      -4.857   8.303 -28.626  1.00  1.00
ATOM   1067  C   ASP B 267      -5.268   9.273 -27.526  1.00  1.00
ATOM   1068  O   ASP B 267      -4.570   9.422 -26.524  1.00  1.00
ATOM   1069  N   GLY B 268      -6.406   9.922 -27.643  1.00  1.00
ATOM   1070  CA  GLY B 268      -6.874  10.891 -26.659  1.00  1.00
ATOM   1071  C   GLY B 268      -7.381  10.196 -25.401  1.00  1.00
ATOM   1072  O   GLY B 268      -7.191  10.689 -24.289  1.00  1.00
ATOM   1073  N   PHE B 269      -8.099   9.102 -25.514  1.00  1.00
ATOM   1074  CA  PHE B 269      -8.538   8.317 -24.367  1.00  1.00
ATOM   1075  C   PHE B 269      -7.352   7.712 -23.626  1.00  1.00
ATOM   1076  O   PHE B 269      -7.341   7.652 -22.397  1.00  1.00
ATOM   1077  N   LEU B 270      -6.385   7.208 -24.406  1.00  1.00
ATOM   1078  CA  LEU B 270      -5.168   6.636 -23.842  1.00  1.00
ATOM   1079  C   LEU B 270      -4.371   7.684 -23.073  1.00  1.00
ATOM   1080  O   LEU B 270      -3.801   7.395 -22.021  1.00  1.00
ATOM   1081  N   ASP B 271      -4.274   8.905 -23.611  1.00  1.00
ATOM   1082  CA  ASP B 271      -3.579   9.996 -22.939  1.00  1.00
ATOM   1083  C   ASP B 271      -4.230  10.323 -21.601  1.00  1.00
ATOM   1084  O   ASP B 271      -3.544  10.597 -20.617  1.00  1.00
ATOM   1085  N   ILE B 272      -5.570  10.353 -21.571  1.00  1.00
ATOM   1086  CA  ILE B 272      -6.328  10.706 -20.377  1.00  1.00
ATOM   1087  C   ILE B 272      -6.197   9.632 -19.304  1.00  1.00
ATOM   1088  O   ILE B 272      -6.058   9.937 -18.120  1.00  1.00
ATOM   1089  N   TRP B 273      -6.338   8.350 -19.696  1.00  1.00
ATOM   1090  CA  TRP B 273      -6.280   7.248 -18.744  1.00  1.00
ATOM   1091  C   TRP B 273      -4.871   7.068 -18.194  1.00  1.00
ATOM   1092  O   TRP B 273      -4.690   6.744 -17.020  1.00  1.00
ATOM   1093  N   THR B 274      -3.869   7.245 -19.001  1.00  1.00
ATOM   1094  CA  THR B 274      -2.484   7.196 -18.547  1.00  1.00
ATOM   1095  C   THR B 274      -2.211   8.265 -17.497  1.00  1.00
ATOM   1096  O   THR B 274      -1.515   8.018 -16.512  1.00  1.00
ATOM   1097  N   TYR B 275      -2.720   9.508 -17.800  1.00  1.00
ATOM   1098  CA  TYR B 275      -2.574  10.628 -16.877  1.00  1.00
ATOM   1099  C   TYR B 275      -3.309  10.363 -15.570  1.00  1.00
ATOM   1100  O   TYR B 275      -2.803  10.667 -14.490  1.00  1.00
ATOM   1101  N   ASN B 276      -4.523   9.874 -15.660  1.00  1.00
ATOM   1102  CA  ASN B 276      -5.386   9.607 -14.515  1.00  1.00
ATOM   1103  C   ASN B 276      -4.780   8.549 -13.603  1.00  1.00
ATOM   1104  O   ASN B 276      -4.846   8.659 -12.379  1.00  1.00
ATOM   1105  N   ALA B 277      -4.307   7.456 -14.180  1.00  1.00
ATOM   1106  CA  ALA B 277      -3.735   6.349 -13.424  1.00  1.00
ATOM   1107  C   ALA B 277      -2.482   6.784 -12.674  1.00  1.00
ATOM   1108  O   ALA B 277      -2.276   6.409 -11.520  1.00  1.00
ATOM   1109  N   GLU B 278      -1.577   7.437 -13.361  1.00  1.00
ATOM   1110  CA  GLU B 278      -0.312   7.851 -12.766  1.00  1.00
ATOM   1111  C   GLU B 278      -0.530   8.899 -11.682  1.00  1.00
ATOM   1112  O   GLU B 278       0.118   8.868 -10.636  1.00  1.00
ATOM   1113  N   LEU B 279      -1.375   9.858 -11.898  1.00  1.00
ATOM   1114  CA  LEU B 279      -1.629  10.942 -10.956  1.00  1.00
ATOM   1115  C   LEU B 279      -2.396  10.443  -9.736  1.00  1.00
ATOM   1116  O   LEU B 279      -2.158  10.894  -8.615  1.00  1.00
ATOM   1117  N   LEU B 280      -3.346   9.562  -9.913  1.00  1.00
ATOM   1118  CA  LEU B 280      -4.082   8.960  -8.809  1.00  1.00
ATOM   1119  C   LEU B 280      -3.142   8.247  -7.842  1.00  1.00
ATOM   1120  O   LEU B 280      -3.322   8.310  -6.626  1.00  1.00
ATOM   1121  N   VAL B 281      -2.176   7.506  -8.423  1.00  1.00
ATOM   1122  CA  VAL B 281      -1.211   6.770  -7.614  1.00  1.00
ATOM   1123  C   VAL B 281      -0.279   7.718  -6.871  1.00  1.00
ATOM   1124  O   VAL B 281       0.036   7.504  -5.701  1.00  1.00
ATOM   1125  N   LEU B 282       0.218   8.735  -7.587  1.00  1.00
ATOM   1126  CA  LEU B 282       1.131   9.708  -6.999  1.00  1.00
ATOM   1127  C   LEU B 282       0.465  10.470  -5.858  1.00  1.00
ATOM   1128  O   LEU B 282       1.083  10.723  -4.824  1.00  1.00
ATOM   1129  N   LEU B 283      -0.740  10.917  -6.057  1.00  1.00
ATOM   1130  CA  LEU B 283      -1.473  11.664  -5.042  1.00  1.00
ATOM   1131  C   LEU B 283      -1.794  10.787  -3.836  1.00  1.00
ATOM   1132  O   LEU B 283      -1.717  11.236  -2.693  1.00  1.00
ATOM   1133  N   GLU B 284      -2.300   9.565  -4.099  1.00  1.00
ATOM   1134  CA  GLU B 284      -2.650   8.645  -3.024  1.00  1.00
ATOM   1135  C   GLU B 284      -1.415   8.217  -2.242  1.00  1.00
ATOM   1136  O   GLU B 284      -1.466   8.053  -1.023  1.00  1.00
ATOM   1137  N   ASN B 285      -0.293   8.078  -2.903  1.00  1.00
ATOM   1138  CA  ASN B 285       0.964   7.718  -2.259  1.00  1.00
ATOM   1139  C   ASN B 285       1.386   8.774  -1.245  1.00  1.00
ATOM   1140  O   ASN B 285       1.873   8.449  -0.162  1.00  1.00
ATOM   1141  N   GLU B 286       1.308  10.040  -1.644  1.00  1.00
ATOM   1142  CA  GLU B 286       1.617  11.148  -0.748  1.00  1.00
ATOM   1143  C   GLU B 286       0.703  11.143   0.470  1.00  1.00
ATOM   1144  O   GLU B 286       1.144  11.403   1.590  1.00  1.00
ATOM   1145  N   ARG B 287      -0.577  10.894   0.257  1.00  1.00
ATOM   1146  CA  ARG B 287      -1.575  10.880   1.319  1.00  1.00
ATOM   1147  C   ARG B 287      -1.354   9.708   2.267  1.00  1.00
ATOM   1148  O   ARG B 287      -1.541   9.833   3.478  1.00  1.00
ATOM   1149  N   THR B 288      -0.977   8.551   1.737  1.00  1.00
ATOM   1150  CA  THR B 288      -0.720   7.347   2.518  1.00  1.00
ATOM   1151  C   THR B 288       0.438   7.556   3.486  1.00  1.00
ATOM   1152  O   THR B 288       0.386   7.117   4.635  1.00  1.00
ATOM   1153  N   LEU B 289       1.532   8.115   2.988  1.00  1.00
ATOM   1154  CA  LEU B 289       2.699   8.387   3.819  1.00  1.00
ATOM   1155  C   LEU B 289       2.374   9.403   4.909  1.00  1.00
ATOM   1156  O   LEU B 289       2.815   9.265   6.051  1.00  1.00
ATOM   1157  N   ASP B 290       1.600  10.402   4.559  1.00  1.00
ATOM   1158  CA  ASP B 290       1.188  11.410   5.529  1.00  1.00
ATOM   1159  C   ASP B 290       0.272  10.812   6.589  1.00  1.00
ATOM   1160  O   ASP B 290       0.357  11.162   7.766  1.00  1.00
ATOM   1161  N   PHE B 291      -0.596   9.854   6.156  1.00  1.00
ATOM   1162  CA  PHE B 291      -1.514   9.154   7.046  1.00  1.00
ATOM   1163  C   PHE B 291      -0.759   8.390   8.126  1.00  1.00
ATOM   1164  O   PHE B 291      -1.178   8.354   9.283  1.00  1.00
ATOM   1165  N   HIS B 292       0.282   7.667   7.715  1.00  1.00
ATOM   1166  CA  HIS B 292       1.126   6.924   8.643  1.00  1.00
ATOM   1167  C   HIS B 292       1.824   7.860   9.622  1.00  1.00
ATOM   1168  O   HIS B 292       1.930   7.562  10.812  1.00  1.00
ATOM   1169  N   ASP B 293       2.381   8.988   9.063  1.00  1.00
ATOM   1170  CA  ASP B 293       3.025   9.994   9.898  1.00  1.00
ATOM   1171  C   ASP B 293       2.069  10.523  10.960  1.00  1.00
ATOM   1172  O   ASP B 293       2.456  10.730  12.110  1.00  1.00
ATOM   1173  N   SER B 294       0.826  10.761  10.581  1.00  1.00
ATOM   1174  CA  SER B 294      -0.215  11.262  11.469  1.00  1.00
ATOM   1175  C   SER B 294      -0.511  10.270  12.587  1.00  1.00
ATOM   1176  O   SER B 294      -0.737  10.660  13.732  1.00  1.00
ATOM   1177  N   ASN B 295      -0.628   8.982  12.249  1.00  1.00
ATOM   1178  CA  ASN B 295      -0.925   7.921  13.203  1.00  1.00
ATOM   1179  C   ASN B 295       0.157   7.821  14.270  1.00  1.00
ATOM   1180  O   ASN B 295      -0.135   7.598  15.445  1.00  1.00
ATOM   1181  N   VAL B 296       1.425   7.927  13.822  1.00  1.00
ATOM   1182  CA  VAL B 296       2.547   7.911  14.754  1.00  1.00
ATOM   1183  C   VAL B 296       2.497   9.106  15.697  1.00  1.00
ATOM   1184  O   VAL B 296       2.743   8.974  16.896  1.00  1.00
ATOM   1185  N   LYS B 297       2.256  10.284  15.122  1.00  1.00
ATOM   1186  CA  LYS B 297       2.182  11.531  15.873  1.00  1.00
ATOM   1187  C   LYS B 297       1.079  11.477  16.923  1.00  1.00
ATOM   1188  O   LYS B 297       1.252  11.955  18.044  1.00  1.00
ATOM   1189  N   ASN B 298      -0.100  10.935  16.522  1.00  1.00
ATOM   1190  CA  ASN B 298      -1.253  10.836  17.409  1.00  1.00
ATOM   1191  C   ASN B 298      -0.994   9.850  18.541  1.00  1.00
ATOM   1192  O   ASN B 298      -1.426  10.063  19.674  1.00  1.00
ATOM   1193  N   LEU B 299      -0.384   8.715  18.263  1.00  1.00
ATOM   1194  CA  LEU B 299      -0.011   7.725  19.265  1.00  1.00
ATOM   1195  C   LEU B 299       0.947   8.315  20.294  1.00  1.00
ATOM   1196  O   LEU B 299       0.829   8.051  21.491  1.00  1.00
ATOM   1197  N   TYR B 300       1.862   9.127  19.814  1.00  1.00
ATOM   1198  CA  TYR B 300       2.833   9.793  20.673  1.00  1.00
ATOM   1199  C   TYR B 300       2.157  10.809  21.584  1.00  1.00
ATOM   1200  O   TYR B 300       2.493  10.920  22.763  1.00  1.00
ATOM   1201  N   GLU B 301       1.325  11.666  21.000  1.00  1.00
ATOM   1202  CA  GLU B 301       0.584  12.672  21.751  1.00  1.00
ATOM   1203  C   GLU B 301      -0.352  12.025  22.764  1.00  1.00
ATOM   1204  O   GLU B 301      -0.532  12.533  23.871  1.00  1.00
ATOM   1205  N   LYS B 302      -0.933  10.894  22.442  1.00  1.00
ATOM   1206  CA  LYS B 302      -1.810  10.141  23.331  1.00  1.00
ATOM   1207  C   LYS B 302      -1.071   9.697  24.587  1.00  1.00
ATOM   1208  O   LYS B 302      -1.622   9.730  25.687  1.00  1.00
ATOM   1209  N   VAL B 303       0.111   9.070  24.413  1.00  1.00
ATOM   1210  CA  VAL B 303       0.943   8.662  25.539  1.00  1.00
ATOM   1211  C   VAL B 303       1.392   9.866  26.357  1.00  1.00
ATOM   1212  O   VAL B 303       1.398   9.825  27.587  1.00  1.00
ATOM   1213  N   LYS B 304       1.774  10.934  25.644  1.00  1.00
ATOM   1214  CA  LYS B 304       2.235  12.144  26.313  1.00  1.00
ATOM   1215  C   LYS B 304       1.165  12.701  27.243  1.00  1.00
ATOM   1216  O   LYS B 304       1.462  13.141  28.354  1.00  1.00
ATOM   1217  N   SER B 305      -0.086  12.697  26.808  1.00  1.00
ATOM   1218  CA  SER B 305      -1.199  13.248  27.571  1.00  1.00
ATOM   1219  C   SER B 305      -1.574  12.338  28.733  1.00  1.00
ATOM   1220  O   SER B 305      -1.983  12.808  29.795  1.00  1.00
ATOM   1221  N   GLN B 306      -1.339  11.050  28.656  1.00  1.00
ATOM   1222  CA  GLN B 306      -1.599  10.130  29.757  1.00  1.00
ATOM   1223  C   GLN B 306      -0.587  10.316  30.880  1.00  1.00
ATOM   1224  O   GLN B 306      -0.932  10.240  32.059  1.00  1.00
ATOM   1225  N   LEU B 307       0.705  10.358  30.539  1.00  1.00
ATOM   1226  CA  LEU B 307       1.786  10.438  31.513  1.00  1.00
ATOM   1227  C   LEU B 307       1.894  11.840  32.102  1.00  1.00
ATOM   1228  O   LEU B 307       2.205  12.007  33.282  1.00  1.00
ATOM   1229  N   LYS B 308       1.481  12.812  31.594  1.00  1.00
ATOM   1230  CA  LYS B 308       1.624  14.176  32.088  1.00  1.00
ATOM   1231  C   LYS B 308       3.043  14.439  32.576  1.00  1.00
ATOM   1232  O   LYS B 308       3.918  14.816  31.797  1.00  1.00
ATOM   1233  N   ASN B 309       3.246  14.810  33.824  1.00  1.00
ATOM   1234  CA  ASN B 309       4.542  15.123  34.414  1.00  1.00
ATOM   1235  C   ASN B 309       5.080  13.948  35.218  1.00  1.00
ATOM   1236  O   ASN B 309       6.240  13.944  35.631  1.00  1.00
ATOM   1237  N   ASN B 310       4.462  12.797  35.189  1.00  1.00
ATOM   1238  CA  ASN B 310       4.965  11.560  35.774  1.00  1.00
ATOM   1239  C   ASN B 310       6.081  10.964  34.926  1.00  1.00
ATOM   1240  O   ASN B 310       6.949  10.254  35.435  1.00  1.00
ATOM   1241  N   ALA B 311       6.425  11.531  33.965  1.00  1.00
ATOM   1242  CA  ALA B 311       7.491  11.228  33.018  1.00  1.00
ATOM   1243  C   ALA B 311       8.031  12.497  32.372  1.00  1.00
ATOM   1244  O   ALA B 311       7.292  13.457  32.155  1.00  1.00
ATOM   1245  N   LYS B 312       9.203  12.388  31.794  1.00  1.00
ATOM   1246  CA  LYS B 312       9.861  13.470  31.071  1.00  1.00
ATOM   1247  C   LYS B 312      10.114  13.087  29.618  1.00  1.00
ATOM   1248  O   LYS B 312      10.487  11.953  29.321  1.00  1.00
ATOM   1249  N   GLU B 313       9.765  14.045  28.678  1.00  1.00
ATOM   1250  CA  GLU B 313      10.198  13.812  27.305  1.00  1.00
ATOM   1251  C   GLU B 313      11.713  13.908  27.181  1.00  1.00
ATOM   1252  O   GLU B 313      12.313  14.917  27.551  1.00  1.00
ATOM   1253  N   ILE B 314      12.336  12.798  26.660  1.00  1.00
ATOM   1254  CA  ILE B 314      13.787  12.682  26.584  1.00  1.00
ATOM   1255  C   ILE B 314      14.266  12.704  25.138  1.00  1.00
ATOM   1256  O   ILE B 314      15.405  13.078  24.856  1.00  1.00
ATOM   1257  N   GLY B 315      13.476  12.676  24.223  1.00  1.00
ATOM   1258  CA  GLY B 315      13.936  12.897  22.857  1.00  1.00
ATOM   1259  C   GLY B 315      13.610  11.704  21.967  1.00  1.00
ATOM   1260  O   GLY B 315      13.759  10.553  22.377  1.00  1.00
ATOM   1261  N   ASN B 316      13.402  12.020  20.727  1.00  1.00
ATOM   1262  CA  ASN B 316      13.394  10.903  19.790  1.00  1.00
ATOM   1263  C   ASN B 316      12.130  10.066  19.942  1.00  1.00
ATOM   1264  O   ASN B 316      12.089   8.907  19.528  1.00  1.00
ATOM   1265  N   GLY B 317      11.144  10.489  20.757  1.00  1.00
ATOM   1266  CA  GLY B 317       9.890   9.761  20.910  1.00  1.00
ATOM   1267  C   GLY B 317       9.922   8.861  22.138  1.00  1.00
ATOM   1268  O   GLY B 317       8.955   8.157  22.429  1.00  1.00
ATOM   1269  N   CYS B 318      10.740   9.181  23.079  1.00  1.00
ATOM   1270  CA  CYS B 318      10.935   8.406  24.298  1.00  1.00
ATOM   1271  C   CYS B 318      10.530   9.205  25.530  1.00  1.00
ATOM   1272  O   CYS B 318      10.758  10.413  25.601  1.00  1.00
ATOM   1273  N   PHE B 319       9.884   8.540  26.459  1.00  1.00
ATOM   1274  CA  PHE B 319       9.574   9.048  27.790  1.00  1.00
ATOM   1275  C   PHE B 319      10.351   8.294  28.861  1.00  1.00
ATOM   1276  O   PHE B 319      10.499   7.074  28.792  1.00  1.00
ATOM   1277  N   GLU B 320      10.900   9.018  29.786  1.00  1.00
ATOM   1278  CA  GLU B 320      11.546   8.456  30.966  1.00  1.00
ATOM   1279  C   GLU B 320      10.712   8.696  32.218  1.00  1.00
ATOM   1280  O   GLU B 320      10.302   9.823  32.496  1.00  1.00
ATOM   1281  N   PHE B 321      10.215   7.525  32.822  1.00  1.00
ATOM   1282  CA  PHE B 321       9.341   7.660  33.981  1.00  1.00
ATOM   1283  C   PHE B 321      10.107   8.180  35.191  1.00  1.00
ATOM   1284  O   PHE B 321      11.240   7.771  35.443  1.00  1.00
ATOM   1285  N   TYR B 322       9.321   8.935  36.049  1.00  1.00
ATOM   1286  CA  TYR B 322       9.868   9.379  37.326  1.00  1.00
ATOM   1287  C   TYR B 322       9.562   8.379  38.433  1.00  1.00
ATOM   1288  O   TYR B 322      10.190   8.400  39.492  1.00  1.00
ATOM   1289  N   HIS B 323       8.901   7.377  38.100  1.00  1.00
ATOM   1290  CA  HIS B 323       8.472   6.247  38.915  1.00  1.00
ATOM   1291  C   HIS B 323       8.888   4.924  38.284  1.00  1.00
ATOM   1292  O   HIS B 323       8.953   4.802  37.061  1.00  1.00
ATOM   1293  N   LYS B 324       8.934   3.848  39.066  1.00  1.00
ATOM   1294  CA  LYS B 324       9.069   2.506  38.511  1.00  1.00
ATOM   1295  C   LYS B 324       7.810   2.090  37.763  1.00  1.00
ATOM   1296  O   LYS B 324       6.704   2.168  38.298  1.00  1.00
ATOM   1297  N   CYS B 325       7.916   1.740  36.553  1.00  1.00
ATOM   1298  CA  CYS B 325       6.840   1.283  35.681  1.00  1.00
ATOM   1299  C   CYS B 325       7.096  -0.135  35.187  1.00  1.00
ATOM   1300  O   CYS B 325       8.008  -0.372  34.394  1.00  1.00
ATOM   1301  N   ASP B 326       6.580  -1.122  35.928  1.00  1.00
ATOM   1302  CA  ASP B 326       6.750  -2.523  35.563  1.00  1.00
ATOM   1303  C   ASP B 326       5.943  -2.871  34.320  1.00  1.00
ATOM   1304  O   ASP B 326       4.948  -2.215  34.010  1.00  1.00
ATOM   1305  N   ASN B 327       5.739  -4.112  33.997  1.00  1.00
ATOM   1306  CA  ASN B 327       5.027  -4.558  32.806  1.00  1.00
ATOM   1307  C   ASN B 327       3.527  -4.333  32.944  1.00  1.00
ATOM   1308  O   ASN B 327       2.846  -4.005  31.972  1.00  1.00
ATOM   1309  N   GLU B 328       2.912  -4.434  34.063  1.00  1.00
ATOM   1310  CA  GLU B 328       1.517  -4.059  34.258  1.00  1.00
ATOM   1311  C   GLU B 328       1.302  -2.575  33.989  1.00  1.00
ATOM   1312  O   GLU B 328       0.285  -2.178  33.422  1.00  1.00
ATOM   1313  N   CYS B 329       2.239  -1.732  34.495  1.00  1.00
ATOM   1314  CA  CYS B 329       2.187  -0.296  34.251  1.00  1.00
ATOM   1315  C   CYS B 329       2.366   0.019  32.771  1.00  1.00
ATOM   1316  O   CYS B 329       1.704   0.905  32.230  1.00  1.00
ATOM   1317  N   MET B 330       3.345  -0.626  32.144  1.00  1.00
ATOM   1318  CA  MET B 330       3.637  -0.429  30.729  1.00  1.00
ATOM   1319  C   MET B 330       2.452  -0.829  29.861  1.00  1.00
ATOM   1320  O   MET B 330       2.128  -0.152  28.885  1.00  1.00
ATOM   1321  N   GLU B 331       1.813  -1.927  30.146  1.00  1.00
ATOM   1322  CA  GLU B 331       0.639  -2.386  29.413  1.00  1.00
ATOM   1323  C   GLU B 331      -0.498  -1.377  29.509  1.00  1.00
ATOM   1324  O   GLU B 331      -1.243  -1.174  28.549  1.00  1.00
ATOM   1325  N   SER B 332      -0.711  -0.770  30.668  1.00  1.00
ATOM   1326  CA  SER B 332      -1.704   0.281  30.854  1.00  1.00
ATOM   1327  C   SER B 332      -1.401   1.488  29.976  1.00  1.00
ATOM   1328  O   SER B 332      -2.312   2.129  29.450  1.00  1.00
ATOM   1329  N   VAL B 333      -0.145   1.861  29.821  1.00  1.00
ATOM   1330  CA  VAL B 333       0.245   2.912  28.889  1.00  1.00
ATOM   1331  C   VAL B 333      -0.073   2.520  27.452  1.00  1.00
ATOM   1332  O   VAL B 333      -0.566   3.334  26.671  1.00  1.00
ATOM   1333  N   ARG B 334       0.208   1.308  27.092  1.00  1.00
ATOM   1334  CA  ARG B 334      -0.003   0.785  25.748  1.00  1.00
ATOM   1335  C   ARG B 334      -1.487   0.645  25.438  1.00  1.00
ATOM   1336  O   ARG B 334      -1.927   0.924  24.322  1.00  1.00
ATOM   1337  N   ASN B 335      -2.348   0.392  26.274  1.00  1.00
ATOM   1338  CA  ASN B 335      -3.773   0.172  26.057  1.00  1.00
ATOM   1339  C   ASN B 335      -4.591   1.375  26.511  1.00  1.00
ATOM   1340  O   ASN B 335      -5.776   1.486  26.196  1.00  1.00
ATOM   1341  N   GLY B 336      -4.030   2.406  26.954  1.00  1.00
ATOM   1342  CA  GLY B 336      -4.640   3.716  27.149  1.00  1.00
ATOM   1343  C   GLY B 336      -5.431   3.768  28.450  1.00  1.00
ATOM   1344  O   GLY B 336      -6.079   4.769  28.754  1.00  1.00
ATOM   1345  N   THR B 337      -4.964   3.164  29.493  1.00  1.00
ATOM   1346  CA  THR B 337      -5.601   3.128  30.804  1.00  1.00
ATOM   1347  C   THR B 337      -4.599   3.424  31.912  1.00  1.00
ATOM   1348  O   THR B 337      -4.946   3.420  33.093  1.00  1.00
ATOM   1349  N   TYR B 338      -3.529   4.154  31.552  1.00  1.00
ATOM   1350  CA  TYR B 338      -2.552   4.579  32.547  1.00  1.00
ATOM   1351  C   TYR B 338      -3.217   5.364  33.671  1.00  1.00
ATOM   1352  O   TYR B 338      -3.980   6.297  33.422  1.00  1.00
ATOM   1353  N   ASP B 339      -2.895   4.990  34.914  1.00  1.00
ATOM   1354  CA  ASP B 339      -3.395   5.681  36.097  1.00  1.00
ATOM   1355  C   ASP B 339      -2.366   6.666  36.636  1.00  1.00
ATOM   1356  O   ASP B 339      -1.399   6.273  37.288  1.00  1.00
ATOM   1357  N   TYR B 340      -2.590   8.026  36.315  1.00  1.00
ATOM   1358  CA  TYR B 340      -1.590   9.019  36.691  1.00  1.00
ATOM   1359  C   TYR B 340      -1.563   9.230  38.199  1.00  1.00
ATOM   1360  O   TYR B 340      -0.497   9.382  38.795  1.00  1.00
ATOM   1361  N   PRO B 341      -2.719   9.361  38.861  1.00  1.00
ATOM   1362  CA  PRO B 341      -2.807   9.589  40.299  1.00  1.00
ATOM   1363  C   PRO B 341      -2.150   8.456  41.077  1.00  1.00
ATOM   1364  O   PRO B 341      -1.530   8.682  42.116  1.00  1.00
ATOM   1365  N   LYS B 342      -2.093   7.286  40.643  1.00  1.00
ATOM   1366  CA  LYS B 342      -1.483   6.119  41.271  1.00  1.00
ATOM   1367  C   LYS B 342       0.016   6.314  41.457  1.00  1.00
ATOM   1368  O   LYS B 342       0.583   5.909  42.472  1.00  1.00
ATOM   1369  N   TYR B 343       0.722   6.908  40.542  1.00  1.00
ATOM   1370  CA  TYR B 343       2.173   7.042  40.599  1.00  1.00
ATOM   1371  C   TYR B 343       2.584   8.499  40.772  1.00  1.00
ATOM   1372  O   TYR B 343       3.727   8.794  41.123  1.00  1.00
ATOM   1373  N   SER B 344       1.714   9.374  40.967  1.00  1.00
ATOM   1374  CA  SER B 344       1.991  10.805  41.011  1.00  1.00
ATOM   1375  C   SER B 344       2.764  11.178  42.269  1.00  1.00
ATOM   1376  O   SER B 344       3.638  12.045  42.238  1.00  1.00
ATOM   1377  N   GLU B 345       2.554  10.603  43.419  1.00  1.00
ATOM   1378  CA  GLU B 345       3.311  10.897  44.630  1.00  1.00
ATOM   1379  C   GLU B 345       4.769  10.480  44.484  1.00  1.00
ATOM   1380  O   GLU B 345       5.674  11.185  44.931  1.00  1.00
ATOM   1381  N   GLU B 346       5.006   9.237  44.014  1.00  1.00
ATOM   1382  CA  GLU B 346       6.365   8.746  43.814  1.00  1.00
ATOM   1383  C   GLU B 346       7.101   9.573  42.769  1.00  1.00
ATOM   1384  O   GLU B 346       8.300   9.822  42.892  1.00  1.00
ATOM   1385  N   SER B 347       6.376   9.898  41.673  1.00  1.00
ATOM   1386  CA  SER B 347       6.954  10.720  40.616  1.00  1.00
ATOM   1387  C   SER B 347       7.394  12.076  41.151  1.00  1.00
ATOM   1388  O   SER B 347       8.432  12.605  40.752  1.00  1.00
ATOM   1389  N   LYS B 348       6.465  12.735  41.898  1.00  1.00
ATOM   1390  CA  LYS B 348       6.730  14.045  42.482  1.00  1.00
ATOM   1391  C   LYS B 348       8.004  14.029  43.316  1.00  1.00
ATOM   1392  O   LYS B 348       8.781  14.983  43.299  1.00  1.00
ATOM   1393  N   LEU B 349       8.176  13.018  44.165  1.00  1.00
ATOM   1394  CA  LEU B 349       9.364  12.881  44.998  1.00  1.00
ATOM   1395  C   LEU B 349      10.620  12.727  44.147  1.00  1.00
ATOM   1396  O   LEU B 349      11.687  13.231  44.500  1.00  1.00
ATOM   1397  N   ASN B 350      10.568  12.170  42.990  1.00  1.00
ATOM   1398  CA  ASN B 350      11.735  11.864  42.171  1.00  1.00
ATOM   1399  C   ASN B 350      12.151  13.067  41.335  1.00  1.00
ATOM   1400  O   ASN B 350      13.330  13.242  41.025  1.00  1.00
ATOM   1401  N   ARG B 351      11.259  13.717  40.649  1.00  1.00
ATOM   1402  CA  ARG B 351      11.619  14.885  39.855  1.00  1.00
ATOM   1403  C   ARG B 351      11.900  16.090  40.743  1.00  1.00
ATOM   1404  O   ARG B 351      11.176  16.346  41.705  1.00  1.00
