# Supplementary material for: ProteinDJ: A high‐performance and modular protein design pipeline
Source: Protein Sci. 2026 Jan 21;35(2):e70464. doi: 10.1002/pro.70464 (PMC12820799; doi:10.1002/pro.70464)
Supplement: Supplementary file 2 — DATA S1. Compressed archive containing input PDB and Bindsweeper YAML files used for benchmarking and comparison of sequence design methods. [file PRO-35-e70464-s001.zip › SupplementaryFile1/binderfolds/ha/fold_71.pdb]

ATOM      1  N   GLY A   1       0.935 -11.158 -12.084  1.00  0.00
ATOM      2  CA  GLY A   1      -0.037 -11.261 -11.001  1.00  0.00
ATOM      3  C   GLY A   1       0.259 -12.458 -10.107  1.00  0.00
ATOM      4  O   GLY A   1       0.119 -12.383  -8.886  1.00  0.00
ATOM      5  N   GLY A   2       0.622 -13.568 -10.821  1.00  0.00
ATOM      6  CA  GLY A   2       0.976 -14.771 -10.078  1.00  0.00
ATOM      7  C   GLY A   2       2.228 -14.553  -9.239  1.00  0.00
ATOM      8  O   GLY A   2       2.315 -15.018  -8.103  1.00  0.00
ATOM      9  N   GLY A   3       3.217 -13.833  -9.876  1.00  0.00
ATOM     10  CA  GLY A   3       4.448 -13.546  -9.150  1.00  0.00
ATOM     11  C   GLY A   3       4.178 -12.669  -7.934  1.00  0.00
ATOM     12  O   GLY A   3       4.741 -12.888  -6.861  1.00  0.00
ATOM     13  N   GLY A   4       3.335 -11.635  -8.136  1.00  0.00
ATOM     14  CA  GLY A   4       3.008 -10.736  -7.035  1.00  0.00
ATOM     15  C   GLY A   4       2.216 -11.456  -5.952  1.00  0.00
ATOM     16  O   GLY A   4       2.450 -11.254  -4.760  1.00  0.00
ATOM     17  N   GLY A   5       1.255 -12.305  -6.410  1.00  0.00
ATOM     18  CA  GLY A   5       0.444 -13.050  -5.454  1.00  0.00
ATOM     19  C   GLY A   5       1.296 -14.024  -4.650  1.00  0.00
ATOM     20  O   GLY A   5       1.118 -14.166  -3.440  1.00  0.00
ATOM     21  N   GLY A   6       2.174 -14.763  -5.375  1.00  0.00
ATOM     22  CA  GLY A   6       3.066 -15.704  -4.710  1.00  0.00
ATOM     23  C   GLY A   6       4.001 -14.989  -3.743  1.00  0.00
ATOM     24  O   GLY A   6       4.257 -15.471  -2.640  1.00  0.00
ATOM     25  N   GLY A   7       4.569 -13.850  -4.207  1.00  0.00
ATOM     26  CA  GLY A   7       5.461 -13.074  -3.353  1.00  0.00
ATOM     27  C   GLY A   7       4.750 -12.615  -2.086  1.00  0.00
ATOM     28  O   GLY A   7       5.324 -12.638  -0.998  1.00  0.00
ATOM     29  N   GLY A   8       3.501 -12.115  -2.275  1.00  0.00
ATOM     30  CA  GLY A   8       2.726 -11.643  -1.133  1.00  0.00
ATOM     31  C   GLY A   8       2.383 -12.788  -0.189  1.00  0.00
ATOM     32  O   GLY A   8       2.437 -12.636   1.031  1.00  0.00
ATOM     33  N   GLY A   9       2.022 -13.941  -0.768  1.00  0.00
ATOM     34  CA  GLY A   9       1.691 -15.107   0.043  1.00  0.00
ATOM     35  C   GLY A   9       2.901 -15.592   0.831  1.00  0.00
ATOM     36  O   GLY A   9       2.786 -15.959   2.000  1.00  0.00
ATOM     37  N   GLY A  10       4.063 -15.681   0.143  1.00  0.00
ATOM     38  CA  GLY A  10       5.301 -16.069   0.808  1.00  0.00
ATOM     39  C   GLY A  10       5.657 -15.094   1.923  1.00  0.00
ATOM     40  O   GLY A  10       6.099 -15.500   2.998  1.00  0.00
ATOM     41  N   GLY A  11       5.553 -13.786   1.600  1.00  0.00
ATOM     42  CA  GLY A  11       5.842 -12.767   2.602  1.00  0.00
ATOM     43  C   GLY A  11       4.906 -12.890   3.797  1.00  0.00
ATOM     44  O   GLY A  11       5.322 -12.726   4.944  1.00  0.00
ATOM     45  N   GLY A  12       3.624 -13.137   3.514  1.00  0.00
ATOM     46  CA  GLY A  12       2.621 -13.300   4.559  1.00  0.00
ATOM     47  C   GLY A  12       2.941 -14.495   5.448  1.00  0.00
ATOM     48  O   GLY A  12       2.805 -14.427   6.669  1.00  0.00
ATOM     49  N   GLY A  13       3.378 -15.587   4.831  1.00  0.00
ATOM     50  CA  GLY A  13       3.769 -16.772   5.584  1.00  0.00
ATOM     51  C   GLY A  13       4.994 -16.498   6.447  1.00  0.00
ATOM     52  O   GLY A  13       5.065 -16.933   7.597  1.00  0.00
ATOM     53  N   GLY A  14       5.987 -15.796   5.856  1.00  0.00
ATOM     54  CA  GLY A  14       7.203 -15.440   6.578  1.00  0.00
ATOM     55  C   GLY A  14       6.891 -14.564   7.784  1.00  0.00
ATOM     56  O   GLY A  14       7.468 -14.740   8.857  1.00  0.00
ATOM     57  N   GLY A  15       6.037 -13.550   7.555  1.00  0.00
ATOM     58  CA  GLY A  15       5.641 -12.639   8.622  1.00  0.00
ATOM     59  C   GLY A  15       4.936 -13.383   9.748  1.00  0.00
ATOM     60  O   GLY A  15       5.152 -13.095  10.926  1.00  0.00
ATOM     61  N   GLY A  16       4.040 -14.283   9.371  1.00  0.00
ATOM     62  CA  GLY A  16       3.325 -15.082  10.359  1.00  0.00
ATOM     63  C   GLY A  16       4.286 -15.933  11.180  1.00  0.00
ATOM     64  O   GLY A  16       4.135 -16.060  12.395  1.00  0.00
ATOM     65  N   GLY A  17       5.271 -16.528  10.489  1.00  0.00
ATOM     66  CA  GLY A  17       6.278 -17.355  11.143  1.00  0.00
ATOM     67  C   GLY A  17       7.139 -16.528  12.089  1.00  0.00
ATOM     68  O   GLY A  17       7.487 -16.979  13.181  1.00  0.00
ATOM     69  N   GLY A  18       7.406 -15.336  11.760  1.00  0.00
ATOM     70  CA  GLY A  18       8.243 -14.446  12.556  1.00  0.00
ATOM     71  C   GLY A  18       7.464 -13.855  13.724  1.00  0.00
ATOM     72  O   GLY A  18       8.022 -13.613  14.795  1.00  0.00
ATOM     73  N   GLY A  19       6.154 -13.946  13.639  1.00  0.00
ATOM     74  CA  GLY A  19       5.338 -13.483  14.756  1.00  0.00
ATOM     75  C   GLY A  19       4.579 -12.213  14.394  1.00  0.00
ATOM     76  O   GLY A  19       3.756 -11.728  15.170  1.00  0.00
ATOM     77  N   GLY A  20       4.753 -11.775  13.132  1.00  0.00
ATOM     78  CA  GLY A  20       4.001 -10.614  12.672  1.00  0.00
ATOM     79  C   GLY A  20       2.640 -11.023  12.122  1.00  0.00
ATOM     80  O   GLY A  20       2.469 -11.175  10.912  1.00  0.00
ATOM     81  N   GLY A  21       1.604 -10.830  12.886  1.00  0.00
ATOM     82  CA  GLY A  21       0.265 -11.246  12.485  1.00  0.00
ATOM     83  C   GLY A  21      -0.452 -10.136  11.727  1.00  0.00
ATOM     84  O   GLY A  21      -1.184 -10.396  10.772  1.00  0.00
ATOM     85  N   GLY A  22      -0.238  -8.884  12.188  1.00  0.00
ATOM     86  CA  GLY A  22      -0.867  -7.738  11.542  1.00  0.00
ATOM     87  C   GLY A  22      -0.289  -7.502  10.153  1.00  0.00
ATOM     88  O   GLY A  22      -1.019  -7.199   9.209  1.00  0.00
ATOM     89  N   GLY A  23       1.038  -7.619  10.045  1.00  0.00
ATOM     90  CA  GLY A  23       1.711  -7.445   8.763  1.00  0.00
ATOM     91  C   GLY A  23       1.292  -8.523   7.771  1.00  0.00
ATOM     92  O   GLY A  23       1.089  -8.246   6.589  1.00  0.00
ATOM     93  N   GLY A  24       1.206  -9.790   8.318  1.00  0.00
ATOM     94  CA  GLY A  24       0.738 -10.892   7.485  1.00  0.00
ATOM     95  C   GLY A  24      -0.680 -10.642   6.988  1.00  0.00
ATOM     96  O   GLY A  24      -0.992 -10.886   5.822  1.00  0.00
ATOM     97  N   GLY A  25      -1.539 -10.150   7.888  1.00  0.00
ATOM     98  CA  GLY A  25      -2.916  -9.845   7.518  1.00  0.00
ATOM     99  C   GLY A  25      -2.973  -8.746   6.465  1.00  0.00
ATOM    100  O   GLY A  25      -3.767  -8.812   5.527  1.00  0.00
ATOM    101  N   GLY A  26      -2.105  -7.761   6.594  1.00  0.00
ATOM    102  CA  GLY A  26      -2.031  -6.678   5.621  1.00  0.00
ATOM    103  C   GLY A  26      -1.715  -7.209   4.229  1.00  0.00
ATOM    104  O   GLY A  26      -2.314  -6.783   3.241  1.00  0.00
ATOM    105  N   GLY A  27      -0.719  -8.146   4.226  1.00  0.00
ATOM    106  CA  GLY A  27      -0.315  -8.743   2.959  1.00  0.00
ATOM    107  C   GLY A  27      -1.444  -9.567   2.354  1.00  0.00
ATOM    108  O   GLY A  27      -1.688  -9.513   1.148  1.00  0.00
ATOM    109  N   GLY A  28      -2.107 -10.335   3.204  1.00  0.00
ATOM    110  CA  GLY A  28      -3.208 -11.176   2.750  1.00  0.00
ATOM    111  C   GLY A  28      -4.368 -10.335   2.233  1.00  0.00
ATOM    112  O   GLY A  28      -4.976 -10.658   1.213  1.00  0.00
ATOM    113  N   GLY A  29      -4.688  -9.247   2.950  1.00  0.00
ATOM    114  CA  GLY A  29      -5.771  -8.357   2.547  1.00  0.00
ATOM    115  C   GLY A  29      -5.461  -7.680   1.218  1.00  0.00
ATOM    116  O   GLY A  29      -6.335  -7.544   0.361  1.00  0.00
ATOM    117  N   GLY A  30      -4.227  -7.219   1.069  1.00  0.00
ATOM    118  CA  GLY A  30      -3.795  -6.578  -0.168  1.00  0.00
ATOM    119  C   GLY A  30      -3.893  -7.536  -1.348  1.00  0.00
ATOM    120  O   GLY A  30      -4.320  -7.152  -2.437  1.00  0.00
ATOM    121  N   GLY A  31      -3.452  -8.788  -1.102  1.00  0.00
ATOM    122  CA  GLY A  31      -3.539  -9.814  -2.135  1.00  0.00
ATOM    123  C   GLY A  31      -4.986 -10.072  -2.534  1.00  0.00
ATOM    124  O   GLY A  31      -5.297 -10.219  -3.716  1.00  0.00
ATOM    125  N   GLY A  32      -5.857 -10.174  -1.520  1.00  0.00
ATOM    126  CA  GLY A  32      -7.273 -10.380  -1.799  1.00  0.00
ATOM    127  C   GLY A  32      -7.853  -9.217  -2.594  1.00  0.00
ATOM    128  O   GLY A  32      -8.641  -9.417  -3.519  1.00  0.00
ATOM    129  N   GLY A  33      -7.482  -7.996  -2.180  1.00  0.00
ATOM    130  CA  GLY A  33      -7.959  -6.805  -2.873  1.00  0.00
ATOM    131  C   GLY A  33      -7.508  -6.796  -4.328  1.00  0.00
ATOM    132  O   GLY A  33      -8.276  -6.446  -5.224  1.00  0.00
ATOM    133  N   GLY A  34      -6.292  -7.231  -4.546  1.00  0.00
ATOM    134  CA  GLY A  34      -5.750  -7.317  -5.897  1.00  0.00
ATOM    135  C   GLY A  34      -6.429  -8.423  -6.694  1.00  0.00
ATOM    136  O   GLY A  34      -6.690  -8.271  -7.887  1.00  0.00
ATOM    137  N   GLY A  35      -6.850  -9.462  -6.002  1.00  0.00
ATOM    138  CA  GLY A  35      -7.540 -10.580  -6.633  1.00  0.00
ATOM    139  C   GLY A  35      -8.970 -10.206  -7.003  1.00  0.00
ATOM    140  O   GLY A  35      -9.453 -10.551  -8.081  1.00  0.00
ATOM    141  N   GLY A  36      -9.606  -9.463  -6.130  1.00  0.00
ATOM    142  CA  GLY A  36     -10.960  -8.985  -6.383  1.00  0.00
ATOM    143  C   GLY A  36     -11.511  -8.232  -5.179  1.00  0.00
ATOM    144  O   GLY A  36     -11.246  -8.595  -4.033  1.00  0.00
ATOM    145  N   GLY A  37     -12.470  -7.356  -5.498  1.00  0.00
ATOM    146  CA  GLY A  37     -13.048  -6.563  -4.419  1.00  0.00
ATOM    147  C   GLY A  37     -13.813  -7.443  -3.438  1.00  0.00
ATOM    148  O   GLY A  37     -13.757  -7.233  -2.227  1.00  0.00
ATOM    149  N   GLY A  38     -14.587  -8.402  -3.940  1.00  0.00
ATOM    150  CA  GLY A  38     -15.364  -9.289  -3.083  1.00  0.00
ATOM    151  C   GLY A  38     -14.461 -10.083  -2.148  1.00  0.00
ATOM    152  O   GLY A  38     -14.772 -10.260  -0.970  1.00  0.00
ATOM    153  N   GLY A  39     -13.379 -10.604  -2.649  1.00  0.00
ATOM    154  CA  GLY A  39     -12.395 -11.333  -1.859  1.00  0.00
ATOM    155  C   GLY A  39     -11.801 -10.451  -0.768  1.00  0.00
ATOM    156  O   GLY A  39     -11.591 -10.899   0.359  1.00  0.00
ATOM    157  N   GLY A  40     -11.552  -9.186  -1.141  1.00  0.00
ATOM    158  CA  GLY A  40     -10.987  -8.223  -0.204  1.00  0.00
ATOM    159  C   GLY A  40     -11.952  -7.934   0.938  1.00  0.00
ATOM    160  O   GLY A  40     -11.546  -7.835   2.096  1.00  0.00
ATOM    161  N   GLY A  41     -13.230  -7.760   0.582  1.00  0.00
ATOM    162  CA  GLY A  41     -14.249  -7.514   1.596  1.00  0.00
ATOM    163  C   GLY A  41     -14.366  -8.690   2.556  1.00  0.00
ATOM    164  O   GLY A  41     -14.516  -8.506   3.764  1.00  0.00
ATOM    165  N   GLY A  42     -14.304  -9.930   1.997  1.00  0.00
ATOM    166  CA  GLY A  42     -14.350 -11.126   2.829  1.00  0.00
ATOM    167  C   GLY A  42     -13.145 -11.198   3.758  1.00  0.00
ATOM    168  O   GLY A  42     -13.275 -11.538   4.934  1.00  0.00
ATOM    169  N   GLY A  43     -11.949 -10.941   3.195  1.00  0.00
ATOM    170  CA  GLY A  43     -10.718 -10.965   3.976  1.00  0.00
ATOM    171  C   GLY A  43     -10.746  -9.916   5.081  1.00  0.00
ATOM    172  O   GLY A  43     -10.299 -10.167   6.200  1.00  0.00
ATOM    173  N   GLY A  44     -11.234  -8.719   4.734  1.00  0.00
ATOM    174  CA  GLY A  44     -11.345  -7.645   5.714  1.00  0.00
ATOM    175  C   GLY A  44     -12.300  -8.023   6.839  1.00  0.00
ATOM    176  O   GLY A  44     -12.039  -7.741   8.009  1.00  0.00
ATOM    177  N   GLY A  45     -13.439  -8.632   6.454  1.00  0.00
ATOM    178  CA  GLY A  45     -14.402  -9.079   7.453  1.00  0.00
ATOM    179  C   GLY A  45     -13.799 -10.141   8.363  1.00  0.00
ATOM    180  O   GLY A  45     -14.007 -10.124   9.576  1.00  0.00
ATOM    181  N   GLY A  46     -13.048 -11.091   7.779  1.00  0.00
ATOM    182  CA  GLY A  46     -12.384 -12.139   8.544  1.00  0.00
ATOM    183  C   GLY A  46     -11.384 -11.551   9.532  1.00  0.00
ATOM    184  O   GLY A  46     -11.289 -11.999  10.674  1.00  0.00
ATOM    185  N   GLY A  47     -10.599 -10.565   9.040  1.00  0.00
ATOM    186  CA  GLY A  47      -9.610  -9.910   9.888  1.00  0.00
ATOM    187  C   GLY A  47     -10.278  -9.161  11.034  1.00  0.00
ATOM    188  O   GLY A  47      -9.799  -9.187  12.168  1.00  0.00
ATOM    189  N   GLY A  48     -11.365  -8.448  10.692  1.00  0.00
ATOM    190  CA  GLY A  48     -12.108  -7.709  11.706  1.00  0.00
ATOM    191  C   GLY A  48     -12.680  -8.647  12.761  1.00  0.00
ATOM    192  O   GLY A  48     -12.655  -8.344  13.954  1.00  0.00
ATOM    193  N   GLY A  49     -13.200  -9.806  12.291  1.00  0.00
ATOM    194  CA  GLY A  49     -13.742 -10.807  13.203  1.00  0.00
ATOM    195  C   GLY A  49     -12.656 -11.372  14.109  1.00  0.00
ATOM    196  O   GLY A  49     -12.869 -11.561  15.307  1.00  0.00
ATOM    197  N   GLY A  50     -11.494 -11.699  13.517  1.00  0.00
ATOM    198  CA  GLY A  50     -10.363 -12.223  14.274  1.00  0.00
ATOM    199  C   GLY A  50      -9.907 -11.234  15.339  1.00  0.00
ATOM    200  O   GLY A  50      -9.600 -11.620  16.467  1.00  0.00
ATOM    201  N   GLY A  51      -9.792  -9.963  14.908  1.00  0.00
ATOM    202  CA  GLY A  51      -9.370  -8.915  15.829  1.00  0.00
ATOM    203  C   GLY A  51     -10.385  -8.723  16.949  1.00  0.00
ATOM    204  O   GLY A  51     -10.016  -8.526  18.107  1.00  0.00
ATOM    205  N   GLY A  52     -11.671  -8.769  16.566  1.00  0.00
ATOM    206  CA  GLY A  52     -12.735  -8.640  17.555  1.00  0.00
ATOM    207  C   GLY A  52     -12.706  -9.795  18.548  1.00  0.00
ATOM    208  O   GLY A  52     -12.879  -9.596  19.751  1.00  0.00
ATOM    209  N   GLY A  53     -12.492 -11.027  18.013  1.00  0.00
ATOM    210  CA  GLY A  53     -12.391 -12.210  18.859  1.00  0.00
ATOM    211  C   GLY A  53     -11.201 -12.109  19.806  1.00  0.00
ATOM    212  O   GLY A  53     -11.299 -12.463  20.981  1.00  0.00
ATOM    213  N   GLY A  54     -10.049 -11.690  19.237  1.00  0.00
ATOM    214  CA  GLY A  54      -8.847 -11.519  20.044  1.00  0.00
ATOM    215  C   GLY A  54      -9.067 -10.495  21.150  1.00  0.00
ATOM    216  O   GLY A  54      -8.614 -10.679  22.280  1.00  0.00
ATOM    217  N   GLY A  55      -9.723  -9.411  20.806  1.00  0.00
ATOM    218  CA  GLY A  55      -9.997  -8.360  21.779  1.00  0.00
ATOM    219  C   GLY A  55     -11.040  -8.808  22.795  1.00  0.00
ATOM    220  O   GLY A  55     -10.946  -8.485  23.979  1.00  0.00
ATOM    221  N   GLY A  56     -12.035  -9.544  22.324  1.00  0.00
ATOM    222  CA  GLY A  56     -13.080 -10.043  23.210  1.00  0.00
ATOM    223  C   GLY A  56     -12.540 -11.113  24.150  1.00  0.00
ATOM    224  O   GLY A  56     -12.904 -11.163  25.325  1.00  0.00
ATOM    225  N   GLY A  57     -11.665 -11.929  23.708  1.00  0.00
ATOM    226  CA  GLY A  57     -11.072 -12.958  24.552  1.00  0.00
ATOM    227  C   GLY A  57     -10.036 -12.365  25.499  1.00  0.00
ATOM    228  O   GLY A  57      -9.950 -12.754  26.663  1.00  0.00
ATOM    229  N   ALA B  58      16.393   5.061  35.004  1.00  1.00
ATOM    230  CA  ALA B  58      14.941   5.134  35.117  1.00  1.00
ATOM    231  C   ALA B  58      14.262   4.408  33.963  1.00  1.00
ATOM    232  O   ALA B  58      14.736   4.447  32.827  1.00  1.00
ATOM    233  N   ASP B  59      13.120   3.742  34.212  1.00  1.00
ATOM    234  CA  ASP B  59      12.407   3.082  33.125  1.00  1.00
ATOM    235  C   ASP B  59      12.055   4.069  32.019  1.00  1.00
ATOM    236  O   ASP B  59      11.672   5.207  32.288  1.00  1.00
ATOM    237  N   THR B  60      11.794   3.467  30.800  1.00  1.00
ATOM    238  CA  THR B  60      11.440   4.263  29.631  1.00  1.00
ATOM    239  C   THR B  60      10.454   3.521  28.738  1.00  1.00
ATOM    240  O   THR B  60      10.485   2.294  28.648  1.00  1.00
ATOM    241  N   ILE B  61       9.733   4.230  27.961  1.00  1.00
ATOM    242  CA  ILE B  61       8.847   3.819  26.879  1.00  1.00
ATOM    243  C   ILE B  61       8.949   4.769  25.693  1.00  1.00
ATOM    244  O   ILE B  61       9.030   5.985  25.864  1.00  1.00
ATOM    245  N   CYS B  62       9.147   4.256  24.522  1.00  1.00
ATOM    246  CA  CYS B  62       9.260   5.020  23.285  1.00  1.00
ATOM    247  C   CYS B  62       8.171   4.629  22.295  1.00  1.00
ATOM    248  O   CYS B  62       7.831   3.453  22.164  1.00  1.00
ATOM    249  N   ILE B  63       7.584   5.699  21.593  1.00  1.00
ATOM    250  CA  ILE B  63       6.651   5.489  20.493  1.00  1.00
ATOM    251  C   ILE B  63       7.372   5.493  19.151  1.00  1.00
ATOM    252  O   ILE B  63       8.143   6.405  18.852  1.00  1.00
ATOM    253  N   GLY B  64       7.332   4.415  18.417  1.00  1.00
ATOM    254  CA  GLY B  64       8.085   4.324  17.172  1.00  1.00
ATOM    255  C   GLY B  64       7.192   3.884  16.018  1.00  1.00
ATOM    256  O   GLY B  64       6.023   3.554  16.217  1.00  1.00
ATOM    257  N   TYR B  65       7.883   3.308  14.967  1.00  1.00
ATOM    258  CA  TYR B  65       7.271   2.783  13.752  1.00  1.00
ATOM    259  C   TYR B  65       8.075   1.617  13.190  1.00  1.00
ATOM    260  O   TYR B  65       9.299   1.578  13.313  1.00  1.00
ATOM    261  N   HIS B  66       7.403   0.774  12.374  1.00  1.00
ATOM    262  CA  HIS B  66       8.016  -0.385  11.738  1.00  1.00
ATOM    263  C   HIS B  66       9.056   0.036  10.708  1.00  1.00
ATOM    264  O   HIS B  66       8.863   1.011   9.981  1.00  1.00
ATOM    265  N   ALA B  67      10.049  -0.779  10.537  1.00  1.00
ATOM    266  CA  ALA B  67      11.061  -0.798   9.487  1.00  1.00
ATOM    267  C   ALA B  67      11.434  -2.226   9.108  1.00  1.00
ATOM    268  O   ALA B  67      11.434  -3.122   9.952  1.00  1.00
ATOM    269  N   ASN B  68      11.699  -2.492   7.913  1.00  1.00
ATOM    270  CA  ASN B  68      12.092  -3.818   7.449  1.00  1.00
ATOM    271  C   ASN B  68      13.194  -3.730   6.401  1.00  1.00
ATOM    272  O   ASN B  68      13.436  -2.668   5.828  1.00  1.00
ATOM    273  N   ASN B  69      13.447  -4.785   5.698  1.00  1.00
ATOM    274  CA  ASN B  69      14.481  -4.899   4.677  1.00  1.00
ATOM    275  C   ASN B  69      13.908  -4.666   3.284  1.00  1.00
ATOM    276  O   ASN B  69      14.649  -4.448   2.326  1.00  1.00
ATOM    277  N   SER B  70      12.792  -4.125   3.122  1.00  1.00
ATOM    278  CA  SER B  70      12.206  -3.804   1.826  1.00  1.00
ATOM    279  C   SER B  70      13.014  -2.733   1.106  1.00  1.00
ATOM    280  O   SER B  70      13.408  -1.732   1.705  1.00  1.00
ATOM    281  N   THR B  71      13.170  -2.942  -0.231  1.00  1.00
ATOM    282  CA  THR B  71      13.882  -1.981  -1.064  1.00  1.00
ATOM    283  C   THR B  71      12.974  -1.410  -2.146  1.00  1.00
ATOM    284  O   THR B  71      13.247  -0.345  -2.700  1.00  1.00
ATOM    285  N   ASP B  72      11.651  -1.782  -2.045  1.00  1.00
ATOM    286  CA  ASP B  72      10.650  -1.218  -2.942  1.00  1.00
ATOM    287  C   ASP B  72      10.539   0.291  -2.764  1.00  1.00
ATOM    288  O   ASP B  72      10.580   0.798  -1.643  1.00  1.00
ATOM    289  N   THR B  73      10.388   0.985  -3.900  1.00  1.00
ATOM    290  CA  THR B  73      10.234   2.434  -3.879  1.00  1.00
ATOM    291  C   THR B  73       8.964   2.863  -4.603  1.00  1.00
ATOM    292  O   THR B  73       8.563   2.248  -5.591  1.00  1.00
ATOM    293  N   VAL B  74       8.454   3.952  -4.220  1.00  1.00
ATOM    294  CA  VAL B  74       7.318   4.645  -4.815  1.00  1.00
ATOM    295  C   VAL B  74       7.629   6.119  -5.042  1.00  1.00
ATOM    296  O   VAL B  74       8.390   6.726  -4.289  1.00  1.00
ATOM    297  N   ASP B  75       6.928   6.760  -5.870  1.00  1.00
ATOM    298  CA  ASP B  75       6.976   8.204  -6.065  1.00  1.00
ATOM    299  C   ASP B  75       5.732   8.878  -5.500  1.00  1.00
ATOM    300  O   ASP B  75       4.640   8.310  -5.528  1.00  1.00
ATOM    301  N   THR B  76       5.942  10.085  -5.021  1.00  1.00
ATOM    302  CA  THR B  76       4.862  10.979  -4.621  1.00  1.00
ATOM    303  C   THR B  76       4.877  12.262  -5.441  1.00  1.00
ATOM    304  O   THR B  76       5.925  12.688  -5.927  1.00  1.00
ATOM    305  N   VAL B  77       4.104  13.188  -5.232  1.00  1.00
ATOM    306  CA  VAL B  77       4.162  14.491  -5.884  1.00  1.00
ATOM    307  C   VAL B  77       5.338  15.312  -5.371  1.00  1.00
ATOM    308  O   VAL B  77       6.009  16.000  -6.139  1.00  1.00
ATOM    309  N   LEU B  78       5.751  15.192  -4.233  1.00  1.00
ATOM    310  CA  LEU B  78       6.838  15.952  -3.629  1.00  1.00
ATOM    311  C   LEU B  78       8.137  15.153  -3.630  1.00  1.00
ATOM    312  O   LEU B  78       9.222  15.713  -3.791  1.00  1.00
ATOM    313  N   GLU B  79       8.276  14.031  -3.926  1.00  1.00
ATOM    314  CA  GLU B  79       9.375  13.110  -3.661  1.00  1.00
ATOM    315  C   GLU B  79       9.378  11.956  -4.655  1.00  1.00
ATOM    316  O   GLU B  79       8.346  11.332  -4.901  1.00  1.00
ATOM    317  N   LYS B  80      10.550  11.685  -5.233  1.00  1.00
ATOM    318  CA  LYS B  80      10.747  10.507  -6.069  1.00  1.00
ATOM    319  C   LYS B  80      11.622   9.475  -5.369  1.00  1.00
ATOM    320  O   LYS B  80      12.661   9.810  -4.802  1.00  1.00
ATOM    321  N   ASN B  81      11.202   8.123  -5.642  1.00  1.00
ATOM    322  CA  ASN B  81      12.142   7.106  -5.188  1.00  1.00
ATOM    323  C   ASN B  81      12.164   7.014  -3.668  1.00  1.00
ATOM    324  O   ASN B  81      13.227   7.054  -3.049  1.00  1.00
ATOM    325  N   VAL B  82      11.006   7.108  -2.993  1.00  1.00
ATOM    326  CA  VAL B  82      10.811   6.821  -1.577  1.00  1.00
ATOM    327  C   VAL B  82      10.779   5.320  -1.319  1.00  1.00
ATOM    328  O   VAL B  82       9.987   4.594  -1.919  1.00  1.00
ATOM    329  N   THR B  83      11.827   4.853  -0.506  1.00  1.00
ATOM    330  CA  THR B  83      11.767   3.459  -0.083  1.00  1.00
ATOM    331  C   THR B  83      10.715   3.257   1.000  1.00  1.00
ATOM    332  O   THR B  83      10.692   3.975   1.999  1.00  1.00
ATOM    333  N   VAL B  84       9.850   2.307   0.849  1.00  1.00
ATOM    334  CA  VAL B  84       8.733   2.071   1.755  1.00  1.00
ATOM    335  C   VAL B  84       8.728   0.634   2.261  1.00  1.00
ATOM    336  O   VAL B  84       9.100  -0.290   1.537  1.00  1.00
ATOM    337  N   THR B  85       8.080   0.396   3.436  1.00  1.00
ATOM    338  CA  THR B  85       8.009  -0.932   4.034  1.00  1.00
ATOM    339  C   THR B  85       7.048  -1.831   3.266  1.00  1.00
ATOM    340  O   THR B  85       7.314  -3.018   3.074  1.00  1.00
ATOM    341  N   HIS B  86       6.059  -1.508   2.753  1.00  1.00
ATOM    342  CA  HIS B  86       5.034  -2.256   2.035  1.00  1.00
ATOM    343  C   HIS B  86       4.459  -1.438   0.885  1.00  1.00
ATOM    344  O   HIS B  86       4.306  -0.221   0.993  1.00  1.00
ATOM    345  N   SER B  87       4.258  -2.154  -0.249  1.00  1.00
ATOM    346  CA  SER B  87       3.690  -1.576  -1.461  1.00  1.00
ATOM    347  C   SER B  87       3.128  -2.657  -2.376  1.00  1.00
ATOM    348  O   SER B  87       3.542  -3.814  -2.311  1.00  1.00
ATOM    349  N   VAL B  88       2.430  -2.315  -3.388  1.00  1.00
ATOM    350  CA  VAL B  88       1.776  -3.188  -4.356  1.00  1.00
ATOM    351  C   VAL B  88       1.922  -2.647  -5.772  1.00  1.00
ATOM    352  O   VAL B  88       1.781  -1.447  -6.006  1.00  1.00
ATOM    353  N   ASN B  89       2.351  -3.562  -6.748  1.00  1.00
ATOM    354  CA  ASN B  89       2.355  -3.153  -8.147  1.00  1.00
ATOM    355  C   ASN B  89       0.951  -3.198  -8.737  1.00  1.00
ATOM    356  O   ASN B  89       0.237  -4.190  -8.591  1.00  1.00
ATOM    357  N   LEU B  90       0.545  -2.094  -9.419  1.00  1.00
ATOM    358  CA  LEU B  90      -0.774  -2.004 -10.033  1.00  1.00
ATOM    359  C   LEU B  90      -0.685  -2.121 -11.551  1.00  1.00
ATOM    360  O   LEU B  90      -1.643  -2.524 -12.210  1.00  1.00
ATOM    361  N   LEU B  91       0.390  -2.256 -12.110  1.00  1.00
ATOM    362  CA  LEU B  91       0.698  -2.337 -13.533  1.00  1.00
ATOM    363  C   LEU B  91       1.247  -3.712 -13.900  1.00  1.00
ATOM    364  O   LEU B  91       2.229  -4.174 -13.320  1.00  1.00
ATOM    365  N   GLU B  92       0.359  -4.448 -14.724  1.00  1.00
ATOM    366  CA  GLU B  92       0.766  -5.754 -15.229  1.00  1.00
ATOM    367  C   GLU B  92       1.625  -5.619 -16.479  1.00  1.00
ATOM    368  O   GLU B  92       1.293  -4.865 -17.394  1.00  1.00
ATOM    369  N   ASP B  93       2.769  -6.278 -16.495  1.00  1.00
ATOM    370  CA  ASP B  93       3.692  -6.188 -17.621  1.00  1.00
ATOM    371  C   ASP B  93       4.118  -7.571 -18.096  1.00  1.00
ATOM    372  O   ASP B  93       4.528  -7.745 -19.243  1.00  1.00
ATOM    373  N   SER B  94       3.516  -8.576 -17.559  1.00  1.00
ATOM    374  CA  SER B  94       3.755  -9.987 -17.840  1.00  1.00
ATOM    375  C   SER B  94       2.593 -10.599 -18.612  1.00  1.00
ATOM    376  O   SER B  94       1.429 -10.337 -18.311  1.00  1.00
ATOM    377  N   HIS B  95       2.880 -11.231 -19.697  1.00  1.00
ATOM    378  CA  HIS B  95       1.986 -12.068 -20.488  1.00  1.00
ATOM    379  C   HIS B  95       2.600 -13.436 -20.750  1.00  1.00
ATOM    380  O   HIS B  95       3.806 -13.554 -20.969  1.00  1.00
ATOM    381  N   ASN B  96       2.013 -14.410 -21.006  1.00  1.00
ATOM    382  CA  ASN B  96       2.471 -15.777 -21.221  1.00  1.00
ATOM    383  C   ASN B  96       2.908 -15.991 -22.665  1.00  1.00
ATOM    384  O   ASN B  96       3.635 -16.937 -22.970  1.00  1.00
ATOM    385  N   GLY B  97       3.014 -15.205 -23.502  1.00  1.00
ATOM    386  CA  GLY B  97       3.563 -15.254 -24.852  1.00  1.00
ATOM    387  C   GLY B  97       2.876 -16.326 -25.688  1.00  1.00
ATOM    388  O   GLY B  97       3.456 -16.853 -26.637  1.00  1.00
ATOM    389  N   LYS B  98       1.655 -16.669 -25.465  1.00  1.00
ATOM    390  CA  LYS B  98       0.898 -17.711 -26.149  1.00  1.00
ATOM    391  C   LYS B  98      -0.478 -17.208 -26.566  1.00  1.00
ATOM    392  O   LYS B  98      -1.095 -16.406 -25.865  1.00  1.00
ATOM    393  N   LEU B  99      -0.978 -17.689 -27.757  1.00  1.00
ATOM    394  CA  LEU B  99      -2.409 -17.594 -28.022  1.00  1.00
ATOM    395  C   LEU B  99      -3.177 -18.699 -27.305  1.00  1.00
ATOM    396  O   LEU B  99      -2.804 -19.870 -27.370  1.00  1.00
ATOM    397  N   CYS B 100      -4.175 -18.364 -26.583  1.00  1.00
ATOM    398  CA  CYS B 100      -4.911 -19.290 -25.730  1.00  1.00
ATOM    399  C   CYS B 100      -6.388 -19.322 -26.098  1.00  1.00
ATOM    400  O   CYS B 100      -6.958 -18.311 -26.509  1.00  1.00
ATOM    401  N   ARG B 101      -7.106 -20.375 -25.621  1.00  1.00
ATOM    402  CA  ARG B 101      -8.563 -20.311 -25.653  1.00  1.00
ATOM    403  C   ARG B 101      -9.090 -19.263 -24.681  1.00  1.00
ATOM    404  O   ARG B 101      -8.585 -19.127 -23.567  1.00  1.00
ATOM    405  N   LEU B 102     -10.237 -18.664 -25.082  1.00  1.00
ATOM    406  CA  LEU B 102     -10.961 -17.759 -24.198  1.00  1.00
ATOM    407  C   LEU B 102     -12.195 -18.434 -23.609  1.00  1.00
ATOM    408  O   LEU B 102     -13.086 -18.867 -24.340  1.00  1.00
ATOM    409  N   LYS B 103     -12.285 -18.519 -22.247  1.00  1.00
ATOM    410  CA  LYS B 103     -13.504 -19.116 -21.713  1.00  1.00
ATOM    411  C   LYS B 103     -13.713 -20.523 -22.258  1.00  1.00
ATOM    412  O   LYS B 103     -14.847 -20.964 -22.445  1.00  1.00
ATOM    413  N   GLY B 104     -12.632 -21.220 -22.793  1.00  1.00
ATOM    414  CA  GLY B 104     -12.673 -22.624 -23.185  1.00  1.00
ATOM    415  C   GLY B 104     -12.767 -22.771 -24.698  1.00  1.00
ATOM    416  O   GLY B 104     -12.456 -23.827 -25.249  1.00  1.00
ATOM    417  N   ILE B 105     -12.982 -21.844 -25.451  1.00  1.00
ATOM    418  CA  ILE B 105     -13.130 -21.823 -26.901  1.00  1.00
ATOM    419  C   ILE B 105     -11.852 -21.347 -27.579  1.00  1.00
ATOM    420  O   ILE B 105     -11.302 -20.304 -27.226  1.00  1.00
ATOM    421  N   ALA B 106     -11.356 -22.191 -28.575  1.00  1.00
ATOM    422  CA  ALA B 106     -10.164 -21.823 -29.331  1.00  1.00
ATOM    423  C   ALA B 106     -10.492 -20.800 -30.411  1.00  1.00
ATOM    424  O   ALA B 106     -11.501 -20.918 -31.107  1.00  1.00
ATOM    425  N   PRO B 107      -9.548 -19.860 -30.655  1.00  1.00
ATOM    426  CA  PRO B 107      -9.705 -18.920 -31.758  1.00  1.00
ATOM    427  C   PRO B 107      -9.703 -19.641 -33.100  1.00  1.00
ATOM    428  O   PRO B 107      -8.924 -20.569 -33.317  1.00  1.00
ATOM    429  N   SER B 108     -17.429 -22.052 -35.111  1.00  1.00
ATOM    430  CA  SER B 108     -17.377 -21.310 -33.858  1.00  1.00
ATOM    431  C   SER B 108     -15.940 -20.985 -33.470  1.00  1.00
ATOM    432  O   SER B 108     -15.042 -21.812 -33.630  1.00  1.00
ATOM    433  N   TRP B 109     -15.786 -19.815 -32.923  1.00  1.00
ATOM    434  CA  TRP B 109     -14.501 -19.352 -32.413  1.00  1.00
ATOM    435  C   TRP B 109     -14.680 -18.205 -31.427  1.00  1.00
ATOM    436  O   TRP B 109     -15.568 -17.368 -31.589  1.00  1.00
ATOM    437  N   SER B 110     -13.619 -17.957 -30.605  1.00  1.00
ATOM    438  CA  SER B 110     -13.679 -16.924 -29.577  1.00  1.00
ATOM    439  C   SER B 110     -13.035 -15.630 -30.058  1.00  1.00
ATOM    440  O   SER B 110     -13.371 -14.545 -29.585  1.00  1.00
ATOM    441  N   TYR B 111     -12.473 -15.545 -31.010  1.00  1.00
ATOM    442  CA  TYR B 111     -11.756 -14.488 -31.712  1.00  1.00
ATOM    443  C   TYR B 111     -11.157 -15.000 -33.016  1.00  1.00
ATOM    444  O   TYR B 111     -10.768 -16.164 -33.116  1.00  1.00
ATOM    445  N   ILE B 112     -10.871 -14.066 -33.927  1.00  1.00
ATOM    446  CA  ILE B 112     -10.096 -14.336 -35.132  1.00  1.00
ATOM    447  C   ILE B 112      -8.799 -13.537 -35.144  1.00  1.00
ATOM    448  O   ILE B 112      -8.775 -12.369 -34.758  1.00  1.00
ATOM    449  N   SER B 113     -16.941  -8.970 -36.659  1.00  1.00
ATOM    450  CA  SER B 113     -16.206  -9.066 -35.404  1.00  1.00
ATOM    451  C   SER B 113     -17.125  -9.467 -34.257  1.00  1.00
ATOM    452  O   SER B 113     -16.674 -10.002 -33.245  1.00  1.00
ATOM    453  N   SER B 114     -18.349  -9.417 -34.384  1.00  1.00
ATOM    454  CA  SER B 114     -19.348  -9.771 -33.383  1.00  1.00
ATOM    455  C   SER B 114     -20.078 -11.053 -33.762  1.00  1.00
ATOM    456  O   SER B 114     -20.788 -11.639 -32.945  1.00  1.00
ATOM    457  N   VAL B 115     -19.548 -11.838 -34.541  1.00  1.00
ATOM    458  CA  VAL B 115     -19.932 -13.203 -34.879  1.00  1.00
ATOM    459  C   VAL B 115     -19.124 -14.217 -34.079  1.00  1.00
ATOM    460  O   VAL B 115     -17.895 -14.239 -34.147  1.00  1.00
ATOM    461  N   SER B 116     -19.844 -15.105 -33.327  1.00  1.00
ATOM    462  CA  SER B 116     -19.187 -16.114 -32.505  1.00  1.00
ATOM    463  C   SER B 116     -19.258 -17.488 -33.158  1.00  1.00
ATOM    464  O   SER B 116     -18.380 -18.328 -32.958  1.00  1.00
ATOM    465  N   SER B 117     -20.103 -17.908 -33.759  1.00  1.00
ATOM    466  CA  SER B 117     -20.172 -19.133 -34.546  1.00  1.00
ATOM    467  C   SER B 117     -20.869 -18.894 -35.879  1.00  1.00
ATOM    468  O   SER B 117     -21.795 -18.088 -35.970  1.00  1.00
ATOM    469  N   SER B 118     -24.490 -16.374 -35.828  1.00  1.00
ATOM    470  CA  SER B 118     -24.678 -16.339 -34.383  1.00  1.00
ATOM    471  C   SER B 118     -23.842 -15.236 -33.745  1.00  1.00
ATOM    472  O   SER B 118     -22.645 -15.121 -34.008  1.00  1.00
ATOM    473  N   ARG B 119     -24.521 -14.223 -33.238  1.00  1.00
ATOM    474  CA  ARG B 119     -23.841 -13.056 -32.688  1.00  1.00
ATOM    475  C   ARG B 119     -23.418 -13.296 -31.244  1.00  1.00
ATOM    476  O   ARG B 119     -24.157 -13.891 -30.461  1.00  1.00
ATOM    477  N   GLY B 120     -22.289 -12.667 -30.895  1.00  1.00
ATOM    478  CA  GLY B 120     -21.728 -12.674 -29.549  1.00  1.00
ATOM    479  C   GLY B 120     -20.874 -11.437 -29.302  1.00  1.00
ATOM    480  O   GLY B 120     -20.101 -11.022 -30.165  1.00  1.00
ATOM    481  N   PHE B 121     -20.994 -10.830 -28.156  1.00  1.00
ATOM    482  CA  PHE B 121     -20.170  -9.680 -27.804  1.00  1.00
ATOM    483  C   PHE B 121     -18.809 -10.118 -27.276  1.00  1.00
ATOM    484  O   PHE B 121     -18.718 -11.001 -26.423  1.00  1.00
ATOM    485  N   GLY B 122     -17.761  -9.181 -27.746  1.00  1.00
ATOM    486  CA  GLY B 122     -16.458  -9.381 -27.122  1.00  1.00
ATOM    487  C   GLY B 122     -15.513 -10.134 -28.050  1.00  1.00
ATOM    488  O   GLY B 122     -14.306 -10.186 -27.813  1.00  1.00
ATOM    489  N   SER B 123     -16.008 -10.653 -29.176  1.00  1.00
ATOM    490  CA  SER B 123     -15.127 -11.168 -30.218  1.00  1.00
ATOM    491  C   SER B 123     -14.466 -10.033 -30.990  1.00  1.00
ATOM    492  O   SER B 123     -15.084  -8.998 -31.242  1.00  1.00
ATOM    493  N   GLY B 124     -13.565 -10.418 -31.887  1.00  1.00
ATOM    494  CA  GLY B 124     -12.782  -9.445 -32.639  1.00  1.00
ATOM    495  C   GLY B 124     -11.795 -10.135 -33.572  1.00  1.00
ATOM    496  O   GLY B 124     -11.456 -11.303 -33.378  1.00  1.00
ATOM    497  N   ILE B 125     -11.193  -9.407 -34.427  1.00  1.00
ATOM    498  CA  ILE B 125     -10.068  -9.835 -35.250  1.00  1.00
ATOM    499  C   ILE B 125      -8.779  -9.144 -34.822  1.00  1.00
ATOM    500  O   ILE B 125      -8.752  -7.930 -34.622  1.00  1.00
ATOM    501  N   ILE B 126      -7.781  -9.941 -34.555  1.00  1.00
ATOM    502  CA  ILE B 126      -6.453  -9.467 -34.182  1.00  1.00
ATOM    503  C   ILE B 126      -5.392  -9.992 -35.140  1.00  1.00
ATOM    504  O   ILE B 126      -5.486 -11.117 -35.631  1.00  1.00
ATOM    505  N   THR B 127      -4.361  -9.334 -35.325  1.00  1.00
ATOM    506  CA  THR B 127      -3.135  -9.788 -35.970  1.00  1.00
ATOM    507  C   THR B 127      -2.054 -10.100 -34.942  1.00  1.00
ATOM    508  O   THR B 127      -1.760  -9.283 -34.069  1.00  1.00
ATOM    509  N   SER B 128      -1.448 -11.365 -35.149  1.00  1.00
ATOM    510  CA  SER B 128      -0.545 -11.803 -34.092  1.00  1.00
ATOM    511  C   SER B 128       0.568 -12.682 -34.648  1.00  1.00
ATOM    512  O   SER B 128       0.342 -13.489 -35.550  1.00  1.00
ATOM    513  N   ASN B 129       1.728 -12.616 -33.981  1.00  1.00
ATOM    514  CA  ASN B 129       2.842 -13.475 -34.366  1.00  1.00
ATOM    515  C   ASN B 129       3.059 -14.586 -33.346  1.00  1.00
ATOM    516  O   ASN B 129       3.776 -15.551 -33.609  1.00  1.00
ATOM    517  N   ALA B 130       2.347 -14.681 -32.372  1.00  1.00
ATOM    518  CA  ALA B 130       2.340 -15.691 -31.320  1.00  1.00
ATOM    519  C   ALA B 130       1.875 -17.039 -31.854  1.00  1.00
ATOM    520  O   ALA B 130       0.953 -17.111 -32.667  1.00  1.00
ATOM    521  N   SER B 131       2.195 -18.132 -31.065  1.00  1.00
ATOM    522  CA  SER B 131       1.745 -19.470 -31.429  1.00  1.00
ATOM    523  C   SER B 131       0.609 -19.934 -30.526  1.00  1.00
ATOM    524  O   SER B 131       0.643 -19.726 -29.313  1.00  1.00
ATOM    525  N   MET B 132      -0.300 -20.774 -31.118  1.00  1.00
ATOM    526  CA  MET B 132      -1.361 -21.350 -30.301  1.00  1.00
ATOM    527  C   MET B 132      -0.824 -22.451 -29.396  1.00  1.00
ATOM    528  O   MET B 132      -0.089 -23.331 -29.843  1.00  1.00
ATOM    529  N   HIS B 133      -1.168 -22.428 -28.172  1.00  1.00
ATOM    530  CA  HIS B 133      -0.883 -23.449 -27.171  1.00  1.00
ATOM    531  C   HIS B 133      -2.167 -23.986 -26.550  1.00  1.00
ATOM    532  O   HIS B 133      -3.133 -23.246 -26.361  1.00  1.00
ATOM    533  N   GLU B 134      -2.146 -25.139 -25.985  1.00  1.00
ATOM    534  CA  GLU B 134      -3.282 -25.642 -25.223  1.00  1.00
ATOM    535  C   GLU B 134      -3.389 -24.948 -23.870  1.00  1.00
ATOM    536  O   GLU B 134      -2.569 -25.174 -22.980  1.00  1.00
ATOM    537  N   CYS B 135      -3.842 -23.792 -23.885  1.00  1.00
ATOM    538  CA  CYS B 135      -4.057 -22.928 -22.730  1.00  1.00
ATOM    539  C   CYS B 135      -5.421 -22.252 -22.795  1.00  1.00
ATOM    540  O   CYS B 135      -5.909 -21.920 -23.875  1.00  1.00
ATOM    541  N   ASN B 136      -5.914 -21.745 -21.772  1.00  1.00
ATOM    542  CA  ASN B 136      -7.150 -20.994 -21.589  1.00  1.00
ATOM    543  C   ASN B 136      -6.911 -19.729 -20.775  1.00  1.00
ATOM    544  O   ASN B 136      -6.248 -19.763 -19.738  1.00  1.00
ATOM    545  N   THR B 137      -7.599 -18.624 -21.260  1.00  1.00
ATOM    546  CA  THR B 137      -7.411 -17.335 -20.607  1.00  1.00
ATOM    547  C   THR B 137      -8.695 -16.515 -20.626  1.00  1.00
ATOM    548  O   THR B 137      -9.493 -16.615 -21.558  1.00  1.00
ATOM    549  N   LYS B 138      -8.771 -15.500 -19.815  1.00  1.00
ATOM    550  CA  LYS B 138      -9.868 -14.541 -19.778  1.00  1.00
ATOM    551  C   LYS B 138      -9.510 -13.266 -20.531  1.00  1.00
ATOM    552  O   LYS B 138     -10.386 -12.568 -21.042  1.00  1.00
ATOM    553  N   CYS B 139      -8.283 -13.196 -20.942  1.00  1.00
ATOM    554  CA  CYS B 139      -7.652 -12.020 -21.529  1.00  1.00
ATOM    555  C   CYS B 139      -6.564 -12.414 -22.519  1.00  1.00
ATOM    556  O   CYS B 139      -5.707 -13.245 -22.216  1.00  1.00
ATOM    557  N   GLN B 140      -6.729 -12.027 -23.764  1.00  1.00
ATOM    558  CA  GLN B 140      -5.795 -12.311 -24.847  1.00  1.00
ATOM    559  C   GLN B 140      -5.410 -11.037 -25.589  1.00  1.00
ATOM    560  O   GLN B 140      -6.259 -10.194 -25.876  1.00  1.00
ATOM    561  N   THR B 141      -4.147 -10.745 -25.609  1.00  1.00
ATOM    562  CA  THR B 141      -3.548  -9.726 -26.463  1.00  1.00
ATOM    563  C   THR B 141      -2.818 -10.355 -27.643  1.00  1.00
ATOM    564  O   THR B 141      -2.217 -11.422 -27.516  1.00  1.00
ATOM    565  N   PRO B 142      -2.376  -9.619 -28.601  1.00  1.00
ATOM    566  CA  PRO B 142      -1.639 -10.126 -29.753  1.00  1.00
ATOM    567  C   PRO B 142      -0.239 -10.574 -29.357  1.00  1.00
ATOM    568  O   PRO B 142       0.293 -11.540 -29.905  1.00  1.00
ATOM    569  N   LEU B 143       0.259 -10.355 -28.306  1.00  1.00
ATOM    570  CA  LEU B 143       1.587 -10.713 -27.823  1.00  1.00
ATOM    571  C   LEU B 143       1.531 -11.934 -26.911  1.00  1.00
ATOM    572  O   LEU B 143       2.467 -12.733 -26.869  1.00  1.00
ATOM    573  N   GLY B 144       0.371 -12.225 -26.349  1.00  1.00
ATOM    574  CA  GLY B 144       0.230 -13.270 -25.342  1.00  1.00
ATOM    575  C   GLY B 144      -0.998 -13.033 -24.472  1.00  1.00
ATOM    576  O   GLY B 144      -1.430 -11.895 -24.286  1.00  1.00
ATOM    577  N   ALA B 145      -1.379 -14.091 -23.684  1.00  1.00
ATOM    578  CA  ALA B 145      -2.494 -13.978 -22.752  1.00  1.00
ATOM    579  C   ALA B 145      -2.042 -13.395 -21.420  1.00  1.00
ATOM    580  O   ALA B 145      -0.967 -13.726 -20.920  1.00  1.00
ATOM    581  N   ILE B 146      -3.012 -12.708 -20.768  1.00  1.00
ATOM    582  CA  ILE B 146      -2.789 -12.125 -19.450  1.00  1.00
ATOM    583  C   ILE B 146      -3.628 -12.825 -18.389  1.00  1.00
ATOM    584  O   ILE B 146      -4.827 -13.034 -18.571  1.00  1.00
ATOM    585  N   ASN B 147      -3.041 -13.301 -17.386  1.00  1.00
ATOM    586  CA  ASN B 147      -3.680 -13.863 -16.202  1.00  1.00
ATOM    587  C   ASN B 147      -3.313 -13.075 -14.951  1.00  1.00
ATOM    588  O   ASN B 147      -2.147 -13.019 -14.562  1.00  1.00
ATOM    589  N   SER B 148      -4.246 -11.949 -14.749  1.00  1.00
ATOM    590  CA  SER B 148      -3.866 -10.961 -13.747  1.00  1.00
ATOM    591  C   SER B 148      -5.093 -10.297 -13.135  1.00  1.00
ATOM    592  O   SER B 148      -6.107 -10.107 -13.806  1.00  1.00
ATOM    593  N   SER B 149      -4.965  -9.896 -11.849  1.00  1.00
ATOM    594  CA  SER B 149      -6.011  -9.143 -11.168  1.00  1.00
ATOM    595  C   SER B 149      -5.651  -7.666 -11.067  1.00  1.00
ATOM    596  O   SER B 149      -6.522  -6.816 -10.883  1.00  1.00
ATOM    597  N   LEU B 150      -4.456  -7.335 -11.473  1.00  1.00
ATOM    598  CA  LEU B 150      -4.035  -5.941 -11.545  1.00  1.00
ATOM    599  C   LEU B 150      -4.965  -5.129 -12.441  1.00  1.00
ATOM    600  O   LEU B 150      -5.304  -5.553 -13.546  1.00  1.00
ATOM    601  N   PRO B 151      -5.145  -3.841 -12.056  1.00  1.00
ATOM    602  CA  PRO B 151      -6.089  -2.971 -12.748  1.00  1.00
ATOM    603  C   PRO B 151      -5.488  -2.422 -14.036  1.00  1.00
ATOM    604  O   PRO B 151      -6.185  -2.260 -15.037  1.00  1.00
ATOM    605  N   TYR B 152      -4.337  -2.320 -14.282  1.00  1.00
ATOM    606  CA  TYR B 152      -3.641  -1.728 -15.418  1.00  1.00
ATOM    607  C   TYR B 152      -2.626  -2.698 -16.009  1.00  1.00
ATOM    608  O   TYR B 152      -2.036  -3.507 -15.293  1.00  1.00
ATOM    609  N   GLN B 153      -2.393  -2.457 -17.341  1.00  1.00
ATOM    610  CA  GLN B 153      -1.369  -3.173 -18.094  1.00  1.00
ATOM    611  C   GLN B 153      -0.777  -2.295 -19.189  1.00  1.00
ATOM    612  O   GLN B 153      -1.481  -1.497 -19.808  1.00  1.00
ATOM    613  N   ASN B 154       0.457  -2.427 -19.460  1.00  1.00
ATOM    614  CA  ASN B 154       1.193  -1.708 -20.492  1.00  1.00
ATOM    615  C   ASN B 154       1.732  -2.662 -21.551  1.00  1.00
ATOM    616  O   ASN B 154       2.193  -2.234 -22.609  1.00  1.00
ATOM    617  N   ILE B 155       0.997  -3.800 -21.745  1.00  1.00
ATOM    618  CA  ILE B 155       1.403  -4.821 -22.703  1.00  1.00
ATOM    619  C   ILE B 155       0.909  -4.490 -24.105  1.00  1.00
ATOM    620  O   ILE B 155       1.632  -4.663 -25.086  1.00  1.00
ATOM    621  N   HIS B 156      -0.273  -4.159 -24.369  1.00  1.00
ATOM    622  CA  HIS B 156      -0.940  -4.013 -25.657  1.00  1.00
ATOM    623  C   HIS B 156      -2.343  -3.443 -25.489  1.00  1.00
ATOM    624  O   HIS B 156      -3.063  -3.805 -24.559  1.00  1.00
ATOM    625  N   PRO B 157      -2.701  -2.527 -26.475  1.00  1.00
ATOM    626  CA  PRO B 157      -4.018  -1.905 -26.409  1.00  1.00
ATOM    627  C   PRO B 157      -5.073  -2.778 -27.078  1.00  1.00
ATOM    628  O   PRO B 157      -6.236  -2.781 -26.675  1.00  1.00
ATOM    629  N   VAL B 158      -4.747  -3.644 -27.890  1.00  1.00
ATOM    630  CA  VAL B 158      -5.611  -4.673 -28.455  1.00  1.00
ATOM    631  C   VAL B 158      -5.816  -5.820 -27.473  1.00  1.00
ATOM    632  O   VAL B 158      -4.853  -6.409 -26.982  1.00  1.00
ATOM    633  N   THR B 159      -7.127  -6.019 -27.086  1.00  1.00
ATOM    634  CA  THR B 159      -7.487  -6.984 -26.054  1.00  1.00
ATOM    635  C   THR B 159      -8.769  -7.723 -26.414  1.00  1.00
ATOM    636  O   THR B 159      -9.698  -7.139 -26.973  1.00  1.00
ATOM    637  N   ILE B 160      -8.745  -9.012 -26.178  1.00  1.00
ATOM    638  CA  ILE B 160      -9.927  -9.861 -26.279  1.00  1.00
ATOM    639  C   ILE B 160     -10.343 -10.389 -24.912  1.00  1.00
ATOM    640  O   ILE B 160      -9.512 -10.871 -24.143  1.00  1.00
ATOM    641  N   GLY B 161     -11.441  -9.949 -24.390  1.00  1.00
ATOM    642  CA  GLY B 161     -11.981 -10.548 -23.175  1.00  1.00
ATOM    643  C   GLY B 161     -12.064  -9.528 -22.047  1.00  1.00
ATOM    644  O   GLY B 161     -11.640  -8.382 -22.201  1.00  1.00
ATOM    645  N   GLU B 162     -11.978  -9.721 -20.959  1.00  1.00
ATOM    646  CA  GLU B 162     -11.872  -8.929 -19.740  1.00  1.00
ATOM    647  C   GLU B 162     -10.418  -8.750 -19.324  1.00  1.00
ATOM    648  O   GLU B 162      -9.717  -9.724 -19.047  1.00  1.00
ATOM    649  N   CYS B 163      -9.812  -7.663 -19.870  1.00  1.00
ATOM    650  CA  CYS B 163      -8.392  -7.382 -19.696  1.00  1.00
ATOM    651  C   CYS B 163      -8.176  -6.159 -18.814  1.00  1.00
ATOM    652  O   CYS B 163      -8.946  -5.200 -18.868  1.00  1.00
ATOM    653  N   PRO B 164      -6.938  -6.091 -18.010  1.00  1.00
ATOM    654  CA  PRO B 164      -6.606  -4.814 -17.389  1.00  1.00
ATOM    655  C   PRO B 164      -6.638  -3.682 -18.408  1.00  1.00
ATOM    656  O   PRO B 164      -6.159  -3.832 -19.532  1.00  1.00
ATOM    657  N   LYS B 165      -6.948  -2.404 -17.799  1.00  1.00
ATOM    658  CA  LYS B 165      -6.896  -1.209 -18.632  1.00  1.00
ATOM    659  C   LYS B 165      -5.484  -0.954 -19.144  1.00  1.00
ATOM    660  O   LYS B 165      -4.524  -0.956 -18.373  1.00  1.00
ATOM    661  N   TYR B 166      -5.390  -0.689 -20.525  1.00  1.00
ATOM    662  CA  TYR B 166      -4.085  -0.364 -21.087  1.00  1.00
ATOM    663  C   TYR B 166      -3.722   1.093 -20.829  1.00  1.00
ATOM    664  O   TYR B 166      -4.550   1.988 -20.998  1.00  1.00
ATOM    665  N   VAL B 167      -2.460   1.281 -20.416  1.00  1.00
ATOM    666  CA  VAL B 167      -1.850   2.589 -20.216  1.00  1.00
ATOM    667  C   VAL B 167      -0.402   2.600 -20.690  1.00  1.00
ATOM    668  O   VAL B 167       0.303   1.597 -20.584  1.00  1.00
ATOM    669  N   ARG B 168       0.122   3.690 -21.049  1.00  1.00
ATOM    670  CA  ARG B 168       1.487   3.854 -21.537  1.00  1.00
ATOM    671  C   ARG B 168       2.478   3.931 -20.383  1.00  1.00
ATOM    672  O   ARG B 168       3.638   3.541 -20.522  1.00  1.00
ATOM    673  N   SER B 169       2.147   3.734 -19.235  1.00  1.00
ATOM    674  CA  SER B 169       2.992   3.859 -18.054  1.00  1.00
ATOM    675  C   SER B 169       3.985   2.707 -17.963  1.00  1.00
ATOM    676  O   SER B 169       3.632   1.551 -18.198  1.00  1.00
ATOM    677  N   ALA B 170       5.187   3.059 -17.332  1.00  1.00
ATOM    678  CA  ALA B 170       6.249   2.081 -17.128  1.00  1.00
ATOM    679  C   ALA B 170       6.263   1.576 -15.691  1.00  1.00
ATOM    680  O   ALA B 170       6.557   0.408 -15.436  1.00  1.00
ATOM    681  N   LYS B 171       5.618   2.191 -14.823  1.00  1.00
ATOM    682  CA  LYS B 171       5.533   1.925 -13.392  1.00  1.00
ATOM    683  C   LYS B 171       4.326   2.618 -12.773  1.00  1.00
ATOM    684  O   LYS B 171       4.005   3.754 -13.121  1.00  1.00
ATOM    685  N   LEU B 172       3.596   1.858 -11.977  1.00  1.00
ATOM    686  CA  LEU B 172       2.441   2.208 -11.158  1.00  1.00
ATOM    687  C   LEU B 172       2.410   1.392  -9.871  1.00  1.00
ATOM    688  O   LEU B 172       2.395   0.161  -9.905  1.00  1.00
ATOM    689  N   ARG B 173       3.135   1.841  -8.888  1.00  1.00
ATOM    690  CA  ARG B 173       3.297   1.194  -7.591  1.00  1.00
ATOM    691  C   ARG B 173       2.708   2.045  -6.474  1.00  1.00
ATOM    692  O   ARG B 173       2.938   3.253  -6.413  1.00  1.00
ATOM    693  N   MET B 174       1.660   1.499  -5.795  1.00  1.00
ATOM    694  CA  MET B 174       1.008   2.173  -4.680  1.00  1.00
ATOM    695  C   MET B 174       1.613   1.747  -3.348  1.00  1.00
ATOM    696  O   MET B 174       1.766   0.556  -3.078  1.00  1.00
ATOM    697  N   VAL B 175       2.115   2.795  -2.516  1.00  1.00
ATOM    698  CA  VAL B 175       2.567   2.421  -1.181  1.00  1.00
ATOM    699  C   VAL B 175       1.388   2.106  -0.269  1.00  1.00
ATOM    700  O   VAL B 175       0.381   2.815  -0.274  1.00  1.00
ATOM    701  N   THR B 176       1.601   1.028   0.585  1.00  1.00
ATOM    702  CA  THR B 176       0.583   0.647   1.557  1.00  1.00
ATOM    703  C   THR B 176       1.118   0.739   2.980  1.00  1.00
ATOM    704  O   THR B 176       0.389   1.096   3.905  1.00  1.00
ATOM    705  N   GLY B 177       2.428   0.739   3.094  1.00  1.00
ATOM    706  CA  GLY B 177       3.083   0.943   4.380  1.00  1.00
ATOM    707  C   GLY B 177       3.682   2.340   4.479  1.00  1.00
ATOM    708  O   GLY B 177       3.725   3.078   3.494  1.00  1.00
ATOM    709  N   LEU B 178       4.657   2.539   5.158  1.00  1.00
ATOM    710  CA  LEU B 178       5.273   3.817   5.495  1.00  1.00
ATOM    711  C   LEU B 178       6.732   3.858   5.054  1.00  1.00
ATOM    712  O   LEU B 178       7.411   2.832   5.022  1.00  1.00
ATOM    713  N   ARG B 179       7.297   5.096   5.050  1.00  1.00
ATOM    714  CA  ARG B 179       8.725   5.263   4.808  1.00  1.00
ATOM    715  C   ARG B 179       9.541   4.265   5.620  1.00  1.00
ATOM    716  O   ARG B 179       9.359   4.139   6.830  1.00  1.00
ATOM    717  N   ASN B 180      10.410   3.500   4.853  1.00  1.00
ATOM    718  CA  ASN B 180      11.288   2.527   5.492  1.00  1.00
ATOM    719  C   ASN B 180      12.626   3.153   5.864  1.00  1.00
ATOM    720  O   ASN B 180      13.308   3.733   5.018  1.00  1.00
ATOM    721  N   ILE B 181      12.940   3.227   7.109  1.00  1.00
ATOM    722  CA  ILE B 181      14.143   3.815   7.685  1.00  1.00
ATOM    723  C   ILE B 181      14.796   2.868   8.684  1.00  1.00
ATOM    724  O   ILE B 181      14.311   2.700   9.803  1.00  1.00
ATOM    725  N   PRO B 182      15.351   1.729   8.236  1.00  1.00
ATOM    726  CA  PRO B 182      15.896   0.710   9.125  1.00  1.00
ATOM    727  C   PRO B 182      17.204   1.171   9.755  1.00  1.00
ATOM    728  O   PRO B 182      17.995   1.872   9.124  1.00  1.00
ATOM    729  N   GLY B 183       7.910  14.924   7.198  1.00  1.00
ATOM    730  CA  GLY B 183       6.543  14.705   6.741  1.00  1.00
ATOM    731  C   GLY B 183       5.595  15.748   7.320  1.00  1.00
ATOM    732  O   GLY B 183       5.847  16.305   8.388  1.00  1.00
ATOM    733  N   LEU B 184       4.334  15.718   6.871  1.00  1.00
ATOM    734  CA  LEU B 184       3.359  16.701   7.328  1.00  1.00
ATOM    735  C   LEU B 184       3.164  16.623   8.838  1.00  1.00
ATOM    736  O   LEU B 184       2.988  17.643   9.505  1.00  1.00
ATOM    737  N   PHE B 185       3.193  15.711   9.563  1.00  1.00
ATOM    738  CA  PHE B 185       2.946  15.581  10.994  1.00  1.00
ATOM    739  C   PHE B 185       4.246  15.651  11.785  1.00  1.00
ATOM    740  O   PHE B 185       4.259  16.083  12.938  1.00  1.00
ATOM    741  N   GLY B 186       5.325  15.323  11.326  1.00  1.00
ATOM    742  CA  GLY B 186       6.610  15.667  11.923  1.00  1.00
ATOM    743  C   GLY B 186       7.127  14.537  12.805  1.00  1.00
ATOM    744  O   GLY B 186       8.276  14.558  13.248  1.00  1.00
ATOM    745  N   ALA B 187       6.521  13.333  12.653  1.00  1.00
ATOM    746  CA  ALA B 187       6.932  12.218  13.497  1.00  1.00
ATOM    747  C   ALA B 187       7.830  11.252  12.736  1.00  1.00
ATOM    748  O   ALA B 187       8.796  10.723  13.286  1.00  1.00
ATOM    749  N   ILE B 188       7.381  10.668  11.619  1.00  1.00
ATOM    750  CA  ILE B 188       8.217   9.777  10.824  1.00  1.00
ATOM    751  C   ILE B 188       9.319  10.549  10.108  1.00  1.00
ATOM    752  O   ILE B 188       9.050  11.517   9.397  1.00  1.00
ATOM    753  N   ALA B 189      10.592  10.045  10.206  1.00  1.00
ATOM    754  CA  ALA B 189      11.707  10.778   9.617  1.00  1.00
ATOM    755  C   ALA B 189      11.704  12.235  10.062  1.00  1.00
ATOM    756  O   ALA B 189      11.387  13.132   9.281  1.00  1.00
ATOM    757  N   GLY B 190      11.282  12.431  11.302  1.00  1.00
ATOM    758  CA  GLY B 190      11.234  13.753  11.915  1.00  1.00
ATOM    759  C   GLY B 190      11.813  13.728  13.324  1.00  1.00
ATOM    760  O   GLY B 190      12.725  14.491  13.643  1.00  1.00
ATOM    761  N   PHE B 191      10.874  13.823  14.385  1.00  1.00
ATOM    762  CA  PHE B 191      11.370  13.814  15.757  1.00  1.00
ATOM    763  C   PHE B 191      11.625  12.392  16.240  1.00  1.00
ATOM    764  O   PHE B 191      12.365  12.176  17.200  1.00  1.00
ATOM    765  N   ILE B 192      10.921  11.421  15.713  1.00  1.00
ATOM    766  CA  ILE B 192      11.359  10.032  15.785  1.00  1.00
ATOM    767  C   ILE B 192      12.227   9.666  14.588  1.00  1.00
ATOM    768  O   ILE B 192      11.743   9.589  13.459  1.00  1.00
ATOM    769  N   GLU B 193      13.467   9.819  14.580  1.00  1.00
ATOM    770  CA  GLU B 193      14.386   9.816  13.448  1.00  1.00
ATOM    771  C   GLU B 193      14.400   8.460  12.753  1.00  1.00
ATOM    772  O   GLU B 193      14.477   8.381  11.527  1.00  1.00
ATOM    773  N   GLY B 194      14.205   7.390  13.121  1.00  1.00
ATOM    774  CA  GLY B 194      14.349   6.123  12.415  1.00  1.00
ATOM    775  C   GLY B 194      13.219   5.164  12.768  1.00  1.00
ATOM    776  O   GLY B 194      12.678   5.207  13.872  1.00  1.00
ATOM    777  N   GLY B 195      13.150   4.073  12.051  1.00  1.00
ATOM    778  CA  GLY B 195      12.199   3.002  12.324  1.00  1.00
ATOM    779  C   GLY B 195      12.837   1.899  13.159  1.00  1.00
ATOM    780  O   GLY B 195      14.020   1.594  13.003  1.00  1.00
ATOM    781  N   TRP B 196      12.017   0.899  13.501  1.00  1.00
ATOM    782  CA  TRP B 196      12.449  -0.261  14.272  1.00  1.00
ATOM    783  C   TRP B 196      12.235  -1.552  13.491  1.00  1.00
ATOM    784  O   TRP B 196      11.102  -1.921  13.182  1.00  1.00
ATOM    785  N   THR B 197      13.349  -2.277  13.181  1.00  1.00
ATOM    786  CA  THR B 197      13.204  -3.559  12.502  1.00  1.00
ATOM    787  C   THR B 197      12.790  -4.654  13.477  1.00  1.00
ATOM    788  O   THR B 197      12.051  -5.571  13.118  1.00  1.00
ATOM    789  N   GLY B 198      12.878  -4.350  14.764  1.00  1.00
ATOM    790  CA  GLY B 198      12.566  -5.303  15.822  1.00  1.00
ATOM    791  C   GLY B 198      11.080  -5.289  16.155  1.00  1.00
ATOM    792  O   GLY B 198      10.525  -6.291  16.608  1.00  1.00
ATOM    793  N   MET B 199      10.352  -4.313  15.909  1.00  1.00
ATOM    794  CA  MET B 199       8.895  -4.294  15.930  1.00  1.00
ATOM    795  C   MET B 199       8.318  -4.878  14.646  1.00  1.00
ATOM    796  O   MET B 199       8.390  -4.259  13.585  1.00  1.00
ATOM    797  N   ILE B 200       8.002  -6.168  14.688  1.00  1.00
ATOM    798  CA  ILE B 200       7.674  -6.943  13.498  1.00  1.00
ATOM    799  C   ILE B 200       6.186  -7.262  13.441  1.00  1.00
ATOM    800  O   ILE B 200       5.607  -7.378  12.360  1.00  1.00
ATOM    801  N   ASP B 201       5.347  -6.779  14.278  1.00  1.00
ATOM    802  CA  ASP B 201       3.951  -7.197  14.331  1.00  1.00
ATOM    803  C   ASP B 201       3.016  -6.032  14.036  1.00  1.00
ATOM    804  O   ASP B 201       1.929  -6.219  13.489  1.00  1.00
ATOM    805  N   GLY B 202       3.350  -4.965  13.617  1.00  1.00
ATOM    806  CA  GLY B 202       2.524  -3.867  13.128  1.00  1.00
ATOM    807  C   GLY B 202       3.380  -2.678  12.709  1.00  1.00
ATOM    808  O   GLY B 202       4.537  -2.562  13.113  1.00  1.00
ATOM    809  N   TRP B 203       2.594  -1.607  12.195  1.00  1.00
ATOM    810  CA  TRP B 203       3.281  -0.419  11.703  1.00  1.00
ATOM    811  C   TRP B 203       3.641   0.521  12.847  1.00  1.00
ATOM    812  O   TRP B 203       4.714   1.125  12.853  1.00  1.00
ATOM    813  N   TYR B 204       2.993   0.740  13.793  1.00  1.00
ATOM    814  CA  TYR B 204       3.206   1.588  14.960  1.00  1.00
ATOM    815  C   TYR B 204       3.112   0.783  16.249  1.00  1.00
ATOM    816  O   TYR B 204       2.349  -0.179  16.338  1.00  1.00
ATOM    817  N   GLY B 205       3.914   1.452  17.333  1.00  1.00
ATOM    818  CA  GLY B 205       3.857   0.753  18.611  1.00  1.00
ATOM    819  C   GLY B 205       4.847   1.343  19.607  1.00  1.00
ATOM    820  O   GLY B 205       5.702   2.151  19.243  1.00  1.00
ATOM    821  N   TYR B 206       5.399   0.401  20.489  1.00  1.00
ATOM    822  CA  TYR B 206       6.142   0.821  21.671  1.00  1.00
ATOM    823  C   TYR B 206       7.399  -0.018  21.858  1.00  1.00
ATOM    824  O   TYR B 206       7.429  -1.197  21.504  1.00  1.00
ATOM    825  N   HIS B 207       8.416   0.609  22.359  1.00  1.00
ATOM    826  CA  HIS B 207       9.615  -0.006  22.915  1.00  1.00
ATOM    827  C   HIS B 207       9.787   0.353  24.385  1.00  1.00
ATOM    828  O   HIS B 207       9.615   1.507  24.777  1.00  1.00
ATOM    829  N   HIS B 208       9.884  -0.564  25.273  1.00  1.00
ATOM    830  CA  HIS B 208      10.006  -0.281  26.698  1.00  1.00
ATOM    831  C   HIS B 208      11.287  -0.876  27.269  1.00  1.00
ATOM    832  O   HIS B 208      11.728  -1.945  26.847  1.00  1.00
ATOM    833  N   GLN B 209      11.749  -0.347  28.306  1.00  1.00
ATOM    834  CA  GLN B 209      12.913  -0.694  29.112  1.00  1.00
ATOM    835  C   GLN B 209      12.631  -0.506  30.597  1.00  1.00
ATOM    836  O   GLN B 209      12.129   0.537  31.016  1.00  1.00
ATOM    837  N   ASN B 210      12.542  -1.560  31.353  1.00  1.00
ATOM    838  CA  ASN B 210      12.323  -1.518  32.793  1.00  1.00
ATOM    839  C   ASN B 210      13.133  -2.594  33.505  1.00  1.00
ATOM    840  O   ASN B 210      13.478  -3.618  32.915  1.00  1.00
ATOM    841  N   GLU B 211      13.100  -2.682  34.779  1.00  1.00
ATOM    842  CA  GLU B 211      13.826  -3.687  35.545  1.00  1.00
ATOM    843  C   GLU B 211      13.566  -5.087  35.003  1.00  1.00
ATOM    844  O   GLU B 211      14.468  -5.923  34.956  1.00  1.00
ATOM    845  N   GLN B 212      12.515  -5.461  34.579  1.00  1.00
ATOM    846  CA  GLN B 212      12.100  -6.756  34.052  1.00  1.00
ATOM    847  C   GLN B 212      12.542  -6.928  32.604  1.00  1.00
ATOM    848  O   GLN B 212      12.796  -8.044  32.151  1.00  1.00
ATOM    849  N   GLY B 213      13.189  -6.173  31.972  1.00  1.00
ATOM    850  CA  GLY B 213      13.714  -6.377  30.628  1.00  1.00
ATOM    851  C   GLY B 213      13.363  -5.208  29.716  1.00  1.00
ATOM    852  O   GLY B 213      12.794  -4.211  30.160  1.00  1.00
ATOM    853  N   SER B 214      13.604  -5.565  28.345  1.00  1.00
ATOM    854  CA  SER B 214      13.158  -4.664  27.290  1.00  1.00
ATOM    855  C   SER B 214      12.589  -5.438  26.108  1.00  1.00
ATOM    856  O   SER B 214      13.057  -6.531  25.786  1.00  1.00
ATOM    857  N   GLY B 215      11.646  -4.827  25.424  1.00  1.00
ATOM    858  CA  GLY B 215      11.030  -5.461  24.265  1.00  1.00
ATOM    859  C   GLY B 215      10.353  -4.432  23.369  1.00  1.00
ATOM    860  O   GLY B 215      10.065  -3.315  23.798  1.00  1.00
ATOM    861  N   TYR B 216       9.788  -4.932  22.283  1.00  1.00
ATOM    862  CA  TYR B 216       8.892  -4.195  21.401  1.00  1.00
ATOM    863  C   TYR B 216       7.496  -4.805  21.398  1.00  1.00
ATOM    864  O   TYR B 216       7.340  -6.022  21.502  1.00  1.00
ATOM    865  N   ALA B 217       6.520  -3.906  21.080  1.00  1.00
ATOM    866  CA  ALA B 217       5.118  -4.287  20.961  1.00  1.00
ATOM    867  C   ALA B 217       4.353  -3.309  20.078  1.00  1.00
ATOM    868  O   ALA B 217       4.531  -2.096  20.182  1.00  1.00
ATOM    869  N   ALA B 218       3.732  -3.809  18.976  1.00  1.00
ATOM    870  CA  ALA B 218       2.900  -2.950  18.142  1.00  1.00
ATOM    871  C   ALA B 218       1.643  -2.514  18.884  1.00  1.00
ATOM    872  O   ALA B 218       1.013  -3.310  19.580  1.00  1.00
ATOM    873  N   ASP B 219       1.226  -1.181  18.626  1.00  1.00
ATOM    874  CA  ASP B 219      -0.119  -0.805  19.046  1.00  1.00
ATOM    875  C   ASP B 219      -1.171  -1.404  18.122  1.00  1.00
ATOM    876  O   ASP B 219      -1.173  -1.146  16.918  1.00  1.00
ATOM    877  N   GLN B 220      -1.934  -2.401  18.685  1.00  1.00
ATOM    878  CA  GLN B 220      -2.801  -3.223  17.850  1.00  1.00
ATOM    879  C   GLN B 220      -3.971  -2.414  17.305  1.00  1.00
ATOM    880  O   GLN B 220      -4.366  -2.576  16.151  1.00  1.00
ATOM    881  N   LYS B 221      -4.524  -1.478  18.045  1.00  1.00
ATOM    882  CA  LYS B 221      -5.692  -0.703  17.643  1.00  1.00
ATOM    883  C   LYS B 221      -5.367   0.213  16.470  1.00  1.00
ATOM    884  O   LYS B 221      -6.153   0.337  15.530  1.00  1.00
ATOM    885  N   SER B 222      -4.268   0.987  16.555  1.00  1.00
ATOM    886  CA  SER B 222      -3.901   1.912  15.490  1.00  1.00
ATOM    887  C   SER B 222      -3.395   1.166  14.262  1.00  1.00
ATOM    888  O   SER B 222      -3.675   1.555  13.128  1.00  1.00
ATOM    889  N   THR B 223      -2.720   0.029  14.480  1.00  1.00
ATOM    890  CA  THR B 223      -2.240  -0.800  13.381  1.00  1.00
ATOM    891  C   THR B 223      -3.399  -1.404  12.599  1.00  1.00
ATOM    892  O   THR B 223      -3.383  -1.432  11.369  1.00  1.00
ATOM    893  N   GLN B 224      -4.424  -1.920  13.358  1.00  1.00
ATOM    894  CA  GLN B 224      -5.581  -2.555  12.739  1.00  1.00
ATOM    895  C   GLN B 224      -6.451  -1.533  12.019  1.00  1.00
ATOM    896  O   GLN B 224      -6.941  -1.786  10.918  1.00  1.00
ATOM    897  N   ASN B 225      -6.643  -0.375  12.573  1.00  1.00
ATOM    898  CA  ASN B 225      -7.426   0.690  11.958  1.00  1.00
ATOM    899  C   ASN B 225      -6.741   1.224  10.706  1.00  1.00
ATOM    900  O   ASN B 225      -7.395   1.511   9.703  1.00  1.00
ATOM    901  N   ALA B 226      -5.415   1.281  10.705  1.00  1.00
ATOM    902  CA  ALA B 226      -4.642   1.753   9.562  1.00  1.00
ATOM    903  C   ALA B 226      -4.641   0.727   8.436  1.00  1.00
ATOM    904  O   ALA B 226      -4.739   1.081   7.261  1.00  1.00
ATOM    905  N   ILE B 227      -4.516  -0.562   8.765  1.00  1.00
ATOM    906  CA  ILE B 227      -4.619  -1.613   7.760  1.00  1.00
ATOM    907  C   ILE B 227      -5.995  -1.616   7.106  1.00  1.00
ATOM    908  O   ILE B 227      -6.115  -1.772   5.891  1.00  1.00
ATOM    909  N   ASN B 228      -7.046  -1.413   7.953  1.00  1.00
ATOM    910  CA  ASN B 228      -8.405  -1.313   7.434  1.00  1.00
ATOM    911  C   ASN B 228      -8.535  -0.158   6.450  1.00  1.00
ATOM    912  O   ASN B 228      -9.168  -0.290   5.403  1.00  1.00
ATOM    913  N   GLY B 229      -7.971   0.997   6.790  1.00  1.00
ATOM    914  CA  GLY B 229      -8.063   2.207   5.981  1.00  1.00
ATOM    915  C   GLY B 229      -7.302   2.052   4.670  1.00  1.00
ATOM    916  O   GLY B 229      -7.784   2.451   3.610  1.00  1.00
ATOM    917  N   ILE B 230      -6.010   1.602   4.761  1.00  1.00
ATOM    918  CA  ILE B 230      -5.152   1.464   3.591  1.00  1.00
ATOM    919  C   ILE B 230      -5.730   0.464   2.598  1.00  1.00
ATOM    920  O   ILE B 230      -5.720   0.698   1.389  1.00  1.00
ATOM    921  N   THR B 231      -6.255  -0.656   3.086  1.00  1.00
ATOM    922  CA  THR B 231      -6.827  -1.683   2.223  1.00  1.00
ATOM    923  C   THR B 231      -8.126  -1.205   1.585  1.00  1.00
ATOM    924  O   THR B 231      -8.386  -1.470   0.412  1.00  1.00
ATOM    925  N   ASN B 232      -8.915  -0.442   2.286  1.00  1.00
ATOM    926  CA  ASN B 232     -10.115   0.173   1.731  1.00  1.00
ATOM    927  C   ASN B 232      -9.765   1.166   0.630  1.00  1.00
ATOM    928  O   ASN B 232     -10.450   1.244  -0.390  1.00  1.00
ATOM    929  N   LYS B 233      -8.620   1.894   0.839  1.00  1.00
ATOM    930  CA  LYS B 233      -8.125   2.838  -0.156  1.00  1.00
ATOM    931  C   LYS B 233      -7.718   2.123  -1.439  1.00  1.00
ATOM    932  O   LYS B 233      -8.002   2.594  -2.540  1.00  1.00
ATOM    933  N   VAL B 234      -7.018   0.992  -1.307  1.00  1.00
ATOM    934  CA  VAL B 234      -6.638   0.176  -2.454  1.00  1.00
ATOM    935  C   VAL B 234      -7.865  -0.309  -3.215  1.00  1.00
ATOM    936  O   VAL B 234      -7.900  -0.271  -4.445  1.00  1.00
ATOM    937  N   ASN B 235      -8.870  -0.783  -2.485  1.00  1.00
ATOM    938  CA  ASN B 235     -10.114  -1.269  -3.069  1.00  1.00
ATOM    939  C   ASN B 235     -10.836  -0.163  -3.827  1.00  1.00
ATOM    940  O   ASN B 235     -11.372  -0.388  -4.912  1.00  1.00
ATOM    941  N   THR B 236     -10.904   1.026  -3.221  1.00  1.00
ATOM    942  CA  THR B 236     -11.555   2.175  -3.840  1.00  1.00
ATOM    943  C   THR B 236     -10.877   2.553  -5.151  1.00  1.00
ATOM    944  O   THR B 236     -11.543   2.862  -6.139  1.00  1.00
ATOM    945  N   VAL B 237      -9.553   2.636  -5.146  1.00  1.00
ATOM    946  CA  VAL B 237      -8.771   2.925  -6.342  1.00  1.00
ATOM    947  C   VAL B 237      -9.010   1.877  -7.422  1.00  1.00
ATOM    948  O   VAL B 237      -9.156   2.208  -8.599  1.00  1.00
ATOM    949  N   ILE B 238      -8.956   0.631  -7.081  1.00  1.00
ATOM    950  CA  ILE B 238      -9.177  -0.475  -8.006  1.00  1.00
ATOM    951  C   ILE B 238     -10.599  -0.461  -8.552  1.00  1.00
ATOM    952  O   ILE B 238     -10.819  -0.687  -9.742  1.00  1.00
ATOM    953  N   GLU B 239     -11.561  -0.235  -7.773  1.00  1.00
ATOM    954  CA  GLU B 239     -12.981  -0.239  -8.103  1.00  1.00
ATOM    955  C   GLU B 239     -13.293   0.764  -9.205  1.00  1.00
ATOM    956  O   GLU B 239     -14.098   0.491 -10.097  1.00  1.00
ATOM    957  N   LYS B 240     -12.695   1.861  -9.297  1.00  1.00
ATOM    958  CA  LYS B 240     -13.013   2.945 -10.217  1.00  1.00
ATOM    959  C   LYS B 240     -12.426   2.685 -11.599  1.00  1.00
ATOM    960  O   LYS B 240     -13.036   3.017 -12.615  1.00  1.00
ATOM    961  N   MET B 241     -11.389   2.015 -11.725  1.00  1.00
ATOM    962  CA  MET B 241     -10.812   1.620 -13.005  1.00  1.00
ATOM    963  C   MET B 241      -9.894   0.414 -12.846  1.00  1.00
ATOM    964  O   MET B 241      -8.938   0.448 -12.071  1.00  1.00
ATOM    965  N   ASN B 242     -10.471  -0.744 -13.576  1.00  1.00
ATOM    966  CA  ASN B 242      -9.729  -1.992 -13.436  1.00  1.00
ATOM    967  C   ASN B 242     -10.075  -2.967 -14.553  1.00  1.00
ATOM    968  O   ASN B 242      -9.253  -3.796 -14.944  1.00  1.00
ATOM    969  N   ILE B 243     -10.577  -2.693 -15.626  1.00  1.00
ATOM    970  CA  ILE B 243     -10.975  -3.620 -16.678  1.00  1.00
ATOM    971  C   ILE B 243     -11.362  -2.877 -17.951  1.00  1.00
ATOM    972  O   ILE B 243     -11.873  -1.758 -17.896  1.00  1.00
ATOM    973  N   GLN B 244     -10.982  -3.436 -19.046  1.00  1.00
ATOM    974  CA  GLN B 244     -11.403  -3.080 -20.396  1.00  1.00
ATOM    975  C   GLN B 244     -11.943  -4.293 -21.142  1.00  1.00
ATOM    976  O   GLN B 244     -11.414  -5.397 -21.016  1.00  1.00
ATOM    977  N   PHE B 245     -13.113  -4.192 -21.689  1.00  1.00
ATOM    978  CA  PHE B 245     -13.634  -5.272 -22.519  1.00  1.00
ATOM    979  C   PHE B 245     -12.935  -5.312 -23.873  1.00  1.00
ATOM    980  O   PHE B 245     -12.520  -4.279 -24.398  1.00  1.00
ATOM    981  N   THR B 246     -13.170  -6.227 -24.706  1.00  1.00
ATOM    982  CA  THR B 246     -12.604  -6.356 -26.043  1.00  1.00
ATOM    983  C   THR B 246     -12.535  -5.006 -26.745  1.00  1.00
ATOM    984  O   THR B 246     -13.515  -4.261 -26.777  1.00  1.00
ATOM    985  N   ALA B 247     -11.303  -4.726 -27.203  1.00  1.00
ATOM    986  CA  ALA B 247     -10.914  -3.563 -27.991  1.00  1.00
ATOM    987  C   ALA B 247      -9.985  -3.957 -29.132  1.00  1.00
ATOM    988  O   ALA B 247      -8.988  -4.648 -28.924  1.00  1.00
ATOM    989  N   VAL B 248     -10.463  -3.990 -30.317  1.00  1.00
ATOM    990  CA  VAL B 248      -9.727  -4.424 -31.498  1.00  1.00
ATOM    991  C   VAL B 248      -9.623  -3.304 -32.525  1.00  1.00
ATOM    992  O   VAL B 248     -10.548  -2.506 -32.683  1.00  1.00
ATOM    993  N   GLY B 249      -8.648  -3.190 -33.246  1.00  1.00
ATOM    994  CA  GLY B 249      -8.468  -2.258 -34.352  1.00  1.00
ATOM    995  C   GLY B 249      -9.645  -2.316 -35.318  1.00  1.00
ATOM    996  O   GLY B 249     -10.181  -3.389 -35.594  1.00  1.00
ATOM    997  N   LYS B 250      -9.770  -1.182 -36.089  1.00  1.00
ATOM    998  CA  LYS B 250     -10.715  -1.116 -37.197  1.00  1.00
ATOM    999  C   LYS B 250      -9.997  -1.188 -38.538  1.00  1.00
ATOM   1000  O   LYS B 250      -8.994  -0.507 -38.754  1.00  1.00
ATOM   1001  N   LEU B 251      -9.538  10.603 -37.270  1.00  1.00
ATOM   1002  CA  LEU B 251     -10.649  10.668 -36.328  1.00  1.00
ATOM   1003  C   LEU B 251     -10.639   9.474 -35.379  1.00  1.00
ATOM   1004  O   LEU B 251     -10.918   9.612 -34.189  1.00  1.00
ATOM   1005  N   ASN B 252     -10.534   8.257 -35.901  1.00  1.00
ATOM   1006  CA  ASN B 252     -10.433   7.064 -35.068  1.00  1.00
ATOM   1007  C   ASN B 252      -9.145   7.067 -34.255  1.00  1.00
ATOM   1008  O   ASN B 252      -9.131   6.653 -33.096  1.00  1.00
ATOM   1009  N   LYS B 253      -8.034   7.396 -34.864  1.00  1.00
ATOM   1010  CA  LYS B 253      -6.759   7.443 -34.160  1.00  1.00
ATOM   1011  C   LYS B 253      -6.752   8.543 -33.106  1.00  1.00
ATOM   1012  O   LYS B 253      -6.165   8.387 -32.035  1.00  1.00
ATOM   1013  N   LYS B 254      -7.377   9.715 -33.406  1.00  1.00
ATOM   1014  CA  LYS B 254      -7.479  10.815 -32.455  1.00  1.00
ATOM   1015  C   LYS B 254      -8.256  10.399 -31.212  1.00  1.00
ATOM   1016  O   LYS B 254      -7.907  10.778 -30.094  1.00  1.00
ATOM   1017  N   VAL B 255      -9.384   9.648 -31.412  1.00  1.00
ATOM   1018  CA  VAL B 255     -10.188   9.153 -30.301  1.00  1.00
ATOM   1019  C   VAL B 255      -9.391   8.187 -29.432  1.00  1.00
ATOM   1020  O   VAL B 255      -9.482   8.222 -28.205  1.00  1.00
ATOM   1021  N   ASP B 256      -8.747   7.177 -30.099  1.00  1.00
ATOM   1022  CA  ASP B 256      -7.953   6.196 -29.369  1.00  1.00
ATOM   1023  C   ASP B 256      -6.797   6.862 -28.633  1.00  1.00
ATOM   1024  O   ASP B 256      -6.493   6.513 -27.492  1.00  1.00
ATOM   1025  N   ASP B 257      -6.042   7.700 -29.233  1.00  1.00
ATOM   1026  CA  ASP B 257      -4.885   8.354 -28.632  1.00  1.00
ATOM   1027  C   ASP B 257      -5.307   9.317 -27.530  1.00  1.00
ATOM   1028  O   ASP B 257      -4.611   9.471 -26.527  1.00  1.00
ATOM   1029  N   GLY B 258      -6.443   9.965 -27.649  1.00  1.00
ATOM   1030  CA  GLY B 258      -6.921  10.927 -26.663  1.00  1.00
ATOM   1031  C   GLY B 258      -7.414  10.226 -25.404  1.00  1.00
ATOM   1032  O   GLY B 258      -7.228  10.721 -24.293  1.00  1.00
ATOM   1033  N   PHE B 259      -8.134   9.130 -25.520  1.00  1.00
ATOM   1034  CA  PHE B 259      -8.566   8.341 -24.373  1.00  1.00
ATOM   1035  C   PHE B 259      -7.375   7.745 -23.634  1.00  1.00
ATOM   1036  O   PHE B 259      -7.362   7.685 -22.405  1.00  1.00
ATOM   1037  N   LEU B 260      -6.406   7.242 -24.418  1.00  1.00
ATOM   1038  CA  LEU B 260      -5.186   6.676 -23.855  1.00  1.00
ATOM   1039  C   LEU B 260      -4.396   7.727 -23.082  1.00  1.00
ATOM   1040  O   LEU B 260      -3.823   7.437 -22.031  1.00  1.00
ATOM   1041  N   ASP B 261      -4.298   8.945 -23.613  1.00  1.00
ATOM   1042  CA  ASP B 261      -3.610  10.039 -22.938  1.00  1.00
ATOM   1043  C   ASP B 261      -4.263  10.359 -21.600  1.00  1.00
ATOM   1044  O   ASP B 261      -3.578  10.633 -20.614  1.00  1.00
ATOM   1045  N   ILE B 262      -5.605  10.386 -21.572  1.00  1.00
ATOM   1046  CA  ILE B 262      -6.366  10.730 -20.377  1.00  1.00
ATOM   1047  C   ILE B 262      -6.224   9.657 -19.306  1.00  1.00
ATOM   1048  O   ILE B 262      -6.088   9.963 -18.121  1.00  1.00
ATOM   1049  N   TRP B 263      -6.362   8.371 -19.700  1.00  1.00
ATOM   1050  CA  TRP B 263      -6.295   7.270 -18.747  1.00  1.00
ATOM   1051  C   TRP B 263      -4.885   7.103 -18.196  1.00  1.00
ATOM   1052  O   TRP B 263      -4.701   6.780 -17.023  1.00  1.00
ATOM   1053  N   THR B 264      -3.883   7.269 -19.000  1.00  1.00
ATOM   1054  CA  THR B 264      -2.498   7.231 -18.547  1.00  1.00
ATOM   1055  C   THR B 264      -2.233   8.300 -17.495  1.00  1.00
ATOM   1056  O   THR B 264      -1.535   8.057 -16.510  1.00  1.00
ATOM   1057  N   TYR B 265      -2.740   9.541 -17.796  1.00  1.00
ATOM   1058  CA  TYR B 265      -2.604  10.661 -16.873  1.00  1.00
ATOM   1059  C   TYR B 265      -3.334  10.389 -15.564  1.00  1.00
ATOM   1060  O   TYR B 265      -2.829  10.697 -14.484  1.00  1.00
ATOM   1061  N   ASN B 266      -4.552   9.900 -15.659  1.00  1.00
ATOM   1062  CA  ASN B 266      -5.413   9.627 -14.515  1.00  1.00
ATOM   1063  C   ASN B 266      -4.800   8.572 -13.603  1.00  1.00
ATOM   1064  O   ASN B 266      -4.865   8.682 -12.379  1.00  1.00
ATOM   1065  N   ALA B 267      -4.328   7.476 -14.183  1.00  1.00
ATOM   1066  CA  ALA B 267      -3.747   6.373 -13.428  1.00  1.00
ATOM   1067  C   ALA B 267      -2.500   6.817 -12.675  1.00  1.00
ATOM   1068  O   ALA B 267      -2.294   6.444 -11.520  1.00  1.00
ATOM   1069  N   GLU B 268      -1.589   7.457 -13.360  1.00  1.00
ATOM   1070  CA  GLU B 268      -0.328   7.880 -12.763  1.00  1.00
ATOM   1071  C   GLU B 268      -0.555   8.922 -11.676  1.00  1.00
ATOM   1072  O   GLU B 268       0.090   8.892 -10.628  1.00  1.00
ATOM   1073  N   LEU B 269      -1.393   9.885 -11.889  1.00  1.00
ATOM   1074  CA  LEU B 269      -1.659  10.965 -10.946  1.00  1.00
ATOM   1075  C   LEU B 269      -2.419  10.456  -9.725  1.00  1.00
ATOM   1076  O   LEU B 269      -2.187  10.909  -8.605  1.00  1.00
ATOM   1077  N   LEU B 270      -3.373   9.577  -9.909  1.00  1.00
ATOM   1078  CA  LEU B 270      -4.105   8.967  -8.805  1.00  1.00
ATOM   1079  C   LEU B 270      -3.159   8.258  -7.841  1.00  1.00
ATOM   1080  O   LEU B 270      -3.337   8.318  -6.624  1.00  1.00
ATOM   1081  N   VAL B 271      -2.196   7.513  -8.418  1.00  1.00
ATOM   1082  CA  VAL B 271      -1.227   6.782  -7.611  1.00  1.00
ATOM   1083  C   VAL B 271      -0.299   7.734  -6.868  1.00  1.00
ATOM   1084  O   VAL B 271       0.017   7.521  -5.697  1.00  1.00
ATOM   1085  N   LEU B 272       0.201   8.752  -7.579  1.00  1.00
ATOM   1086  CA  LEU B 272       1.105   9.732  -6.988  1.00  1.00
ATOM   1087  C   LEU B 272       0.430  10.486  -5.847  1.00  1.00
ATOM   1088  O   LEU B 272       1.044  10.742  -4.811  1.00  1.00
ATOM   1089  N   LEU B 273      -0.767  10.936  -6.041  1.00  1.00
ATOM   1090  CA  LEU B 273      -1.512  11.672  -5.027  1.00  1.00
ATOM   1091  C   LEU B 273      -1.828  10.789  -3.824  1.00  1.00
ATOM   1092  O   LEU B 273      -1.761  11.236  -2.679  1.00  1.00
ATOM   1093  N   GLU B 274      -2.331   9.566  -4.090  1.00  1.00
ATOM   1094  CA  GLU B 274      -2.674   8.641  -3.018  1.00  1.00
ATOM   1095  C   GLU B 274      -1.437   8.221  -2.235  1.00  1.00
ATOM   1096  O   GLU B 274      -1.488   8.054  -1.016  1.00  1.00
ATOM   1097  N   ASN B 275      -0.315   8.074  -2.897  1.00  1.00
ATOM   1098  CA  ASN B 275       0.944   7.723  -2.250  1.00  1.00
ATOM   1099  C   ASN B 275       1.356   8.783  -1.236  1.00  1.00
ATOM   1100  O   ASN B 275       1.842   8.462  -0.151  1.00  1.00
ATOM   1101  N   GLU B 276       1.283  10.044  -1.631  1.00  1.00
ATOM   1102  CA  GLU B 276       1.583  11.154  -0.735  1.00  1.00
ATOM   1103  C   GLU B 276       0.670  11.141   0.484  1.00  1.00
ATOM   1104  O   GLU B 276       1.109  11.403   1.604  1.00  1.00
ATOM   1105  N   ARG B 277      -0.610  10.900   0.272  1.00  1.00
ATOM   1106  CA  ARG B 277      -1.609  10.871   1.333  1.00  1.00
ATOM   1107  C   ARG B 277      -1.375   9.700   2.279  1.00  1.00
ATOM   1108  O   ARG B 277      -1.569   9.819   3.489  1.00  1.00
ATOM   1109  N   THR B 278      -1.006   8.545   1.750  1.00  1.00
ATOM   1110  CA  THR B 278      -0.741   7.342   2.530  1.00  1.00
ATOM   1111  C   THR B 278       0.415   7.557   3.498  1.00  1.00
ATOM   1112  O   THR B 278       0.367   7.113   4.646  1.00  1.00
ATOM   1113  N   LEU B 279       1.508   8.118   2.997  1.00  1.00
ATOM   1114  CA  LEU B 279       2.671   8.396   3.831  1.00  1.00
ATOM   1115  C   LEU B 279       2.337   9.407   4.923  1.00  1.00
ATOM   1116  O   LEU B 279       2.777   9.270   6.065  1.00  1.00
ATOM   1117  N   ASP B 280       1.567  10.411   4.575  1.00  1.00
ATOM   1118  CA  ASP B 280       1.146  11.415   5.544  1.00  1.00
ATOM   1119  C   ASP B 280       0.233  10.810   6.603  1.00  1.00
ATOM   1120  O   ASP B 280       0.314  11.161   7.780  1.00  1.00
ATOM   1121  N   PHE B 281      -0.636   9.856   6.170  1.00  1.00
ATOM   1122  CA  PHE B 281      -1.550   9.147   7.057  1.00  1.00
ATOM   1123  C   PHE B 281      -0.792   8.388   8.138  1.00  1.00
ATOM   1124  O   PHE B 281      -1.212   8.350   9.295  1.00  1.00
ATOM   1125  N   HIS B 282       0.251   7.666   7.726  1.00  1.00
ATOM   1126  CA  HIS B 282       1.095   6.927   8.656  1.00  1.00
ATOM   1127  C   HIS B 282       1.790   7.865   9.635  1.00  1.00
ATOM   1128  O   HIS B 282       1.895   7.569  10.825  1.00  1.00
ATOM   1129  N   ASP B 283       2.346   8.995   9.078  1.00  1.00
ATOM   1130  CA  ASP B 283       2.984  10.006   9.913  1.00  1.00
ATOM   1131  C   ASP B 283       2.026  10.529  10.975  1.00  1.00
ATOM   1132  O   ASP B 283       2.411  10.736  12.125  1.00  1.00
ATOM   1133  N   SER B 284       0.786  10.767  10.599  1.00  1.00
ATOM   1134  CA  SER B 284      -0.260  11.262  11.485  1.00  1.00
ATOM   1135  C   SER B 284      -0.551  10.268  12.602  1.00  1.00
ATOM   1136  O   SER B 284      -0.780  10.656  13.748  1.00  1.00
ATOM   1137  N   ASN B 285      -0.664   8.983  12.269  1.00  1.00
ATOM   1138  CA  ASN B 285      -0.955   7.917  13.220  1.00  1.00
ATOM   1139  C   ASN B 285       0.126   7.823  14.289  1.00  1.00
ATOM   1140  O   ASN B 285      -0.167   7.598  15.464  1.00  1.00
ATOM   1141  N   VAL B 286       1.393   7.936  13.847  1.00  1.00
ATOM   1142  CA  VAL B 286       2.516   7.925  14.778  1.00  1.00
ATOM   1143  C   VAL B 286       2.462   9.121  15.720  1.00  1.00
ATOM   1144  O   VAL B 286       2.706   8.991  16.919  1.00  1.00
ATOM   1145  N   LYS B 287       2.219  10.297  15.141  1.00  1.00
ATOM   1146  CA  LYS B 287       2.139  11.544  15.893  1.00  1.00
ATOM   1147  C   LYS B 287       1.035  11.484  16.942  1.00  1.00
ATOM   1148  O   LYS B 287       1.206  11.961  18.064  1.00  1.00
ATOM   1149  N   ASN B 288      -0.138  10.942  16.545  1.00  1.00
ATOM   1150  CA  ASN B 288      -1.293  10.835  17.429  1.00  1.00
ATOM   1151  C   ASN B 288      -1.030   9.851  18.562  1.00  1.00
ATOM   1152  O   ASN B 288      -1.464  10.063  19.694  1.00  1.00
ATOM   1153  N   LEU B 289      -0.413   8.718  18.286  1.00  1.00
ATOM   1154  CA  LEU B 289      -0.036   7.729  19.288  1.00  1.00
ATOM   1155  C   LEU B 289       0.921   8.323  20.316  1.00  1.00
ATOM   1156  O   LEU B 289       0.803   8.060  21.513  1.00  1.00
ATOM   1157  N   TYR B 290       1.835   9.137  19.829  1.00  1.00
ATOM   1158  CA  TYR B 290       2.800   9.810  20.691  1.00  1.00
ATOM   1159  C   TYR B 290       2.114  10.819  21.603  1.00  1.00
ATOM   1160  O   TYR B 290       2.446  10.931  22.783  1.00  1.00
ATOM   1161  N   GLU B 291       1.288  11.681  21.023  1.00  1.00
ATOM   1162  CA  GLU B 291       0.540  12.683  21.774  1.00  1.00
ATOM   1163  C   GLU B 291      -0.391  12.031  22.788  1.00  1.00
ATOM   1164  O   GLU B 291      -0.570  12.536  23.895  1.00  1.00
ATOM   1165  N   LYS B 292      -0.967  10.905  22.474  1.00  1.00
ATOM   1166  CA  LYS B 292      -1.842  10.146  23.358  1.00  1.00
ATOM   1167  C   LYS B 292      -1.104   9.704  24.616  1.00  1.00
ATOM   1168  O   LYS B 292      -1.658   9.734  25.715  1.00  1.00
ATOM   1169  N   VAL B 293       0.082   9.081  24.441  1.00  1.00
ATOM   1170  CA  VAL B 293       0.915   8.675  25.567  1.00  1.00
ATOM   1171  C   VAL B 293       1.359   9.880  26.386  1.00  1.00
ATOM   1172  O   VAL B 293       1.364   9.839  27.616  1.00  1.00
ATOM   1173  N   LYS B 294       1.741  10.947  25.665  1.00  1.00
ATOM   1174  CA  LYS B 294       2.197  12.159  26.335  1.00  1.00
ATOM   1175  C   LYS B 294       1.125  12.710  27.267  1.00  1.00
ATOM   1176  O   LYS B 294       1.422  13.150  28.377  1.00  1.00
ATOM   1177  N   SER B 295      -0.122  12.712  26.836  1.00  1.00
ATOM   1178  CA  SER B 295      -1.240  13.253  27.599  1.00  1.00
ATOM   1179  C   SER B 295      -1.603  12.343  28.766  1.00  1.00
ATOM   1180  O   SER B 295      -2.009  12.813  29.829  1.00  1.00
ATOM   1181  N   GLN B 296      -1.370  11.057  28.688  1.00  1.00
ATOM   1182  CA  GLN B 296      -1.624  10.136  29.789  1.00  1.00
ATOM   1183  C   GLN B 296      -0.611  10.325  30.911  1.00  1.00
ATOM   1184  O   GLN B 296      -0.954  10.247  32.090  1.00  1.00
ATOM   1185  N   LEU B 297       0.681  10.369  30.570  1.00  1.00
ATOM   1186  CA  LEU B 297       1.764  10.454  31.542  1.00  1.00
ATOM   1187  C   LEU B 297       1.864  11.856  32.133  1.00  1.00
ATOM   1188  O   LEU B 297       2.175  12.022  33.313  1.00  1.00
ATOM   1189  N   LYS B 298       1.445  12.824  31.629  1.00  1.00
ATOM   1190  CA  LYS B 298       1.583  14.190  32.120  1.00  1.00
ATOM   1191  C   LYS B 298       3.004  14.464  32.596  1.00  1.00
ATOM   1192  O   LYS B 298       3.858  14.887  31.817  1.00  1.00
ATOM   1193  N   ASN B 299       3.200  14.823  33.863  1.00  1.00
ATOM   1194  CA  ASN B 299       4.500  15.146  34.438  1.00  1.00
ATOM   1195  C   ASN B 299       5.058  13.972  35.232  1.00  1.00
ATOM   1196  O   ASN B 299       6.222  13.978  35.633  1.00  1.00
ATOM   1197  N   ASN B 300       4.432  12.815  35.213  1.00  1.00
ATOM   1198  CA  ASN B 300       4.949  11.584  35.799  1.00  1.00
ATOM   1199  C   ASN B 300       6.069  10.998  34.949  1.00  1.00
ATOM   1200  O   ASN B 300       6.951  10.306  35.458  1.00  1.00
ATOM   1201  N   ALA B 301       6.406  11.560  33.986  1.00  1.00
ATOM   1202  CA  ALA B 301       7.472  11.261  33.037  1.00  1.00
ATOM   1203  C   ALA B 301       8.008  12.533  32.392  1.00  1.00
ATOM   1204  O   ALA B 301       7.266  13.492  32.178  1.00  1.00
ATOM   1205  N   LYS B 302       9.175  12.426  31.806  1.00  1.00
ATOM   1206  CA  LYS B 302       9.831  13.509  31.083  1.00  1.00
ATOM   1207  C   LYS B 302      10.083  13.128  29.630  1.00  1.00
ATOM   1208  O   LYS B 302      10.454  11.993  29.331  1.00  1.00
ATOM   1209  N   GLU B 303       9.722  14.080  28.689  1.00  1.00
ATOM   1210  CA  GLU B 303      10.158  13.853  27.316  1.00  1.00
ATOM   1211  C   GLU B 303      11.673  13.957  27.196  1.00  1.00
ATOM   1212  O   GLU B 303      12.268  14.966  27.575  1.00  1.00
ATOM   1213  N   ILE B 304      12.300  12.847  26.673  1.00  1.00
ATOM   1214  CA  ILE B 304      13.752  12.738  26.596  1.00  1.00
ATOM   1215  C   ILE B 304      14.232  12.768  25.151  1.00  1.00
ATOM   1216  O   ILE B 304      15.372  13.138  24.873  1.00  1.00
ATOM   1217  N   GLY B 305      13.443  12.715  24.233  1.00  1.00
ATOM   1218  CA  GLY B 305      13.896  12.936  22.865  1.00  1.00
ATOM   1219  C   GLY B 305      13.574  11.739  21.978  1.00  1.00
ATOM   1220  O   GLY B 305      13.716  10.590  22.395  1.00  1.00
ATOM   1221  N   ASN B 306      13.356  12.076  20.716  1.00  1.00
ATOM   1222  CA  ASN B 306      13.351  10.947  19.794  1.00  1.00
ATOM   1223  C   ASN B 306      12.099  10.096  19.972  1.00  1.00
ATOM   1224  O   ASN B 306      12.061   8.937  19.559  1.00  1.00
ATOM   1225  N   GLY B 307      11.095  10.543  20.763  1.00  1.00
ATOM   1226  CA  GLY B 307       9.850   9.803  20.923  1.00  1.00
ATOM   1227  C   GLY B 307       9.899   8.900  22.149  1.00  1.00
ATOM   1228  O   GLY B 307       8.938   8.193  22.451  1.00  1.00
ATOM   1229  N   CYS B 308      10.699   9.233  23.094  1.00  1.00
ATOM   1230  CA  CYS B 308      10.911   8.463  24.313  1.00  1.00
ATOM   1231  C   CYS B 308      10.501   9.259  25.546  1.00  1.00
ATOM   1232  O   CYS B 308      10.717  10.469  25.615  1.00  1.00
ATOM   1233  N   PHE B 309       9.863   8.590  26.473  1.00  1.00
ATOM   1234  CA  PHE B 309       9.549   9.091  27.805  1.00  1.00
ATOM   1235  C   PHE B 309      10.329   8.337  28.875  1.00  1.00
ATOM   1236  O   PHE B 309      10.477   7.117  28.806  1.00  1.00
ATOM   1237  N   GLU B 310      10.881   9.066  29.797  1.00  1.00
ATOM   1238  CA  GLU B 310      11.533   8.506  30.975  1.00  1.00
ATOM   1239  C   GLU B 310      10.700   8.739  32.229  1.00  1.00
ATOM   1240  O   GLU B 310      10.287   9.863  32.511  1.00  1.00
ATOM   1241  N   PHE B 311      10.208   7.568  32.833  1.00  1.00
ATOM   1242  CA  PHE B 311       9.336   7.699  33.994  1.00  1.00
ATOM   1243  C   PHE B 311      10.104   8.220  35.203  1.00  1.00
ATOM   1244  O   PHE B 311      11.240   7.815  35.450  1.00  1.00
ATOM   1245  N   TYR B 312       9.315   8.971  36.064  1.00  1.00
ATOM   1246  CA  TYR B 312       9.864   9.415  37.340  1.00  1.00
ATOM   1247  C   TYR B 312       9.571   8.408  38.446  1.00  1.00
ATOM   1248  O   TYR B 312      10.206   8.427  39.500  1.00  1.00
ATOM   1249  N   HIS B 313       8.904   7.407  38.114  1.00  1.00
ATOM   1250  CA  HIS B 313       8.479   6.275  38.929  1.00  1.00
ATOM   1251  C   HIS B 313       8.896   4.954  38.295  1.00  1.00
ATOM   1252  O   HIS B 313       8.959   4.834  37.072  1.00  1.00
ATOM   1253  N   LYS B 314       8.950   3.877  39.080  1.00  1.00
ATOM   1254  CA  LYS B 314       9.088   2.536  38.524  1.00  1.00
ATOM   1255  C   LYS B 314       7.830   2.117  37.776  1.00  1.00
ATOM   1256  O   LYS B 314       6.723   2.195  38.310  1.00  1.00
ATOM   1257  N   CYS B 315       7.928   1.774  36.570  1.00  1.00
ATOM   1258  CA  CYS B 315       6.854   1.312  35.698  1.00  1.00
ATOM   1259  C   CYS B 315       7.121  -0.102  35.198  1.00  1.00
ATOM   1260  O   CYS B 315       8.039  -0.330  34.411  1.00  1.00
ATOM   1261  N   ASP B 316       6.603  -1.095  35.944  1.00  1.00
ATOM   1262  CA  ASP B 316       6.783  -2.495  35.578  1.00  1.00
ATOM   1263  C   ASP B 316       5.984  -2.845  34.329  1.00  1.00
ATOM   1264  O   ASP B 316       4.991  -2.191  34.012  1.00  1.00
ATOM   1265  N   ASN B 317       5.775  -4.079  34.008  1.00  1.00
ATOM   1266  CA  ASN B 317       5.065  -4.530  32.817  1.00  1.00
ATOM   1267  C   ASN B 317       3.564  -4.306  32.952  1.00  1.00
ATOM   1268  O   ASN B 317       2.885  -3.981  31.979  1.00  1.00
ATOM   1269  N   GLU B 318       2.955  -4.412  34.078  1.00  1.00
ATOM   1270  CA  GLU B 318       1.559  -4.042  34.280  1.00  1.00
ATOM   1271  C   GLU B 318       1.340  -2.557  34.021  1.00  1.00
ATOM   1272  O   GLU B 318       0.320  -2.159  33.459  1.00  1.00
ATOM   1273  N   CYS B 319       2.268  -1.714  34.512  1.00  1.00
ATOM   1274  CA  CYS B 319       2.213  -0.277  34.272  1.00  1.00
ATOM   1275  C   CYS B 319       2.389   0.042  32.793  1.00  1.00
ATOM   1276  O   CYS B 319       1.723   0.927  32.255  1.00  1.00
ATOM   1277  N   MET B 320       3.375  -0.597  32.164  1.00  1.00
ATOM   1278  CA  MET B 320       3.663  -0.398  30.748  1.00  1.00
ATOM   1279  C   MET B 320       2.476  -0.802  29.883  1.00  1.00
ATOM   1280  O   MET B 320       2.145  -0.124  28.911  1.00  1.00
ATOM   1281  N   GLU B 321       1.843  -1.889  30.169  1.00  1.00
ATOM   1282  CA  GLU B 321       0.667  -2.353  29.444  1.00  1.00
ATOM   1283  C   GLU B 321      -0.478  -1.354  29.555  1.00  1.00
ATOM   1284  O   GLU B 321      -1.223  -1.141  28.599  1.00  1.00
ATOM   1285  N   SER B 322      -0.678  -0.745  30.704  1.00  1.00
ATOM   1286  CA  SER B 322      -1.680   0.296  30.900  1.00  1.00
ATOM   1287  C   SER B 322      -1.390   1.511  30.028  1.00  1.00
ATOM   1288  O   SER B 322      -2.306   2.140  29.499  1.00  1.00
ATOM   1289  N   VAL B 323      -0.142   1.876  29.849  1.00  1.00
ATOM   1290  CA  VAL B 323       0.242   2.929  28.916  1.00  1.00
ATOM   1291  C   VAL B 323      -0.074   2.535  27.479  1.00  1.00
ATOM   1292  O   VAL B 323      -0.573   3.345  26.699  1.00  1.00
ATOM   1293  N   ARG B 324       0.227   1.336  27.115  1.00  1.00
ATOM   1294  CA  ARG B 324       0.011   0.809  25.773  1.00  1.00
ATOM   1295  C   ARG B 324      -1.475   0.658  25.474  1.00  1.00
ATOM   1296  O   ARG B 324      -1.926   0.935  24.362  1.00  1.00
ATOM   1297  N   ASN B 325      -2.332   0.425  26.305  1.00  1.00
ATOM   1298  CA  ASN B 325      -3.758   0.202  26.096  1.00  1.00
ATOM   1299  C   ASN B 325      -4.577   1.396  26.570  1.00  1.00
ATOM   1300  O   ASN B 325      -5.748   1.536  26.220  1.00  1.00
ATOM   1301  N   GLY B 326      -4.001   2.432  27.013  1.00  1.00
ATOM   1302  CA  GLY B 326      -4.620   3.738  27.206  1.00  1.00
ATOM   1303  C   GLY B 326      -5.410   3.787  28.507  1.00  1.00
ATOM   1304  O   GLY B 326      -6.058   4.788  28.814  1.00  1.00
ATOM   1305  N   THR B 327      -4.952   3.195  29.542  1.00  1.00
ATOM   1306  CA  THR B 327      -5.588   3.149  30.854  1.00  1.00
ATOM   1307  C   THR B 327      -4.585   3.436  31.963  1.00  1.00
ATOM   1308  O   THR B 327      -4.933   3.434  33.144  1.00  1.00
ATOM   1309  N   TYR B 328      -3.516   4.169  31.590  1.00  1.00
ATOM   1310  CA  TYR B 328      -2.537   4.593  32.584  1.00  1.00
ATOM   1311  C   TYR B 328      -3.201   5.369  33.714  1.00  1.00
ATOM   1312  O   TYR B 328      -3.973   6.298  33.473  1.00  1.00
ATOM   1313  N   ASP B 329      -2.889   4.979  34.953  1.00  1.00
ATOM   1314  CA  ASP B 329      -3.391   5.663  36.139  1.00  1.00
ATOM   1315  C   ASP B 329      -2.368   6.654  36.678  1.00  1.00
ATOM   1316  O   ASP B 329      -1.396   6.267  37.326  1.00  1.00
ATOM   1317  N   TYR B 330      -2.597   8.014  36.356  1.00  1.00
ATOM   1318  CA  TYR B 330      -1.603   9.013  36.728  1.00  1.00
ATOM   1319  C   TYR B 330      -1.574   9.226  38.236  1.00  1.00
ATOM   1320  O   TYR B 330      -0.508   9.386  38.830  1.00  1.00
ATOM   1321  N   PRO B 331      -2.726   9.345  38.901  1.00  1.00
ATOM   1322  CA  PRO B 331      -2.813   9.574  40.339  1.00  1.00
ATOM   1323  C   PRO B 331      -2.133   8.455  41.117  1.00  1.00
ATOM   1324  O   PRO B 331      -1.514   8.694  42.154  1.00  1.00
ATOM   1325  N   LYS B 332      -2.089   7.272  40.681  1.00  1.00
ATOM   1326  CA  LYS B 332      -1.467   6.112  41.308  1.00  1.00
ATOM   1327  C   LYS B 332       0.031   6.320  41.488  1.00  1.00
ATOM   1328  O   LYS B 332       0.605   5.922  42.502  1.00  1.00
ATOM   1329  N   TYR B 333       0.735   6.906  40.578  1.00  1.00
ATOM   1330  CA  TYR B 333       2.185   7.050  40.628  1.00  1.00
ATOM   1331  C   TYR B 333       2.588   8.509  40.802  1.00  1.00
ATOM   1332  O   TYR B 333       3.727   8.810  41.157  1.00  1.00
ATOM   1333  N   SER B 334       1.715   9.378  40.998  1.00  1.00
ATOM   1334  CA  SER B 334       1.982  10.811  41.044  1.00  1.00
ATOM   1335  C   SER B 334       2.761  11.186  42.298  1.00  1.00
ATOM   1336  O   SER B 334       3.629  12.058  42.265  1.00  1.00
ATOM   1337  N   GLU B 335       2.557  10.600  43.450  1.00  1.00
ATOM   1338  CA  GLU B 335       3.315  10.894  44.660  1.00  1.00
ATOM   1339  C   GLU B 335       4.777  10.498  44.503  1.00  1.00
ATOM   1340  O   GLU B 335       5.675  11.211  44.951  1.00  1.00
ATOM   1341  N   GLU B 336       5.021   9.244  44.034  1.00  1.00
ATOM   1342  CA  GLU B 336       6.385   8.771  43.833  1.00  1.00
ATOM   1343  C   GLU B 336       7.109   9.607  42.785  1.00  1.00
ATOM   1344  O   GLU B 336       8.305   9.872  42.906  1.00  1.00
ATOM   1345  N   SER B 337       6.387   9.921  41.690  1.00  1.00
ATOM   1346  CA  SER B 337       6.951  10.751  40.632  1.00  1.00
ATOM   1347  C   SER B 337       7.381  12.110  41.169  1.00  1.00
ATOM   1348  O   SER B 337       8.412  12.649  40.766  1.00  1.00
ATOM   1349  N   LYS B 338       6.454  12.757  41.921  1.00  1.00
ATOM   1350  CA  LYS B 338       6.710  14.067  42.509  1.00  1.00
ATOM   1351  C   LYS B 338       7.992  14.059  43.332  1.00  1.00
ATOM   1352  O   LYS B 338       8.759  15.023  43.313  1.00  1.00
ATOM   1353  N   LEU B 339       8.166  13.038  44.187  1.00  1.00
ATOM   1354  CA  LEU B 339       9.360  12.908  45.012  1.00  1.00
ATOM   1355  C   LEU B 339      10.612  12.770  44.152  1.00  1.00
ATOM   1356  O   LEU B 339      11.675  13.288  44.498  1.00  1.00
ATOM   1357  N   ASN B 340      10.563  12.197  43.002  1.00  1.00
ATOM   1358  CA  ASN B 340      11.730  11.902  42.179  1.00  1.00
ATOM   1359  C   ASN B 340      12.130  13.107  41.338  1.00  1.00
ATOM   1360  O   ASN B 340      13.307  13.297  41.029  1.00  1.00
ATOM   1361  N   ARG B 341      11.243  13.752  40.660  1.00  1.00
ATOM   1362  CA  ARG B 341      11.591  14.923  39.864  1.00  1.00
ATOM   1363  C   ARG B 341      11.863  16.131  40.750  1.00  1.00
ATOM   1364  O   ARG B 341      11.136  16.385  41.710  1.00  1.00
