# Supplementary material for: ProteinDJ: A high‐performance and modular protein design pipeline
Source: Protein Sci. 2026 Jan 21;35(2):e70464. doi: 10.1002/pro.70464 (PMC12820799; doi:10.1002/pro.70464)
Supplement: Supplementary file 2 — DATA S1. Compressed archive containing input PDB and Bindsweeper YAML files used for benchmarking and comparison of sequence design methods. [file PRO-35-e70464-s001.zip › SupplementaryFile1/binderfolds/ha/fold_72.pdb]

ATOM      1  N   GLY A   1      -8.603 -15.842  18.208  1.00  0.00
ATOM      2  CA  GLY A   1      -9.902 -15.396  17.719  1.00  0.00
ATOM      3  C   GLY A   1      -9.766 -14.151  16.851  1.00  0.00
ATOM      4  O   GLY A   1     -10.462 -14.004  15.846  1.00  0.00
ATOM      5  N   GLY A   2      -8.919 -13.225  17.291  1.00  0.00
ATOM      6  CA  GLY A   2      -8.665 -12.015  16.519  1.00  0.00
ATOM      7  C   GLY A   2      -7.964 -12.337  15.205  1.00  0.00
ATOM      8  O   GLY A   2      -8.272 -11.752  14.167  1.00  0.00
ATOM      9  N   GLY A   3      -7.028 -13.317  15.277  1.00  0.00
ATOM     10  CA  GLY A   3      -6.331 -13.746  14.071  1.00  0.00
ATOM     11  C   GLY A   3      -7.296 -14.362  13.066  1.00  0.00
ATOM     12  O   GLY A   3      -7.198 -14.114  11.864  1.00  0.00
ATOM     13  N   GLY A   4      -8.234 -15.186  13.585  1.00  0.00
ATOM     14  CA  GLY A   4      -9.215 -15.817  12.710  1.00  0.00
ATOM     15  C   GLY A   4     -10.144 -14.783  12.087  1.00  0.00
ATOM     16  O   GLY A   4     -10.470 -14.861  10.903  1.00  0.00
ATOM     17  N   GLY A   5     -10.608 -13.814  12.878  1.00  0.00
ATOM     18  CA  GLY A   5     -11.473 -12.757  12.368  1.00  0.00
ATOM     19  C   GLY A   5     -10.771 -11.942  11.290  1.00  0.00
ATOM     20  O   GLY A   5     -11.366 -11.609  10.265  1.00  0.00
ATOM     21  N   GLY A   6      -9.491 -11.596  11.563  1.00  0.00
ATOM     22  CA  GLY A   6      -8.724 -10.804  10.610  1.00  0.00
ATOM     23  C   GLY A   6      -8.505 -11.566   9.310  1.00  0.00
ATOM     24  O   GLY A   6      -8.598 -10.998   8.222  1.00  0.00
ATOM     25  N   GLY A   7      -8.190 -12.868   9.443  1.00  0.00
ATOM     26  CA  GLY A   7      -7.966 -13.702   8.269  1.00  0.00
ATOM     27  C   GLY A   7      -9.240 -13.847   7.446  1.00  0.00
ATOM     28  O   GLY A   7      -9.203 -13.815   6.216  1.00  0.00
ATOM     29  N   GLY A   8     -10.369 -14.057   8.139  1.00  0.00
ATOM     30  CA  GLY A   8     -11.649 -14.171   7.451  1.00  0.00
ATOM     31  C   GLY A   8     -11.993 -12.884   6.712  1.00  0.00
ATOM     32  O   GLY A   8     -12.488 -12.917   5.586  1.00  0.00
ATOM     33  N   GLY A   9     -11.744 -11.740   7.335  1.00  0.00
ATOM     34  CA  GLY A   9     -11.986 -10.441   6.719  1.00  0.00
ATOM     35  C   GLY A   9     -11.146 -10.263   5.461  1.00  0.00
ATOM     36  O   GLY A   9     -11.623  -9.743   4.452  1.00  0.00
ATOM     37  N   GLY A  10      -9.875 -10.692   5.548  1.00  0.00
ATOM     38  CA  GLY A  10      -8.970 -10.587   4.409  1.00  0.00
ATOM     39  C   GLY A  10      -9.425 -11.479   3.261  1.00  0.00
ATOM     40  O   GLY A  10      -9.359 -11.089   2.096  1.00  0.00
ATOM     41  N   GLY A  11      -9.876 -12.694   3.626  1.00  0.00
ATOM     42  CA  GLY A  11     -10.371 -13.618   2.613  1.00  0.00
ATOM     43  C   GLY A  11     -11.591 -13.050   1.898  1.00  0.00
ATOM     44  O   GLY A  11     -11.722 -13.174   0.681  1.00  0.00
ATOM     45  N   GLY A  12     -12.491 -12.424   2.691  1.00  0.00
ATOM     46  CA  GLY A  12     -13.675 -11.797   2.116  1.00  0.00
ATOM     47  C   GLY A  12     -13.294 -10.676   1.158  1.00  0.00
ATOM     48  O   GLY A  12     -13.881 -10.538   0.085  1.00  0.00
ATOM     49  N   GLY A  13     -12.351  -9.831   1.569  1.00  0.00
ATOM     50  CA  GLY A  13     -11.854  -8.750   0.727  1.00  0.00
ATOM     51  C   GLY A  13     -11.251  -9.289  -0.564  1.00  0.00
ATOM     52  O   GLY A  13     -11.431  -8.709  -1.634  1.00  0.00
ATOM     53  N   GLY A  14     -10.486 -10.418  -0.394  1.00  0.00
ATOM     54  CA  GLY A  14      -9.847 -11.035  -1.550  1.00  0.00
ATOM     55  C   GLY A  14     -10.883 -11.538  -2.548  1.00  0.00
ATOM     56  O   GLY A  14     -10.713 -11.395  -3.759  1.00  0.00
ATOM     57  N   GLY A  15     -11.990 -12.009  -2.019  1.00  0.00
ATOM     58  CA  GLY A  15     -13.086 -12.454  -2.872  1.00  0.00
ATOM     59  C   GLY A  15     -13.768 -11.274  -3.553  1.00  0.00
ATOM     60  O   GLY A  15     -14.142 -11.351  -4.723  1.00  0.00
ATOM     61  N   GLY A  16     -13.771 -10.091  -2.828  1.00  0.00
ATOM     62  CA  GLY A  16     -14.366  -8.882  -3.384  1.00  0.00
ATOM     63  C   GLY A  16     -13.411  -8.192  -4.350  1.00  0.00
ATOM     64  O   GLY A  16     -13.821  -7.714  -5.408  1.00  0.00
ATOM     65  N   GLY A  17     -12.237  -7.857  -3.859  1.00  0.00
ATOM     66  CA  GLY A  17     -11.165  -7.309  -4.681  1.00  0.00
ATOM     67  C   GLY A  17      -9.847  -8.026  -4.417  1.00  0.00
ATOM     68  O   GLY A  17      -9.499  -8.304  -3.270  1.00  0.00
ATOM     69  N   GLY A  18      -9.385  -8.772  -5.354  1.00  0.00
ATOM     70  CA  GLY A  18      -8.242  -9.660  -5.178  1.00  0.00
ATOM     71  C   GLY A  18      -7.009  -8.888  -4.728  1.00  0.00
ATOM     72  O   GLY A  18      -6.250  -9.353  -3.877  1.00  0.00
ATOM     73  N   GLY A  19      -6.770  -7.696  -5.306  1.00  0.00
ATOM     74  CA  GLY A  19      -5.562  -6.938  -5.005  1.00  0.00
ATOM     75  C   GLY A  19      -5.592  -6.396  -3.581  1.00  0.00
ATOM     76  O   GLY A  19      -4.588  -6.436  -2.870  1.00  0.00
ATOM     77  N   GLY A  20      -6.724  -5.810  -3.191  1.00  0.00
ATOM     78  CA  GLY A  20      -6.871  -5.261  -1.848  1.00  0.00
ATOM     79  C   GLY A  20      -6.784  -6.355  -0.792  1.00  0.00
ATOM     80  O   GLY A  20      -6.148  -6.179   0.247  1.00  0.00
ATOM     81  N   GLY A  21      -7.413  -7.504  -1.120  1.00  0.00
ATOM     82  CA  GLY A  21      -7.362  -8.628  -0.193  1.00  0.00
ATOM     83  C   GLY A  21      -5.944  -9.168  -0.058  1.00  0.00
ATOM     84  O   GLY A  21      -5.495  -9.494   1.040  1.00  0.00
ATOM     85  N   GLY A  22      -5.230  -9.242  -1.219  1.00  0.00
ATOM     86  CA  GLY A  22      -3.858  -9.734  -1.207  1.00  0.00
ATOM     87  C   GLY A  22      -2.959  -8.837  -0.365  1.00  0.00
ATOM     88  O   GLY A  22      -2.114  -9.320   0.388  1.00  0.00
ATOM     89  N   GLY A  23      -3.172  -7.522  -0.506  1.00  0.00
ATOM     90  CA  GLY A  23      -2.401  -6.561   0.274  1.00  0.00
ATOM     91  C   GLY A  23      -2.711  -6.682   1.760  1.00  0.00
ATOM     92  O   GLY A  23      -1.810  -6.635   2.598  1.00  0.00
ATOM     93  N   GLY A  24      -4.040  -6.787   2.040  1.00  0.00
ATOM     94  CA  GLY A  24      -4.484  -6.955   3.419  1.00  0.00
ATOM     95  C   GLY A  24      -3.921  -8.233   4.027  1.00  0.00
ATOM     96  O   GLY A  24      -3.486  -8.244   5.179  1.00  0.00
ATOM     97  N   GLY A  25      -3.940  -9.311   3.205  1.00  0.00
ATOM     98  CA  GLY A  25      -3.434 -10.597   3.669  1.00  0.00
ATOM     99  C   GLY A  25      -1.938 -10.532   3.948  1.00  0.00
ATOM    100  O   GLY A  25      -1.459 -11.075   4.944  1.00  0.00
ATOM    101  N   GLY A  26      -1.206  -9.846   3.090  1.00  0.00
ATOM    102  CA  GLY A  26       0.237  -9.709   3.250  1.00  0.00
ATOM    103  C   GLY A  26       0.581  -8.976   4.540  1.00  0.00
ATOM    104  O   GLY A  26       1.492  -9.373   5.267  1.00  0.00
ATOM    105  N   GLY A  27      -0.178  -7.888   4.774  1.00  0.00
ATOM    106  CA  GLY A  27       0.068  -7.085   5.965  1.00  0.00
ATOM    107  C   GLY A  27      -0.407  -7.804   7.222  1.00  0.00
ATOM    108  O   GLY A  27       0.276  -7.801   8.246  1.00  0.00
ATOM    109  N   GLY A  28      -1.579  -8.394   7.149  1.00  0.00
ATOM    110  CA  GLY A  28      -2.168  -9.100   8.281  1.00  0.00
ATOM    111  C   GLY A  28      -1.333 -10.315   8.667  1.00  0.00
ATOM    112  O   GLY A  28      -1.113 -10.578   9.849  1.00  0.00
ATOM    113  N   GLY A  29      -0.909 -11.069   7.643  1.00  0.00
ATOM    114  CA  GLY A  29      -0.111 -12.265   7.884  1.00  0.00
ATOM    115  C   GLY A  29       1.228 -11.916   8.519  1.00  0.00
ATOM    116  O   GLY A  29       1.684 -12.592   9.441  1.00  0.00
ATOM    117  N   GLY A  30       1.802 -10.823   8.047  1.00  0.00
ATOM    118  CA  GLY A  30       3.066 -10.369   8.615  1.00  0.00
ATOM    119  C   GLY A  30       2.895  -9.945  10.069  1.00  0.00
ATOM    120  O   GLY A  30       3.736 -10.245  10.916  1.00  0.00
ATOM    121  N   GLY A  31       1.726  -9.290  10.335  1.00  0.00
ATOM    122  CA  GLY A  31       1.432  -8.792  11.673  1.00  0.00
ATOM    123  C   GLY A  31       1.052  -9.930  12.613  1.00  0.00
ATOM    124  O   GLY A  31       1.463  -9.952  13.773  1.00  0.00
ATOM    125  N   GLY A  32       0.394 -10.930  12.158  1.00  0.00
ATOM    126  CA  GLY A  32      -0.096 -12.014  13.002  1.00  0.00
ATOM    127  C   GLY A  32       0.911 -13.155  13.073  1.00  0.00
ATOM    128  O   GLY A  32       0.992 -13.862  14.077  1.00  0.00
ATOM    129  N   GLY A  33       1.889 -13.179  12.243  1.00  0.00
ATOM    130  CA  GLY A  33       2.863 -14.262  12.182  1.00  0.00
ATOM    131  C   GLY A  33       3.567 -14.446  13.520  1.00  0.00
ATOM    132  O   GLY A  33       3.770 -15.572  13.976  1.00  0.00
ATOM    133  N   GLY A  34       4.022 -13.405  14.135  1.00  0.00
ATOM    134  CA  GLY A  34       4.695 -13.515  15.423  1.00  0.00
ATOM    135  C   GLY A  34       3.694 -13.725  16.552  1.00  0.00
ATOM    136  O   GLY A  34       3.981 -14.418  17.528  1.00  0.00
ATOM    137  N   GLY A  35       2.484 -13.358  16.320  1.00  0.00
ATOM    138  CA  GLY A  35       1.440 -13.499  17.328  1.00  0.00
ATOM    139  C   GLY A  35       0.960 -14.941  17.425  1.00  0.00
ATOM    140  O   GLY A  35       0.629 -15.425  18.507  1.00  0.00
ATOM    141  N   GLY A  36       1.026 -15.662  16.357  1.00  0.00
ATOM    142  CA  GLY A  36       0.574 -17.048  16.342  1.00  0.00
ATOM    143  C   GLY A  36       1.421 -17.914  17.266  1.00  0.00
ATOM    144  O   GLY A  36       2.627 -17.706  17.394  1.00  0.00
ATOM    145  N   GLY A  37       0.723 -18.773  17.997  1.00  0.00
ATOM    146  CA  GLY A  37       1.412 -19.668  18.919  1.00  0.00
ATOM    147  C   GLY A  37       1.670 -21.026  18.280  1.00  0.00
ATOM    148  O   GLY A  37       2.696 -21.657  18.533  1.00  0.00
ATOM    149  N   GLY A  38       0.886 -21.347  17.299  1.00  0.00
ATOM    150  CA  GLY A  38       1.053 -22.581  16.540  1.00  0.00
ATOM    151  C   GLY A  38       2.034 -22.392  15.390  1.00  0.00
ATOM    152  O   GLY A  38       2.003 -21.376  14.696  1.00  0.00
ATOM    153  N   GLY A  39       2.963 -23.303  15.257  1.00  0.00
ATOM    154  CA  GLY A  39       3.979 -23.194  14.217  1.00  0.00
ATOM    155  C   GLY A  39       3.377 -23.407  12.834  1.00  0.00
ATOM    156  O   GLY A  39       3.747 -22.730  11.875  1.00  0.00
ATOM    157  N   GLY A  40       2.435 -24.379  12.740  1.00  0.00
ATOM    158  CA  GLY A  40       1.756 -24.670  11.483  1.00  0.00
ATOM    159  C   GLY A  40       1.014 -23.447  10.961  1.00  0.00
ATOM    160  O   GLY A  40       1.046 -23.152   9.766  1.00  0.00
ATOM    161  N   GLY A  41       0.328 -22.750  11.868  1.00  0.00
ATOM    162  CA  GLY A  41      -0.383 -21.528  11.514  1.00  0.00
ATOM    163  C   GLY A  41       0.585 -20.426  11.104  1.00  0.00
ATOM    164  O   GLY A  41       0.329 -19.682  10.157  1.00  0.00
ATOM    165  N   GLY A  42       1.701 -20.317  11.853  1.00  0.00
ATOM    166  CA  GLY A  42       2.726 -19.332  11.530  1.00  0.00
ATOM    167  C   GLY A  42       3.305 -19.575  10.142  1.00  0.00
ATOM    168  O   GLY A  42       3.538 -18.635   9.382  1.00  0.00
ATOM    169  N   GLY A  43       3.559 -20.819   9.799  1.00  0.00
ATOM    170  CA  GLY A  43       4.086 -21.182   8.489  1.00  0.00
ATOM    171  C   GLY A  43       3.118 -20.791   7.379  1.00  0.00
ATOM    172  O   GLY A  43       3.527 -20.281   6.337  1.00  0.00
ATOM    173  N   GLY A  44       1.829 -21.148   7.559  1.00  0.00
ATOM    174  CA  GLY A  44       0.809 -20.802   6.577  1.00  0.00
ATOM    175  C   GLY A  44       0.725 -19.294   6.377  1.00  0.00
ATOM    176  O   GLY A  44       0.580 -18.814   5.253  1.00  0.00
ATOM    177  N   GLY A  45       0.825 -18.566   7.500  1.00  0.00
ATOM    178  CA  GLY A  45       0.768 -17.110   7.440  1.00  0.00
ATOM    179  C   GLY A  45       1.964 -16.543   6.687  1.00  0.00
ATOM    180  O   GLY A  45       1.828 -15.604   5.902  1.00  0.00
ATOM    181  N   GLY A  46       3.149 -17.076   6.962  1.00  0.00
ATOM    182  CA  GLY A  46       4.352 -16.657   6.253  1.00  0.00
ATOM    183  C   GLY A  46       4.234 -16.928   4.759  1.00  0.00
ATOM    184  O   GLY A  46       4.644 -16.109   3.936  1.00  0.00
ATOM    185  N   GLY A  47       3.706 -18.137   4.423  1.00  0.00
ATOM    186  CA  GLY A  47       3.508 -18.507   3.027  1.00  0.00
ATOM    187  C   GLY A  47       2.566 -17.535   2.328  1.00  0.00
ATOM    188  O   GLY A  47       2.793 -17.154   1.179  1.00  0.00
ATOM    189  N   GLY A  48       1.490 -17.165   2.991  1.00  0.00
ATOM    190  CA  GLY A  48       0.524 -16.212   2.457  1.00  0.00
ATOM    191  C   GLY A  48       1.176 -14.863   2.182  1.00  0.00
ATOM    192  O   GLY A  48       0.913 -14.232   1.158  1.00  0.00
ATOM    193  N   GLY A  49       1.963 -14.395   3.156  1.00  0.00
ATOM    194  CA  GLY A  49       2.642 -13.112   3.019  1.00  0.00
ATOM    195  C   GLY A  49       3.626 -13.131   1.856  1.00  0.00
ATOM    196  O   GLY A  49       3.723 -12.166   1.097  1.00  0.00
ATOM    197  N   GLY A  50       4.303 -14.257   1.688  1.00  0.00
ATOM    198  CA  GLY A  50       5.242 -14.419   0.584  1.00  0.00
ATOM    199  C   GLY A  50       4.526 -14.371  -0.760  1.00  0.00
ATOM    200  O   GLY A  50       5.018 -13.770  -1.715  1.00  0.00
ATOM    201  N   GLY A  51       3.383 -15.091  -0.854  1.00  0.00
ATOM    202  CA  GLY A  51       2.596 -15.105  -2.082  1.00  0.00
ATOM    203  C   GLY A  51       2.133 -13.703  -2.456  1.00  0.00
ATOM    204  O   GLY A  51       2.147 -13.326  -3.628  1.00  0.00
ATOM    205  N   GLY A  52       1.662 -12.964  -1.440  1.00  0.00
ATOM    206  CA  GLY A  52       1.218 -11.595  -1.670  1.00  0.00
ATOM    207  C   GLY A  52       2.377 -10.706  -2.103  1.00  0.00
ATOM    208  O   GLY A  52       2.231  -9.871  -2.997  1.00  0.00
ATOM    209  N   GLY A  53       3.532 -10.942  -1.510  1.00  0.00
ATOM    210  CA  GLY A  53       4.740 -10.209  -1.870  1.00  0.00
ATOM    211  C   GLY A  53       5.164 -10.514  -3.301  1.00  0.00
ATOM    212  O   GLY A  53       5.599  -9.625  -4.032  1.00  0.00
ATOM    213  N   GLY A  54       4.979 -11.728  -3.702  1.00  0.00
ATOM    214  CA  GLY A  54       5.306 -12.166  -5.054  1.00  0.00
ATOM    215  C   GLY A  54       4.227 -11.747  -6.045  1.00  0.00
ATOM    216  O   GLY A  54       4.517 -11.452  -7.205  1.00  0.00
ATOM    217  N   GLY A  55       3.009 -11.410  -5.410  1.00  0.00
ATOM    218  CA  GLY A  55       1.968 -10.905  -6.298  1.00  0.00
ATOM    219  C   GLY A  55       1.030 -12.022  -6.738  1.00  0.00
ATOM    220  O   GLY A  55       0.018 -11.774  -7.393  1.00  0.00
ATOM    221  N   GLY A  56       1.219 -13.203  -6.137  1.00  0.00
ATOM    222  CA  GLY A  56       0.333 -14.325  -6.425  1.00  0.00
ATOM    223  C   GLY A  56      -0.913 -14.282  -5.551  1.00  0.00
ATOM    224  O   GLY A  56      -0.839 -14.473  -4.337  1.00  0.00
ATOM    225  N   GLY A  57      -2.059 -13.949  -6.137  1.00  0.00
ATOM    226  CA  GLY A  57      -3.284 -13.746  -5.373  1.00  0.00
ATOM    227  C   GLY A  57      -3.991 -15.068  -5.103  1.00  0.00
ATOM    228  O   GLY A  57      -4.573 -15.265  -4.037  1.00  0.00
ATOM    229  N   GLY A  58      -4.006 -15.938  -6.105  1.00  0.00
ATOM    230  CA  GLY A  58      -4.644 -17.242  -5.969  1.00  0.00
ATOM    231  C   GLY A  58      -4.002 -18.055  -4.852  1.00  0.00
ATOM    232  O   GLY A  58      -4.694 -18.694  -4.059  1.00  0.00
ATOM    233  N   GLY A  59      -2.688 -18.162  -4.890  1.00  0.00
ATOM    234  CA  GLY A  59      -1.932 -18.878  -3.869  1.00  0.00
ATOM    235  C   GLY A  59      -2.123 -18.244  -2.497  1.00  0.00
ATOM    236  O   GLY A  59      -2.249 -18.944  -1.492  1.00  0.00
ATOM    237  N   GLY A  60      -2.168 -16.901  -2.489  1.00  0.00
ATOM    238  CA  GLY A  60      -2.399 -16.190  -1.238  1.00  0.00
ATOM    239  C   GLY A  60      -3.743 -16.569  -0.629  1.00  0.00
ATOM    240  O   GLY A  60      -3.852 -16.773   0.580  1.00  0.00
ATOM    241  N   GLY A  61      -4.767 -16.641  -1.493  1.00  0.00
ATOM    242  CA  GLY A  61      -6.108 -16.987  -1.038  1.00  0.00
ATOM    243  C   GLY A  61      -6.159 -18.413  -0.505  1.00  0.00
ATOM    244  O   GLY A  61      -6.795 -18.683   0.513  1.00  0.00
ATOM    245  N   GLY A  62      -5.491 -19.337  -1.190  1.00  0.00
ATOM    246  CA  GLY A  62      -5.451 -20.728  -0.757  1.00  0.00
ATOM    247  C   GLY A  62      -4.781 -20.863   0.604  1.00  0.00
ATOM    248  O   GLY A  62      -5.254 -21.600   1.469  1.00  0.00
ATOM    249  N   GLY A  63      -3.629 -20.190   0.774  1.00  0.00
ATOM    250  CA  GLY A  63      -2.898 -20.237   2.035  1.00  0.00
ATOM    251  C   GLY A  63      -3.715 -19.627   3.167  1.00  0.00
ATOM    252  O   GLY A  63      -3.723 -20.140   4.286  1.00  0.00
ATOM    253  N   GLY A  64      -4.380 -18.500   2.837  1.00  0.00
ATOM    254  CA  GLY A  64      -5.208 -17.834   3.835  1.00  0.00
ATOM    255  C   GLY A  64      -6.347 -18.735   4.296  1.00  0.00
ATOM    256  O   GLY A  64      -6.665 -18.790   5.484  1.00  0.00
ATOM    257  N   GLY A  65      -6.954 -19.432   3.329  1.00  0.00
ATOM    258  CA  GLY A  65      -8.027 -20.366   3.647  1.00  0.00
ATOM    259  C   GLY A  65      -7.523 -21.508   4.520  1.00  0.00
ATOM    260  O   GLY A  65      -8.188 -21.913   5.474  1.00  0.00
ATOM    261  N   GLY A  66      -6.322 -22.006   4.213  1.00  0.00
ATOM    262  CA  GLY A  66      -5.703 -23.070   4.995  1.00  0.00
ATOM    263  C   GLY A  66      -5.417 -22.611   6.419  1.00  0.00
ATOM    264  O   GLY A  66      -5.645 -23.351   7.377  1.00  0.00
ATOM    265  N   GLY A  67      -4.878 -21.394   6.541  1.00  0.00
ATOM    266  CA  GLY A  67      -4.575 -20.828   7.850  1.00  0.00
ATOM    267  C   GLY A  67      -5.835 -20.686   8.694  1.00  0.00
ATOM    268  O   GLY A  67      -5.829 -20.978   9.890  1.00  0.00
ATOM    269  N   GLY A  68      -6.893 -20.167   8.049  1.00  0.00
ATOM    270  CA  GLY A  68      -8.166 -19.984   8.735  1.00  0.00
ATOM    271  C   GLY A  68      -8.729 -21.315   9.216  1.00  0.00
ATOM    272  O   GLY A  68      -9.245 -21.416  10.329  1.00  0.00
ATOM    273  N   GLY A  69      -8.600 -22.328   8.377  1.00  0.00
ATOM    274  CA  GLY A  69      -9.060 -23.666   8.727  1.00  0.00
ATOM    275  C   GLY A  69      -8.285 -24.222   9.915  1.00  0.00
ATOM    276  O   GLY A  69      -8.864 -24.826  10.818  1.00  0.00
ATOM    277  N   GLY A  70      -6.951 -24.024   9.896  1.00  0.00
ATOM    278  CA  GLY A  70      -6.089 -24.506  10.969  1.00  0.00
ATOM    279  C   GLY A  70      -6.404 -23.806  12.285  1.00  0.00
ATOM    280  O   GLY A  70      -6.431 -24.435  13.343  1.00  0.00
ATOM    281  N   GLY A  71      -6.577 -22.479  12.196  1.00  0.00
ATOM    282  CA  GLY A  71      -6.890 -21.704  13.390  1.00  0.00
ATOM    283  C   GLY A  71      -8.238 -22.109  13.972  1.00  0.00
ATOM    284  O   GLY A  71      -8.394 -22.209  15.189  1.00  0.00
ATOM    285  N   GLY A  72      -9.200 -22.336  13.081  1.00  0.00
ATOM    286  CA  GLY A  72     -10.533 -22.755  13.498  1.00  0.00
ATOM    287  C   GLY A  72     -10.504 -24.147  14.118  1.00  0.00
ATOM    288  O   GLY A  72     -11.201 -24.416  15.096  1.00  0.00
ATOM    289  N   GLY A  73      -9.683 -25.026  13.569  1.00  0.00
ATOM    290  CA  GLY A  73      -9.538 -26.381  14.088  1.00  0.00
ATOM    291  C   GLY A  73      -8.881 -26.377  15.462  1.00  0.00
ATOM    292  O   GLY A  73      -9.253 -27.155  16.341  1.00  0.00
ATOM    293  N   GLY A  74      -7.892 -25.501  15.629  1.00  0.00
ATOM    294  CA  GLY A  74      -7.226 -25.406  16.922  1.00  0.00
ATOM    295  C   GLY A  74      -8.144 -24.793  17.971  1.00  0.00
ATOM    296  O   GLY A  74      -8.229 -25.281  19.098  1.00  0.00
ATOM    297  N   ALA B  75      16.367   4.989  34.981  1.00  1.00
ATOM    298  CA  ALA B  75      14.915   5.051  35.096  1.00  1.00
ATOM    299  C   ALA B  75      14.239   4.326  33.939  1.00  1.00
ATOM    300  O   ALA B  75      14.713   4.372  32.803  1.00  1.00
ATOM    301  N   ASP B  76      13.086   3.662  34.191  1.00  1.00
ATOM    302  CA  ASP B  76      12.378   3.003  33.100  1.00  1.00
ATOM    303  C   ASP B  76      12.033   3.990  31.992  1.00  1.00
ATOM    304  O   ASP B  76      11.652   5.129  32.259  1.00  1.00
ATOM    305  N   THR B  77      11.768   3.386  30.774  1.00  1.00
ATOM    306  CA  THR B  77      11.417   4.181  29.604  1.00  1.00
ATOM    307  C   THR B  77      10.428   3.442  28.712  1.00  1.00
ATOM    308  O   THR B  77      10.454   2.214  28.624  1.00  1.00
ATOM    309  N   ILE B  78       9.717   4.149  27.930  1.00  1.00
ATOM    310  CA  ILE B  78       8.829   3.740  26.848  1.00  1.00
ATOM    311  C   ILE B  78       8.933   4.691  25.662  1.00  1.00
ATOM    312  O   ILE B  78       9.015   5.907  25.835  1.00  1.00
ATOM    313  N   CYS B  79       9.139   4.180  24.493  1.00  1.00
ATOM    314  CA  CYS B  79       9.254   4.944  23.256  1.00  1.00
ATOM    315  C   CYS B  79       8.163   4.556  22.266  1.00  1.00
ATOM    316  O   CYS B  79       7.818   3.382  22.136  1.00  1.00
ATOM    317  N   ILE B  80       7.584   5.627  21.566  1.00  1.00
ATOM    318  CA  ILE B  80       6.649   5.423  20.466  1.00  1.00
ATOM    319  C   ILE B  80       7.369   5.429  19.124  1.00  1.00
ATOM    320  O   ILE B  80       8.140   6.342  18.827  1.00  1.00
ATOM    321  N   GLY B  81       7.332   4.344  18.391  1.00  1.00
ATOM    322  CA  GLY B  81       8.087   4.253  17.148  1.00  1.00
ATOM    323  C   GLY B  81       7.195   3.818  15.992  1.00  1.00
ATOM    324  O   GLY B  81       6.029   3.476  16.190  1.00  1.00
ATOM    325  N   TYR B  82       7.885   3.243  14.942  1.00  1.00
ATOM    326  CA  TYR B  82       7.275   2.721  13.725  1.00  1.00
ATOM    327  C   TYR B  82       8.074   1.549  13.167  1.00  1.00
ATOM    328  O   TYR B  82       9.297   1.502  13.296  1.00  1.00
ATOM    329  N   HIS B  83       7.407   0.735  12.321  1.00  1.00
ATOM    330  CA  HIS B  83       8.019  -0.430  11.694  1.00  1.00
ATOM    331  C   HIS B  83       9.064  -0.017  10.666  1.00  1.00
ATOM    332  O   HIS B  83       8.874   0.950   9.928  1.00  1.00
ATOM    333  N   ALA B  84      10.047  -0.850  10.507  1.00  1.00
ATOM    334  CA  ALA B  84      11.058  -0.879   9.457  1.00  1.00
ATOM    335  C   ALA B  84      11.418  -2.309   9.078  1.00  1.00
ATOM    336  O   ALA B  84      11.413  -3.206   9.922  1.00  1.00
ATOM    337  N   ASN B  85      11.664  -2.573   7.871  1.00  1.00
ATOM    338  CA  ASN B  85      12.058  -3.900   7.414  1.00  1.00
ATOM    339  C   ASN B  85      13.163  -3.816   6.369  1.00  1.00
ATOM    340  O   ASN B  85      13.386  -2.764   5.769  1.00  1.00
ATOM    341  N   ASN B  86      13.396  -4.894   5.658  1.00  1.00
ATOM    342  CA  ASN B  86      14.441  -5.004   4.647  1.00  1.00
ATOM    343  C   ASN B  86      13.880  -4.773   3.249  1.00  1.00
ATOM    344  O   ASN B  86      14.630  -4.557   2.297  1.00  1.00
ATOM    345  N   SER B  87      12.786  -4.187   3.084  1.00  1.00
ATOM    346  CA  SER B  87      12.207  -3.872   1.783  1.00  1.00
ATOM    347  C   SER B  87      13.022  -2.807   1.060  1.00  1.00
ATOM    348  O   SER B  87      13.407  -1.799   1.652  1.00  1.00
ATOM    349  N   THR B  88      13.174  -3.006  -0.274  1.00  1.00
ATOM    350  CA  THR B  88      13.891  -2.044  -1.102  1.00  1.00
ATOM    351  C   THR B  88      12.987  -1.466  -2.183  1.00  1.00
ATOM    352  O   THR B  88      13.284  -0.420  -2.761  1.00  1.00
ATOM    353  N   ASP B  89      11.669  -1.805  -2.083  1.00  1.00
ATOM    354  CA  ASP B  89      10.671  -1.237  -2.981  1.00  1.00
ATOM    355  C   ASP B  89      10.562   0.272  -2.800  1.00  1.00
ATOM    356  O   ASP B  89      10.611   0.777  -1.679  1.00  1.00
ATOM    357  N   THR B  90      10.393   0.967  -3.926  1.00  1.00
ATOM    358  CA  THR B  90      10.242   2.417  -3.905  1.00  1.00
ATOM    359  C   THR B  90       8.975   2.849  -4.631  1.00  1.00
ATOM    360  O   THR B  90       8.573   2.234  -5.619  1.00  1.00
ATOM    361  N   VAL B  91       8.466   3.941  -4.242  1.00  1.00
ATOM    362  CA  VAL B  91       7.335   4.639  -4.841  1.00  1.00
ATOM    363  C   VAL B  91       7.653   6.111  -5.068  1.00  1.00
ATOM    364  O   VAL B  91       8.412   6.716  -4.312  1.00  1.00
ATOM    365  N   ASP B  92       6.937   6.757  -5.890  1.00  1.00
ATOM    366  CA  ASP B  92       6.989   8.202  -6.080  1.00  1.00
ATOM    367  C   ASP B  92       5.746   8.877  -5.515  1.00  1.00
ATOM    368  O   ASP B  92       4.653   8.312  -5.547  1.00  1.00
ATOM    369  N   THR B  93       5.959  10.080  -5.028  1.00  1.00
ATOM    370  CA  THR B  93       4.881  10.977  -4.627  1.00  1.00
ATOM    371  C   THR B  93       4.897  12.259  -5.449  1.00  1.00
ATOM    372  O   THR B  93       5.946  12.683  -5.935  1.00  1.00
ATOM    373  N   VAL B  94       4.126  13.186  -5.239  1.00  1.00
ATOM    374  CA  VAL B  94       4.184  14.489  -5.890  1.00  1.00
ATOM    375  C   VAL B  94       5.366  15.306  -5.383  1.00  1.00
ATOM    376  O   VAL B  94       6.034  15.994  -6.155  1.00  1.00
ATOM    377  N   LEU B  95       5.773  15.187  -4.233  1.00  1.00
ATOM    378  CA  LEU B  95       6.864  15.946  -3.633  1.00  1.00
ATOM    379  C   LEU B  95       8.162  15.146  -3.641  1.00  1.00
ATOM    380  O   LEU B  95       9.246  15.706  -3.803  1.00  1.00
ATOM    381  N   GLU B  96       8.302  14.024  -3.924  1.00  1.00
ATOM    382  CA  GLU B  96       9.400  13.101  -3.664  1.00  1.00
ATOM    383  C   GLU B  96       9.400  11.949  -4.661  1.00  1.00
ATOM    384  O   GLU B  96       8.366  11.325  -4.903  1.00  1.00
ATOM    385  N   LYS B  97      10.568  11.679  -5.243  1.00  1.00
ATOM    386  CA  LYS B  97      10.763  10.505  -6.085  1.00  1.00
ATOM    387  C   LYS B  97      11.634   9.467  -5.389  1.00  1.00
ATOM    388  O   LYS B  97      12.681   9.795  -4.830  1.00  1.00
ATOM    389  N   ASN B  98      11.223   8.132  -5.644  1.00  1.00
ATOM    390  CA  ASN B  98      12.152   7.100  -5.199  1.00  1.00
ATOM    391  C   ASN B  98      12.178   7.000  -3.680  1.00  1.00
ATOM    392  O   ASN B  98      13.244   7.018  -3.065  1.00  1.00
ATOM    393  N   VAL B  99      11.020   7.093  -3.000  1.00  1.00
ATOM    394  CA  VAL B  99      10.829   6.800  -1.584  1.00  1.00
ATOM    395  C   VAL B  99      10.792   5.298  -1.333  1.00  1.00
ATOM    396  O   VAL B  99       9.993   4.578  -1.932  1.00  1.00
ATOM    397  N   THR B 100      11.832   4.823  -0.514  1.00  1.00
ATOM    398  CA  THR B 100      11.767   3.427  -0.099  1.00  1.00
ATOM    399  C   THR B 100      10.716   3.223   0.984  1.00  1.00
ATOM    400  O   THR B 100      10.692   3.943   1.983  1.00  1.00
ATOM    401  N   VAL B 101       9.851   2.271   0.828  1.00  1.00
ATOM    402  CA  VAL B 101       8.735   2.028   1.733  1.00  1.00
ATOM    403  C   VAL B 101       8.731   0.588   2.230  1.00  1.00
ATOM    404  O   VAL B 101       9.103  -0.331   1.501  1.00  1.00
ATOM    405  N   THR B 102       8.071   0.336   3.391  1.00  1.00
ATOM    406  CA  THR B 102       8.007  -0.993   3.986  1.00  1.00
ATOM    407  C   THR B 102       7.056  -1.898   3.213  1.00  1.00
ATOM    408  O   THR B 102       7.326  -3.085   3.027  1.00  1.00
ATOM    409  N   HIS B 103       6.039  -1.558   2.725  1.00  1.00
ATOM    410  CA  HIS B 103       5.025  -2.315   2.001  1.00  1.00
ATOM    411  C   HIS B 103       4.454  -1.504   0.844  1.00  1.00
ATOM    412  O   HIS B 103       4.294  -0.288   0.946  1.00  1.00
ATOM    413  N   SER B 104       4.232  -2.192  -0.271  1.00  1.00
ATOM    414  CA  SER B 104       3.668  -1.614  -1.484  1.00  1.00
ATOM    415  C   SER B 104       3.123  -2.695  -2.408  1.00  1.00
ATOM    416  O   SER B 104       3.565  -3.843  -2.365  1.00  1.00
ATOM    417  N   VAL B 105       2.377  -2.321  -3.395  1.00  1.00
ATOM    418  CA  VAL B 105       1.739  -3.197  -4.370  1.00  1.00
ATOM    419  C   VAL B 105       1.888  -2.650  -5.784  1.00  1.00
ATOM    420  O   VAL B 105       1.737  -1.450  -6.014  1.00  1.00
ATOM    421  N   ASN B 106       2.324  -3.572  -6.750  1.00  1.00
ATOM    422  CA  ASN B 106       2.334  -3.161  -8.148  1.00  1.00
ATOM    423  C   ASN B 106       0.932  -3.194  -8.743  1.00  1.00
ATOM    424  O   ASN B 106       0.208  -4.179  -8.597  1.00  1.00
ATOM    425  N   LEU B 107       0.521  -2.089  -9.403  1.00  1.00
ATOM    426  CA  LEU B 107      -0.796  -1.995 -10.021  1.00  1.00
ATOM    427  C   LEU B 107      -0.703  -2.111 -11.539  1.00  1.00
ATOM    428  O   LEU B 107      -1.673  -2.472 -12.204  1.00  1.00
ATOM    429  N   LEU B 108       0.376  -2.278 -12.083  1.00  1.00
ATOM    430  CA  LEU B 108       0.688  -2.360 -13.505  1.00  1.00
ATOM    431  C   LEU B 108       1.233  -3.736 -13.871  1.00  1.00
ATOM    432  O   LEU B 108       2.214  -4.201 -13.290  1.00  1.00
ATOM    433  N   GLU B 109       0.342  -4.494 -14.659  1.00  1.00
ATOM    434  CA  GLU B 109       0.750  -5.797 -15.171  1.00  1.00
ATOM    435  C   GLU B 109       1.592  -5.654 -16.432  1.00  1.00
ATOM    436  O   GLU B 109       1.252  -4.889 -17.334  1.00  1.00
ATOM    437  N   ASP B 110       2.759  -6.307 -16.444  1.00  1.00
ATOM    438  CA  ASP B 110       3.665  -6.221 -17.583  1.00  1.00
ATOM    439  C   ASP B 110       4.089  -7.606 -18.055  1.00  1.00
ATOM    440  O   ASP B 110       4.483  -7.785 -19.208  1.00  1.00
ATOM    441  N   SER B 111       3.506  -8.612 -17.521  1.00  1.00
ATOM    442  CA  SER B 111       3.743 -10.024 -17.797  1.00  1.00
ATOM    443  C   SER B 111       2.584 -10.636 -18.573  1.00  1.00
ATOM    444  O   SER B 111       1.419 -10.374 -18.275  1.00  1.00
ATOM    445  N   HIS B 112       2.875 -11.252 -19.661  1.00  1.00
ATOM    446  CA  HIS B 112       1.986 -12.094 -20.452  1.00  1.00
ATOM    447  C   HIS B 112       2.599 -13.467 -20.697  1.00  1.00
ATOM    448  O   HIS B 112       3.805 -13.589 -20.913  1.00  1.00
ATOM    449  N   ASN B 113       2.014 -14.443 -20.940  1.00  1.00
ATOM    450  CA  ASN B 113       2.464 -15.813 -21.156  1.00  1.00
ATOM    451  C   ASN B 113       2.890 -16.033 -22.602  1.00  1.00
ATOM    452  O   ASN B 113       3.582 -17.001 -22.915  1.00  1.00
ATOM    453  N   GLY B 114       3.011 -15.235 -23.437  1.00  1.00
ATOM    454  CA  GLY B 114       3.552 -15.287 -24.790  1.00  1.00
ATOM    455  C   GLY B 114       2.861 -16.361 -25.619  1.00  1.00
ATOM    456  O   GLY B 114       3.450 -16.920 -26.545  1.00  1.00
ATOM    457  N   LYS B 115       1.644 -16.702 -25.417  1.00  1.00
ATOM    458  CA  LYS B 115       0.885 -17.740 -26.104  1.00  1.00
ATOM    459  C   LYS B 115      -0.488 -17.232 -26.524  1.00  1.00
ATOM    460  O   LYS B 115      -1.106 -16.431 -25.822  1.00  1.00
ATOM    461  N   LEU B 116      -0.995 -17.726 -27.712  1.00  1.00
ATOM    462  CA  LEU B 116      -2.425 -17.619 -27.975  1.00  1.00
ATOM    463  C   LEU B 116      -3.201 -18.720 -27.260  1.00  1.00
ATOM    464  O   LEU B 116      -2.833 -19.894 -27.324  1.00  1.00
ATOM    465  N   CYS B 117      -4.189 -18.386 -26.531  1.00  1.00
ATOM    466  CA  CYS B 117      -4.928 -19.313 -25.682  1.00  1.00
ATOM    467  C   CYS B 117      -6.407 -19.335 -26.047  1.00  1.00
ATOM    468  O   CYS B 117      -6.971 -18.319 -26.452  1.00  1.00
ATOM    469  N   ARG B 118      -7.131 -20.395 -25.573  1.00  1.00
ATOM    470  CA  ARG B 118      -8.587 -20.322 -25.608  1.00  1.00
ATOM    471  C   ARG B 118      -9.109 -19.267 -24.641  1.00  1.00
ATOM    472  O   ARG B 118      -8.606 -19.131 -23.526  1.00  1.00
ATOM    473  N   LEU B 119     -10.262 -18.679 -25.036  1.00  1.00
ATOM    474  CA  LEU B 119     -10.982 -17.766 -24.155  1.00  1.00
ATOM    475  C   LEU B 119     -12.223 -18.430 -23.570  1.00  1.00
ATOM    476  O   LEU B 119     -13.114 -18.859 -24.303  1.00  1.00
ATOM    477  N   LYS B 120     -12.295 -18.541 -22.198  1.00  1.00
ATOM    478  CA  LYS B 120     -13.525 -19.120 -21.671  1.00  1.00
ATOM    479  C   LYS B 120     -13.759 -20.518 -22.230  1.00  1.00
ATOM    480  O   LYS B 120     -14.901 -20.945 -22.403  1.00  1.00
ATOM    481  N   GLY B 121     -12.644 -21.232 -22.753  1.00  1.00
ATOM    482  CA  GLY B 121     -12.714 -22.634 -23.147  1.00  1.00
ATOM    483  C   GLY B 121     -12.818 -22.776 -24.660  1.00  1.00
ATOM    484  O   GLY B 121     -12.527 -23.835 -25.215  1.00  1.00
ATOM    485  N   ILE B 122     -13.006 -21.837 -25.410  1.00  1.00
ATOM    486  CA  ILE B 122     -13.159 -21.817 -26.859  1.00  1.00
ATOM    487  C   ILE B 122     -11.882 -21.344 -27.542  1.00  1.00
ATOM    488  O   ILE B 122     -11.329 -20.301 -27.192  1.00  1.00
ATOM    489  N   ALA B 123     -11.391 -22.183 -28.539  1.00  1.00
ATOM    490  CA  ALA B 123     -10.201 -21.822 -29.299  1.00  1.00
ATOM    491  C   ALA B 123     -10.526 -20.797 -30.378  1.00  1.00
ATOM    492  O   ALA B 123     -11.537 -20.910 -31.071  1.00  1.00
ATOM    493  N   PRO B 124      -9.574 -19.872 -30.633  1.00  1.00
ATOM    494  CA  PRO B 124      -9.729 -18.927 -31.733  1.00  1.00
ATOM    495  C   PRO B 124      -9.743 -19.645 -33.077  1.00  1.00
ATOM    496  O   PRO B 124      -8.975 -20.581 -33.300  1.00  1.00
ATOM    497  N   SER B 125     -17.489 -22.019 -35.077  1.00  1.00
ATOM    498  CA  SER B 125     -17.423 -21.282 -33.821  1.00  1.00
ATOM    499  C   SER B 125     -15.982 -20.969 -33.442  1.00  1.00
ATOM    500  O   SER B 125     -15.090 -21.800 -33.612  1.00  1.00
ATOM    501  N   TRP B 126     -15.824 -19.799 -32.889  1.00  1.00
ATOM    502  CA  TRP B 126     -14.535 -19.346 -32.380  1.00  1.00
ATOM    503  C   TRP B 126     -14.705 -18.197 -31.395  1.00  1.00
ATOM    504  O   TRP B 126     -15.588 -17.354 -31.555  1.00  1.00
ATOM    505  N   SER B 127     -13.652 -17.956 -30.574  1.00  1.00
ATOM    506  CA  SER B 127     -13.693 -16.922 -29.547  1.00  1.00
ATOM    507  C   SER B 127     -13.029 -15.639 -30.031  1.00  1.00
ATOM    508  O   SER B 127     -13.338 -14.549 -29.549  1.00  1.00
ATOM    509  N   TYR B 128     -12.491 -15.542 -30.978  1.00  1.00
ATOM    510  CA  TYR B 128     -11.767 -14.492 -31.685  1.00  1.00
ATOM    511  C   TYR B 128     -11.176 -15.013 -32.989  1.00  1.00
ATOM    512  O   TYR B 128     -10.796 -16.180 -33.087  1.00  1.00
ATOM    513  N   ILE B 129     -10.874 -14.073 -33.899  1.00  1.00
ATOM    514  CA  ILE B 129     -10.107 -14.360 -35.106  1.00  1.00
ATOM    515  C   ILE B 129      -8.787 -13.601 -35.113  1.00  1.00
ATOM    516  O   ILE B 129      -8.728 -12.435 -34.722  1.00  1.00
ATOM    517  N   SER B 130     -16.949  -8.929 -36.637  1.00  1.00
ATOM    518  CA  SER B 130     -16.210  -9.050 -35.386  1.00  1.00
ATOM    519  C   SER B 130     -17.128  -9.456 -34.240  1.00  1.00
ATOM    520  O   SER B 130     -16.676 -10.002 -33.234  1.00  1.00
ATOM    521  N   SER B 131     -18.349  -9.399 -34.363  1.00  1.00
ATOM    522  CA  SER B 131     -19.350  -9.745 -33.361  1.00  1.00
ATOM    523  C   SER B 131     -20.093 -11.020 -33.741  1.00  1.00
ATOM    524  O   SER B 131     -20.804 -11.603 -32.923  1.00  1.00
ATOM    525  N   VAL B 132     -19.549 -11.820 -34.511  1.00  1.00
ATOM    526  CA  VAL B 132     -19.946 -13.182 -34.843  1.00  1.00
ATOM    527  C   VAL B 132     -19.140 -14.201 -34.047  1.00  1.00
ATOM    528  O   VAL B 132     -17.912 -14.234 -34.126  1.00  1.00
ATOM    529  N   SER B 133     -19.859 -15.083 -33.289  1.00  1.00
ATOM    530  CA  SER B 133     -19.203 -16.094 -32.469  1.00  1.00
ATOM    531  C   SER B 133     -19.285 -17.469 -33.119  1.00  1.00
ATOM    532  O   SER B 133     -18.415 -18.315 -32.915  1.00  1.00
ATOM    533  N   SER B 134     -20.120 -17.887 -33.723  1.00  1.00
ATOM    534  CA  SER B 134     -20.197 -19.119 -34.499  1.00  1.00
ATOM    535  C   SER B 134     -20.882 -18.884 -35.839  1.00  1.00
ATOM    536  O   SER B 134     -21.792 -18.063 -35.947  1.00  1.00
ATOM    537  N   SER B 135     -24.547 -16.292 -35.788  1.00  1.00
ATOM    538  CA  SER B 135     -24.722 -16.271 -34.341  1.00  1.00
ATOM    539  C   SER B 135     -23.878 -15.176 -33.700  1.00  1.00
ATOM    540  O   SER B 135     -22.682 -15.066 -33.966  1.00  1.00
ATOM    541  N   ARG B 136     -24.556 -14.162 -33.195  1.00  1.00
ATOM    542  CA  ARG B 136     -23.869 -13.003 -32.638  1.00  1.00
ATOM    543  C   ARG B 136     -23.440 -13.255 -31.198  1.00  1.00
ATOM    544  O   ARG B 136     -24.181 -13.851 -30.416  1.00  1.00
ATOM    545  N   GLY B 137     -22.313 -12.631 -30.849  1.00  1.00
ATOM    546  CA  GLY B 137     -21.742 -12.647 -29.508  1.00  1.00
ATOM    547  C   GLY B 137     -20.877 -11.416 -29.263  1.00  1.00
ATOM    548  O   GLY B 137     -20.103 -11.007 -30.129  1.00  1.00
ATOM    549  N   PHE B 138     -21.004 -10.798 -28.126  1.00  1.00
ATOM    550  CA  PHE B 138     -20.167  -9.657 -27.774  1.00  1.00
ATOM    551  C   PHE B 138     -18.809 -10.109 -27.254  1.00  1.00
ATOM    552  O   PHE B 138     -18.723 -10.992 -26.400  1.00  1.00
ATOM    553  N   GLY B 139     -17.755  -9.157 -27.721  1.00  1.00
ATOM    554  CA  GLY B 139     -16.455  -9.371 -27.096  1.00  1.00
ATOM    555  C   GLY B 139     -15.516 -10.131 -28.025  1.00  1.00
ATOM    556  O   GLY B 139     -14.311 -10.203 -27.782  1.00  1.00
ATOM    557  N   SER B 140     -16.008 -10.643 -29.149  1.00  1.00
ATOM    558  CA  SER B 140     -15.130 -11.161 -30.191  1.00  1.00
ATOM    559  C   SER B 140     -14.464 -10.030 -30.964  1.00  1.00
ATOM    560  O   SER B 140     -15.077  -8.992 -31.214  1.00  1.00
ATOM    561  N   GLY B 141     -13.568 -10.416 -31.860  1.00  1.00
ATOM    562  CA  GLY B 141     -12.781  -9.446 -32.613  1.00  1.00
ATOM    563  C   GLY B 141     -11.799 -10.140 -33.548  1.00  1.00
ATOM    564  O   GLY B 141     -11.467 -11.310 -33.357  1.00  1.00
ATOM    565  N   ILE B 142     -11.184  -9.405 -34.396  1.00  1.00
ATOM    566  CA  ILE B 142     -10.059  -9.839 -35.216  1.00  1.00
ATOM    567  C   ILE B 142      -8.768  -9.153 -34.788  1.00  1.00
ATOM    568  O   ILE B 142      -8.735  -7.938 -34.593  1.00  1.00
ATOM    569  N   ILE B 143      -7.775  -9.955 -34.508  1.00  1.00
ATOM    570  CA  ILE B 143      -6.447  -9.483 -34.136  1.00  1.00
ATOM    571  C   ILE B 143      -5.387 -10.010 -35.095  1.00  1.00
ATOM    572  O   ILE B 143      -5.484 -11.135 -35.585  1.00  1.00
ATOM    573  N   THR B 144      -4.355  -9.346 -35.283  1.00  1.00
ATOM    574  CA  THR B 144      -3.132  -9.804 -35.932  1.00  1.00
ATOM    575  C   THR B 144      -2.052 -10.125 -34.906  1.00  1.00
ATOM    576  O   THR B 144      -1.750  -9.312 -34.033  1.00  1.00
ATOM    577  N   SER B 145      -1.459 -11.393 -35.111  1.00  1.00
ATOM    578  CA  SER B 145      -0.555 -11.834 -34.055  1.00  1.00
ATOM    579  C   SER B 145       0.550 -12.723 -34.612  1.00  1.00
ATOM    580  O   SER B 145       0.317 -13.529 -35.513  1.00  1.00
ATOM    581  N   ASN B 146       1.716 -12.652 -33.953  1.00  1.00
ATOM    582  CA  ASN B 146       2.821 -13.521 -34.343  1.00  1.00
ATOM    583  C   ASN B 146       3.033 -14.633 -33.324  1.00  1.00
ATOM    584  O   ASN B 146       3.745 -15.602 -33.588  1.00  1.00
ATOM    585  N   ALA B 147       2.324 -14.716 -32.347  1.00  1.00
ATOM    586  CA  ALA B 147       2.315 -15.726 -31.296  1.00  1.00
ATOM    587  C   ALA B 147       1.840 -17.072 -31.829  1.00  1.00
ATOM    588  O   ALA B 147       0.915 -17.139 -32.638  1.00  1.00
ATOM    589  N   SER B 148       2.166 -18.168 -31.049  1.00  1.00
ATOM    590  CA  SER B 148       1.709 -19.504 -31.411  1.00  1.00
ATOM    591  C   SER B 148       0.574 -19.964 -30.505  1.00  1.00
ATOM    592  O   SER B 148       0.612 -19.755 -29.292  1.00  1.00
ATOM    593  N   MET B 149      -0.335 -20.806 -31.091  1.00  1.00
ATOM    594  CA  MET B 149      -1.397 -21.374 -30.271  1.00  1.00
ATOM    595  C   MET B 149      -0.865 -22.482 -29.370  1.00  1.00
ATOM    596  O   MET B 149      -0.139 -23.367 -29.822  1.00  1.00
ATOM    597  N   HIS B 150      -1.195 -22.451 -28.138  1.00  1.00
ATOM    598  CA  HIS B 150      -0.913 -23.477 -27.141  1.00  1.00
ATOM    599  C   HIS B 150      -2.197 -23.997 -26.508  1.00  1.00
ATOM    600  O   HIS B 150      -3.151 -23.245 -26.308  1.00  1.00
ATOM    601  N   GLU B 151      -2.182 -25.172 -25.958  1.00  1.00
ATOM    602  CA  GLU B 151      -3.319 -25.662 -25.188  1.00  1.00
ATOM    603  C   GLU B 151      -3.411 -24.964 -23.837  1.00  1.00
ATOM    604  O   GLU B 151      -2.591 -25.199 -22.949  1.00  1.00
ATOM    605  N   CYS B 152      -3.875 -23.804 -23.858  1.00  1.00
ATOM    606  CA  CYS B 152      -4.083 -22.940 -22.702  1.00  1.00
ATOM    607  C   CYS B 152      -5.444 -22.258 -22.762  1.00  1.00
ATOM    608  O   CYS B 152      -5.932 -21.919 -23.840  1.00  1.00
ATOM    609  N   ASN B 153      -5.940 -21.767 -21.733  1.00  1.00
ATOM    610  CA  ASN B 153      -7.169 -21.005 -21.546  1.00  1.00
ATOM    611  C   ASN B 153      -6.914 -19.739 -20.737  1.00  1.00
ATOM    612  O   ASN B 153      -6.244 -19.775 -19.705  1.00  1.00
ATOM    613  N   THR B 154      -7.614 -18.633 -21.222  1.00  1.00
ATOM    614  CA  THR B 154      -7.415 -17.344 -20.570  1.00  1.00
ATOM    615  C   THR B 154      -8.695 -16.519 -20.578  1.00  1.00
ATOM    616  O   THR B 154      -9.501 -16.616 -21.503  1.00  1.00
ATOM    617  N   LYS B 155      -8.766 -15.513 -19.770  1.00  1.00
ATOM    618  CA  LYS B 155      -9.857 -14.546 -19.719  1.00  1.00
ATOM    619  C   LYS B 155      -9.503 -13.276 -20.482  1.00  1.00
ATOM    620  O   LYS B 155     -10.383 -12.570 -20.974  1.00  1.00
ATOM    621  N   CYS B 156      -8.266 -13.196 -20.859  1.00  1.00
ATOM    622  CA  CYS B 156      -7.649 -12.027 -21.475  1.00  1.00
ATOM    623  C   CYS B 156      -6.568 -12.433 -22.467  1.00  1.00
ATOM    624  O   CYS B 156      -5.704 -13.254 -22.158  1.00  1.00
ATOM    625  N   GLN B 157      -6.729 -12.036 -23.710  1.00  1.00
ATOM    626  CA  GLN B 157      -5.806 -12.323 -24.801  1.00  1.00
ATOM    627  C   GLN B 157      -5.415 -11.051 -25.542  1.00  1.00
ATOM    628  O   GLN B 157      -6.260 -10.202 -25.826  1.00  1.00
ATOM    629  N   THR B 158      -4.152 -10.768 -25.576  1.00  1.00
ATOM    630  CA  THR B 158      -3.550  -9.752 -26.430  1.00  1.00
ATOM    631  C   THR B 158      -2.824 -10.384 -27.611  1.00  1.00
ATOM    632  O   THR B 158      -2.226 -11.453 -27.485  1.00  1.00
ATOM    633  N   PRO B 159      -2.376  -9.631 -28.571  1.00  1.00
ATOM    634  CA  PRO B 159      -1.645 -10.144 -29.724  1.00  1.00
ATOM    635  C   PRO B 159      -0.249 -10.606 -29.329  1.00  1.00
ATOM    636  O   PRO B 159       0.275 -11.574 -29.881  1.00  1.00
ATOM    637  N   LEU B 160       0.249 -10.381 -28.270  1.00  1.00
ATOM    638  CA  LEU B 160       1.575 -10.751 -27.789  1.00  1.00
ATOM    639  C   LEU B 160       1.510 -11.972 -26.878  1.00  1.00
ATOM    640  O   LEU B 160       2.443 -12.774 -26.830  1.00  1.00
ATOM    641  N   GLY B 161       0.353 -12.245 -26.295  1.00  1.00
ATOM    642  CA  GLY B 161       0.214 -13.295 -25.293  1.00  1.00
ATOM    643  C   GLY B 161      -1.008 -13.058 -24.414  1.00  1.00
ATOM    644  O   GLY B 161      -1.437 -11.920 -24.223  1.00  1.00
ATOM    645  N   ALA B 162      -1.387 -14.118 -23.630  1.00  1.00
ATOM    646  CA  ALA B 162      -2.503 -14.008 -22.698  1.00  1.00
ATOM    647  C   ALA B 162      -2.050 -13.434 -21.362  1.00  1.00
ATOM    648  O   ALA B 162      -0.973 -13.765 -20.866  1.00  1.00
ATOM    649  N   ILE B 163      -3.016 -12.716 -20.723  1.00  1.00
ATOM    650  CA  ILE B 163      -2.787 -12.142 -19.403  1.00  1.00
ATOM    651  C   ILE B 163      -3.639 -12.834 -18.346  1.00  1.00
ATOM    652  O   ILE B 163      -4.843 -13.015 -18.526  1.00  1.00
ATOM    653  N   ASN B 164      -3.048 -13.348 -17.360  1.00  1.00
ATOM    654  CA  ASN B 164      -3.699 -13.885 -16.172  1.00  1.00
ATOM    655  C   ASN B 164      -3.338 -13.077 -14.932  1.00  1.00
ATOM    656  O   ASN B 164      -2.173 -13.006 -14.543  1.00  1.00
ATOM    657  N   SER B 165      -4.252 -11.965 -14.710  1.00  1.00
ATOM    658  CA  SER B 165      -3.866 -10.973 -13.713  1.00  1.00
ATOM    659  C   SER B 165      -5.090 -10.319 -13.085  1.00  1.00
ATOM    660  O   SER B 165      -6.120 -10.150 -13.737  1.00  1.00
ATOM    661  N   SER B 166      -4.940  -9.918 -11.791  1.00  1.00
ATOM    662  CA  SER B 166      -5.990  -9.178 -11.100  1.00  1.00
ATOM    663  C   SER B 166      -5.653  -7.695 -11.016  1.00  1.00
ATOM    664  O   SER B 166      -6.536  -6.858 -10.826  1.00  1.00
ATOM    665  N   LEU B 167      -4.461  -7.360 -11.475  1.00  1.00
ATOM    666  CA  LEU B 167      -4.052  -5.962 -11.536  1.00  1.00
ATOM    667  C   LEU B 167      -4.993  -5.150 -12.420  1.00  1.00
ATOM    668  O   LEU B 167      -5.340  -5.570 -13.524  1.00  1.00
ATOM    669  N   PRO B 168      -5.155  -3.860 -12.042  1.00  1.00
ATOM    670  CA  PRO B 168      -6.094  -2.982 -12.730  1.00  1.00
ATOM    671  C   PRO B 168      -5.494  -2.436 -14.019  1.00  1.00
ATOM    672  O   PRO B 168      -6.194  -2.266 -15.017  1.00  1.00
ATOM    673  N   TYR B 169      -4.339  -2.326 -14.259  1.00  1.00
ATOM    674  CA  TYR B 169      -3.646  -1.738 -15.400  1.00  1.00
ATOM    675  C   TYR B 169      -2.635  -2.712 -15.991  1.00  1.00
ATOM    676  O   TYR B 169      -2.040  -3.517 -15.274  1.00  1.00
ATOM    677  N   GLN B 170      -2.392  -2.476 -17.311  1.00  1.00
ATOM    678  CA  GLN B 170      -1.376  -3.194 -18.071  1.00  1.00
ATOM    679  C   GLN B 170      -0.778  -2.314 -19.161  1.00  1.00
ATOM    680  O   GLN B 170      -1.478  -1.509 -19.776  1.00  1.00
ATOM    681  N   ASN B 171       0.456  -2.456 -19.434  1.00  1.00
ATOM    682  CA  ASN B 171       1.192  -1.740 -20.469  1.00  1.00
ATOM    683  C   ASN B 171       1.726  -2.697 -21.527  1.00  1.00
ATOM    684  O   ASN B 171       2.202  -2.271 -22.580  1.00  1.00
ATOM    685  N   ILE B 172       1.000  -3.848 -21.703  1.00  1.00
ATOM    686  CA  ILE B 172       1.411  -4.865 -22.663  1.00  1.00
ATOM    687  C   ILE B 172       0.924  -4.527 -24.066  1.00  1.00
ATOM    688  O   ILE B 172       1.649  -4.702 -25.045  1.00  1.00
ATOM    689  N   HIS B 173      -0.264  -4.188 -24.336  1.00  1.00
ATOM    690  CA  HIS B 173      -0.926  -4.036 -25.626  1.00  1.00
ATOM    691  C   HIS B 173      -2.326  -3.460 -25.463  1.00  1.00
ATOM    692  O   HIS B 173      -3.052  -3.819 -24.535  1.00  1.00
ATOM    693  N   PRO B 174      -2.683  -2.548 -26.459  1.00  1.00
ATOM    694  CA  PRO B 174      -3.999  -1.922 -26.394  1.00  1.00
ATOM    695  C   PRO B 174      -5.056  -2.792 -27.062  1.00  1.00
ATOM    696  O   PRO B 174      -6.220  -2.787 -26.662  1.00  1.00
ATOM    697  N   VAL B 175      -4.732  -3.662 -27.872  1.00  1.00
ATOM    698  CA  VAL B 175      -5.604  -4.687 -28.433  1.00  1.00
ATOM    699  C   VAL B 175      -5.812  -5.832 -27.451  1.00  1.00
ATOM    700  O   VAL B 175      -4.851  -6.429 -26.965  1.00  1.00
ATOM    701  N   THR B 176      -7.118  -6.027 -27.060  1.00  1.00
ATOM    702  CA  THR B 176      -7.482  -6.991 -26.029  1.00  1.00
ATOM    703  C   THR B 176      -8.767  -7.724 -26.390  1.00  1.00
ATOM    704  O   THR B 176      -9.696  -7.135 -26.942  1.00  1.00
ATOM    705  N   ILE B 177      -8.747  -9.017 -26.144  1.00  1.00
ATOM    706  CA  ILE B 177      -9.933  -9.858 -26.248  1.00  1.00
ATOM    707  C   ILE B 177     -10.363 -10.377 -24.882  1.00  1.00
ATOM    708  O   ILE B 177      -9.542 -10.873 -24.110  1.00  1.00
ATOM    709  N   GLY B 178     -11.463  -9.949 -24.378  1.00  1.00
ATOM    710  CA  GLY B 178     -11.987 -10.547 -23.155  1.00  1.00
ATOM    711  C   GLY B 178     -12.041  -9.529 -22.024  1.00  1.00
ATOM    712  O   GLY B 178     -11.591  -8.393 -22.175  1.00  1.00
ATOM    713  N   GLU B 179     -11.988  -9.721 -20.947  1.00  1.00
ATOM    714  CA  GLU B 179     -11.867  -8.932 -19.727  1.00  1.00
ATOM    715  C   GLU B 179     -10.409  -8.764 -19.321  1.00  1.00
ATOM    716  O   GLU B 179      -9.713  -9.743 -19.049  1.00  1.00
ATOM    717  N   CYS B 180      -9.810  -7.659 -19.841  1.00  1.00
ATOM    718  CA  CYS B 180      -8.389  -7.385 -19.664  1.00  1.00
ATOM    719  C   CYS B 180      -8.169  -6.162 -18.783  1.00  1.00
ATOM    720  O   CYS B 180      -8.931  -5.197 -18.842  1.00  1.00
ATOM    721  N   PRO B 181      -6.951  -6.099 -17.973  1.00  1.00
ATOM    722  CA  PRO B 181      -6.610  -4.825 -17.352  1.00  1.00
ATOM    723  C   PRO B 181      -6.640  -3.691 -18.369  1.00  1.00
ATOM    724  O   PRO B 181      -6.163  -3.840 -19.494  1.00  1.00
ATOM    725  N   LYS B 182      -6.938  -2.413 -17.765  1.00  1.00
ATOM    726  CA  LYS B 182      -6.886  -1.221 -18.603  1.00  1.00
ATOM    727  C   LYS B 182      -5.475  -0.969 -19.118  1.00  1.00
ATOM    728  O   LYS B 182      -4.514  -0.966 -18.348  1.00  1.00
ATOM    729  N   TYR B 183      -5.386  -0.694 -20.500  1.00  1.00
ATOM    730  CA  TYR B 183      -4.083  -0.372 -21.068  1.00  1.00
ATOM    731  C   TYR B 183      -3.713   1.082 -20.809  1.00  1.00
ATOM    732  O   TYR B 183      -4.538   1.981 -20.971  1.00  1.00
ATOM    733  N   VAL B 184      -2.452   1.270 -20.416  1.00  1.00
ATOM    734  CA  VAL B 184      -1.836   2.576 -20.217  1.00  1.00
ATOM    735  C   VAL B 184      -0.389   2.581 -20.693  1.00  1.00
ATOM    736  O   VAL B 184       0.313   1.575 -20.587  1.00  1.00
ATOM    737  N   ARG B 185       0.133   3.681 -21.052  1.00  1.00
ATOM    738  CA  ARG B 185       1.498   3.841 -21.540  1.00  1.00
ATOM    739  C   ARG B 185       2.491   3.907 -20.387  1.00  1.00
ATOM    740  O   ARG B 185       3.648   3.511 -20.529  1.00  1.00
ATOM    741  N   SER B 186       2.156   3.728 -19.240  1.00  1.00
ATOM    742  CA  SER B 186       3.003   3.850 -18.059  1.00  1.00
ATOM    743  C   SER B 186       3.987   2.691 -17.964  1.00  1.00
ATOM    744  O   SER B 186       3.623   1.536 -18.185  1.00  1.00
ATOM    745  N   ALA B 187       5.201   3.047 -17.344  1.00  1.00
ATOM    746  CA  ALA B 187       6.253   2.059 -17.138  1.00  1.00
ATOM    747  C   ALA B 187       6.261   1.554 -15.700  1.00  1.00
ATOM    748  O   ALA B 187       6.548   0.385 -15.445  1.00  1.00
ATOM    749  N   LYS B 188       5.622   2.190 -14.837  1.00  1.00
ATOM    750  CA  LYS B 188       5.539   1.924 -13.406  1.00  1.00
ATOM    751  C   LYS B 188       4.337   2.625 -12.784  1.00  1.00
ATOM    752  O   LYS B 188       4.027   3.766 -13.127  1.00  1.00
ATOM    753  N   LEU B 189       3.593   1.844 -11.990  1.00  1.00
ATOM    754  CA  LEU B 189       2.444   2.207 -11.169  1.00  1.00
ATOM    755  C   LEU B 189       2.409   1.394  -9.879  1.00  1.00
ATOM    756  O   LEU B 189       2.387   0.163  -9.911  1.00  1.00
ATOM    757  N   ARG B 190       3.136   1.824  -8.905  1.00  1.00
ATOM    758  CA  ARG B 190       3.299   1.189  -7.602  1.00  1.00
ATOM    759  C   ARG B 190       2.706   2.048  -6.493  1.00  1.00
ATOM    760  O   ARG B 190       2.937   3.256  -6.439  1.00  1.00
ATOM    761  N   MET B 191       1.667   1.495  -5.806  1.00  1.00
ATOM    762  CA  MET B 191       1.022   2.176  -4.689  1.00  1.00
ATOM    763  C   MET B 191       1.631   1.751  -3.359  1.00  1.00
ATOM    764  O   MET B 191       1.783   0.560  -3.087  1.00  1.00
ATOM    765  N   VAL B 192       2.151   2.804  -2.539  1.00  1.00
ATOM    766  CA  VAL B 192       2.599   2.420  -1.206  1.00  1.00
ATOM    767  C   VAL B 192       1.417   2.105  -0.298  1.00  1.00
ATOM    768  O   VAL B 192       0.419   2.825  -0.289  1.00  1.00
ATOM    769  N   THR B 193       1.624   1.037   0.550  1.00  1.00
ATOM    770  CA  THR B 193       0.605   0.650   1.518  1.00  1.00
ATOM    771  C   THR B 193       1.137   0.735   2.943  1.00  1.00
ATOM    772  O   THR B 193       0.398   1.057   3.873  1.00  1.00
ATOM    773  N   GLY B 194       2.439   0.700   3.058  1.00  1.00
ATOM    774  CA  GLY B 194       3.084   0.897   4.351  1.00  1.00
ATOM    775  C   GLY B 194       3.653   2.304   4.474  1.00  1.00
ATOM    776  O   GLY B 194       3.689   3.057   3.501  1.00  1.00
ATOM    777  N   LEU B 195       4.669   2.494   5.126  1.00  1.00
ATOM    778  CA  LEU B 195       5.280   3.773   5.467  1.00  1.00
ATOM    779  C   LEU B 195       6.740   3.821   5.029  1.00  1.00
ATOM    780  O   LEU B 195       7.421   2.796   4.992  1.00  1.00
ATOM    781  N   ARG B 196       7.308   5.050   5.033  1.00  1.00
ATOM    782  CA  ARG B 196       8.736   5.218   4.792  1.00  1.00
ATOM    783  C   ARG B 196       9.553   4.217   5.598  1.00  1.00
ATOM    784  O   ARG B 196       9.368   4.081   6.808  1.00  1.00
ATOM    785  N   ASN B 197      10.420   3.450   4.826  1.00  1.00
ATOM    786  CA  ASN B 197      11.301   2.478   5.462  1.00  1.00
ATOM    787  C   ASN B 197      12.634   3.108   5.842  1.00  1.00
ATOM    788  O   ASN B 197      13.317   3.693   5.001  1.00  1.00
ATOM    789  N   ILE B 198      12.949   3.166   7.087  1.00  1.00
ATOM    790  CA  ILE B 198      14.150   3.755   7.668  1.00  1.00
ATOM    791  C   ILE B 198      14.803   2.805   8.663  1.00  1.00
ATOM    792  O   ILE B 198      14.312   2.624   9.778  1.00  1.00
ATOM    793  N   PRO B 199      15.358   1.666   8.213  1.00  1.00
ATOM    794  CA  PRO B 199      15.903   0.647   9.102  1.00  1.00
ATOM    795  C   PRO B 199      17.207   1.112   9.738  1.00  1.00
ATOM    796  O   PRO B 199      17.997   1.818   9.112  1.00  1.00
ATOM    797  N   GLY B 200       7.936  14.882   7.199  1.00  1.00
ATOM    798  CA  GLY B 200       6.571  14.670   6.734  1.00  1.00
ATOM    799  C   GLY B 200       5.624  15.716   7.310  1.00  1.00
ATOM    800  O   GLY B 200       5.874  16.271   8.379  1.00  1.00
ATOM    801  N   LEU B 201       4.363  15.690   6.862  1.00  1.00
ATOM    802  CA  LEU B 201       3.392  16.677   7.321  1.00  1.00
ATOM    803  C   LEU B 201       3.194  16.595   8.831  1.00  1.00
ATOM    804  O   LEU B 201       3.020  17.613   9.500  1.00  1.00
ATOM    805  N   PHE B 202       3.216  15.681   9.553  1.00  1.00
ATOM    806  CA  PHE B 202       2.970  15.545  10.983  1.00  1.00
ATOM    807  C   PHE B 202       4.270  15.607  11.775  1.00  1.00
ATOM    808  O   PHE B 202       4.287  16.042  12.926  1.00  1.00
ATOM    809  N   GLY B 203       5.348  15.282  11.320  1.00  1.00
ATOM    810  CA  GLY B 203       6.635  15.620  11.916  1.00  1.00
ATOM    811  C   GLY B 203       7.151  14.487  12.793  1.00  1.00
ATOM    812  O   GLY B 203       8.298  14.507  13.240  1.00  1.00
ATOM    813  N   ALA B 204       6.541  13.284  12.641  1.00  1.00
ATOM    814  CA  ALA B 204       6.953  12.166  13.482  1.00  1.00
ATOM    815  C   ALA B 204       7.850  11.202  12.715  1.00  1.00
ATOM    816  O   ALA B 204       8.815  10.669  13.262  1.00  1.00
ATOM    817  N   ILE B 205       7.405  10.616  11.607  1.00  1.00
ATOM    818  CA  ILE B 205       8.237   9.728  10.803  1.00  1.00
ATOM    819  C   ILE B 205       9.331  10.503  10.080  1.00  1.00
ATOM    820  O   ILE B 205       9.054  11.468   9.367  1.00  1.00
ATOM    821  N   ALA B 206      10.615   9.992  10.198  1.00  1.00
ATOM    822  CA  ALA B 206      11.725  10.726   9.602  1.00  1.00
ATOM    823  C   ALA B 206      11.720  12.185  10.043  1.00  1.00
ATOM    824  O   ALA B 206      11.415  13.080   9.256  1.00  1.00
ATOM    825  N   GLY B 207      11.305  12.379  11.291  1.00  1.00
ATOM    826  CA  GLY B 207      11.255  13.698  11.909  1.00  1.00
ATOM    827  C   GLY B 207      11.837  13.670  13.317  1.00  1.00
ATOM    828  O   GLY B 207      12.749  14.432  13.638  1.00  1.00
ATOM    829  N   PHE B 208      10.894  13.757  14.379  1.00  1.00
ATOM    830  CA  PHE B 208      11.390  13.744  15.750  1.00  1.00
ATOM    831  C   PHE B 208      11.640  12.321  16.232  1.00  1.00
ATOM    832  O   PHE B 208      12.383  12.101  17.189  1.00  1.00
ATOM    833  N   ILE B 209      10.936  11.353  15.706  1.00  1.00
ATOM    834  CA  ILE B 209      11.371   9.963  15.773  1.00  1.00
ATOM    835  C   ILE B 209      12.238   9.598  14.575  1.00  1.00
ATOM    836  O   ILE B 209      11.754   9.528  13.445  1.00  1.00
ATOM    837  N   GLU B 210      13.482   9.741  14.573  1.00  1.00
ATOM    838  CA  GLU B 210      14.399   9.742  13.439  1.00  1.00
ATOM    839  C   GLU B 210      14.406   8.391  12.735  1.00  1.00
ATOM    840  O   GLU B 210      14.484   8.320  11.509  1.00  1.00
ATOM    841  N   GLY B 211      14.215   7.308  13.114  1.00  1.00
ATOM    842  CA  GLY B 211      14.352   6.045  12.399  1.00  1.00
ATOM    843  C   GLY B 211      13.219   5.089  12.747  1.00  1.00
ATOM    844  O   GLY B 211      12.678   5.128  13.852  1.00  1.00
ATOM    845  N   GLY B 212      13.157   3.987  12.041  1.00  1.00
ATOM    846  CA  GLY B 212      12.200   2.920  12.308  1.00  1.00
ATOM    847  C   GLY B 212      12.830   1.812  13.142  1.00  1.00
ATOM    848  O   GLY B 212      14.013   1.507  12.995  1.00  1.00
ATOM    849  N   TRP B 213      11.993   0.804  13.467  1.00  1.00
ATOM    850  CA  TRP B 213      12.427  -0.358  14.234  1.00  1.00
ATOM    851  C   TRP B 213      12.220  -1.646  13.448  1.00  1.00
ATOM    852  O   TRP B 213      11.088  -2.024  13.144  1.00  1.00
ATOM    853  N   THR B 214      13.337  -2.361  13.143  1.00  1.00
ATOM    854  CA  THR B 214      13.200  -3.645  12.466  1.00  1.00
ATOM    855  C   THR B 214      12.778  -4.738  13.439  1.00  1.00
ATOM    856  O   THR B 214      12.063  -5.669  13.069  1.00  1.00
ATOM    857  N   GLY B 215      12.847  -4.437  14.731  1.00  1.00
ATOM    858  CA  GLY B 215      12.522  -5.391  15.785  1.00  1.00
ATOM    859  C   GLY B 215      11.035  -5.361  16.115  1.00  1.00
ATOM    860  O   GLY B 215      10.471  -6.356  16.571  1.00  1.00
ATOM    861  N   MET B 216      10.311  -4.418  15.854  1.00  1.00
ATOM    862  CA  MET B 216       8.854  -4.384  15.872  1.00  1.00
ATOM    863  C   MET B 216       8.274  -4.967  14.589  1.00  1.00
ATOM    864  O   MET B 216       8.326  -4.340  13.532  1.00  1.00
ATOM    865  N   ILE B 217       7.954  -6.252  14.624  1.00  1.00
ATOM    866  CA  ILE B 217       7.610  -7.019  13.432  1.00  1.00
ATOM    867  C   ILE B 217       6.117  -7.319  13.381  1.00  1.00
ATOM    868  O   ILE B 217       5.530  -7.414  12.304  1.00  1.00
ATOM    869  N   ASP B 218       5.287  -6.873  14.212  1.00  1.00
ATOM    870  CA  ASP B 218       3.881  -7.256  14.272  1.00  1.00
ATOM    871  C   ASP B 218       2.973  -6.056  14.039  1.00  1.00
ATOM    872  O   ASP B 218       1.879  -6.191  13.491  1.00  1.00
ATOM    873  N   GLY B 219       3.304  -5.028  13.535  1.00  1.00
ATOM    874  CA  GLY B 219       2.484  -3.912  13.078  1.00  1.00
ATOM    875  C   GLY B 219       3.349  -2.737  12.641  1.00  1.00
ATOM    876  O   GLY B 219       4.516  -2.638  13.018  1.00  1.00
ATOM    877  N   TRP B 220       2.562  -1.644  12.154  1.00  1.00
ATOM    878  CA  TRP B 220       3.267  -0.466  11.662  1.00  1.00
ATOM    879  C   TRP B 220       3.641   0.469  12.805  1.00  1.00
ATOM    880  O   TRP B 220       4.719   1.063  12.806  1.00  1.00
ATOM    881  N   TYR B 221       2.969   0.688  13.746  1.00  1.00
ATOM    882  CA  TYR B 221       3.204   1.531  14.912  1.00  1.00
ATOM    883  C   TYR B 221       3.114   0.725  16.201  1.00  1.00
ATOM    884  O   TYR B 221       2.340  -0.229  16.296  1.00  1.00
ATOM    885  N   GLY B 222       3.904   1.388  17.286  1.00  1.00
ATOM    886  CA  GLY B 222       3.843   0.686  18.562  1.00  1.00
ATOM    887  C   GLY B 222       4.820   1.284  19.567  1.00  1.00
ATOM    888  O   GLY B 222       5.676   2.093  19.209  1.00  1.00
ATOM    889  N   TYR B 223       5.380   0.335  20.450  1.00  1.00
ATOM    890  CA  TYR B 223       6.119   0.756  21.634  1.00  1.00
ATOM    891  C   TYR B 223       7.379  -0.079  21.823  1.00  1.00
ATOM    892  O   TYR B 223       7.413  -1.257  21.466  1.00  1.00
ATOM    893  N   HIS B 224       8.389   0.543  22.330  1.00  1.00
ATOM    894  CA  HIS B 224       9.588  -0.073  22.885  1.00  1.00
ATOM    895  C   HIS B 224       9.755   0.275  24.359  1.00  1.00
ATOM    896  O   HIS B 224       9.578   1.426  24.758  1.00  1.00
ATOM    897  N   HIS B 225       9.857  -0.636  25.238  1.00  1.00
ATOM    898  CA  HIS B 225       9.980  -0.359  26.664  1.00  1.00
ATOM    899  C   HIS B 225      11.260  -0.956  27.234  1.00  1.00
ATOM    900  O   HIS B 225      11.701  -2.024  26.808  1.00  1.00
ATOM    901  N   GLN B 226      11.719  -0.430  28.273  1.00  1.00
ATOM    902  CA  GLN B 226      12.882  -0.779  29.078  1.00  1.00
ATOM    903  C   GLN B 226      12.599  -0.595  30.564  1.00  1.00
ATOM    904  O   GLN B 226      12.095   0.446  30.985  1.00  1.00
ATOM    905  N   ASN B 227      12.505  -1.643  31.318  1.00  1.00
ATOM    906  CA  ASN B 227      12.284  -1.600  32.759  1.00  1.00
ATOM    907  C   ASN B 227      13.091  -2.677  33.473  1.00  1.00
ATOM    908  O   ASN B 227      13.437  -3.700  32.882  1.00  1.00
ATOM    909  N   GLU B 228      13.061  -2.759  34.746  1.00  1.00
ATOM    910  CA  GLU B 228      13.784  -3.764  35.516  1.00  1.00
ATOM    911  C   GLU B 228      13.519  -5.164  34.980  1.00  1.00
ATOM    912  O   GLU B 228      14.418  -6.004  34.937  1.00  1.00
ATOM    913  N   GLN B 229      12.474  -5.533  34.542  1.00  1.00
ATOM    914  CA  GLN B 229      12.057  -6.828  34.018  1.00  1.00
ATOM    915  C   GLN B 229      12.499  -7.006  32.572  1.00  1.00
ATOM    916  O   GLN B 229      12.744  -8.124  32.121  1.00  1.00
ATOM    917  N   GLY B 230      13.152  -6.255  31.932  1.00  1.00
ATOM    918  CA  GLY B 230      13.684  -6.461  30.591  1.00  1.00
ATOM    919  C   GLY B 230      13.347  -5.289  29.679  1.00  1.00
ATOM    920  O   GLY B 230      12.815  -4.274  30.128  1.00  1.00
ATOM    921  N   SER B 231      13.581  -5.649  28.302  1.00  1.00
ATOM    922  CA  SER B 231      13.132  -4.751  27.245  1.00  1.00
ATOM    923  C   SER B 231      12.568  -5.530  26.063  1.00  1.00
ATOM    924  O   SER B 231      13.042  -6.620  25.743  1.00  1.00
ATOM    925  N   GLY B 232      11.624  -4.912  25.378  1.00  1.00
ATOM    926  CA  GLY B 232      11.007  -5.542  24.216  1.00  1.00
ATOM    927  C   GLY B 232      10.353  -4.506  23.311  1.00  1.00
ATOM    928  O   GLY B 232      10.086  -3.380  23.731  1.00  1.00
ATOM    929  N   TYR B 233       9.751  -5.017  22.242  1.00  1.00
ATOM    930  CA  TYR B 233       8.861  -4.273  21.358  1.00  1.00
ATOM    931  C   TYR B 233       7.461  -4.871  21.354  1.00  1.00
ATOM    932  O   TYR B 233       7.295  -6.087  21.458  1.00  1.00
ATOM    933  N   ALA B 234       6.486  -3.997  21.034  1.00  1.00
ATOM    934  CA  ALA B 234       5.082  -4.373  20.921  1.00  1.00
ATOM    935  C   ALA B 234       4.319  -3.393  20.039  1.00  1.00
ATOM    936  O   ALA B 234       4.490  -2.179  20.151  1.00  1.00
ATOM    937  N   ALA B 235       3.709  -3.876  18.931  1.00  1.00
ATOM    938  CA  ALA B 235       2.885  -3.010  18.096  1.00  1.00
ATOM    939  C   ALA B 235       1.620  -2.580  18.829  1.00  1.00
ATOM    940  O   ALA B 235       0.982  -3.384  19.509  1.00  1.00
ATOM    941  N   ASP B 236       1.219  -1.236  18.580  1.00  1.00
ATOM    942  CA  ASP B 236      -0.124  -0.853  18.999  1.00  1.00
ATOM    943  C   ASP B 236      -1.180  -1.452  18.078  1.00  1.00
ATOM    944  O   ASP B 236      -1.194  -1.183  16.877  1.00  1.00
ATOM    945  N   GLN B 237      -1.942  -2.440  18.633  1.00  1.00
ATOM    946  CA  GLN B 237      -2.825  -3.258  17.810  1.00  1.00
ATOM    947  C   GLN B 237      -4.000  -2.443  17.285  1.00  1.00
ATOM    948  O   GLN B 237      -4.416  -2.604  16.137  1.00  1.00
ATOM    949  N   LYS B 238      -4.542  -1.495  17.994  1.00  1.00
ATOM    950  CA  LYS B 238      -5.708  -0.716  17.597  1.00  1.00
ATOM    951  C   LYS B 238      -5.385   0.203  16.426  1.00  1.00
ATOM    952  O   LYS B 238      -6.174   0.332  15.490  1.00  1.00
ATOM    953  N   SER B 239      -4.286   0.976  16.514  1.00  1.00
ATOM    954  CA  SER B 239      -3.915   1.897  15.446  1.00  1.00
ATOM    955  C   SER B 239      -3.417   1.145  14.219  1.00  1.00
ATOM    956  O   SER B 239      -3.668   1.554  13.085  1.00  1.00
ATOM    957  N   THR B 240      -2.738   0.010  14.447  1.00  1.00
ATOM    958  CA  THR B 240      -2.263  -0.818  13.345  1.00  1.00
ATOM    959  C   THR B 240      -3.427  -1.414  12.563  1.00  1.00
ATOM    960  O   THR B 240      -3.412  -1.440  11.333  1.00  1.00
ATOM    961  N   GLN B 241      -4.430  -1.948  13.288  1.00  1.00
ATOM    962  CA  GLN B 241      -5.595  -2.577  12.677  1.00  1.00
ATOM    963  C   GLN B 241      -6.457  -1.553  11.950  1.00  1.00
ATOM    964  O   GLN B 241      -6.963  -1.815  10.859  1.00  1.00
ATOM    965  N   ASN B 242      -6.670  -0.376  12.547  1.00  1.00
ATOM    966  CA  ASN B 242      -7.440   0.697  11.930  1.00  1.00
ATOM    967  C   ASN B 242      -6.753   1.216  10.674  1.00  1.00
ATOM    968  O   ASN B 242      -7.407   1.516   9.675  1.00  1.00
ATOM    969  N   ALA B 243      -5.415   1.283  10.683  1.00  1.00
ATOM    970  CA  ALA B 243      -4.650   1.758   9.536  1.00  1.00
ATOM    971  C   ALA B 243      -4.663   0.737   8.405  1.00  1.00
ATOM    972  O   ALA B 243      -4.760   1.096   7.232  1.00  1.00
ATOM    973  N   ILE B 244      -4.506  -0.580   8.754  1.00  1.00
ATOM    974  CA  ILE B 244      -4.613  -1.619   7.736  1.00  1.00
ATOM    975  C   ILE B 244      -5.991  -1.613   7.087  1.00  1.00
ATOM    976  O   ILE B 244      -6.116  -1.762   5.871  1.00  1.00
ATOM    977  N   ASN B 245      -7.036  -1.388   7.927  1.00  1.00
ATOM    978  CA  ASN B 245      -8.396  -1.285   7.413  1.00  1.00
ATOM    979  C   ASN B 245      -8.526  -0.132   6.426  1.00  1.00
ATOM    980  O   ASN B 245      -9.169  -0.263   5.384  1.00  1.00
ATOM    981  N   GLY B 246      -7.978   1.024   6.769  1.00  1.00
ATOM    982  CA  GLY B 246      -8.067   2.237   5.966  1.00  1.00
ATOM    983  C   GLY B 246      -7.311   2.085   4.652  1.00  1.00
ATOM    984  O   GLY B 246      -7.791   2.499   3.597  1.00  1.00
ATOM    985  N   ILE B 247      -6.023   1.632   4.738  1.00  1.00
ATOM    986  CA  ILE B 247      -5.166   1.503   3.565  1.00  1.00
ATOM    987  C   ILE B 247      -5.744   0.507   2.568  1.00  1.00
ATOM    988  O   ILE B 247      -5.728   0.744   1.360  1.00  1.00
ATOM    989  N   THR B 248      -6.262  -0.626   3.054  1.00  1.00
ATOM    990  CA  THR B 248      -6.840  -1.644   2.185  1.00  1.00
ATOM    991  C   THR B 248      -8.138  -1.157   1.554  1.00  1.00
ATOM    992  O   THR B 248      -8.402  -1.410   0.379  1.00  1.00
ATOM    993  N   ASN B 249      -8.928  -0.400   2.259  1.00  1.00
ATOM    994  CA  ASN B 249     -10.124   0.222   1.704  1.00  1.00
ATOM    995  C   ASN B 249      -9.769   1.208   0.598  1.00  1.00
ATOM    996  O   ASN B 249     -10.459   1.291  -0.417  1.00  1.00
ATOM    997  N   LYS B 250      -8.630   1.937   0.811  1.00  1.00
ATOM    998  CA  LYS B 250      -8.135   2.879  -0.186  1.00  1.00
ATOM    999  C   LYS B 250      -7.739   2.163  -1.471  1.00  1.00
ATOM   1000  O   LYS B 250      -8.019   2.640  -2.571  1.00  1.00
ATOM   1001  N   VAL B 251      -7.031   1.014  -1.332  1.00  1.00
ATOM   1002  CA  VAL B 251      -6.651   0.210  -2.488  1.00  1.00
ATOM   1003  C   VAL B 251      -7.879  -0.278  -3.247  1.00  1.00
ATOM   1004  O   VAL B 251      -7.918  -0.234  -4.476  1.00  1.00
ATOM   1005  N   ASN B 252      -8.877  -0.747  -2.509  1.00  1.00
ATOM   1006  CA  ASN B 252     -10.123  -1.236  -3.086  1.00  1.00
ATOM   1007  C   ASN B 252     -10.843  -0.135  -3.855  1.00  1.00
ATOM   1008  O   ASN B 252     -11.379  -0.369  -4.938  1.00  1.00
ATOM   1009  N   THR B 253     -10.922   1.064  -3.242  1.00  1.00
ATOM   1010  CA  THR B 253     -11.566   2.217  -3.861  1.00  1.00
ATOM   1011  C   THR B 253     -10.888   2.587  -5.174  1.00  1.00
ATOM   1012  O   THR B 253     -11.554   2.914  -6.156  1.00  1.00
ATOM   1013  N   VAL B 254      -9.560   2.679  -5.164  1.00  1.00
ATOM   1014  CA  VAL B 254      -8.780   2.967  -6.361  1.00  1.00
ATOM   1015  C   VAL B 254      -9.020   1.919  -7.440  1.00  1.00
ATOM   1016  O   VAL B 254      -9.157   2.248  -8.619  1.00  1.00
ATOM   1017  N   ILE B 255      -8.973   0.664  -7.087  1.00  1.00
ATOM   1018  CA  ILE B 255      -9.187  -0.436  -8.020  1.00  1.00
ATOM   1019  C   ILE B 255     -10.606  -0.422  -8.573  1.00  1.00
ATOM   1020  O   ILE B 255     -10.821  -0.646  -9.764  1.00  1.00
ATOM   1021  N   GLU B 256     -11.579  -0.220  -7.774  1.00  1.00
ATOM   1022  CA  GLU B 256     -12.999  -0.213  -8.105  1.00  1.00
ATOM   1023  C   GLU B 256     -13.303   0.795  -9.206  1.00  1.00
ATOM   1024  O   GLU B 256     -14.114   0.533 -10.094  1.00  1.00
ATOM   1025  N   LYS B 257     -12.703   1.885  -9.293  1.00  1.00
ATOM   1026  CA  LYS B 257     -13.015   2.971 -10.215  1.00  1.00
ATOM   1027  C   LYS B 257     -12.433   2.705 -11.597  1.00  1.00
ATOM   1028  O   LYS B 257     -13.042   3.040 -12.613  1.00  1.00
ATOM   1029  N   MET B 258     -11.371   2.037 -11.710  1.00  1.00
ATOM   1030  CA  MET B 258     -10.812   1.635 -12.996  1.00  1.00
ATOM   1031  C   MET B 258      -9.909   0.417 -12.847  1.00  1.00
ATOM   1032  O   MET B 258      -8.936   0.442 -12.092  1.00  1.00
ATOM   1033  N   ASN B 259     -10.471  -0.725 -13.553  1.00  1.00
ATOM   1034  CA  ASN B 259      -9.740  -1.980 -13.427  1.00  1.00
ATOM   1035  C   ASN B 259     -10.112  -2.949 -14.542  1.00  1.00
ATOM   1036  O   ASN B 259      -9.320  -3.816 -14.913  1.00  1.00
ATOM   1037  N   ILE B 260     -10.569  -2.688 -15.600  1.00  1.00
ATOM   1038  CA  ILE B 260     -10.968  -3.609 -16.657  1.00  1.00
ATOM   1039  C   ILE B 260     -11.332  -2.860 -17.932  1.00  1.00
ATOM   1040  O   ILE B 260     -11.830  -1.735 -17.882  1.00  1.00
ATOM   1041  N   GLN B 261     -10.976  -3.444 -19.023  1.00  1.00
ATOM   1042  CA  GLN B 261     -11.388  -3.082 -20.374  1.00  1.00
ATOM   1043  C   GLN B 261     -11.929  -4.290 -21.127  1.00  1.00
ATOM   1044  O   GLN B 261     -11.405  -5.397 -21.003  1.00  1.00
ATOM   1045  N   PHE B 262     -13.099  -4.189 -21.670  1.00  1.00
ATOM   1046  CA  PHE B 262     -13.621  -5.266 -22.502  1.00  1.00
ATOM   1047  C   PHE B 262     -12.915  -5.312 -23.851  1.00  1.00
ATOM   1048  O   PHE B 262     -12.487  -4.282 -24.373  1.00  1.00
ATOM   1049  N   THR B 263     -13.164  -6.215 -24.690  1.00  1.00
ATOM   1050  CA  THR B 263     -12.599  -6.351 -26.027  1.00  1.00
ATOM   1051  C   THR B 263     -12.527  -5.004 -26.734  1.00  1.00
ATOM   1052  O   THR B 263     -13.506  -4.258 -26.771  1.00  1.00
ATOM   1053  N   ALA B 264     -11.291  -4.725 -27.185  1.00  1.00
ATOM   1054  CA  ALA B 264     -10.896  -3.565 -27.974  1.00  1.00
ATOM   1055  C   ALA B 264      -9.970  -3.964 -29.115  1.00  1.00
ATOM   1056  O   ALA B 264      -8.973  -4.655 -28.906  1.00  1.00
ATOM   1057  N   VAL B 265     -10.447  -3.995 -30.300  1.00  1.00
ATOM   1058  CA  VAL B 265      -9.711  -4.435 -31.480  1.00  1.00
ATOM   1059  C   VAL B 265      -9.602  -3.317 -32.509  1.00  1.00
ATOM   1060  O   VAL B 265     -10.524  -2.517 -32.671  1.00  1.00
ATOM   1061  N   GLY B 266      -8.639  -3.205 -33.232  1.00  1.00
ATOM   1062  CA  GLY B 266      -8.456  -2.276 -34.340  1.00  1.00
ATOM   1063  C   GLY B 266      -9.640  -2.321 -35.297  1.00  1.00
ATOM   1064  O   GLY B 266     -10.189  -3.388 -35.572  1.00  1.00
ATOM   1065  N   LYS B 267      -9.754  -1.194 -36.077  1.00  1.00
ATOM   1066  CA  LYS B 267     -10.707  -1.122 -37.178  1.00  1.00
ATOM   1067  C   LYS B 267     -10.002  -1.219 -38.524  1.00  1.00
ATOM   1068  O   LYS B 267      -8.990  -0.557 -38.755  1.00  1.00
ATOM   1069  N   LEU B 268      -9.572  10.559 -37.297  1.00  1.00
ATOM   1070  CA  LEU B 268     -10.652  10.657 -36.323  1.00  1.00
ATOM   1071  C   LEU B 268     -10.640   9.470 -35.365  1.00  1.00
ATOM   1072  O   LEU B 268     -10.889   9.622 -34.169  1.00  1.00
ATOM   1073  N   ASN B 269     -10.539   8.250 -35.884  1.00  1.00
ATOM   1074  CA  ASN B 269     -10.439   7.056 -35.053  1.00  1.00
ATOM   1075  C   ASN B 269      -9.146   7.052 -34.248  1.00  1.00
ATOM   1076  O   ASN B 269      -9.126   6.637 -33.090  1.00  1.00
ATOM   1077  N   LYS B 270      -8.036   7.377 -34.863  1.00  1.00
ATOM   1078  CA  LYS B 270      -6.757   7.422 -34.166  1.00  1.00
ATOM   1079  C   LYS B 270      -6.741   8.523 -33.113  1.00  1.00
ATOM   1080  O   LYS B 270      -6.150   8.366 -32.045  1.00  1.00
ATOM   1081  N   LYS B 271      -7.366   9.698 -33.416  1.00  1.00
ATOM   1082  CA  LYS B 271      -7.458  10.799 -32.465  1.00  1.00
ATOM   1083  C   LYS B 271      -8.235  10.389 -31.221  1.00  1.00
ATOM   1084  O   LYS B 271      -7.880  10.765 -30.104  1.00  1.00
ATOM   1085  N   VAL B 272      -9.364   9.640 -31.414  1.00  1.00
ATOM   1086  CA  VAL B 272     -10.167   9.150 -30.300  1.00  1.00
ATOM   1087  C   VAL B 272      -9.374   8.180 -29.434  1.00  1.00
ATOM   1088  O   VAL B 272      -9.459   8.216 -28.206  1.00  1.00
ATOM   1089  N   ASP B 273      -8.735   7.169 -30.094  1.00  1.00
ATOM   1090  CA  ASP B 273      -7.944   6.185 -29.364  1.00  1.00
ATOM   1091  C   ASP B 273      -6.782   6.845 -28.633  1.00  1.00
ATOM   1092  O   ASP B 273      -6.475   6.497 -27.493  1.00  1.00
ATOM   1093  N   ASP B 274      -6.029   7.686 -29.238  1.00  1.00
ATOM   1094  CA  ASP B 274      -4.866   8.332 -28.642  1.00  1.00
ATOM   1095  C   ASP B 274      -5.277   9.299 -27.540  1.00  1.00
ATOM   1096  O   ASP B 274      -4.576   9.450 -26.539  1.00  1.00
ATOM   1097  N   GLY B 275      -6.420   9.947 -27.657  1.00  1.00
ATOM   1098  CA  GLY B 275      -6.885  10.916 -26.672  1.00  1.00
ATOM   1099  C   GLY B 275      -7.390  10.222 -25.414  1.00  1.00
ATOM   1100  O   GLY B 275      -7.197  10.714 -24.302  1.00  1.00
ATOM   1101  N   PHE B 276      -8.109   9.126 -25.528  1.00  1.00
ATOM   1102  CA  PHE B 276      -8.546   8.341 -24.380  1.00  1.00
ATOM   1103  C   PHE B 276      -7.359   7.737 -23.641  1.00  1.00
ATOM   1104  O   PHE B 276      -7.346   7.676 -22.412  1.00  1.00
ATOM   1105  N   LEU B 277      -6.391   7.236 -24.425  1.00  1.00
ATOM   1106  CA  LEU B 277      -5.173   6.666 -23.862  1.00  1.00
ATOM   1107  C   LEU B 277      -4.378   7.715 -23.091  1.00  1.00
ATOM   1108  O   LEU B 277      -3.804   7.425 -22.041  1.00  1.00
ATOM   1109  N   ASP B 278      -4.281   8.937 -23.630  1.00  1.00
ATOM   1110  CA  ASP B 278      -3.586  10.028 -22.958  1.00  1.00
ATOM   1111  C   ASP B 278      -4.235  10.353 -21.619  1.00  1.00
ATOM   1112  O   ASP B 278      -3.547  10.625 -20.635  1.00  1.00
ATOM   1113  N   ILE B 279      -5.576  10.381 -21.588  1.00  1.00
ATOM   1114  CA  ILE B 279      -6.334  10.729 -20.392  1.00  1.00
ATOM   1115  C   ILE B 279      -6.198   9.655 -19.321  1.00  1.00
ATOM   1116  O   ILE B 279      -6.059   9.959 -18.136  1.00  1.00
ATOM   1117  N   TRP B 280      -6.343   8.370 -19.714  1.00  1.00
ATOM   1118  CA  TRP B 280      -6.282   7.268 -18.762  1.00  1.00
ATOM   1119  C   TRP B 280      -4.871   7.088 -18.217  1.00  1.00
ATOM   1120  O   TRP B 280      -4.686   6.761 -17.045  1.00  1.00
ATOM   1121  N   THR B 281      -3.871   7.269 -19.016  1.00  1.00
ATOM   1122  CA  THR B 281      -2.486   7.226 -18.563  1.00  1.00
ATOM   1123  C   THR B 281      -2.217   8.293 -17.510  1.00  1.00
ATOM   1124  O   THR B 281      -1.520   8.046 -16.526  1.00  1.00
ATOM   1125  N   TYR B 282      -2.725   9.539 -17.815  1.00  1.00
ATOM   1126  CA  TYR B 282      -2.583  10.658 -16.892  1.00  1.00
ATOM   1127  C   TYR B 282      -3.312  10.388 -15.582  1.00  1.00
ATOM   1128  O   TYR B 282      -2.804  10.694 -14.503  1.00  1.00
ATOM   1129  N   ASN B 283      -4.531   9.905 -15.674  1.00  1.00
ATOM   1130  CA  ASN B 283      -5.390   9.636 -14.528  1.00  1.00
ATOM   1131  C   ASN B 283      -4.781   8.576 -13.619  1.00  1.00
ATOM   1132  O   ASN B 283      -4.844   8.684 -12.394  1.00  1.00
ATOM   1133  N   ALA B 284      -4.311   7.483 -14.195  1.00  1.00
ATOM   1134  CA  ALA B 284      -3.734   6.378 -13.440  1.00  1.00
ATOM   1135  C   ALA B 284      -2.482   6.816 -12.690  1.00  1.00
ATOM   1136  O   ALA B 284      -2.276   6.443 -11.535  1.00  1.00
ATOM   1137  N   GLU B 285      -1.575   7.460 -13.375  1.00  1.00
ATOM   1138  CA  GLU B 285      -0.313   7.880 -12.779  1.00  1.00
ATOM   1139  C   GLU B 285      -0.538   8.921 -11.690  1.00  1.00
ATOM   1140  O   GLU B 285       0.110   8.890 -10.644  1.00  1.00
ATOM   1141  N   LEU B 286      -1.381   9.888 -11.909  1.00  1.00
ATOM   1142  CA  LEU B 286      -1.641  10.967 -10.964  1.00  1.00
ATOM   1143  C   LEU B 286      -2.401  10.459  -9.742  1.00  1.00
ATOM   1144  O   LEU B 286      -2.164  10.909  -8.621  1.00  1.00
ATOM   1145  N   LEU B 287      -3.363   9.590  -9.928  1.00  1.00
ATOM   1146  CA  LEU B 287      -4.091   8.979  -8.822  1.00  1.00
ATOM   1147  C   LEU B 287      -3.142   8.264  -7.865  1.00  1.00
ATOM   1148  O   LEU B 287      -3.314   8.321  -6.647  1.00  1.00
ATOM   1149  N   VAL B 288      -2.183   7.527  -8.435  1.00  1.00
ATOM   1150  CA  VAL B 288      -1.213   6.793  -7.631  1.00  1.00
ATOM   1151  C   VAL B 288      -0.283   7.743  -6.888  1.00  1.00
ATOM   1152  O   VAL B 288       0.037   7.527  -5.719  1.00  1.00
ATOM   1153  N   LEU B 289       0.215   8.759  -7.598  1.00  1.00
ATOM   1154  CA  LEU B 289       1.120   9.735  -7.003  1.00  1.00
ATOM   1155  C   LEU B 289       0.447  10.488  -5.861  1.00  1.00
ATOM   1156  O   LEU B 289       1.061  10.741  -4.824  1.00  1.00
ATOM   1157  N   LEU B 290      -0.750  10.945  -6.057  1.00  1.00
ATOM   1158  CA  LEU B 290      -1.490  11.684  -5.041  1.00  1.00
ATOM   1159  C   LEU B 290      -1.812  10.799  -3.841  1.00  1.00
ATOM   1160  O   LEU B 290      -1.742  11.242  -2.695  1.00  1.00
ATOM   1161  N   GLU B 291      -2.313   9.580  -4.106  1.00  1.00
ATOM   1162  CA  GLU B 291      -2.656   8.654  -3.034  1.00  1.00
ATOM   1163  C   GLU B 291      -1.417   8.229  -2.256  1.00  1.00
ATOM   1164  O   GLU B 291      -1.466   8.056  -1.038  1.00  1.00
ATOM   1165  N   ASN B 292      -0.298   8.080  -2.912  1.00  1.00
ATOM   1166  CA  ASN B 292       0.961   7.729  -2.266  1.00  1.00
ATOM   1167  C   ASN B 292       1.370   8.785  -1.247  1.00  1.00
ATOM   1168  O   ASN B 292       1.859   8.461  -0.165  1.00  1.00
ATOM   1169  N   GLU B 293       1.305  10.052  -1.650  1.00  1.00
ATOM   1170  CA  GLU B 293       1.607  11.159  -0.749  1.00  1.00
ATOM   1171  C   GLU B 293       0.693  11.143   0.469  1.00  1.00
ATOM   1172  O   GLU B 293       1.132  11.401   1.590  1.00  1.00
ATOM   1173  N   ARG B 294      -0.584  10.903   0.260  1.00  1.00
ATOM   1174  CA  ARG B 294      -1.583  10.879   1.322  1.00  1.00
ATOM   1175  C   ARG B 294      -1.355   9.705   2.266  1.00  1.00
ATOM   1176  O   ARG B 294      -1.544   9.823   3.476  1.00  1.00
ATOM   1177  N   THR B 295      -0.986   8.551   1.734  1.00  1.00
ATOM   1178  CA  THR B 295      -0.723   7.346   2.510  1.00  1.00
ATOM   1179  C   THR B 295       0.435   7.555   3.478  1.00  1.00
ATOM   1180  O   THR B 295       0.390   7.105   4.623  1.00  1.00
ATOM   1181  N   LEU B 296       1.534   8.108   2.974  1.00  1.00
ATOM   1182  CA  LEU B 296       2.695   8.379   3.812  1.00  1.00
ATOM   1183  C   LEU B 296       2.362   9.387   4.907  1.00  1.00
ATOM   1184  O   LEU B 296       2.799   9.245   6.049  1.00  1.00
ATOM   1185  N   ASP B 297       1.590  10.393   4.559  1.00  1.00
ATOM   1186  CA  ASP B 297       1.172  11.395   5.532  1.00  1.00
ATOM   1187  C   ASP B 297       0.258  10.789   6.589  1.00  1.00
ATOM   1188  O   ASP B 297       0.340  11.137   7.767  1.00  1.00
ATOM   1189  N   PHE B 298      -0.609   9.837   6.157  1.00  1.00
ATOM   1190  CA  PHE B 298      -1.523   9.128   7.044  1.00  1.00
ATOM   1191  C   PHE B 298      -0.764   8.362   8.120  1.00  1.00
ATOM   1192  O   PHE B 298      -1.183   8.317   9.276  1.00  1.00
ATOM   1193  N   HIS B 299       0.277   7.634   7.706  1.00  1.00
ATOM   1194  CA  HIS B 299       1.121   6.896   8.638  1.00  1.00
ATOM   1195  C   HIS B 299       1.818   7.837   9.612  1.00  1.00
ATOM   1196  O   HIS B 299       1.927   7.544  10.803  1.00  1.00
ATOM   1197  N   ASP B 300       2.368   8.965   9.054  1.00  1.00
ATOM   1198  CA  ASP B 300       3.009   9.970   9.894  1.00  1.00
ATOM   1199  C   ASP B 300       2.051  10.491  10.957  1.00  1.00
ATOM   1200  O   ASP B 300       2.438  10.694  12.109  1.00  1.00
ATOM   1201  N   SER B 301       0.810  10.735  10.581  1.00  1.00
ATOM   1202  CA  SER B 301      -0.234  11.231  11.470  1.00  1.00
ATOM   1203  C   SER B 301      -0.528  10.234  12.583  1.00  1.00
ATOM   1204  O   SER B 301      -0.757  10.619  13.730  1.00  1.00
ATOM   1205  N   ASN B 302      -0.651   8.953  12.246  1.00  1.00
ATOM   1206  CA  ASN B 302      -0.945   7.885  13.194  1.00  1.00
ATOM   1207  C   ASN B 302       0.139   7.782  14.260  1.00  1.00
ATOM   1208  O   ASN B 302      -0.151   7.550  15.433  1.00  1.00
ATOM   1209  N   VAL B 303       1.409   7.891  13.816  1.00  1.00
ATOM   1210  CA  VAL B 303       2.529   7.873  14.750  1.00  1.00
ATOM   1211  C   VAL B 303       2.477   9.067  15.694  1.00  1.00
ATOM   1212  O   VAL B 303       2.720   8.933  16.893  1.00  1.00
ATOM   1213  N   LYS B 304       2.236  10.245  15.118  1.00  1.00
ATOM   1214  CA  LYS B 304       2.156  11.492  15.871  1.00  1.00
ATOM   1215  C   LYS B 304       1.051  11.433  16.917  1.00  1.00
ATOM   1216  O   LYS B 304       1.220  11.909  18.040  1.00  1.00
ATOM   1217  N   ASN B 305      -0.127  10.894  16.513  1.00  1.00
ATOM   1218  CA  ASN B 305      -1.280  10.788  17.399  1.00  1.00
ATOM   1219  C   ASN B 305      -1.018   9.800  18.529  1.00  1.00
ATOM   1220  O   ASN B 305      -1.448  10.010  19.662  1.00  1.00
ATOM   1221  N   LEU B 306      -0.404   8.668  18.251  1.00  1.00
ATOM   1222  CA  LEU B 306      -0.032   7.676  19.253  1.00  1.00
ATOM   1223  C   LEU B 306       0.927   8.265  20.282  1.00  1.00
ATOM   1224  O   LEU B 306       0.809   7.999  21.478  1.00  1.00
ATOM   1225  N   TYR B 307       1.842   9.081  19.797  1.00  1.00
ATOM   1226  CA  TYR B 307       2.808   9.748  20.662  1.00  1.00
ATOM   1227  C   TYR B 307       2.124  10.757  21.576  1.00  1.00
ATOM   1228  O   TYR B 307       2.456  10.865  22.756  1.00  1.00
ATOM   1229  N   GLU B 308       1.297  11.621  20.994  1.00  1.00
ATOM   1230  CA  GLU B 308       0.553  12.624  21.746  1.00  1.00
ATOM   1231  C   GLU B 308      -0.381  11.974  22.757  1.00  1.00
ATOM   1232  O   GLU B 308      -0.561  12.479  23.865  1.00  1.00
ATOM   1233  N   LYS B 309      -0.964  10.849  22.434  1.00  1.00
ATOM   1234  CA  LYS B 309      -1.841  10.091  23.320  1.00  1.00
ATOM   1235  C   LYS B 309      -1.104   9.646  24.576  1.00  1.00
ATOM   1236  O   LYS B 309      -1.657   9.677  25.675  1.00  1.00
ATOM   1237  N   VAL B 310       0.081   9.027  24.402  1.00  1.00
ATOM   1238  CA  VAL B 310       0.910   8.617  25.529  1.00  1.00
ATOM   1239  C   VAL B 310       1.360   9.820  26.348  1.00  1.00
ATOM   1240  O   VAL B 310       1.364   9.778  27.579  1.00  1.00
ATOM   1241  N   LYS B 311       1.739  10.888  25.635  1.00  1.00
ATOM   1242  CA  LYS B 311       2.199  12.098  26.305  1.00  1.00
ATOM   1243  C   LYS B 311       1.129  12.654  27.235  1.00  1.00
ATOM   1244  O   LYS B 311       1.425  13.093  28.346  1.00  1.00
ATOM   1245  N   SER B 312      -0.120  12.653  26.799  1.00  1.00
ATOM   1246  CA  SER B 312      -1.236  13.199  27.562  1.00  1.00
ATOM   1247  C   SER B 312      -1.609  12.286  28.723  1.00  1.00
ATOM   1248  O   SER B 312      -2.016  12.753  29.787  1.00  1.00
ATOM   1249  N   GLN B 313      -1.375  10.999  28.645  1.00  1.00
ATOM   1250  CA  GLN B 313      -1.634  10.077  29.744  1.00  1.00
ATOM   1251  C   GLN B 313      -0.623  10.262  30.868  1.00  1.00
ATOM   1252  O   GLN B 313      -0.968  10.182  32.047  1.00  1.00
ATOM   1253  N   LEU B 314       0.669  10.312  30.527  1.00  1.00
ATOM   1254  CA  LEU B 314       1.750  10.393  31.502  1.00  1.00
ATOM   1255  C   LEU B 314       1.856  11.795  32.093  1.00  1.00
ATOM   1256  O   LEU B 314       2.164  11.960  33.274  1.00  1.00
ATOM   1257  N   LYS B 315       1.440  12.765  31.588  1.00  1.00
ATOM   1258  CA  LYS B 315       1.581  14.129  32.082  1.00  1.00
ATOM   1259  C   LYS B 315       3.000  14.394  32.570  1.00  1.00
ATOM   1260  O   LYS B 315       3.866  14.805  31.798  1.00  1.00
ATOM   1261  N   ASN B 316       3.200  14.761  33.821  1.00  1.00
ATOM   1262  CA  ASN B 316       4.495  15.079  34.410  1.00  1.00
ATOM   1263  C   ASN B 316       5.038  13.903  35.212  1.00  1.00
ATOM   1264  O   ASN B 316       6.199  13.902  35.621  1.00  1.00
ATOM   1265  N   ASN B 317       4.416  12.748  35.182  1.00  1.00
ATOM   1266  CA  ASN B 317       4.928  11.515  35.768  1.00  1.00
ATOM   1267  C   ASN B 317       6.045  10.924  34.918  1.00  1.00
ATOM   1268  O   ASN B 317       6.919  10.222  35.426  1.00  1.00
ATOM   1269  N   ALA B 318       6.389  11.491  33.959  1.00  1.00
ATOM   1270  CA  ALA B 318       7.456  11.190  33.012  1.00  1.00
ATOM   1271  C   ALA B 318       7.995  12.461  32.369  1.00  1.00
ATOM   1272  O   ALA B 318       7.257  13.422  32.155  1.00  1.00
ATOM   1273  N   LYS B 319       9.168  12.350  31.790  1.00  1.00
ATOM   1274  CA  LYS B 319       9.827  13.432  31.067  1.00  1.00
ATOM   1275  C   LYS B 319      10.078  13.050  29.614  1.00  1.00
ATOM   1276  O   LYS B 319      10.448  11.915  29.315  1.00  1.00
ATOM   1277  N   GLU B 320       9.728  14.006  28.675  1.00  1.00
ATOM   1278  CA  GLU B 320      10.162  13.777  27.302  1.00  1.00
ATOM   1279  C   GLU B 320      11.677  13.878  27.179  1.00  1.00
ATOM   1280  O   GLU B 320      12.273  14.888  27.554  1.00  1.00
ATOM   1281  N   ILE B 321      12.304  12.768  26.661  1.00  1.00
ATOM   1282  CA  ILE B 321      13.756  12.657  26.585  1.00  1.00
ATOM   1283  C   ILE B 321      14.235  12.688  25.139  1.00  1.00
ATOM   1284  O   ILE B 321      15.376  13.057  24.862  1.00  1.00
ATOM   1285  N   GLY B 322      13.454  12.639  24.225  1.00  1.00
ATOM   1286  CA  GLY B 322      13.907  12.864  22.857  1.00  1.00
ATOM   1287  C   GLY B 322      13.574  11.676  21.964  1.00  1.00
ATOM   1288  O   GLY B 322      13.725  10.523  22.367  1.00  1.00
ATOM   1289  N   ASN B 323      13.365  11.993  20.721  1.00  1.00
ATOM   1290  CA  ASN B 323      13.358  10.875  19.785  1.00  1.00
ATOM   1291  C   ASN B 323      12.100  10.031  19.945  1.00  1.00
ATOM   1292  O   ASN B 323      12.068   8.866  19.549  1.00  1.00
ATOM   1293  N   GLY B 324      11.105  10.459  20.748  1.00  1.00
ATOM   1294  CA  GLY B 324       9.856   9.724  20.900  1.00  1.00
ATOM   1295  C   GLY B 324       9.896   8.817  22.123  1.00  1.00
ATOM   1296  O   GLY B 324       8.935   8.104  22.412  1.00  1.00
ATOM   1297  N   CYS B 325      10.701   9.156  23.074  1.00  1.00
ATOM   1298  CA  CYS B 325      10.904   8.380  24.291  1.00  1.00
ATOM   1299  C   CYS B 325      10.499   9.175  25.525  1.00  1.00
ATOM   1300  O   CYS B 325      10.725  10.383  25.599  1.00  1.00
ATOM   1301  N   PHE B 326       9.849   8.511  26.449  1.00  1.00
ATOM   1302  CA  PHE B 326       9.536   9.012  27.782  1.00  1.00
ATOM   1303  C   PHE B 326      10.314   8.256  28.851  1.00  1.00
ATOM   1304  O   PHE B 326      10.462   7.036  28.779  1.00  1.00
ATOM   1305  N   GLU B 327      10.864   8.986  29.777  1.00  1.00
ATOM   1306  CA  GLU B 327      11.513   8.422  30.955  1.00  1.00
ATOM   1307  C   GLU B 327      10.678   8.655  32.207  1.00  1.00
ATOM   1308  O   GLU B 327      10.265   9.780  32.490  1.00  1.00
ATOM   1309  N   PHE B 328      10.181   7.487  32.808  1.00  1.00
ATOM   1310  CA  PHE B 328       9.308   7.620  33.968  1.00  1.00
ATOM   1311  C   PHE B 328      10.074   8.138  35.178  1.00  1.00
ATOM   1312  O   PHE B 328      11.208   7.730  35.428  1.00  1.00
ATOM   1313  N   TYR B 329       9.288   8.895  36.036  1.00  1.00
ATOM   1314  CA  TYR B 329       9.835   9.338  37.313  1.00  1.00
ATOM   1315  C   TYR B 329       9.533   8.335  38.419  1.00  1.00
ATOM   1316  O   TYR B 329      10.165   8.353  39.475  1.00  1.00
ATOM   1317  N   HIS B 330       8.868   7.337  38.088  1.00  1.00
ATOM   1318  CA  HIS B 330       8.440   6.205  38.901  1.00  1.00
ATOM   1319  C   HIS B 330       8.856   4.883  38.269  1.00  1.00
ATOM   1320  O   HIS B 330       8.922   4.763  37.045  1.00  1.00
ATOM   1321  N   LYS B 331       8.906   3.805  39.053  1.00  1.00
ATOM   1322  CA  LYS B 331       9.046   2.466  38.495  1.00  1.00
ATOM   1323  C   LYS B 331       7.788   2.046  37.745  1.00  1.00
ATOM   1324  O   LYS B 331       6.682   2.121  38.279  1.00  1.00
ATOM   1325  N   CYS B 332       7.890   1.704  36.536  1.00  1.00
ATOM   1326  CA  CYS B 332       6.818   1.242  35.663  1.00  1.00
ATOM   1327  C   CYS B 332       7.082  -0.173  35.167  1.00  1.00
ATOM   1328  O   CYS B 332       8.000  -0.404  34.379  1.00  1.00
ATOM   1329  N   ASP B 333       6.564  -1.164  35.911  1.00  1.00
ATOM   1330  CA  ASP B 333       6.740  -2.564  35.545  1.00  1.00
ATOM   1331  C   ASP B 333       5.941  -2.912  34.296  1.00  1.00
ATOM   1332  O   ASP B 333       4.949  -2.256  33.980  1.00  1.00
ATOM   1333  N   ASN B 334       5.734  -4.156  33.975  1.00  1.00
ATOM   1334  CA  ASN B 334       5.021  -4.595  32.781  1.00  1.00
ATOM   1335  C   ASN B 334       3.521  -4.366  32.922  1.00  1.00
ATOM   1336  O   ASN B 334       2.841  -4.035  31.951  1.00  1.00
ATOM   1337  N   GLU B 335       2.907  -4.478  34.039  1.00  1.00
ATOM   1338  CA  GLU B 335       1.511  -4.107  34.237  1.00  1.00
ATOM   1339  C   GLU B 335       1.292  -2.624  33.970  1.00  1.00
ATOM   1340  O   GLU B 335       0.273  -2.229  33.404  1.00  1.00
ATOM   1341  N   CYS B 336       2.223  -1.778  34.473  1.00  1.00
ATOM   1342  CA  CYS B 336       2.167  -0.341  34.230  1.00  1.00
ATOM   1343  C   CYS B 336       2.344  -0.026  32.750  1.00  1.00
ATOM   1344  O   CYS B 336       1.680   0.860  32.211  1.00  1.00
ATOM   1345  N   MET B 337       3.325  -0.667  32.125  1.00  1.00
ATOM   1346  CA  MET B 337       3.618  -0.470  30.710  1.00  1.00
ATOM   1347  C   MET B 337       2.434  -0.872  29.841  1.00  1.00
ATOM   1348  O   MET B 337       2.110  -0.195  28.865  1.00  1.00
ATOM   1349  N   GLU B 338       1.795  -1.962  30.134  1.00  1.00
ATOM   1350  CA  GLU B 338       0.620  -2.423  29.404  1.00  1.00
ATOM   1351  C   GLU B 338      -0.520  -1.418  29.504  1.00  1.00
ATOM   1352  O   GLU B 338      -1.265  -1.213  28.546  1.00  1.00
ATOM   1353  N   SER B 339      -0.732  -0.814  30.655  1.00  1.00
ATOM   1354  CA  SER B 339      -1.726   0.235  30.845  1.00  1.00
ATOM   1355  C   SER B 339      -1.429   1.441  29.964  1.00  1.00
ATOM   1356  O   SER B 339      -2.343   2.081  29.442  1.00  1.00
ATOM   1357  N   VAL B 340      -0.173   1.815  29.809  1.00  1.00
ATOM   1358  CA  VAL B 340       0.216   2.864  28.875  1.00  1.00
ATOM   1359  C   VAL B 340      -0.107   2.471  27.439  1.00  1.00
ATOM   1360  O   VAL B 340      -0.602   3.284  26.659  1.00  1.00
ATOM   1361  N   ARG B 341       0.192   1.269  27.076  1.00  1.00
ATOM   1362  CA  ARG B 341      -0.029   0.743  25.735  1.00  1.00
ATOM   1363  C   ARG B 341      -1.516   0.601  25.437  1.00  1.00
ATOM   1364  O   ARG B 341      -1.966   0.879  24.326  1.00  1.00
ATOM   1365  N   ASN B 342      -2.370   0.365  26.263  1.00  1.00
ATOM   1366  CA  ASN B 342      -3.796   0.145  26.051  1.00  1.00
ATOM   1367  C   ASN B 342      -4.613   1.345  26.513  1.00  1.00
ATOM   1368  O   ASN B 342      -5.796   1.462  26.196  1.00  1.00
ATOM   1369  N   GLY B 343      -4.060   2.373  26.942  1.00  1.00
ATOM   1370  CA  GLY B 343      -4.670   3.683  27.139  1.00  1.00
ATOM   1371  C   GLY B 343      -5.462   3.732  28.439  1.00  1.00
ATOM   1372  O   GLY B 343      -6.118   4.729  28.740  1.00  1.00
ATOM   1373  N   THR B 344      -5.001   3.115  29.474  1.00  1.00
ATOM   1374  CA  THR B 344      -5.639   3.075  30.785  1.00  1.00
ATOM   1375  C   THR B 344      -4.637   3.370  31.894  1.00  1.00
ATOM   1376  O   THR B 344      -4.984   3.364  33.075  1.00  1.00
ATOM   1377  N   TYR B 345      -3.563   4.097  31.528  1.00  1.00
ATOM   1378  CA  TYR B 345      -2.586   4.519  32.525  1.00  1.00
ATOM   1379  C   TYR B 345      -3.251   5.301  33.651  1.00  1.00
ATOM   1380  O   TYR B 345      -4.019   6.231  33.404  1.00  1.00
ATOM   1381  N   ASP B 346      -2.922   4.931  34.894  1.00  1.00
ATOM   1382  CA  ASP B 346      -3.423   5.621  36.077  1.00  1.00
ATOM   1383  C   ASP B 346      -2.395   6.607  36.617  1.00  1.00
ATOM   1384  O   ASP B 346      -1.427   6.214  37.268  1.00  1.00
ATOM   1385  N   TYR B 347      -2.623   7.968  36.306  1.00  1.00
ATOM   1386  CA  TYR B 347      -1.625   8.962  36.682  1.00  1.00
ATOM   1387  C   TYR B 347      -1.600   9.175  38.190  1.00  1.00
ATOM   1388  O   TYR B 347      -0.535   9.327  38.788  1.00  1.00
ATOM   1389  N   PRO B 348      -2.753   9.304  38.850  1.00  1.00
ATOM   1390  CA  PRO B 348      -2.845   9.533  40.287  1.00  1.00
ATOM   1391  C   PRO B 348      -2.182   8.406  41.068  1.00  1.00
ATOM   1392  O   PRO B 348      -1.565   8.638  42.108  1.00  1.00
ATOM   1393  N   LYS B 349      -2.124   7.231  40.628  1.00  1.00
ATOM   1394  CA  LYS B 349      -1.512   6.067  41.257  1.00  1.00
ATOM   1395  C   LYS B 349      -0.014   6.267  41.447  1.00  1.00
ATOM   1396  O   LYS B 349       0.552   5.862  42.462  1.00  1.00
ATOM   1397  N   TYR B 350       0.694   6.857  40.530  1.00  1.00
ATOM   1398  CA  TYR B 350       2.144   6.993  40.589  1.00  1.00
ATOM   1399  C   TYR B 350       2.553   8.450  40.765  1.00  1.00
ATOM   1400  O   TYR B 350       3.695   8.746  41.119  1.00  1.00
ATOM   1401  N   SER B 351       1.681   9.324  40.958  1.00  1.00
ATOM   1402  CA  SER B 351       1.955  10.756  41.002  1.00  1.00
ATOM   1403  C   SER B 351       2.730  11.129  42.260  1.00  1.00
ATOM   1404  O   SER B 351       3.602  11.997  42.228  1.00  1.00
ATOM   1405  N   GLU B 352       2.522  10.549  43.410  1.00  1.00
ATOM   1406  CA  GLU B 352       3.279  10.842  44.621  1.00  1.00
ATOM   1407  C   GLU B 352       4.739  10.435  44.470  1.00  1.00
ATOM   1408  O   GLU B 352       5.640  11.142  44.919  1.00  1.00
ATOM   1409  N   GLU B 353       4.977   9.184  44.000  1.00  1.00
ATOM   1410  CA  GLU B 353       6.339   8.702  43.803  1.00  1.00
ATOM   1411  C   GLU B 353       7.071   9.533  42.757  1.00  1.00
ATOM   1412  O   GLU B 353       8.269   9.789  42.881  1.00  1.00
ATOM   1413  N   SER B 354       6.349   9.856  41.663  1.00  1.00
ATOM   1414  CA  SER B 354       6.922  10.681  40.606  1.00  1.00
ATOM   1415  C   SER B 354       7.358  12.039  41.142  1.00  1.00
ATOM   1416  O   SER B 354       8.393  12.571  40.741  1.00  1.00
ATOM   1417  N   LYS B 355       6.428  12.692  41.892  1.00  1.00
ATOM   1418  CA  LYS B 355       6.689  14.002  42.476  1.00  1.00
ATOM   1419  C   LYS B 355       7.965  13.991  43.307  1.00  1.00
ATOM   1420  O   LYS B 355       8.738  14.948  43.289  1.00  1.00
ATOM   1421  N   LEU B 356       8.141  12.976  44.155  1.00  1.00
ATOM   1422  CA  LEU B 356       9.332  12.843  44.986  1.00  1.00
ATOM   1423  C   LEU B 356      10.587  12.696  44.131  1.00  1.00
ATOM   1424  O   LEU B 356      11.651  13.205  44.483  1.00  1.00
ATOM   1425  N   ASN B 357      10.536  12.128  42.977  1.00  1.00
ATOM   1426  CA  ASN B 357      11.704  11.825  42.159  1.00  1.00
ATOM   1427  C   ASN B 357      12.117  13.029  41.322  1.00  1.00
ATOM   1428  O   ASN B 357      13.296  13.209  41.017  1.00  1.00
ATOM   1429  N   ARG B 358      11.225  13.675  40.636  1.00  1.00
ATOM   1430  CA  ARG B 358      11.582  14.845  39.842  1.00  1.00
ATOM   1431  C   ARG B 358      11.858  16.051  40.732  1.00  1.00
ATOM   1432  O   ARG B 358      11.137  16.299  41.699  1.00  1.00
