# Supplementary material for: ProteinDJ: A high‐performance and modular protein design pipeline
Source: Protein Sci. 2026 Jan 21;35(2):e70464. doi: 10.1002/pro.70464 (PMC12820799; doi:10.1002/pro.70464)
Supplement: Supplementary file 2 — DATA S1. Compressed archive containing input PDB and Bindsweeper YAML files used for benchmarking and comparison of sequence design methods. [file PRO-35-e70464-s001.zip › SupplementaryFile1/binderfolds/ha/fold_73.pdb]

ATOM      1  N   GLY A   1     -15.587  -6.202   2.684  1.00  0.00
ATOM      2  CA  GLY A   1     -14.511  -6.835   1.931  1.00  0.00
ATOM      3  C   GLY A   1     -13.146  -6.416   2.463  1.00  0.00
ATOM      4  O   GLY A   1     -12.222  -7.226   2.536  1.00  0.00
ATOM      5  N   GLY A   2     -13.038  -5.116   2.756  1.00  0.00
ATOM      6  CA  GLY A   2     -11.795  -4.587   3.305  1.00  0.00
ATOM      7  C   GLY A   2     -11.559  -5.095   4.722  1.00  0.00
ATOM      8  O   GLY A   2     -10.427  -5.395   5.103  1.00  0.00
ATOM      9  N   GLY A   3     -12.605  -5.192   5.514  1.00  0.00
ATOM     10  CA  GLY A   3     -12.499  -5.719   6.869  1.00  0.00
ATOM     11  C   GLY A   3     -12.032  -7.169   6.862  1.00  0.00
ATOM     12  O   GLY A   3     -11.219  -7.573   7.692  1.00  0.00
ATOM     13  N   GLY A   4     -12.594  -7.976   5.945  1.00  0.00
ATOM     14  CA  GLY A   4     -12.212  -9.377   5.823  1.00  0.00
ATOM     15  C   GLY A   4     -10.756  -9.516   5.396  1.00  0.00
ATOM     16  O   GLY A   4     -10.026 -10.363   5.912  1.00  0.00
ATOM     17  N   GLY A   5     -10.344  -8.668   4.422  1.00  0.00
ATOM     18  CA  GLY A   5      -8.964  -8.696   3.952  1.00  0.00
ATOM     19  C   GLY A   5      -7.997  -8.296   5.059  1.00  0.00
ATOM     20  O   GLY A   5      -6.926  -8.884   5.204  1.00  0.00
ATOM     21  N   GLY A   6      -8.371  -7.223   5.781  1.00  0.00
ATOM     22  CA  GLY A   6      -7.547  -6.755   6.888  1.00  0.00
ATOM     23  C   GLY A   6      -7.387  -7.835   7.950  1.00  0.00
ATOM     24  O   GLY A   6      -6.302  -8.020   8.503  1.00  0.00
ATOM     25  N   GLY A   7      -8.476  -8.517   8.269  1.00  0.00
ATOM     26  CA  GLY A   7      -8.453  -9.600   9.245  1.00  0.00
ATOM     27  C   GLY A   7      -7.537 -10.730   8.794  1.00  0.00
ATOM     28  O   GLY A   7      -6.790 -11.293   9.593  1.00  0.00
ATOM     29  N   GLY A   8      -7.652 -11.096   7.496  1.00  0.00
ATOM     30  CA  GLY A   8      -6.818 -12.153   6.937  1.00  0.00
ATOM     31  C   GLY A   8      -5.342 -11.780   6.998  1.00  0.00
ATOM     32  O   GLY A   8      -4.495 -12.613   7.323  1.00  0.00
ATOM     33  N   GLY A   9      -5.077 -10.489   6.606  1.00  0.00
ATOM     34  CA  GLY A   9      -3.705  -9.996   6.628  1.00  0.00
ATOM     35  C   GLY A   9      -3.125 -10.043   8.036  1.00  0.00
ATOM     36  O   GLY A   9      -1.970 -10.421   8.230  1.00  0.00
ATOM     37  N   GLY A  10      -3.917  -9.610   8.999  1.00  0.00
ATOM     38  CA  GLY A  10      -3.496  -9.613  10.395  1.00  0.00
ATOM     39  C   GLY A  10      -3.236 -11.030  10.889  1.00  0.00
ATOM     40  O   GLY A  10      -2.268 -11.280  11.608  1.00  0.00
ATOM     41  N   GLY A  11      -4.087 -11.967  10.499  1.00  0.00
ATOM     42  CA  GLY A  11      -3.923 -13.366  10.877  1.00  0.00
ATOM     43  C   GLY A  11      -2.659 -13.957  10.266  1.00  0.00
ATOM     44  O   GLY A  11      -1.918 -14.682  10.930  1.00  0.00
ATOM     45  N   GLY A  12      -2.481 -13.702   8.942  1.00  0.00
ATOM     46  CA  GLY A  12      -1.306 -14.201   8.239  1.00  0.00
ATOM     47  C   GLY A  12      -0.025 -13.630   8.833  1.00  0.00
ATOM     48  O   GLY A  12       0.970 -14.339   8.985  1.00  0.00
ATOM     49  N   GLY A  13      -0.076 -12.319   9.128  1.00  0.00
ATOM     50  CA  GLY A  13       1.071 -11.637   9.714  1.00  0.00
ATOM     51  C   GLY A  13       1.432 -12.232  11.069  1.00  0.00
ATOM     52  O   GLY A  13       2.608 -12.415  11.384  1.00  0.00
ATOM     53  N   GLY A  14       0.439 -12.509  11.868  1.00  0.00
ATOM     54  CA  GLY A  14       0.642 -13.115  13.179  1.00  0.00
ATOM     55  C   GLY A  14       1.259 -14.502  13.056  1.00  0.00
ATOM     56  O   GLY A  14       2.149 -14.866  13.824  1.00  0.00
ATOM     57  N   GLY A  15       0.734 -15.295  12.084  1.00  0.00
ATOM     58  CA  GLY A  15       1.254 -16.636  11.846  1.00  0.00
ATOM     59  C   GLY A  15       2.706 -16.592  11.390  1.00  0.00
ATOM     60  O   GLY A  15       3.529 -17.397  11.826  1.00  0.00
ATOM     61  N   GLY A  16       3.006 -15.643  10.496  1.00  0.00
ATOM     62  CA  GLY A  16       4.362 -15.491   9.982  1.00  0.00
ATOM     63  C   GLY A  16       5.334 -15.118  11.094  1.00  0.00
ATOM     64  O   GLY A  16       6.456 -15.621  11.145  1.00  0.00
ATOM     65  N   GLY A  17       4.892 -14.150  11.941  1.00  0.00
ATOM     66  CA  GLY A  17       5.716 -13.732  13.069  1.00  0.00
ATOM     67  C   GLY A  17       6.009 -14.901  14.000  1.00  0.00
ATOM     68  O   GLY A  17       7.130 -15.056  14.485  1.00  0.00
ATOM     69  N   GLY A  18       4.993 -15.725  14.234  1.00  0.00
ATOM     70  CA  GLY A  18       5.147 -16.897  15.088  1.00  0.00
ATOM     71  C   GLY A  18       6.129 -17.893  14.485  1.00  0.00
ATOM     72  O   GLY A  18       6.965 -18.459  15.190  1.00  0.00
ATOM     73  N   GLY A  19       6.004 -18.136  13.164  1.00  0.00
ATOM     74  CA  GLY A  19       6.896 -19.058  12.470  1.00  0.00
ATOM     75  C   GLY A  19       8.334 -18.556  12.496  1.00  0.00
ATOM     76  O   GLY A  19       9.268 -19.331  12.706  1.00  0.00
ATOM     77  N   GLY A  20       8.493 -17.232  12.249  1.00  0.00
ATOM     78  CA  GLY A  20       9.826 -16.641  12.245  1.00  0.00
ATOM     79  C   GLY A  20      10.454 -16.690  13.632  1.00  0.00
ATOM     80  O   GLY A  20      11.652 -16.937  13.774  1.00  0.00
ATOM     81  N   GLY A  21       9.631 -16.432  14.653  1.00  0.00
ATOM     82  CA  GLY A  21      10.119 -16.497  16.025  1.00  0.00
ATOM     83  C   GLY A  21      10.599 -17.901  16.373  1.00  0.00
ATOM     84  O   GLY A  21      11.626 -18.071  17.030  1.00  0.00
ATOM     85  N   GLY A  22       9.829 -18.919  15.900  1.00  0.00
ATOM     86  CA  GLY A  22      10.217 -20.309  16.102  1.00  0.00
ATOM     87  C   GLY A  22      11.528 -20.624  15.393  1.00  0.00
ATOM     88  O   GLY A  22      12.395 -21.303  15.943  1.00  0.00
ATOM     89  N   GLY A  23      11.645 -20.177  14.134  1.00  0.00
ATOM     90  CA  GLY A  23      12.862 -20.368  13.354  1.00  0.00
ATOM     91  C   GLY A  23      14.062 -19.728  14.040  1.00  0.00
ATOM     92  O   GLY A  23      15.156 -20.293  14.053  1.00  0.00
ATOM     93  N   GLY A  24      13.850 -18.516  14.551  1.00  0.00
ATOM     94  CA  GLY A  24      14.902 -17.796  15.258  1.00  0.00
ATOM     95  C   GLY A  24      15.403 -18.590  16.457  1.00  0.00
ATOM     96  O   GLY A  24      16.605 -18.651  16.715  1.00  0.00
ATOM     97  N   GLY A  25      14.449 -19.185  17.172  1.00  0.00
ATOM     98  CA  GLY A  25      14.787 -20.004  18.330  1.00  0.00
ATOM     99  C   GLY A  25      15.622 -21.212  17.925  1.00  0.00
ATOM    100  O   GLY A  25      16.590 -21.564  18.599  1.00  0.00
ATOM    101  N   GLY A  26      15.256 -21.820  16.777  1.00  0.00
ATOM    102  CA  GLY A  26      15.999 -22.956  16.244  1.00  0.00
ATOM    103  C   GLY A  26      17.401 -22.544  15.814  1.00  0.00
ATOM    104  O   GLY A  26      18.372 -23.261  16.061  1.00  0.00
ATOM    105  N   GLY A  27      17.493 -21.391  15.135  1.00  0.00
ATOM    106  CA  GLY A  27      18.775 -20.867  14.682  1.00  0.00
ATOM    107  C   GLY A  27      19.668 -20.501  15.860  1.00  0.00
ATOM    108  O   GLY A  27      20.878 -20.725  15.828  1.00  0.00
ATOM    109  N   GLY A  28      19.054 -19.917  16.887  1.00  0.00
ATOM    110  CA  GLY A  28      19.782 -19.548  18.095  1.00  0.00
ATOM    111  C   GLY A  28      20.389 -20.772  18.768  1.00  0.00
ATOM    112  O   GLY A  28      21.515 -20.726  19.262  1.00  0.00
ATOM    113  N   GLY A  29      19.608 -21.895  18.673  1.00  0.00
ATOM    114  CA  GLY A  29      20.101 -23.162  19.200  1.00  0.00
ATOM    115  C   GLY A  29      21.312 -23.651  18.416  1.00  0.00
ATOM    116  O   GLY A  29      22.255 -24.198  18.989  1.00  0.00
ATOM    117  N   GLY A  30      21.379 -23.210  17.138  1.00  0.00
ATOM    118  CA  GLY A  30      22.447 -23.625  16.235  1.00  0.00
ATOM    119  C   GLY A  30      23.590 -22.618  16.235  1.00  0.00
ATOM    120  O   GLY A  30      24.760 -22.993  16.163  1.00  0.00
ATOM    121  N   GLY A  31      23.328 -21.334  16.342  1.00  0.00
ATOM    122  CA  GLY A  31      24.363 -20.316  16.214  1.00  0.00
ATOM    123  C   GLY A  31      24.423 -19.432  17.453  1.00  0.00
ATOM    124  O   GLY A  31      25.287 -19.608  18.312  1.00  0.00
ATOM    125  N   GLY A  32      24.627 -18.169  17.280  1.00  0.00
ATOM    126  CA  GLY A  32      24.554 -17.211  18.376  1.00  0.00
ATOM    127  C   GLY A  32      23.174 -16.572  18.458  1.00  0.00
ATOM    128  O   GLY A  32      22.578 -16.224  17.438  1.00  0.00
ATOM    129  N   GLY A  33      22.794 -16.189  19.642  1.00  0.00
ATOM    130  CA  GLY A  33      21.455 -15.658  19.865  1.00  0.00
ATOM    131  C   GLY A  33      21.235 -14.370  19.082  1.00  0.00
ATOM    132  O   GLY A  33      20.162 -14.149  18.521  1.00  0.00
ATOM    133  N   GLY A  34      22.224 -13.484  19.098  1.00  0.00
ATOM    134  CA  GLY A  34      22.103 -12.204  18.410  1.00  0.00
ATOM    135  C   GLY A  34      21.992 -12.398  16.903  1.00  0.00
ATOM    136  O   GLY A  34      21.213 -11.717  16.235  1.00  0.00
ATOM    137  N   GLY A  35      22.873 -13.222  16.341  1.00  0.00
ATOM    138  CA  GLY A  35      22.853 -13.508  14.912  1.00  0.00
ATOM    139  C   GLY A  35      21.519 -14.111  14.489  1.00  0.00
ATOM    140  O   GLY A  35      20.971 -13.759  13.445  1.00  0.00
ATOM    141  N   GLY A  36      21.026 -15.064  15.311  1.00  0.00
ATOM    142  CA  GLY A  36      19.751 -15.705  15.010  1.00  0.00
ATOM    143  C   GLY A  36      18.599 -14.713  15.108  1.00  0.00
ATOM    144  O   GLY A  36      17.679 -14.734  14.291  1.00  0.00
ATOM    145  N   GLY A  37      18.627 -13.857  16.131  1.00  0.00
ATOM    146  CA  GLY A  37      17.584 -12.851  16.290  1.00  0.00
ATOM    147  C   GLY A  37      17.558 -11.892  15.107  1.00  0.00
ATOM    148  O   GLY A  37      16.490 -11.523  14.618  1.00  0.00
ATOM    149  N   GLY A  38      18.731 -11.472  14.643  1.00  0.00
ATOM    150  CA  GLY A  38      18.847 -10.575  13.499  1.00  0.00
ATOM    151  C   GLY A  38      18.348 -11.241  12.223  1.00  0.00
ATOM    152  O   GLY A  38      17.657 -10.619  11.416  1.00  0.00
ATOM    153  N   GLY A  39      18.829 -12.483  11.981  1.00  0.00
ATOM    154  CA  GLY A  39      18.428 -13.228  10.794  1.00  0.00
ATOM    155  C   GLY A  39      16.924 -13.465  10.774  1.00  0.00
ATOM    156  O   GLY A  39      16.281 -13.346   9.731  1.00  0.00
ATOM    157  N   GLY A  40      16.382 -13.893  11.928  1.00  0.00
ATOM    158  CA  GLY A  40      14.948 -14.140  12.023  1.00  0.00
ATOM    159  C   GLY A  40      14.153 -12.859  11.802  1.00  0.00
ATOM    160  O   GLY A  40      13.105 -12.872  11.156  1.00  0.00
ATOM    161  N   GLY A  41      14.657 -11.753  12.334  1.00  0.00
ATOM    162  CA  GLY A  41      13.997 -10.467  12.148  1.00  0.00
ATOM    163  C   GLY A  41      13.933 -10.089  10.673  1.00  0.00
ATOM    164  O   GLY A  41      12.916  -9.590  10.194  1.00  0.00
ATOM    165  N   GLY A  42      15.078 -10.326   9.967  1.00  0.00
ATOM    166  CA  GLY A  42      15.153 -10.039   8.539  1.00  0.00
ATOM    167  C   GLY A  42      14.180 -10.906   7.751  1.00  0.00
ATOM    168  O   GLY A  42      13.509 -10.429   6.836  1.00  0.00
ATOM    169  N   GLY A  43      14.154 -12.205   8.081  1.00  0.00
ATOM    170  CA  GLY A  43      13.249 -13.129   7.408  1.00  0.00
ATOM    171  C   GLY A  43      11.794 -12.769   7.679  1.00  0.00
ATOM    172  O   GLY A  43      10.951 -12.834   6.783  1.00  0.00
ATOM    173  N   GLY A  44      11.508 -12.421   8.954  1.00  0.00
ATOM    174  CA  GLY A  44      10.152 -12.041   9.332  1.00  0.00
ATOM    175  C   GLY A  44       9.705 -10.787   8.591  1.00  0.00
ATOM    176  O   GLY A  44       8.560 -10.691   8.150  1.00  0.00
ATOM    177  N   GLY A  45      10.626  -9.814   8.473  1.00  0.00
ATOM    178  CA  GLY A  45      10.325  -8.588   7.743  1.00  0.00
ATOM    179  C   GLY A  45      10.009  -8.881   6.282  1.00  0.00
ATOM    180  O   GLY A  45       9.082  -8.308   5.710  1.00  0.00
ATOM    181  N   GLY A  46      10.844  -9.766   5.684  1.00  0.00
ATOM    182  CA  GLY A  46      10.643 -10.134   4.288  1.00  0.00
ATOM    183  C   GLY A  46       9.328 -10.879   4.099  1.00  0.00
ATOM    184  O   GLY A  46       8.600 -10.638   3.136  1.00  0.00
ATOM    185  N   GLY A  47       9.056 -11.825   5.036  1.00  0.00
ATOM    186  CA  GLY A  47       7.818 -12.592   4.962  1.00  0.00
ATOM    187  C   GLY A  47       6.603 -11.697   5.170  1.00  0.00
ATOM    188  O   GLY A  47       5.578 -11.863   4.509  1.00  0.00
ATOM    189  N   GLY A  48       6.727 -10.753   6.109  1.00  0.00
ATOM    190  CA  GLY A  48       5.646  -9.813   6.383  1.00  0.00
ATOM    191  C   GLY A  48       5.317  -8.978   5.153  1.00  0.00
ATOM    192  O   GLY A  48       4.149  -8.735   4.850  1.00  0.00
ATOM    193  N   GLY A  49       6.365  -8.502   4.491  1.00  0.00
ATOM    194  CA  GLY A  49       6.194  -7.725   3.269  1.00  0.00
ATOM    195  C   GLY A  49       5.505  -8.545   2.186  1.00  0.00
ATOM    196  O   GLY A  49       4.636  -8.044   1.473  1.00  0.00
ATOM    197  N   GLY A  50       5.952  -9.847   2.116  1.00  0.00
ATOM    198  CA  GLY A  50       5.364 -10.753   1.137  1.00  0.00
ATOM    199  C   GLY A  50       3.891 -11.004   1.434  1.00  0.00
ATOM    200  O   GLY A  50       3.062 -11.040   0.525  1.00  0.00
ATOM    201  N   GLY A  51       3.582 -11.207   2.741  1.00  0.00
ATOM    202  CA  GLY A  51       2.208 -11.463   3.157  1.00  0.00
ATOM    203  C   GLY A  51       1.315 -10.262   2.875  1.00  0.00
ATOM    204  O   GLY A  51       0.181 -10.413   2.420  1.00  0.00
ATOM    205  N   GLY A  52       1.823  -9.075   3.196  1.00  0.00
ATOM    206  CA  GLY A  52       1.076  -7.845   2.965  1.00  0.00
ATOM    207  C   GLY A  52       0.777  -7.652   1.483  1.00  0.00
ATOM    208  O   GLY A  52      -0.327  -7.256   1.109  1.00  0.00
ATOM    209  N   GLY A  53       1.813  -7.980   0.661  1.00  0.00
ATOM    210  CA  GLY A  53       1.648  -7.873  -0.783  1.00  0.00
ATOM    211  C   GLY A  53       0.632  -8.885  -1.298  1.00  0.00
ATOM    212  O   GLY A  53      -0.185  -8.572  -2.164  1.00  0.00
ATOM    213  N   GLY A  54       0.732 -10.144  -0.728  1.00  0.00
ATOM    214  CA  GLY A  54      -0.188 -11.200  -1.130  1.00  0.00
ATOM    215  C   GLY A  54      -1.624 -10.851  -0.760  1.00  0.00
ATOM    216  O   GLY A  54      -2.550 -11.083  -1.537  1.00  0.00
ATOM    217  N   GLY A  55      -1.812 -10.371   0.507  1.00  0.00
ATOM    218  CA  GLY A  55      -3.145  -9.987   0.958  1.00  0.00
ATOM    219  C   GLY A  55      -3.706  -8.849   0.115  1.00  0.00
ATOM    220  O   GLY A  55      -4.889  -8.841  -0.225  1.00  0.00
ATOM    221  N   GLY A  56      -2.824  -7.860  -0.163  1.00  0.00
ATOM    222  CA  GLY A  56      -3.241  -6.752  -1.014  1.00  0.00
ATOM    223  C   GLY A  56      -3.649  -7.242  -2.397  1.00  0.00
ATOM    224  O   GLY A  56      -4.631  -6.768  -2.969  1.00  0.00
ATOM    225  N   GLY A  57      -2.866  -8.218  -2.912  1.00  0.00
ATOM    226  CA  GLY A  57      -3.203  -8.827  -4.193  1.00  0.00
ATOM    227  C   GLY A  57      -4.544  -9.545  -4.126  1.00  0.00
ATOM    228  O   GLY A  57      -5.348  -9.469  -5.055  1.00  0.00
ATOM    229  N   GLY A  58      -4.788 -10.236  -3.009  1.00  0.00
ATOM    230  CA  GLY A  58      -6.066 -10.910  -2.814  1.00  0.00
ATOM    231  C   GLY A  58      -7.217  -9.914  -2.793  1.00  0.00
ATOM    232  O   GLY A  58      -8.281 -10.167  -3.359  1.00  0.00
ATOM    233  N   GLY A  59      -7.006  -8.781  -2.117  1.00  0.00
ATOM    234  CA  GLY A  59      -8.016  -7.731  -2.072  1.00  0.00
ATOM    235  C   GLY A  59      -8.312  -7.191  -3.466  1.00  0.00
ATOM    236  O   GLY A  59      -9.466  -6.939  -3.812  1.00  0.00
ATOM    237  N   GLY A  60      -7.227  -6.998  -4.232  1.00  0.00
ATOM    238  CA  GLY A  60      -7.367  -6.529  -5.606  1.00  0.00
ATOM    239  C   GLY A  60      -8.186  -7.505  -6.440  1.00  0.00
ATOM    240  O   GLY A  60      -9.023  -7.097  -7.245  1.00  0.00
ATOM    241  N   GLY A  61      -7.934  -8.797  -6.218  1.00  0.00
ATOM    242  CA  GLY A  61      -8.668  -9.838  -6.928  1.00  0.00
ATOM    243  C   GLY A  61     -10.152  -9.794  -6.589  1.00  0.00
ATOM    244  O   GLY A  61     -11.003  -9.941  -7.467  1.00  0.00
ATOM    245  N   GLY A  62     -10.444  -9.662  -5.269  1.00  0.00
ATOM    246  CA  GLY A  62     -11.834  -9.583  -4.838  1.00  0.00
ATOM    247  C   GLY A  62     -12.517  -8.344  -5.403  1.00  0.00
ATOM    248  O   GLY A  62     -13.667  -8.400  -5.836  1.00  0.00
ATOM    249  N   GLY A  63     -11.830  -7.223  -5.392  1.00  0.00
ATOM    250  CA  GLY A  63     -12.400  -5.982  -5.903  1.00  0.00
ATOM    251  C   GLY A  63     -12.628  -6.059  -7.407  1.00  0.00
ATOM    252  O   GLY A  63     -13.633  -5.563  -7.918  1.00  0.00
ATOM    253  N   GLY A  64     -11.683  -6.638  -8.108  1.00  0.00
ATOM    254  CA  GLY A  64     -11.799  -6.791  -9.554  1.00  0.00
ATOM    255  C   GLY A  64     -12.966  -7.700  -9.919  1.00  0.00
ATOM    256  O   GLY A  64     -13.666  -7.462 -10.903  1.00  0.00
ATOM    257  N   GLY A  65     -13.159  -8.741  -9.128  1.00  0.00
ATOM    258  CA  GLY A  65     -14.287  -9.632  -9.374  1.00  0.00
ATOM    259  C   GLY A  65     -15.602  -8.981  -8.964  1.00  0.00
ATOM    260  O   GLY A  65     -16.592  -9.049  -9.693  1.00  0.00
ATOM    261  N   ALA B  66      16.390   5.002  35.022  1.00  1.00
ATOM    262  CA  ALA B  66      14.938   5.079  35.129  1.00  1.00
ATOM    263  C   ALA B  66      14.261   4.350  33.975  1.00  1.00
ATOM    264  O   ALA B  66      14.732   4.396  32.838  1.00  1.00
ATOM    265  N   ASP B  67      13.109   3.696  34.223  1.00  1.00
ATOM    266  CA  ASP B  67      12.397   3.039  33.133  1.00  1.00
ATOM    267  C   ASP B  67      12.056   4.026  32.024  1.00  1.00
ATOM    268  O   ASP B  67      11.677   5.166  32.290  1.00  1.00
ATOM    269  N   THR B  68      11.788   3.424  30.809  1.00  1.00
ATOM    270  CA  THR B  68      11.439   4.220  29.638  1.00  1.00
ATOM    271  C   THR B  68      10.451   3.481  28.745  1.00  1.00
ATOM    272  O   THR B  68      10.475   2.253  28.658  1.00  1.00
ATOM    273  N   ILE B  69       9.734   4.197  27.970  1.00  1.00
ATOM    274  CA  ILE B  69       8.848   3.788  26.887  1.00  1.00
ATOM    275  C   ILE B  69       8.955   4.736  25.699  1.00  1.00
ATOM    276  O   ILE B  69       9.040   5.952  25.869  1.00  1.00
ATOM    277  N   CYS B  70       9.151   4.224  24.531  1.00  1.00
ATOM    278  CA  CYS B  70       9.272   4.984  23.293  1.00  1.00
ATOM    279  C   CYS B  70       8.185   4.595  22.299  1.00  1.00
ATOM    280  O   CYS B  70       7.838   3.421  22.173  1.00  1.00
ATOM    281  N   ILE B  71       7.600   5.670  21.594  1.00  1.00
ATOM    282  CA  ILE B  71       6.670   5.461  20.491  1.00  1.00
ATOM    283  C   ILE B  71       7.394   5.466  19.151  1.00  1.00
ATOM    284  O   ILE B  71       8.167   6.378  18.855  1.00  1.00
ATOM    285  N   GLY B  72       7.358   4.392  18.416  1.00  1.00
ATOM    286  CA  GLY B  72       8.110   4.304  17.170  1.00  1.00
ATOM    287  C   GLY B  72       7.216   3.863  16.018  1.00  1.00
ATOM    288  O   GLY B  72       6.047   3.533  16.218  1.00  1.00
ATOM    289  N   TYR B  73       7.897   3.319  14.957  1.00  1.00
ATOM    290  CA  TYR B  73       7.286   2.787  13.745  1.00  1.00
ATOM    291  C   TYR B  73       8.097   1.626  13.183  1.00  1.00
ATOM    292  O   TYR B  73       9.322   1.595  13.307  1.00  1.00
ATOM    293  N   HIS B  74       7.433   0.768  12.364  1.00  1.00
ATOM    294  CA  HIS B  74       8.050  -0.390  11.728  1.00  1.00
ATOM    295  C   HIS B  74       9.089   0.036  10.698  1.00  1.00
ATOM    296  O   HIS B  74       8.902   1.022   9.984  1.00  1.00
ATOM    297  N   ALA B  75      10.093  -0.789  10.526  1.00  1.00
ATOM    298  CA  ALA B  75      11.101  -0.812   9.473  1.00  1.00
ATOM    299  C   ALA B  75      11.476  -2.240   9.100  1.00  1.00
ATOM    300  O   ALA B  75      11.479  -3.133   9.947  1.00  1.00
ATOM    301  N   ASN B  76      11.781  -2.502   7.897  1.00  1.00
ATOM    302  CA  ASN B  76      12.153  -3.833   7.431  1.00  1.00
ATOM    303  C   ASN B  76      13.256  -3.761   6.383  1.00  1.00
ATOM    304  O   ASN B  76      13.528  -2.697   5.826  1.00  1.00
ATOM    305  N   ASN B  77      13.501  -4.803   5.689  1.00  1.00
ATOM    306  CA  ASN B  77      14.536  -4.939   4.672  1.00  1.00
ATOM    307  C   ASN B  77      13.970  -4.711   3.276  1.00  1.00
ATOM    308  O   ASN B  77      14.717  -4.526   2.315  1.00  1.00
ATOM    309  N   SER B  78      12.823  -4.182   3.128  1.00  1.00
ATOM    310  CA  SER B  78      12.235  -3.854   1.835  1.00  1.00
ATOM    311  C   SER B  78      13.058  -2.799   1.107  1.00  1.00
ATOM    312  O   SER B  78      13.465  -1.799   1.698  1.00  1.00
ATOM    313  N   THR B  79      13.180  -3.000  -0.242  1.00  1.00
ATOM    314  CA  THR B  79      13.906  -2.046  -1.071  1.00  1.00
ATOM    315  C   THR B  79      13.010  -1.467  -2.158  1.00  1.00
ATOM    316  O   THR B  79      13.297  -0.406  -2.712  1.00  1.00
ATOM    317  N   ASP B  80      11.680  -1.809  -2.052  1.00  1.00
ATOM    318  CA  ASP B  80      10.681  -1.240  -2.949  1.00  1.00
ATOM    319  C   ASP B  80      10.580   0.270  -2.776  1.00  1.00
ATOM    320  O   ASP B  80      10.620   0.780  -1.656  1.00  1.00
ATOM    321  N   THR B  81      10.396   0.960  -3.917  1.00  1.00
ATOM    322  CA  THR B  81      10.243   2.410  -3.901  1.00  1.00
ATOM    323  C   THR B  81       8.969   2.837  -4.619  1.00  1.00
ATOM    324  O   THR B  81       8.560   2.216  -5.599  1.00  1.00
ATOM    325  N   VAL B  82       8.460   3.933  -4.231  1.00  1.00
ATOM    326  CA  VAL B  82       7.327   4.628  -4.829  1.00  1.00
ATOM    327  C   VAL B  82       7.643   6.101  -5.059  1.00  1.00
ATOM    328  O   VAL B  82       8.406   6.706  -4.306  1.00  1.00
ATOM    329  N   ASP B  83       6.932   6.746  -5.883  1.00  1.00
ATOM    330  CA  ASP B  83       6.982   8.190  -6.078  1.00  1.00
ATOM    331  C   ASP B  83       5.742   8.866  -5.508  1.00  1.00
ATOM    332  O   ASP B  83       4.649   8.300  -5.529  1.00  1.00
ATOM    333  N   THR B  84       5.956  10.074  -5.032  1.00  1.00
ATOM    334  CA  THR B  84       4.879  10.971  -4.630  1.00  1.00
ATOM    335  C   THR B  84       4.898  12.256  -5.448  1.00  1.00
ATOM    336  O   THR B  84       5.948  12.680  -5.931  1.00  1.00
ATOM    337  N   VAL B  85       4.133  13.181  -5.251  1.00  1.00
ATOM    338  CA  VAL B  85       4.193  14.484  -5.901  1.00  1.00
ATOM    339  C   VAL B  85       5.372  15.301  -5.388  1.00  1.00
ATOM    340  O   VAL B  85       6.044  15.989  -6.156  1.00  1.00
ATOM    341  N   LEU B  86       5.779  15.190  -4.249  1.00  1.00
ATOM    342  CA  LEU B  86       6.870  15.947  -3.646  1.00  1.00
ATOM    343  C   LEU B  86       8.166  15.143  -3.648  1.00  1.00
ATOM    344  O   LEU B  86       9.253  15.701  -3.804  1.00  1.00
ATOM    345  N   GLU B  87       8.300  14.021  -3.948  1.00  1.00
ATOM    346  CA  GLU B  87       9.398  13.098  -3.686  1.00  1.00
ATOM    347  C   GLU B  87       9.397  11.945  -4.681  1.00  1.00
ATOM    348  O   GLU B  87       8.363  11.322  -4.923  1.00  1.00
ATOM    349  N   LYS B  88      10.565  11.671  -5.259  1.00  1.00
ATOM    350  CA  LYS B  88      10.761  10.495  -6.098  1.00  1.00
ATOM    351  C   LYS B  88      11.631   9.458  -5.400  1.00  1.00
ATOM    352  O   LYS B  88      12.676   9.788  -4.838  1.00  1.00
ATOM    353  N   ASN B  89      11.230   8.127  -5.651  1.00  1.00
ATOM    354  CA  ASN B  89      12.158   7.096  -5.203  1.00  1.00
ATOM    355  C   ASN B  89      12.182   6.999  -3.683  1.00  1.00
ATOM    356  O   ASN B  89      13.246   7.041  -3.066  1.00  1.00
ATOM    357  N   VAL B  90      11.035   7.089  -3.001  1.00  1.00
ATOM    358  CA  VAL B  90      10.835   6.805  -1.585  1.00  1.00
ATOM    359  C   VAL B  90      10.797   5.305  -1.324  1.00  1.00
ATOM    360  O   VAL B  90      10.003   4.580  -1.924  1.00  1.00
ATOM    361  N   THR B  91      11.845   4.820  -0.521  1.00  1.00
ATOM    362  CA  THR B  91      11.771   3.427  -0.096  1.00  1.00
ATOM    363  C   THR B  91      10.723   3.238   0.993  1.00  1.00
ATOM    364  O   THR B  91      10.710   3.963   1.988  1.00  1.00
ATOM    365  N   VAL B  92       9.852   2.287   0.835  1.00  1.00
ATOM    366  CA  VAL B  92       8.735   2.055   1.743  1.00  1.00
ATOM    367  C   VAL B  92       8.721   0.616   2.244  1.00  1.00
ATOM    368  O   VAL B  92       9.082  -0.308   1.515  1.00  1.00
ATOM    369  N   THR B  93       8.129   0.379   3.423  1.00  1.00
ATOM    370  CA  THR B  93       8.045  -0.943   4.032  1.00  1.00
ATOM    371  C   THR B  93       7.089  -1.845   3.261  1.00  1.00
ATOM    372  O   THR B  93       7.353  -3.033   3.079  1.00  1.00
ATOM    373  N   HIS B  94       6.087  -1.518   2.751  1.00  1.00
ATOM    374  CA  HIS B  94       5.068  -2.273   2.031  1.00  1.00
ATOM    375  C   HIS B  94       4.490  -1.459   0.881  1.00  1.00
ATOM    376  O   HIS B  94       4.355  -0.239   0.977  1.00  1.00
ATOM    377  N   SER B  95       4.266  -2.169  -0.245  1.00  1.00
ATOM    378  CA  SER B  95       3.696  -1.596  -1.458  1.00  1.00
ATOM    379  C   SER B  95       3.149  -2.681  -2.376  1.00  1.00
ATOM    380  O   SER B  95       3.565  -3.838  -2.302  1.00  1.00
ATOM    381  N   VAL B  96       2.418  -2.329  -3.374  1.00  1.00
ATOM    382  CA  VAL B  96       1.760  -3.197  -4.343  1.00  1.00
ATOM    383  C   VAL B  96       1.917  -2.660  -5.759  1.00  1.00
ATOM    384  O   VAL B  96       1.788  -1.459  -5.996  1.00  1.00
ATOM    385  N   ASN B  97       2.323  -3.593  -6.735  1.00  1.00
ATOM    386  CA  ASN B  97       2.336  -3.171  -8.131  1.00  1.00
ATOM    387  C   ASN B  97       0.937  -3.215  -8.732  1.00  1.00
ATOM    388  O   ASN B  97       0.229  -4.214  -8.609  1.00  1.00
ATOM    389  N   LEU B  98       0.513  -2.103  -9.391  1.00  1.00
ATOM    390  CA  LEU B  98      -0.804  -2.009 -10.009  1.00  1.00
ATOM    391  C   LEU B  98      -0.712  -2.135 -11.526  1.00  1.00
ATOM    392  O   LEU B  98      -1.687  -2.485 -12.190  1.00  1.00
ATOM    393  N   LEU B  99       0.374  -2.270 -12.079  1.00  1.00
ATOM    394  CA  LEU B  99       0.672  -2.353 -13.504  1.00  1.00
ATOM    395  C   LEU B  99       1.216  -3.729 -13.875  1.00  1.00
ATOM    396  O   LEU B  99       2.203  -4.191 -13.302  1.00  1.00
ATOM    397  N   GLU B 100       0.324  -4.468 -14.674  1.00  1.00
ATOM    398  CA  GLU B 100       0.717  -5.775 -15.188  1.00  1.00
ATOM    399  C   GLU B 100       1.572  -5.639 -16.441  1.00  1.00
ATOM    400  O   GLU B 100       1.246  -4.872 -17.347  1.00  1.00
ATOM    401  N   ASP B 101       2.739  -6.294 -16.443  1.00  1.00
ATOM    402  CA  ASP B 101       3.652  -6.212 -17.577  1.00  1.00
ATOM    403  C   ASP B 101       4.078  -7.598 -18.043  1.00  1.00
ATOM    404  O   ASP B 101       4.494  -7.777 -19.188  1.00  1.00
ATOM    405  N   SER B 102       3.498  -8.603 -17.520  1.00  1.00
ATOM    406  CA  SER B 102       3.738 -10.015 -17.794  1.00  1.00
ATOM    407  C   SER B 102       2.572 -10.633 -18.555  1.00  1.00
ATOM    408  O   SER B 102       1.409 -10.398 -18.226  1.00  1.00
ATOM    409  N   HIS B 103       2.854 -11.250 -19.650  1.00  1.00
ATOM    410  CA  HIS B 103       1.959 -12.097 -20.430  1.00  1.00
ATOM    411  C   HIS B 103       2.578 -13.466 -20.684  1.00  1.00
ATOM    412  O   HIS B 103       3.780 -13.579 -20.922  1.00  1.00
ATOM    413  N   ASN B 104       2.003 -14.441 -20.915  1.00  1.00
ATOM    414  CA  ASN B 104       2.460 -15.810 -21.128  1.00  1.00
ATOM    415  C   ASN B 104       2.907 -16.024 -22.568  1.00  1.00
ATOM    416  O   ASN B 104       3.617 -16.982 -22.871  1.00  1.00
ATOM    417  N   GLY B 105       3.001 -15.228 -23.416  1.00  1.00
ATOM    418  CA  GLY B 105       3.553 -15.285 -24.764  1.00  1.00
ATOM    419  C   GLY B 105       2.860 -16.355 -25.598  1.00  1.00
ATOM    420  O   GLY B 105       3.471 -16.962 -26.478  1.00  1.00
ATOM    421  N   LYS B 106       1.641 -16.699 -25.400  1.00  1.00
ATOM    422  CA  LYS B 106       0.883 -17.738 -26.086  1.00  1.00
ATOM    423  C   LYS B 106      -0.491 -17.232 -26.506  1.00  1.00
ATOM    424  O   LYS B 106      -1.111 -16.436 -25.802  1.00  1.00
ATOM    425  N   LEU B 107      -0.991 -17.729 -27.702  1.00  1.00
ATOM    426  CA  LEU B 107      -2.421 -17.623 -27.966  1.00  1.00
ATOM    427  C   LEU B 107      -3.197 -18.722 -27.247  1.00  1.00
ATOM    428  O   LEU B 107      -2.827 -19.895 -27.303  1.00  1.00
ATOM    429  N   CYS B 108      -4.192 -18.387 -26.529  1.00  1.00
ATOM    430  CA  CYS B 108      -4.929 -19.310 -25.675  1.00  1.00
ATOM    431  C   CYS B 108      -6.409 -19.333 -26.037  1.00  1.00
ATOM    432  O   CYS B 108      -6.973 -18.318 -26.445  1.00  1.00
ATOM    433  N   ARG B 109      -7.125 -20.406 -25.581  1.00  1.00
ATOM    434  CA  ARG B 109      -8.581 -20.336 -25.612  1.00  1.00
ATOM    435  C   ARG B 109      -9.103 -19.278 -24.647  1.00  1.00
ATOM    436  O   ARG B 109      -8.595 -19.135 -23.535  1.00  1.00
ATOM    437  N   LEU B 110     -10.255 -18.687 -25.055  1.00  1.00
ATOM    438  CA  LEU B 110     -10.979 -17.775 -24.179  1.00  1.00
ATOM    439  C   LEU B 110     -12.223 -18.439 -23.598  1.00  1.00
ATOM    440  O   LEU B 110     -13.105 -18.879 -24.335  1.00  1.00
ATOM    441  N   LYS B 111     -12.292 -18.559 -22.227  1.00  1.00
ATOM    442  CA  LYS B 111     -13.526 -19.137 -21.708  1.00  1.00
ATOM    443  C   LYS B 111     -13.756 -20.536 -22.266  1.00  1.00
ATOM    444  O   LYS B 111     -14.896 -20.958 -22.458  1.00  1.00
ATOM    445  N   GLY B 112     -12.639 -21.248 -22.771  1.00  1.00
ATOM    446  CA  GLY B 112     -12.700 -22.650 -23.164  1.00  1.00
ATOM    447  C   GLY B 112     -12.809 -22.794 -24.677  1.00  1.00
ATOM    448  O   GLY B 112     -12.521 -23.855 -25.231  1.00  1.00
ATOM    449  N   ILE B 113     -12.997 -21.852 -25.422  1.00  1.00
ATOM    450  CA  ILE B 113     -13.150 -21.831 -26.872  1.00  1.00
ATOM    451  C   ILE B 113     -11.872 -21.357 -27.553  1.00  1.00
ATOM    452  O   ILE B 113     -11.321 -20.314 -27.203  1.00  1.00
ATOM    453  N   ALA B 114     -11.376 -22.200 -28.541  1.00  1.00
ATOM    454  CA  ALA B 114     -10.185 -21.838 -29.300  1.00  1.00
ATOM    455  C   ALA B 114     -10.510 -20.815 -30.380  1.00  1.00
ATOM    456  O   ALA B 114     -11.520 -20.931 -31.075  1.00  1.00
ATOM    457  N   PRO B 115      -9.568 -19.879 -30.626  1.00  1.00
ATOM    458  CA  PRO B 115      -9.720 -18.937 -31.728  1.00  1.00
ATOM    459  C   PRO B 115      -9.727 -19.657 -33.071  1.00  1.00
ATOM    460  O   PRO B 115      -8.956 -20.592 -33.289  1.00  1.00
ATOM    461  N   SER B 116     -17.484 -22.001 -35.090  1.00  1.00
ATOM    462  CA  SER B 116     -17.416 -21.295 -33.816  1.00  1.00
ATOM    463  C   SER B 116     -15.975 -20.977 -33.439  1.00  1.00
ATOM    464  O   SER B 116     -15.078 -21.799 -33.628  1.00  1.00
ATOM    465  N   TRP B 117     -15.812 -19.818 -32.889  1.00  1.00
ATOM    466  CA  TRP B 117     -14.524 -19.363 -32.380  1.00  1.00
ATOM    467  C   TRP B 117     -14.696 -18.211 -31.398  1.00  1.00
ATOM    468  O   TRP B 117     -15.580 -17.370 -31.560  1.00  1.00
ATOM    469  N   SER B 118     -13.648 -17.969 -30.575  1.00  1.00
ATOM    470  CA  SER B 118     -13.689 -16.934 -29.549  1.00  1.00
ATOM    471  C   SER B 118     -13.027 -15.651 -30.034  1.00  1.00
ATOM    472  O   SER B 118     -13.334 -14.562 -29.551  1.00  1.00
ATOM    473  N   TYR B 119     -12.500 -15.550 -30.988  1.00  1.00
ATOM    474  CA  TYR B 119     -11.768 -14.504 -31.691  1.00  1.00
ATOM    475  C   TYR B 119     -11.177 -15.026 -32.995  1.00  1.00
ATOM    476  O   TYR B 119     -10.806 -16.196 -33.094  1.00  1.00
ATOM    477  N   ILE B 120     -10.867 -14.085 -33.904  1.00  1.00
ATOM    478  CA  ILE B 120     -10.095 -14.376 -35.106  1.00  1.00
ATOM    479  C   ILE B 120      -8.772 -13.621 -35.107  1.00  1.00
ATOM    480  O   ILE B 120      -8.712 -12.454 -34.720  1.00  1.00
ATOM    481  N   SER B 121     -16.913  -9.004 -36.643  1.00  1.00
ATOM    482  CA  SER B 121     -16.192  -9.088 -35.379  1.00  1.00
ATOM    483  C   SER B 121     -17.124  -9.473 -34.237  1.00  1.00
ATOM    484  O   SER B 121     -16.685 -10.003 -33.217  1.00  1.00
ATOM    485  N   SER B 122     -18.335  -9.439 -34.368  1.00  1.00
ATOM    486  CA  SER B 122     -19.344  -9.777 -33.372  1.00  1.00
ATOM    487  C   SER B 122     -20.087 -11.052 -33.750  1.00  1.00
ATOM    488  O   SER B 122     -20.808 -11.627 -32.935  1.00  1.00
ATOM    489  N   VAL B 123     -19.540 -11.849 -34.523  1.00  1.00
ATOM    490  CA  VAL B 123     -19.937 -13.212 -34.855  1.00  1.00
ATOM    491  C   VAL B 123     -19.133 -14.230 -34.057  1.00  1.00
ATOM    492  O   VAL B 123     -17.904 -14.259 -34.128  1.00  1.00
ATOM    493  N   SER B 124     -19.851 -15.112 -33.302  1.00  1.00
ATOM    494  CA  SER B 124     -19.196 -16.123 -32.479  1.00  1.00
ATOM    495  C   SER B 124     -19.281 -17.499 -33.126  1.00  1.00
ATOM    496  O   SER B 124     -18.411 -18.346 -32.923  1.00  1.00
ATOM    497  N   SER B 125     -20.102 -17.922 -33.731  1.00  1.00
ATOM    498  CA  SER B 125     -20.179 -19.154 -34.506  1.00  1.00
ATOM    499  C   SER B 125     -20.857 -18.918 -35.850  1.00  1.00
ATOM    500  O   SER B 125     -21.768 -18.098 -35.960  1.00  1.00
ATOM    501  N   SER B 126     -24.545 -16.334 -35.818  1.00  1.00
ATOM    502  CA  SER B 126     -24.706 -16.323 -34.369  1.00  1.00
ATOM    503  C   SER B 126     -23.867 -15.223 -33.730  1.00  1.00
ATOM    504  O   SER B 126     -22.673 -15.101 -34.006  1.00  1.00
ATOM    505  N   ARG B 127     -24.544 -14.212 -33.225  1.00  1.00
ATOM    506  CA  ARG B 127     -23.865 -13.047 -32.671  1.00  1.00
ATOM    507  C   ARG B 127     -23.434 -13.294 -31.231  1.00  1.00
ATOM    508  O   ARG B 127     -24.169 -13.893 -30.447  1.00  1.00
ATOM    509  N   GLY B 128     -22.309 -12.671 -30.883  1.00  1.00
ATOM    510  CA  GLY B 128     -21.736 -12.679 -29.543  1.00  1.00
ATOM    511  C   GLY B 128     -20.877 -11.445 -29.303  1.00  1.00
ATOM    512  O   GLY B 128     -20.104 -11.037 -30.169  1.00  1.00
ATOM    513  N   PHE B 129     -20.996 -10.830 -28.160  1.00  1.00
ATOM    514  CA  PHE B 129     -20.167  -9.680 -27.819  1.00  1.00
ATOM    515  C   PHE B 129     -18.805 -10.118 -27.297  1.00  1.00
ATOM    516  O   PHE B 129     -18.712 -10.988 -26.431  1.00  1.00
ATOM    517  N   GLY B 130     -17.750  -9.159 -27.763  1.00  1.00
ATOM    518  CA  GLY B 130     -16.454  -9.381 -27.132  1.00  1.00
ATOM    519  C   GLY B 130     -15.515 -10.145 -28.057  1.00  1.00
ATOM    520  O   GLY B 130     -14.310 -10.212 -27.816  1.00  1.00
ATOM    521  N   SER B 131     -16.010 -10.667 -29.173  1.00  1.00
ATOM    522  CA  SER B 131     -15.129 -11.187 -30.212  1.00  1.00
ATOM    523  C   SER B 131     -14.461 -10.056 -30.984  1.00  1.00
ATOM    524  O   SER B 131     -15.073  -9.018 -31.237  1.00  1.00
ATOM    525  N   GLY B 132     -13.566 -10.431 -31.872  1.00  1.00
ATOM    526  CA  GLY B 132     -12.778  -9.461 -32.623  1.00  1.00
ATOM    527  C   GLY B 132     -11.793 -10.154 -33.556  1.00  1.00
ATOM    528  O   GLY B 132     -11.459 -11.323 -33.363  1.00  1.00
ATOM    529  N   ILE B 133     -11.181  -9.418 -34.407  1.00  1.00
ATOM    530  CA  ILE B 133     -10.055  -9.854 -35.225  1.00  1.00
ATOM    531  C   ILE B 133      -8.764  -9.169 -34.797  1.00  1.00
ATOM    532  O   ILE B 133      -8.730  -7.954 -34.603  1.00  1.00
ATOM    533  N   ILE B 134      -7.771  -9.967 -34.523  1.00  1.00
ATOM    534  CA  ILE B 134      -6.443  -9.496 -34.148  1.00  1.00
ATOM    535  C   ILE B 134      -5.380 -10.027 -35.102  1.00  1.00
ATOM    536  O   ILE B 134      -5.477 -11.153 -35.590  1.00  1.00
ATOM    537  N   THR B 135      -4.346  -9.361 -35.289  1.00  1.00
ATOM    538  CA  THR B 135      -3.122  -9.819 -35.935  1.00  1.00
ATOM    539  C   THR B 135      -2.044 -10.140 -34.907  1.00  1.00
ATOM    540  O   THR B 135      -1.743  -9.326 -34.034  1.00  1.00
ATOM    541  N   SER B 136      -1.450 -11.407 -35.109  1.00  1.00
ATOM    542  CA  SER B 136      -0.549 -11.848 -34.052  1.00  1.00
ATOM    543  C   SER B 136       0.555 -12.740 -34.605  1.00  1.00
ATOM    544  O   SER B 136       0.322 -13.547 -35.505  1.00  1.00
ATOM    545  N   ASN B 137       1.721 -12.667 -33.948  1.00  1.00
ATOM    546  CA  ASN B 137       2.824 -13.539 -34.335  1.00  1.00
ATOM    547  C   ASN B 137       3.033 -14.650 -33.313  1.00  1.00
ATOM    548  O   ASN B 137       3.746 -15.619 -33.573  1.00  1.00
ATOM    549  N   ALA B 138       2.325 -14.726 -32.336  1.00  1.00
ATOM    550  CA  ALA B 138       2.312 -15.733 -31.282  1.00  1.00
ATOM    551  C   ALA B 138       1.846 -17.082 -31.814  1.00  1.00
ATOM    552  O   ALA B 138       0.926 -17.155 -32.628  1.00  1.00
ATOM    553  N   SER B 139       2.174 -18.174 -31.029  1.00  1.00
ATOM    554  CA  SER B 139       1.724 -19.513 -31.387  1.00  1.00
ATOM    555  C   SER B 139       0.586 -19.972 -30.484  1.00  1.00
ATOM    556  O   SER B 139       0.616 -19.755 -29.273  1.00  1.00
ATOM    557  N   MET B 140      -0.319 -20.818 -31.070  1.00  1.00
ATOM    558  CA  MET B 140      -1.383 -21.387 -30.251  1.00  1.00
ATOM    559  C   MET B 140      -0.850 -22.488 -29.343  1.00  1.00
ATOM    560  O   MET B 140      -0.116 -23.370 -29.787  1.00  1.00
ATOM    561  N   HIS B 141      -1.196 -22.467 -28.120  1.00  1.00
ATOM    562  CA  HIS B 141      -0.914 -23.484 -27.114  1.00  1.00
ATOM    563  C   HIS B 141      -2.198 -24.005 -26.482  1.00  1.00
ATOM    564  O   HIS B 141      -3.156 -23.256 -26.292  1.00  1.00
ATOM    565  N   GLU B 142      -2.175 -25.180 -25.920  1.00  1.00
ATOM    566  CA  GLU B 142      -3.311 -25.665 -25.145  1.00  1.00
ATOM    567  C   GLU B 142      -3.407 -24.951 -23.803  1.00  1.00
ATOM    568  O   GLU B 142      -2.582 -25.166 -22.915  1.00  1.00
ATOM    569  N   CYS B 143      -3.877 -23.818 -23.818  1.00  1.00
ATOM    570  CA  CYS B 143      -4.079 -22.938 -22.673  1.00  1.00
ATOM    571  C   CYS B 143      -5.440 -22.258 -22.735  1.00  1.00
ATOM    572  O   CYS B 143      -5.934 -21.933 -23.815  1.00  1.00
ATOM    573  N   ASN B 144      -5.938 -21.771 -21.710  1.00  1.00
ATOM    574  CA  ASN B 144      -7.170 -21.013 -21.525  1.00  1.00
ATOM    575  C   ASN B 144      -6.922 -19.746 -20.718  1.00  1.00
ATOM    576  O   ASN B 144      -6.261 -19.779 -19.680  1.00  1.00
ATOM    577  N   THR B 145      -7.608 -18.642 -21.219  1.00  1.00
ATOM    578  CA  THR B 145      -7.414 -17.350 -20.573  1.00  1.00
ATOM    579  C   THR B 145      -8.698 -16.530 -20.582  1.00  1.00
ATOM    580  O   THR B 145      -9.506 -16.636 -21.505  1.00  1.00
ATOM    581  N   LYS B 146      -8.785 -15.537 -19.800  1.00  1.00
ATOM    582  CA  LYS B 146      -9.870 -14.565 -19.747  1.00  1.00
ATOM    583  C   LYS B 146      -9.503 -13.288 -20.492  1.00  1.00
ATOM    584  O   LYS B 146     -10.375 -12.574 -20.987  1.00  1.00
ATOM    585  N   CYS B 147      -8.285 -13.212 -20.891  1.00  1.00
ATOM    586  CA  CYS B 147      -7.657 -12.037 -21.484  1.00  1.00
ATOM    587  C   CYS B 147      -6.572 -12.434 -22.476  1.00  1.00
ATOM    588  O   CYS B 147      -5.717 -13.268 -22.176  1.00  1.00
ATOM    589  N   GLN B 148      -6.737 -12.042 -23.716  1.00  1.00
ATOM    590  CA  GLN B 148      -5.810 -12.328 -24.805  1.00  1.00
ATOM    591  C   GLN B 148      -5.417 -11.054 -25.542  1.00  1.00
ATOM    592  O   GLN B 148      -6.261 -10.202 -25.822  1.00  1.00
ATOM    593  N   THR B 149      -4.158 -10.773 -25.573  1.00  1.00
ATOM    594  CA  THR B 149      -3.553  -9.755 -26.424  1.00  1.00
ATOM    595  C   THR B 149      -2.824 -10.386 -27.604  1.00  1.00
ATOM    596  O   THR B 149      -2.226 -11.455 -27.477  1.00  1.00
ATOM    597  N   PRO B 150      -2.382  -9.642 -28.567  1.00  1.00
ATOM    598  CA  PRO B 150      -1.649 -10.155 -29.718  1.00  1.00
ATOM    599  C   PRO B 150      -0.252 -10.615 -29.322  1.00  1.00
ATOM    600  O   PRO B 150       0.273 -11.584 -29.872  1.00  1.00
ATOM    601  N   LEU B 151       0.241 -10.392 -28.258  1.00  1.00
ATOM    602  CA  LEU B 151       1.567 -10.757 -27.774  1.00  1.00
ATOM    603  C   LEU B 151       1.505 -11.977 -26.861  1.00  1.00
ATOM    604  O   LEU B 151       2.441 -12.775 -26.811  1.00  1.00
ATOM    605  N   GLY B 152       0.343 -12.264 -26.293  1.00  1.00
ATOM    606  CA  GLY B 152       0.209 -13.302 -25.278  1.00  1.00
ATOM    607  C   GLY B 152      -1.019 -13.066 -24.407  1.00  1.00
ATOM    608  O   GLY B 152      -1.459 -11.930 -24.233  1.00  1.00
ATOM    609  N   ALA B 153      -1.393 -14.113 -23.614  1.00  1.00
ATOM    610  CA  ALA B 153      -2.510 -14.002 -22.684  1.00  1.00
ATOM    611  C   ALA B 153      -2.060 -13.421 -21.350  1.00  1.00
ATOM    612  O   ALA B 153      -0.979 -13.742 -20.855  1.00  1.00
ATOM    613  N   ILE B 154      -3.027 -12.731 -20.701  1.00  1.00
ATOM    614  CA  ILE B 154      -2.807 -12.149 -19.383  1.00  1.00
ATOM    615  C   ILE B 154      -3.653 -12.846 -18.325  1.00  1.00
ATOM    616  O   ILE B 154      -4.855 -13.040 -18.506  1.00  1.00
ATOM    617  N   ASN B 155      -3.071 -13.345 -17.331  1.00  1.00
ATOM    618  CA  ASN B 155      -3.720 -13.899 -16.149  1.00  1.00
ATOM    619  C   ASN B 155      -3.356 -13.109 -14.899  1.00  1.00
ATOM    620  O   ASN B 155      -2.193 -13.064 -14.497  1.00  1.00
ATOM    621  N   SER B 156      -4.274 -11.973 -14.690  1.00  1.00
ATOM    622  CA  SER B 156      -3.880 -10.987 -13.692  1.00  1.00
ATOM    623  C   SER B 156      -5.098 -10.326 -13.059  1.00  1.00
ATOM    624  O   SER B 156      -6.126 -10.145 -13.711  1.00  1.00
ATOM    625  N   SER B 157      -4.964  -9.935 -11.767  1.00  1.00
ATOM    626  CA  SER B 157      -6.008  -9.185 -11.079  1.00  1.00
ATOM    627  C   SER B 157      -5.646  -7.709 -10.972  1.00  1.00
ATOM    628  O   SER B 157      -6.512  -6.862 -10.757  1.00  1.00
ATOM    629  N   LEU B 158      -4.465  -7.375 -11.418  1.00  1.00
ATOM    630  CA  LEU B 158      -4.054  -5.978 -11.490  1.00  1.00
ATOM    631  C   LEU B 158      -5.006  -5.168 -12.363  1.00  1.00
ATOM    632  O   LEU B 158      -5.366  -5.588 -13.462  1.00  1.00
ATOM    633  N   PRO B 159      -5.169  -3.885 -12.013  1.00  1.00
ATOM    634  CA  PRO B 159      -6.106  -3.007 -12.703  1.00  1.00
ATOM    635  C   PRO B 159      -5.507  -2.468 -13.996  1.00  1.00
ATOM    636  O   PRO B 159      -6.210  -2.294 -14.992  1.00  1.00
ATOM    637  N   TYR B 160      -4.353  -2.345 -14.241  1.00  1.00
ATOM    638  CA  TYR B 160      -3.664  -1.756 -15.383  1.00  1.00
ATOM    639  C   TYR B 160      -2.656  -2.729 -15.980  1.00  1.00
ATOM    640  O   TYR B 160      -2.060  -3.536 -15.267  1.00  1.00
ATOM    641  N   GLN B 161      -2.404  -2.478 -17.298  1.00  1.00
ATOM    642  CA  GLN B 161      -1.394  -3.205 -18.059  1.00  1.00
ATOM    643  C   GLN B 161      -0.792  -2.331 -19.151  1.00  1.00
ATOM    644  O   GLN B 161      -1.487  -1.524 -19.767  1.00  1.00
ATOM    645  N   ASN B 162       0.439  -2.469 -19.424  1.00  1.00
ATOM    646  CA  ASN B 162       1.178  -1.757 -20.459  1.00  1.00
ATOM    647  C   ASN B 162       1.707  -2.716 -21.518  1.00  1.00
ATOM    648  O   ASN B 162       2.177  -2.292 -22.574  1.00  1.00
ATOM    649  N   ILE B 163       0.987  -3.859 -21.697  1.00  1.00
ATOM    650  CA  ILE B 163       1.391  -4.877 -22.659  1.00  1.00
ATOM    651  C   ILE B 163       0.898  -4.538 -24.060  1.00  1.00
ATOM    652  O   ILE B 163       1.620  -4.715 -25.041  1.00  1.00
ATOM    653  N   HIS B 164      -0.288  -4.203 -24.325  1.00  1.00
ATOM    654  CA  HIS B 164      -0.947  -4.048 -25.616  1.00  1.00
ATOM    655  C   HIS B 164      -2.349  -3.473 -25.454  1.00  1.00
ATOM    656  O   HIS B 164      -3.075  -3.836 -24.528  1.00  1.00
ATOM    657  N   PRO B 165      -2.704  -2.562 -26.453  1.00  1.00
ATOM    658  CA  PRO B 165      -4.018  -1.935 -26.390  1.00  1.00
ATOM    659  C   PRO B 165      -5.076  -2.804 -27.057  1.00  1.00
ATOM    660  O   PRO B 165      -6.241  -2.798 -26.658  1.00  1.00
ATOM    661  N   VAL B 166      -4.742  -3.676 -27.871  1.00  1.00
ATOM    662  CA  VAL B 166      -5.612  -4.700 -28.437  1.00  1.00
ATOM    663  C   VAL B 166      -5.825  -5.846 -27.456  1.00  1.00
ATOM    664  O   VAL B 166      -4.866  -6.438 -26.960  1.00  1.00
ATOM    665  N   THR B 167      -7.127  -6.039 -27.063  1.00  1.00
ATOM    666  CA  THR B 167      -7.494  -7.004 -26.034  1.00  1.00
ATOM    667  C   THR B 167      -8.781  -7.734 -26.397  1.00  1.00
ATOM    668  O   THR B 167      -9.706  -7.142 -26.954  1.00  1.00
ATOM    669  N   ILE B 168      -8.758  -9.033 -26.147  1.00  1.00
ATOM    670  CA  ILE B 168      -9.945  -9.873 -26.258  1.00  1.00
ATOM    671  C   ILE B 168     -10.380 -10.396 -24.895  1.00  1.00
ATOM    672  O   ILE B 168      -9.562 -10.892 -24.121  1.00  1.00
ATOM    673  N   GLY B 169     -11.467  -9.959 -24.382  1.00  1.00
ATOM    674  CA  GLY B 169     -11.996 -10.558 -23.164  1.00  1.00
ATOM    675  C   GLY B 169     -12.066  -9.539 -22.034  1.00  1.00
ATOM    676  O   GLY B 169     -11.604  -8.407 -22.176  1.00  1.00
ATOM    677  N   GLU B 170     -12.016  -9.720 -20.958  1.00  1.00
ATOM    678  CA  GLU B 170     -11.897  -8.938 -19.733  1.00  1.00
ATOM    679  C   GLU B 170     -10.438  -8.774 -19.325  1.00  1.00
ATOM    680  O   GLU B 170      -9.743  -9.756 -19.063  1.00  1.00
ATOM    681  N   CYS B 171      -9.840  -7.673 -19.820  1.00  1.00
ATOM    682  CA  CYS B 171      -8.418  -7.396 -19.653  1.00  1.00
ATOM    683  C   CYS B 171      -8.194  -6.173 -18.773  1.00  1.00
ATOM    684  O   CYS B 171      -8.960  -5.211 -18.825  1.00  1.00
ATOM    685  N   PRO B 172      -6.986  -6.110 -17.953  1.00  1.00
ATOM    686  CA  PRO B 172      -6.643  -4.835 -17.335  1.00  1.00
ATOM    687  C   PRO B 172      -6.670  -3.704 -18.355  1.00  1.00
ATOM    688  O   PRO B 172      -6.192  -3.856 -19.479  1.00  1.00
ATOM    689  N   LYS B 173      -6.965  -2.428 -17.776  1.00  1.00
ATOM    690  CA  LYS B 173      -6.909  -1.231 -18.606  1.00  1.00
ATOM    691  C   LYS B 173      -5.496  -0.982 -19.118  1.00  1.00
ATOM    692  O   LYS B 173      -4.535  -0.992 -18.348  1.00  1.00
ATOM    693  N   TYR B 174      -5.407  -0.703 -20.501  1.00  1.00
ATOM    694  CA  TYR B 174      -4.102  -0.383 -21.067  1.00  1.00
ATOM    695  C   TYR B 174      -3.730   1.071 -20.807  1.00  1.00
ATOM    696  O   TYR B 174      -4.554   1.971 -20.969  1.00  1.00
ATOM    697  N   VAL B 175      -2.471   1.258 -20.412  1.00  1.00
ATOM    698  CA  VAL B 175      -1.851   2.562 -20.209  1.00  1.00
ATOM    699  C   VAL B 175      -0.403   2.562 -20.681  1.00  1.00
ATOM    700  O   VAL B 175       0.296   1.555 -20.572  1.00  1.00
ATOM    701  N   ARG B 176       0.122   3.662 -21.047  1.00  1.00
ATOM    702  CA  ARG B 176       1.488   3.819 -21.532  1.00  1.00
ATOM    703  C   ARG B 176       2.478   3.886 -20.376  1.00  1.00
ATOM    704  O   ARG B 176       3.634   3.488 -20.513  1.00  1.00
ATOM    705  N   SER B 177       2.147   3.709 -19.233  1.00  1.00
ATOM    706  CA  SER B 177       2.991   3.831 -18.050  1.00  1.00
ATOM    707  C   SER B 177       3.976   2.673 -17.955  1.00  1.00
ATOM    708  O   SER B 177       3.615   1.518 -18.183  1.00  1.00
ATOM    709  N   ALA B 178       5.184   3.026 -17.325  1.00  1.00
ATOM    710  CA  ALA B 178       6.239   2.041 -17.120  1.00  1.00
ATOM    711  C   ALA B 178       6.247   1.532 -15.684  1.00  1.00
ATOM    712  O   ALA B 178       6.534   0.362 -15.431  1.00  1.00
ATOM    713  N   LYS B 179       5.616   2.148 -14.815  1.00  1.00
ATOM    714  CA  LYS B 179       5.530   1.883 -13.384  1.00  1.00
ATOM    715  C   LYS B 179       4.327   2.584 -12.765  1.00  1.00
ATOM    716  O   LYS B 179       4.020   3.727 -13.105  1.00  1.00
ATOM    717  N   LEU B 180       3.585   1.827 -11.970  1.00  1.00
ATOM    718  CA  LEU B 180       2.434   2.188 -11.152  1.00  1.00
ATOM    719  C   LEU B 180       2.396   1.374  -9.863  1.00  1.00
ATOM    720  O   LEU B 180       2.368   0.144  -9.895  1.00  1.00
ATOM    721  N   ARG B 181       3.124   1.803  -8.885  1.00  1.00
ATOM    722  CA  ARG B 181       3.290   1.164  -7.585  1.00  1.00
ATOM    723  C   ARG B 181       2.700   2.020  -6.472  1.00  1.00
ATOM    724  O   ARG B 181       2.933   3.228  -6.414  1.00  1.00
ATOM    725  N   MET B 182       1.652   1.474  -5.786  1.00  1.00
ATOM    726  CA  MET B 182       1.010   2.161  -4.672  1.00  1.00
ATOM    727  C   MET B 182       1.616   1.737  -3.341  1.00  1.00
ATOM    728  O   MET B 182       1.765   0.546  -3.067  1.00  1.00
ATOM    729  N   VAL B 183       2.140   2.772  -2.522  1.00  1.00
ATOM    730  CA  VAL B 183       2.591   2.402  -1.185  1.00  1.00
ATOM    731  C   VAL B 183       1.412   2.094  -0.272  1.00  1.00
ATOM    732  O   VAL B 183       0.412   2.812  -0.270  1.00  1.00
ATOM    733  N   THR B 184       1.621   0.993   0.567  1.00  1.00
ATOM    734  CA  THR B 184       0.604   0.624   1.544  1.00  1.00
ATOM    735  C   THR B 184       1.149   0.705   2.964  1.00  1.00
ATOM    736  O   THR B 184       0.429   1.063   3.896  1.00  1.00
ATOM    737  N   GLY B 185       2.451   0.739   3.073  1.00  1.00
ATOM    738  CA  GLY B 185       3.112   0.935   4.357  1.00  1.00
ATOM    739  C   GLY B 185       3.691   2.339   4.470  1.00  1.00
ATOM    740  O   GLY B 185       3.699   3.098   3.501  1.00  1.00
ATOM    741  N   LEU B 186       4.694   2.521   5.143  1.00  1.00
ATOM    742  CA  LEU B 186       5.302   3.802   5.481  1.00  1.00
ATOM    743  C   LEU B 186       6.760   3.854   5.038  1.00  1.00
ATOM    744  O   LEU B 186       7.444   2.832   4.999  1.00  1.00
ATOM    745  N   ARG B 187       7.327   5.080   5.033  1.00  1.00
ATOM    746  CA  ARG B 187       8.754   5.249   4.790  1.00  1.00
ATOM    747  C   ARG B 187       9.573   4.260   5.610  1.00  1.00
ATOM    748  O   ARG B 187       9.395   4.148   6.823  1.00  1.00
ATOM    749  N   ASN B 188      10.429   3.473   4.839  1.00  1.00
ATOM    750  CA  ASN B 188      11.312   2.507   5.481  1.00  1.00
ATOM    751  C   ASN B 188      12.648   3.141   5.847  1.00  1.00
ATOM    752  O   ASN B 188      13.324   3.722   4.998  1.00  1.00
ATOM    753  N   ILE B 189      12.975   3.184   7.104  1.00  1.00
ATOM    754  CA  ILE B 189      14.172   3.790   7.675  1.00  1.00
ATOM    755  C   ILE B 189      14.832   2.860   8.685  1.00  1.00
ATOM    756  O   ILE B 189      14.339   2.689   9.800  1.00  1.00
ATOM    757  N   PRO B 190      15.375   1.690   8.225  1.00  1.00
ATOM    758  CA  PRO B 190      15.946   0.699   9.129  1.00  1.00
ATOM    759  C   PRO B 190      17.270   1.181   9.708  1.00  1.00
ATOM    760  O   PRO B 190      18.035   1.876   9.040  1.00  1.00
ATOM    761  N   GLY B 191       7.944  14.890   7.199  1.00  1.00
ATOM    762  CA  GLY B 191       6.580  14.678   6.729  1.00  1.00
ATOM    763  C   GLY B 191       5.632  15.727   7.297  1.00  1.00
ATOM    764  O   GLY B 191       5.878  16.286   8.365  1.00  1.00
ATOM    765  N   LEU B 192       4.377  15.707   6.859  1.00  1.00
ATOM    766  CA  LEU B 192       3.408  16.696   7.315  1.00  1.00
ATOM    767  C   LEU B 192       3.208  16.617   8.824  1.00  1.00
ATOM    768  O   LEU B 192       3.039  17.638   9.492  1.00  1.00
ATOM    769  N   PHE B 193       3.240  15.706   9.550  1.00  1.00
ATOM    770  CA  PHE B 193       2.992  15.574  10.981  1.00  1.00
ATOM    771  C   PHE B 193       4.292  15.629  11.772  1.00  1.00
ATOM    772  O   PHE B 193       4.312  16.067  12.923  1.00  1.00
ATOM    773  N   GLY B 194       5.369  15.312  11.319  1.00  1.00
ATOM    774  CA  GLY B 194       6.656  15.650  11.915  1.00  1.00
ATOM    775  C   GLY B 194       7.169  14.518  12.796  1.00  1.00
ATOM    776  O   GLY B 194       8.317  14.535  13.240  1.00  1.00
ATOM    777  N   ALA B 195       6.564  13.317  12.644  1.00  1.00
ATOM    778  CA  ALA B 195       6.974  12.200  13.486  1.00  1.00
ATOM    779  C   ALA B 195       7.866  11.231  12.721  1.00  1.00
ATOM    780  O   ALA B 195       8.831  10.697  13.268  1.00  1.00
ATOM    781  N   ILE B 196       7.433  10.654  11.619  1.00  1.00
ATOM    782  CA  ILE B 196       8.257   9.764  10.809  1.00  1.00
ATOM    783  C   ILE B 196       9.356  10.535  10.089  1.00  1.00
ATOM    784  O   ILE B 196       9.085  11.507   9.383  1.00  1.00
ATOM    785  N   ALA B 197      10.634  10.030  10.201  1.00  1.00
ATOM    786  CA  ALA B 197      11.742  10.765   9.603  1.00  1.00
ATOM    787  C   ALA B 197      11.737  12.223  10.043  1.00  1.00
ATOM    788  O   ALA B 197      11.439  13.119   9.254  1.00  1.00
ATOM    789  N   GLY B 198      11.323  12.411  11.296  1.00  1.00
ATOM    790  CA  GLY B 198      11.276  13.731  11.914  1.00  1.00
ATOM    791  C   GLY B 198      11.847  13.700  13.325  1.00  1.00
ATOM    792  O   GLY B 198      12.761  14.456  13.652  1.00  1.00
ATOM    793  N   PHE B 199      10.924  13.799  14.382  1.00  1.00
ATOM    794  CA  PHE B 199      11.410  13.784  15.756  1.00  1.00
ATOM    795  C   PHE B 199      11.652  12.360  16.239  1.00  1.00
ATOM    796  O   PHE B 199      12.384  12.137  17.204  1.00  1.00
ATOM    797  N   ILE B 200      10.965  11.395  15.707  1.00  1.00
ATOM    798  CA  ILE B 200      11.396  10.005  15.778  1.00  1.00
ATOM    799  C   ILE B 200      12.264   9.636  14.582  1.00  1.00
ATOM    800  O   ILE B 200      11.781   9.560  13.452  1.00  1.00
ATOM    801  N   GLU B 201      13.512   9.777  14.581  1.00  1.00
ATOM    802  CA  GLU B 201      14.429   9.779  13.448  1.00  1.00
ATOM    803  C   GLU B 201      14.435   8.430  12.741  1.00  1.00
ATOM    804  O   GLU B 201      14.513   8.361  11.515  1.00  1.00
ATOM    805  N   GLY B 202      14.254   7.346  13.129  1.00  1.00
ATOM    806  CA  GLY B 202      14.381   6.079  12.419  1.00  1.00
ATOM    807  C   GLY B 202      13.254   5.124  12.789  1.00  1.00
ATOM    808  O   GLY B 202      12.728   5.170  13.901  1.00  1.00
ATOM    809  N   GLY B 203      13.166   4.029  12.065  1.00  1.00
ATOM    810  CA  GLY B 203      12.216   2.958  12.341  1.00  1.00
ATOM    811  C   GLY B 203      12.857   1.853  13.171  1.00  1.00
ATOM    812  O   GLY B 203      14.042   1.557  13.017  1.00  1.00
ATOM    813  N   TRP B 204      12.047   0.823  13.479  1.00  1.00
ATOM    814  CA  TRP B 204      12.479  -0.330  14.260  1.00  1.00
ATOM    815  C   TRP B 204      12.264  -1.627  13.492  1.00  1.00
ATOM    816  O   TRP B 204      11.135  -1.975  13.146  1.00  1.00
ATOM    817  N   THR B 205      13.388  -2.339  13.160  1.00  1.00
ATOM    818  CA  THR B 205      13.250  -3.631  12.501  1.00  1.00
ATOM    819  C   THR B 205      12.836  -4.713  13.490  1.00  1.00
ATOM    820  O   THR B 205      12.087  -5.628  13.147  1.00  1.00
ATOM    821  N   GLY B 206      12.897  -4.412  14.764  1.00  1.00
ATOM    822  CA  GLY B 206      12.577  -5.352  15.832  1.00  1.00
ATOM    823  C   GLY B 206      11.092  -5.319  16.168  1.00  1.00
ATOM    824  O   GLY B 206      10.520  -6.321  16.595  1.00  1.00
ATOM    825  N   MET B 207      10.358  -4.384  15.882  1.00  1.00
ATOM    826  CA  MET B 207       8.901  -4.347  15.906  1.00  1.00
ATOM    827  C   MET B 207       8.314  -4.917  14.621  1.00  1.00
ATOM    828  O   MET B 207       8.415  -4.305  13.557  1.00  1.00
ATOM    829  N   ILE B 208       7.975  -6.216  14.681  1.00  1.00
ATOM    830  CA  ILE B 208       7.643  -6.988  13.490  1.00  1.00
ATOM    831  C   ILE B 208       6.153  -7.302  13.435  1.00  1.00
ATOM    832  O   ILE B 208       5.560  -7.357  12.358  1.00  1.00
ATOM    833  N   ASP B 209       5.293  -6.800  14.231  1.00  1.00
ATOM    834  CA  ASP B 209       3.897  -7.215  14.278  1.00  1.00
ATOM    835  C   ASP B 209       2.963  -6.037  14.034  1.00  1.00
ATOM    836  O   ASP B 209       1.903  -6.188  13.426  1.00  1.00
ATOM    837  N   GLY B 210       3.281  -4.994  13.545  1.00  1.00
ATOM    838  CA  GLY B 210       2.473  -3.872  13.084  1.00  1.00
ATOM    839  C   GLY B 210       3.348  -2.698  12.665  1.00  1.00
ATOM    840  O   GLY B 210       4.523  -2.628  13.025  1.00  1.00
ATOM    841  N   TRP B 211       2.594  -1.608  12.178  1.00  1.00
ATOM    842  CA  TRP B 211       3.292  -0.427  11.683  1.00  1.00
ATOM    843  C   TRP B 211       3.645   0.522  12.821  1.00  1.00
ATOM    844  O   TRP B 211       4.724   1.115  12.836  1.00  1.00
ATOM    845  N   TYR B 212       3.008   0.722  13.781  1.00  1.00
ATOM    846  CA  TYR B 212       3.227   1.574  14.944  1.00  1.00
ATOM    847  C   TYR B 212       3.128   0.776  16.238  1.00  1.00
ATOM    848  O   TYR B 212       2.356  -0.178  16.333  1.00  1.00
ATOM    849  N   GLY B 213       3.920   1.425  17.320  1.00  1.00
ATOM    850  CA  GLY B 213       3.863   0.725  18.597  1.00  1.00
ATOM    851  C   GLY B 213       4.845   1.322  19.597  1.00  1.00
ATOM    852  O   GLY B 213       5.702   2.128  19.234  1.00  1.00
ATOM    853  N   TYR B 214       5.402   0.371  20.477  1.00  1.00
ATOM    854  CA  TYR B 214       6.143   0.794  21.659  1.00  1.00
ATOM    855  C   TYR B 214       7.398  -0.047  21.853  1.00  1.00
ATOM    856  O   TYR B 214       7.427  -1.226  21.502  1.00  1.00
ATOM    857  N   HIS B 215       8.409   0.569  22.361  1.00  1.00
ATOM    858  CA  HIS B 215       9.608  -0.049  22.912  1.00  1.00
ATOM    859  C   HIS B 215       9.793   0.319  24.379  1.00  1.00
ATOM    860  O   HIS B 215       9.626   1.476  24.764  1.00  1.00
ATOM    861  N   HIS B 216       9.872  -0.598  25.274  1.00  1.00
ATOM    862  CA  HIS B 216       9.996  -0.313  26.699  1.00  1.00
ATOM    863  C   HIS B 216      11.274  -0.912  27.271  1.00  1.00
ATOM    864  O   HIS B 216      11.711  -1.984  26.851  1.00  1.00
ATOM    865  N   GLN B 217      11.733  -0.396  28.314  1.00  1.00
ATOM    866  CA  GLN B 217      12.901  -0.743  29.114  1.00  1.00
ATOM    867  C   GLN B 217      12.626  -0.557  30.600  1.00  1.00
ATOM    868  O   GLN B 217      12.117   0.481  31.022  1.00  1.00
ATOM    869  N   ASN B 218      12.524  -1.609  31.357  1.00  1.00
ATOM    870  CA  ASN B 218      12.302  -1.565  32.797  1.00  1.00
ATOM    871  C   ASN B 218      13.107  -2.643  33.512  1.00  1.00
ATOM    872  O   ASN B 218      13.452  -3.667  32.923  1.00  1.00
ATOM    873  N   GLU B 219      13.062  -2.737  34.780  1.00  1.00
ATOM    874  CA  GLU B 219      13.781  -3.741  35.555  1.00  1.00
ATOM    875  C   GLU B 219      13.522  -5.142  35.017  1.00  1.00
ATOM    876  O   GLU B 219      14.423  -5.980  34.979  1.00  1.00
ATOM    877  N   GLN B 220      12.444  -5.507  34.604  1.00  1.00
ATOM    878  CA  GLN B 220      12.026  -6.801  34.078  1.00  1.00
ATOM    879  C   GLN B 220      12.481  -6.982  32.635  1.00  1.00
ATOM    880  O   GLN B 220      12.742  -8.100  32.191  1.00  1.00
ATOM    881  N   GLY B 221      13.096  -6.194  31.997  1.00  1.00
ATOM    882  CA  GLY B 221      13.657  -6.382  30.664  1.00  1.00
ATOM    883  C   GLY B 221      13.295  -5.222  29.745  1.00  1.00
ATOM    884  O   GLY B 221      12.761  -4.207  30.192  1.00  1.00
ATOM    885  N   SER B 222      13.526  -5.555  28.391  1.00  1.00
ATOM    886  CA  SER B 222      13.093  -4.668  27.318  1.00  1.00
ATOM    887  C   SER B 222      12.498  -5.457  26.159  1.00  1.00
ATOM    888  O   SER B 222      12.937  -6.568  25.861  1.00  1.00
ATOM    889  N   GLY B 223      11.604  -4.815  25.424  1.00  1.00
ATOM    890  CA  GLY B 223      10.999  -5.455  24.262  1.00  1.00
ATOM    891  C   GLY B 223      10.329  -4.429  23.356  1.00  1.00
ATOM    892  O   GLY B 223      10.105  -3.287  23.755  1.00  1.00
ATOM    893  N   TYR B 224       9.761  -4.908  22.284  1.00  1.00
ATOM    894  CA  TYR B 224       8.880  -4.191  21.370  1.00  1.00
ATOM    895  C   TYR B 224       7.477  -4.786  21.378  1.00  1.00
ATOM    896  O   TYR B 224       7.307  -5.996  21.525  1.00  1.00
ATOM    897  N   ALA B 225       6.500  -3.902  21.071  1.00  1.00
ATOM    898  CA  ALA B 225       5.096  -4.284  20.969  1.00  1.00
ATOM    899  C   ALA B 225       4.323  -3.313  20.087  1.00  1.00
ATOM    900  O   ALA B 225       4.500  -2.098  20.181  1.00  1.00
ATOM    901  N   ALA B 226       3.738  -3.792  18.974  1.00  1.00
ATOM    902  CA  ALA B 226       2.907  -2.943  18.130  1.00  1.00
ATOM    903  C   ALA B 226       1.639  -2.515  18.858  1.00  1.00
ATOM    904  O   ALA B 226       1.008  -3.315  19.548  1.00  1.00
ATOM    905  N   ASP B 227       1.237  -1.168  18.605  1.00  1.00
ATOM    906  CA  ASP B 227      -0.107  -0.788  19.023  1.00  1.00
ATOM    907  C   ASP B 227      -1.161  -1.387  18.101  1.00  1.00
ATOM    908  O   ASP B 227      -1.163  -1.134  16.896  1.00  1.00
ATOM    909  N   GLN B 228      -1.912  -2.397  18.649  1.00  1.00
ATOM    910  CA  GLN B 228      -2.790  -3.215  17.820  1.00  1.00
ATOM    911  C   GLN B 228      -3.965  -2.402  17.293  1.00  1.00
ATOM    912  O   GLN B 228      -4.384  -2.569  16.147  1.00  1.00
ATOM    913  N   LYS B 229      -4.507  -1.464  17.994  1.00  1.00
ATOM    914  CA  LYS B 229      -5.674  -0.685  17.601  1.00  1.00
ATOM    915  C   LYS B 229      -5.354   0.236  16.431  1.00  1.00
ATOM    916  O   LYS B 229      -6.147   0.372  15.499  1.00  1.00
ATOM    917  N   SER B 230      -4.259   1.017  16.524  1.00  1.00
ATOM    918  CA  SER B 230      -3.890   1.942  15.459  1.00  1.00
ATOM    919  C   SER B 230      -3.389   1.195  14.230  1.00  1.00
ATOM    920  O   SER B 230      -3.656   1.596  13.097  1.00  1.00
ATOM    921  N   THR B 231      -2.711   0.051  14.459  1.00  1.00
ATOM    922  CA  THR B 231      -2.230  -0.769  13.354  1.00  1.00
ATOM    923  C   THR B 231      -3.388  -1.378  12.574  1.00  1.00
ATOM    924  O   THR B 231      -3.374  -1.404  11.343  1.00  1.00
ATOM    925  N   GLN B 232      -4.392  -1.917  13.306  1.00  1.00
ATOM    926  CA  GLN B 232      -5.553  -2.545  12.687  1.00  1.00
ATOM    927  C   GLN B 232      -6.407  -1.520  11.953  1.00  1.00
ATOM    928  O   GLN B 232      -6.912  -1.785  10.862  1.00  1.00
ATOM    929  N   ASN B 233      -6.641  -0.364  12.548  1.00  1.00
ATOM    930  CA  ASN B 233      -7.408   0.711  11.931  1.00  1.00
ATOM    931  C   ASN B 233      -6.722   1.225  10.671  1.00  1.00
ATOM    932  O   ASN B 233      -7.380   1.538   9.679  1.00  1.00
ATOM    933  N   ALA B 234      -5.400   1.312  10.691  1.00  1.00
ATOM    934  CA  ALA B 234      -4.628   1.780   9.546  1.00  1.00
ATOM    935  C   ALA B 234      -4.634   0.754   8.420  1.00  1.00
ATOM    936  O   ALA B 234      -4.731   1.109   7.245  1.00  1.00
ATOM    937  N   ILE B 235      -4.501  -0.541   8.774  1.00  1.00
ATOM    938  CA  ILE B 235      -4.589  -1.579   7.754  1.00  1.00
ATOM    939  C   ILE B 235      -5.959  -1.584   7.090  1.00  1.00
ATOM    940  O   ILE B 235      -6.069  -1.729   5.872  1.00  1.00
ATOM    941  N   ASN B 236      -7.025  -1.380   7.947  1.00  1.00
ATOM    942  CA  ASN B 236      -8.383  -1.287   7.426  1.00  1.00
ATOM    943  C   ASN B 236      -8.515  -0.139   6.434  1.00  1.00
ATOM    944  O   ASN B 236      -9.152  -0.278   5.389  1.00  1.00
ATOM    945  N   GLY B 237      -7.963   1.019   6.781  1.00  1.00
ATOM    946  CA  GLY B 237      -8.055   2.234   5.979  1.00  1.00
ATOM    947  C   GLY B 237      -7.299   2.085   4.665  1.00  1.00
ATOM    948  O   GLY B 237      -7.781   2.500   3.611  1.00  1.00
ATOM    949  N   ILE B 238      -6.014   1.614   4.751  1.00  1.00
ATOM    950  CA  ILE B 238      -5.158   1.479   3.578  1.00  1.00
ATOM    951  C   ILE B 238      -5.733   0.473   2.590  1.00  1.00
ATOM    952  O   ILE B 238      -5.728   0.704   1.381  1.00  1.00
ATOM    953  N   THR B 239      -6.277  -0.645   3.090  1.00  1.00
ATOM    954  CA  THR B 239      -6.851  -1.667   2.223  1.00  1.00
ATOM    955  C   THR B 239      -8.151  -1.186   1.592  1.00  1.00
ATOM    956  O   THR B 239      -8.414  -1.443   0.417  1.00  1.00
ATOM    957  N   ASN B 240      -8.932  -0.408   2.293  1.00  1.00
ATOM    958  CA  ASN B 240     -10.126   0.221   1.741  1.00  1.00
ATOM    959  C   ASN B 240      -9.769   1.202   0.632  1.00  1.00
ATOM    960  O   ASN B 240     -10.457   1.281  -0.386  1.00  1.00
ATOM    961  N   LYS B 241      -8.621   1.904   0.827  1.00  1.00
ATOM    962  CA  LYS B 241      -8.125   2.847  -0.168  1.00  1.00
ATOM    963  C   LYS B 241      -7.716   2.132  -1.449  1.00  1.00
ATOM    964  O   LYS B 241      -7.997   2.603  -2.551  1.00  1.00
ATOM    965  N   VAL B 242      -7.025   0.991  -1.315  1.00  1.00
ATOM    966  CA  VAL B 242      -6.646   0.184  -2.468  1.00  1.00
ATOM    967  C   VAL B 242      -7.874  -0.307  -3.224  1.00  1.00
ATOM    968  O   VAL B 242      -7.916  -0.263  -4.454  1.00  1.00
ATOM    969  N   ASN B 243      -8.894  -0.746  -2.479  1.00  1.00
ATOM    970  CA  ASN B 243     -10.139  -1.235  -3.060  1.00  1.00
ATOM    971  C   ASN B 243     -10.859  -0.133  -3.827  1.00  1.00
ATOM    972  O   ASN B 243     -11.399  -0.366  -4.908  1.00  1.00
ATOM    973  N   THR B 244     -10.931   1.063  -3.218  1.00  1.00
ATOM    974  CA  THR B 244     -11.576   2.213  -3.840  1.00  1.00
ATOM    975  C   THR B 244     -10.899   2.579  -5.155  1.00  1.00
ATOM    976  O   THR B 244     -11.566   2.890  -6.142  1.00  1.00
ATOM    977  N   VAL B 245      -9.566   2.662  -5.138  1.00  1.00
ATOM    978  CA  VAL B 245      -8.789   2.945  -6.339  1.00  1.00
ATOM    979  C   VAL B 245      -9.032   1.891  -7.412  1.00  1.00
ATOM    980  O   VAL B 245      -9.181   2.215  -8.590  1.00  1.00
ATOM    981  N   ILE B 246      -8.993   0.649  -7.073  1.00  1.00
ATOM    982  CA  ILE B 246      -9.216  -0.457  -7.997  1.00  1.00
ATOM    983  C   ILE B 246     -10.643  -0.449  -8.531  1.00  1.00
ATOM    984  O   ILE B 246     -10.873  -0.671  -9.719  1.00  1.00
ATOM    985  N   GLU B 247     -11.606  -0.186  -7.760  1.00  1.00
ATOM    986  CA  GLU B 247     -13.029  -0.186  -8.076  1.00  1.00
ATOM    987  C   GLU B 247     -13.348   0.814  -9.181  1.00  1.00
ATOM    988  O   GLU B 247     -14.170   0.544 -10.057  1.00  1.00
ATOM    989  N   LYS B 248     -12.711   1.896  -9.294  1.00  1.00
ATOM    990  CA  LYS B 248     -13.029   2.981 -10.214  1.00  1.00
ATOM    991  C   LYS B 248     -12.459   2.712 -11.601  1.00  1.00
ATOM    992  O   LYS B 248     -13.079   3.042 -12.612  1.00  1.00
ATOM    993  N   MET B 249     -11.386   2.043 -11.710  1.00  1.00
ATOM    994  CA  MET B 249     -10.830   1.636 -12.994  1.00  1.00
ATOM    995  C   MET B 249      -9.922   0.422 -12.842  1.00  1.00
ATOM    996  O   MET B 249      -8.958   0.448 -12.078  1.00  1.00
ATOM    997  N   ASN B 250     -10.497  -0.729 -13.558  1.00  1.00
ATOM    998  CA  ASN B 250      -9.770  -1.985 -13.419  1.00  1.00
ATOM    999  C   ASN B 250     -10.140  -2.962 -14.527  1.00  1.00
ATOM   1000  O   ASN B 250      -9.342  -3.821 -14.902  1.00  1.00
ATOM   1001  N   ILE B 251     -10.586  -2.698 -15.606  1.00  1.00
ATOM   1002  CA  ILE B 251     -10.990  -3.624 -16.657  1.00  1.00
ATOM   1003  C   ILE B 251     -11.362  -2.881 -17.933  1.00  1.00
ATOM   1004  O   ILE B 251     -11.859  -1.756 -17.885  1.00  1.00
ATOM   1005  N   GLN B 252     -10.998  -3.454 -19.019  1.00  1.00
ATOM   1006  CA  GLN B 252     -11.410  -3.091 -20.369  1.00  1.00
ATOM   1007  C   GLN B 252     -11.960  -4.297 -21.120  1.00  1.00
ATOM   1008  O   GLN B 252     -11.443  -5.407 -20.994  1.00  1.00
ATOM   1009  N   PHE B 253     -13.110  -4.192 -21.681  1.00  1.00
ATOM   1010  CA  PHE B 253     -13.633  -5.266 -22.516  1.00  1.00
ATOM   1011  C   PHE B 253     -12.928  -5.308 -23.865  1.00  1.00
ATOM   1012  O   PHE B 253     -12.492  -4.279 -24.381  1.00  1.00
ATOM   1013  N   THR B 254     -13.184  -6.232 -24.701  1.00  1.00
ATOM   1014  CA  THR B 254     -12.618  -6.364 -26.038  1.00  1.00
ATOM   1015  C   THR B 254     -12.546  -5.015 -26.742  1.00  1.00
ATOM   1016  O   THR B 254     -13.523  -4.267 -26.772  1.00  1.00
ATOM   1017  N   ALA B 255     -11.311  -4.737 -27.188  1.00  1.00
ATOM   1018  CA  ALA B 255     -10.909  -3.578 -27.976  1.00  1.00
ATOM   1019  C   ALA B 255      -9.980  -3.980 -29.114  1.00  1.00
ATOM   1020  O   ALA B 255      -8.987  -4.675 -28.901  1.00  1.00
ATOM   1021  N   VAL B 256     -10.453  -4.005 -30.300  1.00  1.00
ATOM   1022  CA  VAL B 256      -9.717  -4.446 -31.478  1.00  1.00
ATOM   1023  C   VAL B 256      -9.606  -3.330 -32.509  1.00  1.00
ATOM   1024  O   VAL B 256     -10.525  -2.528 -32.670  1.00  1.00
ATOM   1025  N   GLY B 257      -8.647  -3.221 -33.234  1.00  1.00
ATOM   1026  CA  GLY B 257      -8.461  -2.292 -34.342  1.00  1.00
ATOM   1027  C   GLY B 257      -9.642  -2.338 -35.304  1.00  1.00
ATOM   1028  O   GLY B 257     -10.188  -3.406 -35.580  1.00  1.00
ATOM   1029  N   LYS B 258      -9.761  -1.211 -36.077  1.00  1.00
ATOM   1030  CA  LYS B 258     -10.712  -1.139 -37.180  1.00  1.00
ATOM   1031  C   LYS B 258     -10.005  -1.242 -38.525  1.00  1.00
ATOM   1032  O   LYS B 258      -8.991  -0.583 -38.757  1.00  1.00
ATOM   1033  N   LEU B 259      -9.582  10.529 -37.308  1.00  1.00
ATOM   1034  CA  LEU B 259     -10.654  10.636 -36.325  1.00  1.00
ATOM   1035  C   LEU B 259     -10.641   9.453 -35.364  1.00  1.00
ATOM   1036  O   LEU B 259     -10.882   9.611 -34.167  1.00  1.00
ATOM   1037  N   ASN B 260     -10.541   8.233 -35.883  1.00  1.00
ATOM   1038  CA  ASN B 260     -10.437   7.037 -35.055  1.00  1.00
ATOM   1039  C   ASN B 260      -9.143   7.035 -34.251  1.00  1.00
ATOM   1040  O   ASN B 260      -9.122   6.619 -33.093  1.00  1.00
ATOM   1041  N   LYS B 261      -8.034   7.361 -34.867  1.00  1.00
ATOM   1042  CA  LYS B 261      -6.755   7.406 -34.169  1.00  1.00
ATOM   1043  C   LYS B 261      -6.740   8.506 -33.116  1.00  1.00
ATOM   1044  O   LYS B 261      -6.150   8.348 -32.047  1.00  1.00
ATOM   1045  N   LYS B 262      -7.364   9.680 -33.416  1.00  1.00
ATOM   1046  CA  LYS B 262      -7.456  10.781 -32.465  1.00  1.00
ATOM   1047  C   LYS B 262      -8.234  10.371 -31.220  1.00  1.00
ATOM   1048  O   LYS B 262      -7.880  10.749 -30.104  1.00  1.00
ATOM   1049  N   VAL B 263      -9.364   9.624 -31.415  1.00  1.00
ATOM   1050  CA  VAL B 263     -10.168   9.136 -30.300  1.00  1.00
ATOM   1051  C   VAL B 263      -9.376   8.165 -29.435  1.00  1.00
ATOM   1052  O   VAL B 263      -9.462   8.200 -28.207  1.00  1.00
ATOM   1053  N   ASP B 264      -8.735   7.156 -30.096  1.00  1.00
ATOM   1054  CA  ASP B 264      -7.945   6.171 -29.367  1.00  1.00
ATOM   1055  C   ASP B 264      -6.783   6.830 -28.634  1.00  1.00
ATOM   1056  O   ASP B 264      -6.477   6.480 -27.494  1.00  1.00
ATOM   1057  N   ASP B 265      -6.029   7.670 -29.240  1.00  1.00
ATOM   1058  CA  ASP B 265      -4.866   8.315 -28.643  1.00  1.00
ATOM   1059  C   ASP B 265      -5.278   9.284 -27.542  1.00  1.00
ATOM   1060  O   ASP B 265      -4.579   9.433 -26.539  1.00  1.00
ATOM   1061  N   GLY B 266      -6.419   9.931 -27.659  1.00  1.00
ATOM   1062  CA  GLY B 266      -6.885  10.899 -26.673  1.00  1.00
ATOM   1063  C   GLY B 266      -7.391  10.204 -25.416  1.00  1.00
ATOM   1064  O   GLY B 266      -7.201  10.697 -24.304  1.00  1.00
ATOM   1065  N   PHE B 267      -8.109   9.109 -25.528  1.00  1.00
ATOM   1066  CA  PHE B 267      -8.549   8.323 -24.381  1.00  1.00
ATOM   1067  C   PHE B 267      -7.363   7.719 -23.640  1.00  1.00
ATOM   1068  O   PHE B 267      -7.353   7.658 -22.411  1.00  1.00
ATOM   1069  N   LEU B 268      -6.394   7.217 -24.419  1.00  1.00
ATOM   1070  CA  LEU B 268      -5.178   6.645 -23.855  1.00  1.00
ATOM   1071  C   LEU B 268      -4.382   7.694 -23.085  1.00  1.00
ATOM   1072  O   LEU B 268      -3.812   7.405 -22.032  1.00  1.00
ATOM   1073  N   ASP B 269      -4.286   8.916 -23.627  1.00  1.00
ATOM   1074  CA  ASP B 269      -3.589  10.006 -22.955  1.00  1.00
ATOM   1075  C   ASP B 269      -4.238  10.332 -21.616  1.00  1.00
ATOM   1076  O   ASP B 269      -3.550  10.603 -20.631  1.00  1.00
ATOM   1077  N   ILE B 270      -5.580  10.363 -21.585  1.00  1.00
ATOM   1078  CA  ILE B 270      -6.337  10.716 -20.390  1.00  1.00
ATOM   1079  C   ILE B 270      -6.206   9.641 -19.318  1.00  1.00
ATOM   1080  O   ILE B 270      -6.067   9.946 -18.134  1.00  1.00
ATOM   1081  N   TRP B 271      -6.350   8.360 -19.706  1.00  1.00
ATOM   1082  CA  TRP B 271      -6.292   7.257 -18.755  1.00  1.00
ATOM   1083  C   TRP B 271      -4.883   7.078 -18.203  1.00  1.00
ATOM   1084  O   TRP B 271      -4.702   6.753 -17.030  1.00  1.00
ATOM   1085  N   THR B 272      -3.881   7.256 -19.009  1.00  1.00
ATOM   1086  CA  THR B 272      -2.497   7.208 -18.556  1.00  1.00
ATOM   1087  C   THR B 272      -2.224   8.276 -17.504  1.00  1.00
ATOM   1088  O   THR B 272      -1.528   8.028 -16.520  1.00  1.00
ATOM   1089  N   TYR B 273      -2.734   9.522 -17.812  1.00  1.00
ATOM   1090  CA  TYR B 273      -2.587  10.641 -16.888  1.00  1.00
ATOM   1091  C   TYR B 273      -3.320  10.375 -15.580  1.00  1.00
ATOM   1092  O   TYR B 273      -2.812  10.676 -14.500  1.00  1.00
ATOM   1093  N   ASN B 274      -4.537   9.889 -15.668  1.00  1.00
ATOM   1094  CA  ASN B 274      -5.400   9.622 -14.524  1.00  1.00
ATOM   1095  C   ASN B 274      -4.795   8.561 -13.614  1.00  1.00
ATOM   1096  O   ASN B 274      -4.860   8.669 -12.389  1.00  1.00
ATOM   1097  N   ALA B 275      -4.314   7.479 -14.190  1.00  1.00
ATOM   1098  CA  ALA B 275      -3.740   6.370 -13.438  1.00  1.00
ATOM   1099  C   ALA B 275      -2.487   6.804 -12.687  1.00  1.00
ATOM   1100  O   ALA B 275      -2.281   6.427 -11.534  1.00  1.00
ATOM   1101  N   GLU B 276      -1.585   7.456 -13.371  1.00  1.00
ATOM   1102  CA  GLU B 276      -0.321   7.871 -12.775  1.00  1.00
ATOM   1103  C   GLU B 276      -0.540   8.917 -11.690  1.00  1.00
ATOM   1104  O   GLU B 276       0.108   8.885 -10.643  1.00  1.00
ATOM   1105  N   LEU B 277      -1.387   9.876 -11.906  1.00  1.00
ATOM   1106  CA  LEU B 277      -1.642  10.959 -10.963  1.00  1.00
ATOM   1107  C   LEU B 277      -2.407  10.459  -9.743  1.00  1.00
ATOM   1108  O   LEU B 277      -2.169  10.909  -8.622  1.00  1.00
ATOM   1109  N   LEU B 278      -3.358   9.579  -9.920  1.00  1.00
ATOM   1110  CA  LEU B 278      -4.094   8.976  -8.815  1.00  1.00
ATOM   1111  C   LEU B 278      -3.153   8.261  -7.850  1.00  1.00
ATOM   1112  O   LEU B 278      -3.332   8.322  -6.634  1.00  1.00
ATOM   1113  N   VAL B 279      -2.187   7.523  -8.428  1.00  1.00
ATOM   1114  CA  VAL B 279      -1.221   6.786  -7.622  1.00  1.00
ATOM   1115  C   VAL B 279      -0.288   7.733  -6.878  1.00  1.00
ATOM   1116  O   VAL B 279       0.026   7.517  -5.707  1.00  1.00
ATOM   1117  N   LEU B 280       0.205   8.751  -7.592  1.00  1.00
ATOM   1118  CA  LEU B 280       1.117   9.724  -7.003  1.00  1.00
ATOM   1119  C   LEU B 280       0.450  10.483  -5.861  1.00  1.00
ATOM   1120  O   LEU B 280       1.068  10.737  -4.827  1.00  1.00
ATOM   1121  N   LEU B 281      -0.752  10.937  -6.060  1.00  1.00
ATOM   1122  CA  LEU B 281      -1.488  11.680  -5.044  1.00  1.00
ATOM   1123  C   LEU B 281      -1.806  10.801  -3.839  1.00  1.00
ATOM   1124  O   LEU B 281      -1.730  11.247  -2.695  1.00  1.00
ATOM   1125  N   GLU B 282      -2.311   9.580  -4.100  1.00  1.00
ATOM   1126  CA  GLU B 282      -2.658   8.656  -3.026  1.00  1.00
ATOM   1127  C   GLU B 282      -1.420   8.226  -2.249  1.00  1.00
ATOM   1128  O   GLU B 282      -1.468   8.058  -1.030  1.00  1.00
ATOM   1129  N   ASN B 283      -0.306   8.087  -2.909  1.00  1.00
ATOM   1130  CA  ASN B 283       0.952   7.729  -2.265  1.00  1.00
ATOM   1131  C   ASN B 283       1.371   8.783  -1.248  1.00  1.00
ATOM   1132  O   ASN B 283       1.860   8.457  -0.167  1.00  1.00
ATOM   1133  N   GLU B 284       1.298  10.051  -1.648  1.00  1.00
ATOM   1134  CA  GLU B 284       1.607  11.158  -0.751  1.00  1.00
ATOM   1135  C   GLU B 284       0.695  11.149   0.470  1.00  1.00
ATOM   1136  O   GLU B 284       1.137  11.407   1.589  1.00  1.00
ATOM   1137  N   ARG B 285      -0.585  10.905   0.259  1.00  1.00
ATOM   1138  CA  ARG B 285      -1.583  10.888   1.322  1.00  1.00
ATOM   1139  C   ARG B 285      -1.358   9.716   2.269  1.00  1.00
ATOM   1140  O   ARG B 285      -1.546   9.839   3.480  1.00  1.00
ATOM   1141  N   THR B 286      -0.978   8.562   1.735  1.00  1.00
ATOM   1142  CA  THR B 286      -0.714   7.357   2.513  1.00  1.00
ATOM   1143  C   THR B 286       0.447   7.568   3.477  1.00  1.00
ATOM   1144  O   THR B 286       0.401   7.126   4.625  1.00  1.00
ATOM   1145  N   LEU B 287       1.537   8.126   2.981  1.00  1.00
ATOM   1146  CA  LEU B 287       2.701   8.402   3.815  1.00  1.00
ATOM   1147  C   LEU B 287       2.370   9.412   4.908  1.00  1.00
ATOM   1148  O   LEU B 287       2.809   9.273   6.049  1.00  1.00
ATOM   1149  N   ASP B 288       1.598  10.414   4.556  1.00  1.00
ATOM   1150  CA  ASP B 288       1.182  11.421   5.525  1.00  1.00
ATOM   1151  C   ASP B 288       0.270  10.819   6.587  1.00  1.00
ATOM   1152  O   ASP B 288       0.355  11.170   7.763  1.00  1.00
ATOM   1153  N   PHE B 289      -0.596   9.861   6.155  1.00  1.00
ATOM   1154  CA  PHE B 289      -1.512   9.158   7.045  1.00  1.00
ATOM   1155  C   PHE B 289      -0.754   8.392   8.122  1.00  1.00
ATOM   1156  O   PHE B 289      -1.173   8.351   9.279  1.00  1.00
ATOM   1157  N   HIS B 290       0.285   7.671   7.713  1.00  1.00
ATOM   1158  CA  HIS B 290       1.130   6.929   8.640  1.00  1.00
ATOM   1159  C   HIS B 290       1.831   7.865   9.616  1.00  1.00
ATOM   1160  O   HIS B 290       1.937   7.570  10.807  1.00  1.00
ATOM   1161  N   ASP B 291       2.377   8.996   9.061  1.00  1.00
ATOM   1162  CA  ASP B 291       3.020  10.004   9.896  1.00  1.00
ATOM   1163  C   ASP B 291       2.065  10.529  10.960  1.00  1.00
ATOM   1164  O   ASP B 291       2.454  10.734  12.110  1.00  1.00
ATOM   1165  N   SER B 292       0.822  10.769  10.581  1.00  1.00
ATOM   1166  CA  SER B 292      -0.220  11.267  11.471  1.00  1.00
ATOM   1167  C   SER B 292      -0.514  10.272  12.586  1.00  1.00
ATOM   1168  O   SER B 292      -0.742  10.659  13.732  1.00  1.00
ATOM   1169  N   ASN B 293      -0.620   8.986  12.251  1.00  1.00
ATOM   1170  CA  ASN B 293      -0.912   7.921  13.202  1.00  1.00
ATOM   1171  C   ASN B 293       0.171   7.822  14.269  1.00  1.00
ATOM   1172  O   ASN B 293      -0.121   7.594  15.443  1.00  1.00
ATOM   1173  N   VAL B 294       1.438   7.926  13.827  1.00  1.00
ATOM   1174  CA  VAL B 294       2.559   7.909  14.759  1.00  1.00
ATOM   1175  C   VAL B 294       2.508   9.103  15.704  1.00  1.00
ATOM   1176  O   VAL B 294       2.752   8.969  16.903  1.00  1.00
ATOM   1177  N   LYS B 295       2.254  10.286  15.125  1.00  1.00
ATOM   1178  CA  LYS B 295       2.177  11.532  15.878  1.00  1.00
ATOM   1179  C   LYS B 295       1.073  11.474  16.926  1.00  1.00
ATOM   1180  O   LYS B 295       1.244  11.949  18.049  1.00  1.00
ATOM   1181  N   ASN B 296      -0.106  10.933  16.521  1.00  1.00
ATOM   1182  CA  ASN B 296      -1.259  10.829  17.408  1.00  1.00
ATOM   1183  C   ASN B 296      -0.996   9.843  18.539  1.00  1.00
ATOM   1184  O   ASN B 296      -1.428  10.053  19.672  1.00  1.00
ATOM   1185  N   LEU B 297      -0.381   8.714  18.265  1.00  1.00
ATOM   1186  CA  LEU B 297      -0.007   7.723  19.267  1.00  1.00
ATOM   1187  C   LEU B 297       0.950   8.315  20.297  1.00  1.00
ATOM   1188  O   LEU B 297       0.832   8.050  21.493  1.00  1.00
ATOM   1189  N   TYR B 298       1.861   9.133  19.819  1.00  1.00
ATOM   1190  CA  TYR B 298       2.832   9.799  20.678  1.00  1.00
ATOM   1191  C   TYR B 298       2.156  10.814  21.591  1.00  1.00
ATOM   1192  O   TYR B 298       2.493  10.924  22.770  1.00  1.00
ATOM   1193  N   GLU B 299       1.318  11.667  21.004  1.00  1.00
ATOM   1194  CA  GLU B 299       0.576  12.671  21.757  1.00  1.00
ATOM   1195  C   GLU B 299      -0.360  12.021  22.768  1.00  1.00
ATOM   1196  O   GLU B 299      -0.541  12.527  23.876  1.00  1.00
ATOM   1197  N   LYS B 300      -0.941  10.894  22.446  1.00  1.00
ATOM   1198  CA  LYS B 300      -1.817  10.136  23.332  1.00  1.00
ATOM   1199  C   LYS B 300      -1.079   9.690  24.587  1.00  1.00
ATOM   1200  O   LYS B 300      -1.631   9.720  25.687  1.00  1.00
ATOM   1201  N   VAL B 301       0.105   9.073  24.416  1.00  1.00
ATOM   1202  CA  VAL B 301       0.934   8.663  25.543  1.00  1.00
ATOM   1203  C   VAL B 301       1.383   9.865  26.363  1.00  1.00
ATOM   1204  O   VAL B 301       1.387   9.823  27.593  1.00  1.00
ATOM   1205  N   LYS B 302       1.762  10.934  25.650  1.00  1.00
ATOM   1206  CA  LYS B 302       2.223  12.145  26.319  1.00  1.00
ATOM   1207  C   LYS B 302       1.152  12.701  27.249  1.00  1.00
ATOM   1208  O   LYS B 302       1.449  13.142  28.360  1.00  1.00
ATOM   1209  N   SER B 303      -0.097  12.694  26.811  1.00  1.00
ATOM   1210  CA  SER B 303      -1.213  13.241  27.574  1.00  1.00
ATOM   1211  C   SER B 303      -1.588  12.327  28.733  1.00  1.00
ATOM   1212  O   SER B 303      -1.997  12.793  29.796  1.00  1.00
ATOM   1213  N   GLN B 304      -1.351  11.044  28.659  1.00  1.00
ATOM   1214  CA  GLN B 304      -1.610  10.120  29.757  1.00  1.00
ATOM   1215  C   GLN B 304      -0.599  10.303  30.881  1.00  1.00
ATOM   1216  O   GLN B 304      -0.945  10.222  32.060  1.00  1.00
ATOM   1217  N   LEU B 305       0.691  10.350  30.541  1.00  1.00
ATOM   1218  CA  LEU B 305       1.771  10.429  31.517  1.00  1.00
ATOM   1219  C   LEU B 305       1.878  11.830  32.110  1.00  1.00
ATOM   1220  O   LEU B 305       2.187  11.993  33.290  1.00  1.00
ATOM   1221  N   LYS B 306       1.463  12.803  31.593  1.00  1.00
ATOM   1222  CA  LYS B 306       1.604  14.166  32.090  1.00  1.00
ATOM   1223  C   LYS B 306       3.022  14.430  32.581  1.00  1.00
ATOM   1224  O   LYS B 306       3.909  14.761  31.794  1.00  1.00
ATOM   1225  N   ASN B 307       3.224  14.799  33.828  1.00  1.00
ATOM   1226  CA  ASN B 307       4.520  15.115  34.418  1.00  1.00
ATOM   1227  C   ASN B 307       5.060  13.939  35.223  1.00  1.00
ATOM   1228  O   ASN B 307       6.221  13.935  35.631  1.00  1.00
ATOM   1229  N   ASN B 308       4.440  12.785  35.192  1.00  1.00
ATOM   1230  CA  ASN B 308       4.949  11.552  35.781  1.00  1.00
ATOM   1231  C   ASN B 308       6.067  10.957  34.934  1.00  1.00
ATOM   1232  O   ASN B 308       6.939  10.255  35.445  1.00  1.00
ATOM   1233  N   ALA B 309       6.407  11.524  33.971  1.00  1.00
ATOM   1234  CA  ALA B 309       7.477  11.224  33.026  1.00  1.00
ATOM   1235  C   ALA B 309       8.016  12.495  32.382  1.00  1.00
ATOM   1236  O   ALA B 309       7.276  13.454  32.165  1.00  1.00
ATOM   1237  N   LYS B 310       9.184  12.387  31.801  1.00  1.00
ATOM   1238  CA  LYS B 310       9.842  13.470  31.079  1.00  1.00
ATOM   1239  C   LYS B 310      10.098  13.088  29.626  1.00  1.00
ATOM   1240  O   LYS B 310      10.472  11.954  29.329  1.00  1.00
ATOM   1241  N   GLU B 311       9.745  14.043  28.685  1.00  1.00
ATOM   1242  CA  GLU B 311      10.182  13.812  27.313  1.00  1.00
ATOM   1243  C   GLU B 311      11.697  13.911  27.193  1.00  1.00
ATOM   1244  O   GLU B 311      12.294  14.921  27.566  1.00  1.00
ATOM   1245  N   ILE B 312      12.322  12.804  26.667  1.00  1.00
ATOM   1246  CA  ILE B 312      13.774  12.692  26.595  1.00  1.00
ATOM   1247  C   ILE B 312      14.257  12.715  25.150  1.00  1.00
ATOM   1248  O   ILE B 312      15.396  13.092  24.872  1.00  1.00
ATOM   1249  N   GLY B 313      13.469  12.685  24.231  1.00  1.00
ATOM   1250  CA  GLY B 313      13.928  12.902  22.865  1.00  1.00
ATOM   1251  C   GLY B 313      13.602  11.707  21.978  1.00  1.00
ATOM   1252  O   GLY B 313      13.762  10.557  22.385  1.00  1.00
ATOM   1253  N   ASN B 314      13.397  12.030  20.722  1.00  1.00
ATOM   1254  CA  ASN B 314      13.393  10.907  19.792  1.00  1.00
ATOM   1255  C   ASN B 314      12.132  10.067  19.949  1.00  1.00
ATOM   1256  O   ASN B 314      12.096   8.904  19.546  1.00  1.00
ATOM   1257  N   GLY B 315      11.141  10.492  20.762  1.00  1.00
ATOM   1258  CA  GLY B 315       9.889   9.761  20.915  1.00  1.00
ATOM   1259  C   GLY B 315       9.923   8.861  22.143  1.00  1.00
ATOM   1260  O   GLY B 315       8.954   8.162  22.439  1.00  1.00
ATOM   1261  N   CYS B 316      10.736   9.189  23.089  1.00  1.00
ATOM   1262  CA  CYS B 316      10.934   8.415  24.308  1.00  1.00
ATOM   1263  C   CYS B 316      10.527   9.213  25.540  1.00  1.00
ATOM   1264  O   CYS B 316      10.753  10.421  25.611  1.00  1.00
ATOM   1265  N   PHE B 317       9.879   8.547  26.467  1.00  1.00
ATOM   1266  CA  PHE B 317       9.565   9.052  27.798  1.00  1.00
ATOM   1267  C   PHE B 317      10.340   8.296  28.870  1.00  1.00
ATOM   1268  O   PHE B 317      10.486   7.076  28.800  1.00  1.00
ATOM   1269  N   GLU B 318      10.889   9.021  29.797  1.00  1.00
ATOM   1270  CA  GLU B 318      11.534   8.458  30.977  1.00  1.00
ATOM   1271  C   GLU B 318      10.697   8.694  32.228  1.00  1.00
ATOM   1272  O   GLU B 318      10.288   9.820  32.509  1.00  1.00
ATOM   1273  N   PHE B 319      10.201   7.522  32.830  1.00  1.00
ATOM   1274  CA  PHE B 319       9.325   7.656  33.988  1.00  1.00
ATOM   1275  C   PHE B 319      10.089   8.175  35.199  1.00  1.00
ATOM   1276  O   PHE B 319      11.222   7.765  35.453  1.00  1.00
ATOM   1277  N   TYR B 320       9.305   8.932  36.055  1.00  1.00
ATOM   1278  CA  TYR B 320       9.850   9.376  37.332  1.00  1.00
ATOM   1279  C   TYR B 320       9.542   8.377  38.440  1.00  1.00
ATOM   1280  O   TYR B 320      10.166   8.400  39.501  1.00  1.00
ATOM   1281  N   HIS B 321       8.886   7.372  38.104  1.00  1.00
ATOM   1282  CA  HIS B 321       8.456   6.242  38.919  1.00  1.00
ATOM   1283  C   HIS B 321       8.871   4.919  38.290  1.00  1.00
ATOM   1284  O   HIS B 321       8.937   4.796  37.066  1.00  1.00
ATOM   1285  N   LYS B 322       8.920   3.845  39.072  1.00  1.00
ATOM   1286  CA  LYS B 322       9.053   2.502  38.520  1.00  1.00
ATOM   1287  C   LYS B 322       7.794   2.088  37.769  1.00  1.00
ATOM   1288  O   LYS B 322       6.687   2.170  38.301  1.00  1.00
ATOM   1289  N   CYS B 323       7.901   1.734  36.562  1.00  1.00
ATOM   1290  CA  CYS B 323       6.829   1.276  35.687  1.00  1.00
ATOM   1291  C   CYS B 323       7.087  -0.143  35.195  1.00  1.00
ATOM   1292  O   CYS B 323       8.002  -0.379  34.406  1.00  1.00
ATOM   1293  N   ASP B 324       6.565  -1.128  35.930  1.00  1.00
ATOM   1294  CA  ASP B 324       6.738  -2.530  35.570  1.00  1.00
ATOM   1295  C   ASP B 324       5.939  -2.881  34.322  1.00  1.00
ATOM   1296  O   ASP B 324       4.943  -2.230  34.007  1.00  1.00
ATOM   1297  N   ASN B 325       5.735  -4.124  34.000  1.00  1.00
ATOM   1298  CA  ASN B 325       5.028  -4.569  32.805  1.00  1.00
ATOM   1299  C   ASN B 325       3.528  -4.340  32.936  1.00  1.00
ATOM   1300  O   ASN B 325       2.854  -4.009  31.960  1.00  1.00
ATOM   1301  N   GLU B 326       2.911  -4.445  34.057  1.00  1.00
ATOM   1302  CA  GLU B 326       1.515  -4.074  34.250  1.00  1.00
ATOM   1303  C   GLU B 326       1.299  -2.589  33.985  1.00  1.00
ATOM   1304  O   GLU B 326       0.282  -2.192  33.416  1.00  1.00
ATOM   1305  N   CYS B 327       2.230  -1.743  34.492  1.00  1.00
ATOM   1306  CA  CYS B 327       2.176  -0.307  34.250  1.00  1.00
ATOM   1307  C   CYS B 327       2.356   0.009  32.770  1.00  1.00
ATOM   1308  O   CYS B 327       1.693   0.895  32.230  1.00  1.00
ATOM   1309  N   MET B 328       3.337  -0.633  32.146  1.00  1.00
ATOM   1310  CA  MET B 328       3.632  -0.436  30.732  1.00  1.00
ATOM   1311  C   MET B 328       2.449  -0.837  29.860  1.00  1.00
ATOM   1312  O   MET B 328       2.126  -0.160  28.885  1.00  1.00
ATOM   1313  N   GLU B 329       1.807  -1.934  30.147  1.00  1.00
ATOM   1314  CA  GLU B 329       0.635  -2.394  29.412  1.00  1.00
ATOM   1315  C   GLU B 329      -0.504  -1.386  29.505  1.00  1.00
ATOM   1316  O   GLU B 329      -1.247  -1.185  28.544  1.00  1.00
ATOM   1317  N   SER B 330      -0.716  -0.777  30.661  1.00  1.00
ATOM   1318  CA  SER B 330      -1.710   0.272  30.851  1.00  1.00
ATOM   1319  C   SER B 330      -1.410   1.480  29.973  1.00  1.00
ATOM   1320  O   SER B 330      -2.322   2.121  29.450  1.00  1.00
ATOM   1321  N   VAL B 331      -0.151   1.857  29.823  1.00  1.00
ATOM   1322  CA  VAL B 331       0.239   2.905  28.888  1.00  1.00
ATOM   1323  C   VAL B 331      -0.077   2.508  27.451  1.00  1.00
ATOM   1324  O   VAL B 331      -0.571   3.319  26.667  1.00  1.00
ATOM   1325  N   ARG B 332       0.208   1.303  27.088  1.00  1.00
ATOM   1326  CA  ARG B 332      -0.003   0.772  25.747  1.00  1.00
ATOM   1327  C   ARG B 332      -1.488   0.628  25.439  1.00  1.00
ATOM   1328  O   ARG B 332      -1.930   0.900  24.323  1.00  1.00
ATOM   1329  N   ASN B 333      -2.348   0.389  26.272  1.00  1.00
ATOM   1330  CA  ASN B 333      -3.773   0.170  26.058  1.00  1.00
ATOM   1331  C   ASN B 333      -4.589   1.376  26.507  1.00  1.00
ATOM   1332  O   ASN B 333      -5.773   1.490  26.188  1.00  1.00
ATOM   1333  N   GLY B 334      -4.035   2.404  26.956  1.00  1.00
ATOM   1334  CA  GLY B 334      -4.643   3.714  27.155  1.00  1.00
ATOM   1335  C   GLY B 334      -5.429   3.765  28.459  1.00  1.00
ATOM   1336  O   GLY B 334      -6.075   4.766  28.767  1.00  1.00
ATOM   1337  N   THR B 335      -4.971   3.154  29.492  1.00  1.00
ATOM   1338  CA  THR B 335      -5.607   3.117  30.803  1.00  1.00
ATOM   1339  C   THR B 335      -4.602   3.406  31.911  1.00  1.00
ATOM   1340  O   THR B 335      -4.946   3.396  33.092  1.00  1.00
ATOM   1341  N   TYR B 336      -3.536   4.143  31.552  1.00  1.00
ATOM   1342  CA  TYR B 336      -2.559   4.567  32.548  1.00  1.00
ATOM   1343  C   TYR B 336      -3.224   5.347  33.674  1.00  1.00
ATOM   1344  O   TYR B 336      -3.991   6.279  33.429  1.00  1.00
ATOM   1345  N   ASP B 337      -2.904   4.975  34.915  1.00  1.00
ATOM   1346  CA  ASP B 337      -3.406   5.664  36.098  1.00  1.00
ATOM   1347  C   ASP B 337      -2.377   6.648  36.639  1.00  1.00
ATOM   1348  O   ASP B 337      -1.410   6.253  37.292  1.00  1.00
ATOM   1349  N   TYR B 338      -2.601   8.009  36.316  1.00  1.00
ATOM   1350  CA  TYR B 338      -1.604   9.004  36.695  1.00  1.00
ATOM   1351  C   TYR B 338      -1.581   9.213  38.204  1.00  1.00
ATOM   1352  O   TYR B 338      -0.516   9.366  38.802  1.00  1.00
ATOM   1353  N   PRO B 339      -2.735   9.346  38.863  1.00  1.00
ATOM   1354  CA  PRO B 339      -2.828   9.571  40.300  1.00  1.00
ATOM   1355  C   PRO B 339      -2.169   8.439  41.079  1.00  1.00
ATOM   1356  O   PRO B 339      -1.553   8.666  42.120  1.00  1.00
ATOM   1357  N   LYS B 340      -2.109   7.270  40.645  1.00  1.00
ATOM   1358  CA  LYS B 340      -1.497   6.104  41.271  1.00  1.00
ATOM   1359  C   LYS B 340       0.000   6.305  41.466  1.00  1.00
ATOM   1360  O   LYS B 340       0.564   5.898  42.481  1.00  1.00
ATOM   1361  N   TYR B 341       0.708   6.893  40.544  1.00  1.00
ATOM   1362  CA  TYR B 341       2.158   7.031  40.605  1.00  1.00
ATOM   1363  C   TYR B 341       2.567   8.488  40.779  1.00  1.00
ATOM   1364  O   TYR B 341       3.707   8.784  41.137  1.00  1.00
ATOM   1365  N   SER B 342       1.698   9.362  40.968  1.00  1.00
ATOM   1366  CA  SER B 342       1.972  10.793  41.013  1.00  1.00
ATOM   1367  C   SER B 342       2.747  11.167  42.270  1.00  1.00
ATOM   1368  O   SER B 342       3.619  12.035  42.239  1.00  1.00
ATOM   1369  N   GLU B 343       2.535  10.592  43.422  1.00  1.00
ATOM   1370  CA  GLU B 343       3.291  10.885  44.633  1.00  1.00
ATOM   1371  C   GLU B 343       4.750  10.473  44.484  1.00  1.00
ATOM   1372  O   GLU B 343       5.653  11.180  44.934  1.00  1.00
ATOM   1373  N   GLU B 344       4.990   9.227  44.017  1.00  1.00
ATOM   1374  CA  GLU B 344       6.350   8.742  43.819  1.00  1.00
ATOM   1375  C   GLU B 344       7.085   9.572  42.774  1.00  1.00
ATOM   1376  O   GLU B 344       8.283   9.826  42.898  1.00  1.00
ATOM   1377  N   SER B 345       6.363   9.892  41.676  1.00  1.00
ATOM   1378  CA  SER B 345       6.939  10.716  40.619  1.00  1.00
ATOM   1379  C   SER B 345       7.377  12.072  41.156  1.00  1.00
ATOM   1380  O   SER B 345       8.413  12.603  40.756  1.00  1.00
ATOM   1381  N   LYS B 346       6.444  12.731  41.899  1.00  1.00
ATOM   1382  CA  LYS B 346       6.706  14.041  42.485  1.00  1.00
ATOM   1383  C   LYS B 346       7.982  14.027  43.316  1.00  1.00
ATOM   1384  O   LYS B 346       8.755  14.985  43.300  1.00  1.00
ATOM   1385  N   LEU B 347       8.154  13.016  44.170  1.00  1.00
ATOM   1386  CA  LEU B 347       9.343  12.883  45.002  1.00  1.00
ATOM   1387  C   LEU B 347      10.599  12.737  44.149  1.00  1.00
ATOM   1388  O   LEU B 347      11.663  13.247  44.501  1.00  1.00
ATOM   1389  N   ASN B 348      10.549  12.170  42.996  1.00  1.00
ATOM   1390  CA  ASN B 348      11.717  11.867  42.177  1.00  1.00
ATOM   1391  C   ASN B 348      12.130  13.070  41.339  1.00  1.00
ATOM   1392  O   ASN B 348      13.309  13.251  41.033  1.00  1.00
ATOM   1393  N   ARG B 349      11.239  13.713  40.647  1.00  1.00
ATOM   1394  CA  ARG B 349      11.598  14.880  39.850  1.00  1.00
ATOM   1395  C   ARG B 349      11.884  16.085  40.736  1.00  1.00
ATOM   1396  O   ARG B 349      11.168  16.340  41.704  1.00  1.00
