# Supplementary material for: ProteinDJ: A high‐performance and modular protein design pipeline
Source: Protein Sci. 2026 Jan 21;35(2):e70464. doi: 10.1002/pro.70464 (PMC12820799; doi:10.1002/pro.70464)
Supplement: Supplementary file 2 — DATA S1. Compressed archive containing input PDB and Bindsweeper YAML files used for benchmarking and comparison of sequence design methods. [file PRO-35-e70464-s001.zip › SupplementaryFile1/binderfolds/ha/fold_74.pdb]

ATOM      1  N   GLY A   1      22.184 -23.000  13.525  1.00  0.00
ATOM      2  CA  GLY A   1      21.223 -24.059  13.240  1.00  0.00
ATOM      3  C   GLY A   1      19.890 -23.794  13.927  1.00  0.00
ATOM      4  O   GLY A   1      18.828 -24.086  13.377  1.00  0.00
ATOM      5  N   GLY A   2      19.922 -23.148  15.107  1.00  0.00
ATOM      6  CA  GLY A   2      18.687 -22.777  15.787  1.00  0.00
ATOM      7  C   GLY A   2      17.989 -21.626  15.073  1.00  0.00
ATOM      8  O   GLY A   2      16.764 -21.612  14.948  1.00  0.00
ATOM      9  N   GLY A   3      18.759 -20.600  14.658  1.00  0.00
ATOM     10  CA  GLY A   3      18.162 -19.514  13.890  1.00  0.00
ATOM     11  C   GLY A   3      17.560 -20.025  12.588  1.00  0.00
ATOM     12  O   GLY A   3      16.488 -19.585  12.174  1.00  0.00
ATOM     13  N   GLY A   4      18.236 -20.967  11.924  1.00  0.00
ATOM     14  CA  GLY A   4      17.690 -21.560  10.709  1.00  0.00
ATOM     15  C   GLY A   4      16.381 -22.286  10.991  1.00  0.00
ATOM     16  O   GLY A   4      15.429 -22.192  10.216  1.00  0.00
ATOM     17  N   GLY A   5      16.357 -23.140  12.049  1.00  0.00
ATOM     18  CA  GLY A   5      15.129 -23.840  12.408  1.00  0.00
ATOM     19  C   GLY A   5      14.009 -22.858  12.728  1.00  0.00
ATOM     20  O   GLY A   5      12.862 -23.060  12.331  1.00  0.00
ATOM     21  N   GLY A   6      14.311 -21.825  13.538  1.00  0.00
ATOM     22  CA  GLY A   6      13.313 -20.810  13.852  1.00  0.00
ATOM     23  C   GLY A   6      12.785 -20.145  12.588  1.00  0.00
ATOM     24  O   GLY A   6      11.588 -19.885  12.464  1.00  0.00
ATOM     25  N   GLY A   7      13.722 -19.793  11.671  1.00  0.00
ATOM     26  CA  GLY A   7      13.321 -19.216  10.393  1.00  0.00
ATOM     27  C   GLY A   7      12.417 -20.167   9.619  1.00  0.00
ATOM     28  O   GLY A   7      11.431 -19.747   9.013  1.00  0.00
ATOM     29  N   GLY A   8      12.764 -21.457   9.598  1.00  0.00
ATOM     30  CA  GLY A   8      11.932 -22.455   8.936  1.00  0.00
ATOM     31  C   GLY A   8      10.547 -22.525   9.567  1.00  0.00
ATOM     32  O   GLY A   8       9.541 -22.642   8.868  1.00  0.00
ATOM     33  N   GLY A   9      10.470 -22.511  10.892  1.00  0.00
ATOM     34  CA  GLY A   9       9.195 -22.541  11.599  1.00  0.00
ATOM     35  C   GLY A   9       8.355 -21.313  11.273  1.00  0.00
ATOM     36  O   GLY A   9       7.144 -21.411  11.080  1.00  0.00
ATOM     37  N   GLY A  10       8.985 -20.124  11.300  1.00  0.00
ATOM     38  CA  GLY A  10       8.285 -18.889  10.965  1.00  0.00
ATOM     39  C   GLY A  10       7.760 -18.925   9.535  1.00  0.00
ATOM     40  O   GLY A  10       6.650 -18.470   9.260  1.00  0.00
ATOM     41  N   GLY A  11       8.585 -19.454   8.620  1.00  0.00
ATOM     42  CA  GLY A  11       8.160 -19.609   7.234  1.00  0.00
ATOM     43  C   GLY A  11       6.953 -20.533   7.129  1.00  0.00
ATOM     44  O   GLY A  11       6.026 -20.273   6.362  1.00  0.00
ATOM     45  N   GLY A  12       6.998 -21.665   7.868  1.00  0.00
ATOM     46  CA  GLY A  12       5.865 -22.583   7.884  1.00  0.00
ATOM     47  C   GLY A  12       4.609 -21.899   8.410  1.00  0.00
ATOM     48  O   GLY A  12       3.516 -22.093   7.878  1.00  0.00
ATOM     49  N   GLY A  13       4.758 -21.118   9.486  1.00  0.00
ATOM     50  CA  GLY A  13       3.639 -20.390  10.073  1.00  0.00
ATOM     51  C   GLY A  13       3.072 -19.370   9.094  1.00  0.00
ATOM     52  O   GLY A  13       1.857 -19.207   8.987  1.00  0.00
ATOM     53  N   GLY A  14       3.980 -18.626   8.422  1.00  0.00
ATOM     54  CA  GLY A  14       3.542 -17.660   7.421  1.00  0.00
ATOM     55  C   GLY A  14       2.797 -18.345   6.283  1.00  0.00
ATOM     56  O   GLY A  14       1.786 -17.838   5.796  1.00  0.00
ATOM     57  N   GLY A  15       3.321 -19.516   5.858  1.00  0.00
ATOM     58  CA  GLY A  15       2.666 -20.290   4.810  1.00  0.00
ATOM     59  C   GLY A  15       1.267 -20.717   5.234  1.00  0.00
ATOM     60  O   GLY A  15       0.326 -20.668   4.442  1.00  0.00
ATOM     61  N   GLY A  16       1.141 -21.240   6.469  1.00  0.00
ATOM     62  CA  GLY A  16      -0.162 -21.628   6.996  1.00  0.00
ATOM     63  C   GLY A  16      -1.120 -20.444   7.023  1.00  0.00
ATOM     64  O   GLY A  16      -2.296 -20.576   6.682  1.00  0.00
ATOM     65  N   GLY A  17      -0.601 -19.282   7.496  1.00  0.00
ATOM     66  CA  GLY A  17      -1.416 -18.074   7.545  1.00  0.00
ATOM     67  C   GLY A  17      -1.870 -17.660   6.151  1.00  0.00
ATOM     68  O   GLY A  17      -3.011 -17.239   5.959  1.00  0.00
ATOM     69  N   GLY A  18      -0.947 -17.767   5.181  1.00  0.00
ATOM     70  CA  GLY A  18      -1.289 -17.456   3.798  1.00  0.00
ATOM     71  C   GLY A  18      -2.393 -18.371   3.284  1.00  0.00
ATOM     72  O   GLY A  18      -3.299 -17.931   2.577  1.00  0.00
ATOM     73  N   GLY A  19      -2.290 -19.676   3.615  1.00  0.00
ATOM     74  CA  GLY A  19      -3.319 -20.627   3.213  1.00  0.00
ATOM     75  C   GLY A  19      -4.665 -20.278   3.835  1.00  0.00
ATOM     76  O   GLY A  19      -5.701 -20.339   3.172  1.00  0.00
ATOM     77  N   GLY A  20      -4.665 -19.991   5.151  1.00  0.00
ATOM     78  CA  GLY A  20      -5.887 -19.597   5.842  1.00  0.00
ATOM     79  C   GLY A  20      -6.488 -18.342   5.223  1.00  0.00
ATOM     80  O   GLY A  20      -7.704 -18.242   5.055  1.00  0.00
ATOM     81  N   GLY A  21      -5.606 -17.356   4.958  1.00  0.00
ATOM     82  CA  GLY A  21      -6.050 -16.111   4.344  1.00  0.00
ATOM     83  C   GLY A  21      -6.680 -16.363   2.980  1.00  0.00
ATOM     84  O   GLY A  21      -7.694 -15.758   2.633  1.00  0.00
ATOM     85  N   GLY A  22      -6.035 -17.213   2.189  1.00  0.00
ATOM     86  CA  GLY A  22      -6.556 -17.574   0.876  1.00  0.00
ATOM     87  C   GLY A  22      -7.931 -18.220   0.987  1.00  0.00
ATOM     88  O   GLY A  22      -8.826 -17.940   0.189  1.00  0.00
ATOM     89  N   GLY A  23      -8.094 -19.100   1.981  1.00  0.00
ATOM     90  CA  GLY A  23      -9.381 -19.748   2.204  1.00  0.00
ATOM     91  C   GLY A  23     -10.447 -18.733   2.597  1.00  0.00
ATOM     92  O   GLY A  23     -11.582 -18.796   2.123  1.00  0.00
ATOM     93  N   GLY A  24     -10.087 -17.828   3.519  1.00  0.00
ATOM     94  CA  GLY A  24     -11.018 -16.805   3.980  1.00  0.00
ATOM     95  C   GLY A  24     -11.454 -15.901   2.833  1.00  0.00
ATOM     96  O   GLY A  24     -12.627 -15.545   2.723  1.00  0.00
ATOM     97  N   GLY A  25     -10.477 -15.457   2.043  1.00  0.00
ATOM     98  CA  GLY A  25     -10.758 -14.593   0.903  1.00  0.00
ATOM     99  C   GLY A  25     -11.685 -15.277  -0.092  1.00  0.00
ATOM    100  O   GLY A  25     -12.600 -14.655  -0.632  1.00  0.00
ATOM    101  N   GLY A  26     -11.416 -16.554  -0.342  1.00  0.00
ATOM    102  CA  GLY A  26     -12.246 -17.333  -1.252  1.00  0.00
ATOM    103  C   GLY A  26     -13.676 -17.440  -0.739  1.00  0.00
ATOM    104  O   GLY A  26     -14.632 -17.323  -1.506  1.00  0.00
ATOM    105  N   GLY A  27     -13.825 -17.651   0.570  1.00  0.00
ATOM    106  CA  GLY A  27     -15.140 -17.743   1.193  1.00  0.00
ATOM    107  C   GLY A  27     -15.893 -16.423   1.087  1.00  0.00
ATOM    108  O   GLY A  27     -17.091 -16.402   0.805  1.00  0.00
ATOM    109  N   GLY A  28     -15.195 -15.319   1.405  1.00  0.00
ATOM    110  CA  GLY A  28     -15.806 -13.996   1.362  1.00  0.00
ATOM    111  C   GLY A  28     -16.255 -13.642  -0.050  1.00  0.00
ATOM    112  O   GLY A  28     -17.326 -13.066  -0.245  1.00  0.00
ATOM    113  N   GLY A  29     -15.420 -13.956  -1.013  1.00  0.00
ATOM    114  CA  GLY A  29     -15.734 -13.688  -2.412  1.00  0.00
ATOM    115  C   GLY A  29     -16.926 -14.515  -2.877  1.00  0.00
ATOM    116  O   GLY A  29     -17.792 -14.022  -3.599  1.00  0.00
ATOM    117  N   GLY A  30     -16.926 -15.780  -2.485  1.00  0.00
ATOM    118  CA  GLY A  30     -18.026 -16.673  -2.829  1.00  0.00
ATOM    119  C   GLY A  30     -19.338 -16.189  -2.224  1.00  0.00
ATOM    120  O   GLY A  30     -20.385 -16.239  -2.869  1.00  0.00
ATOM    121  N   GLY A  31     -19.268 -15.620  -1.067  1.00  0.00
ATOM    122  CA  GLY A  31     -20.446 -15.107  -0.378  1.00  0.00
ATOM    123  C   GLY A  31     -20.816 -13.717  -0.879  1.00  0.00
ATOM    124  O   GLY A  31     -21.994 -13.381  -0.992  1.00  0.00
ATOM    125  N   GLY A  32     -19.863 -13.043  -1.478  1.00  0.00
ATOM    126  CA  GLY A  32     -20.166 -11.711  -1.989  1.00  0.00
ATOM    127  C   GLY A  32     -20.144 -10.675  -0.873  1.00  0.00
ATOM    128  O   GLY A  32     -20.477  -9.509  -1.088  1.00  0.00
ATOM    129  N   GLY A  33     -19.244 -10.849   0.073  1.00  0.00
ATOM    130  CA  GLY A  33     -19.120  -9.935   1.203  1.00  0.00
ATOM    131  C   GLY A  33     -18.454  -8.631   0.786  1.00  0.00
ATOM    132  O   GLY A  33     -17.572  -8.619  -0.074  1.00  0.00
ATOM    133  N   GLY A  34     -18.713  -7.558   1.600  1.00  0.00
ATOM    134  CA  GLY A  34     -18.098  -6.266   1.323  1.00  0.00
ATOM    135  C   GLY A  34     -16.598  -6.300   1.589  1.00  0.00
ATOM    136  O   GLY A  34     -16.143  -6.922   2.549  1.00  0.00
ATOM    137  N   GLY A  35     -15.939  -5.230   1.123  1.00  0.00
ATOM    138  CA  GLY A  35     -14.502  -5.116   1.344  1.00  0.00
ATOM    139  C   GLY A  35     -14.183  -4.950   2.824  1.00  0.00
ATOM    140  O   GLY A  35     -13.215  -5.520   3.328  1.00  0.00
ATOM    141  N   GLY A  36     -15.013  -4.248   3.560  1.00  0.00
ATOM    142  CA  GLY A  36     -14.826  -4.035   4.991  1.00  0.00
ATOM    143  C   GLY A  36     -14.863  -5.354   5.753  1.00  0.00
ATOM    144  O   GLY A  36     -14.062  -5.580   6.660  1.00  0.00
ATOM    145  N   GLY A  37     -15.866  -6.184   5.475  1.00  0.00
ATOM    146  CA  GLY A  37     -16.009  -7.481   6.125  1.00  0.00
ATOM    147  C   GLY A  37     -14.835  -8.394   5.796  1.00  0.00
ATOM    148  O   GLY A  37     -14.323  -9.100   6.665  1.00  0.00
ATOM    149  N   GLY A  38     -14.426  -8.396   4.537  1.00  0.00
ATOM    150  CA  GLY A  38     -13.293  -9.206   4.106  1.00  0.00
ATOM    151  C   GLY A  38     -12.009  -8.772   4.804  1.00  0.00
ATOM    152  O   GLY A  38     -11.207  -9.606   5.223  1.00  0.00
ATOM    153  N   GLY A  39     -11.810  -7.456   4.864  1.00  0.00
ATOM    154  CA  GLY A  39     -10.624  -6.905   5.507  1.00  0.00
ATOM    155  C   GLY A  39     -10.595  -7.242   6.992  1.00  0.00
ATOM    156  O   GLY A  39      -9.545  -7.571   7.544  1.00  0.00
ATOM    157  N   GLY A  40     -11.727  -7.157   7.653  1.00  0.00
ATOM    158  CA  GLY A  40     -11.842  -7.492   9.067  1.00  0.00
ATOM    159  C   GLY A  40     -11.517  -8.960   9.314  1.00  0.00
ATOM    160  O   GLY A  40     -10.835  -9.301  10.280  1.00  0.00
ATOM    161  N   GLY A  41     -12.055  -9.842   8.467  1.00  0.00
ATOM    162  CA  GLY A  41     -11.808 -11.274   8.586  1.00  0.00
ATOM    163  C   GLY A  41     -10.333 -11.597   8.387  1.00  0.00
ATOM    164  O   GLY A  41      -9.766 -12.421   9.104  1.00  0.00
ATOM    165  N   GLY A  42      -9.723 -10.946   7.384  1.00  0.00
ATOM    166  CA  GLY A  42      -8.308 -11.155   7.104  1.00  0.00
ATOM    167  C   GLY A  42      -7.442 -10.686   8.266  1.00  0.00
ATOM    168  O   GLY A  42      -6.469 -11.345   8.633  1.00  0.00
ATOM    169  N   GLY A  43      -7.752  -9.467   8.754  1.00  0.00
ATOM    170  CA  GLY A  43      -7.021  -8.916   9.889  1.00  0.00
ATOM    171  C   GLY A  43      -7.112  -9.836  11.100  1.00  0.00
ATOM    172  O   GLY A  43      -6.125 -10.049  11.805  1.00  0.00
ATOM    173  N   GLY A  44      -8.245 -10.460  11.294  1.00  0.00
ATOM    174  CA  GLY A  44      -8.448 -11.394  12.395  1.00  0.00
ATOM    175  C   GLY A  44      -7.581 -12.636  12.232  1.00  0.00
ATOM    176  O   GLY A  44      -7.005 -13.134  13.199  1.00  0.00
ATOM    177  N   GLY A  45      -7.451 -13.122  10.982  1.00  0.00
ATOM    178  CA  GLY A  45      -6.656 -14.312  10.700  1.00  0.00
ATOM    179  C   GLY A  45      -5.165 -14.015  10.797  1.00  0.00
ATOM    180  O   GLY A  45      -4.393 -14.828  11.304  1.00  0.00
ATOM    181  N   GLY A  46      -4.725 -12.879  10.370  1.00  0.00
ATOM    182  CA  GLY A  46      -3.311 -12.533  10.301  1.00  0.00
ATOM    183  C   GLY A  46      -2.878 -11.735  11.524  1.00  0.00
ATOM    184  O   GLY A  46      -1.711 -11.762  11.914  1.00  0.00
ATOM    185  N   GLY A  47      -3.673 -11.529  12.457  1.00  0.00
ATOM    186  CA  GLY A  47      -3.432 -10.757  13.671  1.00  0.00
ATOM    187  C   GLY A  47      -2.199 -11.262  14.409  1.00  0.00
ATOM    188  O   GLY A  47      -1.426 -10.475  14.955  1.00  0.00
ATOM    189  N   GLY A  48      -1.675 -12.261  14.257  1.00  0.00
ATOM    190  CA  GLY A  48      -0.528 -12.830  14.953  1.00  0.00
ATOM    191  C   GLY A  48       0.673 -12.958  14.023  1.00  0.00
ATOM    192  O   GLY A  48       1.819 -12.973  14.472  1.00  0.00
ATOM    193  N   GLY A  49       0.654 -12.380  12.929  1.00  0.00
ATOM    194  CA  GLY A  49       1.710 -12.511  11.933  1.00  0.00
ATOM    195  C   GLY A  49       2.499 -11.215  11.793  1.00  0.00
ATOM    196  O   GLY A  49       2.091 -10.171  12.302  1.00  0.00
ATOM    197  N   GLY A  50       3.554 -11.217  11.006  1.00  0.00
ATOM    198  CA  GLY A  50       4.298 -10.007  10.676  1.00  0.00
ATOM    199  C   GLY A  50       3.415  -9.000   9.950  1.00  0.00
ATOM    200  O   GLY A  50       2.602  -9.369   9.103  1.00  0.00
ATOM    201  N   GLY A  51       3.893  -7.725   9.984  1.00  0.00
ATOM    202  CA  GLY A  51       3.162  -6.676   9.283  1.00  0.00
ATOM    203  C   GLY A  51       3.147  -6.925   7.780  1.00  0.00
ATOM    204  O   GLY A  51       2.131  -6.716   7.117  1.00  0.00
ATOM    205  N   GLY A  52       4.251  -7.463   7.257  1.00  0.00
ATOM    206  CA  GLY A  52       4.349  -7.742   5.829  1.00  0.00
ATOM    207  C   GLY A  52       3.320  -8.780   5.399  1.00  0.00
ATOM    208  O   GLY A  52       2.694  -8.649   4.347  1.00  0.00
ATOM    209  N   GLY A  53       3.199  -9.861   6.179  1.00  0.00
ATOM    210  CA  GLY A  53       2.244 -10.919   5.875  1.00  0.00
ATOM    211  C   GLY A  53       0.811 -10.411   5.971  1.00  0.00
ATOM    212  O   GLY A  53      -0.031 -10.738   5.134  1.00  0.00
ATOM    213  N   GLY A  54       0.550  -9.590   6.995  1.00  0.00
ATOM    214  CA  GLY A  54      -0.782  -9.031   7.189  1.00  0.00
ATOM    215  C   GLY A  54      -1.165  -8.109   6.038  1.00  0.00
ATOM    216  O   GLY A  54      -2.293  -8.151   5.546  1.00  0.00
ATOM    217  N   GLY A  55      -0.192  -7.248   5.643  1.00  0.00
ATOM    218  CA  GLY A  55      -0.450  -6.315   4.552  1.00  0.00
ATOM    219  C   GLY A  55      -0.671  -7.052   3.238  1.00  0.00
ATOM    220  O   GLY A  55      -1.553  -6.697   2.456  1.00  0.00
ATOM    221  N   GLY A  56       0.128  -8.122   3.037  1.00  0.00
ATOM    222  CA  GLY A  56      -0.007  -8.920   1.825  1.00  0.00
ATOM    223  C   GLY A  56      -1.380  -9.575   1.747  1.00  0.00
ATOM    224  O   GLY A  56      -2.007  -9.602   0.688  1.00  0.00
ATOM    225  N   GLY A  57      -1.803 -10.172   2.898  1.00  0.00
ATOM    226  CA  GLY A  57      -3.097 -10.844   2.934  1.00  0.00
ATOM    227  C   GLY A  57      -4.238  -9.853   2.742  1.00  0.00
ATOM    228  O   GLY A  57      -5.200 -10.131   2.027  1.00  0.00
ATOM    229  N   GLY A  58      -4.141  -8.700   3.411  1.00  0.00
ATOM    230  CA  GLY A  58      -5.180  -7.685   3.280  1.00  0.00
ATOM    231  C   GLY A  58      -5.245  -7.143   1.858  1.00  0.00
ATOM    232  O   GLY A  58      -6.328  -6.920   1.317  1.00  0.00
ATOM    233  N   GLY A  59      -4.079  -6.961   1.243  1.00  0.00
ATOM    234  CA  GLY A  59      -4.021  -6.519  -0.145  1.00  0.00
ATOM    235  C   GLY A  59      -4.685  -7.529  -1.073  1.00  0.00
ATOM    236  O   GLY A  59      -5.407  -7.157  -1.998  1.00  0.00
ATOM    237  N   GLY A  60      -4.368  -8.825  -0.840  1.00  0.00
ATOM    238  CA  GLY A  60      -4.982  -9.890  -1.624  1.00  0.00
ATOM    239  C   GLY A  60      -6.498  -9.877  -1.479  1.00  0.00
ATOM    240  O   GLY A  60      -7.226 -10.063  -2.454  1.00  0.00
ATOM    241  N   GLY A  61      -6.960  -9.641  -0.237  1.00  0.00
ATOM    242  CA  GLY A  61      -8.396  -9.579   0.005  1.00  0.00
ATOM    243  C   GLY A  61      -9.031  -8.415  -0.745  1.00  0.00
ATOM    244  O   GLY A  61     -10.107  -8.552  -1.328  1.00  0.00
ATOM    245  N   GLY A  62      -8.376  -7.255  -0.673  1.00  0.00
ATOM    246  CA  GLY A  62      -8.891  -6.066  -1.342  1.00  0.00
ATOM    247  C   GLY A  62      -8.981  -6.276  -2.848  1.00  0.00
ATOM    248  O   GLY A  62      -9.957  -5.878  -3.483  1.00  0.00
ATOM    249  N   GLY A  63      -7.954  -6.906  -3.415  1.00  0.00
ATOM    250  CA  GLY A  63      -7.937  -7.189  -4.845  1.00  0.00
ATOM    251  C   GLY A  63      -9.040  -8.168  -5.226  1.00  0.00
ATOM    252  O   GLY A  63      -9.702  -8.004  -6.251  1.00  0.00
ATOM    253  N   GLY A  64      -9.194  -9.220  -4.392  1.00  0.00
ATOM    254  CA  GLY A  64     -10.215 -10.226  -4.661  1.00  0.00
ATOM    255  C   GLY A  64     -11.612  -9.624  -4.592  1.00  0.00
ATOM    256  O   GLY A  64     -12.471  -9.929  -5.420  1.00  0.00
ATOM    257  N   GLY A  65     -11.872  -8.831  -3.535  1.00  0.00
ATOM    258  CA  GLY A  65     -13.172  -8.188  -3.390  1.00  0.00
ATOM    259  C   GLY A  65     -13.452  -7.243  -4.552  1.00  0.00
ATOM    260  O   GLY A  65     -14.570  -7.189  -5.064  1.00  0.00
ATOM    261  N   GLY A  66     -12.455  -6.510  -4.961  1.00  0.00
ATOM    262  CA  GLY A  66     -12.604  -5.601  -6.091  1.00  0.00
ATOM    263  C   GLY A  66     -12.965  -6.358  -7.363  1.00  0.00
ATOM    264  O   GLY A  66     -13.810  -5.915  -8.142  1.00  0.00
ATOM    265  N   GLY A  67     -12.253  -7.497  -7.573  1.00  0.00
ATOM    266  CA  GLY A  67     -12.533  -8.338  -8.731  1.00  0.00
ATOM    267  C   GLY A  67     -13.965  -8.855  -8.703  1.00  0.00
ATOM    268  O   GLY A  67     -14.641  -8.895  -9.731  1.00  0.00
ATOM    269  N   GLY A  68     -14.403  -9.304  -7.521  1.00  0.00
ATOM    270  CA  GLY A  68     -15.762  -9.809  -7.373  1.00  0.00
ATOM    271  C   GLY A  68     -16.788  -8.711  -7.622  1.00  0.00
ATOM    272  O   GLY A  68     -17.816  -8.941  -8.259  1.00  0.00
ATOM    273  N   GLY A  69     -16.547  -7.521  -7.102  1.00  0.00
ATOM    274  CA  GLY A  69     -17.460  -6.403  -7.303  1.00  0.00
ATOM    275  C   GLY A  69     -17.529  -6.005  -8.772  1.00  0.00
ATOM    276  O   GLY A  69     -18.597  -5.673  -9.286  1.00  0.00
ATOM    277  N   GLY A  70     -16.392  -6.029  -9.441  1.00  0.00
ATOM    278  CA  GLY A  70     -16.346  -5.686 -10.857  1.00  0.00
ATOM    279  C   GLY A  70     -17.085  -6.719 -11.699  1.00  0.00
ATOM    280  O   GLY A  70     -17.757  -6.376 -12.671  1.00  0.00
ATOM    281  N   GLY A  71     -16.926  -7.972 -11.311  1.00  0.00
ATOM    282  CA  GLY A  71     -17.670  -9.015 -12.006  1.00  0.00
ATOM    283  C   GLY A  71     -19.140  -9.003 -11.606  1.00  0.00
ATOM    284  O   GLY A  71     -20.026  -9.103 -12.455  1.00  0.00
ATOM    285  N   ALA B  72      16.380   4.968  35.038  1.00  1.00
ATOM    286  CA  ALA B  72      14.927   5.061  35.120  1.00  1.00
ATOM    287  C   ALA B  72      14.262   4.332  33.959  1.00  1.00
ATOM    288  O   ALA B  72      14.750   4.370  32.829  1.00  1.00
ATOM    289  N   ASP B  73      13.095   3.693  34.200  1.00  1.00
ATOM    290  CA  ASP B  73      12.390   3.032  33.108  1.00  1.00
ATOM    291  C   ASP B  73      12.047   4.018  31.998  1.00  1.00
ATOM    292  O   ASP B  73      11.664   5.157  32.264  1.00  1.00
ATOM    293  N   THR B  74      11.792   3.418  30.779  1.00  1.00
ATOM    294  CA  THR B  74      11.440   4.215  29.609  1.00  1.00
ATOM    295  C   THR B  74      10.449   3.477  28.718  1.00  1.00
ATOM    296  O   THR B  74      10.475   2.249  28.629  1.00  1.00
ATOM    297  N   ILE B  75       9.740   4.190  27.933  1.00  1.00
ATOM    298  CA  ILE B  75       8.850   3.783  26.852  1.00  1.00
ATOM    299  C   ILE B  75       8.956   4.731  25.665  1.00  1.00
ATOM    300  O   ILE B  75       9.041   5.947  25.835  1.00  1.00
ATOM    301  N   CYS B  76       9.157   4.218  24.496  1.00  1.00
ATOM    302  CA  CYS B  76       9.275   4.982  23.259  1.00  1.00
ATOM    303  C   CYS B  76       8.188   4.594  22.266  1.00  1.00
ATOM    304  O   CYS B  76       7.846   3.418  22.133  1.00  1.00
ATOM    305  N   ILE B  77       7.609   5.669  21.566  1.00  1.00
ATOM    306  CA  ILE B  77       6.676   5.464  20.464  1.00  1.00
ATOM    307  C   ILE B  77       7.398   5.464  19.123  1.00  1.00
ATOM    308  O   ILE B  77       8.172   6.373  18.824  1.00  1.00
ATOM    309  N   GLY B  78       7.355   4.388  18.388  1.00  1.00
ATOM    310  CA  GLY B  78       8.111   4.296  17.144  1.00  1.00
ATOM    311  C   GLY B  78       7.220   3.858  15.989  1.00  1.00
ATOM    312  O   GLY B  78       6.052   3.522  16.187  1.00  1.00
ATOM    313  N   TYR B  79       7.917   3.294  14.932  1.00  1.00
ATOM    314  CA  TYR B  79       7.304   2.769  13.718  1.00  1.00
ATOM    315  C   TYR B  79       8.104   1.600  13.157  1.00  1.00
ATOM    316  O   TYR B  79       9.329   1.560  13.276  1.00  1.00
ATOM    317  N   HIS B  80       7.448   0.774  12.333  1.00  1.00
ATOM    318  CA  HIS B  80       8.062  -0.388  11.700  1.00  1.00
ATOM    319  C   HIS B  80       9.100   0.032  10.667  1.00  1.00
ATOM    320  O   HIS B  80       8.909   1.007   9.941  1.00  1.00
ATOM    321  N   ALA B  81      10.095  -0.791  10.513  1.00  1.00
ATOM    322  CA  ALA B  81      11.108  -0.812   9.465  1.00  1.00
ATOM    323  C   ALA B  81      11.473  -2.239   9.080  1.00  1.00
ATOM    324  O   ALA B  81      11.471  -3.139   9.920  1.00  1.00
ATOM    325  N   ASN B  82      11.753  -2.509   7.896  1.00  1.00
ATOM    326  CA  ASN B  82      12.129  -3.836   7.425  1.00  1.00
ATOM    327  C   ASN B  82      13.245  -3.759   6.391  1.00  1.00
ATOM    328  O   ASN B  82      13.512  -2.696   5.831  1.00  1.00
ATOM    329  N   ASN B  83      13.475  -4.813   5.677  1.00  1.00
ATOM    330  CA  ASN B  83      14.508  -4.926   4.655  1.00  1.00
ATOM    331  C   ASN B  83      13.933  -4.705   3.262  1.00  1.00
ATOM    332  O   ASN B  83      14.672  -4.489   2.301  1.00  1.00
ATOM    333  N   SER B  84      12.839  -4.127   3.110  1.00  1.00
ATOM    334  CA  SER B  84      12.250  -3.799   1.817  1.00  1.00
ATOM    335  C   SER B  84      13.072  -2.742   1.090  1.00  1.00
ATOM    336  O   SER B  84      13.467  -1.736   1.679  1.00  1.00
ATOM    337  N   THR B  85      13.216  -2.959  -0.255  1.00  1.00
ATOM    338  CA  THR B  85      13.934  -2.005  -1.091  1.00  1.00
ATOM    339  C   THR B  85      13.031  -1.435  -2.177  1.00  1.00
ATOM    340  O   THR B  85      13.325  -0.390  -2.758  1.00  1.00
ATOM    341  N   ASP B  86      11.704  -1.788  -2.068  1.00  1.00
ATOM    342  CA  ASP B  86      10.707  -1.218  -2.967  1.00  1.00
ATOM    343  C   ASP B  86      10.606   0.292  -2.792  1.00  1.00
ATOM    344  O   ASP B  86      10.637   0.800  -1.671  1.00  1.00
ATOM    345  N   THR B  87      10.409   0.981  -3.929  1.00  1.00
ATOM    346  CA  THR B  87      10.259   2.431  -3.914  1.00  1.00
ATOM    347  C   THR B  87       8.986   2.861  -4.633  1.00  1.00
ATOM    348  O   THR B  87       8.580   2.244  -5.617  1.00  1.00
ATOM    349  N   VAL B  88       8.479   3.946  -4.254  1.00  1.00
ATOM    350  CA  VAL B  88       7.345   4.645  -4.848  1.00  1.00
ATOM    351  C   VAL B  88       7.664   6.117  -5.077  1.00  1.00
ATOM    352  O   VAL B  88       8.424   6.722  -4.322  1.00  1.00
ATOM    353  N   ASP B  89       6.942   6.758  -5.902  1.00  1.00
ATOM    354  CA  ASP B  89       6.995   8.202  -6.096  1.00  1.00
ATOM    355  C   ASP B  89       5.757   8.881  -5.525  1.00  1.00
ATOM    356  O   ASP B  89       4.662   8.318  -5.548  1.00  1.00
ATOM    357  N   THR B  90       5.973  10.084  -5.043  1.00  1.00
ATOM    358  CA  THR B  90       4.898  10.983  -4.640  1.00  1.00
ATOM    359  C   THR B  90       4.916  12.266  -5.462  1.00  1.00
ATOM    360  O   THR B  90       5.966  12.689  -5.946  1.00  1.00
ATOM    361  N   VAL B  91       4.143  13.190  -5.261  1.00  1.00
ATOM    362  CA  VAL B  91       4.205  14.491  -5.915  1.00  1.00
ATOM    363  C   VAL B  91       5.386  15.308  -5.406  1.00  1.00
ATOM    364  O   VAL B  91       6.057  15.993  -6.178  1.00  1.00
ATOM    365  N   LEU B  92       5.794  15.193  -4.262  1.00  1.00
ATOM    366  CA  LEU B  92       6.885  15.950  -3.662  1.00  1.00
ATOM    367  C   LEU B  92       8.180  15.145  -3.661  1.00  1.00
ATOM    368  O   LEU B  92       9.267  15.700  -3.820  1.00  1.00
ATOM    369  N   GLU B  93       8.319  14.026  -3.955  1.00  1.00
ATOM    370  CA  GLU B  93       9.415  13.102  -3.692  1.00  1.00
ATOM    371  C   GLU B  93       9.411  11.945  -4.683  1.00  1.00
ATOM    372  O   GLU B  93       8.376  11.322  -4.919  1.00  1.00
ATOM    373  N   LYS B  94      10.578  11.678  -5.271  1.00  1.00
ATOM    374  CA  LYS B  94      10.771  10.501  -6.110  1.00  1.00
ATOM    375  C   LYS B  94      11.640   9.464  -5.411  1.00  1.00
ATOM    376  O   LYS B  94      12.687   9.792  -4.853  1.00  1.00
ATOM    377  N   ASN B  95      11.244   8.139  -5.665  1.00  1.00
ATOM    378  CA  ASN B  95      12.167   7.103  -5.217  1.00  1.00
ATOM    379  C   ASN B  95      12.195   7.011  -3.696  1.00  1.00
ATOM    380  O   ASN B  95      13.262   7.046  -3.083  1.00  1.00
ATOM    381  N   VAL B  96      11.047   7.116  -3.013  1.00  1.00
ATOM    382  CA  VAL B  96      10.852   6.829  -1.597  1.00  1.00
ATOM    383  C   VAL B  96      10.815   5.327  -1.340  1.00  1.00
ATOM    384  O   VAL B  96      10.016   4.605  -1.937  1.00  1.00
ATOM    385  N   THR B  97      11.869   4.851  -0.537  1.00  1.00
ATOM    386  CA  THR B  97      11.801   3.456  -0.117  1.00  1.00
ATOM    387  C   THR B  97      10.747   3.257   0.965  1.00  1.00
ATOM    388  O   THR B  97      10.730   3.973   1.967  1.00  1.00
ATOM    389  N   VAL B  98       9.894   2.296   0.819  1.00  1.00
ATOM    390  CA  VAL B  98       8.773   2.063   1.721  1.00  1.00
ATOM    391  C   VAL B  98       8.763   0.626   2.227  1.00  1.00
ATOM    392  O   VAL B  98       9.134  -0.299   1.504  1.00  1.00
ATOM    393  N   THR B  99       8.143   0.388   3.395  1.00  1.00
ATOM    394  CA  THR B  99       8.063  -0.934   4.003  1.00  1.00
ATOM    395  C   THR B  99       7.102  -1.835   3.239  1.00  1.00
ATOM    396  O   THR B  99       7.359  -3.026   3.062  1.00  1.00
ATOM    397  N   HIS B 100       6.122  -1.493   2.717  1.00  1.00
ATOM    398  CA  HIS B 100       5.094  -2.242   2.006  1.00  1.00
ATOM    399  C   HIS B 100       4.510  -1.426   0.860  1.00  1.00
ATOM    400  O   HIS B 100       4.351  -0.210   0.969  1.00  1.00
ATOM    401  N   SER B 101       4.292  -2.157  -0.270  1.00  1.00
ATOM    402  CA  SER B 101       3.710  -1.581  -1.476  1.00  1.00
ATOM    403  C   SER B 101       3.160  -2.665  -2.394  1.00  1.00
ATOM    404  O   SER B 101       3.600  -3.813  -2.348  1.00  1.00
ATOM    405  N   VAL B 102       2.448  -2.300  -3.402  1.00  1.00
ATOM    406  CA  VAL B 102       1.788  -3.166  -4.372  1.00  1.00
ATOM    407  C   VAL B 102       1.939  -2.623  -5.787  1.00  1.00
ATOM    408  O   VAL B 102       1.799  -1.423  -6.020  1.00  1.00
ATOM    409  N   ASN B 103       2.358  -3.582  -6.764  1.00  1.00
ATOM    410  CA  ASN B 103       2.367  -3.159  -8.159  1.00  1.00
ATOM    411  C   ASN B 103       0.967  -3.201  -8.757  1.00  1.00
ATOM    412  O   ASN B 103       0.263  -4.204  -8.643  1.00  1.00
ATOM    413  N   LEU B 104       0.536  -2.103  -9.397  1.00  1.00
ATOM    414  CA  LEU B 104      -0.779  -2.000 -10.016  1.00  1.00
ATOM    415  C   LEU B 104      -0.687  -2.127 -11.533  1.00  1.00
ATOM    416  O   LEU B 104      -1.667  -2.460 -12.199  1.00  1.00
ATOM    417  N   LEU B 105       0.394  -2.266 -12.082  1.00  1.00
ATOM    418  CA  LEU B 105       0.690  -2.353 -13.507  1.00  1.00
ATOM    419  C   LEU B 105       1.228  -3.732 -13.874  1.00  1.00
ATOM    420  O   LEU B 105       2.221  -4.192 -13.310  1.00  1.00
ATOM    421  N   GLU B 106       0.336  -4.469 -14.677  1.00  1.00
ATOM    422  CA  GLU B 106       0.731  -5.776 -15.190  1.00  1.00
ATOM    423  C   GLU B 106       1.588  -5.640 -16.442  1.00  1.00
ATOM    424  O   GLU B 106       1.249  -4.890 -17.359  1.00  1.00
ATOM    425  N   ASP B 107       2.749  -6.304 -16.446  1.00  1.00
ATOM    426  CA  ASP B 107       3.664  -6.225 -17.579  1.00  1.00
ATOM    427  C   ASP B 107       4.091  -7.612 -18.040  1.00  1.00
ATOM    428  O   ASP B 107       4.505  -7.796 -19.185  1.00  1.00
ATOM    429  N   SER B 108       3.504  -8.618 -17.508  1.00  1.00
ATOM    430  CA  SER B 108       3.751 -10.028 -17.785  1.00  1.00
ATOM    431  C   SER B 108       2.582 -10.655 -18.534  1.00  1.00
ATOM    432  O   SER B 108       1.421 -10.432 -18.190  1.00  1.00
ATOM    433  N   HIS B 109       2.855 -11.265 -19.637  1.00  1.00
ATOM    434  CA  HIS B 109       1.956 -12.116 -20.407  1.00  1.00
ATOM    435  C   HIS B 109       2.573 -13.486 -20.656  1.00  1.00
ATOM    436  O   HIS B 109       3.773 -13.601 -20.906  1.00  1.00
ATOM    437  N   ASN B 110       1.986 -14.464 -20.891  1.00  1.00
ATOM    438  CA  ASN B 110       2.441 -15.833 -21.099  1.00  1.00
ATOM    439  C   ASN B 110       2.880 -16.055 -22.540  1.00  1.00
ATOM    440  O   ASN B 110       3.583 -17.019 -22.844  1.00  1.00
ATOM    441  N   GLY B 111       2.981 -15.260 -23.390  1.00  1.00
ATOM    442  CA  GLY B 111       3.531 -15.322 -24.738  1.00  1.00
ATOM    443  C   GLY B 111       2.838 -16.396 -25.568  1.00  1.00
ATOM    444  O   GLY B 111       3.463 -17.048 -26.403  1.00  1.00
ATOM    445  N   LYS B 112       1.617 -16.731 -25.377  1.00  1.00
ATOM    446  CA  LYS B 112       0.858 -17.770 -26.061  1.00  1.00
ATOM    447  C   LYS B 112      -0.519 -17.266 -26.475  1.00  1.00
ATOM    448  O   LYS B 112      -1.138 -16.472 -25.767  1.00  1.00
ATOM    449  N   LEU B 113      -1.016 -17.758 -27.676  1.00  1.00
ATOM    450  CA  LEU B 113      -2.446 -17.649 -27.938  1.00  1.00
ATOM    451  C   LEU B 113      -3.224 -18.744 -27.217  1.00  1.00
ATOM    452  O   LEU B 113      -2.861 -19.919 -27.277  1.00  1.00
ATOM    453  N   CYS B 114      -4.220 -18.405 -26.500  1.00  1.00
ATOM    454  CA  CYS B 114      -4.956 -19.328 -25.645  1.00  1.00
ATOM    455  C   CYS B 114      -6.438 -19.344 -25.999  1.00  1.00
ATOM    456  O   CYS B 114      -7.001 -18.327 -26.403  1.00  1.00
ATOM    457  N   ARG B 115      -7.153 -20.428 -25.545  1.00  1.00
ATOM    458  CA  ARG B 115      -8.608 -20.354 -25.575  1.00  1.00
ATOM    459  C   ARG B 115      -9.126 -19.290 -24.616  1.00  1.00
ATOM    460  O   ARG B 115      -8.618 -19.143 -23.504  1.00  1.00
ATOM    461  N   LEU B 116     -10.274 -18.702 -25.019  1.00  1.00
ATOM    462  CA  LEU B 116     -10.999 -17.787 -24.146  1.00  1.00
ATOM    463  C   LEU B 116     -12.243 -18.450 -23.564  1.00  1.00
ATOM    464  O   LEU B 116     -13.123 -18.895 -24.300  1.00  1.00
ATOM    465  N   LYS B 117     -12.312 -18.560 -22.182  1.00  1.00
ATOM    466  CA  LYS B 117     -13.548 -19.135 -21.664  1.00  1.00
ATOM    467  C   LYS B 117     -13.788 -20.528 -22.232  1.00  1.00
ATOM    468  O   LYS B 117     -14.932 -20.951 -22.400  1.00  1.00
ATOM    469  N   GLY B 118     -12.653 -21.252 -22.728  1.00  1.00
ATOM    470  CA  GLY B 118     -12.736 -22.653 -23.126  1.00  1.00
ATOM    471  C   GLY B 118     -12.857 -22.789 -24.639  1.00  1.00
ATOM    472  O   GLY B 118     -12.570 -23.846 -25.201  1.00  1.00
ATOM    473  N   ILE B 119     -13.030 -21.857 -25.383  1.00  1.00
ATOM    474  CA  ILE B 119     -13.185 -21.836 -26.833  1.00  1.00
ATOM    475  C   ILE B 119     -11.910 -21.361 -27.517  1.00  1.00
ATOM    476  O   ILE B 119     -11.357 -20.319 -27.166  1.00  1.00
ATOM    477  N   ALA B 120     -11.410 -22.212 -28.499  1.00  1.00
ATOM    478  CA  ALA B 120     -10.220 -21.849 -29.260  1.00  1.00
ATOM    479  C   ALA B 120     -10.548 -20.826 -30.340  1.00  1.00
ATOM    480  O   ALA B 120     -11.560 -20.942 -31.031  1.00  1.00
ATOM    481  N   PRO B 121      -9.599 -19.894 -30.589  1.00  1.00
ATOM    482  CA  PRO B 121      -9.754 -18.948 -31.688  1.00  1.00
ATOM    483  C   PRO B 121      -9.781 -19.664 -33.032  1.00  1.00
ATOM    484  O   PRO B 121      -9.022 -20.606 -33.259  1.00  1.00
ATOM    485  N   SER B 122     -17.508 -22.037 -35.056  1.00  1.00
ATOM    486  CA  SER B 122     -17.437 -21.305 -33.797  1.00  1.00
ATOM    487  C   SER B 122     -15.994 -20.994 -33.421  1.00  1.00
ATOM    488  O   SER B 122     -15.102 -21.821 -33.608  1.00  1.00
ATOM    489  N   TRP B 123     -15.837 -19.824 -32.860  1.00  1.00
ATOM    490  CA  TRP B 123     -14.548 -19.376 -32.347  1.00  1.00
ATOM    491  C   TRP B 123     -14.717 -18.219 -31.370  1.00  1.00
ATOM    492  O   TRP B 123     -15.594 -17.372 -31.541  1.00  1.00
ATOM    493  N   SER B 124     -13.673 -17.982 -30.542  1.00  1.00
ATOM    494  CA  SER B 124     -13.711 -16.943 -29.520  1.00  1.00
ATOM    495  C   SER B 124     -13.041 -15.665 -30.007  1.00  1.00
ATOM    496  O   SER B 124     -13.343 -14.573 -29.527  1.00  1.00
ATOM    497  N   TYR B 125     -12.515 -15.558 -30.950  1.00  1.00
ATOM    498  CA  TYR B 125     -11.784 -14.515 -31.660  1.00  1.00
ATOM    499  C   TYR B 125     -11.204 -15.041 -32.966  1.00  1.00
ATOM    500  O   TYR B 125     -10.836 -16.212 -33.066  1.00  1.00
ATOM    501  N   ILE B 126     -10.880 -14.097 -33.873  1.00  1.00
ATOM    502  CA  ILE B 126     -10.115 -14.400 -35.077  1.00  1.00
ATOM    503  C   ILE B 126      -8.782 -13.663 -35.082  1.00  1.00
ATOM    504  O   ILE B 126      -8.705 -12.497 -34.696  1.00  1.00
ATOM    505  N   SER B 127     -16.868  -9.070 -36.622  1.00  1.00
ATOM    506  CA  SER B 127     -16.170  -9.110 -35.343  1.00  1.00
ATOM    507  C   SER B 127     -17.121  -9.468 -34.208  1.00  1.00
ATOM    508  O   SER B 127     -16.702  -9.994 -33.177  1.00  1.00
ATOM    509  N   SER B 128     -18.321  -9.450 -34.348  1.00  1.00
ATOM    510  CA  SER B 128     -19.342  -9.772 -33.358  1.00  1.00
ATOM    511  C   SER B 128     -20.094 -11.041 -33.735  1.00  1.00
ATOM    512  O   SER B 128     -20.833 -11.601 -32.925  1.00  1.00
ATOM    513  N   VAL B 129     -19.534 -11.849 -34.502  1.00  1.00
ATOM    514  CA  VAL B 129     -19.942 -13.210 -34.828  1.00  1.00
ATOM    515  C   VAL B 129     -19.146 -14.232 -34.027  1.00  1.00
ATOM    516  O   VAL B 129     -17.917 -14.269 -34.098  1.00  1.00
ATOM    517  N   SER B 130     -19.870 -15.108 -33.270  1.00  1.00
ATOM    518  CA  SER B 130     -19.222 -16.122 -32.446  1.00  1.00
ATOM    519  C   SER B 130     -19.325 -17.500 -33.087  1.00  1.00
ATOM    520  O   SER B 130     -18.461 -18.354 -32.889  1.00  1.00
ATOM    521  N   SER B 131     -20.132 -17.913 -33.703  1.00  1.00
ATOM    522  CA  SER B 131     -20.219 -19.150 -34.469  1.00  1.00
ATOM    523  C   SER B 131     -20.896 -18.919 -35.814  1.00  1.00
ATOM    524  O   SER B 131     -21.800 -18.092 -35.930  1.00  1.00
ATOM    525  N   SER B 132     -24.543 -16.347 -35.816  1.00  1.00
ATOM    526  CA  SER B 132     -24.726 -16.309 -34.370  1.00  1.00
ATOM    527  C   SER B 132     -23.884 -15.208 -33.737  1.00  1.00
ATOM    528  O   SER B 132     -22.687 -15.099 -34.003  1.00  1.00
ATOM    529  N   ARG B 133     -24.559 -14.191 -33.234  1.00  1.00
ATOM    530  CA  ARG B 133     -23.876 -13.025 -32.686  1.00  1.00
ATOM    531  C   ARG B 133     -23.442 -13.267 -31.246  1.00  1.00
ATOM    532  O   ARG B 133     -24.179 -13.856 -30.456  1.00  1.00
ATOM    533  N   GLY B 134     -22.313 -12.654 -30.903  1.00  1.00
ATOM    534  CA  GLY B 134     -21.734 -12.665 -29.565  1.00  1.00
ATOM    535  C   GLY B 134     -20.877 -11.428 -29.326  1.00  1.00
ATOM    536  O   GLY B 134     -20.104 -11.020 -30.192  1.00  1.00
ATOM    537  N   PHE B 135     -20.992 -10.820 -28.182  1.00  1.00
ATOM    538  CA  PHE B 135     -20.162  -9.672 -27.835  1.00  1.00
ATOM    539  C   PHE B 135     -18.803 -10.114 -27.309  1.00  1.00
ATOM    540  O   PHE B 135     -18.715 -10.984 -26.444  1.00  1.00
ATOM    541  N   GLY B 136     -17.739  -9.142 -27.782  1.00  1.00
ATOM    542  CA  GLY B 136     -16.453  -9.383 -27.140  1.00  1.00
ATOM    543  C   GLY B 136     -15.517 -10.160 -28.058  1.00  1.00
ATOM    544  O   GLY B 136     -14.313 -10.238 -27.810  1.00  1.00
ATOM    545  N   SER B 137     -16.016 -10.676 -29.165  1.00  1.00
ATOM    546  CA  SER B 137     -15.138 -11.199 -30.205  1.00  1.00
ATOM    547  C   SER B 137     -14.470 -10.071 -30.981  1.00  1.00
ATOM    548  O   SER B 137     -15.080  -9.032 -31.233  1.00  1.00
ATOM    549  N   GLY B 138     -13.565 -10.439 -31.845  1.00  1.00
ATOM    550  CA  GLY B 138     -12.780  -9.471 -32.602  1.00  1.00
ATOM    551  C   GLY B 138     -11.799 -10.168 -33.536  1.00  1.00
ATOM    552  O   GLY B 138     -11.461 -11.335 -33.339  1.00  1.00
ATOM    553  N   ILE B 139     -11.186  -9.429 -34.387  1.00  1.00
ATOM    554  CA  ILE B 139     -10.061  -9.869 -35.203  1.00  1.00
ATOM    555  C   ILE B 139      -8.769  -9.185 -34.775  1.00  1.00
ATOM    556  O   ILE B 139      -8.734  -7.970 -34.581  1.00  1.00
ATOM    557  N   ILE B 140      -7.778  -9.988 -34.496  1.00  1.00
ATOM    558  CA  ILE B 140      -6.449  -9.518 -34.123  1.00  1.00
ATOM    559  C   ILE B 140      -5.388 -10.051 -35.077  1.00  1.00
ATOM    560  O   ILE B 140      -5.489 -11.177 -35.566  1.00  1.00
ATOM    561  N   THR B 141      -4.352  -9.385 -35.264  1.00  1.00
ATOM    562  CA  THR B 141      -3.129  -9.846 -35.910  1.00  1.00
ATOM    563  C   THR B 141      -2.052 -10.172 -34.883  1.00  1.00
ATOM    564  O   THR B 141      -1.752  -9.362 -34.006  1.00  1.00
ATOM    565  N   SER B 142      -1.463 -11.441 -35.084  1.00  1.00
ATOM    566  CA  SER B 142      -0.562 -11.882 -34.026  1.00  1.00
ATOM    567  C   SER B 142       0.538 -12.779 -34.579  1.00  1.00
ATOM    568  O   SER B 142       0.303 -13.583 -35.481  1.00  1.00
ATOM    569  N   ASN B 143       1.707 -12.705 -33.926  1.00  1.00
ATOM    570  CA  ASN B 143       2.806 -13.581 -34.314  1.00  1.00
ATOM    571  C   ASN B 143       3.014 -14.690 -33.290  1.00  1.00
ATOM    572  O   ASN B 143       3.723 -15.662 -33.550  1.00  1.00
ATOM    573  N   ALA B 144       2.303 -14.767 -32.317  1.00  1.00
ATOM    574  CA  ALA B 144       2.290 -15.771 -31.260  1.00  1.00
ATOM    575  C   ALA B 144       1.821 -17.121 -31.789  1.00  1.00
ATOM    576  O   ALA B 144       0.900 -17.194 -32.602  1.00  1.00
ATOM    577  N   SER B 145       2.147 -18.211 -31.003  1.00  1.00
ATOM    578  CA  SER B 145       1.695 -19.550 -31.361  1.00  1.00
ATOM    579  C   SER B 145       0.560 -20.009 -30.454  1.00  1.00
ATOM    580  O   SER B 145       0.594 -19.792 -29.243  1.00  1.00
ATOM    581  N   MET B 146      -0.352 -20.848 -31.042  1.00  1.00
ATOM    582  CA  MET B 146      -1.415 -21.415 -30.221  1.00  1.00
ATOM    583  C   MET B 146      -0.881 -22.514 -29.310  1.00  1.00
ATOM    584  O   MET B 146      -0.147 -23.397 -29.752  1.00  1.00
ATOM    585  N   HIS B 147      -1.232 -22.490 -28.087  1.00  1.00
ATOM    586  CA  HIS B 147      -0.946 -23.504 -27.080  1.00  1.00
ATOM    587  C   HIS B 147      -2.227 -24.022 -26.440  1.00  1.00
ATOM    588  O   HIS B 147      -3.184 -23.272 -26.248  1.00  1.00
ATOM    589  N   GLU B 148      -2.208 -25.199 -25.887  1.00  1.00
ATOM    590  CA  GLU B 148      -3.341 -25.684 -25.108  1.00  1.00
ATOM    591  C   GLU B 148      -3.433 -24.969 -23.766  1.00  1.00
ATOM    592  O   GLU B 148      -2.609 -25.186 -22.878  1.00  1.00
ATOM    593  N   CYS B 149      -3.906 -23.832 -23.784  1.00  1.00
ATOM    594  CA  CYS B 149      -4.104 -22.951 -22.640  1.00  1.00
ATOM    595  C   CYS B 149      -5.467 -22.272 -22.697  1.00  1.00
ATOM    596  O   CYS B 149      -5.965 -21.950 -23.776  1.00  1.00
ATOM    597  N   ASN B 150      -5.959 -21.777 -21.671  1.00  1.00
ATOM    598  CA  ASN B 150      -7.189 -21.017 -21.482  1.00  1.00
ATOM    599  C   ASN B 150      -6.936 -19.751 -20.675  1.00  1.00
ATOM    600  O   ASN B 150      -6.276 -19.786 -19.637  1.00  1.00
ATOM    601  N   THR B 151      -7.626 -18.644 -21.172  1.00  1.00
ATOM    602  CA  THR B 151      -7.428 -17.352 -20.525  1.00  1.00
ATOM    603  C   THR B 151      -8.711 -16.531 -20.532  1.00  1.00
ATOM    604  O   THR B 151      -9.521 -16.634 -21.454  1.00  1.00
ATOM    605  N   LYS B 152      -8.799 -15.538 -19.752  1.00  1.00
ATOM    606  CA  LYS B 152      -9.882 -14.564 -19.697  1.00  1.00
ATOM    607  C   LYS B 152      -9.514 -13.288 -20.444  1.00  1.00
ATOM    608  O   LYS B 152     -10.385 -12.576 -20.941  1.00  1.00
ATOM    609  N   CYS B 153      -8.291 -13.224 -20.854  1.00  1.00
ATOM    610  CA  CYS B 153      -7.662 -12.050 -21.449  1.00  1.00
ATOM    611  C   CYS B 153      -6.578 -12.450 -22.441  1.00  1.00
ATOM    612  O   CYS B 153      -5.726 -13.285 -22.141  1.00  1.00
ATOM    613  N   GLN B 154      -6.746 -12.061 -23.682  1.00  1.00
ATOM    614  CA  GLN B 154      -5.822 -12.347 -24.773  1.00  1.00
ATOM    615  C   GLN B 154      -5.432 -11.074 -25.513  1.00  1.00
ATOM    616  O   GLN B 154      -6.278 -10.226 -25.796  1.00  1.00
ATOM    617  N   THR B 155      -4.171 -10.796 -25.551  1.00  1.00
ATOM    618  CA  THR B 155      -3.569  -9.781 -26.407  1.00  1.00
ATOM    619  C   THR B 155      -2.844 -10.416 -27.587  1.00  1.00
ATOM    620  O   THR B 155      -2.244 -11.483 -27.458  1.00  1.00
ATOM    621  N   PRO B 156      -2.390  -9.668 -28.549  1.00  1.00
ATOM    622  CA  PRO B 156      -1.658 -10.187 -29.698  1.00  1.00
ATOM    623  C   PRO B 156      -0.262 -10.647 -29.301  1.00  1.00
ATOM    624  O   PRO B 156       0.261 -11.619 -29.847  1.00  1.00
ATOM    625  N   LEU B 157       0.235 -10.425 -28.247  1.00  1.00
ATOM    626  CA  LEU B 157       1.559 -10.791 -27.761  1.00  1.00
ATOM    627  C   LEU B 157       1.494 -12.009 -26.844  1.00  1.00
ATOM    628  O   LEU B 157       2.425 -12.812 -26.796  1.00  1.00
ATOM    629  N   GLY B 158       0.336 -12.289 -26.272  1.00  1.00
ATOM    630  CA  GLY B 158       0.197 -13.330 -25.261  1.00  1.00
ATOM    631  C   GLY B 158      -1.028 -13.091 -24.389  1.00  1.00
ATOM    632  O   GLY B 158      -1.463 -11.953 -24.211  1.00  1.00
ATOM    633  N   ALA B 159      -1.402 -14.133 -23.590  1.00  1.00
ATOM    634  CA  ALA B 159      -2.520 -14.018 -22.661  1.00  1.00
ATOM    635  C   ALA B 159      -2.070 -13.437 -21.327  1.00  1.00
ATOM    636  O   ALA B 159      -0.991 -13.761 -20.830  1.00  1.00
ATOM    637  N   ILE B 160      -3.032 -12.731 -20.688  1.00  1.00
ATOM    638  CA  ILE B 160      -2.811 -12.154 -19.368  1.00  1.00
ATOM    639  C   ILE B 160      -3.656 -12.854 -18.311  1.00  1.00
ATOM    640  O   ILE B 160      -4.859 -13.041 -18.490  1.00  1.00
ATOM    641  N   ASN B 161      -3.064 -13.347 -17.313  1.00  1.00
ATOM    642  CA  ASN B 161      -3.712 -13.903 -16.131  1.00  1.00
ATOM    643  C   ASN B 161      -3.356 -13.105 -14.882  1.00  1.00
ATOM    644  O   ASN B 161      -2.196 -13.057 -14.474  1.00  1.00
ATOM    645  N   SER B 162      -4.267 -11.969 -14.674  1.00  1.00
ATOM    646  CA  SER B 162      -3.875 -10.978 -13.679  1.00  1.00
ATOM    647  C   SER B 162      -5.095 -10.322 -13.045  1.00  1.00
ATOM    648  O   SER B 162      -6.127 -10.151 -13.694  1.00  1.00
ATOM    649  N   SER B 163      -4.966  -9.918 -11.758  1.00  1.00
ATOM    650  CA  SER B 163      -6.010  -9.172 -11.066  1.00  1.00
ATOM    651  C   SER B 163      -5.650  -7.696 -10.953  1.00  1.00
ATOM    652  O   SER B 163      -6.519  -6.849 -10.750  1.00  1.00
ATOM    653  N   LEU B 164      -4.458  -7.367 -11.394  1.00  1.00
ATOM    654  CA  LEU B 164      -4.049  -5.971 -11.478  1.00  1.00
ATOM    655  C   LEU B 164      -5.006  -5.167 -12.351  1.00  1.00
ATOM    656  O   LEU B 164      -5.374  -5.597 -13.445  1.00  1.00
ATOM    657  N   PRO B 165      -5.140  -3.870 -12.006  1.00  1.00
ATOM    658  CA  PRO B 165      -6.080  -2.997 -12.699  1.00  1.00
ATOM    659  C   PRO B 165      -5.485  -2.466 -13.996  1.00  1.00
ATOM    660  O   PRO B 165      -6.189  -2.306 -14.993  1.00  1.00
ATOM    661  N   TYR B 166      -4.323  -2.338 -14.238  1.00  1.00
ATOM    662  CA  TYR B 166      -3.642  -1.751 -15.386  1.00  1.00
ATOM    663  C   TYR B 166      -2.626  -2.720 -15.978  1.00  1.00
ATOM    664  O   TYR B 166      -2.021  -3.515 -15.259  1.00  1.00
ATOM    665  N   GLN B 167      -2.388  -2.492 -17.293  1.00  1.00
ATOM    666  CA  GLN B 167      -1.378  -3.215 -18.057  1.00  1.00
ATOM    667  C   GLN B 167      -0.778  -2.337 -19.147  1.00  1.00
ATOM    668  O   GLN B 167      -1.476  -1.532 -19.764  1.00  1.00
ATOM    669  N   ASN B 168       0.453  -2.482 -19.422  1.00  1.00
ATOM    670  CA  ASN B 168       1.185  -1.770 -20.462  1.00  1.00
ATOM    671  C   ASN B 168       1.707  -2.730 -21.523  1.00  1.00
ATOM    672  O   ASN B 168       2.181  -2.306 -22.578  1.00  1.00
ATOM    673  N   ILE B 169       0.988  -3.879 -21.683  1.00  1.00
ATOM    674  CA  ILE B 169       1.385  -4.899 -22.647  1.00  1.00
ATOM    675  C   ILE B 169       0.886  -4.559 -24.045  1.00  1.00
ATOM    676  O   ILE B 169       1.603  -4.736 -25.031  1.00  1.00
ATOM    677  N   HIS B 170      -0.295  -4.233 -24.316  1.00  1.00
ATOM    678  CA  HIS B 170      -0.951  -4.072 -25.608  1.00  1.00
ATOM    679  C   HIS B 170      -2.353  -3.499 -25.446  1.00  1.00
ATOM    680  O   HIS B 170      -3.083  -3.869 -24.527  1.00  1.00
ATOM    681  N   PRO B 171      -2.703  -2.582 -26.443  1.00  1.00
ATOM    682  CA  PRO B 171      -4.016  -1.951 -26.382  1.00  1.00
ATOM    683  C   PRO B 171      -5.076  -2.821 -27.045  1.00  1.00
ATOM    684  O   PRO B 171      -6.241  -2.810 -26.646  1.00  1.00
ATOM    685  N   VAL B 172      -4.739  -3.697 -27.861  1.00  1.00
ATOM    686  CA  VAL B 172      -5.614  -4.719 -28.423  1.00  1.00
ATOM    687  C   VAL B 172      -5.828  -5.863 -27.440  1.00  1.00
ATOM    688  O   VAL B 172      -4.870  -6.460 -26.949  1.00  1.00
ATOM    689  N   THR B 173      -7.128  -6.060 -27.052  1.00  1.00
ATOM    690  CA  THR B 173      -7.497  -7.022 -26.020  1.00  1.00
ATOM    691  C   THR B 173      -8.784  -7.753 -26.383  1.00  1.00
ATOM    692  O   THR B 173      -9.711  -7.160 -26.935  1.00  1.00
ATOM    693  N   ILE B 174      -8.765  -9.051 -26.115  1.00  1.00
ATOM    694  CA  ILE B 174      -9.954  -9.887 -26.228  1.00  1.00
ATOM    695  C   ILE B 174     -10.393 -10.407 -24.865  1.00  1.00
ATOM    696  O   ILE B 174      -9.580 -10.915 -24.093  1.00  1.00
ATOM    697  N   GLY B 175     -11.463  -9.979 -24.345  1.00  1.00
ATOM    698  CA  GLY B 175     -12.001 -10.570 -23.126  1.00  1.00
ATOM    699  C   GLY B 175     -12.067  -9.546 -22.000  1.00  1.00
ATOM    700  O   GLY B 175     -11.612  -8.412 -22.152  1.00  1.00
ATOM    701  N   GLU B 176     -12.001  -9.754 -20.902  1.00  1.00
ATOM    702  CA  GLU B 176     -11.882  -8.955 -19.688  1.00  1.00
ATOM    703  C   GLU B 176     -10.423  -8.781 -19.285  1.00  1.00
ATOM    704  O   GLU B 176      -9.723  -9.757 -19.014  1.00  1.00
ATOM    705  N   CYS B 177      -9.832  -7.681 -19.796  1.00  1.00
ATOM    706  CA  CYS B 177      -8.410  -7.403 -19.635  1.00  1.00
ATOM    707  C   CYS B 177      -8.185  -6.173 -18.764  1.00  1.00
ATOM    708  O   CYS B 177      -8.957  -5.215 -18.815  1.00  1.00
ATOM    709  N   PRO B 178      -6.977  -6.115 -17.945  1.00  1.00
ATOM    710  CA  PRO B 178      -6.639  -4.838 -17.329  1.00  1.00
ATOM    711  C   PRO B 178      -6.668  -3.709 -18.351  1.00  1.00
ATOM    712  O   PRO B 178      -6.186  -3.863 -19.474  1.00  1.00
ATOM    713  N   LYS B 179      -6.956  -2.433 -17.772  1.00  1.00
ATOM    714  CA  LYS B 179      -6.903  -1.238 -18.605  1.00  1.00
ATOM    715  C   LYS B 179      -5.492  -0.989 -19.121  1.00  1.00
ATOM    716  O   LYS B 179      -4.529  -0.996 -18.354  1.00  1.00
ATOM    717  N   TYR B 180      -5.402  -0.712 -20.501  1.00  1.00
ATOM    718  CA  TYR B 180      -4.098  -0.395 -21.071  1.00  1.00
ATOM    719  C   TYR B 180      -3.723   1.059 -20.814  1.00  1.00
ATOM    720  O   TYR B 180      -4.547   1.960 -20.972  1.00  1.00
ATOM    721  N   VAL B 181      -2.463   1.245 -20.416  1.00  1.00
ATOM    722  CA  VAL B 181      -1.843   2.550 -20.219  1.00  1.00
ATOM    723  C   VAL B 181      -0.394   2.548 -20.689  1.00  1.00
ATOM    724  O   VAL B 181       0.305   1.541 -20.572  1.00  1.00
ATOM    725  N   ARG B 182       0.130   3.653 -21.055  1.00  1.00
ATOM    726  CA  ARG B 182       1.496   3.804 -21.541  1.00  1.00
ATOM    727  C   ARG B 182       2.487   3.872 -20.386  1.00  1.00
ATOM    728  O   ARG B 182       3.642   3.469 -20.523  1.00  1.00
ATOM    729  N   SER B 183       2.156   3.699 -19.243  1.00  1.00
ATOM    730  CA  SER B 183       3.001   3.824 -18.061  1.00  1.00
ATOM    731  C   SER B 183       3.984   2.664 -17.962  1.00  1.00
ATOM    732  O   SER B 183       3.622   1.510 -18.187  1.00  1.00
ATOM    733  N   ALA B 184       5.196   3.016 -17.344  1.00  1.00
ATOM    734  CA  ALA B 184       6.247   2.028 -17.135  1.00  1.00
ATOM    735  C   ALA B 184       6.255   1.528 -15.696  1.00  1.00
ATOM    736  O   ALA B 184       6.539   0.359 -15.437  1.00  1.00
ATOM    737  N   LYS B 185       5.616   2.143 -14.832  1.00  1.00
ATOM    738  CA  LYS B 185       5.537   1.884 -13.399  1.00  1.00
ATOM    739  C   LYS B 185       4.335   2.582 -12.778  1.00  1.00
ATOM    740  O   LYS B 185       4.023   3.723 -13.119  1.00  1.00
ATOM    741  N   LEU B 186       3.592   1.818 -11.986  1.00  1.00
ATOM    742  CA  LEU B 186       2.442   2.181 -11.166  1.00  1.00
ATOM    743  C   LEU B 186       2.408   1.371  -9.875  1.00  1.00
ATOM    744  O   LEU B 186       2.370   0.141  -9.903  1.00  1.00
ATOM    745  N   ARG B 187       3.151   1.816  -8.902  1.00  1.00
ATOM    746  CA  ARG B 187       3.309   1.177  -7.601  1.00  1.00
ATOM    747  C   ARG B 187       2.721   2.036  -6.490  1.00  1.00
ATOM    748  O   ARG B 187       2.968   3.241  -6.426  1.00  1.00
ATOM    749  N   MET B 188       1.687   1.489  -5.799  1.00  1.00
ATOM    750  CA  MET B 188       1.039   2.177  -4.688  1.00  1.00
ATOM    751  C   MET B 188       1.643   1.758  -3.354  1.00  1.00
ATOM    752  O   MET B 188       1.782   0.568  -3.070  1.00  1.00
ATOM    753  N   VAL B 189       2.159   2.796  -2.539  1.00  1.00
ATOM    754  CA  VAL B 189       2.610   2.425  -1.203  1.00  1.00
ATOM    755  C   VAL B 189       1.431   2.121  -0.288  1.00  1.00
ATOM    756  O   VAL B 189       0.436   2.845  -0.280  1.00  1.00
ATOM    757  N   THR B 190       1.643   1.017   0.548  1.00  1.00
ATOM    758  CA  THR B 190       0.624   0.653   1.525  1.00  1.00
ATOM    759  C   THR B 190       1.166   0.746   2.946  1.00  1.00
ATOM    760  O   THR B 190       0.437   1.089   3.877  1.00  1.00
ATOM    761  N   GLY B 191       2.474   0.722   3.057  1.00  1.00
ATOM    762  CA  GLY B 191       3.123   0.932   4.345  1.00  1.00
ATOM    763  C   GLY B 191       3.712   2.333   4.443  1.00  1.00
ATOM    764  O   GLY B 191       3.756   3.069   3.457  1.00  1.00
ATOM    765  N   LEU B 192       4.696   2.539   5.119  1.00  1.00
ATOM    766  CA  LEU B 192       5.311   3.817   5.457  1.00  1.00
ATOM    767  C   LEU B 192       6.766   3.867   5.002  1.00  1.00
ATOM    768  O   LEU B 192       7.447   2.842   4.954  1.00  1.00
ATOM    769  N   ARG B 193       7.340   5.101   5.027  1.00  1.00
ATOM    770  CA  ARG B 193       8.768   5.261   4.781  1.00  1.00
ATOM    771  C   ARG B 193       9.582   4.261   5.592  1.00  1.00
ATOM    772  O   ARG B 193       9.403   4.138   6.804  1.00  1.00
ATOM    773  N   ASN B 194      10.443   3.485   4.825  1.00  1.00
ATOM    774  CA  ASN B 194      11.319   2.511   5.465  1.00  1.00
ATOM    775  C   ASN B 194      12.657   3.134   5.838  1.00  1.00
ATOM    776  O   ASN B 194      13.342   3.710   4.992  1.00  1.00
ATOM    777  N   ILE B 195      12.975   3.190   7.086  1.00  1.00
ATOM    778  CA  ILE B 195      14.177   3.779   7.665  1.00  1.00
ATOM    779  C   ILE B 195      14.830   2.831   8.662  1.00  1.00
ATOM    780  O   ILE B 195      14.346   2.662   9.781  1.00  1.00
ATOM    781  N   PRO B 196      15.400   1.698   8.210  1.00  1.00
ATOM    782  CA  PRO B 196      15.949   0.680   9.098  1.00  1.00
ATOM    783  C   PRO B 196      17.273   1.130   9.700  1.00  1.00
ATOM    784  O   PRO B 196      18.063   1.812   9.047  1.00  1.00
ATOM    785  N   GLY B 197       7.970  14.879   7.208  1.00  1.00
ATOM    786  CA  GLY B 197       6.608  14.685   6.725  1.00  1.00
ATOM    787  C   GLY B 197       5.667  15.742   7.291  1.00  1.00
ATOM    788  O   GLY B 197       5.911  16.292   8.365  1.00  1.00
ATOM    789  N   LEU B 198       4.399  15.709   6.850  1.00  1.00
ATOM    790  CA  LEU B 198       3.435  16.704   7.305  1.00  1.00
ATOM    791  C   LEU B 198       3.240  16.633   8.815  1.00  1.00
ATOM    792  O   LEU B 198       3.076  17.656   9.479  1.00  1.00
ATOM    793  N   PHE B 199       3.257  15.713   9.541  1.00  1.00
ATOM    794  CA  PHE B 199       3.012  15.586  10.973  1.00  1.00
ATOM    795  C   PHE B 199       4.314  15.639  11.761  1.00  1.00
ATOM    796  O   PHE B 199       4.337  16.076  12.912  1.00  1.00
ATOM    797  N   GLY B 200       5.385  15.323  11.313  1.00  1.00
ATOM    798  CA  GLY B 200       6.677  15.654  11.901  1.00  1.00
ATOM    799  C   GLY B 200       7.188  14.520  12.781  1.00  1.00
ATOM    800  O   GLY B 200       8.338  14.532  13.220  1.00  1.00
ATOM    801  N   ALA B 201       6.581  13.325  12.638  1.00  1.00
ATOM    802  CA  ALA B 201       6.986  12.205  13.479  1.00  1.00
ATOM    803  C   ALA B 201       7.873  11.232  12.712  1.00  1.00
ATOM    804  O   ALA B 201       8.835  10.693  13.257  1.00  1.00
ATOM    805  N   ILE B 202       7.437  10.659  11.602  1.00  1.00
ATOM    806  CA  ILE B 202       8.262   9.768  10.796  1.00  1.00
ATOM    807  C   ILE B 202       9.361  10.537  10.075  1.00  1.00
ATOM    808  O   ILE B 202       9.091  11.506   9.365  1.00  1.00
ATOM    809  N   ALA B 203      10.631  10.038  10.187  1.00  1.00
ATOM    810  CA  ALA B 203      11.748  10.762   9.592  1.00  1.00
ATOM    811  C   ALA B 203      11.754  12.221  10.029  1.00  1.00
ATOM    812  O   ALA B 203      11.470  13.118   9.235  1.00  1.00
ATOM    813  N   GLY B 204      11.331  12.412  11.286  1.00  1.00
ATOM    814  CA  GLY B 204      11.289  13.732  11.903  1.00  1.00
ATOM    815  C   GLY B 204      11.863  13.700  13.313  1.00  1.00
ATOM    816  O   GLY B 204      12.780  14.455  13.639  1.00  1.00
ATOM    817  N   PHE B 205      10.936  13.795  14.373  1.00  1.00
ATOM    818  CA  PHE B 205      11.427  13.781  15.746  1.00  1.00
ATOM    819  C   PHE B 205      11.662  12.357  16.233  1.00  1.00
ATOM    820  O   PHE B 205      12.400  12.132  17.192  1.00  1.00
ATOM    821  N   ILE B 206      10.973  11.394  15.701  1.00  1.00
ATOM    822  CA  ILE B 206      11.400  10.002  15.771  1.00  1.00
ATOM    823  C   ILE B 206      12.269   9.631  14.576  1.00  1.00
ATOM    824  O   ILE B 206      11.788   9.555  13.446  1.00  1.00
ATOM    825  N   GLU B 207      13.511   9.787  14.570  1.00  1.00
ATOM    826  CA  GLU B 207      14.431   9.785  13.440  1.00  1.00
ATOM    827  C   GLU B 207      14.439   8.433  12.737  1.00  1.00
ATOM    828  O   GLU B 207      14.518   8.361  11.511  1.00  1.00
ATOM    829  N   GLY B 208      14.247   7.350  13.120  1.00  1.00
ATOM    830  CA  GLY B 208      14.384   6.087  12.406  1.00  1.00
ATOM    831  C   GLY B 208      13.255   5.128  12.762  1.00  1.00
ATOM    832  O   GLY B 208      12.724   5.164  13.872  1.00  1.00
ATOM    833  N   GLY B 209      13.188   4.026  12.046  1.00  1.00
ATOM    834  CA  GLY B 209      12.234   2.957  12.319  1.00  1.00
ATOM    835  C   GLY B 209      12.869   1.852  13.153  1.00  1.00
ATOM    836  O   GLY B 209      14.051   1.545  12.997  1.00  1.00
ATOM    837  N   TRP B 210      12.041   0.844  13.479  1.00  1.00
ATOM    838  CA  TRP B 210      12.470  -0.318  14.248  1.00  1.00
ATOM    839  C   TRP B 210      12.252  -1.607  13.466  1.00  1.00
ATOM    840  O   TRP B 210      11.120  -1.963  13.142  1.00  1.00
ATOM    841  N   THR B 211      13.375  -2.321  13.143  1.00  1.00
ATOM    842  CA  THR B 211      13.230  -3.606  12.471  1.00  1.00
ATOM    843  C   THR B 211      12.805  -4.695  13.448  1.00  1.00
ATOM    844  O   THR B 211      12.075  -5.618  13.086  1.00  1.00
ATOM    845  N   GLY B 212      12.871  -4.395  14.727  1.00  1.00
ATOM    846  CA  GLY B 212      12.553  -5.331  15.799  1.00  1.00
ATOM    847  C   GLY B 212      11.069  -5.294  16.140  1.00  1.00
ATOM    848  O   GLY B 212      10.508  -6.279  16.619  1.00  1.00
ATOM    849  N   MET B 213      10.342  -4.357  15.854  1.00  1.00
ATOM    850  CA  MET B 213       8.884  -4.320  15.874  1.00  1.00
ATOM    851  C   MET B 213       8.301  -4.899  14.592  1.00  1.00
ATOM    852  O   MET B 213       8.374  -4.280  13.530  1.00  1.00
ATOM    853  N   ILE B 214       7.974  -6.187  14.627  1.00  1.00
ATOM    854  CA  ILE B 214       7.637  -6.960  13.438  1.00  1.00
ATOM    855  C   ILE B 214       6.144  -7.258  13.379  1.00  1.00
ATOM    856  O   ILE B 214       5.568  -7.382  12.299  1.00  1.00
ATOM    857  N   ASP B 215       5.297  -6.806  14.209  1.00  1.00
ATOM    858  CA  ASP B 215       3.895  -7.201  14.271  1.00  1.00
ATOM    859  C   ASP B 215       2.976  -6.014  14.013  1.00  1.00
ATOM    860  O   ASP B 215       1.882  -6.169  13.470  1.00  1.00
ATOM    861  N   GLY B 216       3.301  -4.968  13.550  1.00  1.00
ATOM    862  CA  GLY B 216       2.494  -3.848  13.084  1.00  1.00
ATOM    863  C   GLY B 216       3.370  -2.673  12.668  1.00  1.00
ATOM    864  O   GLY B 216       4.527  -2.574  13.076  1.00  1.00
ATOM    865  N   TRP B 217       2.608  -1.588  12.170  1.00  1.00
ATOM    866  CA  TRP B 217       3.308  -0.411  11.671  1.00  1.00
ATOM    867  C   TRP B 217       3.676   0.534  12.808  1.00  1.00
ATOM    868  O   TRP B 217       4.753   1.130  12.809  1.00  1.00
ATOM    869  N   TYR B 218       3.004   0.731  13.762  1.00  1.00
ATOM    870  CA  TYR B 218       3.234   1.580  14.925  1.00  1.00
ATOM    871  C   TYR B 218       3.140   0.780  16.218  1.00  1.00
ATOM    872  O   TYR B 218       2.368  -0.174  16.314  1.00  1.00
ATOM    873  N   GLY B 219       3.935   1.421  17.295  1.00  1.00
ATOM    874  CA  GLY B 219       3.872   0.727  18.575  1.00  1.00
ATOM    875  C   GLY B 219       4.863   1.316  19.570  1.00  1.00
ATOM    876  O   GLY B 219       5.721   2.120  19.205  1.00  1.00
ATOM    877  N   TYR B 220       5.398   0.359  20.463  1.00  1.00
ATOM    878  CA  TYR B 220       6.145   0.789  21.639  1.00  1.00
ATOM    879  C   TYR B 220       7.402  -0.049  21.830  1.00  1.00
ATOM    880  O   TYR B 220       7.431  -1.230  21.485  1.00  1.00
ATOM    881  N   HIS B 221       8.415   0.574  22.329  1.00  1.00
ATOM    882  CA  HIS B 221       9.612  -0.043  22.886  1.00  1.00
ATOM    883  C   HIS B 221       9.779   0.309  24.359  1.00  1.00
ATOM    884  O   HIS B 221       9.602   1.460  24.756  1.00  1.00
ATOM    885  N   HIS B 222       9.871  -0.604  25.244  1.00  1.00
ATOM    886  CA  HIS B 222       9.995  -0.324  26.669  1.00  1.00
ATOM    887  C   HIS B 222      11.273  -0.924  27.239  1.00  1.00
ATOM    888  O   HIS B 222      11.711  -1.994  26.816  1.00  1.00
ATOM    889  N   GLN B 223      11.731  -0.402  28.281  1.00  1.00
ATOM    890  CA  GLN B 223      12.895  -0.752  29.087  1.00  1.00
ATOM    891  C   GLN B 223      12.613  -0.565  30.572  1.00  1.00
ATOM    892  O   GLN B 223      12.104   0.475  30.991  1.00  1.00
ATOM    893  N   ASN B 224      12.514  -1.616  31.327  1.00  1.00
ATOM    894  CA  ASN B 224      12.291  -1.573  32.767  1.00  1.00
ATOM    895  C   ASN B 224      13.094  -2.653  33.481  1.00  1.00
ATOM    896  O   ASN B 224      13.443  -3.674  32.888  1.00  1.00
ATOM    897  N   GLU B 225      13.060  -2.741  34.749  1.00  1.00
ATOM    898  CA  GLU B 225      13.778  -3.749  35.521  1.00  1.00
ATOM    899  C   GLU B 225      13.495  -5.150  34.995  1.00  1.00
ATOM    900  O   GLU B 225      14.385  -5.999  34.952  1.00  1.00
ATOM    901  N   GLN B 226      12.463  -5.513  34.552  1.00  1.00
ATOM    902  CA  GLN B 226      12.033  -6.807  34.036  1.00  1.00
ATOM    903  C   GLN B 226      12.479  -7.000  32.592  1.00  1.00
ATOM    904  O   GLN B 226      12.717  -8.124  32.151  1.00  1.00
ATOM    905  N   GLY B 227      13.124  -6.246  31.939  1.00  1.00
ATOM    906  CA  GLY B 227      13.659  -6.457  30.600  1.00  1.00
ATOM    907  C   GLY B 227      13.328  -5.285  29.684  1.00  1.00
ATOM    908  O   GLY B 227      12.801  -4.266  30.130  1.00  1.00
ATOM    909  N   SER B 228      13.565  -5.638  28.315  1.00  1.00
ATOM    910  CA  SER B 228      13.124  -4.741  27.253  1.00  1.00
ATOM    911  C   SER B 228      12.566  -5.521  26.070  1.00  1.00
ATOM    912  O   SER B 228      13.040  -6.612  25.753  1.00  1.00
ATOM    913  N   GLY B 229      11.636  -4.889  25.372  1.00  1.00
ATOM    914  CA  GLY B 229      11.018  -5.519  24.212  1.00  1.00
ATOM    915  C   GLY B 229      10.353  -4.485  23.313  1.00  1.00
ATOM    916  O   GLY B 229      10.084  -3.361  23.736  1.00  1.00
ATOM    917  N   TYR B 230       9.781  -4.955  22.237  1.00  1.00
ATOM    918  CA  TYR B 230       8.890  -4.213  21.352  1.00  1.00
ATOM    919  C   TYR B 230       7.491  -4.816  21.348  1.00  1.00
ATOM    920  O   TYR B 230       7.328  -6.032  21.453  1.00  1.00
ATOM    921  N   ALA B 231       6.515  -3.930  21.032  1.00  1.00
ATOM    922  CA  ALA B 231       5.111  -4.305  20.922  1.00  1.00
ATOM    923  C   ALA B 231       4.348  -3.331  20.034  1.00  1.00
ATOM    924  O   ALA B 231       4.514  -2.116  20.142  1.00  1.00
ATOM    925  N   ALA B 232       3.721  -3.827  18.937  1.00  1.00
ATOM    926  CA  ALA B 232       2.899  -2.964  18.098  1.00  1.00
ATOM    927  C   ALA B 232       1.632  -2.533  18.827  1.00  1.00
ATOM    928  O   ALA B 232       0.985  -3.338  19.497  1.00  1.00
ATOM    929  N   ASP B 233       1.234  -1.194  18.582  1.00  1.00
ATOM    930  CA  ASP B 233      -0.109  -0.805  18.994  1.00  1.00
ATOM    931  C   ASP B 233      -1.164  -1.406  18.075  1.00  1.00
ATOM    932  O   ASP B 233      -1.170  -1.150  16.871  1.00  1.00
ATOM    933  N   GLN B 234      -1.916  -2.413  18.624  1.00  1.00
ATOM    934  CA  GLN B 234      -2.792  -3.228  17.790  1.00  1.00
ATOM    935  C   GLN B 234      -3.963  -2.412  17.259  1.00  1.00
ATOM    936  O   GLN B 234      -4.374  -2.573  16.110  1.00  1.00
ATOM    937  N   LYS B 235      -4.518  -1.487  17.969  1.00  1.00
ATOM    938  CA  LYS B 235      -5.681  -0.702  17.572  1.00  1.00
ATOM    939  C   LYS B 235      -5.353   0.215  16.401  1.00  1.00
ATOM    940  O   LYS B 235      -6.144   0.353  15.468  1.00  1.00
ATOM    941  N   SER B 236      -4.263   1.007  16.507  1.00  1.00
ATOM    942  CA  SER B 236      -3.892   1.932  15.443  1.00  1.00
ATOM    943  C   SER B 236      -3.399   1.185  14.210  1.00  1.00
ATOM    944  O   SER B 236      -3.675   1.584  13.079  1.00  1.00
ATOM    945  N   THR B 237      -2.702   0.051  14.436  1.00  1.00
ATOM    946  CA  THR B 237      -2.227  -0.774  13.332  1.00  1.00
ATOM    947  C   THR B 237      -3.390  -1.382  12.559  1.00  1.00
ATOM    948  O   THR B 237      -3.384  -1.409  11.328  1.00  1.00
ATOM    949  N   GLN B 238      -4.398  -1.902  13.288  1.00  1.00
ATOM    950  CA  GLN B 238      -5.564  -2.532  12.680  1.00  1.00
ATOM    951  C   GLN B 238      -6.431  -1.508  11.961  1.00  1.00
ATOM    952  O   GLN B 238      -6.936  -1.766  10.868  1.00  1.00
ATOM    953  N   ASN B 239      -6.642  -0.349  12.540  1.00  1.00
ATOM    954  CA  ASN B 239      -7.412   0.724  11.923  1.00  1.00
ATOM    955  C   ASN B 239      -6.727   1.242  10.665  1.00  1.00
ATOM    956  O   ASN B 239      -7.382   1.534   9.665  1.00  1.00
ATOM    957  N   ALA B 240      -5.395   1.297  10.670  1.00  1.00
ATOM    958  CA  ALA B 240      -4.622   1.770   9.528  1.00  1.00
ATOM    959  C   ALA B 240      -4.627   0.746   8.399  1.00  1.00
ATOM    960  O   ALA B 240      -4.733   1.103   7.226  1.00  1.00
ATOM    961  N   ILE B 241      -4.500  -0.544   8.727  1.00  1.00
ATOM    962  CA  ILE B 241      -4.593  -1.586   7.712  1.00  1.00
ATOM    963  C   ILE B 241      -5.971  -1.602   7.063  1.00  1.00
ATOM    964  O   ILE B 241      -6.094  -1.754   5.847  1.00  1.00
ATOM    965  N   ASN B 242      -7.019  -1.378   7.928  1.00  1.00
ATOM    966  CA  ASN B 242      -8.380  -1.285   7.413  1.00  1.00
ATOM    967  C   ASN B 242      -8.521  -0.124   6.436  1.00  1.00
ATOM    968  O   ASN B 242      -9.156  -0.255   5.390  1.00  1.00
ATOM    969  N   GLY B 243      -7.938   1.014   6.773  1.00  1.00
ATOM    970  CA  GLY B 243      -8.036   2.229   5.973  1.00  1.00
ATOM    971  C   GLY B 243      -7.277   2.086   4.660  1.00  1.00
ATOM    972  O   GLY B 243      -7.763   2.491   3.604  1.00  1.00
ATOM    973  N   ILE B 244      -5.986   1.626   4.750  1.00  1.00
ATOM    974  CA  ILE B 244      -5.131   1.500   3.576  1.00  1.00
ATOM    975  C   ILE B 244      -5.699   0.492   2.585  1.00  1.00
ATOM    976  O   ILE B 244      -5.699   0.727   1.376  1.00  1.00
ATOM    977  N   THR B 245      -6.236  -0.607   3.067  1.00  1.00
ATOM    978  CA  THR B 245      -6.808  -1.635   2.206  1.00  1.00
ATOM    979  C   THR B 245      -8.110  -1.161   1.573  1.00  1.00
ATOM    980  O   THR B 245      -8.369  -1.417   0.397  1.00  1.00
ATOM    981  N   ASN B 246      -8.903  -0.401   2.287  1.00  1.00
ATOM    982  CA  ASN B 246     -10.103   0.214   1.732  1.00  1.00
ATOM    983  C   ASN B 246      -9.754   1.208   0.632  1.00  1.00
ATOM    984  O   ASN B 246     -10.441   1.288  -0.387  1.00  1.00
ATOM    985  N   LYS B 247      -8.598   1.908   0.833  1.00  1.00
ATOM    986  CA  LYS B 247      -8.111   2.853  -0.165  1.00  1.00
ATOM    987  C   LYS B 247      -7.696   2.139  -1.444  1.00  1.00
ATOM    988  O   LYS B 247      -7.987   2.602  -2.547  1.00  1.00
ATOM    989  N   VAL B 248      -6.993   0.995  -1.302  1.00  1.00
ATOM    990  CA  VAL B 248      -6.611   0.185  -2.452  1.00  1.00
ATOM    991  C   VAL B 248      -7.836  -0.308  -3.210  1.00  1.00
ATOM    992  O   VAL B 248      -7.876  -0.267  -4.440  1.00  1.00
ATOM    993  N   ASN B 249      -8.853  -0.769  -2.472  1.00  1.00
ATOM    994  CA  ASN B 249     -10.098  -1.252  -3.057  1.00  1.00
ATOM    995  C   ASN B 249     -10.814  -0.144  -3.820  1.00  1.00
ATOM    996  O   ASN B 249     -11.341  -0.368  -4.910  1.00  1.00
ATOM    997  N   THR B 250     -10.884   1.047  -3.216  1.00  1.00
ATOM    998  CA  THR B 250     -11.538   2.195  -3.833  1.00  1.00
ATOM    999  C   THR B 250     -10.857   2.580  -5.140  1.00  1.00
ATOM   1000  O   THR B 250     -11.521   2.889  -6.129  1.00  1.00
ATOM   1001  N   VAL B 251      -9.533   2.645  -5.134  1.00  1.00
ATOM   1002  CA  VAL B 251      -8.762   2.931  -6.338  1.00  1.00
ATOM   1003  C   VAL B 251      -9.008   1.881  -7.413  1.00  1.00
ATOM   1004  O   VAL B 251      -9.170   2.209  -8.589  1.00  1.00
ATOM   1005  N   ILE B 252      -8.953   0.632  -7.067  1.00  1.00
ATOM   1006  CA  ILE B 252      -9.173  -0.474  -7.991  1.00  1.00
ATOM   1007  C   ILE B 252     -10.601  -0.471  -8.523  1.00  1.00
ATOM   1008  O   ILE B 252     -10.830  -0.693  -9.712  1.00  1.00
ATOM   1009  N   GLU B 253     -11.561  -0.205  -7.750  1.00  1.00
ATOM   1010  CA  GLU B 253     -12.984  -0.205  -8.068  1.00  1.00
ATOM   1011  C   GLU B 253     -13.303   0.804  -9.164  1.00  1.00
ATOM   1012  O   GLU B 253     -14.114   0.535 -10.050  1.00  1.00
ATOM   1013  N   LYS B 254     -12.684   1.876  -9.267  1.00  1.00
ATOM   1014  CA  LYS B 254     -13.008   2.961 -10.186  1.00  1.00
ATOM   1015  C   LYS B 254     -12.443   2.694 -11.575  1.00  1.00
ATOM   1016  O   LYS B 254     -13.066   3.025 -12.584  1.00  1.00
ATOM   1017  N   MET B 255     -11.362   2.029 -11.678  1.00  1.00
ATOM   1018  CA  MET B 255     -10.817   1.617 -12.966  1.00  1.00
ATOM   1019  C   MET B 255      -9.911   0.401 -12.817  1.00  1.00
ATOM   1020  O   MET B 255      -8.945   0.424 -12.055  1.00  1.00
ATOM   1021  N   ASN B 256     -10.464  -0.732 -13.550  1.00  1.00
ATOM   1022  CA  ASN B 256      -9.750  -1.996 -13.406  1.00  1.00
ATOM   1023  C   ASN B 256     -10.127  -2.970 -14.515  1.00  1.00
ATOM   1024  O   ASN B 256      -9.324  -3.815 -14.911  1.00  1.00
ATOM   1025  N   ILE B 257     -10.570  -2.691 -15.597  1.00  1.00
ATOM   1026  CA  ILE B 257     -10.989  -3.611 -16.647  1.00  1.00
ATOM   1027  C   ILE B 257     -11.348  -2.862 -17.924  1.00  1.00
ATOM   1028  O   ILE B 257     -11.826  -1.728 -17.877  1.00  1.00
ATOM   1029  N   GLN B 258     -11.000  -3.464 -19.007  1.00  1.00
ATOM   1030  CA  GLN B 258     -11.412  -3.098 -20.356  1.00  1.00
ATOM   1031  C   GLN B 258     -11.962  -4.302 -21.110  1.00  1.00
ATOM   1032  O   GLN B 258     -11.448  -5.413 -20.984  1.00  1.00
ATOM   1033  N   PHE B 259     -13.106  -4.204 -21.659  1.00  1.00
ATOM   1034  CA  PHE B 259     -13.633  -5.273 -22.498  1.00  1.00
ATOM   1035  C   PHE B 259     -12.922  -5.318 -23.844  1.00  1.00
ATOM   1036  O   PHE B 259     -12.462  -4.294 -24.349  1.00  1.00
ATOM   1037  N   THR B 260     -13.192  -6.232 -24.691  1.00  1.00
ATOM   1038  CA  THR B 260     -12.619  -6.367 -26.025  1.00  1.00
ATOM   1039  C   THR B 260     -12.544  -5.020 -26.731  1.00  1.00
ATOM   1040  O   THR B 260     -13.520  -4.270 -26.762  1.00  1.00
ATOM   1041  N   ALA B 261     -11.310  -4.744 -27.177  1.00  1.00
ATOM   1042  CA  ALA B 261     -10.907  -3.586 -27.966  1.00  1.00
ATOM   1043  C   ALA B 261      -9.983  -3.991 -29.107  1.00  1.00
ATOM   1044  O   ALA B 261      -8.989  -4.687 -28.896  1.00  1.00
ATOM   1045  N   VAL B 262     -10.456  -4.019 -30.290  1.00  1.00
ATOM   1046  CA  VAL B 262      -9.720  -4.465 -31.467  1.00  1.00
ATOM   1047  C   VAL B 262      -9.610  -3.353 -32.502  1.00  1.00
ATOM   1048  O   VAL B 262     -10.529  -2.550 -32.665  1.00  1.00
ATOM   1049  N   GLY B 263      -8.644  -3.239 -33.221  1.00  1.00
ATOM   1050  CA  GLY B 263      -8.461  -2.314 -34.332  1.00  1.00
ATOM   1051  C   GLY B 263      -9.648  -2.358 -35.287  1.00  1.00
ATOM   1052  O   GLY B 263     -10.198  -3.425 -35.559  1.00  1.00
ATOM   1053  N   LYS B 264      -9.755  -1.235 -36.075  1.00  1.00
ATOM   1054  CA  LYS B 264     -10.716  -1.165 -37.169  1.00  1.00
ATOM   1055  C   LYS B 264     -10.022  -1.297 -38.519  1.00  1.00
ATOM   1056  O   LYS B 264      -9.005  -0.652 -38.771  1.00  1.00
ATOM   1057  N   LEU B 265      -9.556  10.501 -37.327  1.00  1.00
ATOM   1058  CA  LEU B 265     -10.628  10.617 -36.346  1.00  1.00
ATOM   1059  C   LEU B 265     -10.619   9.439 -35.377  1.00  1.00
ATOM   1060  O   LEU B 265     -10.863   9.604 -34.182  1.00  1.00
ATOM   1061  N   ASN B 266     -10.532   8.215 -35.888  1.00  1.00
ATOM   1062  CA  ASN B 266     -10.432   7.024 -35.052  1.00  1.00
ATOM   1063  C   ASN B 266      -9.138   7.022 -34.248  1.00  1.00
ATOM   1064  O   ASN B 266      -9.118   6.613 -33.088  1.00  1.00
ATOM   1065  N   LYS B 267      -8.030   7.334 -34.860  1.00  1.00
ATOM   1066  CA  LYS B 267      -6.749   7.384 -34.166  1.00  1.00
ATOM   1067  C   LYS B 267      -6.734   8.488 -33.117  1.00  1.00
ATOM   1068  O   LYS B 267      -6.141   8.335 -32.049  1.00  1.00
ATOM   1069  N   LYS B 268      -7.355   9.659 -33.419  1.00  1.00
ATOM   1070  CA  LYS B 268      -7.450  10.763 -32.471  1.00  1.00
ATOM   1071  C   LYS B 268      -8.228  10.354 -31.227  1.00  1.00
ATOM   1072  O   LYS B 268      -7.877  10.736 -30.110  1.00  1.00
ATOM   1073  N   VAL B 269      -9.358   9.607 -31.420  1.00  1.00
ATOM   1074  CA  VAL B 269     -10.162   9.122 -30.304  1.00  1.00
ATOM   1075  C   VAL B 269      -9.370   8.153 -29.436  1.00  1.00
ATOM   1076  O   VAL B 269      -9.456   8.191 -28.209  1.00  1.00
ATOM   1077  N   ASP B 270      -8.734   7.139 -30.096  1.00  1.00
ATOM   1078  CA  ASP B 270      -7.945   6.155 -29.365  1.00  1.00
ATOM   1079  C   ASP B 270      -6.783   6.813 -28.634  1.00  1.00
ATOM   1080  O   ASP B 270      -6.477   6.466 -27.493  1.00  1.00
ATOM   1081  N   ASP B 271      -6.027   7.651 -29.240  1.00  1.00
ATOM   1082  CA  ASP B 271      -4.863   8.295 -28.645  1.00  1.00
ATOM   1083  C   ASP B 271      -5.272   9.267 -27.547  1.00  1.00
ATOM   1084  O   ASP B 271      -4.573   9.417 -26.544  1.00  1.00
ATOM   1085  N   GLY B 272      -6.412   9.915 -27.664  1.00  1.00
ATOM   1086  CA  GLY B 272      -6.878  10.884 -26.680  1.00  1.00
ATOM   1087  C   GLY B 272      -7.386  10.191 -25.422  1.00  1.00
ATOM   1088  O   GLY B 272      -7.194  10.684 -24.310  1.00  1.00
ATOM   1089  N   PHE B 273      -8.106   9.097 -25.534  1.00  1.00
ATOM   1090  CA  PHE B 273      -8.545   8.315 -24.385  1.00  1.00
ATOM   1091  C   PHE B 273      -7.360   7.710 -23.644  1.00  1.00
ATOM   1092  O   PHE B 273      -7.348   7.652 -22.415  1.00  1.00
ATOM   1093  N   LEU B 274      -6.392   7.206 -24.424  1.00  1.00
ATOM   1094  CA  LEU B 274      -5.176   6.633 -23.858  1.00  1.00
ATOM   1095  C   LEU B 274      -4.378   7.682 -23.091  1.00  1.00
ATOM   1096  O   LEU B 274      -3.808   7.394 -22.038  1.00  1.00
ATOM   1097  N   ASP B 275      -4.281   8.902 -23.630  1.00  1.00
ATOM   1098  CA  ASP B 275      -3.584   9.993 -22.959  1.00  1.00
ATOM   1099  C   ASP B 275      -4.234  10.323 -21.622  1.00  1.00
ATOM   1100  O   ASP B 275      -3.548  10.596 -20.638  1.00  1.00
ATOM   1101  N   ILE B 276      -5.571  10.351 -21.588  1.00  1.00
ATOM   1102  CA  ILE B 276      -6.330  10.707 -20.394  1.00  1.00
ATOM   1103  C   ILE B 276      -6.202   9.634 -19.320  1.00  1.00
ATOM   1104  O   ILE B 276      -6.063   9.941 -18.136  1.00  1.00
ATOM   1105  N   TRP B 277      -6.345   8.352 -19.711  1.00  1.00
ATOM   1106  CA  TRP B 277      -6.288   7.252 -18.757  1.00  1.00
ATOM   1107  C   TRP B 277      -4.880   7.073 -18.205  1.00  1.00
ATOM   1108  O   TRP B 277      -4.698   6.750 -17.031  1.00  1.00
ATOM   1109  N   THR B 278      -3.876   7.252 -19.017  1.00  1.00
ATOM   1110  CA  THR B 278      -2.491   7.202 -18.563  1.00  1.00
ATOM   1111  C   THR B 278      -2.216   8.273 -17.516  1.00  1.00
ATOM   1112  O   THR B 278      -1.522   8.027 -16.529  1.00  1.00
ATOM   1113  N   TYR B 279      -2.725   9.514 -17.820  1.00  1.00
ATOM   1114  CA  TYR B 279      -2.577  10.635 -16.899  1.00  1.00
ATOM   1115  C   TYR B 279      -3.311  10.374 -15.590  1.00  1.00
ATOM   1116  O   TYR B 279      -2.803  10.679 -14.511  1.00  1.00
ATOM   1117  N   ASN B 280      -4.528   9.884 -15.679  1.00  1.00
ATOM   1118  CA  ASN B 280      -5.388   9.622 -14.532  1.00  1.00
ATOM   1119  C   ASN B 280      -4.783   8.563 -13.620  1.00  1.00
ATOM   1120  O   ASN B 280      -4.844   8.676 -12.395  1.00  1.00
ATOM   1121  N   ALA B 281      -4.309   7.470 -14.195  1.00  1.00
ATOM   1122  CA  ALA B 281      -3.736   6.362 -13.439  1.00  1.00
ATOM   1123  C   ALA B 281      -2.482   6.797 -12.691  1.00  1.00
ATOM   1124  O   ALA B 281      -2.276   6.421 -11.537  1.00  1.00
ATOM   1125  N   GLU B 282      -1.579   7.449 -13.379  1.00  1.00
ATOM   1126  CA  GLU B 282      -0.314   7.864 -12.783  1.00  1.00
ATOM   1127  C   GLU B 282      -0.533   8.912 -11.700  1.00  1.00
ATOM   1128  O   GLU B 282       0.114   8.881 -10.653  1.00  1.00
ATOM   1129  N   LEU B 283      -1.380   9.872 -11.917  1.00  1.00
ATOM   1130  CA  LEU B 283      -1.634  10.956 -10.975  1.00  1.00
ATOM   1131  C   LEU B 283      -2.402  10.457  -9.755  1.00  1.00
ATOM   1132  O   LEU B 283      -2.167  10.910  -8.635  1.00  1.00
ATOM   1133  N   LEU B 284      -3.348   9.574  -9.930  1.00  1.00
ATOM   1134  CA  LEU B 284      -4.083   8.973  -8.824  1.00  1.00
ATOM   1135  C   LEU B 284      -3.141   8.259  -7.860  1.00  1.00
ATOM   1136  O   LEU B 284      -3.318   8.322  -6.643  1.00  1.00
ATOM   1137  N   VAL B 285      -2.175   7.522  -8.436  1.00  1.00
ATOM   1138  CA  VAL B 285      -1.209   6.787  -7.629  1.00  1.00
ATOM   1139  C   VAL B 285      -0.272   7.735  -6.891  1.00  1.00
ATOM   1140  O   VAL B 285       0.046   7.523  -5.721  1.00  1.00
ATOM   1141  N   LEU B 286       0.218   8.754  -7.607  1.00  1.00
ATOM   1142  CA  LEU B 286       1.132   9.727  -7.019  1.00  1.00
ATOM   1143  C   LEU B 286       0.467  10.488  -5.878  1.00  1.00
ATOM   1144  O   LEU B 286       1.086  10.743  -4.845  1.00  1.00
ATOM   1145  N   LEU B 287      -0.741  10.930  -6.072  1.00  1.00
ATOM   1146  CA  LEU B 287      -1.472  11.678  -5.056  1.00  1.00
ATOM   1147  C   LEU B 287      -1.795  10.801  -3.851  1.00  1.00
ATOM   1148  O   LEU B 287      -1.716  11.249  -2.707  1.00  1.00
ATOM   1149  N   GLU B 288      -2.294   9.581  -4.112  1.00  1.00
ATOM   1150  CA  GLU B 288      -2.642   8.661  -3.036  1.00  1.00
ATOM   1151  C   GLU B 288      -1.405   8.232  -2.256  1.00  1.00
ATOM   1152  O   GLU B 288      -1.455   8.066  -1.038  1.00  1.00
ATOM   1153  N   ASN B 289      -0.282   8.095  -2.914  1.00  1.00
ATOM   1154  CA  ASN B 289       0.976   7.738  -2.269  1.00  1.00
ATOM   1155  C   ASN B 289       1.397   8.796  -1.258  1.00  1.00
ATOM   1156  O   ASN B 289       1.886   8.475  -0.176  1.00  1.00
ATOM   1157  N   GLU B 290       1.316  10.062  -1.655  1.00  1.00
ATOM   1158  CA  GLU B 290       1.622  11.172  -0.762  1.00  1.00
ATOM   1159  C   GLU B 290       0.711  11.165   0.459  1.00  1.00
ATOM   1160  O   GLU B 290       1.152  11.429   1.577  1.00  1.00
ATOM   1161  N   ARG B 291      -0.571  10.907   0.245  1.00  1.00
ATOM   1162  CA  ARG B 291      -1.568  10.886   1.309  1.00  1.00
ATOM   1163  C   ARG B 291      -1.337   9.717   2.258  1.00  1.00
ATOM   1164  O   ARG B 291      -1.528   9.840   3.467  1.00  1.00
ATOM   1165  N   THR B 292      -0.959   8.559   1.723  1.00  1.00
ATOM   1166  CA  THR B 292      -0.698   7.357   2.505  1.00  1.00
ATOM   1167  C   THR B 292       0.462   7.568   3.469  1.00  1.00
ATOM   1168  O   THR B 292       0.417   7.125   4.616  1.00  1.00
ATOM   1169  N   LEU B 293       1.550   8.138   2.974  1.00  1.00
ATOM   1170  CA  LEU B 293       2.715   8.412   3.806  1.00  1.00
ATOM   1171  C   LEU B 293       2.388   9.425   4.898  1.00  1.00
ATOM   1172  O   LEU B 293       2.829   9.287   6.038  1.00  1.00
ATOM   1173  N   ASP B 294       1.613  10.423   4.548  1.00  1.00
ATOM   1174  CA  ASP B 294       1.200  11.431   5.517  1.00  1.00
ATOM   1175  C   ASP B 294       0.285  10.832   6.578  1.00  1.00
ATOM   1176  O   ASP B 294       0.371  11.182   7.755  1.00  1.00
ATOM   1177  N   PHE B 295      -0.572   9.868   6.145  1.00  1.00
ATOM   1178  CA  PHE B 295      -1.490   9.167   7.035  1.00  1.00
ATOM   1179  C   PHE B 295      -0.735   8.406   8.117  1.00  1.00
ATOM   1180  O   PHE B 295      -1.156   8.371   9.273  1.00  1.00
ATOM   1181  N   HIS B 296       0.309   7.661   7.695  1.00  1.00
ATOM   1182  CA  HIS B 296       1.152   6.930   8.634  1.00  1.00
ATOM   1183  C   HIS B 296       1.849   7.878   9.602  1.00  1.00
ATOM   1184  O   HIS B 296       1.949   7.597  10.796  1.00  1.00
ATOM   1185  N   ASP B 297       2.390   9.003   9.056  1.00  1.00
ATOM   1186  CA  ASP B 297       3.036  10.012   9.887  1.00  1.00
ATOM   1187  C   ASP B 297       2.081  10.545  10.947  1.00  1.00
ATOM   1188  O   ASP B 297       2.469  10.755  12.096  1.00  1.00
ATOM   1189  N   SER B 298       0.835  10.770  10.568  1.00  1.00
ATOM   1190  CA  SER B 298      -0.208  11.272  11.456  1.00  1.00
ATOM   1191  C   SER B 298      -0.501  10.282  12.576  1.00  1.00
ATOM   1192  O   SER B 298      -0.727  10.674  13.721  1.00  1.00
ATOM   1193  N   ASN B 299      -0.619   8.995  12.236  1.00  1.00
ATOM   1194  CA  ASN B 299      -0.913   7.932  13.190  1.00  1.00
ATOM   1195  C   ASN B 299       0.173   7.830  14.253  1.00  1.00
ATOM   1196  O   ASN B 299      -0.115   7.603  15.428  1.00  1.00
ATOM   1197  N   VAL B 300       1.438   7.940  13.815  1.00  1.00
ATOM   1198  CA  VAL B 300       2.560   7.923  14.746  1.00  1.00
ATOM   1199  C   VAL B 300       2.512   9.118  15.688  1.00  1.00
ATOM   1200  O   VAL B 300       2.757   8.986  16.887  1.00  1.00
ATOM   1201  N   LYS B 301       2.263  10.293  15.110  1.00  1.00
ATOM   1202  CA  LYS B 301       2.187  11.540  15.861  1.00  1.00
ATOM   1203  C   LYS B 301       1.084  11.486  16.910  1.00  1.00
ATOM   1204  O   LYS B 301       1.256  11.964  18.031  1.00  1.00
ATOM   1205  N   ASN B 302      -0.094  10.939  16.508  1.00  1.00
ATOM   1206  CA  ASN B 302      -1.247  10.840  17.394  1.00  1.00
ATOM   1207  C   ASN B 302      -0.989   9.854  18.526  1.00  1.00
ATOM   1208  O   ASN B 302      -1.421  10.067  19.659  1.00  1.00
ATOM   1209  N   LEU B 303      -0.375   8.719  18.246  1.00  1.00
ATOM   1210  CA  LEU B 303      -0.002   7.729  19.250  1.00  1.00
ATOM   1211  C   LEU B 303       0.958   8.320  20.277  1.00  1.00
ATOM   1212  O   LEU B 303       0.841   8.057  21.474  1.00  1.00
ATOM   1213  N   TYR B 304       1.870   9.132  19.795  1.00  1.00
ATOM   1214  CA  TYR B 304       2.838   9.800  20.657  1.00  1.00
ATOM   1215  C   TYR B 304       2.157  10.812  21.570  1.00  1.00
ATOM   1216  O   TYR B 304       2.491  10.921  22.749  1.00  1.00
ATOM   1217  N   GLU B 305       1.326  11.671  20.988  1.00  1.00
ATOM   1218  CA  GLU B 305       0.585  12.677  21.740  1.00  1.00
ATOM   1219  C   GLU B 305      -0.351  12.029  22.752  1.00  1.00
ATOM   1220  O   GLU B 305      -0.530  12.536  23.859  1.00  1.00
ATOM   1221  N   LYS B 306      -0.930  10.901  22.433  1.00  1.00
ATOM   1222  CA  LYS B 306      -1.809  10.148  23.319  1.00  1.00
ATOM   1223  C   LYS B 306      -1.072   9.700  24.575  1.00  1.00
ATOM   1224  O   LYS B 306      -1.623   9.731  25.675  1.00  1.00
ATOM   1225  N   VAL B 307       0.111   9.074  24.402  1.00  1.00
ATOM   1226  CA  VAL B 307       0.943   8.664  25.527  1.00  1.00
ATOM   1227  C   VAL B 307       1.395   9.867  26.344  1.00  1.00
ATOM   1228  O   VAL B 307       1.401   9.827  27.575  1.00  1.00
ATOM   1229  N   LYS B 308       1.768  10.936  25.631  1.00  1.00
ATOM   1230  CA  LYS B 308       2.231  12.145  26.300  1.00  1.00
ATOM   1231  C   LYS B 308       1.162  12.704  27.231  1.00  1.00
ATOM   1232  O   LYS B 308       1.461  13.144  28.341  1.00  1.00
ATOM   1233  N   SER B 309      -0.089  12.702  26.794  1.00  1.00
ATOM   1234  CA  SER B 309      -1.202  13.253  27.558  1.00  1.00
ATOM   1235  C   SER B 309      -1.578  12.341  28.719  1.00  1.00
ATOM   1236  O   SER B 309      -1.984  12.810  29.782  1.00  1.00
ATOM   1237  N   GLN B 310      -1.342  11.056  28.645  1.00  1.00
ATOM   1238  CA  GLN B 310      -1.603  10.135  29.745  1.00  1.00
ATOM   1239  C   GLN B 310      -0.590  10.318  30.868  1.00  1.00
ATOM   1240  O   GLN B 310      -0.935  10.241  32.047  1.00  1.00
ATOM   1241  N   LEU B 311       0.700  10.365  30.529  1.00  1.00
ATOM   1242  CA  LEU B 311       1.781  10.443  31.504  1.00  1.00
ATOM   1243  C   LEU B 311       1.894  11.847  32.090  1.00  1.00
ATOM   1244  O   LEU B 311       2.205  12.014  33.270  1.00  1.00
ATOM   1245  N   LYS B 312       1.474  12.815  31.591  1.00  1.00
ATOM   1246  CA  LYS B 312       1.621  14.180  32.082  1.00  1.00
ATOM   1247  C   LYS B 312       3.042  14.440  32.568  1.00  1.00
ATOM   1248  O   LYS B 312       3.916  14.816  31.787  1.00  1.00
ATOM   1249  N   ASN B 313       3.241  14.814  33.822  1.00  1.00
ATOM   1250  CA  ASN B 313       4.540  15.124  34.407  1.00  1.00
ATOM   1251  C   ASN B 313       5.077  13.948  35.212  1.00  1.00
ATOM   1252  O   ASN B 313       6.239  13.941  35.618  1.00  1.00
ATOM   1253  N   ASN B 314       4.460  12.799  35.184  1.00  1.00
ATOM   1254  CA  ASN B 314       4.962  11.560  35.767  1.00  1.00
ATOM   1255  C   ASN B 314       6.075  10.962  34.916  1.00  1.00
ATOM   1256  O   ASN B 314       6.943  10.251  35.423  1.00  1.00
ATOM   1257  N   ALA B 315       6.422  11.533  33.960  1.00  1.00
ATOM   1258  CA  ALA B 315       7.486  11.229  33.011  1.00  1.00
ATOM   1259  C   ALA B 315       8.028  12.498  32.366  1.00  1.00
ATOM   1260  O   ALA B 315       7.290  13.460  32.152  1.00  1.00
ATOM   1261  N   LYS B 316       9.199  12.388  31.788  1.00  1.00
ATOM   1262  CA  LYS B 316       9.859  13.468  31.064  1.00  1.00
ATOM   1263  C   LYS B 316      10.109  13.085  29.611  1.00  1.00
ATOM   1264  O   LYS B 316      10.478  11.949  29.313  1.00  1.00
ATOM   1265  N   GLU B 317       9.768  14.048  28.673  1.00  1.00
ATOM   1266  CA  GLU B 317      10.197  13.814  27.299  1.00  1.00
ATOM   1267  C   GLU B 317      11.712  13.908  27.172  1.00  1.00
ATOM   1268  O   GLU B 317      12.314  14.917  27.541  1.00  1.00
ATOM   1269  N   ILE B 318      12.333  12.794  26.655  1.00  1.00
ATOM   1270  CA  ILE B 318      13.784  12.676  26.575  1.00  1.00
ATOM   1271  C   ILE B 318      14.259  12.686  25.128  1.00  1.00
ATOM   1272  O   ILE B 318      15.398  13.053  24.840  1.00  1.00
ATOM   1273  N   GLY B 319      13.482  12.678  24.215  1.00  1.00
ATOM   1274  CA  GLY B 319      13.942  12.894  22.849  1.00  1.00
ATOM   1275  C   GLY B 319      13.612  11.701  21.961  1.00  1.00
ATOM   1276  O   GLY B 319      13.760  10.550  22.371  1.00  1.00
ATOM   1277  N   ASN B 320      13.408  12.002  20.737  1.00  1.00
ATOM   1278  CA  ASN B 320      13.388  10.896  19.788  1.00  1.00
ATOM   1279  C   ASN B 320      12.123  10.061  19.943  1.00  1.00
ATOM   1280  O   ASN B 320      12.071   8.910  19.509  1.00  1.00
ATOM   1281  N   GLY B 321      11.141  10.486  20.752  1.00  1.00
ATOM   1282  CA  GLY B 321       9.885   9.762  20.905  1.00  1.00
ATOM   1283  C   GLY B 321       9.914   8.860  22.132  1.00  1.00
ATOM   1284  O   GLY B 321       8.941   8.168  22.429  1.00  1.00
ATOM   1285  N   CYS B 322      10.735   9.186  23.075  1.00  1.00
ATOM   1286  CA  CYS B 322      10.932   8.412  24.294  1.00  1.00
ATOM   1287  C   CYS B 322      10.527   9.211  25.526  1.00  1.00
ATOM   1288  O   CYS B 322      10.757  10.419  25.597  1.00  1.00
ATOM   1289  N   PHE B 323       9.876   8.543  26.452  1.00  1.00
ATOM   1290  CA  PHE B 323       9.566   9.049  27.784  1.00  1.00
ATOM   1291  C   PHE B 323      10.342   8.292  28.855  1.00  1.00
ATOM   1292  O   PHE B 323      10.486   7.072  28.784  1.00  1.00
ATOM   1293  N   GLU B 324      10.892   9.018  29.779  1.00  1.00
ATOM   1294  CA  GLU B 324      11.538   8.453  30.958  1.00  1.00
ATOM   1295  C   GLU B 324      10.704   8.690  32.210  1.00  1.00
ATOM   1296  O   GLU B 324      10.295   9.816  32.491  1.00  1.00
ATOM   1297  N   PHE B 325      10.202   7.520  32.810  1.00  1.00
ATOM   1298  CA  PHE B 325       9.329   7.656  33.970  1.00  1.00
ATOM   1299  C   PHE B 325      10.096   8.174  35.179  1.00  1.00
ATOM   1300  O   PHE B 325      11.230   7.764  35.430  1.00  1.00
ATOM   1301  N   TYR B 326       9.311   8.929  36.039  1.00  1.00
ATOM   1302  CA  TYR B 326       9.859   9.371  37.315  1.00  1.00
ATOM   1303  C   TYR B 326       9.555   8.370  38.422  1.00  1.00
ATOM   1304  O   TYR B 326      10.184   8.389  39.480  1.00  1.00
ATOM   1305  N   HIS B 327       8.889   7.369  38.087  1.00  1.00
ATOM   1306  CA  HIS B 327       8.461   6.239  38.901  1.00  1.00
ATOM   1307  C   HIS B 327       8.874   4.916  38.268  1.00  1.00
ATOM   1308  O   HIS B 327       8.935   4.795  37.045  1.00  1.00
ATOM   1309  N   LYS B 328       8.922   3.839  39.051  1.00  1.00
ATOM   1310  CA  LYS B 328       9.057   2.498  38.495  1.00  1.00
ATOM   1311  C   LYS B 328       7.796   2.082  37.749  1.00  1.00
ATOM   1312  O   LYS B 328       6.691   2.158  38.287  1.00  1.00
ATOM   1313  N   CYS B 329       7.901   1.736  36.536  1.00  1.00
ATOM   1314  CA  CYS B 329       6.825   1.279  35.665  1.00  1.00
ATOM   1315  C   CYS B 329       7.079  -0.140  35.172  1.00  1.00
ATOM   1316  O   CYS B 329       7.989  -0.378  34.378  1.00  1.00
ATOM   1317  N   ASP B 330       6.565  -1.125  35.913  1.00  1.00
ATOM   1318  CA  ASP B 330       6.735  -2.527  35.547  1.00  1.00
ATOM   1319  C   ASP B 330       5.925  -2.874  34.304  1.00  1.00
ATOM   1320  O   ASP B 330       4.930  -2.218  33.997  1.00  1.00
ATOM   1321  N   ASN B 331       5.728  -4.117  33.977  1.00  1.00
ATOM   1322  CA  ASN B 331       5.015  -4.560  32.786  1.00  1.00
ATOM   1323  C   ASN B 331       3.516  -4.329  32.923  1.00  1.00
ATOM   1324  O   ASN B 331       2.837  -4.000  31.950  1.00  1.00
ATOM   1325  N   GLU B 332       2.900  -4.432  34.042  1.00  1.00
ATOM   1326  CA  GLU B 332       1.504  -4.057  34.237  1.00  1.00
ATOM   1327  C   GLU B 332       1.290  -2.573  33.967  1.00  1.00
ATOM   1328  O   GLU B 332       0.273  -2.176  33.399  1.00  1.00
ATOM   1329  N   CYS B 333       2.225  -1.730  34.475  1.00  1.00
ATOM   1330  CA  CYS B 333       2.175  -0.294  34.231  1.00  1.00
ATOM   1331  C   CYS B 333       2.355   0.020  32.751  1.00  1.00
ATOM   1332  O   CYS B 333       1.695   0.907  32.210  1.00  1.00
ATOM   1333  N   MET B 334       3.334  -0.623  32.125  1.00  1.00
ATOM   1334  CA  MET B 334       3.627  -0.427  30.711  1.00  1.00
ATOM   1335  C   MET B 334       2.441  -0.827  29.842  1.00  1.00
ATOM   1336  O   MET B 334       2.119  -0.151  28.865  1.00  1.00
ATOM   1337  N   GLU B 335       1.799  -1.922  30.128  1.00  1.00
ATOM   1338  CA  GLU B 335       0.626  -2.379  29.394  1.00  1.00
ATOM   1339  C   GLU B 335      -0.512  -1.370  29.491  1.00  1.00
ATOM   1340  O   GLU B 335      -1.258  -1.168  28.533  1.00  1.00
ATOM   1341  N   SER B 336      -0.722  -0.762  30.647  1.00  1.00
ATOM   1342  CA  SER B 336      -1.714   0.289  30.836  1.00  1.00
ATOM   1343  C   SER B 336      -1.414   1.495  29.955  1.00  1.00
ATOM   1344  O   SER B 336      -2.326   2.136  29.432  1.00  1.00
ATOM   1345  N   VAL B 337      -0.155   1.870  29.807  1.00  1.00
ATOM   1346  CA  VAL B 337       0.234   2.918  28.871  1.00  1.00
ATOM   1347  C   VAL B 337      -0.083   2.522  27.435  1.00  1.00
ATOM   1348  O   VAL B 337      -0.576   3.333  26.652  1.00  1.00
ATOM   1349  N   ARG B 338       0.201   1.319  27.072  1.00  1.00
ATOM   1350  CA  ARG B 338      -0.010   0.790  25.730  1.00  1.00
ATOM   1351  C   ARG B 338      -1.495   0.645  25.422  1.00  1.00
ATOM   1352  O   ARG B 338      -1.937   0.918  24.306  1.00  1.00
ATOM   1353  N   ASN B 339      -2.353   0.408  26.258  1.00  1.00
ATOM   1354  CA  ASN B 339      -3.778   0.187  26.045  1.00  1.00
ATOM   1355  C   ASN B 339      -4.595   1.391  26.497  1.00  1.00
ATOM   1356  O   ASN B 339      -5.780   1.503  26.181  1.00  1.00
ATOM   1357  N   GLY B 340      -4.035   2.426  26.930  1.00  1.00
ATOM   1358  CA  GLY B 340      -4.646   3.734  27.128  1.00  1.00
ATOM   1359  C   GLY B 340      -5.437   3.782  28.430  1.00  1.00
ATOM   1360  O   GLY B 340      -6.096   4.776  28.731  1.00  1.00
ATOM   1361  N   THR B 341      -4.976   3.170  29.466  1.00  1.00
ATOM   1362  CA  THR B 341      -5.615   3.136  30.776  1.00  1.00
ATOM   1363  C   THR B 341      -4.613   3.428  31.886  1.00  1.00
ATOM   1364  O   THR B 341      -4.960   3.419  33.067  1.00  1.00
ATOM   1365  N   TYR B 342      -3.542   4.159  31.526  1.00  1.00
ATOM   1366  CA  TYR B 342      -2.566   4.578  32.525  1.00  1.00
ATOM   1367  C   TYR B 342      -3.231   5.361  33.650  1.00  1.00
ATOM   1368  O   TYR B 342      -3.995   6.294  33.403  1.00  1.00
ATOM   1369  N   ASP B 343      -2.904   4.990  34.894  1.00  1.00
ATOM   1370  CA  ASP B 343      -3.404   5.681  36.076  1.00  1.00
ATOM   1371  C   ASP B 343      -2.374   6.666  36.615  1.00  1.00
ATOM   1372  O   ASP B 343      -1.405   6.272  37.265  1.00  1.00
ATOM   1373  N   TYR B 344      -2.600   8.027  36.305  1.00  1.00
ATOM   1374  CA  TYR B 344      -1.600   9.019  36.680  1.00  1.00
ATOM   1375  C   TYR B 344      -1.571   9.230  38.188  1.00  1.00
ATOM   1376  O   TYR B 344      -0.504   9.382  38.783  1.00  1.00
ATOM   1377  N   PRO B 345      -2.728   9.362  38.852  1.00  1.00
ATOM   1378  CA  PRO B 345      -2.812   9.592  40.289  1.00  1.00
ATOM   1379  C   PRO B 345      -2.154   8.460  41.067  1.00  1.00
ATOM   1380  O   PRO B 345      -1.531   8.687  42.104  1.00  1.00
ATOM   1381  N   LYS B 346      -2.100   7.288  40.632  1.00  1.00
ATOM   1382  CA  LYS B 346      -1.491   6.121  41.260  1.00  1.00
ATOM   1383  C   LYS B 346       0.009   6.315  41.444  1.00  1.00
ATOM   1384  O   LYS B 346       0.576   5.910  42.459  1.00  1.00
ATOM   1385  N   TYR B 347       0.716   6.905  40.535  1.00  1.00
ATOM   1386  CA  TYR B 347       2.167   7.038  40.590  1.00  1.00
ATOM   1387  C   TYR B 347       2.580   8.494  40.763  1.00  1.00
ATOM   1388  O   TYR B 347       3.724   8.788  41.110  1.00  1.00
ATOM   1389  N   SER B 348       1.706   9.370  40.960  1.00  1.00
ATOM   1390  CA  SER B 348       1.983  10.801  41.001  1.00  1.00
ATOM   1391  C   SER B 348       2.758  11.175  42.258  1.00  1.00
ATOM   1392  O   SER B 348       3.633  12.041  42.225  1.00  1.00
ATOM   1393  N   GLU B 349       2.550  10.596  43.410  1.00  1.00
ATOM   1394  CA  GLU B 349       3.309  10.894  44.619  1.00  1.00
ATOM   1395  C   GLU B 349       4.766  10.472  44.473  1.00  1.00
ATOM   1396  O   GLU B 349       5.673  11.176  44.916  1.00  1.00
ATOM   1397  N   GLU B 350       5.002   9.230  44.005  1.00  1.00
ATOM   1398  CA  GLU B 350       6.358   8.735  43.804  1.00  1.00
ATOM   1399  C   GLU B 350       7.095   9.560  42.757  1.00  1.00
ATOM   1400  O   GLU B 350       8.296   9.805  42.878  1.00  1.00
ATOM   1401  N   SER B 351       6.370   9.892  41.666  1.00  1.00
ATOM   1402  CA  SER B 351       6.947  10.711  40.607  1.00  1.00
ATOM   1403  C   SER B 351       7.390  12.068  41.141  1.00  1.00
ATOM   1404  O   SER B 351       8.428  12.595  40.739  1.00  1.00
ATOM   1405  N   LYS B 352       6.459  12.727  41.892  1.00  1.00
ATOM   1406  CA  LYS B 352       6.726  14.037  42.473  1.00  1.00
ATOM   1407  C   LYS B 352       8.001  14.020  43.306  1.00  1.00
ATOM   1408  O   LYS B 352       8.780  14.974  43.286  1.00  1.00
ATOM   1409  N   LEU B 353       8.172  13.010  44.156  1.00  1.00
ATOM   1410  CA  LEU B 353       9.360  12.874  44.989  1.00  1.00
ATOM   1411  C   LEU B 353      10.616  12.712  44.138  1.00  1.00
ATOM   1412  O   LEU B 353      11.683  13.216  44.488  1.00  1.00
ATOM   1413  N   ASN B 354      10.564  12.160  42.982  1.00  1.00
ATOM   1414  CA  ASN B 354      11.730  11.850  42.164  1.00  1.00
ATOM   1415  C   ASN B 354      12.150  13.051  41.326  1.00  1.00
ATOM   1416  O   ASN B 354      13.329  13.224  41.020  1.00  1.00
ATOM   1417  N   ARG B 355      11.256  13.703  40.642  1.00  1.00
ATOM   1418  CA  ARG B 355      11.618  14.869  39.846  1.00  1.00
ATOM   1419  C   ARG B 355      11.901  16.076  40.732  1.00  1.00
ATOM   1420  O   ARG B 355      11.175  16.336  41.692  1.00  1.00
