# Supplementary material for: ProteinDJ: A high‐performance and modular protein design pipeline
Source: Protein Sci. 2026 Jan 21;35(2):e70464. doi: 10.1002/pro.70464 (PMC12820799; doi:10.1002/pro.70464)
Supplement: Supplementary file 2 — DATA S1. Compressed archive containing input PDB and Bindsweeper YAML files used for benchmarking and comparison of sequence design methods. [file PRO-35-e70464-s001.zip › SupplementaryFile1/binderfolds/ha/fold_75.pdb]

ATOM      1  N   GLY A   1     -16.912  -6.831  -1.052  1.00  0.00
ATOM      2  CA  GLY A   1     -15.665  -6.079  -0.980  1.00  0.00
ATOM      3  C   GLY A   1     -15.237  -5.858   0.465  1.00  0.00
ATOM      4  O   GLY A   1     -14.050  -5.907   0.786  1.00  0.00
ATOM      5  N   GLY A   2     -16.223  -5.674   1.326  1.00  0.00
ATOM      6  CA  GLY A   2     -15.962  -5.520   2.752  1.00  0.00
ATOM      7  C   GLY A   2     -15.488  -6.830   3.370  1.00  0.00
ATOM      8  O   GLY A   2     -14.604  -6.839   4.226  1.00  0.00
ATOM      9  N   GLY A   3     -16.100  -7.948   2.956  1.00  0.00
ATOM     10  CA  GLY A   3     -15.704  -9.263   3.445  1.00  0.00
ATOM     11  C   GLY A   3     -14.268  -9.586   3.054  1.00  0.00
ATOM     12  O   GLY A   3     -13.505 -10.131   3.852  1.00  0.00
ATOM     13  N   GLY A   4     -13.899  -9.243   1.798  1.00  0.00
ATOM     14  CA  GLY A   4     -12.537  -9.474   1.333  1.00  0.00
ATOM     15  C   GLY A   4     -11.538  -8.624   2.108  1.00  0.00
ATOM     16  O   GLY A   4     -10.455  -9.089   2.461  1.00  0.00
ATOM     17  N   GLY A   5     -11.925  -7.359   2.351  1.00  0.00
ATOM     18  CA  GLY A   5     -11.066  -6.461   3.114  1.00  0.00
ATOM     19  C   GLY A   5     -10.873  -6.962   4.539  1.00  0.00
ATOM     20  O   GLY A   5      -9.772  -6.901   5.085  1.00  0.00
ATOM     21  N   GLY A   6     -11.952  -7.440   5.153  1.00  0.00
ATOM     22  CA  GLY A   6     -11.884  -7.997   6.499  1.00  0.00
ATOM     23  C   GLY A   6     -11.003  -9.239   6.536  1.00  0.00
ATOM     24  O   GLY A   6     -10.228  -9.434   7.473  1.00  0.00
ATOM     25  N   GLY A   7     -11.150 -10.108   5.512  1.00  0.00
ATOM     26  CA  GLY A   7     -10.334 -11.312   5.414  1.00  0.00
ATOM     27  C   GLY A   7      -8.856 -10.967   5.278  1.00  0.00
ATOM     28  O   GLY A   7      -7.999 -11.616   5.878  1.00  0.00
ATOM     29  N   GLY A   8      -8.580  -9.934   4.442  1.00  0.00
ATOM     30  CA  GLY A   8      -7.205  -9.490   4.244  1.00  0.00
ATOM     31  C   GLY A   8      -6.591  -9.002   5.550  1.00  0.00
ATOM     32  O   GLY A   8      -5.433  -9.293   5.849  1.00  0.00
ATOM     33  N   GLY A   9      -7.366  -8.168   6.263  1.00  0.00
ATOM     34  CA  GLY A   9      -6.912  -7.643   7.545  1.00  0.00
ATOM     35  C   GLY A   9      -6.669  -8.766   8.546  1.00  0.00
ATOM     36  O   GLY A   9      -5.687  -8.748   9.287  1.00  0.00
ATOM     37  N   GLY A  10      -7.579  -9.745   8.537  1.00  0.00
ATOM     38  CA  GLY A  10      -7.462 -10.880   9.445  1.00  0.00
ATOM     39  C   GLY A  10      -6.220 -11.707   9.137  1.00  0.00
ATOM     40  O   GLY A  10      -5.511 -12.141  10.044  1.00  0.00
ATOM     41  N   GLY A  11      -6.020 -11.990   7.808  1.00  0.00
ATOM     42  CA  GLY A  11      -4.871 -12.776   7.373  1.00  0.00
ATOM     43  C   GLY A  11      -3.563 -12.083   7.732  1.00  0.00
ATOM     44  O   GLY A  11      -2.612 -12.725   8.179  1.00  0.00
ATOM     45  N   GLY A  12      -3.523 -10.755   7.438  1.00  0.00
ATOM     46  CA  GLY A  12      -2.329  -9.975   7.740  1.00  0.00
ATOM     47  C   GLY A  12      -2.051  -9.950   9.237  1.00  0.00
ATOM     48  O   GLY A  12      -0.904 -10.070   9.667  1.00  0.00
ATOM     49  N   GLY A  13      -3.107  -9.776  10.017  1.00  0.00
ATOM     50  CA  GLY A  13      -2.990  -9.757  11.470  1.00  0.00
ATOM     51  C   GLY A  13      -2.508 -11.100  12.002  1.00  0.00
ATOM     52  O   GLY A  13      -1.681 -11.158  12.912  1.00  0.00
ATOM     53  N   GLY A  14      -3.046 -12.190  11.423  1.00  0.00
ATOM     54  CA  GLY A  14      -2.656 -13.535  11.831  1.00  0.00
ATOM     55  C   GLY A  14      -1.187 -13.798  11.527  1.00  0.00
ATOM     56  O   GLY A  14      -0.471 -14.383  12.339  1.00  0.00
ATOM     57  N   GLY A  15      -0.762 -13.387  10.299  1.00  0.00
ATOM     58  CA  GLY A  15       0.624 -13.577   9.888  1.00  0.00
ATOM     59  C   GLY A  15       1.575 -12.785  10.776  1.00  0.00
ATOM     60  O   GLY A  15       2.634 -13.278  11.163  1.00  0.00
ATOM     61  N   GLY A  16       1.193 -11.513  11.021  1.00  0.00
ATOM     62  CA  GLY A  16       2.002 -10.645  11.868  1.00  0.00
ATOM     63  C   GLY A  16       2.106 -11.198  13.283  1.00  0.00
ATOM     64  O   GLY A  16       3.174 -11.167  13.895  1.00  0.00
ATOM     65  N   GLY A  17       1.019 -11.726  13.783  1.00  0.00
ATOM     66  CA  GLY A  17       0.986 -12.312  15.118  1.00  0.00
ATOM     67  C   GLY A  17       1.900 -13.527  15.209  1.00  0.00
ATOM     68  O   GLY A  17       2.605 -13.712  16.201  1.00  0.00
ATOM     69  N   GLY A  18       1.824 -14.393  14.169  1.00  0.00
ATOM     70  CA  GLY A  18       2.667 -15.581  14.118  1.00  0.00
ATOM     71  C   GLY A  18       4.143 -15.207  14.076  1.00  0.00
ATOM     72  O   GLY A  18       4.969 -15.826  14.747  1.00  0.00
ATOM     73  N   GLY A  19       4.443 -14.178  13.240  1.00  0.00
ATOM     74  CA  GLY A  19       5.819 -13.711  13.116  1.00  0.00
ATOM     75  C   GLY A  19       6.335 -13.163  14.440  1.00  0.00
ATOM     76  O   GLY A  19       7.478 -13.413  14.823  1.00  0.00
ATOM     77  N   GLY A  20       5.458 -12.330  15.073  1.00  0.00
ATOM     78  CA  GLY A  20       5.817 -11.739  16.356  1.00  0.00
ATOM     79  C   GLY A  20       6.043 -12.812  17.413  1.00  0.00
ATOM     80  O   GLY A  20       6.971 -12.719  18.218  1.00  0.00
ATOM     81  N   GLY A  21       5.192 -13.856  17.376  1.00  0.00
ATOM     82  CA  GLY A  21       5.312 -14.957  18.324  1.00  0.00
ATOM     83  C   GLY A  21       6.628 -15.701  18.139  1.00  0.00
ATOM     84  O   GLY A  21       7.297 -16.050  19.113  1.00  0.00
ATOM     85  N   GLY A  22       6.941 -16.029  16.866  1.00  0.00
ATOM     86  CA  GLY A  22       8.172 -16.738  16.538  1.00  0.00
ATOM     87  C   GLY A  22       9.398 -15.913  16.908  1.00  0.00
ATOM     88  O   GLY A  22      10.373 -16.439  17.446  1.00  0.00
ATOM     89  N   GLY A  23       9.326 -14.612  16.553  1.00  0.00
ATOM     90  CA  GLY A  23      10.434 -13.709  16.838  1.00  0.00
ATOM     91  C   GLY A  23      10.661 -13.573  18.339  1.00  0.00
ATOM     92  O   GLY A  23      11.801 -13.551  18.804  1.00  0.00
ATOM     93  N   GLY A  24       9.551 -13.447  19.072  1.00  0.00
ATOM     94  CA  GLY A  24       9.621 -13.334  20.524  1.00  0.00
ATOM     95  C   GLY A  24      10.219 -14.589  21.146  1.00  0.00
ATOM     96  O   GLY A  24      11.025 -14.511  22.074  1.00  0.00
ATOM     97  N   GLY A  25       9.842 -15.750  20.592  1.00  0.00
ATOM     98  CA  GLY A  25      10.363 -17.022  21.080  1.00  0.00
ATOM     99  C   GLY A  25      11.863 -17.130  20.841  1.00  0.00
ATOM    100  O   GLY A  25      12.609 -17.583  21.710  1.00  0.00
ATOM    101  N   GLY A  26      12.286 -16.685  19.633  1.00  0.00
ATOM    102  CA  GLY A  26      13.698 -16.738  19.275  1.00  0.00
ATOM    103  C   GLY A  26      14.511 -15.741  20.092  1.00  0.00
ATOM    104  O   GLY A  26      15.617 -16.045  20.538  1.00  0.00
ATOM    105  N   GLY A  27      13.937 -14.544  20.259  1.00  0.00
ATOM    106  CA  GLY A  27      14.618 -13.504  21.020  1.00  0.00
ATOM    107  C   GLY A  27      14.801 -13.917  22.475  1.00  0.00
ATOM    108  O   GLY A  27      15.851 -13.675  23.071  1.00  0.00
ATOM    109  N   GLY A  28      13.735 -14.505  23.046  1.00  0.00
ATOM    110  CA  GLY A  28      13.775 -14.985  24.422  1.00  0.00
ATOM    111  C   GLY A  28      14.844 -16.056  24.601  1.00  0.00
ATOM    112  O   GLY A  28      15.573 -16.059  25.593  1.00  0.00
ATOM    113  N   GLY A  29      14.865 -17.012  23.660  1.00  0.00
ATOM    114  CA  GLY A  29      15.858 -18.080  23.683  1.00  0.00
ATOM    115  C   GLY A  29      17.269 -17.524  23.542  1.00  0.00
ATOM    116  O   GLY A  29      18.194 -17.973  24.218  1.00  0.00
ATOM    117  N   GLY A  30      17.402 -16.512  22.670  1.00  0.00
ATOM    118  CA  GLY A  30      18.689 -15.861  22.459  1.00  0.00
ATOM    119  C   GLY A  30      19.178 -15.184  23.733  1.00  0.00
ATOM    120  O   GLY A  30      20.358 -15.263  24.076  1.00  0.00
ATOM    121  N   GLY A  31      18.235 -14.456  24.372  1.00  0.00
ATOM    122  CA  GLY A  31      18.570 -13.749  25.602  1.00  0.00
ATOM    123  C   GLY A  31      18.944 -14.722  26.712  1.00  0.00
ATOM    124  O   GLY A  31      19.892 -14.488  27.462  1.00  0.00
ATOM    125  N   GLY A  32      18.215 -15.815  26.801  1.00  0.00
ATOM    126  CA  GLY A  32      18.446 -16.839  27.813  1.00  0.00
ATOM    127  C   GLY A  32      19.793 -17.521  27.609  1.00  0.00
ATOM    128  O   GLY A  32      20.526 -17.768  28.567  1.00  0.00
ATOM    129  N   GLY A  33      20.069 -17.948  26.373  1.00  0.00
ATOM    130  CA  GLY A  33      21.329 -18.615  26.066  1.00  0.00
ATOM    131  C   GLY A  33      22.506 -17.658  26.206  1.00  0.00
ATOM    132  O   GLY A  33      23.577 -18.042  26.675  1.00  0.00
ATOM    133  N   GLY A  34      22.281 -16.418  25.844  1.00  0.00
ATOM    134  CA  GLY A  34      23.327 -15.410  25.964  1.00  0.00
ATOM    135  C   GLY A  34      23.756 -15.231  27.414  1.00  0.00
ATOM    136  O   GLY A  34      24.938 -15.044  27.703  1.00  0.00
ATOM    137  N   GLY A  35      22.838 -15.467  28.299  1.00  0.00
ATOM    138  CA  GLY A  35      23.088 -15.347  29.730  1.00  0.00
ATOM    139  C   GLY A  35      23.675 -16.633  30.297  1.00  0.00
ATOM    140  O   GLY A  35      24.425 -16.607  31.273  1.00  0.00
ATOM    141  N   GLY A  36      24.011 -17.611  29.548  1.00  0.00
ATOM    142  CA  GLY A  36      24.443 -18.909  30.053  1.00  0.00
ATOM    143  C   GLY A  36      25.945 -19.095  29.881  1.00  0.00
ATOM    144  O   GLY A  36      26.663 -19.349  30.848  1.00  0.00
ATOM    145  N   GLY A  37      26.438 -20.002  29.219  1.00  0.00
ATOM    146  CA  GLY A  37      27.834 -20.339  28.965  1.00  0.00
ATOM    147  C   GLY A  37      28.276 -19.854  27.590  1.00  0.00
ATOM    148  O   GLY A  37      27.448 -19.525  26.741  1.00  0.00
ATOM    149  N   GLY A  38      29.553 -20.183  27.287  1.00  0.00
ATOM    150  CA  GLY A  38      30.069 -19.730  26.001  1.00  0.00
ATOM    151  C   GLY A  38      29.390 -20.457  24.848  1.00  0.00
ATOM    152  O   GLY A  38      29.090 -19.859  23.815  1.00  0.00
ATOM    153  N   GLY A  39      29.312 -21.831  24.979  1.00  0.00
ATOM    154  CA  GLY A  39      28.644 -22.601  23.937  1.00  0.00
ATOM    155  C   GLY A  39      27.208 -22.134  23.742  1.00  0.00
ATOM    156  O   GLY A  39      26.723 -22.041  22.614  1.00  0.00
ATOM    157  N   GLY A  40      26.518 -21.870  24.857  1.00  0.00
ATOM    158  CA  GLY A  40      25.157 -21.351  24.801  1.00  0.00
ATOM    159  C   GLY A  40      25.124 -19.953  24.196  1.00  0.00
ATOM    160  O   GLY A  40      24.196 -19.603  23.468  1.00  0.00
ATOM    161  N   GLY A  41      26.166 -19.162  24.489  1.00  0.00
ATOM    162  CA  GLY A  41      26.293 -17.840  23.887  1.00  0.00
ATOM    163  C   GLY A  41      26.364 -17.931  22.368  1.00  0.00
ATOM    164  O   GLY A  41      25.766 -17.121  21.659  1.00  0.00
ATOM    165  N   GLY A  42      27.149 -18.879  21.845  1.00  0.00
ATOM    166  CA  GLY A  42      27.231 -19.125  20.411  1.00  0.00
ATOM    167  C   GLY A  42      25.877 -19.532  19.843  1.00  0.00
ATOM    168  O   GLY A  42      25.488 -19.090  18.762  1.00  0.00
ATOM    169  N   GLY A  43      25.162 -20.401  20.545  1.00  0.00
ATOM    170  CA  GLY A  43      23.825 -20.819  20.140  1.00  0.00
ATOM    171  C   GLY A  43      22.865 -19.636  20.106  1.00  0.00
ATOM    172  O   GLY A  43      22.031 -19.527  19.207  1.00  0.00
ATOM    173  N   GLY A  44      22.998 -18.764  21.151  1.00  0.00
ATOM    174  CA  GLY A  44      22.180 -17.559  21.214  1.00  0.00
ATOM    175  C   GLY A  44      22.445 -16.651  20.020  1.00  0.00
ATOM    176  O   GLY A  44      21.520 -16.066  19.456  1.00  0.00
ATOM    177  N   GLY A  45      23.700 -16.487  19.660  1.00  0.00
ATOM    178  CA  GLY A  45      24.054 -15.711  18.477  1.00  0.00
ATOM    179  C   GLY A  45      23.419 -16.299  17.223  1.00  0.00
ATOM    180  O   GLY A  45      22.927 -15.567  16.364  1.00  0.00
ATOM    181  N   GLY A  46      23.431 -17.642  17.119  1.00  0.00
ATOM    182  CA  GLY A  46      22.806 -18.322  15.991  1.00  0.00
ATOM    183  C   GLY A  46      21.301 -18.087  15.972  1.00  0.00
ATOM    184  O   GLY A  46      20.710 -17.867  14.915  1.00  0.00
ATOM    185  N   GLY A  47      20.669 -18.163  17.156  1.00  0.00
ATOM    186  CA  GLY A  47      19.236 -17.926  17.281  1.00  0.00
ATOM    187  C   GLY A  47      18.873 -16.508  16.859  1.00  0.00
ATOM    188  O   GLY A  47      17.851 -16.286  16.211  1.00  0.00
ATOM    189  N   GLY A  48      19.723 -15.557  17.265  1.00  0.00
ATOM    190  CA  GLY A  48      19.507 -14.170  16.874  1.00  0.00
ATOM    191  C   GLY A  48      19.585 -14.005  15.362  1.00  0.00
ATOM    192  O   GLY A  48      18.791 -13.278  14.765  1.00  0.00
ATOM    193  N   GLY A  49      20.574 -14.661  14.741  1.00  0.00
ATOM    194  CA  GLY A  49      20.707 -14.651  13.289  1.00  0.00
ATOM    195  C   GLY A  49      19.484 -15.264  12.619  1.00  0.00
ATOM    196  O   GLY A  49      18.997 -14.756  11.609  1.00  0.00
ATOM    197  N   GLY A  50      19.029 -16.407  13.172  1.00  0.00
ATOM    198  CA  GLY A  50      17.836 -17.067  12.654  1.00  0.00
ATOM    199  C   GLY A  50      16.614 -16.165  12.770  1.00  0.00
ATOM    200  O   GLY A  50      15.782 -16.110  11.865  1.00  0.00
ATOM    201  N   GLY A  51      16.529 -15.466  13.935  1.00  0.00
ATOM    202  CA  GLY A  51      15.434 -14.529  14.153  1.00  0.00
ATOM    203  C   GLY A  51      15.443 -13.418  13.111  1.00  0.00
ATOM    204  O   GLY A  51      14.395 -13.023  12.601  1.00  0.00
ATOM    205  N   GLY A  52      16.644 -12.937  12.797  1.00  0.00
ATOM    206  CA  GLY A  52      16.796 -11.902  11.781  1.00  0.00
ATOM    207  C   GLY A  52      16.342 -12.401  10.415  1.00  0.00
ATOM    208  O   GLY A  52      15.684 -11.678   9.667  1.00  0.00
ATOM    209  N   GLY A  53      16.738 -13.650  10.096  1.00  0.00
ATOM    210  CA  GLY A  53      16.336 -14.260   8.834  1.00  0.00
ATOM    211  C   GLY A  53      14.827 -14.459   8.775  1.00  0.00
ATOM    212  O   GLY A  53      14.198 -14.211   7.746  1.00  0.00
ATOM    213  N   GLY A  54      14.252 -14.899   9.920  1.00  0.00
ATOM    214  CA  GLY A  54      12.813 -15.122   9.999  1.00  0.00
ATOM    215  C   GLY A  54      12.044 -13.817   9.841  1.00  0.00
ATOM    216  O   GLY A  54      10.998 -13.776   9.192  1.00  0.00
ATOM    217  N   GLY A  55      12.586 -12.757  10.441  1.00  0.00
ATOM    218  CA  GLY A  55      11.961 -11.444  10.339  1.00  0.00
ATOM    219  C   GLY A  55      11.876 -10.985   8.889  1.00  0.00
ATOM    220  O   GLY A  55      10.859 -10.439   8.459  1.00  0.00
ATOM    221  N   GLY A  56      13.006 -11.216   8.169  1.00  0.00
ATOM    222  CA  GLY A  56      13.066 -10.855   6.758  1.00  0.00
ATOM    223  C   GLY A  56      12.087 -11.683   5.936  1.00  0.00
ATOM    224  O   GLY A  56      11.408 -11.162   5.051  1.00  0.00
ATOM    225  N   GLY A  57      12.051 -13.001   6.253  1.00  0.00
ATOM    226  CA  GLY A  57      11.131 -13.895   5.560  1.00  0.00
ATOM    227  C   GLY A  57       9.681 -13.519   5.840  1.00  0.00
ATOM    228  O   GLY A  57       8.842 -13.532   4.940  1.00  0.00
ATOM    229  N   GLY A  58       9.415 -13.169   7.129  1.00  0.00
ATOM    230  CA  GLY A  58       8.064 -12.792   7.527  1.00  0.00
ATOM    231  C   GLY A  58       7.625 -11.507   6.836  1.00  0.00
ATOM    232  O   GLY A  58       6.476 -11.381   6.412  1.00  0.00
ATOM    233  N   GLY A  59       8.554 -10.543   6.748  1.00  0.00
ATOM    234  CA  GLY A  59       8.253  -9.295   6.057  1.00  0.00
ATOM    235  C   GLY A  59       7.920  -9.542   4.591  1.00  0.00
ATOM    236  O   GLY A  59       6.995  -8.942   4.045  1.00  0.00
ATOM    237  N   GLY A  60       8.716 -10.494   4.002  1.00  0.00
ATOM    238  CA  GLY A  60       8.471 -10.856   2.611  1.00  0.00
ATOM    239  C   GLY A  60       7.127 -11.553   2.451  1.00  0.00
ATOM    240  O   GLY A  60       6.391 -11.293   1.499  1.00  0.00
ATOM    241  N   GLY A  61       6.810 -12.435   3.432  1.00  0.00
ATOM    242  CA  GLY A  61       5.542 -13.155   3.405  1.00  0.00
ATOM    243  C   GLY A  61       4.366 -12.204   3.583  1.00  0.00
ATOM    244  O   GLY A  61       3.336 -12.346   2.923  1.00  0.00
ATOM    245  N   GLY A  62       4.519 -11.245   4.516  1.00  0.00
ATOM    246  CA  GLY A  62       3.482 -10.252   4.767  1.00  0.00
ATOM    247  C   GLY A  62       3.211  -9.411   3.525  1.00  0.00
ATOM    248  O   GLY A  62       2.061  -9.115   3.203  1.00  0.00
ATOM    249  N   GLY A  63       4.317  -9.007   2.870  1.00  0.00
ATOM    250  CA  GLY A  63       4.206  -8.236   1.638  1.00  0.00
ATOM    251  C   GLY A  63       3.486  -9.028   0.554  1.00  0.00
ATOM    252  O   GLY A  63       2.655  -8.488  -0.175  1.00  0.00
ATOM    253  N   GLY A  64       3.882 -10.357   0.491  1.00  0.00
ATOM    254  CA  GLY A  64       3.245 -11.240  -0.479  1.00  0.00
ATOM    255  C   GLY A  64       1.759 -11.402  -0.185  1.00  0.00
ATOM    256  O   GLY A  64       0.933 -11.405  -1.097  1.00  0.00
ATOM    257  N   GLY A  65       1.443 -11.588   1.126  1.00  0.00
ATOM    258  CA  GLY A  65       0.055 -11.755   1.542  1.00  0.00
ATOM    259  C   GLY A  65      -0.769 -10.515   1.220  1.00  0.00
ATOM    260  O   GLY A  65      -1.909 -10.617   0.766  1.00  0.00
ATOM    261  N   GLY A  66      -0.199  -9.345   1.514  1.00  0.00
ATOM    262  CA  GLY A  66      -0.875  -8.086   1.225  1.00  0.00
ATOM    263  C   GLY A  66      -1.138  -7.933  -0.268  1.00  0.00
ATOM    264  O   GLY A  66      -2.213  -7.494  -0.676  1.00  0.00
ATOM    265  N   GLY A  67      -0.112  -8.341  -1.046  1.00  0.00
ATOM    266  CA  GLY A  67      -0.235  -8.271  -2.497  1.00  0.00
ATOM    267  C   GLY A  67      -1.302  -9.231  -3.007  1.00  0.00
ATOM    268  O   GLY A  67      -2.090  -8.887  -3.888  1.00  0.00
ATOM    269  N   GLY A  68      -1.262 -10.484  -2.455  1.00  0.00
ATOM    270  CA  GLY A  68      -2.242 -11.488  -2.851  1.00  0.00
ATOM    271  C   GLY A  68      -3.653 -11.060  -2.471  1.00  0.00
ATOM    272  O   GLY A  68      -4.596 -11.241  -3.242  1.00  0.00
ATOM    273  N   GLY A  69      -3.800 -10.517  -1.244  1.00  0.00
ATOM    274  CA  GLY A  69      -5.104 -10.062  -0.778  1.00  0.00
ATOM    275  C   GLY A  69      -5.633  -8.926  -1.643  1.00  0.00
ATOM    276  O   GLY A  69      -6.822  -8.874  -1.958  1.00  0.00
ATOM    277  N   GLY A  70      -4.718  -7.962  -1.939  1.00  0.00
ATOM    278  CA  GLY A  70      -5.109  -6.864  -2.814  1.00  0.00
ATOM    279  C   GLY A  70      -5.587  -7.379  -4.165  1.00  0.00
ATOM    280  O   GLY A  70      -6.562  -6.876  -4.723  1.00  0.00
ATOM    281  N   GLY A  71      -4.880  -8.440  -4.645  1.00  0.00
ATOM    282  CA  GLY A  71      -5.270  -9.070  -5.900  1.00  0.00
ATOM    283  C   GLY A  71      -6.653  -9.701  -5.793  1.00  0.00
ATOM    284  O   GLY A  71      -7.464  -9.602  -6.714  1.00  0.00
ATOM    285  N   GLY A  72      -6.903 -10.362  -4.665  1.00  0.00
ATOM    286  CA  GLY A  72      -8.210 -10.966  -4.435  1.00  0.00
ATOM    287  C   GLY A  72      -9.306  -9.909  -4.393  1.00  0.00
ATOM    288  O   GLY A  72     -10.394 -10.108  -4.934  1.00  0.00
ATOM    289  N   GLY A  73      -9.006  -8.770  -3.764  1.00  0.00
ATOM    290  CA  GLY A  73      -9.966  -7.674  -3.696  1.00  0.00
ATOM    291  C   GLY A  73     -10.294  -7.143  -5.085  1.00  0.00
ATOM    292  O   GLY A  73     -11.448  -6.839  -5.388  1.00  0.00
ATOM    293  N   GLY A  74      -9.238  -7.013  -5.903  1.00  0.00
ATOM    294  CA  GLY A  74      -9.421  -6.546  -7.272  1.00  0.00
ATOM    295  C   GLY A  74     -10.322  -7.488  -8.059  1.00  0.00
ATOM    296  O   GLY A  74     -11.176  -7.047  -8.828  1.00  0.00
ATOM    297  N   GLY A  75     -10.080  -8.800  -7.862  1.00  0.00
ATOM    298  CA  GLY A  75     -10.894  -9.809  -8.528  1.00  0.00
ATOM    299  C   GLY A  75     -12.348  -9.729  -8.080  1.00  0.00
ATOM    300  O   GLY A  75     -13.265  -9.858  -8.890  1.00  0.00
ATOM    301  N   GLY A  76     -12.555  -9.554  -6.764  1.00  0.00
ATOM    302  CA  GLY A  76     -13.910  -9.432  -6.238  1.00  0.00
ATOM    303  C   GLY A  76     -14.592  -8.174  -6.758  1.00  0.00
ATOM    304  O   GLY A  76     -15.779  -8.189  -7.083  1.00  0.00
ATOM    305  N   GLY A  77     -13.859  -7.101  -6.844  1.00  0.00
ATOM    306  CA  GLY A  77     -14.417  -5.844  -7.329  1.00  0.00
ATOM    307  C   GLY A  77     -14.854  -5.960  -8.783  1.00  0.00
ATOM    308  O   GLY A  77     -15.884  -5.413  -9.177  1.00  0.00
ATOM    309  N   GLY A  78     -14.064  -6.664  -9.559  1.00  0.00
ATOM    310  CA  GLY A  78     -14.421  -6.888 -10.955  1.00  0.00
ATOM    311  C   GLY A  78     -15.613  -7.828 -11.076  1.00  0.00
ATOM    312  O   GLY A  78     -16.531  -7.586 -11.859  1.00  0.00
ATOM    313  N   ALA B  79      16.424   5.024  34.984  1.00  1.00
ATOM    314  CA  ALA B  79      14.973   5.077  35.114  1.00  1.00
ATOM    315  C   ALA B  79      14.289   4.345  33.966  1.00  1.00
ATOM    316  O   ALA B  79      14.746   4.399  32.824  1.00  1.00
ATOM    317  N   ASP B  80      13.146   3.671  34.227  1.00  1.00
ATOM    318  CA  ASP B  80      12.424   3.018  33.141  1.00  1.00
ATOM    319  C   ASP B  80      12.081   4.007  32.035  1.00  1.00
ATOM    320  O   ASP B  80      11.713   5.151  32.303  1.00  1.00
ATOM    321  N   THR B  81      11.806   3.406  30.819  1.00  1.00
ATOM    322  CA  THR B  81      11.456   4.202  29.648  1.00  1.00
ATOM    323  C   THR B  81      10.460   3.466  28.760  1.00  1.00
ATOM    324  O   THR B  81      10.479   2.238  28.676  1.00  1.00
ATOM    325  N   ILE B  82       9.753   4.175  27.973  1.00  1.00
ATOM    326  CA  ILE B  82       8.864   3.768  26.891  1.00  1.00
ATOM    327  C   ILE B  82       8.971   4.716  25.704  1.00  1.00
ATOM    328  O   ILE B  82       9.061   5.932  25.874  1.00  1.00
ATOM    329  N   CYS B  83       9.165   4.196  24.528  1.00  1.00
ATOM    330  CA  CYS B  83       9.282   4.963  23.293  1.00  1.00
ATOM    331  C   CYS B  83       8.197   4.573  22.298  1.00  1.00
ATOM    332  O   CYS B  83       7.858   3.397  22.164  1.00  1.00
ATOM    333  N   ILE B  84       7.607   5.642  21.600  1.00  1.00
ATOM    334  CA  ILE B  84       6.678   5.437  20.496  1.00  1.00
ATOM    335  C   ILE B  84       7.403   5.442  19.157  1.00  1.00
ATOM    336  O   ILE B  84       8.179   6.352  18.863  1.00  1.00
ATOM    337  N   GLY B  85       7.363   4.362  18.423  1.00  1.00
ATOM    338  CA  GLY B  85       8.114   4.274  17.177  1.00  1.00
ATOM    339  C   GLY B  85       7.219   3.838  16.024  1.00  1.00
ATOM    340  O   GLY B  85       6.049   3.513  16.223  1.00  1.00
ATOM    341  N   TYR B  86       7.899   3.280  14.966  1.00  1.00
ATOM    342  CA  TYR B  86       7.286   2.751  13.753  1.00  1.00
ATOM    343  C   TYR B  86       8.091   1.585  13.193  1.00  1.00
ATOM    344  O   TYR B  86       9.315   1.547  13.317  1.00  1.00
ATOM    345  N   HIS B  87       7.424   0.737  12.372  1.00  1.00
ATOM    346  CA  HIS B  87       8.037  -0.423  11.736  1.00  1.00
ATOM    347  C   HIS B  87       9.071  -0.001  10.700  1.00  1.00
ATOM    348  O   HIS B  87       8.875   0.974   9.974  1.00  1.00
ATOM    349  N   ALA B  88      10.087  -0.820  10.547  1.00  1.00
ATOM    350  CA  ALA B  88      11.088  -0.844   9.487  1.00  1.00
ATOM    351  C   ALA B  88      11.464  -2.273   9.116  1.00  1.00
ATOM    352  O   ALA B  88      11.472  -3.163   9.967  1.00  1.00
ATOM    353  N   ASN B  89      11.759  -2.533   7.907  1.00  1.00
ATOM    354  CA  ASN B  89      12.143  -3.863   7.450  1.00  1.00
ATOM    355  C   ASN B  89      13.252  -3.788   6.407  1.00  1.00
ATOM    356  O   ASN B  89      13.511  -2.728   5.838  1.00  1.00
ATOM    357  N   ASN B  90      13.477  -4.836   5.700  1.00  1.00
ATOM    358  CA  ASN B  90      14.512  -4.970   4.682  1.00  1.00
ATOM    359  C   ASN B  90      13.944  -4.749   3.286  1.00  1.00
ATOM    360  O   ASN B  90      14.689  -4.554   2.326  1.00  1.00
ATOM    361  N   SER B  91      12.800  -4.201   3.143  1.00  1.00
ATOM    362  CA  SER B  91      12.213  -3.888   1.845  1.00  1.00
ATOM    363  C   SER B  91      13.032  -2.836   1.110  1.00  1.00
ATOM    364  O   SER B  91      13.426  -1.824   1.690  1.00  1.00
ATOM    365  N   THR B  92      13.159  -3.032  -0.227  1.00  1.00
ATOM    366  CA  THR B  92      13.882  -2.079  -1.059  1.00  1.00
ATOM    367  C   THR B  92      12.984  -1.506  -2.149  1.00  1.00
ATOM    368  O   THR B  92      13.268  -0.447  -2.707  1.00  1.00
ATOM    369  N   ASP B  93      11.660  -1.834  -2.047  1.00  1.00
ATOM    370  CA  ASP B  93      10.660  -1.267  -2.944  1.00  1.00
ATOM    371  C   ASP B  93      10.556   0.243  -2.769  1.00  1.00
ATOM    372  O   ASP B  93      10.596   0.752  -1.648  1.00  1.00
ATOM    373  N   THR B  94      10.379   0.936  -3.906  1.00  1.00
ATOM    374  CA  THR B  94      10.228   2.386  -3.890  1.00  1.00
ATOM    375  C   THR B  94       8.955   2.815  -4.608  1.00  1.00
ATOM    376  O   THR B  94       8.546   2.196  -5.590  1.00  1.00
ATOM    377  N   VAL B  95       8.456   3.916  -4.226  1.00  1.00
ATOM    378  CA  VAL B  95       7.322   4.614  -4.821  1.00  1.00
ATOM    379  C   VAL B  95       7.639   6.087  -5.044  1.00  1.00
ATOM    380  O   VAL B  95       8.401   6.690  -4.288  1.00  1.00
ATOM    381  N   ASP B  96       6.928   6.733  -5.873  1.00  1.00
ATOM    382  CA  ASP B  96       6.983   8.177  -6.066  1.00  1.00
ATOM    383  C   ASP B  96       5.745   8.856  -5.495  1.00  1.00
ATOM    384  O   ASP B  96       4.649   8.294  -5.520  1.00  1.00
ATOM    385  N   THR B  97       5.960  10.062  -5.019  1.00  1.00
ATOM    386  CA  THR B  97       4.885  10.961  -4.615  1.00  1.00
ATOM    387  C   THR B  97       4.904  12.245  -5.435  1.00  1.00
ATOM    388  O   THR B  97       5.953  12.667  -5.922  1.00  1.00
ATOM    389  N   VAL B  98       4.139  13.173  -5.230  1.00  1.00
ATOM    390  CA  VAL B  98       4.199  14.475  -5.884  1.00  1.00
ATOM    391  C   VAL B  98       5.385  15.288  -5.382  1.00  1.00
ATOM    392  O   VAL B  98       6.054  15.973  -6.157  1.00  1.00
ATOM    393  N   LEU B  99       5.788  15.173  -4.227  1.00  1.00
ATOM    394  CA  LEU B  99       6.882  15.929  -3.631  1.00  1.00
ATOM    395  C   LEU B  99       8.177  15.124  -3.638  1.00  1.00
ATOM    396  O   LEU B  99       9.264  15.680  -3.801  1.00  1.00
ATOM    397  N   GLU B 100       8.313  14.002  -3.927  1.00  1.00
ATOM    398  CA  GLU B 100       9.410  13.077  -3.667  1.00  1.00
ATOM    399  C   GLU B 100       9.405  11.924  -4.662  1.00  1.00
ATOM    400  O   GLU B 100       8.369  11.303  -4.902  1.00  1.00
ATOM    401  N   LYS B 101      10.575  11.649  -5.243  1.00  1.00
ATOM    402  CA  LYS B 101      10.767  10.472  -6.082  1.00  1.00
ATOM    403  C   LYS B 101      11.638   9.435  -5.384  1.00  1.00
ATOM    404  O   LYS B 101      12.684   9.763  -4.826  1.00  1.00
ATOM    405  N   ASN B 102      11.230   8.103  -5.639  1.00  1.00
ATOM    406  CA  ASN B 102      12.156   7.070  -5.192  1.00  1.00
ATOM    407  C   ASN B 102      12.183   6.976  -3.672  1.00  1.00
ATOM    408  O   ASN B 102      13.249   7.013  -3.057  1.00  1.00
ATOM    409  N   VAL B 103      11.027   7.073  -2.992  1.00  1.00
ATOM    410  CA  VAL B 103      10.834   6.787  -1.575  1.00  1.00
ATOM    411  C   VAL B 103      10.791   5.287  -1.317  1.00  1.00
ATOM    412  O   VAL B 103       9.995   4.566  -1.918  1.00  1.00
ATOM    413  N   THR B 104      11.838   4.802  -0.511  1.00  1.00
ATOM    414  CA  THR B 104      11.763   3.407  -0.092  1.00  1.00
ATOM    415  C   THR B 104      10.716   3.215   0.997  1.00  1.00
ATOM    416  O   THR B 104      10.701   3.940   1.992  1.00  1.00
ATOM    417  N   VAL B 105       9.848   2.261   0.847  1.00  1.00
ATOM    418  CA  VAL B 105       8.733   2.028   1.756  1.00  1.00
ATOM    419  C   VAL B 105       8.721   0.588   2.255  1.00  1.00
ATOM    420  O   VAL B 105       9.085  -0.334   1.526  1.00  1.00
ATOM    421  N   THR B 106       8.109   0.347   3.430  1.00  1.00
ATOM    422  CA  THR B 106       8.028  -0.979   4.031  1.00  1.00
ATOM    423  C   THR B 106       7.074  -1.878   3.254  1.00  1.00
ATOM    424  O   THR B 106       7.339  -3.065   3.068  1.00  1.00
ATOM    425  N   HIS B 107       6.062  -1.550   2.753  1.00  1.00
ATOM    426  CA  HIS B 107       5.040  -2.301   2.033  1.00  1.00
ATOM    427  C   HIS B 107       4.465  -1.485   0.883  1.00  1.00
ATOM    428  O   HIS B 107       4.319  -0.267   0.985  1.00  1.00
ATOM    429  N   SER B 108       4.240  -2.189  -0.242  1.00  1.00
ATOM    430  CA  SER B 108       3.672  -1.611  -1.454  1.00  1.00
ATOM    431  C   SER B 108       3.118  -2.692  -2.373  1.00  1.00
ATOM    432  O   SER B 108       3.528  -3.851  -2.301  1.00  1.00
ATOM    433  N   VAL B 109       2.401  -2.326  -3.382  1.00  1.00
ATOM    434  CA  VAL B 109       1.743  -3.196  -4.351  1.00  1.00
ATOM    435  C   VAL B 109       1.895  -2.656  -5.767  1.00  1.00
ATOM    436  O   VAL B 109       1.760  -1.455  -6.002  1.00  1.00
ATOM    437  N   ASN B 110       2.305  -3.587  -6.743  1.00  1.00
ATOM    438  CA  ASN B 110       2.319  -3.166  -8.139  1.00  1.00
ATOM    439  C   ASN B 110       0.920  -3.206  -8.740  1.00  1.00
ATOM    440  O   ASN B 110       0.208  -4.202  -8.615  1.00  1.00
ATOM    441  N   LEU B 111       0.508  -2.099  -9.406  1.00  1.00
ATOM    442  CA  LEU B 111      -0.809  -1.996 -10.024  1.00  1.00
ATOM    443  C   LEU B 111      -0.717  -2.119 -11.541  1.00  1.00
ATOM    444  O   LEU B 111      -1.695  -2.462 -12.206  1.00  1.00
ATOM    445  N   LEU B 112       0.370  -2.272 -12.092  1.00  1.00
ATOM    446  CA  LEU B 112       0.669  -2.352 -13.517  1.00  1.00
ATOM    447  C   LEU B 112       1.211  -3.728 -13.890  1.00  1.00
ATOM    448  O   LEU B 112       2.194  -4.196 -13.316  1.00  1.00
ATOM    449  N   GLU B 113       0.327  -4.455 -14.701  1.00  1.00
ATOM    450  CA  GLU B 113       0.718  -5.763 -15.214  1.00  1.00
ATOM    451  C   GLU B 113       1.573  -5.630 -16.468  1.00  1.00
ATOM    452  O   GLU B 113       1.249  -4.860 -17.373  1.00  1.00
ATOM    453  N   ASP B 114       2.745  -6.285 -16.459  1.00  1.00
ATOM    454  CA  ASP B 114       3.659  -6.206 -17.592  1.00  1.00
ATOM    455  C   ASP B 114       4.082  -7.594 -18.056  1.00  1.00
ATOM    456  O   ASP B 114       4.492  -7.777 -19.202  1.00  1.00
ATOM    457  N   SER B 115       3.499  -8.598 -17.528  1.00  1.00
ATOM    458  CA  SER B 115       3.737 -10.011 -17.801  1.00  1.00
ATOM    459  C   SER B 115       2.570 -10.629 -18.560  1.00  1.00
ATOM    460  O   SER B 115       1.407 -10.389 -18.233  1.00  1.00
ATOM    461  N   HIS B 116       2.849 -11.243 -19.658  1.00  1.00
ATOM    462  CA  HIS B 116       1.953 -12.091 -20.436  1.00  1.00
ATOM    463  C   HIS B 116       2.572 -13.460 -20.690  1.00  1.00
ATOM    464  O   HIS B 116       3.774 -13.574 -20.926  1.00  1.00
ATOM    465  N   ASN B 117       1.995 -14.436 -20.919  1.00  1.00
ATOM    466  CA  ASN B 117       2.449 -15.805 -21.129  1.00  1.00
ATOM    467  C   ASN B 117       2.902 -16.021 -22.567  1.00  1.00
ATOM    468  O   ASN B 117       3.606 -16.984 -22.869  1.00  1.00
ATOM    469  N   GLY B 118       2.997 -15.228 -23.415  1.00  1.00
ATOM    470  CA  GLY B 118       3.547 -15.286 -24.764  1.00  1.00
ATOM    471  C   GLY B 118       2.853 -16.357 -25.596  1.00  1.00
ATOM    472  O   GLY B 118       3.465 -16.971 -26.470  1.00  1.00
ATOM    473  N   LYS B 119       1.635 -16.701 -25.398  1.00  1.00
ATOM    474  CA  LYS B 119       0.876 -17.740 -26.083  1.00  1.00
ATOM    475  C   LYS B 119      -0.497 -17.232 -26.504  1.00  1.00
ATOM    476  O   LYS B 119      -1.117 -16.435 -25.799  1.00  1.00
ATOM    477  N   LEU B 120      -0.999 -17.731 -27.698  1.00  1.00
ATOM    478  CA  LEU B 120      -2.429 -17.623 -27.961  1.00  1.00
ATOM    479  C   LEU B 120      -3.206 -18.721 -27.242  1.00  1.00
ATOM    480  O   LEU B 120      -2.838 -19.895 -27.299  1.00  1.00
ATOM    481  N   CYS B 121      -4.200 -18.387 -26.524  1.00  1.00
ATOM    482  CA  CYS B 121      -4.938 -19.309 -25.670  1.00  1.00
ATOM    483  C   CYS B 121      -6.418 -19.331 -26.031  1.00  1.00
ATOM    484  O   CYS B 121      -6.982 -18.315 -26.438  1.00  1.00
ATOM    485  N   ARG B 122      -7.135 -20.407 -25.572  1.00  1.00
ATOM    486  CA  ARG B 122      -8.591 -20.333 -25.606  1.00  1.00
ATOM    487  C   ARG B 122      -9.112 -19.273 -24.644  1.00  1.00
ATOM    488  O   ARG B 122      -8.606 -19.129 -23.531  1.00  1.00
ATOM    489  N   LEU B 123     -10.262 -18.685 -25.045  1.00  1.00
ATOM    490  CA  LEU B 123     -10.987 -17.772 -24.169  1.00  1.00
ATOM    491  C   LEU B 123     -12.228 -18.438 -23.584  1.00  1.00
ATOM    492  O   LEU B 123     -13.113 -18.878 -24.319  1.00  1.00
ATOM    493  N   LYS B 124     -12.308 -18.547 -22.225  1.00  1.00
ATOM    494  CA  LYS B 124     -13.537 -19.126 -21.696  1.00  1.00
ATOM    495  C   LYS B 124     -13.767 -20.528 -22.243  1.00  1.00
ATOM    496  O   LYS B 124     -14.907 -20.959 -22.416  1.00  1.00
ATOM    497  N   GLY B 125     -12.651 -21.236 -22.760  1.00  1.00
ATOM    498  CA  GLY B 125     -12.714 -22.639 -23.152  1.00  1.00
ATOM    499  C   GLY B 125     -12.822 -22.784 -24.664  1.00  1.00
ATOM    500  O   GLY B 125     -12.532 -23.845 -25.218  1.00  1.00
ATOM    501  N   ILE B 126     -13.012 -21.840 -25.411  1.00  1.00
ATOM    502  CA  ILE B 126     -13.164 -21.822 -26.861  1.00  1.00
ATOM    503  C   ILE B 126     -11.886 -21.350 -27.543  1.00  1.00
ATOM    504  O   ILE B 126     -11.336 -20.305 -27.196  1.00  1.00
ATOM    505  N   ALA B 127     -11.389 -22.195 -28.530  1.00  1.00
ATOM    506  CA  ALA B 127     -10.199 -21.833 -29.289  1.00  1.00
ATOM    507  C   ALA B 127     -10.525 -20.811 -30.371  1.00  1.00
ATOM    508  O   ALA B 127     -11.534 -20.931 -31.067  1.00  1.00
ATOM    509  N   PRO B 128      -9.581 -19.876 -30.618  1.00  1.00
ATOM    510  CA  PRO B 128      -9.736 -18.931 -31.717  1.00  1.00
ATOM    511  C   PRO B 128      -9.762 -19.648 -33.061  1.00  1.00
ATOM    512  O   PRO B 128      -9.001 -20.589 -33.288  1.00  1.00
ATOM    513  N   SER B 129     -17.487 -22.026 -35.069  1.00  1.00
ATOM    514  CA  SER B 129     -17.421 -21.301 -33.806  1.00  1.00
ATOM    515  C   SER B 129     -15.980 -20.984 -33.426  1.00  1.00
ATOM    516  O   SER B 129     -15.086 -21.811 -33.605  1.00  1.00
ATOM    517  N   TRP B 130     -15.818 -19.818 -32.880  1.00  1.00
ATOM    518  CA  TRP B 130     -14.530 -19.361 -32.372  1.00  1.00
ATOM    519  C   TRP B 130     -14.702 -18.208 -31.392  1.00  1.00
ATOM    520  O   TRP B 130     -15.585 -17.366 -31.558  1.00  1.00
ATOM    521  N   SER B 131     -13.655 -17.963 -30.570  1.00  1.00
ATOM    522  CA  SER B 131     -13.697 -16.927 -29.545  1.00  1.00
ATOM    523  C   SER B 131     -13.032 -15.645 -30.031  1.00  1.00
ATOM    524  O   SER B 131     -13.333 -14.555 -29.544  1.00  1.00
ATOM    525  N   TYR B 132     -12.505 -15.541 -30.978  1.00  1.00
ATOM    526  CA  TYR B 132     -11.772 -14.497 -31.685  1.00  1.00
ATOM    527  C   TYR B 132     -11.185 -15.022 -32.988  1.00  1.00
ATOM    528  O   TYR B 132     -10.814 -16.192 -33.086  1.00  1.00
ATOM    529  N   ILE B 133     -10.869 -14.083 -33.897  1.00  1.00
ATOM    530  CA  ILE B 133     -10.100 -14.383 -35.099  1.00  1.00
ATOM    531  C   ILE B 133      -8.769 -13.642 -35.100  1.00  1.00
ATOM    532  O   ILE B 133      -8.697 -12.475 -34.716  1.00  1.00
ATOM    533  N   SER B 134     -16.915  -9.008 -36.644  1.00  1.00
ATOM    534  CA  SER B 134     -16.193  -9.084 -35.379  1.00  1.00
ATOM    535  C   SER B 134     -17.125  -9.463 -34.235  1.00  1.00
ATOM    536  O   SER B 134     -16.687  -9.996 -33.216  1.00  1.00
ATOM    537  N   SER B 135     -18.338  -9.427 -34.368  1.00  1.00
ATOM    538  CA  SER B 135     -19.345  -9.762 -33.368  1.00  1.00
ATOM    539  C   SER B 135     -20.091 -11.036 -33.743  1.00  1.00
ATOM    540  O   SER B 135     -20.813 -11.607 -32.925  1.00  1.00
ATOM    541  N   VAL B 136     -19.539 -11.838 -34.515  1.00  1.00
ATOM    542  CA  VAL B 136     -19.942 -13.200 -34.843  1.00  1.00
ATOM    543  C   VAL B 136     -19.139 -14.219 -34.045  1.00  1.00
ATOM    544  O   VAL B 136     -17.911 -14.251 -34.117  1.00  1.00
ATOM    545  N   SER B 137     -19.859 -15.101 -33.290  1.00  1.00
ATOM    546  CA  SER B 137     -19.205 -16.111 -32.467  1.00  1.00
ATOM    547  C   SER B 137     -19.293 -17.488 -33.112  1.00  1.00
ATOM    548  O   SER B 137     -18.424 -18.337 -32.906  1.00  1.00
ATOM    549  N   SER B 138     -20.119 -17.910 -33.715  1.00  1.00
ATOM    550  CA  SER B 138     -20.194 -19.145 -34.487  1.00  1.00
ATOM    551  C   SER B 138     -20.866 -18.912 -35.834  1.00  1.00
ATOM    552  O   SER B 138     -21.776 -18.091 -35.951  1.00  1.00
ATOM    553  N   SER B 139     -24.561 -16.322 -35.808  1.00  1.00
ATOM    554  CA  SER B 139     -24.721 -16.307 -34.359  1.00  1.00
ATOM    555  C   SER B 139     -23.878 -15.211 -33.722  1.00  1.00
ATOM    556  O   SER B 139     -22.683 -15.094 -33.996  1.00  1.00
ATOM    557  N   ARG B 140     -24.555 -14.199 -33.212  1.00  1.00
ATOM    558  CA  ARG B 140     -23.872 -13.036 -32.659  1.00  1.00
ATOM    559  C   ARG B 140     -23.441 -13.283 -31.219  1.00  1.00
ATOM    560  O   ARG B 140     -24.177 -13.881 -30.435  1.00  1.00
ATOM    561  N   GLY B 141     -22.318 -12.658 -30.871  1.00  1.00
ATOM    562  CA  GLY B 141     -21.743 -12.669 -29.531  1.00  1.00
ATOM    563  C   GLY B 141     -20.883 -11.435 -29.291  1.00  1.00
ATOM    564  O   GLY B 141     -20.108 -11.028 -30.157  1.00  1.00
ATOM    565  N   PHE B 142     -21.008 -10.820 -28.148  1.00  1.00
ATOM    566  CA  PHE B 142     -20.179  -9.671 -27.804  1.00  1.00
ATOM    567  C   PHE B 142     -18.816 -10.111 -27.285  1.00  1.00
ATOM    568  O   PHE B 142     -18.723 -10.983 -26.421  1.00  1.00
ATOM    569  N   GLY B 143     -17.762  -9.151 -27.773  1.00  1.00
ATOM    570  CA  GLY B 143     -16.469  -9.375 -27.137  1.00  1.00
ATOM    571  C   GLY B 143     -15.527 -10.140 -28.059  1.00  1.00
ATOM    572  O   GLY B 143     -14.324 -10.212 -27.811  1.00  1.00
ATOM    573  N   SER B 144     -16.018 -10.658 -29.171  1.00  1.00
ATOM    574  CA  SER B 144     -15.137 -11.179 -30.209  1.00  1.00
ATOM    575  C   SER B 144     -14.468 -10.049 -30.982  1.00  1.00
ATOM    576  O   SER B 144     -15.079  -9.011 -31.236  1.00  1.00
ATOM    577  N   GLY B 145     -13.573 -10.424 -31.867  1.00  1.00
ATOM    578  CA  GLY B 145     -12.785  -9.456 -32.620  1.00  1.00
ATOM    579  C   GLY B 145     -11.803 -10.153 -33.553  1.00  1.00
ATOM    580  O   GLY B 145     -11.469 -11.321 -33.359  1.00  1.00
ATOM    581  N   ILE B 146     -11.184  -9.412 -34.401  1.00  1.00
ATOM    582  CA  ILE B 146     -10.060  -9.852 -35.219  1.00  1.00
ATOM    583  C   ILE B 146      -8.768  -9.167 -34.793  1.00  1.00
ATOM    584  O   ILE B 146      -8.732  -7.951 -34.604  1.00  1.00
ATOM    585  N   ILE B 147      -7.775  -9.965 -34.518  1.00  1.00
ATOM    586  CA  ILE B 147      -6.446  -9.495 -34.146  1.00  1.00
ATOM    587  C   ILE B 147      -5.385 -10.029 -35.100  1.00  1.00
ATOM    588  O   ILE B 147      -5.483 -11.157 -35.584  1.00  1.00
ATOM    589  N   THR B 148      -4.348  -9.360 -35.285  1.00  1.00
ATOM    590  CA  THR B 148      -3.126  -9.821 -35.932  1.00  1.00
ATOM    591  C   THR B 148      -2.047 -10.143 -34.905  1.00  1.00
ATOM    592  O   THR B 148      -1.744  -9.328 -34.034  1.00  1.00
ATOM    593  N   SER B 149      -1.456 -11.412 -35.107  1.00  1.00
ATOM    594  CA  SER B 149      -0.555 -11.853 -34.049  1.00  1.00
ATOM    595  C   SER B 149       0.547 -12.748 -34.602  1.00  1.00
ATOM    596  O   SER B 149       0.311 -13.556 -35.500  1.00  1.00
ATOM    597  N   ASN B 150       1.715 -12.675 -33.945  1.00  1.00
ATOM    598  CA  ASN B 150       2.815 -13.550 -34.333  1.00  1.00
ATOM    599  C   ASN B 150       3.025 -14.658 -33.309  1.00  1.00
ATOM    600  O   ASN B 150       3.736 -15.629 -33.568  1.00  1.00
ATOM    601  N   ALA B 151       2.316 -14.734 -32.333  1.00  1.00
ATOM    602  CA  ALA B 151       2.304 -15.740 -31.277  1.00  1.00
ATOM    603  C   ALA B 151       1.838 -17.089 -31.808  1.00  1.00
ATOM    604  O   ALA B 151       0.917 -17.163 -32.622  1.00  1.00
ATOM    605  N   SER B 152       2.164 -18.180 -31.023  1.00  1.00
ATOM    606  CA  SER B 152       1.715 -19.520 -31.380  1.00  1.00
ATOM    607  C   SER B 152       0.576 -19.978 -30.477  1.00  1.00
ATOM    608  O   SER B 152       0.607 -19.761 -29.266  1.00  1.00
ATOM    609  N   MET B 153      -0.330 -20.823 -31.064  1.00  1.00
ATOM    610  CA  MET B 153      -1.395 -21.389 -30.245  1.00  1.00
ATOM    611  C   MET B 153      -0.865 -22.491 -29.337  1.00  1.00
ATOM    612  O   MET B 153      -0.133 -23.376 -29.780  1.00  1.00
ATOM    613  N   HIS B 154      -1.209 -22.470 -28.114  1.00  1.00
ATOM    614  CA  HIS B 154      -0.928 -23.487 -27.108  1.00  1.00
ATOM    615  C   HIS B 154      -2.213 -24.004 -26.474  1.00  1.00
ATOM    616  O   HIS B 154      -3.169 -23.253 -26.284  1.00  1.00
ATOM    617  N   GLU B 155      -2.191 -25.184 -25.914  1.00  1.00
ATOM    618  CA  GLU B 155      -3.329 -25.666 -25.141  1.00  1.00
ATOM    619  C   GLU B 155      -3.424 -24.953 -23.798  1.00  1.00
ATOM    620  O   GLU B 155      -2.601 -25.172 -22.909  1.00  1.00
ATOM    621  N   CYS B 156      -3.890 -23.817 -23.814  1.00  1.00
ATOM    622  CA  CYS B 156      -4.091 -22.936 -22.670  1.00  1.00
ATOM    623  C   CYS B 156      -5.452 -22.255 -22.731  1.00  1.00
ATOM    624  O   CYS B 156      -5.947 -21.932 -23.810  1.00  1.00
ATOM    625  N   ASN B 157      -5.949 -21.766 -21.704  1.00  1.00
ATOM    626  CA  ASN B 157      -7.179 -21.006 -21.521  1.00  1.00
ATOM    627  C   ASN B 157      -6.929 -19.738 -20.715  1.00  1.00
ATOM    628  O   ASN B 157      -6.268 -19.772 -19.676  1.00  1.00
ATOM    629  N   THR B 158      -7.618 -18.634 -21.214  1.00  1.00
ATOM    630  CA  THR B 158      -7.422 -17.342 -20.569  1.00  1.00
ATOM    631  C   THR B 158      -8.706 -16.523 -20.574  1.00  1.00
ATOM    632  O   THR B 158      -9.518 -16.631 -21.493  1.00  1.00
ATOM    633  N   LYS B 159      -8.798 -15.537 -19.794  1.00  1.00
ATOM    634  CA  LYS B 159      -9.882 -14.564 -19.743  1.00  1.00
ATOM    635  C   LYS B 159      -9.517 -13.293 -20.499  1.00  1.00
ATOM    636  O   LYS B 159     -10.391 -12.584 -20.999  1.00  1.00
ATOM    637  N   CYS B 160      -8.293 -13.209 -20.882  1.00  1.00
ATOM    638  CA  CYS B 160      -7.671 -12.034 -21.481  1.00  1.00
ATOM    639  C   CYS B 160      -6.585 -12.431 -22.472  1.00  1.00
ATOM    640  O   CYS B 160      -5.729 -13.262 -22.170  1.00  1.00
ATOM    641  N   GLN B 161      -6.745 -12.039 -23.710  1.00  1.00
ATOM    642  CA  GLN B 161      -5.818 -12.324 -24.799  1.00  1.00
ATOM    643  C   GLN B 161      -5.427 -11.050 -25.536  1.00  1.00
ATOM    644  O   GLN B 161      -6.271 -10.199 -25.817  1.00  1.00
ATOM    645  N   THR B 162      -4.163 -10.772 -25.574  1.00  1.00
ATOM    646  CA  THR B 162      -3.559  -9.755 -26.425  1.00  1.00
ATOM    647  C   THR B 162      -2.832 -10.385 -27.606  1.00  1.00
ATOM    648  O   THR B 162      -2.233 -11.453 -27.480  1.00  1.00
ATOM    649  N   PRO B 163      -2.385  -9.640 -28.568  1.00  1.00
ATOM    650  CA  PRO B 163      -1.654 -10.156 -29.719  1.00  1.00
ATOM    651  C   PRO B 163      -0.258 -10.619 -29.322  1.00  1.00
ATOM    652  O   PRO B 163       0.264 -11.590 -29.870  1.00  1.00
ATOM    653  N   LEU B 164       0.237 -10.394 -28.260  1.00  1.00
ATOM    654  CA  LEU B 164       1.563 -10.758 -27.776  1.00  1.00
ATOM    655  C   LEU B 164       1.500 -11.976 -26.860  1.00  1.00
ATOM    656  O   LEU B 164       2.435 -12.775 -26.809  1.00  1.00
ATOM    657  N   GLY B 165       0.343 -12.263 -26.294  1.00  1.00
ATOM    658  CA  GLY B 165       0.206 -13.303 -25.282  1.00  1.00
ATOM    659  C   GLY B 165      -1.020 -13.065 -24.410  1.00  1.00
ATOM    660  O   GLY B 165      -1.456 -11.927 -24.232  1.00  1.00
ATOM    661  N   ALA B 166      -1.400 -14.114 -23.623  1.00  1.00
ATOM    662  CA  ALA B 166      -2.517 -13.999 -22.694  1.00  1.00
ATOM    663  C   ALA B 166      -2.066 -13.417 -21.360  1.00  1.00
ATOM    664  O   ALA B 166      -0.987 -13.740 -20.864  1.00  1.00
ATOM    665  N   ILE B 167      -3.034 -12.732 -20.708  1.00  1.00
ATOM    666  CA  ILE B 167      -2.812 -12.149 -19.390  1.00  1.00
ATOM    667  C   ILE B 167      -3.657 -12.846 -18.331  1.00  1.00
ATOM    668  O   ILE B 167      -4.857 -13.047 -18.514  1.00  1.00
ATOM    669  N   ASN B 168      -3.076 -13.336 -17.330  1.00  1.00
ATOM    670  CA  ASN B 168      -3.727 -13.889 -16.149  1.00  1.00
ATOM    671  C   ASN B 168      -3.364 -13.099 -14.898  1.00  1.00
ATOM    672  O   ASN B 168      -2.202 -13.056 -14.496  1.00  1.00
ATOM    673  N   SER B 169      -4.271 -11.969 -14.692  1.00  1.00
ATOM    674  CA  SER B 169      -3.887 -10.977 -13.695  1.00  1.00
ATOM    675  C   SER B 169      -5.112 -10.318 -13.074  1.00  1.00
ATOM    676  O   SER B 169      -6.140 -10.153 -13.731  1.00  1.00
ATOM    677  N   SER B 170      -4.993  -9.931 -11.786  1.00  1.00
ATOM    678  CA  SER B 170      -6.042  -9.173 -11.115  1.00  1.00
ATOM    679  C   SER B 170      -5.676  -7.698 -11.011  1.00  1.00
ATOM    680  O   SER B 170      -6.541  -6.847 -10.802  1.00  1.00
ATOM    681  N   LEU B 171      -4.498  -7.359 -11.454  1.00  1.00
ATOM    682  CA  LEU B 171      -4.081  -5.964 -11.521  1.00  1.00
ATOM    683  C   LEU B 171      -5.025  -5.148 -12.398  1.00  1.00
ATOM    684  O   LEU B 171      -5.381  -5.565 -13.500  1.00  1.00
ATOM    685  N   PRO B 172      -5.172  -3.860 -12.042  1.00  1.00
ATOM    686  CA  PRO B 172      -6.105  -2.973 -12.727  1.00  1.00
ATOM    687  C   PRO B 172      -5.502  -2.429 -14.016  1.00  1.00
ATOM    688  O   PRO B 172      -6.203  -2.249 -15.012  1.00  1.00
ATOM    689  N   TYR B 173      -4.353  -2.327 -14.258  1.00  1.00
ATOM    690  CA  TYR B 173      -3.660  -1.737 -15.397  1.00  1.00
ATOM    691  C   TYR B 173      -2.650  -2.710 -15.991  1.00  1.00
ATOM    692  O   TYR B 173      -2.059  -3.519 -15.277  1.00  1.00
ATOM    693  N   GLN B 174      -2.401  -2.472 -17.301  1.00  1.00
ATOM    694  CA  GLN B 174      -1.392  -3.200 -18.060  1.00  1.00
ATOM    695  C   GLN B 174      -0.790  -2.328 -19.155  1.00  1.00
ATOM    696  O   GLN B 174      -1.487  -1.523 -19.773  1.00  1.00
ATOM    697  N   ASN B 175       0.442  -2.466 -19.424  1.00  1.00
ATOM    698  CA  ASN B 175       1.178  -1.755 -20.462  1.00  1.00
ATOM    699  C   ASN B 175       1.703  -2.716 -21.521  1.00  1.00
ATOM    700  O   ASN B 175       2.163  -2.294 -22.582  1.00  1.00
ATOM    701  N   ILE B 176       0.987  -3.857 -21.697  1.00  1.00
ATOM    702  CA  ILE B 176       1.388  -4.876 -22.659  1.00  1.00
ATOM    703  C   ILE B 176       0.893  -4.536 -24.059  1.00  1.00
ATOM    704  O   ILE B 176       1.612  -4.714 -25.042  1.00  1.00
ATOM    705  N   HIS B 177      -0.293  -4.203 -24.324  1.00  1.00
ATOM    706  CA  HIS B 177      -0.952  -4.045 -25.615  1.00  1.00
ATOM    707  C   HIS B 177      -2.352  -3.468 -25.452  1.00  1.00
ATOM    708  O   HIS B 177      -3.079  -3.830 -24.527  1.00  1.00
ATOM    709  N   PRO B 178      -2.705  -2.558 -26.454  1.00  1.00
ATOM    710  CA  PRO B 178      -4.019  -1.929 -26.392  1.00  1.00
ATOM    711  C   PRO B 178      -5.078  -2.798 -27.057  1.00  1.00
ATOM    712  O   PRO B 178      -6.243  -2.788 -26.658  1.00  1.00
ATOM    713  N   VAL B 179      -4.738  -3.674 -27.875  1.00  1.00
ATOM    714  CA  VAL B 179      -5.612  -4.695 -28.439  1.00  1.00
ATOM    715  C   VAL B 179      -5.827  -5.840 -27.457  1.00  1.00
ATOM    716  O   VAL B 179      -4.869  -6.432 -26.960  1.00  1.00
ATOM    717  N   THR B 180      -7.129  -6.033 -27.068  1.00  1.00
ATOM    718  CA  THR B 180      -7.497  -6.999 -26.039  1.00  1.00
ATOM    719  C   THR B 180      -8.782  -7.731 -26.405  1.00  1.00
ATOM    720  O   THR B 180      -9.707  -7.140 -26.963  1.00  1.00
ATOM    721  N   ILE B 181      -8.761  -9.029 -26.143  1.00  1.00
ATOM    722  CA  ILE B 181      -9.949  -9.867 -26.255  1.00  1.00
ATOM    723  C   ILE B 181     -10.383 -10.391 -24.892  1.00  1.00
ATOM    724  O   ILE B 181      -9.565 -10.891 -24.119  1.00  1.00
ATOM    725  N   GLY B 182     -11.483  -9.958 -24.381  1.00  1.00
ATOM    726  CA  GLY B 182     -12.008 -10.552 -23.158  1.00  1.00
ATOM    727  C   GLY B 182     -12.076  -9.527 -22.033  1.00  1.00
ATOM    728  O   GLY B 182     -11.627  -8.391 -22.187  1.00  1.00
ATOM    729  N   GLU B 183     -12.018  -9.735 -20.937  1.00  1.00
ATOM    730  CA  GLU B 183     -11.903  -8.930 -19.727  1.00  1.00
ATOM    731  C   GLU B 183     -10.446  -8.757 -19.316  1.00  1.00
ATOM    732  O   GLU B 183      -9.751  -9.733 -19.032  1.00  1.00
ATOM    733  N   CYS B 184      -9.847  -7.664 -19.820  1.00  1.00
ATOM    734  CA  CYS B 184      -8.425  -7.388 -19.652  1.00  1.00
ATOM    735  C   CYS B 184      -8.202  -6.162 -18.776  1.00  1.00
ATOM    736  O   CYS B 184      -8.970  -5.201 -18.828  1.00  1.00
ATOM    737  N   PRO B 185      -6.988  -6.102 -17.965  1.00  1.00
ATOM    738  CA  PRO B 185      -6.649  -4.826 -17.346  1.00  1.00
ATOM    739  C   PRO B 185      -6.672  -3.695 -18.366  1.00  1.00
ATOM    740  O   PRO B 185      -6.189  -3.848 -19.487  1.00  1.00
ATOM    741  N   LYS B 186      -6.969  -2.419 -17.778  1.00  1.00
ATOM    742  CA  LYS B 186      -6.910  -1.223 -18.610  1.00  1.00
ATOM    743  C   LYS B 186      -5.497  -0.977 -19.122  1.00  1.00
ATOM    744  O   LYS B 186      -4.537  -0.990 -18.352  1.00  1.00
ATOM    745  N   TYR B 187      -5.407  -0.695 -20.504  1.00  1.00
ATOM    746  CA  TYR B 187      -4.102  -0.377 -21.071  1.00  1.00
ATOM    747  C   TYR B 187      -3.728   1.077 -20.810  1.00  1.00
ATOM    748  O   TYR B 187      -4.552   1.978 -20.968  1.00  1.00
ATOM    749  N   VAL B 188      -2.470   1.264 -20.414  1.00  1.00
ATOM    750  CA  VAL B 188      -1.848   2.567 -20.215  1.00  1.00
ATOM    751  C   VAL B 188      -0.399   2.564 -20.685  1.00  1.00
ATOM    752  O   VAL B 188       0.298   1.556 -20.571  1.00  1.00
ATOM    753  N   ARG B 189       0.126   3.670 -21.046  1.00  1.00
ATOM    754  CA  ARG B 189       1.493   3.823 -21.532  1.00  1.00
ATOM    755  C   ARG B 189       2.484   3.885 -20.377  1.00  1.00
ATOM    756  O   ARG B 189       3.639   3.483 -20.516  1.00  1.00
ATOM    757  N   SER B 190       2.150   3.712 -19.232  1.00  1.00
ATOM    758  CA  SER B 190       2.995   3.836 -18.050  1.00  1.00
ATOM    759  C   SER B 190       3.976   2.675 -17.950  1.00  1.00
ATOM    760  O   SER B 190       3.611   1.520 -18.171  1.00  1.00
ATOM    761  N   ALA B 191       5.188   3.028 -17.325  1.00  1.00
ATOM    762  CA  ALA B 191       6.240   2.040 -17.117  1.00  1.00
ATOM    763  C   ALA B 191       6.247   1.538 -15.679  1.00  1.00
ATOM    764  O   ALA B 191       6.533   0.368 -15.421  1.00  1.00
ATOM    765  N   LYS B 192       5.612   2.149 -14.814  1.00  1.00
ATOM    766  CA  LYS B 192       5.527   1.885 -13.383  1.00  1.00
ATOM    767  C   LYS B 192       4.325   2.586 -12.764  1.00  1.00
ATOM    768  O   LYS B 192       4.015   3.727 -13.107  1.00  1.00
ATOM    769  N   LEU B 193       3.581   1.829 -11.974  1.00  1.00
ATOM    770  CA  LEU B 193       2.431   2.191 -11.153  1.00  1.00
ATOM    771  C   LEU B 193       2.396   1.379  -9.863  1.00  1.00
ATOM    772  O   LEU B 193       2.368   0.148  -9.894  1.00  1.00
ATOM    773  N   ARG B 194       3.122   1.814  -8.888  1.00  1.00
ATOM    774  CA  ARG B 194       3.285   1.174  -7.588  1.00  1.00
ATOM    775  C   ARG B 194       2.699   2.032  -6.474  1.00  1.00
ATOM    776  O   ARG B 194       2.937   3.238  -6.417  1.00  1.00
ATOM    777  N   MET B 195       1.645   1.478  -5.791  1.00  1.00
ATOM    778  CA  MET B 195       1.002   2.164  -4.677  1.00  1.00
ATOM    779  C   MET B 195       1.604   1.735  -3.345  1.00  1.00
ATOM    780  O   MET B 195       1.750   0.543  -3.073  1.00  1.00
ATOM    781  N   VAL B 196       2.123   2.765  -2.522  1.00  1.00
ATOM    782  CA  VAL B 196       2.575   2.393  -1.187  1.00  1.00
ATOM    783  C   VAL B 196       1.397   2.087  -0.271  1.00  1.00
ATOM    784  O   VAL B 196       0.396   2.804  -0.271  1.00  1.00
ATOM    785  N   THR B 197       1.611   0.985   0.573  1.00  1.00
ATOM    786  CA  THR B 197       0.595   0.617   1.551  1.00  1.00
ATOM    787  C   THR B 197       1.141   0.700   2.971  1.00  1.00
ATOM    788  O   THR B 197       0.420   1.057   3.903  1.00  1.00
ATOM    789  N   GLY B 198       2.440   0.696   3.087  1.00  1.00
ATOM    790  CA  GLY B 198       3.101   0.895   4.371  1.00  1.00
ATOM    791  C   GLY B 198       3.685   2.298   4.477  1.00  1.00
ATOM    792  O   GLY B 198       3.692   3.054   3.506  1.00  1.00
ATOM    793  N   LEU B 199       4.686   2.483   5.163  1.00  1.00
ATOM    794  CA  LEU B 199       5.296   3.766   5.492  1.00  1.00
ATOM    795  C   LEU B 199       6.753   3.814   5.047  1.00  1.00
ATOM    796  O   LEU B 199       7.437   2.791   5.014  1.00  1.00
ATOM    797  N   ARG B 200       7.320   5.047   5.056  1.00  1.00
ATOM    798  CA  ARG B 200       8.747   5.213   4.806  1.00  1.00
ATOM    799  C   ARG B 200       9.568   4.222   5.622  1.00  1.00
ATOM    800  O   ARG B 200       9.391   4.105   6.834  1.00  1.00
ATOM    801  N   ASN B 201      10.417   3.436   4.851  1.00  1.00
ATOM    802  CA  ASN B 201      11.300   2.468   5.490  1.00  1.00
ATOM    803  C   ASN B 201      12.638   3.099   5.853  1.00  1.00
ATOM    804  O   ASN B 201      13.315   3.675   5.001  1.00  1.00
ATOM    805  N   ILE B 202      12.968   3.142   7.113  1.00  1.00
ATOM    806  CA  ILE B 202      14.170   3.743   7.677  1.00  1.00
ATOM    807  C   ILE B 202      14.836   2.809   8.679  1.00  1.00
ATOM    808  O   ILE B 202      14.354   2.639   9.799  1.00  1.00
ATOM    809  N   PRO B 203      15.375   1.651   8.225  1.00  1.00
ATOM    810  CA  PRO B 203      15.952   0.654   9.118  1.00  1.00
ATOM    811  C   PRO B 203      17.289   1.123   9.678  1.00  1.00
ATOM    812  O   PRO B 203      18.052   1.808   8.997  1.00  1.00
ATOM    813  N   GLY B 204       7.959  14.873   7.183  1.00  1.00
ATOM    814  CA  GLY B 204       6.589  14.656   6.735  1.00  1.00
ATOM    815  C   GLY B 204       5.649  15.711   7.306  1.00  1.00
ATOM    816  O   GLY B 204       5.909  16.277   8.368  1.00  1.00
ATOM    817  N   LEU B 205       4.380  15.680   6.868  1.00  1.00
ATOM    818  CA  LEU B 205       3.418  16.676   7.326  1.00  1.00
ATOM    819  C   LEU B 205       3.224  16.601   8.836  1.00  1.00
ATOM    820  O   LEU B 205       3.059  17.623   9.502  1.00  1.00
ATOM    821  N   PHE B 206       3.247  15.684   9.561  1.00  1.00
ATOM    822  CA  PHE B 206       3.002  15.556  10.992  1.00  1.00
ATOM    823  C   PHE B 206       4.303  15.611  11.781  1.00  1.00
ATOM    824  O   PHE B 206       4.326  16.056  12.929  1.00  1.00
ATOM    825  N   GLY B 207       5.377  15.290  11.332  1.00  1.00
ATOM    826  CA  GLY B 207       6.668  15.627  11.921  1.00  1.00
ATOM    827  C   GLY B 207       7.184  14.494  12.799  1.00  1.00
ATOM    828  O   GLY B 207       8.334  14.511  13.238  1.00  1.00
ATOM    829  N   ALA B 208       6.573  13.293  12.650  1.00  1.00
ATOM    830  CA  ALA B 208       6.985  12.177  13.492  1.00  1.00
ATOM    831  C   ALA B 208       7.874  11.207  12.725  1.00  1.00
ATOM    832  O   ALA B 208       8.842  10.674  13.269  1.00  1.00
ATOM    833  N   ILE B 209       7.435  10.621  11.627  1.00  1.00
ATOM    834  CA  ILE B 209       8.258   9.730  10.817  1.00  1.00
ATOM    835  C   ILE B 209       9.350  10.501  10.087  1.00  1.00
ATOM    836  O   ILE B 209       9.074  11.472   9.383  1.00  1.00
ATOM    837  N   ALA B 210      10.637   9.999  10.216  1.00  1.00
ATOM    838  CA  ALA B 210      11.743  10.732   9.611  1.00  1.00
ATOM    839  C   ALA B 210      11.744  12.190  10.049  1.00  1.00
ATOM    840  O   ALA B 210      11.461  13.087   9.255  1.00  1.00
ATOM    841  N   GLY B 211      11.328  12.379  11.300  1.00  1.00
ATOM    842  CA  GLY B 211      11.284  13.700  11.915  1.00  1.00
ATOM    843  C   GLY B 211      11.862  13.670  13.325  1.00  1.00
ATOM    844  O   GLY B 211      12.775  14.430  13.647  1.00  1.00
ATOM    845  N   PHE B 212      10.925  13.768  14.386  1.00  1.00
ATOM    846  CA  PHE B 212      11.425  13.756  15.755  1.00  1.00
ATOM    847  C   PHE B 212      11.673  12.333  16.239  1.00  1.00
ATOM    848  O   PHE B 212      12.414  12.113  17.197  1.00  1.00
ATOM    849  N   ILE B 213      10.976  11.365  15.713  1.00  1.00
ATOM    850  CA  ILE B 213      11.408   9.974  15.783  1.00  1.00
ATOM    851  C   ILE B 213      12.273   9.605  14.585  1.00  1.00
ATOM    852  O   ILE B 213      11.786   9.527  13.457  1.00  1.00
ATOM    853  N   GLU B 214      13.524   9.740  14.583  1.00  1.00
ATOM    854  CA  GLU B 214      14.434   9.741  13.444  1.00  1.00
ATOM    855  C   GLU B 214      14.435   8.391  12.739  1.00  1.00
ATOM    856  O   GLU B 214      14.506   8.321  11.512  1.00  1.00
ATOM    857  N   GLY B 215      14.258   7.313  13.126  1.00  1.00
ATOM    858  CA  GLY B 215      14.387   6.045  12.418  1.00  1.00
ATOM    859  C   GLY B 215      13.255   5.093  12.782  1.00  1.00
ATOM    860  O   GLY B 215      12.724   5.140  13.892  1.00  1.00
ATOM    861  N   GLY B 216      13.160   4.001  12.060  1.00  1.00
ATOM    862  CA  GLY B 216      12.209   2.932  12.339  1.00  1.00
ATOM    863  C   GLY B 216      12.850   1.828  13.170  1.00  1.00
ATOM    864  O   GLY B 216      14.034   1.529  13.015  1.00  1.00
ATOM    865  N   TRP B 217      12.038   0.799  13.489  1.00  1.00
ATOM    866  CA  TRP B 217      12.477  -0.356  14.264  1.00  1.00
ATOM    867  C   TRP B 217      12.258  -1.652  13.494  1.00  1.00
ATOM    868  O   TRP B 217      11.129  -1.994  13.144  1.00  1.00
ATOM    869  N   THR B 218      13.387  -2.378  13.166  1.00  1.00
ATOM    870  CA  THR B 218      13.242  -3.673  12.512  1.00  1.00
ATOM    871  C   THR B 218      12.813  -4.746  13.505  1.00  1.00
ATOM    872  O   THR B 218      12.051  -5.651  13.165  1.00  1.00
ATOM    873  N   GLY B 219      12.896  -4.442  14.785  1.00  1.00
ATOM    874  CA  GLY B 219      12.570  -5.384  15.849  1.00  1.00
ATOM    875  C   GLY B 219      11.087  -5.335  16.193  1.00  1.00
ATOM    876  O   GLY B 219      10.502  -6.337  16.603  1.00  1.00
ATOM    877  N   MET B 220      10.342  -4.452  15.900  1.00  1.00
ATOM    878  CA  MET B 220       8.885  -4.409  15.926  1.00  1.00
ATOM    879  C   MET B 220       8.294  -4.968  14.639  1.00  1.00
ATOM    880  O   MET B 220       8.428  -4.370  13.571  1.00  1.00
ATOM    881  N   ILE B 221       7.927  -6.263  14.694  1.00  1.00
ATOM    882  CA  ILE B 221       7.595  -7.035  13.502  1.00  1.00
ATOM    883  C   ILE B 221       6.108  -7.359  13.452  1.00  1.00
ATOM    884  O   ILE B 221       5.510  -7.413  12.378  1.00  1.00
ATOM    885  N   ASP B 222       5.262  -6.820  14.252  1.00  1.00
ATOM    886  CA  ASP B 222       3.864  -7.230  14.315  1.00  1.00
ATOM    887  C   ASP B 222       2.932  -6.046  14.085  1.00  1.00
ATOM    888  O   ASP B 222       1.861  -6.192  13.497  1.00  1.00
ATOM    889  N   GLY B 223       3.280  -5.020  13.546  1.00  1.00
ATOM    890  CA  GLY B 223       2.467  -3.894  13.103  1.00  1.00
ATOM    891  C   GLY B 223       3.338  -2.716  12.686  1.00  1.00
ATOM    892  O   GLY B 223       4.515  -2.646  13.040  1.00  1.00
ATOM    893  N   TRP B 224       2.581  -1.628  12.200  1.00  1.00
ATOM    894  CA  TRP B 224       3.284  -0.451  11.704  1.00  1.00
ATOM    895  C   TRP B 224       3.636   0.501  12.840  1.00  1.00
ATOM    896  O   TRP B 224       4.713   1.096  12.853  1.00  1.00
ATOM    897  N   TYR B 225       2.994   0.699  13.796  1.00  1.00
ATOM    898  CA  TYR B 225       3.219   1.549  14.959  1.00  1.00
ATOM    899  C   TYR B 225       3.117   0.749  16.252  1.00  1.00
ATOM    900  O   TYR B 225       2.341  -0.202  16.346  1.00  1.00
ATOM    901  N   GLY B 226       3.919   1.401  17.330  1.00  1.00
ATOM    902  CA  GLY B 226       3.866   0.703  18.609  1.00  1.00
ATOM    903  C   GLY B 226       4.851   1.301  19.605  1.00  1.00
ATOM    904  O   GLY B 226       5.705   2.109  19.239  1.00  1.00
ATOM    905  N   TYR B 227       5.396   0.368  20.496  1.00  1.00
ATOM    906  CA  TYR B 227       6.142   0.786  21.677  1.00  1.00
ATOM    907  C   TYR B 227       7.398  -0.057  21.862  1.00  1.00
ATOM    908  O   TYR B 227       7.424  -1.235  21.506  1.00  1.00
ATOM    909  N   HIS B 228       8.409   0.553  22.373  1.00  1.00
ATOM    910  CA  HIS B 228       9.612  -0.064  22.920  1.00  1.00
ATOM    911  C   HIS B 228       9.800   0.300  24.387  1.00  1.00
ATOM    912  O   HIS B 228       9.628   1.455  24.776  1.00  1.00
ATOM    913  N   HIS B 229       9.866  -0.597  25.289  1.00  1.00
ATOM    914  CA  HIS B 229       9.997  -0.313  26.713  1.00  1.00
ATOM    915  C   HIS B 229      11.279  -0.911  27.279  1.00  1.00
ATOM    916  O   HIS B 229      11.716  -1.980  26.853  1.00  1.00
ATOM    917  N   GLN B 230      11.727  -0.404  28.344  1.00  1.00
ATOM    918  CA  GLN B 230      12.903  -0.754  29.132  1.00  1.00
ATOM    919  C   GLN B 230      12.647  -0.560  30.621  1.00  1.00
ATOM    920  O   GLN B 230      12.136   0.477  31.042  1.00  1.00
ATOM    921  N   ASN B 231      12.523  -1.598  31.385  1.00  1.00
ATOM    922  CA  ASN B 231      12.314  -1.557  32.827  1.00  1.00
ATOM    923  C   ASN B 231      13.128  -2.635  33.532  1.00  1.00
ATOM    924  O   ASN B 231      13.490  -3.646  32.931  1.00  1.00
ATOM    925  N   GLU B 232      13.099  -2.741  34.792  1.00  1.00
ATOM    926  CA  GLU B 232      13.816  -3.747  35.567  1.00  1.00
ATOM    927  C   GLU B 232      13.539  -5.149  35.040  1.00  1.00
ATOM    928  O   GLU B 232      14.433  -5.994  34.996  1.00  1.00
ATOM    929  N   GLN B 233      12.489  -5.500  34.603  1.00  1.00
ATOM    930  CA  GLN B 233      12.077  -6.793  34.068  1.00  1.00
ATOM    931  C   GLN B 233      12.501  -6.947  32.613  1.00  1.00
ATOM    932  O   GLN B 233      12.800  -8.050  32.158  1.00  1.00
ATOM    933  N   GLY B 234      13.198  -6.213  31.989  1.00  1.00
ATOM    934  CA  GLY B 234      13.716  -6.417  30.642  1.00  1.00
ATOM    935  C   GLY B 234      13.346  -5.256  29.728  1.00  1.00
ATOM    936  O   GLY B 234      12.846  -4.228  30.186  1.00  1.00
ATOM    937  N   SER B 235      13.503  -5.588  28.376  1.00  1.00
ATOM    938  CA  SER B 235      13.090  -4.687  27.306  1.00  1.00
ATOM    939  C   SER B 235      12.438  -5.453  26.162  1.00  1.00
ATOM    940  O   SER B 235      12.809  -6.591  25.873  1.00  1.00
ATOM    941  N   GLY B 236      11.624  -4.859  25.409  1.00  1.00
ATOM    942  CA  GLY B 236      10.991  -5.504  24.266  1.00  1.00
ATOM    943  C   GLY B 236      10.315  -4.483  23.361  1.00  1.00
ATOM    944  O   GLY B 236      10.164  -3.317  23.728  1.00  1.00
ATOM    945  N   TYR B 237       9.743  -4.975  22.284  1.00  1.00
ATOM    946  CA  TYR B 237       8.862  -4.253  21.375  1.00  1.00
ATOM    947  C   TYR B 237       7.459  -4.844  21.382  1.00  1.00
ATOM    948  O   TYR B 237       7.285  -6.054  21.530  1.00  1.00
ATOM    949  N   ALA B 238       6.486  -3.968  21.067  1.00  1.00
ATOM    950  CA  ALA B 238       5.081  -4.345  20.975  1.00  1.00
ATOM    951  C   ALA B 238       4.303  -3.365  20.106  1.00  1.00
ATOM    952  O   ALA B 238       4.488  -2.152  20.204  1.00  1.00
ATOM    953  N   ALA B 239       3.734  -3.847  18.977  1.00  1.00
ATOM    954  CA  ALA B 239       2.907  -2.990  18.136  1.00  1.00
ATOM    955  C   ALA B 239       1.645  -2.552  18.869  1.00  1.00
ATOM    956  O   ALA B 239       1.011  -3.347  19.562  1.00  1.00
ATOM    957  N   ASP B 240       1.237  -1.204  18.604  1.00  1.00
ATOM    958  CA  ASP B 240      -0.103  -0.819  19.031  1.00  1.00
ATOM    959  C   ASP B 240      -1.164  -1.410  18.111  1.00  1.00
ATOM    960  O   ASP B 240      -1.167  -1.155  16.907  1.00  1.00
ATOM    961  N   GLN B 241      -1.922  -2.413  18.655  1.00  1.00
ATOM    962  CA  GLN B 241      -2.806  -3.227  17.829  1.00  1.00
ATOM    963  C   GLN B 241      -3.979  -2.409  17.305  1.00  1.00
ATOM    964  O   GLN B 241      -4.400  -2.573  16.160  1.00  1.00
ATOM    965  N   LYS B 242      -4.524  -1.473  18.006  1.00  1.00
ATOM    966  CA  LYS B 242      -5.691  -0.689  17.619  1.00  1.00
ATOM    967  C   LYS B 242      -5.372   0.233  16.449  1.00  1.00
ATOM    968  O   LYS B 242      -6.169   0.374  15.523  1.00  1.00
ATOM    969  N   SER B 243      -4.265   1.005  16.544  1.00  1.00
ATOM    970  CA  SER B 243      -3.896   1.929  15.478  1.00  1.00
ATOM    971  C   SER B 243      -3.402   1.179  14.247  1.00  1.00
ATOM    972  O   SER B 243      -3.668   1.582  13.115  1.00  1.00
ATOM    973  N   THR B 244      -2.713   0.038  14.475  1.00  1.00
ATOM    974  CA  THR B 244      -2.237  -0.785  13.370  1.00  1.00
ATOM    975  C   THR B 244      -3.399  -1.391  12.593  1.00  1.00
ATOM    976  O   THR B 244      -3.388  -1.420  11.363  1.00  1.00
ATOM    977  N   GLN B 245      -4.407  -1.917  13.308  1.00  1.00
ATOM    978  CA  GLN B 245      -5.575  -2.543  12.700  1.00  1.00
ATOM    979  C   GLN B 245      -6.435  -1.516  11.973  1.00  1.00
ATOM    980  O   GLN B 245      -6.935  -1.774  10.878  1.00  1.00
ATOM    981  N   ASN B 246      -6.659  -0.363  12.563  1.00  1.00
ATOM    982  CA  ASN B 246      -7.426   0.714  11.950  1.00  1.00
ATOM    983  C   ASN B 246      -6.743   1.229  10.690  1.00  1.00
ATOM    984  O   ASN B 246      -7.402   1.537   9.697  1.00  1.00
ATOM    985  N   ALA B 247      -5.409   1.295  10.700  1.00  1.00
ATOM    986  CA  ALA B 247      -4.638   1.763   9.554  1.00  1.00
ATOM    987  C   ALA B 247      -4.651   0.738   8.427  1.00  1.00
ATOM    988  O   ALA B 247      -4.730   1.095   7.251  1.00  1.00
ATOM    989  N   ILE B 248      -4.502  -0.558   8.772  1.00  1.00
ATOM    990  CA  ILE B 248      -4.599  -1.596   7.753  1.00  1.00
ATOM    991  C   ILE B 248      -5.973  -1.597   7.095  1.00  1.00
ATOM    992  O   ILE B 248      -6.089  -1.742   5.878  1.00  1.00
ATOM    993  N   ASN B 249      -7.033  -1.381   7.953  1.00  1.00
ATOM    994  CA  ASN B 249      -8.393  -1.282   7.437  1.00  1.00
ATOM    995  C   ASN B 249      -8.523  -0.132   6.446  1.00  1.00
ATOM    996  O   ASN B 249      -9.161  -0.270   5.402  1.00  1.00
ATOM    997  N   GLY B 250      -7.973   1.028   6.797  1.00  1.00
ATOM    998  CA  GLY B 250      -8.066   2.240   5.992  1.00  1.00
ATOM    999  C   GLY B 250      -7.310   2.087   4.678  1.00  1.00
ATOM   1000  O   GLY B 250      -7.792   2.497   3.622  1.00  1.00
ATOM   1001  N   ILE B 251      -6.020   1.622   4.764  1.00  1.00
ATOM   1002  CA  ILE B 251      -5.167   1.487   3.590  1.00  1.00
ATOM   1003  C   ILE B 251      -5.746   0.484   2.600  1.00  1.00
ATOM   1004  O   ILE B 251      -5.740   0.716   1.391  1.00  1.00
ATOM   1005  N   THR B 252      -6.287  -0.638   3.099  1.00  1.00
ATOM   1006  CA  THR B 252      -6.859  -1.658   2.229  1.00  1.00
ATOM   1007  C   THR B 252      -8.158  -1.177   1.595  1.00  1.00
ATOM   1008  O   THR B 252      -8.416  -1.430   0.418  1.00  1.00
ATOM   1009  N   ASN B 253      -8.937  -0.388   2.294  1.00  1.00
ATOM   1010  CA  ASN B 253     -10.132   0.235   1.739  1.00  1.00
ATOM   1011  C   ASN B 253      -9.776   1.222   0.634  1.00  1.00
ATOM   1012  O   ASN B 253     -10.457   1.297  -0.388  1.00  1.00
ATOM   1013  N   LYS B 254      -8.632   1.937   0.837  1.00  1.00
ATOM   1014  CA  LYS B 254      -8.139   2.884  -0.156  1.00  1.00
ATOM   1015  C   LYS B 254      -7.733   2.173  -1.441  1.00  1.00
ATOM   1016  O   LYS B 254      -8.023   2.644  -2.541  1.00  1.00
ATOM   1017  N   VAL B 255      -7.055   1.020  -1.310  1.00  1.00
ATOM   1018  CA  VAL B 255      -6.679   0.216  -2.466  1.00  1.00
ATOM   1019  C   VAL B 255      -7.908  -0.273  -3.222  1.00  1.00
ATOM   1020  O   VAL B 255      -7.953  -0.223  -4.451  1.00  1.00
ATOM   1021  N   ASN B 256      -8.918  -0.721  -2.473  1.00  1.00
ATOM   1022  CA  ASN B 256     -10.161  -1.211  -3.056  1.00  1.00
ATOM   1023  C   ASN B 256     -10.888  -0.106  -3.810  1.00  1.00
ATOM   1024  O   ASN B 256     -11.424  -0.330  -4.896  1.00  1.00
ATOM   1025  N   THR B 257     -10.930   1.095  -3.224  1.00  1.00
ATOM   1026  CA  THR B 257     -11.583   2.246  -3.837  1.00  1.00
ATOM   1027  C   THR B 257     -10.909   2.629  -5.148  1.00  1.00
ATOM   1028  O   THR B 257     -11.577   2.942  -6.132  1.00  1.00
ATOM   1029  N   VAL B 258      -9.574   2.684  -5.143  1.00  1.00
ATOM   1030  CA  VAL B 258      -8.799   2.972  -6.344  1.00  1.00
ATOM   1031  C   VAL B 258      -9.045   1.924  -7.422  1.00  1.00
ATOM   1032  O   VAL B 258      -9.202   2.254  -8.598  1.00  1.00
ATOM   1033  N   ILE B 259      -8.998   0.677  -7.080  1.00  1.00
ATOM   1034  CA  ILE B 259      -9.223  -0.429  -8.003  1.00  1.00
ATOM   1035  C   ILE B 259     -10.650  -0.420  -8.536  1.00  1.00
ATOM   1036  O   ILE B 259     -10.879  -0.639  -9.726  1.00  1.00
ATOM   1037  N   GLU B 260     -11.605  -0.153  -7.759  1.00  1.00
ATOM   1038  CA  GLU B 260     -13.030  -0.156  -8.069  1.00  1.00
ATOM   1039  C   GLU B 260     -13.354   0.838  -9.177  1.00  1.00
ATOM   1040  O   GLU B 260     -14.179   0.563 -10.048  1.00  1.00
ATOM   1041  N   LYS B 261     -12.702   1.908  -9.310  1.00  1.00
ATOM   1042  CA  LYS B 261     -13.019   2.994 -10.231  1.00  1.00
ATOM   1043  C   LYS B 261     -12.451   2.724 -11.618  1.00  1.00
ATOM   1044  O   LYS B 261     -13.071   3.055 -12.629  1.00  1.00
ATOM   1045  N   MET B 262     -11.375   2.047 -11.714  1.00  1.00
ATOM   1046  CA  MET B 262     -10.824   1.638 -13.001  1.00  1.00
ATOM   1047  C   MET B 262      -9.916   0.424 -12.850  1.00  1.00
ATOM   1048  O   MET B 262      -8.960   0.444 -12.076  1.00  1.00
ATOM   1049  N   ASN B 263     -10.494  -0.726 -13.557  1.00  1.00
ATOM   1050  CA  ASN B 263      -9.767  -1.983 -13.421  1.00  1.00
ATOM   1051  C   ASN B 263     -10.145  -2.960 -14.527  1.00  1.00
ATOM   1052  O   ASN B 263      -9.340  -3.801 -14.927  1.00  1.00
ATOM   1053  N   ILE B 264     -10.582  -2.672 -15.620  1.00  1.00
ATOM   1054  CA  ILE B 264     -10.994  -3.598 -16.669  1.00  1.00
ATOM   1055  C   ILE B 264     -11.371  -2.854 -17.943  1.00  1.00
ATOM   1056  O   ILE B 264     -11.866  -1.728 -17.893  1.00  1.00
ATOM   1057  N   GLN B 265     -11.001  -3.441 -19.027  1.00  1.00
ATOM   1058  CA  GLN B 265     -11.417  -3.079 -20.377  1.00  1.00
ATOM   1059  C   GLN B 265     -11.965  -4.287 -21.127  1.00  1.00
ATOM   1060  O   GLN B 265     -11.447  -5.396 -20.998  1.00  1.00
ATOM   1061  N   PHE B 266     -13.119  -4.187 -21.673  1.00  1.00
ATOM   1062  CA  PHE B 266     -13.641  -5.265 -22.504  1.00  1.00
ATOM   1063  C   PHE B 266     -12.934  -5.313 -23.852  1.00  1.00
ATOM   1064  O   PHE B 266     -12.488  -4.287 -24.366  1.00  1.00
ATOM   1065  N   THR B 267     -13.191  -6.213 -24.699  1.00  1.00
ATOM   1066  CA  THR B 267     -12.620  -6.349 -26.034  1.00  1.00
ATOM   1067  C   THR B 267     -12.542  -5.001 -26.740  1.00  1.00
ATOM   1068  O   THR B 267     -13.516  -4.250 -26.773  1.00  1.00
ATOM   1069  N   ALA B 268     -11.311  -4.727 -27.192  1.00  1.00
ATOM   1070  CA  ALA B 268     -10.907  -3.569 -27.980  1.00  1.00
ATOM   1071  C   ALA B 268      -9.978  -3.973 -29.118  1.00  1.00
ATOM   1072  O   ALA B 268      -8.987  -4.671 -28.905  1.00  1.00
ATOM   1073  N   VAL B 269     -10.452  -3.999 -30.304  1.00  1.00
ATOM   1074  CA  VAL B 269      -9.716  -4.442 -31.482  1.00  1.00
ATOM   1075  C   VAL B 269      -9.603  -3.326 -32.513  1.00  1.00
ATOM   1076  O   VAL B 269     -10.521  -2.522 -32.674  1.00  1.00
ATOM   1077  N   GLY B 270      -8.643  -3.218 -33.235  1.00  1.00
ATOM   1078  CA  GLY B 270      -8.458  -2.289 -34.344  1.00  1.00
ATOM   1079  C   GLY B 270      -9.642  -2.332 -35.301  1.00  1.00
ATOM   1080  O   GLY B 270     -10.190  -3.399 -35.578  1.00  1.00
ATOM   1081  N   LYS B 271      -9.762  -1.207 -36.076  1.00  1.00
ATOM   1082  CA  LYS B 271     -10.718  -1.136 -37.174  1.00  1.00
ATOM   1083  C   LYS B 271     -10.018  -1.259 -38.522  1.00  1.00
ATOM   1084  O   LYS B 271      -9.000  -0.611 -38.765  1.00  1.00
ATOM   1085  N   LEU B 272      -9.578  10.517 -37.327  1.00  1.00
ATOM   1086  CA  LEU B 272     -10.640  10.640 -36.335  1.00  1.00
ATOM   1087  C   LEU B 272     -10.630   9.462 -35.367  1.00  1.00
ATOM   1088  O   LEU B 272     -10.860   9.628 -34.169  1.00  1.00
ATOM   1089  N   ASN B 273     -10.534   8.238 -35.883  1.00  1.00
ATOM   1090  CA  ASN B 273     -10.433   7.044 -35.052  1.00  1.00
ATOM   1091  C   ASN B 273      -9.139   7.040 -34.249  1.00  1.00
ATOM   1092  O   ASN B 273      -9.118   6.627 -33.089  1.00  1.00
ATOM   1093  N   LYS B 274      -8.029   7.365 -34.867  1.00  1.00
ATOM   1094  CA  LYS B 274      -6.749   7.409 -34.170  1.00  1.00
ATOM   1095  C   LYS B 274      -6.731   8.511 -33.119  1.00  1.00
ATOM   1096  O   LYS B 274      -6.141   8.353 -32.050  1.00  1.00
ATOM   1097  N   LYS B 275      -7.359   9.681 -33.417  1.00  1.00
ATOM   1098  CA  LYS B 275      -7.449  10.785 -32.468  1.00  1.00
ATOM   1099  C   LYS B 275      -8.225  10.379 -31.222  1.00  1.00
ATOM   1100  O   LYS B 275      -7.870  10.759 -30.107  1.00  1.00
ATOM   1101  N   VAL B 276      -9.361   9.632 -31.418  1.00  1.00
ATOM   1102  CA  VAL B 276     -10.163   9.148 -30.301  1.00  1.00
ATOM   1103  C   VAL B 276      -9.371   8.177 -29.435  1.00  1.00
ATOM   1104  O   VAL B 276      -9.455   8.216 -28.207  1.00  1.00
ATOM   1105  N   ASP B 277      -8.732   7.166 -30.097  1.00  1.00
ATOM   1106  CA  ASP B 277      -7.942   6.182 -29.368  1.00  1.00
ATOM   1107  C   ASP B 277      -6.778   6.840 -28.638  1.00  1.00
ATOM   1108  O   ASP B 277      -6.472   6.492 -27.498  1.00  1.00
ATOM   1109  N   ASP B 278      -6.025   7.679 -29.242  1.00  1.00
ATOM   1110  CA  ASP B 278      -4.860   8.323 -28.646  1.00  1.00
ATOM   1111  C   ASP B 278      -5.271   9.295 -27.547  1.00  1.00
ATOM   1112  O   ASP B 278      -4.573   9.444 -26.544  1.00  1.00
ATOM   1113  N   GLY B 279      -6.414   9.941 -27.664  1.00  1.00
ATOM   1114  CA  GLY B 279      -6.876  10.910 -26.678  1.00  1.00
ATOM   1115  C   GLY B 279      -7.382  10.217 -25.419  1.00  1.00
ATOM   1116  O   GLY B 279      -7.187  10.709 -24.308  1.00  1.00
ATOM   1117  N   PHE B 280      -8.103   9.121 -25.533  1.00  1.00
ATOM   1118  CA  PHE B 280      -8.543   8.338 -24.385  1.00  1.00
ATOM   1119  C   PHE B 280      -7.358   7.732 -23.644  1.00  1.00
ATOM   1120  O   PHE B 280      -7.347   7.673 -22.415  1.00  1.00
ATOM   1121  N   LEU B 281      -6.389   7.231 -24.423  1.00  1.00
ATOM   1122  CA  LEU B 281      -5.173   6.658 -23.858  1.00  1.00
ATOM   1123  C   LEU B 281      -4.375   7.706 -23.090  1.00  1.00
ATOM   1124  O   LEU B 281      -3.806   7.419 -22.038  1.00  1.00
ATOM   1125  N   ASP B 282      -4.283   8.929 -23.628  1.00  1.00
ATOM   1126  CA  ASP B 282      -3.583  10.018 -22.957  1.00  1.00
ATOM   1127  C   ASP B 282      -4.230  10.346 -21.618  1.00  1.00
ATOM   1128  O   ASP B 282      -3.542  10.616 -20.634  1.00  1.00
ATOM   1129  N   ILE B 283      -5.574  10.377 -21.588  1.00  1.00
ATOM   1130  CA  ILE B 283      -6.329  10.731 -20.392  1.00  1.00
ATOM   1131  C   ILE B 283      -6.198   9.658 -19.319  1.00  1.00
ATOM   1132  O   ILE B 283      -6.055   9.965 -18.135  1.00  1.00
ATOM   1133  N   TRP B 284      -6.345   8.376 -19.708  1.00  1.00
ATOM   1134  CA  TRP B 284      -6.289   7.274 -18.755  1.00  1.00
ATOM   1135  C   TRP B 284      -4.880   7.092 -18.205  1.00  1.00
ATOM   1136  O   TRP B 284      -4.699   6.769 -17.031  1.00  1.00
ATOM   1137  N   THR B 285      -3.878   7.274 -19.007  1.00  1.00
ATOM   1138  CA  THR B 285      -2.494   7.223 -18.554  1.00  1.00
ATOM   1139  C   THR B 285      -2.218   8.292 -17.505  1.00  1.00
ATOM   1140  O   THR B 285      -1.523   8.044 -16.519  1.00  1.00
ATOM   1141  N   TYR B 286      -2.730   9.535 -17.809  1.00  1.00
ATOM   1142  CA  TYR B 286      -2.579  10.654 -16.887  1.00  1.00
ATOM   1143  C   TYR B 286      -3.311  10.391 -15.577  1.00  1.00
ATOM   1144  O   TYR B 286      -2.801  10.693 -14.499  1.00  1.00
ATOM   1145  N   ASN B 287      -4.532   9.904 -15.669  1.00  1.00
ATOM   1146  CA  ASN B 287      -5.394   9.641 -14.524  1.00  1.00
ATOM   1147  C   ASN B 287      -4.790   8.580 -13.612  1.00  1.00
ATOM   1148  O   ASN B 287      -4.853   8.692 -12.387  1.00  1.00
ATOM   1149  N   ALA B 288      -4.315   7.491 -14.188  1.00  1.00
ATOM   1150  CA  ALA B 288      -3.741   6.382 -13.434  1.00  1.00
ATOM   1151  C   ALA B 288      -2.488   6.816 -12.685  1.00  1.00
ATOM   1152  O   ALA B 288      -2.282   6.442 -11.530  1.00  1.00
ATOM   1153  N   GLU B 289      -1.584   7.464 -13.364  1.00  1.00
ATOM   1154  CA  GLU B 289      -0.319   7.878 -12.769  1.00  1.00
ATOM   1155  C   GLU B 289      -0.537   8.926 -11.684  1.00  1.00
ATOM   1156  O   GLU B 289       0.110   8.893 -10.638  1.00  1.00
ATOM   1157  N   LEU B 290      -1.382   9.884 -11.900  1.00  1.00
ATOM   1158  CA  LEU B 290      -1.635  10.968 -10.957  1.00  1.00
ATOM   1159  C   LEU B 290      -2.400  10.468  -9.736  1.00  1.00
ATOM   1160  O   LEU B 290      -2.162  10.919  -8.615  1.00  1.00
ATOM   1161  N   LEU B 291      -3.351   9.587  -9.915  1.00  1.00
ATOM   1162  CA  LEU B 291      -4.087   8.985  -8.810  1.00  1.00
ATOM   1163  C   LEU B 291      -3.147   8.268  -7.847  1.00  1.00
ATOM   1164  O   LEU B 291      -3.323   8.332  -6.630  1.00  1.00
ATOM   1165  N   VAL B 292      -2.185   7.527  -8.421  1.00  1.00
ATOM   1166  CA  VAL B 292      -1.220   6.790  -7.614  1.00  1.00
ATOM   1167  C   VAL B 292      -0.284   7.736  -6.873  1.00  1.00
ATOM   1168  O   VAL B 292       0.031   7.523  -5.703  1.00  1.00
ATOM   1169  N   LEU B 293       0.208   8.752  -7.584  1.00  1.00
ATOM   1170  CA  LEU B 293       1.123   9.723  -6.995  1.00  1.00
ATOM   1171  C   LEU B 293       0.458  10.484  -5.853  1.00  1.00
ATOM   1172  O   LEU B 293       1.076  10.735  -4.818  1.00  1.00
ATOM   1173  N   LEU B 294      -0.748  10.929  -6.048  1.00  1.00
ATOM   1174  CA  LEU B 294      -1.480  11.675  -5.032  1.00  1.00
ATOM   1175  C   LEU B 294      -1.803  10.796  -3.828  1.00  1.00
ATOM   1176  O   LEU B 294      -1.723  11.242  -2.683  1.00  1.00
ATOM   1177  N   GLU B 295      -2.306   9.576  -4.090  1.00  1.00
ATOM   1178  CA  GLU B 295      -2.654   8.653  -3.017  1.00  1.00
ATOM   1179  C   GLU B 295      -1.417   8.218  -2.241  1.00  1.00
ATOM   1180  O   GLU B 295      -1.464   8.047  -1.023  1.00  1.00
ATOM   1181  N   ASN B 296      -0.299   8.078  -2.900  1.00  1.00
ATOM   1182  CA  ASN B 296       0.958   7.718  -2.254  1.00  1.00
ATOM   1183  C   ASN B 296       1.378   8.774  -1.240  1.00  1.00
ATOM   1184  O   ASN B 296       1.866   8.449  -0.157  1.00  1.00
ATOM   1185  N   GLU B 297       1.302  10.040  -1.637  1.00  1.00
ATOM   1186  CA  GLU B 297       1.613  11.147  -0.741  1.00  1.00
ATOM   1187  C   GLU B 297       0.703  11.139   0.481  1.00  1.00
ATOM   1188  O   GLU B 297       1.148  11.395   1.600  1.00  1.00
ATOM   1189  N   ARG B 298      -0.579  10.892   0.271  1.00  1.00
ATOM   1190  CA  ARG B 298      -1.575  10.876   1.335  1.00  1.00
ATOM   1191  C   ARG B 298      -1.352   9.704   2.281  1.00  1.00
ATOM   1192  O   ARG B 298      -1.539   9.827   3.492  1.00  1.00
ATOM   1193  N   THR B 299      -0.979   8.546   1.746  1.00  1.00
ATOM   1194  CA  THR B 299      -0.718   7.342   2.525  1.00  1.00
ATOM   1195  C   THR B 299       0.442   7.550   3.491  1.00  1.00
ATOM   1196  O   THR B 299       0.396   7.105   4.637  1.00  1.00
ATOM   1197  N   LEU B 300       1.534   8.107   2.993  1.00  1.00
ATOM   1198  CA  LEU B 300       2.699   8.381   3.825  1.00  1.00
ATOM   1199  C   LEU B 300       2.370   9.392   4.918  1.00  1.00
ATOM   1200  O   LEU B 300       2.811   9.252   6.059  1.00  1.00
ATOM   1201  N   ASP B 301       1.598  10.393   4.569  1.00  1.00
ATOM   1202  CA  ASP B 301       1.186  11.400   5.541  1.00  1.00
ATOM   1203  C   ASP B 301       0.272  10.800   6.602  1.00  1.00
ATOM   1204  O   ASP B 301       0.359  11.149   7.779  1.00  1.00
ATOM   1205  N   PHE B 302      -0.594   9.844   6.168  1.00  1.00
ATOM   1206  CA  PHE B 302      -1.512   9.143   7.058  1.00  1.00
ATOM   1207  C   PHE B 302      -0.756   8.377   8.137  1.00  1.00
ATOM   1208  O   PHE B 302      -1.175   8.339   9.293  1.00  1.00
ATOM   1209  N   HIS B 303       0.283   7.651   7.723  1.00  1.00
ATOM   1210  CA  HIS B 303       1.127   6.908   8.651  1.00  1.00
ATOM   1211  C   HIS B 303       1.828   7.843   9.628  1.00  1.00
ATOM   1212  O   HIS B 303       1.936   7.547  10.818  1.00  1.00
ATOM   1213  N   ASP B 304       2.376   8.974   9.072  1.00  1.00
ATOM   1214  CA  ASP B 304       3.022   9.981   9.907  1.00  1.00
ATOM   1215  C   ASP B 304       2.068  10.507  10.972  1.00  1.00
ATOM   1216  O   ASP B 304       2.459  10.712  12.121  1.00  1.00
ATOM   1217  N   SER B 305       0.828  10.752  10.597  1.00  1.00
ATOM   1218  CA  SER B 305      -0.213  11.251  11.487  1.00  1.00
ATOM   1219  C   SER B 305      -0.507  10.258  12.603  1.00  1.00
ATOM   1220  O   SER B 305      -0.734  10.646  13.749  1.00  1.00
ATOM   1221  N   ASN B 306      -0.622   8.969  12.264  1.00  1.00
ATOM   1222  CA  ASN B 306      -0.915   7.904  13.216  1.00  1.00
ATOM   1223  C   ASN B 306       0.167   7.806  14.283  1.00  1.00
ATOM   1224  O   ASN B 306      -0.125   7.578  15.457  1.00  1.00
ATOM   1225  N   VAL B 307       1.435   7.915  13.832  1.00  1.00
ATOM   1226  CA  VAL B 307       2.557   7.898  14.764  1.00  1.00
ATOM   1227  C   VAL B 307       2.509   9.094  15.705  1.00  1.00
ATOM   1228  O   VAL B 307       2.755   8.962  16.904  1.00  1.00
ATOM   1229  N   LYS B 308       2.259  10.270  15.135  1.00  1.00
ATOM   1230  CA  LYS B 308       2.184  11.517  15.887  1.00  1.00
ATOM   1231  C   LYS B 308       1.081  11.462  16.936  1.00  1.00
ATOM   1232  O   LYS B 308       1.253  11.940  18.057  1.00  1.00
ATOM   1233  N   ASN B 309      -0.096  10.916  16.534  1.00  1.00
ATOM   1234  CA  ASN B 309      -1.248  10.815  17.422  1.00  1.00
ATOM   1235  C   ASN B 309      -0.987   9.829  18.553  1.00  1.00
ATOM   1236  O   ASN B 309      -1.419  10.041  19.686  1.00  1.00
ATOM   1237  N   LEU B 310      -0.372   8.700  18.280  1.00  1.00
ATOM   1238  CA  LEU B 310       0.001   7.711  19.284  1.00  1.00
ATOM   1239  C   LEU B 310       0.960   8.303  20.311  1.00  1.00
ATOM   1240  O   LEU B 310       0.844   8.040  21.508  1.00  1.00
ATOM   1241  N   TYR B 311       1.868   9.121  19.834  1.00  1.00
ATOM   1242  CA  TYR B 311       2.842   9.786  20.691  1.00  1.00
ATOM   1243  C   TYR B 311       2.168  10.803  21.604  1.00  1.00
ATOM   1244  O   TYR B 311       2.508  10.914  22.782  1.00  1.00
ATOM   1245  N   GLU B 312       1.330  11.654  21.016  1.00  1.00
ATOM   1246  CA  GLU B 312       0.590  12.659  21.769  1.00  1.00
ATOM   1247  C   GLU B 312      -0.346  12.011  22.781  1.00  1.00
ATOM   1248  O   GLU B 312      -0.526  12.519  23.888  1.00  1.00
ATOM   1249  N   LYS B 313      -0.925  10.880  22.459  1.00  1.00
ATOM   1250  CA  LYS B 313      -1.802  10.125  23.346  1.00  1.00
ATOM   1251  C   LYS B 313      -1.064   9.677  24.600  1.00  1.00
ATOM   1252  O   LYS B 313      -1.615   9.707  25.701  1.00  1.00
ATOM   1253  N   VAL B 314       0.119   9.060  24.430  1.00  1.00
ATOM   1254  CA  VAL B 314       0.948   8.648  25.556  1.00  1.00
ATOM   1255  C   VAL B 314       1.401   9.850  26.376  1.00  1.00
ATOM   1256  O   VAL B 314       1.407   9.808  27.606  1.00  1.00
ATOM   1257  N   LYS B 315       1.779  10.919  25.658  1.00  1.00
ATOM   1258  CA  LYS B 315       2.241  12.129  26.328  1.00  1.00
ATOM   1259  C   LYS B 315       1.172  12.685  27.260  1.00  1.00
ATOM   1260  O   LYS B 315       1.471  13.123  28.371  1.00  1.00
ATOM   1261  N   SER B 316      -0.080  12.682  26.822  1.00  1.00
ATOM   1262  CA  SER B 316      -1.193  13.231  27.586  1.00  1.00
ATOM   1263  C   SER B 316      -1.569  12.317  28.746  1.00  1.00
ATOM   1264  O   SER B 316      -1.975  12.784  29.810  1.00  1.00
ATOM   1265  N   GLN B 317      -1.329  11.035  28.674  1.00  1.00
ATOM   1266  CA  GLN B 317      -1.589  10.113  29.773  1.00  1.00
ATOM   1267  C   GLN B 317      -0.576  10.295  30.896  1.00  1.00
ATOM   1268  O   GLN B 317      -0.921  10.216  32.075  1.00  1.00
ATOM   1269  N   LEU B 318       0.712  10.342  30.557  1.00  1.00
ATOM   1270  CA  LEU B 318       1.792  10.420  31.533  1.00  1.00
ATOM   1271  C   LEU B 318       1.901  11.822  32.124  1.00  1.00
ATOM   1272  O   LEU B 318       2.211  11.986  33.304  1.00  1.00
ATOM   1273  N   LYS B 319       1.481  12.793  31.608  1.00  1.00
ATOM   1274  CA  LYS B 319       1.624  14.157  32.101  1.00  1.00
ATOM   1275  C   LYS B 319       3.044  14.422  32.585  1.00  1.00
ATOM   1276  O   LYS B 319       3.921  14.780  31.799  1.00  1.00
ATOM   1277  N   ASN B 320       3.241  14.790  33.843  1.00  1.00
ATOM   1278  CA  ASN B 320       4.540  15.108  34.422  1.00  1.00
ATOM   1279  C   ASN B 320       5.088  13.934  35.224  1.00  1.00
ATOM   1280  O   ASN B 320       6.251  13.936  35.629  1.00  1.00
ATOM   1281  N   ASN B 321       4.459  12.775  35.198  1.00  1.00
ATOM   1282  CA  ASN B 321       4.974  11.547  35.791  1.00  1.00
ATOM   1283  C   ASN B 321       6.090  10.951  34.943  1.00  1.00
ATOM   1284  O   ASN B 321       6.967  10.255  35.455  1.00  1.00
ATOM   1285  N   ALA B 322       6.429  11.511  33.979  1.00  1.00
ATOM   1286  CA  ALA B 322       7.498  11.209  33.034  1.00  1.00
ATOM   1287  C   ALA B 322       8.039  12.480  32.391  1.00  1.00
ATOM   1288  O   ALA B 322       7.300  13.440  32.173  1.00  1.00
ATOM   1289  N   LYS B 323       9.209  12.369  31.806  1.00  1.00
ATOM   1290  CA  LYS B 323       9.864  13.452  31.082  1.00  1.00
ATOM   1291  C   LYS B 323      10.117  13.068  29.630  1.00  1.00
ATOM   1292  O   LYS B 323      10.494  11.934  29.334  1.00  1.00
ATOM   1293  N   GLU B 324       9.765  14.029  28.688  1.00  1.00
ATOM   1294  CA  GLU B 324      10.199  13.797  27.316  1.00  1.00
ATOM   1295  C   GLU B 324      11.714  13.898  27.193  1.00  1.00
ATOM   1296  O   GLU B 324      12.312  14.906  27.570  1.00  1.00
ATOM   1297  N   ILE B 325      12.342  12.798  26.669  1.00  1.00
ATOM   1298  CA  ILE B 325      13.794  12.687  26.594  1.00  1.00
ATOM   1299  C   ILE B 325      14.275  12.712  25.149  1.00  1.00
ATOM   1300  O   ILE B 325      15.420  13.068  24.872  1.00  1.00
ATOM   1301  N   GLY B 326      13.495  12.659  24.233  1.00  1.00
ATOM   1302  CA  GLY B 326      13.948  12.879  22.865  1.00  1.00
ATOM   1303  C   GLY B 326      13.611  11.689  21.976  1.00  1.00
ATOM   1304  O   GLY B 326      13.775  10.536  22.376  1.00  1.00
ATOM   1305  N   ASN B 327      13.416  11.996  20.727  1.00  1.00
ATOM   1306  CA  ASN B 327      13.407  10.877  19.794  1.00  1.00
ATOM   1307  C   ASN B 327      12.143  10.040  19.949  1.00  1.00
ATOM   1308  O   ASN B 327      12.108   8.873  19.560  1.00  1.00
ATOM   1309  N   GLY B 328      11.154  10.453  20.760  1.00  1.00
ATOM   1310  CA  GLY B 328       9.900   9.728  20.917  1.00  1.00
ATOM   1311  C   GLY B 328       9.932   8.833  22.149  1.00  1.00
ATOM   1312  O   GLY B 328       8.964   8.132  22.445  1.00  1.00
ATOM   1313  N   CYS B 329      10.746   9.155  23.092  1.00  1.00
ATOM   1314  CA  CYS B 329      10.943   8.382  24.312  1.00  1.00
ATOM   1315  C   CYS B 329      10.536   9.182  25.543  1.00  1.00
ATOM   1316  O   CYS B 329      10.762  10.390  25.612  1.00  1.00
ATOM   1317  N   PHE B 330       9.894   8.523  26.473  1.00  1.00
ATOM   1318  CA  PHE B 330       9.584   9.031  27.804  1.00  1.00
ATOM   1319  C   PHE B 330      10.361   8.278  28.876  1.00  1.00
ATOM   1320  O   PHE B 330      10.506   7.057  28.809  1.00  1.00
ATOM   1321  N   GLU B 331      10.903   9.004  29.807  1.00  1.00
ATOM   1322  CA  GLU B 331      11.550   8.441  30.987  1.00  1.00
ATOM   1323  C   GLU B 331      10.714   8.677  32.238  1.00  1.00
ATOM   1324  O   GLU B 331      10.305   9.803  32.520  1.00  1.00
ATOM   1325  N   PHE B 332      10.225   7.504  32.846  1.00  1.00
ATOM   1326  CA  PHE B 332       9.350   7.640  34.004  1.00  1.00
ATOM   1327  C   PHE B 332      10.114   8.160  35.215  1.00  1.00
ATOM   1328  O   PHE B 332      11.246   7.749  35.469  1.00  1.00
ATOM   1329  N   TYR B 333       9.328   8.925  36.067  1.00  1.00
ATOM   1330  CA  TYR B 333       9.876   9.372  37.342  1.00  1.00
ATOM   1331  C   TYR B 333       9.573   8.373  38.451  1.00  1.00
ATOM   1332  O   TYR B 333      10.197   8.401  39.512  1.00  1.00
ATOM   1333  N   HIS B 334       8.906   7.368  38.114  1.00  1.00
ATOM   1334  CA  HIS B 334       8.482   6.239  38.934  1.00  1.00
ATOM   1335  C   HIS B 334       8.894   4.915  38.305  1.00  1.00
ATOM   1336  O   HIS B 334       8.953   4.789  37.082  1.00  1.00
ATOM   1337  N   LYS B 335       8.942   3.840  39.086  1.00  1.00
ATOM   1338  CA  LYS B 335       9.074   2.496  38.537  1.00  1.00
ATOM   1339  C   LYS B 335       7.814   2.080  37.790  1.00  1.00
ATOM   1340  O   LYS B 335       6.708   2.165  38.323  1.00  1.00
ATOM   1341  N   CYS B 336       7.921   1.730  36.579  1.00  1.00
ATOM   1342  CA  CYS B 336       6.847   1.271  35.706  1.00  1.00
ATOM   1343  C   CYS B 336       7.105  -0.147  35.214  1.00  1.00
ATOM   1344  O   CYS B 336       8.023  -0.385  34.429  1.00  1.00
ATOM   1345  N   ASP B 337       6.589  -1.132  35.961  1.00  1.00
ATOM   1346  CA  ASP B 337       6.758  -2.536  35.604  1.00  1.00
ATOM   1347  C   ASP B 337       5.956  -2.887  34.357  1.00  1.00
ATOM   1348  O   ASP B 337       4.966  -2.228  34.038  1.00  1.00
ATOM   1349  N   ASN B 338       5.756  -4.100  34.021  1.00  1.00
ATOM   1350  CA  ASN B 338       5.043  -4.566  32.838  1.00  1.00
ATOM   1351  C   ASN B 338       3.543  -4.341  32.975  1.00  1.00
ATOM   1352  O   ASN B 338       2.862  -4.021  32.001  1.00  1.00
ATOM   1353  N   GLU B 339       2.934  -4.442  34.094  1.00  1.00
ATOM   1354  CA  GLU B 339       1.537  -4.074  34.290  1.00  1.00
ATOM   1355  C   GLU B 339       1.315  -2.591  34.024  1.00  1.00
ATOM   1356  O   GLU B 339       0.298  -2.198  33.453  1.00  1.00
ATOM   1357  N   CYS B 340       2.250  -1.747  34.523  1.00  1.00
ATOM   1358  CA  CYS B 340       2.192  -0.311  34.278  1.00  1.00
ATOM   1359  C   CYS B 340       2.370   0.003  32.798  1.00  1.00
ATOM   1360  O   CYS B 340       1.704   0.886  32.256  1.00  1.00
ATOM   1361  N   MET B 341       3.356  -0.639  32.173  1.00  1.00
ATOM   1362  CA  MET B 341       3.651  -0.440  30.759  1.00  1.00
ATOM   1363  C   MET B 341       2.467  -0.838  29.888  1.00  1.00
ATOM   1364  O   MET B 341       2.141  -0.156  28.916  1.00  1.00
ATOM   1365  N   GLU B 342       1.824  -1.928  30.176  1.00  1.00
ATOM   1366  CA  GLU B 342       0.652  -2.394  29.445  1.00  1.00
ATOM   1367  C   GLU B 342      -0.490  -1.390  29.538  1.00  1.00
ATOM   1368  O   GLU B 342      -1.232  -1.188  28.576  1.00  1.00
ATOM   1369  N   SER B 343      -0.703  -0.783  30.686  1.00  1.00
ATOM   1370  CA  SER B 343      -1.697   0.266  30.877  1.00  1.00
ATOM   1371  C   SER B 343      -1.402   1.473  29.996  1.00  1.00
ATOM   1372  O   SER B 343      -2.316   2.111  29.474  1.00  1.00
ATOM   1373  N   VAL B 344      -0.134   1.846  29.846  1.00  1.00
ATOM   1374  CA  VAL B 344       0.252   2.894  28.909  1.00  1.00
ATOM   1375  C   VAL B 344      -0.068   2.495  27.474  1.00  1.00
ATOM   1376  O   VAL B 344      -0.563   3.305  26.691  1.00  1.00
ATOM   1377  N   ARG B 345       0.226   1.296  27.106  1.00  1.00
ATOM   1378  CA  ARG B 345       0.009   0.765  25.766  1.00  1.00
ATOM   1379  C   ARG B 345      -1.478   0.622  25.464  1.00  1.00
ATOM   1380  O   ARG B 345      -1.923   0.893  24.348  1.00  1.00
ATOM   1381  N   ASN B 346      -2.338   0.384  26.292  1.00  1.00
ATOM   1382  CA  ASN B 346      -3.764   0.168  26.077  1.00  1.00
ATOM   1383  C   ASN B 346      -4.577   1.376  26.523  1.00  1.00
ATOM   1384  O   ASN B 346      -5.762   1.489  26.208  1.00  1.00
ATOM   1385  N   GLY B 347      -4.025   2.400  26.975  1.00  1.00
ATOM   1386  CA  GLY B 347      -4.629   3.712  27.174  1.00  1.00
ATOM   1387  C   GLY B 347      -5.412   3.766  28.480  1.00  1.00
ATOM   1388  O   GLY B 347      -6.053   4.770  28.789  1.00  1.00
ATOM   1389  N   THR B 348      -4.959   3.149  29.509  1.00  1.00
ATOM   1390  CA  THR B 348      -5.592   3.116  30.822  1.00  1.00
ATOM   1391  C   THR B 348      -4.583   3.402  31.927  1.00  1.00
ATOM   1392  O   THR B 348      -4.926   3.400  33.109  1.00  1.00
ATOM   1393  N   TYR B 349      -3.521   4.141  31.571  1.00  1.00
ATOM   1394  CA  TYR B 349      -2.541   4.561  32.566  1.00  1.00
ATOM   1395  C   TYR B 349      -3.202   5.342  33.694  1.00  1.00
ATOM   1396  O   TYR B 349      -3.967   6.276  33.451  1.00  1.00
ATOM   1397  N   ASP B 350      -2.884   4.971  34.934  1.00  1.00
ATOM   1398  CA  ASP B 350      -3.384   5.663  36.116  1.00  1.00
ATOM   1399  C   ASP B 350      -2.354   6.648  36.655  1.00  1.00
ATOM   1400  O   ASP B 350      -1.386   6.254  37.306  1.00  1.00
ATOM   1401  N   TYR B 351      -2.582   8.010  36.336  1.00  1.00
ATOM   1402  CA  TYR B 351      -1.585   9.005  36.712  1.00  1.00
ATOM   1403  C   TYR B 351      -1.560   9.216  38.221  1.00  1.00
ATOM   1404  O   TYR B 351      -0.495   9.370  38.818  1.00  1.00
ATOM   1405  N   PRO B 352      -2.716   9.344  38.881  1.00  1.00
ATOM   1406  CA  PRO B 352      -2.806   9.574  40.317  1.00  1.00
ATOM   1407  C   PRO B 352      -2.146   8.445  41.098  1.00  1.00
ATOM   1408  O   PRO B 352      -1.528   8.675  42.138  1.00  1.00
ATOM   1409  N   LYS B 353      -2.083   7.274  40.664  1.00  1.00
ATOM   1410  CA  LYS B 353      -1.473   6.110  41.295  1.00  1.00
ATOM   1411  C   LYS B 353       0.025   6.309  41.487  1.00  1.00
ATOM   1412  O   LYS B 353       0.589   5.905  42.504  1.00  1.00
ATOM   1413  N   TYR B 354       0.733   6.893  40.565  1.00  1.00
ATOM   1414  CA  TYR B 354       2.183   7.029  40.624  1.00  1.00
ATOM   1415  C   TYR B 354       2.593   8.485  40.801  1.00  1.00
ATOM   1416  O   TYR B 354       3.733   8.781  41.158  1.00  1.00
ATOM   1417  N   SER B 355       1.722   9.361  40.984  1.00  1.00
ATOM   1418  CA  SER B 355       1.995  10.793  41.024  1.00  1.00
ATOM   1419  C   SER B 355       2.772  11.171  42.279  1.00  1.00
ATOM   1420  O   SER B 355       3.643  12.039  42.244  1.00  1.00
ATOM   1421  N   GLU B 356       2.556  10.592  43.435  1.00  1.00
ATOM   1422  CA  GLU B 356       3.313  10.891  44.644  1.00  1.00
ATOM   1423  C   GLU B 356       4.773  10.481  44.496  1.00  1.00
ATOM   1424  O   GLU B 356       5.675  11.191  44.940  1.00  1.00
ATOM   1425  N   GLU B 357       5.013   9.233  44.028  1.00  1.00
ATOM   1426  CA  GLU B 357       6.374   8.749  43.834  1.00  1.00
ATOM   1427  C   GLU B 357       7.108   9.575  42.785  1.00  1.00
ATOM   1428  O   GLU B 357       8.306   9.832  42.910  1.00  1.00
ATOM   1429  N   SER B 358       6.389   9.893  41.688  1.00  1.00
ATOM   1430  CA  SER B 358       6.964  10.714  40.630  1.00  1.00
ATOM   1431  C   SER B 358       7.403  12.072  41.163  1.00  1.00
ATOM   1432  O   SER B 358       8.439  12.601  40.761  1.00  1.00
ATOM   1433  N   LYS B 359       6.467  12.730  41.907  1.00  1.00
ATOM   1434  CA  LYS B 359       6.728  14.041  42.489  1.00  1.00
ATOM   1435  C   LYS B 359       8.007  14.031  43.317  1.00  1.00
ATOM   1436  O   LYS B 359       8.779  14.990  43.296  1.00  1.00
ATOM   1437  N   LEU B 360       8.178  13.017  44.174  1.00  1.00
ATOM   1438  CA  LEU B 360       9.368  12.889  45.006  1.00  1.00
ATOM   1439  C   LEU B 360      10.624  12.743  44.153  1.00  1.00
ATOM   1440  O   LEU B 360      11.686  13.257  44.503  1.00  1.00
ATOM   1441  N   ASN B 361      10.572  12.176  42.997  1.00  1.00
ATOM   1442  CA  ASN B 361      11.742  11.870  42.183  1.00  1.00
ATOM   1443  C   ASN B 361      12.153  13.068  41.336  1.00  1.00
ATOM   1444  O   ASN B 361      13.331  13.251  41.032  1.00  1.00
ATOM   1445  N   ARG B 362      11.263  13.710  40.645  1.00  1.00
ATOM   1446  CA  ARG B 362      11.622  14.873  39.841  1.00  1.00
ATOM   1447  C   ARG B 362      11.916  16.081  40.720  1.00  1.00
ATOM   1448  O   ARG B 362      11.205  16.343  41.690  1.00  1.00
