# Supplementary material for: ProteinDJ: A high‐performance and modular protein design pipeline
Source: Protein Sci. 2026 Jan 21;35(2):e70464. doi: 10.1002/pro.70464 (PMC12820799; doi:10.1002/pro.70464)
Supplement: Supplementary file 2 — DATA S1. Compressed archive containing input PDB and Bindsweeper YAML files used for benchmarking and comparison of sequence design methods. [file PRO-35-e70464-s001.zip › SupplementaryFile1/binderfolds/ha/fold_76.pdb]

ATOM      1  N   GLY A   1     -14.932  -6.839  -8.593  1.00  0.00
ATOM      2  CA  GLY A   1     -14.940  -7.162  -7.171  1.00  0.00
ATOM      3  C   GLY A   1     -13.878  -8.201  -6.837  1.00  0.00
ATOM      4  O   GLY A   1     -13.235  -8.131  -5.789  1.00  0.00
ATOM      5  N   GLY A   2     -13.749  -9.192  -7.717  1.00  0.00
ATOM      6  CA  GLY A   2     -12.753 -10.239  -7.526  1.00  0.00
ATOM      7  C   GLY A   2     -11.340  -9.688  -7.670  1.00  0.00
ATOM      8  O   GLY A   2     -10.439 -10.059  -6.918  1.00  0.00
ATOM      9  N   GLY A   3     -11.172  -8.761  -8.659  1.00  0.00
ATOM     10  CA  GLY A   3      -9.870  -8.128  -8.837  1.00  0.00
ATOM     11  C   GLY A   3      -9.482  -7.313  -7.610  1.00  0.00
ATOM     12  O   GLY A   3      -8.328  -7.328  -7.182  1.00  0.00
ATOM     13  N   GLY A   4     -10.490  -6.574  -7.086  1.00  0.00
ATOM     14  CA  GLY A   4     -10.250  -5.771  -5.894  1.00  0.00
ATOM     15  C   GLY A   4      -9.848  -6.645  -4.712  1.00  0.00
ATOM     16  O   GLY A   4      -8.942  -6.301  -3.953  1.00  0.00
ATOM     17  N   GLY A   5     -10.600  -7.774  -4.534  1.00  0.00
ATOM     18  CA  GLY A   5     -10.300  -8.688  -3.438  1.00  0.00
ATOM     19  C   GLY A   5      -8.910  -9.293  -3.591  1.00  0.00
ATOM     20  O   GLY A   5      -8.167  -9.418  -2.617  1.00  0.00
ATOM     21  N   GLY A   6      -8.534  -9.643  -4.797  1.00  0.00
ATOM     22  CA  GLY A   6      -7.233 -10.239  -5.076  1.00  0.00
ATOM     23  C   GLY A   6      -6.105  -9.252  -4.801  1.00  0.00
ATOM     24  O   GLY A   6      -5.072  -9.617  -4.240  1.00  0.00
ATOM     25  N   GLY A   7      -6.308  -7.973  -5.275  1.00  0.00
ATOM     26  CA  GLY A   7      -5.292  -6.954  -5.043  1.00  0.00
ATOM     27  C   GLY A   7      -5.113  -6.684  -3.554  1.00  0.00
ATOM     28  O   GLY A   7      -3.992  -6.521  -3.073  1.00  0.00
ATOM     29  N   GLY A   8      -6.238  -6.592  -2.841  1.00  0.00
ATOM     30  CA  GLY A   8      -6.180  -6.394  -1.398  1.00  0.00
ATOM     31  C   GLY A   8      -5.454  -7.544  -0.713  1.00  0.00
ATOM     32  O   GLY A   8      -4.649  -7.331   0.194  1.00  0.00
ATOM     33  N   GLY A   9      -5.746  -8.777  -1.166  1.00  0.00
ATOM     34  CA  GLY A   9      -5.071  -9.951  -0.624  1.00  0.00
ATOM     35  C   GLY A   9      -3.575  -9.906  -0.906  1.00  0.00
ATOM     36  O   GLY A   9      -2.761 -10.244  -0.047  1.00  0.00
ATOM     37  N   GLY A  10      -3.199  -9.429  -2.080  1.00  0.00
ATOM     38  CA  GLY A  10      -1.795  -9.306  -2.454  1.00  0.00
ATOM     39  C   GLY A  10      -1.067  -8.322  -1.547  1.00  0.00
ATOM     40  O   GLY A  10       0.065  -8.567  -1.130  1.00  0.00
ATOM     41  N   GLY A  11      -1.785  -7.180  -1.252  1.00  0.00
ATOM     42  CA  GLY A  11      -1.209  -6.186  -0.355  1.00  0.00
ATOM     43  C   GLY A  11      -1.001  -6.759   1.041  1.00  0.00
ATOM     44  O   GLY A  11       0.030  -6.524   1.672  1.00  0.00
ATOM     45  N   GLY A  12      -2.070  -7.500   1.501  1.00  0.00
ATOM     46  CA  GLY A  12      -1.988  -8.120   2.818  1.00  0.00
ATOM     47  C   GLY A  12      -0.859  -9.141   2.877  1.00  0.00
ATOM     48  O   GLY A  12      -0.120  -9.207   3.859  1.00  0.00
ATOM     49  N   GLY A  13      -0.714  -9.925   1.802  1.00  0.00
ATOM     50  CA  GLY A  13       0.335 -10.935   1.740  1.00  0.00
ATOM     51  C   GLY A  13       1.718 -10.294   1.742  1.00  0.00
ATOM     52  O   GLY A  13       2.636 -10.780   2.402  1.00  0.00
ATOM     53  N   GLY A  14       1.829  -9.158   1.045  1.00  0.00
ATOM     54  CA  GLY A  14       3.085  -8.418   1.031  1.00  0.00
ATOM     55  C   GLY A  14       3.476  -7.970   2.434  1.00  0.00
ATOM     56  O   GLY A  14       4.645  -8.035   2.814  1.00  0.00
ATOM     57  N   GLY A  15       2.442  -7.457   3.169  1.00  0.00
ATOM     58  CA  GLY A  15       2.677  -7.014   4.538  1.00  0.00
ATOM     59  C   GLY A  15       3.020  -8.189   5.446  1.00  0.00
ATOM     60  O   GLY A  15       3.918  -8.098   6.283  1.00  0.00
ATOM     61  N   GLY A  16       2.319  -9.289   5.266  1.00  0.00
ATOM     62  CA  GLY A  16       2.518 -10.466   6.104  1.00  0.00
ATOM     63  C   GLY A  16       3.871 -11.112   5.834  1.00  0.00
ATOM     64  O   GLY A  16       4.537 -11.589   6.753  1.00  0.00
ATOM     65  N   GLY A  17       4.375 -11.001   4.650  1.00  0.00
ATOM     66  CA  GLY A  17       5.642 -11.594   4.242  1.00  0.00
ATOM     67  C   GLY A  17       6.797 -11.054   5.075  1.00  0.00
ATOM     68  O   GLY A  17       7.716 -11.791   5.433  1.00  0.00
ATOM     69  N   GLY A  18       6.686  -9.852   5.532  1.00  0.00
ATOM     70  CA  GLY A  18       7.746  -9.243   6.327  1.00  0.00
ATOM     71  C   GLY A  18       7.323  -9.090   7.783  1.00  0.00
ATOM     72  O   GLY A  18       8.159  -9.094   8.686  1.00  0.00
ATOM     73  N   GLY A  19       6.194  -9.540   8.157  1.00  0.00
ATOM     74  CA  GLY A  19       5.689  -9.356   9.513  1.00  0.00
ATOM     75  C   GLY A  19       5.701 -10.668  10.288  1.00  0.00
ATOM     76  O   GLY A  19       5.988 -11.727   9.730  1.00  0.00
ATOM     77  N   GLY A  20       5.199 -10.662  11.494  1.00  0.00
ATOM     78  CA  GLY A  20       5.042 -11.872  12.291  1.00  0.00
ATOM     79  C   GLY A  20       3.641 -12.451  12.144  1.00  0.00
ATOM     80  O   GLY A  20       2.732 -11.782  11.652  1.00  0.00
ATOM     81  N   GLY A  21       3.419 -13.530  12.927  1.00  0.00
ATOM     82  CA  GLY A  21       2.126 -14.200  12.854  1.00  0.00
ATOM     83  C   GLY A  21       1.000 -13.273  13.293  1.00  0.00
ATOM     84  O   GLY A  21      -0.086 -13.282  12.713  1.00  0.00
ATOM     85  N   GLY A  22       1.266 -12.429  14.307  1.00  0.00
ATOM     86  CA  GLY A  22       0.263 -11.490  14.796  1.00  0.00
ATOM     87  C   GLY A  22      -0.192 -10.546  13.691  1.00  0.00
ATOM     88  O   GLY A  22      -1.377 -10.234  13.577  1.00  0.00
ATOM     89  N   GLY A  23       0.817 -10.021  12.935  1.00  0.00
ATOM     90  CA  GLY A  23       0.507  -9.138  11.817  1.00  0.00
ATOM     91  C   GLY A  23      -0.311  -9.861  10.754  1.00  0.00
ATOM     92  O   GLY A  23      -1.243  -9.295  10.183  1.00  0.00
ATOM     93  N   GLY A  24       0.055 -11.151  10.549  1.00  0.00
ATOM     94  CA  GLY A  24      -0.657 -11.954   9.563  1.00  0.00
ATOM     95  C   GLY A  24      -2.118 -12.138   9.955  1.00  0.00
ATOM     96  O   GLY A  24      -3.012 -12.053   9.113  1.00  0.00
ATOM     97  N   GLY A  25      -2.364 -12.374  11.232  1.00  0.00
ATOM     98  CA  GLY A  25      -3.724 -12.557  11.726  1.00  0.00
ATOM     99  C   GLY A  25      -4.539 -11.279  11.578  1.00  0.00
ATOM    100  O   GLY A  25      -5.710 -11.319  11.199  1.00  0.00
ATOM    101  N   GLY A  26      -3.903 -10.125  11.830  1.00  0.00
ATOM    102  CA  GLY A  26      -4.571  -8.838  11.677  1.00  0.00
ATOM    103  C   GLY A  26      -4.941  -8.580  10.222  1.00  0.00
ATOM    104  O   GLY A  26      -6.030  -8.088   9.926  1.00  0.00
ATOM    105  N   GLY A  27      -3.927  -8.842   9.339  1.00  0.00
ATOM    106  CA  GLY A  27      -4.160  -8.664   7.911  1.00  0.00
ATOM    107  C   GLY A  27      -5.285  -9.565   7.420  1.00  0.00
ATOM    108  O   GLY A  27      -6.129  -9.146   6.628  1.00  0.00
ATOM    109  N   GLY A  28      -5.310 -10.792   7.928  1.00  0.00
ATOM    110  CA  GLY A  28      -6.354 -11.735   7.543  1.00  0.00
ATOM    111  C   GLY A  28      -7.723 -11.266   8.022  1.00  0.00
ATOM    112  O   GLY A  28      -8.711 -11.360   7.294  1.00  0.00
ATOM    113  N   GLY A  29      -7.778 -10.712   9.221  1.00  0.00
ATOM    114  CA  GLY A  29      -9.027 -10.200   9.774  1.00  0.00
ATOM    115  C   GLY A  29      -9.556  -9.033   8.951  1.00  0.00
ATOM    116  O   GLY A  29     -10.756  -8.936   8.693  1.00  0.00
ATOM    117  N   GLY A  30      -8.653  -8.167   8.489  1.00  0.00
ATOM    118  CA  GLY A  30      -9.039  -7.039   7.648  1.00  0.00
ATOM    119  C   GLY A  30      -9.547  -7.512   6.292  1.00  0.00
ATOM    120  O   GLY A  30     -10.530  -6.987   5.770  1.00  0.00
ATOM    121  N   GLY A  31      -8.806  -8.501   5.727  1.00  0.00
ATOM    122  CA  GLY A  31      -9.206  -9.061   4.442  1.00  0.00
ATOM    123  C   GLY A  31     -10.575  -9.724   4.532  1.00  0.00
ATOM    124  O   GLY A  31     -11.402  -9.586   3.631  1.00  0.00
ATOM    125  N   GLY A  32     -10.813 -10.429   5.642  1.00  0.00
ATOM    126  CA  GLY A  32     -12.092 -11.095   5.853  1.00  0.00
ATOM    127  C   GLY A  32     -13.232 -10.088   5.926  1.00  0.00
ATOM    128  O   GLY A  32     -14.311 -10.316   5.378  1.00  0.00
ATOM    129  N   GLY A  33     -12.969  -8.928   6.506  1.00  0.00
ATOM    130  CA  GLY A  33     -13.970  -7.870   6.574  1.00  0.00
ATOM    131  C   GLY A  33     -14.324  -7.357   5.184  1.00  0.00
ATOM    132  O   GLY A  33     -15.491  -7.112   4.881  1.00  0.00
ATOM    133  N   GLY A  34     -13.288  -7.206   4.327  1.00  0.00
ATOM    134  CA  GLY A  34     -13.517  -6.771   2.955  1.00  0.00
ATOM    135  C   GLY A  34     -14.251  -7.839   2.153  1.00  0.00
ATOM    136  O   GLY A  34     -15.136  -7.531   1.355  1.00  0.00
ATOM    137  N   GLY A  35     -13.857  -9.094   2.388  1.00  0.00
ATOM    138  CA  GLY A  35     -14.460 -10.209   1.668  1.00  0.00
ATOM    139  C   GLY A  35     -15.955 -10.300   1.948  1.00  0.00
ATOM    140  O   GLY A  35     -16.746 -10.604   1.054  1.00  0.00
ATOM    141  N   GLY A  36     -16.348 -10.013   3.158  1.00  0.00
ATOM    142  CA  GLY A  36     -17.751 -10.042   3.556  1.00  0.00
ATOM    143  C   GLY A  36     -18.569  -9.033   2.761  1.00  0.00
ATOM    144  O   GLY A  36     -19.715  -9.298   2.396  1.00  0.00
ATOM    145  N   GLY A  37     -17.901  -8.074   2.192  1.00  0.00
ATOM    146  CA  GLY A  37     -18.564  -7.079   1.358  1.00  0.00
ATOM    147  C   GLY A  37     -18.526  -7.477  -0.111  1.00  0.00
ATOM    148  O   GLY A  37     -19.435  -7.154  -0.876  1.00  0.00
ATOM    149  N   GLY A  38     -17.857  -8.524  -0.451  1.00  0.00
ATOM    150  CA  GLY A  38     -17.737  -8.941  -1.843  1.00  0.00
ATOM    151  C   GLY A  38     -18.558 -10.196  -2.114  1.00  0.00
ATOM    152  O   GLY A  38     -19.685 -10.327  -1.638  1.00  0.00
ATOM    153  N   GLY A  39     -18.375 -10.841  -3.192  1.00  0.00
ATOM    154  CA  GLY A  39     -19.022 -12.097  -3.552  1.00  0.00
ATOM    155  C   GLY A  39     -18.162 -13.291  -3.158  1.00  0.00
ATOM    156  O   GLY A  39     -16.937 -13.192  -3.093  1.00  0.00
ATOM    157  N   GLY A  40     -18.735 -14.469  -3.349  1.00  0.00
ATOM    158  CA  GLY A  40     -18.022 -15.692  -2.999  1.00  0.00
ATOM    159  C   GLY A  40     -16.770 -15.862  -3.851  1.00  0.00
ATOM    160  O   GLY A  40     -15.736 -16.321  -3.367  1.00  0.00
ATOM    161  N   GLY A  41     -16.835 -15.478  -5.118  1.00  0.00
ATOM    162  CA  GLY A  41     -15.678 -15.565  -6.001  1.00  0.00
ATOM    163  C   GLY A  41     -14.500 -14.775  -5.444  1.00  0.00
ATOM    164  O   GLY A  41     -13.357 -15.229  -5.495  1.00  0.00
ATOM    165  N   GLY A  42     -14.815 -13.578  -4.908  1.00  0.00
ATOM    166  CA  GLY A  42     -13.788 -12.734  -4.310  1.00  0.00
ATOM    167  C   GLY A  42     -13.191 -13.388  -3.070  1.00  0.00
ATOM    168  O   GLY A  42     -11.982 -13.330  -2.847  1.00  0.00
ATOM    169  N   GLY A  43     -14.063 -13.989  -2.271  1.00  0.00
ATOM    170  CA  GLY A  43     -13.616 -14.683  -1.069  1.00  0.00
ATOM    171  C   GLY A  43     -12.698 -15.848  -1.415  1.00  0.00
ATOM    172  O   GLY A  43     -11.693 -16.081  -0.743  1.00  0.00
ATOM    173  N   GLY A  44     -13.025 -16.544  -2.497  1.00  0.00
ATOM    174  CA  GLY A  44     -12.201 -17.663  -2.939  1.00  0.00
ATOM    175  C   GLY A  44     -10.829 -17.188  -3.401  1.00  0.00
ATOM    176  O   GLY A  44      -9.811 -17.812  -3.098  1.00  0.00
ATOM    177  N   GLY A  45     -10.785 -16.064  -4.132  1.00  0.00
ATOM    178  CA  GLY A  45      -9.523 -15.513  -4.613  1.00  0.00
ATOM    179  C   GLY A  45      -8.626 -15.097  -3.454  1.00  0.00
ATOM    180  O   GLY A  45      -7.417 -15.326  -3.479  1.00  0.00
ATOM    181  N   GLY A  46      -9.246 -14.426  -2.466  1.00  0.00
ATOM    182  CA  GLY A  46      -8.501 -14.002  -1.287  1.00  0.00
ATOM    183  C   GLY A  46      -7.925 -15.197  -0.539  1.00  0.00
ATOM    184  O   GLY A  46      -6.780 -15.165  -0.086  1.00  0.00
ATOM    185  N   GLY A  47      -8.739 -16.238  -0.398  1.00  0.00
ATOM    186  CA  GLY A  47      -8.295 -17.446   0.286  1.00  0.00
ATOM    187  C   GLY A  47      -7.158 -18.122  -0.470  1.00  0.00
ATOM    188  O   GLY A  47      -6.194 -18.594   0.132  1.00  0.00
ATOM    189  N   GLY A  48      -7.224 -18.125  -1.782  1.00  0.00
ATOM    190  CA  GLY A  48      -6.172 -18.719  -2.599  1.00  0.00
ATOM    191  C   GLY A  48      -4.852 -17.980  -2.420  1.00  0.00
ATOM    192  O   GLY A  48      -3.793 -18.598  -2.311  1.00  0.00
ATOM    193  N   GLY A  49      -4.916 -16.623  -2.431  1.00  0.00
ATOM    194  CA  GLY A  49      -3.718 -15.813  -2.252  1.00  0.00
ATOM    195  C   GLY A  49      -3.091 -16.050  -0.884  1.00  0.00
ATOM    196  O   GLY A  49      -1.870 -16.148  -0.758  1.00  0.00
ATOM    197  N   GLY A  50      -3.957 -16.073   0.153  1.00  0.00
ATOM    198  CA  GLY A  50      -3.482 -16.304   1.512  1.00  0.00
ATOM    199  C   GLY A  50      -2.872 -17.692   1.654  1.00  0.00
ATOM    200  O   GLY A  50      -1.854 -17.868   2.323  1.00  0.00
ATOM    201  N   GLY A  51      -3.468 -18.667   1.011  1.00  0.00
ATOM    202  CA  GLY A  51      -2.932 -20.023   1.049  1.00  0.00
ATOM    203  C   GLY A  51      -1.545 -20.084   0.422  1.00  0.00
ATOM    204  O   GLY A  51      -0.650 -20.755   0.937  1.00  0.00
ATOM    205  N   GLY A  52      -1.357 -19.349  -0.699  1.00  0.00
ATOM    206  CA  GLY A  52      -0.051 -19.268  -1.343  1.00  0.00
ATOM    207  C   GLY A  52       0.981 -18.635  -0.418  1.00  0.00
ATOM    208  O   GLY A  52       2.121 -19.092  -0.339  1.00  0.00
ATOM    209  N   GLY A  53       0.573 -17.560   0.261  1.00  0.00
ATOM    210  CA  GLY A  53       1.443 -16.882   1.214  1.00  0.00
ATOM    211  C   GLY A  53       1.837 -17.809   2.356  1.00  0.00
ATOM    212  O   GLY A  53       2.980 -17.797   2.813  1.00  0.00
ATOM    213  N   GLY A  54       0.867 -18.581   2.858  1.00  0.00
ATOM    214  CA  GLY A  54       1.122 -19.530   3.935  1.00  0.00
ATOM    215  C   GLY A  54       2.134 -20.586   3.510  1.00  0.00
ATOM    216  O   GLY A  54       3.015 -20.962   4.284  1.00  0.00
ATOM    217  N   GLY A  55       2.071 -20.949   2.234  1.00  0.00
ATOM    218  CA  GLY A  55       3.032 -21.907   1.701  1.00  0.00
ATOM    219  C   GLY A  55       4.413 -21.281   1.560  1.00  0.00
ATOM    220  O   GLY A  55       5.428 -21.922   1.834  1.00  0.00
ATOM    221  N   GLY A  56       4.413 -19.903   1.344  1.00  0.00
ATOM    222  CA  GLY A  56       5.668 -19.173   1.218  1.00  0.00
ATOM    223  C   GLY A  56       6.282 -18.892   2.584  1.00  0.00
ATOM    224  O   GLY A  56       7.496 -18.987   2.761  1.00  0.00
ATOM    225  N   GLY A  57       5.453 -18.391   3.499  1.00  0.00
ATOM    226  CA  GLY A  57       5.879 -18.111   4.865  1.00  0.00
ATOM    227  C   GLY A  57       5.022 -18.862   5.875  1.00  0.00
ATOM    228  O   GLY A  57       3.793 -18.832   5.805  1.00  0.00
ATOM    229  N   GLY A  58       5.577 -19.765   6.597  1.00  0.00
ATOM    230  CA  GLY A  58       4.802 -20.592   7.514  1.00  0.00
ATOM    231  C   GLY A  58       4.133 -19.745   8.589  1.00  0.00
ATOM    232  O   GLY A  58       3.013 -20.032   9.011  1.00  0.00
ATOM    233  N   GLY A  59       4.632 -18.599   8.906  1.00  0.00
ATOM    234  CA  GLY A  59       4.047 -17.723   9.915  1.00  0.00
ATOM    235  C   GLY A  59       2.667 -17.238   9.491  1.00  0.00
ATOM    236  O   GLY A  59       1.770 -17.085  10.320  1.00  0.00
ATOM    237  N   GLY A  60       2.356 -17.193   8.269  1.00  0.00
ATOM    238  CA  GLY A  60       1.073 -16.731   7.753  1.00  0.00
ATOM    239  C   GLY A  60       0.007 -17.812   7.877  1.00  0.00
ATOM    240  O   GLY A  60      -1.180 -17.514   8.011  1.00  0.00
ATOM    241  N   GLY A  61       0.271 -18.905   8.445  1.00  0.00
ATOM    242  CA  GLY A  61      -0.643 -20.033   8.578  1.00  0.00
ATOM    243  C   GLY A  61      -1.919 -19.625   9.303  1.00  0.00
ATOM    244  O   GLY A  61      -3.017 -20.032   8.924  1.00  0.00
ATOM    245  N   GLY A  62      -1.805 -18.894  10.411  1.00  0.00
ATOM    246  CA  GLY A  62      -2.954 -18.443  11.188  1.00  0.00
ATOM    247  C   GLY A  62      -3.872 -17.561  10.352  1.00  0.00
ATOM    248  O   GLY A  62      -5.096 -17.658  10.446  1.00  0.00
ATOM    249  N   GLY A  63      -3.279 -16.723   9.508  1.00  0.00
ATOM    250  CA  GLY A  63      -4.042 -15.845   8.629  1.00  0.00
ATOM    251  C   GLY A  63      -4.832 -16.646   7.601  1.00  0.00
ATOM    252  O   GLY A  63      -5.987 -16.335   7.312  1.00  0.00
ATOM    253  N   GLY A  64      -4.153 -17.650   7.017  1.00  0.00
ATOM    254  CA  GLY A  64      -4.801 -18.514   6.039  1.00  0.00
ATOM    255  C   GLY A  64      -5.972 -19.266   6.658  1.00  0.00
ATOM    256  O   GLY A  64      -7.032 -19.397   6.046  1.00  0.00
ATOM    257  N   GLY A  65      -5.789 -19.696   7.917  1.00  0.00
ATOM    258  CA  GLY A  65      -6.862 -20.392   8.618  1.00  0.00
ATOM    259  C   GLY A  65      -8.056 -19.475   8.846  1.00  0.00
ATOM    260  O   GLY A  65      -9.205 -19.881   8.671  1.00  0.00
ATOM    261  N   GLY A  66      -7.787 -18.228   9.298  1.00  0.00
ATOM    262  CA  GLY A  66      -8.843 -17.252   9.537  1.00  0.00
ATOM    263  C   GLY A  66      -9.623 -16.961   8.261  1.00  0.00
ATOM    264  O   GLY A  66     -10.850 -16.861   8.281  1.00  0.00
ATOM    265  N   GLY A  67      -8.889 -16.761   7.159  1.00  0.00
ATOM    266  CA  GLY A  67      -9.522 -16.485   5.875  1.00  0.00
ATOM    267  C   GLY A  67     -10.362 -17.667   5.410  1.00  0.00
ATOM    268  O   GLY A  67     -11.463 -17.491   4.887  1.00  0.00
ATOM    269  N   GLY A  68      -9.827 -18.856   5.576  1.00  0.00
ATOM    270  CA  GLY A  68     -10.544 -20.063   5.183  1.00  0.00
ATOM    271  C   GLY A  68     -11.843 -20.211   5.965  1.00  0.00
ATOM    272  O   GLY A  68     -12.877 -20.575   5.406  1.00  0.00
ATOM    273  N   GLY A  69     -11.792 -19.882   7.269  1.00  0.00
ATOM    274  CA  GLY A  69     -12.981 -19.939   8.111  1.00  0.00
ATOM    275  C   GLY A  69     -14.025 -18.926   7.659  1.00  0.00
ATOM    276  O   GLY A  69     -15.217 -19.229   7.608  1.00  0.00
ATOM    277  N   GLY A  70     -13.586 -17.704   7.353  1.00  0.00
ATOM    278  CA  GLY A  70     -14.483 -16.651   6.890  1.00  0.00
ATOM    279  C   GLY A  70     -15.159 -17.040   5.581  1.00  0.00
ATOM    280  O   GLY A  70     -16.349 -16.791   5.388  1.00  0.00
ATOM    281  N   GLY A  71     -14.338 -17.556   4.639  1.00  0.00
ATOM    282  CA  GLY A  71     -14.877 -17.971   3.350  1.00  0.00
ATOM    283  C   GLY A  71     -15.918 -19.071   3.515  1.00  0.00
ATOM    284  O   GLY A  71     -16.960 -19.057   2.860  1.00  0.00
ATOM    285  N   GLY A  72     -15.617 -20.020   4.394  1.00  0.00
ATOM    286  CA  GLY A  72     -16.557 -21.102   4.661  1.00  0.00
ATOM    287  C   GLY A  72     -17.846 -20.573   5.276  1.00  0.00
ATOM    288  O   GLY A  72     -18.941 -21.006   4.915  1.00  0.00
ATOM    289  N   GLY A  73     -17.727 -19.602   6.187  1.00  0.00
ATOM    290  CA  GLY A  73     -18.885 -18.985   6.823  1.00  0.00
ATOM    291  C   GLY A  73     -19.741 -18.240   5.807  1.00  0.00
ATOM    292  O   GLY A  73     -20.969 -18.310   5.845  1.00  0.00
ATOM    293  N   GLY A  74     -19.065 -17.497   4.908  1.00  0.00
ATOM    294  CA  GLY A  74     -19.773 -16.747   3.877  1.00  0.00
ATOM    295  C   GLY A  74     -20.516 -17.680   2.929  1.00  0.00
ATOM    296  O   GLY A  74     -21.648 -17.404   2.532  1.00  0.00
ATOM    297  N   GLY A  75     -19.826 -18.745   2.523  1.00  0.00
ATOM    298  CA  GLY A  75     -20.432 -19.716   1.620  1.00  0.00
ATOM    299  C   GLY A  75     -21.620 -20.410   2.275  1.00  0.00
ATOM    300  O   GLY A  75     -22.642 -20.650   1.632  1.00  0.00
ATOM    301  N   GLY A  76     -21.489 -20.734   3.565  1.00  0.00
ATOM    302  CA  GLY A  76     -22.571 -21.365   4.311  1.00  0.00
ATOM    303  C   GLY A  76     -23.756 -20.420   4.467  1.00  0.00
ATOM    304  O   GLY A  76     -24.911 -20.838   4.377  1.00  0.00
ATOM    305  N   GLY A  77     -23.485 -19.141   4.587  1.00  0.00
ATOM    306  CA  GLY A  77     -24.532 -18.139   4.743  1.00  0.00
ATOM    307  C   GLY A  77     -25.220 -17.851   3.415  1.00  0.00
ATOM    308  O   GLY A  77     -26.427 -17.611   3.369  1.00  0.00
ATOM    309  N   GLY A  78     -24.536 -18.007   2.340  1.00  0.00
ATOM    310  CA  GLY A  78     -25.128 -17.779   1.027  1.00  0.00
ATOM    311  C   GLY A  78     -25.896 -19.004   0.548  1.00  0.00
ATOM    312  O   GLY A  78     -27.124 -19.042   0.609  1.00  0.00
ATOM    313  N   ALA B  79      16.394   5.026  34.971  1.00  1.00
ATOM    314  CA  ALA B  79      14.942   5.078  35.098  1.00  1.00
ATOM    315  C   ALA B  79      14.262   4.353  33.944  1.00  1.00
ATOM    316  O   ALA B  79      14.721   4.413  32.803  1.00  1.00
ATOM    317  N   ASP B  80      13.114   3.685  34.202  1.00  1.00
ATOM    318  CA  ASP B  80      12.401   3.025  33.114  1.00  1.00
ATOM    319  C   ASP B  80      12.049   4.011  32.008  1.00  1.00
ATOM    320  O   ASP B  80      11.668   5.150  32.278  1.00  1.00
ATOM    321  N   THR B  81      11.791   3.409  30.788  1.00  1.00
ATOM    322  CA  THR B  81      11.434   4.205  29.621  1.00  1.00
ATOM    323  C   THR B  81      10.447   3.463  28.729  1.00  1.00
ATOM    324  O   THR B  81      10.480   2.236  28.637  1.00  1.00
ATOM    325  N   ILE B  82       9.730   4.173  27.950  1.00  1.00
ATOM    326  CA  ILE B  82       8.844   3.761  26.867  1.00  1.00
ATOM    327  C   ILE B  82       8.946   4.710  25.681  1.00  1.00
ATOM    328  O   ILE B  82       9.025   5.927  25.851  1.00  1.00
ATOM    329  N   CYS B  83       9.145   4.198  24.512  1.00  1.00
ATOM    330  CA  CYS B  83       9.260   4.962  23.275  1.00  1.00
ATOM    331  C   CYS B  83       8.174   4.570  22.282  1.00  1.00
ATOM    332  O   CYS B  83       7.832   3.394  22.152  1.00  1.00
ATOM    333  N   ILE B  84       7.585   5.642  21.586  1.00  1.00
ATOM    334  CA  ILE B  84       6.651   5.433  20.486  1.00  1.00
ATOM    335  C   ILE B  84       7.371   5.437  19.144  1.00  1.00
ATOM    336  O   ILE B  84       8.146   6.347  18.847  1.00  1.00
ATOM    337  N   GLY B  85       7.328   4.361  18.408  1.00  1.00
ATOM    338  CA  GLY B  85       8.084   4.268  17.166  1.00  1.00
ATOM    339  C   GLY B  85       7.193   3.835  16.009  1.00  1.00
ATOM    340  O   GLY B  85       6.027   3.493  16.206  1.00  1.00
ATOM    341  N   TYR B  86       7.882   3.251  14.964  1.00  1.00
ATOM    342  CA  TYR B  86       7.275   2.730  13.745  1.00  1.00
ATOM    343  C   TYR B  86       8.078   1.562  13.186  1.00  1.00
ATOM    344  O   TYR B  86       9.301   1.518  13.315  1.00  1.00
ATOM    345  N   HIS B  87       7.415   0.736  12.347  1.00  1.00
ATOM    346  CA  HIS B  87       8.028  -0.428  11.717  1.00  1.00
ATOM    347  C   HIS B  87       9.076  -0.011  10.693  1.00  1.00
ATOM    348  O   HIS B  87       8.891   0.960   9.961  1.00  1.00
ATOM    349  N   ALA B  88      10.063  -0.839  10.530  1.00  1.00
ATOM    350  CA  ALA B  88      11.073  -0.870   9.479  1.00  1.00
ATOM    351  C   ALA B  88      11.436  -2.302   9.106  1.00  1.00
ATOM    352  O   ALA B  88      11.432  -3.195   9.954  1.00  1.00
ATOM    353  N   ASN B  89      11.705  -2.566   7.900  1.00  1.00
ATOM    354  CA  ASN B  89      12.098  -3.893   7.440  1.00  1.00
ATOM    355  C   ASN B  89      13.215  -3.810   6.408  1.00  1.00
ATOM    356  O   ASN B  89      13.465  -2.750   5.834  1.00  1.00
ATOM    357  N   ASN B  90      13.436  -4.877   5.670  1.00  1.00
ATOM    358  CA  ASN B  90      14.482  -4.973   4.659  1.00  1.00
ATOM    359  C   ASN B  90      13.921  -4.739   3.262  1.00  1.00
ATOM    360  O   ASN B  90      14.669  -4.500   2.314  1.00  1.00
ATOM    361  N   SER B  91      12.817  -4.193   3.098  1.00  1.00
ATOM    362  CA  SER B  91      12.224  -3.863   1.808  1.00  1.00
ATOM    363  C   SER B  91      13.034  -2.794   1.087  1.00  1.00
ATOM    364  O   SER B  91      13.432  -1.794   1.685  1.00  1.00
ATOM    365  N   THR B  92      13.188  -2.995  -0.247  1.00  1.00
ATOM    366  CA  THR B  92      13.906  -2.030  -1.072  1.00  1.00
ATOM    367  C   THR B  92      13.002  -1.451  -2.153  1.00  1.00
ATOM    368  O   THR B  92      13.284  -0.388  -2.707  1.00  1.00
ATOM    369  N   ASP B  93      11.684  -1.813  -2.061  1.00  1.00
ATOM    370  CA  ASP B  93      10.682  -1.243  -2.953  1.00  1.00
ATOM    371  C   ASP B  93      10.571   0.265  -2.765  1.00  1.00
ATOM    372  O   ASP B  93      10.603   0.764  -1.640  1.00  1.00
ATOM    373  N   THR B  94      10.394   0.962  -3.907  1.00  1.00
ATOM    374  CA  THR B  94      10.239   2.412  -3.877  1.00  1.00
ATOM    375  C   THR B  94       8.973   2.846  -4.604  1.00  1.00
ATOM    376  O   THR B  94       8.577   2.238  -5.599  1.00  1.00
ATOM    377  N   VAL B  95       8.459   3.930  -4.220  1.00  1.00
ATOM    378  CA  VAL B  95       7.323   4.624  -4.814  1.00  1.00
ATOM    379  C   VAL B  95       7.635   6.098  -5.038  1.00  1.00
ATOM    380  O   VAL B  95       8.394   6.704  -4.282  1.00  1.00
ATOM    381  N   ASP B  96       6.918   6.740  -5.865  1.00  1.00
ATOM    382  CA  ASP B  96       6.970   8.185  -6.057  1.00  1.00
ATOM    383  C   ASP B  96       5.727   8.860  -5.491  1.00  1.00
ATOM    384  O   ASP B  96       4.634   8.295  -5.520  1.00  1.00
ATOM    385  N   THR B  97       5.940  10.064  -5.005  1.00  1.00
ATOM    386  CA  THR B  97       4.863  10.960  -4.604  1.00  1.00
ATOM    387  C   THR B  97       4.879  12.243  -5.426  1.00  1.00
ATOM    388  O   THR B  97       5.927  12.667  -5.911  1.00  1.00
ATOM    389  N   VAL B  98       4.103  13.168  -5.217  1.00  1.00
ATOM    390  CA  VAL B  98       4.162  14.470  -5.870  1.00  1.00
ATOM    391  C   VAL B  98       5.341  15.289  -5.362  1.00  1.00
ATOM    392  O   VAL B  98       6.010  15.977  -6.133  1.00  1.00
ATOM    393  N   LEU B  99       5.753  15.169  -4.218  1.00  1.00
ATOM    394  CA  LEU B  99       6.842  15.929  -3.617  1.00  1.00
ATOM    395  C   LEU B  99       8.141  15.130  -3.622  1.00  1.00
ATOM    396  O   LEU B  99       9.225  15.691  -3.781  1.00  1.00
ATOM    397  N   GLU B 100       8.277  14.006  -3.908  1.00  1.00
ATOM    398  CA  GLU B 100       9.378  13.087  -3.649  1.00  1.00
ATOM    399  C   GLU B 100       9.377  11.932  -4.642  1.00  1.00
ATOM    400  O   GLU B 100       8.345  11.305  -4.879  1.00  1.00
ATOM    401  N   LYS B 101      10.544  11.668  -5.230  1.00  1.00
ATOM    402  CA  LYS B 101      10.741  10.492  -6.070  1.00  1.00
ATOM    403  C   LYS B 101      11.615   9.457  -5.373  1.00  1.00
ATOM    404  O   LYS B 101      12.660   9.789  -4.813  1.00  1.00
ATOM    405  N   ASN B 102      11.204   8.119  -5.630  1.00  1.00
ATOM    406  CA  ASN B 102      12.137   7.091  -5.183  1.00  1.00
ATOM    407  C   ASN B 102      12.162   6.994  -3.663  1.00  1.00
ATOM    408  O   ASN B 102      13.227   7.028  -3.047  1.00  1.00
ATOM    409  N   VAL B 103      11.005   7.085  -2.984  1.00  1.00
ATOM    410  CA  VAL B 103      10.815   6.794  -1.568  1.00  1.00
ATOM    411  C   VAL B 103      10.782   5.292  -1.313  1.00  1.00
ATOM    412  O   VAL B 103       9.986   4.569  -1.913  1.00  1.00
ATOM    413  N   THR B 104      11.825   4.815  -0.503  1.00  1.00
ATOM    414  CA  THR B 104      11.759   3.420  -0.084  1.00  1.00
ATOM    415  C   THR B 104      10.705   3.219   0.997  1.00  1.00
ATOM    416  O   THR B 104      10.682   3.937   1.997  1.00  1.00
ATOM    417  N   VAL B 105       9.853   2.248   0.849  1.00  1.00
ATOM    418  CA  VAL B 105       8.734   2.012   1.754  1.00  1.00
ATOM    419  C   VAL B 105       8.725   0.574   2.256  1.00  1.00
ATOM    420  O   VAL B 105       9.094  -0.350   1.529  1.00  1.00
ATOM    421  N   THR B 106       8.088   0.332   3.424  1.00  1.00
ATOM    422  CA  THR B 106       8.005  -0.995   4.022  1.00  1.00
ATOM    423  C   THR B 106       7.034  -1.885   3.255  1.00  1.00
ATOM    424  O   THR B 106       7.282  -3.077   3.074  1.00  1.00
ATOM    425  N   HIS B 107       6.067  -1.569   2.723  1.00  1.00
ATOM    426  CA  HIS B 107       5.031  -2.311   2.014  1.00  1.00
ATOM    427  C   HIS B 107       4.450  -1.490   0.870  1.00  1.00
ATOM    428  O   HIS B 107       4.304  -0.273   0.979  1.00  1.00
ATOM    429  N   SER B 108       4.220  -2.200  -0.252  1.00  1.00
ATOM    430  CA  SER B 108       3.667  -1.619  -1.470  1.00  1.00
ATOM    431  C   SER B 108       3.108  -2.697  -2.389  1.00  1.00
ATOM    432  O   SER B 108       3.535  -3.851  -2.340  1.00  1.00
ATOM    433  N   VAL B 109       2.361  -2.335  -3.374  1.00  1.00
ATOM    434  CA  VAL B 109       1.727  -3.213  -4.350  1.00  1.00
ATOM    435  C   VAL B 109       1.877  -2.666  -5.763  1.00  1.00
ATOM    436  O   VAL B 109       1.719  -1.468  -5.995  1.00  1.00
ATOM    437  N   ASN B 110       2.322  -3.598  -6.739  1.00  1.00
ATOM    438  CA  ASN B 110       2.339  -3.176  -8.134  1.00  1.00
ATOM    439  C   ASN B 110       0.941  -3.214  -8.738  1.00  1.00
ATOM    440  O   ASN B 110       0.229  -4.211  -8.618  1.00  1.00
ATOM    441  N   LEU B 111       0.523  -2.111  -9.389  1.00  1.00
ATOM    442  CA  LEU B 111      -0.792  -2.013 -10.012  1.00  1.00
ATOM    443  C   LEU B 111      -0.693  -2.125 -11.529  1.00  1.00
ATOM    444  O   LEU B 111      -1.669  -2.459 -12.202  1.00  1.00
ATOM    445  N   LEU B 112       0.387  -2.278 -12.076  1.00  1.00
ATOM    446  CA  LEU B 112       0.699  -2.353 -13.498  1.00  1.00
ATOM    447  C   LEU B 112       1.237  -3.729 -13.873  1.00  1.00
ATOM    448  O   LEU B 112       2.220  -4.199 -13.299  1.00  1.00
ATOM    449  N   GLU B 113       0.345  -4.474 -14.660  1.00  1.00
ATOM    450  CA  GLU B 113       0.749  -5.779 -15.170  1.00  1.00
ATOM    451  C   GLU B 113       1.598  -5.641 -16.427  1.00  1.00
ATOM    452  O   GLU B 113       1.253  -4.892 -17.341  1.00  1.00
ATOM    453  N   ASP B 114       2.767  -6.307 -16.428  1.00  1.00
ATOM    454  CA  ASP B 114       3.678  -6.222 -17.563  1.00  1.00
ATOM    455  C   ASP B 114       4.107  -7.606 -18.031  1.00  1.00
ATOM    456  O   ASP B 114       4.514  -7.786 -19.178  1.00  1.00
ATOM    457  N   SER B 115       3.514  -8.615 -17.491  1.00  1.00
ATOM    458  CA  SER B 115       3.764 -10.023 -17.773  1.00  1.00
ATOM    459  C   SER B 115       2.601 -10.647 -18.533  1.00  1.00
ATOM    460  O   SER B 115       1.437 -10.429 -18.195  1.00  1.00
ATOM    461  N   HIS B 116       2.878 -11.257 -19.634  1.00  1.00
ATOM    462  CA  HIS B 116       1.988 -12.111 -20.410  1.00  1.00
ATOM    463  C   HIS B 116       2.613 -13.477 -20.659  1.00  1.00
ATOM    464  O   HIS B 116       3.816 -13.586 -20.900  1.00  1.00
ATOM    465  N   ASN B 117       2.019 -14.462 -20.887  1.00  1.00
ATOM    466  CA  ASN B 117       2.476 -15.830 -21.102  1.00  1.00
ATOM    467  C   ASN B 117       2.905 -16.046 -22.547  1.00  1.00
ATOM    468  O   ASN B 117       3.606 -17.009 -22.859  1.00  1.00
ATOM    469  N   GLY B 118       3.014 -15.252 -23.388  1.00  1.00
ATOM    470  CA  GLY B 118       3.559 -15.301 -24.739  1.00  1.00
ATOM    471  C   GLY B 118       2.871 -16.375 -25.572  1.00  1.00
ATOM    472  O   GLY B 118       3.476 -16.960 -26.470  1.00  1.00
ATOM    473  N   LYS B 119       1.649 -16.712 -25.381  1.00  1.00
ATOM    474  CA  LYS B 119       0.891 -17.750 -26.069  1.00  1.00
ATOM    475  C   LYS B 119      -0.483 -17.244 -26.488  1.00  1.00
ATOM    476  O   LYS B 119      -1.103 -16.447 -25.783  1.00  1.00
ATOM    477  N   LEU B 120      -0.984 -17.732 -27.683  1.00  1.00
ATOM    478  CA  LEU B 120      -2.414 -17.630 -27.945  1.00  1.00
ATOM    479  C   LEU B 120      -3.186 -18.734 -27.232  1.00  1.00
ATOM    480  O   LEU B 120      -2.816 -19.906 -27.299  1.00  1.00
ATOM    481  N   CYS B 121      -4.183 -18.400 -26.510  1.00  1.00
ATOM    482  CA  CYS B 121      -4.919 -19.329 -25.660  1.00  1.00
ATOM    483  C   CYS B 121      -6.399 -19.349 -26.018  1.00  1.00
ATOM    484  O   CYS B 121      -6.966 -18.330 -26.414  1.00  1.00
ATOM    485  N   ARG B 122      -7.119 -20.416 -25.562  1.00  1.00
ATOM    486  CA  ARG B 122      -8.575 -20.347 -25.593  1.00  1.00
ATOM    487  C   ARG B 122      -9.097 -19.291 -24.627  1.00  1.00
ATOM    488  O   ARG B 122      -8.593 -19.152 -23.513  1.00  1.00
ATOM    489  N   LEU B 123     -10.246 -18.695 -25.040  1.00  1.00
ATOM    490  CA  LEU B 123     -10.971 -17.784 -24.163  1.00  1.00
ATOM    491  C   LEU B 123     -12.220 -18.446 -23.590  1.00  1.00
ATOM    492  O   LEU B 123     -13.101 -18.879 -24.332  1.00  1.00
ATOM    493  N   LYS B 124     -12.285 -18.591 -22.236  1.00  1.00
ATOM    494  CA  LYS B 124     -13.520 -19.163 -21.712  1.00  1.00
ATOM    495  C   LYS B 124     -13.773 -20.550 -22.288  1.00  1.00
ATOM    496  O   LYS B 124     -14.920 -20.968 -22.445  1.00  1.00
ATOM    497  N   GLY B 125     -12.616 -21.276 -22.767  1.00  1.00
ATOM    498  CA  GLY B 125     -12.699 -22.677 -23.162  1.00  1.00
ATOM    499  C   GLY B 125     -12.811 -22.816 -24.675  1.00  1.00
ATOM    500  O   GLY B 125     -12.535 -23.879 -25.232  1.00  1.00
ATOM    501  N   ILE B 126     -13.002 -21.872 -25.414  1.00  1.00
ATOM    502  CA  ILE B 126     -13.151 -21.847 -26.864  1.00  1.00
ATOM    503  C   ILE B 126     -11.873 -21.370 -27.541  1.00  1.00
ATOM    504  O   ILE B 126     -11.324 -20.326 -27.188  1.00  1.00
ATOM    505  N   ALA B 127     -11.377 -22.207 -28.535  1.00  1.00
ATOM    506  CA  ALA B 127     -10.184 -21.839 -29.287  1.00  1.00
ATOM    507  C   ALA B 127     -10.507 -20.814 -30.366  1.00  1.00
ATOM    508  O   ALA B 127     -11.513 -20.931 -31.066  1.00  1.00
ATOM    509  N   PRO B 128      -9.558 -19.882 -30.612  1.00  1.00
ATOM    510  CA  PRO B 128      -9.710 -18.937 -31.712  1.00  1.00
ATOM    511  C   PRO B 128      -9.712 -19.652 -33.057  1.00  1.00
ATOM    512  O   PRO B 128      -8.938 -20.583 -33.277  1.00  1.00
ATOM    513  N   SER B 129     -17.463 -22.019 -35.088  1.00  1.00
ATOM    514  CA  SER B 129     -17.401 -21.291 -33.826  1.00  1.00
ATOM    515  C   SER B 129     -15.960 -20.979 -33.441  1.00  1.00
ATOM    516  O   SER B 129     -15.067 -21.807 -33.619  1.00  1.00
ATOM    517  N   TRP B 130     -15.803 -19.815 -32.879  1.00  1.00
ATOM    518  CA  TRP B 130     -14.516 -19.364 -32.364  1.00  1.00
ATOM    519  C   TRP B 130     -14.689 -18.219 -31.375  1.00  1.00
ATOM    520  O   TRP B 130     -15.572 -17.376 -31.535  1.00  1.00
ATOM    521  N   SER B 131     -13.635 -17.976 -30.556  1.00  1.00
ATOM    522  CA  SER B 131     -13.680 -16.944 -29.527  1.00  1.00
ATOM    523  C   SER B 131     -13.021 -15.658 -30.008  1.00  1.00
ATOM    524  O   SER B 131     -13.333 -14.570 -29.522  1.00  1.00
ATOM    525  N   TYR B 132     -12.478 -15.561 -30.957  1.00  1.00
ATOM    526  CA  TYR B 132     -11.756 -14.507 -31.659  1.00  1.00
ATOM    527  C   TYR B 132     -11.163 -15.023 -32.964  1.00  1.00
ATOM    528  O   TYR B 132     -10.782 -16.189 -33.066  1.00  1.00
ATOM    529  N   ILE B 133     -10.862 -14.077 -33.872  1.00  1.00
ATOM    530  CA  ILE B 133     -10.086 -14.355 -35.074  1.00  1.00
ATOM    531  C   ILE B 133      -8.781 -13.570 -35.081  1.00  1.00
ATOM    532  O   ILE B 133      -8.745 -12.402 -34.695  1.00  1.00
ATOM    533  N   SER B 134     -16.932  -8.954 -36.607  1.00  1.00
ATOM    534  CA  SER B 134     -16.196  -9.064 -35.353  1.00  1.00
ATOM    535  C   SER B 134     -17.116  -9.467 -34.208  1.00  1.00
ATOM    536  O   SER B 134     -16.667 -10.009 -33.199  1.00  1.00
ATOM    537  N   SER B 135     -18.336  -9.413 -34.333  1.00  1.00
ATOM    538  CA  SER B 135     -19.340  -9.758 -33.334  1.00  1.00
ATOM    539  C   SER B 135     -20.084 -11.031 -33.717  1.00  1.00
ATOM    540  O   SER B 135     -20.801 -11.611 -32.902  1.00  1.00
ATOM    541  N   VAL B 136     -19.529 -11.832 -34.485  1.00  1.00
ATOM    542  CA  VAL B 136     -19.930 -13.193 -34.820  1.00  1.00
ATOM    543  C   VAL B 136     -19.128 -14.215 -34.026  1.00  1.00
ATOM    544  O   VAL B 136     -17.899 -14.248 -34.100  1.00  1.00
ATOM    545  N   SER B 137     -19.847 -15.095 -33.268  1.00  1.00
ATOM    546  CA  SER B 137     -19.195 -16.111 -32.451  1.00  1.00
ATOM    547  C   SER B 137     -19.279 -17.483 -33.107  1.00  1.00
ATOM    548  O   SER B 137     -18.409 -18.332 -32.909  1.00  1.00
ATOM    549  N   SER B 138     -20.111 -17.902 -33.707  1.00  1.00
ATOM    550  CA  SER B 138     -20.184 -19.129 -34.492  1.00  1.00
ATOM    551  C   SER B 138     -20.867 -18.885 -35.832  1.00  1.00
ATOM    552  O   SER B 138     -21.781 -18.066 -35.934  1.00  1.00
ATOM    553  N   SER B 139     -24.487 -16.295 -35.807  1.00  1.00
ATOM    554  CA  SER B 139     -24.693 -16.275 -34.363  1.00  1.00
ATOM    555  C   SER B 139     -23.857 -15.186 -33.703  1.00  1.00
ATOM    556  O   SER B 139     -22.655 -15.078 -33.948  1.00  1.00
ATOM    557  N   ARG B 140     -24.534 -14.171 -33.204  1.00  1.00
ATOM    558  CA  ARG B 140     -23.857 -13.010 -32.640  1.00  1.00
ATOM    559  C   ARG B 140     -23.431 -13.266 -31.200  1.00  1.00
ATOM    560  O   ARG B 140     -24.169 -13.870 -30.423  1.00  1.00
ATOM    561  N   GLY B 141     -22.299 -12.646 -30.849  1.00  1.00
ATOM    562  CA  GLY B 141     -21.733 -12.666 -29.506  1.00  1.00
ATOM    563  C   GLY B 141     -20.874 -11.434 -29.252  1.00  1.00
ATOM    564  O   GLY B 141     -20.097 -11.019 -30.112  1.00  1.00
ATOM    565  N   PHE B 142     -20.999 -10.830 -28.106  1.00  1.00
ATOM    566  CA  PHE B 142     -20.166  -9.689 -27.745  1.00  1.00
ATOM    567  C   PHE B 142     -18.808 -10.141 -27.223  1.00  1.00
ATOM    568  O   PHE B 142     -18.723 -11.027 -26.373  1.00  1.00
ATOM    569  N   GLY B 143     -17.754  -9.182 -27.704  1.00  1.00
ATOM    570  CA  GLY B 143     -16.455  -9.394 -27.077  1.00  1.00
ATOM    571  C   GLY B 143     -15.514 -10.154 -28.004  1.00  1.00
ATOM    572  O   GLY B 143     -14.309 -10.219 -27.763  1.00  1.00
ATOM    573  N   SER B 144     -16.005 -10.662 -29.132  1.00  1.00
ATOM    574  CA  SER B 144     -15.124 -11.180 -30.172  1.00  1.00
ATOM    575  C   SER B 144     -14.457 -10.048 -30.942  1.00  1.00
ATOM    576  O   SER B 144     -15.069  -9.010 -31.195  1.00  1.00
ATOM    577  N   GLY B 145     -13.563 -10.429 -31.841  1.00  1.00
ATOM    578  CA  GLY B 145     -12.773  -9.458 -32.589  1.00  1.00
ATOM    579  C   GLY B 145     -11.789 -10.150 -33.523  1.00  1.00
ATOM    580  O   GLY B 145     -11.457 -11.320 -33.334  1.00  1.00
ATOM    581  N   ILE B 146     -11.173  -9.408 -34.370  1.00  1.00
ATOM    582  CA  ILE B 146     -10.047  -9.844 -35.189  1.00  1.00
ATOM    583  C   ILE B 146      -8.756  -9.158 -34.760  1.00  1.00
ATOM    584  O   ILE B 146      -8.722  -7.943 -34.568  1.00  1.00
ATOM    585  N   ILE B 147      -7.763  -9.962 -34.484  1.00  1.00
ATOM    586  CA  ILE B 147      -6.434  -9.492 -34.111  1.00  1.00
ATOM    587  C   ILE B 147      -5.374 -10.019 -35.070  1.00  1.00
ATOM    588  O   ILE B 147      -5.471 -11.144 -35.560  1.00  1.00
ATOM    589  N   THR B 148      -4.339  -9.354 -35.254  1.00  1.00
ATOM    590  CA  THR B 148      -3.115  -9.812 -35.901  1.00  1.00
ATOM    591  C   THR B 148      -2.035 -10.130 -34.875  1.00  1.00
ATOM    592  O   THR B 148      -1.736  -9.316 -34.002  1.00  1.00
ATOM    593  N   SER B 149      -1.447 -11.402 -35.076  1.00  1.00
ATOM    594  CA  SER B 149      -0.542 -11.842 -34.021  1.00  1.00
ATOM    595  C   SER B 149       0.563 -12.730 -34.578  1.00  1.00
ATOM    596  O   SER B 149       0.331 -13.535 -35.480  1.00  1.00
ATOM    597  N   ASN B 150       1.726 -12.664 -33.919  1.00  1.00
ATOM    598  CA  ASN B 150       2.832 -13.531 -34.310  1.00  1.00
ATOM    599  C   ASN B 150       3.047 -14.642 -33.290  1.00  1.00
ATOM    600  O   ASN B 150       3.760 -15.610 -33.554  1.00  1.00
ATOM    601  N   ALA B 151       2.330 -14.726 -32.316  1.00  1.00
ATOM    602  CA  ALA B 151       2.324 -15.735 -31.264  1.00  1.00
ATOM    603  C   ALA B 151       1.853 -17.083 -31.795  1.00  1.00
ATOM    604  O   ALA B 151       0.928 -17.153 -32.604  1.00  1.00
ATOM    605  N   SER B 152       2.183 -18.176 -31.016  1.00  1.00
ATOM    606  CA  SER B 152       1.729 -19.514 -31.378  1.00  1.00
ATOM    607  C   SER B 152       0.595 -19.974 -30.472  1.00  1.00
ATOM    608  O   SER B 152       0.631 -19.764 -29.260  1.00  1.00
ATOM    609  N   MET B 153      -0.315 -20.815 -31.059  1.00  1.00
ATOM    610  CA  MET B 153      -1.378 -21.385 -30.239  1.00  1.00
ATOM    611  C   MET B 153      -0.844 -22.490 -29.337  1.00  1.00
ATOM    612  O   MET B 153      -0.116 -23.375 -29.787  1.00  1.00
ATOM    613  N   HIS B 154      -1.188 -22.463 -28.105  1.00  1.00
ATOM    614  CA  HIS B 154      -0.903 -23.486 -27.107  1.00  1.00
ATOM    615  C   HIS B 154      -2.186 -24.005 -26.469  1.00  1.00
ATOM    616  O   HIS B 154      -3.140 -23.253 -26.269  1.00  1.00
ATOM    617  N   GLU B 155      -2.167 -25.184 -25.919  1.00  1.00
ATOM    618  CA  GLU B 155      -3.300 -25.673 -25.144  1.00  1.00
ATOM    619  C   GLU B 155      -3.392 -24.968 -23.797  1.00  1.00
ATOM    620  O   GLU B 155      -2.566 -25.190 -22.912  1.00  1.00
ATOM    621  N   CYS B 156      -3.859 -23.830 -23.806  1.00  1.00
ATOM    622  CA  CYS B 156      -4.063 -22.953 -22.659  1.00  1.00
ATOM    623  C   CYS B 156      -5.427 -22.277 -22.718  1.00  1.00
ATOM    624  O   CYS B 156      -5.926 -21.957 -23.797  1.00  1.00
ATOM    625  N   ASN B 157      -5.917 -21.772 -21.698  1.00  1.00
ATOM    626  CA  ASN B 157      -7.153 -21.022 -21.510  1.00  1.00
ATOM    627  C   ASN B 157      -6.913 -19.760 -20.692  1.00  1.00
ATOM    628  O   ASN B 157      -6.259 -19.800 -19.649  1.00  1.00
ATOM    629  N   THR B 158      -7.591 -18.646 -21.198  1.00  1.00
ATOM    630  CA  THR B 158      -7.399 -17.360 -20.539  1.00  1.00
ATOM    631  C   THR B 158      -8.685 -16.543 -20.540  1.00  1.00
ATOM    632  O   THR B 158      -9.492 -16.638 -21.464  1.00  1.00
ATOM    633  N   LYS B 159      -8.776 -15.549 -19.765  1.00  1.00
ATOM    634  CA  LYS B 159      -9.854 -14.570 -19.695  1.00  1.00
ATOM    635  C   LYS B 159      -9.483 -13.288 -20.429  1.00  1.00
ATOM    636  O   LYS B 159     -10.353 -12.567 -20.918  1.00  1.00
ATOM    637  N   CYS B 160      -8.265 -13.226 -20.849  1.00  1.00
ATOM    638  CA  CYS B 160      -7.642 -12.050 -21.445  1.00  1.00
ATOM    639  C   CYS B 160      -6.554 -12.445 -22.435  1.00  1.00
ATOM    640  O   CYS B 160      -5.698 -13.276 -22.132  1.00  1.00
ATOM    641  N   GLN B 161      -6.723 -12.067 -23.678  1.00  1.00
ATOM    642  CA  GLN B 161      -5.795 -12.347 -24.767  1.00  1.00
ATOM    643  C   GLN B 161      -5.407 -11.070 -25.502  1.00  1.00
ATOM    644  O   GLN B 161      -6.255 -10.225 -25.788  1.00  1.00
ATOM    645  N   THR B 162      -4.144 -10.792 -25.547  1.00  1.00
ATOM    646  CA  THR B 162      -3.544  -9.771 -26.398  1.00  1.00
ATOM    647  C   THR B 162      -2.815 -10.399 -27.580  1.00  1.00
ATOM    648  O   THR B 162      -2.215 -11.466 -27.455  1.00  1.00
ATOM    649  N   PRO B 163      -2.372  -9.650 -28.542  1.00  1.00
ATOM    650  CA  PRO B 163      -1.639 -10.161 -29.695  1.00  1.00
ATOM    651  C   PRO B 163      -0.239 -10.612 -29.301  1.00  1.00
ATOM    652  O   PRO B 163       0.291 -11.576 -29.854  1.00  1.00
ATOM    653  N   LEU B 164       0.255 -10.397 -28.242  1.00  1.00
ATOM    654  CA  LEU B 164       1.582 -10.761 -27.762  1.00  1.00
ATOM    655  C   LEU B 164       1.524 -11.986 -26.856  1.00  1.00
ATOM    656  O   LEU B 164       2.463 -12.781 -26.809  1.00  1.00
ATOM    657  N   GLY B 165       0.369 -12.250 -26.261  1.00  1.00
ATOM    658  CA  GLY B 165       0.226 -13.306 -25.265  1.00  1.00
ATOM    659  C   GLY B 165      -1.000 -13.077 -24.391  1.00  1.00
ATOM    660  O   GLY B 165      -1.432 -11.941 -24.197  1.00  1.00
ATOM    661  N   ALA B 166      -1.371 -14.131 -23.602  1.00  1.00
ATOM    662  CA  ALA B 166      -2.489 -14.019 -22.673  1.00  1.00
ATOM    663  C   ALA B 166      -2.038 -13.445 -21.335  1.00  1.00
ATOM    664  O   ALA B 166      -0.961 -13.776 -20.839  1.00  1.00
ATOM    665  N   ILE B 167      -2.993 -12.729 -20.699  1.00  1.00
ATOM    666  CA  ILE B 167      -2.769 -12.153 -19.378  1.00  1.00
ATOM    667  C   ILE B 167      -3.616 -12.850 -18.322  1.00  1.00
ATOM    668  O   ILE B 167      -4.821 -13.032 -18.499  1.00  1.00
ATOM    669  N   ASN B 168      -3.030 -13.348 -17.325  1.00  1.00
ATOM    670  CA  ASN B 168      -3.680 -13.902 -16.143  1.00  1.00
ATOM    671  C   ASN B 168      -3.321 -13.107 -14.894  1.00  1.00
ATOM    672  O   ASN B 168      -2.156 -13.045 -14.499  1.00  1.00
ATOM    673  N   SER B 169      -4.237 -11.952 -14.713  1.00  1.00
ATOM    674  CA  SER B 169      -3.858 -10.982 -13.692  1.00  1.00
ATOM    675  C   SER B 169      -5.084 -10.316 -13.082  1.00  1.00
ATOM    676  O   SER B 169      -6.098 -10.126 -13.753  1.00  1.00
ATOM    677  N   SER B 170      -4.954  -9.908 -11.796  1.00  1.00
ATOM    678  CA  SER B 170      -6.002  -9.172 -11.098  1.00  1.00
ATOM    679  C   SER B 170      -5.645  -7.697 -10.968  1.00  1.00
ATOM    680  O   SER B 170      -6.516  -6.855 -10.748  1.00  1.00
ATOM    681  N   LEU B 171      -4.436  -7.377 -11.450  1.00  1.00
ATOM    682  CA  LEU B 171      -4.023  -5.980 -11.498  1.00  1.00
ATOM    683  C   LEU B 171      -4.965  -5.156 -12.370  1.00  1.00
ATOM    684  O   LEU B 171      -5.310  -5.558 -13.481  1.00  1.00
ATOM    685  N   PRO B 172      -5.156  -3.903 -12.017  1.00  1.00
ATOM    686  CA  PRO B 172      -6.094  -3.015 -12.693  1.00  1.00
ATOM    687  C   PRO B 172      -5.496  -2.458 -13.979  1.00  1.00
ATOM    688  O   PRO B 172      -6.199  -2.272 -14.972  1.00  1.00
ATOM    689  N   TYR B 173      -4.343  -2.347 -14.223  1.00  1.00
ATOM    690  CA  TYR B 173      -3.652  -1.758 -15.364  1.00  1.00
ATOM    691  C   TYR B 173      -2.639  -2.729 -15.956  1.00  1.00
ATOM    692  O   TYR B 173      -2.044  -3.535 -15.239  1.00  1.00
ATOM    693  N   GLN B 174      -2.394  -2.501 -17.269  1.00  1.00
ATOM    694  CA  GLN B 174      -1.378  -3.221 -18.027  1.00  1.00
ATOM    695  C   GLN B 174      -0.783  -2.344 -19.122  1.00  1.00
ATOM    696  O   GLN B 174      -1.486  -1.546 -19.741  1.00  1.00
ATOM    697  N   ASN B 175       0.448  -2.480 -19.403  1.00  1.00
ATOM    698  CA  ASN B 175       1.179  -1.762 -20.440  1.00  1.00
ATOM    699  C   ASN B 175       1.708  -2.717 -21.502  1.00  1.00
ATOM    700  O   ASN B 175       2.165  -2.289 -22.562  1.00  1.00
ATOM    701  N   ILE B 176       1.003  -3.868 -21.676  1.00  1.00
ATOM    702  CA  ILE B 176       1.408  -4.882 -22.642  1.00  1.00
ATOM    703  C   ILE B 176       0.905  -4.544 -24.040  1.00  1.00
ATOM    704  O   ILE B 176       1.622  -4.713 -25.026  1.00  1.00
ATOM    705  N   HIS B 177      -0.267  -4.202 -24.310  1.00  1.00
ATOM    706  CA  HIS B 177      -0.932  -4.051 -25.599  1.00  1.00
ATOM    707  C   HIS B 177      -2.333  -3.477 -25.431  1.00  1.00
ATOM    708  O   HIS B 177      -3.057  -3.841 -24.504  1.00  1.00
ATOM    709  N   PRO B 178      -2.690  -2.562 -26.428  1.00  1.00
ATOM    710  CA  PRO B 178      -4.006  -1.938 -26.361  1.00  1.00
ATOM    711  C   PRO B 178      -5.063  -2.808 -27.030  1.00  1.00
ATOM    712  O   PRO B 178      -6.227  -2.806 -26.629  1.00  1.00
ATOM    713  N   VAL B 179      -4.737  -3.678 -27.838  1.00  1.00
ATOM    714  CA  VAL B 179      -5.607  -4.704 -28.402  1.00  1.00
ATOM    715  C   VAL B 179      -5.812  -5.851 -27.422  1.00  1.00
ATOM    716  O   VAL B 179      -4.850  -6.445 -26.935  1.00  1.00
ATOM    717  N   THR B 180      -7.121  -6.044 -27.027  1.00  1.00
ATOM    718  CA  THR B 180      -7.480  -7.015 -26.000  1.00  1.00
ATOM    719  C   THR B 180      -8.766  -7.747 -26.361  1.00  1.00
ATOM    720  O   THR B 180      -9.696  -7.156 -26.910  1.00  1.00
ATOM    721  N   ILE B 181      -8.745  -9.040 -26.116  1.00  1.00
ATOM    722  CA  ILE B 181      -9.929  -9.885 -26.221  1.00  1.00
ATOM    723  C   ILE B 181     -10.350 -10.416 -24.857  1.00  1.00
ATOM    724  O   ILE B 181      -9.524 -10.913 -24.092  1.00  1.00
ATOM    725  N   GLY B 182     -11.455  -9.977 -24.343  1.00  1.00
ATOM    726  CA  GLY B 182     -11.984 -10.581 -23.126  1.00  1.00
ATOM    727  C   GLY B 182     -12.056  -9.565 -21.994  1.00  1.00
ATOM    728  O   GLY B 182     -11.602  -8.429 -22.136  1.00  1.00
ATOM    729  N   GLU B 183     -11.984  -9.748 -20.911  1.00  1.00
ATOM    730  CA  GLU B 183     -11.869  -8.962 -19.689  1.00  1.00
ATOM    731  C   GLU B 183     -10.412  -8.790 -19.280  1.00  1.00
ATOM    732  O   GLU B 183      -9.715  -9.766 -19.005  1.00  1.00
ATOM    733  N   CYS B 184      -9.813  -7.690 -19.819  1.00  1.00
ATOM    734  CA  CYS B 184      -8.393  -7.412 -19.639  1.00  1.00
ATOM    735  C   CYS B 184      -8.179  -6.194 -18.750  1.00  1.00
ATOM    736  O   CYS B 184      -8.947  -5.233 -18.801  1.00  1.00
ATOM    737  N   PRO B 185      -6.954  -6.121 -17.953  1.00  1.00
ATOM    738  CA  PRO B 185      -6.620  -4.849 -17.324  1.00  1.00
ATOM    739  C   PRO B 185      -6.650  -3.710 -18.335  1.00  1.00
ATOM    740  O   PRO B 185      -6.164  -3.851 -19.458  1.00  1.00
ATOM    741  N   LYS B 186      -6.953  -2.440 -17.747  1.00  1.00
ATOM    742  CA  LYS B 186      -6.898  -1.242 -18.576  1.00  1.00
ATOM    743  C   LYS B 186      -5.486  -0.990 -19.087  1.00  1.00
ATOM    744  O   LYS B 186      -4.526  -1.000 -18.317  1.00  1.00
ATOM    745  N   TYR B 187      -5.396  -0.714 -20.471  1.00  1.00
ATOM    746  CA  TYR B 187      -4.091  -0.393 -21.035  1.00  1.00
ATOM    747  C   TYR B 187      -3.722   1.062 -20.777  1.00  1.00
ATOM    748  O   TYR B 187      -4.548   1.961 -20.943  1.00  1.00
ATOM    749  N   VAL B 188      -2.461   1.251 -20.383  1.00  1.00
ATOM    750  CA  VAL B 188      -1.846   2.558 -20.185  1.00  1.00
ATOM    751  C   VAL B 188      -0.398   2.563 -20.657  1.00  1.00
ATOM    752  O   VAL B 188       0.306   1.559 -20.542  1.00  1.00
ATOM    753  N   ARG B 189       0.120   3.664 -21.025  1.00  1.00
ATOM    754  CA  ARG B 189       1.485   3.825 -21.511  1.00  1.00
ATOM    755  C   ARG B 189       2.477   3.896 -20.357  1.00  1.00
ATOM    756  O   ARG B 189       3.635   3.502 -20.496  1.00  1.00
ATOM    757  N   SER B 190       2.143   3.717 -19.211  1.00  1.00
ATOM    758  CA  SER B 190       2.989   3.838 -18.029  1.00  1.00
ATOM    759  C   SER B 190       3.978   2.683 -17.940  1.00  1.00
ATOM    760  O   SER B 190       3.620   1.528 -18.171  1.00  1.00
ATOM    761  N   ALA B 191       5.184   3.034 -17.311  1.00  1.00
ATOM    762  CA  ALA B 191       6.239   2.049 -17.110  1.00  1.00
ATOM    763  C   ALA B 191       6.248   1.537 -15.675  1.00  1.00
ATOM    764  O   ALA B 191       6.535   0.366 -15.425  1.00  1.00
ATOM    765  N   LYS B 192       5.619   2.162 -14.801  1.00  1.00
ATOM    766  CA  LYS B 192       5.530   1.887 -13.372  1.00  1.00
ATOM    767  C   LYS B 192       4.325   2.582 -12.751  1.00  1.00
ATOM    768  O   LYS B 192       4.017   3.726 -13.085  1.00  1.00
ATOM    769  N   LEU B 193       3.580   1.816 -11.964  1.00  1.00
ATOM    770  CA  LEU B 193       2.433   2.180 -11.140  1.00  1.00
ATOM    771  C   LEU B 193       2.401   1.368  -9.850  1.00  1.00
ATOM    772  O   LEU B 193       2.368   0.138  -9.880  1.00  1.00
ATOM    773  N   ARG B 194       3.141   1.819  -8.874  1.00  1.00
ATOM    774  CA  ARG B 194       3.299   1.177  -7.575  1.00  1.00
ATOM    775  C   ARG B 194       2.699   2.030  -6.463  1.00  1.00
ATOM    776  O   ARG B 194       2.935   3.236  -6.397  1.00  1.00
ATOM    777  N   MET B 195       1.664   1.467  -5.776  1.00  1.00
ATOM    778  CA  MET B 195       1.017   2.147  -4.660  1.00  1.00
ATOM    779  C   MET B 195       1.624   1.721  -3.329  1.00  1.00
ATOM    780  O   MET B 195       1.778   0.530  -3.060  1.00  1.00
ATOM    781  N   VAL B 196       2.133   2.785  -2.510  1.00  1.00
ATOM    782  CA  VAL B 196       2.580   2.405  -1.175  1.00  1.00
ATOM    783  C   VAL B 196       1.398   2.097  -0.265  1.00  1.00
ATOM    784  O   VAL B 196       0.404   2.823  -0.256  1.00  1.00
ATOM    785  N   THR B 197       1.605   1.003   0.570  1.00  1.00
ATOM    786  CA  THR B 197       0.588   0.630   1.546  1.00  1.00
ATOM    787  C   THR B 197       1.123   0.736   2.968  1.00  1.00
ATOM    788  O   THR B 197       0.384   1.060   3.897  1.00  1.00
ATOM    789  N   GLY B 198       2.450   0.688   3.069  1.00  1.00
ATOM    790  CA  GLY B 198       3.093   0.898   4.360  1.00  1.00
ATOM    791  C   GLY B 198       3.676   2.301   4.464  1.00  1.00
ATOM    792  O   GLY B 198       3.732   3.035   3.478  1.00  1.00
ATOM    793  N   LEU B 199       4.654   2.507   5.148  1.00  1.00
ATOM    794  CA  LEU B 199       5.267   3.785   5.490  1.00  1.00
ATOM    795  C   LEU B 199       6.725   3.833   5.047  1.00  1.00
ATOM    796  O   LEU B 199       7.407   2.809   5.008  1.00  1.00
ATOM    797  N   ARG B 200       7.297   5.058   5.047  1.00  1.00
ATOM    798  CA  ARG B 200       8.726   5.224   4.808  1.00  1.00
ATOM    799  C   ARG B 200       9.539   4.220   5.616  1.00  1.00
ATOM    800  O   ARG B 200       9.351   4.084   6.825  1.00  1.00
ATOM    801  N   ASN B 201      10.415   3.460   4.845  1.00  1.00
ATOM    802  CA  ASN B 201      11.291   2.484   5.482  1.00  1.00
ATOM    803  C   ASN B 201      12.624   3.111   5.869  1.00  1.00
ATOM    804  O   ASN B 201      13.309   3.703   5.035  1.00  1.00
ATOM    805  N   ILE B 202      12.938   3.181   7.108  1.00  1.00
ATOM    806  CA  ILE B 202      14.140   3.766   7.689  1.00  1.00
ATOM    807  C   ILE B 202      14.788   2.816   8.688  1.00  1.00
ATOM    808  O   ILE B 202      14.292   2.637   9.800  1.00  1.00
ATOM    809  N   PRO B 203      15.364   1.690   8.237  1.00  1.00
ATOM    810  CA  PRO B 203      15.898   0.665   9.126  1.00  1.00
ATOM    811  C   PRO B 203      17.186   1.131   9.792  1.00  1.00
ATOM    812  O   PRO B 203      17.983   1.850   9.190  1.00  1.00
ATOM    813  N   GLY B 204       7.922  14.879   7.222  1.00  1.00
ATOM    814  CA  GLY B 204       6.558  14.667   6.753  1.00  1.00
ATOM    815  C   GLY B 204       5.609  15.711   7.327  1.00  1.00
ATOM    816  O   GLY B 204       5.856  16.266   8.398  1.00  1.00
ATOM    817  N   LEU B 205       4.346  15.682   6.879  1.00  1.00
ATOM    818  CA  LEU B 205       3.375  16.669   7.334  1.00  1.00
ATOM    819  C   LEU B 205       3.178  16.594   8.845  1.00  1.00
ATOM    820  O   LEU B 205       3.003  17.615   9.509  1.00  1.00
ATOM    821  N   PHE B 206       3.198  15.672   9.567  1.00  1.00
ATOM    822  CA  PHE B 206       2.952  15.543  10.998  1.00  1.00
ATOM    823  C   PHE B 206       4.252  15.610  11.788  1.00  1.00
ATOM    824  O   PHE B 206       4.269  16.046  12.940  1.00  1.00
ATOM    825  N   GLY B 207       5.331  15.282  11.332  1.00  1.00
ATOM    826  CA  GLY B 207       6.618  15.623  11.927  1.00  1.00
ATOM    827  C   GLY B 207       7.136  14.491  12.805  1.00  1.00
ATOM    828  O   GLY B 207       8.284  14.512  13.248  1.00  1.00
ATOM    829  N   ALA B 208       6.525  13.288  12.655  1.00  1.00
ATOM    830  CA  ALA B 208       6.938  12.174  13.500  1.00  1.00
ATOM    831  C   ALA B 208       7.842  11.212  12.740  1.00  1.00
ATOM    832  O   ALA B 208       8.807  10.684  13.292  1.00  1.00
ATOM    833  N   ILE B 209       7.390  10.625  11.621  1.00  1.00
ATOM    834  CA  ILE B 209       8.227   9.736  10.824  1.00  1.00
ATOM    835  C   ILE B 209       9.323  10.511  10.103  1.00  1.00
ATOM    836  O   ILE B 209       9.047  11.473   9.387  1.00  1.00
ATOM    837  N   ALA B 210      10.607  10.000  10.218  1.00  1.00
ATOM    838  CA  ALA B 210      11.714  10.736   9.619  1.00  1.00
ATOM    839  C   ALA B 210      11.703  12.196  10.051  1.00  1.00
ATOM    840  O   ALA B 210      11.394  13.086   9.259  1.00  1.00
ATOM    841  N   GLY B 211      11.295  12.392  11.303  1.00  1.00
ATOM    842  CA  GLY B 211      11.243  13.712  11.918  1.00  1.00
ATOM    843  C   GLY B 211      11.825  13.687  13.326  1.00  1.00
ATOM    844  O   GLY B 211      12.731  14.456  13.648  1.00  1.00
ATOM    845  N   PHE B 212      10.886  13.771  14.387  1.00  1.00
ATOM    846  CA  PHE B 212      11.378  13.760  15.759  1.00  1.00
ATOM    847  C   PHE B 212      11.630  12.338  16.243  1.00  1.00
ATOM    848  O   PHE B 212      12.373  12.120  17.200  1.00  1.00
ATOM    849  N   ILE B 213      10.925  11.368  15.712  1.00  1.00
ATOM    850  CA  ILE B 213      11.363   9.979  15.786  1.00  1.00
ATOM    851  C   ILE B 213      12.235   9.612  14.592  1.00  1.00
ATOM    852  O   ILE B 213      11.755   9.529  13.462  1.00  1.00
ATOM    853  N   GLU B 214      13.469   9.766  14.579  1.00  1.00
ATOM    854  CA  GLU B 214      14.390   9.762  13.450  1.00  1.00
ATOM    855  C   GLU B 214      14.409   8.404  12.759  1.00  1.00
ATOM    856  O   GLU B 214      14.493   8.322  11.534  1.00  1.00
ATOM    857  N   GLY B 215      14.204   7.330  13.128  1.00  1.00
ATOM    858  CA  GLY B 215      14.346   6.066  12.416  1.00  1.00
ATOM    859  C   GLY B 215      13.213   5.109  12.762  1.00  1.00
ATOM    860  O   GLY B 215      12.669   5.149  13.866  1.00  1.00
ATOM    861  N   GLY B 216      13.146   4.011  12.057  1.00  1.00
ATOM    862  CA  GLY B 216      12.194   2.939  12.324  1.00  1.00
ATOM    863  C   GLY B 216      12.828   1.835  13.160  1.00  1.00
ATOM    864  O   GLY B 216      14.012   1.534  13.013  1.00  1.00
ATOM    865  N   TRP B 217      12.004   0.830  13.493  1.00  1.00
ATOM    866  CA  TRP B 217      12.440  -0.332  14.258  1.00  1.00
ATOM    867  C   TRP B 217      12.238  -1.619  13.469  1.00  1.00
ATOM    868  O   TRP B 217      11.109  -1.995  13.155  1.00  1.00
ATOM    869  N   THR B 218      13.371  -2.328  13.168  1.00  1.00
ATOM    870  CA  THR B 218      13.238  -3.608  12.483  1.00  1.00
ATOM    871  C   THR B 218      12.821  -4.709  13.450  1.00  1.00
ATOM    872  O   THR B 218      12.104  -5.638  13.077  1.00  1.00
ATOM    873  N   GLY B 219      12.854  -4.408  14.733  1.00  1.00
ATOM    874  CA  GLY B 219      12.540  -5.363  15.790  1.00  1.00
ATOM    875  C   GLY B 219      11.054  -5.345  16.124  1.00  1.00
ATOM    876  O   GLY B 219      10.503  -6.340  16.596  1.00  1.00
ATOM    877  N   MET B 220      10.325  -4.392  15.844  1.00  1.00
ATOM    878  CA  MET B 220       8.868  -4.368  15.878  1.00  1.00
ATOM    879  C   MET B 220       8.276  -4.956  14.604  1.00  1.00
ATOM    880  O   MET B 220       8.325  -4.336  13.541  1.00  1.00
ATOM    881  N   ILE B 221       7.957  -6.254  14.653  1.00  1.00
ATOM    882  CA  ILE B 221       7.623  -7.031  13.464  1.00  1.00
ATOM    883  C   ILE B 221       6.136  -7.355  13.418  1.00  1.00
ATOM    884  O   ILE B 221       5.553  -7.490  12.342  1.00  1.00
ATOM    885  N   ASP B 222       5.286  -6.870  14.227  1.00  1.00
ATOM    886  CA  ASP B 222       3.885  -7.271  14.279  1.00  1.00
ATOM    887  C   ASP B 222       2.963  -6.086  14.023  1.00  1.00
ATOM    888  O   ASP B 222       1.854  -6.249  13.515  1.00  1.00
ATOM    889  N   GLY B 223       3.309  -5.030  13.554  1.00  1.00
ATOM    890  CA  GLY B 223       2.488  -3.916  13.093  1.00  1.00
ATOM    891  C   GLY B 223       3.351  -2.734  12.672  1.00  1.00
ATOM    892  O   GLY B 223       4.509  -2.624  13.074  1.00  1.00
ATOM    893  N   TRP B 224       2.595  -1.651  12.190  1.00  1.00
ATOM    894  CA  TRP B 224       3.283  -0.465  11.694  1.00  1.00
ATOM    895  C   TRP B 224       3.647   0.478  12.833  1.00  1.00
ATOM    896  O   TRP B 224       4.717   1.086  12.831  1.00  1.00
ATOM    897  N   TYR B 225       2.983   0.693  13.779  1.00  1.00
ATOM    898  CA  TYR B 225       3.216   1.541  14.942  1.00  1.00
ATOM    899  C   TYR B 225       3.132   0.738  16.234  1.00  1.00
ATOM    900  O   TYR B 225       2.367  -0.221  16.332  1.00  1.00
ATOM    901  N   GLY B 226       3.918   1.391  17.315  1.00  1.00
ATOM    902  CA  GLY B 226       3.859   0.691  18.593  1.00  1.00
ATOM    903  C   GLY B 226       4.848   1.282  19.590  1.00  1.00
ATOM    904  O   GLY B 226       5.706   2.085  19.226  1.00  1.00
ATOM    905  N   TYR B 227       5.387   0.337  20.481  1.00  1.00
ATOM    906  CA  TYR B 227       6.133   0.760  21.660  1.00  1.00
ATOM    907  C   TYR B 227       7.392  -0.077  21.846  1.00  1.00
ATOM    908  O   TYR B 227       7.423  -1.255  21.492  1.00  1.00
ATOM    909  N   HIS B 228       8.406   0.552  22.345  1.00  1.00
ATOM    910  CA  HIS B 228       9.606  -0.065  22.898  1.00  1.00
ATOM    911  C   HIS B 228       9.777   0.285  24.370  1.00  1.00
ATOM    912  O   HIS B 228       9.605   1.437  24.769  1.00  1.00
ATOM    913  N   HIS B 229       9.874  -0.621  25.253  1.00  1.00
ATOM    914  CA  HIS B 229      10.001  -0.340  26.678  1.00  1.00
ATOM    915  C   HIS B 229      11.284  -0.934  27.245  1.00  1.00
ATOM    916  O   HIS B 229      11.725  -2.001  26.820  1.00  1.00
ATOM    917  N   GLN B 230      11.739  -0.407  28.289  1.00  1.00
ATOM    918  CA  GLN B 230      12.905  -0.752  29.094  1.00  1.00
ATOM    919  C   GLN B 230      12.621  -0.573  30.580  1.00  1.00
ATOM    920  O   GLN B 230      12.112   0.465  31.003  1.00  1.00
ATOM    921  N   ASN B 231      12.530  -1.619  31.334  1.00  1.00
ATOM    922  CA  ASN B 231      12.311  -1.578  32.775  1.00  1.00
ATOM    923  C   ASN B 231      13.120  -2.655  33.486  1.00  1.00
ATOM    924  O   ASN B 231      13.460  -3.680  32.895  1.00  1.00
ATOM    925  N   GLU B 232      13.076  -2.739  34.770  1.00  1.00
ATOM    926  CA  GLU B 232      13.803  -3.743  35.537  1.00  1.00
ATOM    927  C   GLU B 232      13.549  -5.143  34.992  1.00  1.00
ATOM    928  O   GLU B 232      14.454  -5.976  34.948  1.00  1.00
ATOM    929  N   GLN B 233      12.489  -5.513  34.557  1.00  1.00
ATOM    930  CA  GLN B 233      12.081  -6.811  34.034  1.00  1.00
ATOM    931  C   GLN B 233      12.521  -6.984  32.586  1.00  1.00
ATOM    932  O   GLN B 233      12.780  -8.100  32.135  1.00  1.00
ATOM    933  N   GLY B 234      13.157  -6.246  31.940  1.00  1.00
ATOM    934  CA  GLY B 234      13.685  -6.455  30.597  1.00  1.00
ATOM    935  C   GLY B 234      13.361  -5.276  29.689  1.00  1.00
ATOM    936  O   GLY B 234      12.842  -4.256  30.141  1.00  1.00
ATOM    937  N   SER B 235      13.577  -5.648  28.314  1.00  1.00
ATOM    938  CA  SER B 235      13.137  -4.747  27.255  1.00  1.00
ATOM    939  C   SER B 235      12.574  -5.523  26.071  1.00  1.00
ATOM    940  O   SER B 235      13.044  -6.615  25.752  1.00  1.00
ATOM    941  N   GLY B 236      11.638  -4.918  25.390  1.00  1.00
ATOM    942  CA  GLY B 236      11.018  -5.549  24.231  1.00  1.00
ATOM    943  C   GLY B 236      10.355  -4.515  23.330  1.00  1.00
ATOM    944  O   GLY B 236      10.087  -3.390  23.752  1.00  1.00
ATOM    945  N   TYR B 237       9.776  -5.007  22.255  1.00  1.00
ATOM    946  CA  TYR B 237       8.884  -4.265  21.372  1.00  1.00
ATOM    947  C   TYR B 237       7.486  -4.870  21.366  1.00  1.00
ATOM    948  O   TYR B 237       7.325  -6.087  21.466  1.00  1.00
ATOM    949  N   ALA B 238       6.506  -3.968  21.066  1.00  1.00
ATOM    950  CA  ALA B 238       5.104  -4.349  20.945  1.00  1.00
ATOM    951  C   ALA B 238       4.341  -3.369  20.062  1.00  1.00
ATOM    952  O   ALA B 238       4.501  -2.155  20.184  1.00  1.00
ATOM    953  N   ALA B 239       3.724  -3.855  18.965  1.00  1.00
ATOM    954  CA  ALA B 239       2.897  -2.997  18.125  1.00  1.00
ATOM    955  C   ALA B 239       1.631  -2.567  18.855  1.00  1.00
ATOM    956  O   ALA B 239       0.987  -3.372  19.528  1.00  1.00
ATOM    957  N   ASP B 240       1.229  -1.226  18.606  1.00  1.00
ATOM    958  CA  ASP B 240      -0.118  -0.852  19.022  1.00  1.00
ATOM    959  C   ASP B 240      -1.168  -1.463  18.102  1.00  1.00
ATOM    960  O   ASP B 240      -1.179  -1.204  16.899  1.00  1.00
ATOM    961  N   GLN B 241      -1.927  -2.452  18.658  1.00  1.00
ATOM    962  CA  GLN B 241      -2.801  -3.277  17.833  1.00  1.00
ATOM    963  C   GLN B 241      -3.975  -2.469  17.295  1.00  1.00
ATOM    964  O   GLN B 241      -4.390  -2.646  16.150  1.00  1.00
ATOM    965  N   LYS B 242      -4.517  -1.522  18.037  1.00  1.00
ATOM    966  CA  LYS B 242      -5.688  -0.753  17.634  1.00  1.00
ATOM    967  C   LYS B 242      -5.370   0.159  16.456  1.00  1.00
ATOM    968  O   LYS B 242      -6.162   0.283  15.522  1.00  1.00
ATOM    969  N   SER B 243      -4.267   0.938  16.546  1.00  1.00
ATOM    970  CA  SER B 243      -3.907   1.862  15.477  1.00  1.00
ATOM    971  C   SER B 243      -3.408   1.114  14.247  1.00  1.00
ATOM    972  O   SER B 243      -3.678   1.513  13.114  1.00  1.00
ATOM    973  N   THR B 244      -2.709  -0.023  14.476  1.00  1.00
ATOM    974  CA  THR B 244      -2.237  -0.840  13.365  1.00  1.00
ATOM    975  C   THR B 244      -3.402  -1.437  12.586  1.00  1.00
ATOM    976  O   THR B 244      -3.395  -1.453  11.355  1.00  1.00
ATOM    977  N   GLN B 245      -4.412  -1.958  13.319  1.00  1.00
ATOM    978  CA  GLN B 245      -5.578  -2.593  12.715  1.00  1.00
ATOM    979  C   GLN B 245      -6.442  -1.575  11.983  1.00  1.00
ATOM    980  O   GLN B 245      -6.941  -1.841  10.890  1.00  1.00
ATOM    981  N   ASN B 246      -6.650  -0.406  12.582  1.00  1.00
ATOM    982  CA  ASN B 246      -7.432   0.657  11.962  1.00  1.00
ATOM    983  C   ASN B 246      -6.752   1.177  10.702  1.00  1.00
ATOM    984  O   ASN B 246      -7.413   1.489   9.711  1.00  1.00
ATOM    985  N   ALA B 247      -5.411   1.255  10.721  1.00  1.00
ATOM    986  CA  ALA B 247      -4.646   1.728   9.573  1.00  1.00
ATOM    987  C   ALA B 247      -4.653   0.703   8.446  1.00  1.00
ATOM    988  O   ALA B 247      -4.754   1.058   7.272  1.00  1.00
ATOM    989  N   ILE B 248      -4.517  -0.591   8.778  1.00  1.00
ATOM    990  CA  ILE B 248      -4.620  -1.630   7.760  1.00  1.00
ATOM    991  C   ILE B 248      -5.996  -1.624   7.105  1.00  1.00
ATOM    992  O   ILE B 248      -6.115  -1.768   5.888  1.00  1.00
ATOM    993  N   ASN B 249      -7.051  -1.422   7.966  1.00  1.00
ATOM    994  CA  ASN B 249      -8.413  -1.319   7.456  1.00  1.00
ATOM    995  C   ASN B 249      -8.547  -0.165   6.471  1.00  1.00
ATOM    996  O   ASN B 249      -9.192  -0.295   5.431  1.00  1.00
ATOM    997  N   GLY B 250      -7.987   0.984   6.827  1.00  1.00
ATOM    998  CA  GLY B 250      -8.089   2.193   6.019  1.00  1.00
ATOM    999  C   GLY B 250      -7.326   2.046   4.709  1.00  1.00
ATOM   1000  O   GLY B 250      -7.808   2.448   3.650  1.00  1.00
ATOM   1001  N   ILE B 251      -6.040   1.596   4.799  1.00  1.00
ATOM   1002  CA  ILE B 251      -5.184   1.469   3.626  1.00  1.00
ATOM   1003  C   ILE B 251      -5.757   0.467   2.632  1.00  1.00
ATOM   1004  O   ILE B 251      -5.748   0.702   1.424  1.00  1.00
ATOM   1005  N   THR B 252      -6.267  -0.660   3.119  1.00  1.00
ATOM   1006  CA  THR B 252      -6.845  -1.684   2.258  1.00  1.00
ATOM   1007  C   THR B 252      -8.147  -1.204   1.629  1.00  1.00
ATOM   1008  O   THR B 252      -8.413  -1.465   0.455  1.00  1.00
ATOM   1009  N   ASN B 253      -8.937  -0.442   2.320  1.00  1.00
ATOM   1010  CA  ASN B 253     -10.137   0.178   1.771  1.00  1.00
ATOM   1011  C   ASN B 253      -9.789   1.170   0.668  1.00  1.00
ATOM   1012  O   ASN B 253     -10.481   1.252  -0.347  1.00  1.00
ATOM   1013  N   LYS B 254      -8.638   1.883   0.868  1.00  1.00
ATOM   1014  CA  LYS B 254      -8.152   2.825  -0.133  1.00  1.00
ATOM   1015  C   LYS B 254      -7.749   2.109  -1.415  1.00  1.00
ATOM   1016  O   LYS B 254      -8.041   2.575  -2.516  1.00  1.00
ATOM   1017  N   VAL B 255      -7.042   0.968  -1.283  1.00  1.00
ATOM   1018  CA  VAL B 255      -6.661   0.164  -2.437  1.00  1.00
ATOM   1019  C   VAL B 255      -7.887  -0.327  -3.196  1.00  1.00
ATOM   1020  O   VAL B 255      -7.929  -0.280  -4.425  1.00  1.00
ATOM   1021  N   ASN B 256      -8.892  -0.778  -2.460  1.00  1.00
ATOM   1022  CA  ASN B 256     -10.140  -1.270  -3.030  1.00  1.00
ATOM   1023  C   ASN B 256     -10.870  -0.170  -3.791  1.00  1.00
ATOM   1024  O   ASN B 256     -11.407  -0.402  -4.874  1.00  1.00
ATOM   1025  N   THR B 257     -10.932   1.034  -3.188  1.00  1.00
ATOM   1026  CA  THR B 257     -11.578   2.189  -3.801  1.00  1.00
ATOM   1027  C   THR B 257     -10.896   2.573  -5.108  1.00  1.00
ATOM   1028  O   THR B 257     -11.560   2.890  -6.095  1.00  1.00
ATOM   1029  N   VAL B 258      -9.571   2.648  -5.110  1.00  1.00
ATOM   1030  CA  VAL B 258      -8.797   2.940  -6.310  1.00  1.00
ATOM   1031  C   VAL B 258      -9.043   1.897  -7.392  1.00  1.00
ATOM   1032  O   VAL B 258      -9.196   2.231  -8.567  1.00  1.00
ATOM   1033  N   ILE B 259      -8.980   0.634  -7.040  1.00  1.00
ATOM   1034  CA  ILE B 259      -9.195  -0.461  -7.978  1.00  1.00
ATOM   1035  C   ILE B 259     -10.620  -0.452  -8.518  1.00  1.00
ATOM   1036  O   ILE B 259     -10.844  -0.661  -9.710  1.00  1.00
ATOM   1037  N   GLU B 260     -11.574  -0.214  -7.741  1.00  1.00
ATOM   1038  CA  GLU B 260     -12.997  -0.218  -8.057  1.00  1.00
ATOM   1039  C   GLU B 260     -13.319   0.784  -9.158  1.00  1.00
ATOM   1040  O   GLU B 260     -14.131   0.510 -10.042  1.00  1.00
ATOM   1041  N   LYS B 261     -12.708   1.880  -9.255  1.00  1.00
ATOM   1042  CA  LYS B 261     -13.023   2.967 -10.175  1.00  1.00
ATOM   1043  C   LYS B 261     -12.447   2.701 -11.560  1.00  1.00
ATOM   1044  O   LYS B 261     -13.056   3.044 -12.572  1.00  1.00
ATOM   1045  N   MET B 262     -11.396   2.021 -11.676  1.00  1.00
ATOM   1046  CA  MET B 262     -10.827   1.621 -12.957  1.00  1.00
ATOM   1047  C   MET B 262      -9.932   0.399 -12.805  1.00  1.00
ATOM   1048  O   MET B 262      -8.974   0.411 -12.032  1.00  1.00
ATOM   1049  N   ASN B 263     -10.491  -0.745 -13.524  1.00  1.00
ATOM   1050  CA  ASN B 263      -9.753  -1.997 -13.405  1.00  1.00
ATOM   1051  C   ASN B 263     -10.128  -2.964 -14.520  1.00  1.00
ATOM   1052  O   ASN B 263      -9.324  -3.807 -14.920  1.00  1.00
ATOM   1053  N   ILE B 264     -10.559  -2.695 -15.604  1.00  1.00
ATOM   1054  CA  ILE B 264     -10.979  -3.623 -16.646  1.00  1.00
ATOM   1055  C   ILE B 264     -11.355  -2.884 -17.924  1.00  1.00
ATOM   1056  O   ILE B 264     -11.845  -1.756 -17.879  1.00  1.00
ATOM   1057  N   GLN B 265     -10.974  -3.466 -19.014  1.00  1.00
ATOM   1058  CA  GLN B 265     -11.393  -3.103 -20.363  1.00  1.00
ATOM   1059  C   GLN B 265     -11.925  -4.314 -21.118  1.00  1.00
ATOM   1060  O   GLN B 265     -11.389  -5.416 -21.000  1.00  1.00
ATOM   1061  N   PHE B 266     -13.101  -4.201 -21.669  1.00  1.00
ATOM   1062  CA  PHE B 266     -13.624  -5.281 -22.498  1.00  1.00
ATOM   1063  C   PHE B 266     -12.933  -5.318 -23.855  1.00  1.00
ATOM   1064  O   PHE B 266     -12.531  -4.283 -24.386  1.00  1.00
ATOM   1065  N   THR B 267     -13.163  -6.251 -24.674  1.00  1.00
ATOM   1066  CA  THR B 267     -12.600  -6.380 -26.013  1.00  1.00
ATOM   1067  C   THR B 267     -12.530  -5.030 -26.714  1.00  1.00
ATOM   1068  O   THR B 267     -13.509  -4.283 -26.743  1.00  1.00
ATOM   1069  N   ALA B 268     -11.296  -4.749 -27.160  1.00  1.00
ATOM   1070  CA  ALA B 268     -10.898  -3.587 -27.945  1.00  1.00
ATOM   1071  C   ALA B 268      -9.966  -3.984 -29.083  1.00  1.00
ATOM   1072  O   ALA B 268      -8.971  -4.676 -28.870  1.00  1.00
ATOM   1073  N   VAL B 269     -10.440  -4.010 -30.270  1.00  1.00
ATOM   1074  CA  VAL B 269      -9.701  -4.448 -31.448  1.00  1.00
ATOM   1075  C   VAL B 269      -9.590  -3.331 -32.477  1.00  1.00
ATOM   1076  O   VAL B 269     -10.511  -2.529 -32.639  1.00  1.00
ATOM   1077  N   GLY B 270      -8.638  -3.215 -33.200  1.00  1.00
ATOM   1078  CA  GLY B 270      -8.454  -2.287 -34.309  1.00  1.00
ATOM   1079  C   GLY B 270      -9.636  -2.333 -35.268  1.00  1.00
ATOM   1080  O   GLY B 270     -10.182  -3.401 -35.544  1.00  1.00
ATOM   1081  N   LYS B 271      -9.745  -1.206 -36.050  1.00  1.00
ATOM   1082  CA  LYS B 271     -10.697  -1.134 -37.152  1.00  1.00
ATOM   1083  C   LYS B 271      -9.990  -1.229 -38.498  1.00  1.00
ATOM   1084  O   LYS B 271      -8.979  -0.566 -38.727  1.00  1.00
ATOM   1085  N   LEU B 272      -9.571  10.553 -37.262  1.00  1.00
ATOM   1086  CA  LEU B 272     -10.652  10.648 -36.288  1.00  1.00
ATOM   1087  C   LEU B 272     -10.639   9.460 -35.332  1.00  1.00
ATOM   1088  O   LEU B 272     -10.889   9.610 -34.136  1.00  1.00
ATOM   1089  N   ASN B 273     -10.537   8.242 -35.851  1.00  1.00
ATOM   1090  CA  ASN B 273     -10.436   7.046 -35.022  1.00  1.00
ATOM   1091  C   ASN B 273      -9.145   7.044 -34.213  1.00  1.00
ATOM   1092  O   ASN B 273      -9.128   6.628 -33.055  1.00  1.00
ATOM   1093  N   LYS B 274      -8.034   7.369 -34.828  1.00  1.00
ATOM   1094  CA  LYS B 274      -6.757   7.414 -34.127  1.00  1.00
ATOM   1095  C   LYS B 274      -6.745   8.515 -33.073  1.00  1.00
ATOM   1096  O   LYS B 274      -6.158   8.357 -32.003  1.00  1.00
ATOM   1097  N   LYS B 275      -7.370   9.690 -33.377  1.00  1.00
ATOM   1098  CA  LYS B 275      -7.466  10.790 -32.425  1.00  1.00
ATOM   1099  C   LYS B 275      -8.244  10.377 -31.182  1.00  1.00
ATOM   1100  O   LYS B 275      -7.892  10.754 -30.065  1.00  1.00
ATOM   1101  N   VAL B 276      -9.373   9.628 -31.378  1.00  1.00
ATOM   1102  CA  VAL B 276     -10.175   9.137 -30.264  1.00  1.00
ATOM   1103  C   VAL B 276      -9.382   8.166 -29.399  1.00  1.00
ATOM   1104  O   VAL B 276      -9.467   8.202 -28.172  1.00  1.00
ATOM   1105  N   ASP B 277      -8.742   7.155 -30.059  1.00  1.00
ATOM   1106  CA  ASP B 277      -7.951   6.172 -29.330  1.00  1.00
ATOM   1107  C   ASP B 277      -6.793   6.833 -28.594  1.00  1.00
ATOM   1108  O   ASP B 277      -6.489   6.482 -27.454  1.00  1.00
ATOM   1109  N   ASP B 278      -6.037   7.674 -29.201  1.00  1.00
ATOM   1110  CA  ASP B 278      -4.876   8.320 -28.600  1.00  1.00
ATOM   1111  C   ASP B 278      -5.293   9.286 -27.498  1.00  1.00
ATOM   1112  O   ASP B 278      -4.595   9.436 -26.495  1.00  1.00
ATOM   1113  N   GLY B 279      -6.434   9.934 -27.617  1.00  1.00
ATOM   1114  CA  GLY B 279      -6.903  10.900 -26.631  1.00  1.00
ATOM   1115  C   GLY B 279      -7.406  10.203 -25.373  1.00  1.00
ATOM   1116  O   GLY B 279      -7.216  10.695 -24.261  1.00  1.00
ATOM   1117  N   PHE B 280      -8.125   9.107 -25.489  1.00  1.00
ATOM   1118  CA  PHE B 280      -8.562   8.319 -24.343  1.00  1.00
ATOM   1119  C   PHE B 280      -7.374   7.717 -23.603  1.00  1.00
ATOM   1120  O   PHE B 280      -7.363   7.654 -22.374  1.00  1.00
ATOM   1121  N   LEU B 281      -6.404   7.215 -24.385  1.00  1.00
ATOM   1122  CA  LEU B 281      -5.187   6.647 -23.820  1.00  1.00
ATOM   1123  C   LEU B 281      -4.395   7.697 -23.047  1.00  1.00
ATOM   1124  O   LEU B 281      -3.825   7.408 -21.995  1.00  1.00
ATOM   1125  N   ASP B 282      -4.299   8.920 -23.589  1.00  1.00
ATOM   1126  CA  ASP B 282      -3.606  10.011 -22.915  1.00  1.00
ATOM   1127  C   ASP B 282      -4.258  10.334 -21.576  1.00  1.00
ATOM   1128  O   ASP B 282      -3.572  10.607 -20.591  1.00  1.00
ATOM   1129  N   ILE B 283      -5.598  10.362 -21.547  1.00  1.00
ATOM   1130  CA  ILE B 283      -6.358  10.710 -20.352  1.00  1.00
ATOM   1131  C   ILE B 283      -6.221   9.636 -19.280  1.00  1.00
ATOM   1132  O   ILE B 283      -6.082   9.941 -18.096  1.00  1.00
ATOM   1133  N   TRP B 284      -6.362   8.352 -19.677  1.00  1.00
ATOM   1134  CA  TRP B 284      -6.301   7.249 -18.725  1.00  1.00
ATOM   1135  C   TRP B 284      -4.892   7.074 -18.174  1.00  1.00
ATOM   1136  O   TRP B 284      -4.710   6.750 -17.000  1.00  1.00
ATOM   1137  N   THR B 285      -3.889   7.250 -18.982  1.00  1.00
ATOM   1138  CA  THR B 285      -2.505   7.206 -18.527  1.00  1.00
ATOM   1139  C   THR B 285      -2.237   8.274 -17.474  1.00  1.00
ATOM   1140  O   THR B 285      -1.542   8.027 -16.488  1.00  1.00
ATOM   1141  N   TYR B 286      -2.746   9.517 -17.776  1.00  1.00
ATOM   1142  CA  TYR B 286      -2.606  10.637 -16.852  1.00  1.00
ATOM   1143  C   TYR B 286      -3.338  10.366 -15.544  1.00  1.00
ATOM   1144  O   TYR B 286      -2.832  10.671 -14.464  1.00  1.00
ATOM   1145  N   ASN B 287      -4.552   9.877 -15.635  1.00  1.00
ATOM   1146  CA  ASN B 287      -5.413   9.607 -14.490  1.00  1.00
ATOM   1147  C   ASN B 287      -4.802   8.550 -13.579  1.00  1.00
ATOM   1148  O   ASN B 287      -4.865   8.659 -12.354  1.00  1.00
ATOM   1149  N   ALA B 288      -4.329   7.457 -14.162  1.00  1.00
ATOM   1150  CA  ALA B 288      -3.752   6.351 -13.406  1.00  1.00
ATOM   1151  C   ALA B 288      -2.501   6.791 -12.656  1.00  1.00
ATOM   1152  O   ALA B 288      -2.295   6.417 -11.501  1.00  1.00
ATOM   1153  N   GLU B 289      -1.594   7.440 -13.342  1.00  1.00
ATOM   1154  CA  GLU B 289      -0.333   7.859 -12.744  1.00  1.00
ATOM   1155  C   GLU B 289      -0.558   8.904 -11.659  1.00  1.00
ATOM   1156  O   GLU B 289       0.089   8.874 -10.612  1.00  1.00
ATOM   1157  N   LEU B 290      -1.405   9.860 -11.872  1.00  1.00
ATOM   1158  CA  LEU B 290      -1.664  10.941 -10.928  1.00  1.00
ATOM   1159  C   LEU B 290      -2.426  10.436  -9.707  1.00  1.00
ATOM   1160  O   LEU B 290      -2.189  10.885  -8.586  1.00  1.00
ATOM   1161  N   LEU B 291      -3.377   9.557  -9.884  1.00  1.00
ATOM   1162  CA  LEU B 291      -4.108   8.949  -8.779  1.00  1.00
ATOM   1163  C   LEU B 291      -3.163   8.238  -7.817  1.00  1.00
ATOM   1164  O   LEU B 291      -3.339   8.299  -6.600  1.00  1.00
ATOM   1165  N   VAL B 292      -2.199   7.500  -8.397  1.00  1.00
ATOM   1166  CA  VAL B 292      -1.230   6.767  -7.591  1.00  1.00
ATOM   1167  C   VAL B 292      -0.299   7.717  -6.848  1.00  1.00
ATOM   1168  O   VAL B 292       0.018   7.503  -5.678  1.00  1.00
ATOM   1169  N   LEU B 293       0.197   8.733  -7.564  1.00  1.00
ATOM   1170  CA  LEU B 293       1.104   9.709  -6.972  1.00  1.00
ATOM   1171  C   LEU B 293       0.432  10.465  -5.831  1.00  1.00
ATOM   1172  O   LEU B 293       1.046  10.720  -4.795  1.00  1.00
ATOM   1173  N   LEU B 294      -0.769  10.911  -6.025  1.00  1.00
ATOM   1174  CA  LEU B 294      -1.507  11.652  -5.010  1.00  1.00
ATOM   1175  C   LEU B 294      -1.827  10.770  -3.807  1.00  1.00
ATOM   1176  O   LEU B 294      -1.754  11.215  -2.662  1.00  1.00
ATOM   1177  N   GLU B 295      -2.330   9.549  -4.072  1.00  1.00
ATOM   1178  CA  GLU B 295      -2.674   8.625  -2.999  1.00  1.00
ATOM   1179  C   GLU B 295      -1.436   8.201  -2.219  1.00  1.00
ATOM   1180  O   GLU B 295      -1.486   8.032  -1.000  1.00  1.00
ATOM   1181  N   ASN B 296      -0.314   8.057  -2.885  1.00  1.00
ATOM   1182  CA  ASN B 296       0.943   7.702  -2.238  1.00  1.00
ATOM   1183  C   ASN B 296       1.358   8.758  -1.222  1.00  1.00
ATOM   1184  O   ASN B 296       1.844   8.434  -0.139  1.00  1.00
ATOM   1185  N   GLU B 297       1.282  10.022  -1.622  1.00  1.00
ATOM   1186  CA  GLU B 297       1.587  11.129  -0.724  1.00  1.00
ATOM   1187  C   GLU B 297       0.672  11.119   0.494  1.00  1.00
ATOM   1188  O   GLU B 297       1.111  11.377   1.615  1.00  1.00
ATOM   1189  N   ARG B 298      -0.605  10.866   0.283  1.00  1.00
ATOM   1190  CA  ARG B 298      -1.603  10.849   1.346  1.00  1.00
ATOM   1191  C   ARG B 298      -1.378   9.677   2.293  1.00  1.00
ATOM   1192  O   ARG B 298      -1.564   9.801   3.504  1.00  1.00
ATOM   1193  N   THR B 299      -0.998   8.523   1.760  1.00  1.00
ATOM   1194  CA  THR B 299      -0.737   7.319   2.539  1.00  1.00
ATOM   1195  C   THR B 299       0.423   7.528   3.505  1.00  1.00
ATOM   1196  O   THR B 299       0.377   7.083   4.651  1.00  1.00
ATOM   1197  N   LEU B 300       1.516   8.090   3.000  1.00  1.00
ATOM   1198  CA  LEU B 300       2.679   8.363   3.835  1.00  1.00
ATOM   1199  C   LEU B 300       2.348   9.375   4.927  1.00  1.00
ATOM   1200  O   LEU B 300       2.787   9.236   6.069  1.00  1.00
ATOM   1201  N   ASP B 301       1.569  10.372   4.580  1.00  1.00
ATOM   1202  CA  ASP B 301       1.153  11.378   5.551  1.00  1.00
ATOM   1203  C   ASP B 301       0.240  10.776   6.611  1.00  1.00
ATOM   1204  O   ASP B 301       0.324  11.126   7.788  1.00  1.00
ATOM   1205  N   PHE B 302      -0.628   9.820   6.179  1.00  1.00
ATOM   1206  CA  PHE B 302      -1.544   9.118   7.070  1.00  1.00
ATOM   1207  C   PHE B 302      -0.786   8.356   8.149  1.00  1.00
ATOM   1208  O   PHE B 302      -1.204   8.319   9.306  1.00  1.00
ATOM   1209  N   HIS B 303       0.255   7.632   7.733  1.00  1.00
ATOM   1210  CA  HIS B 303       1.102   6.893   8.661  1.00  1.00
ATOM   1211  C   HIS B 303       1.802   7.832   9.635  1.00  1.00
ATOM   1212  O   HIS B 303       1.913   7.537  10.825  1.00  1.00
ATOM   1213  N   ASP B 304       2.352   8.958   9.080  1.00  1.00
ATOM   1214  CA  ASP B 304       2.993   9.966   9.915  1.00  1.00
ATOM   1215  C   ASP B 304       2.037  10.491  10.978  1.00  1.00
ATOM   1216  O   ASP B 304       2.425  10.698  12.128  1.00  1.00
ATOM   1217  N   SER B 305       0.792  10.725  10.600  1.00  1.00
ATOM   1218  CA  SER B 305      -0.251  11.223  11.489  1.00  1.00
ATOM   1219  C   SER B 305      -0.543  10.229  12.606  1.00  1.00
ATOM   1220  O   SER B 305      -0.769  10.618  13.752  1.00  1.00
ATOM   1221  N   ASN B 306      -0.656   8.945  12.271  1.00  1.00
ATOM   1222  CA  ASN B 306      -0.949   7.879  13.222  1.00  1.00
ATOM   1223  C   ASN B 306       0.135   7.779  14.288  1.00  1.00
ATOM   1224  O   ASN B 306      -0.155   7.549  15.462  1.00  1.00
ATOM   1225  N   VAL B 307       1.404   7.888  13.846  1.00  1.00
ATOM   1226  CA  VAL B 307       2.525   7.874  14.778  1.00  1.00
ATOM   1227  C   VAL B 307       2.474   9.073  15.718  1.00  1.00
ATOM   1228  O   VAL B 307       2.720   8.944  16.917  1.00  1.00
ATOM   1229  N   LYS B 308       2.223  10.249  15.138  1.00  1.00
ATOM   1230  CA  LYS B 308       2.144  11.495  15.890  1.00  1.00
ATOM   1231  C   LYS B 308       1.040  11.437  16.938  1.00  1.00
ATOM   1232  O   LYS B 308       1.210  11.916  18.059  1.00  1.00
ATOM   1233  N   ASN B 309      -0.135  10.896  16.538  1.00  1.00
ATOM   1234  CA  ASN B 309      -1.287  10.793  17.425  1.00  1.00
ATOM   1235  C   ASN B 309      -1.025   9.809  18.558  1.00  1.00
ATOM   1236  O   ASN B 309      -1.455  10.023  19.691  1.00  1.00
ATOM   1237  N   LEU B 310      -0.406   8.675  18.278  1.00  1.00
ATOM   1238  CA  LEU B 310      -0.031   7.685  19.280  1.00  1.00
ATOM   1239  C   LEU B 310       0.930   8.275  20.307  1.00  1.00
ATOM   1240  O   LEU B 310       0.815   8.010  21.503  1.00  1.00
ATOM   1241  N   TYR B 311       1.841   9.088  19.822  1.00  1.00
ATOM   1242  CA  TYR B 311       2.809   9.757  20.683  1.00  1.00
ATOM   1243  C   TYR B 311       2.128  10.768  21.597  1.00  1.00
ATOM   1244  O   TYR B 311       2.463  10.878  22.776  1.00  1.00
ATOM   1245  N   GLU B 312       1.294  11.626  21.014  1.00  1.00
ATOM   1246  CA  GLU B 312       0.552  12.631  21.766  1.00  1.00
ATOM   1247  C   GLU B 312      -0.382  11.983  22.780  1.00  1.00
ATOM   1248  O   GLU B 312      -0.561  12.490  23.887  1.00  1.00
ATOM   1249  N   LYS B 313      -0.961  10.854  22.460  1.00  1.00
ATOM   1250  CA  LYS B 313      -1.836  10.099  23.348  1.00  1.00
ATOM   1251  C   LYS B 313      -1.097   9.657  24.604  1.00  1.00
ATOM   1252  O   LYS B 313      -1.649   9.689  25.704  1.00  1.00
ATOM   1253  N   VAL B 314       0.088   9.032  24.427  1.00  1.00
ATOM   1254  CA  VAL B 314       0.919   8.625  25.554  1.00  1.00
ATOM   1255  C   VAL B 314       1.370   9.829  26.370  1.00  1.00
ATOM   1256  O   VAL B 314       1.376   9.790  27.600  1.00  1.00
ATOM   1257  N   LYS B 315       1.743  10.897  25.654  1.00  1.00
ATOM   1258  CA  LYS B 315       2.205  12.108  26.322  1.00  1.00
ATOM   1259  C   LYS B 315       1.135  12.664  27.254  1.00  1.00
ATOM   1260  O   LYS B 315       1.433  13.104  28.364  1.00  1.00
ATOM   1261  N   SER B 316      -0.115  12.660  26.820  1.00  1.00
ATOM   1262  CA  SER B 316      -1.229  13.209  27.584  1.00  1.00
ATOM   1263  C   SER B 316      -1.602  12.297  28.746  1.00  1.00
ATOM   1264  O   SER B 316      -2.008  12.766  29.809  1.00  1.00
ATOM   1265  N   GLN B 317      -1.365  11.011  28.670  1.00  1.00
ATOM   1266  CA  GLN B 317      -1.623  10.091  29.771  1.00  1.00
ATOM   1267  C   GLN B 317      -0.611  10.279  30.894  1.00  1.00
ATOM   1268  O   GLN B 317      -0.956  10.201  32.073  1.00  1.00
ATOM   1269  N   LEU B 318       0.682  10.325  30.551  1.00  1.00
ATOM   1270  CA  LEU B 318       1.763  10.408  31.525  1.00  1.00
ATOM   1271  C   LEU B 318       1.867  11.810  32.115  1.00  1.00
ATOM   1272  O   LEU B 318       2.176  11.977  33.295  1.00  1.00
ATOM   1273  N   LYS B 319       1.450  12.779  31.608  1.00  1.00
ATOM   1274  CA  LYS B 319       1.587  14.144  32.101  1.00  1.00
ATOM   1275  C   LYS B 319       3.006  14.414  32.586  1.00  1.00
ATOM   1276  O   LYS B 319       3.865  14.840  31.813  1.00  1.00
ATOM   1277  N   ASN B 320       3.206  14.775  33.839  1.00  1.00
ATOM   1278  CA  ASN B 320       4.501  15.098  34.427  1.00  1.00
ATOM   1279  C   ASN B 320       5.052  13.923  35.226  1.00  1.00
ATOM   1280  O   ASN B 320       6.213  13.928  35.633  1.00  1.00
ATOM   1281  N   ASN B 321       4.420  12.762  35.195  1.00  1.00
ATOM   1282  CA  ASN B 321       4.939  11.534  35.786  1.00  1.00
ATOM   1283  C   ASN B 321       6.061  10.947  34.940  1.00  1.00
ATOM   1284  O   ASN B 321       6.940  10.254  35.453  1.00  1.00
ATOM   1285  N   ALA B 322       6.394  11.507  33.970  1.00  1.00
ATOM   1286  CA  ALA B 322       7.466  11.208  33.028  1.00  1.00
ATOM   1287  C   ALA B 322       8.001  12.479  32.380  1.00  1.00
ATOM   1288  O   ALA B 322       7.257  13.435  32.159  1.00  1.00
ATOM   1289  N   LYS B 323       9.175  12.372  31.802  1.00  1.00
ATOM   1290  CA  LYS B 323       9.831  13.455  31.078  1.00  1.00
ATOM   1291  C   LYS B 323      10.084  13.072  29.626  1.00  1.00
ATOM   1292  O   LYS B 323      10.457  11.937  29.329  1.00  1.00
ATOM   1293  N   GLU B 324       9.729  14.026  28.684  1.00  1.00
ATOM   1294  CA  GLU B 324      10.164  13.796  27.312  1.00  1.00
ATOM   1295  C   GLU B 324      11.679  13.901  27.190  1.00  1.00
ATOM   1296  O   GLU B 324      12.273  14.911  27.567  1.00  1.00
ATOM   1297  N   ILE B 325      12.307  12.790  26.672  1.00  1.00
ATOM   1298  CA  ILE B 325      13.759  12.681  26.597  1.00  1.00
ATOM   1299  C   ILE B 325      14.240  12.717  25.152  1.00  1.00
ATOM   1300  O   ILE B 325      15.381  13.088  24.877  1.00  1.00
ATOM   1301  N   GLY B 326      13.447  12.664  24.235  1.00  1.00
ATOM   1302  CA  GLY B 326      13.901  12.887  22.867  1.00  1.00
ATOM   1303  C   GLY B 326      13.576  11.694  21.978  1.00  1.00
ATOM   1304  O   GLY B 326      13.729  10.543  22.386  1.00  1.00
ATOM   1305  N   ASN B 327      13.359  12.020  20.729  1.00  1.00
ATOM   1306  CA  ASN B 327      13.354  10.898  19.798  1.00  1.00
ATOM   1307  C   ASN B 327      12.098  10.052  19.961  1.00  1.00
ATOM   1308  O   ASN B 327      12.070   8.884  19.573  1.00  1.00
ATOM   1309  N   GLY B 328      11.104  10.479  20.762  1.00  1.00
ATOM   1310  CA  GLY B 328       9.856   9.741  20.918  1.00  1.00
ATOM   1311  C   GLY B 328       9.900   8.836  22.142  1.00  1.00
ATOM   1312  O   GLY B 328       8.945   8.114  22.427  1.00  1.00
ATOM   1313  N   CYS B 329      10.706   9.168  23.086  1.00  1.00
ATOM   1314  CA  CYS B 329      10.911   8.395  24.305  1.00  1.00
ATOM   1315  C   CYS B 329      10.504   9.192  25.537  1.00  1.00
ATOM   1316  O   CYS B 329      10.728  10.400  25.609  1.00  1.00
ATOM   1317  N   PHE B 330       9.859   8.530  26.463  1.00  1.00
ATOM   1318  CA  PHE B 330       9.547   9.030  27.796  1.00  1.00
ATOM   1319  C   PHE B 330      10.328   8.276  28.864  1.00  1.00
ATOM   1320  O   PHE B 330      10.477   7.057  28.793  1.00  1.00
ATOM   1321  N   GLU B 331      10.874   9.007  29.791  1.00  1.00
ATOM   1322  CA  GLU B 331      11.524   8.445  30.968  1.00  1.00
ATOM   1323  C   GLU B 331      10.691   8.678  32.222  1.00  1.00
ATOM   1324  O   GLU B 331      10.277   9.802  32.504  1.00  1.00
ATOM   1325  N   PHE B 332      10.196   7.510  32.824  1.00  1.00
ATOM   1326  CA  PHE B 332       9.323   7.642  33.984  1.00  1.00
ATOM   1327  C   PHE B 332      10.089   8.164  35.193  1.00  1.00
ATOM   1328  O   PHE B 332      11.225   7.759  35.442  1.00  1.00
ATOM   1329  N   TYR B 333       9.302   8.919  36.052  1.00  1.00
ATOM   1330  CA  TYR B 333       9.848   9.364  37.328  1.00  1.00
ATOM   1331  C   TYR B 333       9.553   8.359  38.434  1.00  1.00
ATOM   1332  O   TYR B 333      10.185   8.380  39.490  1.00  1.00
ATOM   1333  N   HIS B 334       8.884   7.361  38.104  1.00  1.00
ATOM   1334  CA  HIS B 334       8.462   6.228  38.919  1.00  1.00
ATOM   1335  C   HIS B 334       8.881   4.908  38.284  1.00  1.00
ATOM   1336  O   HIS B 334       8.944   4.788  37.061  1.00  1.00
ATOM   1337  N   LYS B 335       8.929   3.827  39.070  1.00  1.00
ATOM   1338  CA  LYS B 335       9.072   2.488  38.511  1.00  1.00
ATOM   1339  C   LYS B 335       7.814   2.067  37.762  1.00  1.00
ATOM   1340  O   LYS B 335       6.708   2.139  38.298  1.00  1.00
ATOM   1341  N   CYS B 336       7.917   1.724  36.553  1.00  1.00
ATOM   1342  CA  CYS B 336       6.843   1.261  35.682  1.00  1.00
ATOM   1343  C   CYS B 336       7.109  -0.154  35.184  1.00  1.00
ATOM   1344  O   CYS B 336       8.025  -0.382  34.394  1.00  1.00
ATOM   1345  N   ASP B 337       6.590  -1.145  35.928  1.00  1.00
ATOM   1346  CA  ASP B 337       6.770  -2.545  35.563  1.00  1.00
ATOM   1347  C   ASP B 337       5.967  -2.897  34.317  1.00  1.00
ATOM   1348  O   ASP B 337       4.969  -2.247  34.006  1.00  1.00
ATOM   1349  N   ASN B 338       5.760  -4.130  33.996  1.00  1.00
ATOM   1350  CA  ASN B 338       5.049  -4.581  32.805  1.00  1.00
ATOM   1351  C   ASN B 338       3.547  -4.362  32.945  1.00  1.00
ATOM   1352  O   ASN B 338       2.865  -4.041  31.972  1.00  1.00
ATOM   1353  N   GLU B 339       2.937  -4.461  34.070  1.00  1.00
ATOM   1354  CA  GLU B 339       1.539  -4.093  34.266  1.00  1.00
ATOM   1355  C   GLU B 339       1.316  -2.611  33.993  1.00  1.00
ATOM   1356  O   GLU B 339       0.296  -2.222  33.425  1.00  1.00
ATOM   1357  N   CYS B 340       2.256  -1.763  34.500  1.00  1.00
ATOM   1358  CA  CYS B 340       2.196  -0.328  34.255  1.00  1.00
ATOM   1359  C   CYS B 340       2.371  -0.014  32.775  1.00  1.00
ATOM   1360  O   CYS B 340       1.704   0.867  32.233  1.00  1.00
ATOM   1361  N   MET B 341       3.350  -0.653  32.147  1.00  1.00
ATOM   1362  CA  MET B 341       3.641  -0.459  30.732  1.00  1.00
ATOM   1363  C   MET B 341       2.456  -0.868  29.865  1.00  1.00
ATOM   1364  O   MET B 341       2.130  -0.196  28.887  1.00  1.00
ATOM   1365  N   GLU B 342       1.820  -1.961  30.150  1.00  1.00
ATOM   1366  CA  GLU B 342       0.647  -2.425  29.420  1.00  1.00
ATOM   1367  C   GLU B 342      -0.495  -1.422  29.518  1.00  1.00
ATOM   1368  O   GLU B 342      -1.245  -1.226  28.562  1.00  1.00
ATOM   1369  N   SER B 343      -0.700  -0.810  30.679  1.00  1.00
ATOM   1370  CA  SER B 343      -1.699   0.235  30.867  1.00  1.00
ATOM   1371  C   SER B 343      -1.408   1.440  29.982  1.00  1.00
ATOM   1372  O   SER B 343      -2.325   2.074  29.459  1.00  1.00
ATOM   1373  N   VAL B 344      -0.148   1.820  29.830  1.00  1.00
ATOM   1374  CA  VAL B 344       0.235   2.871  28.895  1.00  1.00
ATOM   1375  C   VAL B 344      -0.082   2.474  27.459  1.00  1.00
ATOM   1376  O   VAL B 344      -0.581   3.283  26.677  1.00  1.00
ATOM   1377  N   ARG B 345       0.205   1.274  27.095  1.00  1.00
ATOM   1378  CA  ARG B 345      -0.008   0.742  25.754  1.00  1.00
ATOM   1379  C   ARG B 345      -1.493   0.586  25.454  1.00  1.00
ATOM   1380  O   ARG B 345      -1.942   0.856  24.340  1.00  1.00
ATOM   1381  N   ASN B 346      -2.348   0.347  26.284  1.00  1.00
ATOM   1382  CA  ASN B 346      -3.772   0.120  26.073  1.00  1.00
ATOM   1383  C   ASN B 346      -4.595   1.319  26.527  1.00  1.00
ATOM   1384  O   ASN B 346      -5.782   1.423  26.216  1.00  1.00
ATOM   1385  N   GLY B 347      -4.035   2.353  26.970  1.00  1.00
ATOM   1386  CA  GLY B 347      -4.649   3.661  27.168  1.00  1.00
ATOM   1387  C   GLY B 347      -5.443   3.706  28.467  1.00  1.00
ATOM   1388  O   GLY B 347      -6.101   4.702  28.768  1.00  1.00
ATOM   1389  N   THR B 348      -4.969   3.112  29.513  1.00  1.00
ATOM   1390  CA  THR B 348      -5.608   3.077  30.823  1.00  1.00
ATOM   1391  C   THR B 348      -4.607   3.376  31.932  1.00  1.00
ATOM   1392  O   THR B 348      -4.954   3.372  33.113  1.00  1.00
ATOM   1393  N   TYR B 349      -3.537   4.114  31.564  1.00  1.00
ATOM   1394  CA  TYR B 349      -2.561   4.538  32.560  1.00  1.00
ATOM   1395  C   TYR B 349      -3.226   5.317  33.687  1.00  1.00
ATOM   1396  O   TYR B 349      -3.994   6.248  33.442  1.00  1.00
ATOM   1397  N   ASP B 350      -2.902   4.942  34.930  1.00  1.00
ATOM   1398  CA  ASP B 350      -3.404   5.630  36.113  1.00  1.00
ATOM   1399  C   ASP B 350      -2.379   6.620  36.651  1.00  1.00
ATOM   1400  O   ASP B 350      -1.409   6.231  37.302  1.00  1.00
ATOM   1401  N   TYR B 351      -2.605   7.979  36.329  1.00  1.00
ATOM   1402  CA  TYR B 351      -1.610   8.976  36.706  1.00  1.00
ATOM   1403  C   TYR B 351      -1.587   9.188  38.214  1.00  1.00
ATOM   1404  O   TYR B 351      -0.522   9.345  38.812  1.00  1.00
ATOM   1405  N   PRO B 352      -2.740   9.311  38.876  1.00  1.00
ATOM   1406  CA  PRO B 352      -2.831   9.539  40.313  1.00  1.00
ATOM   1407  C   PRO B 352      -2.162   8.415  41.093  1.00  1.00
ATOM   1408  O   PRO B 352      -1.545   8.648  42.132  1.00  1.00
ATOM   1409  N   LYS B 353      -2.106   7.238  40.653  1.00  1.00
ATOM   1410  CA  LYS B 353      -1.490   6.075  41.282  1.00  1.00
ATOM   1411  C   LYS B 353       0.007   6.282  41.475  1.00  1.00
ATOM   1412  O   LYS B 353       0.573   5.879  42.491  1.00  1.00
ATOM   1413  N   TYR B 354       0.715   6.867  40.549  1.00  1.00
ATOM   1414  CA  TYR B 354       2.165   7.008  40.612  1.00  1.00
ATOM   1415  C   TYR B 354       2.569   8.466  40.789  1.00  1.00
ATOM   1416  O   TYR B 354       3.709   8.766  41.144  1.00  1.00
ATOM   1417  N   SER B 355       1.696   9.339  40.980  1.00  1.00
ATOM   1418  CA  SER B 355       1.965  10.771  41.025  1.00  1.00
ATOM   1419  C   SER B 355       2.739  11.147  42.282  1.00  1.00
ATOM   1420  O   SER B 355       3.609  12.017  42.250  1.00  1.00
ATOM   1421  N   GLU B 356       2.536  10.560  43.431  1.00  1.00
ATOM   1422  CA  GLU B 356       3.293  10.854  44.643  1.00  1.00
ATOM   1423  C   GLU B 356       4.754  10.452  44.490  1.00  1.00
ATOM   1424  O   GLU B 356       5.653  11.163  44.940  1.00  1.00
ATOM   1425  N   GLU B 357       4.995   9.201  44.017  1.00  1.00
ATOM   1426  CA  GLU B 357       6.358   8.723  43.820  1.00  1.00
ATOM   1427  C   GLU B 357       7.088   9.555  42.774  1.00  1.00
ATOM   1428  O   GLU B 357       8.285   9.814  42.897  1.00  1.00
ATOM   1429  N   SER B 358       6.365   9.876  41.679  1.00  1.00
ATOM   1430  CA  SER B 358       6.935  10.703  40.622  1.00  1.00
ATOM   1431  C   SER B 358       7.368  12.061  41.158  1.00  1.00
ATOM   1432  O   SER B 358       8.401  12.597  40.758  1.00  1.00
ATOM   1433  N   LYS B 359       6.440  12.711  41.910  1.00  1.00
ATOM   1434  CA  LYS B 359       6.697  14.021  42.496  1.00  1.00
ATOM   1435  C   LYS B 359       7.974  14.013  43.326  1.00  1.00
ATOM   1436  O   LYS B 359       8.743  14.974  43.309  1.00  1.00
ATOM   1437  N   LEU B 360       8.149  12.992  44.174  1.00  1.00
ATOM   1438  CA  LEU B 360       9.340  12.861  45.004  1.00  1.00
ATOM   1439  C   LEU B 360      10.596  12.721  44.150  1.00  1.00
ATOM   1440  O   LEU B 360      11.658  13.233  44.502  1.00  1.00
ATOM   1441  N   ASN B 361      10.544  12.154  42.991  1.00  1.00
ATOM   1442  CA  ASN B 361      11.714  11.856  42.174  1.00  1.00
ATOM   1443  C   ASN B 361      12.120  13.059  41.333  1.00  1.00
ATOM   1444  O   ASN B 361      13.298  13.245  41.026  1.00  1.00
ATOM   1445  N   ARG B 362      11.229  13.705  40.650  1.00  1.00
ATOM   1446  CA  ARG B 362      11.581  14.874  39.854  1.00  1.00
ATOM   1447  C   ARG B 362      11.851  16.083  40.741  1.00  1.00
ATOM   1448  O   ARG B 362      11.130  16.330  41.707  1.00  1.00
