# Supplementary material for: ProteinDJ: A high‐performance and modular protein design pipeline
Source: Protein Sci. 2026 Jan 21;35(2):e70464. doi: 10.1002/pro.70464 (PMC12820799; doi:10.1002/pro.70464)
Supplement: Supplementary file 2 — DATA S1. Compressed archive containing input PDB and Bindsweeper YAML files used for benchmarking and comparison of sequence design methods. [file PRO-35-e70464-s001.zip › SupplementaryFile1/binderfolds/ha/fold_77.pdb]

ATOM      1  N   GLY A   1      14.560 -18.471  29.906  1.00  0.00
ATOM      2  CA  GLY A   1      14.223 -19.090  28.630  1.00  0.00
ATOM      3  C   GLY A   1      12.715 -19.229  28.466  1.00  0.00
ATOM      4  O   GLY A   1      12.182 -19.056  27.370  1.00  0.00
ATOM      5  N   GLY A   2      12.031 -19.470  29.617  1.00  0.00
ATOM      6  CA  GLY A   2      10.576 -19.554  29.577  1.00  0.00
ATOM      7  C   GLY A   2       9.954 -18.198  29.272  1.00  0.00
ATOM      8  O   GLY A   2       8.969 -18.107  28.540  1.00  0.00
ATOM      9  N   GLY A   3      10.576 -17.131  29.753  1.00  0.00
ATOM     10  CA  GLY A   3      10.099 -15.782  29.474  1.00  0.00
ATOM     11  C   GLY A   3      10.277 -15.428  28.003  1.00  0.00
ATOM     12  O   GLY A   3       9.406 -14.805  27.395  1.00  0.00
ATOM     13  N   GLY A   4      11.445 -15.768  27.442  1.00  0.00
ATOM     14  CA  GLY A   4      11.688 -15.534  26.024  1.00  0.00
ATOM     15  C   GLY A   4      10.701 -16.309  25.160  1.00  0.00
ATOM     16  O   GLY A   4      10.209 -15.799  24.153  1.00  0.00
ATOM     17  N   GLY A   5      10.427 -17.581  25.591  1.00  0.00
ATOM     18  CA  GLY A   5       9.456 -18.391  24.865  1.00  0.00
ATOM     19  C   GLY A   5       8.070 -17.761  24.909  1.00  0.00
ATOM     20  O   GLY A   5       7.357 -17.735  23.906  1.00  0.00
ATOM     21  N   GLY A   6       7.648 -17.297  26.064  1.00  0.00
ATOM     22  CA  GLY A   6       6.350 -16.652  26.223  1.00  0.00
ATOM     23  C   GLY A   6       6.251 -15.395  25.369  1.00  0.00
ATOM     24  O   GLY A   6       5.217 -15.130  24.755  1.00  0.00
ATOM     25  N   GLY A   7       7.325 -14.648  25.267  1.00  0.00
ATOM     26  CA  GLY A   7       7.371 -13.425  24.475  1.00  0.00
ATOM     27  C   GLY A   7       7.220 -13.725  22.989  1.00  0.00
ATOM     28  O   GLY A   7       6.521 -13.011  22.270  1.00  0.00
ATOM     29  N   GLY A   8       7.980 -14.774  22.546  1.00  0.00
ATOM     30  CA  GLY A   8       7.887 -15.184  21.149  1.00  0.00
ATOM     31  C   GLY A   8       6.484 -15.669  20.810  1.00  0.00
ATOM     32  O   GLY A   8       5.960 -15.380  19.734  1.00  0.00
ATOM     33  N   GLY A   9       5.881 -16.399  21.790  1.00  0.00
ATOM     34  CA  GLY A   9       4.514 -16.862  21.589  1.00  0.00
ATOM     35  C   GLY A   9       3.542 -15.692  21.507  1.00  0.00
ATOM     36  O   GLY A   9       2.620 -15.694  20.691  1.00  0.00
ATOM     37  N   GLY A  10       3.730 -14.680  22.358  1.00  0.00
ATOM     38  CA  GLY A  10       2.893 -13.486  22.350  1.00  0.00
ATOM     39  C   GLY A  10       3.012 -12.740  21.027  1.00  0.00
ATOM     40  O   GLY A  10       2.018 -12.260  20.482  1.00  0.00
ATOM     41  N   GLY A  11       4.250 -12.631  20.547  1.00  0.00
ATOM     42  CA  GLY A  11       4.504 -11.989  19.263  1.00  0.00
ATOM     43  C   GLY A  11       3.843 -12.754  18.124  1.00  0.00
ATOM     44  O   GLY A  11       3.282 -12.156  17.206  1.00  0.00
ATOM     45  N   GLY A  12       3.932 -14.131  18.265  1.00  0.00
ATOM     46  CA  GLY A  12       3.289 -14.983  17.272  1.00  0.00
ATOM     47  C   GLY A  12       1.779 -14.781  17.267  1.00  0.00
ATOM     48  O   GLY A  12       1.155 -14.719  16.208  1.00  0.00
ATOM     49  N   GLY A  13       1.204 -14.618  18.453  1.00  0.00
ATOM     50  CA  GLY A  13      -0.229 -14.384  18.578  1.00  0.00
ATOM     51  C   GLY A  13      -0.621 -13.039  17.980  1.00  0.00
ATOM     52  O   GLY A  13      -1.645 -12.923  17.306  1.00  0.00
ATOM     53  N   GLY A  14       0.217 -12.007  18.214  1.00  0.00
ATOM     54  CA  GLY A  14      -0.040 -10.677  17.674  1.00  0.00
ATOM     55  C   GLY A  14      -0.016 -10.687  16.151  1.00  0.00
ATOM     56  O   GLY A  14      -0.846 -10.050  15.503  1.00  0.00
ATOM     57  N   GLY A  15       1.018 -11.445  15.634  1.00  0.00
ATOM     58  CA  GLY A  15       1.144 -11.571  14.187  1.00  0.00
ATOM     59  C   GLY A  15      -0.040 -12.324  13.595  1.00  0.00
ATOM     60  O   GLY A  15      -0.552 -11.961  12.536  1.00  0.00
ATOM     61  N   GLY A  16      -0.471 -13.366  14.342  1.00  0.00
ATOM     62  CA  GLY A  16      -1.624 -14.137  13.891  1.00  0.00
ATOM     63  C   GLY A  16      -2.885 -13.283  13.878  1.00  0.00
ATOM     64  O   GLY A  16      -3.698 -13.374  12.957  1.00  0.00
ATOM     65  N   GLY A  17      -3.041 -12.417  14.891  1.00  0.00
ATOM     66  CA  GLY A  17      -4.178 -11.507  14.965  1.00  0.00
ATOM     67  C   GLY A  17      -4.188 -10.542  13.787  1.00  0.00
ATOM     68  O   GLY A  17      -5.238 -10.267  13.206  1.00  0.00
ATOM     69  N   GLY A  18      -2.986  -9.979  13.501  1.00  0.00
ATOM     70  CA  GLY A  18      -2.855  -9.072  12.368  1.00  0.00
ATOM     71  C   GLY A  18      -3.156  -9.783  11.055  1.00  0.00
ATOM     72  O   GLY A  18      -3.802  -9.224  10.169  1.00  0.00
ATOM     73  N   GLY A  19      -2.678 -11.053  10.974  1.00  0.00
ATOM     74  CA  GLY A  19      -2.939 -11.863   9.791  1.00  0.00
ATOM     75  C   GLY A  19      -4.431 -12.120   9.617  1.00  0.00
ATOM     76  O   GLY A  19      -4.955 -12.061   8.505  1.00  0.00
ATOM     77  N   GLY A  20      -5.103 -12.418  10.719  1.00  0.00
ATOM     78  CA  GLY A  20      -6.545 -12.633  10.687  1.00  0.00
ATOM     79  C   GLY A  20      -7.278 -11.377  10.234  1.00  0.00
ATOM     80  O   GLY A  20      -8.227 -11.448   9.453  1.00  0.00
ATOM     81  N   GLY A  21      -6.814 -10.214  10.692  1.00  0.00
ATOM     82  CA  GLY A  21      -7.407  -8.942  10.299  1.00  0.00
ATOM     83  C   GLY A  21      -7.244  -8.696   8.805  1.00  0.00
ATOM     84  O   GLY A  21      -8.164  -8.221   8.140  1.00  0.00
ATOM     85  N   GLY A  22      -5.988  -8.977   8.325  1.00  0.00
ATOM     86  CA  GLY A  22      -5.717  -8.815   6.902  1.00  0.00
ATOM     87  C   GLY A  22      -6.578  -9.753   6.066  1.00  0.00
ATOM     88  O   GLY A  22      -7.092  -9.368   5.015  1.00  0.00
ATOM     89  N   GLY A  23      -6.754 -10.973   6.569  1.00  0.00
ATOM     90  CA  GLY A  23      -7.593 -11.946   5.880  1.00  0.00
ATOM     91  C   GLY A  23      -9.047 -11.492   5.843  1.00  0.00
ATOM     92  O   GLY A  23      -9.726 -11.635   4.827  1.00  0.00
ATOM     93  N   GLY A  24      -9.557 -11.011   6.990  1.00  0.00
ATOM     94  CA  GLY A  24     -10.919 -10.497   7.068  1.00  0.00
ATOM     95  C   GLY A  24     -11.130  -9.348   6.092  1.00  0.00
ATOM     96  O   GLY A  24     -12.166  -9.264   5.431  1.00  0.00
ATOM     97  N   GLY A  25     -10.172  -8.432   6.051  1.00  0.00
ATOM     98  CA  GLY A  25     -10.233  -7.309   5.123  1.00  0.00
ATOM     99  C   GLY A  25     -10.256  -7.790   3.678  1.00  0.00
ATOM    100  O   GLY A  25     -10.976  -7.242   2.843  1.00  0.00
ATOM    101  N   GLY A  26      -9.425  -8.818   3.408  1.00  0.00
ATOM    102  CA  GLY A  26      -9.381  -9.396   2.070  1.00  0.00
ATOM    103  C   GLY A  26     -10.727  -9.997   1.686  1.00  0.00
ATOM    104  O   GLY A  26     -11.178  -9.859   0.549  1.00  0.00
ATOM    105  N   GLY A  27     -11.358 -10.669   2.638  1.00  0.00
ATOM    106  CA  GLY A  27     -12.671 -11.253   2.393  1.00  0.00
ATOM    107  C   GLY A  27     -13.718 -10.173   2.152  1.00  0.00
ATOM    108  O   GLY A  27     -14.601 -10.329   1.309  1.00  0.00
ATOM    109  N   GLY A  28     -13.537  -9.020   2.760  1.00  0.00
ATOM    110  CA  GLY A  28     -14.476  -7.914   2.618  1.00  0.00
ATOM    111  C   GLY A  28     -14.220  -7.135   1.334  1.00  0.00
ATOM    112  O   GLY A  28     -15.145  -6.590   0.732  1.00  0.00
ATOM    113  N   GLY A  29     -13.032  -7.178   0.821  1.00  0.00
ATOM    114  CA  GLY A  29     -12.706  -6.486  -0.420  1.00  0.00
ATOM    115  C   GLY A  29     -13.486  -7.065  -1.594  1.00  0.00
ATOM    116  O   GLY A  29     -13.687  -8.276  -1.681  1.00  0.00
ATOM    117  N   GLY A  30     -13.845  -6.133  -2.483  1.00  0.00
ATOM    118  CA  GLY A  30     -14.516  -6.556  -3.706  1.00  0.00
ATOM    119  C   GLY A  30     -13.536  -6.647  -4.868  1.00  0.00
ATOM    120  O   GLY A  30     -13.685  -7.489  -5.754  1.00  0.00
ATOM    121  N   GLY A  31     -12.400  -5.980  -4.694  1.00  0.00
ATOM    122  CA  GLY A  31     -11.358  -6.017  -5.713  1.00  0.00
ATOM    123  C   GLY A  31     -10.374  -7.151  -5.454  1.00  0.00
ATOM    124  O   GLY A  31      -9.955  -7.375  -4.319  1.00  0.00
ATOM    125  N   GLY A  32      -9.923  -7.778  -6.544  1.00  0.00
ATOM    126  CA  GLY A  32      -8.953  -8.857  -6.399  1.00  0.00
ATOM    127  C   GLY A  32      -7.578  -8.316  -6.027  1.00  0.00
ATOM    128  O   GLY A  32      -6.852  -8.926  -5.243  1.00  0.00
ATOM    129  N   GLY A  33      -7.263  -7.081  -6.544  1.00  0.00
ATOM    130  CA  GLY A  33      -5.977  -6.463  -6.242  1.00  0.00
ATOM    131  C   GLY A  33      -5.829  -6.200  -4.749  1.00  0.00
ATOM    132  O   GLY A  33      -4.758  -6.399  -4.177  1.00  0.00
ATOM    133  N   GLY A  34      -6.936  -5.657  -4.148  1.00  0.00
ATOM    134  CA  GLY A  34      -6.930  -5.433  -2.708  1.00  0.00
ATOM    135  C   GLY A  34      -6.733  -6.739  -1.948  1.00  0.00
ATOM    136  O   GLY A  34      -6.006  -6.789  -0.957  1.00  0.00
ATOM    137  N   GLY A  35      -7.403  -7.786  -2.444  1.00  0.00
ATOM    138  CA  GLY A  35      -7.268  -9.104  -1.835  1.00  0.00
ATOM    139  C   GLY A  35      -5.829  -9.598  -1.907  1.00  0.00
ATOM    140  O   GLY A  35      -5.312 -10.175  -0.950  1.00  0.00
ATOM    141  N   GLY A  36      -5.170  -9.335  -3.043  1.00  0.00
ATOM    142  CA  GLY A  36      -3.776  -9.722  -3.223  1.00  0.00
ATOM    143  C   GLY A  36      -2.869  -8.987  -2.245  1.00  0.00
ATOM    144  O   GLY A  36      -1.941  -9.570  -1.685  1.00  0.00
ATOM    145  N   GLY A  37      -3.151  -7.669  -2.074  1.00  0.00
ATOM    146  CA  GLY A  37      -2.368  -6.861  -1.148  1.00  0.00
ATOM    147  C   GLY A  37      -2.486  -7.386   0.277  1.00  0.00
ATOM    148  O   GLY A  37      -1.497  -7.455   1.008  1.00  0.00
ATOM    149  N   GLY A  38      -3.756  -7.692   0.648  1.00  0.00
ATOM    150  CA  GLY A  38      -4.001  -8.244   1.975  1.00  0.00
ATOM    151  C   GLY A  38      -3.324  -9.598   2.142  1.00  0.00
ATOM    152  O   GLY A  38      -2.756  -9.894   3.194  1.00  0.00
ATOM    153  N   GLY A  39      -3.327 -10.381   1.052  1.00  0.00
ATOM    154  CA  GLY A  39      -2.667 -11.680   1.087  1.00  0.00
ATOM    155  C   GLY A  39      -1.161 -11.529   1.256  1.00  0.00
ATOM    156  O   GLY A  39      -0.531 -12.283   1.998  1.00  0.00
ATOM    157  N   GLY A  40      -0.590 -10.474   0.586  1.00  0.00
ATOM    158  CA  GLY A  40       0.836 -10.196   0.709  1.00  0.00
ATOM    159  C   GLY A  40       1.208  -9.853   2.146  1.00  0.00
ATOM    160  O   GLY A  40       2.237 -10.299   2.654  1.00  0.00
ATOM    161  N   GLY A  41       0.385  -8.901   2.723  1.00  0.00
ATOM    162  CA  GLY A  41       0.604  -8.523   4.114  1.00  0.00
ATOM    163  C   GLY A  41       0.426  -9.717   5.044  1.00  0.00
ATOM    164  O   GLY A  41       1.190  -9.897   5.992  1.00  0.00
ATOM    165  N   GLY A  42      -0.594 -10.527   4.735  1.00  0.00
ATOM    166  CA  GLY A  42      -0.852 -11.728   5.520  1.00  0.00
ATOM    167  C   GLY A  42       0.320 -12.699   5.443  1.00  0.00
ATOM    168  O   GLY A  42       0.710 -13.297   6.446  1.00  0.00
ATOM    169  N   GLY A  43       0.884 -12.834   4.225  1.00  0.00
ATOM    170  CA  GLY A  43       2.041 -13.700   4.031  1.00  0.00
ATOM    171  C   GLY A  43       3.223 -13.237   4.873  1.00  0.00
ATOM    172  O   GLY A  43       3.933 -14.050   5.464  1.00  0.00
ATOM    173  N   GLY A  44       3.426 -11.890   4.887  1.00  0.00
ATOM    174  CA  GLY A  44       4.505 -11.319   5.685  1.00  0.00
ATOM    175  C   GLY A  44       4.316 -11.623   7.165  1.00  0.00
ATOM    176  O   GLY A  44       5.271 -11.954   7.868  1.00  0.00
ATOM    177  N   GLY A  45       3.031 -11.393   7.619  1.00  0.00
ATOM    178  CA  GLY A  45       2.708 -11.639   9.019  1.00  0.00
ATOM    179  C   GLY A  45       2.813 -13.121   9.356  1.00  0.00
ATOM    180  O   GLY A  45       3.301 -13.492  10.424  1.00  0.00
ATOM    181  N   GLY A  46       2.465 -13.968   8.395  1.00  0.00
ATOM    182  CA  GLY A  46       2.574 -15.410   8.580  1.00  0.00
ATOM    183  C   GLY A  46       4.028 -15.839   8.731  1.00  0.00
ATOM    184  O   GLY A  46       4.351 -16.691   9.558  1.00  0.00
ATOM    185  N   GLY A  47       4.906 -15.265   7.859  1.00  0.00
ATOM    186  CA  GLY A  47       6.333 -15.555   7.919  1.00  0.00
ATOM    187  C   GLY A  47       6.914 -15.183   9.278  1.00  0.00
ATOM    188  O   GLY A  47       7.719 -15.923   9.843  1.00  0.00
ATOM    189  N   GLY A  48       6.499 -14.007   9.769  1.00  0.00
ATOM    190  CA  GLY A  48       6.954 -13.540  11.073  1.00  0.00
ATOM    191  C   GLY A  48       6.430 -14.433  12.191  1.00  0.00
ATOM    192  O   GLY A  48       7.154 -14.752  13.134  1.00  0.00
ATOM    193  N   GLY A  49       5.153 -14.843  12.031  1.00  0.00
ATOM    194  CA  GLY A  49       4.518 -15.717  13.010  1.00  0.00
ATOM    195  C   GLY A  49       5.216 -17.069  13.075  1.00  0.00
ATOM    196  O   GLY A  49       5.429 -17.617  14.157  1.00  0.00
ATOM    197  N   GLY A  50       5.562 -17.591  11.909  1.00  0.00
ATOM    198  CA  GLY A  50       6.271 -18.862  11.826  1.00  0.00
ATOM    199  C   GLY A  50       7.647 -18.770  12.475  1.00  0.00
ATOM    200  O   GLY A  50       8.072 -19.682  13.183  1.00  0.00
ATOM    201  N   GLY A  51       8.321 -17.601  12.248  1.00  0.00
ATOM    202  CA  GLY A  51       9.642 -17.379  12.825  1.00  0.00
ATOM    203  C   GLY A  51       9.575 -17.320  14.346  1.00  0.00
ATOM    204  O   GLY A  51      10.426 -17.883  15.036  1.00  0.00
ATOM    205  N   GLY A  52       8.521 -16.643  14.850  1.00  0.00
ATOM    206  CA  GLY A  52       8.345 -16.506  16.290  1.00  0.00
ATOM    207  C   GLY A  52       7.937 -17.829  16.924  1.00  0.00
ATOM    208  O   GLY A  52       8.417 -18.188  18.000  1.00  0.00
ATOM    209  N   GLY A  53       7.061 -18.554  16.228  1.00  0.00
ATOM    210  CA  GLY A  53       6.611 -19.850  16.720  1.00  0.00
ATOM    211  C   GLY A  53       7.761 -20.847  16.778  1.00  0.00
ATOM    212  O   GLY A  53       7.883 -21.614  17.733  1.00  0.00
ATOM    213  N   GLY A  54       8.595 -20.831  15.713  1.00  0.00
ATOM    214  CA  GLY A  54       9.766 -21.698  15.655  1.00  0.00
ATOM    215  C   GLY A  54      10.730 -21.399  16.796  1.00  0.00
ATOM    216  O   GLY A  54      11.271 -22.312  17.420  1.00  0.00
ATOM    217  N   GLY A  55      10.991 -20.093  16.999  1.00  0.00
ATOM    218  CA  GLY A  55      11.870 -19.659  18.078  1.00  0.00
ATOM    219  C   GLY A  55      11.323 -20.079  19.436  1.00  0.00
ATOM    220  O   GLY A  55      12.073 -20.512  20.311  1.00  0.00
ATOM    221  N   GLY A  56      10.001 -19.957  19.586  1.00  0.00
ATOM    222  CA  GLY A  56       9.339 -20.331  20.830  1.00  0.00
ATOM    223  C   GLY A  56       9.462 -21.826  21.092  1.00  0.00
ATOM    224  O   GLY A  56       9.719 -22.250  22.219  1.00  0.00
ATOM    225  N   GLY A  57       9.199 -22.618  20.069  1.00  0.00
ATOM    226  CA  GLY A  57       9.277 -24.070  20.181  1.00  0.00
ATOM    227  C   GLY A  57      10.696 -24.522  20.500  1.00  0.00
ATOM    228  O   GLY A  57      10.904 -25.411  21.326  1.00  0.00
ATOM    229  N   GLY A  58      11.669 -23.863  19.885  1.00  0.00
ATOM    230  CA  GLY A  58      13.076 -24.168  20.116  1.00  0.00
ATOM    231  C   GLY A  58      13.478 -23.857  21.552  1.00  0.00
ATOM    232  O   GLY A  58      14.204 -24.625  22.183  1.00  0.00
ATOM    233  N   GLY A  59      13.007 -22.678  22.039  1.00  0.00
ATOM    234  CA  GLY A  59      13.305 -22.277  23.409  1.00  0.00
ATOM    235  C   GLY A  59      12.673 -23.232  24.413  1.00  0.00
ATOM    236  O   GLY A  59      13.287 -23.584  25.421  1.00  0.00
ATOM    237  N   GLY A  60      11.468 -23.666  24.103  1.00  0.00
ATOM    238  CA  GLY A  60      10.775 -24.619  24.962  1.00  0.00
ATOM    239  C   GLY A  60      11.500 -25.958  24.998  1.00  0.00
ATOM    240  O   GLY A  60      11.623 -26.580  26.053  1.00  0.00
ATOM    241  N   GLY A  61      11.893 -26.439  23.801  1.00  0.00
ATOM    242  CA  GLY A  61      12.622 -27.697  23.692  1.00  0.00
ATOM    243  C   GLY A  61      13.948 -27.632  24.438  1.00  0.00
ATOM    244  O   GLY A  61      14.341 -28.585  25.110  1.00  0.00
ATOM    245  N   GLY A  62      14.620 -26.514  24.333  1.00  0.00
ATOM    246  CA  GLY A  62      15.896 -26.311  25.009  1.00  0.00
ATOM    247  C   GLY A  62      15.716 -26.260  26.521  1.00  0.00
ATOM    248  O   GLY A  62      16.542 -26.779  27.271  1.00  0.00
ATOM    249  N   GLY A  63      14.604 -25.724  26.955  1.00  0.00
ATOM    250  CA  GLY A  63      14.319 -25.628  28.381  1.00  0.00
ATOM    251  C   GLY A  63      13.920 -26.981  28.956  1.00  0.00
ATOM    252  O   GLY A  63      14.251 -27.304  30.096  1.00  0.00
ATOM    253  N   GLY A  64      13.471 -27.857  28.155  1.00  0.00
ATOM    254  CA  GLY A  64      13.130 -29.213  28.568  1.00  0.00
ATOM    255  C   GLY A  64      14.371 -30.093  28.649  1.00  0.00
ATOM    256  O   GLY A  64      14.567 -30.819  29.623  1.00  0.00
ATOM    257  N   ALA B  65      16.369   4.965  35.006  1.00  1.00
ATOM    258  CA  ALA B  65      14.916   5.028  35.113  1.00  1.00
ATOM    259  C   ALA B  65      14.247   4.300  33.954  1.00  1.00
ATOM    260  O   ALA B  65      14.730   4.339  32.822  1.00  1.00
ATOM    261  N   ASP B  66      13.084   3.638  34.209  1.00  1.00
ATOM    262  CA  ASP B  66      12.377   2.979  33.117  1.00  1.00
ATOM    263  C   ASP B  66      12.036   3.966  32.008  1.00  1.00
ATOM    264  O   ASP B  66      11.657   5.106  32.273  1.00  1.00
ATOM    265  N   THR B  67      11.765   3.364  30.794  1.00  1.00
ATOM    266  CA  THR B  67      11.417   4.155  29.620  1.00  1.00
ATOM    267  C   THR B  67      10.423   3.416  28.733  1.00  1.00
ATOM    268  O   THR B  67      10.442   2.188  28.652  1.00  1.00
ATOM    269  N   ILE B  68       9.722   4.132  27.940  1.00  1.00
ATOM    270  CA  ILE B  68       8.829   3.722  26.863  1.00  1.00
ATOM    271  C   ILE B  68       8.930   4.669  25.674  1.00  1.00
ATOM    272  O   ILE B  68       9.020   5.885  25.842  1.00  1.00
ATOM    273  N   CYS B  69       9.131   4.151  24.502  1.00  1.00
ATOM    274  CA  CYS B  69       9.248   4.913  23.264  1.00  1.00
ATOM    275  C   CYS B  69       8.160   4.521  22.272  1.00  1.00
ATOM    276  O   CYS B  69       7.820   3.345  22.142  1.00  1.00
ATOM    277  N   ILE B  70       7.574   5.589  21.570  1.00  1.00
ATOM    278  CA  ILE B  70       6.641   5.382  20.469  1.00  1.00
ATOM    279  C   ILE B  70       7.364   5.384  19.128  1.00  1.00
ATOM    280  O   ILE B  70       8.135   6.296  18.828  1.00  1.00
ATOM    281  N   GLY B  71       7.325   4.303  18.393  1.00  1.00
ATOM    282  CA  GLY B  71       8.079   4.215  17.148  1.00  1.00
ATOM    283  C   GLY B  71       7.187   3.778  15.993  1.00  1.00
ATOM    284  O   GLY B  71       6.016   3.452  16.190  1.00  1.00
ATOM    285  N   TYR B  72       7.870   3.211  14.939  1.00  1.00
ATOM    286  CA  TYR B  72       7.259   2.690  13.722  1.00  1.00
ATOM    287  C   TYR B  72       8.057   1.519  13.162  1.00  1.00
ATOM    288  O   TYR B  72       9.280   1.471  13.292  1.00  1.00
ATOM    289  N   HIS B  73       7.379   0.696  12.325  1.00  1.00
ATOM    290  CA  HIS B  73       7.989  -0.467  11.692  1.00  1.00
ATOM    291  C   HIS B  73       9.035  -0.051  10.665  1.00  1.00
ATOM    292  O   HIS B  73       8.850   0.925   9.937  1.00  1.00
ATOM    293  N   ALA B  74      10.032  -0.882  10.503  1.00  1.00
ATOM    294  CA  ALA B  74      11.040  -0.907   9.450  1.00  1.00
ATOM    295  C   ALA B  74      11.408  -2.336   9.072  1.00  1.00
ATOM    296  O   ALA B  74      11.412  -3.230   9.919  1.00  1.00
ATOM    297  N   ASN B  75      11.665  -2.609   7.878  1.00  1.00
ATOM    298  CA  ASN B  75      12.045  -3.936   7.410  1.00  1.00
ATOM    299  C   ASN B  75      13.157  -3.856   6.372  1.00  1.00
ATOM    300  O   ASN B  75      13.401  -2.800   5.789  1.00  1.00
ATOM    301  N   ASN B  76      13.379  -4.929   5.654  1.00  1.00
ATOM    302  CA  ASN B  76      14.424  -5.042   4.643  1.00  1.00
ATOM    303  C   ASN B  76      13.869  -4.794   3.247  1.00  1.00
ATOM    304  O   ASN B  76      14.620  -4.544   2.305  1.00  1.00
ATOM    305  N   SER B  77      12.760  -4.220   3.092  1.00  1.00
ATOM    306  CA  SER B  77      12.182  -3.896   1.794  1.00  1.00
ATOM    307  C   SER B  77      13.002  -2.832   1.076  1.00  1.00
ATOM    308  O   SER B  77      13.398  -1.831   1.673  1.00  1.00
ATOM    309  N   THR B  78      13.152  -3.037  -0.278  1.00  1.00
ATOM    310  CA  THR B  78      13.878  -2.074  -1.097  1.00  1.00
ATOM    311  C   THR B  78      12.985  -1.496  -2.187  1.00  1.00
ATOM    312  O   THR B  78      13.288  -0.449  -2.760  1.00  1.00
ATOM    313  N   ASP B  79      11.663  -1.830  -2.092  1.00  1.00
ATOM    314  CA  ASP B  79      10.669  -1.250  -2.988  1.00  1.00
ATOM    315  C   ASP B  79      10.572   0.259  -2.800  1.00  1.00
ATOM    316  O   ASP B  79      10.609   0.758  -1.675  1.00  1.00
ATOM    317  N   THR B  80      10.385   0.957  -3.936  1.00  1.00
ATOM    318  CA  THR B  80      10.237   2.408  -3.908  1.00  1.00
ATOM    319  C   THR B  80       8.971   2.846  -4.634  1.00  1.00
ATOM    320  O   THR B  80       8.571   2.238  -5.627  1.00  1.00
ATOM    321  N   VAL B  81       8.459   3.929  -4.242  1.00  1.00
ATOM    322  CA  VAL B  81       7.329   4.630  -4.840  1.00  1.00
ATOM    323  C   VAL B  81       7.647   6.103  -5.058  1.00  1.00
ATOM    324  O   VAL B  81       8.402   6.705  -4.294  1.00  1.00
ATOM    325  N   ASP B  82       6.933   6.749  -5.887  1.00  1.00
ATOM    326  CA  ASP B  82       6.989   8.194  -6.075  1.00  1.00
ATOM    327  C   ASP B  82       5.749   8.871  -5.508  1.00  1.00
ATOM    328  O   ASP B  82       4.654   8.310  -5.539  1.00  1.00
ATOM    329  N   THR B  83       5.963  10.071  -5.018  1.00  1.00
ATOM    330  CA  THR B  83       4.888  10.971  -4.616  1.00  1.00
ATOM    331  C   THR B  83       4.913  12.257  -5.431  1.00  1.00
ATOM    332  O   THR B  83       5.965  12.679  -5.912  1.00  1.00
ATOM    333  N   VAL B  84       4.139  13.180  -5.234  1.00  1.00
ATOM    334  CA  VAL B  84       4.204  14.486  -5.879  1.00  1.00
ATOM    335  C   VAL B  84       5.385  15.298  -5.363  1.00  1.00
ATOM    336  O   VAL B  84       6.060  15.985  -6.129  1.00  1.00
ATOM    337  N   LEU B  85       5.792  15.177  -4.221  1.00  1.00
ATOM    338  CA  LEU B  85       6.883  15.929  -3.613  1.00  1.00
ATOM    339  C   LEU B  85       8.178  15.124  -3.616  1.00  1.00
ATOM    340  O   LEU B  85       9.265  15.679  -3.769  1.00  1.00
ATOM    341  N   GLU B  86       8.313  14.003  -3.914  1.00  1.00
ATOM    342  CA  GLU B  86       9.409  13.077  -3.653  1.00  1.00
ATOM    343  C   GLU B  86       9.405  11.925  -4.650  1.00  1.00
ATOM    344  O   GLU B  86       8.370  11.304  -4.892  1.00  1.00
ATOM    345  N   LYS B  87      10.574  11.655  -5.233  1.00  1.00
ATOM    346  CA  LYS B  87      10.767  10.481  -6.077  1.00  1.00
ATOM    347  C   LYS B  87      11.629   9.437  -5.380  1.00  1.00
ATOM    348  O   LYS B  87      12.674   9.758  -4.814  1.00  1.00
ATOM    349  N   ASN B  88      11.231   8.112  -5.639  1.00  1.00
ATOM    350  CA  ASN B  88      12.154   7.074  -5.195  1.00  1.00
ATOM    351  C   ASN B  88      12.177   6.972  -3.675  1.00  1.00
ATOM    352  O   ASN B  88      13.242   6.995  -3.058  1.00  1.00
ATOM    353  N   VAL B  89      11.024   7.063  -2.996  1.00  1.00
ATOM    354  CA  VAL B  89      10.828   6.770  -1.582  1.00  1.00
ATOM    355  C   VAL B  89      10.787   5.268  -1.331  1.00  1.00
ATOM    356  O   VAL B  89       9.990   4.549  -1.935  1.00  1.00
ATOM    357  N   THR B  90      11.829   4.790  -0.516  1.00  1.00
ATOM    358  CA  THR B  90      11.761   3.395  -0.099  1.00  1.00
ATOM    359  C   THR B  90      10.704   3.193   0.980  1.00  1.00
ATOM    360  O   THR B  90      10.678   3.912   1.978  1.00  1.00
ATOM    361  N   VAL B  91       9.845   2.240   0.829  1.00  1.00
ATOM    362  CA  VAL B  91       8.723   2.006   1.731  1.00  1.00
ATOM    363  C   VAL B  91       8.710   0.567   2.231  1.00  1.00
ATOM    364  O   VAL B  91       9.076  -0.356   1.504  1.00  1.00
ATOM    365  N   THR B  92       8.070   0.334   3.407  1.00  1.00
ATOM    366  CA  THR B  92       7.985  -0.997   3.998  1.00  1.00
ATOM    367  C   THR B  92       7.022  -1.884   3.220  1.00  1.00
ATOM    368  O   THR B  92       7.273  -3.075   3.033  1.00  1.00
ATOM    369  N   HIS B  93       6.029  -1.556   2.717  1.00  1.00
ATOM    370  CA  HIS B  93       5.003  -2.292   1.988  1.00  1.00
ATOM    371  C   HIS B  93       4.442  -1.463   0.840  1.00  1.00
ATOM    372  O   HIS B  93       4.286  -0.248   0.957  1.00  1.00
ATOM    373  N   SER B  94       4.185  -2.184  -0.279  1.00  1.00
ATOM    374  CA  SER B  94       3.642  -1.595  -1.497  1.00  1.00
ATOM    375  C   SER B  94       3.073  -2.665  -2.420  1.00  1.00
ATOM    376  O   SER B  94       3.478  -3.826  -2.363  1.00  1.00
ATOM    377  N   VAL B  95       2.362  -2.297  -3.418  1.00  1.00
ATOM    378  CA  VAL B  95       1.715  -3.166  -4.394  1.00  1.00
ATOM    379  C   VAL B  95       1.876  -2.622  -5.808  1.00  1.00
ATOM    380  O   VAL B  95       1.739  -1.422  -6.041  1.00  1.00
ATOM    381  N   ASN B  96       2.293  -3.551  -6.781  1.00  1.00
ATOM    382  CA  ASN B  96       2.311  -3.134  -8.178  1.00  1.00
ATOM    383  C   ASN B  96       0.912  -3.166  -8.780  1.00  1.00
ATOM    384  O   ASN B  96       0.193  -4.156  -8.653  1.00  1.00
ATOM    385  N   LEU B  97       0.502  -2.062  -9.437  1.00  1.00
ATOM    386  CA  LEU B  97      -0.812  -1.957 -10.059  1.00  1.00
ATOM    387  C   LEU B  97      -0.715  -2.077 -11.576  1.00  1.00
ATOM    388  O   LEU B  97      -1.695  -2.405 -12.246  1.00  1.00
ATOM    389  N   LEU B  98       0.375  -2.228 -12.121  1.00  1.00
ATOM    390  CA  LEU B  98       0.689  -2.305 -13.543  1.00  1.00
ATOM    391  C   LEU B  98       1.222  -3.685 -13.916  1.00  1.00
ATOM    392  O   LEU B  98       2.200  -4.160 -13.338  1.00  1.00
ATOM    393  N   GLU B  99       0.328  -4.425 -14.708  1.00  1.00
ATOM    394  CA  GLU B  99       0.723  -5.732 -15.219  1.00  1.00
ATOM    395  C   GLU B  99       1.585  -5.597 -16.468  1.00  1.00
ATOM    396  O   GLU B  99       1.258  -4.840 -17.381  1.00  1.00
ATOM    397  N   ASP B 100       2.747  -6.262 -16.468  1.00  1.00
ATOM    398  CA  ASP B 100       3.667  -6.181 -17.596  1.00  1.00
ATOM    399  C   ASP B 100       4.094  -7.568 -18.059  1.00  1.00
ATOM    400  O   ASP B 100       4.518  -7.748 -19.201  1.00  1.00
ATOM    401  N   SER B 101       3.507  -8.571 -17.523  1.00  1.00
ATOM    402  CA  SER B 101       3.749  -9.982 -17.798  1.00  1.00
ATOM    403  C   SER B 101       2.586 -10.602 -18.562  1.00  1.00
ATOM    404  O   SER B 101       1.423 -10.374 -18.232  1.00  1.00
ATOM    405  N   HIS B 102       2.865 -11.223 -19.652  1.00  1.00
ATOM    406  CA  HIS B 102       1.971 -12.071 -20.431  1.00  1.00
ATOM    407  C   HIS B 102       2.589 -13.441 -20.679  1.00  1.00
ATOM    408  O   HIS B 102       3.791 -13.557 -20.919  1.00  1.00
ATOM    409  N   ASN B 103       2.002 -14.418 -20.914  1.00  1.00
ATOM    410  CA  ASN B 103       2.460 -15.787 -21.121  1.00  1.00
ATOM    411  C   ASN B 103       2.906 -16.007 -22.561  1.00  1.00
ATOM    412  O   ASN B 103       3.619 -16.964 -22.861  1.00  1.00
ATOM    413  N   GLY B 104       2.994 -15.208 -23.410  1.00  1.00
ATOM    414  CA  GLY B 104       3.546 -15.269 -24.758  1.00  1.00
ATOM    415  C   GLY B 104       2.854 -16.342 -25.588  1.00  1.00
ATOM    416  O   GLY B 104       3.475 -16.978 -26.440  1.00  1.00
ATOM    417  N   LYS B 105       1.629 -16.678 -25.393  1.00  1.00
ATOM    418  CA  LYS B 105       0.870 -17.719 -26.075  1.00  1.00
ATOM    419  C   LYS B 105      -0.503 -17.212 -26.498  1.00  1.00
ATOM    420  O   LYS B 105      -1.122 -16.410 -25.799  1.00  1.00
ATOM    421  N   LEU B 106      -1.003 -17.709 -27.691  1.00  1.00
ATOM    422  CA  LEU B 106      -2.432 -17.604 -27.957  1.00  1.00
ATOM    423  C   LEU B 106      -3.209 -18.701 -27.238  1.00  1.00
ATOM    424  O   LEU B 106      -2.844 -19.875 -27.297  1.00  1.00
ATOM    425  N   CYS B 107      -4.203 -18.362 -26.517  1.00  1.00
ATOM    426  CA  CYS B 107      -4.940 -19.284 -25.661  1.00  1.00
ATOM    427  C   CYS B 107      -6.419 -19.308 -26.022  1.00  1.00
ATOM    428  O   CYS B 107      -6.985 -18.295 -26.431  1.00  1.00
ATOM    429  N   ARG B 108      -7.139 -20.371 -25.554  1.00  1.00
ATOM    430  CA  ARG B 108      -8.595 -20.302 -25.584  1.00  1.00
ATOM    431  C   ARG B 108      -9.117 -19.245 -24.619  1.00  1.00
ATOM    432  O   ARG B 108      -8.609 -19.101 -23.507  1.00  1.00
ATOM    433  N   LEU B 109     -10.266 -18.655 -25.016  1.00  1.00
ATOM    434  CA  LEU B 109     -10.987 -17.739 -24.140  1.00  1.00
ATOM    435  C   LEU B 109     -12.231 -18.400 -23.555  1.00  1.00
ATOM    436  O   LEU B 109     -13.119 -18.833 -24.289  1.00  1.00
ATOM    437  N   LYS B 110     -12.298 -18.503 -22.173  1.00  1.00
ATOM    438  CA  LYS B 110     -13.530 -19.081 -21.649  1.00  1.00
ATOM    439  C   LYS B 110     -13.759 -20.482 -22.202  1.00  1.00
ATOM    440  O   LYS B 110     -14.898 -20.898 -22.413  1.00  1.00
ATOM    441  N   GLY B 111     -12.652 -21.198 -22.729  1.00  1.00
ATOM    442  CA  GLY B 111     -12.714 -22.602 -23.120  1.00  1.00
ATOM    443  C   GLY B 111     -12.824 -22.747 -24.632  1.00  1.00
ATOM    444  O   GLY B 111     -12.531 -23.806 -25.187  1.00  1.00
ATOM    445  N   ILE B 112     -13.012 -21.822 -25.385  1.00  1.00
ATOM    446  CA  ILE B 112     -13.165 -21.799 -26.834  1.00  1.00
ATOM    447  C   ILE B 112     -11.887 -21.329 -27.517  1.00  1.00
ATOM    448  O   ILE B 112     -11.331 -20.288 -27.165  1.00  1.00
ATOM    449  N   ALA B 113     -11.395 -22.173 -28.509  1.00  1.00
ATOM    450  CA  ALA B 113     -10.203 -21.813 -29.268  1.00  1.00
ATOM    451  C   ALA B 113     -10.527 -20.791 -30.349  1.00  1.00
ATOM    452  O   ALA B 113     -11.537 -20.906 -31.044  1.00  1.00
ATOM    453  N   PRO B 114      -9.580 -19.856 -30.595  1.00  1.00
ATOM    454  CA  PRO B 114      -9.729 -18.917 -31.700  1.00  1.00
ATOM    455  C   PRO B 114      -9.730 -19.640 -33.041  1.00  1.00
ATOM    456  O   PRO B 114      -8.957 -20.574 -33.254  1.00  1.00
ATOM    457  N   SER B 115     -17.501 -21.975 -35.059  1.00  1.00
ATOM    458  CA  SER B 115     -17.431 -21.265 -33.788  1.00  1.00
ATOM    459  C   SER B 115     -15.988 -20.950 -33.412  1.00  1.00
ATOM    460  O   SER B 115     -15.093 -21.774 -33.600  1.00  1.00
ATOM    461  N   TRP B 116     -15.824 -19.791 -32.860  1.00  1.00
ATOM    462  CA  TRP B 116     -14.535 -19.338 -32.353  1.00  1.00
ATOM    463  C   TRP B 116     -14.704 -18.185 -31.372  1.00  1.00
ATOM    464  O   TRP B 116     -15.585 -17.342 -31.536  1.00  1.00
ATOM    465  N   SER B 117     -13.652 -17.940 -30.553  1.00  1.00
ATOM    466  CA  SER B 117     -13.694 -16.905 -29.528  1.00  1.00
ATOM    467  C   SER B 117     -13.028 -15.623 -30.012  1.00  1.00
ATOM    468  O   SER B 117     -13.336 -14.532 -29.532  1.00  1.00
ATOM    469  N   TYR B 118     -12.499 -15.529 -30.968  1.00  1.00
ATOM    470  CA  TYR B 118     -11.769 -14.482 -31.674  1.00  1.00
ATOM    471  C   TYR B 118     -11.178 -15.006 -32.977  1.00  1.00
ATOM    472  O   TYR B 118     -10.804 -16.175 -33.075  1.00  1.00
ATOM    473  N   ILE B 119     -10.874 -14.068 -33.888  1.00  1.00
ATOM    474  CA  ILE B 119     -10.106 -14.358 -35.093  1.00  1.00
ATOM    475  C   ILE B 119      -8.787 -13.596 -35.102  1.00  1.00
ATOM    476  O   ILE B 119      -8.731 -12.428 -34.716  1.00  1.00
ATOM    477  N   SER B 120     -16.946  -8.932 -36.630  1.00  1.00
ATOM    478  CA  SER B 120     -16.210  -9.049 -35.377  1.00  1.00
ATOM    479  C   SER B 120     -17.131  -9.451 -34.232  1.00  1.00
ATOM    480  O   SER B 120     -16.682  -9.995 -33.223  1.00  1.00
ATOM    481  N   SER B 121     -18.346  -9.404 -34.354  1.00  1.00
ATOM    482  CA  SER B 121     -19.352  -9.746 -33.355  1.00  1.00
ATOM    483  C   SER B 121     -20.093 -11.021 -33.735  1.00  1.00
ATOM    484  O   SER B 121     -20.811 -11.600 -32.920  1.00  1.00
ATOM    485  N   VAL B 122     -19.546 -11.820 -34.506  1.00  1.00
ATOM    486  CA  VAL B 122     -19.941 -13.184 -34.837  1.00  1.00
ATOM    487  C   VAL B 122     -19.135 -14.200 -34.038  1.00  1.00
ATOM    488  O   VAL B 122     -17.907 -14.228 -34.111  1.00  1.00
ATOM    489  N   SER B 123     -19.853 -15.082 -33.281  1.00  1.00
ATOM    490  CA  SER B 123     -19.197 -16.090 -32.457  1.00  1.00
ATOM    491  C   SER B 123     -19.278 -17.468 -33.103  1.00  1.00
ATOM    492  O   SER B 123     -18.406 -18.312 -32.898  1.00  1.00
ATOM    493  N   SER B 124     -20.110 -17.890 -33.705  1.00  1.00
ATOM    494  CA  SER B 124     -20.185 -19.124 -34.478  1.00  1.00
ATOM    495  C   SER B 124     -20.860 -18.891 -35.824  1.00  1.00
ATOM    496  O   SER B 124     -21.769 -18.069 -35.939  1.00  1.00
ATOM    497  N   SER B 125     -24.524 -16.301 -35.783  1.00  1.00
ATOM    498  CA  SER B 125     -24.701 -16.280 -34.336  1.00  1.00
ATOM    499  C   SER B 125     -23.863 -15.182 -33.695  1.00  1.00
ATOM    500  O   SER B 125     -22.665 -15.070 -33.956  1.00  1.00
ATOM    501  N   ARG B 126     -24.541 -14.164 -33.200  1.00  1.00
ATOM    502  CA  ARG B 126     -23.860 -13.002 -32.642  1.00  1.00
ATOM    503  C   ARG B 126     -23.433 -13.253 -31.202  1.00  1.00
ATOM    504  O   ARG B 126     -24.172 -13.852 -30.421  1.00  1.00
ATOM    505  N   GLY B 127     -22.306 -12.624 -30.851  1.00  1.00
ATOM    506  CA  GLY B 127     -21.738 -12.638 -29.508  1.00  1.00
ATOM    507  C   GLY B 127     -20.875 -11.408 -29.262  1.00  1.00
ATOM    508  O   GLY B 127     -20.099 -10.999 -30.126  1.00  1.00
ATOM    509  N   PHE B 128     -21.004 -10.787 -28.128  1.00  1.00
ATOM    510  CA  PHE B 128     -20.168  -9.646 -27.774  1.00  1.00
ATOM    511  C   PHE B 128     -18.813 -10.100 -27.246  1.00  1.00
ATOM    512  O   PHE B 128     -18.732 -10.983 -26.393  1.00  1.00
ATOM    513  N   GLY B 129     -17.754  -9.136 -27.729  1.00  1.00
ATOM    514  CA  GLY B 129     -16.457  -9.356 -27.101  1.00  1.00
ATOM    515  C   GLY B 129     -15.519 -10.120 -28.026  1.00  1.00
ATOM    516  O   GLY B 129     -14.315 -10.194 -27.783  1.00  1.00
ATOM    517  N   SER B 130     -16.013 -10.634 -29.150  1.00  1.00
ATOM    518  CA  SER B 130     -15.134 -11.155 -30.191  1.00  1.00
ATOM    519  C   SER B 130     -14.464 -10.025 -30.962  1.00  1.00
ATOM    520  O   SER B 130     -15.075  -8.986 -31.215  1.00  1.00
ATOM    521  N   GLY B 131     -13.572 -10.409 -31.860  1.00  1.00
ATOM    522  CA  GLY B 131     -12.783  -9.440 -32.612  1.00  1.00
ATOM    523  C   GLY B 131     -11.799 -10.136 -33.544  1.00  1.00
ATOM    524  O   GLY B 131     -11.468 -11.306 -33.351  1.00  1.00
ATOM    525  N   ILE B 132     -11.186  -9.401 -34.398  1.00  1.00
ATOM    526  CA  ILE B 132     -10.060  -9.838 -35.215  1.00  1.00
ATOM    527  C   ILE B 132      -8.770  -9.151 -34.787  1.00  1.00
ATOM    528  O   ILE B 132      -8.737  -7.935 -34.594  1.00  1.00
ATOM    529  N   ILE B 133      -7.776  -9.952 -34.510  1.00  1.00
ATOM    530  CA  ILE B 133      -6.447  -9.480 -34.138  1.00  1.00
ATOM    531  C   ILE B 133      -5.387 -10.010 -35.094  1.00  1.00
ATOM    532  O   ILE B 133      -5.484 -11.136 -35.583  1.00  1.00
ATOM    533  N   THR B 134      -4.353  -9.348 -35.285  1.00  1.00
ATOM    534  CA  THR B 134      -3.129  -9.807 -35.931  1.00  1.00
ATOM    535  C   THR B 134      -2.051 -10.126 -34.904  1.00  1.00
ATOM    536  O   THR B 134      -1.750  -9.311 -34.032  1.00  1.00
ATOM    537  N   SER B 135      -1.455 -11.395 -35.105  1.00  1.00
ATOM    538  CA  SER B 135      -0.554 -11.835 -34.047  1.00  1.00
ATOM    539  C   SER B 135       0.551 -12.725 -34.599  1.00  1.00
ATOM    540  O   SER B 135       0.319 -13.532 -35.500  1.00  1.00
ATOM    541  N   ASN B 136       1.716 -12.656 -33.939  1.00  1.00
ATOM    542  CA  ASN B 136       2.819 -13.528 -34.325  1.00  1.00
ATOM    543  C   ASN B 136       3.028 -14.638 -33.302  1.00  1.00
ATOM    544  O   ASN B 136       3.742 -15.607 -33.561  1.00  1.00
ATOM    545  N   ALA B 137       2.317 -14.717 -32.328  1.00  1.00
ATOM    546  CA  ALA B 137       2.305 -15.723 -31.272  1.00  1.00
ATOM    547  C   ALA B 137       1.836 -17.072 -31.803  1.00  1.00
ATOM    548  O   ALA B 137       0.914 -17.143 -32.616  1.00  1.00
ATOM    549  N   SER B 138       2.162 -18.163 -31.017  1.00  1.00
ATOM    550  CA  SER B 138       1.709 -19.503 -31.373  1.00  1.00
ATOM    551  C   SER B 138       0.569 -19.957 -30.470  1.00  1.00
ATOM    552  O   SER B 138       0.599 -19.738 -29.259  1.00  1.00
ATOM    553  N   MET B 139      -0.334 -20.805 -31.051  1.00  1.00
ATOM    554  CA  MET B 139      -1.400 -21.370 -30.232  1.00  1.00
ATOM    555  C   MET B 139      -0.870 -22.472 -29.324  1.00  1.00
ATOM    556  O   MET B 139      -0.140 -23.358 -29.767  1.00  1.00
ATOM    557  N   HIS B 140      -1.214 -22.444 -28.097  1.00  1.00
ATOM    558  CA  HIS B 140      -0.932 -23.461 -27.092  1.00  1.00
ATOM    559  C   HIS B 140      -2.217 -23.976 -26.455  1.00  1.00
ATOM    560  O   HIS B 140      -3.170 -23.222 -26.260  1.00  1.00
ATOM    561  N   GLU B 141      -2.195 -25.154 -25.895  1.00  1.00
ATOM    562  CA  GLU B 141      -3.331 -25.637 -25.119  1.00  1.00
ATOM    563  C   GLU B 141      -3.424 -24.923 -23.776  1.00  1.00
ATOM    564  O   GLU B 141      -2.600 -25.142 -22.888  1.00  1.00
ATOM    565  N   CYS B 142      -3.897 -23.782 -23.797  1.00  1.00
ATOM    566  CA  CYS B 142      -4.095 -22.904 -22.650  1.00  1.00
ATOM    567  C   CYS B 142      -5.456 -22.223 -22.705  1.00  1.00
ATOM    568  O   CYS B 142      -5.955 -21.898 -23.783  1.00  1.00
ATOM    569  N   ASN B 143      -5.946 -21.729 -21.675  1.00  1.00
ATOM    570  CA  ASN B 143      -7.176 -20.969 -21.487  1.00  1.00
ATOM    571  C   ASN B 143      -6.924 -19.703 -20.679  1.00  1.00
ATOM    572  O   ASN B 143      -6.261 -19.739 -19.642  1.00  1.00
ATOM    573  N   THR B 144      -7.623 -18.599 -21.178  1.00  1.00
ATOM    574  CA  THR B 144      -7.426 -17.306 -20.535  1.00  1.00
ATOM    575  C   THR B 144      -8.708 -16.483 -20.548  1.00  1.00
ATOM    576  O   THR B 144      -9.514 -16.587 -21.473  1.00  1.00
ATOM    577  N   LYS B 145      -8.793 -15.489 -19.760  1.00  1.00
ATOM    578  CA  LYS B 145      -9.879 -14.518 -19.708  1.00  1.00
ATOM    579  C   LYS B 145      -9.511 -13.240 -20.452  1.00  1.00
ATOM    580  O   LYS B 145     -10.382 -12.524 -20.945  1.00  1.00
ATOM    581  N   CYS B 146      -8.289 -13.176 -20.865  1.00  1.00
ATOM    582  CA  CYS B 146      -7.660 -12.005 -21.462  1.00  1.00
ATOM    583  C   CYS B 146      -6.578 -12.407 -22.457  1.00  1.00
ATOM    584  O   CYS B 146      -5.725 -13.241 -22.157  1.00  1.00
ATOM    585  N   GLN B 147      -6.738 -12.016 -23.697  1.00  1.00
ATOM    586  CA  GLN B 147      -5.815 -12.302 -24.788  1.00  1.00
ATOM    587  C   GLN B 147      -5.423 -11.029 -25.527  1.00  1.00
ATOM    588  O   GLN B 147      -6.269 -10.180 -25.811  1.00  1.00
ATOM    589  N   THR B 148      -4.162 -10.754 -25.575  1.00  1.00
ATOM    590  CA  THR B 148      -3.557  -9.736 -26.426  1.00  1.00
ATOM    591  C   THR B 148      -2.828 -10.366 -27.605  1.00  1.00
ATOM    592  O   THR B 148      -2.229 -11.434 -27.478  1.00  1.00
ATOM    593  N   PRO B 149      -2.384  -9.626 -28.569  1.00  1.00
ATOM    594  CA  PRO B 149      -1.651 -10.140 -29.720  1.00  1.00
ATOM    595  C   PRO B 149      -0.255 -10.601 -29.321  1.00  1.00
ATOM    596  O   PRO B 149       0.269 -11.571 -29.870  1.00  1.00
ATOM    597  N   LEU B 150       0.241 -10.374 -28.261  1.00  1.00
ATOM    598  CA  LEU B 150       1.567 -10.740 -27.778  1.00  1.00
ATOM    599  C   LEU B 150       1.504 -11.958 -26.863  1.00  1.00
ATOM    600  O   LEU B 150       2.439 -12.757 -26.813  1.00  1.00
ATOM    601  N   GLY B 151       0.347 -12.233 -26.285  1.00  1.00
ATOM    602  CA  GLY B 151       0.209 -13.275 -25.275  1.00  1.00
ATOM    603  C   GLY B 151      -1.017 -13.038 -24.403  1.00  1.00
ATOM    604  O   GLY B 151      -1.451 -11.901 -24.222  1.00  1.00
ATOM    605  N   ALA B 152      -1.391 -14.090 -23.612  1.00  1.00
ATOM    606  CA  ALA B 152      -2.509 -13.975 -22.682  1.00  1.00
ATOM    607  C   ALA B 152      -2.057 -13.397 -21.347  1.00  1.00
ATOM    608  O   ALA B 152      -0.979 -13.724 -20.851  1.00  1.00
ATOM    609  N   ILE B 153      -3.015 -12.693 -20.706  1.00  1.00
ATOM    610  CA  ILE B 153      -2.794 -12.116 -19.385  1.00  1.00
ATOM    611  C   ILE B 153      -3.646 -12.811 -18.331  1.00  1.00
ATOM    612  O   ILE B 153      -4.848 -13.001 -18.516  1.00  1.00
ATOM    613  N   ASN B 154      -3.067 -13.302 -17.329  1.00  1.00
ATOM    614  CA  ASN B 154      -3.720 -13.855 -16.149  1.00  1.00
ATOM    615  C   ASN B 154      -3.365 -13.061 -14.899  1.00  1.00
ATOM    616  O   ASN B 154      -2.206 -13.021 -14.486  1.00  1.00
ATOM    617  N   SER B 155      -4.268 -11.920 -14.705  1.00  1.00
ATOM    618  CA  SER B 155      -3.886 -10.932 -13.703  1.00  1.00
ATOM    619  C   SER B 155      -5.111 -10.262 -13.095  1.00  1.00
ATOM    620  O   SER B 155      -6.130 -10.086 -13.763  1.00  1.00
ATOM    621  N   SER B 156      -4.991  -9.865 -11.799  1.00  1.00
ATOM    622  CA  SER B 156      -6.043  -9.120 -11.118  1.00  1.00
ATOM    623  C   SER B 156      -5.691  -7.642 -11.012  1.00  1.00
ATOM    624  O   SER B 156      -6.557  -6.804 -10.760  1.00  1.00
ATOM    625  N   LEU B 157      -4.476  -7.326 -11.488  1.00  1.00
ATOM    626  CA  LEU B 157      -4.062  -5.929 -11.544  1.00  1.00
ATOM    627  C   LEU B 157      -5.003  -5.109 -12.419  1.00  1.00
ATOM    628  O   LEU B 157      -5.351  -5.518 -13.527  1.00  1.00
ATOM    629  N   PRO B 158      -5.178  -3.835 -12.050  1.00  1.00
ATOM    630  CA  PRO B 158      -6.109  -2.949 -12.738  1.00  1.00
ATOM    631  C   PRO B 158      -5.503  -2.406 -14.026  1.00  1.00
ATOM    632  O   PRO B 158      -6.201  -2.226 -15.024  1.00  1.00
ATOM    633  N   TYR B 159      -4.355  -2.292 -14.279  1.00  1.00
ATOM    634  CA  TYR B 159      -3.654  -1.703 -15.414  1.00  1.00
ATOM    635  C   TYR B 159      -2.642  -2.677 -16.003  1.00  1.00
ATOM    636  O   TYR B 159      -2.055  -3.486 -15.285  1.00  1.00
ATOM    637  N   GLN B 160      -2.402  -2.450 -17.322  1.00  1.00
ATOM    638  CA  GLN B 160      -1.384  -3.173 -18.076  1.00  1.00
ATOM    639  C   GLN B 160      -0.780  -2.297 -19.165  1.00  1.00
ATOM    640  O   GLN B 160      -1.476  -1.494 -19.787  1.00  1.00
ATOM    641  N   ASN B 161       0.440  -2.435 -19.443  1.00  1.00
ATOM    642  CA  ASN B 161       1.183  -1.723 -20.476  1.00  1.00
ATOM    643  C   ASN B 161       1.713  -2.682 -21.534  1.00  1.00
ATOM    644  O   ASN B 161       2.190  -2.259 -22.587  1.00  1.00
ATOM    645  N   ILE B 162       0.991  -3.824 -21.714  1.00  1.00
ATOM    646  CA  ILE B 162       1.395  -4.845 -22.673  1.00  1.00
ATOM    647  C   ILE B 162       0.901  -4.510 -24.075  1.00  1.00
ATOM    648  O   ILE B 162       1.622  -4.689 -25.057  1.00  1.00
ATOM    649  N   HIS B 163      -0.278  -4.169 -24.345  1.00  1.00
ATOM    650  CA  HIS B 163      -0.942  -4.021 -25.635  1.00  1.00
ATOM    651  C   HIS B 163      -2.342  -3.445 -25.471  1.00  1.00
ATOM    652  O   HIS B 163      -3.066  -3.802 -24.541  1.00  1.00
ATOM    653  N   PRO B 164      -2.697  -2.533 -26.469  1.00  1.00
ATOM    654  CA  PRO B 164      -4.011  -1.905 -26.406  1.00  1.00
ATOM    655  C   PRO B 164      -5.070  -2.775 -27.072  1.00  1.00
ATOM    656  O   PRO B 164      -6.234  -2.767 -26.673  1.00  1.00
ATOM    657  N   VAL B 165      -4.739  -3.652 -27.879  1.00  1.00
ATOM    658  CA  VAL B 165      -5.610  -4.677 -28.441  1.00  1.00
ATOM    659  C   VAL B 165      -5.821  -5.820 -27.457  1.00  1.00
ATOM    660  O   VAL B 165      -4.862  -6.412 -26.963  1.00  1.00
ATOM    661  N   THR B 166      -7.126  -6.014 -27.068  1.00  1.00
ATOM    662  CA  THR B 166      -7.490  -6.976 -26.035  1.00  1.00
ATOM    663  C   THR B 166      -8.775  -7.711 -26.395  1.00  1.00
ATOM    664  O   THR B 166      -9.703  -7.123 -26.951  1.00  1.00
ATOM    665  N   ILE B 167      -8.756  -9.003 -26.141  1.00  1.00
ATOM    666  CA  ILE B 167      -9.942  -9.845 -26.244  1.00  1.00
ATOM    667  C   ILE B 167     -10.374 -10.359 -24.877  1.00  1.00
ATOM    668  O   ILE B 167      -9.555 -10.855 -24.103  1.00  1.00
ATOM    669  N   GLY B 168     -11.454  -9.918 -24.357  1.00  1.00
ATOM    670  CA  GLY B 168     -11.988 -10.514 -23.138  1.00  1.00
ATOM    671  C   GLY B 168     -12.049  -9.495 -22.008  1.00  1.00
ATOM    672  O   GLY B 168     -11.589  -8.363 -22.154  1.00  1.00
ATOM    673  N   GLU B 169     -12.008  -9.679 -20.929  1.00  1.00
ATOM    674  CA  GLU B 169     -11.890  -8.893 -19.707  1.00  1.00
ATOM    675  C   GLU B 169     -10.433  -8.727 -19.297  1.00  1.00
ATOM    676  O   GLU B 169      -9.739  -9.707 -19.024  1.00  1.00
ATOM    677  N   CYS B 170      -9.826  -7.633 -19.840  1.00  1.00
ATOM    678  CA  CYS B 170      -8.405  -7.359 -19.668  1.00  1.00
ATOM    679  C   CYS B 170      -8.182  -6.138 -18.784  1.00  1.00
ATOM    680  O   CYS B 170      -8.944  -5.173 -18.839  1.00  1.00
ATOM    681  N   PRO B 171      -6.967  -6.063 -17.990  1.00  1.00
ATOM    682  CA  PRO B 171      -6.631  -4.790 -17.366  1.00  1.00
ATOM    683  C   PRO B 171      -6.649  -3.656 -18.383  1.00  1.00
ATOM    684  O   PRO B 171      -6.158  -3.805 -19.502  1.00  1.00
ATOM    685  N   LYS B 172      -6.962  -2.386 -17.804  1.00  1.00
ATOM    686  CA  LYS B 172      -6.899  -1.187 -18.631  1.00  1.00
ATOM    687  C   LYS B 172      -5.483  -0.941 -19.136  1.00  1.00
ATOM    688  O   LYS B 172      -4.526  -0.953 -18.362  1.00  1.00
ATOM    689  N   TYR B 173      -5.395  -0.661 -20.525  1.00  1.00
ATOM    690  CA  TYR B 173      -4.088  -0.343 -21.087  1.00  1.00
ATOM    691  C   TYR B 173      -3.714   1.111 -20.825  1.00  1.00
ATOM    692  O   TYR B 173      -4.536   2.012 -20.990  1.00  1.00
ATOM    693  N   VAL B 174      -2.461   1.298 -20.429  1.00  1.00
ATOM    694  CA  VAL B 174      -1.841   2.602 -20.226  1.00  1.00
ATOM    695  C   VAL B 174      -0.393   2.603 -20.698  1.00  1.00
ATOM    696  O   VAL B 174       0.307   1.596 -20.588  1.00  1.00
ATOM    697  N   ARG B 175       0.132   3.704 -21.063  1.00  1.00
ATOM    698  CA  ARG B 175       1.497   3.858 -21.550  1.00  1.00
ATOM    699  C   ARG B 175       2.489   3.925 -20.396  1.00  1.00
ATOM    700  O   ARG B 175       3.645   3.524 -20.534  1.00  1.00
ATOM    701  N   SER B 176       2.155   3.757 -19.250  1.00  1.00
ATOM    702  CA  SER B 176       3.000   3.873 -18.067  1.00  1.00
ATOM    703  C   SER B 176       3.983   2.713 -17.977  1.00  1.00
ATOM    704  O   SER B 176       3.619   1.559 -18.204  1.00  1.00
ATOM    705  N   ALA B 177       5.193   3.062 -17.348  1.00  1.00
ATOM    706  CA  ALA B 177       6.245   2.072 -17.147  1.00  1.00
ATOM    707  C   ALA B 177       6.253   1.562 -15.712  1.00  1.00
ATOM    708  O   ALA B 177       6.538   0.391 -15.461  1.00  1.00
ATOM    709  N   LYS B 178       5.618   2.192 -14.842  1.00  1.00
ATOM    710  CA  LYS B 178       5.531   1.924 -13.412  1.00  1.00
ATOM    711  C   LYS B 178       4.328   2.624 -12.793  1.00  1.00
ATOM    712  O   LYS B 178       4.023   3.769 -13.129  1.00  1.00
ATOM    713  N   LEU B 179       3.582   1.859 -12.004  1.00  1.00
ATOM    714  CA  LEU B 179       2.434   2.222 -11.182  1.00  1.00
ATOM    715  C   LEU B 179       2.395   1.403  -9.897  1.00  1.00
ATOM    716  O   LEU B 179       2.367   0.173  -9.934  1.00  1.00
ATOM    717  N   ARG B 180       3.136   1.858  -8.912  1.00  1.00
ATOM    718  CA  ARG B 180       3.291   1.211  -7.615  1.00  1.00
ATOM    719  C   ARG B 180       2.696   2.061  -6.500  1.00  1.00
ATOM    720  O   ARG B 180       2.940   3.266  -6.428  1.00  1.00
ATOM    721  N   MET B 181       1.657   1.516  -5.818  1.00  1.00
ATOM    722  CA  MET B 181       1.011   2.192  -4.699  1.00  1.00
ATOM    723  C   MET B 181       1.616   1.759  -3.370  1.00  1.00
ATOM    724  O   MET B 181       1.766   0.566  -3.105  1.00  1.00
ATOM    725  N   VAL B 182       2.126   2.811  -2.536  1.00  1.00
ATOM    726  CA  VAL B 182       2.578   2.424  -1.205  1.00  1.00
ATOM    727  C   VAL B 182       1.400   2.117  -0.290  1.00  1.00
ATOM    728  O   VAL B 182       0.406   2.844  -0.278  1.00  1.00
ATOM    729  N   THR B 183       1.612   1.023   0.546  1.00  1.00
ATOM    730  CA  THR B 183       0.588   0.643   1.511  1.00  1.00
ATOM    731  C   THR B 183       1.116   0.729   2.938  1.00  1.00
ATOM    732  O   THR B 183       0.378   1.064   3.864  1.00  1.00
ATOM    733  N   GLY B 184       2.439   0.681   3.046  1.00  1.00
ATOM    734  CA  GLY B 184       3.083   0.880   4.338  1.00  1.00
ATOM    735  C   GLY B 184       3.657   2.286   4.458  1.00  1.00
ATOM    736  O   GLY B 184       3.667   3.047   3.490  1.00  1.00
ATOM    737  N   LEU B 185       4.644   2.490   5.124  1.00  1.00
ATOM    738  CA  LEU B 185       5.265   3.765   5.462  1.00  1.00
ATOM    739  C   LEU B 185       6.723   3.803   5.017  1.00  1.00
ATOM    740  O   LEU B 185       7.399   2.775   4.981  1.00  1.00
ATOM    741  N   ARG B 186       7.301   5.030   5.040  1.00  1.00
ATOM    742  CA  ARG B 186       8.729   5.188   4.792  1.00  1.00
ATOM    743  C   ARG B 186       9.542   4.183   5.597  1.00  1.00
ATOM    744  O   ARG B 186       9.363   4.052   6.807  1.00  1.00
ATOM    745  N   ASN B 187      10.401   3.410   4.832  1.00  1.00
ATOM    746  CA  ASN B 187      11.276   2.431   5.465  1.00  1.00
ATOM    747  C   ASN B 187      12.614   3.052   5.844  1.00  1.00
ATOM    748  O   ASN B 187      13.303   3.627   5.002  1.00  1.00
ATOM    749  N   ILE B 188      12.935   3.108   7.086  1.00  1.00
ATOM    750  CA  ILE B 188      14.140   3.687   7.669  1.00  1.00
ATOM    751  C   ILE B 188      14.785   2.732   8.665  1.00  1.00
ATOM    752  O   ILE B 188      14.293   2.557   9.780  1.00  1.00
ATOM    753  N   PRO B 189      15.347   1.601   8.211  1.00  1.00
ATOM    754  CA  PRO B 189      15.884   0.577   9.099  1.00  1.00
ATOM    755  C   PRO B 189      17.196   1.026   9.729  1.00  1.00
ATOM    756  O   PRO B 189      17.992   1.721   9.098  1.00  1.00
ATOM    757  N   GLY B 190       7.943  14.817   7.250  1.00  1.00
ATOM    758  CA  GLY B 190       6.582  14.625   6.763  1.00  1.00
ATOM    759  C   GLY B 190       5.639  15.677   7.332  1.00  1.00
ATOM    760  O   GLY B 190       5.879  16.222   8.410  1.00  1.00
ATOM    761  N   LEU B 191       4.381  15.662   6.880  1.00  1.00
ATOM    762  CA  LEU B 191       3.413  16.650   7.339  1.00  1.00
ATOM    763  C   LEU B 191       3.209  16.564   8.848  1.00  1.00
ATOM    764  O   LEU B 191       3.036  17.581   9.519  1.00  1.00
ATOM    765  N   PHE B 192       3.230  15.651   9.567  1.00  1.00
ATOM    766  CA  PHE B 192       2.984  15.513  10.997  1.00  1.00
ATOM    767  C   PHE B 192       4.285  15.564  11.788  1.00  1.00
ATOM    768  O   PHE B 192       4.306  16.000  12.939  1.00  1.00
ATOM    769  N   GLY B 193       5.362  15.247  11.327  1.00  1.00
ATOM    770  CA  GLY B 193       6.649  15.582  11.926  1.00  1.00
ATOM    771  C   GLY B 193       7.159  14.447  12.805  1.00  1.00
ATOM    772  O   GLY B 193       8.305  14.464  13.254  1.00  1.00
ATOM    773  N   ALA B 194       6.556  13.244  12.641  1.00  1.00
ATOM    774  CA  ALA B 194       6.960  12.124  13.482  1.00  1.00
ATOM    775  C   ALA B 194       7.854  11.156  12.719  1.00  1.00
ATOM    776  O   ALA B 194       8.815  10.618  13.269  1.00  1.00
ATOM    777  N   ILE B 195       7.410  10.570  11.610  1.00  1.00
ATOM    778  CA  ILE B 195       8.241   9.680  10.808  1.00  1.00
ATOM    779  C   ILE B 195       9.341  10.453  10.090  1.00  1.00
ATOM    780  O   ILE B 195       9.070  11.421   9.380  1.00  1.00
ATOM    781  N   ALA B 196      10.618   9.952  10.208  1.00  1.00
ATOM    782  CA  ALA B 196      11.729  10.685   9.611  1.00  1.00
ATOM    783  C   ALA B 196      11.727  12.143  10.050  1.00  1.00
ATOM    784  O   ALA B 196      11.428  13.039   9.260  1.00  1.00
ATOM    785  N   GLY B 197      11.308  12.336  11.291  1.00  1.00
ATOM    786  CA  GLY B 197      11.263  13.654  11.912  1.00  1.00
ATOM    787  C   GLY B 197      11.839  13.619  13.322  1.00  1.00
ATOM    788  O   GLY B 197      12.754  14.374  13.649  1.00  1.00
ATOM    789  N   PHE B 198      10.916  13.718  14.376  1.00  1.00
ATOM    790  CA  PHE B 198      11.399  13.702  15.751  1.00  1.00
ATOM    791  C   PHE B 198      11.638  12.277  16.234  1.00  1.00
ATOM    792  O   PHE B 198      12.371  12.053  17.197  1.00  1.00
ATOM    793  N   ILE B 199      10.946  11.310  15.697  1.00  1.00
ATOM    794  CA  ILE B 199      11.377   9.919  15.767  1.00  1.00
ATOM    795  C   ILE B 199      12.244   9.551  14.571  1.00  1.00
ATOM    796  O   ILE B 199      11.764   9.491  13.439  1.00  1.00
ATOM    797  N   GLU B 200      13.488   9.685  14.571  1.00  1.00
ATOM    798  CA  GLU B 200      14.409   9.682  13.440  1.00  1.00
ATOM    799  C   GLU B 200      14.418   8.328  12.742  1.00  1.00
ATOM    800  O   GLU B 200      14.498   8.251  11.516  1.00  1.00
ATOM    801  N   GLY B 201      14.217   7.250  13.123  1.00  1.00
ATOM    802  CA  GLY B 201      14.351   5.985  12.410  1.00  1.00
ATOM    803  C   GLY B 201      13.214   5.033  12.758  1.00  1.00
ATOM    804  O   GLY B 201      12.672   5.077  13.863  1.00  1.00
ATOM    805  N   GLY B 202      13.145   3.934  12.050  1.00  1.00
ATOM    806  CA  GLY B 202      12.186   2.869  12.316  1.00  1.00
ATOM    807  C   GLY B 202      12.811   1.764  13.159  1.00  1.00
ATOM    808  O   GLY B 202      13.994   1.456  13.017  1.00  1.00
ATOM    809  N   TRP B 203      11.977   0.754  13.483  1.00  1.00
ATOM    810  CA  TRP B 203      12.404  -0.411  14.249  1.00  1.00
ATOM    811  C   TRP B 203      12.177  -1.698  13.466  1.00  1.00
ATOM    812  O   TRP B 203      11.042  -2.050  13.148  1.00  1.00
ATOM    813  N   THR B 204      13.311  -2.420  13.150  1.00  1.00
ATOM    814  CA  THR B 204      13.155  -3.698  12.465  1.00  1.00
ATOM    815  C   THR B 204      12.719  -4.791  13.433  1.00  1.00
ATOM    816  O   THR B 204      11.984  -5.705  13.061  1.00  1.00
ATOM    817  N   GLY B 205      12.818  -4.476  14.752  1.00  1.00
ATOM    818  CA  GLY B 205      12.490  -5.433  15.802  1.00  1.00
ATOM    819  C   GLY B 205      11.008  -5.384  16.148  1.00  1.00
ATOM    820  O   GLY B 205      10.427  -6.383  16.573  1.00  1.00
ATOM    821  N   MET B 206      10.272  -4.475  15.876  1.00  1.00
ATOM    822  CA  MET B 206       8.814  -4.433  15.897  1.00  1.00
ATOM    823  C   MET B 206       8.229  -4.993  14.606  1.00  1.00
ATOM    824  O   MET B 206       8.334  -4.375  13.547  1.00  1.00
ATOM    825  N   ILE B 207       7.898  -6.300  14.665  1.00  1.00
ATOM    826  CA  ILE B 207       7.584  -7.068  13.467  1.00  1.00
ATOM    827  C   ILE B 207       6.095  -7.382  13.388  1.00  1.00
ATOM    828  O   ILE B 207       5.520  -7.439  12.301  1.00  1.00
ATOM    829  N   ASP B 208       5.231  -6.906  14.173  1.00  1.00
ATOM    830  CA  ASP B 208       3.833  -7.319  14.211  1.00  1.00
ATOM    831  C   ASP B 208       2.903  -6.145  13.935  1.00  1.00
ATOM    832  O   ASP B 208       1.839  -6.310  13.338  1.00  1.00
ATOM    833  N   GLY B 209       3.243  -5.078  13.489  1.00  1.00
ATOM    834  CA  GLY B 209       2.428  -3.951  13.052  1.00  1.00
ATOM    835  C   GLY B 209       3.297  -2.774  12.626  1.00  1.00
ATOM    836  O   GLY B 209       4.481  -2.714  12.956  1.00  1.00
ATOM    837  N   TRP B 210       2.546  -1.671  12.168  1.00  1.00
ATOM    838  CA  TRP B 210       3.248  -0.493  11.674  1.00  1.00
ATOM    839  C   TRP B 210       3.611   0.450  12.814  1.00  1.00
ATOM    840  O   TRP B 210       4.690   1.042  12.822  1.00  1.00
ATOM    841  N   TYR B 211       2.969   0.668  13.758  1.00  1.00
ATOM    842  CA  TYR B 211       3.193   1.510  14.928  1.00  1.00
ATOM    843  C   TYR B 211       3.102   0.700  16.215  1.00  1.00
ATOM    844  O   TYR B 211       2.336  -0.259  16.303  1.00  1.00
ATOM    845  N   GLY B 212       3.915   1.371  17.301  1.00  1.00
ATOM    846  CA  GLY B 212       3.850   0.672  18.579  1.00  1.00
ATOM    847  C   GLY B 212       4.850   1.247  19.573  1.00  1.00
ATOM    848  O   GLY B 212       5.714   2.045  19.208  1.00  1.00
ATOM    849  N   TYR B 213       5.366   0.334  20.472  1.00  1.00
ATOM    850  CA  TYR B 213       6.112   0.743  21.656  1.00  1.00
ATOM    851  C   TYR B 213       7.368  -0.100  21.834  1.00  1.00
ATOM    852  O   TYR B 213       7.397  -1.274  21.466  1.00  1.00
ATOM    853  N   HIS B 214       8.380   0.516  22.358  1.00  1.00
ATOM    854  CA  HIS B 214       9.582  -0.106  22.899  1.00  1.00
ATOM    855  C   HIS B 214       9.772   0.249  24.368  1.00  1.00
ATOM    856  O   HIS B 214       9.600   1.402  24.765  1.00  1.00
ATOM    857  N   HIS B 215       9.829  -0.653  25.267  1.00  1.00
ATOM    858  CA  HIS B 215       9.963  -0.370  26.691  1.00  1.00
ATOM    859  C   HIS B 215      11.244  -0.972  27.254  1.00  1.00
ATOM    860  O   HIS B 215      11.679  -2.041  26.827  1.00  1.00
ATOM    861  N   GLN B 216      11.708  -0.433  28.306  1.00  1.00
ATOM    862  CA  GLN B 216      12.880  -0.792  29.094  1.00  1.00
ATOM    863  C   GLN B 216      12.623  -0.601  30.583  1.00  1.00
ATOM    864  O   GLN B 216      12.116   0.438  31.007  1.00  1.00
ATOM    865  N   ASN B 217      12.503  -1.643  31.347  1.00  1.00
ATOM    866  CA  ASN B 217      12.288  -1.596  32.789  1.00  1.00
ATOM    867  C   ASN B 217      13.103  -2.667  33.502  1.00  1.00
ATOM    868  O   ASN B 217      13.474  -3.678  32.906  1.00  1.00
ATOM    869  N   GLU B 218      13.055  -2.774  34.774  1.00  1.00
ATOM    870  CA  GLU B 218      13.781  -3.771  35.552  1.00  1.00
ATOM    871  C   GLU B 218      13.520  -5.177  35.026  1.00  1.00
ATOM    872  O   GLU B 218      14.422  -6.013  34.988  1.00  1.00
ATOM    873  N   GLN B 219      12.450  -5.537  34.583  1.00  1.00
ATOM    874  CA  GLN B 219      12.045  -6.834  34.054  1.00  1.00
ATOM    875  C   GLN B 219      12.497  -7.005  32.609  1.00  1.00
ATOM    876  O   GLN B 219      12.827  -8.110  32.179  1.00  1.00
ATOM    877  N   GLY B 220      13.169  -6.218  31.978  1.00  1.00
ATOM    878  CA  GLY B 220      13.690  -6.428  30.632  1.00  1.00
ATOM    879  C   GLY B 220      13.325  -5.268  29.714  1.00  1.00
ATOM    880  O   GLY B 220      12.786  -4.256  30.160  1.00  1.00
ATOM    881  N   SER B 221      13.547  -5.635  28.342  1.00  1.00
ATOM    882  CA  SER B 221      13.106  -4.742  27.278  1.00  1.00
ATOM    883  C   SER B 221      12.509  -5.524  26.115  1.00  1.00
ATOM    884  O   SER B 221      12.941  -6.637  25.816  1.00  1.00
ATOM    885  N   GLY B 222      11.637  -4.901  25.378  1.00  1.00
ATOM    886  CA  GLY B 222      10.996  -5.545  24.238  1.00  1.00
ATOM    887  C   GLY B 222      10.340  -4.519  23.323  1.00  1.00
ATOM    888  O   GLY B 222      10.199  -3.351  23.685  1.00  1.00
ATOM    889  N   TYR B 223       9.740  -5.037  22.249  1.00  1.00
ATOM    890  CA  TYR B 223       8.845  -4.302  21.364  1.00  1.00
ATOM    891  C   TYR B 223       7.445  -4.902  21.375  1.00  1.00
ATOM    892  O   TYR B 223       7.280  -6.115  21.499  1.00  1.00
ATOM    893  N   ALA B 224       6.464  -4.011  21.058  1.00  1.00
ATOM    894  CA  ALA B 224       5.062  -4.397  20.954  1.00  1.00
ATOM    895  C   ALA B 224       4.287  -3.423  20.077  1.00  1.00
ATOM    896  O   ALA B 224       4.473  -2.209  20.165  1.00  1.00
ATOM    897  N   ALA B 225       3.700  -3.886  18.953  1.00  1.00
ATOM    898  CA  ALA B 225       2.863  -3.032  18.118  1.00  1.00
ATOM    899  C   ALA B 225       1.607  -2.597  18.862  1.00  1.00
ATOM    900  O   ALA B 225       0.987  -3.390  19.570  1.00  1.00
ATOM    901  N   ASP B 226       1.204  -1.244  18.591  1.00  1.00
ATOM    902  CA  ASP B 226      -0.141  -0.873  19.012  1.00  1.00
ATOM    903  C   ASP B 226      -1.193  -1.476  18.089  1.00  1.00
ATOM    904  O   ASP B 226      -1.191  -1.226  16.883  1.00  1.00
ATOM    905  N   GLN B 227      -1.952  -2.472  18.635  1.00  1.00
ATOM    906  CA  GLN B 227      -2.824  -3.291  17.802  1.00  1.00
ATOM    907  C   GLN B 227      -3.995  -2.477  17.265  1.00  1.00
ATOM    908  O   GLN B 227      -4.400  -2.640  16.114  1.00  1.00
ATOM    909  N   LYS B 228      -4.539  -1.530  18.000  1.00  1.00
ATOM    910  CA  LYS B 228      -5.708  -0.760  17.593  1.00  1.00
ATOM    911  C   LYS B 228      -5.385   0.153  16.418  1.00  1.00
ATOM    912  O   LYS B 228      -6.171   0.272  15.478  1.00  1.00
ATOM    913  N   SER B 229      -4.293   0.939  16.506  1.00  1.00
ATOM    914  CA  SER B 229      -3.923   1.861  15.439  1.00  1.00
ATOM    915  C   SER B 229      -3.412   1.112  14.215  1.00  1.00
ATOM    916  O   SER B 229      -3.681   1.502  13.079  1.00  1.00
ATOM    917  N   THR B 230      -2.736  -0.022  14.436  1.00  1.00
ATOM    918  CA  THR B 230      -2.261  -0.848  13.332  1.00  1.00
ATOM    919  C   THR B 230      -3.425  -1.441  12.549  1.00  1.00
ATOM    920  O   THR B 230      -3.410  -1.464  11.318  1.00  1.00
ATOM    921  N   GLN B 231      -4.434  -1.988  13.286  1.00  1.00
ATOM    922  CA  GLN B 231      -5.592  -2.619  12.664  1.00  1.00
ATOM    923  C   GLN B 231      -6.456  -1.593  11.940  1.00  1.00
ATOM    924  O   GLN B 231      -6.951  -1.848  10.842  1.00  1.00
ATOM    925  N   ASN B 232      -6.669  -0.427  12.534  1.00  1.00
ATOM    926  CA  ASN B 232      -7.441   0.645  11.917  1.00  1.00
ATOM    927  C   ASN B 232      -6.756   1.166  10.660  1.00  1.00
ATOM    928  O   ASN B 232      -7.412   1.473   9.665  1.00  1.00
ATOM    929  N   ALA B 233      -5.426   1.254  10.673  1.00  1.00
ATOM    930  CA  ALA B 233      -4.656   1.728   9.529  1.00  1.00
ATOM    931  C   ALA B 233      -4.664   0.706   8.399  1.00  1.00
ATOM    932  O   ALA B 233      -4.762   1.065   7.225  1.00  1.00
ATOM    933  N   ILE B 234      -4.543  -0.592   8.732  1.00  1.00
ATOM    934  CA  ILE B 234      -4.651  -1.628   7.712  1.00  1.00
ATOM    935  C   ILE B 234      -6.027  -1.615   7.057  1.00  1.00
ATOM    936  O   ILE B 234      -6.148  -1.762   5.841  1.00  1.00
ATOM    937  N   ASN B 235      -7.085  -1.393   7.910  1.00  1.00
ATOM    938  CA  ASN B 235      -8.444  -1.284   7.395  1.00  1.00
ATOM    939  C   ASN B 235      -8.568  -0.131   6.407  1.00  1.00
ATOM    940  O   ASN B 235      -9.209  -0.261   5.364  1.00  1.00
ATOM    941  N   GLY B 236      -8.001   1.022   6.761  1.00  1.00
ATOM    942  CA  GLY B 236      -8.089   2.236   5.959  1.00  1.00
ATOM    943  C   GLY B 236      -7.324   2.088   4.650  1.00  1.00
ATOM    944  O   GLY B 236      -7.800   2.500   3.592  1.00  1.00
ATOM    945  N   ILE B 237      -6.040   1.629   4.742  1.00  1.00
ATOM    946  CA  ILE B 237      -5.179   1.493   3.573  1.00  1.00
ATOM    947  C   ILE B 237      -5.756   0.494   2.579  1.00  1.00
ATOM    948  O   ILE B 237      -5.740   0.727   1.370  1.00  1.00
ATOM    949  N   THR B 238      -6.294  -0.625   3.068  1.00  1.00
ATOM    950  CA  THR B 238      -6.866  -1.641   2.193  1.00  1.00
ATOM    951  C   THR B 238      -8.161  -1.154   1.556  1.00  1.00
ATOM    952  O   THR B 238      -8.418  -1.407   0.379  1.00  1.00
ATOM    953  N   ASN B 239      -8.948  -0.381   2.252  1.00  1.00
ATOM    954  CA  ASN B 239     -10.144   0.247   1.703  1.00  1.00
ATOM    955  C   ASN B 239      -9.789   1.240   0.604  1.00  1.00
ATOM    956  O   ASN B 239     -10.477   1.329  -0.413  1.00  1.00
ATOM    957  N   LYS B 240      -8.648   1.951   0.810  1.00  1.00
ATOM    958  CA  LYS B 240      -8.149   2.898  -0.181  1.00  1.00
ATOM    959  C   LYS B 240      -7.756   2.190  -1.471  1.00  1.00
ATOM    960  O   LYS B 240      -8.039   2.673  -2.567  1.00  1.00
ATOM    961  N   VAL B 241      -7.059   1.043  -1.343  1.00  1.00
ATOM    962  CA  VAL B 241      -6.676   0.247  -2.503  1.00  1.00
ATOM    963  C   VAL B 241      -7.902  -0.241  -3.266  1.00  1.00
ATOM    964  O   VAL B 241      -7.942  -0.186  -4.495  1.00  1.00
ATOM    965  N   ASN B 242      -8.918  -0.687  -2.526  1.00  1.00
ATOM    966  CA  ASN B 242     -10.166  -1.177  -3.098  1.00  1.00
ATOM    967  C   ASN B 242     -10.890  -0.077  -3.863  1.00  1.00
ATOM    968  O   ASN B 242     -11.426  -0.310  -4.946  1.00  1.00
ATOM    969  N   THR B 243     -10.949   1.127  -3.253  1.00  1.00
ATOM    970  CA  THR B 243     -11.590   2.283  -3.867  1.00  1.00
ATOM    971  C   THR B 243     -10.911   2.657  -5.179  1.00  1.00
ATOM    972  O   THR B 243     -11.575   2.986  -6.161  1.00  1.00
ATOM    973  N   VAL B 244      -9.583   2.735  -5.174  1.00  1.00
ATOM    974  CA  VAL B 244      -8.800   3.028  -6.369  1.00  1.00
ATOM    975  C   VAL B 244      -9.047   1.991  -7.457  1.00  1.00
ATOM    976  O   VAL B 244      -9.186   2.331  -8.632  1.00  1.00
ATOM    977  N   ILE B 245      -9.006   0.726  -7.107  1.00  1.00
ATOM    978  CA  ILE B 245      -9.220  -0.367  -8.047  1.00  1.00
ATOM    979  C   ILE B 245     -10.641  -0.350  -8.597  1.00  1.00
ATOM    980  O   ILE B 245     -10.857  -0.563  -9.790  1.00  1.00
ATOM    981  N   GLU B 246     -11.609  -0.131  -7.804  1.00  1.00
ATOM    982  CA  GLU B 246     -13.032  -0.125  -8.122  1.00  1.00
ATOM    983  C   GLU B 246     -13.346   0.883  -9.221  1.00  1.00
ATOM    984  O   GLU B 246     -14.164   0.619 -10.102  1.00  1.00
ATOM    985  N   LYS B 247     -12.720   1.958  -9.325  1.00  1.00
ATOM    986  CA  LYS B 247     -13.026   3.046 -10.245  1.00  1.00
ATOM    987  C   LYS B 247     -12.442   2.780 -11.627  1.00  1.00
ATOM    988  O   LYS B 247     -13.047   3.120 -12.643  1.00  1.00
ATOM    989  N   MET B 248     -11.383   2.091 -11.726  1.00  1.00
ATOM    990  CA  MET B 248     -10.817   1.682 -13.006  1.00  1.00
ATOM    991  C   MET B 248      -9.922   0.460 -12.847  1.00  1.00
ATOM    992  O   MET B 248      -8.956   0.481 -12.084  1.00  1.00
ATOM    993  N   ASN B 249     -10.486  -0.679 -13.577  1.00  1.00
ATOM    994  CA  ASN B 249      -9.763  -1.937 -13.443  1.00  1.00
ATOM    995  C   ASN B 249     -10.137  -2.908 -14.556  1.00  1.00
ATOM    996  O   ASN B 249      -9.343  -3.769 -14.935  1.00  1.00
ATOM    997  N   ILE B 250     -10.591  -2.646 -15.621  1.00  1.00
ATOM    998  CA  ILE B 250     -10.988  -3.575 -16.672  1.00  1.00
ATOM    999  C   ILE B 250     -11.362  -2.835 -17.950  1.00  1.00
ATOM   1000  O   ILE B 250     -11.864  -1.712 -17.903  1.00  1.00
ATOM   1001  N   GLN B 251     -10.987  -3.405 -19.036  1.00  1.00
ATOM   1002  CA  GLN B 251     -11.400  -3.050 -20.388  1.00  1.00
ATOM   1003  C   GLN B 251     -11.943  -4.262 -21.134  1.00  1.00
ATOM   1004  O   GLN B 251     -11.418  -5.368 -21.007  1.00  1.00
ATOM   1005  N   PHE B 252     -13.107  -4.162 -21.683  1.00  1.00
ATOM   1006  CA  PHE B 252     -13.631  -5.239 -22.514  1.00  1.00
ATOM   1007  C   PHE B 252     -12.932  -5.280 -23.867  1.00  1.00
ATOM   1008  O   PHE B 252     -12.510  -4.249 -24.390  1.00  1.00
ATOM   1009  N   THR B 253     -13.172  -6.199 -24.699  1.00  1.00
ATOM   1010  CA  THR B 253     -12.608  -6.332 -26.036  1.00  1.00
ATOM   1011  C   THR B 253     -12.536  -4.984 -26.741  1.00  1.00
ATOM   1012  O   THR B 253     -13.514  -4.237 -26.773  1.00  1.00
ATOM   1013  N   ALA B 254     -11.301  -4.708 -27.195  1.00  1.00
ATOM   1014  CA  ALA B 254     -10.903  -3.548 -27.983  1.00  1.00
ATOM   1015  C   ALA B 254      -9.975  -3.948 -29.122  1.00  1.00
ATOM   1016  O   ALA B 254      -8.978  -4.640 -28.911  1.00  1.00
ATOM   1017  N   VAL B 255     -10.451  -3.983 -30.307  1.00  1.00
ATOM   1018  CA  VAL B 255      -9.713  -4.424 -31.485  1.00  1.00
ATOM   1019  C   VAL B 255      -9.606  -3.309 -32.518  1.00  1.00
ATOM   1020  O   VAL B 255     -10.528  -2.510 -32.680  1.00  1.00
ATOM   1021  N   GLY B 256      -8.641  -3.195 -33.237  1.00  1.00
ATOM   1022  CA  GLY B 256      -8.457  -2.267 -34.346  1.00  1.00
ATOM   1023  C   GLY B 256      -9.637  -2.316 -35.308  1.00  1.00
ATOM   1024  O   GLY B 256     -10.183  -3.385 -35.581  1.00  1.00
ATOM   1025  N   LYS B 257      -9.758  -1.185 -36.081  1.00  1.00
ATOM   1026  CA  LYS B 257     -10.708  -1.114 -37.184  1.00  1.00
ATOM   1027  C   LYS B 257      -9.998  -1.208 -38.529  1.00  1.00
ATOM   1028  O   LYS B 257      -8.987  -0.545 -38.756  1.00  1.00
ATOM   1029  N   LEU B 258      -9.569  10.591 -37.279  1.00  1.00
ATOM   1030  CA  LEU B 258     -10.659  10.673 -36.315  1.00  1.00
ATOM   1031  C   LEU B 258     -10.645   9.480 -35.364  1.00  1.00
ATOM   1032  O   LEU B 258     -10.902   9.624 -34.169  1.00  1.00
ATOM   1033  N   ASN B 259     -10.537   8.266 -35.886  1.00  1.00
ATOM   1034  CA  ASN B 259     -10.431   7.067 -35.064  1.00  1.00
ATOM   1035  C   ASN B 259      -9.140   7.065 -34.256  1.00  1.00
ATOM   1036  O   ASN B 259      -9.122   6.644 -33.099  1.00  1.00
ATOM   1037  N   LYS B 260      -8.030   7.396 -34.871  1.00  1.00
ATOM   1038  CA  LYS B 260      -6.752   7.441 -34.171  1.00  1.00
ATOM   1039  C   LYS B 260      -6.739   8.541 -33.118  1.00  1.00
ATOM   1040  O   LYS B 260      -6.152   8.382 -32.048  1.00  1.00
ATOM   1041  N   LYS B 261      -7.360   9.714 -33.415  1.00  1.00
ATOM   1042  CA  LYS B 261      -7.456  10.815 -32.464  1.00  1.00
ATOM   1043  C   LYS B 261      -8.238  10.405 -31.223  1.00  1.00
ATOM   1044  O   LYS B 261      -7.890  10.783 -30.105  1.00  1.00
ATOM   1045  N   VAL B 262      -9.363   9.658 -31.418  1.00  1.00
ATOM   1046  CA  VAL B 262     -10.169   9.166 -30.307  1.00  1.00
ATOM   1047  C   VAL B 262      -9.377   8.195 -29.440  1.00  1.00
ATOM   1048  O   VAL B 262      -9.466   8.228 -28.213  1.00  1.00
ATOM   1049  N   ASP B 263      -8.732   7.187 -30.107  1.00  1.00
ATOM   1050  CA  ASP B 263      -7.942   6.202 -29.379  1.00  1.00
ATOM   1051  C   ASP B 263      -6.781   6.861 -28.645  1.00  1.00
ATOM   1052  O   ASP B 263      -6.475   6.510 -27.505  1.00  1.00
ATOM   1053  N   ASP B 264      -6.028   7.704 -29.249  1.00  1.00
ATOM   1054  CA  ASP B 264      -4.866   8.350 -28.651  1.00  1.00
ATOM   1055  C   ASP B 264      -5.279   9.318 -27.550  1.00  1.00
ATOM   1056  O   ASP B 264      -4.581   9.467 -26.547  1.00  1.00
ATOM   1057  N   GLY B 265      -6.416   9.969 -27.667  1.00  1.00
ATOM   1058  CA  GLY B 265      -6.883  10.937 -26.682  1.00  1.00
ATOM   1059  C   GLY B 265      -7.388  10.242 -25.424  1.00  1.00
ATOM   1060  O   GLY B 265      -7.199  10.735 -24.312  1.00  1.00
ATOM   1061  N   PHE B 266      -8.104   9.147 -25.537  1.00  1.00
ATOM   1062  CA  PHE B 266      -8.543   8.359 -24.392  1.00  1.00
ATOM   1063  C   PHE B 266      -7.357   7.755 -23.651  1.00  1.00
ATOM   1064  O   PHE B 266      -7.348   7.692 -22.422  1.00  1.00
ATOM   1065  N   LEU B 267      -6.387   7.255 -24.434  1.00  1.00
ATOM   1066  CA  LEU B 267      -5.169   6.685 -23.870  1.00  1.00
ATOM   1067  C   LEU B 267      -4.375   7.733 -23.098  1.00  1.00
ATOM   1068  O   LEU B 267      -3.805   7.444 -22.046  1.00  1.00
ATOM   1069  N   ASP B 268      -4.277   8.957 -23.636  1.00  1.00
ATOM   1070  CA  ASP B 268      -3.582  10.048 -22.964  1.00  1.00
ATOM   1071  C   ASP B 268      -4.232  10.374 -21.626  1.00  1.00
ATOM   1072  O   ASP B 268      -3.546  10.645 -20.641  1.00  1.00
ATOM   1073  N   ILE B 269      -5.570  10.410 -21.595  1.00  1.00
ATOM   1074  CA  ILE B 269      -6.328  10.762 -20.401  1.00  1.00
ATOM   1075  C   ILE B 269      -6.197   9.688 -19.329  1.00  1.00
ATOM   1076  O   ILE B 269      -6.056   9.993 -18.144  1.00  1.00
ATOM   1077  N   TRP B 270      -6.339   8.407 -19.722  1.00  1.00
ATOM   1078  CA  TRP B 270      -6.282   7.302 -18.772  1.00  1.00
ATOM   1079  C   TRP B 270      -4.873   7.119 -18.224  1.00  1.00
ATOM   1080  O   TRP B 270      -4.690   6.790 -17.052  1.00  1.00
ATOM   1081  N   THR B 271      -3.873   7.302 -19.020  1.00  1.00
ATOM   1082  CA  THR B 271      -2.489   7.255 -18.567  1.00  1.00
ATOM   1083  C   THR B 271      -2.217   8.321 -17.513  1.00  1.00
ATOM   1084  O   THR B 271      -1.521   8.072 -16.529  1.00  1.00
ATOM   1085  N   TYR B 272      -2.721   9.567 -17.817  1.00  1.00
ATOM   1086  CA  TYR B 272      -2.576  10.687 -16.894  1.00  1.00
ATOM   1087  C   TYR B 272      -3.310  10.420 -15.586  1.00  1.00
ATOM   1088  O   TYR B 272      -2.803  10.723 -14.506  1.00  1.00
ATOM   1089  N   ASN B 273      -4.526   9.936 -15.678  1.00  1.00
ATOM   1090  CA  ASN B 273      -5.389   9.668 -14.533  1.00  1.00
ATOM   1091  C   ASN B 273      -4.783   8.608 -13.623  1.00  1.00
ATOM   1092  O   ASN B 273      -4.848   8.716 -12.399  1.00  1.00
ATOM   1093  N   ALA B 274      -4.307   7.520 -14.200  1.00  1.00
ATOM   1094  CA  ALA B 274      -3.731   6.411 -13.448  1.00  1.00
ATOM   1095  C   ALA B 274      -2.478   6.845 -12.700  1.00  1.00
ATOM   1096  O   ALA B 274      -2.271   6.470 -11.546  1.00  1.00
ATOM   1097  N   GLU B 275      -1.574   7.496 -13.379  1.00  1.00
ATOM   1098  CA  GLU B 275      -0.311   7.911 -12.780  1.00  1.00
ATOM   1099  C   GLU B 275      -0.533   8.953 -11.692  1.00  1.00
ATOM   1100  O   GLU B 275       0.113   8.918 -10.645  1.00  1.00
ATOM   1101  N   LEU B 276      -1.377   9.916 -11.906  1.00  1.00
ATOM   1102  CA  LEU B 276      -1.633  10.995 -10.960  1.00  1.00
ATOM   1103  C   LEU B 276      -2.399  10.491  -9.741  1.00  1.00
ATOM   1104  O   LEU B 276      -2.162  10.937  -8.619  1.00  1.00
ATOM   1105  N   LEU B 277      -3.352   9.618  -9.921  1.00  1.00
ATOM   1106  CA  LEU B 277      -4.087   9.010  -8.818  1.00  1.00
ATOM   1107  C   LEU B 277      -3.145   8.292  -7.858  1.00  1.00
ATOM   1108  O   LEU B 277      -3.321   8.351  -6.641  1.00  1.00
ATOM   1109  N   VAL B 278      -2.177   7.560  -8.434  1.00  1.00
ATOM   1110  CA  VAL B 278      -1.209   6.822  -7.631  1.00  1.00
ATOM   1111  C   VAL B 278      -0.272   7.768  -6.890  1.00  1.00
ATOM   1112  O   VAL B 278       0.045   7.553  -5.721  1.00  1.00
ATOM   1113  N   LEU B 279       0.220   8.784  -7.595  1.00  1.00
ATOM   1114  CA  LEU B 279       1.132   9.753  -7.000  1.00  1.00
ATOM   1115  C   LEU B 279       0.463  10.510  -5.857  1.00  1.00
ATOM   1116  O   LEU B 279       1.077  10.757  -4.820  1.00  1.00
ATOM   1117  N   LEU B 280      -0.739  10.963  -6.051  1.00  1.00
ATOM   1118  CA  LEU B 280      -1.476  11.704  -5.034  1.00  1.00
ATOM   1119  C   LEU B 280      -1.804  10.819  -3.837  1.00  1.00
ATOM   1120  O   LEU B 280      -1.733  11.259  -2.689  1.00  1.00
ATOM   1121  N   GLU B 281      -2.301   9.605  -4.099  1.00  1.00
ATOM   1122  CA  GLU B 281      -2.649   8.677  -3.030  1.00  1.00
ATOM   1123  C   GLU B 281      -1.413   8.245  -2.251  1.00  1.00
ATOM   1124  O   GLU B 281      -1.463   8.073  -1.033  1.00  1.00
ATOM   1125  N   ASN B 282      -0.295   8.092  -2.909  1.00  1.00
ATOM   1126  CA  ASN B 282       0.960   7.731  -2.261  1.00  1.00
ATOM   1127  C   ASN B 282       1.377   8.784  -1.242  1.00  1.00
ATOM   1128  O   ASN B 282       1.860   8.456  -0.158  1.00  1.00
ATOM   1129  N   GLU B 283       1.308  10.051  -1.638  1.00  1.00
ATOM   1130  CA  GLU B 283       1.614  11.157  -0.738  1.00  1.00
ATOM   1131  C   GLU B 283       0.698  11.147   0.479  1.00  1.00
ATOM   1132  O   GLU B 283       1.137  11.404   1.600  1.00  1.00
ATOM   1133  N   ARG B 284      -0.576  10.898   0.271  1.00  1.00
ATOM   1134  CA  ARG B 284      -1.576  10.876   1.332  1.00  1.00
ATOM   1135  C   ARG B 284      -1.352   9.702   2.276  1.00  1.00
ATOM   1136  O   ARG B 284      -1.542   9.821   3.486  1.00  1.00
ATOM   1137  N   THR B 285      -0.982   8.543   1.745  1.00  1.00
ATOM   1138  CA  THR B 285      -0.720   7.335   2.518  1.00  1.00
ATOM   1139  C   THR B 285       0.441   7.540   3.482  1.00  1.00
ATOM   1140  O   THR B 285       0.394   7.094   4.629  1.00  1.00
ATOM   1141  N   LEU B 286       1.532   8.101   2.985  1.00  1.00
ATOM   1142  CA  LEU B 286       2.695   8.371   3.821  1.00  1.00
ATOM   1143  C   LEU B 286       2.365   9.382   4.914  1.00  1.00
ATOM   1144  O   LEU B 286       2.803   9.241   6.056  1.00  1.00
ATOM   1145  N   ASP B 287       1.588  10.379   4.570  1.00  1.00
ATOM   1146  CA  ASP B 287       1.170  11.382   5.542  1.00  1.00
ATOM   1147  C   ASP B 287       0.255  10.777   6.599  1.00  1.00
ATOM   1148  O   ASP B 287       0.337  11.124   7.777  1.00  1.00
ATOM   1149  N   PHE B 288      -0.613   9.826   6.164  1.00  1.00
ATOM   1150  CA  PHE B 288      -1.529   9.116   7.048  1.00  1.00
ATOM   1151  C   PHE B 288      -0.772   8.348   8.124  1.00  1.00
ATOM   1152  O   PHE B 288      -1.193   8.301   9.279  1.00  1.00
ATOM   1153  N   HIS B 289       0.261   7.616   7.711  1.00  1.00
ATOM   1154  CA  HIS B 289       1.106   6.873   8.638  1.00  1.00
ATOM   1155  C   HIS B 289       1.804   7.808   9.617  1.00  1.00
ATOM   1156  O   HIS B 289       1.912   7.510  10.806  1.00  1.00
ATOM   1157  N   ASP B 290       2.359   8.939   9.063  1.00  1.00
ATOM   1158  CA  ASP B 290       3.003   9.943   9.900  1.00  1.00
ATOM   1159  C   ASP B 290       2.048  10.467  10.965  1.00  1.00
ATOM   1160  O   ASP B 290       2.436  10.670  12.115  1.00  1.00
ATOM   1161  N   SER B 291       0.806  10.709  10.589  1.00  1.00
ATOM   1162  CA  SER B 291      -0.237  11.204  11.479  1.00  1.00
ATOM   1163  C   SER B 291      -0.533  10.205  12.591  1.00  1.00
ATOM   1164  O   SER B 291      -0.760  10.588  13.738  1.00  1.00
ATOM   1165  N   ASN B 292      -0.653   8.921  12.250  1.00  1.00
ATOM   1166  CA  ASN B 292      -0.948   7.852  13.196  1.00  1.00
ATOM   1167  C   ASN B 292       0.134   7.747  14.263  1.00  1.00
ATOM   1168  O   ASN B 292      -0.158   7.516  15.437  1.00  1.00
ATOM   1169  N   VAL B 293       1.401   7.865  13.817  1.00  1.00
ATOM   1170  CA  VAL B 293       2.522   7.847  14.748  1.00  1.00
ATOM   1171  C   VAL B 293       2.474   9.042  15.692  1.00  1.00
ATOM   1172  O   VAL B 293       2.719   8.908  16.891  1.00  1.00
ATOM   1173  N   LYS B 294       2.235  10.219  15.121  1.00  1.00
ATOM   1174  CA  LYS B 294       2.158  11.466  15.873  1.00  1.00
ATOM   1175  C   LYS B 294       1.052  11.410  16.920  1.00  1.00
ATOM   1176  O   LYS B 294       1.222  11.887  18.042  1.00  1.00
ATOM   1177  N   ASN B 295      -0.123  10.871  16.521  1.00  1.00
ATOM   1178  CA  ASN B 295      -1.276  10.767  17.407  1.00  1.00
ATOM   1179  C   ASN B 295      -1.015   9.780  18.537  1.00  1.00
ATOM   1180  O   ASN B 295      -1.448   9.990  19.670  1.00  1.00
ATOM   1181  N   LEU B 296      -0.405   8.641  18.256  1.00  1.00
ATOM   1182  CA  LEU B 296      -0.032   7.650  19.258  1.00  1.00
ATOM   1183  C   LEU B 296       0.924   8.241  20.289  1.00  1.00
ATOM   1184  O   LEU B 296       0.805   7.974  21.485  1.00  1.00
ATOM   1185  N   TYR B 297       1.838   9.053  19.803  1.00  1.00
ATOM   1186  CA  TYR B 297       2.806   9.719  20.666  1.00  1.00
ATOM   1187  C   TYR B 297       2.125  10.731  21.579  1.00  1.00
ATOM   1188  O   TYR B 297       2.458  10.840  22.759  1.00  1.00
ATOM   1189  N   GLU B 298       1.300  11.595  20.997  1.00  1.00
ATOM   1190  CA  GLU B 298       0.556  12.599  21.750  1.00  1.00
ATOM   1191  C   GLU B 298      -0.381  11.948  22.759  1.00  1.00
ATOM   1192  O   GLU B 298      -0.563  12.453  23.867  1.00  1.00
ATOM   1193  N   LYS B 299      -0.963  10.824  22.440  1.00  1.00
ATOM   1194  CA  LYS B 299      -1.838  10.065  23.325  1.00  1.00
ATOM   1195  C   LYS B 299      -1.099   9.620  24.581  1.00  1.00
ATOM   1196  O   LYS B 299      -1.652   9.648  25.680  1.00  1.00
ATOM   1197  N   VAL B 300       0.084   8.998  24.407  1.00  1.00
ATOM   1198  CA  VAL B 300       0.913   8.589  25.535  1.00  1.00
ATOM   1199  C   VAL B 300       1.362   9.793  26.353  1.00  1.00
ATOM   1200  O   VAL B 300       1.365   9.752  27.584  1.00  1.00
ATOM   1201  N   LYS B 301       1.745  10.860  25.635  1.00  1.00
ATOM   1202  CA  LYS B 301       2.206  12.070  26.305  1.00  1.00
ATOM   1203  C   LYS B 301       1.135  12.626  27.235  1.00  1.00
ATOM   1204  O   LYS B 301       1.432  13.065  28.347  1.00  1.00
ATOM   1205  N   SER B 302      -0.114  12.629  26.801  1.00  1.00
ATOM   1206  CA  SER B 302      -1.228  13.177  27.564  1.00  1.00
ATOM   1207  C   SER B 302      -1.604  12.264  28.724  1.00  1.00
ATOM   1208  O   SER B 302      -2.014  12.731  29.786  1.00  1.00
ATOM   1209  N   GLN B 303      -1.368  10.979  28.648  1.00  1.00
ATOM   1210  CA  GLN B 303      -1.626  10.058  29.749  1.00  1.00
ATOM   1211  C   GLN B 303      -0.614  10.244  30.872  1.00  1.00
ATOM   1212  O   GLN B 303      -0.959  10.165  32.051  1.00  1.00
ATOM   1213  N   LEU B 304       0.676  10.292  30.530  1.00  1.00
ATOM   1214  CA  LEU B 304       1.758  10.374  31.504  1.00  1.00
ATOM   1215  C   LEU B 304       1.863  11.776  32.095  1.00  1.00
ATOM   1216  O   LEU B 304       2.174  11.941  33.275  1.00  1.00
ATOM   1217  N   LYS B 305       1.453  12.749  31.578  1.00  1.00
ATOM   1218  CA  LYS B 305       1.595  14.113  32.073  1.00  1.00
ATOM   1219  C   LYS B 305       3.013  14.376  32.564  1.00  1.00
ATOM   1220  O   LYS B 305       3.902  14.702  31.778  1.00  1.00
ATOM   1221  N   ASN B 306       3.217  14.749  33.806  1.00  1.00
ATOM   1222  CA  ASN B 306       4.510  15.065  34.399  1.00  1.00
ATOM   1223  C   ASN B 306       5.047  13.892  35.208  1.00  1.00
ATOM   1224  O   ASN B 306       6.205  13.891  35.625  1.00  1.00
ATOM   1225  N   ASN B 307       4.434  12.739  35.175  1.00  1.00
ATOM   1226  CA  ASN B 307       4.940  11.506  35.765  1.00  1.00
ATOM   1227  C   ASN B 307       6.058  10.909  34.919  1.00  1.00
ATOM   1228  O   ASN B 307       6.929  10.206  35.431  1.00  1.00
ATOM   1229  N   ALA B 308       6.400  11.470  33.957  1.00  1.00
ATOM   1230  CA  ALA B 308       7.465  11.167  33.009  1.00  1.00
ATOM   1231  C   ALA B 308       8.007  12.436  32.365  1.00  1.00
ATOM   1232  O   ALA B 308       7.270  13.399  32.150  1.00  1.00
ATOM   1233  N   LYS B 309       9.175  12.328  31.784  1.00  1.00
ATOM   1234  CA  LYS B 309       9.834  13.409  31.061  1.00  1.00
ATOM   1235  C   LYS B 309      10.087  13.025  29.608  1.00  1.00
ATOM   1236  O   LYS B 309      10.459  11.890  29.312  1.00  1.00
ATOM   1237  N   GLU B 310       9.737  13.986  28.667  1.00  1.00
ATOM   1238  CA  GLU B 310      10.170  13.753  27.295  1.00  1.00
ATOM   1239  C   GLU B 310      11.685  13.850  27.171  1.00  1.00
ATOM   1240  O   GLU B 310      12.285  14.858  27.544  1.00  1.00
ATOM   1241  N   ILE B 311      12.310  12.745  26.648  1.00  1.00
ATOM   1242  CA  ILE B 311      13.761  12.631  26.572  1.00  1.00
ATOM   1243  C   ILE B 311      14.240  12.648  25.126  1.00  1.00
ATOM   1244  O   ILE B 311      15.386  12.998  24.845  1.00  1.00
ATOM   1245  N   GLY B 312      13.450  12.622  24.210  1.00  1.00
ATOM   1246  CA  GLY B 312      13.912  12.834  22.844  1.00  1.00
ATOM   1247  C   GLY B 312      13.584  11.637  21.960  1.00  1.00
ATOM   1248  O   GLY B 312      13.737  10.488  22.373  1.00  1.00
ATOM   1249  N   ASN B 313      13.376  11.953  20.715  1.00  1.00
ATOM   1250  CA  ASN B 313      13.369  10.831  19.784  1.00  1.00
ATOM   1251  C   ASN B 313      12.107   9.993  19.939  1.00  1.00
ATOM   1252  O   ASN B 313      12.070   8.829  19.541  1.00  1.00
ATOM   1253  N   GLY B 314      11.118  10.406  20.742  1.00  1.00
ATOM   1254  CA  GLY B 314       9.865   9.676  20.896  1.00  1.00
ATOM   1255  C   GLY B 314       9.899   8.777  22.126  1.00  1.00
ATOM   1256  O   GLY B 314       8.928   8.084  22.426  1.00  1.00
ATOM   1257  N   CYS B 315      10.709   9.114  23.074  1.00  1.00
ATOM   1258  CA  CYS B 315      10.910   8.339  24.293  1.00  1.00
ATOM   1259  C   CYS B 315      10.508   9.138  25.526  1.00  1.00
ATOM   1260  O   CYS B 315      10.732  10.347  25.595  1.00  1.00
ATOM   1261  N   PHE B 316       9.857   8.482  26.451  1.00  1.00
ATOM   1262  CA  PHE B 316       9.549   8.989  27.783  1.00  1.00
ATOM   1263  C   PHE B 316      10.324   8.232  28.854  1.00  1.00
ATOM   1264  O   PHE B 316      10.467   7.011  28.784  1.00  1.00
ATOM   1265  N   GLU B 317      10.874   8.961  29.781  1.00  1.00
ATOM   1266  CA  GLU B 317      11.521   8.397  30.959  1.00  1.00
ATOM   1267  C   GLU B 317      10.686   8.631  32.211  1.00  1.00
ATOM   1268  O   GLU B 317      10.276   9.757  32.493  1.00  1.00
ATOM   1269  N   PHE B 318      10.190   7.462  32.816  1.00  1.00
ATOM   1270  CA  PHE B 318       9.315   7.599  33.974  1.00  1.00
ATOM   1271  C   PHE B 318      10.080   8.121  35.183  1.00  1.00
ATOM   1272  O   PHE B 318      11.212   7.710  35.439  1.00  1.00
ATOM   1273  N   TYR B 319       9.295   8.884  36.038  1.00  1.00
ATOM   1274  CA  TYR B 319       9.841   9.330  37.314  1.00  1.00
ATOM   1275  C   TYR B 319       9.532   8.333  38.423  1.00  1.00
ATOM   1276  O   TYR B 319      10.149   8.363  39.488  1.00  1.00
ATOM   1277  N   HIS B 320       8.874   7.327  38.092  1.00  1.00
ATOM   1278  CA  HIS B 320       8.446   6.198  38.909  1.00  1.00
ATOM   1279  C   HIS B 320       8.862   4.874  38.281  1.00  1.00
ATOM   1280  O   HIS B 320       8.927   4.749  37.058  1.00  1.00
ATOM   1281  N   LYS B 321       8.913   3.799  39.070  1.00  1.00
ATOM   1282  CA  LYS B 321       9.045   2.456  38.518  1.00  1.00
ATOM   1283  C   LYS B 321       7.785   2.041  37.770  1.00  1.00
ATOM   1284  O   LYS B 321       6.679   2.125  38.304  1.00  1.00
ATOM   1285  N   CYS B 322       7.882   1.693  36.567  1.00  1.00
ATOM   1286  CA  CYS B 322       6.811   1.240  35.687  1.00  1.00
ATOM   1287  C   CYS B 322       7.068  -0.178  35.192  1.00  1.00
ATOM   1288  O   CYS B 322       7.987  -0.416  34.409  1.00  1.00
ATOM   1289  N   ASP B 323       6.554  -1.164  35.934  1.00  1.00
ATOM   1290  CA  ASP B 323       6.717  -2.566  35.569  1.00  1.00
ATOM   1291  C   ASP B 323       5.904  -2.911  34.327  1.00  1.00
ATOM   1292  O   ASP B 323       4.916  -2.246  34.017  1.00  1.00
ATOM   1293  N   ASN B 324       5.723  -4.144  33.985  1.00  1.00
ATOM   1294  CA  ASN B 324       5.004  -4.603  32.802  1.00  1.00
ATOM   1295  C   ASN B 324       3.505  -4.372  32.944  1.00  1.00
ATOM   1296  O   ASN B 324       2.825  -4.035  31.975  1.00  1.00
ATOM   1297  N   GLU B 325       2.905  -4.476  34.072  1.00  1.00
ATOM   1298  CA  GLU B 325       1.508  -4.107  34.271  1.00  1.00
ATOM   1299  C   GLU B 325       1.285  -2.625  33.997  1.00  1.00
ATOM   1300  O   GLU B 325       0.275  -2.238  33.410  1.00  1.00
ATOM   1301  N   CYS B 326       2.231  -1.782  34.491  1.00  1.00
ATOM   1302  CA  CYS B 326       2.167  -0.348  34.239  1.00  1.00
ATOM   1303  C   CYS B 326       2.347  -0.040  32.758  1.00  1.00
ATOM   1304  O   CYS B 326       1.677   0.836  32.210  1.00  1.00
ATOM   1305  N   MET B 327       3.330  -0.668  32.131  1.00  1.00
ATOM   1306  CA  MET B 327       3.620  -0.487  30.713  1.00  1.00
ATOM   1307  C   MET B 327       2.430  -0.889  29.852  1.00  1.00
ATOM   1308  O   MET B 327       2.098  -0.212  28.880  1.00  1.00
ATOM   1309  N   GLU B 328       1.800  -1.977  30.138  1.00  1.00
ATOM   1310  CA  GLU B 328       0.626  -2.447  29.413  1.00  1.00
ATOM   1311  C   GLU B 328      -0.517  -1.444  29.505  1.00  1.00
ATOM   1312  O   GLU B 328      -1.247  -1.229  28.537  1.00  1.00
ATOM   1313  N   SER B 329      -0.726  -0.837  30.669  1.00  1.00
ATOM   1314  CA  SER B 329      -1.724   0.210  30.850  1.00  1.00
ATOM   1315  C   SER B 329      -1.425   1.414  29.967  1.00  1.00
ATOM   1316  O   SER B 329      -2.336   2.046  29.433  1.00  1.00
ATOM   1317  N   VAL B 330      -0.164   1.793  29.822  1.00  1.00
ATOM   1318  CA  VAL B 330       0.222   2.843  28.887  1.00  1.00
ATOM   1319  C   VAL B 330      -0.099   2.447  27.451  1.00  1.00
ATOM   1320  O   VAL B 330      -0.598   3.258  26.671  1.00  1.00
ATOM   1321  N   ARG B 331       0.190   1.256  27.082  1.00  1.00
ATOM   1322  CA  ARG B 331      -0.028   0.723  25.742  1.00  1.00
ATOM   1323  C   ARG B 331      -1.515   0.591  25.438  1.00  1.00
ATOM   1324  O   ARG B 331      -1.957   0.865  24.322  1.00  1.00
ATOM   1325  N   ASN B 332      -2.371   0.342  26.264  1.00  1.00
ATOM   1326  CA  ASN B 332      -3.797   0.125  26.048  1.00  1.00
ATOM   1327  C   ASN B 332      -4.612   1.330  26.499  1.00  1.00
ATOM   1328  O   ASN B 332      -5.792   1.451  26.170  1.00  1.00
ATOM   1329  N   GLY B 333      -4.054   2.353  26.954  1.00  1.00
ATOM   1330  CA  GLY B 333      -4.662   3.664  27.149  1.00  1.00
ATOM   1331  C   GLY B 333      -5.457   3.715  28.447  1.00  1.00
ATOM   1332  O   GLY B 333      -6.091   4.724  28.758  1.00  1.00
ATOM   1333  N   THR B 334      -4.993   3.093  29.483  1.00  1.00
ATOM   1334  CA  THR B 334      -5.628   3.058  30.795  1.00  1.00
ATOM   1335  C   THR B 334      -4.623   3.349  31.902  1.00  1.00
ATOM   1336  O   THR B 334      -4.970   3.352  33.083  1.00  1.00
ATOM   1337  N   TYR B 335      -3.558   4.085  31.545  1.00  1.00
ATOM   1338  CA  TYR B 335      -2.580   4.508  32.541  1.00  1.00
ATOM   1339  C   TYR B 335      -3.243   5.290  33.667  1.00  1.00
ATOM   1340  O   TYR B 335      -4.015   6.217  33.422  1.00  1.00
ATOM   1341  N   ASP B 336      -2.918   4.928  34.906  1.00  1.00
ATOM   1342  CA  ASP B 336      -3.420   5.621  36.088  1.00  1.00
ATOM   1343  C   ASP B 336      -2.390   6.605  36.627  1.00  1.00
ATOM   1344  O   ASP B 336      -1.426   6.213  37.284  1.00  1.00
ATOM   1345  N   TYR B 337      -2.616   7.966  36.309  1.00  1.00
ATOM   1346  CA  TYR B 337      -1.618   8.960  36.685  1.00  1.00
ATOM   1347  C   TYR B 337      -1.595   9.175  38.193  1.00  1.00
ATOM   1348  O   TYR B 337      -0.531   9.329  38.792  1.00  1.00
ATOM   1349  N   PRO B 338      -2.744   9.304  38.853  1.00  1.00
ATOM   1350  CA  PRO B 338      -2.840   9.532  40.289  1.00  1.00
ATOM   1351  C   PRO B 338      -2.179   8.405  41.072  1.00  1.00
ATOM   1352  O   PRO B 338      -1.566   8.636  42.114  1.00  1.00
ATOM   1353  N   LYS B 339      -2.117   7.232  40.633  1.00  1.00
ATOM   1354  CA  LYS B 339      -1.508   6.067  41.263  1.00  1.00
ATOM   1355  C   LYS B 339      -0.011   6.268  41.461  1.00  1.00
ATOM   1356  O   LYS B 339       0.551   5.862  42.479  1.00  1.00
ATOM   1357  N   TYR B 340       0.697   6.856  40.533  1.00  1.00
ATOM   1358  CA  TYR B 340       2.148   6.992  40.596  1.00  1.00
ATOM   1359  C   TYR B 340       2.557   8.449  40.770  1.00  1.00
ATOM   1360  O   TYR B 340       3.696   8.744  41.134  1.00  1.00
ATOM   1361  N   SER B 341       1.690   9.325  40.956  1.00  1.00
ATOM   1362  CA  SER B 341       1.966  10.756  40.996  1.00  1.00
ATOM   1363  C   SER B 341       2.742  11.132  42.252  1.00  1.00
ATOM   1364  O   SER B 341       3.615  11.999  42.218  1.00  1.00
ATOM   1365  N   GLU B 342       2.526  10.564  43.406  1.00  1.00
ATOM   1366  CA  GLU B 342       3.284  10.859  44.616  1.00  1.00
ATOM   1367  C   GLU B 342       4.743  10.448  44.466  1.00  1.00
ATOM   1368  O   GLU B 342       5.646  11.154  44.913  1.00  1.00
ATOM   1369  N   GLU B 343       4.980   9.199  43.998  1.00  1.00
ATOM   1370  CA  GLU B 343       6.341   8.714  43.801  1.00  1.00
ATOM   1371  C   GLU B 343       7.074   9.540  42.751  1.00  1.00
ATOM   1372  O   GLU B 343       8.272   9.795  42.874  1.00  1.00
ATOM   1373  N   SER B 344       6.355   9.859  41.656  1.00  1.00
ATOM   1374  CA  SER B 344       6.930  10.680  40.598  1.00  1.00
ATOM   1375  C   SER B 344       7.371  12.037  41.131  1.00  1.00
ATOM   1376  O   SER B 344       8.408  12.566  40.731  1.00  1.00
ATOM   1377  N   LYS B 345       6.438  12.698  41.874  1.00  1.00
ATOM   1378  CA  LYS B 345       6.701  14.008  42.457  1.00  1.00
ATOM   1379  C   LYS B 345       7.978  13.995  43.288  1.00  1.00
ATOM   1380  O   LYS B 345       8.752  14.951  43.269  1.00  1.00
ATOM   1381  N   LEU B 346       8.150  12.986  44.141  1.00  1.00
ATOM   1382  CA  LEU B 346       9.340  12.853  44.974  1.00  1.00
ATOM   1383  C   LEU B 346      10.595  12.703  44.121  1.00  1.00
ATOM   1384  O   LEU B 346      11.660  13.213  44.471  1.00  1.00
ATOM   1385  N   ASN B 347      10.544  12.135  42.968  1.00  1.00
ATOM   1386  CA  ASN B 347      11.711  11.827  42.151  1.00  1.00
ATOM   1387  C   ASN B 347      12.130  13.028  41.313  1.00  1.00
ATOM   1388  O   ASN B 347      13.310  13.206  41.012  1.00  1.00
ATOM   1389  N   ARG B 348      11.236  13.670  40.615  1.00  1.00
ATOM   1390  CA  ARG B 348      11.598  14.837  39.820  1.00  1.00
ATOM   1391  C   ARG B 348      11.886  16.041  40.707  1.00  1.00
ATOM   1392  O   ARG B 348      11.178  16.288  41.684  1.00  1.00
