# Supplementary material for: ProteinDJ: A high‐performance and modular protein design pipeline
Source: Protein Sci. 2026 Jan 21;35(2):e70464. doi: 10.1002/pro.70464 (PMC12820799; doi:10.1002/pro.70464)
Supplement: Supplementary file 2 — DATA S1. Compressed archive containing input PDB and Bindsweeper YAML files used for benchmarking and comparison of sequence design methods. [file PRO-35-e70464-s001.zip › SupplementaryFile1/binderfolds/ha/fold_78.pdb]

ATOM      1  N   GLY A   1     -16.362  -4.744  -8.645  1.00  0.00
ATOM      2  CA  GLY A   1     -16.550  -6.100  -8.142  1.00  0.00
ATOM      3  C   GLY A   1     -15.215  -6.750  -7.800  1.00  0.00
ATOM      4  O   GLY A   1     -15.107  -7.490  -6.822  1.00  0.00
ATOM      5  N   GLY A   2     -14.244  -6.548  -8.689  1.00  0.00
ATOM      6  CA  GLY A   2     -12.910  -7.092  -8.465  1.00  0.00
ATOM      7  C   GLY A   2     -12.285  -6.515  -7.202  1.00  0.00
ATOM      8  O   GLY A   2     -11.637  -7.229  -6.436  1.00  0.00
ATOM      9  N   GLY A   3     -12.498  -5.201  -7.016  1.00  0.00
ATOM     10  CA  GLY A   3     -11.959  -4.541  -5.833  1.00  0.00
ATOM     11  C   GLY A   3     -12.591  -5.089  -4.560  1.00  0.00
ATOM     12  O   GLY A   3     -11.906  -5.310  -3.561  1.00  0.00
ATOM     13  N   GLY A   4     -13.922  -5.252  -4.575  1.00  0.00
ATOM     14  CA  GLY A   4     -14.627  -5.783  -3.415  1.00  0.00
ATOM     15  C   GLY A   4     -14.188  -7.210  -3.109  1.00  0.00
ATOM     16  O   GLY A   4     -13.998  -7.575  -1.949  1.00  0.00
ATOM     17  N   GLY A   5     -14.034  -8.022  -4.144  1.00  0.00
ATOM     18  CA  GLY A   5     -13.568  -9.394  -3.987  1.00  0.00
ATOM     19  C   GLY A   5     -12.156  -9.435  -3.416  1.00  0.00
ATOM     20  O   GLY A   5     -11.848 -10.256  -2.553  1.00  0.00
ATOM     21  N   GLY A   6     -11.284  -8.581  -3.965  1.00  0.00
ATOM     22  CA  GLY A   6      -9.904  -8.517  -3.498  1.00  0.00
ATOM     23  C   GLY A   6      -9.837  -8.117  -2.030  1.00  0.00
ATOM     24  O   GLY A   6      -9.045  -8.665  -1.263  1.00  0.00
ATOM     25  N   GLY A   7     -10.665  -7.135  -1.651  1.00  0.00
ATOM     26  CA  GLY A   7     -10.709  -6.659  -0.274  1.00  0.00
ATOM     27  C   GLY A   7     -11.191  -7.752   0.671  1.00  0.00
ATOM     28  O   GLY A   7     -10.647  -7.928   1.761  1.00  0.00
ATOM     29  N   GLY A   8     -12.267  -8.450   0.291  1.00  0.00
ATOM     30  CA  GLY A   8     -12.808  -9.532   1.104  1.00  0.00
ATOM     31  C   GLY A   8     -11.803 -10.668   1.248  1.00  0.00
ATOM     32  O   GLY A   8     -11.648 -11.240   2.327  1.00  0.00
ATOM     33  N   GLY A   9     -11.117 -10.986   0.144  1.00  0.00
ATOM     34  CA  GLY A   9     -10.098 -12.028   0.158  1.00  0.00
ATOM     35  C   GLY A   9      -8.937 -11.652   1.069  1.00  0.00
ATOM     36  O   GLY A   9      -8.421 -12.488   1.811  1.00  0.00
ATOM     37  N   GLY A  10      -8.509 -10.395   0.964  1.00  0.00
ATOM     38  CA  GLY A  10      -7.414  -9.895   1.787  1.00  0.00
ATOM     39  C   GLY A  10      -7.754  -9.985   3.269  1.00  0.00
ATOM     40  O   GLY A  10      -6.912 -10.356   4.088  1.00  0.00
ATOM     41  N   GLY A  11      -8.986  -9.616   3.607  1.00  0.00
ATOM     42  CA  GLY A  11      -9.452  -9.682   4.987  1.00  0.00
ATOM     43  C   GLY A  11      -9.476 -11.119   5.492  1.00  0.00
ATOM     44  O   GLY A  11      -9.090 -11.394   6.628  1.00  0.00
ATOM     45  N   GLY A  12      -9.975 -12.036   4.621  1.00  0.00
ATOM     46  CA  GLY A  12     -10.029 -13.447   4.986  1.00  0.00
ATOM     47  C   GLY A  12      -8.631 -14.019   5.182  1.00  0.00
ATOM     48  O   GLY A  12      -8.387 -14.781   6.117  1.00  0.00
ATOM     49  N   GLY A  13      -7.729 -13.651   4.263  1.00  0.00
ATOM     50  CA  GLY A  13      -6.343 -14.098   4.341  1.00  0.00
ATOM     51  C   GLY A  13      -5.680 -13.616   5.624  1.00  0.00
ATOM     52  O   GLY A  13      -4.941 -14.359   6.270  1.00  0.00
ATOM     53  N   GLY A  14      -5.937 -12.323   5.931  1.00  0.00
ATOM     54  CA  GLY A  14      -5.392 -11.739   7.151  1.00  0.00
ATOM     55  C   GLY A  14      -5.928 -12.448   8.388  1.00  0.00
ATOM     56  O   GLY A  14      -5.184 -12.716   9.332  1.00  0.00
ATOM     57  N   GLY A  15      -7.198 -12.806   8.351  1.00  0.00
ATOM     58  CA  GLY A  15      -7.823 -13.522   9.457  1.00  0.00
ATOM     59  C   GLY A  15      -7.222 -14.912   9.623  1.00  0.00
ATOM     60  O   GLY A  15      -6.960 -15.356  10.741  1.00  0.00
ATOM     61  N   GLY A  16      -7.006 -15.606   8.478  1.00  0.00
ATOM     62  CA  GLY A  16      -6.421 -16.941   8.502  1.00  0.00
ATOM     63  C   GLY A  16      -4.985 -16.904   9.009  1.00  0.00
ATOM     64  O   GLY A  16      -4.571 -17.758   9.793  1.00  0.00
ATOM     65  N   GLY A  17      -4.228 -15.912   8.549  1.00  0.00
ATOM     66  CA  GLY A  17      -2.838 -15.761   8.964  1.00  0.00
ATOM     67  C   GLY A  17      -2.737 -15.467  10.455  1.00  0.00
ATOM     68  O   GLY A  17      -1.872 -16.003  11.147  1.00  0.00
ATOM     69  N   GLY A  18      -3.647 -14.598  10.923  1.00  0.00
ATOM     70  CA  GLY A  18      -3.679 -14.254  12.339  1.00  0.00
ATOM     71  C   GLY A  18      -3.994 -15.473  13.196  1.00  0.00
ATOM     72  O   GLY A  18      -3.389 -15.677  14.249  1.00  0.00
ATOM     73  N   GLY A  19      -4.954 -16.297  12.720  1.00  0.00
ATOM     74  CA  GLY A  19      -5.327 -17.523  13.416  1.00  0.00
ATOM     75  C   GLY A  19      -4.169 -18.513  13.447  1.00  0.00
ATOM     76  O   GLY A  19      -3.908 -19.145  14.470  1.00  0.00
ATOM     77  N   GLY A  20      -3.501 -18.654  12.285  1.00  0.00
ATOM     78  CA  GLY A  20      -2.356 -19.550  12.175  1.00  0.00
ATOM     79  C   GLY A  20      -1.209 -19.091  13.067  1.00  0.00
ATOM     80  O   GLY A  20      -0.543 -19.905  13.706  1.00  0.00
ATOM     81  N   GLY A  21      -1.026 -17.768  13.132  1.00  0.00
ATOM     82  CA  GLY A  21       0.030 -17.195  13.959  1.00  0.00
ATOM     83  C   GLY A  21      -0.195 -17.507  15.433  1.00  0.00
ATOM     84  O   GLY A  21       0.743 -17.844  16.156  1.00  0.00
ATOM     85  N   GLY A  22      -1.463 -17.380  15.846  1.00  0.00
ATOM     86  CA  GLY A  22      -1.828 -17.678  17.225  1.00  0.00
ATOM     87  C   GLY A  22      -1.638 -19.156  17.539  1.00  0.00
ATOM     88  O   GLY A  22      -1.142 -19.515  18.607  1.00  0.00
ATOM     89  N   GLY A  23      -2.001 -20.010  16.553  1.00  0.00
ATOM     90  CA  GLY A  23      -1.859 -21.454  16.706  1.00  0.00
ATOM     91  C   GLY A  23      -0.393 -21.857  16.787  1.00  0.00
ATOM     92  O   GLY A  23      -0.017 -22.707  17.595  1.00  0.00
ATOM     93  N   GLY A  24       0.426 -21.293  15.913  1.00  0.00
ATOM     94  CA  GLY A  24       1.853 -21.586  15.870  1.00  0.00
ATOM     95  C   GLY A  24       2.539 -21.175  17.167  1.00  0.00
ATOM     96  O   GLY A  24       3.404 -21.889  17.675  1.00  0.00
ATOM     97  N   GLY A  25       2.191 -19.949  17.621  1.00  0.00
ATOM     98  CA  GLY A  25       2.759 -19.450  18.867  1.00  0.00
ATOM     99  C   GLY A  25       2.363 -20.331  20.045  1.00  0.00
ATOM    100  O   GLY A  25       3.183 -20.630  20.913  1.00  0.00
ATOM    101  N   GLY A  26       1.109 -20.814  19.999  1.00  0.00
ATOM    102  CA  GLY A  26       0.600 -21.679  21.057  1.00  0.00
ATOM    103  C   GLY A  26       1.278 -23.042  21.028  1.00  0.00
ATOM    104  O   GLY A  26       1.633 -23.593  22.070  1.00  0.00
ATOM    105  N   GLY A  27       1.501 -23.567  19.801  1.00  0.00
ATOM    106  CA  GLY A  27       2.087 -24.889  19.616  1.00  0.00
ATOM    107  C   GLY A  27       3.588 -24.868  19.878  1.00  0.00
ATOM    108  O   GLY A  27       4.131 -25.777  20.506  1.00  0.00
ATOM    109  N   GLY A  28       4.289 -23.903  19.421  1.00  0.00
ATOM    110  CA  GLY A  28       5.743 -23.858  19.505  1.00  0.00
ATOM    111  C   GLY A  28       6.201 -23.031  20.699  1.00  0.00
ATOM    112  O   GLY A  28       7.218 -23.335  21.323  1.00  0.00
ATOM    113  N   GLY A  29       5.318 -22.100  21.081  1.00  0.00
ATOM    114  CA  GLY A  29       5.673 -21.286  22.237  1.00  0.00
ATOM    115  C   GLY A  29       6.647 -20.179  21.853  1.00  0.00
ATOM    116  O   GLY A  29       7.148 -19.454  22.713  1.00  0.00
ATOM    117  N   GLY A  30       6.658 -19.824  20.585  1.00  0.00
ATOM    118  CA  GLY A  30       7.563 -18.808  20.062  1.00  0.00
ATOM    119  C   GLY A  30       6.811 -17.532  19.706  1.00  0.00
ATOM    120  O   GLY A  30       5.758 -17.578  19.070  1.00  0.00
ATOM    121  N   GLY A  31       7.241 -16.413  20.242  1.00  0.00
ATOM    122  CA  GLY A  31       6.590 -15.146  19.930  1.00  0.00
ATOM    123  C   GLY A  31       7.062 -14.601  18.588  1.00  0.00
ATOM    124  O   GLY A  31       6.300 -13.957  17.867  1.00  0.00
ATOM    125  N   GLY A  32       8.329 -14.966  18.244  1.00  0.00
ATOM    126  CA  GLY A  32       8.880 -14.563  16.956  1.00  0.00
ATOM    127  C   GLY A  32       8.051 -15.118  15.804  1.00  0.00
ATOM    128  O   GLY A  32       7.811 -14.431  14.812  1.00  0.00
ATOM    129  N   GLY A  33       7.633 -16.398  15.944  1.00  0.00
ATOM    130  CA  GLY A  33       6.798 -17.031  14.930  1.00  0.00
ATOM    131  C   GLY A  33       5.462 -16.313  14.790  1.00  0.00
ATOM    132  O   GLY A  33       4.969 -16.110  13.680  1.00  0.00
ATOM    133  N   GLY A  34       4.885 -15.949  15.923  1.00  0.00
ATOM    134  CA  GLY A  34       3.622 -15.222  15.933  1.00  0.00
ATOM    135  C   GLY A  34       3.769 -13.854  15.280  1.00  0.00
ATOM    136  O   GLY A  34       2.903 -13.423  14.517  1.00  0.00
ATOM    137  N   GLY A  35       4.910 -13.202  15.524  1.00  0.00
ATOM    138  CA  GLY A  35       5.166 -11.886  14.951  1.00  0.00
ATOM    139  C   GLY A  35       5.311 -11.963  13.437  1.00  0.00
ATOM    140  O   GLY A  35       4.810 -11.105  12.711  1.00  0.00
ATOM    141  N   GLY A  36       6.071 -13.015  12.978  1.00  0.00
ATOM    142  CA  GLY A  36       6.282 -13.195  11.547  1.00  0.00
ATOM    143  C   GLY A  36       4.968 -13.462  10.825  1.00  0.00
ATOM    144  O   GLY A  36       4.724 -12.931   9.742  1.00  0.00
ATOM    145  N   GLY A  37       4.146 -14.358  11.414  1.00  0.00
ATOM    146  CA  GLY A  37       2.862 -14.678  10.802  1.00  0.00
ATOM    147  C   GLY A  37       1.943 -13.464  10.784  1.00  0.00
ATOM    148  O   GLY A  37       1.242 -13.219   9.802  1.00  0.00
ATOM    149  N   GLY A  38       1.965 -12.689  11.845  1.00  0.00
ATOM    150  CA  GLY A  38       1.180 -11.463  11.914  1.00  0.00
ATOM    151  C   GLY A  38       1.622 -10.465  10.852  1.00  0.00
ATOM    152  O   GLY A  38       0.795  -9.801  10.227  1.00  0.00
ATOM    153  N   GLY A  39       2.979 -10.367  10.697  1.00  0.00
ATOM    154  CA  GLY A  39       3.535  -9.500   9.665  1.00  0.00
ATOM    155  C   GLY A  39       3.063  -9.921   8.279  1.00  0.00
ATOM    156  O   GLY A  39       2.725  -9.080   7.446  1.00  0.00
ATOM    157  N   GLY A  40       3.133 -11.274   8.038  1.00  0.00
ATOM    158  CA  GLY A  40       2.686 -11.809   6.757  1.00  0.00
ATOM    159  C   GLY A  40       1.220 -11.479   6.505  1.00  0.00
ATOM    160  O   GLY A  40       0.839 -11.113   5.393  1.00  0.00
ATOM    161  N   GLY A  41       0.406 -11.583   7.562  1.00  0.00
ATOM    162  CA  GLY A  41      -1.015 -11.276   7.447  1.00  0.00
ATOM    163  C   GLY A  41      -1.236  -9.807   7.113  1.00  0.00
ATOM    164  O   GLY A  41      -2.071  -9.469   6.275  1.00  0.00
ATOM    165  N   GLY A  42      -0.471  -8.947   7.765  1.00  0.00
ATOM    166  CA  GLY A  42      -0.568  -7.515   7.509  1.00  0.00
ATOM    167  C   GLY A  42      -0.144  -7.180   6.085  1.00  0.00
ATOM    168  O   GLY A  42      -0.782  -6.371   5.411  1.00  0.00
ATOM    169  N   GLY A  43       0.951  -7.877   5.647  1.00  0.00
ATOM    170  CA  GLY A  43       1.477  -7.663   4.304  1.00  0.00
ATOM    171  C   GLY A  43       0.470  -8.090   3.244  1.00  0.00
ATOM    172  O   GLY A  43       0.297  -7.415   2.230  1.00  0.00
ATOM    173  N   GLY A  44      -0.135  -9.268   3.478  1.00  0.00
ATOM    174  CA  GLY A  44      -1.141  -9.776   2.553  1.00  0.00
ATOM    175  C   GLY A  44      -2.317  -8.815   2.436  1.00  0.00
ATOM    176  O   GLY A  44      -2.819  -8.563   1.341  1.00  0.00
ATOM    177  N   GLY A  45      -2.728  -8.280   3.603  1.00  0.00
ATOM    178  CA  GLY A  45      -3.847  -7.345   3.619  1.00  0.00
ATOM    179  C   GLY A  45      -3.462  -6.015   2.983  1.00  0.00
ATOM    180  O   GLY A  45      -4.238  -5.430   2.228  1.00  0.00
ATOM    181  N   GLY A  46      -2.185  -5.670   3.083  1.00  0.00
ATOM    182  CA  GLY A  46      -1.707  -4.412   2.522  1.00  0.00
ATOM    183  C   GLY A  46      -1.381  -4.558   1.041  1.00  0.00
ATOM    184  O   GLY A  46      -1.675  -3.670   0.241  1.00  0.00
ATOM    185  N   GLY A  47      -0.732  -5.659   0.656  1.00  0.00
ATOM    186  CA  GLY A  47      -0.259  -5.885  -0.705  1.00  0.00
ATOM    187  C   GLY A  47      -1.328  -6.561  -1.554  1.00  0.00
ATOM    188  O   GLY A  47      -1.446  -6.292  -2.750  1.00  0.00
ATOM    189  N   GLY A  48      -2.433  -6.822  -0.927  1.00  0.00
ATOM    190  CA  GLY A  48      -3.487  -7.446  -1.718  1.00  0.00
ATOM    191  C   GLY A  48      -3.174  -8.911  -1.994  1.00  0.00
ATOM    192  O   GLY A  48      -2.038  -9.264  -2.312  1.00  0.00
ATOM    193  N   GLY A  49      -4.120  -9.651  -2.260  1.00  0.00
ATOM    194  CA  GLY A  49      -3.947 -11.070  -2.550  1.00  0.00
ATOM    195  C   GLY A  49      -2.990 -11.280  -3.717  1.00  0.00
ATOM    196  O   GLY A  49      -2.229 -12.247  -3.742  1.00  0.00
ATOM    197  N   GLY A  50      -2.550 -10.315  -4.387  1.00  0.00
ATOM    198  CA  GLY A  50      -1.633 -10.420  -5.515  1.00  0.00
ATOM    199  C   GLY A  50      -0.277 -10.956  -5.076  1.00  0.00
ATOM    200  O   GLY A  50       0.334 -11.768  -5.770  1.00  0.00
ATOM    201  N   GLY A  51       0.215 -10.536  -4.008  1.00  0.00
ATOM    202  CA  GLY A  51       1.525 -10.936  -3.509  1.00  0.00
ATOM    203  C   GLY A  51       1.397 -11.902  -2.339  1.00  0.00
ATOM    204  O   GLY A  51       2.364 -12.561  -1.956  1.00  0.00
ATOM    205  N   GLY A  52       0.305 -12.681  -2.352  1.00  0.00
ATOM    206  CA  GLY A  52      -0.011 -13.598  -1.264  1.00  0.00
ATOM    207  C   GLY A  52       1.036 -14.700  -1.152  1.00  0.00
ATOM    208  O   GLY A  52       1.467 -15.050  -0.053  1.00  0.00
ATOM    209  N   GLY A  53       1.370 -15.359  -2.212  1.00  0.00
ATOM    210  CA  GLY A  53       2.321 -16.465  -2.237  1.00  0.00
ATOM    211  C   GLY A  53       3.713 -16.004  -1.826  1.00  0.00
ATOM    212  O   GLY A  53       4.410 -16.691  -1.079  1.00  0.00
ATOM    213  N   GLY A  54       4.098 -14.805  -2.299  1.00  0.00
ATOM    214  CA  GLY A  54       5.400 -14.251  -1.950  1.00  0.00
ATOM    215  C   GLY A  54       5.489 -13.950  -0.459  1.00  0.00
ATOM    216  O   GLY A  54       6.510 -14.212   0.177  1.00  0.00
ATOM    217  N   GLY A  55       4.403 -13.353   0.071  1.00  0.00
ATOM    218  CA  GLY A  55       4.356 -13.023   1.491  1.00  0.00
ATOM    219  C   GLY A  55       4.411 -14.279   2.350  1.00  0.00
ATOM    220  O   GLY A  55       5.097 -14.315   3.371  1.00  0.00
ATOM    221  N   GLY A  56       3.704 -15.321   1.926  1.00  0.00
ATOM    222  CA  GLY A  56       3.702 -16.569   2.679  1.00  0.00
ATOM    223  C   GLY A  56       5.078 -17.223   2.666  1.00  0.00
ATOM    224  O   GLY A  56       5.543 -17.733   3.685  1.00  0.00
ATOM    225  N   GLY A  57       5.740 -17.188   1.509  1.00  0.00
ATOM    226  CA  GLY A  57       7.082 -17.744   1.384  1.00  0.00
ATOM    227  C   GLY A  57       8.073 -16.994   2.266  1.00  0.00
ATOM    228  O   GLY A  57       8.924 -17.602   2.915  1.00  0.00
ATOM    229  N   GLY A  58       7.981 -15.650   2.245  1.00  0.00
ATOM    230  CA  GLY A  58       8.847 -14.827   3.080  1.00  0.00
ATOM    231  C   GLY A  58       8.650 -15.144   4.557  1.00  0.00
ATOM    232  O   GLY A  58       9.614 -15.217   5.320  1.00  0.00
ATOM    233  N   GLY A  59       7.383 -15.251   4.969  1.00  0.00
ATOM    234  CA  GLY A  59       7.044 -15.581   6.348  1.00  0.00
ATOM    235  C   GLY A  59       7.639 -16.922   6.756  1.00  0.00
ATOM    236  O   GLY A  59       8.161 -17.071   7.861  1.00  0.00
ATOM    237  N   GLY A  60       7.534 -17.889   5.857  1.00  0.00
ATOM    238  CA  GLY A  60       8.078 -19.215   6.128  1.00  0.00
ATOM    239  C   GLY A  60       9.594 -19.170   6.267  1.00  0.00
ATOM    240  O   GLY A  60      10.165 -19.809   7.151  1.00  0.00
ATOM    241  N   GLY A  61      10.248 -18.367   5.414  1.00  0.00
ATOM    242  CA  GLY A  61      11.697 -18.216   5.467  1.00  0.00
ATOM    243  C   GLY A  61      12.134 -17.553   6.768  1.00  0.00
ATOM    244  O   GLY A  61      13.116 -17.964   7.385  1.00  0.00
ATOM    245  N   GLY A  62      11.379 -16.514   7.176  1.00  0.00
ATOM    246  CA  GLY A  62      11.690 -15.795   8.405  1.00  0.00
ATOM    247  C   GLY A  62      11.539 -16.697   9.624  1.00  0.00
ATOM    248  O   GLY A  62      12.360 -16.660  10.540  1.00  0.00
ATOM    249  N   GLY A  63      10.439 -17.439   9.671  1.00  0.00
ATOM    250  CA  GLY A  63      10.167 -18.360  10.768  1.00  0.00
ATOM    251  C   GLY A  63      11.239 -19.439  10.859  1.00  0.00
ATOM    252  O   GLY A  63      11.679 -19.799  11.951  1.00  0.00
ATOM    253  N   GLY A  64      11.616 -19.946   9.694  1.00  0.00
ATOM    254  CA  GLY A  64      12.656 -20.966   9.632  1.00  0.00
ATOM    255  C   GLY A  64      13.984 -20.430  10.152  1.00  0.00
ATOM    256  O   GLY A  64      14.710 -21.128  10.861  1.00  0.00
ATOM    257  N   GLY A  65      14.258 -19.147   9.819  1.00  0.00
ATOM    258  CA  GLY A  65      15.490 -18.514  10.273  1.00  0.00
ATOM    259  C   GLY A  65      15.466 -18.276  11.777  1.00  0.00
ATOM    260  O   GLY A  65      16.479 -18.439  12.458  1.00  0.00
ATOM    261  N   GLY A  66      14.285 -18.234  12.360  1.00  0.00
ATOM    262  CA  GLY A  66      14.119 -17.902  13.770  1.00  0.00
ATOM    263  C   GLY A  66      13.981 -19.159  14.620  1.00  0.00
ATOM    264  O   GLY A  66      14.475 -19.217  15.745  1.00  0.00
ATOM    265  N   GLY A  67      13.470 -20.196  14.197  1.00  0.00
ATOM    266  CA  GLY A  67      13.192 -21.393  14.980  1.00  0.00
ATOM    267  C   GLY A  67      14.125 -22.534  14.594  1.00  0.00
ATOM    268  O   GLY A  67      14.849 -22.447  13.602  1.00  0.00
ATOM    269  N   GLY A  68      14.195 -23.515  15.500  1.00  0.00
ATOM    270  CA  GLY A  68      14.983 -24.706  15.204  1.00  0.00
ATOM    271  C   GLY A  68      14.447 -25.430  13.975  1.00  0.00
ATOM    272  O   GLY A  68      13.236 -25.505  13.766  1.00  0.00
ATOM    273  N   GLY A  69      15.308 -26.387  13.515  1.00  0.00
ATOM    274  CA  GLY A  69      14.918 -27.155  12.338  1.00  0.00
ATOM    275  C   GLY A  69      13.700 -28.023  12.626  1.00  0.00
ATOM    276  O   GLY A  69      12.817 -28.171  11.780  1.00  0.00
ATOM    277  N   GLY A  70      13.674 -28.603  13.888  1.00  0.00
ATOM    278  CA  GLY A  70      12.556 -29.455  14.275  1.00  0.00
ATOM    279  C   GLY A  70      11.238 -28.692  14.226  1.00  0.00
ATOM    280  O   GLY A  70      10.221 -29.219  13.775  1.00  0.00
ATOM    281  N   GLY A  71      11.219 -27.465  14.705  1.00  0.00
ATOM    282  CA  GLY A  71      10.014 -26.644  14.687  1.00  0.00
ATOM    283  C   GLY A  71       9.753 -26.080  13.296  1.00  0.00
ATOM    284  O   GLY A  71       8.603 -25.905  12.893  1.00  0.00
ATOM    285  N   GLY A  72      10.808 -25.983  12.504  1.00  0.00
ATOM    286  CA  GLY A  72      10.694 -25.491  11.137  1.00  0.00
ATOM    287  C   GLY A  72       9.763 -26.370  10.311  1.00  0.00
ATOM    288  O   GLY A  72       8.975 -25.872   9.507  1.00  0.00
ATOM    289  N   GLY A  73       9.811 -27.674  10.496  1.00  0.00
ATOM    290  CA  GLY A  73       8.909 -28.589   9.807  1.00  0.00
ATOM    291  C   GLY A  73       7.457 -28.309  10.171  1.00  0.00
ATOM    292  O   GLY A  73       6.577 -28.324   9.310  1.00  0.00
ATOM    293  N   GLY A  74       7.185 -28.108  11.465  1.00  0.00
ATOM    294  CA  GLY A  74       5.836 -27.803  11.925  1.00  0.00
ATOM    295  C   GLY A  74       5.345 -26.479  11.354  1.00  0.00
ATOM    296  O   GLY A  74       4.189 -26.358  10.948  1.00  0.00
ATOM    297  N   GLY A  75       6.261 -25.488  11.369  1.00  0.00
ATOM    298  CA  GLY A  75       5.924 -24.175  10.834  1.00  0.00
ATOM    299  C   GLY A  75       5.602 -24.252   9.347  1.00  0.00
ATOM    300  O   GLY A  75       4.658 -23.620   8.873  1.00  0.00
ATOM    301  N   GLY A  76       6.389 -25.026   8.614  1.00  0.00
ATOM    302  CA  GLY A  76       6.170 -25.207   7.184  1.00  0.00
ATOM    303  C   GLY A  76       4.833 -25.884   6.912  1.00  0.00
ATOM    304  O   GLY A  76       4.111 -25.506   5.990  1.00  0.00
ATOM    305  N   GLY A  77       4.474 -26.883   7.723  1.00  0.00
ATOM    306  CA  GLY A  77       3.192 -27.565   7.591  1.00  0.00
ATOM    307  C   GLY A  77       2.032 -26.613   7.855  1.00  0.00
ATOM    308  O   GLY A  77       1.029 -26.629   7.142  1.00  0.00
ATOM    309  N   GLY A  78       2.154 -25.810   8.920  1.00  0.00
ATOM    310  CA  GLY A  78       1.118 -24.846   9.271  1.00  0.00
ATOM    311  C   GLY A  78       0.947 -23.799   8.177  1.00  0.00
ATOM    312  O   GLY A  78      -0.174 -23.418   7.839  1.00  0.00
ATOM    313  N   GLY A  79       2.098 -23.323   7.647  1.00  0.00
ATOM    314  CA  GLY A  79       2.051 -22.322   6.588  1.00  0.00
ATOM    315  C   GLY A  79       1.396 -22.880   5.331  1.00  0.00
ATOM    316  O   GLY A  79       0.612 -22.197   4.672  1.00  0.00
ATOM    317  N   GLY A  80       1.685 -24.164   5.037  1.00  0.00
ATOM    318  CA  GLY A  80       1.058 -24.819   3.895  1.00  0.00
ATOM    319  C   GLY A  80      -0.450 -24.928   4.082  1.00  0.00
ATOM    320  O   GLY A  80      -1.219 -24.696   3.150  1.00  0.00
ATOM    321  N   GLY A  81      -0.868 -25.303   5.329  1.00  0.00
ATOM    322  CA  GLY A  81      -2.288 -25.389   5.647  1.00  0.00
ATOM    323  C   GLY A  81      -2.965 -24.031   5.514  1.00  0.00
ATOM    324  O   GLY A  81      -4.076 -23.929   4.992  1.00  0.00
ATOM    325  N   GLY A  82      -2.283 -22.996   6.034  1.00  0.00
ATOM    326  CA  GLY A  82      -2.801 -21.635   5.964  1.00  0.00
ATOM    327  C   GLY A  82      -2.969 -21.183   4.520  1.00  0.00
ATOM    328  O   GLY A  82      -3.964 -20.548   4.170  1.00  0.00
ATOM    329  N   GLY A  83      -1.952 -21.507   3.697  1.00  0.00
ATOM    330  CA  GLY A  83      -2.001 -21.147   2.285  1.00  0.00
ATOM    331  C   GLY A  83      -3.151 -21.851   1.577  1.00  0.00
ATOM    332  O   GLY A  83      -3.849 -21.251   0.759  1.00  0.00
ATOM    333  N   GLY A  84      -3.367 -23.134   1.940  1.00  0.00
ATOM    334  CA  GLY A  84      -4.475 -23.893   1.372  1.00  0.00
ATOM    335  C   GLY A  84      -5.817 -23.304   1.787  1.00  0.00
ATOM    336  O   GLY A  84      -6.731 -23.182   0.971  1.00  0.00
ATOM    337  N   GLY A  85      -5.934 -22.974   3.099  1.00  0.00
ATOM    338  CA  GLY A  85      -7.161 -22.382   3.618  1.00  0.00
ATOM    339  C   GLY A  85      -7.434 -21.028   2.975  1.00  0.00
ATOM    340  O   GLY A  85      -8.573 -20.710   2.634  1.00  0.00
ATOM    341  N   GLY A  86      -6.380 -20.232   2.839  1.00  0.00
ATOM    342  CA  GLY A  86      -6.483 -18.909   2.236  1.00  0.00
ATOM    343  C   GLY A  86      -6.938 -18.998   0.785  1.00  0.00
ATOM    344  O   GLY A  86      -7.762 -18.204   0.332  1.00  0.00
ATOM    345  N   GLY A  87      -6.391 -19.957   0.066  1.00  0.00
ATOM    346  CA  GLY A  87      -6.765 -20.175  -1.326  1.00  0.00
ATOM    347  C   GLY A  87      -8.220 -20.610  -1.444  1.00  0.00
ATOM    348  O   GLY A  87      -8.938 -20.171  -2.342  1.00  0.00
ATOM    349  N   GLY A  88      -8.659 -21.469  -0.494  1.00  0.00
ATOM    350  CA  GLY A  88     -10.051 -21.902  -0.468  1.00  0.00
ATOM    351  C   GLY A  88     -10.985 -20.734  -0.179  1.00  0.00
ATOM    352  O   GLY A  88     -12.035 -20.597  -0.807  1.00  0.00
ATOM    353  N   GLY A  89     -10.595 -19.917   0.814  1.00  0.00
ATOM    354  CA  GLY A  89     -11.392 -18.755   1.190  1.00  0.00
ATOM    355  C   GLY A  89     -11.482 -17.755   0.045  1.00  0.00
ATOM    356  O   GLY A  89     -12.540 -17.177  -0.206  1.00  0.00
ATOM    357  N   GLY A  90     -10.322 -17.531  -0.606  1.00  0.00
ATOM    358  CA  GLY A  90     -10.280 -16.621  -1.744  1.00  0.00
ATOM    359  C   GLY A  90     -11.217 -17.083  -2.853  1.00  0.00
ATOM    360  O   GLY A  90     -11.916 -16.275  -3.464  1.00  0.00
ATOM    361  N   GLY A  91     -11.233 -18.369  -3.081  1.00  0.00
ATOM    362  CA  GLY A  91     -12.111 -18.957  -4.085  1.00  0.00
ATOM    363  C   GLY A  91     -13.576 -18.783  -3.707  1.00  0.00
ATOM    364  O   GLY A  91     -14.413 -18.468  -4.553  1.00  0.00
ATOM    365  N   GLY A  92     -13.874 -18.990  -2.398  1.00  0.00
ATOM    366  CA  GLY A  92     -15.237 -18.837  -1.902  1.00  0.00
ATOM    367  C   GLY A  92     -15.719 -17.400  -2.052  1.00  0.00
ATOM    368  O   GLY A  92     -16.857 -17.156  -2.452  1.00  0.00
ATOM    369  N   GLY A  93     -14.864 -16.454  -1.688  1.00  0.00
ATOM    370  CA  GLY A  93     -15.204 -15.038  -1.753  1.00  0.00
ATOM    371  C   GLY A  93     -15.458 -14.597  -3.189  1.00  0.00
ATOM    372  O   GLY A  93     -16.385 -13.834  -3.459  1.00  0.00
ATOM    373  N   GLY A  94     -14.574 -15.024  -4.067  1.00  0.00
ATOM    374  CA  GLY A  94     -14.715 -14.714  -5.485  1.00  0.00
ATOM    375  C   GLY A  94     -16.022 -15.264  -6.042  1.00  0.00
ATOM    376  O   GLY A  94     -16.700 -14.602  -6.827  1.00  0.00
ATOM    377  N   GLY A  95     -16.358 -16.485  -5.604  1.00  0.00
ATOM    378  CA  GLY A  95     -17.601 -17.113  -6.035  1.00  0.00
ATOM    379  C   GLY A  95     -18.812 -16.354  -5.508  1.00  0.00
ATOM    380  O   GLY A  95     -19.791 -16.153  -6.227  1.00  0.00
ATOM    381  N   GLY A  96     -18.745 -15.906  -4.257  1.00  0.00
ATOM    382  CA  GLY A  96     -19.832 -15.151  -3.646  1.00  0.00
ATOM    383  C   GLY A  96     -20.039 -13.816  -4.349  1.00  0.00
ATOM    384  O   GLY A  96     -21.172 -13.400  -4.592  1.00  0.00
ATOM    385  N   GLY A  97     -18.936 -13.093  -4.585  1.00  0.00
ATOM    386  CA  GLY A  97     -19.015 -11.805  -5.263  1.00  0.00
ATOM    387  C   GLY A  97     -19.566 -11.959  -6.675  1.00  0.00
ATOM    388  O   GLY A  97     -20.357 -11.136  -7.135  1.00  0.00
ATOM    389  N   GLY A  98     -19.176 -13.010  -7.318  1.00  0.00
ATOM    390  CA  GLY A  98     -19.661 -13.280  -8.666  1.00  0.00
ATOM    391  C   GLY A  98     -21.141 -13.638  -8.658  1.00  0.00
ATOM    392  O   GLY A  98     -21.889 -13.250  -9.555  1.00  0.00
ATOM    393  N   GLY A  99     -21.565 -14.376  -7.635  1.00  0.00
ATOM    394  CA  GLY A  99     -22.971 -14.738  -7.503  1.00  0.00
ATOM    395  C   GLY A  99     -23.827 -13.517  -7.190  1.00  0.00
ATOM    396  O   GLY A  99     -24.941 -13.382  -7.697  1.00  0.00
ATOM    397  N   GLY A 100     -23.348 -12.647  -6.413  1.00  0.00
ATOM    398  CA  GLY A 100     -24.098 -11.441  -6.082  1.00  0.00
ATOM    399  C   GLY A 100     -24.132 -10.473  -7.258  1.00  0.00
ATOM    400  O   GLY A 100     -25.167  -9.876  -7.554  1.00  0.00
ATOM    401  N   ALA B 101      16.401   5.009  34.955  1.00  1.00
ATOM    402  CA  ALA B 101      14.950   5.057  35.090  1.00  1.00
ATOM    403  C   ALA B 101      14.265   4.331  33.939  1.00  1.00
ATOM    404  O   ALA B 101      14.718   4.393  32.796  1.00  1.00
ATOM    405  N   ASP B 102      13.120   3.660  34.202  1.00  1.00
ATOM    406  CA  ASP B 102      12.404   3.000  33.118  1.00  1.00
ATOM    407  C   ASP B 102      12.053   3.985  32.009  1.00  1.00
ATOM    408  O   ASP B 102      11.676   5.126  32.276  1.00  1.00
ATOM    409  N   THR B 103      11.800   3.380  30.790  1.00  1.00
ATOM    410  CA  THR B 103      11.443   4.175  29.621  1.00  1.00
ATOM    411  C   THR B 103      10.454   3.432  28.731  1.00  1.00
ATOM    412  O   THR B 103      10.484   2.205  28.643  1.00  1.00
ATOM    413  N   ILE B 104       9.746   4.145  27.944  1.00  1.00
ATOM    414  CA  ILE B 104       8.857   3.734  26.865  1.00  1.00
ATOM    415  C   ILE B 104       8.956   4.683  25.678  1.00  1.00
ATOM    416  O   ILE B 104       9.033   5.900  25.849  1.00  1.00
ATOM    417  N   CYS B 105       9.164   4.170  24.508  1.00  1.00
ATOM    418  CA  CYS B 105       9.275   4.935  23.271  1.00  1.00
ATOM    419  C   CYS B 105       8.187   4.541  22.280  1.00  1.00
ATOM    420  O   CYS B 105       7.850   3.364  22.149  1.00  1.00
ATOM    421  N   ILE B 106       7.599   5.613  21.586  1.00  1.00
ATOM    422  CA  ILE B 106       6.668   5.404  20.484  1.00  1.00
ATOM    423  C   ILE B 106       7.391   5.410  19.143  1.00  1.00
ATOM    424  O   ILE B 106       8.165   6.321  18.848  1.00  1.00
ATOM    425  N   GLY B 107       7.352   4.325  18.409  1.00  1.00
ATOM    426  CA  GLY B 107       8.103   4.243  17.162  1.00  1.00
ATOM    427  C   GLY B 107       7.210   3.803  16.009  1.00  1.00
ATOM    428  O   GLY B 107       6.050   3.445  16.212  1.00  1.00
ATOM    429  N   TYR B 108       7.902   3.245  14.953  1.00  1.00
ATOM    430  CA  TYR B 108       7.290   2.723  13.737  1.00  1.00
ATOM    431  C   TYR B 108       8.088   1.551  13.179  1.00  1.00
ATOM    432  O   TYR B 108       9.312   1.506  13.302  1.00  1.00
ATOM    433  N   HIS B 109       7.420   0.724  12.354  1.00  1.00
ATOM    434  CA  HIS B 109       8.030  -0.441  11.725  1.00  1.00
ATOM    435  C   HIS B 109       9.066  -0.028  10.687  1.00  1.00
ATOM    436  O   HIS B 109       8.863   0.930   9.942  1.00  1.00
ATOM    437  N   ALA B 110      10.064  -0.853  10.529  1.00  1.00
ATOM    438  CA  ALA B 110      11.065  -0.875   9.470  1.00  1.00
ATOM    439  C   ALA B 110      11.436  -2.304   9.092  1.00  1.00
ATOM    440  O   ALA B 110      11.446  -3.197   9.938  1.00  1.00
ATOM    441  N   ASN B 111      11.716  -2.562   7.893  1.00  1.00
ATOM    442  CA  ASN B 111      12.098  -3.885   7.416  1.00  1.00
ATOM    443  C   ASN B 111      13.191  -3.796   6.360  1.00  1.00
ATOM    444  O   ASN B 111      13.423  -2.734   5.781  1.00  1.00
ATOM    445  N   ASN B 112      13.437  -4.880   5.653  1.00  1.00
ATOM    446  CA  ASN B 112      14.468  -4.986   4.628  1.00  1.00
ATOM    447  C   ASN B 112      13.889  -4.757   3.238  1.00  1.00
ATOM    448  O   ASN B 112      14.624  -4.522   2.279  1.00  1.00
ATOM    449  N   SER B 113      12.776  -4.201   3.085  1.00  1.00
ATOM    450  CA  SER B 113      12.194  -3.879   1.788  1.00  1.00
ATOM    451  C   SER B 113      13.009  -2.811   1.069  1.00  1.00
ATOM    452  O   SER B 113      13.399  -1.808   1.665  1.00  1.00
ATOM    453  N   THR B 114      13.158  -3.025  -0.279  1.00  1.00
ATOM    454  CA  THR B 114      13.881  -2.067  -1.106  1.00  1.00
ATOM    455  C   THR B 114      12.981  -1.485  -2.188  1.00  1.00
ATOM    456  O   THR B 114      13.274  -0.430  -2.752  1.00  1.00
ATOM    457  N   ASP B 115      11.657  -1.816  -2.076  1.00  1.00
ATOM    458  CA  ASP B 115      10.655  -1.245  -2.968  1.00  1.00
ATOM    459  C   ASP B 115      10.547   0.263  -2.783  1.00  1.00
ATOM    460  O   ASP B 115      10.578   0.763  -1.659  1.00  1.00
ATOM    461  N   THR B 116      10.380   0.961  -3.916  1.00  1.00
ATOM    462  CA  THR B 116      10.231   2.411  -3.891  1.00  1.00
ATOM    463  C   THR B 116       8.964   2.847  -4.616  1.00  1.00
ATOM    464  O   THR B 116       8.563   2.236  -5.608  1.00  1.00
ATOM    465  N   VAL B 117       8.460   3.942  -4.231  1.00  1.00
ATOM    466  CA  VAL B 117       7.326   4.638  -4.827  1.00  1.00
ATOM    467  C   VAL B 117       7.638   6.113  -5.047  1.00  1.00
ATOM    468  O   VAL B 117       8.393   6.717  -4.285  1.00  1.00
ATOM    469  N   ASP B 118       6.923   6.756  -5.875  1.00  1.00
ATOM    470  CA  ASP B 118       6.978   8.200  -6.068  1.00  1.00
ATOM    471  C   ASP B 118       5.739   8.879  -5.499  1.00  1.00
ATOM    472  O   ASP B 118       4.644   8.317  -5.526  1.00  1.00
ATOM    473  N   THR B 119       5.955  10.081  -5.015  1.00  1.00
ATOM    474  CA  THR B 119       4.880  10.980  -4.610  1.00  1.00
ATOM    475  C   THR B 119       4.895  12.262  -5.432  1.00  1.00
ATOM    476  O   THR B 119       5.943  12.687  -5.918  1.00  1.00
ATOM    477  N   VAL B 120       4.124  13.190  -5.220  1.00  1.00
ATOM    478  CA  VAL B 120       4.184  14.491  -5.875  1.00  1.00
ATOM    479  C   VAL B 120       5.371  15.305  -5.377  1.00  1.00
ATOM    480  O   VAL B 120       6.036  15.990  -6.154  1.00  1.00
ATOM    481  N   LEU B 121       5.778  15.181  -4.218  1.00  1.00
ATOM    482  CA  LEU B 121       6.872  15.939  -3.623  1.00  1.00
ATOM    483  C   LEU B 121       8.169  15.138  -3.635  1.00  1.00
ATOM    484  O   LEU B 121       9.253  15.696  -3.804  1.00  1.00
ATOM    485  N   GLU B 122       8.304  14.012  -3.910  1.00  1.00
ATOM    486  CA  GLU B 122       9.406  13.091  -3.657  1.00  1.00
ATOM    487  C   GLU B 122       9.398  11.937  -4.651  1.00  1.00
ATOM    488  O   GLU B 122       8.364  11.310  -4.881  1.00  1.00
ATOM    489  N   LYS B 123      10.567  11.666  -5.239  1.00  1.00
ATOM    490  CA  LYS B 123      10.758  10.489  -6.079  1.00  1.00
ATOM    491  C   LYS B 123      11.633   9.453  -5.385  1.00  1.00
ATOM    492  O   LYS B 123      12.684   9.783  -4.836  1.00  1.00
ATOM    493  N   ASN B 124      11.232   8.128  -5.641  1.00  1.00
ATOM    494  CA  ASN B 124      12.150   7.086  -5.198  1.00  1.00
ATOM    495  C   ASN B 124      12.177   6.987  -3.678  1.00  1.00
ATOM    496  O   ASN B 124      13.244   7.000  -3.064  1.00  1.00
ATOM    497  N   VAL B 125      11.022   7.087  -2.996  1.00  1.00
ATOM    498  CA  VAL B 125      10.833   6.795  -1.581  1.00  1.00
ATOM    499  C   VAL B 125      10.791   5.294  -1.329  1.00  1.00
ATOM    500  O   VAL B 125       9.992   4.576  -1.929  1.00  1.00
ATOM    501  N   THR B 126      11.835   4.816  -0.515  1.00  1.00
ATOM    502  CA  THR B 126      11.765   3.419  -0.101  1.00  1.00
ATOM    503  C   THR B 126      10.719   3.219   0.987  1.00  1.00
ATOM    504  O   THR B 126      10.704   3.936   1.987  1.00  1.00
ATOM    505  N   VAL B 127       9.853   2.272   0.831  1.00  1.00
ATOM    506  CA  VAL B 127       8.736   2.038   1.739  1.00  1.00
ATOM    507  C   VAL B 127       8.730   0.601   2.246  1.00  1.00
ATOM    508  O   VAL B 127       9.093  -0.325   1.521  1.00  1.00
ATOM    509  N   THR B 128       8.086   0.382   3.418  1.00  1.00
ATOM    510  CA  THR B 128       8.016  -0.944   4.020  1.00  1.00
ATOM    511  C   THR B 128       7.066  -1.850   3.246  1.00  1.00
ATOM    512  O   THR B 128       7.335  -3.038   3.066  1.00  1.00
ATOM    513  N   HIS B 129       6.044  -1.527   2.753  1.00  1.00
ATOM    514  CA  HIS B 129       5.033  -2.283   2.025  1.00  1.00
ATOM    515  C   HIS B 129       4.456  -1.467   0.875  1.00  1.00
ATOM    516  O   HIS B 129       4.283  -0.254   0.988  1.00  1.00
ATOM    517  N   SER B 130       4.236  -2.173  -0.245  1.00  1.00
ATOM    518  CA  SER B 130       3.666  -1.594  -1.456  1.00  1.00
ATOM    519  C   SER B 130       3.094  -2.673  -2.366  1.00  1.00
ATOM    520  O   SER B 130       3.514  -3.829  -2.314  1.00  1.00
ATOM    521  N   VAL B 131       2.391  -2.307  -3.367  1.00  1.00
ATOM    522  CA  VAL B 131       1.731  -3.178  -4.332  1.00  1.00
ATOM    523  C   VAL B 131       1.876  -2.639  -5.749  1.00  1.00
ATOM    524  O   VAL B 131       1.719  -1.442  -5.988  1.00  1.00
ATOM    525  N   ASN B 132       2.299  -3.586  -6.717  1.00  1.00
ATOM    526  CA  ASN B 132       2.312  -3.167  -8.114  1.00  1.00
ATOM    527  C   ASN B 132       0.912  -3.210  -8.714  1.00  1.00
ATOM    528  O   ASN B 132       0.208  -4.213  -8.600  1.00  1.00
ATOM    529  N   LEU B 133       0.497  -2.100  -9.364  1.00  1.00
ATOM    530  CA  LEU B 133      -0.820  -2.006  -9.984  1.00  1.00
ATOM    531  C   LEU B 133      -0.726  -2.135 -11.500  1.00  1.00
ATOM    532  O   LEU B 133      -1.702  -2.481 -12.165  1.00  1.00
ATOM    533  N   LEU B 134       0.357  -2.258 -12.053  1.00  1.00
ATOM    534  CA  LEU B 134       0.662  -2.346 -13.476  1.00  1.00
ATOM    535  C   LEU B 134       1.197  -3.726 -13.841  1.00  1.00
ATOM    536  O   LEU B 134       2.180  -4.194 -13.266  1.00  1.00
ATOM    537  N   GLU B 135       0.317  -4.453 -14.663  1.00  1.00
ATOM    538  CA  GLU B 135       0.717  -5.761 -15.167  1.00  1.00
ATOM    539  C   GLU B 135       1.576  -5.630 -16.418  1.00  1.00
ATOM    540  O   GLU B 135       1.242  -4.883 -17.337  1.00  1.00
ATOM    541  N   ASP B 136       2.744  -6.297 -16.417  1.00  1.00
ATOM    542  CA  ASP B 136       3.656  -6.218 -17.552  1.00  1.00
ATOM    543  C   ASP B 136       4.085  -7.605 -18.012  1.00  1.00
ATOM    544  O   ASP B 136       4.477  -7.795 -19.163  1.00  1.00
ATOM    545  N   SER B 137       3.503  -8.612 -17.478  1.00  1.00
ATOM    546  CA  SER B 137       3.743 -10.024 -17.747  1.00  1.00
ATOM    547  C   SER B 137       2.579 -10.645 -18.509  1.00  1.00
ATOM    548  O   SER B 137       1.415 -10.410 -18.183  1.00  1.00
ATOM    549  N   HIS B 138       2.855 -11.252 -19.607  1.00  1.00
ATOM    550  CA  HIS B 138       1.963 -12.103 -20.385  1.00  1.00
ATOM    551  C   HIS B 138       2.586 -13.471 -20.635  1.00  1.00
ATOM    552  O   HIS B 138       3.789 -13.582 -20.870  1.00  1.00
ATOM    553  N   ASN B 139       1.995 -14.449 -20.874  1.00  1.00
ATOM    554  CA  ASN B 139       2.456 -15.816 -21.085  1.00  1.00
ATOM    555  C   ASN B 139       2.897 -16.032 -22.527  1.00  1.00
ATOM    556  O   ASN B 139       3.592 -17.000 -22.835  1.00  1.00
ATOM    557  N   GLY B 140       2.998 -15.232 -23.366  1.00  1.00
ATOM    558  CA  GLY B 140       3.547 -15.280 -24.716  1.00  1.00
ATOM    559  C   GLY B 140       2.861 -16.355 -25.551  1.00  1.00
ATOM    560  O   GLY B 140       3.482 -16.972 -26.416  1.00  1.00
ATOM    561  N   LYS B 141       1.638 -16.704 -25.351  1.00  1.00
ATOM    562  CA  LYS B 141       0.881 -17.744 -26.039  1.00  1.00
ATOM    563  C   LYS B 141      -0.493 -17.238 -26.458  1.00  1.00
ATOM    564  O   LYS B 141      -1.117 -16.447 -25.751  1.00  1.00
ATOM    565  N   LEU B 142      -0.998 -17.734 -27.649  1.00  1.00
ATOM    566  CA  LEU B 142      -2.428 -17.626 -27.911  1.00  1.00
ATOM    567  C   LEU B 142      -3.204 -18.727 -27.196  1.00  1.00
ATOM    568  O   LEU B 142      -2.840 -19.901 -27.263  1.00  1.00
ATOM    569  N   CYS B 143      -4.204 -18.392 -26.477  1.00  1.00
ATOM    570  CA  CYS B 143      -4.941 -19.319 -25.627  1.00  1.00
ATOM    571  C   CYS B 143      -6.422 -19.333 -25.982  1.00  1.00
ATOM    572  O   CYS B 143      -6.986 -18.312 -26.374  1.00  1.00
ATOM    573  N   ARG B 144      -7.141 -20.416 -25.527  1.00  1.00
ATOM    574  CA  ARG B 144      -8.597 -20.340 -25.559  1.00  1.00
ATOM    575  C   ARG B 144      -9.115 -19.283 -24.593  1.00  1.00
ATOM    576  O   ARG B 144      -8.614 -19.149 -23.477  1.00  1.00
ATOM    577  N   LEU B 145     -10.269 -18.690 -25.004  1.00  1.00
ATOM    578  CA  LEU B 145     -10.989 -17.776 -24.126  1.00  1.00
ATOM    579  C   LEU B 145     -12.234 -18.436 -23.544  1.00  1.00
ATOM    580  O   LEU B 145     -13.117 -18.876 -24.281  1.00  1.00
ATOM    581  N   LYS B 146     -12.297 -18.581 -22.182  1.00  1.00
ATOM    582  CA  LYS B 146     -13.537 -19.153 -21.669  1.00  1.00
ATOM    583  C   LYS B 146     -13.783 -20.541 -22.246  1.00  1.00
ATOM    584  O   LYS B 146     -14.926 -20.988 -22.346  1.00  1.00
ATOM    585  N   GLY B 147     -12.625 -21.270 -22.733  1.00  1.00
ATOM    586  CA  GLY B 147     -12.709 -22.667 -23.141  1.00  1.00
ATOM    587  C   GLY B 147     -12.824 -22.793 -24.655  1.00  1.00
ATOM    588  O   GLY B 147     -12.526 -23.843 -25.224  1.00  1.00
ATOM    589  N   ILE B 148     -13.014 -21.850 -25.387  1.00  1.00
ATOM    590  CA  ILE B 148     -13.169 -21.826 -26.836  1.00  1.00
ATOM    591  C   ILE B 148     -11.894 -21.349 -27.520  1.00  1.00
ATOM    592  O   ILE B 148     -11.346 -20.303 -27.172  1.00  1.00
ATOM    593  N   ALA B 149     -11.386 -22.194 -28.493  1.00  1.00
ATOM    594  CA  ALA B 149     -10.196 -21.830 -29.252  1.00  1.00
ATOM    595  C   ALA B 149     -10.524 -20.810 -30.335  1.00  1.00
ATOM    596  O   ALA B 149     -11.529 -20.936 -31.035  1.00  1.00
ATOM    597  N   PRO B 150      -9.570 -19.879 -30.587  1.00  1.00
ATOM    598  CA  PRO B 150      -9.729 -18.931 -31.683  1.00  1.00
ATOM    599  C   PRO B 150      -9.746 -19.644 -33.030  1.00  1.00
ATOM    600  O   PRO B 150      -8.979 -20.579 -33.257  1.00  1.00
ATOM    601  N   SER B 151     -17.481 -22.030 -35.042  1.00  1.00
ATOM    602  CA  SER B 151     -17.418 -21.292 -33.787  1.00  1.00
ATOM    603  C   SER B 151     -15.977 -20.987 -33.399  1.00  1.00
ATOM    604  O   SER B 151     -15.089 -21.824 -33.563  1.00  1.00
ATOM    605  N   TRP B 152     -15.818 -19.816 -32.845  1.00  1.00
ATOM    606  CA  TRP B 152     -14.531 -19.366 -32.330  1.00  1.00
ATOM    607  C   TRP B 152     -14.701 -18.213 -31.350  1.00  1.00
ATOM    608  O   TRP B 152     -15.580 -17.367 -31.519  1.00  1.00
ATOM    609  N   SER B 153     -13.659 -17.976 -30.521  1.00  1.00
ATOM    610  CA  SER B 153     -13.701 -16.939 -29.497  1.00  1.00
ATOM    611  C   SER B 153     -13.036 -15.657 -29.984  1.00  1.00
ATOM    612  O   SER B 153     -13.341 -14.567 -29.501  1.00  1.00
ATOM    613  N   TYR B 154     -12.497 -15.554 -30.921  1.00  1.00
ATOM    614  CA  TYR B 154     -11.773 -14.507 -31.633  1.00  1.00
ATOM    615  C   TYR B 154     -11.187 -15.032 -32.937  1.00  1.00
ATOM    616  O   TYR B 154     -10.810 -16.200 -33.034  1.00  1.00
ATOM    617  N   ILE B 155     -10.872 -14.083 -33.846  1.00  1.00
ATOM    618  CA  ILE B 155     -10.103 -14.379 -35.048  1.00  1.00
ATOM    619  C   ILE B 155      -8.777 -13.628 -35.053  1.00  1.00
ATOM    620  O   ILE B 155      -8.714 -12.459 -34.671  1.00  1.00
ATOM    621  N   SER B 156     -16.947  -8.962 -36.592  1.00  1.00
ATOM    622  CA  SER B 156     -16.209  -9.073 -35.339  1.00  1.00
ATOM    623  C   SER B 156     -17.128  -9.469 -34.191  1.00  1.00
ATOM    624  O   SER B 156     -16.679 -10.013 -33.183  1.00  1.00
ATOM    625  N   SER B 157     -18.348  -9.413 -34.316  1.00  1.00
ATOM    626  CA  SER B 157     -19.350  -9.753 -33.313  1.00  1.00
ATOM    627  C   SER B 157     -20.100 -11.024 -33.692  1.00  1.00
ATOM    628  O   SER B 157     -20.820 -11.598 -32.875  1.00  1.00
ATOM    629  N   VAL B 158     -19.535 -11.835 -34.457  1.00  1.00
ATOM    630  CA  VAL B 158     -19.945 -13.196 -34.783  1.00  1.00
ATOM    631  C   VAL B 158     -19.142 -14.218 -33.989  1.00  1.00
ATOM    632  O   VAL B 158     -17.914 -14.256 -34.070  1.00  1.00
ATOM    633  N   SER B 159     -19.861 -15.095 -33.228  1.00  1.00
ATOM    634  CA  SER B 159     -19.209 -16.110 -32.409  1.00  1.00
ATOM    635  C   SER B 159     -19.297 -17.484 -33.060  1.00  1.00
ATOM    636  O   SER B 159     -18.430 -18.334 -32.860  1.00  1.00
ATOM    637  N   SER B 160     -20.127 -17.900 -33.665  1.00  1.00
ATOM    638  CA  SER B 160     -20.205 -19.133 -34.440  1.00  1.00
ATOM    639  C   SER B 160     -20.882 -18.896 -35.784  1.00  1.00
ATOM    640  O   SER B 160     -21.787 -18.070 -35.898  1.00  1.00
ATOM    641  N   SER B 161     -24.552 -16.294 -35.754  1.00  1.00
ATOM    642  CA  SER B 161     -24.733 -16.274 -34.307  1.00  1.00
ATOM    643  C   SER B 161     -23.885 -15.186 -33.661  1.00  1.00
ATOM    644  O   SER B 161     -22.686 -15.084 -33.919  1.00  1.00
ATOM    645  N   ARG B 162     -24.560 -14.171 -33.151  1.00  1.00
ATOM    646  CA  ARG B 162     -23.871 -13.010 -32.600  1.00  1.00
ATOM    647  C   ARG B 162     -23.445 -13.256 -31.158  1.00  1.00
ATOM    648  O   ARG B 162     -24.189 -13.841 -30.372  1.00  1.00
ATOM    649  N   GLY B 163     -22.310 -12.648 -30.812  1.00  1.00
ATOM    650  CA  GLY B 163     -21.739 -12.664 -29.470  1.00  1.00
ATOM    651  C   GLY B 163     -20.871 -11.436 -29.227  1.00  1.00
ATOM    652  O   GLY B 163     -20.088 -11.036 -30.088  1.00  1.00
ATOM    653  N   PHE B 164     -21.007 -10.809 -28.093  1.00  1.00
ATOM    654  CA  PHE B 164     -20.169  -9.670 -27.739  1.00  1.00
ATOM    655  C   PHE B 164     -18.813 -10.125 -27.215  1.00  1.00
ATOM    656  O   PHE B 164     -18.731 -11.009 -26.362  1.00  1.00
ATOM    657  N   GLY B 165     -17.756  -9.169 -27.690  1.00  1.00
ATOM    658  CA  GLY B 165     -16.459  -9.387 -27.060  1.00  1.00
ATOM    659  C   GLY B 165     -15.519 -10.150 -27.985  1.00  1.00
ATOM    660  O   GLY B 165     -14.315 -10.220 -27.741  1.00  1.00
ATOM    661  N   SER B 166     -16.017 -10.657 -29.113  1.00  1.00
ATOM    662  CA  SER B 166     -15.137 -11.180 -30.151  1.00  1.00
ATOM    663  C   SER B 166     -14.469 -10.051 -30.927  1.00  1.00
ATOM    664  O   SER B 166     -15.080  -9.013 -31.181  1.00  1.00
ATOM    665  N   GLY B 167     -13.570 -10.424 -31.810  1.00  1.00
ATOM    666  CA  GLY B 167     -12.784  -9.457 -32.565  1.00  1.00
ATOM    667  C   GLY B 167     -11.800 -10.153 -33.497  1.00  1.00
ATOM    668  O   GLY B 167     -11.464 -11.321 -33.300  1.00  1.00
ATOM    669  N   ILE B 168     -11.183  -9.410 -34.350  1.00  1.00
ATOM    670  CA  ILE B 168     -10.059  -9.852 -35.167  1.00  1.00
ATOM    671  C   ILE B 168      -8.766  -9.167 -34.741  1.00  1.00
ATOM    672  O   ILE B 168      -8.728  -7.951 -34.557  1.00  1.00
ATOM    673  N   ILE B 169      -7.775  -9.969 -34.459  1.00  1.00
ATOM    674  CA  ILE B 169      -6.446  -9.497 -34.089  1.00  1.00
ATOM    675  C   ILE B 169      -5.387 -10.031 -35.045  1.00  1.00
ATOM    676  O   ILE B 169      -5.484 -11.159 -35.528  1.00  1.00
ATOM    677  N   THR B 170      -4.347  -9.354 -35.231  1.00  1.00
ATOM    678  CA  THR B 170      -3.126  -9.818 -35.879  1.00  1.00
ATOM    679  C   THR B 170      -2.047 -10.139 -34.853  1.00  1.00
ATOM    680  O   THR B 170      -1.743  -9.325 -33.982  1.00  1.00
ATOM    681  N   SER B 171      -1.463 -11.414 -35.052  1.00  1.00
ATOM    682  CA  SER B 171      -0.558 -11.850 -33.995  1.00  1.00
ATOM    683  C   SER B 171       0.542 -12.748 -34.547  1.00  1.00
ATOM    684  O   SER B 171       0.303 -13.559 -35.441  1.00  1.00
ATOM    685  N   ASN B 172       1.715 -12.669 -33.893  1.00  1.00
ATOM    686  CA  ASN B 172       2.814 -13.544 -34.284  1.00  1.00
ATOM    687  C   ASN B 172       3.027 -14.651 -33.259  1.00  1.00
ATOM    688  O   ASN B 172       3.738 -15.621 -33.519  1.00  1.00
ATOM    689  N   ALA B 173       2.317 -14.729 -32.285  1.00  1.00
ATOM    690  CA  ALA B 173       2.308 -15.735 -31.230  1.00  1.00
ATOM    691  C   ALA B 173       1.833 -17.083 -31.758  1.00  1.00
ATOM    692  O   ALA B 173       0.907 -17.153 -32.566  1.00  1.00
ATOM    693  N   SER B 174       2.168 -18.176 -30.982  1.00  1.00
ATOM    694  CA  SER B 174       1.714 -19.514 -31.343  1.00  1.00
ATOM    695  C   SER B 174       0.580 -19.974 -30.436  1.00  1.00
ATOM    696  O   SER B 174       0.619 -19.767 -29.224  1.00  1.00
ATOM    697  N   MET B 175      -0.331 -20.814 -31.024  1.00  1.00
ATOM    698  CA  MET B 175      -1.394 -21.380 -30.203  1.00  1.00
ATOM    699  C   MET B 175      -0.863 -22.488 -29.303  1.00  1.00
ATOM    700  O   MET B 175      -0.141 -23.376 -29.755  1.00  1.00
ATOM    701  N   HIS B 176      -1.191 -22.456 -28.069  1.00  1.00
ATOM    702  CA  HIS B 176      -0.909 -23.482 -27.072  1.00  1.00
ATOM    703  C   HIS B 176      -2.193 -23.996 -26.434  1.00  1.00
ATOM    704  O   HIS B 176      -3.144 -23.240 -26.231  1.00  1.00
ATOM    705  N   GLU B 177      -2.175 -25.181 -25.886  1.00  1.00
ATOM    706  CA  GLU B 177      -3.311 -25.665 -25.112  1.00  1.00
ATOM    707  C   GLU B 177      -3.401 -24.960 -23.764  1.00  1.00
ATOM    708  O   GLU B 177      -2.580 -25.191 -22.877  1.00  1.00
ATOM    709  N   CYS B 178      -3.879 -23.811 -23.784  1.00  1.00
ATOM    710  CA  CYS B 178      -4.081 -22.940 -22.632  1.00  1.00
ATOM    711  C   CYS B 178      -5.442 -22.257 -22.691  1.00  1.00
ATOM    712  O   CYS B 178      -5.936 -21.927 -23.769  1.00  1.00
ATOM    713  N   ASN B 179      -5.944 -21.769 -21.672  1.00  1.00
ATOM    714  CA  ASN B 179      -7.174 -21.012 -21.476  1.00  1.00
ATOM    715  C   ASN B 179      -6.919 -19.745 -20.669  1.00  1.00
ATOM    716  O   ASN B 179      -6.246 -19.779 -19.639  1.00  1.00
ATOM    717  N   THR B 180      -7.622 -18.641 -21.152  1.00  1.00
ATOM    718  CA  THR B 180      -7.421 -17.350 -20.505  1.00  1.00
ATOM    719  C   THR B 180      -8.703 -16.528 -20.504  1.00  1.00
ATOM    720  O   THR B 180      -9.517 -16.629 -21.422  1.00  1.00
ATOM    721  N   LYS B 181      -8.793 -15.531 -19.720  1.00  1.00
ATOM    722  CA  LYS B 181      -9.880 -14.561 -19.663  1.00  1.00
ATOM    723  C   LYS B 181      -9.517 -13.282 -20.406  1.00  1.00
ATOM    724  O   LYS B 181     -10.391 -12.570 -20.900  1.00  1.00
ATOM    725  N   CYS B 182      -8.293 -13.219 -20.817  1.00  1.00
ATOM    726  CA  CYS B 182      -7.673 -12.042 -21.413  1.00  1.00
ATOM    727  C   CYS B 182      -6.587 -12.435 -22.407  1.00  1.00
ATOM    728  O   CYS B 182      -5.727 -13.262 -22.105  1.00  1.00
ATOM    729  N   GLN B 183      -6.752 -12.050 -23.647  1.00  1.00
ATOM    730  CA  GLN B 183      -5.826 -12.336 -24.736  1.00  1.00
ATOM    731  C   GLN B 183      -5.435 -11.062 -25.475  1.00  1.00
ATOM    732  O   GLN B 183      -6.282 -10.218 -25.768  1.00  1.00
ATOM    733  N   THR B 184      -4.171 -10.786 -25.518  1.00  1.00
ATOM    734  CA  THR B 184      -3.569  -9.770 -26.373  1.00  1.00
ATOM    735  C   THR B 184      -2.841 -10.404 -27.552  1.00  1.00
ATOM    736  O   THR B 184      -2.242 -11.471 -27.423  1.00  1.00
ATOM    737  N   PRO B 185      -2.387  -9.642 -28.516  1.00  1.00
ATOM    738  CA  PRO B 185      -1.657 -10.161 -29.667  1.00  1.00
ATOM    739  C   PRO B 185      -0.261 -10.624 -29.270  1.00  1.00
ATOM    740  O   PRO B 185       0.260 -11.595 -29.819  1.00  1.00
ATOM    741  N   LEU B 186       0.238 -10.394 -28.214  1.00  1.00
ATOM    742  CA  LEU B 186       1.563 -10.765 -27.732  1.00  1.00
ATOM    743  C   LEU B 186       1.497 -11.988 -26.822  1.00  1.00
ATOM    744  O   LEU B 186       2.431 -12.788 -26.773  1.00  1.00
ATOM    745  N   GLY B 187       0.347 -12.249 -26.227  1.00  1.00
ATOM    746  CA  GLY B 187       0.201 -13.305 -25.233  1.00  1.00
ATOM    747  C   GLY B 187      -1.023 -13.071 -24.357  1.00  1.00
ATOM    748  O   GLY B 187      -1.447 -11.933 -24.158  1.00  1.00
ATOM    749  N   ALA B 188      -1.403 -14.119 -23.572  1.00  1.00
ATOM    750  CA  ALA B 188      -2.518 -14.008 -22.639  1.00  1.00
ATOM    751  C   ALA B 188      -2.064 -13.429 -21.305  1.00  1.00
ATOM    752  O   ALA B 188      -0.986 -13.759 -20.809  1.00  1.00
ATOM    753  N   ILE B 189      -3.027 -12.721 -20.666  1.00  1.00
ATOM    754  CA  ILE B 189      -2.798 -12.139 -19.348  1.00  1.00
ATOM    755  C   ILE B 189      -3.647 -12.827 -18.287  1.00  1.00
ATOM    756  O   ILE B 189      -4.853 -13.004 -18.462  1.00  1.00
ATOM    757  N   ASN B 190      -3.061 -13.358 -17.312  1.00  1.00
ATOM    758  CA  ASN B 190      -3.700 -13.898 -16.118  1.00  1.00
ATOM    759  C   ASN B 190      -3.311 -13.102 -14.878  1.00  1.00
ATOM    760  O   ASN B 190      -2.138 -13.044 -14.509  1.00  1.00
ATOM    761  N   SER B 191      -4.261 -11.966 -14.634  1.00  1.00
ATOM    762  CA  SER B 191      -3.880 -10.981 -13.628  1.00  1.00
ATOM    763  C   SER B 191      -5.106 -10.324 -13.009  1.00  1.00
ATOM    764  O   SER B 191      -6.133 -10.157 -13.667  1.00  1.00
ATOM    765  N   SER B 192      -4.972  -9.909 -11.703  1.00  1.00
ATOM    766  CA  SER B 192      -6.024  -9.168 -11.019  1.00  1.00
ATOM    767  C   SER B 192      -5.670  -7.691 -10.901  1.00  1.00
ATOM    768  O   SER B 192      -6.543  -6.847 -10.698  1.00  1.00
ATOM    769  N   LEU B 193      -4.466  -7.362 -11.405  1.00  1.00
ATOM    770  CA  LEU B 193      -4.060  -5.964 -11.468  1.00  1.00
ATOM    771  C   LEU B 193      -5.011  -5.152 -12.341  1.00  1.00
ATOM    772  O   LEU B 193      -5.366  -5.569 -13.443  1.00  1.00
ATOM    773  N   PRO B 194      -5.161  -3.864 -11.990  1.00  1.00
ATOM    774  CA  PRO B 194      -6.106  -2.988 -12.672  1.00  1.00
ATOM    775  C   PRO B 194      -5.515  -2.439 -13.964  1.00  1.00
ATOM    776  O   PRO B 194      -6.220  -2.276 -14.961  1.00  1.00
ATOM    777  N   TYR B 195      -4.362  -2.318 -14.209  1.00  1.00
ATOM    778  CA  TYR B 195      -3.675  -1.736 -15.356  1.00  1.00
ATOM    779  C   TYR B 195      -2.665  -2.711 -15.947  1.00  1.00
ATOM    780  O   TYR B 195      -2.069  -3.513 -15.228  1.00  1.00
ATOM    781  N   GLN B 196      -2.415  -2.479 -17.259  1.00  1.00
ATOM    782  CA  GLN B 196      -1.403  -3.203 -18.018  1.00  1.00
ATOM    783  C   GLN B 196      -0.805  -2.328 -19.112  1.00  1.00
ATOM    784  O   GLN B 196      -1.505  -1.529 -19.734  1.00  1.00
ATOM    785  N   ASN B 197       0.430  -2.468 -19.389  1.00  1.00
ATOM    786  CA  ASN B 197       1.161  -1.753 -20.429  1.00  1.00
ATOM    787  C   ASN B 197       1.682  -2.710 -21.493  1.00  1.00
ATOM    788  O   ASN B 197       2.132  -2.285 -22.557  1.00  1.00
ATOM    789  N   ILE B 198       0.979  -3.865 -21.654  1.00  1.00
ATOM    790  CA  ILE B 198       1.383  -4.879 -22.621  1.00  1.00
ATOM    791  C   ILE B 198       0.883  -4.537 -24.018  1.00  1.00
ATOM    792  O   ILE B 198       1.601  -4.707 -25.004  1.00  1.00
ATOM    793  N   HIS B 199      -0.294  -4.208 -24.290  1.00  1.00
ATOM    794  CA  HIS B 199      -0.953  -4.053 -25.581  1.00  1.00
ATOM    795  C   HIS B 199      -2.355  -3.478 -25.418  1.00  1.00
ATOM    796  O   HIS B 199      -3.084  -3.846 -24.497  1.00  1.00
ATOM    797  N   PRO B 200      -2.707  -2.563 -26.414  1.00  1.00
ATOM    798  CA  PRO B 200      -4.021  -1.935 -26.350  1.00  1.00
ATOM    799  C   PRO B 200      -5.081  -2.804 -27.014  1.00  1.00
ATOM    800  O   PRO B 200      -6.245  -2.794 -26.616  1.00  1.00
ATOM    801  N   VAL B 201      -4.745  -3.682 -27.826  1.00  1.00
ATOM    802  CA  VAL B 201      -5.622  -4.704 -28.386  1.00  1.00
ATOM    803  C   VAL B 201      -5.830  -5.850 -27.404  1.00  1.00
ATOM    804  O   VAL B 201      -4.868  -6.448 -26.921  1.00  1.00
ATOM    805  N   THR B 202      -7.136  -6.037 -27.005  1.00  1.00
ATOM    806  CA  THR B 202      -7.498  -7.006 -25.978  1.00  1.00
ATOM    807  C   THR B 202      -8.786  -7.736 -26.338  1.00  1.00
ATOM    808  O   THR B 202      -9.716  -7.141 -26.883  1.00  1.00
ATOM    809  N   ILE B 203      -8.766  -9.035 -26.082  1.00  1.00
ATOM    810  CA  ILE B 203      -9.954  -9.873 -26.189  1.00  1.00
ATOM    811  C   ILE B 203     -10.385 -10.394 -24.824  1.00  1.00
ATOM    812  O   ILE B 203      -9.567 -10.900 -24.056  1.00  1.00
ATOM    813  N   GLY B 204     -11.470  -9.974 -24.317  1.00  1.00
ATOM    814  CA  GLY B 204     -12.000 -10.570 -23.097  1.00  1.00
ATOM    815  C   GLY B 204     -12.064  -9.549 -21.968  1.00  1.00
ATOM    816  O   GLY B 204     -11.606  -8.416 -22.116  1.00  1.00
ATOM    817  N   GLU B 205     -12.004  -9.739 -20.885  1.00  1.00
ATOM    818  CA  GLU B 205     -11.887  -8.947 -19.666  1.00  1.00
ATOM    819  C   GLU B 205     -10.429  -8.774 -19.260  1.00  1.00
ATOM    820  O   GLU B 205      -9.727  -9.750 -18.995  1.00  1.00
ATOM    821  N   CYS B 206      -9.835  -7.678 -19.780  1.00  1.00
ATOM    822  CA  CYS B 206      -8.414  -7.398 -19.608  1.00  1.00
ATOM    823  C   CYS B 206      -8.197  -6.172 -18.729  1.00  1.00
ATOM    824  O   CYS B 206      -8.964  -5.211 -18.788  1.00  1.00
ATOM    825  N   PRO B 207      -6.966  -6.109 -17.922  1.00  1.00
ATOM    826  CA  PRO B 207      -6.635  -4.833 -17.300  1.00  1.00
ATOM    827  C   PRO B 207      -6.663  -3.701 -18.319  1.00  1.00
ATOM    828  O   PRO B 207      -6.174  -3.848 -19.439  1.00  1.00
ATOM    829  N   LYS B 208      -6.962  -2.426 -17.733  1.00  1.00
ATOM    830  CA  LYS B 208      -6.910  -1.233 -18.569  1.00  1.00
ATOM    831  C   LYS B 208      -5.498  -0.983 -19.083  1.00  1.00
ATOM    832  O   LYS B 208      -4.537  -0.987 -18.313  1.00  1.00
ATOM    833  N   TYR B 209      -5.412  -0.697 -20.464  1.00  1.00
ATOM    834  CA  TYR B 209      -4.106  -0.383 -21.030  1.00  1.00
ATOM    835  C   TYR B 209      -3.731   1.072 -20.775  1.00  1.00
ATOM    836  O   TYR B 209      -4.550   1.974 -20.949  1.00  1.00
ATOM    837  N   VAL B 210      -2.476   1.263 -20.381  1.00  1.00
ATOM    838  CA  VAL B 210      -1.855   2.568 -20.187  1.00  1.00
ATOM    839  C   VAL B 210      -0.409   2.566 -20.664  1.00  1.00
ATOM    840  O   VAL B 210       0.293   1.562 -20.545  1.00  1.00
ATOM    841  N   ARG B 211       0.114   3.677 -21.022  1.00  1.00
ATOM    842  CA  ARG B 211       1.479   3.828 -21.511  1.00  1.00
ATOM    843  C   ARG B 211       2.473   3.892 -20.359  1.00  1.00
ATOM    844  O   ARG B 211       3.629   3.491 -20.500  1.00  1.00
ATOM    845  N   SER B 212       2.133   3.720 -19.209  1.00  1.00
ATOM    846  CA  SER B 212       2.983   3.846 -18.031  1.00  1.00
ATOM    847  C   SER B 212       3.964   2.685 -17.932  1.00  1.00
ATOM    848  O   SER B 212       3.597   1.530 -18.147  1.00  1.00
ATOM    849  N   ALA B 213       5.180   3.043 -17.317  1.00  1.00
ATOM    850  CA  ALA B 213       6.230   2.053 -17.111  1.00  1.00
ATOM    851  C   ALA B 213       6.237   1.547 -15.675  1.00  1.00
ATOM    852  O   ALA B 213       6.521   0.376 -15.420  1.00  1.00
ATOM    853  N   LYS B 214       5.607   2.167 -14.806  1.00  1.00
ATOM    854  CA  LYS B 214       5.518   1.893 -13.377  1.00  1.00
ATOM    855  C   LYS B 214       4.320   2.597 -12.754  1.00  1.00
ATOM    856  O   LYS B 214       4.020   3.744 -13.087  1.00  1.00
ATOM    857  N   LEU B 215       3.568   1.840 -11.970  1.00  1.00
ATOM    858  CA  LEU B 215       2.420   2.208 -11.150  1.00  1.00
ATOM    859  C   LEU B 215       2.380   1.394  -9.861  1.00  1.00
ATOM    860  O   LEU B 215       2.342   0.164  -9.893  1.00  1.00
ATOM    861  N   ARG B 216       3.131   1.832  -8.892  1.00  1.00
ATOM    862  CA  ARG B 216       3.288   1.193  -7.590  1.00  1.00
ATOM    863  C   ARG B 216       2.695   2.052  -6.480  1.00  1.00
ATOM    864  O   ARG B 216       2.934   3.258  -6.422  1.00  1.00
ATOM    865  N   MET B 217       1.651   1.517  -5.803  1.00  1.00
ATOM    866  CA  MET B 217       1.012   2.201  -4.685  1.00  1.00
ATOM    867  C   MET B 217       1.621   1.772  -3.356  1.00  1.00
ATOM    868  O   MET B 217       1.766   0.581  -3.085  1.00  1.00
ATOM    869  N   VAL B 218       2.133   2.828  -2.531  1.00  1.00
ATOM    870  CA  VAL B 218       2.587   2.447  -1.198  1.00  1.00
ATOM    871  C   VAL B 218       1.409   2.133  -0.284  1.00  1.00
ATOM    872  O   VAL B 218       0.416   2.859  -0.264  1.00  1.00
ATOM    873  N   THR B 219       1.631   1.052   0.566  1.00  1.00
ATOM    874  CA  THR B 219       0.616   0.673   1.542  1.00  1.00
ATOM    875  C   THR B 219       1.157   0.764   2.963  1.00  1.00
ATOM    876  O   THR B 219       0.423   1.087   3.898  1.00  1.00
ATOM    877  N   GLY B 220       2.439   0.709   3.084  1.00  1.00
ATOM    878  CA  GLY B 220       3.092   0.905   4.373  1.00  1.00
ATOM    879  C   GLY B 220       3.684   2.304   4.484  1.00  1.00
ATOM    880  O   GLY B 220       3.744   3.043   3.501  1.00  1.00
ATOM    881  N   LEU B 221       4.671   2.498   5.147  1.00  1.00
ATOM    882  CA  LEU B 221       5.284   3.777   5.482  1.00  1.00
ATOM    883  C   LEU B 221       6.740   3.825   5.031  1.00  1.00
ATOM    884  O   LEU B 221       7.422   2.801   4.990  1.00  1.00
ATOM    885  N   ARG B 222       7.314   5.051   5.053  1.00  1.00
ATOM    886  CA  ARG B 222       8.741   5.213   4.797  1.00  1.00
ATOM    887  C   ARG B 222       9.562   4.213   5.601  1.00  1.00
ATOM    888  O   ARG B 222       9.388   4.085   6.813  1.00  1.00
ATOM    889  N   ASN B 223      10.427   3.447   4.833  1.00  1.00
ATOM    890  CA  ASN B 223      11.302   2.471   5.471  1.00  1.00
ATOM    891  C   ASN B 223      12.641   3.094   5.846  1.00  1.00
ATOM    892  O   ASN B 223      13.327   3.669   5.001  1.00  1.00
ATOM    893  N   ILE B 224      12.959   3.154   7.094  1.00  1.00
ATOM    894  CA  ILE B 224      14.163   3.739   7.672  1.00  1.00
ATOM    895  C   ILE B 224      14.813   2.788   8.668  1.00  1.00
ATOM    896  O   ILE B 224      14.328   2.619   9.787  1.00  1.00
ATOM    897  N   PRO B 225      15.368   1.647   8.220  1.00  1.00
ATOM    898  CA  PRO B 225      15.924   0.635   9.110  1.00  1.00
ATOM    899  C   PRO B 225      17.241   1.101   9.718  1.00  1.00
ATOM    900  O   PRO B 225      18.024   1.795   9.069  1.00  1.00
ATOM    901  N   GLY B 226       7.956  14.881   7.172  1.00  1.00
ATOM    902  CA  GLY B 226       6.584  14.659   6.732  1.00  1.00
ATOM    903  C   GLY B 226       5.644  15.708   7.310  1.00  1.00
ATOM    904  O   GLY B 226       5.907  16.275   8.371  1.00  1.00
ATOM    905  N   LEU B 227       4.375  15.677   6.874  1.00  1.00
ATOM    906  CA  LEU B 227       3.412  16.671   7.332  1.00  1.00
ATOM    907  C   LEU B 227       3.219  16.595   8.843  1.00  1.00
ATOM    908  O   LEU B 227       3.050  17.617   9.509  1.00  1.00
ATOM    909  N   PHE B 228       3.234  15.675   9.566  1.00  1.00
ATOM    910  CA  PHE B 228       2.990  15.544  10.997  1.00  1.00
ATOM    911  C   PHE B 228       4.292  15.607  11.786  1.00  1.00
ATOM    912  O   PHE B 228       4.312  16.047  12.936  1.00  1.00
ATOM    913  N   GLY B 229       5.366  15.275  11.337  1.00  1.00
ATOM    914  CA  GLY B 229       6.657  15.611  11.924  1.00  1.00
ATOM    915  C   GLY B 229       7.178  14.476  12.797  1.00  1.00
ATOM    916  O   GLY B 229       8.329  14.494  13.233  1.00  1.00
ATOM    917  N   ALA B 230       6.560  13.275  12.654  1.00  1.00
ATOM    918  CA  ALA B 230       6.978  12.161  13.496  1.00  1.00
ATOM    919  C   ALA B 230       7.874  11.197  12.729  1.00  1.00
ATOM    920  O   ALA B 230       8.842  10.667  13.275  1.00  1.00
ATOM    921  N   ILE B 231       7.423  10.611  11.621  1.00  1.00
ATOM    922  CA  ILE B 231       8.251   9.719  10.818  1.00  1.00
ATOM    923  C   ILE B 231       9.351  10.489  10.098  1.00  1.00
ATOM    924  O   ILE B 231       9.081  11.459   9.389  1.00  1.00
ATOM    925  N   ALA B 232      10.627   9.986  10.209  1.00  1.00
ATOM    926  CA  ALA B 232      11.740  10.715   9.613  1.00  1.00
ATOM    927  C   ALA B 232      11.741  12.173  10.052  1.00  1.00
ATOM    928  O   ALA B 232      11.481  13.073   9.252  1.00  1.00
ATOM    929  N   GLY B 233      11.325  12.367  11.300  1.00  1.00
ATOM    930  CA  GLY B 233      11.279  13.686  11.918  1.00  1.00
ATOM    931  C   GLY B 233      11.863  13.656  13.325  1.00  1.00
ATOM    932  O   GLY B 233      12.770  14.424  13.647  1.00  1.00
ATOM    933  N   PHE B 234      10.917  13.742  14.389  1.00  1.00
ATOM    934  CA  PHE B 234      11.420  13.731  15.757  1.00  1.00
ATOM    935  C   PHE B 234      11.670  12.309  16.241  1.00  1.00
ATOM    936  O   PHE B 234      12.419  12.090  17.194  1.00  1.00
ATOM    937  N   ILE B 235      10.960  11.339  15.712  1.00  1.00
ATOM    938  CA  ILE B 235      11.396   9.950  15.784  1.00  1.00
ATOM    939  C   ILE B 235      12.264   9.582  14.587  1.00  1.00
ATOM    940  O   ILE B 235      11.779   9.500  13.458  1.00  1.00
ATOM    941  N   GLU B 236      13.509   9.724  14.584  1.00  1.00
ATOM    942  CA  GLU B 236      14.419   9.724  13.445  1.00  1.00
ATOM    943  C   GLU B 236      14.426   8.371  12.746  1.00  1.00
ATOM    944  O   GLU B 236      14.498   8.296  11.519  1.00  1.00
ATOM    945  N   GLY B 237      14.246   7.288  13.129  1.00  1.00
ATOM    946  CA  GLY B 237      14.375   6.027  12.409  1.00  1.00
ATOM    947  C   GLY B 237      13.244   5.071  12.764  1.00  1.00
ATOM    948  O   GLY B 237      12.716   5.104  13.876  1.00  1.00
ATOM    949  N   GLY B 238      13.178   3.968  12.050  1.00  1.00
ATOM    950  CA  GLY B 238      12.218   2.904  12.321  1.00  1.00
ATOM    951  C   GLY B 238      12.847   1.793  13.152  1.00  1.00
ATOM    952  O   GLY B 238      14.028   1.480  12.995  1.00  1.00
ATOM    953  N   TRP B 239      12.002   0.769  13.462  1.00  1.00
ATOM    954  CA  TRP B 239      12.445  -0.388  14.231  1.00  1.00
ATOM    955  C   TRP B 239      12.223  -1.681  13.458  1.00  1.00
ATOM    956  O   TRP B 239      11.088  -2.046  13.153  1.00  1.00
ATOM    957  N   THR B 240      13.330  -2.413  13.144  1.00  1.00
ATOM    958  CA  THR B 240      13.180  -3.699  12.473  1.00  1.00
ATOM    959  C   THR B 240      12.773  -4.789  13.456  1.00  1.00
ATOM    960  O   THR B 240      12.034  -5.709  13.106  1.00  1.00
ATOM    961  N   GLY B 241      12.832  -4.475  14.740  1.00  1.00
ATOM    962  CA  GLY B 241      12.527  -5.429  15.799  1.00  1.00
ATOM    963  C   GLY B 241      11.045  -5.408  16.149  1.00  1.00
ATOM    964  O   GLY B 241      10.488  -6.411  16.596  1.00  1.00
ATOM    965  N   MET B 242      10.320  -4.448  15.857  1.00  1.00
ATOM    966  CA  MET B 242       8.862  -4.416  15.894  1.00  1.00
ATOM    967  C   MET B 242       8.266  -4.996  14.618  1.00  1.00
ATOM    968  O   MET B 242       8.317  -4.372  13.558  1.00  1.00
ATOM    969  N   ILE B 243       7.959  -6.291  14.647  1.00  1.00
ATOM    970  CA  ILE B 243       7.624  -7.058  13.453  1.00  1.00
ATOM    971  C   ILE B 243       6.133  -7.365  13.396  1.00  1.00
ATOM    972  O   ILE B 243       5.546  -7.441  12.317  1.00  1.00
ATOM    973  N   ASP B 244       5.288  -6.888  14.217  1.00  1.00
ATOM    974  CA  ASP B 244       3.887  -7.291  14.255  1.00  1.00
ATOM    975  C   ASP B 244       2.966  -6.104  14.005  1.00  1.00
ATOM    976  O   ASP B 244       1.889  -6.252  13.428  1.00  1.00
ATOM    977  N   GLY B 245       3.304  -5.047  13.530  1.00  1.00
ATOM    978  CA  GLY B 245       2.484  -3.933  13.069  1.00  1.00
ATOM    979  C   GLY B 245       3.347  -2.751  12.648  1.00  1.00
ATOM    980  O   GLY B 245       4.512  -2.653  13.033  1.00  1.00
ATOM    981  N   TRP B 246       2.586  -1.645  12.185  1.00  1.00
ATOM    982  CA  TRP B 246       3.284  -0.463  11.694  1.00  1.00
ATOM    983  C   TRP B 246       3.642   0.480  12.835  1.00  1.00
ATOM    984  O   TRP B 246       4.711   1.089  12.838  1.00  1.00
ATOM    985  N   TYR B 247       2.991   0.677  13.783  1.00  1.00
ATOM    986  CA  TYR B 247       3.215   1.528  14.945  1.00  1.00
ATOM    987  C   TYR B 247       3.118   0.730  16.239  1.00  1.00
ATOM    988  O   TYR B 247       2.344  -0.223  16.336  1.00  1.00
ATOM    989  N   GLY B 248       3.925   1.370  17.313  1.00  1.00
ATOM    990  CA  GLY B 248       3.865   0.673  18.593  1.00  1.00
ATOM    991  C   GLY B 248       4.864   1.257  19.585  1.00  1.00
ATOM    992  O   GLY B 248       5.718   2.064  19.218  1.00  1.00
ATOM    993  N   TYR B 249       5.391   0.315  20.477  1.00  1.00
ATOM    994  CA  TYR B 249       6.142   0.733  21.655  1.00  1.00
ATOM    995  C   TYR B 249       7.405  -0.102  21.828  1.00  1.00
ATOM    996  O   TYR B 249       7.437  -1.278  21.466  1.00  1.00
ATOM    997  N   HIS B 250       8.408   0.524  22.349  1.00  1.00
ATOM    998  CA  HIS B 250       9.612  -0.090  22.895  1.00  1.00
ATOM    999  C   HIS B 250       9.795   0.267  24.365  1.00  1.00
ATOM   1000  O   HIS B 250       9.622   1.420  24.760  1.00  1.00
ATOM   1001  N   HIS B 251       9.877  -0.645  25.254  1.00  1.00
ATOM   1002  CA  HIS B 251      10.007  -0.361  26.678  1.00  1.00
ATOM   1003  C   HIS B 251      11.289  -0.958  27.244  1.00  1.00
ATOM   1004  O   HIS B 251      11.725  -2.029  26.822  1.00  1.00
ATOM   1005  N   GLN B 252      11.739  -0.433  28.299  1.00  1.00
ATOM   1006  CA  GLN B 252      12.909  -0.780  29.096  1.00  1.00
ATOM   1007  C   GLN B 252      12.634  -0.601  30.584  1.00  1.00
ATOM   1008  O   GLN B 252      12.130   0.437  31.012  1.00  1.00
ATOM   1009  N   ASN B 253      12.526  -1.647  31.337  1.00  1.00
ATOM   1010  CA  ASN B 253      12.316  -1.603  32.779  1.00  1.00
ATOM   1011  C   ASN B 253      13.130  -2.678  33.488  1.00  1.00
ATOM   1012  O   ASN B 253      13.473  -3.702  32.896  1.00  1.00
ATOM   1013  N   GLU B 254      13.064  -2.767  34.782  1.00  1.00
ATOM   1014  CA  GLU B 254      13.805  -3.765  35.544  1.00  1.00
ATOM   1015  C   GLU B 254      13.563  -5.167  34.999  1.00  1.00
ATOM   1016  O   GLU B 254      14.476  -5.991  34.953  1.00  1.00
ATOM   1017  N   GLN B 255      12.479  -5.541  34.592  1.00  1.00
ATOM   1018  CA  GLN B 255      12.072  -6.838  34.062  1.00  1.00
ATOM   1019  C   GLN B 255      12.527  -7.011  32.619  1.00  1.00
ATOM   1020  O   GLN B 255      12.791  -8.127  32.171  1.00  1.00
ATOM   1021  N   GLY B 256      13.167  -6.232  31.977  1.00  1.00
ATOM   1022  CA  GLY B 256      13.720  -6.426  30.642  1.00  1.00
ATOM   1023  C   GLY B 256      13.374  -5.259  29.727  1.00  1.00
ATOM   1024  O   GLY B 256      12.807  -4.259  30.168  1.00  1.00
ATOM   1025  N   SER B 257      13.610  -5.626  28.340  1.00  1.00
ATOM   1026  CA  SER B 257      13.147  -4.738  27.281  1.00  1.00
ATOM   1027  C   SER B 257      12.579  -5.527  26.109  1.00  1.00
ATOM   1028  O   SER B 257      13.054  -6.619  25.795  1.00  1.00
ATOM   1029  N   GLY B 258      11.653  -4.896  25.392  1.00  1.00
ATOM   1030  CA  GLY B 258      11.038  -5.534  24.234  1.00  1.00
ATOM   1031  C   GLY B 258      10.384  -4.505  23.321  1.00  1.00
ATOM   1032  O   GLY B 258      10.137  -3.369  23.726  1.00  1.00
ATOM   1033  N   TYR B 259       9.783  -5.014  22.244  1.00  1.00
ATOM   1034  CA  TYR B 259       8.889  -4.277  21.359  1.00  1.00
ATOM   1035  C   TYR B 259       7.491  -4.882  21.358  1.00  1.00
ATOM   1036  O   TYR B 259       7.331  -6.098  21.465  1.00  1.00
ATOM   1037  N   ALA B 260       6.516  -3.991  21.045  1.00  1.00
ATOM   1038  CA  ALA B 260       5.113  -4.375  20.938  1.00  1.00
ATOM   1039  C   ALA B 260       4.341  -3.402  20.058  1.00  1.00
ATOM   1040  O   ALA B 260       4.505  -2.187  20.166  1.00  1.00
ATOM   1041  N   ALA B 261       3.750  -3.871  18.950  1.00  1.00
ATOM   1042  CA  ALA B 261       2.918  -3.011  18.117  1.00  1.00
ATOM   1043  C   ALA B 261       1.657  -2.581  18.856  1.00  1.00
ATOM   1044  O   ALA B 261       1.017  -3.386  19.533  1.00  1.00
ATOM   1045  N   ASP B 262       1.246  -1.243  18.592  1.00  1.00
ATOM   1046  CA  ASP B 262      -0.095  -0.863  19.019  1.00  1.00
ATOM   1047  C   ASP B 262      -1.156  -1.472  18.111  1.00  1.00
ATOM   1048  O   ASP B 262      -1.174  -1.221  16.906  1.00  1.00
ATOM   1049  N   GLN B 263      -1.903  -2.464  18.660  1.00  1.00
ATOM   1050  CA  GLN B 263      -2.784  -3.284  17.837  1.00  1.00
ATOM   1051  C   GLN B 263      -3.951  -2.468  17.296  1.00  1.00
ATOM   1052  O   GLN B 263      -4.365  -2.643  16.150  1.00  1.00
ATOM   1053  N   LYS B 264      -4.500  -1.517  18.022  1.00  1.00
ATOM   1054  CA  LYS B 264      -5.668  -0.740  17.623  1.00  1.00
ATOM   1055  C   LYS B 264      -5.347   0.174  16.448  1.00  1.00
ATOM   1056  O   LYS B 264      -6.144   0.309  15.518  1.00  1.00
ATOM   1057  N   SER B 265      -4.254   0.959  16.546  1.00  1.00
ATOM   1058  CA  SER B 265      -3.893   1.878  15.473  1.00  1.00
ATOM   1059  C   SER B 265      -3.397   1.124  14.246  1.00  1.00
ATOM   1060  O   SER B 265      -3.651   1.530  13.111  1.00  1.00
ATOM   1061  N   THR B 266      -2.706  -0.006  14.464  1.00  1.00
ATOM   1062  CA  THR B 266      -2.233  -0.838  13.363  1.00  1.00
ATOM   1063  C   THR B 266      -3.398  -1.437  12.586  1.00  1.00
ATOM   1064  O   THR B 266      -3.385  -1.470  11.356  1.00  1.00
ATOM   1065  N   GLN B 267      -4.398  -1.973  13.335  1.00  1.00
ATOM   1066  CA  GLN B 267      -5.561  -2.599  12.717  1.00  1.00
ATOM   1067  C   GLN B 267      -6.425  -1.569  12.000  1.00  1.00
ATOM   1068  O   GLN B 267      -6.938  -1.826  10.911  1.00  1.00
ATOM   1069  N   ASN B 268      -6.642  -0.399  12.580  1.00  1.00
ATOM   1070  CA  ASN B 268      -7.412   0.676  11.966  1.00  1.00
ATOM   1071  C   ASN B 268      -6.728   1.193  10.707  1.00  1.00
ATOM   1072  O   ASN B 268      -7.388   1.516   9.719  1.00  1.00
ATOM   1073  N   ALA B 269      -5.398   1.282  10.719  1.00  1.00
ATOM   1074  CA  ALA B 269      -4.636   1.756   9.569  1.00  1.00
ATOM   1075  C   ALA B 269      -4.649   0.733   8.441  1.00  1.00
ATOM   1076  O   ALA B 269      -4.733   1.092   7.266  1.00  1.00
ATOM   1077  N   ILE B 270      -4.516  -0.559   8.767  1.00  1.00
ATOM   1078  CA  ILE B 270      -4.624  -1.599   7.752  1.00  1.00
ATOM   1079  C   ILE B 270      -6.000  -1.591   7.099  1.00  1.00
ATOM   1080  O   ILE B 270      -6.122  -1.743   5.884  1.00  1.00
ATOM   1081  N   ASN B 271      -7.057  -1.386   7.953  1.00  1.00
ATOM   1082  CA  ASN B 271      -8.419  -1.282   7.445  1.00  1.00
ATOM   1083  C   ASN B 271      -8.552  -0.128   6.459  1.00  1.00
ATOM   1084  O   ASN B 271      -9.201  -0.258   5.421  1.00  1.00
ATOM   1085  N   GLY B 272      -7.979   1.032   6.813  1.00  1.00
ATOM   1086  CA  GLY B 272      -8.069   2.243   6.006  1.00  1.00
ATOM   1087  C   GLY B 272      -7.309   2.088   4.694  1.00  1.00
ATOM   1088  O   GLY B 272      -7.786   2.500   3.637  1.00  1.00
ATOM   1089  N   ILE B 273      -6.021   1.640   4.788  1.00  1.00
ATOM   1090  CA  ILE B 273      -5.166   1.508   3.615  1.00  1.00
ATOM   1091  C   ILE B 273      -5.747   0.512   2.619  1.00  1.00
ATOM   1092  O   ILE B 273      -5.733   0.748   1.411  1.00  1.00
ATOM   1093  N   THR B 274      -6.271  -0.617   3.124  1.00  1.00
ATOM   1094  CA  THR B 274      -6.842  -1.633   2.249  1.00  1.00
ATOM   1095  C   THR B 274      -8.144  -1.152   1.622  1.00  1.00
ATOM   1096  O   THR B 274      -8.406  -1.399   0.445  1.00  1.00
ATOM   1097  N   ASN B 275      -8.924  -0.377   2.323  1.00  1.00
ATOM   1098  CA  ASN B 275     -10.121   0.247   1.772  1.00  1.00
ATOM   1099  C   ASN B 275      -9.768   1.233   0.665  1.00  1.00
ATOM   1100  O   ASN B 275     -10.456   1.311  -0.353  1.00  1.00
ATOM   1101  N   LYS B 276      -8.629   1.941   0.867  1.00  1.00
ATOM   1102  CA  LYS B 276      -8.131   2.885  -0.127  1.00  1.00
ATOM   1103  C   LYS B 276      -7.734   2.172  -1.413  1.00  1.00
ATOM   1104  O   LYS B 276      -8.014   2.652  -2.512  1.00  1.00
ATOM   1105  N   VAL B 277      -7.037   1.025  -1.281  1.00  1.00
ATOM   1106  CA  VAL B 277      -6.656   0.220  -2.435  1.00  1.00
ATOM   1107  C   VAL B 277      -7.883  -0.264  -3.198  1.00  1.00
ATOM   1108  O   VAL B 277      -7.919  -0.217  -4.428  1.00  1.00
ATOM   1109  N   ASN B 278      -8.893  -0.720  -2.444  1.00  1.00
ATOM   1110  CA  ASN B 278     -10.133  -1.219  -3.028  1.00  1.00
ATOM   1111  C   ASN B 278     -10.867  -0.119  -3.784  1.00  1.00
ATOM   1112  O   ASN B 278     -11.395  -0.346  -4.873  1.00  1.00
ATOM   1113  N   THR B 279     -10.917   1.089  -3.190  1.00  1.00
ATOM   1114  CA  THR B 279     -11.572   2.238  -3.805  1.00  1.00
ATOM   1115  C   THR B 279     -10.903   2.615  -5.120  1.00  1.00
ATOM   1116  O   THR B 279     -11.576   2.933  -6.101  1.00  1.00
ATOM   1117  N   VAL B 280      -9.571   2.687  -5.112  1.00  1.00
ATOM   1118  CA  VAL B 280      -8.794   2.973  -6.312  1.00  1.00
ATOM   1119  C   VAL B 280      -9.043   1.928  -7.392  1.00  1.00
ATOM   1120  O   VAL B 280      -9.195   2.260  -8.567  1.00  1.00
ATOM   1121  N   ILE B 281      -8.980   0.677  -7.054  1.00  1.00
ATOM   1122  CA  ILE B 281      -9.198  -0.426  -7.982  1.00  1.00
ATOM   1123  C   ILE B 281     -10.624  -0.419  -8.519  1.00  1.00
ATOM   1124  O   ILE B 281     -10.850  -0.638  -9.710  1.00  1.00
ATOM   1125  N   GLU B 282     -11.576  -0.176  -7.737  1.00  1.00
ATOM   1126  CA  GLU B 282     -13.001  -0.190  -8.046  1.00  1.00
ATOM   1127  C   GLU B 282     -13.333   0.795  -9.160  1.00  1.00
ATOM   1128  O   GLU B 282     -14.142   0.502 -10.040  1.00  1.00
ATOM   1129  N   LYS B 283     -12.700   1.905  -9.254  1.00  1.00
ATOM   1130  CA  LYS B 283     -13.027   2.987 -10.175  1.00  1.00
ATOM   1131  C   LYS B 283     -12.458   2.720 -11.562  1.00  1.00
ATOM   1132  O   LYS B 283     -13.080   3.049 -12.573  1.00  1.00
ATOM   1133  N   MET B 284     -11.389   2.053 -11.673  1.00  1.00
ATOM   1134  CA  MET B 284     -10.832   1.647 -12.958  1.00  1.00
ATOM   1135  C   MET B 284      -9.950   0.414 -12.811  1.00  1.00
ATOM   1136  O   MET B 284      -8.981   0.419 -12.052  1.00  1.00
ATOM   1137  N   ASN B 285     -10.488  -0.710 -13.523  1.00  1.00
ATOM   1138  CA  ASN B 285      -9.774  -1.974 -13.388  1.00  1.00
ATOM   1139  C   ASN B 285     -10.161  -2.946 -14.495  1.00  1.00
ATOM   1140  O   ASN B 285      -9.368  -3.801 -14.890  1.00  1.00
ATOM   1141  N   ILE B 286     -10.565  -2.675 -15.576  1.00  1.00
ATOM   1142  CA  ILE B 286     -10.987  -3.597 -16.624  1.00  1.00
ATOM   1143  C   ILE B 286     -11.349  -2.851 -17.901  1.00  1.00
ATOM   1144  O   ILE B 286     -11.828  -1.718 -17.855  1.00  1.00
ATOM   1145  N   GLN B 287     -10.988  -3.452 -18.988  1.00  1.00
ATOM   1146  CA  GLN B 287     -11.404  -3.089 -20.338  1.00  1.00
ATOM   1147  C   GLN B 287     -11.941  -4.299 -21.092  1.00  1.00
ATOM   1148  O   GLN B 287     -11.409  -5.403 -20.974  1.00  1.00
ATOM   1149  N   PHE B 288     -13.109  -4.186 -21.645  1.00  1.00
ATOM   1150  CA  PHE B 288     -13.634  -5.264 -22.474  1.00  1.00
ATOM   1151  C   PHE B 288     -12.936  -5.308 -23.827  1.00  1.00
ATOM   1152  O   PHE B 288     -12.517  -4.277 -24.354  1.00  1.00
ATOM   1153  N   THR B 289     -13.182  -6.231 -24.650  1.00  1.00
ATOM   1154  CA  THR B 289     -12.621  -6.369 -25.989  1.00  1.00
ATOM   1155  C   THR B 289     -12.549  -5.022 -26.698  1.00  1.00
ATOM   1156  O   THR B 289     -13.526  -4.275 -26.733  1.00  1.00
ATOM   1157  N   ALA B 290     -11.309  -4.740 -27.136  1.00  1.00
ATOM   1158  CA  ALA B 290     -10.913  -3.581 -27.926  1.00  1.00
ATOM   1159  C   ALA B 290      -9.987  -3.983 -29.067  1.00  1.00
ATOM   1160  O   ALA B 290      -8.991  -4.676 -28.857  1.00  1.00
ATOM   1161  N   VAL B 291     -10.456  -4.007 -30.252  1.00  1.00
ATOM   1162  CA  VAL B 291      -9.719  -4.449 -31.429  1.00  1.00
ATOM   1163  C   VAL B 291      -9.606  -3.333 -32.460  1.00  1.00
ATOM   1164  O   VAL B 291     -10.525  -2.529 -32.622  1.00  1.00
ATOM   1165  N   GLY B 292      -8.648  -3.229 -33.189  1.00  1.00
ATOM   1166  CA  GLY B 292      -8.465  -2.301 -34.299  1.00  1.00
ATOM   1167  C   GLY B 292      -9.652  -2.341 -35.252  1.00  1.00
ATOM   1168  O   GLY B 292     -10.201  -3.407 -35.531  1.00  1.00
ATOM   1169  N   LYS B 293      -9.761  -1.219 -36.038  1.00  1.00
ATOM   1170  CA  LYS B 293     -10.720  -1.148 -37.134  1.00  1.00
ATOM   1171  C   LYS B 293     -10.024  -1.277 -38.483  1.00  1.00
ATOM   1172  O   LYS B 293      -9.005  -0.634 -38.731  1.00  1.00
ATOM   1173  N   LEU B 294      -9.587  10.504 -37.300  1.00  1.00
ATOM   1174  CA  LEU B 294     -10.648  10.626 -36.308  1.00  1.00
ATOM   1175  C   LEU B 294     -10.639   9.445 -35.343  1.00  1.00
ATOM   1176  O   LEU B 294     -10.868   9.609 -34.145  1.00  1.00
ATOM   1177  N   ASN B 295     -10.538   8.223 -35.857  1.00  1.00
ATOM   1178  CA  ASN B 295     -10.440   7.030 -35.024  1.00  1.00
ATOM   1179  C   ASN B 295      -9.147   7.025 -34.219  1.00  1.00
ATOM   1180  O   ASN B 295      -9.129   6.614 -33.058  1.00  1.00
ATOM   1181  N   LYS B 296      -8.036   7.350 -34.837  1.00  1.00
ATOM   1182  CA  LYS B 296      -6.756   7.395 -34.140  1.00  1.00
ATOM   1183  C   LYS B 296      -6.739   8.499 -33.091  1.00  1.00
ATOM   1184  O   LYS B 296      -6.150   8.342 -32.021  1.00  1.00
ATOM   1185  N   LYS B 297      -7.368   9.669 -33.390  1.00  1.00
ATOM   1186  CA  LYS B 297      -7.457  10.773 -32.442  1.00  1.00
ATOM   1187  C   LYS B 297      -8.237  10.369 -31.198  1.00  1.00
ATOM   1188  O   LYS B 297      -7.883  10.749 -30.081  1.00  1.00
ATOM   1189  N   VAL B 298      -9.372   9.620 -31.393  1.00  1.00
ATOM   1190  CA  VAL B 298     -10.174   9.136 -30.276  1.00  1.00
ATOM   1191  C   VAL B 298      -9.382   8.165 -29.409  1.00  1.00
ATOM   1192  O   VAL B 298      -9.465   8.205 -28.182  1.00  1.00
ATOM   1193  N   ASP B 299      -8.744   7.155 -30.068  1.00  1.00
ATOM   1194  CA  ASP B 299      -7.955   6.171 -29.336  1.00  1.00
ATOM   1195  C   ASP B 299      -6.793   6.830 -28.605  1.00  1.00
ATOM   1196  O   ASP B 299      -6.488   6.484 -27.464  1.00  1.00
ATOM   1197  N   ASP B 300      -6.038   7.670 -29.216  1.00  1.00
ATOM   1198  CA  ASP B 300      -4.874   8.314 -28.620  1.00  1.00
ATOM   1199  C   ASP B 300      -5.285   9.285 -27.521  1.00  1.00
ATOM   1200  O   ASP B 300      -4.586   9.435 -26.518  1.00  1.00
ATOM   1201  N   GLY B 301      -6.431   9.928 -27.637  1.00  1.00
ATOM   1202  CA  GLY B 301      -6.893  10.899 -26.652  1.00  1.00
ATOM   1203  C   GLY B 301      -7.398  10.207 -25.392  1.00  1.00
ATOM   1204  O   GLY B 301      -7.201  10.698 -24.281  1.00  1.00
ATOM   1205  N   PHE B 302      -8.121   9.107 -25.506  1.00  1.00
ATOM   1206  CA  PHE B 302      -8.561   8.326 -24.356  1.00  1.00
ATOM   1207  C   PHE B 302      -7.375   7.722 -23.615  1.00  1.00
ATOM   1208  O   PHE B 302      -7.363   7.665 -22.385  1.00  1.00
ATOM   1209  N   LEU B 303      -6.403   7.224 -24.396  1.00  1.00
ATOM   1210  CA  LEU B 303      -5.187   6.653 -23.830  1.00  1.00
ATOM   1211  C   LEU B 303      -4.390   7.702 -23.062  1.00  1.00
ATOM   1212  O   LEU B 303      -3.821   7.415 -22.009  1.00  1.00
ATOM   1213  N   ASP B 304      -4.298   8.927 -23.604  1.00  1.00
ATOM   1214  CA  ASP B 304      -3.600  10.017 -22.934  1.00  1.00
ATOM   1215  C   ASP B 304      -4.249  10.347 -21.596  1.00  1.00
ATOM   1216  O   ASP B 304      -3.562  10.619 -20.611  1.00  1.00
ATOM   1217  N   ILE B 305      -5.593  10.368 -21.565  1.00  1.00
ATOM   1218  CA  ILE B 305      -6.350  10.721 -20.370  1.00  1.00
ATOM   1219  C   ILE B 305      -6.217   9.649 -19.296  1.00  1.00
ATOM   1220  O   ILE B 305      -6.075   9.956 -18.112  1.00  1.00
ATOM   1221  N   TRP B 306      -6.360   8.364 -19.688  1.00  1.00
ATOM   1222  CA  TRP B 306      -6.303   7.265 -18.733  1.00  1.00
ATOM   1223  C   TRP B 306      -4.894   7.085 -18.184  1.00  1.00
ATOM   1224  O   TRP B 306      -4.711   6.764 -17.009  1.00  1.00
ATOM   1225  N   THR B 307      -3.890   7.270 -18.991  1.00  1.00
ATOM   1226  CA  THR B 307      -2.506   7.222 -18.537  1.00  1.00
ATOM   1227  C   THR B 307      -2.233   8.291 -17.486  1.00  1.00
ATOM   1228  O   THR B 307      -1.538   8.043 -16.501  1.00  1.00
ATOM   1229  N   TYR B 308      -2.744   9.533 -17.790  1.00  1.00
ATOM   1230  CA  TYR B 308      -2.599  10.653 -16.868  1.00  1.00
ATOM   1231  C   TYR B 308      -3.329  10.386 -15.558  1.00  1.00
ATOM   1232  O   TYR B 308      -2.820  10.692 -14.479  1.00  1.00
ATOM   1233  N   ASN B 309      -4.550   9.898 -15.652  1.00  1.00
ATOM   1234  CA  ASN B 309      -5.410   9.635 -14.504  1.00  1.00
ATOM   1235  C   ASN B 309      -4.802   8.577 -13.592  1.00  1.00
ATOM   1236  O   ASN B 309      -4.863   8.690 -12.367  1.00  1.00
ATOM   1237  N   ALA B 310      -4.322   7.487 -14.178  1.00  1.00
ATOM   1238  CA  ALA B 310      -3.751   6.381 -13.420  1.00  1.00
ATOM   1239  C   ALA B 310      -2.497   6.815 -12.671  1.00  1.00
ATOM   1240  O   ALA B 310      -2.294   6.444 -11.515  1.00  1.00
ATOM   1241  N   GLU B 311      -1.593   7.469 -13.359  1.00  1.00
ATOM   1242  CA  GLU B 311      -0.329   7.884 -12.762  1.00  1.00
ATOM   1243  C   GLU B 311      -0.551   8.931 -11.678  1.00  1.00
ATOM   1244  O   GLU B 311       0.096   8.901 -10.630  1.00  1.00
ATOM   1245  N   LEU B 312      -1.396   9.886 -11.887  1.00  1.00
ATOM   1246  CA  LEU B 312      -1.651  10.968 -10.944  1.00  1.00
ATOM   1247  C   LEU B 312      -2.414  10.466  -9.722  1.00  1.00
ATOM   1248  O   LEU B 312      -2.174  10.915  -8.601  1.00  1.00
ATOM   1249  N   LEU B 313      -3.367   9.586  -9.903  1.00  1.00
ATOM   1250  CA  LEU B 313      -4.100   8.984  -8.796  1.00  1.00
ATOM   1251  C   LEU B 313      -3.157   8.270  -7.833  1.00  1.00
ATOM   1252  O   LEU B 313      -3.333   8.333  -6.616  1.00  1.00
ATOM   1253  N   VAL B 314      -2.191   7.530  -8.413  1.00  1.00
ATOM   1254  CA  VAL B 314      -1.224   6.797  -7.604  1.00  1.00
ATOM   1255  C   VAL B 314      -0.288   7.747  -6.869  1.00  1.00
ATOM   1256  O   VAL B 314       0.030   7.538  -5.698  1.00  1.00
ATOM   1257  N   LEU B 315       0.201   8.766  -7.577  1.00  1.00
ATOM   1258  CA  LEU B 315       1.112   9.739  -6.987  1.00  1.00
ATOM   1259  C   LEU B 315       0.444  10.499  -5.845  1.00  1.00
ATOM   1260  O   LEU B 315       1.061  10.753  -4.811  1.00  1.00
ATOM   1261  N   LEU B 316      -0.763  10.944  -6.041  1.00  1.00
ATOM   1262  CA  LEU B 316      -1.496  11.690  -5.025  1.00  1.00
ATOM   1263  C   LEU B 316      -1.821  10.811  -3.822  1.00  1.00
ATOM   1264  O   LEU B 316      -1.743  11.255  -2.677  1.00  1.00
ATOM   1265  N   GLU B 317      -2.316   9.592  -4.082  1.00  1.00
ATOM   1266  CA  GLU B 317      -2.663   8.669  -3.008  1.00  1.00
ATOM   1267  C   GLU B 317      -1.426   8.238  -2.231  1.00  1.00
ATOM   1268  O   GLU B 317      -1.475   8.066  -1.013  1.00  1.00
ATOM   1269  N   ASN B 318      -0.304   8.111  -2.896  1.00  1.00
ATOM   1270  CA  ASN B 318       0.953   7.751  -2.252  1.00  1.00
ATOM   1271  C   ASN B 318       1.376   8.808  -1.240  1.00  1.00
ATOM   1272  O   ASN B 318       1.857   8.484  -0.154  1.00  1.00
ATOM   1273  N   GLU B 319       1.298  10.067  -1.627  1.00  1.00
ATOM   1274  CA  GLU B 319       1.608  11.173  -0.728  1.00  1.00
ATOM   1275  C   GLU B 319       0.693  11.165   0.490  1.00  1.00
ATOM   1276  O   GLU B 319       1.134  11.422   1.610  1.00  1.00
ATOM   1277  N   ARG B 320      -0.582  10.909   0.282  1.00  1.00
ATOM   1278  CA  ARG B 320      -1.579  10.891   1.346  1.00  1.00
ATOM   1279  C   ARG B 320      -1.354   9.718   2.292  1.00  1.00
ATOM   1280  O   ARG B 320      -1.542   9.840   3.502  1.00  1.00
ATOM   1281  N   THR B 321      -0.977   8.566   1.759  1.00  1.00
ATOM   1282  CA  THR B 321      -0.717   7.362   2.540  1.00  1.00
ATOM   1283  C   THR B 321       0.443   7.571   3.505  1.00  1.00
ATOM   1284  O   THR B 321       0.394   7.133   4.654  1.00  1.00
ATOM   1285  N   LEU B 322       1.539   8.122   3.001  1.00  1.00
ATOM   1286  CA  LEU B 322       2.706   8.388   3.833  1.00  1.00
ATOM   1287  C   LEU B 322       2.383   9.401   4.927  1.00  1.00
ATOM   1288  O   LEU B 322       2.826   9.260   6.067  1.00  1.00
ATOM   1289  N   ASP B 323       1.598  10.396   4.582  1.00  1.00
ATOM   1290  CA  ASP B 323       1.187  11.400   5.556  1.00  1.00
ATOM   1291  C   ASP B 323       0.272  10.798   6.615  1.00  1.00
ATOM   1292  O   ASP B 323       0.357  11.146   7.793  1.00  1.00
ATOM   1293  N   PHE B 324      -0.596   9.843   6.181  1.00  1.00
ATOM   1294  CA  PHE B 324      -1.513   9.139   7.069  1.00  1.00
ATOM   1295  C   PHE B 324      -0.756   8.371   8.146  1.00  1.00
ATOM   1296  O   PHE B 324      -1.176   8.329   9.302  1.00  1.00
ATOM   1297  N   HIS B 325       0.286   7.645   7.727  1.00  1.00
ATOM   1298  CA  HIS B 325       1.127   6.899   8.655  1.00  1.00
ATOM   1299  C   HIS B 325       1.832   7.831   9.632  1.00  1.00
ATOM   1300  O   HIS B 325       1.937   7.534  10.822  1.00  1.00
ATOM   1301  N   ASP B 326       2.376   8.967   9.077  1.00  1.00
ATOM   1302  CA  ASP B 326       3.022   9.971   9.914  1.00  1.00
ATOM   1303  C   ASP B 326       2.069  10.497  10.979  1.00  1.00
ATOM   1304  O   ASP B 326       2.459  10.701  12.129  1.00  1.00
ATOM   1305  N   SER B 327       0.827  10.733  10.606  1.00  1.00
ATOM   1306  CA  SER B 327      -0.214  11.229  11.498  1.00  1.00
ATOM   1307  C   SER B 327      -0.507  10.231  12.611  1.00  1.00
ATOM   1308  O   SER B 327      -0.734  10.615  13.758  1.00  1.00
ATOM   1309  N   ASN B 328      -0.628   8.948  12.273  1.00  1.00
ATOM   1310  CA  ASN B 328      -0.922   7.880  13.221  1.00  1.00
ATOM   1311  C   ASN B 328       0.163   7.774  14.285  1.00  1.00
ATOM   1312  O   ASN B 328      -0.125   7.541  15.459  1.00  1.00
ATOM   1313  N   VAL B 329       1.431   7.881  13.839  1.00  1.00
ATOM   1314  CA  VAL B 329       2.552   7.860  14.771  1.00  1.00
ATOM   1315  C   VAL B 329       2.504   9.054  15.717  1.00  1.00
ATOM   1316  O   VAL B 329       2.750   8.918  16.916  1.00  1.00
ATOM   1317  N   LYS B 330       2.256  10.234  15.136  1.00  1.00
ATOM   1318  CA  LYS B 330       2.181  11.480  15.888  1.00  1.00
ATOM   1319  C   LYS B 330       1.078  11.424  16.937  1.00  1.00
ATOM   1320  O   LYS B 330       1.249  11.904  18.058  1.00  1.00
ATOM   1321  N   ASN B 331      -0.102  10.887  16.534  1.00  1.00
ATOM   1322  CA  ASN B 331      -1.253  10.783  17.422  1.00  1.00
ATOM   1323  C   ASN B 331      -0.991   9.794  18.551  1.00  1.00
ATOM   1324  O   ASN B 331      -1.420  10.004  19.685  1.00  1.00
ATOM   1325  N   LEU B 332      -0.378   8.665  18.272  1.00  1.00
ATOM   1326  CA  LEU B 332      -0.006   7.672  19.273  1.00  1.00
ATOM   1327  C   LEU B 332       0.954   8.259  20.302  1.00  1.00
ATOM   1328  O   LEU B 332       0.838   7.991  21.498  1.00  1.00
ATOM   1329  N   TYR B 333       1.864   9.077  19.816  1.00  1.00
ATOM   1330  CA  TYR B 333       2.835   9.741  20.679  1.00  1.00
ATOM   1331  C   TYR B 333       2.157  10.751  21.595  1.00  1.00
ATOM   1332  O   TYR B 333       2.494  10.858  22.774  1.00  1.00
ATOM   1333  N   GLU B 334       1.321  11.609  21.008  1.00  1.00
ATOM   1334  CA  GLU B 334       0.582  12.615  21.763  1.00  1.00
ATOM   1335  C   GLU B 334      -0.356  11.966  22.773  1.00  1.00
ATOM   1336  O   GLU B 334      -0.537  12.471  23.881  1.00  1.00
ATOM   1337  N   LYS B 335      -0.936  10.839  22.452  1.00  1.00
ATOM   1338  CA  LYS B 335      -1.814  10.084  23.338  1.00  1.00
ATOM   1339  C   LYS B 335      -1.077   9.636  24.593  1.00  1.00
ATOM   1340  O   LYS B 335      -1.629   9.667  25.693  1.00  1.00
ATOM   1341  N   VAL B 336       0.109   9.016  24.416  1.00  1.00
ATOM   1342  CA  VAL B 336       0.938   8.605  25.543  1.00  1.00
ATOM   1343  C   VAL B 336       1.390   9.807  26.361  1.00  1.00
ATOM   1344  O   VAL B 336       1.395   9.766  27.592  1.00  1.00
ATOM   1345  N   LYS B 337       1.761  10.879  25.644  1.00  1.00
ATOM   1346  CA  LYS B 337       2.224  12.089  26.313  1.00  1.00
ATOM   1347  C   LYS B 337       1.155  12.646  27.245  1.00  1.00
ATOM   1348  O   LYS B 337       1.454  13.084  28.356  1.00  1.00
ATOM   1349  N   SER B 338      -0.096  12.640  26.808  1.00  1.00
ATOM   1350  CA  SER B 338      -1.210  13.188  27.573  1.00  1.00
ATOM   1351  C   SER B 338      -1.583  12.275  28.733  1.00  1.00
ATOM   1352  O   SER B 338      -1.989  12.742  29.797  1.00  1.00
ATOM   1353  N   GLN B 339      -1.348  10.989  28.657  1.00  1.00
ATOM   1354  CA  GLN B 339      -1.607  10.068  29.757  1.00  1.00
ATOM   1355  C   GLN B 339      -0.596  10.253  30.881  1.00  1.00
ATOM   1356  O   GLN B 339      -0.941  10.174  32.060  1.00  1.00
ATOM   1357  N   LEU B 340       0.696  10.302  30.538  1.00  1.00
ATOM   1358  CA  LEU B 340       1.776  10.384  31.514  1.00  1.00
ATOM   1359  C   LEU B 340       1.882  11.787  32.102  1.00  1.00
ATOM   1360  O   LEU B 340       2.191  11.954  33.282  1.00  1.00
ATOM   1361  N   LYS B 341       1.457  12.753  31.598  1.00  1.00
ATOM   1362  CA  LYS B 341       1.598  14.120  32.085  1.00  1.00
ATOM   1363  C   LYS B 341       3.017  14.390  32.566  1.00  1.00
ATOM   1364  O   LYS B 341       3.862  14.862  31.805  1.00  1.00
ATOM   1365  N   ASN B 342       3.214  14.754  33.827  1.00  1.00
ATOM   1366  CA  ASN B 342       4.511  15.077  34.408  1.00  1.00
ATOM   1367  C   ASN B 342       5.065  13.903  35.205  1.00  1.00
ATOM   1368  O   ASN B 342       6.228  13.907  35.608  1.00  1.00
ATOM   1369  N   ASN B 343       4.425  12.740  35.181  1.00  1.00
ATOM   1370  CA  ASN B 343       4.945  11.514  35.774  1.00  1.00
ATOM   1371  C   ASN B 343       6.066  10.925  34.928  1.00  1.00
ATOM   1372  O   ASN B 343       6.947  10.235  35.441  1.00  1.00
ATOM   1373  N   ALA B 344       6.402  11.481  33.960  1.00  1.00
ATOM   1374  CA  ALA B 344       7.474  11.181  33.019  1.00  1.00
ATOM   1375  C   ALA B 344       8.009  12.451  32.370  1.00  1.00
ATOM   1376  O   ALA B 344       7.265  13.406  32.146  1.00  1.00
ATOM   1377  N   LYS B 345       9.191  12.343  31.799  1.00  1.00
ATOM   1378  CA  LYS B 345       9.842  13.426  31.073  1.00  1.00
ATOM   1379  C   LYS B 345      10.093  13.043  29.620  1.00  1.00
ATOM   1380  O   LYS B 345      10.470  11.909  29.324  1.00  1.00
ATOM   1381  N   GLU B 346       9.754  14.003  28.681  1.00  1.00
ATOM   1382  CA  GLU B 346      10.182  13.767  27.307  1.00  1.00
ATOM   1383  C   GLU B 346      11.696  13.868  27.177  1.00  1.00
ATOM   1384  O   GLU B 346      12.294  14.881  27.540  1.00  1.00
ATOM   1385  N   ILE B 347      12.326  12.758  26.667  1.00  1.00
ATOM   1386  CA  ILE B 347      13.778  12.650  26.586  1.00  1.00
ATOM   1387  C   ILE B 347      14.251  12.668  25.138  1.00  1.00
ATOM   1388  O   ILE B 347      15.387  13.045  24.851  1.00  1.00
ATOM   1389  N   GLY B 348      13.486  12.617  24.228  1.00  1.00
ATOM   1390  CA  GLY B 348      13.928  12.847  22.858  1.00  1.00
ATOM   1391  C   GLY B 348      13.600  11.657  21.966  1.00  1.00
ATOM   1392  O   GLY B 348      13.773  10.505  22.363  1.00  1.00
ATOM   1393  N   ASN B 349      13.384  11.974  20.725  1.00  1.00
ATOM   1394  CA  ASN B 349      13.382  10.857  19.788  1.00  1.00
ATOM   1395  C   ASN B 349      12.122  10.014  19.939  1.00  1.00
ATOM   1396  O   ASN B 349      12.089   8.853  19.533  1.00  1.00
ATOM   1397  N   GLY B 350      11.132  10.436  20.754  1.00  1.00
ATOM   1398  CA  GLY B 350       9.882   9.702  20.907  1.00  1.00
ATOM   1399  C   GLY B 350       9.923   8.794  22.129  1.00  1.00
ATOM   1400  O   GLY B 350       8.967   8.071  22.409  1.00  1.00
ATOM   1401  N   CYS B 351      10.724   9.136  23.081  1.00  1.00
ATOM   1402  CA  CYS B 351      10.924   8.360  24.299  1.00  1.00
ATOM   1403  C   CYS B 351      10.521   9.157  25.533  1.00  1.00
ATOM   1404  O   CYS B 351      10.752  10.364  25.607  1.00  1.00
ATOM   1405  N   PHE B 352       9.870   8.498  26.456  1.00  1.00
ATOM   1406  CA  PHE B 352       9.559   9.002  27.789  1.00  1.00
ATOM   1407  C   PHE B 352      10.340   8.249  28.858  1.00  1.00
ATOM   1408  O   PHE B 352      10.488   7.029  28.789  1.00  1.00
ATOM   1409  N   GLU B 353      10.880   8.979  29.789  1.00  1.00
ATOM   1410  CA  GLU B 353      11.529   8.416  30.967  1.00  1.00
ATOM   1411  C   GLU B 353      10.697   8.653  32.220  1.00  1.00
ATOM   1412  O   GLU B 353      10.289   9.779  32.503  1.00  1.00
ATOM   1413  N   PHE B 354      10.198   7.483  32.821  1.00  1.00
ATOM   1414  CA  PHE B 354       9.325   7.617  33.981  1.00  1.00
ATOM   1415  C   PHE B 354      10.092   8.137  35.191  1.00  1.00
ATOM   1416  O   PHE B 354      11.226   7.728  35.442  1.00  1.00
ATOM   1417  N   TYR B 355       9.304   8.895  36.047  1.00  1.00
ATOM   1418  CA  TYR B 355       9.853   9.341  37.322  1.00  1.00
ATOM   1419  C   TYR B 355       9.561   8.335  38.429  1.00  1.00
ATOM   1420  O   TYR B 355      10.199   8.354  39.482  1.00  1.00
ATOM   1421  N   HIS B 356       8.876   7.340  38.097  1.00  1.00
ATOM   1422  CA  HIS B 356       8.460   6.207  38.915  1.00  1.00
ATOM   1423  C   HIS B 356       8.876   4.887  38.278  1.00  1.00
ATOM   1424  O   HIS B 356       8.925   4.765  37.054  1.00  1.00
ATOM   1425  N   LYS B 357       8.925   3.807  39.066  1.00  1.00
ATOM   1426  CA  LYS B 357       9.068   2.467  38.509  1.00  1.00
ATOM   1427  C   LYS B 357       7.809   2.044  37.763  1.00  1.00
ATOM   1428  O   LYS B 357       6.704   2.113  38.301  1.00  1.00
ATOM   1429  N   CYS B 358       7.917   1.699  36.548  1.00  1.00
ATOM   1430  CA  CYS B 358       6.841   1.233  35.681  1.00  1.00
ATOM   1431  C   CYS B 358       7.106  -0.184  35.188  1.00  1.00
ATOM   1432  O   CYS B 358       8.018  -0.415  34.395  1.00  1.00
ATOM   1433  N   ASP B 359       6.581  -1.171  35.928  1.00  1.00
ATOM   1434  CA  ASP B 359       6.758  -2.572  35.565  1.00  1.00
ATOM   1435  C   ASP B 359       5.957  -2.923  34.318  1.00  1.00
ATOM   1436  O   ASP B 359       4.961  -2.272  34.005  1.00  1.00
ATOM   1437  N   ASN B 360       5.755  -4.172  34.005  1.00  1.00
ATOM   1438  CA  ASN B 360       5.043  -4.612  32.810  1.00  1.00
ATOM   1439  C   ASN B 360       3.542  -4.397  32.952  1.00  1.00
ATOM   1440  O   ASN B 360       2.859  -4.065  31.984  1.00  1.00
ATOM   1441  N   GLU B 361       2.933  -4.492  34.064  1.00  1.00
ATOM   1442  CA  GLU B 361       1.538  -4.121  34.264  1.00  1.00
ATOM   1443  C   GLU B 361       1.318  -2.638  33.995  1.00  1.00
ATOM   1444  O   GLU B 361       0.297  -2.244  33.430  1.00  1.00
ATOM   1445  N   CYS B 362       2.256  -1.793  34.494  1.00  1.00
ATOM   1446  CA  CYS B 362       2.196  -0.357  34.250  1.00  1.00
ATOM   1447  C   CYS B 362       2.370  -0.042  32.770  1.00  1.00
ATOM   1448  O   CYS B 362       1.703   0.841  32.231  1.00  1.00
ATOM   1449  N   MET B 363       3.355  -0.684  32.145  1.00  1.00
ATOM   1450  CA  MET B 363       3.643  -0.487  30.729  1.00  1.00
ATOM   1451  C   MET B 363       2.457  -0.892  29.864  1.00  1.00
ATOM   1452  O   MET B 363       2.129  -0.216  28.888  1.00  1.00
ATOM   1453  N   GLU B 364       1.824  -1.991  30.150  1.00  1.00
ATOM   1454  CA  GLU B 364       0.652  -2.453  29.417  1.00  1.00
ATOM   1455  C   GLU B 364      -0.493  -1.453  29.521  1.00  1.00
ATOM   1456  O   GLU B 364      -1.242  -1.250  28.566  1.00  1.00
ATOM   1457  N   SER B 365      -0.701  -0.839  30.665  1.00  1.00
ATOM   1458  CA  SER B 365      -1.697   0.208  30.857  1.00  1.00
ATOM   1459  C   SER B 365      -1.405   1.415  29.976  1.00  1.00
ATOM   1460  O   SER B 365      -2.320   2.053  29.457  1.00  1.00
ATOM   1461  N   VAL B 366      -0.141   1.793  29.828  1.00  1.00
ATOM   1462  CA  VAL B 366       0.241   2.842  28.891  1.00  1.00
ATOM   1463  C   VAL B 366      -0.083   2.445  27.456  1.00  1.00
ATOM   1464  O   VAL B 366      -0.580   3.255  26.675  1.00  1.00
ATOM   1465  N   ARG B 367       0.211   1.237  27.093  1.00  1.00
ATOM   1466  CA  ARG B 367      -0.004   0.711  25.751  1.00  1.00
ATOM   1467  C   ARG B 367      -1.489   0.558  25.450  1.00  1.00
ATOM   1468  O   ARG B 367      -1.939   0.833  24.338  1.00  1.00
ATOM   1469  N   ASN B 368      -2.347   0.332  26.275  1.00  1.00
ATOM   1470  CA  ASN B 368      -3.771   0.105  26.063  1.00  1.00
ATOM   1471  C   ASN B 368      -4.594   1.305  26.513  1.00  1.00
ATOM   1472  O   ASN B 368      -5.780   1.410  26.201  1.00  1.00
ATOM   1473  N   GLY B 369      -4.039   2.335  26.959  1.00  1.00
ATOM   1474  CA  GLY B 369      -4.645   3.645  27.160  1.00  1.00
ATOM   1475  C   GLY B 369      -5.432   3.694  28.464  1.00  1.00
ATOM   1476  O   GLY B 369      -6.092   4.688  28.764  1.00  1.00
ATOM   1477  N   THR B 370      -4.969   3.094  29.497  1.00  1.00
ATOM   1478  CA  THR B 370      -5.604   3.060  30.809  1.00  1.00
ATOM   1479  C   THR B 370      -4.599   3.354  31.915  1.00  1.00
ATOM   1480  O   THR B 370      -4.942   3.346  33.097  1.00  1.00
ATOM   1481  N   TYR B 371      -3.533   4.100  31.549  1.00  1.00
ATOM   1482  CA  TYR B 371      -2.556   4.519  32.547  1.00  1.00
ATOM   1483  C   TYR B 371      -3.220   5.299  33.674  1.00  1.00
ATOM   1484  O   TYR B 371      -3.983   6.234  33.430  1.00  1.00
ATOM   1485  N   ASP B 372      -2.899   4.927  34.916  1.00  1.00
ATOM   1486  CA  ASP B 372      -3.401   5.618  36.098  1.00  1.00
ATOM   1487  C   ASP B 372      -2.373   6.606  36.636  1.00  1.00
ATOM   1488  O   ASP B 372      -1.403   6.216  37.285  1.00  1.00
ATOM   1489  N   TYR B 373      -2.601   7.965  36.316  1.00  1.00
ATOM   1490  CA  TYR B 373      -1.605   8.962  36.691  1.00  1.00
ATOM   1491  C   TYR B 373      -1.581   9.176  38.199  1.00  1.00
ATOM   1492  O   TYR B 373      -0.516   9.332  38.796  1.00  1.00
ATOM   1493  N   PRO B 374      -2.738   9.297  38.859  1.00  1.00
ATOM   1494  CA  PRO B 374      -2.827   9.529  40.295  1.00  1.00
ATOM   1495  C   PRO B 374      -2.162   8.404  41.078  1.00  1.00
ATOM   1496  O   PRO B 374      -1.543   8.638  42.116  1.00  1.00
ATOM   1497  N   LYS B 375      -2.107   7.225  40.638  1.00  1.00
ATOM   1498  CA  LYS B 375      -1.495   6.064  41.271  1.00  1.00
ATOM   1499  C   LYS B 375       0.002   6.266  41.463  1.00  1.00
ATOM   1500  O   LYS B 375       0.567   5.866  42.481  1.00  1.00
ATOM   1501  N   TYR B 376       0.712   6.848  40.542  1.00  1.00
ATOM   1502  CA  TYR B 376       2.162   6.988  40.602  1.00  1.00
ATOM   1503  C   TYR B 376       2.568   8.446  40.778  1.00  1.00
ATOM   1504  O   TYR B 376       3.710   8.744  41.129  1.00  1.00
ATOM   1505  N   SER B 377       1.696   9.320  40.967  1.00  1.00
ATOM   1506  CA  SER B 377       1.966  10.752  41.006  1.00  1.00
ATOM   1507  C   SER B 377       2.742  11.132  42.260  1.00  1.00
ATOM   1508  O   SER B 377       3.612  12.002  42.224  1.00  1.00
ATOM   1509  N   GLU B 378       2.533  10.545  43.416  1.00  1.00
ATOM   1510  CA  GLU B 378       3.291  10.846  44.625  1.00  1.00
ATOM   1511  C   GLU B 378       4.752  10.439  44.475  1.00  1.00
ATOM   1512  O   GLU B 378       5.653  11.150  44.919  1.00  1.00
ATOM   1513  N   GLU B 379       4.991   9.187  44.006  1.00  1.00
ATOM   1514  CA  GLU B 379       6.354   8.706  43.812  1.00  1.00
ATOM   1515  C   GLU B 379       7.086   9.534  42.764  1.00  1.00
ATOM   1516  O   GLU B 379       8.284   9.791  42.888  1.00  1.00
ATOM   1517  N   SER B 380       6.366   9.859  41.673  1.00  1.00
ATOM   1518  CA  SER B 380       6.938  10.681  40.613  1.00  1.00
ATOM   1519  C   SER B 380       7.374  12.040  41.144  1.00  1.00
ATOM   1520  O   SER B 380       8.409  12.572  40.742  1.00  1.00
ATOM   1521  N   LYS B 381       6.441  12.693  41.897  1.00  1.00
ATOM   1522  CA  LYS B 381       6.699  14.006  42.476  1.00  1.00
ATOM   1523  C   LYS B 381       7.976  14.002  43.306  1.00  1.00
ATOM   1524  O   LYS B 381       8.745  14.962  43.283  1.00  1.00
ATOM   1525  N   LEU B 382       8.152  12.982  44.156  1.00  1.00
ATOM   1526  CA  LEU B 382       9.343  12.856  44.987  1.00  1.00
ATOM   1527  C   LEU B 382      10.599  12.710  44.134  1.00  1.00
ATOM   1528  O   LEU B 382      11.662  13.223  44.484  1.00  1.00
ATOM   1529  N   ASN B 383      10.546  12.146  42.974  1.00  1.00
ATOM   1530  CA  ASN B 383      11.718  11.843  42.161  1.00  1.00
ATOM   1531  C   ASN B 383      12.125  13.041  41.313  1.00  1.00
ATOM   1532  O   ASN B 383      13.304  13.225  41.008  1.00  1.00
ATOM   1533  N   ARG B 384      11.237  13.689  40.633  1.00  1.00
ATOM   1534  CA  ARG B 384      11.592  14.852  39.828  1.00  1.00
ATOM   1535  C   ARG B 384      11.869  16.065  40.707  1.00  1.00
ATOM   1536  O   ARG B 384      11.143  16.327  41.666  1.00  1.00
