# Supplementary material for: ProteinDJ: A high‐performance and modular protein design pipeline
Source: Protein Sci. 2026 Jan 21;35(2):e70464. doi: 10.1002/pro.70464 (PMC12820799; doi:10.1002/pro.70464)
Supplement: Supplementary file 2 — DATA S1. Compressed archive containing input PDB and Bindsweeper YAML files used for benchmarking and comparison of sequence design methods. [file PRO-35-e70464-s001.zip › SupplementaryFile1/binderfolds/ha/fold_79.pdb]

ATOM      1  N   GLY A   1     -11.524 -13.803  33.691  1.00  0.00
ATOM      2  CA  GLY A   1     -11.182 -14.588  32.511  1.00  0.00
ATOM      3  C   GLY A   1     -12.164 -14.332  31.375  1.00  0.00
ATOM      4  O   GLY A   1     -11.782 -14.303  30.206  1.00  0.00
ATOM      5  N   GLY A   2     -13.404 -13.942  31.756  1.00  0.00
ATOM      6  CA  GLY A   2     -14.405 -13.631  30.743  1.00  0.00
ATOM      7  C   GLY A   2     -14.092 -12.313  30.046  1.00  0.00
ATOM      8  O   GLY A   2     -14.272 -12.182  28.835  1.00  0.00
ATOM      9  N   GLY A   3     -13.592 -11.325  30.816  1.00  0.00
ATOM     10  CA  GLY A   3     -13.212 -10.043  30.236  1.00  0.00
ATOM     11  C   GLY A   3     -12.061 -10.203  29.251  1.00  0.00
ATOM     12  O   GLY A   3     -12.051  -9.584  28.187  1.00  0.00
ATOM     13  N   GLY A   4     -11.077 -11.014  29.613  1.00  0.00
ATOM     14  CA  GLY A   4      -9.939 -11.270  28.738  1.00  0.00
ATOM     15  C   GLY A   4     -10.368 -12.014  27.481  1.00  0.00
ATOM     16  O   GLY A   4      -9.896 -11.720  26.382  1.00  0.00
ATOM     17  N   GLY A   5     -11.284 -13.029  27.689  1.00  0.00
ATOM     18  CA  GLY A   5     -11.812 -13.759  26.542  1.00  0.00
ATOM     19  C   GLY A   5     -12.546 -12.827  25.586  1.00  0.00
ATOM     20  O   GLY A   5     -12.415 -12.943  24.368  1.00  0.00
ATOM     21  N   GLY A   6     -13.360 -11.932  26.131  1.00  0.00
ATOM     22  CA  GLY A   6     -14.106 -10.985  25.310  1.00  0.00
ATOM     23  C   GLY A   6     -13.168 -10.039  24.571  1.00  0.00
ATOM     24  O   GLY A   6     -13.381  -9.731  23.398  1.00  0.00
ATOM     25  N   GLY A   7     -12.129  -9.546  25.248  1.00  0.00
ATOM     26  CA  GLY A   7     -11.158  -8.648  24.633  1.00  0.00
ATOM     27  C   GLY A   7     -10.423  -9.333  23.488  1.00  0.00
ATOM     28  O   GLY A   7     -10.193  -8.733  22.438  1.00  0.00
ATOM     29  N   GLY A   8      -9.977 -10.578  23.755  1.00  0.00
ATOM     30  CA  GLY A   8      -9.277 -11.352  22.736  1.00  0.00
ATOM     31  C   GLY A   8     -10.185 -11.648  21.549  1.00  0.00
ATOM     32  O   GLY A   8      -9.751 -11.608  20.398  1.00  0.00
ATOM     33  N   GLY A   9     -11.463 -11.931  21.867  1.00  0.00
ATOM     34  CA  GLY A   9     -12.427 -12.179  20.802  1.00  0.00
ATOM     35  C   GLY A   9     -12.618 -10.943  19.933  1.00  0.00
ATOM     36  O   GLY A   9     -12.710 -11.040  18.709  1.00  0.00
ATOM     37  N   GLY A  10     -12.670  -9.762  20.577  1.00  0.00
ATOM     38  CA  GLY A  10     -12.821  -8.500  19.861  1.00  0.00
ATOM     39  C   GLY A  10     -11.615  -8.223  18.974  1.00  0.00
ATOM     40  O   GLY A  10     -11.759  -7.777  17.835  1.00  0.00
ATOM     41  N   GLY A  11     -10.407  -8.421  19.552  1.00  0.00
ATOM     42  CA  GLY A  11      -9.180  -8.221  18.791  1.00  0.00
ATOM     43  C   GLY A  11      -9.096  -9.187  17.616  1.00  0.00
ATOM     44  O   GLY A  11      -8.672  -8.815  16.522  1.00  0.00
ATOM     45  N   GLY A  12      -9.534 -10.482  17.926  1.00  0.00
ATOM     46  CA  GLY A  12      -9.539 -11.492  16.874  1.00  0.00
ATOM     47  C   GLY A  12     -10.489 -11.110  15.747  1.00  0.00
ATOM     48  O   GLY A  12     -10.171 -11.280  14.570  1.00  0.00
ATOM     49  N   GLY A  13     -11.692 -10.647  16.120  1.00  0.00
ATOM     50  CA  GLY A  13     -12.667 -10.231  15.119  1.00  0.00
ATOM     51  C   GLY A  13     -12.132  -9.083  14.273  1.00  0.00
ATOM     52  O   GLY A  13     -12.309  -9.061  13.055  1.00  0.00
ATOM     53  N   GLY A  14     -11.471  -8.128  14.905  1.00  0.00
ATOM     54  CA  GLY A  14     -10.880  -6.998  14.198  1.00  0.00
ATOM     55  C   GLY A  14      -9.792  -7.457  13.236  1.00  0.00
ATOM     56  O   GLY A  14      -9.697  -6.966  12.112  1.00  0.00
ATOM     57  N   GLY A  15      -8.956  -8.429  13.761  1.00  0.00
ATOM     58  CA  GLY A  15      -7.893  -8.978  12.928  1.00  0.00
ATOM     59  C   GLY A  15      -8.463  -9.769  11.757  1.00  0.00
ATOM     60  O   GLY A  15      -7.949  -9.701  10.641  1.00  0.00
ATOM     61  N   GLY A  16      -9.555 -10.531  12.065  1.00  0.00
ATOM     62  CA  GLY A  16     -10.204 -11.294  11.006  1.00  0.00
ATOM     63  C   GLY A  16     -10.732 -10.377   9.910  1.00  0.00
ATOM     64  O   GLY A  16     -10.606 -10.677   8.723  1.00  0.00
ATOM     65  N   GLY A  17     -11.374  -9.263  10.331  1.00  0.00
ATOM     66  CA  GLY A  17     -11.878  -8.278   9.382  1.00  0.00
ATOM     67  C   GLY A  17     -10.748  -7.685   8.551  1.00  0.00
ATOM     68  O   GLY A  17     -10.886  -7.497   7.342  1.00  0.00
ATOM     69  N   GLY A  18      -9.630  -7.380   9.240  1.00  0.00
ATOM     70  CA  GLY A  18      -8.462  -6.836   8.557  1.00  0.00
ATOM     71  C   GLY A  18      -7.878  -7.845   7.576  1.00  0.00
ATOM     72  O   GLY A  18      -7.466  -7.486   6.473  1.00  0.00
ATOM     73  N   GLY A  19      -7.812  -9.130   8.055  1.00  0.00
ATOM     74  CA  GLY A  19      -7.296 -10.200   7.210  1.00  0.00
ATOM     75  C   GLY A  19      -8.149 -10.374   5.960  1.00  0.00
ATOM     76  O   GLY A  19      -7.627 -10.580   4.864  1.00  0.00
ATOM     77  N   GLY A  20      -9.474 -10.345   6.151  1.00  0.00
ATOM     78  CA  GLY A  20     -10.386 -10.458   5.019  1.00  0.00
ATOM     79  C   GLY A  20     -10.174  -9.322   4.026  1.00  0.00
ATOM     80  O   GLY A  20     -10.181  -9.536   2.814  1.00  0.00
ATOM     81  N   GLY A  21     -10.024  -8.102   4.556  1.00  0.00
ATOM     82  CA  GLY A  21      -9.793  -6.934   3.715  1.00  0.00
ATOM     83  C   GLY A  21      -8.491  -7.065   2.935  1.00  0.00
ATOM     84  O   GLY A  21      -8.427  -6.723   1.754  1.00  0.00
ATOM     85  N   GLY A  22      -7.441  -7.504   3.670  1.00  0.00
ATOM     86  CA  GLY A  22      -6.133  -7.680   3.048  1.00  0.00
ATOM     87  C   GLY A  22      -6.165  -8.788   2.003  1.00  0.00
ATOM     88  O   GLY A  22      -5.551  -8.672   0.943  1.00  0.00
ATOM     89  N   GLY A  23      -6.896  -9.861   2.313  1.00  0.00
ATOM     90  CA  GLY A  23      -7.031 -10.962   1.366  1.00  0.00
ATOM     91  C   GLY A  23      -7.707 -10.503   0.081  1.00  0.00
ATOM     92  O   GLY A  23      -7.304 -10.890  -1.016  1.00  0.00
ATOM     93  N   GLY A  24      -8.804  -9.707   0.253  1.00  0.00
ATOM     94  CA  GLY A  24      -9.505  -9.149  -0.897  1.00  0.00
ATOM     95  C   GLY A  24      -8.580  -8.273  -1.733  1.00  0.00
ATOM     96  O   GLY A  24      -8.607  -8.323  -2.963  1.00  0.00
ATOM     97  N   GLY A  25      -7.787  -7.437  -1.040  1.00  0.00
ATOM     98  CA  GLY A  25      -6.828  -6.570  -1.712  1.00  0.00
ATOM     99  C   GLY A  25      -5.790  -7.384  -2.475  1.00  0.00
ATOM    100  O   GLY A  25      -5.408  -7.031  -3.591  1.00  0.00
ATOM    101  N   GLY A  26      -5.278  -8.436  -1.774  1.00  0.00
ATOM    102  CA  GLY A  26      -4.295  -9.312  -2.400  1.00  0.00
ATOM    103  C   GLY A  26      -4.856  -9.960  -3.659  1.00  0.00
ATOM    104  O   GLY A  26      -4.168 -10.066  -4.674  1.00  0.00
ATOM    105  N   GLY A  27      -6.119 -10.400  -3.554  1.00  0.00
ATOM    106  CA  GLY A  27      -6.785 -11.016  -4.695  1.00  0.00
ATOM    107  C   GLY A  27      -6.981 -10.015  -5.826  1.00  0.00
ATOM    108  O   GLY A  27      -6.796 -10.343  -6.997  1.00  0.00
ATOM    109  N   GLY A  28      -7.243  -8.750  -5.433  1.00  0.00
ATOM    110  CA  GLY A  28      -7.463  -7.698  -6.419  1.00  0.00
ATOM    111  C   GLY A  28      -6.158  -7.290  -7.090  1.00  0.00
ATOM    112  O   GLY A  28      -6.113  -7.069  -8.300  1.00  0.00
ATOM    113  N   GLY A  29      -5.056  -7.288  -6.317  1.00  0.00
ATOM    114  CA  GLY A  29      -3.778  -6.811  -6.830  1.00  0.00
ATOM    115  C   GLY A  29      -2.911  -7.967  -7.312  1.00  0.00
ATOM    116  O   GLY A  29      -2.223  -7.858  -8.327  1.00  0.00
ATOM    117  N   GLY A  30      -2.853  -8.991  -6.637  1.00  0.00
ATOM    118  CA  GLY A  30      -2.084 -10.170  -7.016  1.00  0.00
ATOM    119  C   GLY A  30      -0.589  -9.930  -6.847  1.00  0.00
ATOM    120  O   GLY A  30       0.171  -9.983  -7.814  1.00  0.00
ATOM    121  N   GLY A  31      -0.230  -8.941  -5.960  1.00  0.00
ATOM    122  CA  GLY A  31       1.169  -8.631  -5.689  1.00  0.00
ATOM    123  C   GLY A  31       1.709  -9.478  -4.544  1.00  0.00
ATOM    124  O   GLY A  31       1.014  -9.723  -3.558  1.00  0.00
ATOM    125  N   GLY A  32       3.066  -9.702  -4.629  1.00  0.00
ATOM    126  CA  GLY A  32       3.689 -10.501  -3.581  1.00  0.00
ATOM    127  C   GLY A  32       3.691  -9.760  -2.250  1.00  0.00
ATOM    128  O   GLY A  32       3.495 -10.361  -1.194  1.00  0.00
ATOM    129  N   GLY A  33       3.872  -8.439  -2.296  1.00  0.00
ATOM    130  CA  GLY A  33       3.930  -7.641  -1.078  1.00  0.00
ATOM    131  C   GLY A  33       2.620  -7.719  -0.305  1.00  0.00
ATOM    132  O   GLY A  33       2.617  -7.803   0.923  1.00  0.00
ATOM    133  N   GLY A  34       1.507  -7.690  -1.059  1.00  0.00
ATOM    134  CA  GLY A  34       0.187  -7.766  -0.445  1.00  0.00
ATOM    135  C   GLY A  34      -0.066  -9.147   0.147  1.00  0.00
ATOM    136  O   GLY A  34      -0.648  -9.273   1.225  1.00  0.00
ATOM    137  N   GLY A  35       0.450 -10.171  -0.588  1.00  0.00
ATOM    138  CA  GLY A  35       0.316 -11.538  -0.098  1.00  0.00
ATOM    139  C   GLY A  35       1.072 -11.731   1.210  1.00  0.00
ATOM    140  O   GLY A  35       0.584 -12.389   2.129  1.00  0.00
ATOM    141  N   GLY A  36       2.274 -11.091   1.296  1.00  0.00
ATOM    142  CA  GLY A  36       3.076 -11.169   2.511  1.00  0.00
ATOM    143  C   GLY A  36       2.362 -10.512   3.686  1.00  0.00
ATOM    144  O   GLY A  36       2.380 -11.028   4.803  1.00  0.00
ATOM    145  N   GLY A  37       1.780  -9.310   3.427  1.00  0.00
ATOM    146  CA  GLY A  37       1.035  -8.607   4.464  1.00  0.00
ATOM    147  C   GLY A  37      -0.175  -9.415   4.916  1.00  0.00
ATOM    148  O   GLY A  37      -0.480  -9.480   6.107  1.00  0.00
ATOM    149  N   GLY A  38      -0.843 -10.049   3.949  1.00  0.00
ATOM    150  CA  GLY A  38      -1.999 -10.885   4.252  1.00  0.00
ATOM    151  C   GLY A  38      -1.607 -12.073   5.121  1.00  0.00
ATOM    152  O   GLY A  38      -2.315 -12.424   6.065  1.00  0.00
ATOM    153  N   GLY A  39      -0.474 -12.704   4.773  1.00  0.00
ATOM    154  CA  GLY A  39       0.016 -13.833   5.554  1.00  0.00
ATOM    155  C   GLY A  39       0.350 -13.413   6.980  1.00  0.00
ATOM    156  O   GLY A  39       0.055 -14.133   7.934  1.00  0.00
ATOM    157  N   GLY A  40       0.932 -12.214   7.114  1.00  0.00
ATOM    158  CA  GLY A  40       1.269 -11.680   8.428  1.00  0.00
ATOM    159  C   GLY A  40       0.021 -11.477   9.277  1.00  0.00
ATOM    160  O   GLY A  40       0.014 -11.784  10.469  1.00  0.00
ATOM    161  N   GLY A  41      -1.020 -10.877   8.622  1.00  0.00
ATOM    162  CA  GLY A  41      -2.280 -10.630   9.311  1.00  0.00
ATOM    163  C   GLY A  41      -2.976 -11.936   9.673  1.00  0.00
ATOM    164  O   GLY A  41      -3.545 -12.068  10.756  1.00  0.00
ATOM    165  N   GLY A  42      -2.845 -12.916   8.782  1.00  0.00
ATOM    166  CA  GLY A  42      -3.426 -14.229   9.041  1.00  0.00
ATOM    167  C   GLY A  42      -2.770 -14.893  10.244  1.00  0.00
ATOM    168  O   GLY A  42      -3.446 -15.501  11.074  1.00  0.00
ATOM    169  N   GLY A  43      -1.416 -14.756  10.322  1.00  0.00
ATOM    170  CA  GLY A  43      -0.663 -15.308  11.442  1.00  0.00
ATOM    171  C   GLY A  43      -1.096 -14.680  12.760  1.00  0.00
ATOM    172  O   GLY A  43      -1.247 -15.371  13.768  1.00  0.00
ATOM    173  N   GLY A  44      -1.241 -13.331  12.733  1.00  0.00
ATOM    174  CA  GLY A  44      -1.668 -12.609  13.926  1.00  0.00
ATOM    175  C   GLY A  44      -3.079 -13.009  14.336  1.00  0.00
ATOM    176  O   GLY A  44      -3.365 -13.187  15.520  1.00  0.00
ATOM    177  N   GLY A  45      -3.950 -13.150  13.323  1.00  0.00
ATOM    178  CA  GLY A  45      -5.332 -13.537  13.577  1.00  0.00
ATOM    179  C   GLY A  45      -5.414 -14.942  14.159  1.00  0.00
ATOM    180  O   GLY A  45      -6.183 -15.197  15.086  1.00  0.00
ATOM    181  N   GLY A  46      -4.595 -15.838  13.608  1.00  0.00
ATOM    182  CA  GLY A  46      -4.558 -17.210  14.100  1.00  0.00
ATOM    183  C   GLY A  46      -4.070 -17.265  15.542  1.00  0.00
ATOM    184  O   GLY A  46      -4.607 -18.010  16.361  1.00  0.00
ATOM    185  N   GLY A  47      -3.066 -16.393  15.855  1.00  0.00
ATOM    186  CA  GLY A  47      -2.528 -16.336  17.209  1.00  0.00
ATOM    187  C   GLY A  47      -3.576 -15.841  18.198  1.00  0.00
ATOM    188  O   GLY A  47      -3.704 -16.375  19.300  1.00  0.00
ATOM    189  N   GLY A  48      -4.303 -14.768  17.779  1.00  0.00
ATOM    190  CA  GLY A  48      -5.338 -14.196  18.632  1.00  0.00
ATOM    191  C   GLY A  48      -6.517 -15.148  18.781  1.00  0.00
ATOM    192  O   GLY A  48      -7.079 -15.290  19.867  1.00  0.00
ATOM    193  N   GLY A  49      -6.864 -15.825  17.697  1.00  0.00
ATOM    194  CA  GLY A  49      -7.969 -16.775  17.711  1.00  0.00
ATOM    195  C   GLY A  49      -7.671 -17.954  18.628  1.00  0.00
ATOM    196  O   GLY A  49      -8.541 -18.412  19.369  1.00  0.00
ATOM    197  N   GLY A  50      -6.433 -18.489  18.498  1.00  0.00
ATOM    198  CA  GLY A  50      -6.002 -19.604  19.334  1.00  0.00
ATOM    199  C   GLY A  50      -6.038 -19.231  20.811  1.00  0.00
ATOM    200  O   GLY A  50      -6.478 -20.018  21.649  1.00  0.00
ATOM    201  N   GLY A  51      -5.546 -18.015  21.106  1.00  0.00
ATOM    202  CA  GLY A  51      -5.536 -17.528  22.480  1.00  0.00
ATOM    203  C   GLY A  51      -6.951 -17.370  23.019  1.00  0.00
ATOM    204  O   GLY A  51      -7.230 -17.714  24.168  1.00  0.00
ATOM    205  N   GLY A  52      -7.841 -16.798  22.179  1.00  0.00
ATOM    206  CA  GLY A  52      -9.231 -16.603  22.572  1.00  0.00
ATOM    207  C   GLY A  52      -9.924 -17.935  22.827  1.00  0.00
ATOM    208  O   GLY A  52     -10.676 -18.080  23.790  1.00  0.00
ATOM    209  N   GLY A  53      -9.730 -18.870  21.921  1.00  0.00
ATOM    210  CA  GLY A  53     -10.347 -20.186  22.046  1.00  0.00
ATOM    211  C   GLY A  53      -9.861 -20.906  23.297  1.00  0.00
ATOM    212  O   GLY A  53     -10.646 -21.531  24.009  1.00  0.00
ATOM    213  N   GLY A  54      -8.568 -20.798  23.569  1.00  0.00
ATOM    214  CA  GLY A  54      -7.976 -21.410  24.753  1.00  0.00
ATOM    215  C   GLY A  54      -8.546 -20.806  26.029  1.00  0.00
ATOM    216  O   GLY A  54      -8.849 -21.521  26.984  1.00  0.00
ATOM    217  N   GLY A  55      -8.663 -19.456  26.023  1.00  0.00
ATOM    218  CA  GLY A  55      -9.206 -18.756  27.181  1.00  0.00
ATOM    219  C   GLY A  55     -10.673 -19.105  27.397  1.00  0.00
ATOM    220  O   GLY A  55     -11.119 -19.284  28.530  1.00  0.00
ATOM    221  N   GLY A  56     -11.415 -19.169  26.302  1.00  0.00
ATOM    222  CA  GLY A  56     -12.831 -19.509  26.371  1.00  0.00
ATOM    223  C   GLY A  56     -13.032 -20.921  26.906  1.00  0.00
ATOM    224  O   GLY A  56     -13.927 -21.166  27.715  1.00  0.00
ATOM    225  N   GLY A  57     -12.239 -21.862  26.376  1.00  0.00
ATOM    226  CA  GLY A  57     -12.300 -23.249  26.820  1.00  0.00
ATOM    227  C   GLY A  57     -11.982 -23.367  28.305  1.00  0.00
ATOM    228  O   GLY A  57     -12.641 -24.108  29.034  1.00  0.00
ATOM    229  N   GLY A  58     -10.988 -22.609  28.746  1.00  0.00
ATOM    230  CA  GLY A  58     -10.597 -22.604  30.151  1.00  0.00
ATOM    231  C   GLY A  58     -11.694 -22.010  31.025  1.00  0.00
ATOM    232  O   GLY A  58     -11.975 -22.513  32.113  1.00  0.00
ATOM    233  N   GLY A  59     -12.314 -20.920  30.515  1.00  0.00
ATOM    234  CA  GLY A  59     -13.392 -20.277  31.258  1.00  0.00
ATOM    235  C   GLY A  59     -14.599 -21.198  31.384  1.00  0.00
ATOM    236  O   GLY A  59     -15.247 -21.247  32.430  1.00  0.00
ATOM    237  N   GLY A  60     -14.867 -21.948  30.365  1.00  0.00
ATOM    238  CA  GLY A  60     -15.996 -22.871  30.346  1.00  0.00
ATOM    239  C   GLY A  60     -15.706 -24.113  31.180  1.00  0.00
ATOM    240  O   GLY A  60     -16.592 -24.643  31.851  1.00  0.00
ATOM    241  N   GLY A  61     -14.507 -24.539  31.250  1.00  0.00
ATOM    242  CA  GLY A  61     -14.124 -25.701  32.042  1.00  0.00
ATOM    243  C   GLY A  61     -14.181 -25.394  33.533  1.00  0.00
ATOM    244  O   GLY A  61     -14.678 -26.196  34.323  1.00  0.00
ATOM    245  N   ALA B  62      16.320   4.910  35.062  1.00  1.00
ATOM    246  CA  ALA B  62      14.867   5.005  35.132  1.00  1.00
ATOM    247  C   ALA B  62      14.210   4.282  33.963  1.00  1.00
ATOM    248  O   ALA B  62      14.719   4.307  32.842  1.00  1.00
ATOM    249  N   ASP B  63      13.044   3.628  34.207  1.00  1.00
ATOM    250  CA  ASP B  63      12.350   2.967  33.108  1.00  1.00
ATOM    251  C   ASP B  63      12.012   3.954  31.998  1.00  1.00
ATOM    252  O   ASP B  63      11.625   5.092  32.263  1.00  1.00
ATOM    253  N   THR B  64      11.751   3.355  30.781  1.00  1.00
ATOM    254  CA  THR B  64      11.404   4.150  29.609  1.00  1.00
ATOM    255  C   THR B  64      10.414   3.413  28.716  1.00  1.00
ATOM    256  O   THR B  64      10.438   2.186  28.628  1.00  1.00
ATOM    257  N   ILE B  65       9.700   4.120  27.938  1.00  1.00
ATOM    258  CA  ILE B  65       8.813   3.711  26.855  1.00  1.00
ATOM    259  C   ILE B  65       8.921   4.659  25.668  1.00  1.00
ATOM    260  O   ILE B  65       9.006   5.876  25.838  1.00  1.00
ATOM    261  N   CYS B  66       9.120   4.149  24.499  1.00  1.00
ATOM    262  CA  CYS B  66       9.240   4.912  23.262  1.00  1.00
ATOM    263  C   CYS B  66       8.148   4.530  22.272  1.00  1.00
ATOM    264  O   CYS B  66       7.800   3.357  22.139  1.00  1.00
ATOM    265  N   ILE B  67       7.573   5.604  21.572  1.00  1.00
ATOM    266  CA  ILE B  67       6.638   5.402  20.471  1.00  1.00
ATOM    267  C   ILE B  67       7.359   5.405  19.129  1.00  1.00
ATOM    268  O   ILE B  67       8.131   6.316  18.830  1.00  1.00
ATOM    269  N   GLY B  68       7.315   4.327  18.395  1.00  1.00
ATOM    270  CA  GLY B  68       8.073   4.234  17.153  1.00  1.00
ATOM    271  C   GLY B  68       7.182   3.803  15.995  1.00  1.00
ATOM    272  O   GLY B  68       6.014   3.464  16.190  1.00  1.00
ATOM    273  N   TYR B  69       7.865   3.225  14.953  1.00  1.00
ATOM    274  CA  TYR B  69       7.261   2.710  13.730  1.00  1.00
ATOM    275  C   TYR B  69       8.061   1.541  13.170  1.00  1.00
ATOM    276  O   TYR B  69       9.285   1.494  13.301  1.00  1.00
ATOM    277  N   HIS B  70       7.399   0.736  12.331  1.00  1.00
ATOM    278  CA  HIS B  70       8.010  -0.428  11.700  1.00  1.00
ATOM    279  C   HIS B  70       9.056  -0.012  10.674  1.00  1.00
ATOM    280  O   HIS B  70       8.871   0.962   9.944  1.00  1.00
ATOM    281  N   ALA B  71      10.040  -0.850  10.513  1.00  1.00
ATOM    282  CA  ALA B  71      11.057  -0.865   9.469  1.00  1.00
ATOM    283  C   ALA B  71      11.426  -2.290   9.080  1.00  1.00
ATOM    284  O   ALA B  71      11.424  -3.193   9.917  1.00  1.00
ATOM    285  N   ASN B  72      11.697  -2.552   7.881  1.00  1.00
ATOM    286  CA  ASN B  72      12.099  -3.874   7.414  1.00  1.00
ATOM    287  C   ASN B  72      13.216  -3.777   6.383  1.00  1.00
ATOM    288  O   ASN B  72      13.442  -2.719   5.795  1.00  1.00
ATOM    289  N   ASN B  73      13.438  -4.857   5.654  1.00  1.00
ATOM    290  CA  ASN B  73      14.487  -4.939   4.644  1.00  1.00
ATOM    291  C   ASN B  73      13.925  -4.708   3.247  1.00  1.00
ATOM    292  O   ASN B  73      14.672  -4.460   2.301  1.00  1.00
ATOM    293  N   SER B  74      12.810  -4.154   3.083  1.00  1.00
ATOM    294  CA  SER B  74      12.230  -3.835   1.784  1.00  1.00
ATOM    295  C   SER B  74      13.048  -2.772   1.062  1.00  1.00
ATOM    296  O   SER B  74      13.440  -1.768   1.655  1.00  1.00
ATOM    297  N   THR B  75      13.201  -2.969  -0.272  1.00  1.00
ATOM    298  CA  THR B  75      13.920  -2.006  -1.098  1.00  1.00
ATOM    299  C   THR B  75      13.017  -1.426  -2.179  1.00  1.00
ATOM    300  O   THR B  75      13.311  -0.375  -2.749  1.00  1.00
ATOM    301  N   ASP B  76      11.690  -1.787  -2.080  1.00  1.00
ATOM    302  CA  ASP B  76      10.696  -1.214  -2.979  1.00  1.00
ATOM    303  C   ASP B  76      10.589   0.294  -2.792  1.00  1.00
ATOM    304  O   ASP B  76      10.629   0.795  -1.669  1.00  1.00
ATOM    305  N   THR B  77      10.427   0.995  -3.923  1.00  1.00
ATOM    306  CA  THR B  77      10.267   2.444  -3.897  1.00  1.00
ATOM    307  C   THR B  77       8.999   2.872  -4.623  1.00  1.00
ATOM    308  O   THR B  77       8.602   2.258  -5.613  1.00  1.00
ATOM    309  N   VAL B  78       8.489   3.964  -4.233  1.00  1.00
ATOM    310  CA  VAL B  78       7.353   4.656  -4.832  1.00  1.00
ATOM    311  C   VAL B  78       7.661   6.131  -5.053  1.00  1.00
ATOM    312  O   VAL B  78       8.417   6.738  -4.295  1.00  1.00
ATOM    313  N   ASP B  79       6.955   6.774  -5.881  1.00  1.00
ATOM    314  CA  ASP B  79       7.005   8.219  -6.072  1.00  1.00
ATOM    315  C   ASP B  79       5.761   8.892  -5.505  1.00  1.00
ATOM    316  O   ASP B  79       4.669   8.325  -5.534  1.00  1.00
ATOM    317  N   THR B  80       5.975  10.096  -5.013  1.00  1.00
ATOM    318  CA  THR B  80       4.897  10.992  -4.613  1.00  1.00
ATOM    319  C   THR B  80       4.919  12.279  -5.428  1.00  1.00
ATOM    320  O   THR B  80       5.970  12.700  -5.912  1.00  1.00
ATOM    321  N   VAL B  81       4.143  13.201  -5.229  1.00  1.00
ATOM    322  CA  VAL B  81       4.205  14.506  -5.875  1.00  1.00
ATOM    323  C   VAL B  81       5.383  15.322  -5.357  1.00  1.00
ATOM    324  O   VAL B  81       6.057  16.011  -6.122  1.00  1.00
ATOM    325  N   LEU B  82       5.790  15.204  -4.217  1.00  1.00
ATOM    326  CA  LEU B  82       6.878  15.959  -3.608  1.00  1.00
ATOM    327  C   LEU B  82       8.175  15.156  -3.610  1.00  1.00
ATOM    328  O   LEU B  82       9.261  15.714  -3.763  1.00  1.00
ATOM    329  N   GLU B  83       8.309  14.033  -3.909  1.00  1.00
ATOM    330  CA  GLU B  83       9.407  13.110  -3.648  1.00  1.00
ATOM    331  C   GLU B  83       9.410  11.960  -4.647  1.00  1.00
ATOM    332  O   GLU B  83       8.376  11.340  -4.896  1.00  1.00
ATOM    333  N   LYS B  84      10.582  11.688  -5.222  1.00  1.00
ATOM    334  CA  LYS B  84      10.778  10.517  -6.068  1.00  1.00
ATOM    335  C   LYS B  84      11.639   9.471  -5.371  1.00  1.00
ATOM    336  O   LYS B  84      12.682   9.791  -4.803  1.00  1.00
ATOM    337  N   ASN B  85      11.249   8.151  -5.627  1.00  1.00
ATOM    338  CA  ASN B  85      12.175   7.115  -5.183  1.00  1.00
ATOM    339  C   ASN B  85      12.195   7.009  -3.664  1.00  1.00
ATOM    340  O   ASN B  85      13.258   7.033  -3.044  1.00  1.00
ATOM    341  N   VAL B  86      11.042   7.112  -2.981  1.00  1.00
ATOM    342  CA  VAL B  86      10.842   6.819  -1.567  1.00  1.00
ATOM    343  C   VAL B  86      10.804   5.317  -1.316  1.00  1.00
ATOM    344  O   VAL B  86      10.006   4.597  -1.916  1.00  1.00
ATOM    345  N   THR B  87      11.854   4.837  -0.506  1.00  1.00
ATOM    346  CA  THR B  87      11.786   3.441  -0.093  1.00  1.00
ATOM    347  C   THR B  87      10.730   3.236   0.986  1.00  1.00
ATOM    348  O   THR B  87      10.705   3.951   1.987  1.00  1.00
ATOM    349  N   VAL B  88       9.874   2.284   0.836  1.00  1.00
ATOM    350  CA  VAL B  88       8.753   2.043   1.736  1.00  1.00
ATOM    351  C   VAL B  88       8.748   0.604   2.236  1.00  1.00
ATOM    352  O   VAL B  88       9.121  -0.317   1.509  1.00  1.00
ATOM    353  N   THR B  89       8.095   0.363   3.409  1.00  1.00
ATOM    354  CA  THR B  89       8.025  -0.967   4.003  1.00  1.00
ATOM    355  C   THR B  89       7.074  -1.868   3.226  1.00  1.00
ATOM    356  O   THR B  89       7.341  -3.056   3.042  1.00  1.00
ATOM    357  N   HIS B  90       6.080  -1.543   2.717  1.00  1.00
ATOM    358  CA  HIS B  90       5.050  -2.278   1.994  1.00  1.00
ATOM    359  C   HIS B  90       4.487  -1.452   0.844  1.00  1.00
ATOM    360  O   HIS B  90       4.339  -0.235   0.956  1.00  1.00
ATOM    361  N   SER B  91       4.277  -2.150  -0.285  1.00  1.00
ATOM    362  CA  SER B  91       3.717  -1.565  -1.497  1.00  1.00
ATOM    363  C   SER B  91       3.157  -2.640  -2.419  1.00  1.00
ATOM    364  O   SER B  91       3.593  -3.791  -2.384  1.00  1.00
ATOM    365  N   VAL B  92       2.445  -2.276  -3.422  1.00  1.00
ATOM    366  CA  VAL B  92       1.792  -3.156  -4.385  1.00  1.00
ATOM    367  C   VAL B  92       1.936  -2.623  -5.804  1.00  1.00
ATOM    368  O   VAL B  92       1.775  -1.426  -6.047  1.00  1.00
ATOM    369  N   ASN B  93       2.391  -3.538  -6.771  1.00  1.00
ATOM    370  CA  ASN B  93       2.395  -3.130  -8.171  1.00  1.00
ATOM    371  C   ASN B  93       0.993  -3.181  -8.764  1.00  1.00
ATOM    372  O   ASN B  93       0.285  -4.178  -8.623  1.00  1.00
ATOM    373  N   LEU B  94       0.582  -2.069  -9.434  1.00  1.00
ATOM    374  CA  LEU B  94      -0.737  -1.979 -10.049  1.00  1.00
ATOM    375  C   LEU B  94      -0.646  -2.091 -11.567  1.00  1.00
ATOM    376  O   LEU B  94      -1.620  -2.445 -12.232  1.00  1.00
ATOM    377  N   LEU B  95       0.429  -2.226 -12.129  1.00  1.00
ATOM    378  CA  LEU B  95       0.738  -2.315 -13.551  1.00  1.00
ATOM    379  C   LEU B  95       1.278  -3.695 -13.912  1.00  1.00
ATOM    380  O   LEU B  95       2.263  -4.157 -13.336  1.00  1.00
ATOM    381  N   GLU B  96       0.388  -4.436 -14.723  1.00  1.00
ATOM    382  CA  GLU B  96       0.789  -5.744 -15.227  1.00  1.00
ATOM    383  C   GLU B  96       1.649  -5.613 -16.477  1.00  1.00
ATOM    384  O   GLU B  96       1.320  -4.857 -17.392  1.00  1.00
ATOM    385  N   ASP B  97       2.798  -6.263 -16.493  1.00  1.00
ATOM    386  CA  ASP B  97       3.716  -6.176 -17.623  1.00  1.00
ATOM    387  C   ASP B  97       4.146  -7.561 -18.090  1.00  1.00
ATOM    388  O   ASP B  97       4.563  -7.739 -19.235  1.00  1.00
ATOM    389  N   SER B  98       3.555  -8.569 -17.565  1.00  1.00
ATOM    390  CA  SER B  98       3.792  -9.982 -17.838  1.00  1.00
ATOM    391  C   SER B  98       2.627 -10.599 -18.602  1.00  1.00
ATOM    392  O   SER B  98       1.464 -10.348 -18.288  1.00  1.00
ATOM    393  N   HIS B  99       2.908 -11.230 -19.686  1.00  1.00
ATOM    394  CA  HIS B  99       2.011 -12.076 -20.464  1.00  1.00
ATOM    395  C   HIS B  99       2.624 -13.449 -20.709  1.00  1.00
ATOM    396  O   HIS B  99       3.827 -13.570 -20.943  1.00  1.00
ATOM    397  N   ASN B 100       2.025 -14.425 -20.962  1.00  1.00
ATOM    398  CA  ASN B 100       2.485 -15.793 -21.168  1.00  1.00
ATOM    399  C   ASN B 100       2.930 -16.014 -22.608  1.00  1.00
ATOM    400  O   ASN B 100       3.635 -16.977 -22.910  1.00  1.00
ATOM    401  N   GLY B 101       3.018 -15.216 -23.453  1.00  1.00
ATOM    402  CA  GLY B 101       3.567 -15.274 -24.803  1.00  1.00
ATOM    403  C   GLY B 101       2.875 -16.348 -25.633  1.00  1.00
ATOM    404  O   GLY B 101       3.456 -16.891 -26.572  1.00  1.00
ATOM    405  N   LYS B 102       1.647 -16.684 -25.421  1.00  1.00
ATOM    406  CA  LYS B 102       0.886 -17.725 -26.102  1.00  1.00
ATOM    407  C   LYS B 102      -0.486 -17.217 -26.525  1.00  1.00
ATOM    408  O   LYS B 102      -1.104 -16.414 -25.826  1.00  1.00
ATOM    409  N   LEU B 103      -0.989 -17.709 -27.714  1.00  1.00
ATOM    410  CA  LEU B 103      -2.418 -17.605 -27.980  1.00  1.00
ATOM    411  C   LEU B 103      -3.194 -18.705 -27.264  1.00  1.00
ATOM    412  O   LEU B 103      -2.828 -19.878 -27.328  1.00  1.00
ATOM    413  N   CYS B 104      -4.188 -18.366 -26.540  1.00  1.00
ATOM    414  CA  CYS B 104      -4.924 -19.289 -25.685  1.00  1.00
ATOM    415  C   CYS B 104      -6.404 -19.312 -26.045  1.00  1.00
ATOM    416  O   CYS B 104      -6.969 -18.297 -26.452  1.00  1.00
ATOM    417  N   ARG B 105      -7.124 -20.375 -25.580  1.00  1.00
ATOM    418  CA  ARG B 105      -8.580 -20.307 -25.608  1.00  1.00
ATOM    419  C   ARG B 105      -9.101 -19.251 -24.641  1.00  1.00
ATOM    420  O   ARG B 105      -8.592 -19.110 -23.529  1.00  1.00
ATOM    421  N   LEU B 106     -10.247 -18.660 -25.032  1.00  1.00
ATOM    422  CA  LEU B 106     -10.969 -17.747 -24.154  1.00  1.00
ATOM    423  C   LEU B 106     -12.213 -18.410 -23.573  1.00  1.00
ATOM    424  O   LEU B 106     -13.101 -18.840 -24.309  1.00  1.00
ATOM    425  N   LYS B 107     -12.284 -18.515 -22.190  1.00  1.00
ATOM    426  CA  LYS B 107     -13.515 -19.096 -21.669  1.00  1.00
ATOM    427  C   LYS B 107     -13.740 -20.497 -22.224  1.00  1.00
ATOM    428  O   LYS B 107     -14.878 -20.913 -22.443  1.00  1.00
ATOM    429  N   GLY B 108     -12.644 -21.208 -22.753  1.00  1.00
ATOM    430  CA  GLY B 108     -12.705 -22.611 -23.147  1.00  1.00
ATOM    431  C   GLY B 108     -12.809 -22.754 -24.660  1.00  1.00
ATOM    432  O   GLY B 108     -12.517 -23.813 -25.215  1.00  1.00
ATOM    433  N   ILE B 109     -13.002 -21.824 -25.410  1.00  1.00
ATOM    434  CA  ILE B 109     -13.154 -21.799 -26.860  1.00  1.00
ATOM    435  C   ILE B 109     -11.875 -21.329 -27.540  1.00  1.00
ATOM    436  O   ILE B 109     -11.319 -20.289 -27.186  1.00  1.00
ATOM    437  N   ALA B 110     -11.383 -22.172 -28.533  1.00  1.00
ATOM    438  CA  ALA B 110     -10.191 -21.812 -29.293  1.00  1.00
ATOM    439  C   ALA B 110     -10.515 -20.785 -30.371  1.00  1.00
ATOM    440  O   ALA B 110     -11.528 -20.895 -31.061  1.00  1.00
ATOM    441  N   PRO B 111      -9.566 -19.857 -30.622  1.00  1.00
ATOM    442  CA  PRO B 111      -9.718 -18.916 -31.724  1.00  1.00
ATOM    443  C   PRO B 111      -9.730 -19.636 -33.067  1.00  1.00
ATOM    444  O   PRO B 111      -8.961 -20.572 -33.286  1.00  1.00
ATOM    445  N   SER B 112     -17.499 -21.951 -35.089  1.00  1.00
ATOM    446  CA  SER B 112     -17.424 -21.247 -33.815  1.00  1.00
ATOM    447  C   SER B 112     -15.980 -20.934 -33.443  1.00  1.00
ATOM    448  O   SER B 112     -15.087 -21.760 -33.634  1.00  1.00
ATOM    449  N   TRP B 113     -15.816 -19.776 -32.887  1.00  1.00
ATOM    450  CA  TRP B 113     -14.526 -19.326 -32.378  1.00  1.00
ATOM    451  C   TRP B 113     -14.693 -18.174 -31.395  1.00  1.00
ATOM    452  O   TRP B 113     -15.573 -17.329 -31.559  1.00  1.00
ATOM    453  N   SER B 114     -13.646 -17.936 -30.573  1.00  1.00
ATOM    454  CA  SER B 114     -13.685 -16.902 -29.545  1.00  1.00
ATOM    455  C   SER B 114     -13.017 -15.621 -30.028  1.00  1.00
ATOM    456  O   SER B 114     -13.322 -14.530 -29.546  1.00  1.00
ATOM    457  N   TYR B 115     -12.488 -15.523 -30.983  1.00  1.00
ATOM    458  CA  TYR B 115     -11.760 -14.475 -31.687  1.00  1.00
ATOM    459  C   TYR B 115     -11.171 -14.995 -32.993  1.00  1.00
ATOM    460  O   TYR B 115     -10.797 -16.164 -33.094  1.00  1.00
ATOM    461  N   ILE B 116     -10.866 -14.058 -33.901  1.00  1.00
ATOM    462  CA  ILE B 116     -10.100 -14.347 -35.108  1.00  1.00
ATOM    463  C   ILE B 116      -8.778 -13.588 -35.116  1.00  1.00
ATOM    464  O   ILE B 116      -8.718 -12.422 -34.726  1.00  1.00
ATOM    465  N   SER B 117     -16.930  -8.923 -36.627  1.00  1.00
ATOM    466  CA  SER B 117     -16.197  -9.037 -35.371  1.00  1.00
ATOM    467  C   SER B 117     -17.121  -9.442 -34.229  1.00  1.00
ATOM    468  O   SER B 117     -16.673  -9.987 -33.220  1.00  1.00
ATOM    469  N   SER B 118     -18.336  -9.392 -34.352  1.00  1.00
ATOM    470  CA  SER B 118     -19.342  -9.739 -33.355  1.00  1.00
ATOM    471  C   SER B 118     -20.083 -11.013 -33.741  1.00  1.00
ATOM    472  O   SER B 118     -20.801 -11.596 -32.928  1.00  1.00
ATOM    473  N   VAL B 119     -19.541 -11.807 -34.515  1.00  1.00
ATOM    474  CA  VAL B 119     -19.933 -13.170 -34.850  1.00  1.00
ATOM    475  C   VAL B 119     -19.126 -14.187 -34.054  1.00  1.00
ATOM    476  O   VAL B 119     -17.897 -14.215 -34.129  1.00  1.00
ATOM    477  N   SER B 120     -19.844 -15.071 -33.297  1.00  1.00
ATOM    478  CA  SER B 120     -19.186 -16.079 -32.474  1.00  1.00
ATOM    479  C   SER B 120     -19.265 -17.456 -33.122  1.00  1.00
ATOM    480  O   SER B 120     -18.391 -18.299 -32.918  1.00  1.00
ATOM    481  N   SER B 121     -20.098 -17.878 -33.725  1.00  1.00
ATOM    482  CA  SER B 121     -20.172 -19.111 -34.499  1.00  1.00
ATOM    483  C   SER B 121     -20.847 -18.876 -35.845  1.00  1.00
ATOM    484  O   SER B 121     -21.758 -18.056 -35.959  1.00  1.00
ATOM    485  N   SER B 122     -24.520 -16.279 -35.798  1.00  1.00
ATOM    486  CA  SER B 122     -24.692 -16.263 -34.351  1.00  1.00
ATOM    487  C   SER B 122     -23.853 -15.165 -33.709  1.00  1.00
ATOM    488  O   SER B 122     -22.658 -15.046 -33.978  1.00  1.00
ATOM    489  N   ARG B 123     -24.532 -14.152 -33.205  1.00  1.00
ATOM    490  CA  ARG B 123     -23.851 -12.991 -32.645  1.00  1.00
ATOM    491  C   ARG B 123     -23.422 -13.245 -31.205  1.00  1.00
ATOM    492  O   ARG B 123     -24.161 -13.846 -30.424  1.00  1.00
ATOM    493  N   GLY B 124     -22.300 -12.614 -30.852  1.00  1.00
ATOM    494  CA  GLY B 124     -21.728 -12.632 -29.511  1.00  1.00
ATOM    495  C   GLY B 124     -20.865 -11.401 -29.264  1.00  1.00
ATOM    496  O   GLY B 124     -20.092 -10.990 -30.129  1.00  1.00
ATOM    497  N   PHE B 125     -20.990 -10.785 -28.127  1.00  1.00
ATOM    498  CA  PHE B 125     -20.154  -9.643 -27.773  1.00  1.00
ATOM    499  C   PHE B 125     -18.796 -10.095 -27.252  1.00  1.00
ATOM    500  O   PHE B 125     -18.710 -10.984 -26.404  1.00  1.00
ATOM    501  N   GLY B 126     -17.739  -9.136 -27.723  1.00  1.00
ATOM    502  CA  GLY B 126     -16.441  -9.358 -27.097  1.00  1.00
ATOM    503  C   GLY B 126     -15.504 -10.120 -28.026  1.00  1.00
ATOM    504  O   GLY B 126     -14.300 -10.194 -27.784  1.00  1.00
ATOM    505  N   SER B 127     -15.997 -10.632 -29.148  1.00  1.00
ATOM    506  CA  SER B 127     -15.121 -11.150 -30.192  1.00  1.00
ATOM    507  C   SER B 127     -14.451 -10.019 -30.961  1.00  1.00
ATOM    508  O   SER B 127     -15.060  -8.978 -31.209  1.00  1.00
ATOM    509  N   GLY B 128     -13.563 -10.403 -31.864  1.00  1.00
ATOM    510  CA  GLY B 128     -12.774  -9.434 -32.614  1.00  1.00
ATOM    511  C   GLY B 128     -11.793 -10.128 -33.551  1.00  1.00
ATOM    512  O   GLY B 128     -11.463 -11.299 -33.363  1.00  1.00
ATOM    513  N   ILE B 129     -11.179  -9.393 -34.400  1.00  1.00
ATOM    514  CA  ILE B 129     -10.054  -9.827 -35.220  1.00  1.00
ATOM    515  C   ILE B 129      -8.763  -9.140 -34.791  1.00  1.00
ATOM    516  O   ILE B 129      -8.732  -7.926 -34.592  1.00  1.00
ATOM    517  N   ILE B 130      -7.769  -9.942 -34.517  1.00  1.00
ATOM    518  CA  ILE B 130      -6.440  -9.471 -34.146  1.00  1.00
ATOM    519  C   ILE B 130      -5.381  -9.998 -35.105  1.00  1.00
ATOM    520  O   ILE B 130      -5.480 -11.122 -35.597  1.00  1.00
ATOM    521  N   THR B 131      -4.349  -9.339 -35.295  1.00  1.00
ATOM    522  CA  THR B 131      -3.126  -9.794 -35.943  1.00  1.00
ATOM    523  C   THR B 131      -2.046 -10.117 -34.918  1.00  1.00
ATOM    524  O   THR B 131      -1.746  -9.305 -34.042  1.00  1.00
ATOM    525  N   SER B 132      -1.449 -11.382 -35.124  1.00  1.00
ATOM    526  CA  SER B 132      -0.547 -11.825 -34.068  1.00  1.00
ATOM    527  C   SER B 132       0.559 -12.713 -34.625  1.00  1.00
ATOM    528  O   SER B 132       0.327 -13.517 -35.529  1.00  1.00
ATOM    529  N   ASN B 133       1.722 -12.647 -33.962  1.00  1.00
ATOM    530  CA  ASN B 133       2.829 -13.514 -34.348  1.00  1.00
ATOM    531  C   ASN B 133       3.037 -14.627 -33.330  1.00  1.00
ATOM    532  O   ASN B 133       3.752 -15.595 -33.591  1.00  1.00
ATOM    533  N   ALA B 134       2.328 -14.708 -32.353  1.00  1.00
ATOM    534  CA  ALA B 134       2.316 -15.717 -31.300  1.00  1.00
ATOM    535  C   ALA B 134       1.845 -17.064 -31.833  1.00  1.00
ATOM    536  O   ALA B 134       0.923 -17.133 -32.645  1.00  1.00
ATOM    537  N   SER B 135       2.172 -18.157 -31.049  1.00  1.00
ATOM    538  CA  SER B 135       1.718 -19.495 -31.407  1.00  1.00
ATOM    539  C   SER B 135       0.581 -19.952 -30.503  1.00  1.00
ATOM    540  O   SER B 135       0.614 -19.738 -29.291  1.00  1.00
ATOM    541  N   MET B 136      -0.326 -20.795 -31.086  1.00  1.00
ATOM    542  CA  MET B 136      -1.391 -21.363 -30.268  1.00  1.00
ATOM    543  C   MET B 136      -0.860 -22.467 -29.362  1.00  1.00
ATOM    544  O   MET B 136      -0.131 -23.353 -29.809  1.00  1.00
ATOM    545  N   HIS B 137      -1.202 -22.440 -28.135  1.00  1.00
ATOM    546  CA  HIS B 137      -0.921 -23.461 -27.133  1.00  1.00
ATOM    547  C   HIS B 137      -2.205 -23.982 -26.501  1.00  1.00
ATOM    548  O   HIS B 137      -3.161 -23.231 -26.307  1.00  1.00
ATOM    549  N   GLU B 138      -2.186 -25.152 -25.940  1.00  1.00
ATOM    550  CA  GLU B 138      -3.322 -25.640 -25.168  1.00  1.00
ATOM    551  C   GLU B 138      -3.416 -24.935 -23.821  1.00  1.00
ATOM    552  O   GLU B 138      -2.594 -25.161 -22.933  1.00  1.00
ATOM    553  N   CYS B 139      -3.871 -23.779 -23.840  1.00  1.00
ATOM    554  CA  CYS B 139      -4.073 -22.913 -22.686  1.00  1.00
ATOM    555  C   CYS B 139      -5.433 -22.229 -22.741  1.00  1.00
ATOM    556  O   CYS B 139      -5.925 -21.892 -23.818  1.00  1.00
ATOM    557  N   ASN B 140      -5.924 -21.738 -21.709  1.00  1.00
ATOM    558  CA  ASN B 140      -7.154 -20.977 -21.522  1.00  1.00
ATOM    559  C   ASN B 140      -6.902 -19.715 -20.707  1.00  1.00
ATOM    560  O   ASN B 140      -6.242 -19.756 -19.669  1.00  1.00
ATOM    561  N   THR B 141      -7.587 -18.608 -21.203  1.00  1.00
ATOM    562  CA  THR B 141      -7.395 -17.317 -20.553  1.00  1.00
ATOM    563  C   THR B 141      -8.678 -16.496 -20.566  1.00  1.00
ATOM    564  O   THR B 141      -9.482 -16.599 -21.493  1.00  1.00
ATOM    565  N   LYS B 142      -8.773 -15.511 -19.786  1.00  1.00
ATOM    566  CA  LYS B 142      -9.855 -14.536 -19.734  1.00  1.00
ATOM    567  C   LYS B 142      -9.483 -13.260 -20.477  1.00  1.00
ATOM    568  O   LYS B 142     -10.352 -12.543 -20.974  1.00  1.00
ATOM    569  N   CYS B 143      -8.269 -13.187 -20.882  1.00  1.00
ATOM    570  CA  CYS B 143      -7.637 -12.013 -21.472  1.00  1.00
ATOM    571  C   CYS B 143      -6.555 -12.413 -22.467  1.00  1.00
ATOM    572  O   CYS B 143      -5.704 -13.250 -22.170  1.00  1.00
ATOM    573  N   GLN B 144      -6.717 -12.025 -23.705  1.00  1.00
ATOM    574  CA  GLN B 144      -5.793 -12.308 -24.797  1.00  1.00
ATOM    575  C   GLN B 144      -5.404 -11.033 -25.534  1.00  1.00
ATOM    576  O   GLN B 144      -6.250 -10.184 -25.814  1.00  1.00
ATOM    577  N   THR B 145      -4.143 -10.754 -25.579  1.00  1.00
ATOM    578  CA  THR B 145      -3.542  -9.735 -26.430  1.00  1.00
ATOM    579  C   THR B 145      -2.818 -10.363 -27.614  1.00  1.00
ATOM    580  O   THR B 145      -2.219 -11.432 -27.493  1.00  1.00
ATOM    581  N   PRO B 146      -2.374  -9.627 -28.574  1.00  1.00
ATOM    582  CA  PRO B 146      -1.640 -10.136 -29.727  1.00  1.00
ATOM    583  C   PRO B 146      -0.244 -10.599 -29.331  1.00  1.00
ATOM    584  O   PRO B 146       0.280 -11.566 -29.883  1.00  1.00
ATOM    585  N   LEU B 147       0.259 -10.366 -28.278  1.00  1.00
ATOM    586  CA  LEU B 147       1.584 -10.734 -27.795  1.00  1.00
ATOM    587  C   LEU B 147       1.520 -11.955 -26.884  1.00  1.00
ATOM    588  O   LEU B 147       2.453 -12.756 -26.837  1.00  1.00
ATOM    589  N   GLY B 148       0.364 -12.228 -26.302  1.00  1.00
ATOM    590  CA  GLY B 148       0.229 -13.276 -25.297  1.00  1.00
ATOM    591  C   GLY B 148      -0.995 -13.042 -24.420  1.00  1.00
ATOM    592  O   GLY B 148      -1.428 -11.905 -24.231  1.00  1.00
ATOM    593  N   ALA B 149      -1.373 -14.103 -23.639  1.00  1.00
ATOM    594  CA  ALA B 149      -2.485 -13.990 -22.703  1.00  1.00
ATOM    595  C   ALA B 149      -2.026 -13.415 -21.369  1.00  1.00
ATOM    596  O   ALA B 149      -0.947 -13.746 -20.878  1.00  1.00
ATOM    597  N   ILE B 150      -2.976 -12.702 -20.730  1.00  1.00
ATOM    598  CA  ILE B 150      -2.752 -12.130 -19.408  1.00  1.00
ATOM    599  C   ILE B 150      -3.605 -12.825 -18.355  1.00  1.00
ATOM    600  O   ILE B 150      -4.807 -13.013 -18.543  1.00  1.00
ATOM    601  N   ASN B 151      -3.015 -13.321 -17.355  1.00  1.00
ATOM    602  CA  ASN B 151      -3.665 -13.883 -16.177  1.00  1.00
ATOM    603  C   ASN B 151      -3.308 -13.095 -14.923  1.00  1.00
ATOM    604  O   ASN B 151      -2.148 -13.057 -14.511  1.00  1.00
ATOM    605  N   SER B 152      -4.184 -11.948 -14.733  1.00  1.00
ATOM    606  CA  SER B 152      -3.797 -10.962 -13.732  1.00  1.00
ATOM    607  C   SER B 152      -5.019 -10.296 -13.113  1.00  1.00
ATOM    608  O   SER B 152      -6.046 -10.129 -13.770  1.00  1.00
ATOM    609  N   SER B 153      -4.913  -9.921 -11.820  1.00  1.00
ATOM    610  CA  SER B 153      -5.957  -9.173 -11.130  1.00  1.00
ATOM    611  C   SER B 153      -5.603  -7.694 -11.034  1.00  1.00
ATOM    612  O   SER B 153      -6.472  -6.851 -10.813  1.00  1.00
ATOM    613  N   LEU B 154      -4.420  -7.356 -11.457  1.00  1.00
ATOM    614  CA  LEU B 154      -3.999  -5.962 -11.523  1.00  1.00
ATOM    615  C   LEU B 154      -4.934  -5.144 -12.407  1.00  1.00
ATOM    616  O   LEU B 154      -5.275  -5.557 -13.515  1.00  1.00
ATOM    617  N   PRO B 155      -5.122  -3.868 -12.034  1.00  1.00
ATOM    618  CA  PRO B 155      -6.056  -2.987 -12.725  1.00  1.00
ATOM    619  C   PRO B 155      -5.454  -2.453 -14.018  1.00  1.00
ATOM    620  O   PRO B 155      -6.155  -2.276 -15.014  1.00  1.00
ATOM    621  N   TYR B 156      -4.315  -2.312 -14.270  1.00  1.00
ATOM    622  CA  TYR B 156      -3.626  -1.725 -15.413  1.00  1.00
ATOM    623  C   TYR B 156      -2.617  -2.699 -16.008  1.00  1.00
ATOM    624  O   TYR B 156      -2.022  -3.505 -15.292  1.00  1.00
ATOM    625  N   GLN B 157      -2.371  -2.462 -17.321  1.00  1.00
ATOM    626  CA  GLN B 157      -1.354  -3.177 -18.082  1.00  1.00
ATOM    627  C   GLN B 157      -0.759  -2.295 -19.172  1.00  1.00
ATOM    628  O   GLN B 157      -1.460  -1.488 -19.782  1.00  1.00
ATOM    629  N   ASN B 158       0.466  -2.433 -19.450  1.00  1.00
ATOM    630  CA  ASN B 158       1.204  -1.718 -20.485  1.00  1.00
ATOM    631  C   ASN B 158       1.736  -2.676 -21.543  1.00  1.00
ATOM    632  O   ASN B 158       2.206  -2.251 -22.599  1.00  1.00
ATOM    633  N   ILE B 159       1.012  -3.824 -21.721  1.00  1.00
ATOM    634  CA  ILE B 159       1.419  -4.845 -22.679  1.00  1.00
ATOM    635  C   ILE B 159       0.927  -4.512 -24.082  1.00  1.00
ATOM    636  O   ILE B 159       1.649  -4.690 -25.062  1.00  1.00
ATOM    637  N   HIS B 160      -0.262  -4.178 -24.348  1.00  1.00
ATOM    638  CA  HIS B 160      -0.924  -4.024 -25.637  1.00  1.00
ATOM    639  C   HIS B 160      -2.326  -3.451 -25.471  1.00  1.00
ATOM    640  O   HIS B 160      -3.048  -3.811 -24.542  1.00  1.00
ATOM    641  N   PRO B 161      -2.682  -2.536 -26.462  1.00  1.00
ATOM    642  CA  PRO B 161      -3.998  -1.910 -26.399  1.00  1.00
ATOM    643  C   PRO B 161      -5.054  -2.779 -27.068  1.00  1.00
ATOM    644  O   PRO B 161      -6.219  -2.776 -26.668  1.00  1.00
ATOM    645  N   VAL B 162      -4.729  -3.651 -27.876  1.00  1.00
ATOM    646  CA  VAL B 162      -5.598  -4.676 -28.440  1.00  1.00
ATOM    647  C   VAL B 162      -5.808  -5.822 -27.457  1.00  1.00
ATOM    648  O   VAL B 162      -4.848  -6.415 -26.966  1.00  1.00
ATOM    649  N   THR B 163      -7.111  -6.019 -27.068  1.00  1.00
ATOM    650  CA  THR B 163      -7.475  -6.979 -26.033  1.00  1.00
ATOM    651  C   THR B 163      -8.760  -7.715 -26.390  1.00  1.00
ATOM    652  O   THR B 163      -9.689  -7.127 -26.945  1.00  1.00
ATOM    653  N   ILE B 164      -8.738  -9.006 -26.141  1.00  1.00
ATOM    654  CA  ILE B 164      -9.922  -9.850 -26.247  1.00  1.00
ATOM    655  C   ILE B 164     -10.352 -10.369 -24.880  1.00  1.00
ATOM    656  O   ILE B 164      -9.533 -10.866 -24.108  1.00  1.00
ATOM    657  N   GLY B 165     -11.432  -9.925 -24.361  1.00  1.00
ATOM    658  CA  GLY B 165     -11.969 -10.524 -23.145  1.00  1.00
ATOM    659  C   GLY B 165     -12.028  -9.510 -22.010  1.00  1.00
ATOM    660  O   GLY B 165     -11.571  -8.376 -22.154  1.00  1.00
ATOM    661  N   GLU B 166     -11.980  -9.703 -20.934  1.00  1.00
ATOM    662  CA  GLU B 166     -11.861  -8.911 -19.715  1.00  1.00
ATOM    663  C   GLU B 166     -10.402  -8.746 -19.307  1.00  1.00
ATOM    664  O   GLU B 166      -9.709  -9.726 -19.034  1.00  1.00
ATOM    665  N   CYS B 167      -9.796  -7.650 -19.840  1.00  1.00
ATOM    666  CA  CYS B 167      -8.375  -7.376 -19.668  1.00  1.00
ATOM    667  C   CYS B 167      -8.152  -6.155 -18.784  1.00  1.00
ATOM    668  O   CYS B 167      -8.915  -5.190 -18.839  1.00  1.00
ATOM    669  N   PRO B 168      -6.934  -6.086 -17.968  1.00  1.00
ATOM    670  CA  PRO B 168      -6.592  -4.810 -17.353  1.00  1.00
ATOM    671  C   PRO B 168      -6.614  -3.681 -18.376  1.00  1.00
ATOM    672  O   PRO B 168      -6.129  -3.837 -19.496  1.00  1.00
ATOM    673  N   LYS B 169      -6.927  -2.402 -17.772  1.00  1.00
ATOM    674  CA  LYS B 169      -6.871  -1.207 -18.605  1.00  1.00
ATOM    675  C   LYS B 169      -5.459  -0.960 -19.120  1.00  1.00
ATOM    676  O   LYS B 169      -4.497  -0.969 -18.352  1.00  1.00
ATOM    677  N   TYR B 170      -5.374  -0.681 -20.504  1.00  1.00
ATOM    678  CA  TYR B 170      -4.071  -0.359 -21.072  1.00  1.00
ATOM    679  C   TYR B 170      -3.701   1.096 -20.811  1.00  1.00
ATOM    680  O   TYR B 170      -4.528   1.994 -20.967  1.00  1.00
ATOM    681  N   VAL B 171      -2.445   1.290 -20.425  1.00  1.00
ATOM    682  CA  VAL B 171      -1.828   2.596 -20.227  1.00  1.00
ATOM    683  C   VAL B 171      -0.382   2.600 -20.705  1.00  1.00
ATOM    684  O   VAL B 171       0.319   1.593 -20.603  1.00  1.00
ATOM    685  N   ARG B 172       0.144   3.702 -21.057  1.00  1.00
ATOM    686  CA  ARG B 172       1.508   3.861 -21.549  1.00  1.00
ATOM    687  C   ARG B 172       2.504   3.924 -20.398  1.00  1.00
ATOM    688  O   ARG B 172       3.660   3.525 -20.543  1.00  1.00
ATOM    689  N   SER B 173       2.172   3.767 -19.250  1.00  1.00
ATOM    690  CA  SER B 173       3.019   3.883 -18.069  1.00  1.00
ATOM    691  C   SER B 173       4.008   2.727 -17.985  1.00  1.00
ATOM    692  O   SER B 173       3.649   1.573 -18.218  1.00  1.00
ATOM    693  N   ALA B 174       5.218   3.082 -17.348  1.00  1.00
ATOM    694  CA  ALA B 174       6.274   2.096 -17.149  1.00  1.00
ATOM    695  C   ALA B 174       6.283   1.580 -15.716  1.00  1.00
ATOM    696  O   ALA B 174       6.570   0.408 -15.470  1.00  1.00
ATOM    697  N   LYS B 175       5.657   2.224 -14.844  1.00  1.00
ATOM    698  CA  LYS B 175       5.567   1.949 -13.415  1.00  1.00
ATOM    699  C   LYS B 175       4.367   2.652 -12.793  1.00  1.00
ATOM    700  O   LYS B 175       4.064   3.797 -13.128  1.00  1.00
ATOM    701  N   LEU B 176       3.626   1.876 -11.997  1.00  1.00
ATOM    702  CA  LEU B 176       2.471   2.234 -11.183  1.00  1.00
ATOM    703  C   LEU B 176       2.435   1.424  -9.891  1.00  1.00
ATOM    704  O   LEU B 176       2.414   0.194  -9.918  1.00  1.00
ATOM    705  N   ARG B 177       3.170   1.859  -8.913  1.00  1.00
ATOM    706  CA  ARG B 177       3.332   1.215  -7.615  1.00  1.00
ATOM    707  C   ARG B 177       2.740   2.068  -6.500  1.00  1.00
ATOM    708  O   ARG B 177       2.973   3.275  -6.438  1.00  1.00
ATOM    709  N   MET B 178       1.695   1.521  -5.823  1.00  1.00
ATOM    710  CA  MET B 178       1.047   2.195  -4.704  1.00  1.00
ATOM    711  C   MET B 178       1.654   1.764  -3.375  1.00  1.00
ATOM    712  O   MET B 178       1.814   0.573  -3.112  1.00  1.00
ATOM    713  N   VAL B 179       2.146   2.808  -2.529  1.00  1.00
ATOM    714  CA  VAL B 179       2.596   2.422  -1.197  1.00  1.00
ATOM    715  C   VAL B 179       1.416   2.109  -0.286  1.00  1.00
ATOM    716  O   VAL B 179       0.416   2.827  -0.280  1.00  1.00
ATOM    717  N   THR B 180       1.633   1.019   0.561  1.00  1.00
ATOM    718  CA  THR B 180       0.608   0.636   1.524  1.00  1.00
ATOM    719  C   THR B 180       1.130   0.735   2.952  1.00  1.00
ATOM    720  O   THR B 180       0.387   1.079   3.872  1.00  1.00
ATOM    721  N   GLY B 181       2.435   0.715   3.074  1.00  1.00
ATOM    722  CA  GLY B 181       3.084   0.913   4.364  1.00  1.00
ATOM    723  C   GLY B 181       3.663   2.317   4.480  1.00  1.00
ATOM    724  O   GLY B 181       3.667   3.079   3.513  1.00  1.00
ATOM    725  N   LEU B 182       4.667   2.511   5.134  1.00  1.00
ATOM    726  CA  LEU B 182       5.286   3.786   5.475  1.00  1.00
ATOM    727  C   LEU B 182       6.744   3.828   5.030  1.00  1.00
ATOM    728  O   LEU B 182       7.419   2.800   4.988  1.00  1.00
ATOM    729  N   ARG B 183       7.312   5.066   5.041  1.00  1.00
ATOM    730  CA  ARG B 183       8.740   5.232   4.800  1.00  1.00
ATOM    731  C   ARG B 183       9.555   4.227   5.604  1.00  1.00
ATOM    732  O   ARG B 183       9.369   4.089   6.813  1.00  1.00
ATOM    733  N   ASN B 184      10.414   3.455   4.835  1.00  1.00
ATOM    734  CA  ASN B 184      11.295   2.481   5.468  1.00  1.00
ATOM    735  C   ASN B 184      12.628   3.110   5.851  1.00  1.00
ATOM    736  O   ASN B 184      13.311   3.699   5.014  1.00  1.00
ATOM    737  N   ILE B 185      12.945   3.167   7.094  1.00  1.00
ATOM    738  CA  ILE B 185      14.146   3.751   7.678  1.00  1.00
ATOM    739  C   ILE B 185      14.797   2.797   8.670  1.00  1.00
ATOM    740  O   ILE B 185      14.307   2.615   9.785  1.00  1.00
ATOM    741  N   PRO B 186      15.354   1.662   8.219  1.00  1.00
ATOM    742  CA  PRO B 186      15.895   0.640   9.107  1.00  1.00
ATOM    743  C   PRO B 186      17.199   1.099   9.746  1.00  1.00
ATOM    744  O   PRO B 186      17.995   1.800   9.121  1.00  1.00
ATOM    745  N   GLY B 187       7.927  14.850   7.283  1.00  1.00
ATOM    746  CA  GLY B 187       6.572  14.659   6.781  1.00  1.00
ATOM    747  C   GLY B 187       5.621  15.704   7.351  1.00  1.00
ATOM    748  O   GLY B 187       5.849  16.239   8.436  1.00  1.00
ATOM    749  N   LEU B 188       4.370  15.691   6.891  1.00  1.00
ATOM    750  CA  LEU B 188       3.393  16.673   7.348  1.00  1.00
ATOM    751  C   LEU B 188       3.185  16.582   8.856  1.00  1.00
ATOM    752  O   LEU B 188       3.005  17.597   9.529  1.00  1.00
ATOM    753  N   PHE B 189       3.212  15.675   9.577  1.00  1.00
ATOM    754  CA  PHE B 189       2.964  15.536  11.007  1.00  1.00
ATOM    755  C   PHE B 189       4.264  15.589  11.800  1.00  1.00
ATOM    756  O   PHE B 189       4.281  16.018  12.953  1.00  1.00
ATOM    757  N   GLY B 190       5.342  15.273  11.340  1.00  1.00
ATOM    758  CA  GLY B 190       6.628  15.608  11.940  1.00  1.00
ATOM    759  C   GLY B 190       7.137  14.474  12.821  1.00  1.00
ATOM    760  O   GLY B 190       8.281  14.493  13.274  1.00  1.00
ATOM    761  N   ALA B 191       6.538  13.273  12.659  1.00  1.00
ATOM    762  CA  ALA B 191       6.941  12.151  13.499  1.00  1.00
ATOM    763  C   ALA B 191       7.837  11.185  12.735  1.00  1.00
ATOM    764  O   ALA B 191       8.796  10.646  13.286  1.00  1.00
ATOM    765  N   ILE B 192       7.393  10.603  11.622  1.00  1.00
ATOM    766  CA  ILE B 192       8.225   9.713  10.822  1.00  1.00
ATOM    767  C   ILE B 192       9.330  10.484  10.111  1.00  1.00
ATOM    768  O   ILE B 192       9.067  11.458   9.406  1.00  1.00
ATOM    769  N   ALA B 193      10.602   9.985  10.217  1.00  1.00
ATOM    770  CA  ALA B 193      11.715  10.718   9.625  1.00  1.00
ATOM    771  C   ALA B 193      11.712  12.176  10.068  1.00  1.00
ATOM    772  O   ALA B 193      11.399  13.072   9.284  1.00  1.00
ATOM    773  N   GLY B 194      11.294  12.373  11.308  1.00  1.00
ATOM    774  CA  GLY B 194      11.246  13.691  11.930  1.00  1.00
ATOM    775  C   GLY B 194      11.821  13.657  13.340  1.00  1.00
ATOM    776  O   GLY B 194      12.734  14.416  13.666  1.00  1.00
ATOM    777  N   PHE B 195      10.893  13.749  14.396  1.00  1.00
ATOM    778  CA  PHE B 195      11.377  13.730  15.771  1.00  1.00
ATOM    779  C   PHE B 195      11.619  12.305  16.250  1.00  1.00
ATOM    780  O   PHE B 195      12.352  12.079  17.213  1.00  1.00
ATOM    781  N   ILE B 196      10.928  11.342  15.714  1.00  1.00
ATOM    782  CA  ILE B 196      11.358   9.951  15.782  1.00  1.00
ATOM    783  C   ILE B 196      12.229   9.585  14.587  1.00  1.00
ATOM    784  O   ILE B 196      11.752   9.524  13.454  1.00  1.00
ATOM    785  N   GLU B 197      13.469   9.731  14.585  1.00  1.00
ATOM    786  CA  GLU B 197      14.395   9.729  13.459  1.00  1.00
ATOM    787  C   GLU B 197      14.405   8.378  12.757  1.00  1.00
ATOM    788  O   GLU B 197      14.492   8.305  11.531  1.00  1.00
ATOM    789  N   GLY B 198      14.204   7.300  13.131  1.00  1.00
ATOM    790  CA  GLY B 198      14.344   6.035  12.418  1.00  1.00
ATOM    791  C   GLY B 198      13.207   5.081  12.760  1.00  1.00
ATOM    792  O   GLY B 198      12.660   5.122  13.862  1.00  1.00
ATOM    793  N   GLY B 199      13.147   3.981  12.062  1.00  1.00
ATOM    794  CA  GLY B 199      12.190   2.912  12.321  1.00  1.00
ATOM    795  C   GLY B 199      12.815   1.804  13.158  1.00  1.00
ATOM    796  O   GLY B 199      13.997   1.494  13.012  1.00  1.00
ATOM    797  N   TRP B 200      11.983   0.796  13.474  1.00  1.00
ATOM    798  CA  TRP B 200      12.414  -0.366  14.241  1.00  1.00
ATOM    799  C   TRP B 200      12.207  -1.654  13.453  1.00  1.00
ATOM    800  O   TRP B 200      11.076  -2.035  13.155  1.00  1.00
ATOM    801  N   THR B 201      13.346  -2.356  13.145  1.00  1.00
ATOM    802  CA  THR B 201      13.216  -3.637  12.461  1.00  1.00
ATOM    803  C   THR B 201      12.796  -4.738  13.427  1.00  1.00
ATOM    804  O   THR B 201      12.094  -5.675  13.048  1.00  1.00
ATOM    805  N   GLY B 202      12.855  -4.433  14.718  1.00  1.00
ATOM    806  CA  GLY B 202      12.534  -5.385  15.774  1.00  1.00
ATOM    807  C   GLY B 202      11.046  -5.363  16.102  1.00  1.00
ATOM    808  O   GLY B 202      10.494  -6.348  16.591  1.00  1.00
ATOM    809  N   MET B 203      10.318  -4.410  15.840  1.00  1.00
ATOM    810  CA  MET B 203       8.860  -4.380  15.868  1.00  1.00
ATOM    811  C   MET B 203       8.273  -4.968  14.592  1.00  1.00
ATOM    812  O   MET B 203       8.334  -4.353  13.527  1.00  1.00
ATOM    813  N   ILE B 204       7.924  -6.246  14.618  1.00  1.00
ATOM    814  CA  ILE B 204       7.595  -7.018  13.426  1.00  1.00
ATOM    815  C   ILE B 204       6.102  -7.310  13.354  1.00  1.00
ATOM    816  O   ILE B 204       5.531  -7.411  12.268  1.00  1.00
ATOM    817  N   ASP B 205       5.241  -6.885  14.179  1.00  1.00
ATOM    818  CA  ASP B 205       3.842  -7.293  14.221  1.00  1.00
ATOM    819  C   ASP B 205       2.916  -6.113  13.953  1.00  1.00
ATOM    820  O   ASP B 205       1.841  -6.274  13.374  1.00  1.00
ATOM    821  N   GLY B 206       3.275  -5.048  13.511  1.00  1.00
ATOM    822  CA  GLY B 206       2.458  -3.931  13.053  1.00  1.00
ATOM    823  C   GLY B 206       3.324  -2.754  12.624  1.00  1.00
ATOM    824  O   GLY B 206       4.502  -2.677  12.974  1.00  1.00
ATOM    825  N   TRP B 207       2.584  -1.655  12.151  1.00  1.00
ATOM    826  CA  TRP B 207       3.276  -0.467  11.666  1.00  1.00
ATOM    827  C   TRP B 207       3.627   0.473  12.812  1.00  1.00
ATOM    828  O   TRP B 207       4.696   1.083  12.822  1.00  1.00
ATOM    829  N   TYR B 208       2.990   0.685  13.748  1.00  1.00
ATOM    830  CA  TYR B 208       3.204   1.525  14.920  1.00  1.00
ATOM    831  C   TYR B 208       3.107   0.713  16.205  1.00  1.00
ATOM    832  O   TYR B 208       2.339  -0.245  16.289  1.00  1.00
ATOM    833  N   GLY B 209       3.911   1.365  17.288  1.00  1.00
ATOM    834  CA  GLY B 209       3.840   0.663  18.564  1.00  1.00
ATOM    835  C   GLY B 209       4.827   1.245  19.568  1.00  1.00
ATOM    836  O   GLY B 209       5.689   2.048  19.212  1.00  1.00
ATOM    837  N   TYR B 210       5.370   0.308  20.448  1.00  1.00
ATOM    838  CA  TYR B 210       6.113   0.725  21.631  1.00  1.00
ATOM    839  C   TYR B 210       7.365  -0.121  21.820  1.00  1.00
ATOM    840  O   TYR B 210       7.390  -1.299  21.465  1.00  1.00
ATOM    841  N   HIS B 211       8.381   0.510  22.329  1.00  1.00
ATOM    842  CA  HIS B 211       9.577  -0.112  22.884  1.00  1.00
ATOM    843  C   HIS B 211       9.746   0.238  24.357  1.00  1.00
ATOM    844  O   HIS B 211       9.580   1.391  24.754  1.00  1.00
ATOM    845  N   HIS B 212       9.842  -0.672  25.239  1.00  1.00
ATOM    846  CA  HIS B 212       9.965  -0.393  26.665  1.00  1.00
ATOM    847  C   HIS B 212      11.245  -0.991  27.235  1.00  1.00
ATOM    848  O   HIS B 212      11.684  -2.060  26.811  1.00  1.00
ATOM    849  N   GLN B 213      11.702  -0.461  28.278  1.00  1.00
ATOM    850  CA  GLN B 213      12.863  -0.812  29.087  1.00  1.00
ATOM    851  C   GLN B 213      12.576  -0.623  30.572  1.00  1.00
ATOM    852  O   GLN B 213      12.073   0.420  30.989  1.00  1.00
ATOM    853  N   ASN B 214      12.490  -1.678  31.325  1.00  1.00
ATOM    854  CA  ASN B 214      12.265  -1.633  32.765  1.00  1.00
ATOM    855  C   ASN B 214      13.069  -2.709  33.483  1.00  1.00
ATOM    856  O   ASN B 214      13.415  -3.734  32.896  1.00  1.00
ATOM    857  N   GLU B 215      13.045  -2.793  34.743  1.00  1.00
ATOM    858  CA  GLU B 215      13.766  -3.798  35.515  1.00  1.00
ATOM    859  C   GLU B 215      13.496  -5.200  34.985  1.00  1.00
ATOM    860  O   GLU B 215      14.392  -6.043  34.945  1.00  1.00
ATOM    861  N   GLN B 216      12.444  -5.563  34.539  1.00  1.00
ATOM    862  CA  GLN B 216      12.028  -6.861  34.020  1.00  1.00
ATOM    863  C   GLN B 216      12.475  -7.046  32.575  1.00  1.00
ATOM    864  O   GLN B 216      12.734  -8.165  32.134  1.00  1.00
ATOM    865  N   GLY B 217      13.103  -6.296  31.929  1.00  1.00
ATOM    866  CA  GLY B 217      13.628  -6.511  30.586  1.00  1.00
ATOM    867  C   GLY B 217      13.305  -5.334  29.674  1.00  1.00
ATOM    868  O   GLY B 217      12.777  -4.317  30.121  1.00  1.00
ATOM    869  N   SER B 218      13.531  -5.700  28.302  1.00  1.00
ATOM    870  CA  SER B 218      13.088  -4.800  27.244  1.00  1.00
ATOM    871  C   SER B 218      12.518  -5.576  26.064  1.00  1.00
ATOM    872  O   SER B 218      12.984  -6.670  25.744  1.00  1.00
ATOM    873  N   GLY B 219      11.591  -4.970  25.376  1.00  1.00
ATOM    874  CA  GLY B 219      10.969  -5.599  24.217  1.00  1.00
ATOM    875  C   GLY B 219      10.320  -4.563  23.310  1.00  1.00
ATOM    876  O   GLY B 219      10.076  -3.429  23.722  1.00  1.00
ATOM    877  N   TYR B 220       9.727  -5.051  22.240  1.00  1.00
ATOM    878  CA  TYR B 220       8.841  -4.300  21.360  1.00  1.00
ATOM    879  C   TYR B 220       7.440  -4.899  21.346  1.00  1.00
ATOM    880  O   TYR B 220       7.274  -6.115  21.437  1.00  1.00
ATOM    881  N   ALA B 221       6.461  -4.000  21.047  1.00  1.00
ATOM    882  CA  ALA B 221       5.058  -4.377  20.930  1.00  1.00
ATOM    883  C   ALA B 221       4.289  -3.380  20.072  1.00  1.00
ATOM    884  O   ALA B 221       4.468  -2.169  20.201  1.00  1.00
ATOM    885  N   ALA B 222       3.710  -3.869  18.912  1.00  1.00
ATOM    886  CA  ALA B 222       2.874  -3.005  18.087  1.00  1.00
ATOM    887  C   ALA B 222       1.614  -2.583  18.832  1.00  1.00
ATOM    888  O   ALA B 222       0.984  -3.391  19.513  1.00  1.00
ATOM    889  N   ASP B 223       1.192  -1.262  18.597  1.00  1.00
ATOM    890  CA  ASP B 223      -0.151  -0.879  19.016  1.00  1.00
ATOM    891  C   ASP B 223      -1.206  -1.469  18.090  1.00  1.00
ATOM    892  O   ASP B 223      -1.197  -1.220  16.885  1.00  1.00
ATOM    893  N   GLN B 224      -1.962  -2.490  18.653  1.00  1.00
ATOM    894  CA  GLN B 224      -2.837  -3.302  17.815  1.00  1.00
ATOM    895  C   GLN B 224      -4.008  -2.483  17.286  1.00  1.00
ATOM    896  O   GLN B 224      -4.404  -2.624  16.129  1.00  1.00
ATOM    897  N   LYS B 225      -4.537  -1.532  17.986  1.00  1.00
ATOM    898  CA  LYS B 225      -5.706  -0.755  17.592  1.00  1.00
ATOM    899  C   LYS B 225      -5.387   0.165  16.421  1.00  1.00
ATOM    900  O   LYS B 225      -6.177   0.292  15.486  1.00  1.00
ATOM    901  N   SER B 226      -4.279   0.929  16.509  1.00  1.00
ATOM    902  CA  SER B 226      -3.906   1.854  15.446  1.00  1.00
ATOM    903  C   SER B 226      -3.391   1.109  14.222  1.00  1.00
ATOM    904  O   SER B 226      -3.659   1.500  13.086  1.00  1.00
ATOM    905  N   THR B 227      -2.722  -0.033  14.450  1.00  1.00
ATOM    906  CA  THR B 227      -2.248  -0.854  13.343  1.00  1.00
ATOM    907  C   THR B 227      -3.413  -1.441  12.555  1.00  1.00
ATOM    908  O   THR B 227      -3.400  -1.450  11.324  1.00  1.00
ATOM    909  N   GLN B 228      -4.440  -1.974  13.314  1.00  1.00
ATOM    910  CA  GLN B 228      -5.599  -2.604  12.694  1.00  1.00
ATOM    911  C   GLN B 228      -6.465  -1.578  11.975  1.00  1.00
ATOM    912  O   GLN B 228      -6.949  -1.825  10.870  1.00  1.00
ATOM    913  N   ASN B 229      -6.661  -0.412  12.527  1.00  1.00
ATOM    914  CA  ASN B 229      -7.432   0.663  11.915  1.00  1.00
ATOM    915  C   ASN B 229      -6.745   1.189  10.662  1.00  1.00
ATOM    916  O   ASN B 229      -7.400   1.492   9.664  1.00  1.00
ATOM    917  N   ALA B 230      -5.408   1.254  10.681  1.00  1.00
ATOM    918  CA  ALA B 230      -4.638   1.727   9.536  1.00  1.00
ATOM    919  C   ALA B 230      -4.649   0.706   8.405  1.00  1.00
ATOM    920  O   ALA B 230      -4.754   1.066   7.233  1.00  1.00
ATOM    921  N   ILE B 231      -4.515  -0.595   8.740  1.00  1.00
ATOM    922  CA  ILE B 231      -4.617  -1.627   7.716  1.00  1.00
ATOM    923  C   ILE B 231      -5.995  -1.623   7.066  1.00  1.00
ATOM    924  O   ILE B 231      -6.118  -1.757   5.848  1.00  1.00
ATOM    925  N   ASN B 232      -7.047  -1.406   7.920  1.00  1.00
ATOM    926  CA  ASN B 232      -8.407  -1.305   7.403  1.00  1.00
ATOM    927  C   ASN B 232      -8.536  -0.155   6.413  1.00  1.00
ATOM    928  O   ASN B 232      -9.175  -0.290   5.370  1.00  1.00
ATOM    929  N   GLY B 233      -7.960   0.991   6.754  1.00  1.00
ATOM    930  CA  GLY B 233      -8.051   2.206   5.953  1.00  1.00
ATOM    931  C   GLY B 233      -7.293   2.058   4.640  1.00  1.00
ATOM    932  O   GLY B 233      -7.773   2.471   3.585  1.00  1.00
ATOM    933  N   ILE B 234      -5.994   1.604   4.742  1.00  1.00
ATOM    934  CA  ILE B 234      -5.138   1.473   3.569  1.00  1.00
ATOM    935  C   ILE B 234      -5.722   0.482   2.570  1.00  1.00
ATOM    936  O   ILE B 234      -5.711   0.724   1.363  1.00  1.00
ATOM    937  N   THR B 235      -6.250  -0.646   3.062  1.00  1.00
ATOM    938  CA  THR B 235      -6.822  -1.668   2.193  1.00  1.00
ATOM    939  C   THR B 235      -8.117  -1.185   1.553  1.00  1.00
ATOM    940  O   THR B 235      -8.373  -1.443   0.377  1.00  1.00
ATOM    941  N   ASN B 236      -8.919  -0.430   2.259  1.00  1.00
ATOM    942  CA  ASN B 236     -10.111   0.191   1.694  1.00  1.00
ATOM    943  C   ASN B 236      -9.748   1.171   0.586  1.00  1.00
ATOM    944  O   ASN B 236     -10.432   1.251  -0.435  1.00  1.00
ATOM    945  N   LYS B 237      -8.612   1.914   0.817  1.00  1.00
ATOM    946  CA  LYS B 237      -8.116   2.858  -0.178  1.00  1.00
ATOM    947  C   LYS B 237      -7.715   2.145  -1.462  1.00  1.00
ATOM    948  O   LYS B 237      -7.995   2.621  -2.562  1.00  1.00
ATOM    949  N   VAL B 238      -6.996   1.009  -1.328  1.00  1.00
ATOM    950  CA  VAL B 238      -6.618   0.207  -2.486  1.00  1.00
ATOM    951  C   VAL B 238      -7.847  -0.284  -3.240  1.00  1.00
ATOM    952  O   VAL B 238      -7.891  -0.237  -4.470  1.00  1.00
ATOM    953  N   ASN B 239      -8.844  -0.768  -2.504  1.00  1.00
ATOM    954  CA  ASN B 239     -10.089  -1.261  -3.081  1.00  1.00
ATOM    955  C   ASN B 239     -10.821  -0.159  -3.836  1.00  1.00
ATOM    956  O   ASN B 239     -11.364  -0.388  -4.917  1.00  1.00
ATOM    957  N   THR B 240     -10.886   1.038  -3.232  1.00  1.00
ATOM    958  CA  THR B 240     -11.529   2.189  -3.854  1.00  1.00
ATOM    959  C   THR B 240     -10.849   2.558  -5.166  1.00  1.00
ATOM    960  O   THR B 240     -11.513   2.883  -6.151  1.00  1.00
ATOM    961  N   VAL B 241      -9.522   2.663  -5.150  1.00  1.00
ATOM    962  CA  VAL B 241      -8.744   2.951  -6.349  1.00  1.00
ATOM    963  C   VAL B 241      -8.986   1.903  -7.428  1.00  1.00
ATOM    964  O   VAL B 241      -9.129   2.231  -8.605  1.00  1.00
ATOM    965  N   ILE B 242      -8.923   0.650  -7.088  1.00  1.00
ATOM    966  CA  ILE B 242      -9.140  -0.449  -8.022  1.00  1.00
ATOM    967  C   ILE B 242     -10.565  -0.443  -8.558  1.00  1.00
ATOM    968  O   ILE B 242     -10.793  -0.670  -9.746  1.00  1.00
ATOM    969  N   GLU B 243     -11.527  -0.233  -7.760  1.00  1.00
ATOM    970  CA  GLU B 243     -12.948  -0.232  -8.086  1.00  1.00
ATOM    971  C   GLU B 243     -13.259   0.772  -9.189  1.00  1.00
ATOM    972  O   GLU B 243     -14.070   0.503 -10.075  1.00  1.00
ATOM    973  N   LYS B 244     -12.667   1.885  -9.275  1.00  1.00
ATOM    974  CA  LYS B 244     -12.986   2.965 -10.200  1.00  1.00
ATOM    975  C   LYS B 244     -12.405   2.696 -11.582  1.00  1.00
ATOM    976  O   LYS B 244     -13.017   3.025 -12.599  1.00  1.00
ATOM    977  N   MET B 245     -11.346   2.046 -11.709  1.00  1.00
ATOM    978  CA  MET B 245     -10.784   1.634 -12.990  1.00  1.00
ATOM    979  C   MET B 245      -9.874   0.424 -12.828  1.00  1.00
ATOM    980  O   MET B 245      -8.903   0.461 -12.072  1.00  1.00
ATOM    981  N   ASN B 246     -10.438  -0.727 -13.542  1.00  1.00
ATOM    982  CA  ASN B 246      -9.709  -1.982 -13.410  1.00  1.00
ATOM    983  C   ASN B 246     -10.079  -2.954 -14.524  1.00  1.00
ATOM    984  O   ASN B 246      -9.289  -3.825 -14.889  1.00  1.00
ATOM    985  N   ILE B 247     -10.562  -2.683 -15.586  1.00  1.00
ATOM    986  CA  ILE B 247     -10.943  -3.607 -16.648  1.00  1.00
ATOM    987  C   ILE B 247     -11.327  -2.858 -17.918  1.00  1.00
ATOM    988  O   ILE B 247     -11.848  -1.744 -17.859  1.00  1.00
ATOM    989  N   GLN B 248     -10.965  -3.430 -19.011  1.00  1.00
ATOM    990  CA  GLN B 248     -11.375  -3.070 -20.363  1.00  1.00
ATOM    991  C   GLN B 248     -11.923  -4.277 -21.112  1.00  1.00
ATOM    992  O   GLN B 248     -11.404  -5.386 -20.986  1.00  1.00
ATOM    993  N   PHE B 249     -13.085  -4.179 -21.657  1.00  1.00
ATOM    994  CA  PHE B 249     -13.608  -5.253 -22.493  1.00  1.00
ATOM    995  C   PHE B 249     -12.907  -5.291 -23.845  1.00  1.00
ATOM    996  O   PHE B 249     -12.487  -4.257 -24.365  1.00  1.00
ATOM    997  N   THR B 250     -13.157  -6.206 -24.683  1.00  1.00
ATOM    998  CA  THR B 250     -12.592  -6.337 -26.021  1.00  1.00
ATOM    999  C   THR B 250     -12.518  -4.987 -26.722  1.00  1.00
ATOM   1000  O   THR B 250     -13.496  -4.239 -26.755  1.00  1.00
ATOM   1001  N   ALA B 251     -11.287  -4.713 -27.184  1.00  1.00
ATOM   1002  CA  ALA B 251     -10.890  -3.551 -27.970  1.00  1.00
ATOM   1003  C   ALA B 251      -9.965  -3.950 -29.113  1.00  1.00
ATOM   1004  O   ALA B 251      -8.970  -4.644 -28.906  1.00  1.00
ATOM   1005  N   VAL B 252     -10.439  -3.979 -30.296  1.00  1.00
ATOM   1006  CA  VAL B 252      -9.705  -4.419 -31.477  1.00  1.00
ATOM   1007  C   VAL B 252      -9.597  -3.302 -32.507  1.00  1.00
ATOM   1008  O   VAL B 252     -10.517  -2.501 -32.666  1.00  1.00
ATOM   1009  N   GLY B 253      -8.637  -3.192 -33.232  1.00  1.00
ATOM   1010  CA  GLY B 253      -8.453  -2.263 -34.340  1.00  1.00
ATOM   1011  C   GLY B 253      -9.634  -2.310 -35.300  1.00  1.00
ATOM   1012  O   GLY B 253     -10.182  -3.378 -35.574  1.00  1.00
ATOM   1013  N   LYS B 254      -9.752  -1.180 -36.074  1.00  1.00
ATOM   1014  CA  LYS B 254     -10.704  -1.107 -37.177  1.00  1.00
ATOM   1015  C   LYS B 254      -9.996  -1.200 -38.522  1.00  1.00
ATOM   1016  O   LYS B 254      -8.985  -0.535 -38.750  1.00  1.00
ATOM   1017  N   LEU B 255      -9.550  10.600 -37.260  1.00  1.00
ATOM   1018  CA  LEU B 255     -10.649  10.675 -36.305  1.00  1.00
ATOM   1019  C   LEU B 255     -10.638   9.481 -35.356  1.00  1.00
ATOM   1020  O   LEU B 255     -10.904   9.621 -34.163  1.00  1.00
ATOM   1021  N   ASN B 256     -10.532   8.267 -35.876  1.00  1.00
ATOM   1022  CA  ASN B 256     -10.430   7.069 -35.052  1.00  1.00
ATOM   1023  C   ASN B 256      -9.139   7.066 -34.243  1.00  1.00
ATOM   1024  O   ASN B 256      -9.121   6.645 -33.086  1.00  1.00
ATOM   1025  N   LYS B 257      -8.030   7.395 -34.855  1.00  1.00
ATOM   1026  CA  LYS B 257      -6.751   7.442 -34.156  1.00  1.00
ATOM   1027  C   LYS B 257      -6.740   8.541 -33.102  1.00  1.00
ATOM   1028  O   LYS B 257      -6.151   8.383 -32.033  1.00  1.00
ATOM   1029  N   LYS B 258      -7.363   9.714 -33.399  1.00  1.00
ATOM   1030  CA  LYS B 258      -7.459  10.814 -32.447  1.00  1.00
ATOM   1031  C   LYS B 258      -8.241  10.402 -31.206  1.00  1.00
ATOM   1032  O   LYS B 258      -7.892  10.780 -30.087  1.00  1.00
ATOM   1033  N   VAL B 259      -9.366   9.654 -31.400  1.00  1.00
ATOM   1034  CA  VAL B 259     -10.170   9.160 -30.289  1.00  1.00
ATOM   1035  C   VAL B 259      -9.377   8.189 -29.424  1.00  1.00
ATOM   1036  O   VAL B 259      -9.466   8.222 -28.196  1.00  1.00
ATOM   1037  N   ASP B 260      -8.733   7.183 -30.090  1.00  1.00
ATOM   1038  CA  ASP B 260      -7.942   6.197 -29.364  1.00  1.00
ATOM   1039  C   ASP B 260      -6.781   6.856 -28.630  1.00  1.00
ATOM   1040  O   ASP B 260      -6.475   6.505 -27.490  1.00  1.00
ATOM   1041  N   ASP B 261      -6.030   7.702 -29.233  1.00  1.00
ATOM   1042  CA  ASP B 261      -4.868   8.348 -28.636  1.00  1.00
ATOM   1043  C   ASP B 261      -5.281   9.313 -27.532  1.00  1.00
ATOM   1044  O   ASP B 261      -4.582   9.462 -26.530  1.00  1.00
ATOM   1045  N   GLY B 262      -6.421   9.963 -27.650  1.00  1.00
ATOM   1046  CA  GLY B 262      -6.890  10.928 -26.663  1.00  1.00
ATOM   1047  C   GLY B 262      -7.392  10.231 -25.405  1.00  1.00
ATOM   1048  O   GLY B 262      -7.202  10.723 -24.293  1.00  1.00
ATOM   1049  N   PHE B 263      -8.112   9.138 -25.518  1.00  1.00
ATOM   1050  CA  PHE B 263      -8.548   8.349 -24.372  1.00  1.00
ATOM   1051  C   PHE B 263      -7.360   7.748 -23.633  1.00  1.00
ATOM   1052  O   PHE B 263      -7.348   7.685 -22.404  1.00  1.00
ATOM   1053  N   LEU B 264      -6.390   7.252 -24.421  1.00  1.00
ATOM   1054  CA  LEU B 264      -5.172   6.680 -23.860  1.00  1.00
ATOM   1055  C   LEU B 264      -4.377   7.727 -23.086  1.00  1.00
ATOM   1056  O   LEU B 264      -3.804   7.436 -22.037  1.00  1.00
ATOM   1057  N   ASP B 265      -4.278   8.950 -23.624  1.00  1.00
ATOM   1058  CA  ASP B 265      -3.584  10.041 -22.950  1.00  1.00
ATOM   1059  C   ASP B 265      -4.234  10.364 -21.611  1.00  1.00
ATOM   1060  O   ASP B 265      -3.546  10.634 -20.626  1.00  1.00
ATOM   1061  N   ILE B 266      -5.573  10.398 -21.579  1.00  1.00
ATOM   1062  CA  ILE B 266      -6.330  10.746 -20.383  1.00  1.00
ATOM   1063  C   ILE B 266      -6.195   9.670 -19.313  1.00  1.00
ATOM   1064  O   ILE B 266      -6.056   9.973 -18.128  1.00  1.00
ATOM   1065  N   TRP B 267      -6.332   8.391 -19.704  1.00  1.00
ATOM   1066  CA  TRP B 267      -6.271   7.285 -18.756  1.00  1.00
ATOM   1067  C   TRP B 267      -4.860   7.107 -18.208  1.00  1.00
ATOM   1068  O   TRP B 267      -4.676   6.777 -17.037  1.00  1.00
ATOM   1069  N   THR B 268      -3.860   7.291 -19.013  1.00  1.00
ATOM   1070  CA  THR B 268      -2.475   7.246 -18.561  1.00  1.00
ATOM   1071  C   THR B 268      -2.205   8.311 -17.507  1.00  1.00
ATOM   1072  O   THR B 268      -1.507   8.062 -16.523  1.00  1.00
ATOM   1073  N   TYR B 269      -2.715   9.556 -17.808  1.00  1.00
ATOM   1074  CA  TYR B 269      -2.572  10.675 -16.883  1.00  1.00
ATOM   1075  C   TYR B 269      -3.302  10.404 -15.574  1.00  1.00
ATOM   1076  O   TYR B 269      -2.794  10.708 -14.495  1.00  1.00
ATOM   1077  N   ASN B 270      -4.518   9.922 -15.662  1.00  1.00
ATOM   1078  CA  ASN B 270      -5.379   9.649 -14.518  1.00  1.00
ATOM   1079  C   ASN B 270      -4.768   8.589 -13.610  1.00  1.00
ATOM   1080  O   ASN B 270      -4.832   8.696 -12.385  1.00  1.00
ATOM   1081  N   ALA B 271      -4.288   7.507 -14.193  1.00  1.00
ATOM   1082  CA  ALA B 271      -3.708   6.400 -13.442  1.00  1.00
ATOM   1083  C   ALA B 271      -2.456   6.840 -12.693  1.00  1.00
ATOM   1084  O   ALA B 271      -2.247   6.464 -11.539  1.00  1.00
ATOM   1085  N   GLU B 272      -1.554   7.491 -13.370  1.00  1.00
ATOM   1086  CA  GLU B 272      -0.291   7.908 -12.775  1.00  1.00
ATOM   1087  C   GLU B 272      -0.512   8.948 -11.684  1.00  1.00
ATOM   1088  O   GLU B 272       0.137   8.912 -10.638  1.00  1.00
ATOM   1089  N   LEU B 273      -1.361   9.910 -11.900  1.00  1.00
ATOM   1090  CA  LEU B 273      -1.621  10.988 -10.954  1.00  1.00
ATOM   1091  C   LEU B 273      -2.382  10.481  -9.734  1.00  1.00
ATOM   1092  O   LEU B 273      -2.146  10.929  -8.612  1.00  1.00
ATOM   1093  N   LEU B 274      -3.335   9.605  -9.915  1.00  1.00
ATOM   1094  CA  LEU B 274      -4.070   8.996  -8.812  1.00  1.00
ATOM   1095  C   LEU B 274      -3.127   8.281  -7.850  1.00  1.00
ATOM   1096  O   LEU B 274      -3.307   8.338  -6.634  1.00  1.00
ATOM   1097  N   VAL B 275      -2.155   7.554  -8.433  1.00  1.00
ATOM   1098  CA  VAL B 275      -1.184   6.819  -7.631  1.00  1.00
ATOM   1099  C   VAL B 275      -0.250   7.768  -6.891  1.00  1.00
ATOM   1100  O   VAL B 275       0.068   7.555  -5.721  1.00  1.00
ATOM   1101  N   LEU B 276       0.238   8.786  -7.591  1.00  1.00
ATOM   1102  CA  LEU B 276       1.145   9.761  -6.998  1.00  1.00
ATOM   1103  C   LEU B 276       0.474  10.516  -5.856  1.00  1.00
ATOM   1104  O   LEU B 276       1.088  10.769  -4.820  1.00  1.00
ATOM   1105  N   LEU B 277      -0.731  10.957  -6.047  1.00  1.00
ATOM   1106  CA  LEU B 277      -1.472  11.695  -5.031  1.00  1.00
ATOM   1107  C   LEU B 277      -1.797  10.809  -3.833  1.00  1.00
ATOM   1108  O   LEU B 277      -1.728  11.251  -2.686  1.00  1.00
ATOM   1109  N   GLU B 278      -2.293   9.590  -4.098  1.00  1.00
ATOM   1110  CA  GLU B 278      -2.639   8.663  -3.027  1.00  1.00
ATOM   1111  C   GLU B 278      -1.403   8.237  -2.247  1.00  1.00
ATOM   1112  O   GLU B 278      -1.455   8.064  -1.029  1.00  1.00
ATOM   1113  N   ASN B 279      -0.282   8.092  -2.906  1.00  1.00
ATOM   1114  CA  ASN B 279       0.976   7.736  -2.259  1.00  1.00
ATOM   1115  C   ASN B 279       1.390   8.791  -1.241  1.00  1.00
ATOM   1116  O   ASN B 279       1.875   8.465  -0.158  1.00  1.00
ATOM   1117  N   GLU B 280       1.311  10.056  -1.634  1.00  1.00
ATOM   1118  CA  GLU B 280       1.614  11.163  -0.735  1.00  1.00
ATOM   1119  C   GLU B 280       0.700  11.149   0.484  1.00  1.00
ATOM   1120  O   GLU B 280       1.139  11.408   1.604  1.00  1.00
ATOM   1121  N   ARG B 281      -0.581  10.901   0.267  1.00  1.00
ATOM   1122  CA  ARG B 281      -1.581  10.870   1.327  1.00  1.00
ATOM   1123  C   ARG B 281      -1.349   9.696   2.270  1.00  1.00
ATOM   1124  O   ARG B 281      -1.546   9.810   3.479  1.00  1.00
ATOM   1125  N   THR B 282      -0.976   8.544   1.743  1.00  1.00
ATOM   1126  CA  THR B 282      -0.712   7.338   2.520  1.00  1.00
ATOM   1127  C   THR B 282       0.442   7.551   3.491  1.00  1.00
ATOM   1128  O   THR B 282       0.392   7.102   4.637  1.00  1.00
ATOM   1129  N   LEU B 283       1.541   8.113   2.984  1.00  1.00
ATOM   1130  CA  LEU B 283       2.701   8.388   3.824  1.00  1.00
ATOM   1131  C   LEU B 283       2.362   9.395   4.918  1.00  1.00
ATOM   1132  O   LEU B 283       2.797   9.254   6.061  1.00  1.00
ATOM   1133  N   ASP B 284       1.590  10.397   4.573  1.00  1.00
ATOM   1134  CA  ASP B 284       1.166  11.398   5.545  1.00  1.00
ATOM   1135  C   ASP B 284       0.251  10.789   6.599  1.00  1.00
ATOM   1136  O   ASP B 284       0.333  11.132   7.779  1.00  1.00
ATOM   1137  N   PHE B 285      -0.615   9.836   6.167  1.00  1.00
ATOM   1138  CA  PHE B 285      -1.530   9.124   7.051  1.00  1.00
ATOM   1139  C   PHE B 285      -0.772   8.359   8.129  1.00  1.00
ATOM   1140  O   PHE B 285      -1.195   8.313   9.284  1.00  1.00
ATOM   1141  N   HIS B 286       0.265   7.625   7.713  1.00  1.00
ATOM   1142  CA  HIS B 286       1.112   6.890   8.644  1.00  1.00
ATOM   1143  C   HIS B 286       1.802   7.831   9.623  1.00  1.00
ATOM   1144  O   HIS B 286       1.907   7.537  10.813  1.00  1.00
ATOM   1145  N   ASP B 287       2.361   8.955   9.068  1.00  1.00
ATOM   1146  CA  ASP B 287       2.999   9.962   9.907  1.00  1.00
ATOM   1147  C   ASP B 287       2.040  10.482  10.970  1.00  1.00
ATOM   1148  O   ASP B 287       2.425  10.686  12.121  1.00  1.00
ATOM   1149  N   SER B 288       0.799  10.729  10.595  1.00  1.00
ATOM   1150  CA  SER B 288      -0.246  11.222  11.484  1.00  1.00
ATOM   1151  C   SER B 288      -0.542  10.222  12.594  1.00  1.00
ATOM   1152  O   SER B 288      -0.770  10.603  13.742  1.00  1.00
ATOM   1153  N   ASN B 289      -0.667   8.943  12.253  1.00  1.00
ATOM   1154  CA  ASN B 289      -0.959   7.874  13.200  1.00  1.00
ATOM   1155  C   ASN B 289       0.125   7.772  14.266  1.00  1.00
ATOM   1156  O   ASN B 289      -0.166   7.543  15.440  1.00  1.00
ATOM   1157  N   VAL B 290       1.391   7.883  13.829  1.00  1.00
ATOM   1158  CA  VAL B 290       2.511   7.866  14.762  1.00  1.00
ATOM   1159  C   VAL B 290       2.457   9.058  15.710  1.00  1.00
ATOM   1160  O   VAL B 290       2.700   8.921  16.909  1.00  1.00
ATOM   1161  N   LYS B 291       2.224  10.237  15.134  1.00  1.00
ATOM   1162  CA  LYS B 291       2.141  11.481  15.889  1.00  1.00
ATOM   1163  C   LYS B 291       1.035  11.419  16.934  1.00  1.00
ATOM   1164  O   LYS B 291       1.202  11.892  18.058  1.00  1.00
ATOM   1165  N   ASN B 292      -0.140  10.879  16.530  1.00  1.00
ATOM   1166  CA  ASN B 292      -1.295  10.768  17.412  1.00  1.00
ATOM   1167  C   ASN B 292      -1.032   9.779  18.541  1.00  1.00
ATOM   1168  O   ASN B 292      -1.465   9.987  19.675  1.00  1.00
ATOM   1169  N   LEU B 293      -0.422   8.645  18.263  1.00  1.00
ATOM   1170  CA  LEU B 293      -0.046   7.653  19.263  1.00  1.00
ATOM   1171  C   LEU B 293       0.908   8.245  20.295  1.00  1.00
ATOM   1172  O   LEU B 293       0.788   7.978  21.490  1.00  1.00
ATOM   1173  N   TYR B 294       1.826   9.057  19.810  1.00  1.00
ATOM   1174  CA  TYR B 294       2.790   9.726  20.677  1.00  1.00
ATOM   1175  C   TYR B 294       2.103  10.734  21.589  1.00  1.00
ATOM   1176  O   TYR B 294       2.433  10.842  22.770  1.00  1.00
ATOM   1177  N   GLU B 295       1.284  11.604  21.011  1.00  1.00
ATOM   1178  CA  GLU B 295       0.536  12.603  21.765  1.00  1.00
ATOM   1179  C   GLU B 295      -0.399  11.946  22.772  1.00  1.00
ATOM   1180  O   GLU B 295      -0.582  12.447  23.882  1.00  1.00
ATOM   1181  N   LYS B 296      -0.984  10.829  22.450  1.00  1.00
ATOM   1182  CA  LYS B 296      -1.859  10.066  23.332  1.00  1.00
ATOM   1183  C   LYS B 296      -1.122   9.621  24.589  1.00  1.00
ATOM   1184  O   LYS B 296      -1.676   9.649  25.688  1.00  1.00
ATOM   1185  N   VAL B 297       0.063   8.994  24.415  1.00  1.00
ATOM   1186  CA  VAL B 297       0.894   8.587  25.541  1.00  1.00
ATOM   1187  C   VAL B 297       1.339   9.791  26.361  1.00  1.00
ATOM   1188  O   VAL B 297       1.343   9.749  27.592  1.00  1.00
ATOM   1189  N   LYS B 298       1.723  10.859  25.646  1.00  1.00
ATOM   1190  CA  LYS B 298       2.181  12.069  26.318  1.00  1.00
ATOM   1191  C   LYS B 298       1.108  12.624  27.245  1.00  1.00
ATOM   1192  O   LYS B 298       1.401  13.062  28.358  1.00  1.00
ATOM   1193  N   SER B 299      -0.136  12.633  26.815  1.00  1.00
ATOM   1194  CA  SER B 299      -1.253  13.177  27.578  1.00  1.00
ATOM   1195  C   SER B 299      -1.624  12.262  28.739  1.00  1.00
ATOM   1196  O   SER B 299      -2.032  12.728  29.803  1.00  1.00
ATOM   1197  N   GLN B 300      -1.397  10.974  28.656  1.00  1.00
ATOM   1198  CA  GLN B 300      -1.652  10.051  29.754  1.00  1.00
ATOM   1199  C   GLN B 300      -0.639  10.236  30.877  1.00  1.00
ATOM   1200  O   GLN B 300      -0.983  10.154  32.056  1.00  1.00
ATOM   1201  N   LEU B 301       0.652  10.288  30.537  1.00  1.00
ATOM   1202  CA  LEU B 301       1.734  10.368  31.511  1.00  1.00
ATOM   1203  C   LEU B 301       1.843  11.771  32.099  1.00  1.00
ATOM   1204  O   LEU B 301       2.151  11.937  33.279  1.00  1.00
ATOM   1205  N   LYS B 302       1.431  12.745  31.591  1.00  1.00
ATOM   1206  CA  LYS B 302       1.576  14.108  32.086  1.00  1.00
ATOM   1207  C   LYS B 302       2.994  14.367  32.580  1.00  1.00
ATOM   1208  O   LYS B 302       3.877  14.725  31.800  1.00  1.00
ATOM   1209  N   ASN B 303       3.195  14.742  33.825  1.00  1.00
ATOM   1210  CA  ASN B 303       4.491  15.053  34.418  1.00  1.00
ATOM   1211  C   ASN B 303       5.022  13.876  35.226  1.00  1.00
ATOM   1212  O   ASN B 303       6.185  13.864  35.631  1.00  1.00
ATOM   1213  N   ASN B 304       4.415  12.727  35.191  1.00  1.00
ATOM   1214  CA  ASN B 304       4.918  11.489  35.774  1.00  1.00
ATOM   1215  C   ASN B 304       6.032  10.893  34.923  1.00  1.00
ATOM   1216  O   ASN B 304       6.903  10.186  35.430  1.00  1.00
ATOM   1217  N   ALA B 305       6.379  11.462  33.968  1.00  1.00
ATOM   1218  CA  ALA B 305       7.444  11.160  33.019  1.00  1.00
ATOM   1219  C   ALA B 305       7.988  12.431  32.379  1.00  1.00
ATOM   1220  O   ALA B 305       7.252  13.395  32.168  1.00  1.00
ATOM   1221  N   LYS B 306       9.153  12.321  31.796  1.00  1.00
ATOM   1222  CA  LYS B 306       9.818  13.401  31.076  1.00  1.00
ATOM   1223  C   LYS B 306      10.068  13.021  29.623  1.00  1.00
ATOM   1224  O   LYS B 306      10.435  11.884  29.323  1.00  1.00
ATOM   1225  N   GLU B 307       9.722  13.982  28.685  1.00  1.00
ATOM   1226  CA  GLU B 307      10.157  13.753  27.312  1.00  1.00
ATOM   1227  C   GLU B 307      11.673  13.849  27.191  1.00  1.00
ATOM   1228  O   GLU B 307      12.273  14.856  27.567  1.00  1.00
ATOM   1229  N   ILE B 308      12.293  12.735  26.667  1.00  1.00
ATOM   1230  CA  ILE B 308      13.744  12.618  26.592  1.00  1.00
ATOM   1231  C   ILE B 308      14.225  12.646  25.146  1.00  1.00
ATOM   1232  O   ILE B 308      15.369  13.006  24.869  1.00  1.00
ATOM   1233  N   GLY B 309      13.426  12.628  24.228  1.00  1.00
ATOM   1234  CA  GLY B 309      13.892  12.840  22.863  1.00  1.00
ATOM   1235  C   GLY B 309      13.559  11.648  21.976  1.00  1.00
ATOM   1236  O   GLY B 309      13.700  10.496  22.388  1.00  1.00
ATOM   1237  N   ASN B 310      13.356  11.962  20.736  1.00  1.00
ATOM   1238  CA  ASN B 310      13.344  10.845  19.799  1.00  1.00
ATOM   1239  C   ASN B 310      12.081  10.007  19.957  1.00  1.00
ATOM   1240  O   ASN B 310      12.039   8.847  19.547  1.00  1.00
ATOM   1241  N   GLY B 311      11.093  10.437  20.763  1.00  1.00
ATOM   1242  CA  GLY B 311       9.840   9.707  20.913  1.00  1.00
ATOM   1243  C   GLY B 311       9.875   8.800  22.136  1.00  1.00
ATOM   1244  O   GLY B 311       8.903   8.105  22.434  1.00  1.00
ATOM   1245  N   CYS B 312      10.690   9.132  23.084  1.00  1.00
ATOM   1246  CA  CYS B 312      10.892   8.354  24.300  1.00  1.00
ATOM   1247  C   CYS B 312      10.487   9.148  25.535  1.00  1.00
ATOM   1248  O   CYS B 312      10.712  10.356  25.610  1.00  1.00
ATOM   1249  N   PHE B 313       9.838   8.486  26.457  1.00  1.00
ATOM   1250  CA  PHE B 313       9.525   8.985  27.791  1.00  1.00
ATOM   1251  C   PHE B 313      10.301   8.225  28.859  1.00  1.00
ATOM   1252  O   PHE B 313      10.443   7.004  28.786  1.00  1.00
ATOM   1253  N   GLU B 314      10.856   8.956  29.783  1.00  1.00
ATOM   1254  CA  GLU B 314      11.505   8.389  30.960  1.00  1.00
ATOM   1255  C   GLU B 314      10.671   8.622  32.213  1.00  1.00
ATOM   1256  O   GLU B 314      10.262   9.747  32.499  1.00  1.00
ATOM   1257  N   PHE B 315      10.168   7.455  32.810  1.00  1.00
ATOM   1258  CA  PHE B 315       9.294   7.589  33.970  1.00  1.00
ATOM   1259  C   PHE B 315      10.061   8.105  35.181  1.00  1.00
ATOM   1260  O   PHE B 315      11.192   7.690  35.434  1.00  1.00
ATOM   1261  N   TYR B 316       9.278   8.863  36.040  1.00  1.00
ATOM   1262  CA  TYR B 316       9.825   9.302  37.318  1.00  1.00
ATOM   1263  C   TYR B 316       9.512   8.303  38.424  1.00  1.00
ATOM   1264  O   TYR B 316      10.136   8.321  39.485  1.00  1.00
ATOM   1265  N   HIS B 317       8.860   7.301  38.093  1.00  1.00
ATOM   1266  CA  HIS B 317       8.426   6.170  38.905  1.00  1.00
ATOM   1267  C   HIS B 317       8.839   4.847  38.272  1.00  1.00
ATOM   1268  O   HIS B 317       8.901   4.726  37.049  1.00  1.00
ATOM   1269  N   LYS B 318       8.892   3.770  39.057  1.00  1.00
ATOM   1270  CA  LYS B 318       9.029   2.430  38.497  1.00  1.00
ATOM   1271  C   LYS B 318       7.769   2.015  37.748  1.00  1.00
ATOM   1272  O   LYS B 318       6.664   2.089  38.284  1.00  1.00
ATOM   1273  N   CYS B 319       7.866   1.670  36.543  1.00  1.00
ATOM   1274  CA  CYS B 319       6.795   1.213  35.666  1.00  1.00
ATOM   1275  C   CYS B 319       7.057  -0.202  35.167  1.00  1.00
ATOM   1276  O   CYS B 319       7.973  -0.432  34.376  1.00  1.00
ATOM   1277  N   ASP B 320       6.546  -1.194  35.915  1.00  1.00
ATOM   1278  CA  ASP B 320       6.717  -2.594  35.544  1.00  1.00
ATOM   1279  C   ASP B 320       5.920  -2.933  34.291  1.00  1.00
ATOM   1280  O   ASP B 320       4.919  -2.285  33.986  1.00  1.00
ATOM   1281  N   ASN B 321       5.716  -4.190  33.970  1.00  1.00
ATOM   1282  CA  ASN B 321       5.004  -4.622  32.774  1.00  1.00
ATOM   1283  C   ASN B 321       3.504  -4.390  32.911  1.00  1.00
ATOM   1284  O   ASN B 321       2.827  -4.055  31.939  1.00  1.00
ATOM   1285  N   GLU B 322       2.905  -4.494  34.035  1.00  1.00
ATOM   1286  CA  GLU B 322       1.508  -4.128  34.238  1.00  1.00
ATOM   1287  C   GLU B 322       1.285  -2.643  33.980  1.00  1.00
ATOM   1288  O   GLU B 322       0.277  -2.250  33.393  1.00  1.00
ATOM   1289  N   CYS B 323       2.205  -1.800  34.486  1.00  1.00
ATOM   1290  CA  CYS B 323       2.153  -0.363  34.242  1.00  1.00
ATOM   1291  C   CYS B 323       2.339  -0.049  32.763  1.00  1.00
ATOM   1292  O   CYS B 323       1.675   0.832  32.217  1.00  1.00
ATOM   1293  N   MET B 324       3.300  -0.695  32.129  1.00  1.00
ATOM   1294  CA  MET B 324       3.596  -0.502  30.714  1.00  1.00
ATOM   1295  C   MET B 324       2.410  -0.897  29.845  1.00  1.00
ATOM   1296  O   MET B 324       2.087  -0.216  28.871  1.00  1.00
ATOM   1297  N   GLU B 325       1.781  -1.998  30.119  1.00  1.00
ATOM   1298  CA  GLU B 325       0.602  -2.452  29.391  1.00  1.00
ATOM   1299  C   GLU B 325      -0.535  -1.443  29.501  1.00  1.00
ATOM   1300  O   GLU B 325      -1.265  -1.210  28.538  1.00  1.00
ATOM   1301  N   SER B 326      -0.725  -0.836  30.654  1.00  1.00
ATOM   1302  CA  SER B 326      -1.718   0.213  30.852  1.00  1.00
ATOM   1303  C   SER B 326      -1.408   1.434  29.996  1.00  1.00
ATOM   1304  O   SER B 326      -2.311   2.065  29.448  1.00  1.00
ATOM   1305  N   VAL B 327      -0.180   1.790  29.811  1.00  1.00
ATOM   1306  CA  VAL B 327       0.215   2.840  28.880  1.00  1.00
ATOM   1307  C   VAL B 327      -0.095   2.446  27.442  1.00  1.00
ATOM   1308  O   VAL B 327      -0.584   3.259  26.657  1.00  1.00
ATOM   1309  N   ARG B 328       0.190   1.238  27.081  1.00  1.00
ATOM   1310  CA  ARG B 328      -0.030   0.715  25.738  1.00  1.00
ATOM   1311  C   ARG B 328      -1.517   0.595  25.430  1.00  1.00
ATOM   1312  O   ARG B 328      -1.955   0.881  24.316  1.00  1.00
ATOM   1313  N   ASN B 329      -2.376   0.347  26.263  1.00  1.00
ATOM   1314  CA  ASN B 329      -3.805   0.146  26.060  1.00  1.00
ATOM   1315  C   ASN B 329      -4.606   1.345  26.553  1.00  1.00
ATOM   1316  O   ASN B 329      -5.765   1.525  26.179  1.00  1.00
ATOM   1317  N   GLY B 330      -4.042   2.385  26.961  1.00  1.00
ATOM   1318  CA  GLY B 330      -4.661   3.691  27.157  1.00  1.00
ATOM   1319  C   GLY B 330      -5.454   3.734  28.457  1.00  1.00
ATOM   1320  O   GLY B 330      -6.114   4.728  28.760  1.00  1.00
ATOM   1321  N   THR B 331      -4.997   3.132  29.500  1.00  1.00
ATOM   1322  CA  THR B 331      -5.634   3.088  30.811  1.00  1.00
ATOM   1323  C   THR B 331      -4.626   3.353  31.922  1.00  1.00
ATOM   1324  O   THR B 331      -4.979   3.378  33.101  1.00  1.00
ATOM   1325  N   TYR B 332      -3.553   4.096  31.548  1.00  1.00
ATOM   1326  CA  TYR B 332      -2.580   4.518  32.548  1.00  1.00
ATOM   1327  C   TYR B 332      -3.249   5.303  33.670  1.00  1.00
ATOM   1328  O   TYR B 332      -4.012   6.235  33.418  1.00  1.00
ATOM   1329  N   ASP B 333      -2.937   4.923  34.912  1.00  1.00
ATOM   1330  CA  ASP B 333      -3.445   5.611  36.094  1.00  1.00
ATOM   1331  C   ASP B 333      -2.420   6.597  36.640  1.00  1.00
ATOM   1332  O   ASP B 333      -1.448   6.204  37.285  1.00  1.00
ATOM   1333  N   TYR B 334      -2.641   7.959  36.312  1.00  1.00
ATOM   1334  CA  TYR B 334      -1.639   8.949  36.689  1.00  1.00
ATOM   1335  C   TYR B 334      -1.616   9.164  38.197  1.00  1.00
ATOM   1336  O   TYR B 334      -0.551   9.309  38.797  1.00  1.00
ATOM   1337  N   PRO B 335      -2.766   9.290  38.856  1.00  1.00
ATOM   1338  CA  PRO B 335      -2.861   9.515  40.294  1.00  1.00
ATOM   1339  C   PRO B 335      -2.204   8.383  41.073  1.00  1.00
ATOM   1340  O   PRO B 335      -1.588   8.610  42.115  1.00  1.00
ATOM   1341  N   LYS B 336      -2.143   7.212  40.629  1.00  1.00
ATOM   1342  CA  LYS B 336      -1.534   6.045  41.256  1.00  1.00
ATOM   1343  C   LYS B 336      -0.036   6.243  41.449  1.00  1.00
ATOM   1344  O   LYS B 336       0.529   5.835  42.463  1.00  1.00
ATOM   1345  N   TYR B 337       0.673   6.837  40.528  1.00  1.00
ATOM   1346  CA  TYR B 337       2.123   6.970  40.592  1.00  1.00
ATOM   1347  C   TYR B 337       2.536   8.426  40.766  1.00  1.00
ATOM   1348  O   TYR B 337       3.675   8.719  41.130  1.00  1.00
ATOM   1349  N   SER B 338       1.664   9.303  40.959  1.00  1.00
ATOM   1350  CA  SER B 338       1.944  10.733  41.005  1.00  1.00
ATOM   1351  C   SER B 338       2.719  11.104  42.262  1.00  1.00
ATOM   1352  O   SER B 338       3.596  11.968  42.231  1.00  1.00
ATOM   1353  N   GLU B 339       2.516  10.538  43.411  1.00  1.00
ATOM   1354  CA  GLU B 339       3.276  10.829  44.620  1.00  1.00
ATOM   1355  C   GLU B 339       4.733  10.414  44.468  1.00  1.00
ATOM   1356  O   GLU B 339       5.639  11.118  44.913  1.00  1.00
ATOM   1357  N   GLU B 340       4.966   9.164  44.001  1.00  1.00
ATOM   1358  CA  GLU B 340       6.325   8.675  43.799  1.00  1.00
ATOM   1359  C   GLU B 340       7.059   9.503  42.752  1.00  1.00
ATOM   1360  O   GLU B 340       8.258   9.753  42.873  1.00  1.00
ATOM   1361  N   SER B 341       6.337   9.832  41.661  1.00  1.00
ATOM   1362  CA  SER B 341       6.912  10.655  40.604  1.00  1.00
ATOM   1363  C   SER B 341       7.354  12.010  41.140  1.00  1.00
ATOM   1364  O   SER B 341       8.392  12.538  40.740  1.00  1.00
ATOM   1365  N   LYS B 342       6.423  12.672  41.885  1.00  1.00
ATOM   1366  CA  LYS B 342       6.690  13.981  42.468  1.00  1.00
ATOM   1367  C   LYS B 342       7.966  13.964  43.299  1.00  1.00
ATOM   1368  O   LYS B 342       8.743  14.918  43.280  1.00  1.00
ATOM   1369  N   LEU B 343       8.140  12.956  44.149  1.00  1.00
ATOM   1370  CA  LEU B 343       9.330  12.820  44.981  1.00  1.00
ATOM   1371  C   LEU B 343      10.585  12.670  44.127  1.00  1.00
ATOM   1372  O   LEU B 343      11.650  13.178  44.477  1.00  1.00
ATOM   1373  N   ASN B 344      10.532  12.094  42.977  1.00  1.00
ATOM   1374  CA  ASN B 344      11.698  11.790  42.156  1.00  1.00
ATOM   1375  C   ASN B 344      12.117  12.996  41.326  1.00  1.00
ATOM   1376  O   ASN B 344      13.296  13.174  41.022  1.00  1.00
ATOM   1377  N   ARG B 345      11.219  13.640  40.631  1.00  1.00
ATOM   1378  CA  ARG B 345      11.580  14.812  39.842  1.00  1.00
ATOM   1379  C   ARG B 345      11.859  16.013  40.736  1.00  1.00
ATOM   1380  O   ARG B 345      11.142  16.257  41.706  1.00  1.00
