# Supplementary material for: ProteinDJ: A high‐performance and modular protein design pipeline
Source: Protein Sci. 2026 Jan 21;35(2):e70464. doi: 10.1002/pro.70464 (PMC12820799; doi:10.1002/pro.70464)
Supplement: Supplementary file 2 — DATA S1. Compressed archive containing input PDB and Bindsweeper YAML files used for benchmarking and comparison of sequence design methods. [file PRO-35-e70464-s001.zip › SupplementaryFile1/binderfolds/ha/fold_8.pdb]

ATOM      1  N   GLY A   1     -18.665 -23.449  -3.562  1.00  0.00
ATOM      2  CA  GLY A   1     -19.547 -23.153  -2.439  1.00  0.00
ATOM      3  C   GLY A   1     -18.866 -22.237  -1.430  1.00  0.00
ATOM      4  O   GLY A   1     -17.672 -22.372  -1.162  1.00  0.00
ATOM      5  N   GLY A   2     -19.570 -21.249  -0.967  1.00  0.00
ATOM      6  CA  GLY A   2     -18.985 -20.292  -0.037  1.00  0.00
ATOM      7  C   GLY A   2     -18.557 -20.973   1.257  1.00  0.00
ATOM      8  O   GLY A   2     -17.533 -20.622   1.845  1.00  0.00
ATOM      9  N   GLY A   3     -19.375 -21.934   1.737  1.00  0.00
ATOM     10  CA  GLY A   3     -19.011 -22.678   2.937  1.00  0.00
ATOM     11  C   GLY A   3     -17.700 -23.429   2.743  1.00  0.00
ATOM     12  O   GLY A   3     -16.867 -23.487   3.648  1.00  0.00
ATOM     13  N   GLY A   4     -17.536 -24.070   1.574  1.00  0.00
ATOM     14  CA  GLY A   4     -16.288 -24.762   1.275  1.00  0.00
ATOM     15  C   GLY A   4     -15.109 -23.797   1.280  1.00  0.00
ATOM     16  O   GLY A   4     -14.033 -24.119   1.784  1.00  0.00
ATOM     17  N   GLY A   5     -15.329 -22.603   0.638  1.00  0.00
ATOM     18  CA  GLY A   5     -14.283 -21.588   0.607  1.00  0.00
ATOM     19  C   GLY A   5     -13.900 -21.149   2.014  1.00  0.00
ATOM     20  O   GLY A   5     -12.722 -20.958   2.317  1.00  0.00
ATOM     21  N   GLY A   6     -14.919 -20.940   2.860  1.00  0.00
ATOM     22  CA  GLY A   6     -14.692 -20.534   4.242  1.00  0.00
ATOM     23  C   GLY A   6     -13.904 -21.591   5.004  1.00  0.00
ATOM     24  O   GLY A   6     -13.016 -21.268   5.793  1.00  0.00
ATOM     25  N   GLY A   7     -14.244 -22.872   4.816  1.00  0.00
ATOM     26  CA  GLY A   7     -13.516 -23.957   5.463  1.00  0.00
ATOM     27  C   GLY A   7     -12.061 -23.991   5.010  1.00  0.00
ATOM     28  O   GLY A   7     -11.154 -24.186   5.819  1.00  0.00
ATOM     29  N   GLY A   8     -11.844 -23.857   3.672  1.00  0.00
ATOM     30  CA  GLY A   8     -10.484 -23.845   3.147  1.00  0.00
ATOM     31  C   GLY A   8      -9.691 -22.667   3.699  1.00  0.00
ATOM     32  O   GLY A   8      -8.514 -22.801   4.035  1.00  0.00
ATOM     33  N   GLY A   9     -10.358 -21.488   3.756  1.00  0.00
ATOM     34  CA  GLY A   9      -9.709 -20.304   4.306  1.00  0.00
ATOM     35  C   GLY A   9      -9.325 -20.514   5.765  1.00  0.00
ATOM     36  O   GLY A   9      -8.247 -20.106   6.197  1.00  0.00
ATOM     37  N   GLY A  10     -10.240 -21.151   6.525  1.00  0.00
ATOM     38  CA  GLY A  10      -9.972 -21.449   7.927  1.00  0.00
ATOM     39  C   GLY A  10      -8.772 -22.376   8.073  1.00  0.00
ATOM     40  O   GLY A  10      -7.948 -22.204   8.971  1.00  0.00
ATOM     41  N   GLY A  11      -8.687 -23.399   7.199  1.00  0.00
ATOM     42  CA  GLY A  11      -7.549 -24.309   7.214  1.00  0.00
ATOM     43  C   GLY A  11      -6.248 -23.569   6.932  1.00  0.00
ATOM     44  O   GLY A  11      -5.229 -23.816   7.578  1.00  0.00
ATOM     45  N   GLY A  12      -6.286 -22.704   5.880  1.00  0.00
ATOM     46  CA  GLY A  12      -5.101 -21.932   5.528  1.00  0.00
ATOM     47  C   GLY A  12      -4.678 -21.020   6.673  1.00  0.00
ATOM     48  O   GLY A  12      -3.490 -20.884   6.964  1.00  0.00
ATOM     49  N   GLY A  13      -5.675 -20.385   7.301  1.00  0.00
ATOM     50  CA  GLY A  13      -5.403 -19.502   8.429  1.00  0.00
ATOM     51  C   GLY A  13      -4.753 -20.262   9.579  1.00  0.00
ATOM     52  O   GLY A  13      -3.824 -19.766  10.216  1.00  0.00
ATOM     53  N   GLY A  14      -5.234 -21.479   9.827  1.00  0.00
ATOM     54  CA  GLY A  14      -4.655 -22.326  10.863  1.00  0.00
ATOM     55  C   GLY A  14      -3.205 -22.669  10.546  1.00  0.00
ATOM     56  O   GLY A  14      -2.346 -22.654  11.429  1.00  0.00
ATOM     57  N   GLY A  15      -2.947 -23.007   9.263  1.00  0.00
ATOM     58  CA  GLY A  15      -1.589 -23.325   8.837  1.00  0.00
ATOM     59  C   GLY A  15      -0.665 -22.126   9.002  1.00  0.00
ATOM     60  O   GLY A  15       0.480 -22.267   9.433  1.00  0.00
ATOM     61  N   GLY A  16      -1.158 -20.949   8.607  1.00  0.00
ATOM     62  CA  GLY A  16      -0.375 -19.726   8.730  1.00  0.00
ATOM     63  C   GLY A  16      -0.023 -19.440  10.184  1.00  0.00
ATOM     64  O   GLY A  16       1.096 -19.031  10.493  1.00  0.00
ATOM     65  N   GLY A  17      -1.010 -19.597  11.052  1.00  0.00
ATOM     66  CA  GLY A  17      -0.819 -19.376  12.480  1.00  0.00
ATOM     67  C   GLY A  17       0.218 -20.334  13.052  1.00  0.00
ATOM     68  O   GLY A  17       1.052 -19.945  13.870  1.00  0.00
ATOM     69  N   GLY A  18       0.147 -21.604  12.620  1.00  0.00
ATOM     70  CA  GLY A  18       1.124 -22.598  13.045  1.00  0.00
ATOM     71  C   GLY A  18       2.530 -22.215  12.600  1.00  0.00
ATOM     72  O   GLY A  18       3.490 -22.349  13.358  1.00  0.00
ATOM     73  N   GLY A  19       2.645 -21.775  11.335  1.00  0.00
ATOM     74  CA  GLY A  19       3.931 -21.343  10.802  1.00  0.00
ATOM     75  C   GLY A  19       4.466 -20.137  11.565  1.00  0.00
ATOM     76  O   GLY A  19       5.663 -20.044  11.837  1.00  0.00
ATOM     77  N   GLY A  20       3.558 -19.183  11.830  1.00  0.00
ATOM     78  CA  GLY A  20       3.943 -17.993  12.579  1.00  0.00
ATOM     79  C   GLY A  20       4.503 -18.360  13.947  1.00  0.00
ATOM     80  O   GLY A  20       5.478 -17.767  14.408  1.00  0.00
ATOM     81  N   GLY A  21       3.887 -19.355  14.550  1.00  0.00
ATOM     82  CA  GLY A  21       4.338 -19.856  15.843  1.00  0.00
ATOM     83  C   GLY A  21       5.699 -20.531  15.728  1.00  0.00
ATOM     84  O   GLY A  21       6.540 -20.408  16.618  1.00  0.00
ATOM     85  N   GLY A  22       6.022 -20.968  14.484  1.00  0.00
ATOM     86  CA  GLY A  22       7.306 -21.606  14.218  1.00  0.00
ATOM     87  C   GLY A  22       8.379 -20.572  13.901  1.00  0.00
ATOM     88  O   GLY A  22       9.519 -20.689  14.350  1.00  0.00
ATOM     89  N   GLY A  23       7.962 -19.520  13.111  1.00  0.00
ATOM     90  CA  GLY A  23       8.883 -18.418  12.860  1.00  0.00
ATOM     91  C   GLY A  23       8.356 -17.498  11.766  1.00  0.00
ATOM     92  O   GLY A  23       7.708 -17.948  10.821  1.00  0.00
ATOM     93  N   GLY A  24       9.044 -16.347  11.614  1.00  0.00
ATOM     94  CA  GLY A  24       8.612 -15.378  10.615  1.00  0.00
ATOM     95  C   GLY A  24       8.882 -15.884   9.204  1.00  0.00
ATOM     96  O   GLY A  24       8.068 -15.697   8.300  1.00  0.00
ATOM     97  N   GLY A  25      10.040 -16.535   8.995  1.00  0.00
ATOM     98  CA  GLY A  25      10.367 -17.058   7.674  1.00  0.00
ATOM     99  C   GLY A  25       9.360 -18.112   7.233  1.00  0.00
ATOM    100  O   GLY A  25       8.950 -18.146   6.072  1.00  0.00
ATOM    101  N   GLY A  26       9.055 -19.076   8.115  1.00  0.00
ATOM    102  CA  GLY A  26       8.060 -20.097   7.811  1.00  0.00
ATOM    103  C   GLY A  26       6.711 -19.471   7.481  1.00  0.00
ATOM    104  O   GLY A  26       6.012 -19.922   6.574  1.00  0.00
ATOM    105  N   GLY A  27       6.354 -18.428   8.237  1.00  0.00
ATOM    106  CA  GLY A  27       5.096 -17.727   8.012  1.00  0.00
ATOM    107  C   GLY A  27       5.062 -17.085   6.631  1.00  0.00
ATOM    108  O   GLY A  27       4.043 -17.128   5.941  1.00  0.00
ATOM    109  N   GLY A  28       6.153 -16.434   6.253  1.00  0.00
ATOM    110  CA  GLY A  28       6.231 -15.804   4.941  1.00  0.00
ATOM    111  C   GLY A  28       6.110 -16.835   3.826  1.00  0.00
ATOM    112  O   GLY A  28       5.444 -16.599   2.818  1.00  0.00
ATOM    113  N   GLY A  29       6.767 -18.009   4.019  1.00  0.00
ATOM    114  CA  GLY A  29       6.675 -19.086   3.040  1.00  0.00
ATOM    115  C   GLY A  29       5.246 -19.597   2.917  1.00  0.00
ATOM    116  O   GLY A  29       4.758 -19.846   1.814  1.00  0.00
ATOM    117  N   GLY A  30       4.620 -19.884   4.090  1.00  0.00
ATOM    118  CA  GLY A  30       3.242 -20.359   4.097  1.00  0.00
ATOM    119  C   GLY A  30       2.306 -19.345   3.452  1.00  0.00
ATOM    120  O   GLY A  30       1.396 -19.711   2.708  1.00  0.00
ATOM    121  N   GLY A  31       2.509 -18.070   3.771  1.00  0.00
ATOM    122  CA  GLY A  31       1.684 -17.013   3.199  1.00  0.00
ATOM    123  C   GLY A  31       1.813 -16.973   1.682  1.00  0.00
ATOM    124  O   GLY A  31       0.824 -16.800   0.970  1.00  0.00
ATOM    125  N   GLY A  32       3.031 -17.143   1.189  1.00  0.00
ATOM    126  CA  GLY A  32       3.269 -17.169  -0.249  1.00  0.00
ATOM    127  C   GLY A  32       2.583 -18.363  -0.900  1.00  0.00
ATOM    128  O   GLY A  32       2.005 -18.247  -1.981  1.00  0.00
ATOM    129  N   GLY A  33       2.656 -19.541  -0.216  1.00  0.00
ATOM    130  CA  GLY A  33       1.980 -20.732  -0.715  1.00  0.00
ATOM    131  C   GLY A  33       0.471 -20.527  -0.769  1.00  0.00
ATOM    132  O   GLY A  33      -0.186 -20.929  -1.729  1.00  0.00
ATOM    133  N   GLY A  34      -0.076 -19.918   0.303  1.00  0.00
ATOM    134  CA  GLY A  34      -1.510 -19.660   0.364  1.00  0.00
ATOM    135  C   GLY A  34      -1.943 -18.694  -0.731  1.00  0.00
ATOM    136  O   GLY A  34      -2.987 -18.878  -1.357  1.00  0.00
ATOM    137  N   GLY A  35      -1.173 -17.612  -0.907  1.00  0.00
ATOM    138  CA  GLY A  35      -1.492 -16.627  -1.934  1.00  0.00
ATOM    139  C   GLY A  35      -1.457 -17.251  -3.324  1.00  0.00
ATOM    140  O   GLY A  35      -2.305 -16.959  -4.167  1.00  0.00
ATOM    141  N   GLY A  36      -0.561 -18.179  -3.534  1.00  0.00
ATOM    142  CA  GLY A  36      -0.492 -18.918  -4.790  1.00  0.00
ATOM    143  C   GLY A  36      -1.725 -19.790  -4.985  1.00  0.00
ATOM    144  O   GLY A  36      -2.273 -19.870  -6.084  1.00  0.00
ATOM    145  N   GLY A  37      -2.101 -20.524  -3.879  1.00  0.00
ATOM    146  CA  GLY A  37      -3.305 -21.345  -3.936  1.00  0.00
ATOM    147  C   GLY A  37      -4.535 -20.499  -4.239  1.00  0.00
ATOM    148  O   GLY A  37      -5.394 -20.895  -5.026  1.00  0.00
ATOM    149  N   GLY A  38      -4.640 -19.359  -3.575  1.00  0.00
ATOM    150  CA  GLY A  38      -5.773 -18.461  -3.761  1.00  0.00
ATOM    151  C   GLY A  38      -5.841 -17.948  -5.194  1.00  0.00
ATOM    152  O   GLY A  38      -6.920 -17.845  -5.777  1.00  0.00
ATOM    153  N   GLY A  39      -4.695 -17.607  -5.733  1.00  0.00
ATOM    154  CA  GLY A  39      -4.623 -17.138  -7.112  1.00  0.00
ATOM    155  C   GLY A  39      -5.060 -18.225  -8.086  1.00  0.00
ATOM    156  O   GLY A  39      -5.701 -17.942  -9.098  1.00  0.00
ATOM    157  N   GLY A  40      -4.995 -19.451  -7.654  1.00  0.00
ATOM    158  CA  GLY A  40      -5.419 -20.593  -8.456  1.00  0.00
ATOM    159  C   GLY A  40      -6.919 -20.826  -8.331  1.00  0.00
ATOM    160  O   GLY A  40      -7.568 -21.274  -9.276  1.00  0.00
ATOM    161  N   GLY A  41      -7.591 -20.182  -7.480  1.00  0.00
ATOM    162  CA  GLY A  41      -9.022 -20.355  -7.258  1.00  0.00
ATOM    163  C   GLY A  41      -9.820 -19.231  -7.906  1.00  0.00
ATOM    164  O   GLY A  41      -9.249 -18.285  -8.449  1.00  0.00
ATOM    165  N   GLY A  42     -11.133 -19.303  -7.834  1.00  0.00
ATOM    166  CA  GLY A  42     -11.980 -18.202  -8.276  1.00  0.00
ATOM    167  C   GLY A  42     -11.746 -16.955  -7.433  1.00  0.00
ATOM    168  O   GLY A  42     -11.563 -17.040  -6.218  1.00  0.00
ATOM    169  N   GLY A  43     -12.133 -15.827  -8.014  1.00  0.00
ATOM    170  CA  GLY A  43     -11.933 -14.549  -7.341  1.00  0.00
ATOM    171  C   GLY A  43     -12.699 -14.493  -6.026  1.00  0.00
ATOM    172  O   GLY A  43     -12.199 -13.975  -5.027  1.00  0.00
ATOM    173  N   GLY A  44     -13.920 -15.025  -6.018  1.00  0.00
ATOM    174  CA  GLY A  44     -14.740 -15.023  -4.812  1.00  0.00
ATOM    175  C   GLY A  44     -14.104 -15.864  -3.712  1.00  0.00
ATOM    176  O   GLY A  44     -14.087 -15.469  -2.546  1.00  0.00
ATOM    177  N   GLY A  45     -13.677 -17.073  -4.060  1.00  0.00
ATOM    178  CA  GLY A  45     -13.030 -17.965  -3.105  1.00  0.00
ATOM    179  C   GLY A  45     -11.707 -17.386  -2.620  1.00  0.00
ATOM    180  O   GLY A  45     -11.380 -17.467  -1.436  1.00  0.00
ATOM    181  N   GLY A  46     -10.950 -16.819  -3.575  1.00  0.00
ATOM    182  CA  GLY A  46      -9.680 -16.193  -3.228  1.00  0.00
ATOM    183  C   GLY A  46      -9.883 -15.040  -2.252  1.00  0.00
ATOM    184  O   GLY A  46      -9.116 -14.875  -1.304  1.00  0.00
ATOM    185  N   GLY A  47     -10.929 -14.249  -2.473  1.00  0.00
ATOM    186  CA  GLY A  47     -11.229 -13.129  -1.587  1.00  0.00
ATOM    187  C   GLY A  47     -11.540 -13.611  -0.176  1.00  0.00
ATOM    188  O   GLY A  47     -11.084 -13.024   0.805  1.00  0.00
ATOM    189  N   GLY A  48     -12.340 -14.663  -0.071  1.00  0.00
ATOM    190  CA  GLY A  48     -12.704 -15.222   1.226  1.00  0.00
ATOM    191  C   GLY A  48     -11.483 -15.775   1.950  1.00  0.00
ATOM    192  O   GLY A  48     -11.321 -15.577   3.154  1.00  0.00
ATOM    193  N   GLY A  49     -10.646 -16.509   1.195  1.00  0.00
ATOM    194  CA  GLY A  49      -9.460 -17.118   1.786  1.00  0.00
ATOM    195  C   GLY A  49      -8.489 -16.058   2.289  1.00  0.00
ATOM    196  O   GLY A  49      -7.922 -16.187   3.375  1.00  0.00
ATOM    197  N   GLY A  50      -8.249 -15.051   1.449  1.00  0.00
ATOM    198  CA  GLY A  50      -7.333 -13.977   1.812  1.00  0.00
ATOM    199  C   GLY A  50      -7.849 -13.195   3.013  1.00  0.00
ATOM    200  O   GLY A  50      -7.083 -12.833   3.906  1.00  0.00
ATOM    201  N   GLY A  51      -9.152 -12.977   3.061  1.00  0.00
ATOM    202  CA  GLY A  51      -9.769 -12.270   4.176  1.00  0.00
ATOM    203  C   GLY A  51      -9.597 -13.041   5.479  1.00  0.00
ATOM    204  O   GLY A  51      -9.304 -12.457   6.523  1.00  0.00
ATOM    205  N   GLY A  52      -9.893 -14.357   5.442  1.00  0.00
ATOM    206  CA  GLY A  52      -9.759 -15.219   6.610  1.00  0.00
ATOM    207  C   GLY A  52      -8.315 -15.272   7.093  1.00  0.00
ATOM    208  O   GLY A  52      -8.050 -15.233   8.295  1.00  0.00
ATOM    209  N   GLY A  53      -7.398 -15.422   6.137  1.00  0.00
ATOM    210  CA  GLY A  53      -5.980 -15.477   6.473  1.00  0.00
ATOM    211  C   GLY A  53      -5.524 -14.190   7.149  1.00  0.00
ATOM    212  O   GLY A  53      -4.761 -14.221   8.114  1.00  0.00
ATOM    213  N   GLY A  54      -5.971 -13.045   6.537  1.00  0.00
ATOM    214  CA  GLY A  54      -5.609 -11.746   7.093  1.00  0.00
ATOM    215  C   GLY A  54      -6.154 -11.581   8.506  1.00  0.00
ATOM    216  O   GLY A  54      -5.469 -11.063   9.388  1.00  0.00
ATOM    217  N   GLY A  55      -7.353 -12.072   8.732  1.00  0.00
ATOM    218  CA  GLY A  55      -7.967 -12.015  10.053  1.00  0.00
ATOM    219  C   GLY A  55      -7.175 -12.834  11.064  1.00  0.00
ATOM    220  O   GLY A  55      -6.973 -12.407  12.201  1.00  0.00
ATOM    221  N   GLY A  56      -6.736 -14.056  10.622  1.00  0.00
ATOM    222  CA  GLY A  56      -5.951 -14.942  11.473  1.00  0.00
ATOM    223  C   GLY A  56      -4.613 -14.312  11.837  1.00  0.00
ATOM    224  O   GLY A  56      -4.162 -14.407  12.978  1.00  0.00
ATOM    225  N   GLY A  57      -3.949 -13.729  10.830  1.00  0.00
ATOM    226  CA  GLY A  57      -2.660 -13.078  11.031  1.00  0.00
ATOM    227  C   GLY A  57      -2.773 -11.927  12.022  1.00  0.00
ATOM    228  O   GLY A  57      -1.907 -11.743  12.877  1.00  0.00
ATOM    229  N   GLY A  58      -3.853 -11.132  11.825  1.00  0.00
ATOM    230  CA  GLY A  58      -4.083 -10.006  12.723  1.00  0.00
ATOM    231  C   GLY A  58      -4.403 -10.483  14.134  1.00  0.00
ATOM    232  O   GLY A  58      -3.920  -9.918  15.115  1.00  0.00
ATOM    233  N   GLY A  59      -5.089 -11.579  14.251  1.00  0.00
ATOM    234  CA  GLY A  59      -5.443 -12.163  15.539  1.00  0.00
ATOM    235  C   GLY A  59      -4.215 -12.719  16.249  1.00  0.00
ATOM    236  O   GLY A  59      -4.059 -12.558  17.459  1.00  0.00
ATOM    237  N   GLY A  60      -3.293 -13.238  15.529  1.00  0.00
ATOM    238  CA  GLY A  60      -2.082 -13.834  16.080  1.00  0.00
ATOM    239  C   GLY A  60      -0.960 -12.808  16.182  1.00  0.00
ATOM    240  O   GLY A  60      -0.151 -12.850  17.109  1.00  0.00
ATOM    241  N   GLY A  61      -1.178 -11.666  15.474  1.00  0.00
ATOM    242  CA  GLY A  61      -0.173 -10.615  15.587  1.00  0.00
ATOM    243  C   GLY A  61       1.060 -10.940  14.752  1.00  0.00
ATOM    244  O   GLY A  61       2.111 -10.320  14.912  1.00  0.00
ATOM    245  N   GLY A  62       0.885 -11.560  13.638  1.00  0.00
ATOM    246  CA  GLY A  62       1.955 -11.911  12.711  1.00  0.00
ATOM    247  C   GLY A  62       2.612 -10.665  12.131  1.00  0.00
ATOM    248  O   GLY A  62       2.591  -9.598  12.745  1.00  0.00
ATOM    249  N   GLY A  63       3.541 -10.789  11.224  1.00  0.00
ATOM    250  CA  GLY A  63       4.185  -9.694  10.508  1.00  0.00
ATOM    251  C   GLY A  63       3.158  -8.812   9.810  1.00  0.00
ATOM    252  O   GLY A  63       2.184  -9.307   9.243  1.00  0.00
ATOM    253  N   GLY A  64       3.507  -7.488   9.789  1.00  0.00
ATOM    254  CA  GLY A  64       2.618  -6.550   9.115  1.00  0.00
ATOM    255  C   GLY A  64       2.642  -6.756   7.606  1.00  0.00
ATOM    256  O   GLY A  64       1.609  -6.669   6.942  1.00  0.00
ATOM    257  N   GLY A  65       3.778  -7.173   7.082  1.00  0.00
ATOM    258  CA  GLY A  65       3.926  -7.408   5.651  1.00  0.00
ATOM    259  C   GLY A  65       2.978  -8.500   5.171  1.00  0.00
ATOM    260  O   GLY A  65       2.369  -8.384   4.108  1.00  0.00
ATOM    261  N   GLY A  66       2.898  -9.590   5.982  1.00  0.00
ATOM    262  CA  GLY A  66       2.028 -10.704   5.623  1.00  0.00
ATOM    263  C   GLY A  66       0.560 -10.302   5.692  1.00  0.00
ATOM    264  O   GLY A  66      -0.231 -10.650   4.816  1.00  0.00
ATOM    265  N   GLY A  67       0.214  -9.546   6.731  1.00  0.00
ATOM    266  CA  GLY A  67      -1.161  -9.099   6.923  1.00  0.00
ATOM    267  C   GLY A  67      -1.590  -8.145   5.816  1.00  0.00
ATOM    268  O   GLY A  67      -2.700  -8.245   5.293  1.00  0.00
ATOM    269  N   GLY A  68      -0.668  -7.236   5.445  1.00  0.00
ATOM    270  CA  GLY A  68      -0.965  -6.269   4.395  1.00  0.00
ATOM    271  C   GLY A  68      -1.114  -6.953   3.042  1.00  0.00
ATOM    272  O   GLY A  68      -2.003  -6.617   2.260  1.00  0.00
ATOM    273  N   GLY A  69      -0.216  -7.932   2.788  1.00  0.00
ATOM    274  CA  GLY A  69      -0.255  -8.671   1.532  1.00  0.00
ATOM    275  C   GLY A  69      -1.582  -9.400   1.362  1.00  0.00
ATOM    276  O   GLY A  69      -2.165  -9.405   0.278  1.00  0.00
ATOM    277  N   GLY A  70      -2.020 -10.049   2.462  1.00  0.00
ATOM    278  CA  GLY A  70      -3.271 -10.794   2.407  1.00  0.00
ATOM    279  C   GLY A  70      -4.465  -9.858   2.268  1.00  0.00
ATOM    280  O   GLY A  70      -5.388 -10.124   1.499  1.00  0.00
ATOM    281  N   GLY A  71      -4.438  -8.761   3.014  1.00  0.00
ATOM    282  CA  GLY A  71      -5.529  -7.796   2.944  1.00  0.00
ATOM    283  C   GLY A  71      -5.599  -7.143   1.569  1.00  0.00
ATOM    284  O   GLY A  71      -6.682  -6.945   1.020  1.00  0.00
ATOM    285  N   GLY A  72      -4.412  -6.819   1.023  1.00  0.00
ATOM    286  CA  GLY A  72      -4.334  -6.232  -0.309  1.00  0.00
ATOM    287  C   GLY A  72      -4.891  -7.180  -1.363  1.00  0.00
ATOM    288  O   GLY A  72      -5.620  -6.764  -2.263  1.00  0.00
ATOM    289  N   GLY A  73      -4.408  -8.434  -1.316  1.00  0.00
ATOM    290  CA  GLY A  73      -4.878  -9.456  -2.243  1.00  0.00
ATOM    291  C   GLY A  73      -6.388  -9.634  -2.147  1.00  0.00
ATOM    292  O   GLY A  73      -7.071  -9.784  -3.161  1.00  0.00
ATOM    293  N   GLY A  74      -6.919  -9.596  -0.934  1.00  0.00
ATOM    294  CA  GLY A  74      -8.359  -9.727  -0.742  1.00  0.00
ATOM    295  C   GLY A  74      -9.106  -8.559  -1.372  1.00  0.00
ATOM    296  O   GLY A  74     -10.139  -8.745  -2.015  1.00  0.00
ATOM    297  N   GLY A  75      -8.577  -7.361  -1.200  1.00  0.00
ATOM    298  CA  GLY A  75      -9.202  -6.172  -1.765  1.00  0.00
ATOM    299  C   GLY A  75      -9.199  -6.219  -3.288  1.00  0.00
ATOM    300  O   GLY A  75     -10.184  -5.860  -3.932  1.00  0.00
ATOM    301  N   GLY A  76      -8.072  -6.669  -3.858  1.00  0.00
ATOM    302  CA  GLY A  76      -7.944  -6.785  -5.306  1.00  0.00
ATOM    303  C   GLY A  76      -8.934  -7.798  -5.867  1.00  0.00
ATOM    304  O   GLY A  76      -9.547  -7.569  -6.909  1.00  0.00
ATOM    305  N   GLY A  77      -9.026  -8.954  -5.186  1.00  0.00
ATOM    306  CA  GLY A  77      -9.942  -9.999  -5.625  1.00  0.00
ATOM    307  C   GLY A  77     -11.389  -9.529  -5.555  1.00  0.00
ATOM    308  O   GLY A  77     -12.187  -9.808  -6.450  1.00  0.00
ATOM    309  N   GLY A  78     -11.722  -8.849  -4.448  1.00  0.00
ATOM    310  CA  GLY A  78     -13.074  -8.323  -4.300  1.00  0.00
ATOM    311  C   GLY A  78     -13.407  -7.338  -5.414  1.00  0.00
ATOM    312  O   GLY A  78     -14.516  -7.344  -5.949  1.00  0.00
ATOM    313  N   GLY A  79     -12.469  -6.459  -5.727  1.00  0.00
ATOM    314  CA  GLY A  79     -12.662  -5.493  -6.801  1.00  0.00
ATOM    315  C   GLY A  79     -12.821  -6.190  -8.146  1.00  0.00
ATOM    316  O   GLY A  79     -13.633  -5.781  -8.976  1.00  0.00
ATOM    317  N   GLY A  80     -12.045  -7.240  -8.354  1.00  0.00
ATOM    318  CA  GLY A  80     -12.133  -8.006  -9.592  1.00  0.00
ATOM    319  C   GLY A  80     -13.498  -8.666  -9.735  1.00  0.00
ATOM    320  O   GLY A  80     -14.050  -8.741 -10.833  1.00  0.00
ATOM    321  N   GLY A  81     -14.009  -9.197  -8.644  1.00  0.00
ATOM    322  CA  GLY A  81     -15.339  -9.792  -8.707  1.00  0.00
ATOM    323  C   GLY A  81     -16.416  -8.721  -8.826  1.00  0.00
ATOM    324  O   GLY A  81     -17.175  -8.696  -9.795  1.00  0.00
ATOM    325  N   ALA B  82      16.406   5.009  34.980  1.00  1.00
ATOM    326  CA  ALA B  82      14.954   5.080  35.094  1.00  1.00
ATOM    327  C   ALA B  82      14.275   4.357  33.938  1.00  1.00
ATOM    328  O   ALA B  82      14.741   4.411  32.800  1.00  1.00
ATOM    329  N   ASP B  83      13.124   3.697  34.192  1.00  1.00
ATOM    330  CA  ASP B  83      12.411   3.038  33.104  1.00  1.00
ATOM    331  C   ASP B  83      12.060   4.026  31.998  1.00  1.00
ATOM    332  O   ASP B  83      11.679   5.165  32.268  1.00  1.00
ATOM    333  N   THR B  84      11.803   3.428  30.778  1.00  1.00
ATOM    334  CA  THR B  84      11.448   4.224  29.610  1.00  1.00
ATOM    335  C   THR B  84      10.459   3.484  28.719  1.00  1.00
ATOM    336  O   THR B  84      10.487   2.257  28.629  1.00  1.00
ATOM    337  N   ILE B  85       9.749   4.195  27.933  1.00  1.00
ATOM    338  CA  ILE B  85       8.859   3.785  26.854  1.00  1.00
ATOM    339  C   ILE B  85       8.957   4.735  25.667  1.00  1.00
ATOM    340  O   ILE B  85       9.037   5.951  25.839  1.00  1.00
ATOM    341  N   CYS B  86       9.160   4.223  24.496  1.00  1.00
ATOM    342  CA  CYS B  86       9.272   4.988  23.260  1.00  1.00
ATOM    343  C   CYS B  86       8.185   4.595  22.268  1.00  1.00
ATOM    344  O   CYS B  86       7.850   3.418  22.135  1.00  1.00
ATOM    345  N   ILE B  87       7.604   5.666  21.570  1.00  1.00
ATOM    346  CA  ILE B  87       6.670   5.459  20.469  1.00  1.00
ATOM    347  C   ILE B  87       7.390   5.468  19.127  1.00  1.00
ATOM    348  O   ILE B  87       8.160   6.383  18.831  1.00  1.00
ATOM    349  N   GLY B  88       7.353   4.378  18.395  1.00  1.00
ATOM    350  CA  GLY B  88       8.103   4.293  17.148  1.00  1.00
ATOM    351  C   GLY B  88       7.209   3.848  15.997  1.00  1.00
ATOM    352  O   GLY B  88       6.050   3.489  16.201  1.00  1.00
ATOM    353  N   TYR B  89       7.904   3.279  14.943  1.00  1.00
ATOM    354  CA  TYR B  89       7.291   2.755  13.728  1.00  1.00
ATOM    355  C   TYR B  89       8.089   1.584  13.169  1.00  1.00
ATOM    356  O   TYR B  89       9.313   1.540  13.292  1.00  1.00
ATOM    357  N   HIS B  90       7.437   0.757  12.347  1.00  1.00
ATOM    358  CA  HIS B  90       8.044  -0.408  11.714  1.00  1.00
ATOM    359  C   HIS B  90       9.080   0.007  10.677  1.00  1.00
ATOM    360  O   HIS B  90       8.888   0.980   9.948  1.00  1.00
ATOM    361  N   ALA B  91      10.080  -0.814  10.528  1.00  1.00
ATOM    362  CA  ALA B  91      11.083  -0.844   9.470  1.00  1.00
ATOM    363  C   ALA B  91      11.444  -2.275   9.093  1.00  1.00
ATOM    364  O   ALA B  91      11.448  -3.168   9.941  1.00  1.00
ATOM    365  N   ASN B  92      11.724  -2.544   7.901  1.00  1.00
ATOM    366  CA  ASN B  92      12.104  -3.874   7.441  1.00  1.00
ATOM    367  C   ASN B  92      13.203  -3.800   6.389  1.00  1.00
ATOM    368  O   ASN B  92      13.439  -2.746   5.797  1.00  1.00
ATOM    369  N   ASN B  93      13.434  -4.867   5.686  1.00  1.00
ATOM    370  CA  ASN B  93      14.470  -4.984   4.666  1.00  1.00
ATOM    371  C   ASN B  93      13.901  -4.749   3.273  1.00  1.00
ATOM    372  O   ASN B  93      14.645  -4.540   2.315  1.00  1.00
ATOM    373  N   SER B  94      12.813  -4.154   3.119  1.00  1.00
ATOM    374  CA  SER B  94      12.226  -3.820   1.827  1.00  1.00
ATOM    375  C   SER B  94      13.056  -2.771   1.098  1.00  1.00
ATOM    376  O   SER B  94      13.464  -1.770   1.687  1.00  1.00
ATOM    377  N   THR B  95      13.183  -2.971  -0.248  1.00  1.00
ATOM    378  CA  THR B  95      13.901  -2.019  -1.087  1.00  1.00
ATOM    379  C   THR B  95      12.996  -1.448  -2.170  1.00  1.00
ATOM    380  O   THR B  95      13.288  -0.400  -2.747  1.00  1.00
ATOM    381  N   ASP B  96      11.674  -1.808  -2.072  1.00  1.00
ATOM    382  CA  ASP B  96      10.673  -1.235  -2.963  1.00  1.00
ATOM    383  C   ASP B  96      10.580   0.276  -2.789  1.00  1.00
ATOM    384  O   ASP B  96      10.627   0.785  -1.669  1.00  1.00
ATOM    385  N   THR B  97      10.380   0.965  -3.919  1.00  1.00
ATOM    386  CA  THR B  97      10.233   2.415  -3.905  1.00  1.00
ATOM    387  C   THR B  97       8.961   2.847  -4.624  1.00  1.00
ATOM    388  O   THR B  97       8.552   2.229  -5.607  1.00  1.00
ATOM    389  N   VAL B  98       8.459   3.935  -4.250  1.00  1.00
ATOM    390  CA  VAL B  98       7.323   4.632  -4.840  1.00  1.00
ATOM    391  C   VAL B  98       7.637   6.106  -5.063  1.00  1.00
ATOM    392  O   VAL B  98       8.392   6.712  -4.302  1.00  1.00
ATOM    393  N   ASP B  99       6.914   6.746  -5.894  1.00  1.00
ATOM    394  CA  ASP B  99       6.965   8.191  -6.086  1.00  1.00
ATOM    395  C   ASP B  99       5.727   8.867  -5.510  1.00  1.00
ATOM    396  O   ASP B  99       4.633   8.303  -5.533  1.00  1.00
ATOM    397  N   THR B 100       5.941  10.074  -5.036  1.00  1.00
ATOM    398  CA  THR B 100       4.865  10.969  -4.628  1.00  1.00
ATOM    399  C   THR B 100       4.875  12.252  -5.449  1.00  1.00
ATOM    400  O   THR B 100       5.922  12.681  -5.936  1.00  1.00
ATOM    401  N   VAL B 101       4.109  13.176  -5.246  1.00  1.00
ATOM    402  CA  VAL B 101       4.163  14.478  -5.899  1.00  1.00
ATOM    403  C   VAL B 101       5.345  15.298  -5.398  1.00  1.00
ATOM    404  O   VAL B 101       6.009  15.986  -6.173  1.00  1.00
ATOM    405  N   LEU B 102       5.757  15.178  -4.248  1.00  1.00
ATOM    406  CA  LEU B 102       6.849  15.940  -3.653  1.00  1.00
ATOM    407  C   LEU B 102       8.148  15.141  -3.663  1.00  1.00
ATOM    408  O   LEU B 102       9.231  15.702  -3.828  1.00  1.00
ATOM    409  N   GLU B 103       8.285  14.015  -3.944  1.00  1.00
ATOM    410  CA  GLU B 103       9.384  13.094  -3.683  1.00  1.00
ATOM    411  C   GLU B 103       9.382  11.937  -4.674  1.00  1.00
ATOM    412  O   GLU B 103       8.349  11.309  -4.907  1.00  1.00
ATOM    413  N   LYS B 104      10.548  11.672  -5.264  1.00  1.00
ATOM    414  CA  LYS B 104      10.744  10.494  -6.101  1.00  1.00
ATOM    415  C   LYS B 104      11.624   9.463  -5.404  1.00  1.00
ATOM    416  O   LYS B 104      12.672   9.799  -4.854  1.00  1.00
ATOM    417  N   ASN B 105      11.205   8.123  -5.655  1.00  1.00
ATOM    418  CA  ASN B 105      12.137   7.095  -5.208  1.00  1.00
ATOM    419  C   ASN B 105      12.168   7.002  -3.688  1.00  1.00
ATOM    420  O   ASN B 105      13.237   7.028  -3.077  1.00  1.00
ATOM    421  N   VAL B 106      11.015   7.102  -3.006  1.00  1.00
ATOM    422  CA  VAL B 106      10.824   6.814  -1.590  1.00  1.00
ATOM    423  C   VAL B 106      10.787   5.313  -1.334  1.00  1.00
ATOM    424  O   VAL B 106       9.988   4.591  -1.930  1.00  1.00
ATOM    425  N   THR B 107      11.838   4.837  -0.527  1.00  1.00
ATOM    426  CA  THR B 107      11.771   3.441  -0.109  1.00  1.00
ATOM    427  C   THR B 107      10.721   3.242   0.977  1.00  1.00
ATOM    428  O   THR B 107      10.707   3.958   1.978  1.00  1.00
ATOM    429  N   VAL B 108       9.862   2.284   0.828  1.00  1.00
ATOM    430  CA  VAL B 108       8.746   2.049   1.736  1.00  1.00
ATOM    431  C   VAL B 108       8.737   0.611   2.238  1.00  1.00
ATOM    432  O   VAL B 108       9.100  -0.313   1.510  1.00  1.00
ATOM    433  N   THR B 109       8.095   0.378   3.410  1.00  1.00
ATOM    434  CA  THR B 109       8.027  -0.949   4.009  1.00  1.00
ATOM    435  C   THR B 109       7.068  -1.851   3.243  1.00  1.00
ATOM    436  O   THR B 109       7.331  -3.040   3.059  1.00  1.00
ATOM    437  N   HIS B 110       6.088  -1.509   2.718  1.00  1.00
ATOM    438  CA  HIS B 110       5.062  -2.266   2.009  1.00  1.00
ATOM    439  C   HIS B 110       4.473  -1.454   0.863  1.00  1.00
ATOM    440  O   HIS B 110       4.304  -0.239   0.972  1.00  1.00
ATOM    441  N   SER B 111       4.276  -2.167  -0.268  1.00  1.00
ATOM    442  CA  SER B 111       3.686  -1.589  -1.470  1.00  1.00
ATOM    443  C   SER B 111       3.136  -2.672  -2.389  1.00  1.00
ATOM    444  O   SER B 111       3.586  -3.818  -2.354  1.00  1.00
ATOM    445  N   VAL B 112       2.421  -2.320  -3.383  1.00  1.00
ATOM    446  CA  VAL B 112       1.765  -3.190  -4.352  1.00  1.00
ATOM    447  C   VAL B 112       1.905  -2.643  -5.767  1.00  1.00
ATOM    448  O   VAL B 112       1.755  -1.443  -5.996  1.00  1.00
ATOM    449  N   ASN B 113       2.337  -3.595  -6.750  1.00  1.00
ATOM    450  CA  ASN B 113       2.343  -3.173  -8.145  1.00  1.00
ATOM    451  C   ASN B 113       0.940  -3.214  -8.739  1.00  1.00
ATOM    452  O   ASN B 113       0.230  -4.211  -8.610  1.00  1.00
ATOM    453  N   LEU B 114       0.520  -2.118  -9.399  1.00  1.00
ATOM    454  CA  LEU B 114      -0.798  -2.019 -10.015  1.00  1.00
ATOM    455  C   LEU B 114      -0.708  -2.144 -11.532  1.00  1.00
ATOM    456  O   LEU B 114      -1.687  -2.485 -12.196  1.00  1.00
ATOM    457  N   LEU B 115       0.380  -2.287 -12.080  1.00  1.00
ATOM    458  CA  LEU B 115       0.674  -2.371 -13.506  1.00  1.00
ATOM    459  C   LEU B 115       1.222  -3.745 -13.875  1.00  1.00
ATOM    460  O   LEU B 115       2.215  -4.201 -13.309  1.00  1.00
ATOM    461  N   GLU B 116       0.337  -4.489 -14.682  1.00  1.00
ATOM    462  CA  GLU B 116       0.738  -5.797 -15.187  1.00  1.00
ATOM    463  C   GLU B 116       1.583  -5.665 -16.448  1.00  1.00
ATOM    464  O   GLU B 116       1.236  -4.919 -17.364  1.00  1.00
ATOM    465  N   ASP B 117       2.760  -6.323 -16.447  1.00  1.00
ATOM    466  CA  ASP B 117       3.663  -6.238 -17.589  1.00  1.00
ATOM    467  C   ASP B 117       4.096  -7.623 -18.053  1.00  1.00
ATOM    468  O   ASP B 117       4.499  -7.806 -19.201  1.00  1.00
ATOM    469  N   SER B 118       3.502  -8.632 -17.526  1.00  1.00
ATOM    470  CA  SER B 118       3.748 -10.043 -17.800  1.00  1.00
ATOM    471  C   SER B 118       2.581 -10.669 -18.554  1.00  1.00
ATOM    472  O   SER B 118       1.419 -10.436 -18.222  1.00  1.00
ATOM    473  N   HIS B 119       2.867 -11.273 -19.666  1.00  1.00
ATOM    474  CA  HIS B 119       1.975 -12.120 -20.448  1.00  1.00
ATOM    475  C   HIS B 119       2.598 -13.485 -20.708  1.00  1.00
ATOM    476  O   HIS B 119       3.801 -13.594 -20.947  1.00  1.00
ATOM    477  N   ASN B 120       2.023 -14.461 -20.947  1.00  1.00
ATOM    478  CA  ASN B 120       2.475 -15.830 -21.167  1.00  1.00
ATOM    479  C   ASN B 120       2.901 -16.043 -22.614  1.00  1.00
ATOM    480  O   ASN B 120       3.605 -17.003 -22.929  1.00  1.00
ATOM    481  N   GLY B 121       3.011 -15.249 -23.446  1.00  1.00
ATOM    482  CA  GLY B 121       3.551 -15.297 -24.799  1.00  1.00
ATOM    483  C   GLY B 121       2.864 -16.373 -25.629  1.00  1.00
ATOM    484  O   GLY B 121       3.496 -17.033 -26.454  1.00  1.00
ATOM    485  N   LYS B 122       1.637 -16.721 -25.413  1.00  1.00
ATOM    486  CA  LYS B 122       0.882 -17.760 -26.103  1.00  1.00
ATOM    487  C   LYS B 122      -0.496 -17.257 -26.517  1.00  1.00
ATOM    488  O   LYS B 122      -1.119 -16.469 -25.805  1.00  1.00
ATOM    489  N   LEU B 123      -0.987 -17.733 -27.729  1.00  1.00
ATOM    490  CA  LEU B 123      -2.417 -17.627 -27.991  1.00  1.00
ATOM    491  C   LEU B 123      -3.192 -18.732 -27.281  1.00  1.00
ATOM    492  O   LEU B 123      -2.821 -19.904 -27.347  1.00  1.00
ATOM    493  N   CYS B 124      -4.191 -18.399 -26.562  1.00  1.00
ATOM    494  CA  CYS B 124      -4.929 -19.329 -25.715  1.00  1.00
ATOM    495  C   CYS B 124      -6.410 -19.342 -26.071  1.00  1.00
ATOM    496  O   CYS B 124      -6.974 -18.320 -26.461  1.00  1.00
ATOM    497  N   ARG B 125      -7.126 -20.426 -25.647  1.00  1.00
ATOM    498  CA  ARG B 125      -8.582 -20.351 -25.676  1.00  1.00
ATOM    499  C   ARG B 125      -9.098 -19.296 -24.706  1.00  1.00
ATOM    500  O   ARG B 125      -8.588 -19.158 -23.595  1.00  1.00
ATOM    501  N   LEU B 126     -10.253 -18.711 -25.106  1.00  1.00
ATOM    502  CA  LEU B 126     -10.976 -17.800 -24.227  1.00  1.00
ATOM    503  C   LEU B 126     -12.221 -18.463 -23.648  1.00  1.00
ATOM    504  O   LEU B 126     -13.100 -18.907 -24.387  1.00  1.00
ATOM    505  N   LYS B 127     -12.305 -18.598 -22.300  1.00  1.00
ATOM    506  CA  LYS B 127     -13.537 -19.182 -21.784  1.00  1.00
ATOM    507  C   LYS B 127     -13.773 -20.571 -22.364  1.00  1.00
ATOM    508  O   LYS B 127     -14.913 -21.020 -22.482  1.00  1.00
ATOM    509  N   GLY B 128     -12.651 -21.298 -22.848  1.00  1.00
ATOM    510  CA  GLY B 128     -12.727 -22.695 -23.257  1.00  1.00
ATOM    511  C   GLY B 128     -12.824 -22.821 -24.772  1.00  1.00
ATOM    512  O   GLY B 128     -12.507 -23.867 -25.338  1.00  1.00
ATOM    513  N   ILE B 129     -13.017 -21.863 -25.500  1.00  1.00
ATOM    514  CA  ILE B 129     -13.164 -21.843 -26.950  1.00  1.00
ATOM    515  C   ILE B 129     -11.886 -21.364 -27.627  1.00  1.00
ATOM    516  O   ILE B 129     -11.337 -20.321 -27.271  1.00  1.00
ATOM    517  N   ALA B 130     -11.373 -22.212 -28.598  1.00  1.00
ATOM    518  CA  ALA B 130     -10.184 -21.843 -29.357  1.00  1.00
ATOM    519  C   ALA B 130     -10.515 -20.815 -30.433  1.00  1.00
ATOM    520  O   ALA B 130     -11.522 -20.934 -31.129  1.00  1.00
ATOM    521  N   PRO B 131      -9.563 -19.880 -30.677  1.00  1.00
ATOM    522  CA  PRO B 131      -9.725 -18.927 -31.768  1.00  1.00
ATOM    523  C   PRO B 131      -9.748 -19.633 -33.117  1.00  1.00
ATOM    524  O   PRO B 131      -8.981 -20.566 -33.353  1.00  1.00
ATOM    525  N   SER B 132     -17.468 -22.055 -35.137  1.00  1.00
ATOM    526  CA  SER B 132     -17.402 -21.301 -33.891  1.00  1.00
ATOM    527  C   SER B 132     -15.961 -20.984 -33.514  1.00  1.00
ATOM    528  O   SER B 132     -15.069 -21.816 -33.680  1.00  1.00
ATOM    529  N   TRP B 133     -15.818 -19.812 -32.931  1.00  1.00
ATOM    530  CA  TRP B 133     -14.531 -19.358 -32.419  1.00  1.00
ATOM    531  C   TRP B 133     -14.704 -18.215 -31.428  1.00  1.00
ATOM    532  O   TRP B 133     -15.589 -17.373 -31.585  1.00  1.00
ATOM    533  N   SER B 134     -13.651 -17.975 -30.606  1.00  1.00
ATOM    534  CA  SER B 134     -13.694 -16.944 -29.576  1.00  1.00
ATOM    535  C   SER B 134     -13.035 -15.657 -30.057  1.00  1.00
ATOM    536  O   SER B 134     -13.339 -14.571 -29.565  1.00  1.00
ATOM    537  N   TYR B 135     -12.493 -15.551 -30.997  1.00  1.00
ATOM    538  CA  TYR B 135     -11.767 -14.501 -31.701  1.00  1.00
ATOM    539  C   TYR B 135     -11.180 -15.020 -33.008  1.00  1.00
ATOM    540  O   TYR B 135     -10.802 -16.187 -33.110  1.00  1.00
ATOM    541  N   ILE B 136     -10.862 -14.070 -33.913  1.00  1.00
ATOM    542  CA  ILE B 136     -10.093 -14.363 -35.117  1.00  1.00
ATOM    543  C   ILE B 136      -8.764 -13.619 -35.116  1.00  1.00
ATOM    544  O   ILE B 136      -8.694 -12.453 -34.726  1.00  1.00
ATOM    545  N   SER B 137     -16.910  -9.004 -36.644  1.00  1.00
ATOM    546  CA  SER B 137     -16.191  -9.067 -35.377  1.00  1.00
ATOM    547  C   SER B 137     -17.123  -9.445 -34.233  1.00  1.00
ATOM    548  O   SER B 137     -16.686  -9.980 -33.214  1.00  1.00
ATOM    549  N   SER B 138     -18.340  -9.403 -34.369  1.00  1.00
ATOM    550  CA  SER B 138     -19.345  -9.745 -33.370  1.00  1.00
ATOM    551  C   SER B 138     -20.093 -11.016 -33.753  1.00  1.00
ATOM    552  O   SER B 138     -20.809 -11.597 -32.937  1.00  1.00
ATOM    553  N   VAL B 139     -19.541 -11.816 -34.528  1.00  1.00
ATOM    554  CA  VAL B 139     -19.945 -13.177 -34.863  1.00  1.00
ATOM    555  C   VAL B 139     -19.143 -14.201 -34.070  1.00  1.00
ATOM    556  O   VAL B 139     -17.915 -14.237 -34.149  1.00  1.00
ATOM    557  N   SER B 140     -19.864 -15.082 -33.315  1.00  1.00
ATOM    558  CA  SER B 140     -19.210 -16.098 -32.498  1.00  1.00
ATOM    559  C   SER B 140     -19.300 -17.471 -33.151  1.00  1.00
ATOM    560  O   SER B 140     -18.434 -18.323 -32.950  1.00  1.00
ATOM    561  N   SER B 141     -20.128 -17.883 -33.764  1.00  1.00
ATOM    562  CA  SER B 141     -20.204 -19.111 -34.545  1.00  1.00
ATOM    563  C   SER B 141     -20.873 -18.867 -35.892  1.00  1.00
ATOM    564  O   SER B 141     -21.781 -18.043 -36.004  1.00  1.00
ATOM    565  N   SER B 142     -24.538 -16.293 -35.845  1.00  1.00
ATOM    566  CA  SER B 142     -24.728 -16.263 -34.400  1.00  1.00
ATOM    567  C   SER B 142     -23.883 -15.171 -33.756  1.00  1.00
ATOM    568  O   SER B 142     -22.684 -15.068 -34.013  1.00  1.00
ATOM    569  N   ARG B 143     -24.559 -14.162 -33.237  1.00  1.00
ATOM    570  CA  ARG B 143     -23.875 -13.000 -32.681  1.00  1.00
ATOM    571  C   ARG B 143     -23.446 -13.251 -31.241  1.00  1.00
ATOM    572  O   ARG B 143     -24.186 -13.846 -30.457  1.00  1.00
ATOM    573  N   GLY B 144     -22.317 -12.642 -30.891  1.00  1.00
ATOM    574  CA  GLY B 144     -21.746 -12.656 -29.550  1.00  1.00
ATOM    575  C   GLY B 144     -20.883 -11.424 -29.306  1.00  1.00
ATOM    576  O   GLY B 144     -20.104 -11.019 -30.169  1.00  1.00
ATOM    577  N   PHE B 145     -20.998 -10.821 -28.151  1.00  1.00
ATOM    578  CA  PHE B 145     -20.165  -9.676 -27.805  1.00  1.00
ATOM    579  C   PHE B 145     -18.805 -10.121 -27.284  1.00  1.00
ATOM    580  O   PHE B 145     -18.716 -10.991 -26.417  1.00  1.00
ATOM    581  N   GLY B 146     -17.751  -9.172 -27.736  1.00  1.00
ATOM    582  CA  GLY B 146     -16.453  -9.395 -27.111  1.00  1.00
ATOM    583  C   GLY B 146     -15.517 -10.155 -28.041  1.00  1.00
ATOM    584  O   GLY B 146     -14.311 -10.224 -27.803  1.00  1.00
ATOM    585  N   SER B 147     -16.007 -10.662 -29.160  1.00  1.00
ATOM    586  CA  SER B 147     -15.131 -11.179 -30.205  1.00  1.00
ATOM    587  C   SER B 147     -14.463 -10.047 -30.974  1.00  1.00
ATOM    588  O   SER B 147     -15.073  -9.006 -31.219  1.00  1.00
ATOM    589  N   GLY B 148     -13.566 -10.425 -31.866  1.00  1.00
ATOM    590  CA  GLY B 148     -12.780  -9.453 -32.616  1.00  1.00
ATOM    591  C   GLY B 148     -11.798 -10.144 -33.554  1.00  1.00
ATOM    592  O   GLY B 148     -11.462 -11.313 -33.364  1.00  1.00
ATOM    593  N   ILE B 149     -11.180  -9.396 -34.399  1.00  1.00
ATOM    594  CA  ILE B 149     -10.056  -9.830 -35.219  1.00  1.00
ATOM    595  C   ILE B 149      -8.764  -9.146 -34.790  1.00  1.00
ATOM    596  O   ILE B 149      -8.729  -7.932 -34.593  1.00  1.00
ATOM    597  N   ILE B 150      -7.772  -9.950 -34.515  1.00  1.00
ATOM    598  CA  ILE B 150      -6.443  -9.481 -34.141  1.00  1.00
ATOM    599  C   ILE B 150      -5.382 -10.012 -35.097  1.00  1.00
ATOM    600  O   ILE B 150      -5.480 -11.138 -35.585  1.00  1.00
ATOM    601  N   THR B 151      -4.347  -9.342 -35.282  1.00  1.00
ATOM    602  CA  THR B 151      -3.124  -9.798 -35.932  1.00  1.00
ATOM    603  C   THR B 151      -2.045 -10.125 -34.908  1.00  1.00
ATOM    604  O   THR B 151      -1.745  -9.317 -34.029  1.00  1.00
ATOM    605  N   SER B 152      -1.456 -11.392 -35.112  1.00  1.00
ATOM    606  CA  SER B 152      -0.553 -11.836 -34.056  1.00  1.00
ATOM    607  C   SER B 152       0.549 -12.728 -34.614  1.00  1.00
ATOM    608  O   SER B 152       0.314 -13.531 -35.517  1.00  1.00
ATOM    609  N   ASN B 153       1.719 -12.657 -33.950  1.00  1.00
ATOM    610  CA  ASN B 153       2.821 -13.526 -34.342  1.00  1.00
ATOM    611  C   ASN B 153       3.033 -14.640 -33.325  1.00  1.00
ATOM    612  O   ASN B 153       3.742 -15.611 -33.591  1.00  1.00
ATOM    613  N   ALA B 154       2.326 -14.719 -32.343  1.00  1.00
ATOM    614  CA  ALA B 154       2.317 -15.730 -31.293  1.00  1.00
ATOM    615  C   ALA B 154       1.848 -17.077 -31.829  1.00  1.00
ATOM    616  O   ALA B 154       0.925 -17.146 -32.641  1.00  1.00
ATOM    617  N   SER B 155       2.175 -18.172 -31.047  1.00  1.00
ATOM    618  CA  SER B 155       1.726 -19.510 -31.415  1.00  1.00
ATOM    619  C   SER B 155       0.590 -19.977 -30.513  1.00  1.00
ATOM    620  O   SER B 155       0.625 -19.773 -29.300  1.00  1.00
ATOM    621  N   MET B 156      -0.326 -20.804 -31.114  1.00  1.00
ATOM    622  CA  MET B 156      -1.388 -21.380 -30.298  1.00  1.00
ATOM    623  C   MET B 156      -0.854 -22.490 -29.402  1.00  1.00
ATOM    624  O   MET B 156      -0.122 -23.369 -29.855  1.00  1.00
ATOM    625  N   HIS B 157      -1.192 -22.460 -28.168  1.00  1.00
ATOM    626  CA  HIS B 157      -0.906 -23.488 -27.174  1.00  1.00
ATOM    627  C   HIS B 157      -2.187 -24.007 -26.535  1.00  1.00
ATOM    628  O   HIS B 157      -3.140 -23.255 -26.331  1.00  1.00
ATOM    629  N   GLU B 158      -2.190 -25.199 -26.028  1.00  1.00
ATOM    630  CA  GLU B 158      -3.322 -25.692 -25.254  1.00  1.00
ATOM    631  C   GLU B 158      -3.412 -24.993 -23.903  1.00  1.00
ATOM    632  O   GLU B 158      -2.586 -25.220 -23.020  1.00  1.00
ATOM    633  N   CYS B 159      -3.886 -23.855 -23.908  1.00  1.00
ATOM    634  CA  CYS B 159      -4.084 -22.980 -22.759  1.00  1.00
ATOM    635  C   CYS B 159      -5.449 -22.305 -22.809  1.00  1.00
ATOM    636  O   CYS B 159      -5.954 -21.984 -23.885  1.00  1.00
ATOM    637  N   ASN B 160      -5.937 -21.810 -21.786  1.00  1.00
ATOM    638  CA  ASN B 160      -7.165 -21.051 -21.587  1.00  1.00
ATOM    639  C   ASN B 160      -6.907 -19.788 -20.775  1.00  1.00
ATOM    640  O   ASN B 160      -6.217 -19.823 -19.757  1.00  1.00
ATOM    641  N   THR B 161      -7.613 -18.685 -21.251  1.00  1.00
ATOM    642  CA  THR B 161      -7.415 -17.400 -20.592  1.00  1.00
ATOM    643  C   THR B 161      -8.699 -16.580 -20.585  1.00  1.00
ATOM    644  O   THR B 161      -9.516 -16.681 -21.501  1.00  1.00
ATOM    645  N   LYS B 162      -8.778 -15.581 -19.809  1.00  1.00
ATOM    646  CA  LYS B 162      -9.864 -14.610 -19.743  1.00  1.00
ATOM    647  C   LYS B 162      -9.502 -13.328 -20.481  1.00  1.00
ATOM    648  O   LYS B 162     -10.376 -12.624 -20.988  1.00  1.00
ATOM    649  N   CYS B 163      -8.284 -13.249 -20.884  1.00  1.00
ATOM    650  CA  CYS B 163      -7.663 -12.069 -21.474  1.00  1.00
ATOM    651  C   CYS B 163      -6.579 -12.458 -22.471  1.00  1.00
ATOM    652  O   CYS B 163      -5.723 -13.293 -22.179  1.00  1.00
ATOM    653  N   GLN B 164      -6.746 -12.067 -23.707  1.00  1.00
ATOM    654  CA  GLN B 164      -5.819 -12.346 -24.797  1.00  1.00
ATOM    655  C   GLN B 164      -5.425 -11.068 -25.526  1.00  1.00
ATOM    656  O   GLN B 164      -6.268 -10.214 -25.802  1.00  1.00
ATOM    657  N   THR B 165      -4.162 -10.794 -25.568  1.00  1.00
ATOM    658  CA  THR B 165      -3.558  -9.776 -26.419  1.00  1.00
ATOM    659  C   THR B 165      -2.833 -10.404 -27.602  1.00  1.00
ATOM    660  O   THR B 165      -2.235 -11.473 -27.479  1.00  1.00
ATOM    661  N   PRO B 166      -2.380  -9.646 -28.562  1.00  1.00
ATOM    662  CA  PRO B 166      -1.652 -10.159 -29.717  1.00  1.00
ATOM    663  C   PRO B 166      -0.254 -10.620 -29.326  1.00  1.00
ATOM    664  O   PRO B 166       0.269 -11.587 -29.880  1.00  1.00
ATOM    665  N   LEU B 167       0.240 -10.405 -28.263  1.00  1.00
ATOM    666  CA  LEU B 167       1.567 -10.770 -27.782  1.00  1.00
ATOM    667  C   LEU B 167       1.506 -11.993 -26.873  1.00  1.00
ATOM    668  O   LEU B 167       2.442 -12.792 -26.826  1.00  1.00
ATOM    669  N   GLY B 168       0.352 -12.280 -26.307  1.00  1.00
ATOM    670  CA  GLY B 168       0.214 -13.323 -25.298  1.00  1.00
ATOM    671  C   GLY B 168      -1.011 -13.087 -24.425  1.00  1.00
ATOM    672  O   GLY B 168      -1.441 -11.948 -24.237  1.00  1.00
ATOM    673  N   ALA B 169      -1.395 -14.133 -23.649  1.00  1.00
ATOM    674  CA  ALA B 169      -2.510 -14.026 -22.715  1.00  1.00
ATOM    675  C   ALA B 169      -2.058 -13.451 -21.380  1.00  1.00
ATOM    676  O   ALA B 169      -0.976 -13.773 -20.889  1.00  1.00
ATOM    677  N   ILE B 170      -3.020 -12.771 -20.713  1.00  1.00
ATOM    678  CA  ILE B 170      -2.794 -12.187 -19.396  1.00  1.00
ATOM    679  C   ILE B 170      -3.630 -12.886 -18.332  1.00  1.00
ATOM    680  O   ILE B 170      -4.834 -13.081 -18.504  1.00  1.00
ATOM    681  N   ASN B 171      -3.075 -13.370 -17.343  1.00  1.00
ATOM    682  CA  ASN B 171      -3.704 -13.920 -16.148  1.00  1.00
ATOM    683  C   ASN B 171      -3.313 -13.129 -14.906  1.00  1.00
ATOM    684  O   ASN B 171      -2.138 -13.061 -14.546  1.00  1.00
ATOM    685  N   SER B 172      -4.268 -12.054 -14.625  1.00  1.00
ATOM    686  CA  SER B 172      -3.882 -11.045 -13.645  1.00  1.00
ATOM    687  C   SER B 172      -5.107 -10.401 -13.006  1.00  1.00
ATOM    688  O   SER B 172      -6.145 -10.249 -13.649  1.00  1.00
ATOM    689  N   SER B 173      -4.974  -9.972 -11.744  1.00  1.00
ATOM    690  CA  SER B 173      -6.010  -9.224 -11.042  1.00  1.00
ATOM    691  C   SER B 173      -5.642  -7.751 -10.924  1.00  1.00
ATOM    692  O   SER B 173      -6.510  -6.897 -10.741  1.00  1.00
ATOM    693  N   LEU B 174      -4.469  -7.411 -11.412  1.00  1.00
ATOM    694  CA  LEU B 174      -4.051  -6.016 -11.483  1.00  1.00
ATOM    695  C   LEU B 174      -4.996  -5.202 -12.360  1.00  1.00
ATOM    696  O   LEU B 174      -5.360  -5.626 -13.457  1.00  1.00
ATOM    697  N   PRO B 175      -5.152  -3.908 -12.004  1.00  1.00
ATOM    698  CA  PRO B 175      -6.094  -3.036 -12.696  1.00  1.00
ATOM    699  C   PRO B 175      -5.496  -2.494 -13.988  1.00  1.00
ATOM    700  O   PRO B 175      -6.198  -2.326 -14.985  1.00  1.00
ATOM    701  N   TYR B 176      -4.338  -2.366 -14.230  1.00  1.00
ATOM    702  CA  TYR B 176      -3.654  -1.779 -15.376  1.00  1.00
ATOM    703  C   TYR B 176      -2.639  -2.748 -15.968  1.00  1.00
ATOM    704  O   TYR B 176      -2.037  -3.546 -15.250  1.00  1.00
ATOM    705  N   GLN B 177      -2.396  -2.519 -17.280  1.00  1.00
ATOM    706  CA  GLN B 177      -1.385  -3.239 -18.046  1.00  1.00
ATOM    707  C   GLN B 177      -0.787  -2.357 -19.135  1.00  1.00
ATOM    708  O   GLN B 177      -1.487  -1.551 -19.748  1.00  1.00
ATOM    709  N   ASN B 178       0.450  -2.501 -19.410  1.00  1.00
ATOM    710  CA  ASN B 178       1.176  -1.782 -20.450  1.00  1.00
ATOM    711  C   ASN B 178       1.703  -2.736 -21.514  1.00  1.00
ATOM    712  O   ASN B 178       2.172  -2.308 -22.568  1.00  1.00
ATOM    713  N   ILE B 179       0.987  -3.890 -21.679  1.00  1.00
ATOM    714  CA  ILE B 179       1.391  -4.904 -22.646  1.00  1.00
ATOM    715  C   ILE B 179       0.891  -4.562 -24.044  1.00  1.00
ATOM    716  O   ILE B 179       1.608  -4.733 -25.029  1.00  1.00
ATOM    717  N   HIS B 180      -0.282  -4.217 -24.317  1.00  1.00
ATOM    718  CA  HIS B 180      -0.944  -4.063 -25.606  1.00  1.00
ATOM    719  C   HIS B 180      -2.346  -3.488 -25.440  1.00  1.00
ATOM    720  O   HIS B 180      -3.071  -3.853 -24.515  1.00  1.00
ATOM    721  N   PRO B 181      -2.703  -2.576 -26.438  1.00  1.00
ATOM    722  CA  PRO B 181      -4.018  -1.949 -26.373  1.00  1.00
ATOM    723  C   PRO B 181      -5.076  -2.816 -27.043  1.00  1.00
ATOM    724  O   PRO B 181      -6.240  -2.811 -26.643  1.00  1.00
ATOM    725  N   VAL B 182      -4.745  -3.687 -27.856  1.00  1.00
ATOM    726  CA  VAL B 182      -5.619  -4.709 -28.421  1.00  1.00
ATOM    727  C   VAL B 182      -5.828  -5.857 -27.442  1.00  1.00
ATOM    728  O   VAL B 182      -4.867  -6.452 -26.954  1.00  1.00
ATOM    729  N   THR B 183      -7.131  -6.050 -27.045  1.00  1.00
ATOM    730  CA  THR B 183      -7.492  -7.019 -26.018  1.00  1.00
ATOM    731  C   THR B 183      -8.779  -7.751 -26.380  1.00  1.00
ATOM    732  O   THR B 183      -9.707  -7.159 -26.931  1.00  1.00
ATOM    733  N   ILE B 184      -8.755  -9.048 -26.139  1.00  1.00
ATOM    734  CA  ILE B 184      -9.942  -9.889 -26.246  1.00  1.00
ATOM    735  C   ILE B 184     -10.365 -10.421 -24.883  1.00  1.00
ATOM    736  O   ILE B 184      -9.540 -10.918 -24.117  1.00  1.00
ATOM    737  N   GLY B 185     -11.478  -9.992 -24.379  1.00  1.00
ATOM    738  CA  GLY B 185     -11.998 -10.591 -23.156  1.00  1.00
ATOM    739  C   GLY B 185     -12.061  -9.571 -22.026  1.00  1.00
ATOM    740  O   GLY B 185     -11.619  -8.432 -22.180  1.00  1.00
ATOM    741  N   GLU B 186     -12.005  -9.774 -20.937  1.00  1.00
ATOM    742  CA  GLU B 186     -11.880  -8.991 -19.714  1.00  1.00
ATOM    743  C   GLU B 186     -10.420  -8.820 -19.316  1.00  1.00
ATOM    744  O   GLU B 186      -9.712  -9.799 -19.081  1.00  1.00
ATOM    745  N   CYS B 187      -9.835  -7.704 -19.813  1.00  1.00
ATOM    746  CA  CYS B 187      -8.413  -7.426 -19.649  1.00  1.00
ATOM    747  C   CYS B 187      -8.189  -6.201 -18.772  1.00  1.00
ATOM    748  O   CYS B 187      -8.960  -5.242 -18.819  1.00  1.00
ATOM    749  N   PRO B 188      -6.974  -6.129 -17.975  1.00  1.00
ATOM    750  CA  PRO B 188      -6.633  -4.856 -17.352  1.00  1.00
ATOM    751  C   PRO B 188      -6.659  -3.720 -18.367  1.00  1.00
ATOM    752  O   PRO B 188      -6.177  -3.868 -19.490  1.00  1.00
ATOM    753  N   LYS B 189      -6.962  -2.453 -17.770  1.00  1.00
ATOM    754  CA  LYS B 189      -6.911  -1.255 -18.599  1.00  1.00
ATOM    755  C   LYS B 189      -5.499  -1.000 -19.112  1.00  1.00
ATOM    756  O   LYS B 189      -4.538  -1.006 -18.343  1.00  1.00
ATOM    757  N   TYR B 190      -5.407  -0.730 -20.490  1.00  1.00
ATOM    758  CA  TYR B 190      -4.103  -0.408 -21.057  1.00  1.00
ATOM    759  C   TYR B 190      -3.733   1.046 -20.797  1.00  1.00
ATOM    760  O   TYR B 190      -4.557   1.946 -20.962  1.00  1.00
ATOM    761  N   VAL B 191      -2.471   1.231 -20.402  1.00  1.00
ATOM    762  CA  VAL B 191      -1.853   2.536 -20.202  1.00  1.00
ATOM    763  C   VAL B 191      -0.407   2.541 -20.678  1.00  1.00
ATOM    764  O   VAL B 191       0.296   1.536 -20.568  1.00  1.00
ATOM    765  N   ARG B 192       0.113   3.646 -21.038  1.00  1.00
ATOM    766  CA  ARG B 192       1.477   3.806 -21.527  1.00  1.00
ATOM    767  C   ARG B 192       2.471   3.871 -20.375  1.00  1.00
ATOM    768  O   ARG B 192       3.628   3.475 -20.517  1.00  1.00
ATOM    769  N   SER B 193       2.133   3.689 -19.226  1.00  1.00
ATOM    770  CA  SER B 193       2.980   3.814 -18.046  1.00  1.00
ATOM    771  C   SER B 193       3.967   2.657 -17.951  1.00  1.00
ATOM    772  O   SER B 193       3.605   1.501 -18.171  1.00  1.00
ATOM    773  N   ALA B 194       5.176   3.008 -17.332  1.00  1.00
ATOM    774  CA  ALA B 194       6.232   2.024 -17.127  1.00  1.00
ATOM    775  C   ALA B 194       6.246   1.522 -15.689  1.00  1.00
ATOM    776  O   ALA B 194       6.542   0.355 -15.432  1.00  1.00
ATOM    777  N   LYS B 195       5.606   2.134 -14.823  1.00  1.00
ATOM    778  CA  LYS B 195       5.526   1.873 -13.391  1.00  1.00
ATOM    779  C   LYS B 195       4.318   2.564 -12.771  1.00  1.00
ATOM    780  O   LYS B 195       4.003   3.705 -13.109  1.00  1.00
ATOM    781  N   LEU B 196       3.578   1.799 -11.984  1.00  1.00
ATOM    782  CA  LEU B 196       2.428   2.155 -11.162  1.00  1.00
ATOM    783  C   LEU B 196       2.395   1.338  -9.875  1.00  1.00
ATOM    784  O   LEU B 196       2.372   0.108  -9.910  1.00  1.00
ATOM    785  N   ARG B 197       3.126   1.792  -8.897  1.00  1.00
ATOM    786  CA  ARG B 197       3.289   1.157  -7.595  1.00  1.00
ATOM    787  C   ARG B 197       2.699   2.017  -6.485  1.00  1.00
ATOM    788  O   ARG B 197       2.946   3.221  -6.422  1.00  1.00
ATOM    789  N   MET B 198       1.663   1.473  -5.794  1.00  1.00
ATOM    790  CA  MET B 198       1.017   2.158  -4.681  1.00  1.00
ATOM    791  C   MET B 198       1.621   1.735  -3.348  1.00  1.00
ATOM    792  O   MET B 198       1.758   0.544  -3.068  1.00  1.00
ATOM    793  N   VAL B 199       2.134   2.788  -2.531  1.00  1.00
ATOM    794  CA  VAL B 199       2.586   2.415  -1.196  1.00  1.00
ATOM    795  C   VAL B 199       1.407   2.101  -0.283  1.00  1.00
ATOM    796  O   VAL B 199       0.406   2.817  -0.278  1.00  1.00
ATOM    797  N   THR B 200       1.623   1.008   0.555  1.00  1.00
ATOM    798  CA  THR B 200       0.606   0.639   1.532  1.00  1.00
ATOM    799  C   THR B 200       1.147   0.730   2.953  1.00  1.00
ATOM    800  O   THR B 200       0.415   1.059   3.886  1.00  1.00
ATOM    801  N   GLY B 201       2.453   0.705   3.064  1.00  1.00
ATOM    802  CA  GLY B 201       3.099   0.914   4.353  1.00  1.00
ATOM    803  C   GLY B 201       3.690   2.315   4.452  1.00  1.00
ATOM    804  O   GLY B 201       3.769   3.037   3.458  1.00  1.00
ATOM    805  N   LEU B 202       4.681   2.512   5.136  1.00  1.00
ATOM    806  CA  LEU B 202       5.291   3.794   5.468  1.00  1.00
ATOM    807  C   LEU B 202       6.747   3.846   5.019  1.00  1.00
ATOM    808  O   LEU B 202       7.432   2.824   4.983  1.00  1.00
ATOM    809  N   ARG B 203       7.318   5.088   5.047  1.00  1.00
ATOM    810  CA  ARG B 203       8.745   5.249   4.795  1.00  1.00
ATOM    811  C   ARG B 203       9.563   4.250   5.603  1.00  1.00
ATOM    812  O   ARG B 203       9.386   4.124   6.815  1.00  1.00
ATOM    813  N   ASN B 204      10.420   3.475   4.831  1.00  1.00
ATOM    814  CA  ASN B 204      11.299   2.501   5.467  1.00  1.00
ATOM    815  C   ASN B 204      12.635   3.130   5.845  1.00  1.00
ATOM    816  O   ASN B 204      13.319   3.710   5.002  1.00  1.00
ATOM    817  N   ILE B 205      12.951   3.190   7.093  1.00  1.00
ATOM    818  CA  ILE B 205      14.153   3.780   7.669  1.00  1.00
ATOM    819  C   ILE B 205      14.812   2.829   8.660  1.00  1.00
ATOM    820  O   ILE B 205      14.331   2.651   9.779  1.00  1.00
ATOM    821  N   PRO B 206      15.377   1.700   8.212  1.00  1.00
ATOM    822  CA  PRO B 206      15.929   0.679   9.094  1.00  1.00
ATOM    823  C   PRO B 206      17.241   1.139   9.715  1.00  1.00
ATOM    824  O   PRO B 206      18.027   1.842   9.080  1.00  1.00
ATOM    825  N   GLY B 207       7.945  14.921   7.126  1.00  1.00
ATOM    826  CA  GLY B 207       6.569  14.692   6.701  1.00  1.00
ATOM    827  C   GLY B 207       5.630  15.739   7.285  1.00  1.00
ATOM    828  O   GLY B 207       5.901  16.309   8.342  1.00  1.00
ATOM    829  N   LEU B 208       4.355  15.701   6.847  1.00  1.00
ATOM    830  CA  LEU B 208       3.391  16.693   7.309  1.00  1.00
ATOM    831  C   LEU B 208       3.204  16.617   8.820  1.00  1.00
ATOM    832  O   LEU B 208       3.038  17.639   9.487  1.00  1.00
ATOM    833  N   PHE B 209       3.224  15.704   9.546  1.00  1.00
ATOM    834  CA  PHE B 209       2.982  15.574  10.977  1.00  1.00
ATOM    835  C   PHE B 209       4.284  15.638  11.765  1.00  1.00
ATOM    836  O   PHE B 209       4.304  16.073  12.916  1.00  1.00
ATOM    837  N   GLY B 210       5.356  15.311  11.318  1.00  1.00
ATOM    838  CA  GLY B 210       6.647  15.650  11.905  1.00  1.00
ATOM    839  C   GLY B 210       7.170  14.516  12.778  1.00  1.00
ATOM    840  O   GLY B 210       8.322  14.534  13.211  1.00  1.00
ATOM    841  N   ALA B 211       6.551  13.318  12.643  1.00  1.00
ATOM    842  CA  ALA B 211       6.969  12.201  13.482  1.00  1.00
ATOM    843  C   ALA B 211       7.860  11.236  12.711  1.00  1.00
ATOM    844  O   ALA B 211       8.829  10.704  13.252  1.00  1.00
ATOM    845  N   ILE B 212       7.418  10.648  11.612  1.00  1.00
ATOM    846  CA  ILE B 212       8.246   9.763  10.800  1.00  1.00
ATOM    847  C   ILE B 212       9.338  10.541  10.078  1.00  1.00
ATOM    848  O   ILE B 212       9.059  11.506   9.366  1.00  1.00
ATOM    849  N   ALA B 213      10.618  10.029  10.187  1.00  1.00
ATOM    850  CA  ALA B 213      11.729  10.762   9.591  1.00  1.00
ATOM    851  C   ALA B 213      11.729  12.219  10.034  1.00  1.00
ATOM    852  O   ALA B 213      11.429  13.117   9.247  1.00  1.00
ATOM    853  N   GLY B 214      11.313  12.411  11.287  1.00  1.00
ATOM    854  CA  GLY B 214      11.265  13.731  11.902  1.00  1.00
ATOM    855  C   GLY B 214      11.849  13.706  13.309  1.00  1.00
ATOM    856  O   GLY B 214      12.756  14.474  13.628  1.00  1.00
ATOM    857  N   PHE B 215      10.901  13.793  14.378  1.00  1.00
ATOM    858  CA  PHE B 215      11.409  13.783  15.744  1.00  1.00
ATOM    859  C   PHE B 215      11.665  12.361  16.226  1.00  1.00
ATOM    860  O   PHE B 215      12.415  12.143  17.177  1.00  1.00
ATOM    861  N   ILE B 216      10.953  11.391  15.706  1.00  1.00
ATOM    862  CA  ILE B 216      11.389  10.001  15.774  1.00  1.00
ATOM    863  C   ILE B 216      12.255   9.636  14.575  1.00  1.00
ATOM    864  O   ILE B 216      11.767   9.550  13.448  1.00  1.00
ATOM    865  N   GLU B 217      13.502   9.779  14.573  1.00  1.00
ATOM    866  CA  GLU B 217      14.414   9.783  13.436  1.00  1.00
ATOM    867  C   GLU B 217      14.414   8.436  12.725  1.00  1.00
ATOM    868  O   GLU B 217      14.488   8.370  11.498  1.00  1.00
ATOM    869  N   GLY B 218      14.238   7.344  13.120  1.00  1.00
ATOM    870  CA  GLY B 218      14.368   6.084  12.399  1.00  1.00
ATOM    871  C   GLY B 218      13.243   5.123  12.760  1.00  1.00
ATOM    872  O   GLY B 218      12.721   5.154  13.875  1.00  1.00
ATOM    873  N   GLY B 219      13.167   4.028  12.044  1.00  1.00
ATOM    874  CA  GLY B 219      12.214   2.959  12.314  1.00  1.00
ATOM    875  C   GLY B 219      12.849   1.850  13.144  1.00  1.00
ATOM    876  O   GLY B 219      14.030   1.543  12.985  1.00  1.00
ATOM    877  N   TRP B 220      12.012   0.837  13.468  1.00  1.00
ATOM    878  CA  TRP B 220      12.454  -0.323  14.232  1.00  1.00
ATOM    879  C   TRP B 220      12.237  -1.613  13.450  1.00  1.00
ATOM    880  O   TRP B 220      11.103  -1.979  13.141  1.00  1.00
ATOM    881  N   THR B 221      13.349  -2.347  13.153  1.00  1.00
ATOM    882  CA  THR B 221      13.207  -3.628  12.472  1.00  1.00
ATOM    883  C   THR B 221      12.791  -4.725  13.444  1.00  1.00
ATOM    884  O   THR B 221      12.058  -5.645  13.080  1.00  1.00
ATOM    885  N   GLY B 222      12.852  -4.423  14.729  1.00  1.00
ATOM    886  CA  GLY B 222      12.536  -5.375  15.787  1.00  1.00
ATOM    887  C   GLY B 222      11.051  -5.353  16.123  1.00  1.00
ATOM    888  O   GLY B 222      10.492  -6.351  16.577  1.00  1.00
ATOM    889  N   MET B 223      10.318  -4.409  15.857  1.00  1.00
ATOM    890  CA  MET B 223       8.861  -4.373  15.883  1.00  1.00
ATOM    891  C   MET B 223       8.274  -4.942  14.597  1.00  1.00
ATOM    892  O   MET B 223       8.332  -4.308  13.543  1.00  1.00
ATOM    893  N   ILE B 224       7.957  -6.233  14.624  1.00  1.00
ATOM    894  CA  ILE B 224       7.626  -6.992  13.424  1.00  1.00
ATOM    895  C   ILE B 224       6.133  -7.286  13.354  1.00  1.00
ATOM    896  O   ILE B 224       5.564  -7.404  12.268  1.00  1.00
ATOM    897  N   ASP B 225       5.298  -6.845  14.220  1.00  1.00
ATOM    898  CA  ASP B 225       3.895  -7.237  14.273  1.00  1.00
ATOM    899  C   ASP B 225       2.981  -6.041  14.036  1.00  1.00
ATOM    900  O   ASP B 225       1.878  -6.186  13.508  1.00  1.00
ATOM    901  N   GLY B 226       3.281  -5.013  13.542  1.00  1.00
ATOM    902  CA  GLY B 226       2.474  -3.883  13.096  1.00  1.00
ATOM    903  C   GLY B 226       3.352  -2.712  12.672  1.00  1.00
ATOM    904  O   GLY B 226       4.516  -2.624  13.062  1.00  1.00
ATOM    905  N   TRP B 227       2.577  -1.606  12.197  1.00  1.00
ATOM    906  CA  TRP B 227       3.286  -0.435  11.696  1.00  1.00
ATOM    907  C   TRP B 227       3.651   0.515  12.829  1.00  1.00
ATOM    908  O   TRP B 227       4.727   1.114  12.828  1.00  1.00
ATOM    909  N   TYR B 228       2.994   0.715  13.774  1.00  1.00
ATOM    910  CA  TYR B 228       3.219   1.568  14.935  1.00  1.00
ATOM    911  C   TYR B 228       3.128   0.770  16.230  1.00  1.00
ATOM    912  O   TYR B 228       2.360  -0.187  16.328  1.00  1.00
ATOM    913  N   GLY B 229       3.919   1.423  17.306  1.00  1.00
ATOM    914  CA  GLY B 229       3.866   0.721  18.583  1.00  1.00
ATOM    915  C   GLY B 229       4.860   1.308  19.576  1.00  1.00
ATOM    916  O   GLY B 229       5.717   2.113  19.209  1.00  1.00
ATOM    917  N   TYR B 230       5.399   0.361  20.468  1.00  1.00
ATOM    918  CA  TYR B 230       6.146   0.790  21.644  1.00  1.00
ATOM    919  C   TYR B 230       7.406  -0.047  21.831  1.00  1.00
ATOM    920  O   TYR B 230       7.436  -1.227  21.484  1.00  1.00
ATOM    921  N   HIS B 231       8.412   0.579  22.337  1.00  1.00
ATOM    922  CA  HIS B 231       9.615  -0.032  22.890  1.00  1.00
ATOM    923  C   HIS B 231       9.784   0.319  24.363  1.00  1.00
ATOM    924  O   HIS B 231       9.608   1.471  24.761  1.00  1.00
ATOM    925  N   HIS B 232       9.881  -0.594  25.244  1.00  1.00
ATOM    926  CA  HIS B 232      10.009  -0.316  26.669  1.00  1.00
ATOM    927  C   HIS B 232      11.292  -0.912  27.233  1.00  1.00
ATOM    928  O   HIS B 232      11.731  -1.980  26.807  1.00  1.00
ATOM    929  N   GLN B 233      11.746  -0.390  28.280  1.00  1.00
ATOM    930  CA  GLN B 233      12.915  -0.736  29.081  1.00  1.00
ATOM    931  C   GLN B 233      12.636  -0.558  30.568  1.00  1.00
ATOM    932  O   GLN B 233      12.131   0.481  30.995  1.00  1.00
ATOM    933  N   ASN B 234      12.534  -1.605  31.320  1.00  1.00
ATOM    934  CA  ASN B 234      12.320  -1.565  32.762  1.00  1.00
ATOM    935  C   ASN B 234      13.130  -2.644  33.469  1.00  1.00
ATOM    936  O   ASN B 234      13.468  -3.668  32.877  1.00  1.00
ATOM    937  N   GLU B 235      13.078  -2.732  34.758  1.00  1.00
ATOM    938  CA  GLU B 235      13.809  -3.739  35.518  1.00  1.00
ATOM    939  C   GLU B 235      13.550  -5.137  34.972  1.00  1.00
ATOM    940  O   GLU B 235      14.453  -5.971  34.921  1.00  1.00
ATOM    941  N   GLN B 236      12.497  -5.508  34.546  1.00  1.00
ATOM    942  CA  GLN B 236      12.079  -6.802  34.020  1.00  1.00
ATOM    943  C   GLN B 236      12.505  -6.969  32.567  1.00  1.00
ATOM    944  O   GLN B 236      12.750  -8.085  32.106  1.00  1.00
ATOM    945  N   GLY B 237      13.183  -6.241  31.933  1.00  1.00
ATOM    946  CA  GLY B 237      13.701  -6.448  30.586  1.00  1.00
ATOM    947  C   GLY B 237      13.362  -5.273  29.679  1.00  1.00
ATOM    948  O   GLY B 237      12.813  -4.267  30.128  1.00  1.00
ATOM    949  N   SER B 238      13.622  -5.610  28.311  1.00  1.00
ATOM    950  CA  SER B 238      13.173  -4.703  27.261  1.00  1.00
ATOM    951  C   SER B 238      12.610  -5.471  26.073  1.00  1.00
ATOM    952  O   SER B 238      13.084  -6.559  25.744  1.00  1.00
ATOM    953  N   GLY B 239      11.688  -4.848  25.384  1.00  1.00
ATOM    954  CA  GLY B 239      11.065  -5.478  24.227  1.00  1.00
ATOM    955  C   GLY B 239      10.394  -4.445  23.330  1.00  1.00
ATOM    956  O   GLY B 239      10.111  -3.327  23.760  1.00  1.00
ATOM    957  N   TYR B 240       9.799  -4.940  22.259  1.00  1.00
ATOM    958  CA  TYR B 240       8.905  -4.197  21.379  1.00  1.00
ATOM    959  C   TYR B 240       7.505  -4.798  21.381  1.00  1.00
ATOM    960  O   TYR B 240       7.341  -6.014  21.487  1.00  1.00
ATOM    961  N   ALA B 241       6.531  -3.918  21.036  1.00  1.00
ATOM    962  CA  ALA B 241       5.126  -4.295  20.938  1.00  1.00
ATOM    963  C   ALA B 241       4.355  -3.320  20.056  1.00  1.00
ATOM    964  O   ALA B 241       4.529  -2.106  20.158  1.00  1.00
ATOM    965  N   ALA B 242       3.716  -3.835  18.959  1.00  1.00
ATOM    966  CA  ALA B 242       2.893  -2.970  18.122  1.00  1.00
ATOM    967  C   ALA B 242       1.634  -2.529  18.857  1.00  1.00
ATOM    968  O   ALA B 242       0.990  -3.327  19.539  1.00  1.00
ATOM    969  N   ASP B 243       1.229  -1.203  18.598  1.00  1.00
ATOM    970  CA  ASP B 243      -0.110  -0.806  19.014  1.00  1.00
ATOM    971  C   ASP B 243      -1.171  -1.396  18.093  1.00  1.00
ATOM    972  O   ASP B 243      -1.182  -1.129  16.891  1.00  1.00
ATOM    973  N   GLN B 244      -1.918  -2.412  18.643  1.00  1.00
ATOM    974  CA  GLN B 244      -2.803  -3.223  17.814  1.00  1.00
ATOM    975  C   GLN B 244      -3.974  -2.401  17.291  1.00  1.00
ATOM    976  O   GLN B 244      -4.395  -2.562  16.146  1.00  1.00
ATOM    977  N   LYS B 245      -4.522  -1.477  18.004  1.00  1.00
ATOM    978  CA  LYS B 245      -5.687  -0.694  17.610  1.00  1.00
ATOM    979  C   LYS B 245      -5.364   0.220  16.435  1.00  1.00
ATOM    980  O   LYS B 245      -6.161   0.358  15.507  1.00  1.00
ATOM    981  N   SER B 246      -4.264   0.998  16.527  1.00  1.00
ATOM    982  CA  SER B 246      -3.898   1.919  15.457  1.00  1.00
ATOM    983  C   SER B 246      -3.406   1.168  14.227  1.00  1.00
ATOM    984  O   SER B 246      -3.670   1.571  13.095  1.00  1.00
ATOM    985  N   THR B 247      -2.715   0.028  14.449  1.00  1.00
ATOM    986  CA  THR B 247      -2.242  -0.800  13.346  1.00  1.00
ATOM    987  C   THR B 247      -3.407  -1.407  12.574  1.00  1.00
ATOM    988  O   THR B 247      -3.400  -1.436  11.343  1.00  1.00
ATOM    989  N   GLN B 248      -4.404  -1.932  13.299  1.00  1.00
ATOM    990  CA  GLN B 248      -5.573  -2.555  12.690  1.00  1.00
ATOM    991  C   GLN B 248      -6.434  -1.524  11.971  1.00  1.00
ATOM    992  O   GLN B 248      -6.951  -1.783  10.884  1.00  1.00
ATOM    993  N   ASN B 249      -6.653  -0.358  12.580  1.00  1.00
ATOM    994  CA  ASN B 249      -7.424   0.713  11.960  1.00  1.00
ATOM    995  C   ASN B 249      -6.743   1.221  10.696  1.00  1.00
ATOM    996  O   ASN B 249      -7.403   1.516   9.700  1.00  1.00
ATOM    997  N   ALA B 250      -5.406   1.279  10.698  1.00  1.00
ATOM    998  CA  ALA B 250      -4.640   1.747   9.550  1.00  1.00
ATOM    999  C   ALA B 250      -4.649   0.719   8.426  1.00  1.00
ATOM   1000  O   ALA B 250      -4.744   1.071   7.250  1.00  1.00
ATOM   1001  N   ILE B 251      -4.507  -0.568   8.752  1.00  1.00
ATOM   1002  CA  ILE B 251      -4.607  -1.612   7.740  1.00  1.00
ATOM   1003  C   ILE B 251      -5.985  -1.619   7.090  1.00  1.00
ATOM   1004  O   ILE B 251      -6.109  -1.788   5.877  1.00  1.00
ATOM   1005  N   ASN B 252      -7.038  -1.404   7.944  1.00  1.00
ATOM   1006  CA  ASN B 252      -8.399  -1.300   7.434  1.00  1.00
ATOM   1007  C   ASN B 252      -8.530  -0.151   6.442  1.00  1.00
ATOM   1008  O   ASN B 252      -9.173  -0.286   5.401  1.00  1.00
ATOM   1009  N   GLY B 253      -7.961   1.010   6.788  1.00  1.00
ATOM   1010  CA  GLY B 253      -8.056   2.215   5.974  1.00  1.00
ATOM   1011  C   GLY B 253      -7.297   2.055   4.663  1.00  1.00
ATOM   1012  O   GLY B 253      -7.774   2.465   3.604  1.00  1.00
ATOM   1013  N   ILE B 254      -6.000   1.624   4.756  1.00  1.00
ATOM   1014  CA  ILE B 254      -5.147   1.488   3.581  1.00  1.00
ATOM   1015  C   ILE B 254      -5.726   0.483   2.593  1.00  1.00
ATOM   1016  O   ILE B 254      -5.716   0.711   1.384  1.00  1.00
ATOM   1017  N   THR B 255      -6.247  -0.627   3.086  1.00  1.00
ATOM   1018  CA  THR B 255      -6.825  -1.653   2.225  1.00  1.00
ATOM   1019  C   THR B 255      -8.126  -1.174   1.595  1.00  1.00
ATOM   1020  O   THR B 255      -8.393  -1.437   0.422  1.00  1.00
ATOM   1021  N   ASN B 256      -8.927  -0.418   2.305  1.00  1.00
ATOM   1022  CA  ASN B 256     -10.127   0.201   1.756  1.00  1.00
ATOM   1023  C   ASN B 256      -9.781   1.180   0.641  1.00  1.00
ATOM   1024  O   ASN B 256     -10.478   1.255  -0.371  1.00  1.00
ATOM   1025  N   LYS B 257      -8.627   1.891   0.845  1.00  1.00
ATOM   1026  CA  LYS B 257      -8.140   2.828  -0.160  1.00  1.00
ATOM   1027  C   LYS B 257      -7.729   2.104  -1.436  1.00  1.00
ATOM   1028  O   LYS B 257      -8.005   2.569  -2.542  1.00  1.00
ATOM   1029  N   VAL B 258      -7.022   0.982  -1.304  1.00  1.00
ATOM   1030  CA  VAL B 258      -6.642   0.168  -2.452  1.00  1.00
ATOM   1031  C   VAL B 258      -7.870  -0.323  -3.209  1.00  1.00
ATOM   1032  O   VAL B 258      -7.906  -0.292  -4.439  1.00  1.00
ATOM   1033  N   ASN B 259      -8.875  -0.796  -2.465  1.00  1.00
ATOM   1034  CA  ASN B 259     -10.122  -1.284  -3.041  1.00  1.00
ATOM   1035  C   ASN B 259     -10.850  -0.179  -3.795  1.00  1.00
ATOM   1036  O   ASN B 259     -11.393  -0.405  -4.877  1.00  1.00
ATOM   1037  N   THR B 260     -10.920   1.012  -3.198  1.00  1.00
ATOM   1038  CA  THR B 260     -11.570   2.160  -3.818  1.00  1.00
ATOM   1039  C   THR B 260     -10.896   2.531  -5.133  1.00  1.00
ATOM   1040  O   THR B 260     -11.565   2.857  -6.114  1.00  1.00
ATOM   1041  N   VAL B 261      -9.566   2.615  -5.120  1.00  1.00
ATOM   1042  CA  VAL B 261      -8.793   2.904  -6.321  1.00  1.00
ATOM   1043  C   VAL B 261      -9.037   1.856  -7.399  1.00  1.00
ATOM   1044  O   VAL B 261      -9.186   2.184  -8.576  1.00  1.00
ATOM   1045  N   ILE B 262      -8.979   0.608  -7.055  1.00  1.00
ATOM   1046  CA  ILE B 262      -9.197  -0.496  -7.982  1.00  1.00
ATOM   1047  C   ILE B 262     -10.619  -0.482  -8.530  1.00  1.00
ATOM   1048  O   ILE B 262     -10.838  -0.707  -9.720  1.00  1.00
ATOM   1049  N   GLU B 263     -11.587  -0.242  -7.744  1.00  1.00
ATOM   1050  CA  GLU B 263     -13.009  -0.247  -8.064  1.00  1.00
ATOM   1051  C   GLU B 263     -13.328   0.750  -9.171  1.00  1.00
ATOM   1052  O   GLU B 263     -14.148   0.477 -10.048  1.00  1.00
ATOM   1053  N   LYS B 264     -12.703   1.836  -9.269  1.00  1.00
ATOM   1054  CA  LYS B 264     -13.028   2.919 -10.190  1.00  1.00
ATOM   1055  C   LYS B 264     -12.454   2.654 -11.575  1.00  1.00
ATOM   1056  O   LYS B 264     -13.072   2.984 -12.588  1.00  1.00
ATOM   1057  N   MET B 265     -11.377   1.992 -11.683  1.00  1.00
ATOM   1058  CA  MET B 265     -10.826   1.589 -12.971  1.00  1.00
ATOM   1059  C   MET B 265      -9.917   0.375 -12.825  1.00  1.00
ATOM   1060  O   MET B 265      -8.949   0.400 -12.064  1.00  1.00
ATOM   1061  N   ASN B 266     -10.494  -0.775 -13.535  1.00  1.00
ATOM   1062  CA  ASN B 266      -9.758  -2.027 -13.404  1.00  1.00
ATOM   1063  C   ASN B 266     -10.131  -3.003 -14.513  1.00  1.00
ATOM   1064  O   ASN B 266      -9.331  -3.857 -14.895  1.00  1.00
ATOM   1065  N   ILE B 267     -10.588  -2.736 -15.588  1.00  1.00
ATOM   1066  CA  ILE B 267     -10.992  -3.662 -16.640  1.00  1.00
ATOM   1067  C   ILE B 267     -11.363  -2.917 -17.916  1.00  1.00
ATOM   1068  O   ILE B 267     -11.862  -1.793 -17.867  1.00  1.00
ATOM   1069  N   GLN B 268     -10.993  -3.492 -19.008  1.00  1.00
ATOM   1070  CA  GLN B 268     -11.413  -3.125 -20.355  1.00  1.00
ATOM   1071  C   GLN B 268     -11.962  -4.330 -21.108  1.00  1.00
ATOM   1072  O   GLN B 268     -11.442  -5.440 -20.986  1.00  1.00
ATOM   1073  N   PHE B 269     -13.108  -4.216 -21.678  1.00  1.00
ATOM   1074  CA  PHE B 269     -13.635  -5.290 -22.512  1.00  1.00
ATOM   1075  C   PHE B 269     -12.935  -5.331 -23.864  1.00  1.00
ATOM   1076  O   PHE B 269     -12.499  -4.302 -24.380  1.00  1.00
ATOM   1077  N   THR B 270     -13.182  -6.251 -24.693  1.00  1.00
ATOM   1078  CA  THR B 270     -12.617  -6.384 -26.031  1.00  1.00
ATOM   1079  C   THR B 270     -12.544  -5.035 -26.734  1.00  1.00
ATOM   1080  O   THR B 270     -13.521  -4.286 -26.764  1.00  1.00
ATOM   1081  N   ALA B 271     -11.306  -4.752 -27.173  1.00  1.00
ATOM   1082  CA  ALA B 271     -10.909  -3.591 -27.959  1.00  1.00
ATOM   1083  C   ALA B 271      -9.985  -3.990 -29.103  1.00  1.00
ATOM   1084  O   ALA B 271      -8.992  -4.688 -28.897  1.00  1.00
ATOM   1085  N   VAL B 272     -10.450  -4.008 -30.284  1.00  1.00
ATOM   1086  CA  VAL B 272      -9.717  -4.446 -31.465  1.00  1.00
ATOM   1087  C   VAL B 272      -9.606  -3.326 -32.491  1.00  1.00
ATOM   1088  O   VAL B 272     -10.525  -2.522 -32.649  1.00  1.00
ATOM   1089  N   GLY B 273      -8.650  -3.220 -33.222  1.00  1.00
ATOM   1090  CA  GLY B 273      -8.467  -2.287 -34.328  1.00  1.00
ATOM   1091  C   GLY B 273      -9.652  -2.328 -35.284  1.00  1.00
ATOM   1092  O   GLY B 273     -10.198  -3.395 -35.566  1.00  1.00
ATOM   1093  N   LYS B 274      -9.760  -1.204 -36.067  1.00  1.00
ATOM   1094  CA  LYS B 274     -10.718  -1.131 -37.164  1.00  1.00
ATOM   1095  C   LYS B 274     -10.018  -1.240 -38.513  1.00  1.00
ATOM   1096  O   LYS B 274      -9.005  -0.584 -38.753  1.00  1.00
ATOM   1097  N   LEU B 275      -9.621  10.515 -37.308  1.00  1.00
ATOM   1098  CA  LEU B 275     -10.678  10.636 -36.311  1.00  1.00
ATOM   1099  C   LEU B 275     -10.660   9.457 -35.343  1.00  1.00
ATOM   1100  O   LEU B 275     -10.888   9.623 -34.145  1.00  1.00
ATOM   1101  N   ASN B 276     -10.565   8.233 -35.859  1.00  1.00
ATOM   1102  CA  ASN B 276     -10.462   7.042 -35.024  1.00  1.00
ATOM   1103  C   ASN B 276      -9.165   7.040 -34.225  1.00  1.00
ATOM   1104  O   ASN B 276      -9.139   6.628 -33.066  1.00  1.00
ATOM   1105  N   LYS B 277      -8.058   7.359 -34.840  1.00  1.00
ATOM   1106  CA  LYS B 277      -6.776   7.404 -34.147  1.00  1.00
ATOM   1107  C   LYS B 277      -6.758   8.505 -33.095  1.00  1.00
ATOM   1108  O   LYS B 277      -6.163   8.348 -32.029  1.00  1.00
ATOM   1109  N   LYS B 278      -7.390   9.678 -33.397  1.00  1.00
ATOM   1110  CA  LYS B 278      -7.481  10.779 -32.446  1.00  1.00
ATOM   1111  C   LYS B 278      -8.251  10.367 -31.198  1.00  1.00
ATOM   1112  O   LYS B 278      -7.894  10.747 -30.083  1.00  1.00
ATOM   1113  N   VAL B 279      -9.387   9.616 -31.393  1.00  1.00
ATOM   1114  CA  VAL B 279     -10.185   9.129 -30.275  1.00  1.00
ATOM   1115  C   VAL B 279      -9.389   8.159 -29.411  1.00  1.00
ATOM   1116  O   VAL B 279      -9.469   8.196 -28.183  1.00  1.00
ATOM   1117  N   ASP B 280      -8.753   7.147 -30.071  1.00  1.00
ATOM   1118  CA  ASP B 280      -7.961   6.164 -29.343  1.00  1.00
ATOM   1119  C   ASP B 280      -6.797   6.823 -28.614  1.00  1.00
ATOM   1120  O   ASP B 280      -6.487   6.475 -27.475  1.00  1.00
ATOM   1121  N   ASP B 281      -6.043   7.662 -29.220  1.00  1.00
ATOM   1122  CA  ASP B 281      -4.880   8.308 -28.624  1.00  1.00
ATOM   1123  C   ASP B 281      -5.291   9.275 -27.522  1.00  1.00
ATOM   1124  O   ASP B 281      -4.589   9.427 -26.522  1.00  1.00
ATOM   1125  N   GLY B 282      -6.438   9.920 -27.641  1.00  1.00
ATOM   1126  CA  GLY B 282      -6.905  10.886 -26.653  1.00  1.00
ATOM   1127  C   GLY B 282      -7.403  10.189 -25.394  1.00  1.00
ATOM   1128  O   GLY B 282      -7.210  10.681 -24.282  1.00  1.00
ATOM   1129  N   PHE B 283      -8.127   9.092 -25.507  1.00  1.00
ATOM   1130  CA  PHE B 283      -8.563   8.308 -24.358  1.00  1.00
ATOM   1131  C   PHE B 283      -7.374   7.704 -23.621  1.00  1.00
ATOM   1132  O   PHE B 283      -7.359   7.644 -22.392  1.00  1.00
ATOM   1133  N   LEU B 284      -6.407   7.203 -24.399  1.00  1.00
ATOM   1134  CA  LEU B 284      -5.187   6.634 -23.838  1.00  1.00
ATOM   1135  C   LEU B 284      -4.391   7.684 -23.071  1.00  1.00
ATOM   1136  O   LEU B 284      -3.816   7.397 -22.020  1.00  1.00
ATOM   1137  N   ASP B 285      -4.303   8.907 -23.609  1.00  1.00
ATOM   1138  CA  ASP B 285      -3.608   9.999 -22.938  1.00  1.00
ATOM   1139  C   ASP B 285      -4.253  10.323 -21.597  1.00  1.00
ATOM   1140  O   ASP B 285      -3.563  10.596 -20.615  1.00  1.00
ATOM   1141  N   ILE B 286      -5.602  10.345 -21.568  1.00  1.00
ATOM   1142  CA  ILE B 286      -6.358  10.693 -20.371  1.00  1.00
ATOM   1143  C   ILE B 286      -6.220   9.618 -19.300  1.00  1.00
ATOM   1144  O   ILE B 286      -6.078   9.923 -18.116  1.00  1.00
ATOM   1145  N   TRP B 287      -6.370   8.335 -19.692  1.00  1.00
ATOM   1146  CA  TRP B 287      -6.307   7.233 -18.739  1.00  1.00
ATOM   1147  C   TRP B 287      -4.896   7.057 -18.193  1.00  1.00
ATOM   1148  O   TRP B 287      -4.710   6.732 -17.021  1.00  1.00
ATOM   1149  N   THR B 288      -3.896   7.238 -18.997  1.00  1.00
ATOM   1150  CA  THR B 288      -2.510   7.194 -18.546  1.00  1.00
ATOM   1151  C   THR B 288      -2.239   8.262 -17.495  1.00  1.00
ATOM   1152  O   THR B 288      -1.539   8.016 -16.512  1.00  1.00
ATOM   1153  N   TYR B 289      -2.754   9.505 -17.800  1.00  1.00
ATOM   1154  CA  TYR B 289      -2.609  10.624 -16.876  1.00  1.00
ATOM   1155  C   TYR B 289      -3.335  10.354 -15.565  1.00  1.00
ATOM   1156  O   TYR B 289      -2.824  10.658 -14.487  1.00  1.00
ATOM   1157  N   ASN B 290      -4.562   9.870 -15.661  1.00  1.00
ATOM   1158  CA  ASN B 290      -5.419   9.601 -14.513  1.00  1.00
ATOM   1159  C   ASN B 290      -4.807   8.543 -13.604  1.00  1.00
ATOM   1160  O   ASN B 290      -4.868   8.652 -12.379  1.00  1.00
ATOM   1161  N   ALA B 291      -4.326   7.458 -14.185  1.00  1.00
ATOM   1162  CA  ALA B 291      -3.749   6.349 -13.436  1.00  1.00
ATOM   1163  C   ALA B 291      -2.493   6.783 -12.690  1.00  1.00
ATOM   1164  O   ALA B 291      -2.282   6.406 -11.538  1.00  1.00
ATOM   1165  N   GLU B 292      -1.598   7.435 -13.364  1.00  1.00
ATOM   1166  CA  GLU B 292      -0.334   7.855 -12.771  1.00  1.00
ATOM   1167  C   GLU B 292      -0.555   8.898 -11.683  1.00  1.00
ATOM   1168  O   GLU B 292       0.096   8.868 -10.638  1.00  1.00
ATOM   1169  N   LEU B 293      -1.405   9.860 -11.903  1.00  1.00
ATOM   1170  CA  LEU B 293      -1.664  10.939 -10.958  1.00  1.00
ATOM   1171  C   LEU B 293      -2.420  10.431  -9.735  1.00  1.00
ATOM   1172  O   LEU B 293      -2.183  10.882  -8.615  1.00  1.00
ATOM   1173  N   LEU B 294      -3.382   9.557  -9.920  1.00  1.00
ATOM   1174  CA  LEU B 294      -4.111   8.950  -8.813  1.00  1.00
ATOM   1175  C   LEU B 294      -3.164   8.235  -7.855  1.00  1.00
ATOM   1176  O   LEU B 294      -3.336   8.294  -6.638  1.00  1.00
ATOM   1177  N   VAL B 295      -2.202   7.500  -8.424  1.00  1.00
ATOM   1178  CA  VAL B 295      -1.233   6.764  -7.621  1.00  1.00
ATOM   1179  C   VAL B 295      -0.297   7.712  -6.883  1.00  1.00
ATOM   1180  O   VAL B 295       0.027   7.496  -5.715  1.00  1.00
ATOM   1181  N   LEU B 296       0.189   8.735  -7.593  1.00  1.00
ATOM   1182  CA  LEU B 296       1.100   9.710  -7.004  1.00  1.00
ATOM   1183  C   LEU B 296       0.433  10.466  -5.860  1.00  1.00
ATOM   1184  O   LEU B 296       1.052  10.720  -4.827  1.00  1.00
ATOM   1185  N   LEU B 297      -0.770  10.923  -6.058  1.00  1.00
ATOM   1186  CA  LEU B 297      -1.504  11.666  -5.041  1.00  1.00
ATOM   1187  C   LEU B 297      -1.825  10.785  -3.839  1.00  1.00
ATOM   1188  O   LEU B 297      -1.752  11.230  -2.694  1.00  1.00
ATOM   1189  N   GLU B 298      -2.323   9.566  -4.100  1.00  1.00
ATOM   1190  CA  GLU B 298      -2.667   8.643  -3.025  1.00  1.00
ATOM   1191  C   GLU B 298      -1.428   8.215  -2.250  1.00  1.00
ATOM   1192  O   GLU B 298      -1.475   8.046  -1.031  1.00  1.00
ATOM   1193  N   ASN B 299      -0.309   8.075  -2.904  1.00  1.00
ATOM   1194  CA  ASN B 299       0.951   7.721  -2.261  1.00  1.00
ATOM   1195  C   ASN B 299       1.369   8.780  -1.249  1.00  1.00
ATOM   1196  O   ASN B 299       1.862   8.458  -0.167  1.00  1.00
ATOM   1197  N   GLU B 300       1.294  10.046  -1.649  1.00  1.00
ATOM   1198  CA  GLU B 300       1.597  11.157  -0.755  1.00  1.00
ATOM   1199  C   GLU B 300       0.686  11.145   0.466  1.00  1.00
ATOM   1200  O   GLU B 300       1.128  11.410   1.584  1.00  1.00
ATOM   1201  N   ARG B 301      -0.593  10.892   0.255  1.00  1.00
ATOM   1202  CA  ARG B 301      -1.588  10.875   1.321  1.00  1.00
ATOM   1203  C   ARG B 301      -1.360   9.705   2.269  1.00  1.00
ATOM   1204  O   ARG B 301      -1.546   9.828   3.479  1.00  1.00
ATOM   1205  N   THR B 302      -0.984   8.540   1.733  1.00  1.00
ATOM   1206  CA  THR B 302      -0.723   7.340   2.519  1.00  1.00
ATOM   1207  C   THR B 302       0.439   7.553   3.481  1.00  1.00
ATOM   1208  O   THR B 302       0.394   7.115   4.630  1.00  1.00
ATOM   1209  N   LEU B 303       1.524   8.118   2.985  1.00  1.00
ATOM   1210  CA  LEU B 303       2.691   8.394   3.815  1.00  1.00
ATOM   1211  C   LEU B 303       2.364   9.405   4.909  1.00  1.00
ATOM   1212  O   LEU B 303       2.809   9.267   6.048  1.00  1.00
ATOM   1213  N   ASP B 304       1.589  10.408   4.556  1.00  1.00
ATOM   1214  CA  ASP B 304       1.175  11.413   5.528  1.00  1.00
ATOM   1215  C   ASP B 304       0.262  10.811   6.589  1.00  1.00
ATOM   1216  O   ASP B 304       0.348  11.162   7.766  1.00  1.00
ATOM   1217  N   PHE B 305      -0.604   9.855   6.154  1.00  1.00
ATOM   1218  CA  PHE B 305      -1.520   9.151   7.044  1.00  1.00
ATOM   1219  C   PHE B 305      -0.763   8.388   8.123  1.00  1.00
ATOM   1220  O   PHE B 305      -1.183   8.349   9.280  1.00  1.00
ATOM   1221  N   HIS B 306       0.278   7.667   7.711  1.00  1.00
ATOM   1222  CA  HIS B 306       1.123   6.926   8.640  1.00  1.00
ATOM   1223  C   HIS B 306       1.824   7.864   9.614  1.00  1.00
ATOM   1224  O   HIS B 306       1.936   7.569  10.804  1.00  1.00
ATOM   1225  N   ASP B 307       2.372   8.992   9.059  1.00  1.00
ATOM   1226  CA  ASP B 307       3.016  10.000   9.893  1.00  1.00
ATOM   1227  C   ASP B 307       2.062  10.524  10.958  1.00  1.00
ATOM   1228  O   ASP B 307       2.452  10.732  12.107  1.00  1.00
ATOM   1229  N   SER B 308       0.818  10.761  10.579  1.00  1.00
ATOM   1230  CA  SER B 308      -0.224  11.259  11.470  1.00  1.00
ATOM   1231  C   SER B 308      -0.514  10.265  12.587  1.00  1.00
ATOM   1232  O   SER B 308      -0.738  10.653  13.734  1.00  1.00
ATOM   1233  N   ASN B 309      -0.635   8.982  12.254  1.00  1.00
ATOM   1234  CA  ASN B 309      -0.927   7.916  13.205  1.00  1.00
ATOM   1235  C   ASN B 309       0.159   7.814  14.268  1.00  1.00
ATOM   1236  O   ASN B 309      -0.129   7.583  15.443  1.00  1.00
ATOM   1237  N   VAL B 310       1.426   7.922  13.824  1.00  1.00
ATOM   1238  CA  VAL B 310       2.549   7.904  14.754  1.00  1.00
ATOM   1239  C   VAL B 310       2.502   9.100  15.697  1.00  1.00
ATOM   1240  O   VAL B 310       2.749   8.968  16.895  1.00  1.00
ATOM   1241  N   LYS B 311       2.252  10.280  15.117  1.00  1.00
ATOM   1242  CA  LYS B 311       2.173  11.527  15.868  1.00  1.00
ATOM   1243  C   LYS B 311       1.071  11.469  16.919  1.00  1.00
ATOM   1244  O   LYS B 311       1.244  11.947  18.040  1.00  1.00
ATOM   1245  N   ASN B 312      -0.109  10.933  16.517  1.00  1.00
ATOM   1246  CA  ASN B 312      -1.261  10.828  17.405  1.00  1.00
ATOM   1247  C   ASN B 312      -0.997   9.840  18.534  1.00  1.00
ATOM   1248  O   ASN B 312      -1.425  10.051  19.669  1.00  1.00
ATOM   1249  N   LEU B 313      -0.387   8.713  18.263  1.00  1.00
ATOM   1250  CA  LEU B 313      -0.010   7.723  19.265  1.00  1.00
ATOM   1251  C   LEU B 313       0.949   8.315  20.292  1.00  1.00
ATOM   1252  O   LEU B 313       0.835   8.048  21.488  1.00  1.00
ATOM   1253  N   TYR B 314       1.864   9.125  19.805  1.00  1.00
ATOM   1254  CA  TYR B 314       2.832   9.792  20.667  1.00  1.00
ATOM   1255  C   TYR B 314       2.151  10.802  21.581  1.00  1.00
ATOM   1256  O   TYR B 314       2.486  10.911  22.761  1.00  1.00
ATOM   1257  N   GLU B 315       1.318  11.663  21.000  1.00  1.00
ATOM   1258  CA  GLU B 315       0.578  12.668  21.754  1.00  1.00
ATOM   1259  C   GLU B 315      -0.355  12.019  22.769  1.00  1.00
ATOM   1260  O   GLU B 315      -0.531  12.525  23.877  1.00  1.00
ATOM   1261  N   LYS B 316      -0.937  10.893  22.450  1.00  1.00
ATOM   1262  CA  LYS B 316      -1.811  10.136  23.338  1.00  1.00
ATOM   1263  C   LYS B 316      -1.070   9.689  24.591  1.00  1.00
ATOM   1264  O   LYS B 316      -1.618   9.720  25.693  1.00  1.00
ATOM   1265  N   VAL B 317       0.109   9.068  24.418  1.00  1.00
ATOM   1266  CA  VAL B 317       0.944   8.659  25.542  1.00  1.00
ATOM   1267  C   VAL B 317       1.394   9.863  26.359  1.00  1.00
ATOM   1268  O   VAL B 317       1.404   9.821  27.590  1.00  1.00
ATOM   1269  N   LYS B 318       1.768  10.930  25.643  1.00  1.00
ATOM   1270  CA  LYS B 318       2.229  12.140  26.312  1.00  1.00
ATOM   1271  C   LYS B 318       1.162  12.694  27.247  1.00  1.00
ATOM   1272  O   LYS B 318       1.462  13.131  28.357  1.00  1.00
ATOM   1273  N   SER B 319      -0.090  12.694  26.811  1.00  1.00
ATOM   1274  CA  SER B 319      -1.203  13.240  27.578  1.00  1.00
ATOM   1275  C   SER B 319      -1.573  12.327  28.740  1.00  1.00
ATOM   1276  O   SER B 319      -1.978  12.794  29.804  1.00  1.00
ATOM   1277  N   GLN B 320      -1.341  11.042  28.665  1.00  1.00
ATOM   1278  CA  GLN B 320      -1.600  10.120  29.764  1.00  1.00
ATOM   1279  C   GLN B 320      -0.588  10.304  30.887  1.00  1.00
ATOM   1280  O   GLN B 320      -0.933  10.225  32.066  1.00  1.00
ATOM   1281  N   LEU B 321       0.703  10.349  30.547  1.00  1.00
ATOM   1282  CA  LEU B 321       1.785  10.430  31.522  1.00  1.00
ATOM   1283  C   LEU B 321       1.889  11.831  32.114  1.00  1.00
ATOM   1284  O   LEU B 321       2.198  11.995  33.295  1.00  1.00
ATOM   1285  N   LYS B 322       1.468  12.798  31.612  1.00  1.00
ATOM   1286  CA  LYS B 322       1.608  14.164  32.104  1.00  1.00
ATOM   1287  C   LYS B 322       3.029  14.435  32.579  1.00  1.00
ATOM   1288  O   LYS B 322       3.878  14.880  31.807  1.00  1.00
ATOM   1289  N   ASN B 323       3.225  14.792  33.848  1.00  1.00
ATOM   1290  CA  ASN B 323       4.525  15.114  34.424  1.00  1.00
ATOM   1291  C   ASN B 323       5.085  13.937  35.212  1.00  1.00
ATOM   1292  O   ASN B 323       6.249  13.942  35.611  1.00  1.00
ATOM   1293  N   ASN B 324       4.445  12.779  35.200  1.00  1.00
ATOM   1294  CA  ASN B 324       4.965  11.549  35.783  1.00  1.00
ATOM   1295  C   ASN B 324       6.081  10.963  34.927  1.00  1.00
ATOM   1296  O   ASN B 324       6.961  10.265  35.430  1.00  1.00
ATOM   1297  N   ALA B 325       6.420  11.524  33.968  1.00  1.00
ATOM   1298  CA  ALA B 325       7.488  11.225  33.021  1.00  1.00
ATOM   1299  C   ALA B 325       8.026  12.496  32.378  1.00  1.00
ATOM   1300  O   ALA B 325       7.286  13.456  32.162  1.00  1.00
ATOM   1301  N   LYS B 326       9.197  12.385  31.792  1.00  1.00
ATOM   1302  CA  LYS B 326       9.853  13.469  31.069  1.00  1.00
ATOM   1303  C   LYS B 326      10.104  13.089  29.616  1.00  1.00
ATOM   1304  O   LYS B 326      10.478  11.955  29.316  1.00  1.00
ATOM   1305  N   GLU B 327       9.753  14.046  28.677  1.00  1.00
ATOM   1306  CA  GLU B 327      10.186  13.819  27.304  1.00  1.00
ATOM   1307  C   GLU B 327      11.701  13.921  27.180  1.00  1.00
ATOM   1308  O   GLU B 327      12.297  14.930  27.556  1.00  1.00
ATOM   1309  N   ILE B 328      12.328  12.811  26.664  1.00  1.00
ATOM   1310  CA  ILE B 328      13.780  12.700  26.587  1.00  1.00
ATOM   1311  C   ILE B 328      14.260  12.741  25.142  1.00  1.00
ATOM   1312  O   ILE B 328      15.402  13.111  24.867  1.00  1.00
ATOM   1313  N   GLY B 329      13.485  12.665  24.228  1.00  1.00
ATOM   1314  CA  GLY B 329      13.930  12.898  22.859  1.00  1.00
ATOM   1315  C   GLY B 329      13.595  11.714  21.961  1.00  1.00
ATOM   1316  O   GLY B 329      13.763  10.559  22.353  1.00  1.00
ATOM   1317  N   ASN B 330      13.387  12.021  20.735  1.00  1.00
ATOM   1318  CA  ASN B 330      13.373  10.915  19.785  1.00  1.00
ATOM   1319  C   ASN B 330      12.116  10.070  19.941  1.00  1.00
ATOM   1320  O   ASN B 330      12.082   8.909  19.534  1.00  1.00
ATOM   1321  N   GLY B 331      11.117  10.503  20.751  1.00  1.00
ATOM   1322  CA  GLY B 331       9.871   9.762  20.905  1.00  1.00
ATOM   1323  C   GLY B 331       9.918   8.852  22.125  1.00  1.00
ATOM   1324  O   GLY B 331       8.965   8.126  22.408  1.00  1.00
ATOM   1325  N   CYS B 332      10.718   9.191  23.074  1.00  1.00
ATOM   1326  CA  CYS B 332      10.928   8.416  24.291  1.00  1.00
ATOM   1327  C   CYS B 332      10.519   9.209  25.526  1.00  1.00
ATOM   1328  O   CYS B 332      10.737  10.418  25.599  1.00  1.00
ATOM   1329  N   PHE B 333       9.878   8.552  26.449  1.00  1.00
ATOM   1330  CA  PHE B 333       9.567   9.051  27.783  1.00  1.00
ATOM   1331  C   PHE B 333      10.349   8.296  28.850  1.00  1.00
ATOM   1332  O   PHE B 333      10.499   7.076  28.777  1.00  1.00
ATOM   1333  N   GLU B 334      10.889   9.025  29.781  1.00  1.00
ATOM   1334  CA  GLU B 334      11.541   8.463  30.958  1.00  1.00
ATOM   1335  C   GLU B 334      10.709   8.694  32.213  1.00  1.00
ATOM   1336  O   GLU B 334      10.295   9.819  32.496  1.00  1.00
ATOM   1337  N   PHE B 335      10.212   7.524  32.813  1.00  1.00
ATOM   1338  CA  PHE B 335       9.342   7.657  33.975  1.00  1.00
ATOM   1339  C   PHE B 335      10.111   8.175  35.183  1.00  1.00
ATOM   1340  O   PHE B 335      11.248   7.771  35.427  1.00  1.00
ATOM   1341  N   TYR B 336       9.323   8.927  36.046  1.00  1.00
ATOM   1342  CA  TYR B 336       9.875   9.370  37.321  1.00  1.00
ATOM   1343  C   TYR B 336       9.589   8.359  38.425  1.00  1.00
ATOM   1344  O   TYR B 336      10.229   8.377  39.476  1.00  1.00
ATOM   1345  N   HIS B 337       8.902   7.366  38.094  1.00  1.00
ATOM   1346  CA  HIS B 337       8.484   6.232  38.909  1.00  1.00
ATOM   1347  C   HIS B 337       8.895   4.912  38.269  1.00  1.00
ATOM   1348  O   HIS B 337       8.948   4.795  37.045  1.00  1.00
ATOM   1349  N   LYS B 338       8.949   3.830  39.059  1.00  1.00
ATOM   1350  CA  LYS B 338       9.087   2.492  38.498  1.00  1.00
ATOM   1351  C   LYS B 338       7.825   2.075  37.752  1.00  1.00
ATOM   1352  O   LYS B 338       6.721   2.146  38.292  1.00  1.00
ATOM   1353  N   CYS B 339       7.928   1.730  36.539  1.00  1.00
ATOM   1354  CA  CYS B 339       6.850   1.272  35.672  1.00  1.00
ATOM   1355  C   CYS B 339       7.109  -0.143  35.171  1.00  1.00
ATOM   1356  O   CYS B 339       8.018  -0.372  34.373  1.00  1.00
ATOM   1357  N   ASP B 340       6.595  -1.135  35.918  1.00  1.00
ATOM   1358  CA  ASP B 340       6.769  -2.534  35.548  1.00  1.00
ATOM   1359  C   ASP B 340       5.960  -2.879  34.303  1.00  1.00
ATOM   1360  O   ASP B 340       4.961  -2.228  34.001  1.00  1.00
ATOM   1361  N   ASN B 341       5.758  -4.122  33.976  1.00  1.00
ATOM   1362  CA  ASN B 341       5.042  -4.559  32.784  1.00  1.00
ATOM   1363  C   ASN B 341       3.543  -4.332  32.927  1.00  1.00
ATOM   1364  O   ASN B 341       2.860  -3.999  31.958  1.00  1.00
ATOM   1365  N   GLU B 342       2.928  -4.446  34.038  1.00  1.00
ATOM   1366  CA  GLU B 342       1.533  -4.073  34.242  1.00  1.00
ATOM   1367  C   GLU B 342       1.316  -2.589  33.979  1.00  1.00
ATOM   1368  O   GLU B 342       0.295  -2.191  33.418  1.00  1.00
ATOM   1369  N   CYS B 343       2.256  -1.748  34.479  1.00  1.00
ATOM   1370  CA  CYS B 343       2.200  -0.311  34.241  1.00  1.00
ATOM   1371  C   CYS B 343       2.373   0.011  32.762  1.00  1.00
ATOM   1372  O   CYS B 343       1.709   0.899  32.229  1.00  1.00
ATOM   1373  N   MET B 344       3.357  -0.635  32.133  1.00  1.00
ATOM   1374  CA  MET B 344       3.645  -0.430  30.719  1.00  1.00
ATOM   1375  C   MET B 344       2.458  -0.827  29.851  1.00  1.00
ATOM   1376  O   MET B 344       2.131  -0.146  28.880  1.00  1.00
ATOM   1377  N   GLU B 345       1.826  -1.931  30.130  1.00  1.00
ATOM   1378  CA  GLU B 345       0.649  -2.389  29.401  1.00  1.00
ATOM   1379  C   GLU B 345      -0.491  -1.384  29.509  1.00  1.00
ATOM   1380  O   GLU B 345      -1.244  -1.181  28.557  1.00  1.00
ATOM   1381  N   SER B 346      -0.698  -0.779  30.657  1.00  1.00
ATOM   1382  CA  SER B 346      -1.691   0.269  30.855  1.00  1.00
ATOM   1383  C   SER B 346      -1.400   1.478  29.975  1.00  1.00
ATOM   1384  O   SER B 346      -2.316   2.118  29.460  1.00  1.00
ATOM   1385  N   VAL B 347      -0.139   1.854  29.821  1.00  1.00
ATOM   1386  CA  VAL B 347       0.243   2.907  28.888  1.00  1.00
ATOM   1387  C   VAL B 347      -0.082   2.515  27.452  1.00  1.00
ATOM   1388  O   VAL B 347      -0.582   3.328  26.674  1.00  1.00
ATOM   1389  N   ARG B 348       0.223   1.313  27.082  1.00  1.00
ATOM   1390  CA  ARG B 348       0.003   0.789  25.739  1.00  1.00
ATOM   1391  C   ARG B 348      -1.483   0.644  25.441  1.00  1.00
ATOM   1392  O   ARG B 348      -1.933   0.924  24.330  1.00  1.00
ATOM   1393  N   ASN B 349      -2.338   0.401  26.267  1.00  1.00
ATOM   1394  CA  ASN B 349      -3.765   0.183  26.062  1.00  1.00
ATOM   1395  C   ASN B 349      -4.577   1.385  26.527  1.00  1.00
ATOM   1396  O   ASN B 349      -5.766   1.497  26.225  1.00  1.00
ATOM   1397  N   GLY B 350      -4.020   2.415  26.956  1.00  1.00
ATOM   1398  CA  GLY B 350      -4.628   3.724  27.159  1.00  1.00
ATOM   1399  C   GLY B 350      -5.418   3.769  28.461  1.00  1.00
ATOM   1400  O   GLY B 350      -6.071   4.767  28.768  1.00  1.00
ATOM   1401  N   THR B 351      -4.960   3.153  29.498  1.00  1.00
ATOM   1402  CA  THR B 351      -5.596   3.109  30.809  1.00  1.00
ATOM   1403  C   THR B 351      -4.593   3.402  31.917  1.00  1.00
ATOM   1404  O   THR B 351      -4.940   3.396  33.099  1.00  1.00
ATOM   1405  N   TYR B 352      -3.523   4.136  31.554  1.00  1.00
ATOM   1406  CA  TYR B 352      -2.547   4.561  32.550  1.00  1.00
ATOM   1407  C   TYR B 352      -3.215   5.335  33.680  1.00  1.00
ATOM   1408  O   TYR B 352      -3.987   6.262  33.438  1.00  1.00
ATOM   1409  N   ASP B 353      -2.885   4.964  34.919  1.00  1.00
ATOM   1410  CA  ASP B 353      -3.384   5.650  36.105  1.00  1.00
ATOM   1411  C   ASP B 353      -2.357   6.637  36.644  1.00  1.00
ATOM   1412  O   ASP B 353      -1.385   6.245  37.290  1.00  1.00
ATOM   1413  N   TYR B 354      -2.586   7.998  36.328  1.00  1.00
ATOM   1414  CA  TYR B 354      -1.589   8.994  36.703  1.00  1.00
ATOM   1415  C   TYR B 354      -1.561   9.204  38.212  1.00  1.00
ATOM   1416  O   TYR B 354      -0.495   9.359  38.807  1.00  1.00
ATOM   1417  N   PRO B 355      -2.717   9.326  38.876  1.00  1.00
ATOM   1418  CA  PRO B 355      -2.802   9.555  40.314  1.00  1.00
ATOM   1419  C   PRO B 355      -2.131   8.430  41.091  1.00  1.00
ATOM   1420  O   PRO B 355      -1.508   8.665  42.127  1.00  1.00
ATOM   1421  N   LYS B 356      -2.083   7.252  40.657  1.00  1.00
ATOM   1422  CA  LYS B 356      -1.467   6.088  41.283  1.00  1.00
ATOM   1423  C   LYS B 356       0.031   6.291  41.469  1.00  1.00
ATOM   1424  O   LYS B 356       0.601   5.888  42.483  1.00  1.00
ATOM   1425  N   TYR B 357       0.738   6.876  40.554  1.00  1.00
ATOM   1426  CA  TYR B 357       2.188   7.016  40.607  1.00  1.00
ATOM   1427  C   TYR B 357       2.595   8.472  40.788  1.00  1.00
ATOM   1428  O   TYR B 357       3.737   8.769  41.137  1.00  1.00
ATOM   1429  N   SER B 358       1.721   9.346  40.977  1.00  1.00
ATOM   1430  CA  SER B 358       1.991  10.778  41.024  1.00  1.00
ATOM   1431  C   SER B 358       2.768  11.151  42.279  1.00  1.00
ATOM   1432  O   SER B 358       3.638  12.022  42.246  1.00  1.00
ATOM   1433  N   GLU B 359       2.561  10.559  43.431  1.00  1.00
ATOM   1434  CA  GLU B 359       3.319  10.852  44.642  1.00  1.00
ATOM   1435  C   GLU B 359       4.780  10.450  44.487  1.00  1.00
ATOM   1436  O   GLU B 359       5.680  11.160  44.936  1.00  1.00
ATOM   1437  N   GLU B 360       5.021   9.198  44.016  1.00  1.00
ATOM   1438  CA  GLU B 360       6.384   8.720  43.817  1.00  1.00
ATOM   1439  C   GLU B 360       7.113   9.555  42.772  1.00  1.00
ATOM   1440  O   GLU B 360       8.310   9.813  42.895  1.00  1.00
ATOM   1441  N   SER B 361       6.391   9.876  41.677  1.00  1.00
ATOM   1442  CA  SER B 361       6.961  10.704  40.621  1.00  1.00
ATOM   1443  C   SER B 361       7.394  12.062  41.158  1.00  1.00
ATOM   1444  O   SER B 361       8.427  12.598  40.758  1.00  1.00
ATOM   1445  N   LYS B 362       6.465  12.710  41.912  1.00  1.00
ATOM   1446  CA  LYS B 362       6.723  14.020  42.498  1.00  1.00
ATOM   1447  C   LYS B 362       8.002  14.012  43.325  1.00  1.00
ATOM   1448  O   LYS B 362       8.771  14.973  43.306  1.00  1.00
ATOM   1449  N   LEU B 363       8.177  12.989  44.175  1.00  1.00
ATOM   1450  CA  LEU B 363       9.369  12.858  45.004  1.00  1.00
ATOM   1451  C   LEU B 363      10.623  12.719  44.147  1.00  1.00
ATOM   1452  O   LEU B 363      11.687  13.230  44.500  1.00  1.00
ATOM   1453  N   ASN B 364      10.572  12.155  42.989  1.00  1.00
ATOM   1454  CA  ASN B 364      11.741  11.857  42.170  1.00  1.00
ATOM   1455  C   ASN B 364      12.147  13.060  41.330  1.00  1.00
ATOM   1456  O   ASN B 364      13.324  13.245  41.020  1.00  1.00
ATOM   1457  N   ARG B 365      11.259  13.708  40.649  1.00  1.00
ATOM   1458  CA  ARG B 365      11.612  14.877  39.852  1.00  1.00
ATOM   1459  C   ARG B 365      11.891  16.084  40.738  1.00  1.00
ATOM   1460  O   ARG B 365      11.168  16.340  41.701  1.00  1.00
