# Supplementary material for: ProteinDJ: A high‐performance and modular protein design pipeline
Source: Protein Sci. 2026 Jan 21;35(2):e70464. doi: 10.1002/pro.70464 (PMC12820799; doi:10.1002/pro.70464)
Supplement: Supplementary file 2 — DATA S1. Compressed archive containing input PDB and Bindsweeper YAML files used for benchmarking and comparison of sequence design methods. [file PRO-35-e70464-s001.zip › SupplementaryFile1/binderfolds/ha/fold_80.pdb]

ATOM      1  N   GLY A   1     -16.057  -8.931 -13.305  1.00  0.00
ATOM      2  CA  GLY A   1     -16.637  -8.129 -12.235  1.00  0.00
ATOM      3  C   GLY A   1     -15.575  -7.284 -11.543  1.00  0.00
ATOM      4  O   GLY A   1     -14.454  -7.740 -11.317  1.00  0.00
ATOM      5  N   GLY A   2     -15.915  -6.055 -11.258  1.00  0.00
ATOM      6  CA  GLY A   2     -14.956  -5.199 -10.569  1.00  0.00
ATOM      7  C   GLY A   2     -14.733  -5.665  -9.136  1.00  0.00
ATOM      8  O   GLY A   2     -13.615  -5.615  -8.625  1.00  0.00
ATOM      9  N   GLY A   3     -15.797  -6.138  -8.480  1.00  0.00
ATOM     10  CA  GLY A   3     -15.692  -6.635  -7.113  1.00  0.00
ATOM     11  C   GLY A   3     -14.770  -7.846  -7.037  1.00  0.00
ATOM     12  O   GLY A   3     -13.987  -7.983  -6.098  1.00  0.00
ATOM     13  N   GLY A   4     -14.847  -8.741  -7.967  1.00  0.00
ATOM     14  CA  GLY A   4     -13.989  -9.918  -8.028  1.00  0.00
ATOM     15  C   GLY A   4     -12.527  -9.526  -8.204  1.00  0.00
ATOM     16  O   GLY A   4     -11.638 -10.113  -7.587  1.00  0.00
ATOM     17  N   GLY A   5     -12.289  -8.572  -9.148  1.00  0.00
ATOM     18  CA  GLY A   5     -10.935  -8.090  -9.388  1.00  0.00
ATOM     19  C   GLY A   5     -10.345  -7.457  -8.135  1.00  0.00
ATOM     20  O   GLY A   5      -9.169  -7.651  -7.824  1.00  0.00
ATOM     21  N   GLY A   6     -11.190  -6.618  -7.495  1.00  0.00
ATOM     22  CA  GLY A   6     -10.761  -5.962  -6.266  1.00  0.00
ATOM     23  C   GLY A   6     -10.402  -6.982  -5.193  1.00  0.00
ATOM     24  O   GLY A   6      -9.420  -6.816  -4.469  1.00  0.00
ATOM     25  N   GLY A   7     -11.259  -8.014  -5.054  1.00  0.00
ATOM     26  CA  GLY A   7     -11.019  -9.062  -4.070  1.00  0.00
ATOM     27  C   GLY A   7      -9.717  -9.799  -4.356  1.00  0.00
ATOM     28  O   GLY A   7      -8.952 -10.104  -3.442  1.00  0.00
ATOM     29  N   GLY A   8      -9.460 -10.104  -5.610  1.00  0.00
ATOM     30  CA  GLY A   8      -8.235 -10.782  -6.014  1.00  0.00
ATOM     31  C   GLY A   8      -7.011  -9.917  -5.742  1.00  0.00
ATOM     32  O   GLY A   8      -5.977 -10.411  -5.291  1.00  0.00
ATOM     33  N   GLY A   9      -7.129  -8.591  -6.106  1.00  0.00
ATOM     34  CA  GLY A   9      -6.020  -7.673  -5.877  1.00  0.00
ATOM     35  C   GLY A   9      -5.711  -7.541  -4.391  1.00  0.00
ATOM     36  O   GLY A   9      -4.548  -7.506  -3.989  1.00  0.00
ATOM     37  N   GLY A  10      -6.788  -7.360  -3.596  1.00  0.00
ATOM     38  CA  GLY A  10      -6.625  -7.243  -2.152  1.00  0.00
ATOM     39  C   GLY A  10      -6.001  -8.502  -1.564  1.00  0.00
ATOM     40  O   GLY A  10      -5.144  -8.428  -0.683  1.00  0.00
ATOM     41  N   GLY A  11      -6.440  -9.664  -2.049  1.00  0.00
ATOM     42  CA  GLY A  11      -5.873 -10.929  -1.597  1.00  0.00
ATOM     43  C   GLY A  11      -4.393 -11.023  -1.942  1.00  0.00
ATOM     44  O   GLY A  11      -3.589 -11.503  -1.143  1.00  0.00
ATOM     45  N   GLY A  12      -4.043 -10.581  -3.164  1.00  0.00
ATOM     46  CA  GLY A  12      -2.650 -10.574  -3.595  1.00  0.00
ATOM     47  C   GLY A  12      -1.803  -9.675  -2.704  1.00  0.00
ATOM     48  O   GLY A  12      -0.675 -10.021  -2.350  1.00  0.00
ATOM     49  N   GLY A  13      -2.392  -8.475  -2.399  1.00  0.00
ATOM     50  CA  GLY A  13      -1.692  -7.530  -1.537  1.00  0.00
ATOM     51  C   GLY A  13      -1.456  -8.119  -0.152  1.00  0.00
ATOM     52  O   GLY A  13      -0.380  -7.962   0.425  1.00  0.00
ATOM     53  N   GLY A  14      -2.527  -8.792   0.354  1.00  0.00
ATOM     54  CA  GLY A  14      -2.427  -9.428   1.662  1.00  0.00
ATOM     55  C   GLY A  14      -1.382 -10.536   1.657  1.00  0.00
ATOM     56  O   GLY A  14      -0.615 -10.683   2.609  1.00  0.00
ATOM     57  N   GLY A  15      -1.341 -11.302   0.556  1.00  0.00
ATOM     58  CA  GLY A  15      -0.357 -12.369   0.428  1.00  0.00
ATOM     59  C   GLY A  15       1.061 -11.811   0.401  1.00  0.00
ATOM     60  O   GLY A  15       1.969 -12.367   1.019  1.00  0.00
ATOM     61  N   GLY A  16       1.226 -10.667  -0.341  1.00  0.00
ATOM     62  CA  GLY A  16       2.532 -10.023  -0.421  1.00  0.00
ATOM     63  C   GLY A  16       2.976  -9.507   0.942  1.00  0.00
ATOM     64  O   GLY A  16       4.142  -9.635   1.315  1.00  0.00
ATOM     65  N   GLY A  17       2.018  -8.778   1.611  1.00  0.00
ATOM     66  CA  GLY A  17       2.305  -8.248   2.938  1.00  0.00
ATOM     67  C   GLY A  17       2.623  -9.368   3.921  1.00  0.00
ATOM     68  O   GLY A  17       3.534  -9.247   4.740  1.00  0.00
ATOM     69  N   GLY A  18       1.862 -10.452   3.820  1.00  0.00
ATOM     70  CA  GLY A  18       2.068 -11.608   4.685  1.00  0.00
ATOM     71  C   GLY A  18       3.430 -12.244   4.439  1.00  0.00
ATOM     72  O   GLY A  18       4.123 -12.632   5.380  1.00  0.00
ATOM     73  N   GLY A  19       3.799 -12.356   3.152  1.00  0.00
ATOM     74  CA  GLY A  19       5.097 -12.914   2.790  1.00  0.00
ATOM     75  C   GLY A  19       6.235 -12.075   3.357  1.00  0.00
ATOM     76  O   GLY A  19       7.225 -12.611   3.856  1.00  0.00
ATOM     77  N   GLY A  20       6.072 -10.728   3.218  1.00  0.00
ATOM     78  CA  GLY A  20       7.081  -9.807   3.729  1.00  0.00
ATOM     79  C   GLY A  20       7.206  -9.912   5.243  1.00  0.00
ATOM     80  O   GLY A  20       8.309  -9.891   5.788  1.00  0.00
ATOM     81  N   GLY A  21       6.008  -9.911   5.903  1.00  0.00
ATOM     82  CA  GLY A  21       5.976  -9.985   7.359  1.00  0.00
ATOM     83  C   GLY A  21       6.592 -11.285   7.858  1.00  0.00
ATOM     84  O   GLY A  21       7.332 -11.295   8.842  1.00  0.00
ATOM     85  N   GLY A  22       6.282 -12.377   7.166  1.00  0.00
ATOM     86  CA  GLY A  22       6.834 -13.678   7.527  1.00  0.00
ATOM     87  C   GLY A  22       8.348 -13.698   7.364  1.00  0.00
ATOM     88  O   GLY A  22       9.064 -14.249   8.200  1.00  0.00
ATOM     89  N   GLY A  23       8.829 -13.112   6.242  1.00  0.00
ATOM     90  CA  GLY A  23      10.264 -13.030   6.000  1.00  0.00
ATOM     91  C   GLY A  23      10.963 -12.233   7.094  1.00  0.00
ATOM     92  O   GLY A  23      12.036 -12.612   7.562  1.00  0.00
ATOM     93  N   GLY A  24      10.365 -11.089   7.449  1.00  0.00
ATOM     94  CA  GLY A  24      10.919 -10.227   8.486  1.00  0.00
ATOM     95  C   GLY A  24      10.937 -10.931   9.836  1.00  0.00
ATOM     96  O   GLY A  24      11.903 -10.820  10.592  1.00  0.00
ATOM     97  N   GLY A  25       9.808 -11.636  10.120  1.00  0.00
ATOM     98  CA  GLY A  25       9.697 -12.371  11.375  1.00  0.00
ATOM     99  C   GLY A  25      10.758 -13.459  11.472  1.00  0.00
ATOM    100  O   GLY A  25      11.366 -13.654  12.524  1.00  0.00
ATOM    101  N   GLY A  26      10.920 -14.211  10.380  1.00  0.00
ATOM    102  CA  GLY A  26      11.908 -15.283  10.337  1.00  0.00
ATOM    103  C   GLY A  26      13.319 -14.739  10.524  1.00  0.00
ATOM    104  O   GLY A  26      14.130 -15.323  11.242  1.00  0.00
ATOM    105  N   GLY A  27      13.600 -13.591   9.896  1.00  0.00
ATOM    106  CA  GLY A  27      14.901 -12.945  10.024  1.00  0.00
ATOM    107  C   GLY A  27      15.153 -12.494  11.457  1.00  0.00
ATOM    108  O   GLY A  27      16.256 -12.651  11.982  1.00  0.00
ATOM    109  N   GLY A  28      14.102 -11.893  12.060  1.00  0.00
ATOM    110  CA  GLY A  28      14.198 -11.409  13.431  1.00  0.00
ATOM    111  C   GLY A  28      14.400 -12.559  14.409  1.00  0.00
ATOM    112  O   GLY A  28      15.186 -12.455  15.351  1.00  0.00
ATOM    113  N   GLY A  29      13.617 -13.628  14.194  1.00  0.00
ATOM    114  CA  GLY A  29      13.708 -14.806  15.049  1.00  0.00
ATOM    115  C   GLY A  29      15.100 -15.422  14.991  1.00  0.00
ATOM    116  O   GLY A  29      15.652 -15.828  16.014  1.00  0.00
ATOM    117  N   GLY A  30      15.652 -15.453  13.772  1.00  0.00
ATOM    118  CA  GLY A  30      16.999 -15.979  13.581  1.00  0.00
ATOM    119  C   GLY A  30      18.035 -15.106  14.278  1.00  0.00
ATOM    120  O   GLY A  30      18.964 -15.612  14.908  1.00  0.00
ATOM    121  N   GLY A  31      17.819 -13.777  14.190  1.00  0.00
ATOM    122  CA  GLY A  31      18.706 -12.822  14.843  1.00  0.00
ATOM    123  C   GLY A  31      18.653 -12.967  16.358  1.00  0.00
ATOM    124  O   GLY A  31      19.680 -12.905  17.034  1.00  0.00
ATOM    125  N   GLY A  32      17.409 -13.103  16.877  1.00  0.00
ATOM    126  CA  GLY A  32      17.213 -13.270  18.312  1.00  0.00
ATOM    127  C   GLY A  32      17.858 -14.557  18.809  1.00  0.00
ATOM    128  O   GLY A  32      18.459 -14.586  19.883  1.00  0.00
ATOM    129  N   GLY A  33      17.662 -15.614  18.044  1.00  0.00
ATOM    130  CA  GLY A  33      18.261 -16.897  18.389  1.00  0.00
ATOM    131  C   GLY A  33      19.782 -16.805  18.420  1.00  0.00
ATOM    132  O   GLY A  33      20.428 -17.345  19.317  1.00  0.00
ATOM    133  N   GLY A  34      20.331 -16.116  17.397  1.00  0.00
ATOM    134  CA  GLY A  34      21.771 -15.904  17.322  1.00  0.00
ATOM    135  C   GLY A  34      22.269 -15.079  18.502  1.00  0.00
ATOM    136  O   GLY A  34      23.337 -15.347  19.052  1.00  0.00
ATOM    137  N   GLY A  35      21.477 -14.174  18.948  1.00  0.00
ATOM    138  CA  GLY A  35      21.814 -13.299  20.065  1.00  0.00
ATOM    139  C   GLY A  35      21.632 -14.013  21.398  1.00  0.00
ATOM    140  O   GLY A  35      22.358 -13.752  22.357  1.00  0.00
ATOM    141  N   GLY A  36      20.910 -15.098  21.330  1.00  0.00
ATOM    142  CA  GLY A  36      20.764 -15.913  22.530  1.00  0.00
ATOM    143  C   GLY A  36      19.490 -15.558  23.285  1.00  0.00
ATOM    144  O   GLY A  36      19.263 -16.035  24.397  1.00  0.00
ATOM    145  N   GLY A  37      18.612 -14.795  22.611  1.00  0.00
ATOM    146  CA  GLY A  37      17.313 -14.548  23.226  1.00  0.00
ATOM    147  C   GLY A  37      16.582 -15.854  23.513  1.00  0.00
ATOM    148  O   GLY A  37      16.842 -16.875  22.876  1.00  0.00
ATOM    149  N   GLY A  38      15.674 -15.781  24.519  1.00  0.00
ATOM    150  CA  GLY A  38      14.894 -16.958  24.882  1.00  0.00
ATOM    151  C   GLY A  38      14.012 -17.413  23.726  1.00  0.00
ATOM    152  O   GLY A  38      13.415 -16.593  23.028  1.00  0.00
ATOM    153  N   GLY A  39      13.756 -18.731  23.702  1.00  0.00
ATOM    154  CA  GLY A  39      12.888 -19.274  22.664  1.00  0.00
ATOM    155  C   GLY A  39      11.465 -18.749  22.805  1.00  0.00
ATOM    156  O   GLY A  39      10.772 -18.532  21.811  1.00  0.00
ATOM    157  N   GLY A  40      11.037 -18.479  24.037  1.00  0.00
ATOM    158  CA  GLY A  40       9.715 -17.919  24.288  1.00  0.00
ATOM    159  C   GLY A  40       9.534 -16.588  23.569  1.00  0.00
ATOM    160  O   GLY A  40       8.471 -16.310  23.014  1.00  0.00
ATOM    161  N   GLY A  41      10.575 -15.769  23.564  1.00  0.00
ATOM    162  CA  GLY A  41      10.533 -14.477  22.890  1.00  0.00
ATOM    163  C   GLY A  41      10.387 -14.645  21.383  1.00  0.00
ATOM    164  O   GLY A  41       9.643 -13.909  20.736  1.00  0.00
ATOM    165  N   GLY A  42      11.134 -15.652  20.852  1.00  0.00
ATOM    166  CA  GLY A  42      11.045 -15.942  19.426  1.00  0.00
ATOM    167  C   GLY A  42       9.653 -16.434  19.050  1.00  0.00
ATOM    168  O   GLY A  42       9.110 -16.057  18.012  1.00  0.00
ATOM    169  N   GLY A  43       9.109 -17.341  19.887  1.00  0.00
ATOM    170  CA  GLY A  43       7.764 -17.851  19.648  1.00  0.00
ATOM    171  C   GLY A  43       6.732 -16.733  19.716  1.00  0.00
ATOM    172  O   GLY A  43       5.800 -16.686  18.913  1.00  0.00
ATOM    173  N   GLY A  44       6.896 -15.819  20.676  1.00  0.00
ATOM    174  CA  GLY A  44       5.993 -14.682  20.810  1.00  0.00
ATOM    175  C   GLY A  44       6.021 -13.806  19.564  1.00  0.00
ATOM    176  O   GLY A  44       4.984 -13.322  19.111  1.00  0.00
ATOM    177  N   GLY A  45       7.258 -13.610  19.039  1.00  0.00
ATOM    178  CA  GLY A  45       7.410 -12.813  17.827  1.00  0.00
ATOM    179  C   GLY A  45       6.700 -13.464  16.647  1.00  0.00
ATOM    180  O   GLY A  45       6.050 -12.786  15.851  1.00  0.00
ATOM    181  N   GLY A  46       6.859 -14.787  16.546  1.00  0.00
ATOM    182  CA  GLY A  46       6.224 -15.540  15.471  1.00  0.00
ATOM    183  C   GLY A  46       4.706 -15.511  15.601  1.00  0.00
ATOM    184  O   GLY A  46       3.992 -15.365  14.609  1.00  0.00
ATOM    185  N   GLY A  47       4.198 -15.663  16.835  1.00  0.00
ATOM    186  CA  GLY A  47       2.760 -15.627  17.075  1.00  0.00
ATOM    187  C   GLY A  47       2.183 -14.253  16.759  1.00  0.00
ATOM    188  O   GLY A  47       1.107 -14.142  16.171  1.00  0.00
ATOM    189  N   GLY A  48       2.887 -13.194  17.185  1.00  0.00
ATOM    190  CA  GLY A  48       2.443 -11.830  16.927  1.00  0.00
ATOM    191  C   GLY A  48       2.354 -11.552  15.432  1.00  0.00
ATOM    192  O   GLY A  48       1.419 -10.901  14.966  1.00  0.00
ATOM    193  N   GLY A  49       3.430 -12.029  14.725  1.00  0.00
ATOM    194  CA  GLY A  49       3.459 -11.845  13.279  1.00  0.00
ATOM    195  C   GLY A  49       2.314 -12.591  12.606  1.00  0.00
ATOM    196  O   GLY A  49       1.683 -12.076  11.683  1.00  0.00
ATOM    197  N   GLY A  50       2.083 -13.834  13.081  1.00  0.00
ATOM    198  CA  GLY A  50       0.995 -14.636  12.532  1.00  0.00
ATOM    199  C   GLY A  50      -0.356 -13.983  12.793  1.00  0.00
ATOM    200  O   GLY A  50      -1.230 -13.974  11.926  1.00  0.00
ATOM    201  N   GLY A  51      -0.528 -13.402  13.980  1.00  0.00
ATOM    202  CA  GLY A  51      -1.761 -12.708  14.332  1.00  0.00
ATOM    203  C   GLY A  51      -1.977 -11.487  13.447  1.00  0.00
ATOM    204  O   GLY A  51      -3.094 -11.219  13.005  1.00  0.00
ATOM    205  N   GLY A  52      -0.867 -10.712  13.241  1.00  0.00
ATOM    206  CA  GLY A  52      -0.948  -9.533  12.387  1.00  0.00
ATOM    207  C   GLY A  52      -1.317  -9.913  10.958  1.00  0.00
ATOM    208  O   GLY A  52      -2.111  -9.231  10.311  1.00  0.00
ATOM    209  N   GLY A  53      -0.714 -11.021  10.488  1.00  0.00
ATOM    210  CA  GLY A  53      -1.006 -11.513   9.147  1.00  0.00
ATOM    211  C   GLY A  53      -2.462 -11.945   9.024  1.00  0.00
ATOM    212  O   GLY A  53      -3.115 -11.678   8.016  1.00  0.00
ATOM    213  N   GLY A  54      -2.967 -12.619  10.042  1.00  0.00
ATOM    214  CA  GLY A  54      -4.362 -13.042  10.056  1.00  0.00
ATOM    215  C   GLY A  54      -5.301 -11.842  10.044  1.00  0.00
ATOM    216  O   GLY A  54      -6.311 -11.839   9.340  1.00  0.00
ATOM    217  N   GLY A  55      -4.946 -10.798  10.790  1.00  0.00
ATOM    218  CA  GLY A  55      -5.741  -9.577  10.830  1.00  0.00
ATOM    219  C   GLY A  55      -5.773  -8.896   9.468  1.00  0.00
ATOM    220  O   GLY A  55      -6.812  -8.395   9.038  1.00  0.00
ATOM    221  N   GLY A  56      -4.562  -8.843   8.845  1.00  0.00
ATOM    222  CA  GLY A  56      -4.451  -8.232   7.526  1.00  0.00
ATOM    223  C   GLY A  56      -5.319  -8.959   6.507  1.00  0.00
ATOM    224  O   GLY A  56      -5.980  -8.331   5.679  1.00  0.00
ATOM    225  N   GLY A  57      -5.269 -10.293   6.578  1.00  0.00
ATOM    226  CA  GLY A  57      -6.067 -11.112   5.674  1.00  0.00
ATOM    227  C   GLY A  57      -7.557 -10.899   5.908  1.00  0.00
ATOM    228  O   GLY A  57      -8.336 -10.801   4.960  1.00  0.00
ATOM    229  N   GLY A  58      -7.953 -10.834   7.173  1.00  0.00
ATOM    230  CA  GLY A  58      -9.348 -10.605   7.530  1.00  0.00
ATOM    231  C   GLY A  58      -9.820  -9.235   7.061  1.00  0.00
ATOM    232  O   GLY A  58     -10.931  -9.091   6.551  1.00  0.00
ATOM    233  N   GLY A  59      -8.988  -8.220   7.257  1.00  0.00
ATOM    234  CA  GLY A  59      -9.313  -6.857   6.857  1.00  0.00
ATOM    235  C   GLY A  59      -9.486  -6.751   5.348  1.00  0.00
ATOM    236  O   GLY A  59     -10.385  -6.063   4.863  1.00  0.00
ATOM    237  N   GLY A  60      -8.544  -7.375   4.624  1.00  0.00
ATOM    238  CA  GLY A  60      -8.610  -7.382   3.168  1.00  0.00
ATOM    239  C   GLY A  60      -9.879  -8.065   2.677  1.00  0.00
ATOM    240  O   GLY A  60     -10.514  -7.608   1.725  1.00  0.00
ATOM    241  N   GLY A  61     -10.210  -9.192   3.307  1.00  0.00
ATOM    242  CA  GLY A  61     -11.420  -9.914   2.936  1.00  0.00
ATOM    243  C   GLY A  61     -12.665  -9.080   3.207  1.00  0.00
ATOM    244  O   GLY A  61     -13.597  -9.058   2.403  1.00  0.00
ATOM    245  N   GLY A  62     -12.689  -8.393   4.354  1.00  0.00
ATOM    246  CA  GLY A  62     -13.814  -7.540   4.717  1.00  0.00
ATOM    247  C   GLY A  62     -13.935  -6.354   3.768  1.00  0.00
ATOM    248  O   GLY A  62     -15.037  -5.970   3.376  1.00  0.00
ATOM    249  N   GLY A  63     -12.819  -5.775   3.375  1.00  0.00
ATOM    250  CA  GLY A  63     -12.820  -4.652   2.445  1.00  0.00
ATOM    251  C   GLY A  63     -13.354  -5.067   1.080  1.00  0.00
ATOM    252  O   GLY A  63     -14.085  -4.317   0.434  1.00  0.00
ATOM    253  N   GLY A  64     -13.008  -6.272   0.687  1.00  0.00
ATOM    254  CA  GLY A  64     -13.507  -6.788  -0.582  1.00  0.00
ATOM    255  C   GLY A  64     -14.951  -7.256  -0.457  1.00  0.00
ATOM    256  O   GLY A  64     -15.775  -6.998  -1.333  1.00  0.00
ATOM    257  N   ALA B  65      16.421   5.012  34.961  1.00  1.00
ATOM    258  CA  ALA B  65      14.971   5.060  35.097  1.00  1.00
ATOM    259  C   ALA B  65      14.285   4.332  33.948  1.00  1.00
ATOM    260  O   ALA B  65      14.736   4.393  32.805  1.00  1.00
ATOM    261  N   ASP B  66      13.142   3.656  34.210  1.00  1.00
ATOM    262  CA  ASP B  66      12.424   3.001  33.123  1.00  1.00
ATOM    263  C   ASP B  66      12.076   3.990  32.018  1.00  1.00
ATOM    264  O   ASP B  66      11.702   5.131  32.287  1.00  1.00
ATOM    265  N   THR B  67      11.803   3.390  30.801  1.00  1.00
ATOM    266  CA  THR B  67      11.451   4.185  29.631  1.00  1.00
ATOM    267  C   THR B  67      10.459   3.446  28.741  1.00  1.00
ATOM    268  O   THR B  67      10.484   2.218  28.654  1.00  1.00
ATOM    269  N   ILE B  68       9.750   4.158  27.954  1.00  1.00
ATOM    270  CA  ILE B  68       8.861   3.749  26.873  1.00  1.00
ATOM    271  C   ILE B  68       8.966   4.698  25.686  1.00  1.00
ATOM    272  O   ILE B  68       9.053   5.914  25.857  1.00  1.00
ATOM    273  N   CYS B  69       9.161   4.181  24.510  1.00  1.00
ATOM    274  CA  CYS B  69       9.275   4.947  23.274  1.00  1.00
ATOM    275  C   CYS B  69       8.191   4.553  22.280  1.00  1.00
ATOM    276  O   CYS B  69       7.852   3.377  22.149  1.00  1.00
ATOM    277  N   ILE B  70       7.595   5.619  21.584  1.00  1.00
ATOM    278  CA  ILE B  70       6.664   5.413  20.481  1.00  1.00
ATOM    279  C   ILE B  70       7.388   5.419  19.141  1.00  1.00
ATOM    280  O   ILE B  70       8.159   6.331  18.845  1.00  1.00
ATOM    281  N   GLY B  71       7.345   4.339  18.404  1.00  1.00
ATOM    282  CA  GLY B  71       8.097   4.253  17.158  1.00  1.00
ATOM    283  C   GLY B  71       7.204   3.815  16.005  1.00  1.00
ATOM    284  O   GLY B  71       6.033   3.490  16.203  1.00  1.00
ATOM    285  N   TYR B  72       7.883   3.261  14.946  1.00  1.00
ATOM    286  CA  TYR B  72       7.273   2.735  13.730  1.00  1.00
ATOM    287  C   TYR B  72       8.079   1.572  13.167  1.00  1.00
ATOM    288  O   TYR B  72       9.302   1.531  13.297  1.00  1.00
ATOM    289  N   HIS B  73       7.392   0.715  12.350  1.00  1.00
ATOM    290  CA  HIS B  73       8.006  -0.440  11.707  1.00  1.00
ATOM    291  C   HIS B  73       9.047  -0.011  10.681  1.00  1.00
ATOM    292  O   HIS B  73       8.862   0.977   9.971  1.00  1.00
ATOM    293  N   ALA B  74      10.045  -0.830  10.504  1.00  1.00
ATOM    294  CA  ALA B  74      11.053  -0.859   9.452  1.00  1.00
ATOM    295  C   ALA B  74      11.417  -2.290   9.075  1.00  1.00
ATOM    296  O   ALA B  74      11.411  -3.184   9.921  1.00  1.00
ATOM    297  N   ASN B  75      11.711  -2.559   7.875  1.00  1.00
ATOM    298  CA  ASN B  75      12.091  -3.886   7.407  1.00  1.00
ATOM    299  C   ASN B  75      13.190  -3.806   6.355  1.00  1.00
ATOM    300  O   ASN B  75      13.434  -2.746   5.779  1.00  1.00
ATOM    301  N   ASN B  76      13.430  -4.885   5.656  1.00  1.00
ATOM    302  CA  ASN B  76      14.463  -4.997   4.632  1.00  1.00
ATOM    303  C   ASN B  76      13.888  -4.761   3.242  1.00  1.00
ATOM    304  O   ASN B  76      14.628  -4.531   2.285  1.00  1.00
ATOM    305  N   SER B  77      12.782  -4.203   3.092  1.00  1.00
ATOM    306  CA  SER B  77      12.194  -3.874   1.799  1.00  1.00
ATOM    307  C   SER B  77      13.017  -2.818   1.072  1.00  1.00
ATOM    308  O   SER B  77      13.438  -1.827   1.669  1.00  1.00
ATOM    309  N   THR B  78      13.131  -3.013  -0.274  1.00  1.00
ATOM    310  CA  THR B  78      13.864  -2.059  -1.097  1.00  1.00
ATOM    311  C   THR B  78      12.972  -1.465  -2.180  1.00  1.00
ATOM    312  O   THR B  78      13.267  -0.404  -2.729  1.00  1.00
ATOM    313  N   ASP B  79      11.643  -1.815  -2.085  1.00  1.00
ATOM    314  CA  ASP B  79      10.647  -1.239  -2.981  1.00  1.00
ATOM    315  C   ASP B  79      10.543   0.269  -2.792  1.00  1.00
ATOM    316  O   ASP B  79      10.581   0.767  -1.667  1.00  1.00
ATOM    317  N   THR B  80      10.371   0.967  -3.932  1.00  1.00
ATOM    318  CA  THR B  80      10.222   2.418  -3.904  1.00  1.00
ATOM    319  C   THR B  80       8.955   2.856  -4.626  1.00  1.00
ATOM    320  O   THR B  80       8.552   2.247  -5.617  1.00  1.00
ATOM    321  N   VAL B  81       8.443   3.937  -4.241  1.00  1.00
ATOM    322  CA  VAL B  81       7.308   4.635  -4.832  1.00  1.00
ATOM    323  C   VAL B  81       7.621   6.110  -5.050  1.00  1.00
ATOM    324  O   VAL B  81       8.380   6.712  -4.291  1.00  1.00
ATOM    325  N   ASP B  82       6.909   6.753  -5.884  1.00  1.00
ATOM    326  CA  ASP B  82       6.964   8.197  -6.073  1.00  1.00
ATOM    327  C   ASP B  82       5.726   8.875  -5.502  1.00  1.00
ATOM    328  O   ASP B  82       4.631   8.313  -5.528  1.00  1.00
ATOM    329  N   THR B  83       5.940  10.078  -5.021  1.00  1.00
ATOM    330  CA  THR B  83       4.866  10.976  -4.615  1.00  1.00
ATOM    331  C   THR B  83       4.885  12.262  -5.432  1.00  1.00
ATOM    332  O   THR B  83       5.934  12.685  -5.916  1.00  1.00
ATOM    333  N   VAL B  84       4.112  13.185  -5.228  1.00  1.00
ATOM    334  CA  VAL B  84       4.173  14.488  -5.880  1.00  1.00
ATOM    335  C   VAL B  84       5.356  15.303  -5.372  1.00  1.00
ATOM    336  O   VAL B  84       6.027  15.988  -6.143  1.00  1.00
ATOM    337  N   LEU B  85       5.766  15.179  -4.225  1.00  1.00
ATOM    338  CA  LEU B  85       6.858  15.936  -3.623  1.00  1.00
ATOM    339  C   LEU B  85       8.155  15.135  -3.633  1.00  1.00
ATOM    340  O   LEU B  85       9.240  15.695  -3.792  1.00  1.00
ATOM    341  N   GLU B  86       8.292  14.012  -3.919  1.00  1.00
ATOM    342  CA  GLU B  86       9.389  13.088  -3.661  1.00  1.00
ATOM    343  C   GLU B  86       9.386  11.936  -4.658  1.00  1.00
ATOM    344  O   GLU B  86       8.351  11.315  -4.899  1.00  1.00
ATOM    345  N   LYS B  87      10.554  11.664  -5.240  1.00  1.00
ATOM    346  CA  LYS B  87      10.748  10.490  -6.083  1.00  1.00
ATOM    347  C   LYS B  87      11.615   9.449  -5.387  1.00  1.00
ATOM    348  O   LYS B  87      12.660   9.775  -4.823  1.00  1.00
ATOM    349  N   ASN B  88      11.209   8.119  -5.645  1.00  1.00
ATOM    350  CA  ASN B  88      12.138   7.086  -5.202  1.00  1.00
ATOM    351  C   ASN B  88      12.165   6.984  -3.682  1.00  1.00
ATOM    352  O   ASN B  88      13.231   7.013  -3.067  1.00  1.00
ATOM    353  N   VAL B  89      11.008   7.077  -3.004  1.00  1.00
ATOM    354  CA  VAL B  89      10.814   6.787  -1.588  1.00  1.00
ATOM    355  C   VAL B  89      10.774   5.286  -1.333  1.00  1.00
ATOM    356  O   VAL B  89       9.980   4.565  -1.937  1.00  1.00
ATOM    357  N   THR B  90      11.814   4.806  -0.520  1.00  1.00
ATOM    358  CA  THR B  90      11.742   3.411  -0.101  1.00  1.00
ATOM    359  C   THR B  90      10.686   3.215   0.979  1.00  1.00
ATOM    360  O   THR B  90      10.665   3.934   1.978  1.00  1.00
ATOM    361  N   VAL B  91       9.830   2.247   0.831  1.00  1.00
ATOM    362  CA  VAL B  91       8.708   2.018   1.734  1.00  1.00
ATOM    363  C   VAL B  91       8.690   0.580   2.236  1.00  1.00
ATOM    364  O   VAL B  91       9.057  -0.345   1.512  1.00  1.00
ATOM    365  N   THR B  92       8.057   0.344   3.403  1.00  1.00
ATOM    366  CA  THR B  92       7.967  -0.983   4.000  1.00  1.00
ATOM    367  C   THR B  92       6.993  -1.867   3.232  1.00  1.00
ATOM    368  O   THR B  92       7.239  -3.058   3.042  1.00  1.00
ATOM    369  N   HIS B  93       6.024  -1.555   2.711  1.00  1.00
ATOM    370  CA  HIS B  93       4.991  -2.296   1.997  1.00  1.00
ATOM    371  C   HIS B  93       4.410  -1.470   0.857  1.00  1.00
ATOM    372  O   HIS B  93       4.260  -0.253   0.972  1.00  1.00
ATOM    373  N   SER B  94       4.167  -2.182  -0.265  1.00  1.00
ATOM    374  CA  SER B  94       3.628  -1.593  -1.485  1.00  1.00
ATOM    375  C   SER B  94       3.057  -2.662  -2.407  1.00  1.00
ATOM    376  O   SER B  94       3.463  -3.823  -2.354  1.00  1.00
ATOM    377  N   VAL B  95       2.361  -2.304  -3.408  1.00  1.00
ATOM    378  CA  VAL B  95       1.704  -3.172  -4.378  1.00  1.00
ATOM    379  C   VAL B  95       1.854  -2.629  -5.793  1.00  1.00
ATOM    380  O   VAL B  95       1.723  -1.427  -6.024  1.00  1.00
ATOM    381  N   ASN B  96       2.267  -3.559  -6.763  1.00  1.00
ATOM    382  CA  ASN B  96       2.287  -3.144  -8.160  1.00  1.00
ATOM    383  C   ASN B  96       0.888  -3.169  -8.762  1.00  1.00
ATOM    384  O   ASN B  96       0.163  -4.156  -8.631  1.00  1.00
ATOM    385  N   LEU B  97       0.467  -2.077  -9.407  1.00  1.00
ATOM    386  CA  LEU B  97      -0.843  -1.967 -10.037  1.00  1.00
ATOM    387  C   LEU B  97      -0.735  -2.071 -11.555  1.00  1.00
ATOM    388  O   LEU B  97      -1.691  -2.453 -12.230  1.00  1.00
ATOM    389  N   LEU B  98       0.337  -2.251 -12.106  1.00  1.00
ATOM    390  CA  LEU B  98       0.656  -2.324 -13.527  1.00  1.00
ATOM    391  C   LEU B  98       1.189  -3.703 -13.902  1.00  1.00
ATOM    392  O   LEU B  98       2.160  -4.184 -13.319  1.00  1.00
ATOM    393  N   GLU B  99       0.301  -4.436 -14.703  1.00  1.00
ATOM    394  CA  GLU B  99       0.698  -5.743 -15.215  1.00  1.00
ATOM    395  C   GLU B  99       1.556  -5.606 -16.466  1.00  1.00
ATOM    396  O   GLU B  99       1.232  -4.840 -17.373  1.00  1.00
ATOM    397  N   ASP B 100       2.728  -6.272 -16.455  1.00  1.00
ATOM    398  CA  ASP B 100       3.645  -6.188 -17.585  1.00  1.00
ATOM    399  C   ASP B 100       4.070  -7.574 -18.053  1.00  1.00
ATOM    400  O   ASP B 100       4.497  -7.751 -19.194  1.00  1.00
ATOM    401  N   SER B 101       3.487  -8.582 -17.508  1.00  1.00
ATOM    402  CA  SER B 101       3.729  -9.992 -17.789  1.00  1.00
ATOM    403  C   SER B 101       2.565 -10.609 -18.555  1.00  1.00
ATOM    404  O   SER B 101       1.402 -10.377 -18.227  1.00  1.00
ATOM    405  N   HIS B 102       2.844 -11.223 -19.648  1.00  1.00
ATOM    406  CA  HIS B 102       1.953 -12.072 -20.430  1.00  1.00
ATOM    407  C   HIS B 102       2.576 -13.439 -20.682  1.00  1.00
ATOM    408  O   HIS B 102       3.779 -13.550 -20.921  1.00  1.00
ATOM    409  N   ASN B 103       1.991 -14.421 -20.911  1.00  1.00
ATOM    410  CA  ASN B 103       2.453 -15.787 -21.121  1.00  1.00
ATOM    411  C   ASN B 103       2.899 -16.002 -22.562  1.00  1.00
ATOM    412  O   ASN B 103       3.612 -16.959 -22.865  1.00  1.00
ATOM    413  N   GLY B 104       2.995 -15.208 -23.410  1.00  1.00
ATOM    414  CA  GLY B 104       3.547 -15.264 -24.758  1.00  1.00
ATOM    415  C   GLY B 104       2.861 -16.339 -25.590  1.00  1.00
ATOM    416  O   GLY B 104       3.469 -16.927 -26.485  1.00  1.00
ATOM    417  N   LYS B 105       1.639 -16.674 -25.400  1.00  1.00
ATOM    418  CA  LYS B 105       0.881 -17.716 -26.082  1.00  1.00
ATOM    419  C   LYS B 105      -0.492 -17.211 -26.507  1.00  1.00
ATOM    420  O   LYS B 105      -1.112 -16.409 -25.809  1.00  1.00
ATOM    421  N   LEU B 106      -0.990 -17.705 -27.701  1.00  1.00
ATOM    422  CA  LEU B 106      -2.420 -17.602 -27.967  1.00  1.00
ATOM    423  C   LEU B 106      -3.195 -18.702 -27.249  1.00  1.00
ATOM    424  O   LEU B 106      -2.825 -19.875 -27.307  1.00  1.00
ATOM    425  N   CYS B 107      -4.193 -18.368 -26.534  1.00  1.00
ATOM    426  CA  CYS B 107      -4.930 -19.291 -25.680  1.00  1.00
ATOM    427  C   CYS B 107      -6.409 -19.315 -26.042  1.00  1.00
ATOM    428  O   CYS B 107      -6.975 -18.300 -26.450  1.00  1.00
ATOM    429  N   ARG B 108      -7.125 -20.388 -25.592  1.00  1.00
ATOM    430  CA  ARG B 108      -8.581 -20.321 -25.623  1.00  1.00
ATOM    431  C   ARG B 108      -9.104 -19.264 -24.659  1.00  1.00
ATOM    432  O   ARG B 108      -8.596 -19.119 -23.547  1.00  1.00
ATOM    433  N   LEU B 109     -10.255 -18.667 -25.074  1.00  1.00
ATOM    434  CA  LEU B 109     -10.978 -17.755 -24.196  1.00  1.00
ATOM    435  C   LEU B 109     -12.222 -18.419 -23.615  1.00  1.00
ATOM    436  O   LEU B 109     -13.104 -18.860 -24.352  1.00  1.00
ATOM    437  N   LYS B 110     -12.284 -18.553 -22.249  1.00  1.00
ATOM    438  CA  LYS B 110     -13.516 -19.134 -21.731  1.00  1.00
ATOM    439  C   LYS B 110     -13.740 -20.536 -22.284  1.00  1.00
ATOM    440  O   LYS B 110     -14.878 -20.956 -22.495  1.00  1.00
ATOM    441  N   GLY B 111     -12.625 -21.241 -22.788  1.00  1.00
ATOM    442  CA  GLY B 111     -12.690 -22.644 -23.181  1.00  1.00
ATOM    443  C   GLY B 111     -12.802 -22.788 -24.693  1.00  1.00
ATOM    444  O   GLY B 111     -12.510 -23.847 -25.248  1.00  1.00
ATOM    445  N   ILE B 112     -12.999 -21.850 -25.436  1.00  1.00
ATOM    446  CA  ILE B 112     -13.149 -21.826 -26.886  1.00  1.00
ATOM    447  C   ILE B 112     -11.872 -21.348 -27.565  1.00  1.00
ATOM    448  O   ILE B 112     -11.325 -20.303 -27.213  1.00  1.00
ATOM    449  N   ALA B 113     -11.372 -22.194 -28.555  1.00  1.00
ATOM    450  CA  ALA B 113     -10.180 -21.827 -29.309  1.00  1.00
ATOM    451  C   ALA B 113     -10.504 -20.803 -30.389  1.00  1.00
ATOM    452  O   ALA B 113     -11.512 -20.921 -31.087  1.00  1.00
ATOM    453  N   PRO B 114      -9.559 -19.867 -30.633  1.00  1.00
ATOM    454  CA  PRO B 114      -9.712 -18.924 -31.735  1.00  1.00
ATOM    455  C   PRO B 114      -9.713 -19.642 -33.078  1.00  1.00
ATOM    456  O   PRO B 114      -8.937 -20.572 -33.296  1.00  1.00
ATOM    457  N   SER B 115     -17.468 -22.018 -35.103  1.00  1.00
ATOM    458  CA  SER B 115     -17.403 -21.301 -33.835  1.00  1.00
ATOM    459  C   SER B 115     -15.962 -20.979 -33.459  1.00  1.00
ATOM    460  O   SER B 115     -15.064 -21.800 -33.644  1.00  1.00
ATOM    461  N   TRP B 116     -15.803 -19.816 -32.904  1.00  1.00
ATOM    462  CA  TRP B 116     -14.515 -19.357 -32.397  1.00  1.00
ATOM    463  C   TRP B 116     -14.689 -18.207 -31.413  1.00  1.00
ATOM    464  O   TRP B 116     -15.575 -17.368 -31.575  1.00  1.00
ATOM    465  N   SER B 117     -13.639 -17.961 -30.592  1.00  1.00
ATOM    466  CA  SER B 117     -13.683 -16.927 -29.565  1.00  1.00
ATOM    467  C   SER B 117     -13.025 -15.642 -30.050  1.00  1.00
ATOM    468  O   SER B 117     -13.337 -14.553 -29.566  1.00  1.00
ATOM    469  N   TYR B 118     -12.483 -15.545 -30.999  1.00  1.00
ATOM    470  CA  TYR B 118     -11.759 -14.493 -31.702  1.00  1.00
ATOM    471  C   TYR B 118     -11.162 -15.012 -33.004  1.00  1.00
ATOM    472  O   TYR B 118     -10.778 -16.177 -33.102  1.00  1.00
ATOM    473  N   ILE B 119     -10.864 -14.070 -33.915  1.00  1.00
ATOM    474  CA  ILE B 119     -10.087 -14.351 -35.117  1.00  1.00
ATOM    475  C   ILE B 119      -8.780 -13.570 -35.123  1.00  1.00
ATOM    476  O   ILE B 119      -8.743 -12.401 -34.741  1.00  1.00
ATOM    477  N   SER B 120     -16.940  -8.961 -36.665  1.00  1.00
ATOM    478  CA  SER B 120     -16.206  -9.069 -35.410  1.00  1.00
ATOM    479  C   SER B 120     -17.128  -9.469 -34.265  1.00  1.00
ATOM    480  O   SER B 120     -16.679 -10.008 -33.253  1.00  1.00
ATOM    481  N   SER B 121     -18.344  -9.424 -34.388  1.00  1.00
ATOM    482  CA  SER B 121     -19.347  -9.769 -33.388  1.00  1.00
ATOM    483  C   SER B 121     -20.085 -11.047 -33.766  1.00  1.00
ATOM    484  O   SER B 121     -20.801 -11.628 -32.950  1.00  1.00
ATOM    485  N   VAL B 122     -19.540 -11.842 -34.537  1.00  1.00
ATOM    486  CA  VAL B 122     -19.933 -13.206 -34.870  1.00  1.00
ATOM    487  C   VAL B 122     -19.127 -14.222 -34.071  1.00  1.00
ATOM    488  O   VAL B 122     -17.898 -14.246 -34.139  1.00  1.00
ATOM    489  N   SER B 123     -19.847 -15.111 -33.323  1.00  1.00
ATOM    490  CA  SER B 123     -19.192 -16.121 -32.501  1.00  1.00
ATOM    491  C   SER B 123     -19.272 -17.497 -33.150  1.00  1.00
ATOM    492  O   SER B 123     -18.401 -18.342 -32.946  1.00  1.00
ATOM    493  N   SER B 124     -20.098 -17.923 -33.746  1.00  1.00
ATOM    494  CA  SER B 124     -20.178 -19.152 -34.527  1.00  1.00
ATOM    495  C   SER B 124     -20.867 -18.911 -35.864  1.00  1.00
ATOM    496  O   SER B 124     -21.783 -18.095 -35.963  1.00  1.00
ATOM    497  N   SER B 125     -24.518 -16.350 -35.840  1.00  1.00
ATOM    498  CA  SER B 125     -24.699 -16.331 -34.393  1.00  1.00
ATOM    499  C   SER B 125     -23.864 -15.233 -33.748  1.00  1.00
ATOM    500  O   SER B 125     -22.667 -15.116 -34.009  1.00  1.00
ATOM    501  N   ARG B 126     -24.541 -14.215 -33.249  1.00  1.00
ATOM    502  CA  ARG B 126     -23.859 -13.050 -32.698  1.00  1.00
ATOM    503  C   ARG B 126     -23.433 -13.292 -31.256  1.00  1.00
ATOM    504  O   ARG B 126     -24.172 -13.887 -30.471  1.00  1.00
ATOM    505  N   GLY B 127     -22.307 -12.682 -30.907  1.00  1.00
ATOM    506  CA  GLY B 127     -21.737 -12.685 -29.565  1.00  1.00
ATOM    507  C   GLY B 127     -20.881 -11.447 -29.327  1.00  1.00
ATOM    508  O   GLY B 127     -20.114 -11.035 -30.197  1.00  1.00
ATOM    509  N   PHE B 128     -20.995 -10.839 -28.182  1.00  1.00
ATOM    510  CA  PHE B 128     -20.170  -9.686 -27.843  1.00  1.00
ATOM    511  C   PHE B 128     -18.801 -10.118 -27.333  1.00  1.00
ATOM    512  O   PHE B 128     -18.696 -10.999 -26.480  1.00  1.00
ATOM    513  N   GLY B 129     -17.757  -9.179 -27.809  1.00  1.00
ATOM    514  CA  GLY B 129     -16.458  -9.381 -27.178  1.00  1.00
ATOM    515  C   GLY B 129     -15.509 -10.138 -28.099  1.00  1.00
ATOM    516  O   GLY B 129     -14.303 -10.185 -27.860  1.00  1.00
ATOM    517  N   SER B 130     -16.007 -10.672 -29.206  1.00  1.00
ATOM    518  CA  SER B 130     -15.123 -11.189 -30.244  1.00  1.00
ATOM    519  C   SER B 130     -14.459 -10.056 -31.016  1.00  1.00
ATOM    520  O   SER B 130     -15.075  -9.021 -31.270  1.00  1.00
ATOM    521  N   GLY B 131     -13.556 -10.419 -31.888  1.00  1.00
ATOM    522  CA  GLY B 131     -12.771  -9.448 -32.641  1.00  1.00
ATOM    523  C   GLY B 131     -11.784 -10.140 -33.571  1.00  1.00
ATOM    524  O   GLY B 131     -11.442 -11.306 -33.374  1.00  1.00
ATOM    525  N   ILE B 132     -11.175  -9.406 -34.421  1.00  1.00
ATOM    526  CA  ILE B 132     -10.048  -9.838 -35.240  1.00  1.00
ATOM    527  C   ILE B 132      -8.760  -9.148 -34.811  1.00  1.00
ATOM    528  O   ILE B 132      -8.730  -7.932 -34.618  1.00  1.00
ATOM    529  N   ILE B 133      -7.766  -9.947 -34.530  1.00  1.00
ATOM    530  CA  ILE B 133      -6.438  -9.474 -34.155  1.00  1.00
ATOM    531  C   ILE B 133      -5.375 -10.007 -35.107  1.00  1.00
ATOM    532  O   ILE B 133      -5.471 -11.134 -35.592  1.00  1.00
ATOM    533  N   THR B 134      -4.342  -9.344 -35.297  1.00  1.00
ATOM    534  CA  THR B 134      -3.117  -9.802 -35.940  1.00  1.00
ATOM    535  C   THR B 134      -2.039 -10.118 -34.912  1.00  1.00
ATOM    536  O   THR B 134      -1.741  -9.302 -34.039  1.00  1.00
ATOM    537  N   SER B 135      -1.441 -11.387 -35.113  1.00  1.00
ATOM    538  CA  SER B 135      -0.540 -11.825 -34.054  1.00  1.00
ATOM    539  C   SER B 135       0.568 -12.713 -34.606  1.00  1.00
ATOM    540  O   SER B 135       0.338 -13.521 -35.505  1.00  1.00
ATOM    541  N   ASN B 136       1.730 -12.644 -33.943  1.00  1.00
ATOM    542  CA  ASN B 136       2.837 -13.512 -34.328  1.00  1.00
ATOM    543  C   ASN B 136       3.047 -14.622 -33.307  1.00  1.00
ATOM    544  O   ASN B 136       3.763 -15.589 -33.565  1.00  1.00
ATOM    545  N   ALA B 137       2.332 -14.702 -32.331  1.00  1.00
ATOM    546  CA  ALA B 137       2.323 -15.710 -31.277  1.00  1.00
ATOM    547  C   ALA B 137       1.856 -17.059 -31.808  1.00  1.00
ATOM    548  O   ALA B 137       0.936 -17.132 -32.622  1.00  1.00
ATOM    549  N   SER B 138       2.184 -18.150 -31.023  1.00  1.00
ATOM    550  CA  SER B 138       1.734 -19.490 -31.382  1.00  1.00
ATOM    551  C   SER B 138       0.595 -19.948 -30.480  1.00  1.00
ATOM    552  O   SER B 138       0.622 -19.730 -29.269  1.00  1.00
ATOM    553  N   MET B 139      -0.311 -20.793 -31.067  1.00  1.00
ATOM    554  CA  MET B 139      -1.375 -21.363 -30.248  1.00  1.00
ATOM    555  C   MET B 139      -0.842 -22.465 -29.342  1.00  1.00
ATOM    556  O   MET B 139      -0.110 -23.349 -29.787  1.00  1.00
ATOM    557  N   HIS B 140      -1.192 -22.442 -28.116  1.00  1.00
ATOM    558  CA  HIS B 140      -0.908 -23.462 -27.112  1.00  1.00
ATOM    559  C   HIS B 140      -2.192 -23.982 -26.478  1.00  1.00
ATOM    560  O   HIS B 140      -3.148 -23.232 -26.285  1.00  1.00
ATOM    561  N   GLU B 141      -2.173 -25.156 -25.922  1.00  1.00
ATOM    562  CA  GLU B 141      -3.305 -25.642 -25.144  1.00  1.00
ATOM    563  C   GLU B 141      -3.397 -24.931 -23.800  1.00  1.00
ATOM    564  O   GLU B 141      -2.566 -25.143 -22.917  1.00  1.00
ATOM    565  N   CYS B 142      -3.876 -23.796 -23.817  1.00  1.00
ATOM    566  CA  CYS B 142      -4.078 -22.916 -22.673  1.00  1.00
ATOM    567  C   CYS B 142      -5.441 -22.239 -22.732  1.00  1.00
ATOM    568  O   CYS B 142      -5.940 -21.920 -23.811  1.00  1.00
ATOM    569  N   ASN B 143      -5.937 -21.748 -21.708  1.00  1.00
ATOM    570  CA  ASN B 143      -7.171 -20.993 -21.523  1.00  1.00
ATOM    571  C   ASN B 143      -6.927 -19.728 -20.711  1.00  1.00
ATOM    572  O   ASN B 143      -6.269 -19.764 -19.670  1.00  1.00
ATOM    573  N   THR B 144      -7.605 -18.620 -21.226  1.00  1.00
ATOM    574  CA  THR B 144      -7.416 -17.326 -20.581  1.00  1.00
ATOM    575  C   THR B 144      -8.702 -16.509 -20.596  1.00  1.00
ATOM    576  O   THR B 144      -9.506 -16.617 -21.522  1.00  1.00
ATOM    577  N   LYS B 145      -8.792 -15.517 -19.801  1.00  1.00
ATOM    578  CA  LYS B 145      -9.880 -14.547 -19.752  1.00  1.00
ATOM    579  C   LYS B 145      -9.511 -13.268 -20.493  1.00  1.00
ATOM    580  O   LYS B 145     -10.381 -12.561 -21.001  1.00  1.00
ATOM    581  N   CYS B 146      -8.293 -13.198 -20.903  1.00  1.00
ATOM    582  CA  CYS B 146      -7.667 -12.021 -21.492  1.00  1.00
ATOM    583  C   CYS B 146      -6.573 -12.413 -22.477  1.00  1.00
ATOM    584  O   CYS B 146      -5.721 -13.247 -22.173  1.00  1.00
ATOM    585  N   GLN B 147      -6.741 -12.035 -23.721  1.00  1.00
ATOM    586  CA  GLN B 147      -5.811 -12.315 -24.808  1.00  1.00
ATOM    587  C   GLN B 147      -5.422 -11.038 -25.542  1.00  1.00
ATOM    588  O   GLN B 147      -6.269 -10.191 -25.825  1.00  1.00
ATOM    589  N   THR B 148      -4.160 -10.759 -25.583  1.00  1.00
ATOM    590  CA  THR B 148      -3.558  -9.740 -26.433  1.00  1.00
ATOM    591  C   THR B 148      -2.828 -10.368 -27.614  1.00  1.00
ATOM    592  O   THR B 148      -2.228 -11.435 -27.488  1.00  1.00
ATOM    593  N   PRO B 149      -2.381  -9.625 -28.575  1.00  1.00
ATOM    594  CA  PRO B 149      -1.647 -10.137 -29.726  1.00  1.00
ATOM    595  C   PRO B 149      -0.249 -10.593 -29.329  1.00  1.00
ATOM    596  O   PRO B 149       0.278 -11.560 -29.879  1.00  1.00
ATOM    597  N   LEU B 150       0.243 -10.370 -28.265  1.00  1.00
ATOM    598  CA  LEU B 150       1.570 -10.734 -27.782  1.00  1.00
ATOM    599  C   LEU B 150       1.508 -11.954 -26.869  1.00  1.00
ATOM    600  O   LEU B 150       2.445 -12.751 -26.819  1.00  1.00
ATOM    601  N   GLY B 151       0.348 -12.230 -26.292  1.00  1.00
ATOM    602  CA  GLY B 151       0.208 -13.276 -25.285  1.00  1.00
ATOM    603  C   GLY B 151      -1.020 -13.041 -24.414  1.00  1.00
ATOM    604  O   GLY B 151      -1.452 -11.903 -24.228  1.00  1.00
ATOM    605  N   ALA B 152      -1.394 -14.096 -23.626  1.00  1.00
ATOM    606  CA  ALA B 152      -2.513 -13.983 -22.698  1.00  1.00
ATOM    607  C   ALA B 152      -2.064 -13.407 -21.362  1.00  1.00
ATOM    608  O   ALA B 152      -0.984 -13.730 -20.866  1.00  1.00
ATOM    609  N   ILE B 153      -3.020 -12.703 -20.719  1.00  1.00
ATOM    610  CA  ILE B 153      -2.807 -12.128 -19.397  1.00  1.00
ATOM    611  C   ILE B 153      -3.659 -12.830 -18.347  1.00  1.00
ATOM    612  O   ILE B 153      -4.858 -13.030 -18.539  1.00  1.00
ATOM    613  N   ASN B 154      -3.082 -13.313 -17.336  1.00  1.00
ATOM    614  CA  ASN B 154      -3.736 -13.867 -16.157  1.00  1.00
ATOM    615  C   ASN B 154      -3.384 -13.073 -14.906  1.00  1.00
ATOM    616  O   ASN B 154      -2.222 -13.016 -14.502  1.00  1.00
ATOM    617  N   SER B 155      -4.294 -11.921 -14.728  1.00  1.00
ATOM    618  CA  SER B 155      -3.914 -10.937 -13.721  1.00  1.00
ATOM    619  C   SER B 155      -5.141 -10.275 -13.108  1.00  1.00
ATOM    620  O   SER B 155      -6.161 -10.096 -13.775  1.00  1.00
ATOM    621  N   SER B 156      -5.024  -9.890 -11.811  1.00  1.00
ATOM    622  CA  SER B 156      -6.073  -9.144 -11.127  1.00  1.00
ATOM    623  C   SER B 156      -5.714  -7.668 -11.010  1.00  1.00
ATOM    624  O   SER B 156      -6.578  -6.827 -10.766  1.00  1.00
ATOM    625  N   LEU B 157      -4.510  -7.347 -11.467  1.00  1.00
ATOM    626  CA  LEU B 157      -4.089  -5.952 -11.522  1.00  1.00
ATOM    627  C   LEU B 157      -5.028  -5.127 -12.396  1.00  1.00
ATOM    628  O   LEU B 157      -5.381  -5.537 -13.502  1.00  1.00
ATOM    629  N   PRO B 158      -5.198  -3.862 -12.045  1.00  1.00
ATOM    630  CA  PRO B 158      -6.129  -2.970 -12.725  1.00  1.00
ATOM    631  C   PRO B 158      -5.523  -2.413 -14.006  1.00  1.00
ATOM    632  O   PRO B 158      -6.218  -2.231 -15.005  1.00  1.00
ATOM    633  N   TYR B 159      -4.375  -2.313 -14.261  1.00  1.00
ATOM    634  CA  TYR B 159      -3.682  -1.720 -15.399  1.00  1.00
ATOM    635  C   TYR B 159      -2.667  -2.689 -15.991  1.00  1.00
ATOM    636  O   TYR B 159      -2.074  -3.497 -15.276  1.00  1.00
ATOM    637  N   GLN B 160      -2.417  -2.462 -17.300  1.00  1.00
ATOM    638  CA  GLN B 160      -1.406  -3.184 -18.061  1.00  1.00
ATOM    639  C   GLN B 160      -0.807  -2.307 -19.153  1.00  1.00
ATOM    640  O   GLN B 160      -1.505  -1.500 -19.767  1.00  1.00
ATOM    641  N   ASN B 161       0.425  -2.444 -19.433  1.00  1.00
ATOM    642  CA  ASN B 161       1.161  -1.728 -20.468  1.00  1.00
ATOM    643  C   ASN B 161       1.687  -2.684 -21.531  1.00  1.00
ATOM    644  O   ASN B 161       2.150  -2.257 -22.589  1.00  1.00
ATOM    645  N   ILE B 162       0.982  -3.831 -21.704  1.00  1.00
ATOM    646  CA  ILE B 162       1.383  -4.848 -22.668  1.00  1.00
ATOM    647  C   ILE B 162       0.882  -4.510 -24.067  1.00  1.00
ATOM    648  O   ILE B 162       1.598  -4.684 -25.052  1.00  1.00
ATOM    649  N   HIS B 163      -0.290  -4.170 -24.341  1.00  1.00
ATOM    650  CA  HIS B 163      -0.953  -4.019 -25.630  1.00  1.00
ATOM    651  C   HIS B 163      -2.355  -3.447 -25.465  1.00  1.00
ATOM    652  O   HIS B 163      -3.079  -3.811 -24.537  1.00  1.00
ATOM    653  N   PRO B 164      -2.713  -2.537 -26.466  1.00  1.00
ATOM    654  CA  PRO B 164      -4.028  -1.912 -26.401  1.00  1.00
ATOM    655  C   PRO B 164      -5.085  -2.782 -27.069  1.00  1.00
ATOM    656  O   PRO B 164      -6.249  -2.778 -26.670  1.00  1.00
ATOM    657  N   VAL B 165      -4.749  -3.652 -27.885  1.00  1.00
ATOM    658  CA  VAL B 165      -5.618  -4.678 -28.450  1.00  1.00
ATOM    659  C   VAL B 165      -5.830  -5.823 -27.468  1.00  1.00
ATOM    660  O   VAL B 165      -4.870  -6.412 -26.970  1.00  1.00
ATOM    661  N   THR B 166      -7.135  -6.021 -27.081  1.00  1.00
ATOM    662  CA  THR B 166      -7.499  -6.987 -26.051  1.00  1.00
ATOM    663  C   THR B 166      -8.782  -7.722 -26.414  1.00  1.00
ATOM    664  O   THR B 166      -9.709  -7.134 -26.973  1.00  1.00
ATOM    665  N   ILE B 167      -8.758  -9.017 -26.167  1.00  1.00
ATOM    666  CA  ILE B 167      -9.942  -9.861 -26.272  1.00  1.00
ATOM    667  C   ILE B 167     -10.367 -10.385 -24.906  1.00  1.00
ATOM    668  O   ILE B 167      -9.542 -10.869 -24.132  1.00  1.00
ATOM    669  N   GLY B 168     -11.467  -9.943 -24.394  1.00  1.00
ATOM    670  CA  GLY B 168     -12.000 -10.543 -23.176  1.00  1.00
ATOM    671  C   GLY B 168     -12.073  -9.523 -22.047  1.00  1.00
ATOM    672  O   GLY B 168     -11.612  -8.391 -22.189  1.00  1.00
ATOM    673  N   GLU B 169     -12.017  -9.704 -20.962  1.00  1.00
ATOM    674  CA  GLU B 169     -11.902  -8.917 -19.741  1.00  1.00
ATOM    675  C   GLU B 169     -10.445  -8.749 -19.329  1.00  1.00
ATOM    676  O   GLU B 169      -9.746  -9.728 -19.070  1.00  1.00
ATOM    677  N   CYS B 170      -9.848  -7.644 -19.860  1.00  1.00
ATOM    678  CA  CYS B 170      -8.427  -7.370 -19.682  1.00  1.00
ATOM    679  C   CYS B 170      -8.208  -6.147 -18.801  1.00  1.00
ATOM    680  O   CYS B 170      -8.976  -5.187 -18.852  1.00  1.00
ATOM    681  N   PRO B 171      -6.990  -6.084 -17.995  1.00  1.00
ATOM    682  CA  PRO B 171      -6.654  -4.813 -17.365  1.00  1.00
ATOM    683  C   PRO B 171      -6.672  -3.674 -18.377  1.00  1.00
ATOM    684  O   PRO B 171      -6.190  -3.822 -19.500  1.00  1.00
ATOM    685  N   LYS B 172      -6.986  -2.413 -17.798  1.00  1.00
ATOM    686  CA  LYS B 172      -6.930  -1.208 -18.617  1.00  1.00
ATOM    687  C   LYS B 172      -5.516  -0.950 -19.122  1.00  1.00
ATOM    688  O   LYS B 172      -4.558  -0.970 -18.349  1.00  1.00
ATOM    689  N   TYR B 173      -5.423  -0.675 -20.513  1.00  1.00
ATOM    690  CA  TYR B 173      -4.114  -0.357 -21.072  1.00  1.00
ATOM    691  C   TYR B 173      -3.742   1.096 -20.809  1.00  1.00
ATOM    692  O   TYR B 173      -4.566   1.997 -20.966  1.00  1.00
ATOM    693  N   VAL B 174      -2.480   1.284 -20.421  1.00  1.00
ATOM    694  CA  VAL B 174      -1.861   2.589 -20.220  1.00  1.00
ATOM    695  C   VAL B 174      -0.412   2.590 -20.688  1.00  1.00
ATOM    696  O   VAL B 174       0.288   1.583 -20.575  1.00  1.00
ATOM    697  N   ARG B 175       0.111   3.694 -21.052  1.00  1.00
ATOM    698  CA  ARG B 175       1.476   3.851 -21.538  1.00  1.00
ATOM    699  C   ARG B 175       2.468   3.917 -20.384  1.00  1.00
ATOM    700  O   ARG B 175       3.625   3.520 -20.524  1.00  1.00
ATOM    701  N   SER B 176       2.127   3.745 -19.236  1.00  1.00
ATOM    702  CA  SER B 176       2.972   3.862 -18.054  1.00  1.00
ATOM    703  C   SER B 176       3.958   2.704 -17.965  1.00  1.00
ATOM    704  O   SER B 176       3.597   1.550 -18.197  1.00  1.00
ATOM    705  N   ALA B 177       5.165   3.054 -17.331  1.00  1.00
ATOM    706  CA  ALA B 177       6.219   2.067 -17.132  1.00  1.00
ATOM    707  C   ALA B 177       6.229   1.553 -15.698  1.00  1.00
ATOM    708  O   ALA B 177       6.517   0.382 -15.450  1.00  1.00
ATOM    709  N   LYS B 178       5.602   2.184 -14.822  1.00  1.00
ATOM    710  CA  LYS B 178       5.510   1.907 -13.394  1.00  1.00
ATOM    711  C   LYS B 178       4.306   2.605 -12.774  1.00  1.00
ATOM    712  O   LYS B 178       4.000   3.749 -13.108  1.00  1.00
ATOM    713  N   LEU B 179       3.557   1.840 -11.987  1.00  1.00
ATOM    714  CA  LEU B 179       2.410   2.205 -11.164  1.00  1.00
ATOM    715  C   LEU B 179       2.375   1.390  -9.875  1.00  1.00
ATOM    716  O   LEU B 179       2.342   0.160  -9.908  1.00  1.00
ATOM    717  N   ARG B 180       3.109   1.845  -8.893  1.00  1.00
ATOM    718  CA  ARG B 180       3.265   1.200  -7.595  1.00  1.00
ATOM    719  C   ARG B 180       2.672   2.054  -6.481  1.00  1.00
ATOM    720  O   ARG B 180       2.912   3.259  -6.414  1.00  1.00
ATOM    721  N   MET B 181       1.625   1.501  -5.802  1.00  1.00
ATOM    722  CA  MET B 181       0.982   2.178  -4.683  1.00  1.00
ATOM    723  C   MET B 181       1.593   1.749  -3.355  1.00  1.00
ATOM    724  O   MET B 181       1.756   0.558  -3.091  1.00  1.00
ATOM    725  N   VAL B 182       2.097   2.798  -2.523  1.00  1.00
ATOM    726  CA  VAL B 182       2.552   2.413  -1.192  1.00  1.00
ATOM    727  C   VAL B 182       1.376   2.104  -0.275  1.00  1.00
ATOM    728  O   VAL B 182       0.378   2.825  -0.265  1.00  1.00
ATOM    729  N   THR B 183       1.585   1.011   0.558  1.00  1.00
ATOM    730  CA  THR B 183       0.570   0.632   1.534  1.00  1.00
ATOM    731  C   THR B 183       1.112   0.722   2.955  1.00  1.00
ATOM    732  O   THR B 183       0.385   1.070   3.886  1.00  1.00
ATOM    733  N   GLY B 184       2.419   0.713   3.063  1.00  1.00
ATOM    734  CA  GLY B 184       3.072   0.908   4.352  1.00  1.00
ATOM    735  C   GLY B 184       3.640   2.316   4.474  1.00  1.00
ATOM    736  O   GLY B 184       3.653   3.077   3.506  1.00  1.00
ATOM    737  N   LEU B 185       4.648   2.503   5.140  1.00  1.00
ATOM    738  CA  LEU B 185       5.265   3.781   5.476  1.00  1.00
ATOM    739  C   LEU B 185       6.723   3.824   5.030  1.00  1.00
ATOM    740  O   LEU B 185       7.402   2.797   4.996  1.00  1.00
ATOM    741  N   ARG B 186       7.296   5.048   5.046  1.00  1.00
ATOM    742  CA  ARG B 186       8.723   5.207   4.794  1.00  1.00
ATOM    743  C   ARG B 186       9.540   4.204   5.599  1.00  1.00
ATOM    744  O   ARG B 186       9.364   4.077   6.811  1.00  1.00
ATOM    745  N   ASN B 187      10.393   3.429   4.840  1.00  1.00
ATOM    746  CA  ASN B 187      11.270   2.449   5.469  1.00  1.00
ATOM    747  C   ASN B 187      12.610   3.069   5.844  1.00  1.00
ATOM    748  O   ASN B 187      13.294   3.650   5.001  1.00  1.00
ATOM    749  N   ILE B 188      12.929   3.141   7.091  1.00  1.00
ATOM    750  CA  ILE B 188      14.134   3.728   7.665  1.00  1.00
ATOM    751  C   ILE B 188      14.781   2.784   8.670  1.00  1.00
ATOM    752  O   ILE B 188      14.287   2.616   9.785  1.00  1.00
ATOM    753  N   PRO B 189      15.318   1.637   8.222  1.00  1.00
ATOM    754  CA  PRO B 189      15.868   0.620   9.110  1.00  1.00
ATOM    755  C   PRO B 189      17.175   1.086   9.739  1.00  1.00
ATOM    756  O   PRO B 189      17.958   1.797   9.110  1.00  1.00
ATOM    757  N   GLY B 190       7.942  14.849   7.209  1.00  1.00
ATOM    758  CA  GLY B 190       6.575  14.642   6.746  1.00  1.00
ATOM    759  C   GLY B 190       5.634  15.695   7.319  1.00  1.00
ATOM    760  O   GLY B 190       5.886  16.250   8.389  1.00  1.00
ATOM    761  N   LEU B 191       4.372  15.676   6.878  1.00  1.00
ATOM    762  CA  LEU B 191       3.406  16.667   7.337  1.00  1.00
ATOM    763  C   LEU B 191       3.209  16.586   8.847  1.00  1.00
ATOM    764  O   LEU B 191       3.039  17.606   9.516  1.00  1.00
ATOM    765  N   PHE B 192       3.234  15.670   9.568  1.00  1.00
ATOM    766  CA  PHE B 192       2.989  15.536  10.999  1.00  1.00
ATOM    767  C   PHE B 192       4.291  15.592  11.789  1.00  1.00
ATOM    768  O   PHE B 192       4.312  16.029  12.939  1.00  1.00
ATOM    769  N   GLY B 193       5.369  15.273  11.328  1.00  1.00
ATOM    770  CA  GLY B 193       6.655  15.611  11.924  1.00  1.00
ATOM    771  C   GLY B 193       7.172  14.477  12.800  1.00  1.00
ATOM    772  O   GLY B 193       8.321  14.495  13.242  1.00  1.00
ATOM    773  N   ALA B 194       6.558  13.276  12.648  1.00  1.00
ATOM    774  CA  ALA B 194       6.968  12.158  13.489  1.00  1.00
ATOM    775  C   ALA B 194       7.865  11.193  12.724  1.00  1.00
ATOM    776  O   ALA B 194       8.831  10.661  13.272  1.00  1.00
ATOM    777  N   ILE B 195       7.419  10.606  11.617  1.00  1.00
ATOM    778  CA  ILE B 195       8.250   9.719  10.813  1.00  1.00
ATOM    779  C   ILE B 195       9.344  10.494  10.090  1.00  1.00
ATOM    780  O   ILE B 195       9.068  11.465   9.386  1.00  1.00
ATOM    781  N   ALA B 196      10.632   9.983  10.211  1.00  1.00
ATOM    782  CA  ALA B 196      11.736  10.720   9.609  1.00  1.00
ATOM    783  C   ALA B 196      11.729  12.178  10.048  1.00  1.00
ATOM    784  O   ALA B 196      11.420  13.073   9.260  1.00  1.00
ATOM    785  N   GLY B 197      11.319  12.367  11.293  1.00  1.00
ATOM    786  CA  GLY B 197      11.271  13.686  11.913  1.00  1.00
ATOM    787  C   GLY B 197      11.848  13.654  13.322  1.00  1.00
ATOM    788  O   GLY B 197      12.759  14.414  13.648  1.00  1.00
ATOM    789  N   PHE B 198      10.922  13.750  14.380  1.00  1.00
ATOM    790  CA  PHE B 198      11.412  13.735  15.752  1.00  1.00
ATOM    791  C   PHE B 198      11.659  12.312  16.234  1.00  1.00
ATOM    792  O   PHE B 198      12.397  12.090  17.194  1.00  1.00
ATOM    793  N   ILE B 199      10.959  11.342  15.703  1.00  1.00
ATOM    794  CA  ILE B 199      11.394   9.953  15.773  1.00  1.00
ATOM    795  C   ILE B 199      12.261   9.586  14.575  1.00  1.00
ATOM    796  O   ILE B 199      11.777   9.512  13.446  1.00  1.00
ATOM    797  N   GLU B 200      13.506   9.711  14.574  1.00  1.00
ATOM    798  CA  GLU B 200      14.421   9.713  13.438  1.00  1.00
ATOM    799  C   GLU B 200      14.432   8.360  12.738  1.00  1.00
ATOM    800  O   GLU B 200      14.508   8.286  11.512  1.00  1.00
ATOM    801  N   GLY B 201      14.236   7.281  13.126  1.00  1.00
ATOM    802  CA  GLY B 201      14.365   6.016  12.413  1.00  1.00
ATOM    803  C   GLY B 201      13.231   5.064  12.771  1.00  1.00
ATOM    804  O   GLY B 201      12.698   5.108  13.880  1.00  1.00
ATOM    805  N   GLY B 202      13.135   3.973  12.044  1.00  1.00
ATOM    806  CA  GLY B 202      12.180   2.908  12.323  1.00  1.00
ATOM    807  C   GLY B 202      12.813   1.807  13.163  1.00  1.00
ATOM    808  O   GLY B 202      14.000   1.512  13.025  1.00  1.00
ATOM    809  N   TRP B 203      11.979   0.777  13.479  1.00  1.00
ATOM    810  CA  TRP B 203      12.417  -0.384  14.243  1.00  1.00
ATOM    811  C   TRP B 203      12.191  -1.674  13.465  1.00  1.00
ATOM    812  O   TRP B 203      11.059  -2.011  13.120  1.00  1.00
ATOM    813  N   THR B 204      13.331  -2.395  13.145  1.00  1.00
ATOM    814  CA  THR B 204      13.181  -3.680  12.473  1.00  1.00
ATOM    815  C   THR B 204      12.748  -4.765  13.451  1.00  1.00
ATOM    816  O   THR B 204      11.990  -5.668  13.096  1.00  1.00
ATOM    817  N   GLY B 205      12.844  -4.455  14.755  1.00  1.00
ATOM    818  CA  GLY B 205      12.534  -5.410  15.812  1.00  1.00
ATOM    819  C   GLY B 205      11.054  -5.375  16.169  1.00  1.00
ATOM    820  O   GLY B 205      10.489  -6.373  16.617  1.00  1.00
ATOM    821  N   MET B 206      10.315  -4.455  15.862  1.00  1.00
ATOM    822  CA  MET B 206       8.858  -4.418  15.896  1.00  1.00
ATOM    823  C   MET B 206       8.263  -4.977  14.610  1.00  1.00
ATOM    824  O   MET B 206       8.356  -4.358  13.551  1.00  1.00
ATOM    825  N   ILE B 207       7.927  -6.276  14.656  1.00  1.00
ATOM    826  CA  ILE B 207       7.598  -7.037  13.457  1.00  1.00
ATOM    827  C   ILE B 207       6.108  -7.348  13.393  1.00  1.00
ATOM    828  O   ILE B 207       5.519  -7.390  12.314  1.00  1.00
ATOM    829  N   ASP B 208       5.261  -6.862  14.187  1.00  1.00
ATOM    830  CA  ASP B 208       3.865  -7.279  14.239  1.00  1.00
ATOM    831  C   ASP B 208       2.929  -6.105  13.984  1.00  1.00
ATOM    832  O   ASP B 208       1.863  -6.265  13.390  1.00  1.00
ATOM    833  N   GLY B 209       3.273  -5.052  13.505  1.00  1.00
ATOM    834  CA  GLY B 209       2.459  -3.922  13.073  1.00  1.00
ATOM    835  C   GLY B 209       3.329  -2.746  12.649  1.00  1.00
ATOM    836  O   GLY B 209       4.511  -2.681  12.989  1.00  1.00
ATOM    837  N   TRP B 210       2.568  -1.649  12.192  1.00  1.00
ATOM    838  CA  TRP B 210       3.273  -0.475  11.693  1.00  1.00
ATOM    839  C   TRP B 210       3.642   0.471  12.829  1.00  1.00
ATOM    840  O   TRP B 210       4.727   1.054  12.837  1.00  1.00
ATOM    841  N   TYR B 211       2.982   0.691  13.777  1.00  1.00
ATOM    842  CA  TYR B 211       3.207   1.536  14.945  1.00  1.00
ATOM    843  C   TYR B 211       3.114   0.730  16.234  1.00  1.00
ATOM    844  O   TYR B 211       2.347  -0.229  16.324  1.00  1.00
ATOM    845  N   GLY B 212       3.915   1.392  17.320  1.00  1.00
ATOM    846  CA  GLY B 212       3.865   0.688  18.595  1.00  1.00
ATOM    847  C   GLY B 212       4.872   1.263  19.582  1.00  1.00
ATOM    848  O   GLY B 212       5.729   2.066  19.213  1.00  1.00
ATOM    849  N   TYR B 213       5.380   0.363  20.482  1.00  1.00
ATOM    850  CA  TYR B 213       6.128   0.772  21.664  1.00  1.00
ATOM    851  C   TYR B 213       7.386  -0.069  21.838  1.00  1.00
ATOM    852  O   TYR B 213       7.416  -1.243  21.469  1.00  1.00
ATOM    853  N   HIS B 214       8.393   0.542  22.360  1.00  1.00
ATOM    854  CA  HIS B 214       9.599  -0.074  22.902  1.00  1.00
ATOM    855  C   HIS B 214       9.793   0.292  24.368  1.00  1.00
ATOM    856  O   HIS B 214       9.619   1.447  24.757  1.00  1.00
ATOM    857  N   HIS B 215       9.851  -0.619  25.269  1.00  1.00
ATOM    858  CA  HIS B 215       9.982  -0.332  26.693  1.00  1.00
ATOM    859  C   HIS B 215      11.266  -0.926  27.258  1.00  1.00
ATOM    860  O   HIS B 215      11.706  -1.995  26.836  1.00  1.00
ATOM    861  N   GLN B 216      11.719  -0.402  28.317  1.00  1.00
ATOM    862  CA  GLN B 216      12.895  -0.755  29.102  1.00  1.00
ATOM    863  C   GLN B 216      12.638  -0.571  30.592  1.00  1.00
ATOM    864  O   GLN B 216      12.126   0.464  31.021  1.00  1.00
ATOM    865  N   ASN B 217      12.519  -1.616  31.351  1.00  1.00
ATOM    866  CA  ASN B 217      12.312  -1.571  32.793  1.00  1.00
ATOM    867  C   ASN B 217      13.126  -2.648  33.500  1.00  1.00
ATOM    868  O   ASN B 217      13.480  -3.665  32.902  1.00  1.00
ATOM    869  N   GLU B 218      13.083  -2.750  34.771  1.00  1.00
ATOM    870  CA  GLU B 218      13.816  -3.750  35.539  1.00  1.00
ATOM    871  C   GLU B 218      13.553  -5.154  35.008  1.00  1.00
ATOM    872  O   GLU B 218      14.455  -5.990  34.963  1.00  1.00
ATOM    873  N   GLN B 219      12.472  -5.503  34.592  1.00  1.00
ATOM    874  CA  GLN B 219      12.055  -6.796  34.062  1.00  1.00
ATOM    875  C   GLN B 219      12.491  -6.963  32.611  1.00  1.00
ATOM    876  O   GLN B 219      12.771  -8.074  32.161  1.00  1.00
ATOM    877  N   GLY B 220      13.161  -6.179  31.987  1.00  1.00
ATOM    878  CA  GLY B 220      13.682  -6.391  30.641  1.00  1.00
ATOM    879  C   GLY B 220      13.331  -5.225  29.725  1.00  1.00
ATOM    880  O   GLY B 220      12.798  -4.210  30.173  1.00  1.00
ATOM    881  N   SER B 221      13.494  -5.582  28.373  1.00  1.00
ATOM    882  CA  SER B 221      13.080  -4.697  27.291  1.00  1.00
ATOM    883  C   SER B 221      12.469  -5.483  26.139  1.00  1.00
ATOM    884  O   SER B 221      12.870  -6.614  25.865  1.00  1.00
ATOM    885  N   GLY B 222      11.606  -4.882  25.396  1.00  1.00
ATOM    886  CA  GLY B 222      10.992  -5.527  24.241  1.00  1.00
ATOM    887  C   GLY B 222      10.330  -4.504  23.327  1.00  1.00
ATOM    888  O   GLY B 222      10.185  -3.336  23.688  1.00  1.00
ATOM    889  N   TYR B 223       9.760  -4.980  22.250  1.00  1.00
ATOM    890  CA  TYR B 223       8.867  -4.260  21.351  1.00  1.00
ATOM    891  C   TYR B 223       7.471  -4.871  21.356  1.00  1.00
ATOM    892  O   TYR B 223       7.314  -6.084  21.493  1.00  1.00
ATOM    893  N   ALA B 224       6.483  -3.954  21.051  1.00  1.00
ATOM    894  CA  ALA B 224       5.084  -4.349  20.945  1.00  1.00
ATOM    895  C   ALA B 224       4.302  -3.380  20.068  1.00  1.00
ATOM    896  O   ALA B 224       4.475  -2.165  20.162  1.00  1.00
ATOM    897  N   ALA B 225       3.723  -3.854  18.948  1.00  1.00
ATOM    898  CA  ALA B 225       2.884  -3.005  18.110  1.00  1.00
ATOM    899  C   ALA B 225       1.627  -2.569  18.851  1.00  1.00
ATOM    900  O   ALA B 225       1.006  -3.362  19.559  1.00  1.00
ATOM    901  N   ASP B 226       1.237  -1.207  18.606  1.00  1.00
ATOM    902  CA  ASP B 226      -0.109  -0.838  19.027  1.00  1.00
ATOM    903  C   ASP B 226      -1.160  -1.445  18.106  1.00  1.00
ATOM    904  O   ASP B 226      -1.156  -1.202  16.899  1.00  1.00
ATOM    905  N   GLN B 227      -1.927  -2.431  18.662  1.00  1.00
ATOM    906  CA  GLN B 227      -2.799  -3.252  17.830  1.00  1.00
ATOM    907  C   GLN B 227      -3.968  -2.439  17.288  1.00  1.00
ATOM    908  O   GLN B 227      -4.373  -2.609  16.138  1.00  1.00
ATOM    909  N   LYS B 228      -4.516  -1.493  18.025  1.00  1.00
ATOM    910  CA  LYS B 228      -5.686  -0.722  17.623  1.00  1.00
ATOM    911  C   LYS B 228      -5.365   0.195  16.449  1.00  1.00
ATOM    912  O   LYS B 228      -6.155   0.320  15.513  1.00  1.00
ATOM    913  N   SER B 229      -4.266   0.977  16.538  1.00  1.00
ATOM    914  CA  SER B 229      -3.904   1.900  15.469  1.00  1.00
ATOM    915  C   SER B 229      -3.402   1.151  14.241  1.00  1.00
ATOM    916  O   SER B 229      -3.675   1.546  13.108  1.00  1.00
ATOM    917  N   THR B 230      -2.715   0.013  14.469  1.00  1.00
ATOM    918  CA  THR B 230      -2.243  -0.808  13.360  1.00  1.00
ATOM    919  C   THR B 230      -3.408  -1.402  12.580  1.00  1.00
ATOM    920  O   THR B 230      -3.398  -1.422  11.350  1.00  1.00
ATOM    921  N   GLN B 231      -4.427  -1.923  13.321  1.00  1.00
ATOM    922  CA  GLN B 231      -5.588  -2.555  12.707  1.00  1.00
ATOM    923  C   GLN B 231      -6.449  -1.533  11.975  1.00  1.00
ATOM    924  O   GLN B 231      -6.954  -1.800  10.885  1.00  1.00
ATOM    925  N   ASN B 232      -6.666  -0.371  12.568  1.00  1.00
ATOM    926  CA  ASN B 232      -7.438   0.700  11.950  1.00  1.00
ATOM    927  C   ASN B 232      -6.752   1.219  10.693  1.00  1.00
ATOM    928  O   ASN B 232      -7.408   1.530   9.699  1.00  1.00
ATOM    929  N   ALA B 233      -5.421   1.299  10.709  1.00  1.00
ATOM    930  CA  ALA B 233      -4.657   1.769   9.560  1.00  1.00
ATOM    931  C   ALA B 233      -4.670   0.745   8.433  1.00  1.00
ATOM    932  O   ALA B 233      -4.768   1.101   7.258  1.00  1.00
ATOM    933  N   ILE B 234      -4.545  -0.552   8.769  1.00  1.00
ATOM    934  CA  ILE B 234      -4.657  -1.590   7.752  1.00  1.00
ATOM    935  C   ILE B 234      -6.035  -1.579   7.103  1.00  1.00
ATOM    936  O   ILE B 234      -6.161  -1.725   5.887  1.00  1.00
ATOM    937  N   ASN B 235      -7.091  -1.386   7.941  1.00  1.00
ATOM    938  CA  ASN B 235      -8.453  -1.276   7.433  1.00  1.00
ATOM    939  C   ASN B 235      -8.583  -0.119   6.450  1.00  1.00
ATOM    940  O   ASN B 235      -9.233  -0.244   5.412  1.00  1.00
ATOM    941  N   GLY B 236      -8.008   1.025   6.801  1.00  1.00
ATOM    942  CA  GLY B 236      -8.100   2.238   5.998  1.00  1.00
ATOM    943  C   GLY B 236      -7.345   2.087   4.683  1.00  1.00
ATOM    944  O   GLY B 236      -7.826   2.503   3.629  1.00  1.00
ATOM    945  N   ILE B 237      -6.055   1.629   4.777  1.00  1.00
ATOM    946  CA  ILE B 237      -5.201   1.491   3.603  1.00  1.00
ATOM    947  C   ILE B 237      -5.782   0.490   2.614  1.00  1.00
ATOM    948  O   ILE B 237      -5.772   0.721   1.404  1.00  1.00
ATOM    949  N   THR B 238      -6.312  -0.624   3.096  1.00  1.00
ATOM    950  CA  THR B 238      -6.894  -1.644   2.232  1.00  1.00
ATOM    951  C   THR B 238      -8.195  -1.159   1.606  1.00  1.00
ATOM    952  O   THR B 238      -8.463  -1.412   0.432  1.00  1.00
ATOM    953  N   ASN B 239      -8.976  -0.385   2.287  1.00  1.00
ATOM    954  CA  ASN B 239     -10.172   0.250   1.745  1.00  1.00
ATOM    955  C   ASN B 239      -9.818   1.238   0.641  1.00  1.00
ATOM    956  O   ASN B 239     -10.511   1.326  -0.373  1.00  1.00
ATOM    957  N   LYS B 240      -8.672   1.934   0.834  1.00  1.00
ATOM    958  CA  LYS B 240      -8.176   2.875  -0.163  1.00  1.00
ATOM    959  C   LYS B 240      -7.780   2.159  -1.448  1.00  1.00
ATOM    960  O   LYS B 240      -8.065   2.633  -2.547  1.00  1.00
ATOM    961  N   VAL B 241      -7.079   1.010  -1.315  1.00  1.00
ATOM    962  CA  VAL B 241      -6.702   0.208  -2.472  1.00  1.00
ATOM    963  C   VAL B 241      -7.932  -0.272  -3.233  1.00  1.00
ATOM    964  O   VAL B 241      -7.973  -0.219  -4.462  1.00  1.00
ATOM    965  N   ASN B 242      -8.934  -0.725  -2.487  1.00  1.00
ATOM    966  CA  ASN B 242     -10.182  -1.209  -3.065  1.00  1.00
ATOM    967  C   ASN B 242     -10.907  -0.100  -3.818  1.00  1.00
ATOM    968  O   ASN B 242     -11.443  -0.322  -4.904  1.00  1.00
ATOM    969  N   THR B 243     -10.962   1.097  -3.223  1.00  1.00
ATOM    970  CA  THR B 243     -11.603   2.256  -3.833  1.00  1.00
ATOM    971  C   THR B 243     -10.925   2.634  -5.144  1.00  1.00
ATOM    972  O   THR B 243     -11.590   2.956  -6.128  1.00  1.00
ATOM    973  N   VAL B 244      -9.600   2.694  -5.145  1.00  1.00
ATOM    974  CA  VAL B 244      -8.820   2.982  -6.343  1.00  1.00
ATOM    975  C   VAL B 244      -9.077   1.946  -7.430  1.00  1.00
ATOM    976  O   VAL B 244      -9.229   2.287  -8.603  1.00  1.00
ATOM    977  N   ILE B 245      -9.017   0.679  -7.077  1.00  1.00
ATOM    978  CA  ILE B 245      -9.243  -0.412  -8.017  1.00  1.00
ATOM    979  C   ILE B 245     -10.670  -0.394  -8.550  1.00  1.00
ATOM    980  O   ILE B 245     -10.900  -0.595  -9.742  1.00  1.00
ATOM    981  N   GLU B 246     -11.622  -0.140  -7.789  1.00  1.00
ATOM    982  CA  GLU B 246     -13.047  -0.141  -8.097  1.00  1.00
ATOM    983  C   GLU B 246     -13.374   0.866  -9.192  1.00  1.00
ATOM    984  O   GLU B 246     -14.190   0.596 -10.073  1.00  1.00
ATOM    985  N   LYS B 247     -12.730   1.932  -9.319  1.00  1.00
ATOM    986  CA  LYS B 247     -13.045   3.022 -10.235  1.00  1.00
ATOM    987  C   LYS B 247     -12.477   2.756 -11.623  1.00  1.00
ATOM    988  O   LYS B 247     -13.095   3.094 -12.633  1.00  1.00
ATOM    989  N   MET B 248     -11.417   2.062 -11.724  1.00  1.00
ATOM    990  CA  MET B 248     -10.848   1.661 -13.005  1.00  1.00
ATOM    991  C   MET B 248      -9.949   0.441 -12.851  1.00  1.00
ATOM    992  O   MET B 248      -8.999   0.453 -12.069  1.00  1.00
ATOM    993  N   ASN B 249     -10.523  -0.708 -13.581  1.00  1.00
ATOM    994  CA  ASN B 249      -9.788  -1.960 -13.446  1.00  1.00
ATOM    995  C   ASN B 249     -10.139  -2.928 -14.568  1.00  1.00
ATOM    996  O   ASN B 249      -9.315  -3.747 -14.974  1.00  1.00
ATOM    997  N   ILE B 250     -10.614  -2.682 -15.624  1.00  1.00
ATOM    998  CA  ILE B 250     -11.018  -3.611 -16.673  1.00  1.00
ATOM    999  C   ILE B 250     -11.391  -2.870 -17.951  1.00  1.00
ATOM   1000  O   ILE B 250     -11.890  -1.746 -17.905  1.00  1.00
ATOM   1001  N   GLN B 251     -11.017  -3.443 -19.037  1.00  1.00
ATOM   1002  CA  GLN B 251     -11.425  -3.082 -20.389  1.00  1.00
ATOM   1003  C   GLN B 251     -11.962  -4.291 -21.144  1.00  1.00
ATOM   1004  O   GLN B 251     -11.436  -5.397 -21.019  1.00  1.00
ATOM   1005  N   PHE B 252     -13.118  -4.173 -21.717  1.00  1.00
ATOM   1006  CA  PHE B 252     -13.640  -5.252 -22.548  1.00  1.00
ATOM   1007  C   PHE B 252     -12.955  -5.280 -23.908  1.00  1.00
ATOM   1008  O   PHE B 252     -12.537  -4.244 -24.425  1.00  1.00
ATOM   1009  N   THR B 253     -13.173  -6.221 -24.728  1.00  1.00
ATOM   1010  CA  THR B 253     -12.613  -6.351 -26.068  1.00  1.00
ATOM   1011  C   THR B 253     -12.545  -5.001 -26.770  1.00  1.00
ATOM   1012  O   THR B 253     -13.524  -4.254 -26.796  1.00  1.00
ATOM   1013  N   ALA B 254     -11.307  -4.724 -27.220  1.00  1.00
ATOM   1014  CA  ALA B 254     -10.907  -3.561 -28.004  1.00  1.00
ATOM   1015  C   ALA B 254      -9.977  -3.959 -29.143  1.00  1.00
ATOM   1016  O   ALA B 254      -8.983  -4.654 -28.932  1.00  1.00
ATOM   1017  N   VAL B 255     -10.452  -3.991 -30.327  1.00  1.00
ATOM   1018  CA  VAL B 255      -9.713  -4.431 -31.505  1.00  1.00
ATOM   1019  C   VAL B 255      -9.605  -3.315 -32.536  1.00  1.00
ATOM   1020  O   VAL B 255     -10.527  -2.517 -32.700  1.00  1.00
ATOM   1021  N   GLY B 256      -8.643  -3.195 -33.250  1.00  1.00
ATOM   1022  CA  GLY B 256      -8.456  -2.265 -34.357  1.00  1.00
ATOM   1023  C   GLY B 256      -9.632  -2.314 -35.323  1.00  1.00
ATOM   1024  O   GLY B 256     -10.175  -3.383 -35.603  1.00  1.00
ATOM   1025  N   LYS B 257      -9.750  -1.184 -36.095  1.00  1.00
ATOM   1026  CA  LYS B 257     -10.697  -1.111 -37.201  1.00  1.00
ATOM   1027  C   LYS B 257      -9.982  -1.191 -38.544  1.00  1.00
ATOM   1028  O   LYS B 257      -8.974  -0.518 -38.763  1.00  1.00
ATOM   1029  N   LEU B 258      -9.583  10.576 -37.301  1.00  1.00
ATOM   1030  CA  LEU B 258     -10.663  10.670 -36.325  1.00  1.00
ATOM   1031  C   LEU B 258     -10.647   9.483 -35.368  1.00  1.00
ATOM   1032  O   LEU B 258     -10.894   9.634 -34.172  1.00  1.00
ATOM   1033  N   ASN B 259     -10.547   8.264 -35.889  1.00  1.00
ATOM   1034  CA  ASN B 259     -10.440   7.068 -35.062  1.00  1.00
ATOM   1035  C   ASN B 259      -9.148   7.068 -34.256  1.00  1.00
ATOM   1036  O   ASN B 259      -9.128   6.649 -33.098  1.00  1.00
ATOM   1037  N   LYS B 260      -8.040   7.396 -34.867  1.00  1.00
ATOM   1038  CA  LYS B 260      -6.762   7.443 -34.167  1.00  1.00
ATOM   1039  C   LYS B 260      -6.751   8.543 -33.113  1.00  1.00
ATOM   1040  O   LYS B 260      -6.162   8.385 -32.044  1.00  1.00
ATOM   1041  N   LYS B 261      -7.374   9.715 -33.410  1.00  1.00
ATOM   1042  CA  LYS B 261      -7.472  10.815 -32.459  1.00  1.00
ATOM   1043  C   LYS B 261      -8.251  10.402 -31.217  1.00  1.00
ATOM   1044  O   LYS B 261      -7.901  10.781 -30.099  1.00  1.00
ATOM   1045  N   VAL B 262      -9.381   9.654 -31.415  1.00  1.00
ATOM   1046  CA  VAL B 262     -10.184   9.163 -30.301  1.00  1.00
ATOM   1047  C   VAL B 262      -9.389   8.193 -29.435  1.00  1.00
ATOM   1048  O   VAL B 262      -9.477   8.228 -28.208  1.00  1.00
ATOM   1049  N   ASP B 263      -8.749   7.183 -30.098  1.00  1.00
ATOM   1050  CA  ASP B 263      -7.957   6.200 -29.369  1.00  1.00
ATOM   1051  C   ASP B 263      -6.798   6.862 -28.634  1.00  1.00
ATOM   1052  O   ASP B 263      -6.493   6.511 -27.494  1.00  1.00
ATOM   1053  N   ASP B 264      -6.043   7.703 -29.238  1.00  1.00
ATOM   1054  CA  ASP B 264      -4.883   8.352 -28.639  1.00  1.00
ATOM   1055  C   ASP B 264      -5.300   9.318 -27.537  1.00  1.00
ATOM   1056  O   ASP B 264      -4.603   9.468 -26.534  1.00  1.00
ATOM   1057  N   GLY B 265      -6.436   9.968 -27.658  1.00  1.00
ATOM   1058  CA  GLY B 265      -6.907  10.934 -26.673  1.00  1.00
ATOM   1059  C   GLY B 265      -7.410  10.237 -25.416  1.00  1.00
ATOM   1060  O   GLY B 265      -7.222  10.729 -24.303  1.00  1.00
ATOM   1061  N   PHE B 266      -8.130   9.141 -25.534  1.00  1.00
ATOM   1062  CA  PHE B 266      -8.569   8.355 -24.387  1.00  1.00
ATOM   1063  C   PHE B 266      -7.382   7.752 -23.646  1.00  1.00
ATOM   1064  O   PHE B 266      -7.373   7.689 -22.417  1.00  1.00
ATOM   1065  N   LEU B 267      -6.414   7.248 -24.422  1.00  1.00
ATOM   1066  CA  LEU B 267      -5.197   6.678 -23.856  1.00  1.00
ATOM   1067  C   LEU B 267      -4.405   7.727 -23.083  1.00  1.00
ATOM   1068  O   LEU B 267      -3.835   7.439 -22.031  1.00  1.00
ATOM   1069  N   ASP B 268      -4.307   8.950 -23.621  1.00  1.00
ATOM   1070  CA  ASP B 268      -3.613  10.040 -22.947  1.00  1.00
ATOM   1071  C   ASP B 268      -4.264  10.363 -21.608  1.00  1.00
ATOM   1072  O   ASP B 268      -3.578  10.635 -20.623  1.00  1.00
ATOM   1073  N   ILE B 269      -5.602  10.400 -21.581  1.00  1.00
ATOM   1074  CA  ILE B 269      -6.364  10.748 -20.387  1.00  1.00
ATOM   1075  C   ILE B 269      -6.229   9.675 -19.315  1.00  1.00
ATOM   1076  O   ILE B 269      -6.091   9.982 -18.130  1.00  1.00
ATOM   1077  N   TRP B 270      -6.366   8.393 -19.711  1.00  1.00
ATOM   1078  CA  TRP B 270      -6.304   7.289 -18.761  1.00  1.00
ATOM   1079  C   TRP B 270      -4.894   7.112 -18.214  1.00  1.00
ATOM   1080  O   TRP B 270      -4.709   6.788 -17.040  1.00  1.00
ATOM   1081  N   THR B 271      -3.895   7.291 -19.011  1.00  1.00
ATOM   1082  CA  THR B 271      -2.510   7.246 -18.558  1.00  1.00
ATOM   1083  C   THR B 271      -2.239   8.315 -17.507  1.00  1.00
ATOM   1084  O   THR B 271      -1.541   8.069 -16.523  1.00  1.00
ATOM   1085  N   TYR B 272      -2.753   9.555 -17.805  1.00  1.00
ATOM   1086  CA  TYR B 272      -2.610  10.674 -16.880  1.00  1.00
ATOM   1087  C   TYR B 272      -3.343  10.404 -15.572  1.00  1.00
ATOM   1088  O   TYR B 272      -2.837  10.706 -14.492  1.00  1.00
ATOM   1089  N   ASN B 273      -4.558   9.917 -15.662  1.00  1.00
ATOM   1090  CA  ASN B 273      -5.419   9.647 -14.517  1.00  1.00
ATOM   1091  C   ASN B 273      -4.810   8.588 -13.607  1.00  1.00
ATOM   1092  O   ASN B 273      -4.874   8.697 -12.382  1.00  1.00
ATOM   1093  N   ALA B 274      -4.337   7.497 -14.184  1.00  1.00
ATOM   1094  CA  ALA B 274      -3.759   6.390 -13.432  1.00  1.00
ATOM   1095  C   ALA B 274      -2.501   6.826 -12.690  1.00  1.00
ATOM   1096  O   ALA B 274      -2.290   6.454 -11.536  1.00  1.00
ATOM   1097  N   GLU B 275      -1.605   7.481 -13.366  1.00  1.00
ATOM   1098  CA  GLU B 275      -0.342   7.897 -12.769  1.00  1.00
ATOM   1099  C   GLU B 275      -0.564   8.941 -11.682  1.00  1.00
ATOM   1100  O   GLU B 275       0.084   8.910 -10.636  1.00  1.00
ATOM   1101  N   LEU B 276      -1.409   9.901 -11.895  1.00  1.00
ATOM   1102  CA  LEU B 276      -1.667  10.981 -10.950  1.00  1.00
ATOM   1103  C   LEU B 276      -2.429  10.475  -9.730  1.00  1.00
ATOM   1104  O   LEU B 276      -2.197  10.928  -8.609  1.00  1.00
ATOM   1105  N   LEU B 277      -3.381   9.599  -9.907  1.00  1.00
ATOM   1106  CA  LEU B 277      -4.113   8.989  -8.803  1.00  1.00
ATOM   1107  C   LEU B 277      -3.167   8.275  -7.843  1.00  1.00
ATOM   1108  O   LEU B 277      -3.342   8.334  -6.626  1.00  1.00
ATOM   1109  N   VAL B 278      -2.208   7.536  -8.415  1.00  1.00
ATOM   1110  CA  VAL B 278      -1.238   6.802  -7.611  1.00  1.00
ATOM   1111  C   VAL B 278      -0.305   7.752  -6.872  1.00  1.00
ATOM   1112  O   VAL B 278       0.013   7.539  -5.701  1.00  1.00
ATOM   1113  N   LEU B 279       0.190   8.766  -7.580  1.00  1.00
ATOM   1114  CA  LEU B 279       1.100   9.740  -6.989  1.00  1.00
ATOM   1115  C   LEU B 279       0.432  10.495  -5.845  1.00  1.00
ATOM   1116  O   LEU B 279       1.049  10.747  -4.810  1.00  1.00
ATOM   1117  N   LEU B 280      -0.770  10.945  -6.038  1.00  1.00
ATOM   1118  CA  LEU B 280      -1.505  11.687  -5.021  1.00  1.00
ATOM   1119  C   LEU B 280      -1.828  10.804  -3.820  1.00  1.00
ATOM   1120  O   LEU B 280      -1.750  11.246  -2.674  1.00  1.00
ATOM   1121  N   GLU B 281      -2.330   9.587  -4.085  1.00  1.00
ATOM   1122  CA  GLU B 281      -2.675   8.659  -3.015  1.00  1.00
ATOM   1123  C   GLU B 281      -1.437   8.227  -2.239  1.00  1.00
ATOM   1124  O   GLU B 281      -1.485   8.054  -1.021  1.00  1.00
ATOM   1125  N   ASN B 282      -0.320   8.083  -2.896  1.00  1.00
ATOM   1126  CA  ASN B 282       0.938   7.726  -2.251  1.00  1.00
ATOM   1127  C   ASN B 282       1.355   8.781  -1.234  1.00  1.00
ATOM   1128  O   ASN B 282       1.842   8.455  -0.152  1.00  1.00
ATOM   1129  N   GLU B 283       1.283  10.046  -1.632  1.00  1.00
ATOM   1130  CA  GLU B 283       1.590  11.152  -0.734  1.00  1.00
ATOM   1131  C   GLU B 283       0.677  11.140   0.485  1.00  1.00
ATOM   1132  O   GLU B 283       1.118  11.399   1.605  1.00  1.00
ATOM   1133  N   ARG B 284      -0.601  10.893   0.275  1.00  1.00
ATOM   1134  CA  ARG B 284      -1.599  10.873   1.338  1.00  1.00
ATOM   1135  C   ARG B 284      -1.374   9.700   2.283  1.00  1.00
ATOM   1136  O   ARG B 284      -1.562   9.821   3.494  1.00  1.00
ATOM   1137  N   THR B 285      -1.000   8.546   1.752  1.00  1.00
ATOM   1138  CA  THR B 285      -0.738   7.340   2.528  1.00  1.00
ATOM   1139  C   THR B 285       0.423   7.547   3.492  1.00  1.00
ATOM   1140  O   THR B 285       0.378   7.100   4.638  1.00  1.00
ATOM   1141  N   LEU B 286       1.517   8.104   2.992  1.00  1.00
ATOM   1142  CA  LEU B 286       2.682   8.377   3.825  1.00  1.00
ATOM   1143  C   LEU B 286       2.353   9.386   4.920  1.00  1.00
ATOM   1144  O   LEU B 286       2.795   9.246   6.060  1.00  1.00
ATOM   1145  N   ASP B 287       1.579  10.388   4.572  1.00  1.00
ATOM   1146  CA  ASP B 287       1.166  11.392   5.545  1.00  1.00
ATOM   1147  C   ASP B 287       0.254  10.789   6.605  1.00  1.00
ATOM   1148  O   ASP B 287       0.339  11.138   7.783  1.00  1.00
ATOM   1149  N   PHE B 288      -0.614   9.833   6.169  1.00  1.00
ATOM   1150  CA  PHE B 288      -1.529   9.129   7.059  1.00  1.00
ATOM   1151  C   PHE B 288      -0.770   8.363   8.135  1.00  1.00
ATOM   1152  O   PHE B 288      -1.188   8.323   9.293  1.00  1.00
ATOM   1153  N   HIS B 289       0.267   7.639   7.725  1.00  1.00
ATOM   1154  CA  HIS B 289       1.115   6.898   8.651  1.00  1.00
ATOM   1155  C   HIS B 289       1.814   7.835   9.628  1.00  1.00
ATOM   1156  O   HIS B 289       1.925   7.537  10.817  1.00  1.00
ATOM   1157  N   ASP B 290       2.365   8.965   9.074  1.00  1.00
ATOM   1158  CA  ASP B 290       3.009   9.972   9.909  1.00  1.00
ATOM   1159  C   ASP B 290       2.055  10.495  10.975  1.00  1.00
ATOM   1160  O   ASP B 290       2.446  10.700  12.124  1.00  1.00
ATOM   1161  N   SER B 291       0.814  10.741  10.600  1.00  1.00
ATOM   1162  CA  SER B 291      -0.229  11.236  11.492  1.00  1.00
ATOM   1163  C   SER B 291      -0.520  10.239  12.606  1.00  1.00
ATOM   1164  O   SER B 291      -0.749  10.624  13.752  1.00  1.00
ATOM   1165  N   ASN B 292      -0.639   8.951  12.263  1.00  1.00
ATOM   1166  CA  ASN B 292      -0.932   7.885  13.213  1.00  1.00
ATOM   1167  C   ASN B 292       0.151   7.784  14.279  1.00  1.00
ATOM   1168  O   ASN B 292      -0.140   7.557  15.454  1.00  1.00
ATOM   1169  N   VAL B 293       1.415   7.895  13.833  1.00  1.00
ATOM   1170  CA  VAL B 293       2.539   7.877  14.762  1.00  1.00
ATOM   1171  C   VAL B 293       2.492   9.073  15.705  1.00  1.00
ATOM   1172  O   VAL B 293       2.740   8.941  16.904  1.00  1.00
ATOM   1173  N   LYS B 294       2.247  10.250  15.135  1.00  1.00
ATOM   1174  CA  LYS B 294       2.172  11.496  15.889  1.00  1.00
ATOM   1175  C   LYS B 294       1.069  11.439  16.939  1.00  1.00
ATOM   1176  O   LYS B 294       1.242  11.914  18.061  1.00  1.00
ATOM   1177  N   ASN B 295      -0.107  10.900  16.540  1.00  1.00
ATOM   1178  CA  ASN B 295      -1.259  10.797  17.428  1.00  1.00
ATOM   1179  C   ASN B 295      -0.997   9.808  18.556  1.00  1.00
ATOM   1180  O   ASN B 295      -1.430  10.016  19.690  1.00  1.00
ATOM   1181  N   LEU B 296      -0.386   8.676  18.279  1.00  1.00
ATOM   1182  CA  LEU B 296      -0.010   7.684  19.280  1.00  1.00
ATOM   1183  C   LEU B 296       0.948   8.275  20.309  1.00  1.00
ATOM   1184  O   LEU B 296       0.831   8.008  21.505  1.00  1.00
ATOM   1185  N   TYR B 297       1.857   9.092  19.830  1.00  1.00
ATOM   1186  CA  TYR B 297       2.830   9.758  20.687  1.00  1.00
ATOM   1187  C   TYR B 297       2.155  10.772  21.602  1.00  1.00
ATOM   1188  O   TYR B 297       2.495  10.882  22.781  1.00  1.00
ATOM   1189  N   GLU B 298       1.322  11.628  21.016  1.00  1.00
ATOM   1190  CA  GLU B 298       0.580  12.632  21.770  1.00  1.00
ATOM   1191  C   GLU B 298      -0.353  11.981  22.783  1.00  1.00
ATOM   1192  O   GLU B 298      -0.532  12.487  23.891  1.00  1.00
ATOM   1193  N   LYS B 299      -0.938  10.854  22.459  1.00  1.00
ATOM   1194  CA  LYS B 299      -1.812  10.095  23.347  1.00  1.00
ATOM   1195  C   LYS B 299      -1.071   9.650  24.601  1.00  1.00
ATOM   1196  O   LYS B 299      -1.621   9.679  25.702  1.00  1.00
ATOM   1197  N   VAL B 300       0.110   9.030  24.428  1.00  1.00
ATOM   1198  CA  VAL B 300       0.942   8.620  25.552  1.00  1.00
ATOM   1199  C   VAL B 300       1.391   9.822  26.374  1.00  1.00
ATOM   1200  O   VAL B 300       1.397   9.778  27.604  1.00  1.00
ATOM   1201  N   LYS B 301       1.775  10.890  25.657  1.00  1.00
ATOM   1202  CA  LYS B 301       2.234  12.101  26.327  1.00  1.00
ATOM   1203  C   LYS B 301       1.163  12.653  27.260  1.00  1.00
ATOM   1204  O   LYS B 301       1.461  13.091  28.371  1.00  1.00
ATOM   1205  N   SER B 302      -0.086  12.654  26.823  1.00  1.00
ATOM   1206  CA  SER B 302      -1.201  13.200  27.588  1.00  1.00
ATOM   1207  C   SER B 302      -1.572  12.286  28.749  1.00  1.00
ATOM   1208  O   SER B 302      -1.981  12.753  29.812  1.00  1.00
ATOM   1209  N   GLN B 303      -1.340  11.001  28.672  1.00  1.00
ATOM   1210  CA  GLN B 303      -1.597  10.079  29.771  1.00  1.00
ATOM   1211  C   GLN B 303      -0.583  10.265  30.894  1.00  1.00
ATOM   1212  O   GLN B 303      -0.928  10.186  32.073  1.00  1.00
ATOM   1213  N   LEU B 304       0.706  10.309  30.551  1.00  1.00
ATOM   1214  CA  LEU B 304       1.788  10.390  31.526  1.00  1.00
ATOM   1215  C   LEU B 304       1.891  11.791  32.119  1.00  1.00
ATOM   1216  O   LEU B 304       2.202  11.955  33.299  1.00  1.00
ATOM   1217  N   LYS B 305       1.480  12.764  31.602  1.00  1.00
ATOM   1218  CA  LYS B 305       1.617  14.128  32.097  1.00  1.00
ATOM   1219  C   LYS B 305       3.036  14.397  32.583  1.00  1.00
ATOM   1220  O   LYS B 305       3.910  14.770  31.801  1.00  1.00
ATOM   1221  N   ASN B 306       3.239  14.759  33.833  1.00  1.00
ATOM   1222  CA  ASN B 306       4.535  15.081  34.419  1.00  1.00
ATOM   1223  C   ASN B 306       5.083  13.907  35.220  1.00  1.00
ATOM   1224  O   ASN B 306       6.243  13.913  35.634  1.00  1.00
ATOM   1225  N   ASN B 307       4.458  12.750  35.193  1.00  1.00
ATOM   1226  CA  ASN B 307       4.972  11.520  35.784  1.00  1.00
ATOM   1227  C   ASN B 307       6.093  10.929  34.939  1.00  1.00
ATOM   1228  O   ASN B 307       6.968  10.232  35.452  1.00  1.00
ATOM   1229  N   ALA B 308       6.426  11.487  33.970  1.00  1.00
ATOM   1230  CA  ALA B 308       7.495  11.186  33.025  1.00  1.00
ATOM   1231  C   ALA B 308       8.034  12.457  32.380  1.00  1.00
ATOM   1232  O   ALA B 308       7.293  13.415  32.161  1.00  1.00
ATOM   1233  N   LYS B 309       9.203  12.349  31.796  1.00  1.00
ATOM   1234  CA  LYS B 309       9.859  13.432  31.075  1.00  1.00
ATOM   1235  C   LYS B 309      10.116  13.050  29.622  1.00  1.00
ATOM   1236  O   LYS B 309      10.491  11.916  29.326  1.00  1.00
ATOM   1237  N   GLU B 310       9.754  14.005  28.680  1.00  1.00
ATOM   1238  CA  GLU B 310      10.191  13.776  27.308  1.00  1.00
ATOM   1239  C   GLU B 310      11.706  13.880  27.188  1.00  1.00
ATOM   1240  O   GLU B 310      12.301  14.889  27.567  1.00  1.00
ATOM   1241  N   ILE B 311      12.334  12.777  26.660  1.00  1.00
ATOM   1242  CA  ILE B 311      13.786  12.669  26.586  1.00  1.00
ATOM   1243  C   ILE B 311      14.268  12.697  25.141  1.00  1.00
ATOM   1244  O   ILE B 311      15.415  13.049  24.866  1.00  1.00
ATOM   1245  N   GLY B 312      13.477  12.637  24.223  1.00  1.00
ATOM   1246  CA  GLY B 312      13.930  12.858  22.855  1.00  1.00
ATOM   1247  C   GLY B 312      13.603  11.665  21.966  1.00  1.00
ATOM   1248  O   GLY B 312      13.760  10.514  22.373  1.00  1.00
ATOM   1249  N   ASN B 313      13.399  11.982  20.710  1.00  1.00
ATOM   1250  CA  ASN B 313      13.398  10.859  19.780  1.00  1.00
ATOM   1251  C   ASN B 313      12.138  10.018  19.934  1.00  1.00
ATOM   1252  O   ASN B 313      12.096   8.862  19.513  1.00  1.00
ATOM   1253  N   GLY B 314      11.142  10.440  20.749  1.00  1.00
ATOM   1254  CA  GLY B 314       9.892   9.705  20.904  1.00  1.00
ATOM   1255  C   GLY B 314       9.931   8.806  22.132  1.00  1.00
ATOM   1256  O   GLY B 314       8.968   8.098  22.426  1.00  1.00
ATOM   1257  N   CYS B 315      10.733   9.139  23.080  1.00  1.00
ATOM   1258  CA  CYS B 315      10.937   8.365  24.299  1.00  1.00
ATOM   1259  C   CYS B 315      10.532   9.163  25.532  1.00  1.00
ATOM   1260  O   CYS B 315      10.753  10.372  25.601  1.00  1.00
ATOM   1261  N   PHE B 316       9.887   8.503  26.459  1.00  1.00
ATOM   1262  CA  PHE B 316       9.577   9.009  27.791  1.00  1.00
ATOM   1263  C   PHE B 316      10.356   8.255  28.861  1.00  1.00
ATOM   1264  O   PHE B 316      10.505   7.035  28.790  1.00  1.00
ATOM   1265  N   GLU B 317      10.900   8.984  29.790  1.00  1.00
ATOM   1266  CA  GLU B 317      11.548   8.423  30.969  1.00  1.00
ATOM   1267  C   GLU B 317      10.713   8.658  32.221  1.00  1.00
ATOM   1268  O   GLU B 317      10.299   9.783  32.501  1.00  1.00
ATOM   1269  N   PHE B 318      10.224   7.489  32.830  1.00  1.00
ATOM   1270  CA  PHE B 318       9.350   7.622  33.988  1.00  1.00
ATOM   1271  C   PHE B 318      10.114   8.145  35.198  1.00  1.00
ATOM   1272  O   PHE B 318      11.248   7.738  35.451  1.00  1.00
ATOM   1273  N   TYR B 319       9.330   8.904  36.053  1.00  1.00
ATOM   1274  CA  TYR B 319       9.875   9.351  37.329  1.00  1.00
ATOM   1275  C   TYR B 319       9.573   8.350  38.437  1.00  1.00
ATOM   1276  O   TYR B 319      10.194   8.381  39.500  1.00  1.00
ATOM   1277  N   HIS B 320       8.909   7.347  38.104  1.00  1.00
ATOM   1278  CA  HIS B 320       8.485   6.216  38.921  1.00  1.00
ATOM   1279  C   HIS B 320       8.902   4.894  38.291  1.00  1.00
ATOM   1280  O   HIS B 320       8.965   4.770  37.068  1.00  1.00
ATOM   1281  N   LYS B 321       8.948   3.818  39.074  1.00  1.00
ATOM   1282  CA  LYS B 321       9.085   2.475  38.522  1.00  1.00
ATOM   1283  C   LYS B 321       7.826   2.057  37.772  1.00  1.00
ATOM   1284  O   LYS B 321       6.719   2.138  38.305  1.00  1.00
ATOM   1285  N   CYS B 322       7.926   1.709  36.568  1.00  1.00
ATOM   1286  CA  CYS B 322       6.854   1.251  35.692  1.00  1.00
ATOM   1287  C   CYS B 322       7.116  -0.165  35.195  1.00  1.00
ATOM   1288  O   CYS B 322       8.034  -0.397  34.409  1.00  1.00
ATOM   1289  N   ASP B 323       6.597  -1.155  35.937  1.00  1.00
ATOM   1290  CA  ASP B 323       6.767  -2.555  35.570  1.00  1.00
ATOM   1291  C   ASP B 323       5.956  -2.903  34.329  1.00  1.00
ATOM   1292  O   ASP B 323       4.961  -2.246  34.022  1.00  1.00
ATOM   1293  N   ASN B 324       5.767  -4.134  33.995  1.00  1.00
ATOM   1294  CA  ASN B 324       5.049  -4.587  32.809  1.00  1.00
ATOM   1295  C   ASN B 324       3.549  -4.365  32.956  1.00  1.00
ATOM   1296  O   ASN B 324       2.863  -4.038  31.988  1.00  1.00
ATOM   1297  N   GLU B 325       2.944  -4.470  34.081  1.00  1.00
ATOM   1298  CA  GLU B 325       1.547  -4.101  34.281  1.00  1.00
ATOM   1299  C   GLU B 325       1.324  -2.619  34.009  1.00  1.00
ATOM   1300  O   GLU B 325       0.304  -2.229  33.441  1.00  1.00
ATOM   1301  N   CYS B 326       2.262  -1.772  34.512  1.00  1.00
ATOM   1302  CA  CYS B 326       2.199  -0.336  34.263  1.00  1.00
ATOM   1303  C   CYS B 326       2.373  -0.026  32.782  1.00  1.00
ATOM   1304  O   CYS B 326       1.704   0.853  32.240  1.00  1.00
ATOM   1305  N   MET B 327       3.361  -0.653  32.154  1.00  1.00
ATOM   1306  CA  MET B 327       3.649  -0.461  30.738  1.00  1.00
ATOM   1307  C   MET B 327       2.461  -0.865  29.874  1.00  1.00
ATOM   1308  O   MET B 327       2.129  -0.187  28.902  1.00  1.00
ATOM   1309  N   GLU B 328       1.827  -1.951  30.163  1.00  1.00
ATOM   1310  CA  GLU B 328       0.652  -2.416  29.437  1.00  1.00
ATOM   1311  C   GLU B 328      -0.491  -1.414  29.538  1.00  1.00
ATOM   1312  O   GLU B 328      -1.233  -1.205  28.579  1.00  1.00
ATOM   1313  N   SER B 329      -0.696  -0.810  30.687  1.00  1.00
ATOM   1314  CA  SER B 329      -1.692   0.239  30.876  1.00  1.00
ATOM   1315  C   SER B 329      -1.394   1.445  29.995  1.00  1.00
ATOM   1316  O   SER B 329      -2.308   2.085  29.473  1.00  1.00
ATOM   1317  N   VAL B 330      -0.133   1.816  29.836  1.00  1.00
ATOM   1318  CA  VAL B 330       0.252   2.867  28.902  1.00  1.00
ATOM   1319  C   VAL B 330      -0.068   2.473  27.466  1.00  1.00
ATOM   1320  O   VAL B 330      -0.566   3.285  26.686  1.00  1.00
ATOM   1321  N   ARG B 331       0.218   1.276  27.096  1.00  1.00
ATOM   1322  CA  ARG B 331      -0.000   0.746  25.755  1.00  1.00
ATOM   1323  C   ARG B 331      -1.487   0.600  25.456  1.00  1.00
ATOM   1324  O   ARG B 331      -1.935   0.873  24.343  1.00  1.00
ATOM   1325  N   ASN B 332      -2.342   0.347  26.283  1.00  1.00
ATOM   1326  CA  ASN B 332      -3.767   0.127  26.071  1.00  1.00
ATOM   1327  C   ASN B 332      -4.585   1.325  26.535  1.00  1.00
ATOM   1328  O   ASN B 332      -5.772   1.435  26.229  1.00  1.00
ATOM   1329  N   GLY B 333      -4.020   2.362  26.975  1.00  1.00
ATOM   1330  CA  GLY B 333      -4.632   3.670  27.174  1.00  1.00
ATOM   1331  C   GLY B 333      -5.423   3.715  28.475  1.00  1.00
ATOM   1332  O   GLY B 333      -6.064   4.719  28.788  1.00  1.00
ATOM   1333  N   THR B 334      -4.957   3.110  29.513  1.00  1.00
ATOM   1334  CA  THR B 334      -5.592   3.073  30.825  1.00  1.00
ATOM   1335  C   THR B 334      -4.586   3.366  31.931  1.00  1.00
ATOM   1336  O   THR B 334      -4.930   3.361  33.113  1.00  1.00
ATOM   1337  N   TYR B 335      -3.522   4.101  31.573  1.00  1.00
ATOM   1338  CA  TYR B 335      -2.543   4.527  32.566  1.00  1.00
ATOM   1339  C   TYR B 335      -3.206   5.309  33.692  1.00  1.00
ATOM   1340  O   TYR B 335      -3.973   6.240  33.447  1.00  1.00
ATOM   1341  N   ASP B 336      -2.882   4.939  34.933  1.00  1.00
ATOM   1342  CA  ASP B 336      -3.383   5.629  36.116  1.00  1.00
ATOM   1343  C   ASP B 336      -2.355   6.615  36.655  1.00  1.00
ATOM   1344  O   ASP B 336      -1.388   6.224  37.308  1.00  1.00
ATOM   1345  N   TYR B 337      -2.581   7.975  36.334  1.00  1.00
ATOM   1346  CA  TYR B 337      -1.585   8.971  36.710  1.00  1.00
ATOM   1347  C   TYR B 337      -1.561   9.184  38.219  1.00  1.00
ATOM   1348  O   TYR B 337      -0.497   9.341  38.817  1.00  1.00
ATOM   1349  N   PRO B 338      -2.712   9.309  38.880  1.00  1.00
ATOM   1350  CA  PRO B 338      -2.806   9.536  40.317  1.00  1.00
ATOM   1351  C   PRO B 338      -2.138   8.411  41.098  1.00  1.00
ATOM   1352  O   PRO B 338      -1.525   8.644  42.139  1.00  1.00
ATOM   1353  N   LYS B 339      -2.080   7.236  40.659  1.00  1.00
ATOM   1354  CA  LYS B 339      -1.466   6.072  41.288  1.00  1.00
ATOM   1355  C   LYS B 339       0.031   6.277  41.482  1.00  1.00
ATOM   1356  O   LYS B 339       0.596   5.873  42.499  1.00  1.00
ATOM   1357  N   TYR B 340       0.738   6.860  40.553  1.00  1.00
ATOM   1358  CA  TYR B 340       2.188   7.000  40.615  1.00  1.00
ATOM   1359  C   TYR B 340       2.594   8.458  40.790  1.00  1.00
ATOM   1360  O   TYR B 340       3.734   8.756  41.147  1.00  1.00
ATOM   1361  N   SER B 341       1.724   9.331  40.977  1.00  1.00
ATOM   1362  CA  SER B 341       1.996  10.763  41.019  1.00  1.00
ATOM   1363  C   SER B 341       2.772  11.140  42.275  1.00  1.00
ATOM   1364  O   SER B 341       3.641  12.010  42.241  1.00  1.00
ATOM   1365  N   GLU B 342       2.560  10.563  43.427  1.00  1.00
ATOM   1366  CA  GLU B 342       3.316  10.857  44.639  1.00  1.00
ATOM   1367  C   GLU B 342       4.777  10.454  44.487  1.00  1.00
ATOM   1368  O   GLU B 342       5.677  11.163  44.937  1.00  1.00
ATOM   1369  N   GLU B 343       5.018   9.202  44.018  1.00  1.00
ATOM   1370  CA  GLU B 343       6.380   8.722  43.821  1.00  1.00
ATOM   1371  C   GLU B 343       7.111   9.553  42.774  1.00  1.00
ATOM   1372  O   GLU B 343       8.308   9.812  42.898  1.00  1.00
ATOM   1373  N   SER B 344       6.392   9.868  41.676  1.00  1.00
ATOM   1374  CA  SER B 344       6.965  10.693  40.619  1.00  1.00
ATOM   1375  C   SER B 344       7.400  12.051  41.154  1.00  1.00
ATOM   1376  O   SER B 344       8.434  12.585  40.753  1.00  1.00
ATOM   1377  N   LYS B 345       6.467  12.707  41.898  1.00  1.00
ATOM   1378  CA  LYS B 345       6.725  14.017  42.484  1.00  1.00
ATOM   1379  C   LYS B 345       8.004  14.008  43.312  1.00  1.00
ATOM   1380  O   LYS B 345       8.773  14.969  43.295  1.00  1.00
ATOM   1381  N   LEU B 346       8.178  12.993  44.165  1.00  1.00
ATOM   1382  CA  LEU B 346       9.369  12.864  44.996  1.00  1.00
ATOM   1383  C   LEU B 346      10.625  12.724  44.142  1.00  1.00
ATOM   1384  O   LEU B 346      11.687  13.237  44.494  1.00  1.00
ATOM   1385  N   ASN B 347      10.572  12.150  42.986  1.00  1.00
ATOM   1386  CA  ASN B 347      11.740  11.848  42.168  1.00  1.00
ATOM   1387  C   ASN B 347      12.148  13.050  41.326  1.00  1.00
ATOM   1388  O   ASN B 347      13.325  13.233  41.017  1.00  1.00
ATOM   1389  N   ARG B 348      11.258  13.695  40.642  1.00  1.00
ATOM   1390  CA  ARG B 348      11.613  14.861  39.841  1.00  1.00
ATOM   1391  C   ARG B 348      11.898  16.070  40.723  1.00  1.00
ATOM   1392  O   ARG B 348      11.182  16.326  41.691  1.00  1.00
