# Supplementary material for: ProteinDJ: A high‐performance and modular protein design pipeline
Source: Protein Sci. 2026 Jan 21;35(2):e70464. doi: 10.1002/pro.70464 (PMC12820799; doi:10.1002/pro.70464)
Supplement: Supplementary file 2 — DATA S1. Compressed archive containing input PDB and Bindsweeper YAML files used for benchmarking and comparison of sequence design methods. [file PRO-35-e70464-s001.zip › SupplementaryFile1/binderfolds/ha/fold_81.pdb]

ATOM      1  N   GLY A   1     -30.788 -11.232  -4.233  1.00  0.00
ATOM      2  CA  GLY A   1     -29.617 -11.156  -5.098  1.00  0.00
ATOM      3  C   GLY A   1     -28.427 -10.554  -4.363  1.00  0.00
ATOM      4  O   GLY A   1     -27.285 -10.961  -4.574  1.00  0.00
ATOM      5  N   GLY A   2     -28.674  -9.670  -3.415  1.00  0.00
ATOM      6  CA  GLY A   2     -27.622  -9.121  -2.568  1.00  0.00
ATOM      7  C   GLY A   2     -27.046 -10.187  -1.644  1.00  0.00
ATOM      8  O   GLY A   2     -25.840 -10.225  -1.400  1.00  0.00
ATOM      9  N   GLY A   3     -27.896 -11.059  -1.126  1.00  0.00
ATOM     10  CA  GLY A   3     -27.427 -12.161  -0.295  1.00  0.00
ATOM     11  C   GLY A   3     -26.537 -13.109  -1.090  1.00  0.00
ATOM     12  O   GLY A   3     -25.522 -13.591  -0.587  1.00  0.00
ATOM     13  N   GLY A   4     -26.935 -13.427  -2.347  1.00  0.00
ATOM     14  CA  GLY A   4     -26.115 -14.295  -3.183  1.00  0.00
ATOM     15  C   GLY A   4     -24.759 -13.664  -3.470  1.00  0.00
ATOM     16  O   GLY A   4     -23.730 -14.339  -3.438  1.00  0.00
ATOM     17  N   GLY A   5     -24.774 -12.345  -3.820  1.00  0.00
ATOM     18  CA  GLY A   5     -23.519 -11.644  -4.065  1.00  0.00
ATOM     19  C   GLY A   5     -22.633 -11.652  -2.826  1.00  0.00
ATOM     20  O   GLY A   5     -21.420 -11.841  -2.919  1.00  0.00
ATOM     21  N   GLY A   6     -23.247 -11.380  -1.657  1.00  0.00
ATOM     22  CA  GLY A   6     -22.514 -11.399  -0.398  1.00  0.00
ATOM     23  C   GLY A   6     -21.945 -12.783  -0.111  1.00  0.00
ATOM     24  O   GLY A   6     -20.819 -12.915   0.367  1.00  0.00
ATOM     25  N   GLY A   7     -22.731 -13.826  -0.335  1.00  0.00
ATOM     26  CA  GLY A   7     -22.255 -15.191  -0.148  1.00  0.00
ATOM     27  C   GLY A   7     -21.076 -15.493  -1.065  1.00  0.00
ATOM     28  O   GLY A   7     -20.111 -16.140  -0.659  1.00  0.00
ATOM     29  N   GLY A   8     -21.163 -15.088  -2.343  1.00  0.00
ATOM     30  CA  GLY A   8     -20.064 -15.288  -3.280  1.00  0.00
ATOM     31  C   GLY A   8     -18.808 -14.562  -2.818  1.00  0.00
ATOM     32  O   GLY A   8     -17.701 -15.093  -2.914  1.00  0.00
ATOM     33  N   GLY A   9     -18.995 -13.280  -2.408  1.00  0.00
ATOM     34  CA  GLY A   9     -17.868 -12.498  -1.915  1.00  0.00
ATOM     35  C   GLY A   9     -17.230 -13.157  -0.699  1.00  0.00
ATOM     36  O   GLY A   9     -16.006 -13.189  -0.569  1.00  0.00
ATOM     37  N   GLY A  10     -18.062 -13.659   0.204  1.00  0.00
ATOM     38  CA  GLY A  10     -17.575 -14.343   1.395  1.00  0.00
ATOM     39  C   GLY A  10     -16.778 -15.589   1.028  1.00  0.00
ATOM     40  O   GLY A  10     -15.739 -15.871   1.625  1.00  0.00
ATOM     41  N   GLY A  11     -17.304 -16.390   0.089  1.00  0.00
ATOM     42  CA  GLY A  11     -16.599 -17.580  -0.371  1.00  0.00
ATOM     43  C   GLY A  11     -15.253 -17.220  -0.985  1.00  0.00
ATOM     44  O   GLY A  11     -14.250 -17.893  -0.745  1.00  0.00
ATOM     45  N   GLY A  12     -15.253 -16.203  -1.863  1.00  0.00
ATOM     46  CA  GLY A  12     -14.018 -15.753  -2.494  1.00  0.00
ATOM     47  C   GLY A  12     -13.004 -15.292  -1.455  1.00  0.00
ATOM     48  O   GLY A  12     -11.811 -15.573  -1.571  1.00  0.00
ATOM     49  N   GLY A  13     -13.530 -14.553  -0.450  1.00  0.00
ATOM     50  CA  GLY A  13     -12.677 -14.050   0.620  1.00  0.00
ATOM     51  C   GLY A  13     -12.070 -15.193   1.424  1.00  0.00
ATOM     52  O   GLY A  13     -10.893 -15.156   1.782  1.00  0.00
ATOM     53  N   GLY A  14     -12.860 -16.221   1.692  1.00  0.00
ATOM     54  CA  GLY A  14     -12.366 -17.390   2.410  1.00  0.00
ATOM     55  C   GLY A  14     -11.286 -18.111   1.613  1.00  0.00
ATOM     56  O   GLY A  14     -10.279 -18.548   2.169  1.00  0.00
ATOM     57  N   GLY A  15     -11.497 -18.238   0.299  1.00  0.00
ATOM     58  CA  GLY A  15     -10.522 -18.877  -0.577  1.00  0.00
ATOM     59  C   GLY A  15      -9.220 -18.088  -0.619  1.00  0.00
ATOM     60  O   GLY A  15      -8.133 -18.664  -0.575  1.00  0.00
ATOM     61  N   GLY A  16      -9.357 -16.748  -0.747  1.00  0.00
ATOM     62  CA  GLY A  16      -8.186 -15.881  -0.801  1.00  0.00
ATOM     63  C   GLY A  16      -7.419 -15.909   0.514  1.00  0.00
ATOM     64  O   GLY A  16      -6.188 -15.911   0.526  1.00  0.00
ATOM     65  N   GLY A  17      -8.157 -15.928   1.620  1.00  0.00
ATOM     66  CA  GLY A  17      -7.544 -15.987   2.942  1.00  0.00
ATOM     67  C   GLY A  17      -6.745 -17.271   3.122  1.00  0.00
ATOM     68  O   GLY A  17      -5.648 -17.258   3.680  1.00  0.00
ATOM     69  N   GLY A  18      -7.259 -18.363   2.581  1.00  0.00
ATOM     70  CA  GLY A  18      -6.552 -19.637   2.624  1.00  0.00
ATOM     71  C   GLY A  18      -5.283 -19.592   1.783  1.00  0.00
ATOM     72  O   GLY A  18      -4.234 -20.085   2.197  1.00  0.00
ATOM     73  N   GLY A  19      -5.392 -18.990   0.567  1.00  0.00
ATOM     74  CA  GLY A  19      -4.242 -18.849  -0.318  1.00  0.00
ATOM     75  C   GLY A  19      -3.156 -17.993   0.322  1.00  0.00
ATOM     76  O   GLY A  19      -1.970 -18.311   0.235  1.00  0.00
ATOM     77  N   GLY A  20      -3.599 -16.871   0.924  1.00  0.00
ATOM     78  CA  GLY A  20      -2.666 -15.964   1.581  1.00  0.00
ATOM     79  C   GLY A  20      -1.969 -16.644   2.753  1.00  0.00
ATOM     80  O   GLY A  20      -0.767 -16.473   2.957  1.00  0.00
ATOM     81  N   GLY A  21      -2.729 -17.386   3.527  1.00  0.00
ATOM     82  CA  GLY A  21      -2.174 -18.115   4.662  1.00  0.00
ATOM     83  C   GLY A  21      -1.118 -19.116   4.211  1.00  0.00
ATOM     84  O   GLY A  21      -0.073 -19.257   4.844  1.00  0.00
ATOM     85  N   GLY A  22      -1.389 -19.781   3.086  1.00  0.00
ATOM     86  CA  GLY A  22      -0.433 -20.728   2.525  1.00  0.00
ATOM     87  C   GLY A  22       0.833 -20.021   2.058  1.00  0.00
ATOM     88  O   GLY A  22       1.944 -20.498   2.291  1.00  0.00
ATOM     89  N   GLY A  23       0.655 -18.896   1.330  1.00  0.00
ATOM     90  CA  GLY A  23       1.788 -18.125   0.831  1.00  0.00
ATOM     91  C   GLY A  23       2.631 -17.581   1.978  1.00  0.00
ATOM     92  O   GLY A  23       3.860 -17.600   1.920  1.00  0.00
ATOM     93  N   GLY A  24       1.916 -17.038   2.987  1.00  0.00
ATOM     94  CA  GLY A  24       2.602 -16.476   4.145  1.00  0.00
ATOM     95  C   GLY A  24       3.385 -17.547   4.894  1.00  0.00
ATOM     96  O   GLY A  24       4.510 -17.312   5.335  1.00  0.00
ATOM     97  N   GLY A  25       2.791 -18.718   5.017  1.00  0.00
ATOM     98  CA  GLY A  25       3.465 -19.827   5.681  1.00  0.00
ATOM     99  C   GLY A  25       4.718 -20.244   4.921  1.00  0.00
ATOM    100  O   GLY A  25       5.760 -20.511   5.521  1.00  0.00
ATOM    101  N   GLY A  26       4.615 -20.267   3.587  1.00  0.00
ATOM    102  CA  GLY A  26       5.751 -20.617   2.743  1.00  0.00
ATOM    103  C   GLY A  26       6.861 -19.580   2.855  1.00  0.00
ATOM    104  O   GLY A  26       8.039 -19.925   2.940  1.00  0.00
ATOM    105  N   GLY A  27       6.466 -18.287   2.787  1.00  0.00
ATOM    106  CA  GLY A  27       7.429 -17.198   2.888  1.00  0.00
ATOM    107  C   GLY A  27       8.125 -17.202   4.243  1.00  0.00
ATOM    108  O   GLY A  27       9.333 -16.980   4.332  1.00  0.00
ATOM    109  N   GLY A  28       7.304 -17.399   5.298  1.00  0.00
ATOM    110  CA  GLY A  28       7.842 -17.446   6.652  1.00  0.00
ATOM    111  C   GLY A  28       8.827 -18.598   6.813  1.00  0.00
ATOM    112  O   GLY A  28       9.877 -18.446   7.436  1.00  0.00
ATOM    113  N   GLY A  29       8.475 -19.746   6.217  1.00  0.00
ATOM    114  CA  GLY A  29       9.359 -20.904   6.274  1.00  0.00
ATOM    115  C   GLY A  29      10.677 -20.625   5.562  1.00  0.00
ATOM    116  O   GLY A  29      11.747 -20.990   6.051  1.00  0.00
ATOM    117  N   GLY A  30      10.591 -19.925   4.409  1.00  0.00
ATOM    118  CA  GLY A  30      11.776 -19.565   3.640  1.00  0.00
ATOM    119  C   GLY A  30      12.659 -18.593   4.412  1.00  0.00
ATOM    120  O   GLY A  30      13.882 -18.730   4.429  1.00  0.00
ATOM    121  N   GLY A  31      12.012 -17.554   4.981  1.00  0.00
ATOM    122  CA  GLY A  31      12.744 -16.546   5.739  1.00  0.00
ATOM    123  C   GLY A  31      13.420 -17.158   6.959  1.00  0.00
ATOM    124  O   GLY A  31      14.562 -16.827   7.279  1.00  0.00
ATOM    125  N   GLY A  32      12.680 -18.042   7.626  1.00  0.00
ATOM    126  CA  GLY A  32      13.193 -18.719   8.811  1.00  0.00
ATOM    127  C   GLY A  32      14.383 -19.605   8.467  1.00  0.00
ATOM    128  O   GLY A  32      15.374 -19.641   9.196  1.00  0.00
ATOM    129  N   GLY A  33      14.259 -20.327   7.345  1.00  0.00
ATOM    130  CA  GLY A  33      15.340 -21.196   6.897  1.00  0.00
ATOM    131  C   GLY A  33      16.584 -20.390   6.545  1.00  0.00
ATOM    132  O   GLY A  33      17.704 -20.782   6.874  1.00  0.00
ATOM    133  N   GLY A  34      16.365 -19.230   5.859  1.00  0.00
ATOM    134  CA  GLY A  34      17.465 -18.356   5.470  1.00  0.00
ATOM    135  C   GLY A  34      18.167 -17.777   6.692  1.00  0.00
ATOM    136  O   GLY A  34      19.395 -17.709   6.739  1.00  0.00
ATOM    137  N   GLY A  35      17.349 -17.270   7.638  1.00  0.00
ATOM    138  CA  GLY A  35      17.904 -16.686   8.853  1.00  0.00
ATOM    139  C   GLY A  35      18.629 -17.735   9.687  1.00  0.00
ATOM    140  O   GLY A  35      19.693 -17.470  10.247  1.00  0.00
ATOM    141  N   GLY A  36      18.045 -18.915   9.768  1.00  0.00
ATOM    142  CA  GLY A  36      18.641 -20.015  10.517  1.00  0.00
ATOM    143  C   GLY A  36      20.001 -20.396   9.946  1.00  0.00
ATOM    144  O   GLY A  36      20.948 -20.649  10.690  1.00  0.00
ATOM    145  N   GLY A  37      20.042 -20.487   8.605  1.00  0.00
ATOM    146  CA  GLY A  37      21.293 -20.798   7.923  1.00  0.00
ATOM    147  C   GLY A  37      22.338 -19.717   8.168  1.00  0.00
ATOM    148  O   GLY A  37      23.509 -20.014   8.402  1.00  0.00
ATOM    149  N   GLY A  38      21.864 -18.436   8.144  1.00  0.00
ATOM    150  CA  GLY A  38      22.749 -17.307   8.400  1.00  0.00
ATOM    151  C   GLY A  38      23.307 -17.356   9.817  1.00  0.00
ATOM    152  O   GLY A  38      24.487 -17.084  10.039  1.00  0.00
ATOM    153  N   GLY A  39      22.417 -17.678  10.776  1.00  0.00
ATOM    154  CA  GLY A  39      22.829 -17.763  12.173  1.00  0.00
ATOM    155  C   GLY A  39      23.826 -18.895  12.384  1.00  0.00
ATOM    156  O   GLY A  39      24.800 -18.746  13.123  1.00  0.00
ATOM    157  N   GLY A  40      23.527 -20.036  11.763  1.00  0.00
ATOM    158  CA  GLY A  40      24.414 -21.189  11.865  1.00  0.00
ATOM    159  C   GLY A  40      25.797 -20.871  11.312  1.00  0.00
ATOM    160  O   GLY A  40      26.812 -21.264  11.887  1.00  0.00
ATOM    161  N   GLY A  41      25.800 -20.138  10.184  1.00  0.00
ATOM    162  CA  GLY A  41      27.057 -19.765   9.545  1.00  0.00
ATOM    163  C   GLY A  41      27.795 -18.709  10.358  1.00  0.00
ATOM    164  O   GLY A  41      29.020 -18.749  10.478  1.00  0.00
ATOM    165  N   GLY A  42      27.029 -17.852  11.046  1.00  0.00
ATOM    166  CA  GLY A  42      27.597 -16.750  11.814  1.00  0.00
ATOM    167  C   GLY A  42      28.059 -17.217  13.188  1.00  0.00
ATOM    168  O   GLY A  42      29.096 -16.780  13.686  1.00  0.00
ATOM    169  N   GLY A  43      27.221 -17.988  13.855  1.00  0.00
ATOM    170  CA  GLY A  43      27.559 -18.463  15.191  1.00  0.00
ATOM    171  C   GLY A  43      28.242 -19.823  15.136  1.00  0.00
ATOM    172  O   GLY A  43      27.877 -20.679  14.330  1.00  0.00
ATOM    173  N   GLY A  44      29.290 -19.905  15.933  1.00  0.00
ATOM    174  CA  GLY A  44      30.046 -21.151  15.991  1.00  0.00
ATOM    175  C   GLY A  44      29.476 -22.092  17.044  1.00  0.00
ATOM    176  O   GLY A  44      29.463 -23.309  16.860  1.00  0.00
ATOM    177  N   GLY A  45      28.869 -21.500  18.057  1.00  0.00
ATOM    178  CA  GLY A  45      28.233 -22.295  19.101  1.00  0.00
ATOM    179  C   GLY A  45      26.847 -22.759  18.672  1.00  0.00
ATOM    180  O   GLY A  45      26.061 -21.982  18.131  1.00  0.00
ATOM    181  N   GLY A  46      26.589 -24.044  18.820  1.00  0.00
ATOM    182  CA  GLY A  46      25.311 -24.599  18.392  1.00  0.00
ATOM    183  C   GLY A  46      24.177 -24.132  19.296  1.00  0.00
ATOM    184  O   GLY A  46      23.069 -23.865  18.830  1.00  0.00
ATOM    185  N   GLY A  47      24.464 -24.026  20.627  1.00  0.00
ATOM    186  CA  GLY A  47      23.469 -23.561  21.586  1.00  0.00
ATOM    187  C   GLY A  47      23.043 -22.129  21.288  1.00  0.00
ATOM    188  O   GLY A  47      21.861 -21.794  21.364  1.00  0.00
ATOM    189  N   GLY A  48      23.995 -21.236  21.074  1.00  0.00
ATOM    190  CA  GLY A  48      23.699 -19.855  20.713  1.00  0.00
ATOM    191  C   GLY A  48      22.930 -19.781  19.401  1.00  0.00
ATOM    192  O   GLY A  48      22.004 -18.982  19.257  1.00  0.00
ATOM    193  N   GLY A  49      23.365 -20.615  18.431  1.00  0.00
ATOM    194  CA  GLY A  49      22.667 -20.682  17.152  1.00  0.00
ATOM    195  C   GLY A  49      21.215 -21.104  17.338  1.00  0.00
ATOM    196  O   GLY A  49      20.316 -20.570  16.690  1.00  0.00
ATOM    197  N   GLY A  50      20.995 -22.103  18.189  1.00  0.00
ATOM    198  CA  GLY A  50      19.642 -22.574  18.463  1.00  0.00
ATOM    199  C   GLY A  50      18.791 -21.473  19.084  1.00  0.00
ATOM    200  O   GLY A  50      17.618 -21.317  18.745  1.00  0.00
ATOM    201  N   GLY A  51      19.353 -20.679  19.995  1.00  0.00
ATOM    202  CA  GLY A  51      18.643 -19.567  20.615  1.00  0.00
ATOM    203  C   GLY A  51      18.291 -18.498  19.590  1.00  0.00
ATOM    204  O   GLY A  51      17.189 -17.950  19.604  1.00  0.00
ATOM    205  N   GLY A  52      19.297 -18.108  18.775  1.00  0.00
ATOM    206  CA  GLY A  52      19.062 -17.126  17.723  1.00  0.00
ATOM    207  C   GLY A  52      18.005 -17.614  16.741  1.00  0.00
ATOM    208  O   GLY A  52      17.152 -16.844  16.298  1.00  0.00
ATOM    209  N   GLY A  53      18.098 -18.897  16.383  1.00  0.00
ATOM    210  CA  GLY A  53      17.109 -19.480  15.483  1.00  0.00
ATOM    211  C   GLY A  53      15.716 -19.441  16.097  1.00  0.00
ATOM    212  O   GLY A  53      14.731 -19.173  15.408  1.00  0.00
ATOM    213  N   GLY A  54      15.623 -19.694  17.401  1.00  0.00
ATOM    214  CA  GLY A  54      14.349 -19.613  18.105  1.00  0.00
ATOM    215  C   GLY A  54      13.780 -18.200  18.052  1.00  0.00
ATOM    216  O   GLY A  54      12.580 -18.011  17.855  1.00  0.00
ATOM    217  N   GLY A  55      14.655 -17.199  18.243  1.00  0.00
ATOM    218  CA  GLY A  55      14.232 -15.806  18.164  1.00  0.00
ATOM    219  C   GLY A  55      13.736 -15.459  16.766  1.00  0.00
ATOM    220  O   GLY A  55      12.739 -14.755  16.608  1.00  0.00
ATOM    221  N   GLY A  56      14.500 -15.965  15.754  1.00  0.00
ATOM    222  CA  GLY A  56      14.100 -15.734  14.371  1.00  0.00
ATOM    223  C   GLY A  56      12.745 -16.366  14.077  1.00  0.00
ATOM    224  O   GLY A  56      11.910 -15.775  13.392  1.00  0.00
ATOM    225  N   GLY A  57      12.571 -17.592  14.592  1.00  0.00
ATOM    226  CA  GLY A  57      11.306 -18.293  14.410  1.00  0.00
ATOM    227  C   GLY A  57      10.159 -17.539  15.072  1.00  0.00
ATOM    228  O   GLY A  57       9.066 -17.440  14.515  1.00  0.00
ATOM    229  N   GLY A  58      10.417 -16.980  16.251  1.00  0.00
ATOM    230  CA  GLY A  58       9.414 -16.191  16.955  1.00  0.00
ATOM    231  C   GLY A  58       9.052 -14.935  16.172  1.00  0.00
ATOM    232  O   GLY A  58       7.883 -14.558  16.092  1.00  0.00
ATOM    233  N   GLY A  59      10.107 -14.308  15.572  1.00  0.00
ATOM    234  CA  GLY A  59       9.883 -13.103  14.782  1.00  0.00
ATOM    235  C   GLY A  59       9.063 -13.407  13.535  1.00  0.00
ATOM    236  O   GLY A  59       8.172 -12.643  13.165  1.00  0.00
ATOM    237  N   GLY A  60       9.480 -14.569  12.873  1.00  0.00
ATOM    238  CA  GLY A  60       8.769 -14.975  11.667  1.00  0.00
ATOM    239  C   GLY A  60       7.323 -15.343  11.978  1.00  0.00
ATOM    240  O   GLY A  60       6.411 -15.004  11.224  1.00  0.00
ATOM    241  N   GLY A  61       7.116 -16.013  13.109  1.00  0.00
ATOM    242  CA  GLY A  61       5.768 -16.371  13.534  1.00  0.00
ATOM    243  C   GLY A  61       4.929 -15.130  13.809  1.00  0.00
ATOM    244  O   GLY A  61       3.750 -15.074  13.458  1.00  0.00
ATOM    245  N   GLY A  62       5.553 -14.110  14.400  1.00  0.00
ATOM    246  CA  GLY A  62       4.873 -12.851  14.680  1.00  0.00
ATOM    247  C   GLY A  62       4.448 -12.156  13.393  1.00  0.00
ATOM    248  O   GLY A  62       3.349 -11.607  13.307  1.00  0.00
ATOM    249  N   GLY A  63       5.455 -12.161  12.413  1.00  0.00
ATOM    250  CA  GLY A  63       5.172 -11.553  11.118  1.00  0.00
ATOM    251  C   GLY A  63       4.040 -12.280  10.404  1.00  0.00
ATOM    252  O   GLY A  63       3.168 -11.652   9.804  1.00  0.00
ATOM    253  N   GLY A  64       4.070 -13.630  10.500  1.00  0.00
ATOM    254  CA  GLY A  64       3.039 -14.454   9.880  1.00  0.00
ATOM    255  C   GLY A  64       1.675 -14.192  10.505  1.00  0.00
ATOM    256  O   GLY A  64       0.668 -14.099   9.803  1.00  0.00
ATOM    257  N   GLY A  65       1.639 -14.090  11.829  1.00  0.00
ATOM    258  CA  GLY A  65       0.403 -13.792  12.543  1.00  0.00
ATOM    259  C   GLY A  65      -0.143 -12.425  12.153  1.00  0.00
ATOM    260  O   GLY A  65      -1.348 -12.259  11.963  1.00  0.00
ATOM    261  N   GLY A  66       0.794 -11.455  12.016  1.00  0.00
ATOM    262  CA  GLY A  66       0.419 -10.104  11.617  1.00  0.00
ATOM    263  C   GLY A  66      -0.173 -10.088  10.213  1.00  0.00
ATOM    264  O   GLY A  66      -1.162  -9.403   9.954  1.00  0.00
ATOM    265  N   GLY A  67       0.543 -10.872   9.319  1.00  0.00
ATOM    266  CA  GLY A  67       0.096 -10.947   7.933  1.00  0.00
ATOM    267  C   GLY A  67      -1.258 -11.636   7.828  1.00  0.00
ATOM    268  O   GLY A  67      -2.124 -11.210   7.064  1.00  0.00
ATOM    269  N   GLY A  68      -1.489 -12.631   8.633  1.00  0.00
ATOM    270  CA  GLY A  68      -2.774 -13.319   8.664  1.00  0.00
ATOM    271  C   GLY A  68      -3.878 -12.400   9.170  1.00  0.00
ATOM    272  O   GLY A  68      -4.988 -12.395   8.636  1.00  0.00
ATOM    273  N   GLY A  69      -3.538 -11.563  10.168  1.00  0.00
ATOM    274  CA  GLY A  69      -4.494 -10.596  10.693  1.00  0.00
ATOM    275  C   GLY A  69      -4.833  -9.535   9.654  1.00  0.00
ATOM    276  O   GLY A  69      -5.989  -9.137   9.514  1.00  0.00
ATOM    277  N   GLY A  70      -3.754  -9.089   8.931  1.00  0.00
ATOM    278  CA  GLY A  70      -3.945  -8.105   7.873  1.00  0.00
ATOM    279  C   GLY A  70      -4.859  -8.643   6.779  1.00  0.00
ATOM    280  O   GLY A  70      -5.723  -7.927   6.272  1.00  0.00
ATOM    281  N   GLY A  71      -4.615  -9.950   6.447  1.00  0.00
ATOM    282  CA  GLY A  71      -5.429 -10.595   5.424  1.00  0.00
ATOM    283  C   GLY A  71      -6.879 -10.721   5.872  1.00  0.00
ATOM    284  O   GLY A  71      -7.803 -10.492   5.091  1.00  0.00
ATOM    285  N   GLY A  72      -7.075 -11.015   7.128  1.00  0.00
ATOM    286  CA  GLY A  72      -8.419 -11.124   7.684  1.00  0.00
ATOM    287  C   GLY A  72      -9.133  -9.779   7.667  1.00  0.00
ATOM    288  O   GLY A  72     -10.317  -9.697   7.339  1.00  0.00
ATOM    289  N   GLY A  73      -8.389  -8.707   7.996  1.00  0.00
ATOM    290  CA  GLY A  73      -8.938  -7.357   7.993  1.00  0.00
ATOM    291  C   GLY A  73      -9.299  -6.912   6.582  1.00  0.00
ATOM    292  O   GLY A  73     -10.341  -6.293   6.363  1.00  0.00
ATOM    293  N   GLY A  74      -8.375  -7.228   5.634  1.00  0.00
ATOM    294  CA  GLY A  74      -8.606  -6.879   4.237  1.00  0.00
ATOM    295  C   GLY A  74      -9.846  -7.577   3.693  1.00  0.00
ATOM    296  O   GLY A  74     -10.641  -6.977   2.970  1.00  0.00
ATOM    297  N   GLY A  75      -9.951  -8.876   4.019  1.00  0.00
ATOM    298  CA  GLY A  75     -11.095  -9.660   3.567  1.00  0.00
ATOM    299  C   GLY A  75     -12.398  -9.107   4.130  1.00  0.00
ATOM    300  O   GLY A  75     -13.399  -9.009   3.420  1.00  0.00
ATOM    301  N   GLY A  76     -12.371  -8.697   5.385  1.00  0.00
ATOM    302  CA  GLY A  76     -13.560  -8.139   6.018  1.00  0.00
ATOM    303  C   GLY A  76     -13.922  -6.788   5.415  1.00  0.00
ATOM    304  O   GLY A  76     -15.095  -6.496   5.181  1.00  0.00
ATOM    305  N   GLY A  77     -12.901  -5.997   5.054  1.00  0.00
ATOM    306  CA  GLY A  77     -13.111  -4.683   4.460  1.00  0.00
ATOM    307  C   GLY A  77     -13.672  -4.800   3.048  1.00  0.00
ATOM    308  O   GLY A  77     -14.542  -4.025   2.650  1.00  0.00
ATOM    309  N   GLY A  78     -13.190  -5.779   2.272  1.00  0.00
ATOM    310  CA  GLY A  78     -13.608  -5.935   0.884  1.00  0.00
ATOM    311  C   GLY A  78     -14.857  -6.800   0.778  1.00  0.00
ATOM    312  O   GLY A  78     -15.624  -6.686  -0.178  1.00  0.00
ATOM    313  N   GLY A  79     -15.351  -7.306   1.847  1.00  0.00
ATOM    314  CA  GLY A  79     -16.506  -8.196   1.877  1.00  0.00
ATOM    315  C   GLY A  79     -17.733  -7.526   1.273  1.00  0.00
ATOM    316  O   GLY A  79     -18.526  -8.168   0.583  1.00  0.00
ATOM    317  N   GLY A  80     -17.845  -6.359   1.151  1.00  0.00
ATOM    318  CA  GLY A  80     -18.973  -5.651   0.559  1.00  0.00
ATOM    319  C   GLY A  80     -18.663  -5.214  -0.867  1.00  0.00
ATOM    320  O   GLY A  80     -19.568  -5.027  -1.680  1.00  0.00
ATOM    321  N   GLY A  81     -17.550  -5.509  -1.359  1.00  0.00
ATOM    322  CA  GLY A  81     -17.144  -5.159  -2.715  1.00  0.00
ATOM    323  C   GLY A  81     -17.475  -6.277  -3.695  1.00  0.00
ATOM    324  O   GLY A  81     -17.944  -7.345  -3.299  1.00  0.00
ATOM    325  N   GLY A  82     -17.178  -6.156  -4.911  1.00  0.00
ATOM    326  CA  GLY A  82     -17.299  -7.215  -5.906  1.00  0.00
ATOM    327  C   GLY A  82     -16.252  -8.299  -5.686  1.00  0.00
ATOM    328  O   GLY A  82     -15.098  -8.007  -5.373  1.00  0.00
ATOM    329  N   GLY A  83     -16.563  -9.494  -6.137  1.00  0.00
ATOM    330  CA  GLY A  83     -15.638 -10.610  -5.980  1.00  0.00
ATOM    331  C   GLY A  83     -14.282 -10.293  -6.598  1.00  0.00
ATOM    332  O   GLY A  83     -13.240 -10.644  -6.045  1.00  0.00
ATOM    333  N   GLY A  84     -14.291  -9.611  -7.734  1.00  0.00
ATOM    334  CA  GLY A  84     -13.054  -9.236  -8.408  1.00  0.00
ATOM    335  C   GLY A  84     -12.214  -8.308  -7.540  1.00  0.00
ATOM    336  O   GLY A  84     -10.990  -8.434  -7.483  1.00  0.00
ATOM    337  N   GLY A  85     -12.882  -7.311  -6.940  1.00  0.00
ATOM    338  CA  GLY A  85     -12.203  -6.388  -6.038  1.00  0.00
ATOM    339  C   GLY A  85     -11.543  -7.130  -4.883  1.00  0.00
ATOM    340  O   GLY A  85     -10.423  -6.811  -4.487  1.00  0.00
ATOM    341  N   GLY A  86     -12.305  -8.125  -4.351  1.00  0.00
ATOM    342  CA  GLY A  86     -11.788  -8.936  -3.255  1.00  0.00
ATOM    343  C   GLY A  86     -10.535  -9.694  -3.675  1.00  0.00
ATOM    344  O   GLY A  86      -9.564  -9.774  -2.922  1.00  0.00
ATOM    345  N   GLY A  87     -10.571 -10.301  -4.848  1.00  0.00
ATOM    346  CA  GLY A  87      -9.436 -11.057  -5.364  1.00  0.00
ATOM    347  C   GLY A  87      -8.224 -10.158  -5.570  1.00  0.00
ATOM    348  O   GLY A  87      -7.097 -10.537  -5.251  1.00  0.00
ATOM    349  N   GLY A  88      -8.480  -8.938  -6.084  1.00  0.00
ATOM    350  CA  GLY A  88      -7.396  -7.989  -6.312  1.00  0.00
ATOM    351  C   GLY A  88      -6.770  -7.542  -4.997  1.00  0.00
ATOM    352  O   GLY A  88      -5.549  -7.438  -4.883  1.00  0.00
ATOM    353  N   GLY A  89      -7.646  -7.167  -4.036  1.00  0.00
ATOM    354  CA  GLY A  89      -7.160  -6.735  -2.731  1.00  0.00
ATOM    355  C   GLY A  89      -6.321  -7.821  -2.069  1.00  0.00
ATOM    356  O   GLY A  89      -5.276  -7.539  -1.482  1.00  0.00
ATOM    357  N   GLY A  90      -6.782  -9.046  -2.126  1.00  0.00
ATOM    358  CA  GLY A  90      -6.065 -10.170  -1.535  1.00  0.00
ATOM    359  C   GLY A  90      -4.714 -10.377  -2.209  1.00  0.00
ATOM    360  O   GLY A  90      -3.712 -10.641  -1.545  1.00  0.00
ATOM    361  N   GLY A  91      -4.700 -10.285  -3.532  1.00  0.00
ATOM    362  CA  GLY A  91      -3.459 -10.433  -4.284  1.00  0.00
ATOM    363  C   GLY A  91      -2.457  -9.349  -3.911  1.00  0.00
ATOM    364  O   GLY A  91      -1.264  -9.616  -3.768  1.00  0.00
ATOM    365  N   GLY A  92      -3.030  -8.093  -3.756  1.00  0.00
ATOM    366  CA  GLY A  92      -2.175  -6.978  -3.367  1.00  0.00
ATOM    367  C   GLY A  92      -1.580  -7.197  -1.981  1.00  0.00
ATOM    368  O   GLY A  92      -0.404  -6.917  -1.749  1.00  0.00
ATOM    369  N   GLY A  93      -2.431  -7.715  -1.056  1.00  0.00
ATOM    370  CA  GLY A  93      -1.970  -7.992   0.299  1.00  0.00
ATOM    371  C   GLY A  93      -0.852  -9.027   0.299  1.00  0.00
ATOM    372  O   GLY A  93       0.132  -8.892   1.027  1.00  0.00
ATOM    373  N   GLY A  94      -0.992 -10.039  -0.533  1.00  0.00
ATOM    374  CA  GLY A  94       0.009 -11.094  -0.636  1.00  0.00
ATOM    375  C   GLY A  94       1.317 -10.558  -1.203  1.00  0.00
ATOM    376  O   GLY A  94       2.399 -10.906  -0.730  1.00  0.00
ATOM    377  N   GLY A  95       1.191  -9.646  -2.192  1.00  0.00
ATOM    378  CA  GLY A  95       2.381  -9.044  -2.781  1.00  0.00
ATOM    379  C   GLY A  95       3.124  -8.184  -1.766  1.00  0.00
ATOM    380  O   GLY A  95       4.353  -8.196  -1.709  1.00  0.00
ATOM    381  N   GLY A  96       2.299  -7.387  -0.993  1.00  0.00
ATOM    382  CA  GLY A  96       2.890  -6.523   0.021  1.00  0.00
ATOM    383  C   GLY A  96       3.649  -7.335   1.063  1.00  0.00
ATOM    384  O   GLY A  96       4.746  -6.961   1.477  1.00  0.00
ATOM    385  N   GLY A  97       3.019  -8.405   1.567  1.00  0.00
ATOM    386  CA  GLY A  97       3.656  -9.270   2.553  1.00  0.00
ATOM    387  C   GLY A  97       4.905  -9.929   1.982  1.00  0.00
ATOM    388  O   GLY A  97       5.929 -10.030   2.658  1.00  0.00
ATOM    389  N   GLY A  98       4.881 -10.340   0.774  1.00  0.00
ATOM    390  CA  GLY A  98       6.020 -10.983   0.130  1.00  0.00
ATOM    391  C   GLY A  98       7.188 -10.016  -0.018  1.00  0.00
ATOM    392  O   GLY A  98       8.345 -10.392   0.169  1.00  0.00
ATOM    393  N   GLY A  99       6.851  -8.752  -0.313  1.00  0.00
ATOM    394  CA  GLY A  99       7.900  -7.753  -0.479  1.00  0.00
ATOM    395  C   GLY A  99       8.557  -7.418   0.854  1.00  0.00
ATOM    396  O   GLY A  99       9.762  -7.173   0.919  1.00  0.00
ATOM    397  N   GLY A 100       7.856  -7.495   1.900  1.00  0.00
ATOM    398  CA  GLY A 100       8.423  -7.251   3.221  1.00  0.00
ATOM    399  C   GLY A 100       9.342  -8.390   3.644  1.00  0.00
ATOM    400  O   GLY A 100       9.191  -9.524   3.191  1.00  0.00
ATOM    401  N   ALA B 101      16.425   5.025  34.909  1.00  1.00
ATOM    402  CA  ALA B 101      14.976   5.049  35.065  1.00  1.00
ATOM    403  C   ALA B 101      14.286   4.324  33.916  1.00  1.00
ATOM    404  O   ALA B 101      14.727   4.397  32.769  1.00  1.00
ATOM    405  N   ASP B 102      13.142   3.646  34.189  1.00  1.00
ATOM    406  CA  ASP B 102      12.424   2.985  33.106  1.00  1.00
ATOM    407  C   ASP B 102      12.069   3.969  31.999  1.00  1.00
ATOM    408  O   ASP B 102      11.689   5.109  32.267  1.00  1.00
ATOM    409  N   THR B 103      11.809   3.360  30.779  1.00  1.00
ATOM    410  CA  THR B 103      11.453   4.157  29.612  1.00  1.00
ATOM    411  C   THR B 103      10.468   3.415  28.717  1.00  1.00
ATOM    412  O   THR B 103      10.500   2.188  28.626  1.00  1.00
ATOM    413  N   ILE B 104       9.749   4.129  27.941  1.00  1.00
ATOM    414  CA  ILE B 104       8.863   3.719  26.859  1.00  1.00
ATOM    415  C   ILE B 104       8.964   4.671  25.673  1.00  1.00
ATOM    416  O   ILE B 104       9.039   5.887  25.846  1.00  1.00
ATOM    417  N   CYS B 105       9.166   4.155  24.500  1.00  1.00
ATOM    418  CA  CYS B 105       9.277   4.921  23.265  1.00  1.00
ATOM    419  C   CYS B 105       8.192   4.526  22.272  1.00  1.00
ATOM    420  O   CYS B 105       7.857   3.349  22.140  1.00  1.00
ATOM    421  N   ILE B 106       7.600   5.597  21.579  1.00  1.00
ATOM    422  CA  ILE B 106       6.669   5.386  20.477  1.00  1.00
ATOM    423  C   ILE B 106       7.392   5.397  19.136  1.00  1.00
ATOM    424  O   ILE B 106       8.161   6.312  18.842  1.00  1.00
ATOM    425  N   GLY B 107       7.345   4.302  18.400  1.00  1.00
ATOM    426  CA  GLY B 107       8.095   4.222  17.153  1.00  1.00
ATOM    427  C   GLY B 107       7.200   3.786  15.999  1.00  1.00
ATOM    428  O   GLY B 107       6.035   3.443  16.200  1.00  1.00
ATOM    429  N   TYR B 108       7.889   3.205  14.946  1.00  1.00
ATOM    430  CA  TYR B 108       7.277   2.693  13.726  1.00  1.00
ATOM    431  C   TYR B 108       8.076   1.528  13.156  1.00  1.00
ATOM    432  O   TYR B 108       9.300   1.483  13.281  1.00  1.00
ATOM    433  N   HIS B 109       7.401   0.686  12.337  1.00  1.00
ATOM    434  CA  HIS B 109       8.009  -0.474  11.696  1.00  1.00
ATOM    435  C   HIS B 109       9.043  -0.052  10.660  1.00  1.00
ATOM    436  O   HIS B 109       8.845   0.920   9.932  1.00  1.00
ATOM    437  N   ALA B 110      10.048  -0.897  10.498  1.00  1.00
ATOM    438  CA  ALA B 110      11.052  -0.916   9.441  1.00  1.00
ATOM    439  C   ALA B 110      11.428  -2.344   9.064  1.00  1.00
ATOM    440  O   ALA B 110      11.435  -3.238   9.909  1.00  1.00
ATOM    441  N   ASN B 111      11.670  -2.637   7.868  1.00  1.00
ATOM    442  CA  ASN B 111      12.050  -3.964   7.398  1.00  1.00
ATOM    443  C   ASN B 111      13.144  -3.882   6.341  1.00  1.00
ATOM    444  O   ASN B 111      13.399  -2.816   5.779  1.00  1.00
ATOM    445  N   ASN B 112      13.376  -4.959   5.629  1.00  1.00
ATOM    446  CA  ASN B 112      14.411  -5.068   4.608  1.00  1.00
ATOM    447  C   ASN B 112      13.845  -4.806   3.218  1.00  1.00
ATOM    448  O   ASN B 112      14.590  -4.565   2.269  1.00  1.00
ATOM    449  N   SER B 113      12.763  -4.257   3.041  1.00  1.00
ATOM    450  CA  SER B 113      12.188  -3.905   1.749  1.00  1.00
ATOM    451  C   SER B 113      13.022  -2.843   1.046  1.00  1.00
ATOM    452  O   SER B 113      13.454  -1.869   1.663  1.00  1.00
ATOM    453  N   THR B 114      13.158  -3.037  -0.292  1.00  1.00
ATOM    454  CA  THR B 114      13.895  -2.088  -1.118  1.00  1.00
ATOM    455  C   THR B 114      13.001  -1.479  -2.190  1.00  1.00
ATOM    456  O   THR B 114      13.300  -0.415  -2.731  1.00  1.00
ATOM    457  N   ASP B 115      11.665  -1.849  -2.090  1.00  1.00
ATOM    458  CA  ASP B 115      10.667  -1.272  -2.984  1.00  1.00
ATOM    459  C   ASP B 115      10.565   0.236  -2.795  1.00  1.00
ATOM    460  O   ASP B 115      10.618   0.735  -1.671  1.00  1.00
ATOM    461  N   THR B 116      10.378   0.936  -3.923  1.00  1.00
ATOM    462  CA  THR B 116      10.227   2.386  -3.899  1.00  1.00
ATOM    463  C   THR B 116       8.957   2.819  -4.621  1.00  1.00
ATOM    464  O   THR B 116       8.550   2.202  -5.605  1.00  1.00
ATOM    465  N   VAL B 117       8.447   3.906  -4.247  1.00  1.00
ATOM    466  CA  VAL B 117       7.313   4.604  -4.839  1.00  1.00
ATOM    467  C   VAL B 117       7.625   6.080  -5.054  1.00  1.00
ATOM    468  O   VAL B 117       8.390   6.678  -4.298  1.00  1.00
ATOM    469  N   ASP B 118       6.900   6.728  -5.889  1.00  1.00
ATOM    470  CA  ASP B 118       6.962   8.173  -6.074  1.00  1.00
ATOM    471  C   ASP B 118       5.726   8.855  -5.499  1.00  1.00
ATOM    472  O   ASP B 118       4.628   8.299  -5.530  1.00  1.00
ATOM    473  N   THR B 119       5.944  10.059  -5.019  1.00  1.00
ATOM    474  CA  THR B 119       4.871  10.959  -4.612  1.00  1.00
ATOM    475  C   THR B 119       4.886  12.241  -5.434  1.00  1.00
ATOM    476  O   THR B 119       5.933  12.663  -5.925  1.00  1.00
ATOM    477  N   VAL B 120       4.110  13.170  -5.216  1.00  1.00
ATOM    478  CA  VAL B 120       4.168  14.470  -5.874  1.00  1.00
ATOM    479  C   VAL B 120       5.358  15.284  -5.382  1.00  1.00
ATOM    480  O   VAL B 120       6.019  15.969  -6.162  1.00  1.00
ATOM    481  N   LEU B 121       5.763  15.159  -4.216  1.00  1.00
ATOM    482  CA  LEU B 121       6.858  15.918  -3.624  1.00  1.00
ATOM    483  C   LEU B 121       8.157  15.120  -3.647  1.00  1.00
ATOM    484  O   LEU B 121       9.239  15.682  -3.819  1.00  1.00
ATOM    485  N   GLU B 122       8.286  13.987  -3.918  1.00  1.00
ATOM    486  CA  GLU B 122       9.389  13.067  -3.665  1.00  1.00
ATOM    487  C   GLU B 122       9.384  11.914  -4.661  1.00  1.00
ATOM    488  O   GLU B 122       8.351  11.288  -4.894  1.00  1.00
ATOM    489  N   LYS B 123      10.553  11.642  -5.245  1.00  1.00
ATOM    490  CA  LYS B 123      10.747  10.469  -6.089  1.00  1.00
ATOM    491  C   LYS B 123      11.624   9.433  -5.399  1.00  1.00
ATOM    492  O   LYS B 123      12.676   9.762  -4.850  1.00  1.00
ATOM    493  N   ASN B 124      11.217   8.109  -5.643  1.00  1.00
ATOM    494  CA  ASN B 124      12.137   7.068  -5.202  1.00  1.00
ATOM    495  C   ASN B 124      12.168   6.968  -3.682  1.00  1.00
ATOM    496  O   ASN B 124      13.236   6.988  -3.071  1.00  1.00
ATOM    497  N   VAL B 125      11.004   7.058  -2.997  1.00  1.00
ATOM    498  CA  VAL B 125      10.823   6.770  -1.579  1.00  1.00
ATOM    499  C   VAL B 125      10.782   5.270  -1.322  1.00  1.00
ATOM    500  O   VAL B 125       9.980   4.550  -1.917  1.00  1.00
ATOM    501  N   THR B 126      11.822   4.782  -0.509  1.00  1.00
ATOM    502  CA  THR B 126      11.749   3.386  -0.096  1.00  1.00
ATOM    503  C   THR B 126      10.697   3.186   0.988  1.00  1.00
ATOM    504  O   THR B 126      10.680   3.902   1.989  1.00  1.00
ATOM    505  N   VAL B 127       9.836   2.221   0.833  1.00  1.00
ATOM    506  CA  VAL B 127       8.720   1.991   1.743  1.00  1.00
ATOM    507  C   VAL B 127       8.707   0.554   2.247  1.00  1.00
ATOM    508  O   VAL B 127       9.075  -0.371   1.523  1.00  1.00
ATOM    509  N   THR B 128       8.048   0.325   3.413  1.00  1.00
ATOM    510  CA  THR B 128       7.977  -1.001   4.014  1.00  1.00
ATOM    511  C   THR B 128       7.008  -1.899   3.255  1.00  1.00
ATOM    512  O   THR B 128       7.266  -3.088   3.068  1.00  1.00
ATOM    513  N   HIS B 129       6.051  -1.573   2.715  1.00  1.00
ATOM    514  CA  HIS B 129       5.004  -2.312   2.020  1.00  1.00
ATOM    515  C   HIS B 129       4.421  -1.495   0.874  1.00  1.00
ATOM    516  O   HIS B 129       4.273  -0.278   0.980  1.00  1.00
ATOM    517  N   SER B 130       4.219  -2.201  -0.261  1.00  1.00
ATOM    518  CA  SER B 130       3.657  -1.611  -1.470  1.00  1.00
ATOM    519  C   SER B 130       3.100  -2.681  -2.399  1.00  1.00
ATOM    520  O   SER B 130       3.517  -3.839  -2.348  1.00  1.00
ATOM    521  N   VAL B 131       2.390  -2.321  -3.400  1.00  1.00
ATOM    522  CA  VAL B 131       1.731  -3.186  -4.371  1.00  1.00
ATOM    523  C   VAL B 131       1.870  -2.633  -5.784  1.00  1.00
ATOM    524  O   VAL B 131       1.717  -1.433  -6.009  1.00  1.00
ATOM    525  N   ASN B 132       2.297  -3.584  -6.767  1.00  1.00
ATOM    526  CA  ASN B 132       2.303  -3.155  -8.161  1.00  1.00
ATOM    527  C   ASN B 132       0.901  -3.189  -8.754  1.00  1.00
ATOM    528  O   ASN B 132       0.190  -4.187  -8.633  1.00  1.00
ATOM    529  N   LEU B 133       0.474  -2.105  -9.393  1.00  1.00
ATOM    530  CA  LEU B 133      -0.841  -1.997 -10.014  1.00  1.00
ATOM    531  C   LEU B 133      -0.744  -2.100 -11.532  1.00  1.00
ATOM    532  O   LEU B 133      -1.715  -2.451 -12.203  1.00  1.00
ATOM    533  N   LEU B 134       0.343  -2.264 -12.081  1.00  1.00
ATOM    534  CA  LEU B 134       0.655  -2.345 -13.502  1.00  1.00
ATOM    535  C   LEU B 134       1.187  -3.725 -13.872  1.00  1.00
ATOM    536  O   LEU B 134       2.165  -4.200 -13.295  1.00  1.00
ATOM    537  N   GLU B 135       0.301  -4.473 -14.652  1.00  1.00
ATOM    538  CA  GLU B 135       0.705  -5.779 -15.158  1.00  1.00
ATOM    539  C   GLU B 135       1.548  -5.645 -16.420  1.00  1.00
ATOM    540  O   GLU B 135       1.198  -4.901 -17.336  1.00  1.00
ATOM    541  N   ASP B 136       2.723  -6.304 -16.423  1.00  1.00
ATOM    542  CA  ASP B 136       3.628  -6.217 -17.563  1.00  1.00
ATOM    543  C   ASP B 136       4.052  -7.601 -18.036  1.00  1.00
ATOM    544  O   ASP B 136       4.448  -7.780 -19.188  1.00  1.00
ATOM    545  N   SER B 137       3.476  -8.611 -17.486  1.00  1.00
ATOM    546  CA  SER B 137       3.726 -10.018 -17.775  1.00  1.00
ATOM    547  C   SER B 137       2.562 -10.639 -18.537  1.00  1.00
ATOM    548  O   SER B 137       1.399 -10.422 -18.198  1.00  1.00
ATOM    549  N   HIS B 138       2.835 -11.247 -19.634  1.00  1.00
ATOM    550  CA  HIS B 138       1.944 -12.102 -20.409  1.00  1.00
ATOM    551  C   HIS B 138       2.572 -13.467 -20.662  1.00  1.00
ATOM    552  O   HIS B 138       3.775 -13.573 -20.900  1.00  1.00
ATOM    553  N   ASN B 139       1.972 -14.450 -20.900  1.00  1.00
ATOM    554  CA  ASN B 139       2.437 -15.816 -21.111  1.00  1.00
ATOM    555  C   ASN B 139       2.888 -16.029 -22.550  1.00  1.00
ATOM    556  O   ASN B 139       3.600 -16.987 -22.852  1.00  1.00
ATOM    557  N   GLY B 140       2.969 -15.241 -23.397  1.00  1.00
ATOM    558  CA  GLY B 140       3.519 -15.293 -24.746  1.00  1.00
ATOM    559  C   GLY B 140       2.833 -16.368 -25.580  1.00  1.00
ATOM    560  O   GLY B 140       3.446 -16.970 -26.461  1.00  1.00
ATOM    561  N   LYS B 141       1.612 -16.709 -25.385  1.00  1.00
ATOM    562  CA  LYS B 141       0.851 -17.747 -26.071  1.00  1.00
ATOM    563  C   LYS B 141      -0.522 -17.237 -26.491  1.00  1.00
ATOM    564  O   LYS B 141      -1.141 -16.441 -25.785  1.00  1.00
ATOM    565  N   LEU B 142      -1.028 -17.733 -27.678  1.00  1.00
ATOM    566  CA  LEU B 142      -2.459 -17.625 -27.938  1.00  1.00
ATOM    567  C   LEU B 142      -3.234 -18.728 -27.224  1.00  1.00
ATOM    568  O   LEU B 142      -2.866 -19.901 -27.290  1.00  1.00
ATOM    569  N   CYS B 143      -4.230 -18.393 -26.503  1.00  1.00
ATOM    570  CA  CYS B 143      -4.967 -19.321 -25.654  1.00  1.00
ATOM    571  C   CYS B 143      -6.448 -19.337 -26.010  1.00  1.00
ATOM    572  O   CYS B 143      -7.013 -18.315 -26.403  1.00  1.00
ATOM    573  N   ARG B 144      -7.169 -20.406 -25.551  1.00  1.00
ATOM    574  CA  ARG B 144      -8.625 -20.335 -25.585  1.00  1.00
ATOM    575  C   ARG B 144      -9.148 -19.282 -24.617  1.00  1.00
ATOM    576  O   ARG B 144      -8.646 -19.146 -23.502  1.00  1.00
ATOM    577  N   LEU B 145     -10.301 -18.688 -25.023  1.00  1.00
ATOM    578  CA  LEU B 145     -11.021 -17.775 -24.143  1.00  1.00
ATOM    579  C   LEU B 145     -12.264 -18.438 -23.559  1.00  1.00
ATOM    580  O   LEU B 145     -13.152 -18.871 -24.294  1.00  1.00
ATOM    581  N   LYS B 146     -12.339 -18.553 -22.192  1.00  1.00
ATOM    582  CA  LYS B 146     -13.571 -19.129 -21.665  1.00  1.00
ATOM    583  C   LYS B 146     -13.815 -20.521 -22.234  1.00  1.00
ATOM    584  O   LYS B 146     -14.960 -20.936 -22.413  1.00  1.00
ATOM    585  N   GLY B 147     -12.686 -21.241 -22.740  1.00  1.00
ATOM    586  CA  GLY B 147     -12.753 -22.642 -23.138  1.00  1.00
ATOM    587  C   GLY B 147     -12.856 -22.780 -24.652  1.00  1.00
ATOM    588  O   GLY B 147     -12.567 -23.838 -25.209  1.00  1.00
ATOM    589  N   ILE B 148     -13.049 -21.844 -25.399  1.00  1.00
ATOM    590  CA  ILE B 148     -13.198 -21.824 -26.849  1.00  1.00
ATOM    591  C   ILE B 148     -11.919 -21.349 -27.527  1.00  1.00
ATOM    592  O   ILE B 148     -11.372 -20.303 -27.179  1.00  1.00
ATOM    593  N   ALA B 149     -11.425 -22.190 -28.522  1.00  1.00
ATOM    594  CA  ALA B 149     -10.232 -21.823 -29.275  1.00  1.00
ATOM    595  C   ALA B 149     -10.555 -20.800 -30.356  1.00  1.00
ATOM    596  O   ALA B 149     -11.556 -20.923 -31.061  1.00  1.00
ATOM    597  N   PRO B 150      -9.605 -19.871 -30.603  1.00  1.00
ATOM    598  CA  PRO B 150      -9.757 -18.921 -31.698  1.00  1.00
ATOM    599  C   PRO B 150      -9.773 -19.632 -33.045  1.00  1.00
ATOM    600  O   PRO B 150      -9.009 -20.570 -33.272  1.00  1.00
ATOM    601  N   SER B 151     -17.526 -22.003 -35.054  1.00  1.00
ATOM    602  CA  SER B 151     -17.454 -21.281 -33.790  1.00  1.00
ATOM    603  C   SER B 151     -16.011 -20.970 -33.414  1.00  1.00
ATOM    604  O   SER B 151     -15.118 -21.795 -33.606  1.00  1.00
ATOM    605  N   TRP B 152     -15.850 -19.812 -32.855  1.00  1.00
ATOM    606  CA  TRP B 152     -14.562 -19.354 -32.349  1.00  1.00
ATOM    607  C   TRP B 152     -14.734 -18.209 -31.359  1.00  1.00
ATOM    608  O   TRP B 152     -15.618 -17.367 -31.518  1.00  1.00
ATOM    609  N   SER B 153     -13.683 -17.964 -30.544  1.00  1.00
ATOM    610  CA  SER B 153     -13.725 -16.932 -29.514  1.00  1.00
ATOM    611  C   SER B 153     -13.063 -15.647 -29.994  1.00  1.00
ATOM    612  O   SER B 153     -13.369 -14.560 -29.505  1.00  1.00
ATOM    613  N   TYR B 154     -12.523 -15.551 -30.943  1.00  1.00
ATOM    614  CA  TYR B 154     -11.799 -14.500 -31.648  1.00  1.00
ATOM    615  C   TYR B 154     -11.208 -15.019 -32.953  1.00  1.00
ATOM    616  O   TYR B 154     -10.828 -16.186 -33.053  1.00  1.00
ATOM    617  N   ILE B 155     -10.901 -14.070 -33.860  1.00  1.00
ATOM    618  CA  ILE B 155     -10.129 -14.359 -35.063  1.00  1.00
ATOM    619  C   ILE B 155      -8.808 -13.599 -35.066  1.00  1.00
ATOM    620  O   ILE B 155      -8.752 -12.432 -34.680  1.00  1.00
ATOM    621  N   SER B 156     -16.986  -8.935 -36.602  1.00  1.00
ATOM    622  CA  SER B 156     -16.242  -9.056 -35.354  1.00  1.00
ATOM    623  C   SER B 156     -17.158  -9.459 -34.204  1.00  1.00
ATOM    624  O   SER B 156     -16.705 -10.010 -33.201  1.00  1.00
ATOM    625  N   SER B 157     -18.383  -9.391 -34.325  1.00  1.00
ATOM    626  CA  SER B 157     -19.377  -9.738 -33.317  1.00  1.00
ATOM    627  C   SER B 157     -20.123 -11.012 -33.694  1.00  1.00
ATOM    628  O   SER B 157     -20.835 -11.591 -32.874  1.00  1.00
ATOM    629  N   VAL B 158     -19.563 -11.816 -34.469  1.00  1.00
ATOM    630  CA  VAL B 158     -19.973 -13.176 -34.798  1.00  1.00
ATOM    631  C   VAL B 158     -19.168 -14.200 -34.007  1.00  1.00
ATOM    632  O   VAL B 158     -17.941 -14.239 -34.091  1.00  1.00
ATOM    633  N   SER B 159     -19.886 -15.078 -33.244  1.00  1.00
ATOM    634  CA  SER B 159     -19.231 -16.094 -32.430  1.00  1.00
ATOM    635  C   SER B 159     -19.316 -17.466 -33.087  1.00  1.00
ATOM    636  O   SER B 159     -18.447 -18.314 -32.890  1.00  1.00
ATOM    637  N   SER B 160     -20.156 -17.883 -33.687  1.00  1.00
ATOM    638  CA  SER B 160     -20.232 -19.111 -34.470  1.00  1.00
ATOM    639  C   SER B 160     -20.912 -18.868 -35.811  1.00  1.00
ATOM    640  O   SER B 160     -21.821 -18.045 -35.917  1.00  1.00
ATOM    641  N   SER B 161     -24.567 -16.233 -35.785  1.00  1.00
ATOM    642  CA  SER B 161     -24.756 -16.236 -34.339  1.00  1.00
ATOM    643  C   SER B 161     -23.910 -15.160 -33.671  1.00  1.00
ATOM    644  O   SER B 161     -22.707 -15.062 -33.914  1.00  1.00
ATOM    645  N   ARG B 162     -24.583 -14.138 -33.178  1.00  1.00
ATOM    646  CA  ARG B 162     -23.899 -12.980 -32.613  1.00  1.00
ATOM    647  C   ARG B 162     -23.473 -13.240 -31.174  1.00  1.00
ATOM    648  O   ARG B 162     -24.214 -13.841 -30.396  1.00  1.00
ATOM    649  N   GLY B 163     -22.340 -12.621 -30.824  1.00  1.00
ATOM    650  CA  GLY B 163     -21.769 -12.648 -29.483  1.00  1.00
ATOM    651  C   GLY B 163     -20.901 -11.421 -29.230  1.00  1.00
ATOM    652  O   GLY B 163     -20.121 -11.013 -30.090  1.00  1.00
ATOM    653  N   PHE B 164     -21.034 -10.807 -28.088  1.00  1.00
ATOM    654  CA  PHE B 164     -20.198  -9.668 -27.730  1.00  1.00
ATOM    655  C   PHE B 164     -18.838 -10.123 -27.216  1.00  1.00
ATOM    656  O   PHE B 164     -18.750 -11.003 -26.361  1.00  1.00
ATOM    657  N   GLY B 165     -17.788  -9.161 -27.685  1.00  1.00
ATOM    658  CA  GLY B 165     -16.488  -9.376 -27.060  1.00  1.00
ATOM    659  C   GLY B 165     -15.551 -10.141 -27.986  1.00  1.00
ATOM    660  O   GLY B 165     -14.347 -10.215 -27.743  1.00  1.00
ATOM    661  N   SER B 166     -16.048 -10.645 -29.115  1.00  1.00
ATOM    662  CA  SER B 166     -15.168 -11.164 -30.156  1.00  1.00
ATOM    663  C   SER B 166     -14.499 -10.034 -30.926  1.00  1.00
ATOM    664  O   SER B 166     -15.109  -8.994 -31.177  1.00  1.00
ATOM    665  N   GLY B 167     -13.603 -10.418 -31.822  1.00  1.00
ATOM    666  CA  GLY B 167     -12.813  -9.448 -32.571  1.00  1.00
ATOM    667  C   GLY B 167     -11.831 -10.142 -33.506  1.00  1.00
ATOM    668  O   GLY B 167     -11.496 -11.311 -33.313  1.00  1.00
ATOM    669  N   ILE B 168     -11.214  -9.397 -34.356  1.00  1.00
ATOM    670  CA  ILE B 168     -10.091  -9.837 -35.175  1.00  1.00
ATOM    671  C   ILE B 168      -8.798  -9.152 -34.749  1.00  1.00
ATOM    672  O   ILE B 168      -8.760  -7.936 -34.565  1.00  1.00
ATOM    673  N   ILE B 169      -7.804  -9.957 -34.476  1.00  1.00
ATOM    674  CA  ILE B 169      -6.475  -9.487 -34.106  1.00  1.00
ATOM    675  C   ILE B 169      -5.417 -10.016 -35.065  1.00  1.00
ATOM    676  O   ILE B 169      -5.515 -11.142 -35.553  1.00  1.00
ATOM    677  N   THR B 170      -4.376  -9.343 -35.244  1.00  1.00
ATOM    678  CA  THR B 170      -3.155  -9.805 -35.894  1.00  1.00
ATOM    679  C   THR B 170      -2.074 -10.127 -34.870  1.00  1.00
ATOM    680  O   THR B 170      -1.768  -9.312 -33.999  1.00  1.00
ATOM    681  N   SER B 171      -1.492 -11.401 -35.069  1.00  1.00
ATOM    682  CA  SER B 171      -0.586 -11.841 -34.015  1.00  1.00
ATOM    683  C   SER B 171       0.515 -12.734 -34.572  1.00  1.00
ATOM    684  O   SER B 171       0.278 -13.542 -35.469  1.00  1.00
ATOM    685  N   ASN B 172       1.686 -12.662 -33.909  1.00  1.00
ATOM    686  CA  ASN B 172       2.785 -13.535 -34.303  1.00  1.00
ATOM    687  C   ASN B 172       2.997 -14.647 -33.284  1.00  1.00
ATOM    688  O   ASN B 172       3.710 -15.615 -33.547  1.00  1.00
ATOM    689  N   ALA B 173       2.282 -14.727 -32.308  1.00  1.00
ATOM    690  CA  ALA B 173       2.277 -15.736 -31.256  1.00  1.00
ATOM    691  C   ALA B 173       1.805 -17.084 -31.788  1.00  1.00
ATOM    692  O   ALA B 173       0.878 -17.153 -32.596  1.00  1.00
ATOM    693  N   SER B 174       2.134 -18.177 -31.008  1.00  1.00
ATOM    694  CA  SER B 174       1.682 -19.515 -31.370  1.00  1.00
ATOM    695  C   SER B 174       0.548 -19.976 -30.463  1.00  1.00
ATOM    696  O   SER B 174       0.588 -19.770 -29.250  1.00  1.00
ATOM    697  N   MET B 175      -0.366 -20.812 -31.050  1.00  1.00
ATOM    698  CA  MET B 175      -1.428 -21.379 -30.229  1.00  1.00
ATOM    699  C   MET B 175      -0.897 -22.491 -29.332  1.00  1.00
ATOM    700  O   MET B 175      -0.173 -23.376 -29.788  1.00  1.00
ATOM    701  N   HIS B 176      -1.232 -22.460 -28.096  1.00  1.00
ATOM    702  CA  HIS B 176      -0.951 -23.488 -27.101  1.00  1.00
ATOM    703  C   HIS B 176      -2.236 -24.004 -26.465  1.00  1.00
ATOM    704  O   HIS B 176      -3.187 -23.249 -26.263  1.00  1.00
ATOM    705  N   GLU B 177      -2.217 -25.184 -25.911  1.00  1.00
ATOM    706  CA  GLU B 177      -3.353 -25.667 -25.137  1.00  1.00
ATOM    707  C   GLU B 177      -3.441 -24.964 -23.789  1.00  1.00
ATOM    708  O   GLU B 177      -2.618 -25.194 -22.903  1.00  1.00
ATOM    709  N   CYS B 178      -3.918 -23.816 -23.805  1.00  1.00
ATOM    710  CA  CYS B 178      -4.117 -22.944 -22.654  1.00  1.00
ATOM    711  C   CYS B 178      -5.481 -22.267 -22.705  1.00  1.00
ATOM    712  O   CYS B 178      -5.985 -21.946 -23.781  1.00  1.00
ATOM    713  N   ASN B 179      -5.969 -21.773 -21.670  1.00  1.00
ATOM    714  CA  ASN B 179      -7.202 -21.019 -21.481  1.00  1.00
ATOM    715  C   ASN B 179      -6.956 -19.755 -20.667  1.00  1.00
ATOM    716  O   ASN B 179      -6.298 -19.794 -19.627  1.00  1.00
ATOM    717  N   THR B 180      -7.655 -18.648 -21.162  1.00  1.00
ATOM    718  CA  THR B 180      -7.457 -17.359 -20.512  1.00  1.00
ATOM    719  C   THR B 180      -8.741 -16.540 -20.510  1.00  1.00
ATOM    720  O   THR B 180      -9.555 -16.641 -21.428  1.00  1.00
ATOM    721  N   LYS B 181      -8.832 -15.546 -19.753  1.00  1.00
ATOM    722  CA  LYS B 181      -9.906 -14.563 -19.681  1.00  1.00
ATOM    723  C   LYS B 181      -9.529 -13.281 -20.411  1.00  1.00
ATOM    724  O   LYS B 181     -10.396 -12.556 -20.900  1.00  1.00
ATOM    725  N   CYS B 182      -8.311 -13.227 -20.830  1.00  1.00
ATOM    726  CA  CYS B 182      -7.688 -12.052 -21.428  1.00  1.00
ATOM    727  C   CYS B 182      -6.602 -12.449 -22.419  1.00  1.00
ATOM    728  O   CYS B 182      -5.742 -13.276 -22.114  1.00  1.00
ATOM    729  N   GLN B 183      -6.766 -12.060 -23.662  1.00  1.00
ATOM    730  CA  GLN B 183      -5.841 -12.340 -24.753  1.00  1.00
ATOM    731  C   GLN B 183      -5.452 -11.063 -25.487  1.00  1.00
ATOM    732  O   GLN B 183      -6.299 -10.216 -25.771  1.00  1.00
ATOM    733  N   THR B 184      -4.189 -10.791 -25.541  1.00  1.00
ATOM    734  CA  THR B 184      -3.588  -9.770 -26.391  1.00  1.00
ATOM    735  C   THR B 184      -2.862 -10.397 -27.575  1.00  1.00
ATOM    736  O   THR B 184      -2.263 -11.465 -27.453  1.00  1.00
ATOM    737  N   PRO B 185      -2.414  -9.636 -28.535  1.00  1.00
ATOM    738  CA  PRO B 185      -1.687 -10.151 -29.689  1.00  1.00
ATOM    739  C   PRO B 185      -0.292 -10.620 -29.298  1.00  1.00
ATOM    740  O   PRO B 185       0.227 -11.588 -29.854  1.00  1.00
ATOM    741  N   LEU B 186       0.207 -10.390 -28.231  1.00  1.00
ATOM    742  CA  LEU B 186       1.534 -10.763 -27.756  1.00  1.00
ATOM    743  C   LEU B 186       1.470 -11.989 -26.851  1.00  1.00
ATOM    744  O   LEU B 186       2.408 -12.785 -26.802  1.00  1.00
ATOM    745  N   GLY B 187       0.321 -12.250 -26.258  1.00  1.00
ATOM    746  CA  GLY B 187       0.181 -13.304 -25.261  1.00  1.00
ATOM    747  C   GLY B 187      -1.043 -13.073 -24.384  1.00  1.00
ATOM    748  O   GLY B 187      -1.473 -11.936 -24.189  1.00  1.00
ATOM    749  N   ALA B 188      -1.413 -14.119 -23.596  1.00  1.00
ATOM    750  CA  ALA B 188      -2.530 -14.011 -22.664  1.00  1.00
ATOM    751  C   ALA B 188      -2.078 -13.438 -21.327  1.00  1.00
ATOM    752  O   ALA B 188      -1.000 -13.768 -20.832  1.00  1.00
ATOM    753  N   ILE B 189      -3.025 -12.729 -20.687  1.00  1.00
ATOM    754  CA  ILE B 189      -2.805 -12.155 -19.365  1.00  1.00
ATOM    755  C   ILE B 189      -3.657 -12.851 -18.312  1.00  1.00
ATOM    756  O   ILE B 189      -4.861 -13.031 -18.494  1.00  1.00
ATOM    757  N   ASN B 190      -3.074 -13.357 -17.315  1.00  1.00
ATOM    758  CA  ASN B 190      -3.728 -13.906 -16.133  1.00  1.00
ATOM    759  C   ASN B 190      -3.362 -13.115 -14.884  1.00  1.00
ATOM    760  O   ASN B 190      -2.198 -13.067 -14.487  1.00  1.00
ATOM    761  N   SER B 191      -4.296 -11.946 -14.705  1.00  1.00
ATOM    762  CA  SER B 191      -3.907 -10.967 -13.697  1.00  1.00
ATOM    763  C   SER B 191      -5.129 -10.298 -13.080  1.00  1.00
ATOM    764  O   SER B 191      -6.151 -10.117 -13.742  1.00  1.00
ATOM    765  N   SER B 192      -5.014  -9.920 -11.777  1.00  1.00
ATOM    766  CA  SER B 192      -6.054  -9.177 -11.076  1.00  1.00
ATOM    767  C   SER B 192      -5.689  -7.703 -10.949  1.00  1.00
ATOM    768  O   SER B 192      -6.556  -6.854 -10.745  1.00  1.00
ATOM    769  N   LEU B 193      -4.504  -7.374 -11.448  1.00  1.00
ATOM    770  CA  LEU B 193      -4.081  -5.979 -11.496  1.00  1.00
ATOM    771  C   LEU B 193      -5.024  -5.147 -12.359  1.00  1.00
ATOM    772  O   LEU B 193      -5.384  -5.547 -13.466  1.00  1.00
ATOM    773  N   PRO B 194      -5.197  -3.895 -12.009  1.00  1.00
ATOM    774  CA  PRO B 194      -6.127  -2.996 -12.680  1.00  1.00
ATOM    775  C   PRO B 194      -5.528  -2.444 -13.967  1.00  1.00
ATOM    776  O   PRO B 194      -6.231  -2.259 -14.961  1.00  1.00
ATOM    777  N   TYR B 195      -4.380  -2.337 -14.219  1.00  1.00
ATOM    778  CA  TYR B 195      -3.689  -1.750 -15.360  1.00  1.00
ATOM    779  C   TYR B 195      -2.679  -2.724 -15.953  1.00  1.00
ATOM    780  O   TYR B 195      -2.086  -3.531 -15.237  1.00  1.00
ATOM    781  N   GLN B 196      -2.432  -2.493 -17.269  1.00  1.00
ATOM    782  CA  GLN B 196      -1.416  -3.212 -18.027  1.00  1.00
ATOM    783  C   GLN B 196      -0.819  -2.333 -19.120  1.00  1.00
ATOM    784  O   GLN B 196      -1.522  -1.537 -19.742  1.00  1.00
ATOM    785  N   ASN B 197       0.412  -2.473 -19.401  1.00  1.00
ATOM    786  CA  ASN B 197       1.141  -1.756 -20.440  1.00  1.00
ATOM    787  C   ASN B 197       1.660  -2.711 -21.508  1.00  1.00
ATOM    788  O   ASN B 197       2.110  -2.284 -22.571  1.00  1.00
ATOM    789  N   ILE B 198       0.963  -3.865 -21.668  1.00  1.00
ATOM    790  CA  ILE B 198       1.361  -4.877 -22.639  1.00  1.00
ATOM    791  C   ILE B 198       0.855  -4.533 -24.033  1.00  1.00
ATOM    792  O   ILE B 198       1.567  -4.703 -25.022  1.00  1.00
ATOM    793  N   HIS B 199      -0.312  -4.201 -24.307  1.00  1.00
ATOM    794  CA  HIS B 199      -0.977  -4.046 -25.596  1.00  1.00
ATOM    795  C   HIS B 199      -2.378  -3.471 -25.427  1.00  1.00
ATOM    796  O   HIS B 199      -3.104  -3.840 -24.504  1.00  1.00
ATOM    797  N   PRO B 200      -2.735  -2.558 -26.424  1.00  1.00
ATOM    798  CA  PRO B 200      -4.050  -1.932 -26.355  1.00  1.00
ATOM    799  C   PRO B 200      -5.109  -2.800 -27.023  1.00  1.00
ATOM    800  O   PRO B 200      -6.273  -2.792 -26.624  1.00  1.00
ATOM    801  N   VAL B 201      -4.773  -3.676 -27.833  1.00  1.00
ATOM    802  CA  VAL B 201      -5.646  -4.698 -28.397  1.00  1.00
ATOM    803  C   VAL B 201      -5.854  -5.846 -27.416  1.00  1.00
ATOM    804  O   VAL B 201      -4.892  -6.437 -26.926  1.00  1.00
ATOM    805  N   THR B 202      -7.163  -6.033 -27.020  1.00  1.00
ATOM    806  CA  THR B 202      -7.523  -7.005 -25.995  1.00  1.00
ATOM    807  C   THR B 202      -8.810  -7.736 -26.356  1.00  1.00
ATOM    808  O   THR B 202      -9.739  -7.142 -26.904  1.00  1.00
ATOM    809  N   ILE B 203      -8.792  -9.030 -26.103  1.00  1.00
ATOM    810  CA  ILE B 203      -9.979  -9.871 -26.205  1.00  1.00
ATOM    811  C   ILE B 203     -10.400 -10.397 -24.839  1.00  1.00
ATOM    812  O   ILE B 203      -9.575 -10.892 -24.072  1.00  1.00
ATOM    813  N   GLY B 204     -11.522  -9.963 -24.336  1.00  1.00
ATOM    814  CA  GLY B 204     -12.038 -10.567 -23.114  1.00  1.00
ATOM    815  C   GLY B 204     -12.105  -9.550 -21.982  1.00  1.00
ATOM    816  O   GLY B 204     -11.657  -8.413 -22.130  1.00  1.00
ATOM    817  N   GLU B 205     -12.035  -9.750 -20.894  1.00  1.00
ATOM    818  CA  GLU B 205     -11.915  -8.955 -19.678  1.00  1.00
ATOM    819  C   GLU B 205     -10.457  -8.787 -19.270  1.00  1.00
ATOM    820  O   GLU B 205      -9.760  -9.766 -19.005  1.00  1.00
ATOM    821  N   CYS B 206      -9.863  -7.680 -19.794  1.00  1.00
ATOM    822  CA  CYS B 206      -8.442  -7.406 -19.617  1.00  1.00
ATOM    823  C   CYS B 206      -8.222  -6.186 -18.733  1.00  1.00
ATOM    824  O   CYS B 206      -8.981  -5.219 -18.793  1.00  1.00
ATOM    825  N   PRO B 207      -6.990  -6.113 -17.952  1.00  1.00
ATOM    826  CA  PRO B 207      -6.655  -4.843 -17.319  1.00  1.00
ATOM    827  C   PRO B 207      -6.682  -3.702 -18.327  1.00  1.00
ATOM    828  O   PRO B 207      -6.196  -3.841 -19.450  1.00  1.00
ATOM    829  N   LYS B 208      -6.991  -2.443 -17.752  1.00  1.00
ATOM    830  CA  LYS B 208      -6.937  -1.239 -18.572  1.00  1.00
ATOM    831  C   LYS B 208      -5.524  -0.983 -19.082  1.00  1.00
ATOM    832  O   LYS B 208      -4.565  -0.986 -18.310  1.00  1.00
ATOM    833  N   TYR B 209      -5.435  -0.704 -20.465  1.00  1.00
ATOM    834  CA  TYR B 209      -4.131  -0.384 -21.033  1.00  1.00
ATOM    835  C   TYR B 209      -3.758   1.070 -20.772  1.00  1.00
ATOM    836  O   TYR B 209      -4.581   1.971 -20.936  1.00  1.00
ATOM    837  N   VAL B 210      -2.499   1.259 -20.383  1.00  1.00
ATOM    838  CA  VAL B 210      -1.880   2.564 -20.188  1.00  1.00
ATOM    839  C   VAL B 210      -0.433   2.564 -20.663  1.00  1.00
ATOM    840  O   VAL B 210       0.270   1.560 -20.544  1.00  1.00
ATOM    841  N   ARG B 211       0.087   3.673 -21.024  1.00  1.00
ATOM    842  CA  ARG B 211       1.450   3.828 -21.518  1.00  1.00
ATOM    843  C   ARG B 211       2.448   3.890 -20.369  1.00  1.00
ATOM    844  O   ARG B 211       3.604   3.492 -20.517  1.00  1.00
ATOM    845  N   SER B 212       2.112   3.720 -19.219  1.00  1.00
ATOM    846  CA  SER B 212       2.964   3.841 -18.042  1.00  1.00
ATOM    847  C   SER B 212       3.949   2.682 -17.953  1.00  1.00
ATOM    848  O   SER B 212       3.586   1.528 -18.179  1.00  1.00
ATOM    849  N   ALA B 213       5.162   3.039 -17.323  1.00  1.00
ATOM    850  CA  ALA B 213       6.213   2.048 -17.125  1.00  1.00
ATOM    851  C   ALA B 213       6.220   1.532 -15.691  1.00  1.00
ATOM    852  O   ALA B 213       6.506   0.361 -15.444  1.00  1.00
ATOM    853  N   LYS B 214       5.593   2.165 -14.816  1.00  1.00
ATOM    854  CA  LYS B 214       5.505   1.885 -13.388  1.00  1.00
ATOM    855  C   LYS B 214       4.302   2.581 -12.764  1.00  1.00
ATOM    856  O   LYS B 214       3.994   3.726 -13.097  1.00  1.00
ATOM    857  N   LEU B 215       3.552   1.816 -11.978  1.00  1.00
ATOM    858  CA  LEU B 215       2.409   2.182 -11.151  1.00  1.00
ATOM    859  C   LEU B 215       2.375   1.365  -9.864  1.00  1.00
ATOM    860  O   LEU B 215       2.347   0.135  -9.899  1.00  1.00
ATOM    861  N   ARG B 216       3.112   1.818  -8.884  1.00  1.00
ATOM    862  CA  ARG B 216       3.274   1.175  -7.585  1.00  1.00
ATOM    863  C   ARG B 216       2.680   2.027  -6.471  1.00  1.00
ATOM    864  O   ARG B 216       2.918   3.233  -6.405  1.00  1.00
ATOM    865  N   MET B 217       1.638   1.475  -5.791  1.00  1.00
ATOM    866  CA  MET B 217       0.996   2.156  -4.674  1.00  1.00
ATOM    867  C   MET B 217       1.604   1.727  -3.344  1.00  1.00
ATOM    868  O   MET B 217       1.755   0.535  -3.076  1.00  1.00
ATOM    869  N   VAL B 218       2.100   2.777  -2.511  1.00  1.00
ATOM    870  CA  VAL B 218       2.556   2.391  -1.181  1.00  1.00
ATOM    871  C   VAL B 218       1.380   2.085  -0.263  1.00  1.00
ATOM    872  O   VAL B 218       0.386   2.812  -0.247  1.00  1.00
ATOM    873  N   THR B 219       1.589   0.976   0.562  1.00  1.00
ATOM    874  CA  THR B 219       0.575   0.605   1.542  1.00  1.00
ATOM    875  C   THR B 219       1.121   0.694   2.961  1.00  1.00
ATOM    876  O   THR B 219       0.395   1.033   3.896  1.00  1.00
ATOM    877  N   GLY B 220       2.425   0.690   3.069  1.00  1.00
ATOM    878  CA  GLY B 220       3.074   0.884   4.360  1.00  1.00
ATOM    879  C   GLY B 220       3.640   2.292   4.486  1.00  1.00
ATOM    880  O   GLY B 220       3.658   3.054   3.519  1.00  1.00
ATOM    881  N   LEU B 221       4.657   2.475   5.142  1.00  1.00
ATOM    882  CA  LEU B 221       5.275   3.753   5.475  1.00  1.00
ATOM    883  C   LEU B 221       6.732   3.795   5.024  1.00  1.00
ATOM    884  O   LEU B 221       7.410   2.769   4.989  1.00  1.00
ATOM    885  N   ARG B 222       7.307   5.036   5.062  1.00  1.00
ATOM    886  CA  ARG B 222       8.733   5.190   4.801  1.00  1.00
ATOM    887  C   ARG B 222       9.550   4.185   5.603  1.00  1.00
ATOM    888  O   ARG B 222       9.381   4.058   6.816  1.00  1.00
ATOM    889  N   ASN B 223      10.410   3.418   4.844  1.00  1.00
ATOM    890  CA  ASN B 223      11.287   2.438   5.474  1.00  1.00
ATOM    891  C   ASN B 223      12.626   3.058   5.849  1.00  1.00
ATOM    892  O   ASN B 223      13.311   3.639   5.007  1.00  1.00
ATOM    893  N   ILE B 224      12.957   3.101   7.093  1.00  1.00
ATOM    894  CA  ILE B 224      14.158   3.697   7.665  1.00  1.00
ATOM    895  C   ILE B 224      14.819   2.755   8.663  1.00  1.00
ATOM    896  O   ILE B 224      14.340   2.588   9.784  1.00  1.00
ATOM    897  N   PRO B 225      15.349   1.594   8.217  1.00  1.00
ATOM    898  CA  PRO B 225      15.923   0.595   9.110  1.00  1.00
ATOM    899  C   PRO B 225      17.258   1.064   9.676  1.00  1.00
ATOM    900  O   PRO B 225      18.023   1.750   8.999  1.00  1.00
ATOM    901  N   GLY B 226       7.948  14.872   7.139  1.00  1.00
ATOM    902  CA  GLY B 226       6.572  14.639   6.717  1.00  1.00
ATOM    903  C   GLY B 226       5.632  15.684   7.304  1.00  1.00
ATOM    904  O   GLY B 226       5.906  16.259   8.357  1.00  1.00
ATOM    905  N   LEU B 227       4.359  15.655   6.866  1.00  1.00
ATOM    906  CA  LEU B 227       3.401  16.652   7.329  1.00  1.00
ATOM    907  C   LEU B 227       3.212  16.575   8.840  1.00  1.00
ATOM    908  O   LEU B 227       3.052  17.596   9.508  1.00  1.00
ATOM    909  N   PHE B 228       3.225  15.659   9.562  1.00  1.00
ATOM    910  CA  PHE B 228       2.983  15.527  10.994  1.00  1.00
ATOM    911  C   PHE B 228       4.285  15.586  11.781  1.00  1.00
ATOM    912  O   PHE B 228       4.308  16.028  12.930  1.00  1.00
ATOM    913  N   GLY B 229       5.359  15.252  11.332  1.00  1.00
ATOM    914  CA  GLY B 229       6.650  15.591  11.919  1.00  1.00
ATOM    915  C   GLY B 229       7.174  14.456  12.789  1.00  1.00
ATOM    916  O   GLY B 229       8.327  14.473  13.221  1.00  1.00
ATOM    917  N   ALA B 230       6.553  13.255  12.647  1.00  1.00
ATOM    918  CA  ALA B 230       6.975  12.141  13.488  1.00  1.00
ATOM    919  C   ALA B 230       7.877  11.183  12.721  1.00  1.00
ATOM    920  O   ALA B 230       8.848  10.659  13.267  1.00  1.00
ATOM    921  N   ILE B 231       7.426  10.587  11.621  1.00  1.00
ATOM    922  CA  ILE B 231       8.255   9.702  10.812  1.00  1.00
ATOM    923  C   ILE B 231       9.346  10.480  10.087  1.00  1.00
ATOM    924  O   ILE B 231       9.066  11.446   9.378  1.00  1.00
ATOM    925  N   ALA B 232      10.640   9.951  10.206  1.00  1.00
ATOM    926  CA  ALA B 232      11.743  10.690   9.604  1.00  1.00
ATOM    927  C   ALA B 232      11.736  12.148  10.045  1.00  1.00
ATOM    928  O   ALA B 232      11.464  13.046   9.248  1.00  1.00
ATOM    929  N   GLY B 233      11.319  12.347  11.286  1.00  1.00
ATOM    930  CA  GLY B 233      11.270  13.667  11.904  1.00  1.00
ATOM    931  C   GLY B 233      11.858  13.640  13.308  1.00  1.00
ATOM    932  O   GLY B 233      12.756  14.418  13.631  1.00  1.00
ATOM    933  N   PHE B 234      10.903  13.727  14.374  1.00  1.00
ATOM    934  CA  PHE B 234      11.412  13.718  15.740  1.00  1.00
ATOM    935  C   PHE B 234      11.672  12.296  16.222  1.00  1.00
ATOM    936  O   PHE B 234      12.425  12.080  17.172  1.00  1.00
ATOM    937  N   ILE B 235      10.954  11.322  15.698  1.00  1.00
ATOM    938  CA  ILE B 235      11.398   9.935  15.769  1.00  1.00
ATOM    939  C   ILE B 235      12.265   9.572  14.570  1.00  1.00
ATOM    940  O   ILE B 235      11.779   9.491  13.442  1.00  1.00
ATOM    941  N   GLU B 236      13.513   9.695  14.572  1.00  1.00
ATOM    942  CA  GLU B 236      14.422   9.699  13.433  1.00  1.00
ATOM    943  C   GLU B 236      14.421   8.351  12.722  1.00  1.00
ATOM    944  O   GLU B 236      14.495   8.286  11.495  1.00  1.00
ATOM    945  N   GLY B 237      14.237   7.260  13.114  1.00  1.00
ATOM    946  CA  GLY B 237      14.369   5.997  12.397  1.00  1.00
ATOM    947  C   GLY B 237      13.238   5.041  12.753  1.00  1.00
ATOM    948  O   GLY B 237      12.710   5.076  13.865  1.00  1.00
ATOM    949  N   GLY B 238      13.155   3.942  12.034  1.00  1.00
ATOM    950  CA  GLY B 238      12.200   2.875  12.311  1.00  1.00
ATOM    951  C   GLY B 238      12.834   1.771  13.147  1.00  1.00
ATOM    952  O   GLY B 238      14.016   1.464  12.994  1.00  1.00
ATOM    953  N   TRP B 239      11.989   0.730  13.442  1.00  1.00
ATOM    954  CA  TRP B 239      12.436  -0.424  14.213  1.00  1.00
ATOM    955  C   TRP B 239      12.212  -1.720  13.446  1.00  1.00
ATOM    956  O   TRP B 239      11.079  -2.067  13.112  1.00  1.00
ATOM    957  N   THR B 240      13.333  -2.442  13.099  1.00  1.00
ATOM    958  CA  THR B 240      13.180  -3.733  12.438  1.00  1.00
ATOM    959  C   THR B 240      12.778  -4.816  13.431  1.00  1.00
ATOM    960  O   THR B 240      12.013  -5.722  13.099  1.00  1.00
ATOM    961  N   GLY B 241      12.823  -4.493  14.714  1.00  1.00
ATOM    962  CA  GLY B 241      12.529  -5.445  15.778  1.00  1.00
ATOM    963  C   GLY B 241      11.050  -5.423  16.145  1.00  1.00
ATOM    964  O   GLY B 241      10.490  -6.434  16.567  1.00  1.00
ATOM    965  N   MET B 242      10.311  -4.468  15.834  1.00  1.00
ATOM    966  CA  MET B 242       8.854  -4.438  15.880  1.00  1.00
ATOM    967  C   MET B 242       8.251  -4.998  14.598  1.00  1.00
ATOM    968  O   MET B 242       8.318  -4.369  13.542  1.00  1.00
ATOM    969  N   ILE B 243       7.917  -6.308  14.659  1.00  1.00
ATOM    970  CA  ILE B 243       7.570  -7.075  13.468  1.00  1.00
ATOM    971  C   ILE B 243       6.078  -7.378  13.424  1.00  1.00
ATOM    972  O   ILE B 243       5.476  -7.426  12.351  1.00  1.00
ATOM    973  N   ASP B 244       5.230  -6.894  14.195  1.00  1.00
ATOM    974  CA  ASP B 244       3.827  -7.290  14.252  1.00  1.00
ATOM    975  C   ASP B 244       2.909  -6.101  14.000  1.00  1.00
ATOM    976  O   ASP B 244       1.833  -6.247  13.420  1.00  1.00
ATOM    977  N   GLY B 245       3.252  -5.062  13.523  1.00  1.00
ATOM    978  CA  GLY B 245       2.442  -3.938  13.069  1.00  1.00
ATOM    979  C   GLY B 245       3.318  -2.770  12.633  1.00  1.00
ATOM    980  O   GLY B 245       4.481  -2.673  13.025  1.00  1.00
ATOM    981  N   TRP B 246       2.569  -1.672  12.174  1.00  1.00
ATOM    982  CA  TRP B 246       3.273  -0.496  11.676  1.00  1.00
ATOM    983  C   TRP B 246       3.632   0.452  12.813  1.00  1.00
ATOM    984  O   TRP B 246       4.708   1.051  12.818  1.00  1.00
ATOM    985  N   TYR B 247       2.980   0.665  13.769  1.00  1.00
ATOM    986  CA  TYR B 247       3.207   1.515  14.931  1.00  1.00
ATOM    987  C   TYR B 247       3.125   0.714  16.224  1.00  1.00
ATOM    988  O   TYR B 247       2.360  -0.245  16.324  1.00  1.00
ATOM    989  N   GLY B 248       3.917   1.363  17.303  1.00  1.00
ATOM    990  CA  GLY B 248       3.859   0.670  18.585  1.00  1.00
ATOM    991  C   GLY B 248       4.863   1.252  19.571  1.00  1.00
ATOM    992  O   GLY B 248       5.732   2.040  19.196  1.00  1.00
ATOM    993  N   TYR B 249       5.387   0.308  20.470  1.00  1.00
ATOM    994  CA  TYR B 249       6.136   0.730  21.648  1.00  1.00
ATOM    995  C   TYR B 249       7.402  -0.099  21.822  1.00  1.00
ATOM    996  O   TYR B 249       7.439  -1.275  21.462  1.00  1.00
ATOM    997  N   HIS B 250       8.399   0.510  22.353  1.00  1.00
ATOM    998  CA  HIS B 250       9.609  -0.100  22.893  1.00  1.00
ATOM    999  C   HIS B 250       9.802   0.262  24.360  1.00  1.00
ATOM   1000  O   HIS B 250       9.625   1.415  24.752  1.00  1.00
ATOM   1001  N   HIS B 251       9.889  -0.659  25.251  1.00  1.00
ATOM   1002  CA  HIS B 251      10.017  -0.375  26.675  1.00  1.00
ATOM   1003  C   HIS B 251      11.301  -0.967  27.242  1.00  1.00
ATOM   1004  O   HIS B 251      11.742  -2.036  26.820  1.00  1.00
ATOM   1005  N   GLN B 252      11.748  -0.452  28.295  1.00  1.00
ATOM   1006  CA  GLN B 252      12.925  -0.793  29.086  1.00  1.00
ATOM   1007  C   GLN B 252      12.661  -0.609  30.575  1.00  1.00
ATOM   1008  O   GLN B 252      12.159   0.431  31.002  1.00  1.00
ATOM   1009  N   ASN B 253      12.549  -1.654  31.330  1.00  1.00
ATOM   1010  CA  ASN B 253      12.341  -1.613  32.772  1.00  1.00
ATOM   1011  C   ASN B 253      13.159  -2.687  33.477  1.00  1.00
ATOM   1012  O   ASN B 253      13.498  -3.712  32.885  1.00  1.00
ATOM   1013  N   GLU B 254      13.086  -2.780  34.775  1.00  1.00
ATOM   1014  CA  GLU B 254      13.822  -3.779  35.540  1.00  1.00
ATOM   1015  C   GLU B 254      13.590  -5.179  34.985  1.00  1.00
ATOM   1016  O   GLU B 254      14.506  -6.000  34.942  1.00  1.00
ATOM   1017  N   GLN B 255      12.488  -5.553  34.579  1.00  1.00
ATOM   1018  CA  GLN B 255      12.091  -6.850  34.046  1.00  1.00
ATOM   1019  C   GLN B 255      12.538  -7.010  32.598  1.00  1.00
ATOM   1020  O   GLN B 255      12.815  -8.120  32.143  1.00  1.00
ATOM   1021  N   GLY B 256      13.159  -6.254  31.950  1.00  1.00
ATOM   1022  CA  GLY B 256      13.704  -6.443  30.611  1.00  1.00
ATOM   1023  C   GLY B 256      13.336  -5.281  29.698  1.00  1.00
ATOM   1024  O   GLY B 256      12.782  -4.277  30.147  1.00  1.00
ATOM   1025  N   SER B 257      13.556  -5.648  28.315  1.00  1.00
ATOM   1026  CA  SER B 257      13.108  -4.750  27.257  1.00  1.00
ATOM   1027  C   SER B 257      12.507  -5.528  26.093  1.00  1.00
ATOM   1028  O   SER B 257      12.949  -6.633  25.778  1.00  1.00
ATOM   1029  N   GLY B 258      11.624  -4.917  25.367  1.00  1.00
ATOM   1030  CA  GLY B 258      11.018  -5.557  24.206  1.00  1.00
ATOM   1031  C   GLY B 258      10.344  -4.533  23.302  1.00  1.00
ATOM   1032  O   GLY B 258      10.092  -3.400  23.711  1.00  1.00
ATOM   1033  N   TYR B 259       9.769  -5.020  22.226  1.00  1.00
ATOM   1034  CA  TYR B 259       8.874  -4.291  21.335  1.00  1.00
ATOM   1035  C   TYR B 259       7.476  -4.897  21.342  1.00  1.00
ATOM   1036  O   TYR B 259       7.316  -6.111  21.465  1.00  1.00
ATOM   1037  N   ALA B 260       6.495  -3.989  21.034  1.00  1.00
ATOM   1038  CA  ALA B 260       5.094  -4.375  20.922  1.00  1.00
ATOM   1039  C   ALA B 260       4.323  -3.400  20.042  1.00  1.00
ATOM   1040  O   ALA B 260       4.490  -2.185  20.150  1.00  1.00
ATOM   1041  N   ALA B 261       3.724  -3.868  18.946  1.00  1.00
ATOM   1042  CA  ALA B 261       2.890  -3.015  18.109  1.00  1.00
ATOM   1043  C   ALA B 261       1.633  -2.577  18.849  1.00  1.00
ATOM   1044  O   ALA B 261       0.998  -3.373  19.540  1.00  1.00
ATOM   1045  N   ASP B 262       1.230  -1.225  18.589  1.00  1.00
ATOM   1046  CA  ASP B 262      -0.113  -0.853  19.018  1.00  1.00
ATOM   1047  C   ASP B 262      -1.171  -1.456  18.102  1.00  1.00
ATOM   1048  O   ASP B 262      -1.176  -1.208  16.897  1.00  1.00
ATOM   1049  N   GLN B 263      -1.934  -2.443  18.645  1.00  1.00
ATOM   1050  CA  GLN B 263      -2.813  -3.261  17.818  1.00  1.00
ATOM   1051  C   GLN B 263      -3.977  -2.442  17.274  1.00  1.00
ATOM   1052  O   GLN B 263      -4.389  -2.617  16.127  1.00  1.00
ATOM   1053  N   LYS B 264      -4.532  -1.509  18.014  1.00  1.00
ATOM   1054  CA  LYS B 264      -5.702  -0.737  17.614  1.00  1.00
ATOM   1055  C   LYS B 264      -5.382   0.178  16.438  1.00  1.00
ATOM   1056  O   LYS B 264      -6.173   0.305  15.505  1.00  1.00
ATOM   1057  N   SER B 265      -4.272   0.952  16.530  1.00  1.00
ATOM   1058  CA  SER B 265      -3.914   1.877  15.461  1.00  1.00
ATOM   1059  C   SER B 265      -3.418   1.130  14.230  1.00  1.00
ATOM   1060  O   SER B 265      -3.696   1.525  13.098  1.00  1.00
ATOM   1061  N   THR B 266      -2.722  -0.013  14.463  1.00  1.00
ATOM   1062  CA  THR B 266      -2.248  -0.827  13.350  1.00  1.00
ATOM   1063  C   THR B 266      -3.413  -1.422  12.569  1.00  1.00
ATOM   1064  O   THR B 266      -3.403  -1.439  11.338  1.00  1.00
ATOM   1065  N   GLN B 267      -4.439  -1.926  13.311  1.00  1.00
ATOM   1066  CA  GLN B 267      -5.601  -2.554  12.695  1.00  1.00
ATOM   1067  C   GLN B 267      -6.459  -1.529  11.964  1.00  1.00
ATOM   1068  O   GLN B 267      -6.966  -1.793  10.874  1.00  1.00
ATOM   1069  N   ASN B 268      -6.681  -0.374  12.557  1.00  1.00
ATOM   1070  CA  ASN B 268      -7.454   0.699  11.944  1.00  1.00
ATOM   1071  C   ASN B 268      -6.769   1.222  10.688  1.00  1.00
ATOM   1072  O   ASN B 268      -7.427   1.533   9.694  1.00  1.00
ATOM   1073  N   ALA B 269      -5.436   1.278  10.698  1.00  1.00
ATOM   1074  CA  ALA B 269      -4.670   1.753   9.553  1.00  1.00
ATOM   1075  C   ALA B 269      -4.677   0.730   8.424  1.00  1.00
ATOM   1076  O   ALA B 269      -4.765   1.088   7.249  1.00  1.00
ATOM   1077  N   ILE B 270      -4.528  -0.567   8.759  1.00  1.00
ATOM   1078  CA  ILE B 270      -4.642  -1.599   7.736  1.00  1.00
ATOM   1079  C   ILE B 270      -6.018  -1.579   7.084  1.00  1.00
ATOM   1080  O   ILE B 270      -6.141  -1.718   5.867  1.00  1.00
ATOM   1081  N   ASN B 271      -7.071  -1.376   7.948  1.00  1.00
ATOM   1082  CA  ASN B 271      -8.433  -1.259   7.443  1.00  1.00
ATOM   1083  C   ASN B 271      -8.560  -0.099   6.464  1.00  1.00
ATOM   1084  O   ASN B 271      -9.210  -0.218   5.425  1.00  1.00
ATOM   1085  N   GLY B 272      -8.013   1.048   6.817  1.00  1.00
ATOM   1086  CA  GLY B 272      -8.106   2.260   6.014  1.00  1.00
ATOM   1087  C   GLY B 272      -7.350   2.109   4.700  1.00  1.00
ATOM   1088  O   GLY B 272      -7.831   2.522   3.644  1.00  1.00
ATOM   1089  N   ILE B 273      -6.057   1.641   4.797  1.00  1.00
ATOM   1090  CA  ILE B 273      -5.207   1.521   3.618  1.00  1.00
ATOM   1091  C   ILE B 273      -5.786   0.525   2.620  1.00  1.00
ATOM   1092  O   ILE B 273      -5.781   0.767   1.413  1.00  1.00
ATOM   1093  N   THR B 274      -6.314  -0.596   3.107  1.00  1.00
ATOM   1094  CA  THR B 274      -6.893  -1.619   2.245  1.00  1.00
ATOM   1095  C   THR B 274      -8.193  -1.136   1.615  1.00  1.00
ATOM   1096  O   THR B 274      -8.456  -1.388   0.439  1.00  1.00
ATOM   1097  N   ASN B 275      -8.972  -0.355   2.311  1.00  1.00
ATOM   1098  CA  ASN B 275     -10.166   0.282   1.769  1.00  1.00
ATOM   1099  C   ASN B 275      -9.810   1.273   0.668  1.00  1.00
ATOM   1100  O   ASN B 275     -10.503   1.364  -0.346  1.00  1.00
ATOM   1101  N   LYS B 276      -8.661   1.963   0.862  1.00  1.00
ATOM   1102  CA  LYS B 276      -8.164   2.904  -0.135  1.00  1.00
ATOM   1103  C   LYS B 276      -7.774   2.187  -1.422  1.00  1.00
ATOM   1104  O   LYS B 276      -8.062   2.662  -2.520  1.00  1.00
ATOM   1105  N   VAL B 277      -7.058   1.023  -1.274  1.00  1.00
ATOM   1106  CA  VAL B 277      -6.685   0.224  -2.436  1.00  1.00
ATOM   1107  C   VAL B 277      -7.917  -0.257  -3.192  1.00  1.00
ATOM   1108  O   VAL B 277      -7.963  -0.204  -4.421  1.00  1.00
ATOM   1109  N   ASN B 278      -8.925  -0.723  -2.458  1.00  1.00
ATOM   1110  CA  ASN B 278     -10.172  -1.210  -3.036  1.00  1.00
ATOM   1111  C   ASN B 278     -10.893  -0.106  -3.798  1.00  1.00
ATOM   1112  O   ASN B 278     -11.427  -0.334  -4.884  1.00  1.00
ATOM   1113  N   THR B 279     -10.953   1.093  -3.200  1.00  1.00
ATOM   1114  CA  THR B 279     -11.595   2.252  -3.808  1.00  1.00
ATOM   1115  C   THR B 279     -10.923   2.626  -5.123  1.00  1.00
ATOM   1116  O   THR B 279     -11.593   2.945  -6.105  1.00  1.00
ATOM   1117  N   VAL B 280      -9.594   2.673  -5.126  1.00  1.00
ATOM   1118  CA  VAL B 280      -8.823   2.962  -6.329  1.00  1.00
ATOM   1119  C   VAL B 280      -9.075   1.917  -7.409  1.00  1.00
ATOM   1120  O   VAL B 280      -9.232   2.250  -8.583  1.00  1.00
ATOM   1121  N   ILE B 281      -9.025   0.649  -7.051  1.00  1.00
ATOM   1122  CA  ILE B 281      -9.241  -0.451  -7.984  1.00  1.00
ATOM   1123  C   ILE B 281     -10.666  -0.445  -8.522  1.00  1.00
ATOM   1124  O   ILE B 281     -10.891  -0.659  -9.713  1.00  1.00
ATOM   1125  N   GLU B 282     -11.620  -0.200  -7.753  1.00  1.00
ATOM   1126  CA  GLU B 282     -13.044  -0.192  -8.066  1.00  1.00
ATOM   1127  C   GLU B 282     -13.360   0.814  -9.165  1.00  1.00
ATOM   1128  O   GLU B 282     -14.166   0.543 -10.055  1.00  1.00
ATOM   1129  N   LYS B 283     -12.735   1.898  -9.260  1.00  1.00
ATOM   1130  CA  LYS B 283     -13.044   2.990 -10.176  1.00  1.00
ATOM   1131  C   LYS B 283     -12.466   2.727 -11.561  1.00  1.00
ATOM   1132  O   LYS B 283     -13.080   3.061 -12.574  1.00  1.00
ATOM   1133  N   MET B 284     -11.402   2.036 -11.661  1.00  1.00
ATOM   1134  CA  MET B 284     -10.846   1.630 -12.947  1.00  1.00
ATOM   1135  C   MET B 284      -9.957   0.402 -12.800  1.00  1.00
ATOM   1136  O   MET B 284      -8.995   0.409 -12.032  1.00  1.00
ATOM   1137  N   ASN B 285     -10.516  -0.741 -13.490  1.00  1.00
ATOM   1138  CA  ASN B 285      -9.791  -2.001 -13.375  1.00  1.00
ATOM   1139  C   ASN B 285     -10.184  -2.966 -14.486  1.00  1.00
ATOM   1140  O   ASN B 285      -9.383  -3.798 -14.912  1.00  1.00
ATOM   1141  N   ILE B 286     -10.587  -2.715 -15.575  1.00  1.00
ATOM   1142  CA  ILE B 286     -11.005  -3.632 -16.629  1.00  1.00
ATOM   1143  C   ILE B 286     -11.382  -2.878 -17.898  1.00  1.00
ATOM   1144  O   ILE B 286     -11.872  -1.750 -17.838  1.00  1.00
ATOM   1145  N   GLN B 287     -11.009  -3.466 -18.992  1.00  1.00
ATOM   1146  CA  GLN B 287     -11.434  -3.094 -20.336  1.00  1.00
ATOM   1147  C   GLN B 287     -11.984  -4.296 -21.092  1.00  1.00
ATOM   1148  O   GLN B 287     -11.459  -5.404 -20.982  1.00  1.00
ATOM   1149  N   PHE B 288     -13.135  -4.199 -21.639  1.00  1.00
ATOM   1150  CA  PHE B 288     -13.664  -5.270 -22.476  1.00  1.00
ATOM   1151  C   PHE B 288     -12.969  -5.304 -23.831  1.00  1.00
ATOM   1152  O   PHE B 288     -12.552  -4.269 -24.352  1.00  1.00
ATOM   1153  N   THR B 289     -13.211  -6.230 -24.658  1.00  1.00
ATOM   1154  CA  THR B 289     -12.647  -6.364 -25.996  1.00  1.00
ATOM   1155  C   THR B 289     -12.572  -5.015 -26.699  1.00  1.00
ATOM   1156  O   THR B 289     -13.550  -4.267 -26.734  1.00  1.00
ATOM   1157  N   ALA B 290     -11.338  -4.739 -27.147  1.00  1.00
ATOM   1158  CA  ALA B 290     -10.936  -3.579 -27.933  1.00  1.00
ATOM   1159  C   ALA B 290     -10.005  -3.979 -29.071  1.00  1.00
ATOM   1160  O   ALA B 290      -9.011  -4.673 -28.857  1.00  1.00
ATOM   1161  N   VAL B 291     -10.480  -3.999 -30.260  1.00  1.00
ATOM   1162  CA  VAL B 291      -9.741  -4.439 -31.437  1.00  1.00
ATOM   1163  C   VAL B 291      -9.623  -3.320 -32.464  1.00  1.00
ATOM   1164  O   VAL B 291     -10.540  -2.516 -32.628  1.00  1.00
ATOM   1165  N   GLY B 292      -8.679  -3.213 -33.194  1.00  1.00
ATOM   1166  CA  GLY B 292      -8.491  -2.283 -34.301  1.00  1.00
ATOM   1167  C   GLY B 292      -9.676  -2.319 -35.257  1.00  1.00
ATOM   1168  O   GLY B 292     -10.226  -3.383 -35.540  1.00  1.00
ATOM   1169  N   LYS B 293      -9.781  -1.197 -36.040  1.00  1.00
ATOM   1170  CA  LYS B 293     -10.736  -1.120 -37.139  1.00  1.00
ATOM   1171  C   LYS B 293     -10.034  -1.224 -38.487  1.00  1.00
ATOM   1172  O   LYS B 293      -9.019  -0.568 -38.720  1.00  1.00
ATOM   1173  N   LEU B 294      -9.675  10.493 -37.307  1.00  1.00
ATOM   1174  CA  LEU B 294     -10.706  10.633 -36.286  1.00  1.00
ATOM   1175  C   LEU B 294     -10.684   9.457 -35.316  1.00  1.00
ATOM   1176  O   LEU B 294     -10.883   9.628 -34.113  1.00  1.00
ATOM   1177  N   ASN B 295     -10.590   8.234 -35.832  1.00  1.00
ATOM   1178  CA  ASN B 295     -10.481   7.037 -35.006  1.00  1.00
ATOM   1179  C   ASN B 295      -9.185   7.035 -34.207  1.00  1.00
ATOM   1180  O   ASN B 295      -9.160   6.620 -33.048  1.00  1.00
ATOM   1181  N   LYS B 296      -8.076   7.368 -34.829  1.00  1.00
ATOM   1182  CA  LYS B 296      -6.796   7.411 -34.133  1.00  1.00
ATOM   1183  C   LYS B 296      -6.777   8.512 -33.080  1.00  1.00
ATOM   1184  O   LYS B 296      -6.188   8.352 -32.012  1.00  1.00
ATOM   1185  N   LYS B 297      -7.412   9.684 -33.378  1.00  1.00
ATOM   1186  CA  LYS B 297      -7.501  10.785 -32.427  1.00  1.00
ATOM   1187  C   LYS B 297      -8.274  10.376 -31.180  1.00  1.00
ATOM   1188  O   LYS B 297      -7.917  10.754 -30.065  1.00  1.00
ATOM   1189  N   VAL B 298      -9.413   9.631 -31.376  1.00  1.00
ATOM   1190  CA  VAL B 298     -10.211   9.143 -30.258  1.00  1.00
ATOM   1191  C   VAL B 298      -9.416   8.171 -29.395  1.00  1.00
ATOM   1192  O   VAL B 298      -9.495   8.208 -28.167  1.00  1.00
ATOM   1193  N   ASP B 299      -8.779   7.162 -30.055  1.00  1.00
ATOM   1194  CA  ASP B 299      -7.987   6.178 -29.328  1.00  1.00
ATOM   1195  C   ASP B 299      -6.824   6.839 -28.597  1.00  1.00
ATOM   1196  O   ASP B 299      -6.517   6.490 -27.457  1.00  1.00
ATOM   1197  N   ASP B 300      -6.073   7.681 -29.207  1.00  1.00
ATOM   1198  CA  ASP B 300      -4.909   8.327 -28.610  1.00  1.00
ATOM   1199  C   ASP B 300      -5.321   9.294 -27.508  1.00  1.00
ATOM   1200  O   ASP B 300      -4.621   9.442 -26.506  1.00  1.00
ATOM   1201  N   GLY B 301      -6.470   9.937 -27.625  1.00  1.00
ATOM   1202  CA  GLY B 301      -6.931  10.905 -26.636  1.00  1.00
ATOM   1203  C   GLY B 301      -7.435  10.209 -25.378  1.00  1.00
ATOM   1204  O   GLY B 301      -7.238  10.697 -24.266  1.00  1.00
ATOM   1205  N   PHE B 302      -8.158   9.112 -25.493  1.00  1.00
ATOM   1206  CA  PHE B 302      -8.596   8.327 -24.346  1.00  1.00
ATOM   1207  C   PHE B 302      -7.409   7.722 -23.607  1.00  1.00
ATOM   1208  O   PHE B 302      -7.395   7.663 -22.377  1.00  1.00
ATOM   1209  N   LEU B 303      -6.437   7.227 -24.390  1.00  1.00
ATOM   1210  CA  LEU B 303      -5.220   6.656 -23.825  1.00  1.00
ATOM   1211  C   LEU B 303      -4.424   7.705 -23.056  1.00  1.00
ATOM   1212  O   LEU B 303      -3.853   7.417 -22.005  1.00  1.00
ATOM   1213  N   ASP B 304      -4.336   8.930 -23.596  1.00  1.00
ATOM   1214  CA  ASP B 304      -3.639  10.020 -22.924  1.00  1.00
ATOM   1215  C   ASP B 304      -4.286  10.344 -21.584  1.00  1.00
ATOM   1216  O   ASP B 304      -3.596  10.616 -20.601  1.00  1.00
ATOM   1217  N   ILE B 305      -5.632  10.372 -21.556  1.00  1.00
ATOM   1218  CA  ILE B 305      -6.387  10.721 -20.359  1.00  1.00
ATOM   1219  C   ILE B 305      -6.248   9.647 -19.287  1.00  1.00
ATOM   1220  O   ILE B 305      -6.103   9.952 -18.104  1.00  1.00
ATOM   1221  N   TRP B 306      -6.392   8.363 -19.682  1.00  1.00
ATOM   1222  CA  TRP B 306      -6.331   7.261 -18.729  1.00  1.00
ATOM   1223  C   TRP B 306      -4.919   7.081 -18.185  1.00  1.00
ATOM   1224  O   TRP B 306      -4.732   6.759 -17.012  1.00  1.00
ATOM   1225  N   THR B 307      -3.918   7.272 -18.992  1.00  1.00
ATOM   1226  CA  THR B 307      -2.533   7.223 -18.540  1.00  1.00
ATOM   1227  C   THR B 307      -2.258   8.291 -17.490  1.00  1.00
ATOM   1228  O   THR B 307      -1.561   8.043 -16.506  1.00  1.00
ATOM   1229  N   TYR B 308      -2.771   9.535 -17.792  1.00  1.00
ATOM   1230  CA  TYR B 308      -2.622  10.652 -16.867  1.00  1.00
ATOM   1231  C   TYR B 308      -3.350  10.382 -15.557  1.00  1.00
ATOM   1232  O   TYR B 308      -2.839  10.684 -14.478  1.00  1.00
ATOM   1233  N   ASN B 309      -4.572   9.894 -15.651  1.00  1.00
ATOM   1234  CA  ASN B 309      -5.430   9.628 -14.503  1.00  1.00
ATOM   1235  C   ASN B 309      -4.820   8.569 -13.593  1.00  1.00
ATOM   1236  O   ASN B 309      -4.879   8.681 -12.369  1.00  1.00
ATOM   1237  N   ALA B 310      -4.349   7.477 -14.171  1.00  1.00
ATOM   1238  CA  ALA B 310      -3.774   6.371 -13.415  1.00  1.00
ATOM   1239  C   ALA B 310      -2.521   6.807 -12.668  1.00  1.00
ATOM   1240  O   ALA B 310      -2.313   6.434 -11.514  1.00  1.00
ATOM   1241  N   GLU B 311      -1.618   7.461 -13.354  1.00  1.00
ATOM   1242  CA  GLU B 311      -0.354   7.876 -12.759  1.00  1.00
ATOM   1243  C   GLU B 311      -0.572   8.919 -11.671  1.00  1.00
ATOM   1244  O   GLU B 311       0.078   8.886 -10.626  1.00  1.00
ATOM   1245  N   LEU B 312      -1.418   9.880 -11.886  1.00  1.00
ATOM   1246  CA  LEU B 312      -1.673  10.960 -10.940  1.00  1.00
ATOM   1247  C   LEU B 312      -2.435  10.455  -9.720  1.00  1.00
ATOM   1248  O   LEU B 312      -2.198  10.904  -8.599  1.00  1.00
ATOM   1249  N   LEU B 313      -3.385   9.577  -9.902  1.00  1.00
ATOM   1250  CA  LEU B 313      -4.118   8.972  -8.796  1.00  1.00
ATOM   1251  C   LEU B 313      -3.175   8.257  -7.834  1.00  1.00
ATOM   1252  O   LEU B 313      -3.350   8.320  -6.617  1.00  1.00
ATOM   1253  N   VAL B 314      -2.209   7.521  -8.416  1.00  1.00
ATOM   1254  CA  VAL B 314      -1.243   6.786  -7.608  1.00  1.00
ATOM   1255  C   VAL B 314      -0.308   7.735  -6.869  1.00  1.00
ATOM   1256  O   VAL B 314       0.008   7.524  -5.698  1.00  1.00
ATOM   1257  N   LEU B 315       0.184   8.752  -7.582  1.00  1.00
ATOM   1258  CA  LEU B 315       1.097   9.722  -6.991  1.00  1.00
ATOM   1259  C   LEU B 315       0.432  10.481  -5.848  1.00  1.00
ATOM   1260  O   LEU B 315       1.051  10.731  -4.814  1.00  1.00
ATOM   1261  N   LEU B 316      -0.773  10.930  -6.043  1.00  1.00
ATOM   1262  CA  LEU B 316      -1.504  11.673  -5.024  1.00  1.00
ATOM   1263  C   LEU B 316      -1.826  10.790  -3.823  1.00  1.00
ATOM   1264  O   LEU B 316      -1.746  11.232  -2.677  1.00  1.00
ATOM   1265  N   GLU B 317      -2.325   9.573  -4.086  1.00  1.00
ATOM   1266  CA  GLU B 317      -2.673   8.649  -3.013  1.00  1.00
ATOM   1267  C   GLU B 317      -1.437   8.215  -2.237  1.00  1.00
ATOM   1268  O   GLU B 317      -1.485   8.047  -1.018  1.00  1.00
ATOM   1269  N   ASN B 318      -0.319   8.082  -2.902  1.00  1.00
ATOM   1270  CA  ASN B 318       0.938   7.721  -2.257  1.00  1.00
ATOM   1271  C   ASN B 318       1.357   8.775  -1.240  1.00  1.00
ATOM   1272  O   ASN B 318       1.841   8.448  -0.156  1.00  1.00
ATOM   1273  N   GLU B 319       1.282  10.039  -1.639  1.00  1.00
ATOM   1274  CA  GLU B 319       1.595  11.142  -0.739  1.00  1.00
ATOM   1275  C   GLU B 319       0.683  11.135   0.481  1.00  1.00
ATOM   1276  O   GLU B 319       1.127  11.386   1.601  1.00  1.00
ATOM   1277  N   ARG B 320      -0.594  10.893   0.271  1.00  1.00
ATOM   1278  CA  ARG B 320      -1.590  10.875   1.335  1.00  1.00
ATOM   1279  C   ARG B 320      -1.367   9.701   2.280  1.00  1.00
ATOM   1280  O   ARG B 320      -1.552   9.822   3.491  1.00  1.00
ATOM   1281  N   THR B 321      -0.990   8.550   1.752  1.00  1.00
ATOM   1282  CA  THR B 321      -0.730   7.345   2.530  1.00  1.00
ATOM   1283  C   THR B 321       0.430   7.551   3.495  1.00  1.00
ATOM   1284  O   THR B 321       0.383   7.106   4.642  1.00  1.00
ATOM   1285  N   LEU B 322       1.529   8.096   2.990  1.00  1.00
ATOM   1286  CA  LEU B 322       2.695   8.366   3.823  1.00  1.00
ATOM   1287  C   LEU B 322       2.368   9.375   4.918  1.00  1.00
ATOM   1288  O   LEU B 322       2.809   9.233   6.059  1.00  1.00
ATOM   1289  N   ASP B 323       1.590  10.376   4.571  1.00  1.00
ATOM   1290  CA  ASP B 323       1.182  11.382   5.546  1.00  1.00
ATOM   1291  C   ASP B 323       0.268  10.781   6.607  1.00  1.00
ATOM   1292  O   ASP B 323       0.359  11.126   7.785  1.00  1.00
ATOM   1293  N   PHE B 324      -0.601   9.829   6.172  1.00  1.00
ATOM   1294  CA  PHE B 324      -1.519   9.129   7.061  1.00  1.00
ATOM   1295  C   PHE B 324      -0.764   8.360   8.138  1.00  1.00
ATOM   1296  O   PHE B 324      -1.183   8.322   9.295  1.00  1.00
ATOM   1297  N   HIS B 325       0.274   7.638   7.723  1.00  1.00
ATOM   1298  CA  HIS B 325       1.117   6.893   8.650  1.00  1.00
ATOM   1299  C   HIS B 325       1.819   7.826   9.628  1.00  1.00
ATOM   1300  O   HIS B 325       1.928   7.528  10.817  1.00  1.00
ATOM   1301  N   ASP B 326       2.370   8.955   9.067  1.00  1.00
ATOM   1302  CA  ASP B 326       3.019   9.957   9.905  1.00  1.00
ATOM   1303  C   ASP B 326       2.068  10.481  10.973  1.00  1.00
ATOM   1304  O   ASP B 326       2.460  10.681  12.123  1.00  1.00
ATOM   1305  N   SER B 327       0.824  10.728  10.597  1.00  1.00
ATOM   1306  CA  SER B 327      -0.216  11.225  11.489  1.00  1.00
ATOM   1307  C   SER B 327      -0.510  10.227  12.602  1.00  1.00
ATOM   1308  O   SER B 327      -0.735  10.611  13.750  1.00  1.00
ATOM   1309  N   ASN B 328      -0.625   8.945  12.264  1.00  1.00
ATOM   1310  CA  ASN B 328      -0.924   7.879  13.212  1.00  1.00
ATOM   1311  C   ASN B 328       0.158   7.771  14.279  1.00  1.00
ATOM   1312  O   ASN B 328      -0.134   7.542  15.452  1.00  1.00
ATOM   1313  N   VAL B 329       1.427   7.873  13.832  1.00  1.00
ATOM   1314  CA  VAL B 329       2.549   7.848  14.764  1.00  1.00
ATOM   1315  C   VAL B 329       2.504   9.040  15.711  1.00  1.00
ATOM   1316  O   VAL B 329       2.749   8.902  16.909  1.00  1.00
ATOM   1317  N   LYS B 330       2.253  10.223  15.128  1.00  1.00
ATOM   1318  CA  LYS B 330       2.183  11.469  15.882  1.00  1.00
ATOM   1319  C   LYS B 330       1.084  11.414  16.935  1.00  1.00
ATOM   1320  O   LYS B 330       1.261  11.888  18.057  1.00  1.00
ATOM   1321  N   ASN B 331      -0.101  10.881  16.532  1.00  1.00
ATOM   1322  CA  ASN B 331      -1.251  10.782  17.423  1.00  1.00
ATOM   1323  C   ASN B 331      -0.990   9.793  18.551  1.00  1.00
ATOM   1324  O   ASN B 331      -1.417  10.004  19.686  1.00  1.00
ATOM   1325  N   LEU B 332      -0.382   8.664  18.274  1.00  1.00
ATOM   1326  CA  LEU B 332      -0.009   7.670  19.273  1.00  1.00
ATOM   1327  C   LEU B 332       0.954   8.254  20.300  1.00  1.00
ATOM   1328  O   LEU B 332       0.839   7.986  21.496  1.00  1.00
ATOM   1329  N   TYR B 333       1.863   9.071  19.815  1.00  1.00
ATOM   1330  CA  TYR B 333       2.837   9.733  20.675  1.00  1.00
ATOM   1331  C   TYR B 333       2.163  10.745  21.593  1.00  1.00
ATOM   1332  O   TYR B 333       2.503  10.850  22.772  1.00  1.00
ATOM   1333  N   GLU B 334       1.322  11.602  21.004  1.00  1.00
ATOM   1334  CA  GLU B 334       0.587  12.608  21.761  1.00  1.00
ATOM   1335  C   GLU B 334      -0.349  11.961  22.775  1.00  1.00
ATOM   1336  O   GLU B 334      -0.523  12.465  23.884  1.00  1.00
ATOM   1337  N   LYS B 335      -0.933  10.838  22.458  1.00  1.00
ATOM   1338  CA  LYS B 335      -1.809  10.083  23.345  1.00  1.00
ATOM   1339  C   LYS B 335      -1.070   9.634  24.599  1.00  1.00
ATOM   1340  O   LYS B 335      -1.619   9.665  25.700  1.00  1.00
ATOM   1341  N   VAL B 336       0.110   9.010  24.422  1.00  1.00
ATOM   1342  CA  VAL B 336       0.942   8.598  25.546  1.00  1.00
ATOM   1343  C   VAL B 336       1.395   9.800  26.365  1.00  1.00
ATOM   1344  O   VAL B 336       1.403   9.758  27.595  1.00  1.00
ATOM   1345  N   LYS B 337       1.764  10.871  25.646  1.00  1.00
ATOM   1346  CA  LYS B 337       2.227  12.080  26.315  1.00  1.00
ATOM   1347  C   LYS B 337       1.161  12.635  27.251  1.00  1.00
ATOM   1348  O   LYS B 337       1.462  13.073  28.361  1.00  1.00
ATOM   1349  N   SER B 338      -0.094  12.629  26.810  1.00  1.00
ATOM   1350  CA  SER B 338      -1.207  13.175  27.577  1.00  1.00
ATOM   1351  C   SER B 338      -1.576  12.261  28.739  1.00  1.00
ATOM   1352  O   SER B 338      -1.979  12.728  29.804  1.00  1.00
ATOM   1353  N   GLN B 339      -1.341  10.977  28.665  1.00  1.00
ATOM   1354  CA  GLN B 339      -1.599  10.055  29.764  1.00  1.00
ATOM   1355  C   GLN B 339      -0.585  10.239  30.886  1.00  1.00
ATOM   1356  O   GLN B 339      -0.929  10.159  32.066  1.00  1.00
ATOM   1357  N   LEU B 340       0.703  10.291  30.545  1.00  1.00
ATOM   1358  CA  LEU B 340       1.785  10.371  31.520  1.00  1.00
ATOM   1359  C   LEU B 340       1.888  11.771  32.115  1.00  1.00
ATOM   1360  O   LEU B 340       2.198  11.933  33.295  1.00  1.00
ATOM   1361  N   LYS B 341       1.465  12.741  31.600  1.00  1.00
ATOM   1362  CA  LYS B 341       1.601  14.106  32.094  1.00  1.00
ATOM   1363  C   LYS B 341       3.022  14.380  32.570  1.00  1.00
ATOM   1364  O   LYS B 341       3.867  14.838  31.800  1.00  1.00
ATOM   1365  N   ASN B 342       3.215  14.736  33.842  1.00  1.00
ATOM   1366  CA  ASN B 342       4.516  15.062  34.414  1.00  1.00
ATOM   1367  C   ASN B 342       5.083  13.886  35.199  1.00  1.00
ATOM   1368  O   ASN B 342       6.249  13.895  35.594  1.00  1.00
ATOM   1369  N   ASN B 343       4.431  12.720  35.184  1.00  1.00
ATOM   1370  CA  ASN B 343       4.961  11.499  35.779  1.00  1.00
ATOM   1371  C   ASN B 343       6.084  10.916  34.932  1.00  1.00
ATOM   1372  O   ASN B 343       6.970  10.232  35.444  1.00  1.00
ATOM   1373  N   ALA B 344       6.409  11.467  33.956  1.00  1.00
ATOM   1374  CA  ALA B 344       7.485  11.170  33.017  1.00  1.00
ATOM   1375  C   ALA B 344       8.020  12.442  32.372  1.00  1.00
ATOM   1376  O   ALA B 344       7.275  13.395  32.146  1.00  1.00
ATOM   1377  N   LYS B 345       9.197  12.331  31.790  1.00  1.00
ATOM   1378  CA  LYS B 345       9.849  13.417  31.067  1.00  1.00
ATOM   1379  C   LYS B 345      10.105  13.036  29.615  1.00  1.00
ATOM   1380  O   LYS B 345      10.486  11.903  29.318  1.00  1.00
ATOM   1381  N   GLU B 346       9.749  13.986  28.674  1.00  1.00
ATOM   1382  CA  GLU B 346      10.185  13.757  27.302  1.00  1.00
ATOM   1383  C   GLU B 346      11.699  13.867  27.180  1.00  1.00
ATOM   1384  O   GLU B 346      12.290  14.881  27.553  1.00  1.00
ATOM   1385  N   ILE B 347      12.332  12.761  26.657  1.00  1.00
ATOM   1386  CA  ILE B 347      13.784  12.659  26.587  1.00  1.00
ATOM   1387  C   ILE B 347      14.271  12.709  25.144  1.00  1.00
ATOM   1388  O   ILE B 347      15.409  13.094  24.875  1.00  1.00
ATOM   1389  N   GLY B 348      13.486  12.608  24.225  1.00  1.00
ATOM   1390  CA  GLY B 348      13.929  12.844  22.856  1.00  1.00
ATOM   1391  C   GLY B 348      13.591  11.663  21.956  1.00  1.00
ATOM   1392  O   GLY B 348      13.759  10.506  22.344  1.00  1.00
ATOM   1393  N   ASN B 349      13.388  11.967  20.715  1.00  1.00
ATOM   1394  CA  ASN B 349      13.385  10.852  19.776  1.00  1.00
ATOM   1395  C   ASN B 349      12.127  10.007  19.928  1.00  1.00
ATOM   1396  O   ASN B 349      12.099   8.842  19.532  1.00  1.00
ATOM   1397  N   GLY B 350      11.128  10.430  20.748  1.00  1.00
ATOM   1398  CA  GLY B 350       9.883   9.686  20.899  1.00  1.00
ATOM   1399  C   GLY B 350       9.929   8.778  22.121  1.00  1.00
ATOM   1400  O   GLY B 350       8.978   8.048  22.400  1.00  1.00
ATOM   1401  N   CYS B 351      10.725   9.121  23.073  1.00  1.00
ATOM   1402  CA  CYS B 351      10.930   8.346  24.291  1.00  1.00
ATOM   1403  C   CYS B 351      10.527   9.142  25.525  1.00  1.00
ATOM   1404  O   CYS B 351      10.749  10.350  25.597  1.00  1.00
ATOM   1405  N   PHE B 352       9.880   8.486  26.450  1.00  1.00
ATOM   1406  CA  PHE B 352       9.570   8.990  27.782  1.00  1.00
ATOM   1407  C   PHE B 352      10.352   8.238  28.851  1.00  1.00
ATOM   1408  O   PHE B 352      10.502   7.018  28.782  1.00  1.00
ATOM   1409  N   GLU B 353      10.890   8.970  29.784  1.00  1.00
ATOM   1410  CA  GLU B 353      11.540   8.407  30.962  1.00  1.00
ATOM   1411  C   GLU B 353      10.708   8.643  32.215  1.00  1.00
ATOM   1412  O   GLU B 353      10.298   9.769  32.497  1.00  1.00
ATOM   1413  N   PHE B 354      10.213   7.473  32.818  1.00  1.00
ATOM   1414  CA  PHE B 354       9.340   7.606  33.978  1.00  1.00
ATOM   1415  C   PHE B 354      10.107   8.126  35.187  1.00  1.00
ATOM   1416  O   PHE B 354      11.243   7.722  35.435  1.00  1.00
ATOM   1417  N   TYR B 355       9.319   8.884  36.045  1.00  1.00
ATOM   1418  CA  TYR B 355       9.869   9.329  37.320  1.00  1.00
ATOM   1419  C   TYR B 355       9.581   8.321  38.426  1.00  1.00
ATOM   1420  O   TYR B 355      10.220   8.340  39.478  1.00  1.00
ATOM   1421  N   HIS B 356       8.898   7.325  38.093  1.00  1.00
ATOM   1422  CA  HIS B 356       8.483   6.192  38.911  1.00  1.00
ATOM   1423  C   HIS B 356       8.895   4.872  38.274  1.00  1.00
ATOM   1424  O   HIS B 356       8.945   4.751  37.050  1.00  1.00
ATOM   1425  N   LYS B 357       8.944   3.791  39.063  1.00  1.00
ATOM   1426  CA  LYS B 357       9.087   2.452  38.505  1.00  1.00
ATOM   1427  C   LYS B 357       7.830   2.029  37.756  1.00  1.00
ATOM   1428  O   LYS B 357       6.724   2.102  38.291  1.00  1.00
ATOM   1429  N   CYS B 358       7.935   1.682  36.548  1.00  1.00
ATOM   1430  CA  CYS B 358       6.862   1.217  35.678  1.00  1.00
ATOM   1431  C   CYS B 358       7.129  -0.198  35.180  1.00  1.00
ATOM   1432  O   CYS B 358       8.045  -0.425  34.390  1.00  1.00
ATOM   1433  N   ASP B 359       6.598  -1.188  35.914  1.00  1.00
ATOM   1434  CA  ASP B 359       6.781  -2.588  35.552  1.00  1.00
ATOM   1435  C   ASP B 359       5.984  -2.943  34.303  1.00  1.00
ATOM   1436  O   ASP B 359       4.990  -2.291  33.984  1.00  1.00
ATOM   1437  N   ASN B 360       5.773  -4.188  33.990  1.00  1.00
ATOM   1438  CA  ASN B 360       5.066  -4.632  32.794  1.00  1.00
ATOM   1439  C   ASN B 360       3.565  -4.416  32.930  1.00  1.00
ATOM   1440  O   ASN B 360       2.885  -4.087  31.957  1.00  1.00
ATOM   1441  N   GLU B 361       2.955  -4.510  34.056  1.00  1.00
ATOM   1442  CA  GLU B 361       1.558  -4.143  34.252  1.00  1.00
ATOM   1443  C   GLU B 361       1.336  -2.660  33.985  1.00  1.00
ATOM   1444  O   GLU B 361       0.316  -2.267  33.418  1.00  1.00
ATOM   1445  N   CYS B 362       2.274  -1.813  34.491  1.00  1.00
ATOM   1446  CA  CYS B 362       2.211  -0.376  34.250  1.00  1.00
ATOM   1447  C   CYS B 362       2.379  -0.059  32.770  1.00  1.00
ATOM   1448  O   CYS B 362       1.709   0.824  32.234  1.00  1.00
ATOM   1449  N   MET B 363       3.362  -0.706  32.140  1.00  1.00
ATOM   1450  CA  MET B 363       3.651  -0.502  30.726  1.00  1.00
ATOM   1451  C   MET B 363       2.466  -0.908  29.858  1.00  1.00
ATOM   1452  O   MET B 363       2.135  -0.230  28.886  1.00  1.00
ATOM   1453  N   GLU B 364       1.830  -2.008  30.145  1.00  1.00
ATOM   1454  CA  GLU B 364       0.658  -2.468  29.410  1.00  1.00
ATOM   1455  C   GLU B 364      -0.486  -1.467  29.515  1.00  1.00
ATOM   1456  O   GLU B 364      -1.233  -1.262  28.559  1.00  1.00
ATOM   1457  N   SER B 365      -0.689  -0.849  30.662  1.00  1.00
ATOM   1458  CA  SER B 365      -1.685   0.197  30.857  1.00  1.00
ATOM   1459  C   SER B 365      -1.393   1.406  29.977  1.00  1.00
ATOM   1460  O   SER B 365      -2.309   2.044  29.459  1.00  1.00
ATOM   1461  N   VAL B 366      -0.130   1.782  29.826  1.00  1.00
ATOM   1462  CA  VAL B 366       0.252   2.835  28.892  1.00  1.00
ATOM   1463  C   VAL B 366      -0.076   2.444  27.457  1.00  1.00
ATOM   1464  O   VAL B 366      -0.575   3.258  26.680  1.00  1.00
ATOM   1465  N   ARG B 367       0.217   1.235  27.090  1.00  1.00
ATOM   1466  CA  ARG B 367       0.002   0.711  25.747  1.00  1.00
ATOM   1467  C   ARG B 367      -1.484   0.555  25.448  1.00  1.00
ATOM   1468  O   ARG B 367      -1.936   0.830  24.337  1.00  1.00
ATOM   1469  N   ASN B 368      -2.340   0.332  26.277  1.00  1.00
ATOM   1470  CA  ASN B 368      -3.765   0.105  26.066  1.00  1.00
ATOM   1471  C   ASN B 368      -4.587   1.303  26.525  1.00  1.00
ATOM   1472  O   ASN B 368      -5.773   1.410  26.212  1.00  1.00
ATOM   1473  N   GLY B 369      -4.025   2.339  26.962  1.00  1.00
ATOM   1474  CA  GLY B 369      -4.638   3.645  27.167  1.00  1.00
ATOM   1475  C   GLY B 369      -5.423   3.688  28.471  1.00  1.00
ATOM   1476  O   GLY B 369      -6.083   4.680  28.778  1.00  1.00
ATOM   1477  N   THR B 370      -4.958   3.085  29.503  1.00  1.00
ATOM   1478  CA  THR B 370      -5.590   3.048  30.816  1.00  1.00
ATOM   1479  C   THR B 370      -4.582   3.338  31.921  1.00  1.00
ATOM   1480  O   THR B 370      -4.923   3.331  33.103  1.00  1.00
ATOM   1481  N   TYR B 371      -3.519   4.085  31.556  1.00  1.00
ATOM   1482  CA  TYR B 371      -2.541   4.505  32.552  1.00  1.00
ATOM   1483  C   TYR B 371      -3.204   5.279  33.684  1.00  1.00
ATOM   1484  O   TYR B 371      -3.973   6.210  33.445  1.00  1.00
ATOM   1485  N   ASP B 372      -2.881   4.906  34.921  1.00  1.00
ATOM   1486  CA  ASP B 372      -3.380   5.592  36.107  1.00  1.00
ATOM   1487  C   ASP B 372      -2.353   6.580  36.644  1.00  1.00
ATOM   1488  O   ASP B 372      -1.379   6.190  37.288  1.00  1.00
ATOM   1489  N   TYR B 373      -2.584   7.942  36.323  1.00  1.00
ATOM   1490  CA  TYR B 373      -1.589   8.939  36.699  1.00  1.00
ATOM   1491  C   TYR B 373      -1.562   9.149  38.207  1.00  1.00
ATOM   1492  O   TYR B 373      -0.496   9.306  38.803  1.00  1.00
ATOM   1493  N   PRO B 374      -2.723   9.271  38.869  1.00  1.00
ATOM   1494  CA  PRO B 374      -2.810   9.499  40.306  1.00  1.00
ATOM   1495  C   PRO B 374      -2.140   8.373  41.084  1.00  1.00
ATOM   1496  O   PRO B 374      -1.519   8.606  42.121  1.00  1.00
ATOM   1497  N   LYS B 375      -2.085   7.198  40.650  1.00  1.00
ATOM   1498  CA  LYS B 375      -1.469   6.035  41.279  1.00  1.00
ATOM   1499  C   LYS B 375       0.027   6.242  41.473  1.00  1.00
ATOM   1500  O   LYS B 375       0.593   5.838  42.489  1.00  1.00
ATOM   1501  N   TYR B 376       0.735   6.824  40.545  1.00  1.00
ATOM   1502  CA  TYR B 376       2.185   6.967  40.606  1.00  1.00
ATOM   1503  C   TYR B 376       2.588   8.425  40.786  1.00  1.00
ATOM   1504  O   TYR B 376       3.728   8.725  41.141  1.00  1.00
ATOM   1505  N   SER B 377       1.716   9.298  40.968  1.00  1.00
ATOM   1506  CA  SER B 377       1.982  10.731  41.013  1.00  1.00
ATOM   1507  C   SER B 377       2.763  11.107  42.266  1.00  1.00
ATOM   1508  O   SER B 377       3.630  11.980  42.229  1.00  1.00
ATOM   1509  N   GLU B 378       2.551  10.514  43.422  1.00  1.00
ATOM   1510  CA  GLU B 378       3.310  10.810  44.631  1.00  1.00
ATOM   1511  C   GLU B 378       4.772  10.413  44.476  1.00  1.00
ATOM   1512  O   GLU B 378       5.670  11.126  44.924  1.00  1.00
ATOM   1513  N   GLU B 379       5.015   9.158  44.006  1.00  1.00
ATOM   1514  CA  GLU B 379       6.381   8.686  43.813  1.00  1.00
ATOM   1515  C   GLU B 379       7.109   9.520  42.766  1.00  1.00
ATOM   1516  O   GLU B 379       8.305   9.785  42.892  1.00  1.00
ATOM   1517  N   SER B 380       6.392   9.836  41.670  1.00  1.00
ATOM   1518  CA  SER B 380       6.960  10.665  40.613  1.00  1.00
ATOM   1519  C   SER B 380       7.391  12.023  41.151  1.00  1.00
ATOM   1520  O   SER B 380       8.423  12.561  40.749  1.00  1.00
ATOM   1521  N   LYS B 381       6.457  12.673  41.897  1.00  1.00
ATOM   1522  CA  LYS B 381       6.708  13.985  42.483  1.00  1.00
ATOM   1523  C   LYS B 381       7.989  13.983  43.308  1.00  1.00
ATOM   1524  O   LYS B 381       8.751  14.950  43.290  1.00  1.00
ATOM   1525  N   LEU B 382       8.166  12.957  44.159  1.00  1.00
ATOM   1526  CA  LEU B 382       9.358  12.834  44.989  1.00  1.00
ATOM   1527  C   LEU B 382      10.614  12.709  44.133  1.00  1.00
ATOM   1528  O   LEU B 382      11.673  13.227  44.488  1.00  1.00
ATOM   1529  N   ASN B 383      10.562  12.134  42.969  1.00  1.00
ATOM   1530  CA  ASN B 383      11.735  11.838  42.157  1.00  1.00
ATOM   1531  C   ASN B 383      12.134  13.038  41.307  1.00  1.00
ATOM   1532  O   ASN B 383      13.311  13.232  41.004  1.00  1.00
ATOM   1533  N   ARG B 384      11.246  13.678  40.622  1.00  1.00
ATOM   1534  CA  ARG B 384      11.594  14.843  39.818  1.00  1.00
ATOM   1535  C   ARG B 384      11.874  16.055  40.697  1.00  1.00
ATOM   1536  O   ARG B 384      11.161  16.307  41.669  1.00  1.00
