# Supplementary material for: ProteinDJ: A high‐performance and modular protein design pipeline
Source: Protein Sci. 2026 Jan 21;35(2):e70464. doi: 10.1002/pro.70464 (PMC12820799; doi:10.1002/pro.70464)
Supplement: Supplementary file 2 — DATA S1. Compressed archive containing input PDB and Bindsweeper YAML files used for benchmarking and comparison of sequence design methods. [file PRO-35-e70464-s001.zip › SupplementaryFile1/binderfolds/ha/fold_82.pdb]

ATOM      1  N   GLY A   1     -23.593 -12.633  -4.347  1.00  0.00
ATOM      2  CA  GLY A   1     -22.885 -12.465  -3.083  1.00  0.00
ATOM      3  C   GLY A   1     -22.366 -13.799  -2.561  1.00  0.00
ATOM      4  O   GLY A   1     -21.279 -13.871  -1.989  1.00  0.00
ATOM      5  N   GLY A   2     -23.112 -14.879  -2.892  1.00  0.00
ATOM      6  CA  GLY A   2     -22.665 -16.210  -2.500  1.00  0.00
ATOM      7  C   GLY A   2     -21.484 -16.666  -3.348  1.00  0.00
ATOM      8  O   GLY A   2     -20.548 -17.286  -2.843  1.00  0.00
ATOM      9  N   GLY A   3     -21.528 -16.376  -4.669  1.00  0.00
ATOM     10  CA  GLY A   3     -20.399 -16.716  -5.526  1.00  0.00
ATOM     11  C   GLY A   3     -19.146 -15.954  -5.115  1.00  0.00
ATOM     12  O   GLY A   3     -18.046 -16.507  -5.104  1.00  0.00
ATOM     13  N   GLY A   4     -19.337 -14.663  -4.737  1.00  0.00
ATOM     14  CA  GLY A   4     -18.208 -13.857  -4.286  1.00  0.00
ATOM     15  C   GLY A   4     -17.616 -14.411  -2.997  1.00  0.00
ATOM     16  O   GLY A   4     -16.397 -14.459  -2.833  1.00  0.00
ATOM     17  N   GLY A   5     -18.533 -14.779  -2.056  1.00  0.00
ATOM     18  CA  GLY A   5     -18.083 -15.364  -0.799  1.00  0.00
ATOM     19  C   GLY A   5     -17.362 -16.686  -1.033  1.00  0.00
ATOM     20  O   GLY A   5     -16.352 -16.975  -0.391  1.00  0.00
ATOM     21  N   GLY A   6     -17.912 -17.534  -1.906  1.00  0.00
ATOM     22  CA  GLY A   6     -17.269 -18.802  -2.228  1.00  0.00
ATOM     23  C   GLY A   6     -15.881 -18.582  -2.818  1.00  0.00
ATOM     24  O   GLY A   6     -14.933 -19.291  -2.480  1.00  0.00
ATOM     25  N   GLY A   7     -15.766 -17.654  -3.760  1.00  0.00
ATOM     26  CA  GLY A   7     -14.490 -17.335  -4.388  1.00  0.00
ATOM     27  C   GLY A   7     -13.479 -16.840  -3.361  1.00  0.00
ATOM     28  O   GLY A   7     -12.304 -17.203  -3.408  1.00  0.00
ATOM     29  N   GLY A   8     -13.952 -15.933  -2.480  1.00  0.00
ATOM     30  CA  GLY A   8     -13.100 -15.398  -1.425  1.00  0.00
ATOM     31  C   GLY A   8     -12.617 -16.503  -0.494  1.00  0.00
ATOM     32  O   GLY A   8     -11.456 -16.521  -0.085  1.00  0.00
ATOM     33  N   GLY A   9     -13.519 -17.426  -0.174  1.00  0.00
ATOM     34  CA  GLY A   9     -13.166 -18.547   0.689  1.00  0.00
ATOM     35  C   GLY A   9     -12.123 -19.441   0.032  1.00  0.00
ATOM     36  O   GLY A   9     -11.183 -19.897   0.683  1.00  0.00
ATOM     37  N   GLY A  10     -12.277 -19.706  -1.262  1.00  0.00
ATOM     38  CA  GLY A  10     -11.318 -20.517  -2.001  1.00  0.00
ATOM     39  C   GLY A  10      -9.950 -19.848  -2.047  1.00  0.00
ATOM     40  O   GLY A  10      -8.922 -20.503  -1.875  1.00  0.00
ATOM     41  N   GLY A  11      -9.945 -18.532  -2.300  1.00  0.00
ATOM     42  CA  GLY A  11      -8.703 -17.773  -2.383  1.00  0.00
ATOM     43  C   GLY A  11      -7.986 -17.741  -1.039  1.00  0.00
ATOM     44  O   GLY A  11      -6.764 -17.868  -0.974  1.00  0.00
ATOM     45  N   GLY A  12      -8.798 -17.522   0.029  1.00  0.00
ATOM     46  CA  GLY A  12      -8.230 -17.487   1.371  1.00  0.00
ATOM     47  C   GLY A  12      -7.636 -18.836   1.754  1.00  0.00
ATOM     48  O   GLY A  12      -6.571 -18.904   2.367  1.00  0.00
ATOM     49  N   GLY A  13      -8.311 -19.906   1.332  1.00  0.00
ATOM     50  CA  GLY A  13      -7.814 -21.251   1.599  1.00  0.00
ATOM     51  C   GLY A  13      -6.487 -21.498   0.893  1.00  0.00
ATOM     52  O   GLY A  13      -5.567 -22.083   1.466  1.00  0.00
ATOM     53  N   GLY A  14      -6.403 -21.087  -0.395  1.00  0.00
ATOM     54  CA  GLY A  14      -5.175 -21.234  -1.166  1.00  0.00
ATOM     55  C   GLY A  14      -4.032 -20.448  -0.537  1.00  0.00
ATOM     56  O   GLY A  14      -2.904 -20.934  -0.453  1.00  0.00
ATOM     57  N   GLY A  15      -4.346 -19.189  -0.149  1.00  0.00
ATOM     58  CA  GLY A  15      -3.347 -18.336   0.482  1.00  0.00
ATOM     59  C   GLY A  15      -2.875 -18.926   1.805  1.00  0.00
ATOM     60  O   GLY A  15      -1.686 -18.895   2.120  1.00  0.00
ATOM     61  N   GLY A  16      -3.846 -19.474   2.563  1.00  0.00
ATOM     62  CA  GLY A  16      -3.525 -20.096   3.842  1.00  0.00
ATOM     63  C   GLY A  16      -2.591 -21.285   3.657  1.00  0.00
ATOM     64  O   GLY A  16      -1.646 -21.470   4.424  1.00  0.00
ATOM     65  N   GLY A  17      -2.854 -22.073   2.605  1.00  0.00
ATOM     66  CA  GLY A  17      -2.010 -23.224   2.304  1.00  0.00
ATOM     67  C   GLY A  17      -0.600 -22.789   1.928  1.00  0.00
ATOM     68  O   GLY A  17       0.382 -23.390   2.365  1.00  0.00
ATOM     69  N   GLY A  18      -0.508 -21.741   1.079  1.00  0.00
ATOM     70  CA  GLY A  18       0.783 -21.229   0.637  1.00  0.00
ATOM     71  C   GLY A  18       1.588 -20.679   1.808  1.00  0.00
ATOM     72  O   GLY A  18       2.794 -20.905   1.905  1.00  0.00
ATOM     73  N   GLY A  19       0.882 -19.878   2.650  1.00  0.00
ATOM     74  CA  GLY A  19       1.540 -19.271   3.800  1.00  0.00
ATOM     75  C   GLY A  19       2.020 -20.332   4.783  1.00  0.00
ATOM     76  O   GLY A  19       3.108 -20.222   5.348  1.00  0.00
ATOM     77  N   GLY A  20       1.212 -21.370   4.933  1.00  0.00
ATOM     78  CA  GLY A  20       1.584 -22.476   5.807  1.00  0.00
ATOM     79  C   GLY A  20       2.843 -23.174   5.308  1.00  0.00
ATOM     80  O   GLY A  20       3.721 -23.528   6.095  1.00  0.00
ATOM     81  N   GLY A  21       2.892 -23.398   3.965  1.00  0.00
ATOM     82  CA  GLY A  21       4.059 -24.020   3.352  1.00  0.00
ATOM     83  C   GLY A  21       5.302 -23.158   3.533  1.00  0.00
ATOM     84  O   GLY A  21       6.381 -23.663   3.840  1.00  0.00
ATOM     85  N   GLY A  22       5.150 -21.854   3.264  1.00  0.00
ATOM     86  CA  GLY A  22       6.255 -20.914   3.412  1.00  0.00
ATOM     87  C   GLY A  22       6.736 -20.852   4.856  1.00  0.00
ATOM     88  O   GLY A  22       7.937 -20.792   5.118  1.00  0.00
ATOM     89  N   GLY A  23       5.769 -20.818   5.786  1.00  0.00
ATOM     90  CA  GLY A  23       6.087 -20.781   7.209  1.00  0.00
ATOM     91  C   GLY A  23       6.888 -22.008   7.626  1.00  0.00
ATOM     92  O   GLY A  23       7.846 -21.904   8.392  1.00  0.00
ATOM     93  N   GLY A  24       6.471 -23.165   7.110  1.00  0.00
ATOM     94  CA  GLY A  24       7.181 -24.406   7.395  1.00  0.00
ATOM     95  C   GLY A  24       8.597 -24.372   6.834  1.00  0.00
ATOM     96  O   GLY A  24       9.544 -24.811   7.486  1.00  0.00
ATOM     97  N   GLY A  25       8.731 -23.811   5.610  1.00  0.00
ATOM     98  CA  GLY A  25      10.032 -23.685   4.965  1.00  0.00
ATOM     99  C   GLY A  25      10.960 -22.783   5.768  1.00  0.00
ATOM    100  O   GLY A  25      12.144 -23.079   5.928  1.00  0.00
ATOM    101  N   GLY A  26      10.397 -21.634   6.217  1.00  0.00
ATOM    102  CA  GLY A  26      11.179 -20.687   7.002  1.00  0.00
ATOM    103  C   GLY A  26      11.547 -21.269   8.361  1.00  0.00
ATOM    104  O   GLY A  26      12.652 -21.054   8.860  1.00  0.00
ATOM    105  N   GLY A  27      10.599 -22.035   8.921  1.00  0.00
ATOM    106  CA  GLY A  27      10.853 -22.691  10.197  1.00  0.00
ATOM    107  C   GLY A  27      11.982 -23.707  10.079  1.00  0.00
ATOM    108  O   GLY A  27      12.797 -23.853  10.990  1.00  0.00
ATOM    109  N   GLY A  28      12.001 -24.390   8.923  1.00  0.00
ATOM    110  CA  GLY A  28      13.066 -25.347   8.650  1.00  0.00
ATOM    111  C   GLY A  28      14.397 -24.641   8.425  1.00  0.00
ATOM    112  O   GLY A  28      15.455 -25.162   8.779  1.00  0.00
ATOM    113  N   GLY A  29      14.357 -23.428   8.095  1.00  0.00
ATOM    114  CA  GLY A  29      15.569 -22.636   7.923  1.00  0.00
ATOM    115  C   GLY A  29      16.221 -22.328   9.265  1.00  0.00
ATOM    116  O   GLY A  29      17.413 -22.567   9.457  1.00  0.00
ATOM    117  N   GLY A  30      17.097 -21.541   9.394  1.00  0.00
ATOM    118  CA  GLY A  30      17.758 -21.170  10.639  1.00  0.00
ATOM    119  C   GLY A  30      17.027 -20.027  11.331  1.00  0.00
ATOM    120  O   GLY A  30      16.198 -19.349  10.724  1.00  0.00
ATOM    121  N   GLY A  31      17.526 -19.629  12.443  1.00  0.00
ATOM    122  CA  GLY A  31      16.934 -18.567  13.248  1.00  0.00
ATOM    123  C   GLY A  31      16.972 -17.233  12.515  1.00  0.00
ATOM    124  O   GLY A  31      16.076 -16.403  12.668  1.00  0.00
ATOM    125  N   GLY A  32      17.828 -17.106  11.524  1.00  0.00
ATOM    126  CA  GLY A  32      17.916 -15.882  10.737  1.00  0.00
ATOM    127  C   GLY A  32      16.610 -15.602  10.004  1.00  0.00
ATOM    128  O   GLY A  32      16.195 -14.451   9.873  1.00  0.00
ATOM    129  N   GLY A  33      15.809 -16.504   9.753  1.00  0.00
ATOM    130  CA  GLY A  33      14.551 -16.371   9.027  1.00  0.00
ATOM    131  C   GLY A  33      13.366 -16.328   9.983  1.00  0.00
ATOM    132  O   GLY A  33      12.280 -15.876   9.621  1.00  0.00
ATOM    133  N   GLY A  34      13.602 -16.149  11.238  1.00  0.00
ATOM    134  CA  GLY A  34      12.586 -16.138  12.284  1.00  0.00
ATOM    135  C   GLY A  34      11.571 -15.026  12.053  1.00  0.00
ATOM    136  O   GLY A  34      10.371 -15.215  12.258  1.00  0.00
ATOM    137  N   GLY A  35      12.027 -13.824  11.714  1.00  0.00
ATOM    138  CA  GLY A  35      11.127 -12.704  11.464  1.00  0.00
ATOM    139  C   GLY A  35      10.165 -13.014  10.324  1.00  0.00
ATOM    140  O   GLY A  35       8.981 -12.686  10.391  1.00  0.00
ATOM    141  N   GLY A  36      10.732 -13.664   9.266  1.00  0.00
ATOM    142  CA  GLY A  36       9.920 -14.068   8.125  1.00  0.00
ATOM    143  C   GLY A  36       8.899 -15.126   8.522  1.00  0.00
ATOM    144  O   GLY A  36       7.750 -15.089   8.083  1.00  0.00
ATOM    145  N   GLY A  37       9.336 -16.066   9.353  1.00  0.00
ATOM    146  CA  GLY A  37       8.449 -17.116   9.840  1.00  0.00
ATOM    147  C   GLY A  37       7.312 -16.535  10.671  1.00  0.00
ATOM    148  O   GLY A  37       6.162 -16.957  10.548  1.00  0.00
ATOM    149  N   GLY A  38       7.593 -15.537  11.470  1.00  0.00
ATOM    150  CA  GLY A  38       6.580 -14.887  12.293  1.00  0.00
ATOM    151  C   GLY A  38       5.525 -14.206  11.431  1.00  0.00
ATOM    152  O   GLY A  38       4.331 -14.275  11.724  1.00  0.00
ATOM    153  N   GLY A  39       6.008 -13.482  10.376  1.00  0.00
ATOM    154  CA  GLY A  39       5.101 -12.795   9.464  1.00  0.00
ATOM    155  C   GLY A  39       4.204 -13.784   8.731  1.00  0.00
ATOM    156  O   GLY A  39       3.008 -13.544   8.561  1.00  0.00
ATOM    157  N   GLY A  40       4.823 -14.903   8.311  1.00  0.00
ATOM    158  CA  GLY A  40       4.065 -15.920   7.592  1.00  0.00
ATOM    159  C   GLY A  40       3.026 -16.573   8.494  1.00  0.00
ATOM    160  O   GLY A  40       1.900 -16.835   8.072  1.00  0.00
ATOM    161  N   GLY A  41       3.409 -16.833   9.754  1.00  0.00
ATOM    162  CA  GLY A  41       2.482 -17.422  10.713  1.00  0.00
ATOM    163  C   GLY A  41       1.301 -16.497  10.977  1.00  0.00
ATOM    164  O   GLY A  41       0.157 -16.943  11.058  1.00  0.00
ATOM    165  N   GLY A  42       1.607 -15.194  11.171  1.00  0.00
ATOM    166  CA  GLY A  42       0.563 -14.203  11.399  1.00  0.00
ATOM    167  C   GLY A  42      -0.383 -14.116  10.208  1.00  0.00
ATOM    168  O   GLY A  42      -1.598 -14.013  10.374  1.00  0.00
ATOM    169  N   GLY A  43       0.230 -14.134   8.993  1.00  0.00
ATOM    170  CA  GLY A  43      -0.558 -14.104   7.766  1.00  0.00
ATOM    171  C   GLY A  43      -1.484 -15.310   7.678  1.00  0.00
ATOM    172  O   GLY A  43      -2.645 -15.186   7.287  1.00  0.00
ATOM    173  N   GLY A  44      -0.930 -16.480   8.052  1.00  0.00
ATOM    174  CA  GLY A  44      -1.714 -17.709   8.027  1.00  0.00
ATOM    175  C   GLY A  44      -2.876 -17.641   9.010  1.00  0.00
ATOM    176  O   GLY A  44      -3.989 -18.065   8.699  1.00  0.00
ATOM    177  N   GLY A  45      -2.642 -17.078  10.181  1.00  0.00
ATOM    178  CA  GLY A  45      -3.685 -16.941  11.190  1.00  0.00
ATOM    179  C   GLY A  45      -4.781 -15.991  10.724  1.00  0.00
ATOM    180  O   GLY A  45      -5.968 -16.258  10.913  1.00  0.00
ATOM    181  N   GLY A  46      -4.371 -14.876  10.088  1.00  0.00
ATOM    182  CA  GLY A  46      -5.319 -13.887   9.589  1.00  0.00
ATOM    183  C   GLY A  46      -6.160 -14.454   8.453  1.00  0.00
ATOM    184  O   GLY A  46      -7.366 -14.218   8.382  1.00  0.00
ATOM    185  N   GLY A  47      -5.476 -15.278   7.604  1.00  0.00
ATOM    186  CA  GLY A  47      -6.185 -15.896   6.489  1.00  0.00
ATOM    187  C   GLY A  47      -7.235 -16.882   6.983  1.00  0.00
ATOM    188  O   GLY A  47      -8.344 -16.940   6.452  1.00  0.00
ATOM    189  N   GLY A  48      -6.837 -17.671   8.002  1.00  0.00
ATOM    190  CA  GLY A  48      -7.759 -18.632   8.595  1.00  0.00
ATOM    191  C   GLY A  48      -8.948 -17.930   9.239  1.00  0.00
ATOM    192  O   GLY A  48     -10.090 -18.366   9.097  1.00  0.00
ATOM    193  N   GLY A  49      -8.652 -16.859   9.982  1.00  0.00
ATOM    194  CA  GLY A  49      -9.689 -16.060  10.624  1.00  0.00
ATOM    195  C   GLY A  49     -10.636 -15.456   9.595  1.00  0.00
ATOM    196  O   GLY A  49     -11.849 -15.419   9.800  1.00  0.00
ATOM    197  N   GLY A  50     -10.047 -14.946   8.492  1.00  0.00
ATOM    198  CA  GLY A  50     -10.830 -14.365   7.408  1.00  0.00
ATOM    199  C   GLY A  50     -11.793 -15.385   6.815  1.00  0.00
ATOM    200  O   GLY A  50     -12.947 -15.070   6.527  1.00  0.00
ATOM    201  N   GLY A  51     -11.295 -16.603   6.633  1.00  0.00
ATOM    202  CA  GLY A  51     -12.119 -17.672   6.082  1.00  0.00
ATOM    203  C   GLY A  51     -13.280 -18.006   7.010  1.00  0.00
ATOM    204  O   GLY A  51     -14.408 -18.213   6.560  1.00  0.00
ATOM    205  N   GLY A  52     -13.004 -18.015   8.311  1.00  0.00
ATOM    206  CA  GLY A  52     -14.038 -18.280   9.304  1.00  0.00
ATOM    207  C   GLY A  52     -15.058 -17.150   9.352  1.00  0.00
ATOM    208  O   GLY A  52     -16.261 -17.390   9.445  1.00  0.00
ATOM    209  N   GLY A  53     -14.568 -15.907   9.286  1.00  0.00
ATOM    210  CA  GLY A  53     -15.416 -14.723   9.338  1.00  0.00
ATOM    211  C   GLY A  53     -16.300 -14.623   8.102  1.00  0.00
ATOM    212  O   GLY A  53     -17.462 -14.224   8.188  1.00  0.00
ATOM    213  N   GLY A  54     -15.743 -14.988   6.954  1.00  0.00
ATOM    214  CA  GLY A  54     -16.496 -14.949   5.706  1.00  0.00
ATOM    215  C   GLY A  54     -17.751 -15.808   5.793  1.00  0.00
ATOM    216  O   GLY A  54     -18.816 -15.418   5.313  1.00  0.00
ATOM    217  N   GLY A  55     -17.617 -16.866   6.534  1.00  0.00
ATOM    218  CA  GLY A  55     -18.757 -17.746   6.761  1.00  0.00
ATOM    219  C   GLY A  55     -19.669 -17.195   7.850  1.00  0.00
ATOM    220  O   GLY A  55     -20.892 -17.300   7.760  1.00  0.00
ATOM    221  N   GLY A  56     -19.067 -16.306   8.719  1.00  0.00
ATOM    222  CA  GLY A  56     -19.818 -15.711   9.818  1.00  0.00
ATOM    223  C   GLY A  56     -20.344 -14.331   9.442  1.00  0.00
ATOM    224  O   GLY A  56     -21.487 -13.988   9.745  1.00  0.00
ATOM    225  N   GLY A  57     -19.435 -13.469   8.998  1.00  0.00
ATOM    226  CA  GLY A  57     -19.762 -12.109   8.587  1.00  0.00
ATOM    227  C   GLY A  57     -18.769 -11.593   7.553  1.00  0.00
ATOM    228  O   GLY A  57     -17.570 -11.856   7.645  1.00  0.00
ATOM    229  N   GLY A  58     -19.237 -10.937   6.543  1.00  0.00
ATOM    230  CA  GLY A  58     -18.365 -10.468   5.473  1.00  0.00
ATOM    231  C   GLY A  58     -17.502  -9.301   5.937  1.00  0.00
ATOM    232  O   GLY A  58     -16.330  -9.202   5.577  1.00  0.00
ATOM    233  N   GLY A  59     -17.981  -8.401   6.759  1.00  0.00
ATOM    234  CA  GLY A  59     -17.224  -7.248   7.231  1.00  0.00
ATOM    235  C   GLY A  59     -15.989  -7.681   8.009  1.00  0.00
ATOM    236  O   GLY A  59     -14.912  -7.105   7.854  1.00  0.00
ATOM    237  N   GLY A  60     -16.150  -8.571   8.954  1.00  0.00
ATOM    238  CA  GLY A  60     -15.047  -9.120   9.733  1.00  0.00
ATOM    239  C   GLY A  60     -14.053  -9.851   8.840  1.00  0.00
ATOM    240  O   GLY A  60     -12.841  -9.761   9.040  1.00  0.00
ATOM    241  N   GLY A  61     -14.635 -10.629   7.862  1.00  0.00
ATOM    242  CA  GLY A  61     -13.783 -11.304   6.890  1.00  0.00
ATOM    243  C   GLY A  61     -12.903 -10.310   6.144  1.00  0.00
ATOM    244  O   GLY A  61     -11.720 -10.563   5.916  1.00  0.00
ATOM    245  N   GLY A  62     -13.500  -9.163   5.784  1.00  0.00
ATOM    246  CA  GLY A  62     -12.763  -8.119   5.082  1.00  0.00
ATOM    247  C   GLY A  62     -11.629  -7.574   5.940  1.00  0.00
ATOM    248  O   GLY A  62     -10.527  -7.330   5.448  1.00  0.00
ATOM    249  N   GLY A  63     -11.847  -7.415   7.223  1.00  0.00
ATOM    250  CA  GLY A  63     -10.827  -6.945   8.153  1.00  0.00
ATOM    251  C   GLY A  63      -9.664  -7.925   8.237  1.00  0.00
ATOM    252  O   GLY A  63      -8.501  -7.523   8.258  1.00  0.00
ATOM    253  N   GLY A  64     -10.013  -9.229   8.360  1.00  0.00
ATOM    254  CA  GLY A  64      -8.996 -10.269   8.451  1.00  0.00
ATOM    255  C   GLY A  64      -8.186 -10.363   7.164  1.00  0.00
ATOM    256  O   GLY A  64      -6.968 -10.534   7.197  1.00  0.00
ATOM    257  N   GLY A  65      -8.924 -10.276   6.018  1.00  0.00
ATOM    258  CA  GLY A  65      -8.262 -10.352   4.721  1.00  0.00
ATOM    259  C   GLY A  65      -7.269  -9.210   4.542  1.00  0.00
ATOM    260  O   GLY A  65      -6.177  -9.403   4.007  1.00  0.00
ATOM    261  N   GLY A  66      -7.651  -8.026   5.010  1.00  0.00
ATOM    262  CA  GLY A  66      -6.772  -6.864   4.957  1.00  0.00
ATOM    263  C   GLY A  66      -5.480  -7.115   5.723  1.00  0.00
ATOM    264  O   GLY A  66      -4.395  -6.759   5.264  1.00  0.00
ATOM    265  N   GLY A  67      -5.657  -7.624   6.961  1.00  0.00
ATOM    266  CA  GLY A  67      -4.509  -7.958   7.796  1.00  0.00
ATOM    267  C   GLY A  67      -3.615  -8.988   7.117  1.00  0.00
ATOM    268  O   GLY A  67      -2.390  -8.876   7.148  1.00  0.00
ATOM    269  N   GLY A  68      -4.286 -10.041   6.562  1.00  0.00
ATOM    270  CA  GLY A  68      -3.561 -11.101   5.873  1.00  0.00
ATOM    271  C   GLY A  68      -2.758 -10.548   4.702  1.00  0.00
ATOM    272  O   GLY A  68      -1.607 -10.931   4.491  1.00  0.00
ATOM    273  N   GLY A  69      -3.391  -9.630   3.951  1.00  0.00
ATOM    274  CA  GLY A  69      -2.734  -9.028   2.797  1.00  0.00
ATOM    275  C   GLY A  69      -1.489  -8.255   3.213  1.00  0.00
ATOM    276  O   GLY A  69      -0.448  -8.339   2.561  1.00  0.00
ATOM    277  N   GLY A  70      -1.621  -7.506   4.310  1.00  0.00
ATOM    278  CA  GLY A  70      -0.505  -6.717   4.818  1.00  0.00
ATOM    279  C   GLY A  70       0.636  -7.613   5.283  1.00  0.00
ATOM    280  O   GLY A  70       1.805  -7.332   5.019  1.00  0.00
ATOM    281  N   GLY A  71       0.282  -8.691   6.015  1.00  0.00
ATOM    282  CA  GLY A  71       1.282  -9.633   6.504  1.00  0.00
ATOM    283  C   GLY A  71       1.995 -10.326   5.350  1.00  0.00
ATOM    284  O   GLY A  71       3.214 -10.501   5.377  1.00  0.00
ATOM    285  N   GLY A  72       1.244 -10.666   4.313  1.00  0.00
ATOM    286  CA  GLY A  72       1.825 -11.323   3.148  1.00  0.00
ATOM    287  C   GLY A  72       2.791 -10.397   2.419  1.00  0.00
ATOM    288  O   GLY A  72       3.858 -10.823   1.975  1.00  0.00
ATOM    289  N   GLY A  73       2.380  -9.113   2.322  1.00  0.00
ATOM    290  CA  GLY A  73       3.237  -8.117   1.690  1.00  0.00
ATOM    291  C   GLY A  73       4.551  -7.962   2.444  1.00  0.00
ATOM    292  O   GLY A  73       5.618  -7.860   1.838  1.00  0.00
ATOM    293  N   GLY A  74       4.401  -7.928   3.804  1.00  0.00
ATOM    294  CA  GLY A  74       5.571  -7.802   4.665  1.00  0.00
ATOM    295  C   GLY A  74       6.500  -8.998   4.511  1.00  0.00
ATOM    296  O   GLY A  74       7.720  -8.845   4.452  1.00  0.00
ATOM    297  N   GLY A  75       5.897 -10.204   4.474  1.00  0.00
ATOM    298  CA  GLY A  75       6.663 -11.434   4.308  1.00  0.00
ATOM    299  C   GLY A  75       7.414 -11.440   2.983  1.00  0.00
ATOM    300  O   GLY A  75       8.569 -11.859   2.915  1.00  0.00
ATOM    301  N   GLY A  76       6.741 -11.000   1.923  1.00  0.00
ATOM    302  CA  GLY A  76       7.357 -10.945   0.603  1.00  0.00
ATOM    303  C   GLY A  76       8.543  -9.990   0.587  1.00  0.00
ATOM    304  O   GLY A  76       9.585 -10.289   0.005  1.00  0.00
ATOM    305  N   GLY A  77       8.377  -8.850   1.273  1.00  0.00
ATOM    306  CA  GLY A  77       9.439  -7.852   1.322  1.00  0.00
ATOM    307  C   GLY A  77      10.617  -8.342   2.155  1.00  0.00
ATOM    308  O   GLY A  77      11.775  -8.136   1.790  1.00  0.00
ATOM    309  N   GLY A  78      10.298  -9.050   3.236  1.00  0.00
ATOM    310  CA  GLY A  78      11.320  -9.559   4.144  1.00  0.00
ATOM    311  C   GLY A  78      12.108 -10.695   3.504  1.00  0.00
ATOM    312  O   GLY A  78      13.330 -10.768   3.639  1.00  0.00
ATOM    313  N   GLY A  79      11.421 -11.582   2.822  1.00  0.00
ATOM    314  CA  GLY A  79      12.056 -12.758   2.240  1.00  0.00
ATOM    315  C   GLY A  79      12.385 -12.536   0.769  1.00  0.00
ATOM    316  O   GLY A  79      13.413 -12.999   0.276  1.00  0.00
ATOM    317  N   GLY A  80      11.568 -11.656   0.149  1.00  0.00
ATOM    318  CA  GLY A  80      11.799 -11.380  -1.263  1.00  0.00
ATOM    319  C   GLY A  80      11.295 -12.522  -2.137  1.00  0.00
ATOM    320  O   GLY A  80      11.482 -12.514  -3.354  1.00  0.00
ATOM    321  N   GLY A  81      10.304 -13.251  -1.601  1.00  0.00
ATOM    322  CA  GLY A  81       9.763 -14.419  -2.286  1.00  0.00
ATOM    323  C   GLY A  81       8.585 -14.039  -3.174  1.00  0.00
ATOM    324  O   GLY A  81       7.725 -13.252  -2.778  1.00  0.00
ATOM    325  N   GLY A  82       8.531 -14.680  -4.351  1.00  0.00
ATOM    326  CA  GLY A  82       7.424 -14.403  -5.258  1.00  0.00
ATOM    327  C   GLY A  82       6.153 -15.113  -4.808  1.00  0.00
ATOM    328  O   GLY A  82       5.051 -14.583  -4.951  1.00  0.00
ATOM    329  N   GLY A  83       6.332 -16.303  -4.167  1.00  0.00
ATOM    330  CA  GLY A  83       5.186 -17.038  -3.646  1.00  0.00
ATOM    331  C   GLY A  83       4.384 -16.189  -2.668  1.00  0.00
ATOM    332  O   GLY A  83       3.154 -16.201  -2.685  1.00  0.00
ATOM    333  N   GLY A  84       5.118 -15.458  -1.793  1.00  0.00
ATOM    334  CA  GLY A  84       4.471 -14.572  -0.833  1.00  0.00
ATOM    335  C   GLY A  84       3.782 -13.408  -1.534  1.00  0.00
ATOM    336  O   GLY A  84       2.690 -12.995  -1.144  1.00  0.00
ATOM    337  N   GLY A  85       4.436 -12.945  -2.627  1.00  0.00
ATOM    338  CA  GLY A  85       3.859 -11.865  -3.418  1.00  0.00
ATOM    339  C   GLY A  85       2.536 -12.287  -4.045  1.00  0.00
ATOM    340  O   GLY A  85       1.580 -11.512  -4.081  1.00  0.00
ATOM    341  N   GLY A  86       2.540 -13.544  -4.582  1.00  0.00
ATOM    342  CA  GLY A  86       1.328 -14.090  -5.181  1.00  0.00
ATOM    343  C   GLY A  86       0.205 -14.191  -4.158  1.00  0.00
ATOM    344  O   GLY A  86      -0.951 -13.891  -4.459  1.00  0.00
ATOM    345  N   GLY A  87       0.565 -14.671  -2.949  1.00  0.00
ATOM    346  CA  GLY A  87      -0.406 -14.771  -1.865  1.00  0.00
ATOM    347  C   GLY A  87      -0.991 -13.407  -1.523  1.00  0.00
ATOM    348  O   GLY A  87      -2.193 -13.277  -1.288  1.00  0.00
ATOM    349  N   GLY A  88      -0.107 -12.389  -1.508  1.00  0.00
ATOM    350  CA  GLY A  88      -0.556 -11.033  -1.214  1.00  0.00
ATOM    351  C   GLY A  88      -1.519 -10.529  -2.282  1.00  0.00
ATOM    352  O   GLY A  88      -2.530  -9.899  -1.972  1.00  0.00
ATOM    353  N   GLY A  89      -1.250 -10.883  -3.527  1.00  0.00
ATOM    354  CA  GLY A  89      -2.125 -10.497  -4.628  1.00  0.00
ATOM    355  C   GLY A  89      -3.482 -11.180  -4.518  1.00  0.00
ATOM    356  O   GLY A  89      -4.519 -10.563  -4.760  1.00  0.00
ATOM    357  N   GLY A  90      -3.438 -12.482  -4.133  1.00  0.00
ATOM    358  CA  GLY A  90      -4.671 -13.241  -3.966  1.00  0.00
ATOM    359  C   GLY A  90      -5.548 -12.635  -2.878  1.00  0.00
ATOM    360  O   GLY A  90      -6.766 -12.539  -3.030  1.00  0.00
ATOM    361  N   GLY A  91      -4.894 -12.215  -1.770  1.00  0.00
ATOM    362  CA  GLY A  91      -5.630 -11.616  -0.664  1.00  0.00
ATOM    363  C   GLY A  91      -6.239 -10.279  -1.067  1.00  0.00
ATOM    364  O   GLY A  91      -7.374  -9.969  -0.707  1.00  0.00
ATOM    365  N   GLY A  92      -5.468  -9.495  -1.849  1.00  0.00
ATOM    366  CA  GLY A  92      -5.976  -8.219  -2.339  1.00  0.00
ATOM    367  C   GLY A  92      -7.186  -8.419  -3.243  1.00  0.00
ATOM    368  O   GLY A  92      -8.161  -7.672  -3.164  1.00  0.00
ATOM    369  N   GLY A  93      -7.092  -9.454  -4.113  1.00  0.00
ATOM    370  CA  GLY A  93      -8.196  -9.795  -5.002  1.00  0.00
ATOM    371  C   GLY A  93      -9.442 -10.174  -4.213  1.00  0.00
ATOM    372  O   GLY A  93     -10.554  -9.779  -4.563  1.00  0.00
ATOM    373  N   GLY A  94      -9.231 -10.974  -3.153  1.00  0.00
ATOM    374  CA  GLY A  94     -10.337 -11.383  -2.296  1.00  0.00
ATOM    375  C   GLY A  94     -11.008 -10.177  -1.651  1.00  0.00
ATOM    376  O   GLY A  94     -12.235 -10.109  -1.564  1.00  0.00
ATOM    377  N   GLY A  95     -10.169  -9.240  -1.167  1.00  0.00
ATOM    378  CA  GLY A  95     -10.707  -8.038  -0.542  1.00  0.00
ATOM    379  C   GLY A  95     -11.501  -7.206  -1.540  1.00  0.00
ATOM    380  O   GLY A  95     -12.563  -6.674  -1.214  1.00  0.00
ATOM    381  N   GLY A  96     -10.995  -7.114  -2.772  1.00  0.00
ATOM    382  CA  GLY A  96     -11.678  -6.371  -3.825  1.00  0.00
ATOM    383  C   GLY A  96     -13.015  -7.013  -4.174  1.00  0.00
ATOM    384  O   GLY A  96     -14.003  -6.320  -4.413  1.00  0.00
ATOM    385  N   GLY A  97     -13.044  -8.322  -4.152  1.00  0.00
ATOM    386  CA  GLY A  97     -14.242  -9.075  -4.503  1.00  0.00
ATOM    387  C   GLY A  97     -15.334  -8.890  -3.458  1.00  0.00
ATOM    388  O   GLY A  97     -16.514  -8.781  -3.791  1.00  0.00
ATOM    389  N   GLY A  98     -14.930  -8.862  -2.195  1.00  0.00
ATOM    390  CA  GLY A  98     -15.926  -8.656  -1.151  1.00  0.00
ATOM    391  C   GLY A  98     -16.138  -7.172  -0.877  1.00  0.00
ATOM    392  O   GLY A  98     -15.434  -6.324  -1.425  1.00  0.00
ATOM    393  N   ALA B  99      16.409   5.016  34.931  1.00  1.00
ATOM    394  CA  ALA B  99      14.959   5.056  35.075  1.00  1.00
ATOM    395  C   ALA B  99      14.271   4.332  33.925  1.00  1.00
ATOM    396  O   ALA B  99      14.718   4.399  32.780  1.00  1.00
ATOM    397  N   ASP B 100      13.125   3.657  34.193  1.00  1.00
ATOM    398  CA  ASP B 100      12.410   2.999  33.106  1.00  1.00
ATOM    399  C   ASP B 100      12.055   3.986  32.002  1.00  1.00
ATOM    400  O   ASP B 100      11.676   5.125  32.273  1.00  1.00
ATOM    401  N   THR B 101      11.800   3.387  30.782  1.00  1.00
ATOM    402  CA  THR B 101      11.444   4.184  29.614  1.00  1.00
ATOM    403  C   THR B 101      10.458   3.443  28.721  1.00  1.00
ATOM    404  O   THR B 101      10.489   2.215  28.631  1.00  1.00
ATOM    405  N   ILE B 102       9.743   4.155  27.941  1.00  1.00
ATOM    406  CA  ILE B 102       8.857   3.744  26.859  1.00  1.00
ATOM    407  C   ILE B 102       8.960   4.693  25.672  1.00  1.00
ATOM    408  O   ILE B 102       9.036   5.909  25.843  1.00  1.00
ATOM    409  N   CYS B 103       9.167   4.179  24.504  1.00  1.00
ATOM    410  CA  CYS B 103       9.280   4.943  23.267  1.00  1.00
ATOM    411  C   CYS B 103       8.193   4.550  22.276  1.00  1.00
ATOM    412  O   CYS B 103       7.854   3.374  22.145  1.00  1.00
ATOM    413  N   ILE B 104       7.605   5.624  21.584  1.00  1.00
ATOM    414  CA  ILE B 104       6.672   5.415  20.482  1.00  1.00
ATOM    415  C   ILE B 104       7.394   5.425  19.141  1.00  1.00
ATOM    416  O   ILE B 104       8.165   6.338  18.846  1.00  1.00
ATOM    417  N   GLY B 105       7.353   4.333  18.409  1.00  1.00
ATOM    418  CA  GLY B 105       8.102   4.249  17.162  1.00  1.00
ATOM    419  C   GLY B 105       7.207   3.810  16.010  1.00  1.00
ATOM    420  O   GLY B 105       6.047   3.453  16.215  1.00  1.00
ATOM    421  N   TYR B 106       7.902   3.230  14.959  1.00  1.00
ATOM    422  CA  TYR B 106       7.288   2.712  13.742  1.00  1.00
ATOM    423  C   TYR B 106       8.080   1.538  13.181  1.00  1.00
ATOM    424  O   TYR B 106       9.303   1.484  13.312  1.00  1.00
ATOM    425  N   HIS B 107       7.422   0.711  12.354  1.00  1.00
ATOM    426  CA  HIS B 107       8.029  -0.451  11.716  1.00  1.00
ATOM    427  C   HIS B 107       9.071  -0.034  10.687  1.00  1.00
ATOM    428  O   HIS B 107       8.878   0.935   9.952  1.00  1.00
ATOM    429  N   ALA B 108      10.073  -0.855  10.523  1.00  1.00
ATOM    430  CA  ALA B 108      11.081  -0.882   9.470  1.00  1.00
ATOM    431  C   ALA B 108      11.452  -2.312   9.099  1.00  1.00
ATOM    432  O   ALA B 108      11.452  -3.204   9.947  1.00  1.00
ATOM    433  N   ASN B 109      11.725  -2.594   7.897  1.00  1.00
ATOM    434  CA  ASN B 109      12.121  -3.919   7.437  1.00  1.00
ATOM    435  C   ASN B 109      13.226  -3.831   6.392  1.00  1.00
ATOM    436  O   ASN B 109      13.459  -2.773   5.807  1.00  1.00
ATOM    437  N   ASN B 110      13.460  -4.927   5.673  1.00  1.00
ATOM    438  CA  ASN B 110      14.504  -5.020   4.660  1.00  1.00
ATOM    439  C   ASN B 110      13.941  -4.785   3.264  1.00  1.00
ATOM    440  O   ASN B 110      14.690  -4.590   2.307  1.00  1.00
ATOM    441  N   SER B 111      12.832  -4.235   3.098  1.00  1.00
ATOM    442  CA  SER B 111      12.253  -3.913   1.799  1.00  1.00
ATOM    443  C   SER B 111      13.082  -2.861   1.073  1.00  1.00
ATOM    444  O   SER B 111      13.500  -1.867   1.667  1.00  1.00
ATOM    445  N   THR B 112      13.187  -3.039  -0.256  1.00  1.00
ATOM    446  CA  THR B 112      13.903  -2.091  -1.101  1.00  1.00
ATOM    447  C   THR B 112      12.994  -1.521  -2.182  1.00  1.00
ATOM    448  O   THR B 112      13.255  -0.447  -2.724  1.00  1.00
ATOM    449  N   ASP B 113      11.683  -1.844  -2.072  1.00  1.00
ATOM    450  CA  ASP B 113      10.673  -1.283  -2.962  1.00  1.00
ATOM    451  C   ASP B 113      10.554   0.224  -2.779  1.00  1.00
ATOM    452  O   ASP B 113      10.597   0.729  -1.657  1.00  1.00
ATOM    453  N   THR B 114      10.399   0.924  -3.905  1.00  1.00
ATOM    454  CA  THR B 114      10.246   2.373  -3.884  1.00  1.00
ATOM    455  C   THR B 114       8.974   2.804  -4.602  1.00  1.00
ATOM    456  O   THR B 114       8.567   2.188  -5.587  1.00  1.00
ATOM    457  N   VAL B 115       8.468   3.897  -4.225  1.00  1.00
ATOM    458  CA  VAL B 115       7.335   4.596  -4.819  1.00  1.00
ATOM    459  C   VAL B 115       7.651   6.069  -5.042  1.00  1.00
ATOM    460  O   VAL B 115       8.414   6.672  -4.286  1.00  1.00
ATOM    461  N   ASP B 116       6.934   6.716  -5.880  1.00  1.00
ATOM    462  CA  ASP B 116       6.991   8.160  -6.067  1.00  1.00
ATOM    463  C   ASP B 116       5.750   8.838  -5.499  1.00  1.00
ATOM    464  O   ASP B 116       4.655   8.278  -5.532  1.00  1.00
ATOM    465  N   THR B 117       5.964  10.046  -5.022  1.00  1.00
ATOM    466  CA  THR B 117       4.887  10.942  -4.618  1.00  1.00
ATOM    467  C   THR B 117       4.897  12.223  -5.443  1.00  1.00
ATOM    468  O   THR B 117       5.943  12.648  -5.934  1.00  1.00
ATOM    469  N   VAL B 118       4.131  13.153  -5.228  1.00  1.00
ATOM    470  CA  VAL B 118       4.188  14.453  -5.886  1.00  1.00
ATOM    471  C   VAL B 118       5.373  15.271  -5.388  1.00  1.00
ATOM    472  O   VAL B 118       6.037  15.957  -6.165  1.00  1.00
ATOM    473  N   LEU B 119       5.778  15.154  -4.231  1.00  1.00
ATOM    474  CA  LEU B 119       6.870  15.915  -3.637  1.00  1.00
ATOM    475  C   LEU B 119       8.169  15.117  -3.649  1.00  1.00
ATOM    476  O   LEU B 119       9.252  15.678  -3.816  1.00  1.00
ATOM    477  N   GLU B 120       8.305  13.991  -3.921  1.00  1.00
ATOM    478  CA  GLU B 120       9.407  13.071  -3.667  1.00  1.00
ATOM    479  C   GLU B 120       9.402  11.917  -4.661  1.00  1.00
ATOM    480  O   GLU B 120       8.369  11.287  -4.890  1.00  1.00
ATOM    481  N   LYS B 121      10.570  11.644  -5.247  1.00  1.00
ATOM    482  CA  LYS B 121      10.763  10.466  -6.083  1.00  1.00
ATOM    483  C   LYS B 121      11.645   9.436  -5.389  1.00  1.00
ATOM    484  O   LYS B 121      12.697   9.772  -4.845  1.00  1.00
ATOM    485  N   ASN B 122      11.224   8.097  -5.635  1.00  1.00
ATOM    486  CA  ASN B 122      12.152   7.063  -5.192  1.00  1.00
ATOM    487  C   ASN B 122      12.182   6.965  -3.672  1.00  1.00
ATOM    488  O   ASN B 122      13.250   6.989  -3.060  1.00  1.00
ATOM    489  N   VAL B 123      11.021   7.052  -2.992  1.00  1.00
ATOM    490  CA  VAL B 123      10.836   6.766  -1.575  1.00  1.00
ATOM    491  C   VAL B 123      10.795   5.265  -1.318  1.00  1.00
ATOM    492  O   VAL B 123       9.992   4.545  -1.912  1.00  1.00
ATOM    493  N   THR B 124      11.833   4.780  -0.504  1.00  1.00
ATOM    494  CA  THR B 124      11.764   3.383  -0.092  1.00  1.00
ATOM    495  C   THR B 124      10.719   3.181   0.998  1.00  1.00
ATOM    496  O   THR B 124      10.707   3.896   1.999  1.00  1.00
ATOM    497  N   VAL B 125       9.858   2.210   0.845  1.00  1.00
ATOM    498  CA  VAL B 125       8.742   1.984   1.755  1.00  1.00
ATOM    499  C   VAL B 125       8.720   0.545   2.252  1.00  1.00
ATOM    500  O   VAL B 125       9.074  -0.380   1.522  1.00  1.00
ATOM    501  N   THR B 126       8.091   0.304   3.422  1.00  1.00
ATOM    502  CA  THR B 126       8.009  -1.021   4.024  1.00  1.00
ATOM    503  C   THR B 126       7.034  -1.912   3.265  1.00  1.00
ATOM    504  O   THR B 126       7.283  -3.103   3.078  1.00  1.00
ATOM    505  N   HIS B 127       6.059  -1.574   2.737  1.00  1.00
ATOM    506  CA  HIS B 127       5.026  -2.316   2.025  1.00  1.00
ATOM    507  C   HIS B 127       4.450  -1.496   0.878  1.00  1.00
ATOM    508  O   HIS B 127       4.320  -0.276   0.979  1.00  1.00
ATOM    509  N   SER B 128       4.249  -2.189  -0.240  1.00  1.00
ATOM    510  CA  SER B 128       3.681  -1.625  -1.459  1.00  1.00
ATOM    511  C   SER B 128       3.128  -2.718  -2.365  1.00  1.00
ATOM    512  O   SER B 128       3.572  -3.865  -2.313  1.00  1.00
ATOM    513  N   VAL B 129       2.392  -2.367  -3.343  1.00  1.00
ATOM    514  CA  VAL B 129       1.752  -3.244  -4.315  1.00  1.00
ATOM    515  C   VAL B 129       1.902  -2.700  -5.730  1.00  1.00
ATOM    516  O   VAL B 129       1.749  -1.501  -5.964  1.00  1.00
ATOM    517  N   ASN B 130       2.320  -3.627  -6.709  1.00  1.00
ATOM    518  CA  ASN B 130       2.335  -3.196  -8.101  1.00  1.00
ATOM    519  C   ASN B 130       0.935  -3.228  -8.703  1.00  1.00
ATOM    520  O   ASN B 130       0.216  -4.219  -8.572  1.00  1.00
ATOM    521  N   LEU B 131       0.530  -2.133  -9.378  1.00  1.00
ATOM    522  CA  LEU B 131      -0.786  -2.030  -9.995  1.00  1.00
ATOM    523  C   LEU B 131      -0.696  -2.160 -11.512  1.00  1.00
ATOM    524  O   LEU B 131      -1.676  -2.501 -12.175  1.00  1.00
ATOM    525  N   LEU B 132       0.389  -2.294 -12.061  1.00  1.00
ATOM    526  CA  LEU B 132       0.691  -2.382 -13.485  1.00  1.00
ATOM    527  C   LEU B 132       1.228  -3.762 -13.850  1.00  1.00
ATOM    528  O   LEU B 132       2.216  -4.225 -13.279  1.00  1.00
ATOM    529  N   GLU B 133       0.338  -4.513 -14.642  1.00  1.00
ATOM    530  CA  GLU B 133       0.742  -5.818 -15.149  1.00  1.00
ATOM    531  C   GLU B 133       1.585  -5.682 -16.411  1.00  1.00
ATOM    532  O   GLU B 133       1.238  -4.932 -17.323  1.00  1.00
ATOM    533  N   ASP B 134       2.752  -6.347 -16.415  1.00  1.00
ATOM    534  CA  ASP B 134       3.663  -6.264 -17.551  1.00  1.00
ATOM    535  C   ASP B 134       4.087  -7.651 -18.018  1.00  1.00
ATOM    536  O   ASP B 134       4.488  -7.833 -19.168  1.00  1.00
ATOM    537  N   SER B 135       3.490  -8.657 -17.483  1.00  1.00
ATOM    538  CA  SER B 135       3.737 -10.068 -17.753  1.00  1.00
ATOM    539  C   SER B 135       2.574 -10.695 -18.512  1.00  1.00
ATOM    540  O   SER B 135       1.410 -10.463 -18.185  1.00  1.00
ATOM    541  N   HIS B 136       2.858 -11.297 -19.617  1.00  1.00
ATOM    542  CA  HIS B 136       1.966 -12.148 -20.396  1.00  1.00
ATOM    543  C   HIS B 136       2.587 -13.517 -20.642  1.00  1.00
ATOM    544  O   HIS B 136       3.792 -13.632 -20.866  1.00  1.00
ATOM    545  N   ASN B 137       1.997 -14.490 -20.912  1.00  1.00
ATOM    546  CA  ASN B 137       2.453 -15.859 -21.120  1.00  1.00
ATOM    547  C   ASN B 137       2.894 -16.079 -22.562  1.00  1.00
ATOM    548  O   ASN B 137       3.586 -17.050 -22.867  1.00  1.00
ATOM    549  N   GLY B 138       2.991 -15.270 -23.404  1.00  1.00
ATOM    550  CA  GLY B 138       3.540 -15.327 -24.753  1.00  1.00
ATOM    551  C   GLY B 138       2.852 -16.402 -25.583  1.00  1.00
ATOM    552  O   GLY B 138       3.462 -17.004 -26.467  1.00  1.00
ATOM    553  N   LYS B 139       1.634 -16.746 -25.387  1.00  1.00
ATOM    554  CA  LYS B 139       0.873 -17.782 -26.074  1.00  1.00
ATOM    555  C   LYS B 139      -0.501 -17.272 -26.490  1.00  1.00
ATOM    556  O   LYS B 139      -1.120 -16.480 -25.780  1.00  1.00
ATOM    557  N   LEU B 140      -1.009 -17.760 -27.682  1.00  1.00
ATOM    558  CA  LEU B 140      -2.440 -17.653 -27.939  1.00  1.00
ATOM    559  C   LEU B 140      -3.213 -18.757 -27.225  1.00  1.00
ATOM    560  O   LEU B 140      -2.846 -19.930 -27.294  1.00  1.00
ATOM    561  N   CYS B 141      -4.210 -18.425 -26.505  1.00  1.00
ATOM    562  CA  CYS B 141      -4.946 -19.353 -25.655  1.00  1.00
ATOM    563  C   CYS B 141      -6.427 -19.370 -26.011  1.00  1.00
ATOM    564  O   CYS B 141      -6.993 -18.350 -26.404  1.00  1.00
ATOM    565  N   ARG B 142      -7.152 -20.439 -25.551  1.00  1.00
ATOM    566  CA  ARG B 142      -8.607 -20.363 -25.583  1.00  1.00
ATOM    567  C   ARG B 142      -9.126 -19.307 -24.616  1.00  1.00
ATOM    568  O   ARG B 142      -8.622 -19.173 -23.500  1.00  1.00
ATOM    569  N   LEU B 143     -10.282 -18.720 -25.015  1.00  1.00
ATOM    570  CA  LEU B 143     -10.999 -17.804 -24.136  1.00  1.00
ATOM    571  C   LEU B 143     -12.241 -18.463 -23.547  1.00  1.00
ATOM    572  O   LEU B 143     -13.131 -18.897 -24.279  1.00  1.00
ATOM    573  N   LYS B 144     -12.314 -18.600 -22.200  1.00  1.00
ATOM    574  CA  LYS B 144     -13.546 -19.169 -21.667  1.00  1.00
ATOM    575  C   LYS B 144     -13.797 -20.562 -22.228  1.00  1.00
ATOM    576  O   LYS B 144     -14.942 -21.003 -22.333  1.00  1.00
ATOM    577  N   GLY B 145     -12.655 -21.281 -22.747  1.00  1.00
ATOM    578  CA  GLY B 145     -12.739 -22.682 -23.142  1.00  1.00
ATOM    579  C   GLY B 145     -12.844 -22.823 -24.655  1.00  1.00
ATOM    580  O   GLY B 145     -12.553 -23.882 -25.211  1.00  1.00
ATOM    581  N   ILE B 146     -13.029 -21.875 -25.400  1.00  1.00
ATOM    582  CA  ILE B 146     -13.179 -21.855 -26.850  1.00  1.00
ATOM    583  C   ILE B 146     -11.900 -21.381 -27.529  1.00  1.00
ATOM    584  O   ILE B 146     -11.351 -20.335 -27.180  1.00  1.00
ATOM    585  N   ALA B 147     -11.411 -22.211 -28.531  1.00  1.00
ATOM    586  CA  ALA B 147     -10.217 -21.848 -29.285  1.00  1.00
ATOM    587  C   ALA B 147     -10.539 -20.825 -30.367  1.00  1.00
ATOM    588  O   ALA B 147     -11.543 -20.944 -31.068  1.00  1.00
ATOM    589  N   PRO B 148      -9.585 -19.900 -30.620  1.00  1.00
ATOM    590  CA  PRO B 148      -9.738 -18.952 -31.716  1.00  1.00
ATOM    591  C   PRO B 148      -9.752 -19.664 -33.063  1.00  1.00
ATOM    592  O   PRO B 148      -8.987 -20.602 -33.288  1.00  1.00
ATOM    593  N   SER B 149     -17.501 -22.051 -35.056  1.00  1.00
ATOM    594  CA  SER B 149     -17.434 -21.308 -33.803  1.00  1.00
ATOM    595  C   SER B 149     -15.992 -20.997 -33.424  1.00  1.00
ATOM    596  O   SER B 149     -15.101 -21.828 -33.599  1.00  1.00
ATOM    597  N   TRP B 150     -15.834 -19.831 -32.867  1.00  1.00
ATOM    598  CA  TRP B 150     -14.546 -19.377 -32.358  1.00  1.00
ATOM    599  C   TRP B 150     -14.718 -18.229 -31.371  1.00  1.00
ATOM    600  O   TRP B 150     -15.600 -17.386 -31.532  1.00  1.00
ATOM    601  N   SER B 151     -13.667 -17.987 -30.551  1.00  1.00
ATOM    602  CA  SER B 151     -13.709 -16.954 -29.523  1.00  1.00
ATOM    603  C   SER B 151     -13.045 -15.670 -30.006  1.00  1.00
ATOM    604  O   SER B 151     -13.350 -14.581 -29.520  1.00  1.00
ATOM    605  N   TYR B 152     -12.507 -15.569 -30.950  1.00  1.00
ATOM    606  CA  TYR B 152     -11.781 -14.520 -31.656  1.00  1.00
ATOM    607  C   TYR B 152     -11.192 -15.041 -32.961  1.00  1.00
ATOM    608  O   TYR B 152     -10.816 -16.209 -33.061  1.00  1.00
ATOM    609  N   ILE B 153     -10.880 -14.088 -33.868  1.00  1.00
ATOM    610  CA  ILE B 153     -10.111 -14.380 -35.071  1.00  1.00
ATOM    611  C   ILE B 153      -8.786 -13.628 -35.073  1.00  1.00
ATOM    612  O   ILE B 153      -8.723 -12.461 -34.685  1.00  1.00
ATOM    613  N   SER B 154     -16.928  -8.994 -36.600  1.00  1.00
ATOM    614  CA  SER B 154     -16.203  -9.080 -35.338  1.00  1.00
ATOM    615  C   SER B 154     -17.132  -9.468 -34.195  1.00  1.00
ATOM    616  O   SER B 154     -16.690 -10.003 -33.178  1.00  1.00
ATOM    617  N   SER B 155     -18.352  -9.416 -34.328  1.00  1.00
ATOM    618  CA  SER B 155     -19.356  -9.756 -33.327  1.00  1.00
ATOM    619  C   SER B 155     -20.106 -11.026 -33.707  1.00  1.00
ATOM    620  O   SER B 155     -20.827 -11.600 -32.891  1.00  1.00
ATOM    621  N   VAL B 156     -19.544 -11.836 -34.474  1.00  1.00
ATOM    622  CA  VAL B 156     -19.954 -13.195 -34.803  1.00  1.00
ATOM    623  C   VAL B 156     -19.153 -14.220 -34.009  1.00  1.00
ATOM    624  O   VAL B 156     -17.926 -14.261 -34.091  1.00  1.00
ATOM    625  N   SER B 157     -19.873 -15.097 -33.248  1.00  1.00
ATOM    626  CA  SER B 157     -19.221 -16.114 -32.431  1.00  1.00
ATOM    627  C   SER B 157     -19.312 -17.487 -33.084  1.00  1.00
ATOM    628  O   SER B 157     -18.444 -18.337 -32.887  1.00  1.00
ATOM    629  N   SER B 158     -20.153 -17.904 -33.683  1.00  1.00
ATOM    630  CA  SER B 158     -20.227 -19.134 -34.462  1.00  1.00
ATOM    631  C   SER B 158     -20.908 -18.895 -35.804  1.00  1.00
ATOM    632  O   SER B 158     -21.821 -18.076 -35.911  1.00  1.00
ATOM    633  N   SER B 159     -24.570 -16.269 -35.776  1.00  1.00
ATOM    634  CA  SER B 159     -24.747 -16.262 -34.329  1.00  1.00
ATOM    635  C   SER B 159     -23.900 -15.179 -33.675  1.00  1.00
ATOM    636  O   SER B 159     -22.701 -15.073 -33.935  1.00  1.00
ATOM    637  N   ARG B 160     -24.573 -14.163 -33.170  1.00  1.00
ATOM    638  CA  ARG B 160     -23.887 -13.004 -32.611  1.00  1.00
ATOM    639  C   ARG B 160     -23.458 -13.261 -31.172  1.00  1.00
ATOM    640  O   ARG B 160     -24.197 -13.859 -30.390  1.00  1.00
ATOM    641  N   GLY B 161     -22.327 -12.642 -30.823  1.00  1.00
ATOM    642  CA  GLY B 161     -21.753 -12.664 -29.483  1.00  1.00
ATOM    643  C   GLY B 161     -20.886 -11.436 -29.236  1.00  1.00
ATOM    644  O   GLY B 161     -20.108 -11.029 -30.098  1.00  1.00
ATOM    645  N   PHE B 162     -21.018 -10.819 -28.095  1.00  1.00
ATOM    646  CA  PHE B 162     -20.180  -9.681 -27.737  1.00  1.00
ATOM    647  C   PHE B 162     -18.822 -10.138 -27.220  1.00  1.00
ATOM    648  O   PHE B 162     -18.737 -11.023 -26.368  1.00  1.00
ATOM    649  N   GLY B 163     -17.770  -9.179 -27.684  1.00  1.00
ATOM    650  CA  GLY B 163     -16.470  -9.394 -27.060  1.00  1.00
ATOM    651  C   GLY B 163     -15.533 -10.156 -27.987  1.00  1.00
ATOM    652  O   GLY B 163     -14.329 -10.235 -27.742  1.00  1.00
ATOM    653  N   SER B 164     -16.027 -10.659 -29.117  1.00  1.00
ATOM    654  CA  SER B 164     -15.147 -11.181 -30.155  1.00  1.00
ATOM    655  C   SER B 164     -14.475 -10.052 -30.927  1.00  1.00
ATOM    656  O   SER B 164     -15.084  -9.013 -31.181  1.00  1.00
ATOM    657  N   GLY B 165     -13.583 -10.437 -31.825  1.00  1.00
ATOM    658  CA  GLY B 165     -12.793  -9.469 -32.576  1.00  1.00
ATOM    659  C   GLY B 165     -11.811 -10.164 -33.510  1.00  1.00
ATOM    660  O   GLY B 165     -11.478 -11.334 -33.316  1.00  1.00
ATOM    661  N   ILE B 166     -11.190  -9.414 -34.358  1.00  1.00
ATOM    662  CA  ILE B 166     -10.066  -9.855 -35.175  1.00  1.00
ATOM    663  C   ILE B 166      -8.773  -9.172 -34.749  1.00  1.00
ATOM    664  O   ILE B 166      -8.735  -7.956 -34.561  1.00  1.00
ATOM    665  N   ILE B 167      -7.782  -9.978 -34.467  1.00  1.00
ATOM    666  CA  ILE B 167      -6.453  -9.507 -34.097  1.00  1.00
ATOM    667  C   ILE B 167      -5.395 -10.035 -35.057  1.00  1.00
ATOM    668  O   ILE B 167      -5.492 -11.160 -35.546  1.00  1.00
ATOM    669  N   THR B 168      -4.357  -9.363 -35.240  1.00  1.00
ATOM    670  CA  THR B 168      -3.136  -9.824 -35.891  1.00  1.00
ATOM    671  C   THR B 168      -2.055 -10.149 -34.868  1.00  1.00
ATOM    672  O   THR B 168      -1.751  -9.337 -33.994  1.00  1.00
ATOM    673  N   SER B 169      -1.474 -11.423 -35.069  1.00  1.00
ATOM    674  CA  SER B 169      -0.567 -11.864 -34.015  1.00  1.00
ATOM    675  C   SER B 169       0.534 -12.757 -34.574  1.00  1.00
ATOM    676  O   SER B 169       0.296 -13.565 -35.471  1.00  1.00
ATOM    677  N   ASN B 170       1.703 -12.685 -33.915  1.00  1.00
ATOM    678  CA  ASN B 170       2.805 -13.556 -34.307  1.00  1.00
ATOM    679  C   ASN B 170       3.017 -14.667 -33.287  1.00  1.00
ATOM    680  O   ASN B 170       3.728 -15.637 -33.551  1.00  1.00
ATOM    681  N   ALA B 171       2.304 -14.750 -32.313  1.00  1.00
ATOM    682  CA  ALA B 171       2.298 -15.760 -31.261  1.00  1.00
ATOM    683  C   ALA B 171       1.823 -17.106 -31.792  1.00  1.00
ATOM    684  O   ALA B 171       0.896 -17.174 -32.599  1.00  1.00
ATOM    685  N   SER B 172       2.152 -18.201 -31.017  1.00  1.00
ATOM    686  CA  SER B 172       1.696 -19.537 -31.381  1.00  1.00
ATOM    687  C   SER B 172       0.564 -19.999 -30.473  1.00  1.00
ATOM    688  O   SER B 172       0.605 -19.794 -29.260  1.00  1.00
ATOM    689  N   MET B 173      -0.348 -20.840 -31.061  1.00  1.00
ATOM    690  CA  MET B 173      -1.410 -21.408 -30.239  1.00  1.00
ATOM    691  C   MET B 173      -0.878 -22.518 -29.342  1.00  1.00
ATOM    692  O   MET B 173      -0.156 -23.405 -29.797  1.00  1.00
ATOM    693  N   HIS B 174      -1.217 -22.491 -28.108  1.00  1.00
ATOM    694  CA  HIS B 174      -0.934 -23.518 -27.113  1.00  1.00
ATOM    695  C   HIS B 174      -2.217 -24.035 -26.474  1.00  1.00
ATOM    696  O   HIS B 174      -3.168 -23.280 -26.271  1.00  1.00
ATOM    697  N   GLU B 175      -2.199 -25.218 -25.925  1.00  1.00
ATOM    698  CA  GLU B 175      -3.337 -25.703 -25.152  1.00  1.00
ATOM    699  C   GLU B 175      -3.426 -25.000 -23.804  1.00  1.00
ATOM    700  O   GLU B 175      -2.604 -25.231 -22.917  1.00  1.00
ATOM    701  N   CYS B 176      -3.901 -23.855 -23.817  1.00  1.00
ATOM    702  CA  CYS B 176      -4.104 -22.986 -22.664  1.00  1.00
ATOM    703  C   CYS B 176      -5.463 -22.301 -22.723  1.00  1.00
ATOM    704  O   CYS B 176      -5.954 -21.966 -23.802  1.00  1.00
ATOM    705  N   ASN B 177      -5.961 -21.815 -21.692  1.00  1.00
ATOM    706  CA  ASN B 177      -7.189 -21.051 -21.505  1.00  1.00
ATOM    707  C   ASN B 177      -6.932 -19.783 -20.701  1.00  1.00
ATOM    708  O   ASN B 177      -6.272 -19.819 -19.662  1.00  1.00
ATOM    709  N   THR B 178      -7.626 -18.678 -21.194  1.00  1.00
ATOM    710  CA  THR B 178      -7.423 -17.387 -20.547  1.00  1.00
ATOM    711  C   THR B 178      -8.705 -16.564 -20.545  1.00  1.00
ATOM    712  O   THR B 178      -9.519 -16.664 -21.462  1.00  1.00
ATOM    713  N   LYS B 179      -8.792 -15.574 -19.768  1.00  1.00
ATOM    714  CA  LYS B 179      -9.873 -14.597 -19.695  1.00  1.00
ATOM    715  C   LYS B 179      -9.510 -13.318 -20.437  1.00  1.00
ATOM    716  O   LYS B 179     -10.386 -12.590 -20.904  1.00  1.00
ATOM    717  N   CYS B 180      -8.290 -13.250 -20.847  1.00  1.00
ATOM    718  CA  CYS B 180      -7.666 -12.074 -21.440  1.00  1.00
ATOM    719  C   CYS B 180      -6.581 -12.468 -22.434  1.00  1.00
ATOM    720  O   CYS B 180      -5.722 -13.296 -22.134  1.00  1.00
ATOM    721  N   GLN B 181      -6.743 -12.080 -23.671  1.00  1.00
ATOM    722  CA  GLN B 181      -5.818 -12.363 -24.762  1.00  1.00
ATOM    723  C   GLN B 181      -5.427 -11.087 -25.497  1.00  1.00
ATOM    724  O   GLN B 181      -6.274 -10.240 -25.783  1.00  1.00
ATOM    725  N   THR B 182      -4.164 -10.810 -25.537  1.00  1.00
ATOM    726  CA  THR B 182      -3.561  -9.792 -26.389  1.00  1.00
ATOM    727  C   THR B 182      -2.835 -10.422 -27.571  1.00  1.00
ATOM    728  O   THR B 182      -2.237 -11.491 -27.446  1.00  1.00
ATOM    729  N   PRO B 183      -2.387  -9.661 -28.532  1.00  1.00
ATOM    730  CA  PRO B 183      -1.659 -10.178 -29.685  1.00  1.00
ATOM    731  C   PRO B 183      -0.260 -10.637 -29.292  1.00  1.00
ATOM    732  O   PRO B 183       0.264 -11.605 -29.844  1.00  1.00
ATOM    733  N   LEU B 184       0.235 -10.424 -28.232  1.00  1.00
ATOM    734  CA  LEU B 184       1.562 -10.791 -27.752  1.00  1.00
ATOM    735  C   LEU B 184       1.503 -12.017 -26.847  1.00  1.00
ATOM    736  O   LEU B 184       2.441 -12.812 -26.800  1.00  1.00
ATOM    737  N   GLY B 185       0.356 -12.275 -26.248  1.00  1.00
ATOM    738  CA  GLY B 185       0.208 -13.336 -25.259  1.00  1.00
ATOM    739  C   GLY B 185      -1.013 -13.102 -24.378  1.00  1.00
ATOM    740  O   GLY B 185      -1.434 -11.963 -24.174  1.00  1.00
ATOM    741  N   ALA B 186      -1.398 -14.154 -23.600  1.00  1.00
ATOM    742  CA  ALA B 186      -2.513 -14.042 -22.668  1.00  1.00
ATOM    743  C   ALA B 186      -2.059 -13.468 -21.332  1.00  1.00
ATOM    744  O   ALA B 186      -0.981 -13.799 -20.838  1.00  1.00
ATOM    745  N   ILE B 187      -3.019 -12.765 -20.687  1.00  1.00
ATOM    746  CA  ILE B 187      -2.791 -12.184 -19.369  1.00  1.00
ATOM    747  C   ILE B 187      -3.636 -12.877 -18.308  1.00  1.00
ATOM    748  O   ILE B 187      -4.840 -13.063 -18.483  1.00  1.00
ATOM    749  N   ASN B 188      -3.046 -13.370 -17.307  1.00  1.00
ATOM    750  CA  ASN B 188      -3.690 -13.913 -16.117  1.00  1.00
ATOM    751  C   ASN B 188      -3.311 -13.117 -14.875  1.00  1.00
ATOM    752  O   ASN B 188      -2.141 -13.058 -14.496  1.00  1.00
ATOM    753  N   SER B 189      -4.244 -12.003 -14.642  1.00  1.00
ATOM    754  CA  SER B 189      -3.852 -11.017 -13.642  1.00  1.00
ATOM    755  C   SER B 189      -5.072 -10.367 -13.002  1.00  1.00
ATOM    756  O   SER B 189      -6.108 -10.201 -13.646  1.00  1.00
ATOM    757  N   SER B 190      -4.961  -9.968 -11.745  1.00  1.00
ATOM    758  CA  SER B 190      -5.993  -9.215 -11.043  1.00  1.00
ATOM    759  C   SER B 190      -5.614  -7.744 -10.920  1.00  1.00
ATOM    760  O   SER B 190      -6.477  -6.884 -10.747  1.00  1.00
ATOM    761  N   LEU B 191      -4.454  -7.411 -11.406  1.00  1.00
ATOM    762  CA  LEU B 191      -4.042  -6.013 -11.466  1.00  1.00
ATOM    763  C   LEU B 191      -4.994  -5.194 -12.330  1.00  1.00
ATOM    764  O   LEU B 191      -5.359  -5.607 -13.431  1.00  1.00
ATOM    765  N   PRO B 192      -5.132  -3.910 -11.993  1.00  1.00
ATOM    766  CA  PRO B 192      -6.073  -3.029 -12.673  1.00  1.00
ATOM    767  C   PRO B 192      -5.487  -2.495 -13.974  1.00  1.00
ATOM    768  O   PRO B 192      -6.200  -2.320 -14.962  1.00  1.00
ATOM    769  N   TYR B 193      -4.327  -2.363 -14.202  1.00  1.00
ATOM    770  CA  TYR B 193      -3.644  -1.780 -15.351  1.00  1.00
ATOM    771  C   TYR B 193      -2.636  -2.755 -15.945  1.00  1.00
ATOM    772  O   TYR B 193      -2.034  -3.554 -15.229  1.00  1.00
ATOM    773  N   GLN B 194      -2.396  -2.530 -17.256  1.00  1.00
ATOM    774  CA  GLN B 194      -1.381  -3.248 -18.018  1.00  1.00
ATOM    775  C   GLN B 194      -0.784  -2.367 -19.108  1.00  1.00
ATOM    776  O   GLN B 194      -1.486  -1.568 -19.727  1.00  1.00
ATOM    777  N   ASN B 195       0.447  -2.509 -19.385  1.00  1.00
ATOM    778  CA  ASN B 195       1.179  -1.793 -20.423  1.00  1.00
ATOM    779  C   ASN B 195       1.709  -2.751 -21.483  1.00  1.00
ATOM    780  O   ASN B 195       2.176  -2.325 -22.540  1.00  1.00
ATOM    781  N   ILE B 196       0.993  -3.898 -21.658  1.00  1.00
ATOM    782  CA  ILE B 196       1.397  -4.911 -22.626  1.00  1.00
ATOM    783  C   ILE B 196       0.901  -4.567 -24.024  1.00  1.00
ATOM    784  O   ILE B 196       1.620  -4.737 -25.008  1.00  1.00
ATOM    785  N   HIS B 197      -0.277  -4.233 -24.295  1.00  1.00
ATOM    786  CA  HIS B 197      -0.939  -4.075 -25.585  1.00  1.00
ATOM    787  C   HIS B 197      -2.340  -3.500 -25.418  1.00  1.00
ATOM    788  O   HIS B 197      -3.068  -3.872 -24.498  1.00  1.00
ATOM    789  N   PRO B 198      -2.696  -2.586 -26.417  1.00  1.00
ATOM    790  CA  PRO B 198      -4.012  -1.961 -26.347  1.00  1.00
ATOM    791  C   PRO B 198      -5.070  -2.830 -27.015  1.00  1.00
ATOM    792  O   PRO B 198      -6.235  -2.823 -26.617  1.00  1.00
ATOM    793  N   VAL B 199      -4.744  -3.702 -27.823  1.00  1.00
ATOM    794  CA  VAL B 199      -5.619  -4.723 -28.388  1.00  1.00
ATOM    795  C   VAL B 199      -5.828  -5.871 -27.409  1.00  1.00
ATOM    796  O   VAL B 199      -4.868  -6.471 -26.925  1.00  1.00
ATOM    797  N   THR B 200      -7.132  -6.056 -27.008  1.00  1.00
ATOM    798  CA  THR B 200      -7.497  -7.026 -25.982  1.00  1.00
ATOM    799  C   THR B 200      -8.783  -7.756 -26.347  1.00  1.00
ATOM    800  O   THR B 200      -9.712  -7.161 -26.893  1.00  1.00
ATOM    801  N   ILE B 201      -8.765  -9.051 -26.096  1.00  1.00
ATOM    802  CA  ILE B 201      -9.952  -9.890 -26.203  1.00  1.00
ATOM    803  C   ILE B 201     -10.386 -10.409 -24.838  1.00  1.00
ATOM    804  O   ILE B 201      -9.570 -10.914 -24.068  1.00  1.00
ATOM    805  N   GLY B 202     -11.476  -9.992 -24.331  1.00  1.00
ATOM    806  CA  GLY B 202     -12.006 -10.590 -23.112  1.00  1.00
ATOM    807  C   GLY B 202     -12.062  -9.574 -21.978  1.00  1.00
ATOM    808  O   GLY B 202     -11.610  -8.439 -22.127  1.00  1.00
ATOM    809  N   GLU B 203     -12.015  -9.756 -20.907  1.00  1.00
ATOM    810  CA  GLU B 203     -11.892  -8.973 -19.683  1.00  1.00
ATOM    811  C   GLU B 203     -10.433  -8.816 -19.274  1.00  1.00
ATOM    812  O   GLU B 203      -9.742  -9.800 -19.013  1.00  1.00
ATOM    813  N   CYS B 204      -9.837  -7.701 -19.788  1.00  1.00
ATOM    814  CA  CYS B 204      -8.415  -7.430 -19.615  1.00  1.00
ATOM    815  C   CYS B 204      -8.190  -6.207 -18.735  1.00  1.00
ATOM    816  O   CYS B 204      -8.947  -5.238 -18.798  1.00  1.00
ATOM    817  N   PRO B 205      -6.961  -6.142 -17.941  1.00  1.00
ATOM    818  CA  PRO B 205      -6.623  -4.867 -17.320  1.00  1.00
ATOM    819  C   PRO B 205      -6.653  -3.733 -18.337  1.00  1.00
ATOM    820  O   PRO B 205      -6.166  -3.880 -19.458  1.00  1.00
ATOM    821  N   LYS B 206      -6.946  -2.461 -17.732  1.00  1.00
ATOM    822  CA  LYS B 206      -6.898  -1.265 -18.566  1.00  1.00
ATOM    823  C   LYS B 206      -5.489  -1.011 -19.084  1.00  1.00
ATOM    824  O   LYS B 206      -4.526  -1.007 -18.317  1.00  1.00
ATOM    825  N   TYR B 207      -5.397  -0.736 -20.459  1.00  1.00
ATOM    826  CA  TYR B 207      -4.094  -0.415 -21.028  1.00  1.00
ATOM    827  C   TYR B 207      -3.724   1.040 -20.771  1.00  1.00
ATOM    828  O   TYR B 207      -4.548   1.939 -20.940  1.00  1.00
ATOM    829  N   VAL B 208      -2.461   1.223 -20.371  1.00  1.00
ATOM    830  CA  VAL B 208      -1.844   2.530 -20.175  1.00  1.00
ATOM    831  C   VAL B 208      -0.398   2.533 -20.653  1.00  1.00
ATOM    832  O   VAL B 208       0.305   1.529 -20.541  1.00  1.00
ATOM    833  N   ARG B 209       0.119   3.640 -21.017  1.00  1.00
ATOM    834  CA  ARG B 209       1.483   3.797 -21.508  1.00  1.00
ATOM    835  C   ARG B 209       2.479   3.864 -20.357  1.00  1.00
ATOM    836  O   ARG B 209       3.635   3.468 -20.501  1.00  1.00
ATOM    837  N   SER B 210       2.142   3.675 -19.207  1.00  1.00
ATOM    838  CA  SER B 210       2.993   3.802 -18.030  1.00  1.00
ATOM    839  C   SER B 210       3.980   2.646 -17.936  1.00  1.00
ATOM    840  O   SER B 210       3.621   1.490 -18.160  1.00  1.00
ATOM    841  N   ALA B 211       5.192   3.007 -17.313  1.00  1.00
ATOM    842  CA  ALA B 211       6.248   2.022 -17.110  1.00  1.00
ATOM    843  C   ALA B 211       6.257   1.512 -15.675  1.00  1.00
ATOM    844  O   ALA B 211       6.550   0.343 -15.424  1.00  1.00
ATOM    845  N   LYS B 212       5.611   2.134 -14.805  1.00  1.00
ATOM    846  CA  LYS B 212       5.530   1.863 -13.375  1.00  1.00
ATOM    847  C   LYS B 212       4.330   2.561 -12.749  1.00  1.00
ATOM    848  O   LYS B 212       4.021   3.705 -13.083  1.00  1.00
ATOM    849  N   LEU B 213       3.577   1.791 -11.967  1.00  1.00
ATOM    850  CA  LEU B 213       2.434   2.158 -11.139  1.00  1.00
ATOM    851  C   LEU B 213       2.399   1.339  -9.853  1.00  1.00
ATOM    852  O   LEU B 213       2.362   0.109  -9.889  1.00  1.00
ATOM    853  N   ARG B 214       3.121   1.782  -8.873  1.00  1.00
ATOM    854  CA  ARG B 214       3.284   1.142  -7.573  1.00  1.00
ATOM    855  C   ARG B 214       2.695   1.999  -6.459  1.00  1.00
ATOM    856  O   ARG B 214       2.938   3.204  -6.396  1.00  1.00
ATOM    857  N   MET B 215       1.653   1.444  -5.767  1.00  1.00
ATOM    858  CA  MET B 215       1.014   2.134  -4.653  1.00  1.00
ATOM    859  C   MET B 215       1.625   1.714  -3.322  1.00  1.00
ATOM    860  O   MET B 215       1.760   0.523  -3.038  1.00  1.00
ATOM    861  N   VAL B 216       2.141   2.755  -2.505  1.00  1.00
ATOM    862  CA  VAL B 216       2.590   2.382  -1.169  1.00  1.00
ATOM    863  C   VAL B 216       1.410   2.075  -0.257  1.00  1.00
ATOM    864  O   VAL B 216       0.410   2.793  -0.256  1.00  1.00
ATOM    865  N   THR B 217       1.607   0.983   0.574  1.00  1.00
ATOM    866  CA  THR B 217       0.588   0.616   1.550  1.00  1.00
ATOM    867  C   THR B 217       1.127   0.709   2.972  1.00  1.00
ATOM    868  O   THR B 217       0.393   1.036   3.904  1.00  1.00
ATOM    869  N   GLY B 218       2.423   0.711   3.079  1.00  1.00
ATOM    870  CA  GLY B 218       3.076   0.900   4.368  1.00  1.00
ATOM    871  C   GLY B 218       3.649   2.306   4.495  1.00  1.00
ATOM    872  O   GLY B 218       3.686   3.062   3.524  1.00  1.00
ATOM    873  N   LEU B 219       4.673   2.481   5.158  1.00  1.00
ATOM    874  CA  LEU B 219       5.290   3.759   5.492  1.00  1.00
ATOM    875  C   LEU B 219       6.747   3.802   5.043  1.00  1.00
ATOM    876  O   LEU B 219       7.425   2.776   5.004  1.00  1.00
ATOM    877  N   ARG B 220       7.321   5.039   5.055  1.00  1.00
ATOM    878  CA  ARG B 220       8.748   5.197   4.803  1.00  1.00
ATOM    879  C   ARG B 220       9.565   4.199   5.613  1.00  1.00
ATOM    880  O   ARG B 220       9.388   4.077   6.825  1.00  1.00
ATOM    881  N   ASN B 221      10.429   3.426   4.838  1.00  1.00
ATOM    882  CA  ASN B 221      11.306   2.455   5.480  1.00  1.00
ATOM    883  C   ASN B 221      12.645   3.081   5.851  1.00  1.00
ATOM    884  O   ASN B 221      13.324   3.662   5.005  1.00  1.00
ATOM    885  N   ILE B 222      12.964   3.132   7.107  1.00  1.00
ATOM    886  CA  ILE B 222      14.167   3.726   7.677  1.00  1.00
ATOM    887  C   ILE B 222      14.825   2.785   8.677  1.00  1.00
ATOM    888  O   ILE B 222      14.340   2.615   9.796  1.00  1.00
ATOM    889  N   PRO B 223      15.371   1.632   8.220  1.00  1.00
ATOM    890  CA  PRO B 223      15.941   0.632   9.115  1.00  1.00
ATOM    891  C   PRO B 223      17.270   1.104   9.691  1.00  1.00
ATOM    892  O   PRO B 223      18.040   1.791   9.021  1.00  1.00
ATOM    893  N   GLY B 224       7.951  14.882   7.140  1.00  1.00
ATOM    894  CA  GLY B 224       6.578  14.645   6.710  1.00  1.00
ATOM    895  C   GLY B 224       5.631  15.687   7.292  1.00  1.00
ATOM    896  O   GLY B 224       5.898  16.262   8.347  1.00  1.00
ATOM    897  N   LEU B 225       4.367  15.667   6.857  1.00  1.00
ATOM    898  CA  LEU B 225       3.404  16.661   7.316  1.00  1.00
ATOM    899  C   LEU B 225       3.213  16.586   8.827  1.00  1.00
ATOM    900  O   LEU B 225       3.048  17.609   9.492  1.00  1.00
ATOM    901  N   PHE B 226       3.226  15.671   9.551  1.00  1.00
ATOM    902  CA  PHE B 226       2.982  15.542  10.983  1.00  1.00
ATOM    903  C   PHE B 226       4.285  15.603  11.771  1.00  1.00
ATOM    904  O   PHE B 226       4.306  16.042  12.921  1.00  1.00
ATOM    905  N   GLY B 227       5.358  15.271  11.324  1.00  1.00
ATOM    906  CA  GLY B 227       6.649  15.609  11.910  1.00  1.00
ATOM    907  C   GLY B 227       7.171  14.475  12.783  1.00  1.00
ATOM    908  O   GLY B 227       8.323  14.493  13.217  1.00  1.00
ATOM    909  N   ALA B 228       6.553  13.272  12.641  1.00  1.00
ATOM    910  CA  ALA B 228       6.974  12.160  13.485  1.00  1.00
ATOM    911  C   ALA B 228       7.876  11.199  12.720  1.00  1.00
ATOM    912  O   ALA B 228       8.846  10.675  13.267  1.00  1.00
ATOM    913  N   ILE B 229       7.424  10.601  11.617  1.00  1.00
ATOM    914  CA  ILE B 229       8.254   9.714  10.811  1.00  1.00
ATOM    915  C   ILE B 229       9.345  10.490  10.085  1.00  1.00
ATOM    916  O   ILE B 229       9.065  11.451   9.369  1.00  1.00
ATOM    917  N   ALA B 230      10.638   9.978  10.208  1.00  1.00
ATOM    918  CA  ALA B 230      11.741  10.716   9.604  1.00  1.00
ATOM    919  C   ALA B 230      11.728  12.177  10.037  1.00  1.00
ATOM    920  O   ALA B 230      11.436  13.068   9.239  1.00  1.00
ATOM    921  N   GLY B 231      11.326  12.368  11.289  1.00  1.00
ATOM    922  CA  GLY B 231      11.273  13.689  11.905  1.00  1.00
ATOM    923  C   GLY B 231      11.858  13.664  13.312  1.00  1.00
ATOM    924  O   GLY B 231      12.760  14.436  13.633  1.00  1.00
ATOM    925  N   PHE B 232      10.905  13.747  14.379  1.00  1.00
ATOM    926  CA  PHE B 232      11.413  13.737  15.745  1.00  1.00
ATOM    927  C   PHE B 232      11.672  12.315  16.227  1.00  1.00
ATOM    928  O   PHE B 232      12.427  12.098  17.175  1.00  1.00
ATOM    929  N   ILE B 233      10.955  11.344  15.706  1.00  1.00
ATOM    930  CA  ILE B 233      11.396   9.956  15.776  1.00  1.00
ATOM    931  C   ILE B 233      12.263   9.592  14.578  1.00  1.00
ATOM    932  O   ILE B 233      11.777   9.508  13.450  1.00  1.00
ATOM    933  N   GLU B 234      13.508   9.728  14.577  1.00  1.00
ATOM    934  CA  GLU B 234      14.421   9.731  13.441  1.00  1.00
ATOM    935  C   GLU B 234      14.422   8.383  12.731  1.00  1.00
ATOM    936  O   GLU B 234      14.496   8.317  11.504  1.00  1.00
ATOM    937  N   GLY B 235      14.239   7.289  13.125  1.00  1.00
ATOM    938  CA  GLY B 235      14.366   6.028  12.404  1.00  1.00
ATOM    939  C   GLY B 235      13.236   5.072  12.762  1.00  1.00
ATOM    940  O   GLY B 235      12.709   5.107  13.874  1.00  1.00
ATOM    941  N   GLY B 236      13.156   3.972  12.045  1.00  1.00
ATOM    942  CA  GLY B 236      12.205   2.901  12.318  1.00  1.00
ATOM    943  C   GLY B 236      12.842   1.797  13.152  1.00  1.00
ATOM    944  O   GLY B 236      14.025   1.494  12.998  1.00  1.00
ATOM    945  N   TRP B 237      11.999   0.762  13.457  1.00  1.00
ATOM    946  CA  TRP B 237      12.452  -0.388  14.230  1.00  1.00
ATOM    947  C   TRP B 237      12.237  -1.687  13.463  1.00  1.00
ATOM    948  O   TRP B 237      11.104  -2.059  13.159  1.00  1.00
ATOM    949  N   THR B 238      13.351  -2.399  13.129  1.00  1.00
ATOM    950  CA  THR B 238      13.211  -3.691  12.468  1.00  1.00
ATOM    951  C   THR B 238      12.810  -4.776  13.459  1.00  1.00
ATOM    952  O   THR B 238      12.059  -5.692  13.122  1.00  1.00
ATOM    953  N   GLY B 239      12.854  -4.468  14.726  1.00  1.00
ATOM    954  CA  GLY B 239      12.544  -5.415  15.790  1.00  1.00
ATOM    955  C   GLY B 239      11.059  -5.396  16.129  1.00  1.00
ATOM    956  O   GLY B 239      10.502  -6.397  16.580  1.00  1.00
ATOM    957  N   MET B 240      10.327  -4.432  15.828  1.00  1.00
ATOM    958  CA  MET B 240       8.870  -4.403  15.870  1.00  1.00
ATOM    959  C   MET B 240       8.271  -4.987  14.596  1.00  1.00
ATOM    960  O   MET B 240       8.312  -4.362  13.537  1.00  1.00
ATOM    961  N   ILE B 241       7.953  -6.269  14.632  1.00  1.00
ATOM    962  CA  ILE B 241       7.612  -7.049  13.448  1.00  1.00
ATOM    963  C   ILE B 241       6.124  -7.368  13.409  1.00  1.00
ATOM    964  O   ILE B 241       5.529  -7.470  12.336  1.00  1.00
ATOM    965  N   ASP B 242       5.263  -6.878  14.183  1.00  1.00
ATOM    966  CA  ASP B 242       3.865  -7.289  14.235  1.00  1.00
ATOM    967  C   ASP B 242       2.935  -6.109  13.987  1.00  1.00
ATOM    968  O   ASP B 242       1.842  -6.271  13.443  1.00  1.00
ATOM    969  N   GLY B 243       3.272  -5.058  13.516  1.00  1.00
ATOM    970  CA  GLY B 243       2.457  -3.934  13.071  1.00  1.00
ATOM    971  C   GLY B 243       3.326  -2.770  12.614  1.00  1.00
ATOM    972  O   GLY B 243       4.498  -2.677  12.979  1.00  1.00
ATOM    973  N   TRP B 244       2.573  -1.647  12.180  1.00  1.00
ATOM    974  CA  TRP B 244       3.283  -0.471  11.690  1.00  1.00
ATOM    975  C   TRP B 244       3.647   0.469  12.832  1.00  1.00
ATOM    976  O   TRP B 244       4.721   1.070  12.835  1.00  1.00
ATOM    977  N   TYR B 245       2.977   0.681  13.778  1.00  1.00
ATOM    978  CA  TYR B 245       3.218   1.528  14.940  1.00  1.00
ATOM    979  C   TYR B 245       3.133   0.726  16.233  1.00  1.00
ATOM    980  O   TYR B 245       2.355  -0.222  16.336  1.00  1.00
ATOM    981  N   GLY B 246       3.916   1.361  17.308  1.00  1.00
ATOM    982  CA  GLY B 246       3.859   0.668  18.589  1.00  1.00
ATOM    983  C   GLY B 246       4.843   1.268  19.585  1.00  1.00
ATOM    984  O   GLY B 246       5.694   2.079  19.219  1.00  1.00
ATOM    985  N   TYR B 247       5.391   0.309  20.475  1.00  1.00
ATOM    986  CA  TYR B 247       6.143   0.738  21.648  1.00  1.00
ATOM    987  C   TYR B 247       7.402  -0.100  21.833  1.00  1.00
ATOM    988  O   TYR B 247       7.429  -1.281  21.487  1.00  1.00
ATOM    989  N   HIS B 248       8.411   0.517  22.333  1.00  1.00
ATOM    990  CA  HIS B 248       9.613  -0.095  22.887  1.00  1.00
ATOM    991  C   HIS B 248       9.789   0.268  24.356  1.00  1.00
ATOM    992  O   HIS B 248       9.623   1.424  24.744  1.00  1.00
ATOM    993  N   HIS B 249       9.888  -0.649  25.245  1.00  1.00
ATOM    994  CA  HIS B 249      10.015  -0.363  26.669  1.00  1.00
ATOM    995  C   HIS B 249      11.297  -0.955  27.238  1.00  1.00
ATOM    996  O   HIS B 249      11.738  -2.025  26.818  1.00  1.00
ATOM    997  N   GLN B 250      11.748  -0.432  28.289  1.00  1.00
ATOM    998  CA  GLN B 250      12.918  -0.776  29.087  1.00  1.00
ATOM    999  C   GLN B 250      12.642  -0.598  30.575  1.00  1.00
ATOM   1000  O   GLN B 250      12.141   0.442  31.003  1.00  1.00
ATOM   1001  N   ASN B 251      12.537  -1.645  31.327  1.00  1.00
ATOM   1002  CA  ASN B 251      12.326  -1.603  32.769  1.00  1.00
ATOM   1003  C   ASN B 251      13.138  -2.682  33.475  1.00  1.00
ATOM   1004  O   ASN B 251      13.475  -3.706  32.883  1.00  1.00
ATOM   1005  N   GLU B 252      13.075  -2.767  34.772  1.00  1.00
ATOM   1006  CA  GLU B 252      13.811  -3.770  35.532  1.00  1.00
ATOM   1007  C   GLU B 252      13.565  -5.169  34.982  1.00  1.00
ATOM   1008  O   GLU B 252      14.476  -5.996  34.932  1.00  1.00
ATOM   1009  N   GLN B 253      12.500  -5.543  34.555  1.00  1.00
ATOM   1010  CA  GLN B 253      12.092  -6.842  34.034  1.00  1.00
ATOM   1011  C   GLN B 253      12.529  -7.016  32.585  1.00  1.00
ATOM   1012  O   GLN B 253      12.785  -8.133  32.134  1.00  1.00
ATOM   1013  N   GLY B 254      13.190  -6.288  31.939  1.00  1.00
ATOM   1014  CA  GLY B 254      13.715  -6.493  30.595  1.00  1.00
ATOM   1015  C   GLY B 254      13.379  -5.318  29.686  1.00  1.00
ATOM   1016  O   GLY B 254      12.869  -4.294  30.143  1.00  1.00
ATOM   1017  N   SER B 255      13.611  -5.661  28.311  1.00  1.00
ATOM   1018  CA  SER B 255      13.146  -4.767  27.257  1.00  1.00
ATOM   1019  C   SER B 255      12.583  -5.551  26.078  1.00  1.00
ATOM   1020  O   SER B 255      13.069  -6.634  25.752  1.00  1.00
ATOM   1021  N   GLY B 256      11.642  -4.913  25.388  1.00  1.00
ATOM   1022  CA  GLY B 256      11.019  -5.547  24.232  1.00  1.00
ATOM   1023  C   GLY B 256      10.345  -4.517  23.335  1.00  1.00
ATOM   1024  O   GLY B 256      10.079  -3.391  23.758  1.00  1.00
ATOM   1025  N   TYR B 257       9.770  -5.003  22.264  1.00  1.00
ATOM   1026  CA  TYR B 257       8.881  -4.265  21.374  1.00  1.00
ATOM   1027  C   TYR B 257       7.483  -4.870  21.367  1.00  1.00
ATOM   1028  O   TYR B 257       7.322  -6.086  21.471  1.00  1.00
ATOM   1029  N   ALA B 258       6.509  -3.975  21.061  1.00  1.00
ATOM   1030  CA  ALA B 258       5.105  -4.351  20.948  1.00  1.00
ATOM   1031  C   ALA B 258       4.342  -3.375  20.062  1.00  1.00
ATOM   1032  O   ALA B 258       4.506  -2.160  20.176  1.00  1.00
ATOM   1033  N   ALA B 259       3.723  -3.871  18.971  1.00  1.00
ATOM   1034  CA  ALA B 259       2.903  -3.012  18.125  1.00  1.00
ATOM   1035  C   ALA B 259       1.632  -2.582  18.846  1.00  1.00
ATOM   1036  O   ALA B 259       0.979  -3.389  19.508  1.00  1.00
ATOM   1037  N   ASP B 260       1.241  -1.236  18.602  1.00  1.00
ATOM   1038  CA  ASP B 260      -0.102  -0.853  19.021  1.00  1.00
ATOM   1039  C   ASP B 260      -1.158  -1.456  18.103  1.00  1.00
ATOM   1040  O   ASP B 260      -1.188  -1.174  16.906  1.00  1.00
ATOM   1041  N   GLN B 261      -1.904  -2.461  18.646  1.00  1.00
ATOM   1042  CA  GLN B 261      -2.785  -3.280  17.822  1.00  1.00
ATOM   1043  C   GLN B 261      -3.960  -2.466  17.295  1.00  1.00
ATOM   1044  O   GLN B 261      -4.380  -2.635  16.150  1.00  1.00
ATOM   1045  N   LYS B 262      -4.507  -1.523  18.015  1.00  1.00
ATOM   1046  CA  LYS B 262      -5.676  -0.747  17.616  1.00  1.00
ATOM   1047  C   LYS B 262      -5.355   0.167  16.441  1.00  1.00
ATOM   1048  O   LYS B 262      -6.150   0.301  15.511  1.00  1.00
ATOM   1049  N   SER B 263      -4.265   0.974  16.557  1.00  1.00
ATOM   1050  CA  SER B 263      -3.902   1.897  15.489  1.00  1.00
ATOM   1051  C   SER B 263      -3.410   1.148  14.257  1.00  1.00
ATOM   1052  O   SER B 263      -3.675   1.553  13.125  1.00  1.00
ATOM   1053  N   THR B 264      -2.738  -0.004  14.493  1.00  1.00
ATOM   1054  CA  THR B 264      -2.269  -0.820  13.378  1.00  1.00
ATOM   1055  C   THR B 264      -3.437  -1.419  12.605  1.00  1.00
ATOM   1056  O   THR B 264      -3.432  -1.441  11.374  1.00  1.00
ATOM   1057  N   GLN B 265      -4.427  -1.972  13.318  1.00  1.00
ATOM   1058  CA  GLN B 265      -5.597  -2.595  12.710  1.00  1.00
ATOM   1059  C   GLN B 265      -6.457  -1.565  11.988  1.00  1.00
ATOM   1060  O   GLN B 265      -6.961  -1.820  10.895  1.00  1.00
ATOM   1061  N   ASN B 266      -6.655  -0.406  12.577  1.00  1.00
ATOM   1062  CA  ASN B 266      -7.431   0.666  11.964  1.00  1.00
ATOM   1063  C   ASN B 266      -6.754   1.183  10.701  1.00  1.00
ATOM   1064  O   ASN B 266      -7.418   1.502   9.715  1.00  1.00
ATOM   1065  N   ALA B 267      -5.408   1.271  10.724  1.00  1.00
ATOM   1066  CA  ALA B 267      -4.652   1.748   9.573  1.00  1.00
ATOM   1067  C   ALA B 267      -4.674   0.731   8.439  1.00  1.00
ATOM   1068  O   ALA B 267      -4.769   1.095   7.267  1.00  1.00
ATOM   1069  N   ILE B 268      -4.519  -0.576   8.766  1.00  1.00
ATOM   1070  CA  ILE B 268      -4.631  -1.606   7.741  1.00  1.00
ATOM   1071  C   ILE B 268      -6.011  -1.594   7.095  1.00  1.00
ATOM   1072  O   ILE B 268      -6.138  -1.723   5.878  1.00  1.00
ATOM   1073  N   ASN B 269      -7.058  -1.388   7.968  1.00  1.00
ATOM   1074  CA  ASN B 269      -8.420  -1.274   7.460  1.00  1.00
ATOM   1075  C   ASN B 269      -8.546  -0.113   6.481  1.00  1.00
ATOM   1076  O   ASN B 269      -9.192  -0.233   5.440  1.00  1.00
ATOM   1077  N   GLY B 270      -7.975   1.018   6.817  1.00  1.00
ATOM   1078  CA  GLY B 270      -8.070   2.233   6.016  1.00  1.00
ATOM   1079  C   GLY B 270      -7.316   2.085   4.701  1.00  1.00
ATOM   1080  O   GLY B 270      -7.800   2.499   3.647  1.00  1.00
ATOM   1081  N   ILE B 271      -6.034   1.594   4.791  1.00  1.00
ATOM   1082  CA  ILE B 271      -5.187   1.478   3.611  1.00  1.00
ATOM   1083  C   ILE B 271      -5.766   0.482   2.613  1.00  1.00
ATOM   1084  O   ILE B 271      -5.762   0.724   1.406  1.00  1.00
ATOM   1085  N   THR B 272      -6.257  -0.669   3.115  1.00  1.00
ATOM   1086  CA  THR B 272      -6.834  -1.686   2.244  1.00  1.00
ATOM   1087  C   THR B 272      -8.133  -1.200   1.615  1.00  1.00
ATOM   1088  O   THR B 272      -8.396  -1.451   0.438  1.00  1.00
ATOM   1089  N   ASN B 273      -8.921  -0.428   2.309  1.00  1.00
ATOM   1090  CA  ASN B 273     -10.122   0.198   1.768  1.00  1.00
ATOM   1091  C   ASN B 273      -9.775   1.196   0.670  1.00  1.00
ATOM   1092  O   ASN B 273     -10.466   1.282  -0.345  1.00  1.00
ATOM   1093  N   LYS B 274      -8.617   1.880   0.861  1.00  1.00
ATOM   1094  CA  LYS B 274      -8.131   2.829  -0.132  1.00  1.00
ATOM   1095  C   LYS B 274      -7.722   2.121  -1.418  1.00  1.00
ATOM   1096  O   LYS B 274      -8.006   2.597  -2.517  1.00  1.00
ATOM   1097  N   VAL B 275      -7.025   0.963  -1.280  1.00  1.00
ATOM   1098  CA  VAL B 275      -6.645   0.164  -2.439  1.00  1.00
ATOM   1099  C   VAL B 275      -7.872  -0.322  -3.199  1.00  1.00
ATOM   1100  O   VAL B 275      -7.912  -0.274  -4.429  1.00  1.00
ATOM   1101  N   ASN B 276      -8.878  -0.812  -2.443  1.00  1.00
ATOM   1102  CA  ASN B 276     -10.127  -1.292  -3.021  1.00  1.00
ATOM   1103  C   ASN B 276     -10.856  -0.178  -3.761  1.00  1.00
ATOM   1104  O   ASN B 276     -11.399  -0.391  -4.845  1.00  1.00
ATOM   1105  N   THR B 277     -10.919   1.007  -3.189  1.00  1.00
ATOM   1106  CA  THR B 277     -11.565   2.166  -3.794  1.00  1.00
ATOM   1107  C   THR B 277     -10.892   2.550  -5.105  1.00  1.00
ATOM   1108  O   THR B 277     -11.562   2.876  -6.085  1.00  1.00
ATOM   1109  N   VAL B 278      -9.563   2.612  -5.103  1.00  1.00
ATOM   1110  CA  VAL B 278      -8.792   2.908  -6.305  1.00  1.00
ATOM   1111  C   VAL B 278      -9.032   1.860  -7.385  1.00  1.00
ATOM   1112  O   VAL B 278      -9.178   2.190  -8.562  1.00  1.00
ATOM   1113  N   ILE B 279      -8.974   0.610  -7.032  1.00  1.00
ATOM   1114  CA  ILE B 279      -9.190  -0.491  -7.963  1.00  1.00
ATOM   1115  C   ILE B 279     -10.612  -0.479  -8.509  1.00  1.00
ATOM   1116  O   ILE B 279     -10.832  -0.708  -9.699  1.00  1.00
ATOM   1117  N   GLU B 280     -11.579  -0.269  -7.712  1.00  1.00
ATOM   1118  CA  GLU B 280     -13.001  -0.267  -8.036  1.00  1.00
ATOM   1119  C   GLU B 280     -13.315   0.748  -9.127  1.00  1.00
ATOM   1120  O   GLU B 280     -14.125   0.487 -10.017  1.00  1.00
ATOM   1121  N   LYS B 281     -12.702   1.835  -9.225  1.00  1.00
ATOM   1122  CA  LYS B 281     -13.025   2.918 -10.146  1.00  1.00
ATOM   1123  C   LYS B 281     -12.453   2.652 -11.532  1.00  1.00
ATOM   1124  O   LYS B 281     -13.072   2.983 -12.544  1.00  1.00
ATOM   1125  N   MET B 282     -11.370   1.998 -11.646  1.00  1.00
ATOM   1126  CA  MET B 282     -10.822   1.593 -12.935  1.00  1.00
ATOM   1127  C   MET B 282      -9.923   0.372 -12.793  1.00  1.00
ATOM   1128  O   MET B 282      -8.942   0.395 -12.050  1.00  1.00
ATOM   1129  N   ASN B 283     -10.479  -0.769 -13.496  1.00  1.00
ATOM   1130  CA  ASN B 283      -9.753  -2.027 -13.370  1.00  1.00
ATOM   1131  C   ASN B 283     -10.141  -3.000 -14.476  1.00  1.00
ATOM   1132  O   ASN B 283      -9.360  -3.878 -14.845  1.00  1.00
ATOM   1133  N   ILE B 284     -10.557  -2.725 -15.564  1.00  1.00
ATOM   1134  CA  ILE B 284     -10.968  -3.646 -16.616  1.00  1.00
ATOM   1135  C   ILE B 284     -11.340  -2.898 -17.889  1.00  1.00
ATOM   1136  O   ILE B 284     -11.832  -1.771 -17.837  1.00  1.00
ATOM   1137  N   GLN B 285     -10.988  -3.491 -18.979  1.00  1.00
ATOM   1138  CA  GLN B 285     -11.406  -3.124 -20.326  1.00  1.00
ATOM   1139  C   GLN B 285     -11.949  -4.330 -21.082  1.00  1.00
ATOM   1140  O   GLN B 285     -11.423  -5.436 -20.966  1.00  1.00
ATOM   1141  N   PHE B 286     -13.106  -4.232 -21.622  1.00  1.00
ATOM   1142  CA  PHE B 286     -13.635  -5.303 -22.458  1.00  1.00
ATOM   1143  C   PHE B 286     -12.933  -5.344 -23.810  1.00  1.00
ATOM   1144  O   PHE B 286     -12.504  -4.314 -24.329  1.00  1.00
ATOM   1145  N   THR B 287     -13.186  -6.247 -24.648  1.00  1.00
ATOM   1146  CA  THR B 287     -12.619  -6.384 -25.984  1.00  1.00
ATOM   1147  C   THR B 287     -12.539  -5.036 -26.690  1.00  1.00
ATOM   1148  O   THR B 287     -13.515  -4.286 -26.727  1.00  1.00
ATOM   1149  N   ALA B 288     -11.308  -4.760 -27.140  1.00  1.00
ATOM   1150  CA  ALA B 288     -10.906  -3.601 -27.928  1.00  1.00
ATOM   1151  C   ALA B 288      -9.980  -4.004 -29.068  1.00  1.00
ATOM   1152  O   ALA B 288      -8.988  -4.702 -28.858  1.00  1.00
ATOM   1153  N   VAL B 289     -10.452  -4.019 -30.255  1.00  1.00
ATOM   1154  CA  VAL B 289      -9.716  -4.461 -31.434  1.00  1.00
ATOM   1155  C   VAL B 289      -9.599  -3.342 -32.461  1.00  1.00
ATOM   1156  O   VAL B 289     -10.515  -2.534 -32.620  1.00  1.00
ATOM   1157  N   GLY B 290      -8.653  -3.231 -33.188  1.00  1.00
ATOM   1158  CA  GLY B 290      -8.467  -2.303 -34.297  1.00  1.00
ATOM   1159  C   GLY B 290      -9.656  -2.339 -35.249  1.00  1.00
ATOM   1160  O   GLY B 290     -10.210  -3.403 -35.525  1.00  1.00
ATOM   1161  N   LYS B 291      -9.760  -1.218 -36.035  1.00  1.00
ATOM   1162  CA  LYS B 291     -10.717  -1.144 -37.133  1.00  1.00
ATOM   1163  C   LYS B 291     -10.017  -1.257 -38.481  1.00  1.00
ATOM   1164  O   LYS B 291      -9.001  -0.606 -38.721  1.00  1.00
ATOM   1165  N   LEU B 292      -9.608  10.492 -37.296  1.00  1.00
ATOM   1166  CA  LEU B 292     -10.660  10.620 -36.295  1.00  1.00
ATOM   1167  C   LEU B 292     -10.647   9.442 -35.328  1.00  1.00
ATOM   1168  O   LEU B 292     -10.870   9.608 -34.129  1.00  1.00
ATOM   1169  N   ASN B 293     -10.551   8.218 -35.843  1.00  1.00
ATOM   1170  CA  ASN B 293     -10.450   7.026 -35.011  1.00  1.00
ATOM   1171  C   ASN B 293      -9.155   7.022 -34.208  1.00  1.00
ATOM   1172  O   ASN B 293      -9.133   6.610 -33.048  1.00  1.00
ATOM   1173  N   LYS B 294      -8.045   7.344 -34.827  1.00  1.00
ATOM   1174  CA  LYS B 294      -6.765   7.386 -34.131  1.00  1.00
ATOM   1175  C   LYS B 294      -6.746   8.489 -33.080  1.00  1.00
ATOM   1176  O   LYS B 294      -6.154   8.331 -32.012  1.00  1.00
ATOM   1177  N   LYS B 295      -7.378   9.662 -33.383  1.00  1.00
ATOM   1178  CA  LYS B 295      -7.466  10.764 -32.433  1.00  1.00
ATOM   1179  C   LYS B 295      -8.239  10.356 -31.186  1.00  1.00
ATOM   1180  O   LYS B 295      -7.880  10.733 -30.070  1.00  1.00
ATOM   1181  N   VAL B 296      -9.375   9.606 -31.379  1.00  1.00
ATOM   1182  CA  VAL B 296     -10.174   9.121 -30.260  1.00  1.00
ATOM   1183  C   VAL B 296      -9.380   8.150 -29.396  1.00  1.00
ATOM   1184  O   VAL B 296      -9.460   8.188 -28.168  1.00  1.00
ATOM   1185  N   ASP B 297      -8.745   7.138 -30.054  1.00  1.00
ATOM   1186  CA  ASP B 297      -7.955   6.154 -29.324  1.00  1.00
ATOM   1187  C   ASP B 297      -6.791   6.813 -28.594  1.00  1.00
ATOM   1188  O   ASP B 297      -6.484   6.467 -27.454  1.00  1.00
ATOM   1189  N   ASP B 298      -6.037   7.652 -29.203  1.00  1.00
ATOM   1190  CA  ASP B 298      -4.872   8.296 -28.607  1.00  1.00
ATOM   1191  C   ASP B 298      -5.282   9.264 -27.505  1.00  1.00
ATOM   1192  O   ASP B 298      -4.580   9.415 -26.505  1.00  1.00
ATOM   1193  N   GLY B 299      -6.432   9.907 -27.620  1.00  1.00
ATOM   1194  CA  GLY B 299      -6.892  10.876 -26.633  1.00  1.00
ATOM   1195  C   GLY B 299      -7.396  10.183 -25.374  1.00  1.00
ATOM   1196  O   GLY B 299      -7.199  10.673 -24.262  1.00  1.00
ATOM   1197  N   PHE B 300      -8.121   9.085 -25.488  1.00  1.00
ATOM   1198  CA  PHE B 300      -8.557   8.303 -24.338  1.00  1.00
ATOM   1199  C   PHE B 300      -7.369   7.697 -23.601  1.00  1.00
ATOM   1200  O   PHE B 300      -7.351   7.642 -22.371  1.00  1.00
ATOM   1201  N   LEU B 301      -6.399   7.201 -24.381  1.00  1.00
ATOM   1202  CA  LEU B 301      -5.182   6.629 -23.818  1.00  1.00
ATOM   1203  C   LEU B 301      -4.383   7.678 -23.051  1.00  1.00
ATOM   1204  O   LEU B 301      -3.810   7.389 -22.000  1.00  1.00
ATOM   1205  N   ASP B 302      -4.298   8.904 -23.591  1.00  1.00
ATOM   1206  CA  ASP B 302      -3.600   9.994 -22.919  1.00  1.00
ATOM   1207  C   ASP B 302      -4.246  10.318 -21.578  1.00  1.00
ATOM   1208  O   ASP B 302      -3.556  10.589 -20.595  1.00  1.00
ATOM   1209  N   ILE B 303      -5.595  10.340 -21.548  1.00  1.00
ATOM   1210  CA  ILE B 303      -6.351  10.689 -20.351  1.00  1.00
ATOM   1211  C   ILE B 303      -6.215   9.613 -19.281  1.00  1.00
ATOM   1212  O   ILE B 303      -6.073   9.917 -18.096  1.00  1.00
ATOM   1213  N   TRP B 304      -6.364   8.330 -19.671  1.00  1.00
ATOM   1214  CA  TRP B 304      -6.302   7.228 -18.718  1.00  1.00
ATOM   1215  C   TRP B 304      -4.891   7.049 -18.173  1.00  1.00
ATOM   1216  O   TRP B 304      -4.705   6.724 -17.000  1.00  1.00
ATOM   1217  N   THR B 305      -3.890   7.232 -18.985  1.00  1.00
ATOM   1218  CA  THR B 305      -2.505   7.185 -18.532  1.00  1.00
ATOM   1219  C   THR B 305      -2.233   8.252 -17.480  1.00  1.00
ATOM   1220  O   THR B 305      -1.536   8.005 -16.496  1.00  1.00
ATOM   1221  N   TYR B 306      -2.746   9.499 -17.787  1.00  1.00
ATOM   1222  CA  TYR B 306      -2.598  10.617 -16.863  1.00  1.00
ATOM   1223  C   TYR B 306      -3.325  10.349 -15.552  1.00  1.00
ATOM   1224  O   TYR B 306      -2.814  10.652 -14.474  1.00  1.00
ATOM   1225  N   ASN B 307      -4.547   9.865 -15.644  1.00  1.00
ATOM   1226  CA  ASN B 307      -5.406   9.598 -14.497  1.00  1.00
ATOM   1227  C   ASN B 307      -4.797   8.538 -13.588  1.00  1.00
ATOM   1228  O   ASN B 307      -4.857   8.648 -12.363  1.00  1.00
ATOM   1229  N   ALA B 308      -4.323   7.445 -14.164  1.00  1.00
ATOM   1230  CA  ALA B 308      -3.749   6.339 -13.407  1.00  1.00
ATOM   1231  C   ALA B 308      -2.495   6.775 -12.659  1.00  1.00
ATOM   1232  O   ALA B 308      -2.289   6.402 -11.504  1.00  1.00
ATOM   1233  N   GLU B 309      -1.591   7.421 -13.346  1.00  1.00
ATOM   1234  CA  GLU B 309      -0.327   7.836 -12.750  1.00  1.00
ATOM   1235  C   GLU B 309      -0.548   8.880 -11.662  1.00  1.00
ATOM   1236  O   GLU B 309       0.101   8.848 -10.617  1.00  1.00
ATOM   1237  N   LEU B 310      -1.396   9.846 -11.883  1.00  1.00
ATOM   1238  CA  LEU B 310      -1.651  10.926 -10.939  1.00  1.00
ATOM   1239  C   LEU B 310      -2.416  10.424  -9.719  1.00  1.00
ATOM   1240  O   LEU B 310      -2.179  10.873  -8.597  1.00  1.00
ATOM   1241  N   LEU B 311      -3.366   9.548  -9.893  1.00  1.00
ATOM   1242  CA  LEU B 311      -4.099   8.943  -8.788  1.00  1.00
ATOM   1243  C   LEU B 311      -3.156   8.228  -7.826  1.00  1.00
ATOM   1244  O   LEU B 311      -3.332   8.288  -6.609  1.00  1.00
ATOM   1245  N   VAL B 312      -2.192   7.492  -8.406  1.00  1.00
ATOM   1246  CA  VAL B 312      -1.224   6.755  -7.602  1.00  1.00
ATOM   1247  C   VAL B 312      -0.288   7.703  -6.861  1.00  1.00
ATOM   1248  O   VAL B 312       0.032   7.486  -5.693  1.00  1.00
ATOM   1249  N   LEU B 313       0.203   8.722  -7.578  1.00  1.00
ATOM   1250  CA  LEU B 313       1.113   9.696  -6.988  1.00  1.00
ATOM   1251  C   LEU B 313       0.445  10.455  -5.846  1.00  1.00
ATOM   1252  O   LEU B 313       1.063  10.710  -4.812  1.00  1.00
ATOM   1253  N   LEU B 314      -0.757  10.907  -6.042  1.00  1.00
ATOM   1254  CA  LEU B 314      -1.492  11.649  -5.025  1.00  1.00
ATOM   1255  C   LEU B 314      -1.812  10.767  -3.823  1.00  1.00
ATOM   1256  O   LEU B 314      -1.738  11.212  -2.677  1.00  1.00
ATOM   1257  N   GLU B 315      -2.311   9.546  -4.086  1.00  1.00
ATOM   1258  CA  GLU B 315      -2.659   8.625  -3.011  1.00  1.00
ATOM   1259  C   GLU B 315      -1.423   8.195  -2.231  1.00  1.00
ATOM   1260  O   GLU B 315      -1.473   8.027  -1.013  1.00  1.00
ATOM   1261  N   ASN B 316      -0.301   8.063  -2.899  1.00  1.00
ATOM   1262  CA  ASN B 316       0.957   7.707  -2.254  1.00  1.00
ATOM   1263  C   ASN B 316       1.373   8.761  -1.237  1.00  1.00
ATOM   1264  O   ASN B 316       1.863   8.435  -0.155  1.00  1.00
ATOM   1265  N   GLU B 317       1.305  10.028  -1.639  1.00  1.00
ATOM   1266  CA  GLU B 317       1.611  11.134  -0.740  1.00  1.00
ATOM   1267  C   GLU B 317       0.699  11.122   0.480  1.00  1.00
ATOM   1268  O   GLU B 317       1.141  11.377   1.600  1.00  1.00
ATOM   1269  N   ARG B 318      -0.580  10.865   0.268  1.00  1.00
ATOM   1270  CA  ARG B 318      -1.576  10.849   1.333  1.00  1.00
ATOM   1271  C   ARG B 318      -1.353   9.676   2.278  1.00  1.00
ATOM   1272  O   ARG B 318      -1.540   9.797   3.489  1.00  1.00
ATOM   1273  N   THR B 319      -0.974   8.526   1.749  1.00  1.00
ATOM   1274  CA  THR B 319      -0.713   7.323   2.530  1.00  1.00
ATOM   1275  C   THR B 319       0.447   7.533   3.494  1.00  1.00
ATOM   1276  O   THR B 319       0.401   7.089   4.642  1.00  1.00
ATOM   1277  N   LEU B 320       1.541   8.085   2.992  1.00  1.00
ATOM   1278  CA  LEU B 320       2.706   8.356   3.825  1.00  1.00
ATOM   1279  C   LEU B 320       2.380   9.370   4.916  1.00  1.00
ATOM   1280  O   LEU B 320       2.820   9.231   6.058  1.00  1.00
ATOM   1281  N   ASP B 321       1.600  10.370   4.567  1.00  1.00
ATOM   1282  CA  ASP B 321       1.189  11.377   5.538  1.00  1.00
ATOM   1283  C   ASP B 321       0.276  10.778   6.600  1.00  1.00
ATOM   1284  O   ASP B 321       0.363  11.129   7.777  1.00  1.00
ATOM   1285  N   PHE B 322      -0.594   9.823   6.167  1.00  1.00
ATOM   1286  CA  PHE B 322      -1.511   9.123   7.059  1.00  1.00
ATOM   1287  C   PHE B 322      -0.754   8.358   8.137  1.00  1.00
ATOM   1288  O   PHE B 322      -1.171   8.322   9.295  1.00  1.00
ATOM   1289  N   HIS B 323       0.287   7.637   7.723  1.00  1.00
ATOM   1290  CA  HIS B 323       1.129   6.894   8.652  1.00  1.00
ATOM   1291  C   HIS B 323       1.831   7.831   9.628  1.00  1.00
ATOM   1292  O   HIS B 323       1.941   7.535  10.817  1.00  1.00
ATOM   1293  N   ASP B 324       2.378   8.959   9.067  1.00  1.00
ATOM   1294  CA  ASP B 324       3.024   9.964   9.903  1.00  1.00
ATOM   1295  C   ASP B 324       2.071  10.491  10.968  1.00  1.00
ATOM   1296  O   ASP B 324       2.461  10.695  12.118  1.00  1.00
ATOM   1297  N   SER B 325       0.827  10.730  10.591  1.00  1.00
ATOM   1298  CA  SER B 325      -0.214  11.230  11.481  1.00  1.00
ATOM   1299  C   SER B 325      -0.508  10.237  12.598  1.00  1.00
ATOM   1300  O   SER B 325      -0.735  10.626  13.744  1.00  1.00
ATOM   1301  N   ASN B 326      -0.626   8.953  12.258  1.00  1.00
ATOM   1302  CA  ASN B 326      -0.921   7.890  13.211  1.00  1.00
ATOM   1303  C   ASN B 326       0.163   7.790  14.277  1.00  1.00
ATOM   1304  O   ASN B 326      -0.127   7.562  15.452  1.00  1.00
ATOM   1305  N   VAL B 327       1.434   7.884  13.831  1.00  1.00
ATOM   1306  CA  VAL B 327       2.554   7.866  14.764  1.00  1.00
ATOM   1307  C   VAL B 327       2.505   9.061  15.707  1.00  1.00
ATOM   1308  O   VAL B 327       2.750   8.929  16.906  1.00  1.00
ATOM   1309  N   LYS B 328       2.249  10.240  15.128  1.00  1.00
ATOM   1310  CA  LYS B 328       2.175  11.486  15.881  1.00  1.00
ATOM   1311  C   LYS B 328       1.072  11.430  16.931  1.00  1.00
ATOM   1312  O   LYS B 328       1.244  11.908  18.052  1.00  1.00
ATOM   1313  N   ASN B 329      -0.108  10.892  16.526  1.00  1.00
ATOM   1314  CA  ASN B 329      -1.259  10.790  17.414  1.00  1.00
ATOM   1315  C   ASN B 329      -0.997   9.805  18.546  1.00  1.00
ATOM   1316  O   ASN B 329      -1.426  10.018  19.680  1.00  1.00
ATOM   1317  N   LEU B 330      -0.380   8.674  18.267  1.00  1.00
ATOM   1318  CA  LEU B 330      -0.008   7.684  19.270  1.00  1.00
ATOM   1319  C   LEU B 330       0.952   8.274  20.298  1.00  1.00
ATOM   1320  O   LEU B 330       0.836   8.008  21.494  1.00  1.00
ATOM   1321  N   TYR B 331       1.866   9.088  19.812  1.00  1.00
ATOM   1322  CA  TYR B 331       2.837   9.754  20.673  1.00  1.00
ATOM   1323  C   TYR B 331       2.158  10.764  21.589  1.00  1.00
ATOM   1324  O   TYR B 331       2.496  10.872  22.768  1.00  1.00
ATOM   1325  N   GLU B 332       1.318  11.620  21.001  1.00  1.00
ATOM   1326  CA  GLU B 332       0.580  12.625  21.756  1.00  1.00
ATOM   1327  C   GLU B 332      -0.354  11.977  22.770  1.00  1.00
ATOM   1328  O   GLU B 332      -0.531  12.483  23.878  1.00  1.00
ATOM   1329  N   LYS B 333      -0.939  10.852  22.449  1.00  1.00
ATOM   1330  CA  LYS B 333      -1.815  10.098  23.337  1.00  1.00
ATOM   1331  C   LYS B 333      -1.076   9.652  24.592  1.00  1.00
ATOM   1332  O   LYS B 333      -1.625   9.685  25.693  1.00  1.00
ATOM   1333  N   VAL B 334       0.107   9.029  24.416  1.00  1.00
ATOM   1334  CA  VAL B 334       0.938   8.618  25.542  1.00  1.00
ATOM   1335  C   VAL B 334       1.392   9.821  26.358  1.00  1.00
ATOM   1336  O   VAL B 334       1.400   9.782  27.589  1.00  1.00
ATOM   1337  N   LYS B 335       1.761  10.892  25.643  1.00  1.00
ATOM   1338  CA  LYS B 335       2.225  12.102  26.312  1.00  1.00
ATOM   1339  C   LYS B 335       1.158  12.658  27.246  1.00  1.00
ATOM   1340  O   LYS B 335       1.459  13.096  28.357  1.00  1.00
ATOM   1341  N   SER B 336      -0.096  12.652  26.808  1.00  1.00
ATOM   1342  CA  SER B 336      -1.208  13.200  27.575  1.00  1.00
ATOM   1343  C   SER B 336      -1.579  12.287  28.736  1.00  1.00
ATOM   1344  O   SER B 336      -1.982  12.753  29.802  1.00  1.00
ATOM   1345  N   GLN B 337      -1.345  11.002  28.661  1.00  1.00
ATOM   1346  CA  GLN B 337      -1.603  10.080  29.761  1.00  1.00
ATOM   1347  C   GLN B 337      -0.590  10.264  30.883  1.00  1.00
ATOM   1348  O   GLN B 337      -0.935  10.185  32.062  1.00  1.00
ATOM   1349  N   LEU B 338       0.700  10.313  30.541  1.00  1.00
ATOM   1350  CA  LEU B 338       1.782  10.393  31.516  1.00  1.00
ATOM   1351  C   LEU B 338       1.888  11.795  32.108  1.00  1.00
ATOM   1352  O   LEU B 338       2.195  11.959  33.288  1.00  1.00
ATOM   1353  N   LYS B 339       1.461  12.763  31.598  1.00  1.00
ATOM   1354  CA  LYS B 339       1.599  14.128  32.091  1.00  1.00
ATOM   1355  C   LYS B 339       3.020  14.400  32.569  1.00  1.00
ATOM   1356  O   LYS B 339       3.856  14.894  31.812  1.00  1.00
ATOM   1357  N   ASN B 340       3.215  14.757  33.837  1.00  1.00
ATOM   1358  CA  ASN B 340       4.515  15.081  34.413  1.00  1.00
ATOM   1359  C   ASN B 340       5.075  13.904  35.203  1.00  1.00
ATOM   1360  O   ASN B 340       6.240  13.911  35.601  1.00  1.00
ATOM   1361  N   ASN B 341       4.430  12.741  35.184  1.00  1.00
ATOM   1362  CA  ASN B 341       4.955  11.517  35.776  1.00  1.00
ATOM   1363  C   ASN B 341       6.076  10.932  34.927  1.00  1.00
ATOM   1364  O   ASN B 341       6.961  10.245  35.438  1.00  1.00
ATOM   1365  N   ALA B 342       6.406  11.486  33.954  1.00  1.00
ATOM   1366  CA  ALA B 342       7.481  11.188  33.016  1.00  1.00
ATOM   1367  C   ALA B 342       8.015  12.459  32.368  1.00  1.00
ATOM   1368  O   ALA B 342       7.269  13.412  32.141  1.00  1.00
ATOM   1369  N   LYS B 343       9.195  12.350  31.792  1.00  1.00
ATOM   1370  CA  LYS B 343       9.848  13.434  31.068  1.00  1.00
ATOM   1371  C   LYS B 343      10.102  13.053  29.615  1.00  1.00
ATOM   1372  O   LYS B 343      10.479  11.919  29.318  1.00  1.00
ATOM   1373  N   GLU B 344       9.750  14.006  28.675  1.00  1.00
ATOM   1374  CA  GLU B 344      10.185  13.777  27.302  1.00  1.00
ATOM   1375  C   GLU B 344      11.700  13.885  27.179  1.00  1.00
ATOM   1376  O   GLU B 344      12.293  14.896  27.555  1.00  1.00
ATOM   1377  N   ILE B 345      12.330  12.774  26.664  1.00  1.00
ATOM   1378  CA  ILE B 345      13.782  12.668  26.591  1.00  1.00
ATOM   1379  C   ILE B 345      14.266  12.716  25.148  1.00  1.00
ATOM   1380  O   ILE B 345      15.407  13.090  24.878  1.00  1.00
ATOM   1381  N   GLY B 346      13.485  12.627  24.229  1.00  1.00
ATOM   1382  CA  GLY B 346      13.928  12.863  22.860  1.00  1.00
ATOM   1383  C   GLY B 346      13.592  11.681  21.961  1.00  1.00
ATOM   1384  O   GLY B 346      13.759  10.525  22.350  1.00  1.00
ATOM   1385  N   ASN B 347      13.383  11.987  20.723  1.00  1.00
ATOM   1386  CA  ASN B 347      13.380  10.873  19.782  1.00  1.00
ATOM   1387  C   ASN B 347      12.121  10.029  19.932  1.00  1.00
ATOM   1388  O   ASN B 347      12.089   8.867  19.527  1.00  1.00
ATOM   1389  N   GLY B 348      11.128  10.454  20.752  1.00  1.00
ATOM   1390  CA  GLY B 348       9.880   9.716  20.905  1.00  1.00
ATOM   1391  C   GLY B 348       9.924   8.807  22.127  1.00  1.00
ATOM   1392  O   GLY B 348       8.973   8.076  22.403  1.00  1.00
ATOM   1393  N   CYS B 349      10.727   9.144  23.075  1.00  1.00
ATOM   1394  CA  CYS B 349      10.931   8.369  24.293  1.00  1.00
ATOM   1395  C   CYS B 349      10.526   9.166  25.527  1.00  1.00
ATOM   1396  O   CYS B 349      10.752  10.374  25.599  1.00  1.00
ATOM   1397  N   PHE B 350       9.876   8.508  26.451  1.00  1.00
ATOM   1398  CA  PHE B 350       9.565   9.011  27.784  1.00  1.00
ATOM   1399  C   PHE B 350      10.346   8.257  28.853  1.00  1.00
ATOM   1400  O   PHE B 350      10.496   7.037  28.782  1.00  1.00
ATOM   1401  N   GLU B 351      10.886   8.987  29.784  1.00  1.00
ATOM   1402  CA  GLU B 351      11.536   8.422  30.961  1.00  1.00
ATOM   1403  C   GLU B 351      10.703   8.657  32.215  1.00  1.00
ATOM   1404  O   GLU B 351      10.294   9.783  32.498  1.00  1.00
ATOM   1405  N   PHE B 352      10.206   7.488  32.816  1.00  1.00
ATOM   1406  CA  PHE B 352       9.334   7.621  33.977  1.00  1.00
ATOM   1407  C   PHE B 352      10.103   8.140  35.185  1.00  1.00
ATOM   1408  O   PHE B 352      11.238   7.734  35.433  1.00  1.00
ATOM   1409  N   TYR B 353       9.314   8.897  36.045  1.00  1.00
ATOM   1410  CA  TYR B 353       9.865   9.341  37.320  1.00  1.00
ATOM   1411  C   TYR B 353       9.575   8.333  38.425  1.00  1.00
ATOM   1412  O   TYR B 353      10.214   8.351  39.477  1.00  1.00
ATOM   1413  N   HIS B 354       8.893   7.337  38.094  1.00  1.00
ATOM   1414  CA  HIS B 354       8.476   6.204  38.910  1.00  1.00
ATOM   1415  C   HIS B 354       8.888   4.884  38.272  1.00  1.00
ATOM   1416  O   HIS B 354       8.939   4.764  37.048  1.00  1.00
ATOM   1417  N   LYS B 355       8.941   3.802  39.065  1.00  1.00
ATOM   1418  CA  LYS B 355       9.082   2.463  38.506  1.00  1.00
ATOM   1419  C   LYS B 355       7.822   2.042  37.761  1.00  1.00
ATOM   1420  O   LYS B 355       6.718   2.112  38.302  1.00  1.00
ATOM   1421  N   CYS B 356       7.926   1.701  36.548  1.00  1.00
ATOM   1422  CA  CYS B 356       6.850   1.237  35.681  1.00  1.00
ATOM   1423  C   CYS B 356       7.114  -0.179  35.184  1.00  1.00
ATOM   1424  O   CYS B 356       8.028  -0.409  34.392  1.00  1.00
ATOM   1425  N   ASP B 357       6.590  -1.169  35.925  1.00  1.00
ATOM   1426  CA  ASP B 357       6.771  -2.569  35.560  1.00  1.00
ATOM   1427  C   ASP B 357       5.967  -2.922  34.315  1.00  1.00
ATOM   1428  O   ASP B 357       4.969  -2.271  34.003  1.00  1.00
ATOM   1429  N   ASN B 358       5.763  -4.160  33.992  1.00  1.00
ATOM   1430  CA  ASN B 358       5.050  -4.607  32.801  1.00  1.00
ATOM   1431  C   ASN B 358       3.550  -4.387  32.942  1.00  1.00
ATOM   1432  O   ASN B 358       2.867  -4.061  31.971  1.00  1.00
ATOM   1433  N   GLU B 359       2.938  -4.483  34.059  1.00  1.00
ATOM   1434  CA  GLU B 359       1.541  -4.114  34.255  1.00  1.00
ATOM   1435  C   GLU B 359       1.320  -2.631  33.985  1.00  1.00
ATOM   1436  O   GLU B 359       0.301  -2.239  33.417  1.00  1.00
ATOM   1437  N   CYS B 360       2.260  -1.785  34.492  1.00  1.00
ATOM   1438  CA  CYS B 360       2.201  -0.349  34.249  1.00  1.00
ATOM   1439  C   CYS B 360       2.372  -0.033  32.769  1.00  1.00
ATOM   1440  O   CYS B 360       1.704   0.851  32.232  1.00  1.00
ATOM   1441  N   MET B 361       3.357  -0.674  32.143  1.00  1.00
ATOM   1442  CA  MET B 361       3.644  -0.475  30.727  1.00  1.00
ATOM   1443  C   MET B 361       2.459  -0.883  29.862  1.00  1.00
ATOM   1444  O   MET B 361       2.129  -0.208  28.886  1.00  1.00
ATOM   1445  N   GLU B 362       1.822  -1.977  30.147  1.00  1.00
ATOM   1446  CA  GLU B 362       0.649  -2.441  29.417  1.00  1.00
ATOM   1447  C   GLU B 362      -0.494  -1.440  29.516  1.00  1.00
ATOM   1448  O   GLU B 362      -1.244  -1.242  28.560  1.00  1.00
ATOM   1449  N   SER B 363      -0.698  -0.823  30.664  1.00  1.00
ATOM   1450  CA  SER B 363      -1.695   0.222  30.857  1.00  1.00
ATOM   1451  C   SER B 363      -1.407   1.429  29.972  1.00  1.00
ATOM   1452  O   SER B 363      -2.325   2.064  29.454  1.00  1.00
ATOM   1453  N   VAL B 364      -0.139   1.808  29.826  1.00  1.00
ATOM   1454  CA  VAL B 364       0.240   2.859  28.890  1.00  1.00
ATOM   1455  C   VAL B 364      -0.086   2.463  27.455  1.00  1.00
ATOM   1456  O   VAL B 364      -0.586   3.274  26.676  1.00  1.00
ATOM   1457  N   ARG B 365       0.211   1.253  27.090  1.00  1.00
ATOM   1458  CA  ARG B 365      -0.005   0.725  25.748  1.00  1.00
ATOM   1459  C   ARG B 365      -1.491   0.568  25.451  1.00  1.00
ATOM   1460  O   ARG B 365      -1.943   0.840  24.338  1.00  1.00
ATOM   1461  N   ASN B 366      -2.350   0.352  26.276  1.00  1.00
ATOM   1462  CA  ASN B 366      -3.775   0.124  26.066  1.00  1.00
ATOM   1463  C   ASN B 366      -4.597   1.324  26.520  1.00  1.00
ATOM   1464  O   ASN B 366      -5.784   1.429  26.210  1.00  1.00
ATOM   1465  N   GLY B 367      -4.038   2.356  26.962  1.00  1.00
ATOM   1466  CA  GLY B 367      -4.649   3.664  27.166  1.00  1.00
ATOM   1467  C   GLY B 367      -5.435   3.708  28.470  1.00  1.00
ATOM   1468  O   GLY B 367      -6.101   4.698  28.771  1.00  1.00
ATOM   1469  N   THR B 368      -4.971   3.111  29.503  1.00  1.00
ATOM   1470  CA  THR B 368      -5.604   3.074  30.816  1.00  1.00
ATOM   1471  C   THR B 368      -4.598   3.368  31.921  1.00  1.00
ATOM   1472  O   THR B 368      -4.942   3.363  33.103  1.00  1.00
ATOM   1473  N   TYR B 369      -3.531   4.108  31.555  1.00  1.00
ATOM   1474  CA  TYR B 369      -2.552   4.527  32.551  1.00  1.00
ATOM   1475  C   TYR B 369      -3.215   5.305  33.681  1.00  1.00
ATOM   1476  O   TYR B 369      -3.982   6.237  33.439  1.00  1.00
ATOM   1477  N   ASP B 370      -2.892   4.928  34.920  1.00  1.00
ATOM   1478  CA  ASP B 370      -3.390   5.616  36.106  1.00  1.00
ATOM   1479  C   ASP B 370      -2.363   6.605  36.641  1.00  1.00
ATOM   1480  O   ASP B 370      -1.391   6.215  37.288  1.00  1.00
ATOM   1481  N   TYR B 371      -2.593   7.965  36.320  1.00  1.00
ATOM   1482  CA  TYR B 371      -1.598   8.962  36.695  1.00  1.00
ATOM   1483  C   TYR B 371      -1.569   9.172  38.204  1.00  1.00
ATOM   1484  O   TYR B 371      -0.503   9.328  38.799  1.00  1.00
ATOM   1485  N   PRO B 372      -2.731   9.295  38.866  1.00  1.00
ATOM   1486  CA  PRO B 372      -2.815   9.523  40.304  1.00  1.00
ATOM   1487  C   PRO B 372      -2.148   8.395  41.080  1.00  1.00
ATOM   1488  O   PRO B 372      -1.525   8.626  42.117  1.00  1.00
ATOM   1489  N   LYS B 373      -2.094   7.220  40.647  1.00  1.00
ATOM   1490  CA  LYS B 373      -1.480   6.057  41.276  1.00  1.00
ATOM   1491  C   LYS B 373       0.018   6.261  41.465  1.00  1.00
ATOM   1492  O   LYS B 373       0.585   5.858  42.481  1.00  1.00
ATOM   1493  N   TYR B 374       0.726   6.844  40.544  1.00  1.00
ATOM   1494  CA  TYR B 374       2.176   6.985  40.603  1.00  1.00
ATOM   1495  C   TYR B 374       2.582   8.442  40.782  1.00  1.00
ATOM   1496  O   TYR B 374       3.723   8.740  41.134  1.00  1.00
ATOM   1497  N   SER B 375       1.710   9.315  40.970  1.00  1.00
ATOM   1498  CA  SER B 375       1.977  10.747  41.016  1.00  1.00
ATOM   1499  C   SER B 375       2.756  11.123  42.270  1.00  1.00
ATOM   1500  O   SER B 375       3.624  11.996  42.236  1.00  1.00
ATOM   1501  N   GLU B 376       2.550  10.529  43.423  1.00  1.00
ATOM   1502  CA  GLU B 376       3.308  10.825  44.633  1.00  1.00
ATOM   1503  C   GLU B 376       4.770  10.425  44.479  1.00  1.00
ATOM   1504  O   GLU B 376       5.669  11.137  44.926  1.00  1.00
ATOM   1505  N   GLU B 377       5.011   9.171  44.008  1.00  1.00
ATOM   1506  CA  GLU B 377       6.375   8.696  43.814  1.00  1.00
ATOM   1507  C   GLU B 377       7.104   9.528  42.767  1.00  1.00
ATOM   1508  O   GLU B 377       8.300   9.791  42.892  1.00  1.00
ATOM   1509  N   SER B 378       6.382   9.852  41.674  1.00  1.00
ATOM   1510  CA  SER B 378       6.951  10.678  40.616  1.00  1.00
ATOM   1511  C   SER B 378       7.382  12.038  41.151  1.00  1.00
ATOM   1512  O   SER B 378       8.415  12.574  40.749  1.00  1.00
ATOM   1513  N   LYS B 379       6.455  12.685  41.905  1.00  1.00
ATOM   1514  CA  LYS B 379       6.709  13.997  42.489  1.00  1.00
ATOM   1515  C   LYS B 379       7.988  13.993  43.316  1.00  1.00
ATOM   1516  O   LYS B 379       8.754  14.957  43.296  1.00  1.00
ATOM   1517  N   LEU B 380       8.165  12.966  44.165  1.00  1.00
ATOM   1518  CA  LEU B 380       9.357  12.840  44.994  1.00  1.00
ATOM   1519  C   LEU B 380      10.613  12.707  44.139  1.00  1.00
ATOM   1520  O   LEU B 380      11.674  13.223  44.492  1.00  1.00
ATOM   1521  N   ASN B 381      10.561  12.140  42.977  1.00  1.00
ATOM   1522  CA  ASN B 381      11.734  11.844  42.162  1.00  1.00
ATOM   1523  C   ASN B 381      12.132  13.044  41.313  1.00  1.00
ATOM   1524  O   ASN B 381      13.309  13.236  41.006  1.00  1.00
ATOM   1525  N   ARG B 382      11.246  13.690  40.636  1.00  1.00
ATOM   1526  CA  ARG B 382      11.595  14.856  39.833  1.00  1.00
ATOM   1527  C   ARG B 382      11.869  16.069  40.713  1.00  1.00
ATOM   1528  O   ARG B 382      11.146  16.326  41.676  1.00  1.00
