# Supplementary material for: ProteinDJ: A high‐performance and modular protein design pipeline
Source: Protein Sci. 2026 Jan 21;35(2):e70464. doi: 10.1002/pro.70464 (PMC12820799; doi:10.1002/pro.70464)
Supplement: Supplementary file 2 — DATA S1. Compressed archive containing input PDB and Bindsweeper YAML files used for benchmarking and comparison of sequence design methods. [file PRO-35-e70464-s001.zip › SupplementaryFile1/binderfolds/ha/fold_83.pdb]

ATOM      1  N   GLY A   1       5.302 -11.542  19.564  1.00  0.00
ATOM      2  CA  GLY A   1       4.076 -12.111  20.111  1.00  0.00
ATOM      3  C   GLY A   1       3.285 -12.849  19.038  1.00  0.00
ATOM      4  O   GLY A   1       3.148 -12.369  17.913  1.00  0.00
ATOM      5  N   GLY A   2       2.938 -14.102  19.332  1.00  0.00
ATOM      6  CA  GLY A   2       2.145 -14.845  18.361  1.00  0.00
ATOM      7  C   GLY A   2       0.704 -14.353  18.335  1.00  0.00
ATOM      8  O   GLY A   2       0.084 -14.274  17.274  1.00  0.00
ATOM      9  N   GLY A   3       0.187 -13.960  19.514  1.00  0.00
ATOM     10  CA  GLY A   3      -1.171 -13.439  19.618  1.00  0.00
ATOM     11  C   GLY A   3      -1.325 -12.144  18.831  1.00  0.00
ATOM     12  O   GLY A   3      -2.341 -11.924  18.171  1.00  0.00
ATOM     13  N   GLY A   4      -0.331 -11.254  18.951  1.00  0.00
ATOM     14  CA  GLY A   4      -0.358 -10.001  18.205  1.00  0.00
ATOM     15  C   GLY A   4      -0.429 -10.254  16.705  1.00  0.00
ATOM     16  O   GLY A   4      -1.162  -9.576  15.985  1.00  0.00
ATOM     17  N   GLY A   5       0.413 -11.300  16.301  1.00  0.00
ATOM     18  CA  GLY A   5       0.430 -11.654  14.887  1.00  0.00
ATOM     19  C   GLY A   5      -0.921 -12.197  14.439  1.00  0.00
ATOM     20  O   GLY A   5      -1.406 -11.866  13.357  1.00  0.00
ATOM     21  N   GLY A   6      -1.507 -13.077  15.284  1.00  0.00
ATOM     22  CA  GLY A   6      -2.798 -13.668  14.951  1.00  0.00
ATOM     23  C   GLY A   6      -3.880 -12.601  14.842  1.00  0.00
ATOM     24  O   GLY A   6      -4.728 -12.651  13.951  1.00  0.00
ATOM     25  N   GLY A   7      -3.863 -11.601  15.717  1.00  0.00
ATOM     26  CA  GLY A   7      -4.834 -10.516  15.659  1.00  0.00
ATOM     27  C   GLY A   7      -4.687  -9.714  14.371  1.00  0.00
ATOM     28  O   GLY A   7      -5.679  -9.341  13.745  1.00  0.00
ATOM     29  N   GLY A   8      -3.396  -9.400  14.028  1.00  0.00
ATOM     30  CA  GLY A   8      -3.148  -8.656  12.799  1.00  0.00
ATOM     31  C   GLY A   8      -3.601  -9.445  11.577  1.00  0.00
ATOM     32  O   GLY A   8      -4.185  -8.886  10.647  1.00  0.00
ATOM     33  N   GLY A   9      -3.275 -10.748  11.571  1.00  0.00
ATOM     34  CA  GLY A   9      -3.659 -11.612  10.461  1.00  0.00
ATOM     35  C   GLY A   9      -5.174 -11.716  10.343  1.00  0.00
ATOM     36  O   GLY A   9      -5.723 -11.693   9.242  1.00  0.00
ATOM     37  N   GLY A  10      -5.850 -11.844  11.475  1.00  0.00
ATOM     38  CA  GLY A  10      -7.307 -11.902  11.473  1.00  0.00
ATOM     39  C   GLY A  10      -7.909 -10.613  10.926  1.00  0.00
ATOM     40  O   GLY A  10      -8.885 -10.642  10.176  1.00  0.00
ATOM     41  N   GLY A  11      -7.285  -9.472  11.252  1.00  0.00
ATOM     42  CA  GLY A  11      -7.744  -8.192  10.724  1.00  0.00
ATOM     43  C   GLY A  11      -7.594  -8.136   9.209  1.00  0.00
ATOM     44  O   GLY A  11      -8.473  -7.635   8.507  1.00  0.00
ATOM     45  N   GLY A  12      -6.382  -8.598   8.740  1.00  0.00
ATOM     46  CA  GLY A  12      -6.136  -8.620   7.303  1.00  0.00
ATOM     47  C   GLY A  12      -7.131  -9.526   6.589  1.00  0.00
ATOM     48  O   GLY A  12      -7.634  -9.188   5.518  1.00  0.00
ATOM     49  N   GLY A  13      -7.403 -10.683   7.192  1.00  0.00
ATOM     50  CA  GLY A  13      -8.353 -11.618   6.601  1.00  0.00
ATOM     51  C   GLY A  13      -9.758 -11.029   6.572  1.00  0.00
ATOM     52  O   GLY A  13     -10.485 -11.180   5.591  1.00  0.00
ATOM     53  N   GLY A  14     -10.159 -10.381   7.675  1.00  0.00
ATOM     54  CA  GLY A  14     -11.463  -9.733   7.740  1.00  0.00
ATOM     55  C   GLY A  14     -11.599  -8.659   6.669  1.00  0.00
ATOM     56  O   GLY A  14     -12.646  -8.530   6.034  1.00  0.00
ATOM     57  N   GLY A  15     -10.539  -7.850   6.506  1.00  0.00
ATOM     58  CA  GLY A  15     -10.538  -6.822   5.472  1.00  0.00
ATOM     59  C   GLY A  15     -10.686  -7.436   4.086  1.00  0.00
ATOM     60  O   GLY A  15     -11.394  -6.902   3.232  1.00  0.00
ATOM     61  N   GLY A  16      -9.936  -8.539   3.857  1.00  0.00
ATOM     62  CA  GLY A  16     -10.012  -9.237   2.579  1.00  0.00
ATOM     63  C   GLY A  16     -11.419  -9.757   2.318  1.00  0.00
ATOM     64  O   GLY A  16     -11.927  -9.668   1.200  1.00  0.00
ATOM     65  N   GLY A  17     -12.046 -10.302   3.341  1.00  0.00
ATOM     66  CA  GLY A  17     -13.408 -10.804   3.207  1.00  0.00
ATOM     67  C   GLY A  17     -14.388  -9.671   2.930  1.00  0.00
ATOM     68  O   GLY A  17     -15.305  -9.814   2.121  1.00  0.00
ATOM     69  N   GLY A  18     -14.127  -8.486   3.531  1.00  0.00
ATOM     70  CA  GLY A  18     -14.978  -7.325   3.297  1.00  0.00
ATOM     71  C   GLY A  18     -14.847  -6.826   1.864  1.00  0.00
ATOM     72  O   GLY A  18     -15.833  -6.432   1.242  1.00  0.00
ATOM     73  N   GLY A  19     -13.637  -6.838   1.310  1.00  0.00
ATOM     74  CA  GLY A  19     -13.401  -6.393  -0.058  1.00  0.00
ATOM     75  C   GLY A  19     -13.307  -7.576  -1.014  1.00  0.00
ATOM     76  O   GLY A  19     -13.291  -7.402  -2.232  1.00  0.00
ATOM     77  N   GLY A  20     -14.035  -8.581  -0.812  1.00  0.00
ATOM     78  CA  GLY A  20     -13.976  -9.821  -1.575  1.00  0.00
ATOM     79  C   GLY A  20     -14.141  -9.559  -3.067  1.00  0.00
ATOM     80  O   GLY A  20     -13.515 -10.219  -3.896  1.00  0.00
ATOM     81  N   GLY A  21     -14.642  -8.505  -3.467  1.00  0.00
ATOM     82  CA  GLY A  21     -14.817  -8.130  -4.865  1.00  0.00
ATOM     83  C   GLY A  21     -13.496  -7.702  -5.490  1.00  0.00
ATOM     84  O   GLY A  21     -13.248  -7.949  -6.671  1.00  0.00
ATOM     85  N   GLY A  22     -12.560  -7.239  -4.729  1.00  0.00
ATOM     86  CA  GLY A  22     -11.277  -6.756  -5.225  1.00  0.00
ATOM     87  C   GLY A  22     -10.173  -7.777  -4.982  1.00  0.00
ATOM     88  O   GLY A  22      -9.737  -7.976  -3.849  1.00  0.00
ATOM     89  N   GLY A  23      -9.681  -8.376  -6.056  1.00  0.00
ATOM     90  CA  GLY A  23      -8.615  -9.364  -5.941  1.00  0.00
ATOM     91  C   GLY A  23      -7.273  -8.698  -5.667  1.00  0.00
ATOM     92  O   GLY A  23      -6.440  -9.236  -4.938  1.00  0.00
ATOM     93  N   GLY A  24      -7.113  -7.459  -6.162  1.00  0.00
ATOM     94  CA  GLY A  24      -5.885  -6.712  -5.920  1.00  0.00
ATOM     95  C   GLY A  24      -5.689  -6.441  -4.434  1.00  0.00
ATOM     96  O   GLY A  24      -4.574  -6.526  -3.919  1.00  0.00
ATOM     97  N   GLY A  25      -6.793  -6.085  -3.740  1.00  0.00
ATOM     98  CA  GLY A  25      -6.733  -5.860  -2.301  1.00  0.00
ATOM     99  C   GLY A  25      -6.284  -7.117  -1.566  1.00  0.00
ATOM    100  O   GLY A  25      -5.487  -7.049  -0.630  1.00  0.00
ATOM    101  N   GLY A  26      -6.833  -8.263  -2.011  1.00  0.00
ATOM    102  CA  GLY A  26      -6.449  -9.537  -1.415  1.00  0.00
ATOM    103  C   GLY A  26      -4.971  -9.828  -1.642  1.00  0.00
ATOM    104  O   GLY A  26      -4.278 -10.310  -0.746  1.00  0.00
ATOM    105  N   GLY A  27      -4.494  -9.499  -2.839  1.00  0.00
ATOM    106  CA  GLY A  27      -3.088  -9.689  -3.175  1.00  0.00
ATOM    107  C   GLY A  27      -2.191  -8.834  -2.290  1.00  0.00
ATOM    108  O   GLY A  27      -1.136  -9.283  -1.841  1.00  0.00
ATOM    109  N   GLY A  28      -2.655  -7.569  -2.050  1.00  0.00
ATOM    110  CA  GLY A  28      -1.904  -6.654  -1.199  1.00  0.00
ATOM    111  C   GLY A  28      -1.760  -7.208   0.213  1.00  0.00
ATOM    112  O   GLY A  28      -0.689  -7.130   0.815  1.00  0.00
ATOM    113  N   GLY A  29      -2.914  -7.698   0.749  1.00  0.00
ATOM    114  CA  GLY A  29      -2.908  -8.289   2.082  1.00  0.00
ATOM    115  C   GLY A  29      -1.990  -9.503   2.142  1.00  0.00
ATOM    116  O   GLY A  29      -1.249  -9.686   3.108  1.00  0.00
ATOM    117  N   GLY A  30      -2.022 -10.297   1.061  1.00  0.00
ATOM    118  CA  GLY A  30      -1.172 -11.479   0.992  1.00  0.00
ATOM    119  C   GLY A  30       0.302 -11.097   0.960  1.00  0.00
ATOM    120  O   GLY A  30       1.130 -11.721   1.625  1.00  0.00
ATOM    121  N   GLY A  31       0.595 -10.004   0.200  1.00  0.00
ATOM    122  CA  GLY A  31       1.968  -9.520   0.111  1.00  0.00
ATOM    123  C   GLY A  31       2.461  -9.011   1.459  1.00  0.00
ATOM    124  O   GLY A  31       3.603  -9.259   1.846  1.00  0.00
ATOM    125  N   GLY A  32       1.570  -8.226   2.141  1.00  0.00
ATOM    126  CA  GLY A  32       1.904  -7.698   3.459  1.00  0.00
ATOM    127  C   GLY A  32       2.187  -8.823   4.447  1.00  0.00
ATOM    128  O   GLY A  32       3.132  -8.749   5.232  1.00  0.00
ATOM    129  N   GLY A  33       1.344  -9.855   4.406  1.00  0.00
ATOM    130  CA  GLY A  33       1.512 -10.996   5.298  1.00  0.00
ATOM    131  C   GLY A  33       2.788 -11.762   4.977  1.00  0.00
ATOM    132  O   GLY A  33       3.514 -12.184   5.877  1.00  0.00
ATOM    133  N   GLY A  34       3.093 -11.870   3.683  1.00  0.00
ATOM    134  CA  GLY A  34       4.298 -12.568   3.253  1.00  0.00
ATOM    135  C   GLY A  34       5.552 -11.847   3.731  1.00  0.00
ATOM    136  O   GLY A  34       6.510 -12.477   4.178  1.00  0.00
ATOM    137  N   GLY A  35       5.543 -10.491   3.549  1.00  0.00
ATOM    138  CA  GLY A  35       6.665  -9.675   3.997  1.00  0.00
ATOM    139  C   GLY A  35       6.870  -9.798   5.501  1.00  0.00
ATOM    140  O   GLY A  35       8.002  -9.895   5.976  1.00  0.00
ATOM    141  N   GLY A  36       5.723  -9.664   6.227  1.00  0.00
ATOM    142  CA  GLY A  36       5.763  -9.779   7.680  1.00  0.00
ATOM    143  C   GLY A  36       6.232 -11.163   8.111  1.00  0.00
ATOM    144  O   GLY A  36       7.007 -11.300   9.057  1.00  0.00
ATOM    145  N   GLY A  37       5.810 -12.178   7.361  1.00  0.00
ATOM    146  CA  GLY A  37       6.208 -13.550   7.652  1.00  0.00
ATOM    147  C   GLY A  37       7.716 -13.725   7.523  1.00  0.00
ATOM    148  O   GLY A  37       8.347 -14.384   8.350  1.00  0.00
ATOM    149  N   GLY A  38       8.279 -13.101   6.465  1.00  0.00
ATOM    150  CA  GLY A  38       9.718 -13.174   6.242  1.00  0.00
ATOM    151  C   GLY A  38      10.486 -12.509   7.377  1.00  0.00
ATOM    152  O   GLY A  38      11.508 -13.022   7.833  1.00  0.00
ATOM    153  N   GLY A  39       9.974 -11.378   7.845  1.00  0.00
ATOM    154  CA  GLY A  39      10.603 -10.633   8.929  1.00  0.00
ATOM    155  C   GLY A  39      10.473 -11.374  10.254  1.00  0.00
ATOM    156  O   GLY A  39      11.417 -11.426  11.042  1.00  0.00
ATOM    157  N   GLY A  40       9.250 -11.896  10.516  1.00  0.00
ATOM    158  CA  GLY A  40       8.980 -12.632  11.745  1.00  0.00
ATOM    159  C   GLY A  40       9.792 -13.919  11.807  1.00  0.00
ATOM    160  O   GLY A  40      10.274 -14.310  12.870  1.00  0.00
ATOM    161  N   GLY A  41       9.987 -14.560  10.679  1.00  0.00
ATOM    162  CA  GLY A  41      10.765 -15.790  10.596  1.00  0.00
ATOM    163  C   GLY A  41      12.166 -15.595  11.163  1.00  0.00
ATOM    164  O   GLY A  41      12.688 -16.463  11.863  1.00  0.00
ATOM    165  N   GLY A  42      12.696 -14.409  10.962  1.00  0.00
ATOM    166  CA  GLY A  42      14.005 -14.078  11.510  1.00  0.00
ATOM    167  C   GLY A  42      13.912 -13.739  12.993  1.00  0.00
ATOM    168  O   GLY A  42      14.797 -14.084  13.775  1.00  0.00
ATOM    169  N   GLY A  43      12.670 -13.346  13.434  1.00  0.00
ATOM    170  CA  GLY A  43      12.476 -12.955  14.825  1.00  0.00
ATOM    171  C   GLY A  43      11.841 -14.081  15.631  1.00  0.00
ATOM    172  O   GLY A  43      12.238 -14.345  16.766  1.00  0.00
ATOM    173  N   GLY A  44      10.642 -14.470  15.243  1.00  0.00
ATOM    174  CA  GLY A  44       9.894 -15.533  15.903  1.00  0.00
ATOM    175  C   GLY A  44       9.250 -16.467  14.885  1.00  0.00
ATOM    176  O   GLY A  44       8.593 -16.019  13.946  1.00  0.00
ATOM    177  N   GLY A  45       9.523 -17.737  15.000  1.00  0.00
ATOM    178  CA  GLY A  45       9.061 -18.687  13.996  1.00  0.00
ATOM    179  C   GLY A  45       7.560 -18.920  14.108  1.00  0.00
ATOM    180  O   GLY A  45       6.865 -19.055  13.100  1.00  0.00
ATOM    181  N   GLY A  46       7.031 -19.027  15.330  1.00  0.00
ATOM    182  CA  GLY A  46       5.609 -19.257  15.553  1.00  0.00
ATOM    183  C   GLY A  46       4.767 -18.159  14.916  1.00  0.00
ATOM    184  O   GLY A  46       3.733 -18.432  14.306  1.00  0.00
ATOM    185  N   GLY A  47       5.160 -16.914  15.101  1.00  0.00
ATOM    186  CA  GLY A  47       4.447 -15.790  14.507  1.00  0.00
ATOM    187  C   GLY A  47       4.534 -15.824  12.987  1.00  0.00
ATOM    188  O   GLY A  47       3.568 -15.504  12.293  1.00  0.00
ATOM    189  N   GLY A  48       5.727 -16.254  12.499  1.00  0.00
ATOM    190  CA  GLY A  48       5.925 -16.384  11.061  1.00  0.00
ATOM    191  C   GLY A  48       4.953 -17.392  10.460  1.00  0.00
ATOM    192  O   GLY A  48       4.390 -17.164   9.389  1.00  0.00
ATOM    193  N   GLY A  49       4.787 -18.528  11.128  1.00  0.00
ATOM    194  CA  GLY A  49       3.848 -19.542  10.663  1.00  0.00
ATOM    195  C   GLY A  49       2.429 -18.993  10.603  1.00  0.00
ATOM    196  O   GLY A  49       1.687 -19.265   9.659  1.00  0.00
ATOM    197  N   GLY A  50       2.020 -18.220  11.600  1.00  0.00
ATOM    198  CA  GLY A  50       0.699 -17.603  11.629  1.00  0.00
ATOM    199  C   GLY A  50       0.496 -16.680  10.435  1.00  0.00
ATOM    200  O   GLY A  50      -0.569 -16.673   9.818  1.00  0.00
ATOM    201  N   GLY A  51       1.545 -15.856  10.170  1.00  0.00
ATOM    202  CA  GLY A  51       1.477 -14.935   9.042  1.00  0.00
ATOM    203  C   GLY A  51       1.420 -15.687   7.719  1.00  0.00
ATOM    204  O   GLY A  51       0.679 -15.310   6.811  1.00  0.00
ATOM    205  N   GLY A  52       2.209 -16.739   7.615  1.00  0.00
ATOM    206  CA  GLY A  52       2.205 -17.552   6.405  1.00  0.00
ATOM    207  C   GLY A  52       0.843 -18.197   6.179  1.00  0.00
ATOM    208  O   GLY A  52       0.355 -18.261   5.051  1.00  0.00
ATOM    209  N   GLY A  53       0.233 -18.707   7.272  1.00  0.00
ATOM    210  CA  GLY A  53      -1.092 -19.309   7.186  1.00  0.00
ATOM    211  C   GLY A  53      -2.125 -18.301   6.701  1.00  0.00
ATOM    212  O   GLY A  53      -2.980 -18.622   5.876  1.00  0.00
ATOM    213  N   GLY A  54      -2.090 -17.093   7.281  1.00  0.00
ATOM    214  CA  GLY A  54      -3.006 -16.034   6.875  1.00  0.00
ATOM    215  C   GLY A  54      -2.809 -15.665   5.411  1.00  0.00
ATOM    216  O   GLY A  54      -3.774 -15.426   4.685  1.00  0.00
ATOM    217  N   GLY A  55      -1.527 -15.570   5.007  1.00  0.00
ATOM    218  CA  GLY A  55      -1.207 -15.272   3.617  1.00  0.00
ATOM    219  C   GLY A  55      -1.792 -16.320   2.680  1.00  0.00
ATOM    220  O   GLY A  55      -2.319 -15.992   1.616  1.00  0.00
ATOM    221  N   GLY A  56      -1.714 -17.566   3.075  1.00  0.00
ATOM    222  CA  GLY A  56      -2.293 -18.651   2.291  1.00  0.00
ATOM    223  C   GLY A  56      -3.807 -18.514   2.194  1.00  0.00
ATOM    224  O   GLY A  56      -4.393 -18.734   1.135  1.00  0.00
ATOM    225  N   GLY A  57      -4.452 -18.129   3.305  1.00  0.00
ATOM    226  CA  GLY A  57      -5.897 -17.937   3.334  1.00  0.00
ATOM    227  C   GLY A  57      -6.327 -16.841   2.368  1.00  0.00
ATOM    228  O   GLY A  57      -7.323 -16.981   1.658  1.00  0.00
ATOM    229  N   GLY A  58      -5.579 -15.721   2.388  1.00  0.00
ATOM    230  CA  GLY A  58      -5.880 -14.602   1.503  1.00  0.00
ATOM    231  C   GLY A  58      -5.694 -14.991   0.042  1.00  0.00
ATOM    232  O   GLY A  58      -6.486 -14.605  -0.819  1.00  0.00
ATOM    233  N   GLY A  59      -4.622 -15.712  -0.226  1.00  0.00
ATOM    234  CA  GLY A  59      -4.372 -16.185  -1.582  1.00  0.00
ATOM    235  C   GLY A  59      -5.482 -17.116  -2.053  1.00  0.00
ATOM    236  O   GLY A  59      -5.911 -17.052  -3.206  1.00  0.00
ATOM    237  N   GLY A  60      -5.976 -17.951  -1.147  1.00  0.00
ATOM    238  CA  GLY A  60      -7.085 -18.846  -1.454  1.00  0.00
ATOM    239  C   GLY A  60      -8.347 -18.064  -1.792  1.00  0.00
ATOM    240  O   GLY A  60      -9.073 -18.410  -2.724  1.00  0.00
ATOM    241  N   GLY A  61      -8.621 -17.022  -1.020  1.00  0.00
ATOM    242  CA  GLY A  61      -9.777 -16.165  -1.258  1.00  0.00
ATOM    243  C   GLY A  61      -9.701 -15.507  -2.629  1.00  0.00
ATOM    244  O   GLY A  61     -10.705 -15.401  -3.334  1.00  0.00
ATOM    245  N   GLY A  62      -8.487 -14.990  -2.950  1.00  0.00
ATOM    246  CA  GLY A  62      -8.282 -14.373  -4.255  1.00  0.00
ATOM    247  C   GLY A  62      -8.483 -15.381  -5.379  1.00  0.00
ATOM    248  O   GLY A  62      -9.058 -15.059  -6.419  1.00  0.00
ATOM    249  N   GLY A  63      -8.002 -16.579  -5.172  1.00  0.00
ATOM    250  CA  GLY A  63      -8.162 -17.636  -6.164  1.00  0.00
ATOM    251  C   GLY A  63      -9.629 -18.002  -6.346  1.00  0.00
ATOM    252  O   GLY A  63     -10.080 -18.266  -7.461  1.00  0.00
ATOM    253  N   GLY A  64     -10.375 -18.026  -5.257  1.00  0.00
ATOM    254  CA  GLY A  64     -11.789 -18.374  -5.308  1.00  0.00
ATOM    255  C   GLY A  64     -12.591 -17.315  -6.054  1.00  0.00
ATOM    256  O   GLY A  64     -13.519 -17.635  -6.797  1.00  0.00
ATOM    257  N   GLY A  65     -12.159 -16.140  -6.058  1.00  0.00
ATOM    258  CA  GLY A  65     -12.844 -15.084  -6.794  1.00  0.00
ATOM    259  C   GLY A  65     -12.327 -14.985  -8.224  1.00  0.00
ATOM    260  O   GLY A  65     -13.100 -14.785  -9.161  1.00  0.00
ATOM    261  N   ALA B  66      16.382   4.969  35.043  1.00  1.00
ATOM    262  CA  ALA B  66      14.929   5.053  35.135  1.00  1.00
ATOM    263  C   ALA B  66      14.260   4.326  33.976  1.00  1.00
ATOM    264  O   ALA B  66      14.740   4.370  32.843  1.00  1.00
ATOM    265  N   ASP B  67      13.100   3.672  34.224  1.00  1.00
ATOM    266  CA  ASP B  67      12.392   3.012  33.133  1.00  1.00
ATOM    267  C   ASP B  67      12.052   3.998  32.022  1.00  1.00
ATOM    268  O   ASP B  67      11.673   5.139  32.286  1.00  1.00
ATOM    269  N   THR B  68      11.782   3.394  30.807  1.00  1.00
ATOM    270  CA  THR B  68      11.436   4.186  29.634  1.00  1.00
ATOM    271  C   THR B  68      10.444   3.448  28.744  1.00  1.00
ATOM    272  O   THR B  68      10.465   2.220  28.661  1.00  1.00
ATOM    273  N   ILE B  69       9.733   4.162  27.962  1.00  1.00
ATOM    274  CA  ILE B  69       8.846   3.751  26.880  1.00  1.00
ATOM    275  C   ILE B  69       8.954   4.697  25.691  1.00  1.00
ATOM    276  O   ILE B  69       9.041   5.913  25.858  1.00  1.00
ATOM    277  N   CYS B  70       9.154   4.178  24.521  1.00  1.00
ATOM    278  CA  CYS B  70       9.271   4.939  23.282  1.00  1.00
ATOM    279  C   CYS B  70       8.184   4.546  22.290  1.00  1.00
ATOM    280  O   CYS B  70       7.842   3.370  22.162  1.00  1.00
ATOM    281  N   ILE B  71       7.601   5.616  21.586  1.00  1.00
ATOM    282  CA  ILE B  71       6.667   5.408  20.486  1.00  1.00
ATOM    283  C   ILE B  71       7.388   5.408  19.144  1.00  1.00
ATOM    284  O   ILE B  71       8.162   6.317  18.844  1.00  1.00
ATOM    285  N   GLY B  72       7.352   4.330  18.412  1.00  1.00
ATOM    286  CA  GLY B  72       8.104   4.240  17.166  1.00  1.00
ATOM    287  C   GLY B  72       7.210   3.802  16.014  1.00  1.00
ATOM    288  O   GLY B  72       6.040   3.475  16.212  1.00  1.00
ATOM    289  N   TYR B  73       7.894   3.240  14.957  1.00  1.00
ATOM    290  CA  TYR B  73       7.282   2.716  13.742  1.00  1.00
ATOM    291  C   TYR B  73       8.078   1.542  13.185  1.00  1.00
ATOM    292  O   TYR B  73       9.301   1.492  13.317  1.00  1.00
ATOM    293  N   HIS B  74       7.408   0.717  12.344  1.00  1.00
ATOM    294  CA  HIS B  74       8.019  -0.446  11.714  1.00  1.00
ATOM    295  C   HIS B  74       9.064  -0.031  10.686  1.00  1.00
ATOM    296  O   HIS B  74       8.874   0.938   9.951  1.00  1.00
ATOM    297  N   ALA B  75      10.063  -0.850  10.526  1.00  1.00
ATOM    298  CA  ALA B  75      11.074  -0.878   9.476  1.00  1.00
ATOM    299  C   ALA B  75      11.438  -2.308   9.099  1.00  1.00
ATOM    300  O   ALA B  75      11.433  -3.203   9.944  1.00  1.00
ATOM    301  N   ASN B  76      11.714  -2.576   7.896  1.00  1.00
ATOM    302  CA  ASN B  76      12.099  -3.903   7.431  1.00  1.00
ATOM    303  C   ASN B  76      13.203  -3.821   6.384  1.00  1.00
ATOM    304  O   ASN B  76      13.438  -2.765   5.797  1.00  1.00
ATOM    305  N   ASN B  77      13.422  -4.909   5.665  1.00  1.00
ATOM    306  CA  ASN B  77      14.460  -5.020   4.648  1.00  1.00
ATOM    307  C   ASN B  77      13.892  -4.787   3.254  1.00  1.00
ATOM    308  O   ASN B  77      14.635  -4.551   2.301  1.00  1.00
ATOM    309  N   SER B  78      12.788  -4.222   3.095  1.00  1.00
ATOM    310  CA  SER B  78      12.203  -3.893   1.800  1.00  1.00
ATOM    311  C   SER B  78      13.026  -2.834   1.077  1.00  1.00
ATOM    312  O   SER B  78      13.443  -1.842   1.676  1.00  1.00
ATOM    313  N   THR B  79      13.158  -3.040  -0.268  1.00  1.00
ATOM    314  CA  THR B  79      13.886  -2.081  -1.091  1.00  1.00
ATOM    315  C   THR B  79      12.991  -1.494  -2.175  1.00  1.00
ATOM    316  O   THR B  79      13.289  -0.439  -2.735  1.00  1.00
ATOM    317  N   ASP B  80      11.659  -1.850  -2.071  1.00  1.00
ATOM    318  CA  ASP B  80      10.664  -1.274  -2.968  1.00  1.00
ATOM    319  C   ASP B  80      10.561   0.234  -2.781  1.00  1.00
ATOM    320  O   ASP B  80      10.603   0.734  -1.657  1.00  1.00
ATOM    321  N   THR B  81      10.391   0.933  -3.919  1.00  1.00
ATOM    322  CA  THR B  81      10.245   2.384  -3.891  1.00  1.00
ATOM    323  C   THR B  81       8.981   2.824  -4.617  1.00  1.00
ATOM    324  O   THR B  81       8.581   2.218  -5.611  1.00  1.00
ATOM    325  N   VAL B  82       8.475   3.911  -4.232  1.00  1.00
ATOM    326  CA  VAL B  82       7.341   4.610  -4.825  1.00  1.00
ATOM    327  C   VAL B  82       7.657   6.084  -5.047  1.00  1.00
ATOM    328  O   VAL B  82       8.417   6.687  -4.288  1.00  1.00
ATOM    329  N   ASP B  83       6.944   6.726  -5.879  1.00  1.00
ATOM    330  CA  ASP B  83       7.002   8.170  -6.070  1.00  1.00
ATOM    331  C   ASP B  83       5.762   8.851  -5.505  1.00  1.00
ATOM    332  O   ASP B  83       4.666   8.290  -5.534  1.00  1.00
ATOM    333  N   THR B  84       5.978  10.049  -5.016  1.00  1.00
ATOM    334  CA  THR B  84       4.905  10.951  -4.614  1.00  1.00
ATOM    335  C   THR B  84       4.930  12.236  -5.432  1.00  1.00
ATOM    336  O   THR B  84       5.983  12.658  -5.911  1.00  1.00
ATOM    337  N   VAL B  85       4.153  13.160  -5.231  1.00  1.00
ATOM    338  CA  VAL B  85       4.219  14.463  -5.881  1.00  1.00
ATOM    339  C   VAL B  85       5.400  15.277  -5.368  1.00  1.00
ATOM    340  O   VAL B  85       6.075  15.962  -6.136  1.00  1.00
ATOM    341  N   LEU B  86       5.810  15.156  -4.229  1.00  1.00
ATOM    342  CA  LEU B  86       6.902  15.911  -3.624  1.00  1.00
ATOM    343  C   LEU B  86       8.196  15.105  -3.626  1.00  1.00
ATOM    344  O   LEU B  86       9.284  15.659  -3.781  1.00  1.00
ATOM    345  N   GLU B  87       8.332  13.984  -3.919  1.00  1.00
ATOM    346  CA  GLU B  87       9.428  13.058  -3.658  1.00  1.00
ATOM    347  C   GLU B  87       9.423  11.904  -4.652  1.00  1.00
ATOM    348  O   GLU B  87       8.387  11.283  -4.891  1.00  1.00
ATOM    349  N   LYS B  88      10.593  11.634  -5.235  1.00  1.00
ATOM    350  CA  LYS B  88      10.784  10.458  -6.076  1.00  1.00
ATOM    351  C   LYS B  88      11.646   9.415  -5.378  1.00  1.00
ATOM    352  O   LYS B  88      12.693   9.736  -4.815  1.00  1.00
ATOM    353  N   ASN B  89      11.249   8.092  -5.633  1.00  1.00
ATOM    354  CA  ASN B  89      12.171   7.054  -5.188  1.00  1.00
ATOM    355  C   ASN B  89      12.197   6.955  -3.668  1.00  1.00
ATOM    356  O   ASN B  89      13.263   6.978  -3.053  1.00  1.00
ATOM    357  N   VAL B  90      11.043   7.048  -2.989  1.00  1.00
ATOM    358  CA  VAL B  90      10.846   6.760  -1.574  1.00  1.00
ATOM    359  C   VAL B  90      10.804   5.260  -1.317  1.00  1.00
ATOM    360  O   VAL B  90      10.006   4.540  -1.917  1.00  1.00
ATOM    361  N   THR B  91      11.849   4.777  -0.508  1.00  1.00
ATOM    362  CA  THR B  91      11.774   3.384  -0.085  1.00  1.00
ATOM    363  C   THR B  91      10.715   3.191   0.993  1.00  1.00
ATOM    364  O   THR B  91      10.690   3.915   1.988  1.00  1.00
ATOM    365  N   VAL B  92       9.864   2.221   0.846  1.00  1.00
ATOM    366  CA  VAL B  92       8.741   1.993   1.747  1.00  1.00
ATOM    367  C   VAL B  92       8.722   0.555   2.252  1.00  1.00
ATOM    368  O   VAL B  92       9.090  -0.371   1.530  1.00  1.00
ATOM    369  N   THR B  93       8.085   0.319   3.416  1.00  1.00
ATOM    370  CA  THR B  93       7.997  -1.008   4.015  1.00  1.00
ATOM    371  C   THR B  93       7.025  -1.895   3.249  1.00  1.00
ATOM    372  O   THR B  93       7.268  -3.088   3.069  1.00  1.00
ATOM    373  N   HIS B  94       6.049  -1.582   2.732  1.00  1.00
ATOM    374  CA  HIS B  94       5.020  -2.326   2.016  1.00  1.00
ATOM    375  C   HIS B  94       4.445  -1.505   0.868  1.00  1.00
ATOM    376  O   HIS B  94       4.298  -0.288   0.976  1.00  1.00
ATOM    377  N   SER B  95       4.210  -2.199  -0.249  1.00  1.00
ATOM    378  CA  SER B  95       3.663  -1.614  -1.467  1.00  1.00
ATOM    379  C   SER B  95       3.090  -2.687  -2.384  1.00  1.00
ATOM    380  O   SER B  95       3.500  -3.846  -2.331  1.00  1.00
ATOM    381  N   VAL B  96       2.381  -2.323  -3.385  1.00  1.00
ATOM    382  CA  VAL B  96       1.729  -3.196  -4.355  1.00  1.00
ATOM    383  C   VAL B  96       1.876  -2.653  -5.770  1.00  1.00
ATOM    384  O   VAL B  96       1.735  -1.453  -6.003  1.00  1.00
ATOM    385  N   ASN B  97       2.306  -3.579  -6.744  1.00  1.00
ATOM    386  CA  ASN B  97       2.319  -3.168  -8.143  1.00  1.00
ATOM    387  C   ASN B  97       0.918  -3.196  -8.739  1.00  1.00
ATOM    388  O   ASN B  97       0.195  -4.183  -8.604  1.00  1.00
ATOM    389  N   LEU B  98       0.505  -2.100  -9.399  1.00  1.00
ATOM    390  CA  LEU B  98      -0.811  -1.993 -10.018  1.00  1.00
ATOM    391  C   LEU B  98      -0.719  -2.113 -11.535  1.00  1.00
ATOM    392  O   LEU B  98      -1.690  -2.475 -12.199  1.00  1.00
ATOM    393  N   LEU B  99       0.373  -2.266 -12.082  1.00  1.00
ATOM    394  CA  LEU B  99       0.684  -2.344 -13.504  1.00  1.00
ATOM    395  C   LEU B  99       1.219  -3.722 -13.877  1.00  1.00
ATOM    396  O   LEU B  99       2.197  -4.196 -13.299  1.00  1.00
ATOM    397  N   GLU B 100       0.334  -4.459 -14.674  1.00  1.00
ATOM    398  CA  GLU B 100       0.731  -5.764 -15.187  1.00  1.00
ATOM    399  C   GLU B 100       1.589  -5.627 -16.439  1.00  1.00
ATOM    400  O   GLU B 100       1.260  -4.864 -17.347  1.00  1.00
ATOM    401  N   ASP B 101       2.752  -6.303 -16.439  1.00  1.00
ATOM    402  CA  ASP B 101       3.664  -6.221 -17.574  1.00  1.00
ATOM    403  C   ASP B 101       4.092  -7.607 -18.039  1.00  1.00
ATOM    404  O   ASP B 101       4.504  -7.788 -19.184  1.00  1.00
ATOM    405  N   SER B 102       3.500  -8.613 -17.502  1.00  1.00
ATOM    406  CA  SER B 102       3.742 -10.024 -17.778  1.00  1.00
ATOM    407  C   SER B 102       2.578 -10.643 -18.541  1.00  1.00
ATOM    408  O   SER B 102       1.415 -10.414 -18.211  1.00  1.00
ATOM    409  N   HIS B 103       2.856 -11.252 -19.641  1.00  1.00
ATOM    410  CA  HIS B 103       1.963 -12.100 -20.422  1.00  1.00
ATOM    411  C   HIS B 103       2.582 -13.469 -20.671  1.00  1.00
ATOM    412  O   HIS B 103       3.785 -13.584 -20.906  1.00  1.00
ATOM    413  N   ASN B 104       1.997 -14.448 -20.904  1.00  1.00
ATOM    414  CA  ASN B 104       2.451 -15.817 -21.115  1.00  1.00
ATOM    415  C   ASN B 104       2.891 -16.036 -22.557  1.00  1.00
ATOM    416  O   ASN B 104       3.601 -16.994 -22.861  1.00  1.00
ATOM    417  N   GLY B 105       2.988 -15.241 -23.404  1.00  1.00
ATOM    418  CA  GLY B 105       3.538 -15.298 -24.753  1.00  1.00
ATOM    419  C   GLY B 105       2.846 -16.370 -25.585  1.00  1.00
ATOM    420  O   GLY B 105       3.460 -16.984 -26.458  1.00  1.00
ATOM    421  N   LYS B 106       1.623 -16.707 -25.392  1.00  1.00
ATOM    422  CA  LYS B 106       0.862 -17.745 -26.077  1.00  1.00
ATOM    423  C   LYS B 106      -0.510 -17.235 -26.498  1.00  1.00
ATOM    424  O   LYS B 106      -1.129 -16.437 -25.795  1.00  1.00
ATOM    425  N   LEU B 107      -1.011 -17.725 -27.696  1.00  1.00
ATOM    426  CA  LEU B 107      -2.440 -17.616 -27.961  1.00  1.00
ATOM    427  C   LEU B 107      -3.220 -18.713 -27.244  1.00  1.00
ATOM    428  O   LEU B 107      -2.855 -19.887 -27.304  1.00  1.00
ATOM    429  N   CYS B 108      -4.216 -18.378 -26.529  1.00  1.00
ATOM    430  CA  CYS B 108      -4.955 -19.302 -25.676  1.00  1.00
ATOM    431  C   CYS B 108      -6.435 -19.319 -26.035  1.00  1.00
ATOM    432  O   CYS B 108      -6.997 -18.301 -26.439  1.00  1.00
ATOM    433  N   ARG B 109      -7.156 -20.386 -25.573  1.00  1.00
ATOM    434  CA  ARG B 109      -8.612 -20.312 -25.602  1.00  1.00
ATOM    435  C   ARG B 109      -9.129 -19.248 -24.643  1.00  1.00
ATOM    436  O   ARG B 109      -8.616 -19.096 -23.534  1.00  1.00
ATOM    437  N   LEU B 110     -10.270 -18.665 -25.026  1.00  1.00
ATOM    438  CA  LEU B 110     -11.001 -17.747 -24.161  1.00  1.00
ATOM    439  C   LEU B 110     -12.250 -18.406 -23.586  1.00  1.00
ATOM    440  O   LEU B 110     -13.127 -18.848 -24.328  1.00  1.00
ATOM    441  N   LYS B 111     -12.322 -18.530 -22.214  1.00  1.00
ATOM    442  CA  LYS B 111     -13.558 -19.106 -21.699  1.00  1.00
ATOM    443  C   LYS B 111     -13.796 -20.499 -22.268  1.00  1.00
ATOM    444  O   LYS B 111     -14.938 -20.930 -22.424  1.00  1.00
ATOM    445  N   GLY B 112     -12.665 -21.222 -22.767  1.00  1.00
ATOM    446  CA  GLY B 112     -12.740 -22.622 -23.167  1.00  1.00
ATOM    447  C   GLY B 112     -12.853 -22.757 -24.680  1.00  1.00
ATOM    448  O   GLY B 112     -12.552 -23.809 -25.243  1.00  1.00
ATOM    449  N   ILE B 113     -13.025 -21.816 -25.421  1.00  1.00
ATOM    450  CA  ILE B 113     -13.182 -21.793 -26.871  1.00  1.00
ATOM    451  C   ILE B 113     -11.906 -21.322 -27.556  1.00  1.00
ATOM    452  O   ILE B 113     -11.349 -20.282 -27.204  1.00  1.00
ATOM    453  N   ALA B 114     -11.404 -22.172 -28.534  1.00  1.00
ATOM    454  CA  ALA B 114     -10.215 -21.810 -29.296  1.00  1.00
ATOM    455  C   ALA B 114     -10.542 -20.784 -30.373  1.00  1.00
ATOM    456  O   ALA B 114     -11.555 -20.895 -31.063  1.00  1.00
ATOM    457  N   PRO B 115      -9.590 -19.853 -30.622  1.00  1.00
ATOM    458  CA  PRO B 115      -9.745 -18.907 -31.721  1.00  1.00
ATOM    459  C   PRO B 115      -9.764 -19.622 -33.065  1.00  1.00
ATOM    460  O   PRO B 115      -8.999 -20.559 -33.292  1.00  1.00
ATOM    461  N   SER B 116     -17.508 -21.977 -35.088  1.00  1.00
ATOM    462  CA  SER B 116     -17.441 -21.251 -33.826  1.00  1.00
ATOM    463  C   SER B 116     -15.999 -20.940 -33.445  1.00  1.00
ATOM    464  O   SER B 116     -15.107 -21.770 -33.625  1.00  1.00
ATOM    465  N   TRP B 117     -15.838 -19.776 -32.888  1.00  1.00
ATOM    466  CA  TRP B 117     -14.548 -19.327 -32.377  1.00  1.00
ATOM    467  C   TRP B 117     -14.716 -18.177 -31.393  1.00  1.00
ATOM    468  O   TRP B 117     -15.596 -17.332 -31.555  1.00  1.00
ATOM    469  N   SER B 118     -13.668 -17.940 -30.569  1.00  1.00
ATOM    470  CA  SER B 118     -13.704 -16.905 -29.543  1.00  1.00
ATOM    471  C   SER B 118     -13.035 -15.625 -30.028  1.00  1.00
ATOM    472  O   SER B 118     -13.339 -14.533 -29.547  1.00  1.00
ATOM    473  N   TYR B 119     -12.507 -15.521 -30.975  1.00  1.00
ATOM    474  CA  TYR B 119     -11.773 -14.477 -31.680  1.00  1.00
ATOM    475  C   TYR B 119     -11.184 -15.001 -32.983  1.00  1.00
ATOM    476  O   TYR B 119     -10.813 -16.171 -33.081  1.00  1.00
ATOM    477  N   ILE B 120     -10.876 -14.060 -33.895  1.00  1.00
ATOM    478  CA  ILE B 120     -10.107 -14.357 -35.097  1.00  1.00
ATOM    479  C   ILE B 120      -8.778 -13.613 -35.099  1.00  1.00
ATOM    480  O   ILE B 120      -8.707 -12.447 -34.711  1.00  1.00
ATOM    481  N   SER B 121     -16.913  -8.942 -36.631  1.00  1.00
ATOM    482  CA  SER B 121     -16.187  -9.041 -35.371  1.00  1.00
ATOM    483  C   SER B 121     -17.117  -9.429 -34.228  1.00  1.00
ATOM    484  O   SER B 121     -16.677  -9.970 -33.214  1.00  1.00
ATOM    485  N   SER B 122     -18.328  -9.390 -34.358  1.00  1.00
ATOM    486  CA  SER B 122     -19.341  -9.723 -33.364  1.00  1.00
ATOM    487  C   SER B 122     -20.090 -10.994 -33.745  1.00  1.00
ATOM    488  O   SER B 122     -20.814 -11.567 -32.931  1.00  1.00
ATOM    489  N   VAL B 123     -19.539 -11.797 -34.514  1.00  1.00
ATOM    490  CA  VAL B 123     -19.942 -13.159 -34.845  1.00  1.00
ATOM    491  C   VAL B 123     -19.142 -14.180 -34.046  1.00  1.00
ATOM    492  O   VAL B 123     -17.913 -14.214 -34.119  1.00  1.00
ATOM    493  N   SER B 124     -19.864 -15.059 -33.291  1.00  1.00
ATOM    494  CA  SER B 124     -19.213 -16.072 -32.469  1.00  1.00
ATOM    495  C   SER B 124     -19.311 -17.449 -33.113  1.00  1.00
ATOM    496  O   SER B 124     -18.446 -18.302 -32.911  1.00  1.00
ATOM    497  N   SER B 125     -20.120 -17.862 -33.727  1.00  1.00
ATOM    498  CA  SER B 125     -20.207 -19.095 -34.501  1.00  1.00
ATOM    499  C   SER B 125     -20.885 -18.856 -35.843  1.00  1.00
ATOM    500  O   SER B 125     -21.791 -18.030 -35.954  1.00  1.00
ATOM    501  N   SER B 126     -24.564 -16.261 -35.798  1.00  1.00
ATOM    502  CA  SER B 126     -24.733 -16.242 -34.350  1.00  1.00
ATOM    503  C   SER B 126     -23.891 -15.146 -33.711  1.00  1.00
ATOM    504  O   SER B 126     -22.697 -15.028 -33.984  1.00  1.00
ATOM    505  N   ARG B 127     -24.565 -14.128 -33.206  1.00  1.00
ATOM    506  CA  ARG B 127     -23.877 -12.969 -32.652  1.00  1.00
ATOM    507  C   ARG B 127     -23.447 -13.220 -31.213  1.00  1.00
ATOM    508  O   ARG B 127     -24.186 -13.814 -30.428  1.00  1.00
ATOM    509  N   GLY B 128     -22.325 -12.590 -30.860  1.00  1.00
ATOM    510  CA  GLY B 128     -21.749 -12.609 -29.521  1.00  1.00
ATOM    511  C   GLY B 128     -20.887 -11.378 -29.274  1.00  1.00
ATOM    512  O   GLY B 128     -20.114 -10.967 -30.139  1.00  1.00
ATOM    513  N   PHE B 129     -21.007 -10.766 -28.131  1.00  1.00
ATOM    514  CA  PHE B 129     -20.168  -9.628 -27.775  1.00  1.00
ATOM    515  C   PHE B 129     -18.813 -10.085 -27.251  1.00  1.00
ATOM    516  O   PHE B 129     -18.732 -10.971 -26.400  1.00  1.00
ATOM    517  N   GLY B 130     -17.751  -9.116 -27.720  1.00  1.00
ATOM    518  CA  GLY B 130     -16.455  -9.346 -27.091  1.00  1.00
ATOM    519  C   GLY B 130     -15.520 -10.110 -28.019  1.00  1.00
ATOM    520  O   GLY B 130     -14.316 -10.188 -27.776  1.00  1.00
ATOM    521  N   SER B 131     -16.006 -10.616 -29.143  1.00  1.00
ATOM    522  CA  SER B 131     -15.131 -11.138 -30.186  1.00  1.00
ATOM    523  C   SER B 131     -14.461 -10.009 -30.959  1.00  1.00
ATOM    524  O   SER B 131     -15.070  -8.969 -31.210  1.00  1.00
ATOM    525  N   GLY B 132     -13.566 -10.398 -31.857  1.00  1.00
ATOM    526  CA  GLY B 132     -12.778  -9.430 -32.611  1.00  1.00
ATOM    527  C   GLY B 132     -11.797 -10.126 -33.545  1.00  1.00
ATOM    528  O   GLY B 132     -11.464 -11.296 -33.352  1.00  1.00
ATOM    529  N   ILE B 133     -11.178  -9.390 -34.394  1.00  1.00
ATOM    530  CA  ILE B 133     -10.053  -9.828 -35.212  1.00  1.00
ATOM    531  C   ILE B 133      -8.761  -9.145 -34.782  1.00  1.00
ATOM    532  O   ILE B 133      -8.726  -7.930 -34.584  1.00  1.00
ATOM    533  N   ILE B 134      -7.769  -9.946 -34.506  1.00  1.00
ATOM    534  CA  ILE B 134      -6.440  -9.477 -34.133  1.00  1.00
ATOM    535  C   ILE B 134      -5.380 -10.007 -35.090  1.00  1.00
ATOM    536  O   ILE B 134      -5.480 -11.132 -35.581  1.00  1.00
ATOM    537  N   THR B 135      -4.344  -9.345 -35.277  1.00  1.00
ATOM    538  CA  THR B 135      -3.121  -9.803 -35.924  1.00  1.00
ATOM    539  C   THR B 135      -2.044 -10.131 -34.898  1.00  1.00
ATOM    540  O   THR B 135      -1.745  -9.322 -34.019  1.00  1.00
ATOM    541  N   SER B 136      -1.452 -11.397 -35.100  1.00  1.00
ATOM    542  CA  SER B 136      -0.551 -11.841 -34.044  1.00  1.00
ATOM    543  C   SER B 136       0.549 -12.737 -34.598  1.00  1.00
ATOM    544  O   SER B 136       0.312 -13.540 -35.501  1.00  1.00
ATOM    545  N   ASN B 137       1.718 -12.668 -33.941  1.00  1.00
ATOM    546  CA  ASN B 137       2.817 -13.544 -34.329  1.00  1.00
ATOM    547  C   ASN B 137       3.022 -14.656 -33.309  1.00  1.00
ATOM    548  O   ASN B 137       3.724 -15.632 -33.572  1.00  1.00
ATOM    549  N   ALA B 138       2.318 -14.729 -32.329  1.00  1.00
ATOM    550  CA  ALA B 138       2.302 -15.735 -31.274  1.00  1.00
ATOM    551  C   ALA B 138       1.829 -17.082 -31.806  1.00  1.00
ATOM    552  O   ALA B 138       0.907 -17.151 -32.619  1.00  1.00
ATOM    553  N   SER B 139       2.158 -18.177 -31.026  1.00  1.00
ATOM    554  CA  SER B 139       1.703 -19.515 -31.385  1.00  1.00
ATOM    555  C   SER B 139       0.564 -19.970 -30.481  1.00  1.00
ATOM    556  O   SER B 139       0.595 -19.752 -29.270  1.00  1.00
ATOM    557  N   MET B 140      -0.346 -20.811 -31.069  1.00  1.00
ATOM    558  CA  MET B 140      -1.411 -21.377 -30.250  1.00  1.00
ATOM    559  C   MET B 140      -0.882 -22.481 -29.344  1.00  1.00
ATOM    560  O   MET B 140      -0.152 -23.366 -29.789  1.00  1.00
ATOM    561  N   HIS B 141      -1.223 -22.456 -28.118  1.00  1.00
ATOM    562  CA  HIS B 141      -0.940 -23.476 -27.114  1.00  1.00
ATOM    563  C   HIS B 141      -2.223 -23.990 -26.475  1.00  1.00
ATOM    564  O   HIS B 141      -3.176 -23.236 -26.278  1.00  1.00
ATOM    565  N   GLU B 142      -2.215 -25.179 -25.944  1.00  1.00
ATOM    566  CA  GLU B 142      -3.348 -25.662 -25.163  1.00  1.00
ATOM    567  C   GLU B 142      -3.433 -24.950 -23.819  1.00  1.00
ATOM    568  O   GLU B 142      -2.606 -25.171 -22.935  1.00  1.00
ATOM    569  N   CYS B 143      -3.930 -23.814 -23.836  1.00  1.00
ATOM    570  CA  CYS B 143      -4.121 -22.929 -22.694  1.00  1.00
ATOM    571  C   CYS B 143      -5.482 -22.247 -22.745  1.00  1.00
ATOM    572  O   CYS B 143      -5.987 -21.930 -23.822  1.00  1.00
ATOM    573  N   ASN B 144      -5.966 -21.745 -21.723  1.00  1.00
ATOM    574  CA  ASN B 144      -7.195 -20.985 -21.526  1.00  1.00
ATOM    575  C   ASN B 144      -6.938 -19.721 -20.716  1.00  1.00
ATOM    576  O   ASN B 144      -6.261 -19.758 -19.688  1.00  1.00
ATOM    577  N   THR B 145      -7.636 -18.612 -21.200  1.00  1.00
ATOM    578  CA  THR B 145      -7.434 -17.322 -20.553  1.00  1.00
ATOM    579  C   THR B 145      -8.713 -16.494 -20.562  1.00  1.00
ATOM    580  O   THR B 145      -9.522 -16.595 -21.484  1.00  1.00
ATOM    581  N   LYS B 146      -8.803 -15.503 -19.780  1.00  1.00
ATOM    582  CA  LYS B 146      -9.883 -14.526 -19.722  1.00  1.00
ATOM    583  C   LYS B 146      -9.510 -13.248 -20.462  1.00  1.00
ATOM    584  O   LYS B 146     -10.379 -12.529 -20.957  1.00  1.00
ATOM    585  N   CYS B 147      -8.291 -13.186 -20.861  1.00  1.00
ATOM    586  CA  CYS B 147      -7.662 -12.016 -21.462  1.00  1.00
ATOM    587  C   CYS B 147      -6.579 -12.421 -22.453  1.00  1.00
ATOM    588  O   CYS B 147      -5.727 -13.256 -22.150  1.00  1.00
ATOM    589  N   GLN B 148      -6.745 -12.030 -23.696  1.00  1.00
ATOM    590  CA  GLN B 148      -5.820 -12.317 -24.785  1.00  1.00
ATOM    591  C   GLN B 148      -5.424 -11.044 -25.522  1.00  1.00
ATOM    592  O   GLN B 148      -6.267 -10.193 -25.807  1.00  1.00
ATOM    593  N   THR B 149      -4.162 -10.770 -25.565  1.00  1.00
ATOM    594  CA  THR B 149      -3.555  -9.753 -26.415  1.00  1.00
ATOM    595  C   THR B 149      -2.827 -10.383 -27.595  1.00  1.00
ATOM    596  O   THR B 149      -2.230 -11.453 -27.470  1.00  1.00
ATOM    597  N   PRO B 150      -2.379  -9.637 -28.559  1.00  1.00
ATOM    598  CA  PRO B 150      -1.649 -10.151 -29.711  1.00  1.00
ATOM    599  C   PRO B 150      -0.255 -10.619 -29.316  1.00  1.00
ATOM    600  O   PRO B 150       0.264 -11.590 -29.866  1.00  1.00
ATOM    601  N   LEU B 151       0.244 -10.387 -28.254  1.00  1.00
ATOM    602  CA  LEU B 151       1.569 -10.759 -27.773  1.00  1.00
ATOM    603  C   LEU B 151       1.503 -11.981 -26.863  1.00  1.00
ATOM    604  O   LEU B 151       2.434 -12.785 -26.817  1.00  1.00
ATOM    605  N   GLY B 152       0.348 -12.256 -26.281  1.00  1.00
ATOM    606  CA  GLY B 152       0.207 -13.301 -25.274  1.00  1.00
ATOM    607  C   GLY B 152      -1.019 -13.063 -24.402  1.00  1.00
ATOM    608  O   GLY B 152      -1.452 -11.925 -24.219  1.00  1.00
ATOM    609  N   ALA B 153      -1.397 -14.114 -23.612  1.00  1.00
ATOM    610  CA  ALA B 153      -2.514 -13.996 -22.682  1.00  1.00
ATOM    611  C   ALA B 153      -2.061 -13.420 -21.347  1.00  1.00
ATOM    612  O   ALA B 153      -0.984 -13.748 -20.852  1.00  1.00
ATOM    613  N   ILE B 154      -3.021 -12.719 -20.698  1.00  1.00
ATOM    614  CA  ILE B 154      -2.798 -12.139 -19.379  1.00  1.00
ATOM    615  C   ILE B 154      -3.647 -12.833 -18.322  1.00  1.00
ATOM    616  O   ILE B 154      -4.849 -13.024 -18.503  1.00  1.00
ATOM    617  N   ASN B 155      -3.086 -13.325 -17.331  1.00  1.00
ATOM    618  CA  ASN B 155      -3.725 -13.874 -16.141  1.00  1.00
ATOM    619  C   ASN B 155      -3.354 -13.074 -14.898  1.00  1.00
ATOM    620  O   ASN B 155      -2.185 -13.003 -14.520  1.00  1.00
ATOM    621  N   SER B 156      -4.288 -11.971 -14.653  1.00  1.00
ATOM    622  CA  SER B 156      -3.905 -10.978 -13.657  1.00  1.00
ATOM    623  C   SER B 156      -5.130 -10.309 -13.047  1.00  1.00
ATOM    624  O   SER B 156      -6.154 -10.142 -13.710  1.00  1.00
ATOM    625  N   SER B 157      -4.992  -9.900 -11.760  1.00  1.00
ATOM    626  CA  SER B 157      -6.036  -9.149 -11.073  1.00  1.00
ATOM    627  C   SER B 157      -5.677  -7.673 -10.973  1.00  1.00
ATOM    628  O   SER B 157      -6.544  -6.826 -10.758  1.00  1.00
ATOM    629  N   LEU B 158      -4.456  -7.362 -11.446  1.00  1.00
ATOM    630  CA  LEU B 158      -4.040  -5.966 -11.511  1.00  1.00
ATOM    631  C   LEU B 158      -4.982  -5.151 -12.390  1.00  1.00
ATOM    632  O   LEU B 158      -5.340  -5.572 -13.490  1.00  1.00
ATOM    633  N   PRO B 159      -5.153  -3.872 -12.023  1.00  1.00
ATOM    634  CA  PRO B 159      -6.090  -2.991 -12.709  1.00  1.00
ATOM    635  C   PRO B 159      -5.490  -2.444 -13.998  1.00  1.00
ATOM    636  O   PRO B 159      -6.190  -2.270 -14.995  1.00  1.00
ATOM    637  N   TYR B 160      -4.341  -2.324 -14.242  1.00  1.00
ATOM    638  CA  TYR B 160      -3.650  -1.738 -15.384  1.00  1.00
ATOM    639  C   TYR B 160      -2.636  -2.710 -15.973  1.00  1.00
ATOM    640  O   TYR B 160      -2.039  -3.511 -15.254  1.00  1.00
ATOM    641  N   GLN B 161      -2.394  -2.481 -17.291  1.00  1.00
ATOM    642  CA  GLN B 161      -1.379  -3.205 -18.047  1.00  1.00
ATOM    643  C   GLN B 161      -0.776  -2.329 -19.137  1.00  1.00
ATOM    644  O   GLN B 161      -1.472  -1.525 -19.757  1.00  1.00
ATOM    645  N   ASN B 162       0.448  -2.466 -19.418  1.00  1.00
ATOM    646  CA  ASN B 162       1.188  -1.754 -20.452  1.00  1.00
ATOM    647  C   ASN B 162       1.716  -2.713 -21.511  1.00  1.00
ATOM    648  O   ASN B 162       2.184  -2.290 -22.568  1.00  1.00
ATOM    649  N   ILE B 163       1.000  -3.856 -21.690  1.00  1.00
ATOM    650  CA  ILE B 163       1.402  -4.876 -22.651  1.00  1.00
ATOM    651  C   ILE B 163       0.913  -4.536 -24.053  1.00  1.00
ATOM    652  O   ILE B 163       1.635  -4.715 -25.034  1.00  1.00
ATOM    653  N   HIS B 164      -0.273  -4.199 -24.321  1.00  1.00
ATOM    654  CA  HIS B 164      -0.931  -4.041 -25.613  1.00  1.00
ATOM    655  C   HIS B 164      -2.331  -3.464 -25.451  1.00  1.00
ATOM    656  O   HIS B 164      -3.059  -3.825 -24.526  1.00  1.00
ATOM    657  N   PRO B 165      -2.684  -2.549 -26.447  1.00  1.00
ATOM    658  CA  PRO B 165      -3.997  -1.919 -26.385  1.00  1.00
ATOM    659  C   PRO B 165      -5.056  -2.787 -27.052  1.00  1.00
ATOM    660  O   PRO B 165      -6.221  -2.778 -26.654  1.00  1.00
ATOM    661  N   VAL B 166      -4.725  -3.663 -27.864  1.00  1.00
ATOM    662  CA  VAL B 166      -5.599  -4.685 -28.425  1.00  1.00
ATOM    663  C   VAL B 166      -5.813  -5.828 -27.441  1.00  1.00
ATOM    664  O   VAL B 166      -4.855  -6.423 -26.949  1.00  1.00
ATOM    665  N   THR B 167      -7.117  -6.025 -27.056  1.00  1.00
ATOM    666  CA  THR B 167      -7.487  -6.985 -26.022  1.00  1.00
ATOM    667  C   THR B 167      -8.773  -7.716 -26.385  1.00  1.00
ATOM    668  O   THR B 167      -9.698  -7.126 -26.942  1.00  1.00
ATOM    669  N   ILE B 168      -8.753  -9.013 -26.133  1.00  1.00
ATOM    670  CA  ILE B 168      -9.942  -9.851 -26.241  1.00  1.00
ATOM    671  C   ILE B 168     -10.379 -10.365 -24.875  1.00  1.00
ATOM    672  O   ILE B 168      -9.565 -10.869 -24.102  1.00  1.00
ATOM    673  N   GLY B 169     -11.465  -9.943 -24.374  1.00  1.00
ATOM    674  CA  GLY B 169     -11.997 -10.535 -23.153  1.00  1.00
ATOM    675  C   GLY B 169     -12.057  -9.511 -22.026  1.00  1.00
ATOM    676  O   GLY B 169     -11.598  -8.379 -22.177  1.00  1.00
ATOM    677  N   GLU B 170     -12.006  -9.702 -20.951  1.00  1.00
ATOM    678  CA  GLU B 170     -11.885  -8.907 -19.735  1.00  1.00
ATOM    679  C   GLU B 170     -10.427  -8.745 -19.325  1.00  1.00
ATOM    680  O   GLU B 170      -9.735  -9.727 -19.057  1.00  1.00
ATOM    681  N   CYS B 171      -9.823  -7.646 -19.838  1.00  1.00
ATOM    682  CA  CYS B 171      -8.401  -7.377 -19.662  1.00  1.00
ATOM    683  C   CYS B 171      -8.177  -6.154 -18.781  1.00  1.00
ATOM    684  O   CYS B 171      -8.942  -5.192 -18.832  1.00  1.00
ATOM    685  N   PRO B 172      -6.968  -6.087 -17.968  1.00  1.00
ATOM    686  CA  PRO B 172      -6.624  -4.813 -17.348  1.00  1.00
ATOM    687  C   PRO B 172      -6.649  -3.680 -18.366  1.00  1.00
ATOM    688  O   PRO B 172      -6.179  -3.835 -19.493  1.00  1.00
ATOM    689  N   LYS B 173      -6.949  -2.406 -17.774  1.00  1.00
ATOM    690  CA  LYS B 173      -6.889  -1.208 -18.603  1.00  1.00
ATOM    691  C   LYS B 173      -5.475  -0.963 -19.115  1.00  1.00
ATOM    692  O   LYS B 173      -4.515  -0.977 -18.345  1.00  1.00
ATOM    693  N   TYR B 174      -5.386  -0.686 -20.498  1.00  1.00
ATOM    694  CA  TYR B 174      -4.081  -0.368 -21.064  1.00  1.00
ATOM    695  C   TYR B 174      -3.706   1.085 -20.802  1.00  1.00
ATOM    696  O   TYR B 174      -4.528   1.987 -20.963  1.00  1.00
ATOM    697  N   VAL B 175      -2.449   1.271 -20.410  1.00  1.00
ATOM    698  CA  VAL B 175      -1.829   2.574 -20.205  1.00  1.00
ATOM    699  C   VAL B 175      -0.380   2.576 -20.677  1.00  1.00
ATOM    700  O   VAL B 175       0.319   1.568 -20.569  1.00  1.00
ATOM    701  N   ARG B 176       0.143   3.676 -21.042  1.00  1.00
ATOM    702  CA  ARG B 176       1.508   3.831 -21.530  1.00  1.00
ATOM    703  C   ARG B 176       2.501   3.893 -20.377  1.00  1.00
ATOM    704  O   ARG B 176       3.657   3.492 -20.518  1.00  1.00
ATOM    705  N   SER B 177       2.164   3.723 -19.228  1.00  1.00
ATOM    706  CA  SER B 177       3.010   3.838 -18.047  1.00  1.00
ATOM    707  C   SER B 177       3.993   2.678 -17.958  1.00  1.00
ATOM    708  O   SER B 177       3.630   1.525 -18.192  1.00  1.00
ATOM    709  N   ALA B 178       5.202   3.027 -17.323  1.00  1.00
ATOM    710  CA  ALA B 178       6.253   2.036 -17.122  1.00  1.00
ATOM    711  C   ALA B 178       6.259   1.522 -15.688  1.00  1.00
ATOM    712  O   ALA B 178       6.544   0.351 -15.440  1.00  1.00
ATOM    713  N   LYS B 179       5.633   2.148 -14.814  1.00  1.00
ATOM    714  CA  LYS B 179       5.543   1.876 -13.384  1.00  1.00
ATOM    715  C   LYS B 179       4.340   2.577 -12.765  1.00  1.00
ATOM    716  O   LYS B 179       4.035   3.721 -13.102  1.00  1.00
ATOM    717  N   LEU B 180       3.593   1.812 -11.972  1.00  1.00
ATOM    718  CA  LEU B 180       2.446   2.179 -11.151  1.00  1.00
ATOM    719  C   LEU B 180       2.407   1.365  -9.862  1.00  1.00
ATOM    720  O   LEU B 180       2.369   0.135  -9.894  1.00  1.00
ATOM    721  N   ARG B 181       3.151   1.816  -8.884  1.00  1.00
ATOM    722  CA  ARG B 181       3.303   1.173  -7.584  1.00  1.00
ATOM    723  C   ARG B 181       2.708   2.029  -6.474  1.00  1.00
ATOM    724  O   ARG B 181       2.949   3.234  -6.409  1.00  1.00
ATOM    725  N   MET B 182       1.664   1.480  -5.792  1.00  1.00
ATOM    726  CA  MET B 182       1.021   2.161  -4.675  1.00  1.00
ATOM    727  C   MET B 182       1.628   1.732  -3.345  1.00  1.00
ATOM    728  O   MET B 182       1.787   0.541  -3.079  1.00  1.00
ATOM    729  N   VAL B 183       2.138   2.792  -2.522  1.00  1.00
ATOM    730  CA  VAL B 183       2.589   2.407  -1.190  1.00  1.00
ATOM    731  C   VAL B 183       1.409   2.103  -0.276  1.00  1.00
ATOM    732  O   VAL B 183       0.416   2.830  -0.265  1.00  1.00
ATOM    733  N   THR B 184       1.621   1.014   0.565  1.00  1.00
ATOM    734  CA  THR B 184       0.597   0.639   1.533  1.00  1.00
ATOM    735  C   THR B 184       1.127   0.734   2.958  1.00  1.00
ATOM    736  O   THR B 184       0.388   1.067   3.885  1.00  1.00
ATOM    737  N   GLY B 185       2.446   0.698   3.068  1.00  1.00
ATOM    738  CA  GLY B 185       3.093   0.898   4.359  1.00  1.00
ATOM    739  C   GLY B 185       3.671   2.303   4.474  1.00  1.00
ATOM    740  O   GLY B 185       3.713   3.049   3.496  1.00  1.00
ATOM    741  N   LEU B 186       4.660   2.498   5.149  1.00  1.00
ATOM    742  CA  LEU B 186       5.282   3.774   5.484  1.00  1.00
ATOM    743  C   LEU B 186       6.740   3.809   5.040  1.00  1.00
ATOM    744  O   LEU B 186       7.415   2.780   5.008  1.00  1.00
ATOM    745  N   ARG B 187       7.320   5.028   5.052  1.00  1.00
ATOM    746  CA  ARG B 187       8.748   5.183   4.805  1.00  1.00
ATOM    747  C   ARG B 187       9.559   4.179   5.614  1.00  1.00
ATOM    748  O   ARG B 187       9.378   4.051   6.824  1.00  1.00
ATOM    749  N   ASN B 188      10.420   3.408   4.847  1.00  1.00
ATOM    750  CA  ASN B 188      11.294   2.428   5.482  1.00  1.00
ATOM    751  C   ASN B 188      12.633   3.048   5.861  1.00  1.00
ATOM    752  O   ASN B 188      13.320   3.627   5.019  1.00  1.00
ATOM    753  N   ILE B 189      12.944   3.129   7.104  1.00  1.00
ATOM    754  CA  ILE B 189      14.150   3.710   7.681  1.00  1.00
ATOM    755  C   ILE B 189      14.794   2.760   8.683  1.00  1.00
ATOM    756  O   ILE B 189      14.297   2.585   9.795  1.00  1.00
ATOM    757  N   PRO B 190      15.343   1.625   8.236  1.00  1.00
ATOM    758  CA  PRO B 190      15.885   0.604   9.126  1.00  1.00
ATOM    759  C   PRO B 190      17.185   1.068   9.769  1.00  1.00
ATOM    760  O   PRO B 190      17.976   1.779   9.149  1.00  1.00
ATOM    761  N   GLY B 191       7.966  14.816   7.260  1.00  1.00
ATOM    762  CA  GLY B 191       6.608  14.629   6.763  1.00  1.00
ATOM    763  C   GLY B 191       5.665  15.683   7.328  1.00  1.00
ATOM    764  O   GLY B 191       5.898  16.224   8.409  1.00  1.00
ATOM    765  N   LEU B 192       4.406  15.665   6.876  1.00  1.00
ATOM    766  CA  LEU B 192       3.439  16.657   7.331  1.00  1.00
ATOM    767  C   LEU B 192       3.235  16.576   8.841  1.00  1.00
ATOM    768  O   LEU B 192       3.063  17.596   9.509  1.00  1.00
ATOM    769  N   PHE B 193       3.254  15.662   9.562  1.00  1.00
ATOM    770  CA  PHE B 193       3.007  15.528  10.993  1.00  1.00
ATOM    771  C   PHE B 193       4.309  15.579  11.783  1.00  1.00
ATOM    772  O   PHE B 193       4.331  16.017  12.933  1.00  1.00
ATOM    773  N   GLY B 194       5.387  15.265  11.323  1.00  1.00
ATOM    774  CA  GLY B 194       6.675  15.598  11.920  1.00  1.00
ATOM    775  C   GLY B 194       7.183  14.463  12.801  1.00  1.00
ATOM    776  O   GLY B 194       8.330  14.477  13.247  1.00  1.00
ATOM    777  N   ALA B 195       6.577  13.269  12.649  1.00  1.00
ATOM    778  CA  ALA B 195       6.980  12.149  13.490  1.00  1.00
ATOM    779  C   ALA B 195       7.873  11.179  12.726  1.00  1.00
ATOM    780  O   ALA B 195       8.834  10.641  13.276  1.00  1.00
ATOM    781  N   ILE B 196       7.433  10.602  11.616  1.00  1.00
ATOM    782  CA  ILE B 196       8.262   9.710  10.814  1.00  1.00
ATOM    783  C   ILE B 196       9.360  10.479  10.091  1.00  1.00
ATOM    784  O   ILE B 196       9.089  11.445   9.379  1.00  1.00
ATOM    785  N   ALA B 197      10.640   9.971  10.211  1.00  1.00
ATOM    786  CA  ALA B 197      11.752  10.700   9.614  1.00  1.00
ATOM    787  C   ALA B 197      11.750  12.160  10.049  1.00  1.00
ATOM    788  O   ALA B 197      11.448  13.053   9.257  1.00  1.00
ATOM    789  N   GLY B 198      11.332  12.354  11.295  1.00  1.00
ATOM    790  CA  GLY B 198      11.288  13.674  11.914  1.00  1.00
ATOM    791  C   GLY B 198      11.863  13.641  13.324  1.00  1.00
ATOM    792  O   GLY B 198      12.778  14.397  13.650  1.00  1.00
ATOM    793  N   PHE B 199      10.942  13.738  14.379  1.00  1.00
ATOM    794  CA  PHE B 199      11.425  13.723  15.754  1.00  1.00
ATOM    795  C   PHE B 199      11.658  12.299  16.241  1.00  1.00
ATOM    796  O   PHE B 199      12.395  12.074  17.201  1.00  1.00
ATOM    797  N   ILE B 200      10.972  11.336  15.702  1.00  1.00
ATOM    798  CA  ILE B 200      11.397   9.943  15.776  1.00  1.00
ATOM    799  C   ILE B 200      12.267   9.570  14.582  1.00  1.00
ATOM    800  O   ILE B 200      11.787   9.493  13.451  1.00  1.00
ATOM    801  N   GLU B 201      13.508   9.712  14.577  1.00  1.00
ATOM    802  CA  GLU B 201      14.431   9.706  13.449  1.00  1.00
ATOM    803  C   GLU B 201      14.442   8.350  12.754  1.00  1.00
ATOM    804  O   GLU B 201      14.526   8.271  11.528  1.00  1.00
ATOM    805  N   GLY B 202      14.243   7.273  13.136  1.00  1.00
ATOM    806  CA  GLY B 202      14.374   6.009  12.421  1.00  1.00
ATOM    807  C   GLY B 202      13.237   5.058  12.771  1.00  1.00
ATOM    808  O   GLY B 202      12.697   5.101  13.877  1.00  1.00
ATOM    809  N   GLY B 203      13.164   3.957  12.064  1.00  1.00
ATOM    810  CA  GLY B 203      12.204   2.894  12.332  1.00  1.00
ATOM    811  C   GLY B 203      12.827   1.788  13.174  1.00  1.00
ATOM    812  O   GLY B 203      14.013   1.485  13.038  1.00  1.00
ATOM    813  N   TRP B 204      11.992   0.771  13.489  1.00  1.00
ATOM    814  CA  TRP B 204      12.422  -0.391  14.257  1.00  1.00
ATOM    815  C   TRP B 204      12.205  -1.680  13.473  1.00  1.00
ATOM    816  O   TRP B 204      11.073  -2.035  13.146  1.00  1.00
ATOM    817  N   THR B 205      13.346  -2.396  13.167  1.00  1.00
ATOM    818  CA  THR B 205      13.198  -3.681  12.494  1.00  1.00
ATOM    819  C   THR B 205      12.769  -4.768  13.470  1.00  1.00
ATOM    820  O   THR B 205      12.019  -5.677  13.112  1.00  1.00
ATOM    821  N   GLY B 206      12.864  -4.447  14.769  1.00  1.00
ATOM    822  CA  GLY B 206      12.548  -5.399  15.827  1.00  1.00
ATOM    823  C   GLY B 206      11.065  -5.370  16.170  1.00  1.00
ATOM    824  O   GLY B 206      10.503  -6.367  16.624  1.00  1.00
ATOM    825  N   MET B 207      10.330  -4.427  15.887  1.00  1.00
ATOM    826  CA  MET B 207       8.873  -4.390  15.913  1.00  1.00
ATOM    827  C   MET B 207       8.284  -4.963  14.630  1.00  1.00
ATOM    828  O   MET B 207       8.374  -4.350  13.567  1.00  1.00
ATOM    829  N   ILE B 208       7.974  -6.257  14.666  1.00  1.00
ATOM    830  CA  ILE B 208       7.642  -7.019  13.467  1.00  1.00
ATOM    831  C   ILE B 208       6.151  -7.322  13.402  1.00  1.00
ATOM    832  O   ILE B 208       5.570  -7.402  12.320  1.00  1.00
ATOM    833  N   ASP B 209       5.298  -6.855  14.225  1.00  1.00
ATOM    834  CA  ASP B 209       3.902  -7.273  14.247  1.00  1.00
ATOM    835  C   ASP B 209       2.970  -6.094  13.998  1.00  1.00
ATOM    836  O   ASP B 209       1.904  -6.248  13.402  1.00  1.00
ATOM    837  N   GLY B 210       3.306  -5.055  13.499  1.00  1.00
ATOM    838  CA  GLY B 210       2.483  -3.931  13.068  1.00  1.00
ATOM    839  C   GLY B 210       3.345  -2.750  12.639  1.00  1.00
ATOM    840  O   GLY B 210       4.523  -2.670  12.986  1.00  1.00
ATOM    841  N   TRP B 211       2.587  -1.652  12.196  1.00  1.00
ATOM    842  CA  TRP B 211       3.289  -0.476  11.696  1.00  1.00
ATOM    843  C   TRP B 211       3.661   0.468  12.832  1.00  1.00
ATOM    844  O   TRP B 211       4.741   1.058  12.833  1.00  1.00
ATOM    845  N   TYR B 212       2.988   0.689  13.778  1.00  1.00
ATOM    846  CA  TYR B 212       3.220   1.525  14.949  1.00  1.00
ATOM    847  C   TYR B 212       3.128   0.712  16.234  1.00  1.00
ATOM    848  O   TYR B 212       2.358  -0.245  16.320  1.00  1.00
ATOM    849  N   GLY B 213       3.936   1.377  17.320  1.00  1.00
ATOM    850  CA  GLY B 213       3.872   0.679  18.599  1.00  1.00
ATOM    851  C   GLY B 213       4.867   1.262  19.594  1.00  1.00
ATOM    852  O   GLY B 213       5.726   2.066  19.231  1.00  1.00
ATOM    853  N   TYR B 214       5.398   0.341  20.485  1.00  1.00
ATOM    854  CA  TYR B 214       6.139   0.757  21.669  1.00  1.00
ATOM    855  C   TYR B 214       7.395  -0.084  21.857  1.00  1.00
ATOM    856  O   TYR B 214       7.425  -1.261  21.496  1.00  1.00
ATOM    857  N   HIS B 215       8.412   0.539  22.362  1.00  1.00
ATOM    858  CA  HIS B 215       9.609  -0.080  22.917  1.00  1.00
ATOM    859  C   HIS B 215       9.790   0.287  24.384  1.00  1.00
ATOM    860  O   HIS B 215       9.620   1.443  24.770  1.00  1.00
ATOM    861  N   HIS B 216       9.863  -0.633  25.277  1.00  1.00
ATOM    862  CA  HIS B 216       9.990  -0.344  26.700  1.00  1.00
ATOM    863  C   HIS B 216      11.268  -0.945  27.272  1.00  1.00
ATOM    864  O   HIS B 216      11.702  -2.019  26.853  1.00  1.00
ATOM    865  N   GLN B 217      11.726  -0.425  28.313  1.00  1.00
ATOM    866  CA  GLN B 217      12.889  -0.781  29.118  1.00  1.00
ATOM    867  C   GLN B 217      12.609  -0.593  30.603  1.00  1.00
ATOM    868  O   GLN B 217      12.105   0.449  31.023  1.00  1.00
ATOM    869  N   ASN B 218      12.516  -1.636  31.363  1.00  1.00
ATOM    870  CA  ASN B 218      12.298  -1.584  32.804  1.00  1.00
ATOM    871  C   ASN B 218      13.102  -2.661  33.522  1.00  1.00
ATOM    872  O   ASN B 218      13.445  -3.687  32.935  1.00  1.00
ATOM    873  N   GLU B 219      13.065  -2.749  34.791  1.00  1.00
ATOM    874  CA  GLU B 219      13.787  -3.752  35.565  1.00  1.00
ATOM    875  C   GLU B 219      13.512  -5.155  35.041  1.00  1.00
ATOM    876  O   GLU B 219      14.407  -6.000  35.001  1.00  1.00
ATOM    877  N   GLN B 220      12.469  -5.519  34.603  1.00  1.00
ATOM    878  CA  GLN B 220      12.045  -6.815  34.086  1.00  1.00
ATOM    879  C   GLN B 220      12.499  -7.008  32.644  1.00  1.00
ATOM    880  O   GLN B 220      12.742  -8.132  32.205  1.00  1.00
ATOM    881  N   GLY B 221      13.158  -6.234  32.006  1.00  1.00
ATOM    882  CA  GLY B 221      13.689  -6.442  30.664  1.00  1.00
ATOM    883  C   GLY B 221      13.359  -5.267  29.753  1.00  1.00
ATOM    884  O   GLY B 221      12.827  -4.252  30.202  1.00  1.00
ATOM    885  N   SER B 222      13.571  -5.628  28.379  1.00  1.00
ATOM    886  CA  SER B 222      13.127  -4.737  27.313  1.00  1.00
ATOM    887  C   SER B 222      12.548  -5.523  26.144  1.00  1.00
ATOM    888  O   SER B 222      13.001  -6.627  25.840  1.00  1.00
ATOM    889  N   GLY B 223      11.637  -4.894  25.426  1.00  1.00
ATOM    890  CA  GLY B 223      11.031  -5.528  24.261  1.00  1.00
ATOM    891  C   GLY B 223      10.372  -4.497  23.353  1.00  1.00
ATOM    892  O   GLY B 223      10.137  -3.358  23.759  1.00  1.00
ATOM    893  N   TYR B 224       9.775  -5.001  22.282  1.00  1.00
ATOM    894  CA  TYR B 224       8.881  -4.277  21.386  1.00  1.00
ATOM    895  C   TYR B 224       7.483  -4.882  21.395  1.00  1.00
ATOM    896  O   TYR B 224       7.322  -6.095  21.529  1.00  1.00
ATOM    897  N   ALA B 225       6.497  -3.976  21.078  1.00  1.00
ATOM    898  CA  ALA B 225       5.097  -4.368  20.960  1.00  1.00
ATOM    899  C   ALA B 225       4.326  -3.398  20.074  1.00  1.00
ATOM    900  O   ALA B 225       4.493  -2.183  20.176  1.00  1.00
ATOM    901  N   ALA B 226       3.725  -3.854  18.979  1.00  1.00
ATOM    902  CA  ALA B 226       2.895  -3.006  18.132  1.00  1.00
ATOM    903  C   ALA B 226       1.626  -2.577  18.858  1.00  1.00
ATOM    904  O   ALA B 226       0.993  -3.376  19.547  1.00  1.00
ATOM    905  N   ASP B 227       1.238  -1.215  18.620  1.00  1.00
ATOM    906  CA  ASP B 227      -0.111  -0.845  19.031  1.00  1.00
ATOM    907  C   ASP B 227      -1.156  -1.459  18.108  1.00  1.00
ATOM    908  O   ASP B 227      -1.148  -1.221  16.900  1.00  1.00
ATOM    909  N   GLN B 228      -1.911  -2.452  18.666  1.00  1.00
ATOM    910  CA  GLN B 228      -2.782  -3.276  17.837  1.00  1.00
ATOM    911  C   GLN B 228      -3.956  -2.468  17.299  1.00  1.00
ATOM    912  O   GLN B 228      -4.362  -2.635  16.148  1.00  1.00
ATOM    913  N   LYS B 229      -4.502  -1.516  18.035  1.00  1.00
ATOM    914  CA  LYS B 229      -5.672  -0.744  17.631  1.00  1.00
ATOM    915  C   LYS B 229      -5.350   0.167  16.453  1.00  1.00
ATOM    916  O   LYS B 229      -6.139   0.288  15.516  1.00  1.00
ATOM    917  N   SER B 230      -4.261   0.955  16.542  1.00  1.00
ATOM    918  CA  SER B 230      -3.897   1.875  15.471  1.00  1.00
ATOM    919  C   SER B 230      -3.389   1.123  14.248  1.00  1.00
ATOM    920  O   SER B 230      -3.662   1.510  13.111  1.00  1.00
ATOM    921  N   THR B 231      -2.705  -0.002  14.467  1.00  1.00
ATOM    922  CA  THR B 231      -2.232  -0.827  13.363  1.00  1.00
ATOM    923  C   THR B 231      -3.397  -1.427  12.585  1.00  1.00
ATOM    924  O   THR B 231      -3.389  -1.448  11.354  1.00  1.00
ATOM    925  N   GLN B 232      -4.410  -1.950  13.327  1.00  1.00
ATOM    926  CA  GLN B 232      -5.569  -2.586  12.713  1.00  1.00
ATOM    927  C   GLN B 232      -6.437  -1.567  11.986  1.00  1.00
ATOM    928  O   GLN B 232      -6.932  -1.829  10.889  1.00  1.00
ATOM    929  N   ASN B 233      -6.648  -0.401  12.571  1.00  1.00
ATOM    930  CA  ASN B 233      -7.422   0.666  11.949  1.00  1.00
ATOM    931  C   ASN B 233      -6.735   1.185  10.693  1.00  1.00
ATOM    932  O   ASN B 233      -7.391   1.493   9.698  1.00  1.00
ATOM    933  N   ALA B 234      -5.403   1.269  10.707  1.00  1.00
ATOM    934  CA  ALA B 234      -4.638   1.741   9.559  1.00  1.00
ATOM    935  C   ALA B 234      -4.650   0.718   8.431  1.00  1.00
ATOM    936  O   ALA B 234      -4.746   1.077   7.257  1.00  1.00
ATOM    937  N   ILE B 235      -4.513  -0.578   8.770  1.00  1.00
ATOM    938  CA  ILE B 235      -4.626  -1.618   7.754  1.00  1.00
ATOM    939  C   ILE B 235      -6.004  -1.607   7.104  1.00  1.00
ATOM    940  O   ILE B 235      -6.128  -1.755   5.889  1.00  1.00
ATOM    941  N   ASN B 236      -7.061  -1.395   7.961  1.00  1.00
ATOM    942  CA  ASN B 236      -8.421  -1.287   7.448  1.00  1.00
ATOM    943  C   ASN B 236      -8.548  -0.133   6.462  1.00  1.00
ATOM    944  O   ASN B 236      -9.193  -0.261   5.422  1.00  1.00
ATOM    945  N   GLY B 237      -7.986   1.011   6.809  1.00  1.00
ATOM    946  CA  GLY B 237      -8.079   2.223   6.003  1.00  1.00
ATOM    947  C   GLY B 237      -7.320   2.071   4.691  1.00  1.00
ATOM    948  O   GLY B 237      -7.802   2.478   3.634  1.00  1.00
ATOM    949  N   ILE B 238      -6.030   1.616   4.787  1.00  1.00
ATOM    950  CA  ILE B 238      -5.175   1.488   3.613  1.00  1.00
ATOM    951  C   ILE B 238      -5.751   0.488   2.618  1.00  1.00
ATOM    952  O   ILE B 238      -5.743   0.725   1.410  1.00  1.00
ATOM    953  N   THR B 239      -6.267  -0.642   3.103  1.00  1.00
ATOM    954  CA  THR B 239      -6.846  -1.661   2.235  1.00  1.00
ATOM    955  C   THR B 239      -8.145  -1.175   1.605  1.00  1.00
ATOM    956  O   THR B 239      -8.409  -1.429   0.430  1.00  1.00
ATOM    957  N   ASN B 240      -8.930  -0.413   2.290  1.00  1.00
ATOM    958  CA  ASN B 240     -10.126   0.212   1.738  1.00  1.00
ATOM    959  C   ASN B 240      -9.772   1.199   0.633  1.00  1.00
ATOM    960  O   ASN B 240     -10.464   1.284  -0.382  1.00  1.00
ATOM    961  N   LYS B 241      -8.630   1.918   0.847  1.00  1.00
ATOM    962  CA  LYS B 241      -8.139   2.860  -0.152  1.00  1.00
ATOM    963  C   LYS B 241      -7.747   2.145  -1.438  1.00  1.00
ATOM    964  O   LYS B 241      -8.037   2.619  -2.536  1.00  1.00
ATOM    965  N   VAL B 242      -7.035   1.007  -1.311  1.00  1.00
ATOM    966  CA  VAL B 242      -6.656   0.204  -2.468  1.00  1.00
ATOM    967  C   VAL B 242      -7.884  -0.284  -3.226  1.00  1.00
ATOM    968  O   VAL B 242      -7.927  -0.233  -4.455  1.00  1.00
ATOM    969  N   ASN B 243      -8.885  -0.729  -2.496  1.00  1.00
ATOM    970  CA  ASN B 243     -10.136  -1.217  -3.065  1.00  1.00
ATOM    971  C   ASN B 243     -10.861  -0.115  -3.827  1.00  1.00
ATOM    972  O   ASN B 243     -11.402  -0.347  -4.908  1.00  1.00
ATOM    973  N   THR B 244     -10.930   1.082  -3.209  1.00  1.00
ATOM    974  CA  THR B 244     -11.573   2.234  -3.829  1.00  1.00
ATOM    975  C   THR B 244     -10.897   2.602  -5.143  1.00  1.00
ATOM    976  O   THR B 244     -11.563   2.925  -6.126  1.00  1.00
ATOM    977  N   VAL B 245      -9.562   2.688  -5.132  1.00  1.00
ATOM    978  CA  VAL B 245      -8.787   2.978  -6.333  1.00  1.00
ATOM    979  C   VAL B 245      -9.040   1.937  -7.416  1.00  1.00
ATOM    980  O   VAL B 245      -9.188   2.274  -8.591  1.00  1.00
ATOM    981  N   ILE B 246      -8.977   0.677  -7.071  1.00  1.00
ATOM    982  CA  ILE B 246      -9.202  -0.418  -8.007  1.00  1.00
ATOM    983  C   ILE B 246     -10.624  -0.395  -8.550  1.00  1.00
ATOM    984  O   ILE B 246     -10.847  -0.607  -9.742  1.00  1.00
ATOM    985  N   GLU B 247     -11.587  -0.178  -7.767  1.00  1.00
ATOM    986  CA  GLU B 247     -13.010  -0.162  -8.086  1.00  1.00
ATOM    987  C   GLU B 247     -13.317   0.851  -9.182  1.00  1.00
ATOM    988  O   GLU B 247     -14.134   0.593 -10.067  1.00  1.00
ATOM    989  N   LYS B 248     -12.698   1.927  -9.280  1.00  1.00
ATOM    990  CA  LYS B 248     -13.005   3.014 -10.201  1.00  1.00
ATOM    991  C   LYS B 248     -12.427   2.745 -11.584  1.00  1.00
ATOM    992  O   LYS B 248     -13.036   3.084 -12.599  1.00  1.00
ATOM    993  N   MET B 249     -11.352   2.073 -11.690  1.00  1.00
ATOM    994  CA  MET B 249     -10.804   1.657 -12.975  1.00  1.00
ATOM    995  C   MET B 249      -9.908   0.434 -12.822  1.00  1.00
ATOM    996  O   MET B 249      -8.940   0.453 -12.063  1.00  1.00
ATOM    997  N   ASN B 250     -10.465  -0.697 -13.542  1.00  1.00
ATOM    998  CA  ASN B 250      -9.750  -1.961 -13.413  1.00  1.00
ATOM    999  C   ASN B 250     -10.133  -2.926 -14.528  1.00  1.00
ATOM   1000  O   ASN B 250      -9.342  -3.785 -14.917  1.00  1.00
ATOM   1001  N   ILE B 251     -10.561  -2.664 -15.592  1.00  1.00
ATOM   1002  CA  ILE B 251     -10.974  -3.592 -16.638  1.00  1.00
ATOM   1003  C   ILE B 251     -11.337  -2.851 -17.919  1.00  1.00
ATOM   1004  O   ILE B 251     -11.821  -1.720 -17.877  1.00  1.00
ATOM   1005  N   GLN B 252     -10.978  -3.432 -19.004  1.00  1.00
ATOM   1006  CA  GLN B 252     -11.392  -3.071 -20.354  1.00  1.00
ATOM   1007  C   GLN B 252     -11.940  -4.278 -21.104  1.00  1.00
ATOM   1008  O   GLN B 252     -11.422  -5.388 -20.976  1.00  1.00
ATOM   1009  N   PHE B 253     -13.095  -4.172 -21.666  1.00  1.00
ATOM   1010  CA  PHE B 253     -13.623  -5.242 -22.503  1.00  1.00
ATOM   1011  C   PHE B 253     -12.918  -5.284 -23.853  1.00  1.00
ATOM   1012  O   PHE B 253     -12.484  -4.254 -24.370  1.00  1.00
ATOM   1013  N   THR B 254     -13.173  -6.202 -24.692  1.00  1.00
ATOM   1014  CA  THR B 254     -12.605  -6.336 -26.028  1.00  1.00
ATOM   1015  C   THR B 254     -12.530  -4.987 -26.732  1.00  1.00
ATOM   1016  O   THR B 254     -13.507  -4.239 -26.766  1.00  1.00
ATOM   1017  N   ALA B 255     -11.293  -4.712 -27.181  1.00  1.00
ATOM   1018  CA  ALA B 255     -10.892  -3.551 -27.968  1.00  1.00
ATOM   1019  C   ALA B 255      -9.967  -3.952 -29.109  1.00  1.00
ATOM   1020  O   ALA B 255      -8.973  -4.648 -28.901  1.00  1.00
ATOM   1021  N   VAL B 256     -10.439  -3.980 -30.293  1.00  1.00
ATOM   1022  CA  VAL B 256      -9.704  -4.422 -31.472  1.00  1.00
ATOM   1023  C   VAL B 256      -9.590  -3.305 -32.502  1.00  1.00
ATOM   1024  O   VAL B 256     -10.509  -2.501 -32.663  1.00  1.00
ATOM   1025  N   GLY B 257      -8.629  -3.200 -33.228  1.00  1.00
ATOM   1026  CA  GLY B 257      -8.444  -2.271 -34.336  1.00  1.00
ATOM   1027  C   GLY B 257      -9.626  -2.316 -35.295  1.00  1.00
ATOM   1028  O   GLY B 257     -10.174  -3.383 -35.571  1.00  1.00
ATOM   1029  N   LYS B 258      -9.743  -1.188 -36.070  1.00  1.00
ATOM   1030  CA  LYS B 258     -10.697  -1.114 -37.170  1.00  1.00
ATOM   1031  C   LYS B 258      -9.994  -1.222 -38.517  1.00  1.00
ATOM   1032  O   LYS B 258      -8.978  -0.567 -38.752  1.00  1.00
ATOM   1033  N   LEU B 259      -9.578  10.556 -37.297  1.00  1.00
ATOM   1034  CA  LEU B 259     -10.643  10.668 -36.308  1.00  1.00
ATOM   1035  C   LEU B 259     -10.628   9.486 -35.345  1.00  1.00
ATOM   1036  O   LEU B 259     -10.864   9.646 -34.147  1.00  1.00
ATOM   1037  N   ASN B 260     -10.535   8.264 -35.864  1.00  1.00
ATOM   1038  CA  ASN B 260     -10.432   7.069 -35.036  1.00  1.00
ATOM   1039  C   ASN B 260      -9.137   7.065 -34.234  1.00  1.00
ATOM   1040  O   ASN B 260      -9.114   6.649 -33.075  1.00  1.00
ATOM   1041  N   LYS B 261      -8.029   7.386 -34.848  1.00  1.00
ATOM   1042  CA  LYS B 261      -6.748   7.433 -34.154  1.00  1.00
ATOM   1043  C   LYS B 261      -6.732   8.533 -33.100  1.00  1.00
ATOM   1044  O   LYS B 261      -6.139   8.375 -32.033  1.00  1.00
ATOM   1045  N   LYS B 262      -7.350   9.708 -33.400  1.00  1.00
ATOM   1046  CA  LYS B 262      -7.443  10.809 -32.448  1.00  1.00
ATOM   1047  C   LYS B 262      -8.222  10.397 -31.205  1.00  1.00
ATOM   1048  O   LYS B 262      -7.870  10.773 -30.087  1.00  1.00
ATOM   1049  N   VAL B 263      -9.348   9.650 -31.397  1.00  1.00
ATOM   1050  CA  VAL B 263     -10.152   9.160 -30.284  1.00  1.00
ATOM   1051  C   VAL B 263      -9.360   8.188 -29.419  1.00  1.00
ATOM   1052  O   VAL B 263      -9.446   8.222 -28.191  1.00  1.00
ATOM   1053  N   ASP B 264      -8.721   7.178 -30.081  1.00  1.00
ATOM   1054  CA  ASP B 264      -7.931   6.192 -29.353  1.00  1.00
ATOM   1055  C   ASP B 264      -6.768   6.849 -28.621  1.00  1.00
ATOM   1056  O   ASP B 264      -6.461   6.498 -27.482  1.00  1.00
ATOM   1057  N   ASP B 265      -6.015   7.691 -29.227  1.00  1.00
ATOM   1058  CA  ASP B 265      -4.850   8.334 -28.630  1.00  1.00
ATOM   1059  C   ASP B 265      -5.260   9.301 -27.527  1.00  1.00
ATOM   1060  O   ASP B 265      -4.560   9.448 -26.525  1.00  1.00
ATOM   1061  N   GLY B 266      -6.397   9.955 -27.644  1.00  1.00
ATOM   1062  CA  GLY B 266      -6.862  10.922 -26.657  1.00  1.00
ATOM   1063  C   GLY B 266      -7.370  10.227 -25.401  1.00  1.00
ATOM   1064  O   GLY B 266      -7.180  10.718 -24.288  1.00  1.00
ATOM   1065  N   PHE B 267      -8.089   9.136 -25.513  1.00  1.00
ATOM   1066  CA  PHE B 267      -8.529   8.349 -24.367  1.00  1.00
ATOM   1067  C   PHE B 267      -7.344   7.742 -23.627  1.00  1.00
ATOM   1068  O   PHE B 267      -7.333   7.679 -22.398  1.00  1.00
ATOM   1069  N   LEU B 268      -6.376   7.239 -24.410  1.00  1.00
ATOM   1070  CA  LEU B 268      -5.160   6.666 -23.846  1.00  1.00
ATOM   1071  C   LEU B 268      -4.363   7.713 -23.075  1.00  1.00
ATOM   1072  O   LEU B 268      -3.792   7.423 -22.024  1.00  1.00
ATOM   1073  N   ASP B 269      -4.265   8.937 -23.613  1.00  1.00
ATOM   1074  CA  ASP B 269      -3.569  10.026 -22.940  1.00  1.00
ATOM   1075  C   ASP B 269      -4.219  10.352 -21.601  1.00  1.00
ATOM   1076  O   ASP B 269      -3.532  10.623 -20.616  1.00  1.00
ATOM   1077  N   ILE B 270      -5.558  10.385 -21.570  1.00  1.00
ATOM   1078  CA  ILE B 270      -6.316  10.736 -20.374  1.00  1.00
ATOM   1079  C   ILE B 270      -6.185   9.660 -19.304  1.00  1.00
ATOM   1080  O   ILE B 270      -6.044   9.964 -18.119  1.00  1.00
ATOM   1081  N   TRP B 271      -6.332   8.382 -19.693  1.00  1.00
ATOM   1082  CA  TRP B 271      -6.274   7.277 -18.744  1.00  1.00
ATOM   1083  C   TRP B 271      -4.864   7.095 -18.196  1.00  1.00
ATOM   1084  O   TRP B 271      -4.681   6.766 -17.024  1.00  1.00
ATOM   1085  N   THR B 272      -3.864   7.273 -18.998  1.00  1.00
ATOM   1086  CA  THR B 272      -2.478   7.225 -18.546  1.00  1.00
ATOM   1087  C   THR B 272      -2.206   8.291 -17.492  1.00  1.00
ATOM   1088  O   THR B 272      -1.508   8.041 -16.509  1.00  1.00
ATOM   1089  N   TYR B 273      -2.711   9.537 -17.797  1.00  1.00
ATOM   1090  CA  TYR B 273      -2.566  10.655 -16.873  1.00  1.00
ATOM   1091  C   TYR B 273      -3.299  10.387 -15.564  1.00  1.00
ATOM   1092  O   TYR B 273      -2.792  10.690 -14.484  1.00  1.00
ATOM   1093  N   ASN B 274      -4.515   9.906 -15.653  1.00  1.00
ATOM   1094  CA  ASN B 274      -5.376   9.637 -14.508  1.00  1.00
ATOM   1095  C   ASN B 274      -4.769   8.576 -13.600  1.00  1.00
ATOM   1096  O   ASN B 274      -4.832   8.683 -12.375  1.00  1.00
ATOM   1097  N   ALA B 275      -4.299   7.485 -14.174  1.00  1.00
ATOM   1098  CA  ALA B 275      -3.725   6.377 -13.421  1.00  1.00
ATOM   1099  C   ALA B 275      -2.472   6.811 -12.671  1.00  1.00
ATOM   1100  O   ALA B 275      -2.266   6.435 -11.517  1.00  1.00
ATOM   1101  N   GLU B 276      -1.565   7.457 -13.357  1.00  1.00
ATOM   1102  CA  GLU B 276      -0.301   7.873 -12.760  1.00  1.00
ATOM   1103  C   GLU B 276      -0.523   8.915 -11.671  1.00  1.00
ATOM   1104  O   GLU B 276       0.124   8.882 -10.625  1.00  1.00
ATOM   1105  N   LEU B 277      -1.370   9.878 -11.888  1.00  1.00
ATOM   1106  CA  LEU B 277      -1.624  10.958 -10.942  1.00  1.00
ATOM   1107  C   LEU B 277      -2.389  10.455  -9.723  1.00  1.00
ATOM   1108  O   LEU B 277      -2.152  10.903  -8.601  1.00  1.00
ATOM   1109  N   LEU B 278      -3.343   9.583  -9.900  1.00  1.00
ATOM   1110  CA  LEU B 278      -4.075   8.975  -8.795  1.00  1.00
ATOM   1111  C   LEU B 278      -3.131   8.259  -7.835  1.00  1.00
ATOM   1112  O   LEU B 278      -3.307   8.316  -6.618  1.00  1.00
ATOM   1113  N   VAL B 279      -2.171   7.519  -8.411  1.00  1.00
ATOM   1114  CA  VAL B 279      -1.204   6.781  -7.607  1.00  1.00
ATOM   1115  C   VAL B 279      -0.269   7.728  -6.865  1.00  1.00
ATOM   1116  O   VAL B 279       0.048   7.512  -5.696  1.00  1.00
ATOM   1117  N   LEU B 280       0.229   8.744  -7.580  1.00  1.00
ATOM   1118  CA  LEU B 280       1.141   9.715  -6.987  1.00  1.00
ATOM   1119  C   LEU B 280       0.473  10.472  -5.843  1.00  1.00
ATOM   1120  O   LEU B 280       1.089  10.720  -4.807  1.00  1.00
ATOM   1121  N   LEU B 281      -0.730  10.925  -6.040  1.00  1.00
ATOM   1122  CA  LEU B 281      -1.465  11.667  -5.023  1.00  1.00
ATOM   1123  C   LEU B 281      -1.788  10.785  -3.822  1.00  1.00
ATOM   1124  O   LEU B 281      -1.714  11.228  -2.676  1.00  1.00
ATOM   1125  N   GLU B 282      -2.297   9.569  -4.084  1.00  1.00
ATOM   1126  CA  GLU B 282      -2.643   8.644  -3.011  1.00  1.00
ATOM   1127  C   GLU B 282      -1.405   8.216  -2.233  1.00  1.00
ATOM   1128  O   GLU B 282      -1.454   8.045  -1.015  1.00  1.00
ATOM   1129  N   ASN B 283      -0.286   8.069  -2.895  1.00  1.00
ATOM   1130  CA  ASN B 283       0.971   7.710  -2.249  1.00  1.00
ATOM   1131  C   ASN B 283       1.389   8.765  -1.233  1.00  1.00
ATOM   1132  O   ASN B 283       1.875   8.440  -0.150  1.00  1.00
ATOM   1133  N   GLU B 284       1.321  10.032  -1.635  1.00  1.00
ATOM   1134  CA  GLU B 284       1.631  11.138  -0.736  1.00  1.00
ATOM   1135  C   GLU B 284       0.716  11.130   0.482  1.00  1.00
ATOM   1136  O   GLU B 284       1.157  11.387   1.603  1.00  1.00
ATOM   1137  N   ARG B 285      -0.562  10.883   0.273  1.00  1.00
ATOM   1138  CA  ARG B 285      -1.560  10.866   1.335  1.00  1.00
ATOM   1139  C   ARG B 285      -1.338   9.693   2.282  1.00  1.00
ATOM   1140  O   ARG B 285      -1.525   9.815   3.492  1.00  1.00
ATOM   1141  N   THR B 286      -0.971   8.536   1.751  1.00  1.00
ATOM   1142  CA  THR B 286      -0.711   7.331   2.529  1.00  1.00
ATOM   1143  C   THR B 286       0.447   7.539   3.496  1.00  1.00
ATOM   1144  O   THR B 286       0.399   7.092   4.642  1.00  1.00
ATOM   1145  N   LEU B 287       1.546   8.094   2.989  1.00  1.00
ATOM   1146  CA  LEU B 287       2.709   8.366   3.825  1.00  1.00
ATOM   1147  C   LEU B 287       2.379   9.378   4.917  1.00  1.00
ATOM   1148  O   LEU B 287       2.817   9.238   6.059  1.00  1.00
ATOM   1149  N   ASP B 288       1.604  10.374   4.571  1.00  1.00
ATOM   1150  CA  ASP B 288       1.190  11.379   5.543  1.00  1.00
ATOM   1151  C   ASP B 288       0.275  10.778   6.601  1.00  1.00
ATOM   1152  O   ASP B 288       0.360  11.126   7.779  1.00  1.00
ATOM   1153  N   PHE B 289      -0.592   9.823   6.168  1.00  1.00
ATOM   1154  CA  PHE B 289      -1.508   9.119   7.057  1.00  1.00
ATOM   1155  C   PHE B 289      -0.750   8.354   8.135  1.00  1.00
ATOM   1156  O   PHE B 289      -1.168   8.315   9.292  1.00  1.00
ATOM   1157  N   HIS B 290       0.283   7.624   7.722  1.00  1.00
ATOM   1158  CA  HIS B 290       1.129   6.883   8.650  1.00  1.00
ATOM   1159  C   HIS B 290       1.828   7.820   9.627  1.00  1.00
ATOM   1160  O   HIS B 290       1.936   7.523  10.817  1.00  1.00
ATOM   1161  N   ASP B 291       2.379   8.948   9.071  1.00  1.00
ATOM   1162  CA  ASP B 291       3.025   9.954   9.907  1.00  1.00
ATOM   1163  C   ASP B 291       2.071  10.481  10.970  1.00  1.00
ATOM   1164  O   ASP B 291       2.460  10.686  12.120  1.00  1.00
ATOM   1165  N   SER B 292       0.827  10.721  10.592  1.00  1.00
ATOM   1166  CA  SER B 292      -0.214  11.222  11.482  1.00  1.00
ATOM   1167  C   SER B 292      -0.510  10.228  12.597  1.00  1.00
ATOM   1168  O   SER B 292      -0.736  10.616  13.744  1.00  1.00
ATOM   1169  N   ASN B 293      -0.629   8.940  12.254  1.00  1.00
ATOM   1170  CA  ASN B 293      -0.925   7.875  13.205  1.00  1.00
ATOM   1171  C   ASN B 293       0.156   7.775  14.274  1.00  1.00
ATOM   1172  O   ASN B 293      -0.137   7.552  15.448  1.00  1.00
ATOM   1173  N   VAL B 294       1.422   7.887  13.828  1.00  1.00
ATOM   1174  CA  VAL B 294       2.544   7.870  14.759  1.00  1.00
ATOM   1175  C   VAL B 294       2.499   9.067  15.699  1.00  1.00
ATOM   1176  O   VAL B 294       2.745   8.937  16.898  1.00  1.00
ATOM   1177  N   LYS B 295       2.253  10.242  15.128  1.00  1.00
ATOM   1178  CA  LYS B 295       2.180  11.489  15.880  1.00  1.00
ATOM   1179  C   LYS B 295       1.076  11.436  16.928  1.00  1.00
ATOM   1180  O   LYS B 295       1.248  11.913  18.049  1.00  1.00
ATOM   1181  N   ASN B 296      -0.099  10.892  16.526  1.00  1.00
ATOM   1182  CA  ASN B 296      -1.253  10.794  17.413  1.00  1.00
ATOM   1183  C   ASN B 296      -0.995   9.808  18.545  1.00  1.00
ATOM   1184  O   ASN B 296      -1.426  10.023  19.678  1.00  1.00
ATOM   1185  N   LEU B 297      -0.385   8.670  18.265  1.00  1.00
ATOM   1186  CA  LEU B 297      -0.012   7.679  19.267  1.00  1.00
ATOM   1187  C   LEU B 297       0.945   8.269  20.297  1.00  1.00
ATOM   1188  O   LEU B 297       0.827   8.002  21.493  1.00  1.00
ATOM   1189  N   TYR B 298       1.860   9.085  19.811  1.00  1.00
ATOM   1190  CA  TYR B 298       2.828   9.752  20.674  1.00  1.00
ATOM   1191  C   TYR B 298       2.148  10.766  21.584  1.00  1.00
ATOM   1192  O   TYR B 298       2.481  10.877  22.764  1.00  1.00
ATOM   1193  N   GLU B 299       1.321  11.625  21.003  1.00  1.00
ATOM   1194  CA  GLU B 299       0.581  12.632  21.753  1.00  1.00
ATOM   1195  C   GLU B 299      -0.358  11.986  22.764  1.00  1.00
ATOM   1196  O   GLU B 299      -0.537  12.494  23.871  1.00  1.00
ATOM   1197  N   LYS B 300      -0.938  10.856  22.442  1.00  1.00
ATOM   1198  CA  LYS B 300      -1.816  10.102  23.329  1.00  1.00
ATOM   1199  C   LYS B 300      -1.079   9.658  24.586  1.00  1.00
ATOM   1200  O   LYS B 300      -1.632   9.691  25.686  1.00  1.00
ATOM   1201  N   VAL B 301       0.105   9.035  24.414  1.00  1.00
ATOM   1202  CA  VAL B 301       0.934   8.627  25.541  1.00  1.00
ATOM   1203  C   VAL B 301       1.385   9.831  26.358  1.00  1.00
ATOM   1204  O   VAL B 301       1.390   9.792  27.589  1.00  1.00
ATOM   1205  N   LYS B 302       1.765  10.897  25.641  1.00  1.00
ATOM   1206  CA  LYS B 302       2.229  12.107  26.309  1.00  1.00
ATOM   1207  C   LYS B 302       1.159  12.667  27.238  1.00  1.00
ATOM   1208  O   LYS B 302       1.457  13.107  28.349  1.00  1.00
ATOM   1209  N   SER B 303      -0.090  12.667  26.803  1.00  1.00
ATOM   1210  CA  SER B 303      -1.203  13.220  27.565  1.00  1.00
ATOM   1211  C   SER B 303      -1.581  12.310  28.727  1.00  1.00
ATOM   1212  O   SER B 303      -1.989  12.781  29.789  1.00  1.00
ATOM   1213  N   GLN B 304      -1.348  11.022  28.650  1.00  1.00
ATOM   1214  CA  GLN B 304      -1.609  10.102  29.751  1.00  1.00
ATOM   1215  C   GLN B 304      -0.598  10.288  30.876  1.00  1.00
ATOM   1216  O   GLN B 304      -0.945  10.212  32.054  1.00  1.00
ATOM   1217  N   LEU B 305       0.694  10.335  30.533  1.00  1.00
ATOM   1218  CA  LEU B 305       1.774  10.415  31.509  1.00  1.00
ATOM   1219  C   LEU B 305       1.884  11.817  32.097  1.00  1.00
ATOM   1220  O   LEU B 305       2.193  11.984  33.277  1.00  1.00
ATOM   1221  N   LYS B 306       1.474  12.791  31.584  1.00  1.00
ATOM   1222  CA  LYS B 306       1.618  14.154  32.079  1.00  1.00
ATOM   1223  C   LYS B 306       3.035  14.413  32.575  1.00  1.00
ATOM   1224  O   LYS B 306       3.924  14.752  31.794  1.00  1.00
ATOM   1225  N   ASN B 307       3.242  14.790  33.809  1.00  1.00
ATOM   1226  CA  ASN B 307       4.534  15.102  34.408  1.00  1.00
ATOM   1227  C   ASN B 307       5.062  13.927  35.222  1.00  1.00
ATOM   1228  O   ASN B 307       6.221  13.918  35.636  1.00  1.00
ATOM   1229  N   ASN B 308       4.455  12.777  35.183  1.00  1.00
ATOM   1230  CA  ASN B 308       4.954  11.540  35.770  1.00  1.00
ATOM   1231  C   ASN B 308       6.071  10.940  34.925  1.00  1.00
ATOM   1232  O   ASN B 308       6.936  10.230  35.436  1.00  1.00
ATOM   1233  N   ALA B 309       6.415  11.510  33.963  1.00  1.00
ATOM   1234  CA  ALA B 309       7.481  11.205  33.017  1.00  1.00
ATOM   1235  C   ALA B 309       8.024  12.473  32.370  1.00  1.00
ATOM   1236  O   ALA B 309       7.287  13.434  32.153  1.00  1.00
ATOM   1237  N   LYS B 310       9.194  12.362  31.794  1.00  1.00
ATOM   1238  CA  LYS B 310       9.856  13.440  31.070  1.00  1.00
ATOM   1239  C   LYS B 310      10.108  13.055  29.618  1.00  1.00
ATOM   1240  O   LYS B 310      10.477  11.919  29.322  1.00  1.00
ATOM   1241  N   GLU B 311       9.763  14.013  28.677  1.00  1.00
ATOM   1242  CA  GLU B 311      10.195  13.777  27.304  1.00  1.00
ATOM   1243  C   GLU B 311      11.710  13.871  27.180  1.00  1.00
ATOM   1244  O   GLU B 311      12.311  14.881  27.545  1.00  1.00
ATOM   1245  N   ILE B 312      12.333  12.760  26.661  1.00  1.00
ATOM   1246  CA  ILE B 312      13.784  12.643  26.585  1.00  1.00
ATOM   1247  C   ILE B 312      14.263  12.653  25.139  1.00  1.00
ATOM   1248  O   ILE B 312      15.400  13.028  24.854  1.00  1.00
ATOM   1249  N   GLY B 313      13.472  12.635  24.223  1.00  1.00
ATOM   1250  CA  GLY B 313      13.935  12.847  22.856  1.00  1.00
ATOM   1251  C   GLY B 313      13.611  11.650  21.972  1.00  1.00
ATOM   1252  O   GLY B 313      13.763  10.501  22.387  1.00  1.00
ATOM   1253  N   ASN B 314      13.401  11.968  20.728  1.00  1.00
ATOM   1254  CA  ASN B 314      13.394  10.851  19.791  1.00  1.00
ATOM   1255  C   ASN B 314      12.127  10.017  19.938  1.00  1.00
ATOM   1256  O   ASN B 314      12.087   8.856  19.529  1.00  1.00
ATOM   1257  N   GLY B 315      11.145  10.438  20.755  1.00  1.00
ATOM   1258  CA  GLY B 315       9.889   9.715  20.909  1.00  1.00
ATOM   1259  C   GLY B 315       9.916   8.819  22.140  1.00  1.00
ATOM   1260  O   GLY B 315       8.942   8.127  22.437  1.00  1.00
ATOM   1261  N   CYS B 316      10.735   9.146  23.083  1.00  1.00
ATOM   1262  CA  CYS B 316      10.928   8.369  24.302  1.00  1.00
ATOM   1263  C   CYS B 316      10.527   9.169  25.534  1.00  1.00
ATOM   1264  O   CYS B 316      10.759  10.376  25.605  1.00  1.00
ATOM   1265  N   PHE B 317       9.875   8.509  26.460  1.00  1.00
ATOM   1266  CA  PHE B 317       9.566   9.017  27.792  1.00  1.00
ATOM   1267  C   PHE B 317      10.342   8.263  28.863  1.00  1.00
ATOM   1268  O   PHE B 317      10.487   7.042  28.795  1.00  1.00
ATOM   1269  N   GLU B 318      10.890   8.991  29.789  1.00  1.00
ATOM   1270  CA  GLU B 318      11.536   8.428  30.969  1.00  1.00
ATOM   1271  C   GLU B 318      10.702   8.668  32.221  1.00  1.00
ATOM   1272  O   GLU B 318      10.292   9.795  32.499  1.00  1.00
ATOM   1273  N   PHE B 319      10.202   7.501  32.824  1.00  1.00
ATOM   1274  CA  PHE B 319       9.327   7.638  33.983  1.00  1.00
ATOM   1275  C   PHE B 319      10.094   8.157  35.192  1.00  1.00
ATOM   1276  O   PHE B 319      11.226   7.744  35.446  1.00  1.00
ATOM   1277  N   TYR B 320       9.310   8.916  36.048  1.00  1.00
ATOM   1278  CA  TYR B 320       9.857   9.360  37.325  1.00  1.00
ATOM   1279  C   TYR B 320       9.546   8.363  38.434  1.00  1.00
ATOM   1280  O   TYR B 320      10.172   8.384  39.494  1.00  1.00
ATOM   1281  N   HIS B 321       8.888   7.360  38.102  1.00  1.00
ATOM   1282  CA  HIS B 321       8.455   6.232  38.917  1.00  1.00
ATOM   1283  C   HIS B 321       8.870   4.907  38.289  1.00  1.00
ATOM   1284  O   HIS B 321       8.937   4.783  37.066  1.00  1.00
ATOM   1285  N   LYS B 322       8.917   3.832  39.079  1.00  1.00
ATOM   1286  CA  LYS B 322       9.053   2.490  38.526  1.00  1.00
ATOM   1287  C   LYS B 322       7.795   2.073  37.776  1.00  1.00
ATOM   1288  O   LYS B 322       6.688   2.154  38.309  1.00  1.00
ATOM   1289  N   CYS B 323       7.899   1.722  36.572  1.00  1.00
ATOM   1290  CA  CYS B 323       6.829   1.264  35.695  1.00  1.00
ATOM   1291  C   CYS B 323       7.087  -0.156  35.206  1.00  1.00
ATOM   1292  O   CYS B 323       7.999  -0.394  34.415  1.00  1.00
ATOM   1293  N   ASP B 324       6.570  -1.139  35.942  1.00  1.00
ATOM   1294  CA  ASP B 324       6.739  -2.541  35.580  1.00  1.00
ATOM   1295  C   ASP B 324       5.931  -2.890  34.336  1.00  1.00
ATOM   1296  O   ASP B 324       4.937  -2.234  34.026  1.00  1.00
ATOM   1297  N   ASN B 325       5.734  -4.129  34.016  1.00  1.00
ATOM   1298  CA  ASN B 325       5.024  -4.573  32.823  1.00  1.00
ATOM   1299  C   ASN B 325       3.524  -4.344  32.959  1.00  1.00
ATOM   1300  O   ASN B 325       2.847  -4.008  31.987  1.00  1.00
ATOM   1301  N   GLU B 326       2.908  -4.454  34.075  1.00  1.00
ATOM   1302  CA  GLU B 326       1.512  -4.081  34.268  1.00  1.00
ATOM   1303  C   GLU B 326       1.296  -2.597  33.997  1.00  1.00
ATOM   1304  O   GLU B 326       0.281  -2.202  33.423  1.00  1.00
ATOM   1305  N   CYS B 327       2.232  -1.753  34.507  1.00  1.00
ATOM   1306  CA  CYS B 327       2.178  -0.318  34.258  1.00  1.00
ATOM   1307  C   CYS B 327       2.359  -0.009  32.777  1.00  1.00
ATOM   1308  O   CYS B 327       1.698   0.876  32.233  1.00  1.00
ATOM   1309  N   MET B 328       3.340  -0.648  32.155  1.00  1.00
ATOM   1310  CA  MET B 328       3.634  -0.456  30.740  1.00  1.00
ATOM   1311  C   MET B 328       2.447  -0.855  29.872  1.00  1.00
ATOM   1312  O   MET B 328       2.123  -0.176  28.897  1.00  1.00
ATOM   1313  N   GLU B 329       1.816  -1.952  30.157  1.00  1.00
ATOM   1314  CA  GLU B 329       0.643  -2.416  29.425  1.00  1.00
ATOM   1315  C   GLU B 329      -0.498  -1.411  29.518  1.00  1.00
ATOM   1316  O   GLU B 329      -1.229  -1.196  28.551  1.00  1.00
ATOM   1317  N   SER B 330      -0.709  -0.803  30.680  1.00  1.00
ATOM   1318  CA  SER B 330      -1.706   0.245  30.859  1.00  1.00
ATOM   1319  C   SER B 330      -1.404   1.449  29.977  1.00  1.00
ATOM   1320  O   SER B 330      -2.314   2.085  29.444  1.00  1.00
ATOM   1321  N   VAL B 331      -0.149   1.826  29.829  1.00  1.00
ATOM   1322  CA  VAL B 331       0.243   2.874  28.895  1.00  1.00
ATOM   1323  C   VAL B 331      -0.073   2.479  27.459  1.00  1.00
ATOM   1324  O   VAL B 331      -0.565   3.291  26.675  1.00  1.00
ATOM   1325  N   ARG B 332       0.214   1.278  27.095  1.00  1.00
ATOM   1326  CA  ARG B 332      -0.001   0.747  25.754  1.00  1.00
ATOM   1327  C   ARG B 332      -1.487   0.619  25.444  1.00  1.00
ATOM   1328  O   ARG B 332      -1.924   0.900  24.328  1.00  1.00
ATOM   1329  N   ASN B 333      -2.345   0.379  26.286  1.00  1.00
ATOM   1330  CA  ASN B 333      -3.771   0.164  26.071  1.00  1.00
ATOM   1331  C   ASN B 333      -4.585   1.367  26.530  1.00  1.00
ATOM   1332  O   ASN B 333      -5.760   1.501  26.188  1.00  1.00
ATOM   1333  N   GLY B 334      -4.031   2.395  26.970  1.00  1.00
ATOM   1334  CA  GLY B 334      -4.642   3.704  27.163  1.00  1.00
ATOM   1335  C   GLY B 334      -5.438   3.754  28.461  1.00  1.00
ATOM   1336  O   GLY B 334      -6.075   4.761  28.772  1.00  1.00
ATOM   1337  N   THR B 335      -4.979   3.142  29.500  1.00  1.00
ATOM   1338  CA  THR B 335      -5.617   3.106  30.810  1.00  1.00
ATOM   1339  C   THR B 335      -4.616   3.400  31.919  1.00  1.00
ATOM   1340  O   THR B 335      -4.966   3.404  33.100  1.00  1.00
ATOM   1341  N   TYR B 336      -3.540   4.125  31.552  1.00  1.00
ATOM   1342  CA  TYR B 336      -2.564   4.550  32.549  1.00  1.00
ATOM   1343  C   TYR B 336      -3.229   5.337  33.671  1.00  1.00
ATOM   1344  O   TYR B 336      -3.996   6.266  33.420  1.00  1.00
ATOM   1345  N   ASP B 337      -2.908   4.972  34.912  1.00  1.00
ATOM   1346  CA  ASP B 337      -3.411   5.666  36.092  1.00  1.00
ATOM   1347  C   ASP B 337      -2.381   6.649  36.633  1.00  1.00
ATOM   1348  O   ASP B 337      -1.418   6.254  37.291  1.00  1.00
ATOM   1349  N   TYR B 338      -2.601   8.010  36.311  1.00  1.00
ATOM   1350  CA  TYR B 338      -1.601   9.001  36.688  1.00  1.00
ATOM   1351  C   TYR B 338      -1.578   9.215  38.196  1.00  1.00
ATOM   1352  O   TYR B 338      -0.513   9.365  38.795  1.00  1.00
ATOM   1353  N   PRO B 339      -2.728   9.351  38.856  1.00  1.00
ATOM   1354  CA  PRO B 339      -2.822   9.580  40.292  1.00  1.00
ATOM   1355  C   PRO B 339      -2.169   8.448  41.075  1.00  1.00
ATOM   1356  O   PRO B 339      -1.554   8.674  42.117  1.00  1.00
ATOM   1357  N   LYS B 340      -2.106   7.279  40.639  1.00  1.00
ATOM   1358  CA  LYS B 340      -1.500   6.112  41.268  1.00  1.00
ATOM   1359  C   LYS B 340      -0.003   6.307  41.465  1.00  1.00
ATOM   1360  O   LYS B 340       0.558   5.900  42.482  1.00  1.00
ATOM   1361  N   TYR B 341       0.707   6.899  40.537  1.00  1.00
ATOM   1362  CA  TYR B 341       2.157   7.032  40.602  1.00  1.00
ATOM   1363  C   TYR B 341       2.569   8.488  40.774  1.00  1.00
ATOM   1364  O   TYR B 341       3.710   8.782  41.132  1.00  1.00
ATOM   1365  N   SER B 342       1.700   9.365  40.963  1.00  1.00
ATOM   1366  CA  SER B 342       1.979  10.796  41.006  1.00  1.00
ATOM   1367  C   SER B 342       2.752  11.168  42.265  1.00  1.00
ATOM   1368  O   SER B 342       3.628  12.032  42.234  1.00  1.00
ATOM   1369  N   GLU B 343       2.541  10.599  43.415  1.00  1.00
ATOM   1370  CA  GLU B 343       3.298  10.890  44.627  1.00  1.00
ATOM   1371  C   GLU B 343       4.755  10.472  44.480  1.00  1.00
ATOM   1372  O   GLU B 343       5.661  11.174  44.929  1.00  1.00
ATOM   1373  N   GLU B 344       4.992   9.231  44.010  1.00  1.00
ATOM   1374  CA  GLU B 344       6.349   8.738  43.810  1.00  1.00
ATOM   1375  C   GLU B 344       7.087   9.565  42.765  1.00  1.00
ATOM   1376  O   GLU B 344       8.287   9.811  42.889  1.00  1.00
ATOM   1377  N   SER B 345       6.362   9.889  41.667  1.00  1.00
ATOM   1378  CA  SER B 345       6.942  10.710  40.611  1.00  1.00
ATOM   1379  C   SER B 345       7.384  12.065  41.147  1.00  1.00
ATOM   1380  O   SER B 345       8.423  12.592  40.749  1.00  1.00
ATOM   1381  N   LYS B 346       6.453  12.727  41.891  1.00  1.00
ATOM   1382  CA  LYS B 346       6.720  14.036  42.476  1.00  1.00
ATOM   1383  C   LYS B 346       7.993  14.016  43.312  1.00  1.00
ATOM   1384  O   LYS B 346       8.772  14.969  43.297  1.00  1.00
ATOM   1385  N   LEU B 347       8.164  13.007  44.159  1.00  1.00
ATOM   1386  CA  LEU B 347       9.352  12.868  44.993  1.00  1.00
ATOM   1387  C   LEU B 347      10.608  12.714  44.142  1.00  1.00
ATOM   1388  O   LEU B 347      11.675  13.217  44.497  1.00  1.00
ATOM   1389  N   ASN B 348      10.556  12.157  42.986  1.00  1.00
ATOM   1390  CA  ASN B 348      11.723  11.850  42.167  1.00  1.00
ATOM   1391  C   ASN B 348      12.143  13.054  41.333  1.00  1.00
ATOM   1392  O   ASN B 348      13.322  13.227  41.026  1.00  1.00
ATOM   1393  N   ARG B 349      11.250  13.701  40.641  1.00  1.00
ATOM   1394  CA  ARG B 349      11.613  14.869  39.847  1.00  1.00
ATOM   1395  C   ARG B 349      11.894  16.073  40.736  1.00  1.00
ATOM   1396  O   ARG B 349      11.177  16.322  41.706  1.00  1.00
