# Supplementary material for: ProteinDJ: A high‐performance and modular protein design pipeline
Source: Protein Sci. 2026 Jan 21;35(2):e70464. doi: 10.1002/pro.70464 (PMC12820799; doi:10.1002/pro.70464)
Supplement: Supplementary file 2 — DATA S1. Compressed archive containing input PDB and Bindsweeper YAML files used for benchmarking and comparison of sequence design methods. [file PRO-35-e70464-s001.zip › SupplementaryFile1/binderfolds/ha/fold_84.pdb]

ATOM      1  N   GLY A   1       2.319  -9.816  11.369  1.00  0.00
ATOM      2  CA  GLY A   1       0.987  -9.667  11.943  1.00  0.00
ATOM      3  C   GLY A   1       0.126  -8.734  11.101  1.00  0.00
ATOM      4  O   GLY A   1      -1.072  -8.963  10.931  1.00  0.00
ATOM      5  N   GLY A   2       0.783  -7.576  10.731  1.00  0.00
ATOM      6  CA  GLY A   2       0.091  -6.608   9.888  1.00  0.00
ATOM      7  C   GLY A   2      -0.274  -7.214   8.539  1.00  0.00
ATOM      8  O   GLY A   2      -1.372  -6.998   8.027  1.00  0.00
ATOM      9  N   GLY A   3       0.741  -7.948   7.949  1.00  0.00
ATOM     10  CA  GLY A   3       0.506  -8.579   6.656  1.00  0.00
ATOM     11  C   GLY A   3      -0.595  -9.628   6.748  1.00  0.00
ATOM     12  O   GLY A   3      -1.440  -9.735   5.858  1.00  0.00
ATOM     13  N   GLY A   4      -0.590 -10.364   7.894  1.00  0.00
ATOM     14  CA  GLY A   4      -1.634 -11.364   8.089  1.00  0.00
ATOM     15  C   GLY A   4      -3.004 -10.712   8.219  1.00  0.00
ATOM     16  O   GLY A   4      -3.985 -11.188   7.648  1.00  0.00
ATOM     17  N   GLY A   5      -3.054  -9.609   9.006  1.00  0.00
ATOM     18  CA  GLY A   5      -4.313  -8.893   9.167  1.00  0.00
ATOM     19  C   GLY A   5      -4.796  -8.321   7.841  1.00  0.00
ATOM     20  O   GLY A   5      -5.986  -8.366   7.530  1.00  0.00
ATOM     21  N   GLY A   6      -3.830  -7.798   7.048  1.00  0.00
ATOM     22  CA  GLY A   6      -4.163  -7.262   5.733  1.00  0.00
ATOM     23  C   GLY A   6      -4.751  -8.341   4.832  1.00  0.00
ATOM     24  O   GLY A   6      -5.723  -8.102   4.116  1.00  0.00
ATOM     25  N   GLY A   7      -4.082  -9.525   4.863  1.00  0.00
ATOM     26  CA  GLY A   7      -4.548 -10.642   4.049  1.00  0.00
ATOM     27  C   GLY A   7      -5.939 -11.092   4.475  1.00  0.00
ATOM     28  O   GLY A   7      -6.792 -11.383   3.637  1.00  0.00
ATOM     29  N   GLY A   8      -6.178 -11.133   5.767  1.00  0.00
ATOM     30  CA  GLY A   8      -7.492 -11.520   6.268  1.00  0.00
ATOM     31  C   GLY A   8      -8.557 -10.512   5.856  1.00  0.00
ATOM     32  O   GLY A   8      -9.662 -10.888   5.465  1.00  0.00
ATOM     33  N   GLY A   9      -8.222  -9.225   5.944  1.00  0.00
ATOM     34  CA  GLY A   9      -9.156  -8.169   5.574  1.00  0.00
ATOM     35  C   GLY A   9      -9.499  -8.233   4.091  1.00  0.00
ATOM     36  O   GLY A   9     -10.655  -8.061   3.703  1.00  0.00
ATOM     37  N   GLY A  10      -8.440  -8.397   3.254  1.00  0.00
ATOM     38  CA  GLY A  10      -8.644  -8.494   1.813  1.00  0.00
ATOM     39  C   GLY A  10      -9.508  -9.698   1.460  1.00  0.00
ATOM     40  O   GLY A  10     -10.377  -9.616   0.592  1.00  0.00
ATOM     41  N   GLY A  11      -9.228 -10.827   2.138  1.00  0.00
ATOM     42  CA  GLY A  11     -10.004 -12.035   1.883  1.00  0.00
ATOM     43  C   GLY A  11     -11.469 -11.836   2.249  1.00  0.00
ATOM     44  O   GLY A  11     -12.364 -12.281   1.531  1.00  0.00
ATOM     45  N   GLY A  12     -11.687 -11.166   3.399  1.00  0.00
ATOM     46  CA  GLY A  12     -13.054 -10.885   3.820  1.00  0.00
ATOM     47  C   GLY A  12     -13.772 -10.003   2.807  1.00  0.00
ATOM     48  O   GLY A  12     -14.943 -10.221   2.499  1.00  0.00
ATOM     49  N   GLY A  13     -13.085  -9.006   2.277  1.00  0.00
ATOM     50  CA  GLY A  13     -13.643  -8.121   1.261  1.00  0.00
ATOM     51  C   GLY A  13     -14.002  -8.892  -0.003  1.00  0.00
ATOM     52  O   GLY A  13     -15.046  -8.654  -0.611  1.00  0.00
ATOM     53  N   GLY A  14     -13.067  -9.769  -0.418  1.00  0.00
ATOM     54  CA  GLY A  14     -13.283 -10.583  -1.608  1.00  0.00
ATOM     55  C   GLY A  14     -14.441 -11.553  -1.410  1.00  0.00
ATOM     56  O   GLY A  14     -15.252 -11.757  -2.313  1.00  0.00
ATOM     57  N   GLY A  15     -14.476 -12.173  -0.217  1.00  0.00
ATOM     58  CA  GLY A  15     -15.579 -13.073   0.093  1.00  0.00
ATOM     59  C   GLY A  15     -16.914 -12.339   0.061  1.00  0.00
ATOM     60  O   GLY A  15     -17.918 -12.876  -0.407  1.00  0.00
ATOM     61  N   GLY A  16     -16.889 -11.077   0.524  1.00  0.00
ATOM     62  CA  GLY A  16     -18.107 -10.277   0.537  1.00  0.00
ATOM     63  C   GLY A  16     -18.559  -9.937  -0.877  1.00  0.00
ATOM     64  O   GLY A  16     -19.755  -9.904  -1.166  1.00  0.00
ATOM     65  N   GLY A  17     -17.712 -10.094  -1.835  1.00  0.00
ATOM     66  CA  GLY A  17     -18.014  -9.789  -3.229  1.00  0.00
ATOM     67  C   GLY A  17     -18.313 -11.056  -4.019  1.00  0.00
ATOM     68  O   GLY A  17     -19.124 -11.045  -4.945  1.00  0.00
ATOM     69  N   GLY A  18     -17.932 -12.186  -3.593  1.00  0.00
ATOM     70  CA  GLY A  18     -18.068 -13.434  -4.333  1.00  0.00
ATOM     71  C   GLY A  18     -19.281 -14.226  -3.859  1.00  0.00
ATOM     72  O   GLY A  18     -20.271 -13.651  -3.407  1.00  0.00
ATOM     73  N   GLY A  19     -19.472 -15.400  -4.474  1.00  0.00
ATOM     74  CA  GLY A  19     -20.522 -16.290  -3.993  1.00  0.00
ATOM     75  C   GLY A  19     -20.264 -16.718  -2.554  1.00  0.00
ATOM     76  O   GLY A  19     -19.126 -16.985  -2.170  1.00  0.00
ATOM     77  N   GLY A  20     -21.367 -17.075  -1.878  1.00  0.00
ATOM     78  CA  GLY A  20     -21.254 -17.373  -0.455  1.00  0.00
ATOM     79  C   GLY A  20     -20.331 -18.560  -0.213  1.00  0.00
ATOM     80  O   GLY A  20     -19.542 -18.563   0.732  1.00  0.00
ATOM     81  N   GLY A  21     -20.518 -19.655  -1.014  1.00  0.00
ATOM     82  CA  GLY A  21     -19.704 -20.852  -0.843  1.00  0.00
ATOM     83  C   GLY A  21     -18.236 -20.568  -1.136  1.00  0.00
ATOM     84  O   GLY A  21     -17.349 -21.029  -0.418  1.00  0.00
ATOM     85  N   GLY A  22     -17.942 -19.932  -2.255  1.00  0.00
ATOM     86  CA  GLY A  22     -16.572 -19.570  -2.598  1.00  0.00
ATOM     87  C   GLY A  22     -15.978 -18.619  -1.567  1.00  0.00
ATOM     88  O   GLY A  22     -14.809 -18.737  -1.200  1.00  0.00
ATOM     89  N   GLY A  23     -16.842 -17.680  -1.120  1.00  0.00
ATOM     90  CA  GLY A  23     -16.439 -16.714  -0.105  1.00  0.00
ATOM     91  C   GLY A  23     -16.047 -17.410   1.192  1.00  0.00
ATOM     92  O   GLY A  23     -15.064 -17.039   1.834  1.00  0.00
ATOM     93  N   GLY A  24     -16.902 -18.336   1.654  1.00  0.00
ATOM     94  CA  GLY A  24     -16.618 -19.075   2.878  1.00  0.00
ATOM     95  C   GLY A  24     -15.323 -19.867   2.757  1.00  0.00
ATOM     96  O   GLY A  24     -14.529 -19.926   3.696  1.00  0.00
ATOM     97  N   GLY A  25     -15.074 -20.459   1.608  1.00  0.00
ATOM     98  CA  GLY A  25     -13.866 -21.238   1.364  1.00  0.00
ATOM     99  C   GLY A  25     -12.630 -20.348   1.353  1.00  0.00
ATOM    100  O   GLY A  25     -11.591 -20.706   1.908  1.00  0.00
ATOM    101  N   GLY A  26     -12.720 -19.211   0.629  1.00  0.00
ATOM    102  CA  GLY A  26     -11.593 -18.290   0.540  1.00  0.00
ATOM    103  C   GLY A  26     -11.256 -17.699   1.903  1.00  0.00
ATOM    104  O   GLY A  26     -10.086 -17.557   2.257  1.00  0.00
ATOM    105  N   GLY A  27     -12.291 -17.335   2.639  1.00  0.00
ATOM    106  CA  GLY A  27     -12.110 -16.775   3.974  1.00  0.00
ATOM    107  C   GLY A  27     -11.482 -17.793   4.917  1.00  0.00
ATOM    108  O   GLY A  27     -10.608 -17.456   5.716  1.00  0.00
ATOM    109  N   GLY A  28     -11.957 -19.049   4.848  1.00  0.00
ATOM    110  CA  GLY A  28     -11.413 -20.116   5.680  1.00  0.00
ATOM    111  C   GLY A  28      -9.949 -20.377   5.352  1.00  0.00
ATOM    112  O   GLY A  28      -9.126 -20.568   6.248  1.00  0.00
ATOM    113  N   GLY A  29      -9.627 -20.507   4.063  1.00  0.00
ATOM    114  CA  GLY A  29      -8.262 -20.751   3.612  1.00  0.00
ATOM    115  C   GLY A  29      -7.330 -19.625   4.041  1.00  0.00
ATOM    116  O   GLY A  29      -6.206 -19.870   4.480  1.00  0.00
ATOM    117  N   GLY A  30      -7.826 -18.380   3.838  1.00  0.00
ATOM    118  CA  GLY A  30      -7.033 -17.209   4.194  1.00  0.00
ATOM    119  C   GLY A  30      -6.803 -17.135   5.698  1.00  0.00
ATOM    120  O   GLY A  30      -5.709 -16.803   6.153  1.00  0.00
ATOM    121  N   GLY A  31      -7.833 -17.431   6.463  1.00  0.00
ATOM    122  CA  GLY A  31      -7.742 -17.419   7.918  1.00  0.00
ATOM    123  C   GLY A  31      -6.758 -18.469   8.417  1.00  0.00
ATOM    124  O   GLY A  31      -5.980 -18.218   9.337  1.00  0.00
ATOM    125  N   GLY A  32      -6.783 -19.659   7.787  1.00  0.00
ATOM    126  CA  GLY A  32      -5.863 -20.731   8.151  1.00  0.00
ATOM    127  C   GLY A  32      -4.425 -20.359   7.815  1.00  0.00
ATOM    128  O   GLY A  32      -3.510 -20.606   8.601  1.00  0.00
ATOM    129  N   GLY A  33      -4.227 -19.827   6.579  1.00  0.00
ATOM    130  CA  GLY A  33      -2.899 -19.427   6.130  1.00  0.00
ATOM    131  C   GLY A  33      -2.332 -18.318   7.008  1.00  0.00
ATOM    132  O   GLY A  33      -1.150 -18.330   7.353  1.00  0.00
ATOM    133  N   GLY A  34      -3.183 -17.332   7.300  1.00  0.00
ATOM    134  CA  GLY A  34      -2.770 -16.212   8.137  1.00  0.00
ATOM    135  C   GLY A  34      -2.394 -16.679   9.537  1.00  0.00
ATOM    136  O   GLY A  34      -1.414 -16.211  10.116  1.00  0.00
ATOM    137  N   GLY A  35      -3.148 -17.626  10.061  1.00  0.00
ATOM    138  CA  GLY A  35      -2.880 -18.187  11.380  1.00  0.00
ATOM    139  C   GLY A  35      -1.546 -18.921  11.406  1.00  0.00
ATOM    140  O   GLY A  35      -0.780 -18.803  12.363  1.00  0.00
ATOM    141  N   GLY A  36      -1.290 -19.698  10.333  1.00  0.00
ATOM    142  CA  GLY A  36      -0.038 -20.436  10.214  1.00  0.00
ATOM    143  C   GLY A  36       1.152 -19.490  10.115  1.00  0.00
ATOM    144  O   GLY A  36       2.192 -19.718  10.733  1.00  0.00
ATOM    145  N   GLY A  37       0.967 -18.417   9.293  1.00  0.00
ATOM    146  CA  GLY A  37       2.034 -17.443   9.097  1.00  0.00
ATOM    147  C   GLY A  37       2.340 -16.694  10.387  1.00  0.00
ATOM    148  O   GLY A  37       3.502 -16.454  10.716  1.00  0.00
ATOM    149  N   GLY A  38       1.266 -16.305  11.085  1.00  0.00
ATOM    150  CA  GLY A  38       1.421 -15.611  12.358  1.00  0.00
ATOM    151  C   GLY A  38       2.135 -16.488  13.380  1.00  0.00
ATOM    152  O   GLY A  38       2.992 -16.015  14.127  1.00  0.00
ATOM    153  N   GLY A  39       1.775 -17.803  13.365  1.00  0.00
ATOM    154  CA  GLY A  39       2.413 -18.764  14.256  1.00  0.00
ATOM    155  C   GLY A  39       3.897 -18.907  13.941  1.00  0.00
ATOM    156  O   GLY A  39       4.731 -18.962  14.845  1.00  0.00
ATOM    157  N   GLY A  40       4.205 -19.014  12.631  1.00  0.00
ATOM    158  CA  GLY A  40       5.587 -19.143  12.186  1.00  0.00
ATOM    159  C   GLY A  40       6.403 -17.910  12.555  1.00  0.00
ATOM    160  O   GLY A  40       7.547 -18.020  12.996  1.00  0.00
ATOM    161  N   GLY A  41       5.802 -16.736  12.329  1.00  0.00
ATOM    162  CA  GLY A  41       6.467 -15.478  12.642  1.00  0.00
ATOM    163  C   GLY A  41       6.758 -15.364  14.133  1.00  0.00
ATOM    164  O   GLY A  41       7.833 -14.919  14.534  1.00  0.00
ATOM    165  N   GLY A  42       5.739 -15.709  14.935  1.00  0.00
ATOM    166  CA  GLY A  42       5.874 -15.665  16.386  1.00  0.00
ATOM    167  C   GLY A  42       6.952 -16.627  16.869  1.00  0.00
ATOM    168  O   GLY A  42       7.741 -16.297  17.754  1.00  0.00
ATOM    169  N   GLY A  43       6.976 -17.823  16.272  1.00  0.00
ATOM    170  CA  GLY A  43       7.963 -18.838  16.619  1.00  0.00
ATOM    171  C   GLY A  43       9.375 -18.366  16.299  1.00  0.00
ATOM    172  O   GLY A  43      10.302 -18.570  17.084  1.00  0.00
ATOM    173  N   GLY A  44       9.534 -17.766  15.106  1.00  0.00
ATOM    174  CA  GLY A  44      10.839 -17.284  14.667  1.00  0.00
ATOM    175  C   GLY A  44      11.330 -16.144  15.550  1.00  0.00
ATOM    176  O   GLY A  44      12.508 -16.085  15.905  1.00  0.00
ATOM    177  N   GLY A  45      10.390 -15.232  15.858  1.00  0.00
ATOM    178  CA  GLY A  45      10.732 -14.104  16.716  1.00  0.00
ATOM    179  C   GLY A  45      11.142 -14.575  18.106  1.00  0.00
ATOM    180  O   GLY A  45      12.094 -14.057  18.691  1.00  0.00
ATOM    181  N   GLY A  46      10.329 -15.521  18.636  1.00  0.00
ATOM    182  CA  GLY A  46      10.625 -16.093  19.944  1.00  0.00
ATOM    183  C   GLY A  46      11.982 -16.784  19.949  1.00  0.00
ATOM    184  O   GLY A  46      12.752 -16.654  20.901  1.00  0.00
ATOM    185  N   GLY A  47      12.245 -17.552  18.870  1.00  0.00
ATOM    186  CA  GLY A  47      13.518 -18.247  18.720  1.00  0.00
ATOM    187  C   GLY A  47      14.677 -17.262  18.640  1.00  0.00
ATOM    188  O   GLY A  47      15.737 -17.488  19.225  1.00  0.00
ATOM    189  N   GLY A  48      14.470 -16.187  17.859  1.00  0.00
ATOM    190  CA  GLY A  48      15.490 -15.155  17.722  1.00  0.00
ATOM    191  C   GLY A  48      15.845 -14.549  19.074  1.00  0.00
ATOM    192  O   GLY A  48      17.016 -14.316  19.373  1.00  0.00
ATOM    193  N   GLY A  49      14.793 -14.272  19.839  1.00  0.00
ATOM    194  CA  GLY A  49      14.987 -13.693  21.163  1.00  0.00
ATOM    195  C   GLY A  49      15.655 -14.684  22.106  1.00  0.00
ATOM    196  O   GLY A  49      16.533 -14.317  22.888  1.00  0.00
ATOM    197  N   GLY A  50      15.281 -15.965  21.963  1.00  0.00
ATOM    198  CA  GLY A  50      15.827 -17.022  22.806  1.00  0.00
ATOM    199  C   GLY A  50      17.268 -17.339  22.427  1.00  0.00
ATOM    200  O   GLY A  50      18.109 -17.582  23.292  1.00  0.00
ATOM    201  N   GLY A  51      17.586 -17.392  21.162  1.00  0.00
ATOM    202  CA  GLY A  51      18.914 -17.739  20.671  1.00  0.00
ATOM    203  C   GLY A  51      19.798 -16.503  20.553  1.00  0.00
ATOM    204  O   GLY A  51      20.997 -16.608  20.296  1.00  0.00
ATOM    205  N   GLY A  52      19.336 -15.425  21.100  1.00  0.00
ATOM    206  CA  GLY A  52      20.122 -14.197  21.074  1.00  0.00
ATOM    207  C   GLY A  52      21.534 -14.435  21.594  1.00  0.00
ATOM    208  O   GLY A  52      22.490 -13.816  21.128  1.00  0.00
ATOM    209  N   GLY A  53      21.735 -15.670  22.121  1.00  0.00
ATOM    210  CA  GLY A  53      23.031 -16.156  22.578  1.00  0.00
ATOM    211  C   GLY A  53      23.898 -16.596  21.405  1.00  0.00
ATOM    212  O   GLY A  53      25.104 -16.347  21.385  1.00  0.00
ATOM    213  N   GLY A  54      23.326 -17.286  20.476  1.00  0.00
ATOM    214  CA  GLY A  54      24.014 -17.708  19.262  1.00  0.00
ATOM    215  C   GLY A  54      23.685 -16.787  18.094  1.00  0.00
ATOM    216  O   GLY A  54      22.712 -17.007  17.372  1.00  0.00
ATOM    217  N   GLY A  55      24.672 -16.065  17.624  1.00  0.00
ATOM    218  CA  GLY A  55      24.461 -15.045  16.604  1.00  0.00
ATOM    219  C   GLY A  55      24.061 -15.670  15.273  1.00  0.00
ATOM    220  O   GLY A  55      23.218 -15.135  14.554  1.00  0.00
ATOM    221  N   GLY A  56      24.734 -16.769  14.876  1.00  0.00
ATOM    222  CA  GLY A  56      24.434 -17.441  13.618  1.00  0.00
ATOM    223  C   GLY A  56      22.988 -17.918  13.579  1.00  0.00
ATOM    224  O   GLY A  56      22.309 -17.787  12.560  1.00  0.00
ATOM    225  N   GLY A  57      22.523 -18.549  14.617  1.00  0.00
ATOM    226  CA  GLY A  57      21.153 -19.041  14.712  1.00  0.00
ATOM    227  C   GLY A  57      20.156 -17.890  14.745  1.00  0.00
ATOM    228  O   GLY A  57      19.091 -17.961  14.132  1.00  0.00
ATOM    229  N   GLY A  58      20.513 -16.839  15.529  1.00  0.00
ATOM    230  CA  GLY A  58      19.663 -15.655  15.581  1.00  0.00
ATOM    231  C   GLY A  58      19.509 -15.027  14.201  1.00  0.00
ATOM    232  O   GLY A  58      18.420 -14.594  13.824  1.00  0.00
ATOM    233  N   GLY A  59      20.626 -14.911  13.482  1.00  0.00
ATOM    234  CA  GLY A  59      20.606 -14.373  12.127  1.00  0.00
ATOM    235  C   GLY A  59      19.729 -15.217  11.211  1.00  0.00
ATOM    236  O   GLY A  59      18.988 -14.686  10.384  1.00  0.00
ATOM    237  N   GLY A  60      19.832 -16.547  11.324  1.00  0.00
ATOM    238  CA  GLY A  60      19.019 -17.455  10.524  1.00  0.00
ATOM    239  C   GLY A  60      17.535 -17.259  10.806  1.00  0.00
ATOM    240  O   GLY A  60      16.714 -17.257   9.889  1.00  0.00
ATOM    241  N   GLY A  61      17.190 -17.167  12.112  1.00  0.00
ATOM    242  CA  GLY A  61      15.804 -16.948  12.506  1.00  0.00
ATOM    243  C   GLY A  61      15.288 -15.613  11.986  1.00  0.00
ATOM    244  O   GLY A  61      14.146 -15.509  11.536  1.00  0.00
ATOM    245  N   GLY A  62      16.144 -14.598  12.066  1.00  0.00
ATOM    246  CA  GLY A  62      15.777 -13.281  11.558  1.00  0.00
ATOM    247  C   GLY A  62      15.536 -13.318  10.055  1.00  0.00
ATOM    248  O   GLY A  62      14.602 -12.694   9.551  1.00  0.00
ATOM    249  N   GLY A  63      16.453 -14.022   9.331  1.00  0.00
ATOM    250  CA  GLY A  63      16.312 -14.173   7.887  1.00  0.00
ATOM    251  C   GLY A  63      15.018 -14.894   7.533  1.00  0.00
ATOM    252  O   GLY A  63      14.326 -14.519   6.586  1.00  0.00
ATOM    253  N   GLY A  64      14.717 -15.968   8.250  1.00  0.00
ATOM    254  CA  GLY A  64      13.488 -16.723   8.035  1.00  0.00
ATOM    255  C   GLY A  64      12.260 -15.851   8.262  1.00  0.00
ATOM    256  O   GLY A  64      11.286 -15.928   7.513  1.00  0.00
ATOM    257  N   GLY A  65      12.332 -15.016   9.320  1.00  0.00
ATOM    258  CA  GLY A  65      11.232 -14.109   9.625  1.00  0.00
ATOM    259  C   GLY A  65      11.023 -13.100   8.503  1.00  0.00
ATOM    260  O   GLY A  65       9.889 -12.799   8.129  1.00  0.00
ATOM    261  N   GLY A  66      12.159 -12.568   7.985  1.00  0.00
ATOM    262  CA  GLY A  66      12.089 -11.617   6.882  1.00  0.00
ATOM    263  C   GLY A  66      11.525 -12.270   5.627  1.00  0.00
ATOM    264  O   GLY A  66      10.721 -11.672   4.912  1.00  0.00
ATOM    265  N   GLY A  67      11.965 -13.547   5.392  1.00  0.00
ATOM    266  CA  GLY A  67      11.462 -14.284   4.239  1.00  0.00
ATOM    267  C   GLY A  67       9.961 -14.518   4.346  1.00  0.00
ATOM    268  O   GLY A  67       9.230 -14.382   3.365  1.00  0.00
ATOM    269  N   GLY A  68       9.523 -14.941   5.574  1.00  0.00
ATOM    270  CA  GLY A  68       8.104 -15.188   5.798  1.00  0.00
ATOM    271  C   GLY A  68       7.292 -13.907   5.648  1.00  0.00
ATOM    272  O   GLY A  68       6.202 -13.915   5.076  1.00  0.00
ATOM    273  N   GLY A  69       7.845 -12.810   6.178  1.00  0.00
ATOM    274  CA  GLY A  69       7.166 -11.524   6.081  1.00  0.00
ATOM    275  C   GLY A  69       6.999 -11.097   4.628  1.00  0.00
ATOM    276  O   GLY A  69       5.951 -10.583   4.238  1.00  0.00
ATOM    277  N   GLY A  70       8.071 -11.354   3.839  1.00  0.00
ATOM    278  CA  GLY A  70       8.039 -11.021   2.420  1.00  0.00
ATOM    279  C   GLY A  70       7.003 -11.859   1.681  1.00  0.00
ATOM    280  O   GLY A  70       6.283 -11.354   0.819  1.00  0.00
ATOM    281  N   GLY A  71       6.974 -13.174   2.018  1.00  0.00
ATOM    282  CA  GLY A  71       5.994 -14.066   1.411  1.00  0.00
ATOM    283  C   GLY A  71       4.573 -13.636   1.749  1.00  0.00
ATOM    284  O   GLY A  71       3.688 -13.653   0.893  1.00  0.00
ATOM    285  N   GLY A  72       4.370 -13.300   3.057  1.00  0.00
ATOM    286  CA  GLY A  72       3.055 -12.867   3.514  1.00  0.00
ATOM    287  C   GLY A  72       2.647 -11.556   2.854  1.00  0.00
ATOM    288  O   GLY A  72       1.490 -11.374   2.475  1.00  0.00
ATOM    289  N   GLY A  73       3.644 -10.659   2.708  1.00  0.00
ATOM    290  CA  GLY A  73       3.378  -9.384   2.053  1.00  0.00
ATOM    291  C   GLY A  73       2.927  -9.589   0.613  1.00  0.00
ATOM    292  O   GLY A  73       2.010  -8.918   0.138  1.00  0.00
ATOM    293  N   GLY A  74       3.640 -10.562  -0.058  1.00  0.00
ATOM    294  CA  GLY A  74       3.291 -10.885  -1.437  1.00  0.00
ATOM    295  C   GLY A  74       1.882 -11.458  -1.528  1.00  0.00
ATOM    296  O   GLY A  74       1.120 -11.116  -2.432  1.00  0.00
ATOM    297  N   GLY A  75       1.567 -12.367  -0.571  1.00  0.00
ATOM    298  CA  GLY A  75       0.242 -12.974  -0.564  1.00  0.00
ATOM    299  C   GLY A  75      -0.835 -11.944  -0.247  1.00  0.00
ATOM    300  O   GLY A  75      -1.904 -11.941  -0.857  1.00  0.00
ATOM    301  N   GLY A  76      -0.535 -11.082   0.752  1.00  0.00
ATOM    302  CA  GLY A  76      -1.478 -10.042   1.145  1.00  0.00
ATOM    303  C   GLY A  76      -1.755  -9.085  -0.008  1.00  0.00
ATOM    304  O   GLY A  76      -2.897  -8.683  -0.234  1.00  0.00
ATOM    305  N   GLY A  77      -0.679  -8.721  -0.718  1.00  0.00
ATOM    306  CA  GLY A  77      -0.820  -7.851  -1.879  1.00  0.00
ATOM    307  C   GLY A  77      -1.681  -8.502  -2.955  1.00  0.00
ATOM    308  O   GLY A  77      -2.515  -7.845  -3.577  1.00  0.00
ATOM    309  N   GLY A  78      -1.452  -9.814  -3.156  1.00  0.00
ATOM    310  CA  GLY A  78      -2.242 -10.565  -4.124  1.00  0.00
ATOM    311  C   GLY A  78      -3.713 -10.595  -3.730  1.00  0.00
ATOM    312  O   GLY A  78      -4.595 -10.436  -4.573  1.00  0.00
ATOM    313  N   GLY A  79      -3.973 -10.861  -2.431  1.00  0.00
ATOM    314  CA  GLY A  79      -5.347 -10.915  -1.948  1.00  0.00
ATOM    315  C   GLY A  79      -6.019  -9.552  -2.046  1.00  0.00
ATOM    316  O   GLY A  79      -7.189  -9.451  -2.417  1.00  0.00
ATOM    317  N   GLY A  80      -5.269  -8.499  -1.745  1.00  0.00
ATOM    318  CA  GLY A  80      -5.808  -7.146  -1.814  1.00  0.00
ATOM    319  C   GLY A  80      -6.231  -6.794  -3.235  1.00  0.00
ATOM    320  O   GLY A  80      -7.280  -6.186  -3.448  1.00  0.00
ATOM    321  N   GLY A  81      -5.363  -7.160  -4.194  1.00  0.00
ATOM    322  CA  GLY A  81      -5.677  -6.917  -5.597  1.00  0.00
ATOM    323  C   GLY A  81      -6.909  -7.701  -6.030  1.00  0.00
ATOM    324  O   GLY A  81      -7.761  -7.187  -6.753  1.00  0.00
ATOM    325  N   GLY A  82      -6.973  -8.964  -5.595  1.00  0.00
ATOM    326  CA  GLY A  82      -8.108  -9.814  -5.931  1.00  0.00
ATOM    327  C   GLY A  82      -9.402  -9.261  -5.348  1.00  0.00
ATOM    328  O   GLY A  82     -10.441  -9.258  -6.009  1.00  0.00
ATOM    329  N   GLY A  83      -9.366  -8.931  -4.040  1.00  0.00
ATOM    330  CA  GLY A  83     -10.551  -8.420  -3.362  1.00  0.00
ATOM    331  C   GLY A  83     -11.008  -7.100  -3.970  1.00  0.00
ATOM    332  O   GLY A  83     -12.204  -6.868  -4.147  1.00  0.00
ATOM    333  N   GLY A  84     -10.082  -6.276  -4.342  1.00  0.00
ATOM    334  CA  GLY A  84     -10.411  -4.978  -4.917  1.00  0.00
ATOM    335  C   GLY A  84     -10.964  -5.124  -6.329  1.00  0.00
ATOM    336  O   GLY A  84     -11.878  -4.402  -6.725  1.00  0.00
ATOM    337  N   GLY A  85     -10.436  -6.086  -7.052  1.00  0.00
ATOM    338  CA  GLY A  85     -10.952  -6.349  -8.391  1.00  0.00
ATOM    339  C   GLY A  85     -12.292  -7.070  -8.333  1.00  0.00
ATOM    340  O   GLY A  85     -13.216  -6.744  -9.079  1.00  0.00
ATOM    341  N   ALA B  86      16.422   5.012  34.954  1.00  1.00
ATOM    342  CA  ALA B  86      14.971   5.062  35.087  1.00  1.00
ATOM    343  C   ALA B  86      14.287   4.337  33.936  1.00  1.00
ATOM    344  O   ALA B  86      14.738   4.404  32.792  1.00  1.00
ATOM    345  N   ASP B  87      13.144   3.664  34.197  1.00  1.00
ATOM    346  CA  ASP B  87      12.425   3.007  33.112  1.00  1.00
ATOM    347  C   ASP B  87      12.076   3.995  32.006  1.00  1.00
ATOM    348  O   ASP B  87      11.697   5.135  32.275  1.00  1.00
ATOM    349  N   THR B  88      11.815   3.392  30.786  1.00  1.00
ATOM    350  CA  THR B  88      11.458   4.189  29.618  1.00  1.00
ATOM    351  C   THR B  88      10.469   3.450  28.727  1.00  1.00
ATOM    352  O   THR B  88      10.497   2.223  28.637  1.00  1.00
ATOM    353  N   ILE B  89       9.764   4.165  27.938  1.00  1.00
ATOM    354  CA  ILE B  89       8.874   3.755  26.858  1.00  1.00
ATOM    355  C   ILE B  89       8.977   4.703  25.670  1.00  1.00
ATOM    356  O   ILE B  89       9.058   5.920  25.840  1.00  1.00
ATOM    357  N   CYS B  90       9.178   4.187  24.498  1.00  1.00
ATOM    358  CA  CYS B  90       9.293   4.953  23.263  1.00  1.00
ATOM    359  C   CYS B  90       8.209   4.560  22.268  1.00  1.00
ATOM    360  O   CYS B  90       7.872   3.383  22.135  1.00  1.00
ATOM    361  N   ILE B  91       7.621   5.634  21.572  1.00  1.00
ATOM    362  CA  ILE B  91       6.689   5.426  20.470  1.00  1.00
ATOM    363  C   ILE B  91       7.412   5.433  19.129  1.00  1.00
ATOM    364  O   ILE B  91       8.182   6.346  18.833  1.00  1.00
ATOM    365  N   GLY B  92       7.373   4.349  18.395  1.00  1.00
ATOM    366  CA  GLY B  92       8.124   4.260  17.149  1.00  1.00
ATOM    367  C   GLY B  92       7.231   3.816  15.998  1.00  1.00
ATOM    368  O   GLY B  92       6.065   3.477  16.200  1.00  1.00
ATOM    369  N   TYR B  93       7.916   3.269  14.933  1.00  1.00
ATOM    370  CA  TYR B  93       7.300   2.735  13.724  1.00  1.00
ATOM    371  C   TYR B  93       8.099   1.562  13.171  1.00  1.00
ATOM    372  O   TYR B  93       9.324   1.521  13.289  1.00  1.00
ATOM    373  N   HIS B  94       7.432   0.732  12.344  1.00  1.00
ATOM    374  CA  HIS B  94       8.039  -0.436  11.715  1.00  1.00
ATOM    375  C   HIS B  94       9.076  -0.027  10.678  1.00  1.00
ATOM    376  O   HIS B  94       8.885   0.942   9.943  1.00  1.00
ATOM    377  N   ALA B  95      10.082  -0.847  10.515  1.00  1.00
ATOM    378  CA  ALA B  95      11.088  -0.878   9.459  1.00  1.00
ATOM    379  C   ALA B  95      11.457  -2.309   9.091  1.00  1.00
ATOM    380  O   ALA B  95      11.458  -3.198   9.943  1.00  1.00
ATOM    381  N   ASN B  96      11.759  -2.573   7.890  1.00  1.00
ATOM    382  CA  ASN B  96      12.133  -3.904   7.427  1.00  1.00
ATOM    383  C   ASN B  96      13.232  -3.833   6.374  1.00  1.00
ATOM    384  O   ASN B  96      13.472  -2.779   5.785  1.00  1.00
ATOM    385  N   ASN B  97      13.471  -4.888   5.687  1.00  1.00
ATOM    386  CA  ASN B  97      14.499  -5.015   4.660  1.00  1.00
ATOM    387  C   ASN B  97      13.916  -4.805   3.269  1.00  1.00
ATOM    388  O   ASN B  97      14.649  -4.587   2.305  1.00  1.00
ATOM    389  N   SER B  98      12.793  -4.221   3.127  1.00  1.00
ATOM    390  CA  SER B  98      12.208  -3.908   1.829  1.00  1.00
ATOM    391  C   SER B  98      13.033  -2.861   1.091  1.00  1.00
ATOM    392  O   SER B  98      13.433  -1.851   1.670  1.00  1.00
ATOM    393  N   THR B  99      13.162  -3.053  -0.238  1.00  1.00
ATOM    394  CA  THR B  99      13.885  -2.105  -1.076  1.00  1.00
ATOM    395  C   THR B  99      12.985  -1.532  -2.164  1.00  1.00
ATOM    396  O   THR B  99      13.269  -0.474  -2.725  1.00  1.00
ATOM    397  N   ASP B 100      11.651  -1.852  -2.037  1.00  1.00
ATOM    398  CA  ASP B 100      10.653  -1.287  -2.938  1.00  1.00
ATOM    399  C   ASP B 100      10.552   0.224  -2.770  1.00  1.00
ATOM    400  O   ASP B 100      10.588   0.738  -1.652  1.00  1.00
ATOM    401  N   THR B 101      10.380   0.913  -3.903  1.00  1.00
ATOM    402  CA  THR B 101      10.231   2.363  -3.891  1.00  1.00
ATOM    403  C   THR B 101       8.957   2.792  -4.608  1.00  1.00
ATOM    404  O   THR B 101       8.545   2.170  -5.588  1.00  1.00
ATOM    405  N   VAL B 102       8.464   3.897  -4.234  1.00  1.00
ATOM    406  CA  VAL B 102       7.333   4.596  -4.833  1.00  1.00
ATOM    407  C   VAL B 102       7.654   6.068  -5.061  1.00  1.00
ATOM    408  O   VAL B 102       8.416   6.671  -4.305  1.00  1.00
ATOM    409  N   ASP B 103       6.932   6.714  -5.882  1.00  1.00
ATOM    410  CA  ASP B 103       6.987   8.158  -6.076  1.00  1.00
ATOM    411  C   ASP B 103       5.749   8.838  -5.506  1.00  1.00
ATOM    412  O   ASP B 103       4.653   8.277  -5.533  1.00  1.00
ATOM    413  N   THR B 104       5.962  10.043  -5.030  1.00  1.00
ATOM    414  CA  THR B 104       4.887  10.941  -4.627  1.00  1.00
ATOM    415  C   THR B 104       4.902  12.223  -5.451  1.00  1.00
ATOM    416  O   THR B 104       5.950  12.648  -5.937  1.00  1.00
ATOM    417  N   VAL B 105       4.142  13.153  -5.241  1.00  1.00
ATOM    418  CA  VAL B 105       4.201  14.454  -5.898  1.00  1.00
ATOM    419  C   VAL B 105       5.385  15.270  -5.398  1.00  1.00
ATOM    420  O   VAL B 105       6.051  15.955  -6.174  1.00  1.00
ATOM    421  N   LEU B 106       5.792  15.150  -4.243  1.00  1.00
ATOM    422  CA  LEU B 106       6.885  15.909  -3.648  1.00  1.00
ATOM    423  C   LEU B 106       8.182  15.106  -3.656  1.00  1.00
ATOM    424  O   LEU B 106       9.267  15.663  -3.820  1.00  1.00
ATOM    425  N   GLU B 107       8.315  13.980  -3.943  1.00  1.00
ATOM    426  CA  GLU B 107       9.413  13.057  -3.681  1.00  1.00
ATOM    427  C   GLU B 107       9.408  11.900  -4.672  1.00  1.00
ATOM    428  O   GLU B 107       8.373  11.276  -4.906  1.00  1.00
ATOM    429  N   LYS B 108      10.577  11.627  -5.258  1.00  1.00
ATOM    430  CA  LYS B 108      10.769  10.448  -6.092  1.00  1.00
ATOM    431  C   LYS B 108      11.645   9.415  -5.394  1.00  1.00
ATOM    432  O   LYS B 108      12.693   9.749  -4.841  1.00  1.00
ATOM    433  N   ASN B 109      11.231   8.079  -5.650  1.00  1.00
ATOM    434  CA  ASN B 109      12.157   7.047  -5.203  1.00  1.00
ATOM    435  C   ASN B 109      12.186   6.953  -3.682  1.00  1.00
ATOM    436  O   ASN B 109      13.253   6.990  -3.069  1.00  1.00
ATOM    437  N   VAL B 110      11.032   7.056  -3.004  1.00  1.00
ATOM    438  CA  VAL B 110      10.839   6.769  -1.588  1.00  1.00
ATOM    439  C   VAL B 110      10.795   5.268  -1.331  1.00  1.00
ATOM    440  O   VAL B 110       9.995   4.549  -1.930  1.00  1.00
ATOM    441  N   THR B 111      11.841   4.789  -0.519  1.00  1.00
ATOM    442  CA  THR B 111      11.766   3.394  -0.103  1.00  1.00
ATOM    443  C   THR B 111      10.718   3.198   0.985  1.00  1.00
ATOM    444  O   THR B 111      10.708   3.915   1.986  1.00  1.00
ATOM    445  N   VAL B 112       9.851   2.243   0.835  1.00  1.00
ATOM    446  CA  VAL B 112       8.736   2.011   1.744  1.00  1.00
ATOM    447  C   VAL B 112       8.725   0.572   2.246  1.00  1.00
ATOM    448  O   VAL B 112       9.088  -0.352   1.519  1.00  1.00
ATOM    449  N   THR B 113       8.116   0.323   3.411  1.00  1.00
ATOM    450  CA  THR B 113       8.032  -1.001   4.016  1.00  1.00
ATOM    451  C   THR B 113       7.063  -1.895   3.253  1.00  1.00
ATOM    452  O   THR B 113       7.318  -3.084   3.065  1.00  1.00
ATOM    453  N   HIS B 114       6.084  -1.559   2.722  1.00  1.00
ATOM    454  CA  HIS B 114       5.047  -2.305   2.019  1.00  1.00
ATOM    455  C   HIS B 114       4.470  -1.494   0.866  1.00  1.00
ATOM    456  O   HIS B 114       4.324  -0.276   0.964  1.00  1.00
ATOM    457  N   SER B 115       4.257  -2.205  -0.259  1.00  1.00
ATOM    458  CA  SER B 115       3.672  -1.627  -1.462  1.00  1.00
ATOM    459  C   SER B 115       3.115  -2.710  -2.378  1.00  1.00
ATOM    460  O   SER B 115       3.544  -3.863  -2.324  1.00  1.00
ATOM    461  N   VAL B 116       2.405  -2.350  -3.379  1.00  1.00
ATOM    462  CA  VAL B 116       1.741  -3.215  -4.345  1.00  1.00
ATOM    463  C   VAL B 116       1.889  -2.676  -5.762  1.00  1.00
ATOM    464  O   VAL B 116       1.749  -1.476  -5.998  1.00  1.00
ATOM    465  N   ASN B 117       2.303  -3.612  -6.733  1.00  1.00
ATOM    466  CA  ASN B 117       2.318  -3.194  -8.130  1.00  1.00
ATOM    467  C   ASN B 117       0.918  -3.230  -8.730  1.00  1.00
ATOM    468  O   ASN B 117       0.203  -4.224  -8.605  1.00  1.00
ATOM    469  N   LEU B 118       0.503  -2.132  -9.391  1.00  1.00
ATOM    470  CA  LEU B 118      -0.813  -2.030 -10.010  1.00  1.00
ATOM    471  C   LEU B 118      -0.720  -2.152 -11.527  1.00  1.00
ATOM    472  O   LEU B 118      -1.702  -2.474 -12.195  1.00  1.00
ATOM    473  N   LEU B 119       0.373  -2.301 -12.074  1.00  1.00
ATOM    474  CA  LEU B 119       0.675  -2.383 -13.498  1.00  1.00
ATOM    475  C   LEU B 119       1.213  -3.761 -13.869  1.00  1.00
ATOM    476  O   LEU B 119       2.198  -4.229 -13.296  1.00  1.00
ATOM    477  N   GLU B 120       0.320  -4.503 -14.664  1.00  1.00
ATOM    478  CA  GLU B 120       0.717  -5.809 -15.176  1.00  1.00
ATOM    479  C   GLU B 120       1.567  -5.674 -16.432  1.00  1.00
ATOM    480  O   GLU B 120       1.232  -4.914 -17.341  1.00  1.00
ATOM    481  N   ASP B 121       2.738  -6.326 -16.433  1.00  1.00
ATOM    482  CA  ASP B 121       3.650  -6.244 -17.568  1.00  1.00
ATOM    483  C   ASP B 121       4.076  -7.630 -18.033  1.00  1.00
ATOM    484  O   ASP B 121       4.482  -7.812 -19.181  1.00  1.00
ATOM    485  N   SER B 122       3.488  -8.635 -17.500  1.00  1.00
ATOM    486  CA  SER B 122       3.731 -10.046 -17.774  1.00  1.00
ATOM    487  C   SER B 122       2.565 -10.669 -18.531  1.00  1.00
ATOM    488  O   SER B 122       1.403 -10.440 -18.198  1.00  1.00
ATOM    489  N   HIS B 123       2.845 -11.283 -19.632  1.00  1.00
ATOM    490  CA  HIS B 123       1.950 -12.134 -20.407  1.00  1.00
ATOM    491  C   HIS B 123       2.571 -13.501 -20.660  1.00  1.00
ATOM    492  O   HIS B 123       3.774 -13.613 -20.895  1.00  1.00
ATOM    493  N   ASN B 124       1.988 -14.478 -20.899  1.00  1.00
ATOM    494  CA  ASN B 124       2.444 -15.846 -21.112  1.00  1.00
ATOM    495  C   ASN B 124       2.901 -16.057 -22.550  1.00  1.00
ATOM    496  O   ASN B 124       3.603 -17.022 -22.853  1.00  1.00
ATOM    497  N   GLY B 125       2.982 -15.267 -23.397  1.00  1.00
ATOM    498  CA  GLY B 125       3.532 -15.322 -24.746  1.00  1.00
ATOM    499  C   GLY B 125       2.838 -16.391 -25.581  1.00  1.00
ATOM    500  O   GLY B 125       3.449 -17.001 -26.458  1.00  1.00
ATOM    501  N   LYS B 126       1.619 -16.739 -25.380  1.00  1.00
ATOM    502  CA  LYS B 126       0.859 -17.775 -26.068  1.00  1.00
ATOM    503  C   LYS B 126      -0.514 -17.265 -26.487  1.00  1.00
ATOM    504  O   LYS B 126      -1.135 -16.473 -25.778  1.00  1.00
ATOM    505  N   LEU B 127      -1.018 -17.760 -27.682  1.00  1.00
ATOM    506  CA  LEU B 127      -2.448 -17.652 -27.944  1.00  1.00
ATOM    507  C   LEU B 127      -3.225 -18.750 -27.226  1.00  1.00
ATOM    508  O   LEU B 127      -2.861 -19.924 -27.290  1.00  1.00
ATOM    509  N   CYS B 128      -4.222 -18.414 -26.508  1.00  1.00
ATOM    510  CA  CYS B 128      -4.959 -19.338 -25.655  1.00  1.00
ATOM    511  C   CYS B 128      -6.440 -19.356 -26.013  1.00  1.00
ATOM    512  O   CYS B 128      -7.004 -18.337 -26.412  1.00  1.00
ATOM    513  N   ARG B 129      -7.161 -20.429 -25.546  1.00  1.00
ATOM    514  CA  ARG B 129      -8.617 -20.355 -25.584  1.00  1.00
ATOM    515  C   ARG B 129      -9.140 -19.296 -24.622  1.00  1.00
ATOM    516  O   ARG B 129      -8.640 -19.157 -23.505  1.00  1.00
ATOM    517  N   LEU B 130     -10.287 -18.703 -25.026  1.00  1.00
ATOM    518  CA  LEU B 130     -11.009 -17.786 -24.153  1.00  1.00
ATOM    519  C   LEU B 130     -12.255 -18.445 -23.571  1.00  1.00
ATOM    520  O   LEU B 130     -13.143 -18.876 -24.307  1.00  1.00
ATOM    521  N   LYS B 131     -12.331 -18.563 -22.211  1.00  1.00
ATOM    522  CA  LYS B 131     -13.561 -19.139 -21.680  1.00  1.00
ATOM    523  C   LYS B 131     -13.798 -20.538 -22.233  1.00  1.00
ATOM    524  O   LYS B 131     -14.940 -20.968 -22.391  1.00  1.00
ATOM    525  N   GLY B 132     -12.663 -21.261 -22.744  1.00  1.00
ATOM    526  CA  GLY B 132     -12.747 -22.663 -23.133  1.00  1.00
ATOM    527  C   GLY B 132     -12.858 -22.810 -24.645  1.00  1.00
ATOM    528  O   GLY B 132     -12.564 -23.869 -25.199  1.00  1.00
ATOM    529  N   ILE B 133     -13.036 -21.863 -25.392  1.00  1.00
ATOM    530  CA  ILE B 133     -13.188 -21.844 -26.841  1.00  1.00
ATOM    531  C   ILE B 133     -11.910 -21.373 -27.523  1.00  1.00
ATOM    532  O   ILE B 133     -11.357 -20.329 -27.175  1.00  1.00
ATOM    533  N   ALA B 134     -11.416 -22.213 -28.514  1.00  1.00
ATOM    534  CA  ALA B 134     -10.224 -21.851 -29.272  1.00  1.00
ATOM    535  C   ALA B 134     -10.549 -20.831 -30.356  1.00  1.00
ATOM    536  O   ALA B 134     -11.556 -20.952 -31.054  1.00  1.00
ATOM    537  N   PRO B 135      -9.601 -19.896 -30.602  1.00  1.00
ATOM    538  CA  PRO B 135      -9.755 -18.950 -31.701  1.00  1.00
ATOM    539  C   PRO B 135      -9.779 -19.667 -33.045  1.00  1.00
ATOM    540  O   PRO B 135      -9.017 -20.608 -33.271  1.00  1.00
ATOM    541  N   SER B 136     -17.504 -22.049 -35.048  1.00  1.00
ATOM    542  CA  SER B 136     -17.438 -21.311 -33.793  1.00  1.00
ATOM    543  C   SER B 136     -15.996 -21.000 -33.412  1.00  1.00
ATOM    544  O   SER B 136     -15.106 -21.832 -33.583  1.00  1.00
ATOM    545  N   TRP B 137     -15.837 -19.829 -32.866  1.00  1.00
ATOM    546  CA  TRP B 137     -14.548 -19.376 -32.355  1.00  1.00
ATOM    547  C   TRP B 137     -14.718 -18.222 -31.376  1.00  1.00
ATOM    548  O   TRP B 137     -15.597 -17.376 -31.545  1.00  1.00
ATOM    549  N   SER B 138     -13.672 -17.981 -30.552  1.00  1.00
ATOM    550  CA  SER B 138     -13.713 -16.943 -29.528  1.00  1.00
ATOM    551  C   SER B 138     -13.046 -15.663 -30.015  1.00  1.00
ATOM    552  O   SER B 138     -13.347 -14.572 -29.530  1.00  1.00
ATOM    553  N   TYR B 139     -12.520 -15.557 -30.959  1.00  1.00
ATOM    554  CA  TYR B 139     -11.786 -14.515 -31.666  1.00  1.00
ATOM    555  C   TYR B 139     -11.200 -15.042 -32.970  1.00  1.00
ATOM    556  O   TYR B 139     -10.833 -16.213 -33.068  1.00  1.00
ATOM    557  N   ILE B 140     -10.877 -14.098 -33.877  1.00  1.00
ATOM    558  CA  ILE B 140     -10.112 -14.403 -35.080  1.00  1.00
ATOM    559  C   ILE B 140      -8.773 -13.675 -35.080  1.00  1.00
ATOM    560  O   ILE B 140      -8.690 -12.509 -34.695  1.00  1.00
ATOM    561  N   SER B 141     -16.892  -9.053 -36.625  1.00  1.00
ATOM    562  CA  SER B 141     -16.185  -9.102 -35.352  1.00  1.00
ATOM    563  C   SER B 141     -17.128  -9.464 -34.211  1.00  1.00
ATOM    564  O   SER B 141     -16.701  -9.993 -33.185  1.00  1.00
ATOM    565  N   SER B 142     -18.336  -9.436 -34.350  1.00  1.00
ATOM    566  CA  SER B 142     -19.350  -9.763 -33.355  1.00  1.00
ATOM    567  C   SER B 142     -20.103 -11.032 -33.733  1.00  1.00
ATOM    568  O   SER B 142     -20.832 -11.599 -32.919  1.00  1.00
ATOM    569  N   VAL B 143     -19.539 -11.843 -34.501  1.00  1.00
ATOM    570  CA  VAL B 143     -19.949 -13.203 -34.827  1.00  1.00
ATOM    571  C   VAL B 143     -19.151 -14.226 -34.028  1.00  1.00
ATOM    572  O   VAL B 143     -17.923 -14.265 -34.103  1.00  1.00
ATOM    573  N   SER B 144     -19.873 -15.102 -33.268  1.00  1.00
ATOM    574  CA  SER B 144     -19.223 -16.115 -32.446  1.00  1.00
ATOM    575  C   SER B 144     -19.318 -17.492 -33.091  1.00  1.00
ATOM    576  O   SER B 144     -18.453 -18.344 -32.888  1.00  1.00
ATOM    577  N   SER B 145     -20.140 -17.909 -33.697  1.00  1.00
ATOM    578  CA  SER B 145     -20.222 -19.145 -34.466  1.00  1.00
ATOM    579  C   SER B 145     -20.895 -18.914 -35.812  1.00  1.00
ATOM    580  O   SER B 145     -21.802 -18.089 -35.930  1.00  1.00
ATOM    581  N   SER B 146     -24.548 -16.312 -35.799  1.00  1.00
ATOM    582  CA  SER B 146     -24.733 -16.286 -34.353  1.00  1.00
ATOM    583  C   SER B 146     -23.889 -15.192 -33.710  1.00  1.00
ATOM    584  O   SER B 146     -22.691 -15.085 -33.970  1.00  1.00
ATOM    585  N   ARG B 147     -24.565 -14.175 -33.206  1.00  1.00
ATOM    586  CA  ARG B 147     -23.880 -13.014 -32.651  1.00  1.00
ATOM    587  C   ARG B 147     -23.452 -13.264 -31.211  1.00  1.00
ATOM    588  O   ARG B 147     -24.194 -13.855 -30.426  1.00  1.00
ATOM    589  N   GLY B 148     -22.326 -12.635 -30.861  1.00  1.00
ATOM    590  CA  GLY B 148     -21.753 -12.655 -29.521  1.00  1.00
ATOM    591  C   GLY B 148     -20.887 -11.427 -29.273  1.00  1.00
ATOM    592  O   GLY B 148     -20.106 -11.022 -30.135  1.00  1.00
ATOM    593  N   PHE B 149     -21.016 -10.810 -28.132  1.00  1.00
ATOM    594  CA  PHE B 149     -20.178  -9.671 -27.776  1.00  1.00
ATOM    595  C   PHE B 149     -18.823 -10.126 -27.250  1.00  1.00
ATOM    596  O   PHE B 149     -18.743 -11.004 -26.392  1.00  1.00
ATOM    597  N   GLY B 150     -17.764  -9.164 -27.724  1.00  1.00
ATOM    598  CA  GLY B 150     -16.468  -9.385 -27.094  1.00  1.00
ATOM    599  C   GLY B 150     -15.532 -10.156 -28.017  1.00  1.00
ATOM    600  O   GLY B 150     -14.329 -10.238 -27.768  1.00  1.00
ATOM    601  N   SER B 151     -16.024 -10.657 -29.144  1.00  1.00
ATOM    602  CA  SER B 151     -15.146 -11.183 -30.182  1.00  1.00
ATOM    603  C   SER B 151     -14.473 -10.057 -30.957  1.00  1.00
ATOM    604  O   SER B 151     -15.080  -9.018 -31.213  1.00  1.00
ATOM    605  N   GLY B 152     -13.579 -10.437 -31.845  1.00  1.00
ATOM    606  CA  GLY B 152     -12.790  -9.472 -32.601  1.00  1.00
ATOM    607  C   GLY B 152     -11.809 -10.171 -33.533  1.00  1.00
ATOM    608  O   GLY B 152     -11.476 -11.340 -33.336  1.00  1.00
ATOM    609  N   ILE B 153     -11.187  -9.425 -34.383  1.00  1.00
ATOM    610  CA  ILE B 153     -10.063  -9.869 -35.199  1.00  1.00
ATOM    611  C   ILE B 153      -8.770  -9.187 -34.773  1.00  1.00
ATOM    612  O   ILE B 153      -8.731  -7.971 -34.585  1.00  1.00
ATOM    613  N   ILE B 154      -7.780  -9.988 -34.492  1.00  1.00
ATOM    614  CA  ILE B 154      -6.450  -9.518 -34.122  1.00  1.00
ATOM    615  C   ILE B 154      -5.391 -10.052 -35.078  1.00  1.00
ATOM    616  O   ILE B 154      -5.490 -11.180 -35.562  1.00  1.00
ATOM    617  N   THR B 155      -4.352  -9.381 -35.262  1.00  1.00
ATOM    618  CA  THR B 155      -3.131  -9.845 -35.910  1.00  1.00
ATOM    619  C   THR B 155      -2.053 -10.170 -34.885  1.00  1.00
ATOM    620  O   THR B 155      -1.748  -9.358 -34.012  1.00  1.00
ATOM    621  N   SER B 156      -1.471 -11.442 -35.083  1.00  1.00
ATOM    622  CA  SER B 156      -0.569 -11.884 -34.026  1.00  1.00
ATOM    623  C   SER B 156       0.531 -12.781 -34.579  1.00  1.00
ATOM    624  O   SER B 156       0.293 -13.588 -35.478  1.00  1.00
ATOM    625  N   ASN B 157       1.701 -12.707 -33.927  1.00  1.00
ATOM    626  CA  ASN B 157       2.799 -13.583 -34.316  1.00  1.00
ATOM    627  C   ASN B 157       3.008 -14.692 -33.292  1.00  1.00
ATOM    628  O   ASN B 157       3.718 -15.663 -33.551  1.00  1.00
ATOM    629  N   ALA B 158       2.298 -14.768 -32.317  1.00  1.00
ATOM    630  CA  ALA B 158       2.287 -15.773 -31.262  1.00  1.00
ATOM    631  C   ALA B 158       1.817 -17.122 -31.791  1.00  1.00
ATOM    632  O   ALA B 158       0.894 -17.194 -32.602  1.00  1.00
ATOM    633  N   SER B 159       2.144 -18.213 -31.008  1.00  1.00
ATOM    634  CA  SER B 159       1.691 -19.552 -31.366  1.00  1.00
ATOM    635  C   SER B 159       0.555 -20.010 -30.459  1.00  1.00
ATOM    636  O   SER B 159       0.591 -19.797 -29.247  1.00  1.00
ATOM    637  N   MET B 160      -0.356 -20.853 -31.047  1.00  1.00
ATOM    638  CA  MET B 160      -1.419 -21.417 -30.225  1.00  1.00
ATOM    639  C   MET B 160      -0.889 -22.521 -29.320  1.00  1.00
ATOM    640  O   MET B 160      -0.161 -23.408 -29.767  1.00  1.00
ATOM    641  N   HIS B 161      -1.228 -22.497 -28.094  1.00  1.00
ATOM    642  CA  HIS B 161      -0.947 -23.516 -27.090  1.00  1.00
ATOM    643  C   HIS B 161      -2.231 -24.031 -26.453  1.00  1.00
ATOM    644  O   HIS B 161      -3.185 -23.277 -26.259  1.00  1.00
ATOM    645  N   GLU B 162      -2.210 -25.209 -25.892  1.00  1.00
ATOM    646  CA  GLU B 162      -3.349 -25.691 -25.119  1.00  1.00
ATOM    647  C   GLU B 162      -3.441 -24.982 -23.774  1.00  1.00
ATOM    648  O   GLU B 162      -2.621 -25.208 -22.885  1.00  1.00
ATOM    649  N   CYS B 163      -3.913 -23.840 -23.789  1.00  1.00
ATOM    650  CA  CYS B 163      -4.113 -22.963 -22.642  1.00  1.00
ATOM    651  C   CYS B 163      -5.475 -22.282 -22.700  1.00  1.00
ATOM    652  O   CYS B 163      -5.970 -21.955 -23.778  1.00  1.00
ATOM    653  N   ASN B 164      -5.968 -21.788 -21.667  1.00  1.00
ATOM    654  CA  ASN B 164      -7.199 -21.028 -21.485  1.00  1.00
ATOM    655  C   ASN B 164      -6.949 -19.759 -20.679  1.00  1.00
ATOM    656  O   ASN B 164      -6.291 -19.793 -19.639  1.00  1.00
ATOM    657  N   THR B 165      -7.638 -18.659 -21.178  1.00  1.00
ATOM    658  CA  THR B 165      -7.443 -17.363 -20.538  1.00  1.00
ATOM    659  C   THR B 165      -8.728 -16.546 -20.547  1.00  1.00
ATOM    660  O   THR B 165      -9.539 -16.656 -21.467  1.00  1.00
ATOM    661  N   LYS B 166      -8.811 -15.553 -19.765  1.00  1.00
ATOM    662  CA  LYS B 166      -9.900 -14.584 -19.713  1.00  1.00
ATOM    663  C   LYS B 166      -9.538 -13.309 -20.463  1.00  1.00
ATOM    664  O   LYS B 166     -10.414 -12.594 -20.949  1.00  1.00
ATOM    665  N   CYS B 167      -8.307 -13.239 -20.858  1.00  1.00
ATOM    666  CA  CYS B 167      -7.682 -12.065 -21.456  1.00  1.00
ATOM    667  C   CYS B 167      -6.600 -12.465 -22.451  1.00  1.00
ATOM    668  O   CYS B 167      -5.740 -13.292 -22.149  1.00  1.00
ATOM    669  N   GLN B 168      -6.754 -12.065 -23.687  1.00  1.00
ATOM    670  CA  GLN B 168      -5.830 -12.351 -24.777  1.00  1.00
ATOM    671  C   GLN B 168      -5.438 -11.077 -25.515  1.00  1.00
ATOM    672  O   GLN B 168      -6.282 -10.228 -25.798  1.00  1.00
ATOM    673  N   THR B 169      -4.173 -10.802 -25.553  1.00  1.00
ATOM    674  CA  THR B 169      -3.569  -9.786 -26.407  1.00  1.00
ATOM    675  C   THR B 169      -2.844 -10.418 -27.588  1.00  1.00
ATOM    676  O   THR B 169      -2.246 -11.487 -27.461  1.00  1.00
ATOM    677  N   PRO B 170      -2.392  -9.665 -28.549  1.00  1.00
ATOM    678  CA  PRO B 170      -1.662 -10.185 -29.699  1.00  1.00
ATOM    679  C   PRO B 170      -0.266 -10.647 -29.303  1.00  1.00
ATOM    680  O   PRO B 170       0.256 -11.618 -29.850  1.00  1.00
ATOM    681  N   LEU B 171       0.229 -10.429 -28.244  1.00  1.00
ATOM    682  CA  LEU B 171       1.554 -10.794 -27.759  1.00  1.00
ATOM    683  C   LEU B 171       1.491 -12.012 -26.843  1.00  1.00
ATOM    684  O   LEU B 171       2.426 -12.810 -26.790  1.00  1.00
ATOM    685  N   GLY B 172       0.336 -12.291 -26.270  1.00  1.00
ATOM    686  CA  GLY B 172       0.197 -13.335 -25.262  1.00  1.00
ATOM    687  C   GLY B 172      -1.028 -13.097 -24.389  1.00  1.00
ATOM    688  O   GLY B 172      -1.461 -11.960 -24.206  1.00  1.00
ATOM    689  N   ALA B 173      -1.408 -14.147 -23.602  1.00  1.00
ATOM    690  CA  ALA B 173      -2.526 -14.031 -22.673  1.00  1.00
ATOM    691  C   ALA B 173      -2.073 -13.454 -21.337  1.00  1.00
ATOM    692  O   ALA B 173      -0.997 -13.784 -20.840  1.00  1.00
ATOM    693  N   ILE B 174      -3.035 -12.765 -20.689  1.00  1.00
ATOM    694  CA  ILE B 174      -2.813 -12.182 -19.371  1.00  1.00
ATOM    695  C   ILE B 174      -3.662 -12.874 -18.312  1.00  1.00
ATOM    696  O   ILE B 174      -4.865 -13.062 -18.493  1.00  1.00
ATOM    697  N   ASN B 175      -3.080 -13.374 -17.315  1.00  1.00
ATOM    698  CA  ASN B 175      -3.729 -13.919 -16.129  1.00  1.00
ATOM    699  C   ASN B 175      -3.355 -13.127 -14.883  1.00  1.00
ATOM    700  O   ASN B 175      -2.190 -13.084 -14.490  1.00  1.00
ATOM    701  N   SER B 176      -4.316 -11.995 -14.662  1.00  1.00
ATOM    702  CA  SER B 176      -3.919 -11.001 -13.672  1.00  1.00
ATOM    703  C   SER B 176      -5.136 -10.336 -13.041  1.00  1.00
ATOM    704  O   SER B 176      -6.168 -10.164 -13.690  1.00  1.00
ATOM    705  N   SER B 177      -5.013  -9.932 -11.751  1.00  1.00
ATOM    706  CA  SER B 177      -6.051  -9.181 -11.056  1.00  1.00
ATOM    707  C   SER B 177      -5.681  -7.708 -10.939  1.00  1.00
ATOM    708  O   SER B 177      -6.540  -6.859 -10.704  1.00  1.00
ATOM    709  N   LEU B 178      -4.490  -7.382 -11.412  1.00  1.00
ATOM    710  CA  LEU B 178      -4.075  -5.987 -11.491  1.00  1.00
ATOM    711  C   LEU B 178      -5.027  -5.177 -12.365  1.00  1.00
ATOM    712  O   LEU B 178      -5.389  -5.600 -13.463  1.00  1.00
ATOM    713  N   PRO B 179      -5.166  -3.887 -12.022  1.00  1.00
ATOM    714  CA  PRO B 179      -6.103  -3.003 -12.706  1.00  1.00
ATOM    715  C   PRO B 179      -5.509  -2.468 -14.003  1.00  1.00
ATOM    716  O   PRO B 179      -6.216  -2.290 -14.994  1.00  1.00
ATOM    717  N   TYR B 180      -4.345  -2.352 -14.237  1.00  1.00
ATOM    718  CA  TYR B 180      -3.659  -1.767 -15.382  1.00  1.00
ATOM    719  C   TYR B 180      -2.652  -2.743 -15.978  1.00  1.00
ATOM    720  O   TYR B 180      -2.055  -3.548 -15.263  1.00  1.00
ATOM    721  N   GLN B 181      -2.401  -2.509 -17.290  1.00  1.00
ATOM    722  CA  GLN B 181      -1.390  -3.231 -18.052  1.00  1.00
ATOM    723  C   GLN B 181      -0.794  -2.355 -19.146  1.00  1.00
ATOM    724  O   GLN B 181      -1.497  -1.555 -19.765  1.00  1.00
ATOM    725  N   ASN B 182       0.444  -2.494 -19.416  1.00  1.00
ATOM    726  CA  ASN B 182       1.178  -1.783 -20.456  1.00  1.00
ATOM    727  C   ASN B 182       1.703  -2.744 -21.515  1.00  1.00
ATOM    728  O   ASN B 182       2.165  -2.322 -22.575  1.00  1.00
ATOM    729  N   ILE B 183       0.986  -3.890 -21.685  1.00  1.00
ATOM    730  CA  ILE B 183       1.388  -4.910 -22.647  1.00  1.00
ATOM    731  C   ILE B 183       0.896  -4.569 -24.048  1.00  1.00
ATOM    732  O   ILE B 183       1.617  -4.748 -25.029  1.00  1.00
ATOM    733  N   HIS B 184      -0.289  -4.237 -24.314  1.00  1.00
ATOM    734  CA  HIS B 184      -0.947  -4.078 -25.605  1.00  1.00
ATOM    735  C   HIS B 184      -2.347  -3.500 -25.443  1.00  1.00
ATOM    736  O   HIS B 184      -3.077  -3.864 -24.522  1.00  1.00
ATOM    737  N   PRO B 185      -2.699  -2.587 -26.442  1.00  1.00
ATOM    738  CA  PRO B 185      -4.011  -1.956 -26.378  1.00  1.00
ATOM    739  C   PRO B 185      -5.072  -2.823 -27.044  1.00  1.00
ATOM    740  O   PRO B 185      -6.236  -2.813 -26.645  1.00  1.00
ATOM    741  N   VAL B 186      -4.737  -3.701 -27.855  1.00  1.00
ATOM    742  CA  VAL B 186      -5.614  -4.721 -28.418  1.00  1.00
ATOM    743  C   VAL B 186      -5.828  -5.866 -27.436  1.00  1.00
ATOM    744  O   VAL B 186      -4.870  -6.463 -26.945  1.00  1.00
ATOM    745  N   THR B 187      -7.131  -6.054 -27.043  1.00  1.00
ATOM    746  CA  THR B 187      -7.500  -7.020 -26.015  1.00  1.00
ATOM    747  C   THR B 187      -8.786  -7.749 -26.380  1.00  1.00
ATOM    748  O   THR B 187      -9.712  -7.155 -26.932  1.00  1.00
ATOM    749  N   ILE B 188      -8.768  -9.047 -26.122  1.00  1.00
ATOM    750  CA  ILE B 188      -9.958  -9.882 -26.233  1.00  1.00
ATOM    751  C   ILE B 188     -10.397 -10.399 -24.869  1.00  1.00
ATOM    752  O   ILE B 188      -9.586 -10.908 -24.096  1.00  1.00
ATOM    753  N   GLY B 189     -11.475  -9.979 -24.360  1.00  1.00
ATOM    754  CA  GLY B 189     -12.016 -10.572 -23.142  1.00  1.00
ATOM    755  C   GLY B 189     -12.078  -9.551 -22.013  1.00  1.00
ATOM    756  O   GLY B 189     -11.621  -8.418 -22.162  1.00  1.00
ATOM    757  N   GLU B 190     -12.018  -9.755 -20.923  1.00  1.00
ATOM    758  CA  GLU B 190     -11.904  -8.957 -19.709  1.00  1.00
ATOM    759  C   GLU B 190     -10.448  -8.783 -19.299  1.00  1.00
ATOM    760  O   GLU B 190      -9.746  -9.759 -19.036  1.00  1.00
ATOM    761  N   CYS B 191      -9.848  -7.688 -19.817  1.00  1.00
ATOM    762  CA  CYS B 191      -8.426  -7.412 -19.645  1.00  1.00
ATOM    763  C   CYS B 191      -8.205  -6.187 -18.767  1.00  1.00
ATOM    764  O   CYS B 191      -8.969  -5.224 -18.825  1.00  1.00
ATOM    765  N   PRO B 192      -6.981  -6.130 -17.949  1.00  1.00
ATOM    766  CA  PRO B 192      -6.640  -4.855 -17.329  1.00  1.00
ATOM    767  C   PRO B 192      -6.673  -3.722 -18.345  1.00  1.00
ATOM    768  O   PRO B 192      -6.190  -3.868 -19.468  1.00  1.00
ATOM    769  N   LYS B 193      -6.964  -2.444 -17.757  1.00  1.00
ATOM    770  CA  LYS B 193      -6.909  -1.252 -18.594  1.00  1.00
ATOM    771  C   LYS B 193      -5.497  -1.005 -19.109  1.00  1.00
ATOM    772  O   LYS B 193      -4.536  -1.007 -18.339  1.00  1.00
ATOM    773  N   TYR B 194      -5.405  -0.721 -20.487  1.00  1.00
ATOM    774  CA  TYR B 194      -4.101  -0.404 -21.057  1.00  1.00
ATOM    775  C   TYR B 194      -3.727   1.050 -20.799  1.00  1.00
ATOM    776  O   TYR B 194      -4.551   1.951 -20.957  1.00  1.00
ATOM    777  N   VAL B 195      -2.467   1.235 -20.401  1.00  1.00
ATOM    778  CA  VAL B 195      -1.844   2.539 -20.207  1.00  1.00
ATOM    779  C   VAL B 195      -0.396   2.533 -20.682  1.00  1.00
ATOM    780  O   VAL B 195       0.301   1.526 -20.568  1.00  1.00
ATOM    781  N   ARG B 196       0.128   3.643 -21.041  1.00  1.00
ATOM    782  CA  ARG B 196       1.493   3.794 -21.529  1.00  1.00
ATOM    783  C   ARG B 196       2.487   3.858 -20.376  1.00  1.00
ATOM    784  O   ARG B 196       3.642   3.455 -20.516  1.00  1.00
ATOM    785  N   SER B 197       2.148   3.681 -19.228  1.00  1.00
ATOM    786  CA  SER B 197       2.995   3.806 -18.048  1.00  1.00
ATOM    787  C   SER B 197       3.976   2.645 -17.949  1.00  1.00
ATOM    788  O   SER B 197       3.611   1.490 -18.170  1.00  1.00
ATOM    789  N   ALA B 198       5.188   3.000 -17.325  1.00  1.00
ATOM    790  CA  ALA B 198       6.239   2.011 -17.119  1.00  1.00
ATOM    791  C   ALA B 198       6.247   1.508 -15.681  1.00  1.00
ATOM    792  O   ALA B 198       6.533   0.338 -15.424  1.00  1.00
ATOM    793  N   LYS B 199       5.607   2.125 -14.815  1.00  1.00
ATOM    794  CA  LYS B 199       5.521   1.858 -13.385  1.00  1.00
ATOM    795  C   LYS B 199       4.318   2.559 -12.765  1.00  1.00
ATOM    796  O   LYS B 199       4.012   3.702 -13.104  1.00  1.00
ATOM    797  N   LEU B 200       3.578   1.794 -11.967  1.00  1.00
ATOM    798  CA  LEU B 200       2.427   2.157 -11.148  1.00  1.00
ATOM    799  C   LEU B 200       2.393   1.346  -9.857  1.00  1.00
ATOM    800  O   LEU B 200       2.363   0.116  -9.885  1.00  1.00
ATOM    801  N   ARG B 201       3.125   1.777  -8.886  1.00  1.00
ATOM    802  CA  ARG B 201       3.290   1.141  -7.585  1.00  1.00
ATOM    803  C   ARG B 201       2.704   2.001  -6.472  1.00  1.00
ATOM    804  O   ARG B 201       2.942   3.207  -6.417  1.00  1.00
ATOM    805  N   MET B 202       1.657   1.447  -5.788  1.00  1.00
ATOM    806  CA  MET B 202       1.011   2.135  -4.676  1.00  1.00
ATOM    807  C   MET B 202       1.612   1.710  -3.342  1.00  1.00
ATOM    808  O   MET B 202       1.748   0.519  -3.063  1.00  1.00
ATOM    809  N   VAL B 203       2.134   2.748  -2.530  1.00  1.00
ATOM    810  CA  VAL B 203       2.584   2.382  -1.193  1.00  1.00
ATOM    811  C   VAL B 203       1.404   2.084  -0.277  1.00  1.00
ATOM    812  O   VAL B 203       0.409   2.809  -0.276  1.00  1.00
ATOM    813  N   THR B 204       1.613   0.977   0.559  1.00  1.00
ATOM    814  CA  THR B 204       0.594   0.628   1.542  1.00  1.00
ATOM    815  C   THR B 204       1.142   0.719   2.960  1.00  1.00
ATOM    816  O   THR B 204       0.421   1.076   3.892  1.00  1.00
ATOM    817  N   GLY B 205       2.446   0.709   3.061  1.00  1.00
ATOM    818  CA  GLY B 205       3.103   0.903   4.348  1.00  1.00
ATOM    819  C   GLY B 205       3.706   2.298   4.454  1.00  1.00
ATOM    820  O   GLY B 205       3.760   3.037   3.472  1.00  1.00
ATOM    821  N   LEU B 206       4.684   2.489   5.147  1.00  1.00
ATOM    822  CA  LEU B 206       5.300   3.767   5.481  1.00  1.00
ATOM    823  C   LEU B 206       6.757   3.810   5.033  1.00  1.00
ATOM    824  O   LEU B 206       7.437   2.785   4.998  1.00  1.00
ATOM    825  N   ARG B 207       7.327   5.042   5.047  1.00  1.00
ATOM    826  CA  ARG B 207       8.754   5.201   4.791  1.00  1.00
ATOM    827  C   ARG B 207       9.573   4.205   5.601  1.00  1.00
ATOM    828  O   ARG B 207       9.403   4.088   6.815  1.00  1.00
ATOM    829  N   ASN B 208      10.426   3.421   4.831  1.00  1.00
ATOM    830  CA  ASN B 208      11.306   2.451   5.471  1.00  1.00
ATOM    831  C   ASN B 208      12.643   3.081   5.841  1.00  1.00
ATOM    832  O   ASN B 208      13.326   3.655   4.993  1.00  1.00
ATOM    833  N   ILE B 209      12.971   3.125   7.095  1.00  1.00
ATOM    834  CA  ILE B 209      14.170   3.728   7.665  1.00  1.00
ATOM    835  C   ILE B 209      14.833   2.793   8.668  1.00  1.00
ATOM    836  O   ILE B 209      14.354   2.629   9.789  1.00  1.00
ATOM    837  N   PRO B 210      15.353   1.623   8.210  1.00  1.00
ATOM    838  CA  PRO B 210      15.931   0.628   9.104  1.00  1.00
ATOM    839  C   PRO B 210      17.261   1.104   9.673  1.00  1.00
ATOM    840  O   PRO B 210      18.027   1.789   8.995  1.00  1.00
ATOM    841  N   GLY B 211       7.968  14.858   7.166  1.00  1.00
ATOM    842  CA  GLY B 211       6.598  14.646   6.715  1.00  1.00
ATOM    843  C   GLY B 211       5.660  15.700   7.288  1.00  1.00
ATOM    844  O   GLY B 211       5.919  16.265   8.350  1.00  1.00
ATOM    845  N   LEU B 212       4.391  15.672   6.852  1.00  1.00
ATOM    846  CA  LEU B 212       3.430  16.670   7.308  1.00  1.00
ATOM    847  C   LEU B 212       3.238  16.600   8.819  1.00  1.00
ATOM    848  O   LEU B 212       3.074  17.624   9.482  1.00  1.00
ATOM    849  N   PHE B 213       3.253  15.681   9.544  1.00  1.00
ATOM    850  CA  PHE B 213       3.008  15.554  10.976  1.00  1.00
ATOM    851  C   PHE B 213       4.310  15.612  11.764  1.00  1.00
ATOM    852  O   PHE B 213       4.332  16.055  12.913  1.00  1.00
ATOM    853  N   GLY B 214       5.384  15.285  11.315  1.00  1.00
ATOM    854  CA  GLY B 214       6.676  15.620  11.902  1.00  1.00
ATOM    855  C   GLY B 214       7.194  14.486  12.778  1.00  1.00
ATOM    856  O   GLY B 214       8.344  14.503  13.214  1.00  1.00
ATOM    857  N   ALA B 215       6.579  13.286  12.631  1.00  1.00
ATOM    858  CA  ALA B 215       6.993  12.171  13.474  1.00  1.00
ATOM    859  C   ALA B 215       7.880  11.199  12.707  1.00  1.00
ATOM    860  O   ALA B 215       8.848  10.667  13.250  1.00  1.00
ATOM    861  N   ILE B 216       7.441  10.616  11.607  1.00  1.00
ATOM    862  CA  ILE B 216       8.262   9.723  10.799  1.00  1.00
ATOM    863  C   ILE B 216       9.360  10.490  10.073  1.00  1.00
ATOM    864  O   ILE B 216       9.089  11.464   9.370  1.00  1.00
ATOM    865  N   ALA B 217      10.641   9.987  10.197  1.00  1.00
ATOM    866  CA  ALA B 217      11.751  10.715   9.594  1.00  1.00
ATOM    867  C   ALA B 217      11.756  12.174  10.033  1.00  1.00
ATOM    868  O   ALA B 217      11.490  13.073   9.235  1.00  1.00
ATOM    869  N   GLY B 218      11.334  12.368  11.284  1.00  1.00
ATOM    870  CA  GLY B 218      11.291  13.690  11.898  1.00  1.00
ATOM    871  C   GLY B 218      11.872  13.662  13.306  1.00  1.00
ATOM    872  O   GLY B 218      12.777  14.431  13.630  1.00  1.00
ATOM    873  N   PHE B 219      10.929  13.758  14.371  1.00  1.00
ATOM    874  CA  PHE B 219      11.433  13.748  15.738  1.00  1.00
ATOM    875  C   PHE B 219      11.680  12.325  16.223  1.00  1.00
ATOM    876  O   PHE B 219      12.429  12.104  17.175  1.00  1.00
ATOM    877  N   ILE B 220      10.981  11.356  15.695  1.00  1.00
ATOM    878  CA  ILE B 220      11.413   9.965  15.767  1.00  1.00
ATOM    879  C   ILE B 220      12.277   9.594  14.568  1.00  1.00
ATOM    880  O   ILE B 220      11.789   9.513  13.441  1.00  1.00
ATOM    881  N   GLU B 221      13.526   9.733  14.564  1.00  1.00
ATOM    882  CA  GLU B 221      14.436   9.733  13.426  1.00  1.00
ATOM    883  C   GLU B 221      14.438   8.382  12.722  1.00  1.00
ATOM    884  O   GLU B 221      14.511   8.310  11.496  1.00  1.00
ATOM    885  N   GLY B 222      14.258   7.301  13.104  1.00  1.00
ATOM    886  CA  GLY B 222      14.388   6.035  12.393  1.00  1.00
ATOM    887  C   GLY B 222      13.261   5.079  12.761  1.00  1.00
ATOM    888  O   GLY B 222      12.737   5.120  13.874  1.00  1.00
ATOM    889  N   GLY B 223      13.173   3.987  12.028  1.00  1.00
ATOM    890  CA  GLY B 223      12.223   2.919  12.312  1.00  1.00
ATOM    891  C   GLY B 223      12.867   1.816  13.142  1.00  1.00
ATOM    892  O   GLY B 223      14.052   1.520  12.987  1.00  1.00
ATOM    893  N   TRP B 224      12.050   0.795  13.464  1.00  1.00
ATOM    894  CA  TRP B 224      12.488  -0.361  14.237  1.00  1.00
ATOM    895  C   TRP B 224      12.272  -1.655  13.464  1.00  1.00
ATOM    896  O   TRP B 224      11.142  -2.005  13.122  1.00  1.00
ATOM    897  N   THR B 225      13.395  -2.379  13.137  1.00  1.00
ATOM    898  CA  THR B 225      13.253  -3.671  12.476  1.00  1.00
ATOM    899  C   THR B 225      12.827  -4.750  13.463  1.00  1.00
ATOM    900  O   THR B 225      12.071  -5.658  13.117  1.00  1.00
ATOM    901  N   GLY B 226      12.908  -4.457  14.741  1.00  1.00
ATOM    902  CA  GLY B 226      12.587  -5.401  15.805  1.00  1.00
ATOM    903  C   GLY B 226      11.100  -5.371  16.137  1.00  1.00
ATOM    904  O   GLY B 226      10.529  -6.375  16.561  1.00  1.00
ATOM    905  N   MET B 227      10.368  -4.456  15.863  1.00  1.00
ATOM    906  CA  MET B 227       8.910  -4.421  15.884  1.00  1.00
ATOM    907  C   MET B 227       8.326  -4.990  14.598  1.00  1.00
ATOM    908  O   MET B 227       8.423  -4.375  13.536  1.00  1.00
ATOM    909  N   ILE B 228       7.979  -6.276  14.647  1.00  1.00
ATOM    910  CA  ILE B 228       7.647  -7.052  13.459  1.00  1.00
ATOM    911  C   ILE B 228       6.157  -7.368  13.406  1.00  1.00
ATOM    912  O   ILE B 228       5.565  -7.435  12.329  1.00  1.00
ATOM    913  N   ASP B 229       5.306  -6.854  14.219  1.00  1.00
ATOM    914  CA  ASP B 229       3.909  -7.268  14.270  1.00  1.00
ATOM    915  C   ASP B 229       2.976  -6.086  14.042  1.00  1.00
ATOM    916  O   ASP B 229       1.908  -6.231  13.446  1.00  1.00
ATOM    917  N   GLY B 230       3.330  -5.023  13.557  1.00  1.00
ATOM    918  CA  GLY B 230       2.510  -3.903  13.111  1.00  1.00
ATOM    919  C   GLY B 230       3.375  -2.722  12.689  1.00  1.00
ATOM    920  O   GLY B 230       4.542  -2.628  13.068  1.00  1.00
ATOM    921  N   TRP B 231       2.591  -1.623  12.210  1.00  1.00
ATOM    922  CA  TRP B 231       3.282  -0.439  11.713  1.00  1.00
ATOM    923  C   TRP B 231       3.628   0.514  12.850  1.00  1.00
ATOM    924  O   TRP B 231       4.696   1.127  12.856  1.00  1.00
ATOM    925  N   TYR B 232       2.993   0.705  13.790  1.00  1.00
ATOM    926  CA  TYR B 232       3.223   1.557  14.951  1.00  1.00
ATOM    927  C   TYR B 232       3.128   0.760  16.246  1.00  1.00
ATOM    928  O   TYR B 232       2.355  -0.193  16.345  1.00  1.00
ATOM    929  N   GLY B 233       3.938   1.376  17.307  1.00  1.00
ATOM    930  CA  GLY B 233       3.880   0.683  18.589  1.00  1.00
ATOM    931  C   GLY B 233       4.876   1.272  19.579  1.00  1.00
ATOM    932  O   GLY B 233       5.737   2.070  19.208  1.00  1.00
ATOM    933  N   TYR B 234       5.407   0.337  20.473  1.00  1.00
ATOM    934  CA  TYR B 234       6.156   0.762  21.650  1.00  1.00
ATOM    935  C   TYR B 234       7.411  -0.081  21.837  1.00  1.00
ATOM    936  O   TYR B 234       7.435  -1.262  21.490  1.00  1.00
ATOM    937  N   HIS B 235       8.423   0.536  22.341  1.00  1.00
ATOM    938  CA  HIS B 235       9.624  -0.080  22.890  1.00  1.00
ATOM    939  C   HIS B 235       9.805   0.279  24.360  1.00  1.00
ATOM    940  O   HIS B 235       9.634   1.434  24.752  1.00  1.00
ATOM    941  N   HIS B 236       9.886  -0.628  25.255  1.00  1.00
ATOM    942  CA  HIS B 236      10.013  -0.340  26.679  1.00  1.00
ATOM    943  C   HIS B 236      11.294  -0.936  27.249  1.00  1.00
ATOM    944  O   HIS B 236      11.733  -2.006  26.828  1.00  1.00
ATOM    945  N   GLN B 237      11.740  -0.418  28.307  1.00  1.00
ATOM    946  CA  GLN B 237      12.915  -0.760  29.100  1.00  1.00
ATOM    947  C   GLN B 237      12.649  -0.569  30.588  1.00  1.00
ATOM    948  O   GLN B 237      12.135   0.467  31.008  1.00  1.00
ATOM    949  N   ASN B 238      12.533  -1.617  31.344  1.00  1.00
ATOM    950  CA  ASN B 238      12.320  -1.572  32.786  1.00  1.00
ATOM    951  C   ASN B 238      13.135  -2.645  33.497  1.00  1.00
ATOM    952  O   ASN B 238      13.491  -3.663  32.904  1.00  1.00
ATOM    953  N   GLU B 239      13.080  -2.751  34.765  1.00  1.00
ATOM    954  CA  GLU B 239      13.810  -3.752  35.534  1.00  1.00
ATOM    955  C   GLU B 239      13.548  -5.154  35.001  1.00  1.00
ATOM    956  O   GLU B 239      14.450  -5.991  34.956  1.00  1.00
ATOM    957  N   GLN B 240      12.483  -5.511  34.583  1.00  1.00
ATOM    958  CA  GLN B 240      12.059  -6.804  34.061  1.00  1.00
ATOM    959  C   GLN B 240      12.476  -6.975  32.606  1.00  1.00
ATOM    960  O   GLN B 240      12.724  -8.090  32.148  1.00  1.00
ATOM    961  N   GLY B 241      13.201  -6.205  31.983  1.00  1.00
ATOM    962  CA  GLY B 241      13.705  -6.423  30.632  1.00  1.00
ATOM    963  C   GLY B 241      13.368  -5.248  29.722  1.00  1.00
ATOM    964  O   GLY B 241      12.896  -4.209  30.184  1.00  1.00
ATOM    965  N   SER B 242      13.533  -5.621  28.336  1.00  1.00
ATOM    966  CA  SER B 242      13.092  -4.725  27.275  1.00  1.00
ATOM    967  C   SER B 242      12.481  -5.502  26.116  1.00  1.00
ATOM    968  O   SER B 242      12.904  -6.618  25.812  1.00  1.00
ATOM    969  N   GLY B 243      11.645  -4.901  25.370  1.00  1.00
ATOM    970  CA  GLY B 243      11.017  -5.540  24.219  1.00  1.00
ATOM    971  C   GLY B 243      10.355  -4.511  23.312  1.00  1.00
ATOM    972  O   GLY B 243      10.181  -3.354  23.693  1.00  1.00
ATOM    973  N   TYR B 244       9.773  -4.985  22.249  1.00  1.00
ATOM    974  CA  TYR B 244       8.890  -4.258  21.345  1.00  1.00
ATOM    975  C   TYR B 244       7.488  -4.854  21.346  1.00  1.00
ATOM    976  O   TYR B 244       7.319  -6.066  21.478  1.00  1.00
ATOM    977  N   ALA B 245       6.513  -3.971  21.041  1.00  1.00
ATOM    978  CA  ALA B 245       5.108  -4.349  20.936  1.00  1.00
ATOM    979  C   ALA B 245       4.340  -3.373  20.054  1.00  1.00
ATOM    980  O   ALA B 245       4.521  -2.159  20.151  1.00  1.00
ATOM    981  N   ALA B 246       3.748  -3.843  18.949  1.00  1.00
ATOM    982  CA  ALA B 246       2.917  -2.995  18.104  1.00  1.00
ATOM    983  C   ALA B 246       1.651  -2.563  18.833  1.00  1.00
ATOM    984  O   ALA B 246       1.011  -3.365  19.513  1.00  1.00
ATOM    985  N   ASP B 247       1.259  -1.205  18.583  1.00  1.00
ATOM    986  CA  ASP B 247      -0.085  -0.829  19.006  1.00  1.00
ATOM    987  C   ASP B 247      -1.141  -1.437  18.091  1.00  1.00
ATOM    988  O   ASP B 247      -1.162  -1.171  16.890  1.00  1.00
ATOM    989  N   GLN B 248      -1.895  -2.423  18.639  1.00  1.00
ATOM    990  CA  GLN B 248      -2.774  -3.247  17.818  1.00  1.00
ATOM    991  C   GLN B 248      -3.951  -2.438  17.288  1.00  1.00
ATOM    992  O   GLN B 248      -4.377  -2.619  16.148  1.00  1.00
ATOM    993  N   LYS B 249      -4.492  -1.491  18.019  1.00  1.00
ATOM    994  CA  LYS B 249      -5.661  -0.716  17.621  1.00  1.00
ATOM    995  C   LYS B 249      -5.341   0.198  16.446  1.00  1.00
ATOM    996  O   LYS B 249      -6.134   0.328  15.514  1.00  1.00
ATOM    997  N   SER B 250      -4.241   0.971  16.531  1.00  1.00
ATOM    998  CA  SER B 250      -3.880   1.894  15.461  1.00  1.00
ATOM    999  C   SER B 250      -3.381   1.146  14.232  1.00  1.00
ATOM   1000  O   SER B 250      -3.651   1.544  13.099  1.00  1.00
ATOM   1001  N   THR B 251      -2.693   0.014  14.462  1.00  1.00
ATOM   1002  CA  THR B 251      -2.216  -0.806  13.355  1.00  1.00
ATOM   1003  C   THR B 251      -3.378  -1.403  12.572  1.00  1.00
ATOM   1004  O   THR B 251      -3.363  -1.426  11.341  1.00  1.00
ATOM   1005  N   GLN B 252      -4.385  -1.937  13.305  1.00  1.00
ATOM   1006  CA  GLN B 252      -5.551  -2.568  12.697  1.00  1.00
ATOM   1007  C   GLN B 252      -6.408  -1.547  11.960  1.00  1.00
ATOM   1008  O   GLN B 252      -6.921  -1.821  10.875  1.00  1.00
ATOM   1009  N   ASN B 253      -6.633  -0.377  12.570  1.00  1.00
ATOM   1010  CA  ASN B 253      -7.409   0.690  11.949  1.00  1.00
ATOM   1011  C   ASN B 253      -6.727   1.205  10.689  1.00  1.00
ATOM   1012  O   ASN B 253      -7.387   1.517   9.697  1.00  1.00
ATOM   1013  N   ALA B 254      -5.392   1.289  10.704  1.00  1.00
ATOM   1014  CA  ALA B 254      -4.632   1.765   9.555  1.00  1.00
ATOM   1015  C   ALA B 254      -4.635   0.738   8.429  1.00  1.00
ATOM   1016  O   ALA B 254      -4.719   1.092   7.253  1.00  1.00
ATOM   1017  N   ILE B 255      -4.503  -0.547   8.756  1.00  1.00
ATOM   1018  CA  ILE B 255      -4.603  -1.595   7.747  1.00  1.00
ATOM   1019  C   ILE B 255      -5.975  -1.596   7.086  1.00  1.00
ATOM   1020  O   ILE B 255      -6.089  -1.749   5.870  1.00  1.00
ATOM   1021  N   ASN B 256      -7.048  -1.367   7.962  1.00  1.00
ATOM   1022  CA  ASN B 256      -8.409  -1.261   7.449  1.00  1.00
ATOM   1023  C   ASN B 256      -8.536  -0.111   6.458  1.00  1.00
ATOM   1024  O   ASN B 256      -9.180  -0.243   5.418  1.00  1.00
ATOM   1025  N   GLY B 257      -7.966   1.036   6.796  1.00  1.00
ATOM   1026  CA  GLY B 257      -8.062   2.240   5.980  1.00  1.00
ATOM   1027  C   GLY B 257      -7.300   2.081   4.671  1.00  1.00
ATOM   1028  O   GLY B 257      -7.780   2.479   3.610  1.00  1.00
ATOM   1029  N   ILE B 258      -6.005   1.615   4.761  1.00  1.00
ATOM   1030  CA  ILE B 258      -5.155   1.479   3.584  1.00  1.00
ATOM   1031  C   ILE B 258      -5.731   0.465   2.604  1.00  1.00
ATOM   1032  O   ILE B 258      -5.734   0.691   1.394  1.00  1.00
ATOM   1033  N   THR B 259      -6.267  -0.614   3.077  1.00  1.00
ATOM   1034  CA  THR B 259      -6.850  -1.648   2.231  1.00  1.00
ATOM   1035  C   THR B 259      -8.149  -1.172   1.595  1.00  1.00
ATOM   1036  O   THR B 259      -8.414  -1.441   0.423  1.00  1.00
ATOM   1037  N   ASN B 260      -8.945  -0.398   2.306  1.00  1.00
ATOM   1038  CA  ASN B 260     -10.139   0.229   1.751  1.00  1.00
ATOM   1039  C   ASN B 260      -9.782   1.205   0.638  1.00  1.00
ATOM   1040  O   ASN B 260     -10.475   1.284  -0.377  1.00  1.00
ATOM   1041  N   LYS B 261      -8.624   1.915   0.842  1.00  1.00
ATOM   1042  CA  LYS B 261      -8.139   2.854  -0.163  1.00  1.00
ATOM   1043  C   LYS B 261      -7.731   2.132  -1.440  1.00  1.00
ATOM   1044  O   LYS B 261      -8.019   2.594  -2.545  1.00  1.00
ATOM   1045  N   VAL B 262      -7.031   1.009  -1.314  1.00  1.00
ATOM   1046  CA  VAL B 262      -6.663   0.195  -2.466  1.00  1.00
ATOM   1047  C   VAL B 262      -7.897  -0.289  -3.216  1.00  1.00
ATOM   1048  O   VAL B 262      -7.942  -0.255  -4.446  1.00  1.00
ATOM   1049  N   ASN B 263      -8.909  -0.727  -2.475  1.00  1.00
ATOM   1050  CA  ASN B 263     -10.164  -1.210  -3.038  1.00  1.00
ATOM   1051  C   ASN B 263     -10.887  -0.107  -3.800  1.00  1.00
ATOM   1052  O   ASN B 263     -11.439  -0.341  -4.875  1.00  1.00
ATOM   1053  N   THR B 264     -10.928   1.089  -3.209  1.00  1.00
ATOM   1054  CA  THR B 264     -11.574   2.238  -3.831  1.00  1.00
ATOM   1055  C   THR B 264     -10.896   2.607  -5.145  1.00  1.00
ATOM   1056  O   THR B 264     -11.563   2.916  -6.133  1.00  1.00
ATOM   1057  N   VAL B 265      -9.566   2.674  -5.139  1.00  1.00
ATOM   1058  CA  VAL B 265      -8.794   2.955  -6.344  1.00  1.00
ATOM   1059  C   VAL B 265      -9.045   1.904  -7.417  1.00  1.00
ATOM   1060  O   VAL B 265      -9.195   2.230  -8.595  1.00  1.00
ATOM   1061  N   ILE B 266      -8.975   0.658  -7.081  1.00  1.00
ATOM   1062  CA  ILE B 266      -9.205  -0.446  -8.005  1.00  1.00
ATOM   1063  C   ILE B 266     -10.634  -0.434  -8.533  1.00  1.00
ATOM   1064  O   ILE B 266     -10.870  -0.663  -9.719  1.00  1.00
ATOM   1065  N   GLU B 267     -11.592  -0.217  -7.751  1.00  1.00
ATOM   1066  CA  GLU B 267     -13.017  -0.226  -8.061  1.00  1.00
ATOM   1067  C   GLU B 267     -13.345   0.764  -9.171  1.00  1.00
ATOM   1068  O   GLU B 267     -14.165   0.482 -10.045  1.00  1.00
ATOM   1069  N   LYS B 268     -12.701   1.878  -9.259  1.00  1.00
ATOM   1070  CA  LYS B 268     -13.031   2.956 -10.184  1.00  1.00
ATOM   1071  C   LYS B 268     -12.469   2.680 -11.573  1.00  1.00
ATOM   1072  O   LYS B 268     -13.100   2.994 -12.582  1.00  1.00
ATOM   1073  N   MET B 269     -11.380   2.039 -11.692  1.00  1.00
ATOM   1074  CA  MET B 269     -10.836   1.630 -12.981  1.00  1.00
ATOM   1075  C   MET B 269      -9.939   0.407 -12.838  1.00  1.00
ATOM   1076  O   MET B 269      -8.960   0.428 -12.092  1.00  1.00
ATOM   1077  N   ASN B 270     -10.471  -0.722 -13.567  1.00  1.00
ATOM   1078  CA  ASN B 270      -9.765  -1.989 -13.421  1.00  1.00
ATOM   1079  C   ASN B 270     -10.157  -2.968 -14.520  1.00  1.00
ATOM   1080  O   ASN B 270      -9.376  -3.842 -14.894  1.00  1.00
ATOM   1081  N   ILE B 271     -10.553  -2.695 -15.611  1.00  1.00
ATOM   1082  CA  ILE B 271     -10.986  -3.618 -16.653  1.00  1.00
ATOM   1083  C   ILE B 271     -11.345  -2.875 -17.934  1.00  1.00
ATOM   1084  O   ILE B 271     -11.812  -1.736 -17.892  1.00  1.00
ATOM   1085  N   GLN B 272     -10.992  -3.459 -19.018  1.00  1.00
ATOM   1086  CA  GLN B 272     -11.412  -3.095 -20.366  1.00  1.00
ATOM   1087  C   GLN B 272     -11.961  -4.301 -21.116  1.00  1.00
ATOM   1088  O   GLN B 272     -11.439  -5.410 -20.996  1.00  1.00
ATOM   1089  N   PHE B 273     -13.122  -4.204 -21.659  1.00  1.00
ATOM   1090  CA  PHE B 273     -13.648  -5.276 -22.496  1.00  1.00
ATOM   1091  C   PHE B 273     -12.940  -5.320 -23.844  1.00  1.00
ATOM   1092  O   PHE B 273     -12.510  -4.290 -24.364  1.00  1.00
ATOM   1093  N   THR B 274     -13.192  -6.231 -24.682  1.00  1.00
ATOM   1094  CA  THR B 274     -12.622  -6.369 -26.017  1.00  1.00
ATOM   1095  C   THR B 274     -12.545  -5.023 -26.726  1.00  1.00
ATOM   1096  O   THR B 274     -13.522  -4.274 -26.765  1.00  1.00
ATOM   1097  N   ALA B 275     -11.310  -4.746 -27.171  1.00  1.00
ATOM   1098  CA  ALA B 275     -10.908  -3.590 -27.963  1.00  1.00
ATOM   1099  C   ALA B 275      -9.983  -3.998 -29.103  1.00  1.00
ATOM   1100  O   ALA B 275      -8.990  -4.694 -28.890  1.00  1.00
ATOM   1101  N   VAL B 276     -10.453  -4.018 -30.288  1.00  1.00
ATOM   1102  CA  VAL B 276      -9.718  -4.463 -31.466  1.00  1.00
ATOM   1103  C   VAL B 276      -9.605  -3.348 -32.498  1.00  1.00
ATOM   1104  O   VAL B 276     -10.522  -2.544 -32.661  1.00  1.00
ATOM   1105  N   GLY B 277      -8.642  -3.238 -33.218  1.00  1.00
ATOM   1106  CA  GLY B 277      -8.458  -2.312 -34.329  1.00  1.00
ATOM   1107  C   GLY B 277      -9.645  -2.353 -35.283  1.00  1.00
ATOM   1108  O   GLY B 277     -10.197  -3.419 -35.557  1.00  1.00
ATOM   1109  N   LYS B 278      -9.758  -1.230 -36.065  1.00  1.00
ATOM   1110  CA  LYS B 278     -10.716  -1.160 -37.161  1.00  1.00
ATOM   1111  C   LYS B 278     -10.021  -1.291 -38.510  1.00  1.00
ATOM   1112  O   LYS B 278      -9.003  -0.647 -38.760  1.00  1.00
ATOM   1113  N   LEU B 279      -9.569  10.495 -37.321  1.00  1.00
ATOM   1114  CA  LEU B 279     -10.636  10.615 -36.334  1.00  1.00
ATOM   1115  C   LEU B 279     -10.627   9.436 -35.366  1.00  1.00
ATOM   1116  O   LEU B 279     -10.864   9.602 -34.170  1.00  1.00
ATOM   1117  N   ASN B 280     -10.529   8.212 -35.881  1.00  1.00
ATOM   1118  CA  ASN B 280     -10.430   7.021 -35.046  1.00  1.00
ATOM   1119  C   ASN B 280      -9.136   7.017 -34.243  1.00  1.00
ATOM   1120  O   ASN B 280      -9.115   6.606 -33.083  1.00  1.00
ATOM   1121  N   LYS B 281      -8.026   7.337 -34.861  1.00  1.00
ATOM   1122  CA  LYS B 281      -6.745   7.381 -34.165  1.00  1.00
ATOM   1123  C   LYS B 281      -6.727   8.485 -33.115  1.00  1.00
ATOM   1124  O   LYS B 281      -6.136   8.328 -32.047  1.00  1.00
ATOM   1125  N   LYS B 282      -7.357   9.656 -33.417  1.00  1.00
ATOM   1126  CA  LYS B 282      -7.447  10.760 -32.469  1.00  1.00
ATOM   1127  C   LYS B 282      -8.222  10.353 -31.222  1.00  1.00
ATOM   1128  O   LYS B 282      -7.866  10.734 -30.107  1.00  1.00
ATOM   1129  N   VAL B 283      -9.357   9.605 -31.416  1.00  1.00
ATOM   1130  CA  VAL B 283     -10.159   9.121 -30.299  1.00  1.00
ATOM   1131  C   VAL B 283      -9.367   8.151 -29.431  1.00  1.00
ATOM   1132  O   VAL B 283      -9.451   8.191 -28.204  1.00  1.00
ATOM   1133  N   ASP B 284      -8.730   7.139 -30.091  1.00  1.00
ATOM   1134  CA  ASP B 284      -7.941   6.155 -29.360  1.00  1.00
ATOM   1135  C   ASP B 284      -6.776   6.813 -28.632  1.00  1.00
ATOM   1136  O   ASP B 284      -6.469   6.467 -27.491  1.00  1.00
ATOM   1137  N   ASP B 285      -6.022   7.650 -29.238  1.00  1.00
ATOM   1138  CA  ASP B 285      -4.857   8.293 -28.642  1.00  1.00
ATOM   1139  C   ASP B 285      -5.266   9.265 -27.543  1.00  1.00
ATOM   1140  O   ASP B 285      -4.566   9.416 -26.542  1.00  1.00
ATOM   1141  N   GLY B 286      -6.411   9.911 -27.660  1.00  1.00
ATOM   1142  CA  GLY B 286      -6.874  10.880 -26.674  1.00  1.00
ATOM   1143  C   GLY B 286      -7.378  10.187 -25.415  1.00  1.00
ATOM   1144  O   GLY B 286      -7.184  10.680 -24.304  1.00  1.00
ATOM   1145  N   PHE B 287      -8.100   9.091 -25.527  1.00  1.00
ATOM   1146  CA  PHE B 287      -8.539   8.310 -24.377  1.00  1.00
ATOM   1147  C   PHE B 287      -7.353   7.704 -23.637  1.00  1.00
ATOM   1148  O   PHE B 287      -7.340   7.646 -22.408  1.00  1.00
ATOM   1149  N   LEU B 288      -6.384   7.202 -24.418  1.00  1.00
ATOM   1150  CA  LEU B 288      -5.168   6.630 -23.853  1.00  1.00
ATOM   1151  C   LEU B 288      -4.369   7.679 -23.087  1.00  1.00
ATOM   1152  O   LEU B 288      -3.797   7.393 -22.036  1.00  1.00
ATOM   1153  N   ASP B 289      -4.279   8.901 -23.624  1.00  1.00
ATOM   1154  CA  ASP B 289      -3.580   9.992 -22.955  1.00  1.00
ATOM   1155  C   ASP B 289      -4.226  10.321 -21.615  1.00  1.00
ATOM   1156  O   ASP B 289      -3.537  10.593 -20.633  1.00  1.00
ATOM   1157  N   ILE B 290      -5.574  10.348 -21.586  1.00  1.00
ATOM   1158  CA  ILE B 290      -6.328  10.701 -20.389  1.00  1.00
ATOM   1159  C   ILE B 290      -6.195   9.627 -19.317  1.00  1.00
ATOM   1160  O   ILE B 290      -6.052   9.932 -18.133  1.00  1.00
ATOM   1161  N   TRP B 291      -6.342   8.345 -19.709  1.00  1.00
ATOM   1162  CA  TRP B 291      -6.285   7.244 -18.754  1.00  1.00
ATOM   1163  C   TRP B 291      -4.875   7.060 -18.209  1.00  1.00
ATOM   1164  O   TRP B 291      -4.690   6.737 -17.036  1.00  1.00
ATOM   1165  N   THR B 292      -3.873   7.243 -19.012  1.00  1.00
ATOM   1166  CA  THR B 292      -2.488   7.191 -18.559  1.00  1.00
ATOM   1167  C   THR B 292      -2.212   8.260 -17.509  1.00  1.00
ATOM   1168  O   THR B 292      -1.516   8.011 -16.525  1.00  1.00
ATOM   1169  N   TYR B 293      -2.723   9.503 -17.813  1.00  1.00
ATOM   1170  CA  TYR B 293      -2.574  10.623 -16.892  1.00  1.00
ATOM   1171  C   TYR B 293      -3.303  10.358 -15.580  1.00  1.00
ATOM   1172  O   TYR B 293      -2.791  10.663 -14.503  1.00  1.00
ATOM   1173  N   ASN B 294      -4.526   9.874 -15.674  1.00  1.00
ATOM   1174  CA  ASN B 294      -5.387   9.612 -14.527  1.00  1.00
ATOM   1175  C   ASN B 294      -4.783   8.552 -13.615  1.00  1.00
ATOM   1176  O   ASN B 294      -4.845   8.664 -12.391  1.00  1.00
ATOM   1177  N   ALA B 295      -4.307   7.464 -14.192  1.00  1.00
ATOM   1178  CA  ALA B 295      -3.736   6.356 -13.435  1.00  1.00
ATOM   1179  C   ALA B 295      -2.482   6.789 -12.687  1.00  1.00
ATOM   1180  O   ALA B 295      -2.276   6.416 -11.532  1.00  1.00
ATOM   1181  N   GLU B 296      -1.578   7.434 -13.367  1.00  1.00
ATOM   1182  CA  GLU B 296      -0.313   7.848 -12.774  1.00  1.00
ATOM   1183  C   GLU B 296      -0.529   8.895 -11.689  1.00  1.00
ATOM   1184  O   GLU B 296       0.120   8.864 -10.644  1.00  1.00
ATOM   1185  N   LEU B 297      -1.380   9.853 -11.905  1.00  1.00
ATOM   1186  CA  LEU B 297      -1.633  10.937 -10.963  1.00  1.00
ATOM   1187  C   LEU B 297      -2.399  10.438  -9.742  1.00  1.00
ATOM   1188  O   LEU B 297      -2.159  10.886  -8.621  1.00  1.00
ATOM   1189  N   LEU B 298      -3.352   9.557  -9.921  1.00  1.00
ATOM   1190  CA  LEU B 298      -4.088   8.957  -8.815  1.00  1.00
ATOM   1191  C   LEU B 298      -3.148   8.241  -7.851  1.00  1.00
ATOM   1192  O   LEU B 298      -3.325   8.305  -6.635  1.00  1.00
ATOM   1193  N   VAL B 299      -2.180   7.510  -8.425  1.00  1.00
ATOM   1194  CA  VAL B 299      -1.214   6.773  -7.619  1.00  1.00
ATOM   1195  C   VAL B 299      -0.276   7.719  -6.881  1.00  1.00
ATOM   1196  O   VAL B 299       0.040   7.507  -5.710  1.00  1.00
ATOM   1197  N   LEU B 300       0.213   8.735  -7.592  1.00  1.00
ATOM   1198  CA  LEU B 300       1.127   9.707  -7.004  1.00  1.00
ATOM   1199  C   LEU B 300       0.461  10.470  -5.863  1.00  1.00
ATOM   1200  O   LEU B 300       1.079  10.723  -4.829  1.00  1.00
ATOM   1201  N   LEU B 301      -0.745  10.916  -6.061  1.00  1.00
ATOM   1202  CA  LEU B 301      -1.479  11.662  -5.045  1.00  1.00
ATOM   1203  C   LEU B 301      -1.803  10.783  -3.842  1.00  1.00
ATOM   1204  O   LEU B 301      -1.728  11.228  -2.697  1.00  1.00
ATOM   1205  N   GLU B 302      -2.300   9.562  -4.102  1.00  1.00
ATOM   1206  CA  GLU B 302      -2.651   8.640  -3.028  1.00  1.00
ATOM   1207  C   GLU B 302      -1.416   8.207  -2.248  1.00  1.00
ATOM   1208  O   GLU B 302      -1.466   8.038  -1.030  1.00  1.00
ATOM   1209  N   ASN B 303      -0.294   8.067  -2.906  1.00  1.00
ATOM   1210  CA  ASN B 303       0.963   7.708  -2.261  1.00  1.00
ATOM   1211  C   ASN B 303       1.383   8.764  -1.247  1.00  1.00
ATOM   1212  O   ASN B 303       1.872   8.440  -0.165  1.00  1.00
ATOM   1213  N   GLU B 304       1.312  10.029  -1.647  1.00  1.00
ATOM   1214  CA  GLU B 304       1.622  11.137  -0.751  1.00  1.00
ATOM   1215  C   GLU B 304       0.711  11.129   0.470  1.00  1.00
ATOM   1216  O   GLU B 304       1.155  11.386   1.589  1.00  1.00
ATOM   1217  N   ARG B 305      -0.573  10.886   0.258  1.00  1.00
ATOM   1218  CA  ARG B 305      -1.570  10.871   1.321  1.00  1.00
ATOM   1219  C   ARG B 305      -1.349   9.698   2.267  1.00  1.00
ATOM   1220  O   ARG B 305      -1.537   9.819   3.477  1.00  1.00
ATOM   1221  N   THR B 306      -0.975   8.542   1.736  1.00  1.00
ATOM   1222  CA  THR B 306      -0.719   7.338   2.517  1.00  1.00
ATOM   1223  C   THR B 306       0.441   7.544   3.483  1.00  1.00
ATOM   1224  O   THR B 306       0.393   7.099   4.629  1.00  1.00
ATOM   1225  N   LEU B 307       1.537   8.090   2.985  1.00  1.00
ATOM   1226  CA  LEU B 307       2.703   8.364   3.815  1.00  1.00
ATOM   1227  C   LEU B 307       2.376   9.375   4.909  1.00  1.00
ATOM   1228  O   LEU B 307       2.819   9.236   6.049  1.00  1.00
ATOM   1229  N   ASP B 308       1.605  10.382   4.556  1.00  1.00
ATOM   1230  CA  ASP B 308       1.195  11.389   5.527  1.00  1.00
ATOM   1231  C   ASP B 308       0.282  10.790   6.589  1.00  1.00
ATOM   1232  O   ASP B 308       0.369  11.141   7.766  1.00  1.00
ATOM   1233  N   PHE B 309      -0.587   9.836   6.159  1.00  1.00
ATOM   1234  CA  PHE B 309      -1.505   9.138   7.051  1.00  1.00
ATOM   1235  C   PHE B 309      -0.749   8.374   8.131  1.00  1.00
ATOM   1236  O   PHE B 309      -1.169   8.336   9.287  1.00  1.00
ATOM   1237  N   HIS B 310       0.291   7.636   7.709  1.00  1.00
ATOM   1238  CA  HIS B 310       1.133   6.894   8.640  1.00  1.00
ATOM   1239  C   HIS B 310       1.832   7.831   9.617  1.00  1.00
ATOM   1240  O   HIS B 310       1.934   7.537  10.808  1.00  1.00
ATOM   1241  N   ASP B 311       2.385   8.962   9.058  1.00  1.00
ATOM   1242  CA  ASP B 311       3.032   9.967   9.893  1.00  1.00
ATOM   1243  C   ASP B 311       2.079  10.493  10.959  1.00  1.00
ATOM   1244  O   ASP B 311       2.471  10.698  12.108  1.00  1.00
ATOM   1245  N   SER B 312       0.838  10.743  10.583  1.00  1.00
ATOM   1246  CA  SER B 312      -0.202  11.244  11.474  1.00  1.00
ATOM   1247  C   SER B 312      -0.496  10.250  12.591  1.00  1.00
ATOM   1248  O   SER B 312      -0.722  10.638  13.737  1.00  1.00
ATOM   1249  N   ASN B 313      -0.615   8.961  12.250  1.00  1.00
ATOM   1250  CA  ASN B 313      -0.911   7.898  13.203  1.00  1.00
ATOM   1251  C   ASN B 313       0.173   7.797  14.269  1.00  1.00
ATOM   1252  O   ASN B 313      -0.118   7.571  15.444  1.00  1.00
ATOM   1253  N   VAL B 314       1.440   7.900  13.817  1.00  1.00
ATOM   1254  CA  VAL B 314       2.562   7.880  14.748  1.00  1.00
ATOM   1255  C   VAL B 314       2.516   9.074  15.692  1.00  1.00
ATOM   1256  O   VAL B 314       2.763   8.940  16.890  1.00  1.00
ATOM   1257  N   LYS B 315       2.269  10.253  15.117  1.00  1.00
ATOM   1258  CA  LYS B 315       2.198  11.500  15.869  1.00  1.00
ATOM   1259  C   LYS B 315       1.095  11.448  16.919  1.00  1.00
ATOM   1260  O   LYS B 315       1.270  11.925  18.040  1.00  1.00
ATOM   1261  N   ASN B 316      -0.083  10.907  16.519  1.00  1.00
ATOM   1262  CA  ASN B 316      -1.235  10.811  17.408  1.00  1.00
ATOM   1263  C   ASN B 316      -0.976   9.824  18.540  1.00  1.00
ATOM   1264  O   ASN B 316      -1.406  10.039  19.673  1.00  1.00
ATOM   1265  N   LEU B 317      -0.365   8.691  18.261  1.00  1.00
ATOM   1266  CA  LEU B 317       0.008   7.699  19.263  1.00  1.00
ATOM   1267  C   LEU B 317       0.967   8.289  20.292  1.00  1.00
ATOM   1268  O   LEU B 317       0.849   8.023  21.488  1.00  1.00
ATOM   1269  N   TYR B 318       1.880   9.103  19.806  1.00  1.00
ATOM   1270  CA  TYR B 318       2.850   9.769  20.666  1.00  1.00
ATOM   1271  C   TYR B 318       2.173  10.782  21.580  1.00  1.00
ATOM   1272  O   TYR B 318       2.509  10.891  22.759  1.00  1.00
ATOM   1273  N   GLU B 319       1.338  11.637  20.995  1.00  1.00
ATOM   1274  CA  GLU B 319       0.600  12.645  21.747  1.00  1.00
ATOM   1275  C   GLU B 319      -0.336  11.999  22.761  1.00  1.00
ATOM   1276  O   GLU B 319      -0.512  12.507  23.869  1.00  1.00
ATOM   1277  N   LYS B 320      -0.918  10.874  22.445  1.00  1.00
ATOM   1278  CA  LYS B 320      -1.795  10.120  23.334  1.00  1.00
ATOM   1279  C   LYS B 320      -1.055   9.674  24.589  1.00  1.00
ATOM   1280  O   LYS B 320      -1.605   9.707  25.689  1.00  1.00
ATOM   1281  N   VAL B 321       0.126   9.049  24.411  1.00  1.00
ATOM   1282  CA  VAL B 321       0.957   8.638  25.537  1.00  1.00
ATOM   1283  C   VAL B 321       1.409   9.840  26.356  1.00  1.00
ATOM   1284  O   VAL B 321       1.414   9.798  27.586  1.00  1.00
ATOM   1285  N   LYS B 322       1.783  10.909  25.639  1.00  1.00
ATOM   1286  CA  LYS B 322       2.247  12.119  26.307  1.00  1.00
ATOM   1287  C   LYS B 322       1.179  12.677  27.240  1.00  1.00
ATOM   1288  O   LYS B 322       1.480  13.116  28.350  1.00  1.00
ATOM   1289  N   SER B 323      -0.074  12.671  26.801  1.00  1.00
ATOM   1290  CA  SER B 323      -1.187  13.220  27.566  1.00  1.00
ATOM   1291  C   SER B 323      -1.560  12.308  28.727  1.00  1.00
ATOM   1292  O   SER B 323      -1.966  12.776  29.791  1.00  1.00
ATOM   1293  N   GLN B 324      -1.323  11.023  28.654  1.00  1.00
ATOM   1294  CA  GLN B 324      -1.582  10.102  29.754  1.00  1.00
ATOM   1295  C   GLN B 324      -0.569  10.286  30.876  1.00  1.00
ATOM   1296  O   GLN B 324      -0.913  10.208  32.056  1.00  1.00
ATOM   1297  N   LEU B 325       0.720  10.330  30.535  1.00  1.00
ATOM   1298  CA  LEU B 325       1.801  10.410  31.510  1.00  1.00
ATOM   1299  C   LEU B 325       1.909  11.812  32.101  1.00  1.00
ATOM   1300  O   LEU B 325       2.219  11.976  33.281  1.00  1.00
ATOM   1301  N   LYS B 326       1.484  12.780  31.593  1.00  1.00
ATOM   1302  CA  LYS B 326       1.627  14.145  32.084  1.00  1.00
ATOM   1303  C   LYS B 326       3.047  14.413  32.564  1.00  1.00
ATOM   1304  O   LYS B 326       3.914  14.804  31.783  1.00  1.00
ATOM   1305  N   ASN B 327       3.244  14.779  33.827  1.00  1.00
ATOM   1306  CA  ASN B 327       4.544  15.097  34.404  1.00  1.00
ATOM   1307  C   ASN B 327       5.096  13.921  35.201  1.00  1.00
ATOM   1308  O   ASN B 327       6.260  13.922  35.601  1.00  1.00
ATOM   1309  N   ASN B 328       4.462  12.764  35.181  1.00  1.00
ATOM   1310  CA  ASN B 328       4.978  11.534  35.769  1.00  1.00
ATOM   1311  C   ASN B 328       6.092  10.941  34.916  1.00  1.00
ATOM   1312  O   ASN B 328       6.970  10.242  35.424  1.00  1.00
ATOM   1313  N   ALA B 329       6.434  11.502  33.958  1.00  1.00
ATOM   1314  CA  ALA B 329       7.503  11.201  33.013  1.00  1.00
ATOM   1315  C   ALA B 329       8.041  12.471  32.367  1.00  1.00
ATOM   1316  O   ALA B 329       7.300  13.429  32.148  1.00  1.00
ATOM   1317  N   LYS B 330       9.215  12.361  31.787  1.00  1.00
ATOM   1318  CA  LYS B 330       9.868  13.445  31.062  1.00  1.00
ATOM   1319  C   LYS B 330      10.121  13.062  29.610  1.00  1.00
ATOM   1320  O   LYS B 330      10.500  11.929  29.313  1.00  1.00
ATOM   1321  N   GLU B 331       9.774  14.020  28.669  1.00  1.00
ATOM   1322  CA  GLU B 331      10.205  13.787  27.296  1.00  1.00
ATOM   1323  C   GLU B 331      11.720  13.885  27.170  1.00  1.00
ATOM   1324  O   GLU B 331      12.319  14.895  27.540  1.00  1.00
ATOM   1325  N   ILE B 332      12.345  12.776  26.650  1.00  1.00
ATOM   1326  CA  ILE B 332      13.797  12.664  26.573  1.00  1.00
ATOM   1327  C   ILE B 332      14.275  12.689  25.127  1.00  1.00
ATOM   1328  O   ILE B 332      15.413  13.064  24.845  1.00  1.00
ATOM   1329  N   GLY B 333      13.499  12.644  24.213  1.00  1.00
ATOM   1330  CA  GLY B 333      13.947  12.870  22.845  1.00  1.00
ATOM   1331  C   GLY B 333      13.614  11.681  21.952  1.00  1.00
ATOM   1332  O   GLY B 333      13.786  10.528  22.348  1.00  1.00
ATOM   1333  N   ASN B 334      13.413  11.986  20.712  1.00  1.00
ATOM   1334  CA  ASN B 334      13.404  10.869  19.775  1.00  1.00
ATOM   1335  C   ASN B 334      12.144  10.027  19.932  1.00  1.00
ATOM   1336  O   ASN B 334      12.107   8.865  19.529  1.00  1.00
ATOM   1337  N   GLY B 335      11.154  10.453  20.746  1.00  1.00
ATOM   1338  CA  GLY B 335       9.901   9.722  20.900  1.00  1.00
ATOM   1339  C   GLY B 335       9.938   8.819  22.127  1.00  1.00
ATOM   1340  O   GLY B 335       8.975   8.108  22.415  1.00  1.00
ATOM   1341  N   CYS B 336      10.748   9.151  23.072  1.00  1.00
ATOM   1342  CA  CYS B 336      10.946   8.375  24.291  1.00  1.00
ATOM   1343  C   CYS B 336      10.542   9.174  25.524  1.00  1.00
ATOM   1344  O   CYS B 336      10.771  10.381  25.595  1.00  1.00
ATOM   1345  N   PHE B 337       9.895   8.512  26.450  1.00  1.00
ATOM   1346  CA  PHE B 337       9.585   9.019  27.782  1.00  1.00
ATOM   1347  C   PHE B 337      10.364   8.267  28.853  1.00  1.00
ATOM   1348  O   PHE B 337      10.511   7.046  28.785  1.00  1.00
ATOM   1349  N   GLU B 338      10.906   8.993  29.782  1.00  1.00
ATOM   1350  CA  GLU B 338      11.555   8.432  30.961  1.00  1.00
ATOM   1351  C   GLU B 338      10.721   8.668  32.213  1.00  1.00
ATOM   1352  O   GLU B 338      10.312   9.795  32.495  1.00  1.00
ATOM   1353  N   PHE B 339      10.223   7.495  32.814  1.00  1.00
ATOM   1354  CA  PHE B 339       9.349   7.631  33.974  1.00  1.00
ATOM   1355  C   PHE B 339      10.116   8.150  35.183  1.00  1.00
ATOM   1356  O   PHE B 339      11.250   7.741  35.434  1.00  1.00
ATOM   1357  N   TYR B 340       9.331   8.908  36.039  1.00  1.00
ATOM   1358  CA  TYR B 340       9.880   9.354  37.315  1.00  1.00
ATOM   1359  C   TYR B 340       9.584   8.351  38.422  1.00  1.00
ATOM   1360  O   TYR B 340      10.217   8.373  39.478  1.00  1.00
ATOM   1361  N   HIS B 341       8.905   7.353  38.087  1.00  1.00
ATOM   1362  CA  HIS B 341       8.485   6.222  38.905  1.00  1.00
ATOM   1363  C   HIS B 341       8.897   4.900  38.271  1.00  1.00
ATOM   1364  O   HIS B 341       8.950   4.778  37.047  1.00  1.00
ATOM   1365  N   LYS B 342       8.949   3.824  39.054  1.00  1.00
ATOM   1366  CA  LYS B 342       9.084   2.482  38.500  1.00  1.00
ATOM   1367  C   LYS B 342       7.823   2.063  37.756  1.00  1.00
ATOM   1368  O   LYS B 342       6.719   2.139  38.295  1.00  1.00
ATOM   1369  N   CYS B 343       7.931   1.710  36.542  1.00  1.00
ATOM   1370  CA  CYS B 343       6.852   1.251  35.675  1.00  1.00
ATOM   1371  C   CYS B 343       7.108  -0.167  35.181  1.00  1.00
ATOM   1372  O   CYS B 343       8.018  -0.402  34.386  1.00  1.00
ATOM   1373  N   ASP B 344       6.588  -1.152  35.916  1.00  1.00
ATOM   1374  CA  ASP B 344       6.761  -2.554  35.555  1.00  1.00
ATOM   1375  C   ASP B 344       5.955  -2.906  34.311  1.00  1.00
ATOM   1376  O   ASP B 344       4.960  -2.252  33.999  1.00  1.00
ATOM   1377  N   ASN B 345       5.752  -4.133  33.986  1.00  1.00
ATOM   1378  CA  ASN B 345       5.040  -4.589  32.798  1.00  1.00
ATOM   1379  C   ASN B 345       3.539  -4.366  32.935  1.00  1.00
ATOM   1380  O   ASN B 345       2.858  -4.042  31.962  1.00  1.00
ATOM   1381  N   GLU B 346       2.926  -4.464  34.047  1.00  1.00
ATOM   1382  CA  GLU B 346       1.532  -4.090  34.247  1.00  1.00
ATOM   1383  C   GLU B 346       1.316  -2.606  33.982  1.00  1.00
ATOM   1384  O   GLU B 346       0.297  -2.208  33.417  1.00  1.00
ATOM   1385  N   CYS B 347       2.252  -1.764  34.486  1.00  1.00
ATOM   1386  CA  CYS B 347       2.199  -0.328  34.243  1.00  1.00
ATOM   1387  C   CYS B 347       2.373  -0.013  32.763  1.00  1.00
ATOM   1388  O   CYS B 347       1.709   0.873  32.224  1.00  1.00
ATOM   1389  N   MET B 348       3.358  -0.660  32.137  1.00  1.00
ATOM   1390  CA  MET B 348       3.649  -0.460  30.723  1.00  1.00
ATOM   1391  C   MET B 348       2.464  -0.863  29.855  1.00  1.00
ATOM   1392  O   MET B 348       2.136  -0.184  28.881  1.00  1.00
ATOM   1393  N   GLU B 349       1.824  -1.952  30.138  1.00  1.00
ATOM   1394  CA  GLU B 349       0.651  -2.416  29.408  1.00  1.00
ATOM   1395  C   GLU B 349      -0.491  -1.413  29.506  1.00  1.00
ATOM   1396  O   GLU B 349      -1.238  -1.213  28.548  1.00  1.00
ATOM   1397  N   SER B 350      -0.697  -0.801  30.657  1.00  1.00
ATOM   1398  CA  SER B 350      -1.691   0.249  30.848  1.00  1.00
ATOM   1399  C   SER B 350      -1.392   1.456  29.968  1.00  1.00
ATOM   1400  O   SER B 350      -2.305   2.097  29.446  1.00  1.00
ATOM   1401  N   VAL B 351      -0.128   1.828  29.818  1.00  1.00
ATOM   1402  CA  VAL B 351       0.258   2.877  28.881  1.00  1.00
ATOM   1403  C   VAL B 351      -0.065   2.481  27.446  1.00  1.00
ATOM   1404  O   VAL B 351      -0.560   3.292  26.664  1.00  1.00
ATOM   1405  N   ARG B 352       0.227   1.272  27.082  1.00  1.00
ATOM   1406  CA  ARG B 352       0.012   0.744  25.740  1.00  1.00
ATOM   1407  C   ARG B 352      -1.474   0.596  25.438  1.00  1.00
ATOM   1408  O   ARG B 352      -1.922   0.868  24.325  1.00  1.00
ATOM   1409  N   ASN B 353      -2.332   0.364  26.266  1.00  1.00
ATOM   1410  CA  ASN B 353      -3.756   0.140  26.051  1.00  1.00
ATOM   1411  C   ASN B 353      -4.576   1.344  26.498  1.00  1.00
ATOM   1412  O   ASN B 353      -5.763   1.449  26.187  1.00  1.00
ATOM   1413  N   GLY B 354      -4.016   2.374  26.953  1.00  1.00
ATOM   1414  CA  GLY B 354      -4.622   3.685  27.150  1.00  1.00
ATOM   1415  C   GLY B 354      -5.406   3.739  28.455  1.00  1.00
ATOM   1416  O   GLY B 354      -6.051   4.742  28.761  1.00  1.00
ATOM   1417  N   THR B 355      -4.949   3.133  29.487  1.00  1.00
ATOM   1418  CA  THR B 355      -5.584   3.100  30.799  1.00  1.00
ATOM   1419  C   THR B 355      -4.579   3.391  31.905  1.00  1.00
ATOM   1420  O   THR B 355      -4.922   3.381  33.088  1.00  1.00
ATOM   1421  N   TYR B 356      -3.514   4.132  31.545  1.00  1.00
ATOM   1422  CA  TYR B 356      -2.536   4.551  32.542  1.00  1.00
ATOM   1423  C   TYR B 356      -3.199   5.331  33.670  1.00  1.00
ATOM   1424  O   TYR B 356      -3.962   6.265  33.426  1.00  1.00
ATOM   1425  N   ASP B 357      -2.879   4.958  34.910  1.00  1.00
ATOM   1426  CA  ASP B 357      -3.379   5.648  36.093  1.00  1.00
ATOM   1427  C   ASP B 357      -2.350   6.633  36.632  1.00  1.00
ATOM   1428  O   ASP B 357      -1.380   6.240  37.280  1.00  1.00
ATOM   1429  N   TYR B 358      -2.578   7.995  36.313  1.00  1.00
ATOM   1430  CA  TYR B 358      -1.579   8.989  36.689  1.00  1.00
ATOM   1431  C   TYR B 358      -1.552   9.199  38.197  1.00  1.00
ATOM   1432  O   TYR B 358      -0.485   9.352  38.793  1.00  1.00
ATOM   1433  N   PRO B 359      -2.710   9.327  38.859  1.00  1.00
ATOM   1434  CA  PRO B 359      -2.797   9.556  40.296  1.00  1.00
ATOM   1435  C   PRO B 359      -2.135   8.426  41.074  1.00  1.00
ATOM   1436  O   PRO B 359      -1.513   8.656  42.112  1.00  1.00
ATOM   1437  N   LYS B 360      -2.079   7.254  40.641  1.00  1.00
ATOM   1438  CA  LYS B 360      -1.467   6.089  41.270  1.00  1.00
ATOM   1439  C   LYS B 360       0.031   6.287  41.456  1.00  1.00
ATOM   1440  O   LYS B 360       0.600   5.882  42.470  1.00  1.00
ATOM   1441  N   TYR B 361       0.738   6.874  40.542  1.00  1.00
ATOM   1442  CA  TYR B 361       2.189   7.010  40.597  1.00  1.00
ATOM   1443  C   TYR B 361       2.598   8.467  40.773  1.00  1.00
ATOM   1444  O   TYR B 361       3.741   8.762  41.122  1.00  1.00
ATOM   1445  N   SER B 362       1.726   9.342  40.964  1.00  1.00
ATOM   1446  CA  SER B 362       1.999  10.773  41.005  1.00  1.00
ATOM   1447  C   SER B 362       2.777  11.150  42.260  1.00  1.00
ATOM   1448  O   SER B 362       3.648  12.018  42.224  1.00  1.00
ATOM   1449  N   GLU B 363       2.564  10.567  43.416  1.00  1.00
ATOM   1450  CA  GLU B 363       3.322  10.865  44.625  1.00  1.00
ATOM   1451  C   GLU B 363       4.781  10.454  44.475  1.00  1.00
ATOM   1452  O   GLU B 363       5.684  11.163  44.920  1.00  1.00
ATOM   1453  N   GLU B 364       5.021   9.207  44.007  1.00  1.00
ATOM   1454  CA  GLU B 364       6.382   8.722  43.809  1.00  1.00
ATOM   1455  C   GLU B 364       7.114   9.550  42.762  1.00  1.00
ATOM   1456  O   GLU B 364       8.312   9.805  42.885  1.00  1.00
ATOM   1457  N   SER B 365       6.393   9.874  41.668  1.00  1.00
ATOM   1458  CA  SER B 365       6.966  10.695  40.609  1.00  1.00
ATOM   1459  C   SER B 365       7.405  12.053  41.142  1.00  1.00
ATOM   1460  O   SER B 365       8.441  12.583  40.739  1.00  1.00
ATOM   1461  N   LYS B 366       6.473  12.709  41.892  1.00  1.00
ATOM   1462  CA  LYS B 366       6.734  14.020  42.473  1.00  1.00
ATOM   1463  C   LYS B 366       8.013  14.011  43.302  1.00  1.00
ATOM   1464  O   LYS B 366       8.784  14.970  43.280  1.00  1.00
ATOM   1465  N   LEU B 367       8.185  12.995  44.155  1.00  1.00
ATOM   1466  CA  LEU B 367       9.377  12.865  44.986  1.00  1.00
ATOM   1467  C   LEU B 367      10.631  12.716  44.132  1.00  1.00
ATOM   1468  O   LEU B 367      11.696  13.226  44.482  1.00  1.00
ATOM   1469  N   ASN B 368      10.580  12.154  42.976  1.00  1.00
ATOM   1470  CA  ASN B 368      11.748  11.848  42.160  1.00  1.00
ATOM   1471  C   ASN B 368      12.160  13.047  41.315  1.00  1.00
ATOM   1472  O   ASN B 368      13.338  13.227  41.007  1.00  1.00
ATOM   1473  N   ARG B 369      11.269  13.692  40.628  1.00  1.00
ATOM   1474  CA  ARG B 369      11.627  14.856  39.825  1.00  1.00
ATOM   1475  C   ARG B 369      11.919  16.064  40.706  1.00  1.00
ATOM   1476  O   ARG B 369      11.205  16.326  41.673  1.00  1.00
