# Supplementary material for: ProteinDJ: A high‐performance and modular protein design pipeline
Source: Protein Sci. 2026 Jan 21;35(2):e70464. doi: 10.1002/pro.70464 (PMC12820799; doi:10.1002/pro.70464)
Supplement: Supplementary file 2 — DATA S1. Compressed archive containing input PDB and Bindsweeper YAML files used for benchmarking and comparison of sequence design methods. [file PRO-35-e70464-s001.zip › SupplementaryFile1/binderfolds/ha/fold_85.pdb]

ATOM      1  N   GLY A   1     -12.812 -20.793 -12.056  1.00  0.00
ATOM      2  CA  GLY A   1     -11.765 -19.861 -12.457  1.00  0.00
ATOM      3  C   GLY A   1     -10.623 -19.847 -11.448  1.00  0.00
ATOM      4  O   GLY A   1     -10.850 -19.898 -10.239  1.00  0.00
ATOM      5  N   GLY A   2      -9.423 -19.832 -11.934  1.00  0.00
ATOM      6  CA  GLY A   2      -8.277 -19.854 -11.033  1.00  0.00
ATOM      7  C   GLY A   2      -8.265 -18.629 -10.128  1.00  0.00
ATOM      8  O   GLY A   2      -7.909 -18.716  -8.953  1.00  0.00
ATOM      9  N   GLY A   3      -8.700 -17.485 -10.686  1.00  0.00
ATOM     10  CA  GLY A   3      -8.747 -16.260  -9.897  1.00  0.00
ATOM     11  C   GLY A   3      -9.728 -16.389  -8.738  1.00  0.00
ATOM     12  O   GLY A   3      -9.473 -15.895  -7.639  1.00  0.00
ATOM     13  N   GLY A   4     -10.853 -17.058  -9.001  1.00  0.00
ATOM     14  CA  GLY A   4     -11.841 -17.288  -7.954  1.00  0.00
ATOM     15  C   GLY A   4     -11.283 -18.186  -6.857  1.00  0.00
ATOM     16  O   GLY A   4     -11.508 -17.945  -5.671  1.00  0.00
ATOM     17  N   GLY A   5     -10.611 -19.290  -7.273  1.00  0.00
ATOM     18  CA  GLY A   5      -9.981 -20.190  -6.315  1.00  0.00
ATOM     19  C   GLY A   5      -8.918 -19.468  -5.497  1.00  0.00
ATOM     20  O   GLY A   5      -8.813 -19.664  -4.286  1.00  0.00
ATOM     21  N   GLY A   6      -8.081 -18.676  -6.226  1.00  0.00
ATOM     22  CA  GLY A   6      -7.049 -17.896  -5.555  1.00  0.00
ATOM     23  C   GLY A   6      -7.656 -16.938  -4.538  1.00  0.00
ATOM     24  O   GLY A   6      -7.126 -16.766  -3.440  1.00  0.00
ATOM     25  N   GLY A   7      -8.755 -16.292  -4.941  1.00  0.00
ATOM     26  CA  GLY A   7      -9.449 -15.369  -4.051  1.00  0.00
ATOM     27  C   GLY A   7      -9.961 -16.083  -2.807  1.00  0.00
ATOM     28  O   GLY A   7      -9.865 -15.561  -1.696  1.00  0.00
ATOM     29  N   GLY A   8     -10.523 -17.283  -2.992  1.00  0.00
ATOM     30  CA  GLY A   8     -11.005 -18.063  -1.859  1.00  0.00
ATOM     31  C   GLY A   8      -9.862 -18.441  -0.925  1.00  0.00
ATOM     32  O   GLY A   8      -9.998 -18.374   0.297  1.00  0.00
ATOM     33  N   GLY A   9      -8.739 -18.900  -1.508  1.00  0.00
ATOM     34  CA  GLY A   9      -7.570 -19.268  -0.718  1.00  0.00
ATOM     35  C   GLY A   9      -7.038 -18.077   0.068  1.00  0.00
ATOM     36  O   GLY A   9      -6.659 -18.208   1.232  1.00  0.00
ATOM     37  N   GLY A  10      -6.956 -16.926  -0.635  1.00  0.00
ATOM     38  CA  GLY A  10      -6.459 -15.712   0.002  1.00  0.00
ATOM     39  C   GLY A  10      -7.367 -15.277   1.144  1.00  0.00
ATOM     40  O   GLY A  10      -6.895 -14.850   2.198  1.00  0.00
ATOM     41  N   GLY A  11      -8.681 -15.388   0.925  1.00  0.00
ATOM     42  CA  GLY A  11      -9.653 -15.055   1.960  1.00  0.00
ATOM     43  C   GLY A  11      -9.505 -15.970   3.169  1.00  0.00
ATOM     44  O   GLY A  11      -9.584 -15.520   4.312  1.00  0.00
ATOM     45  N   GLY A  12      -9.377 -17.284   2.895  1.00  0.00
ATOM     46  CA  GLY A  12      -9.189 -18.268   3.954  1.00  0.00
ATOM     47  C   GLY A  12      -7.926 -17.980   4.756  1.00  0.00
ATOM     48  O   GLY A  12      -7.919 -18.088   5.982  1.00  0.00
ATOM     49  N   GLY A  13      -6.837 -17.661   4.054  1.00  0.00
ATOM     50  CA  GLY A  13      -5.574 -17.325   4.700  1.00  0.00
ATOM     51  C   GLY A  13      -5.723 -16.102   5.597  1.00  0.00
ATOM     52  O   GLY A  13      -5.191 -16.065   6.706  1.00  0.00
ATOM     53  N   GLY A  14      -6.431 -15.087   5.062  1.00  0.00
ATOM     54  CA  GLY A  14      -6.640 -13.860   5.821  1.00  0.00
ATOM     55  C   GLY A  14      -7.465 -14.121   7.075  1.00  0.00
ATOM     56  O   GLY A  14      -7.166 -13.596   8.147  1.00  0.00
ATOM     57  N   GLY A  15      -8.466 -14.981   6.941  1.00  0.00
ATOM     58  CA  GLY A  15      -9.307 -15.348   8.075  1.00  0.00
ATOM     59  C   GLY A  15      -8.514 -16.118   9.122  1.00  0.00
ATOM     60  O   GLY A  15      -8.669 -15.893  10.323  1.00  0.00
ATOM     61  N   GLY A  16      -7.665 -17.054   8.665  1.00  0.00
ATOM     62  CA  GLY A  16      -6.816 -17.838   9.555  1.00  0.00
ATOM     63  C   GLY A  16      -5.870 -16.941  10.344  1.00  0.00
ATOM     64  O   GLY A  16      -5.652 -17.151  11.537  1.00  0.00
ATOM     65  N   GLY A  17      -5.263 -15.985   9.633  1.00  0.00
ATOM     66  CA  GLY A  17      -4.353 -15.049  10.282  1.00  0.00
ATOM     67  C   GLY A  17      -5.082 -14.202  11.317  1.00  0.00
ATOM     68  O   GLY A  17      -4.566 -13.958  12.408  1.00  0.00
ATOM     69  N   GLY A  18      -6.300 -13.802  10.951  1.00  0.00
ATOM     70  CA  GLY A  18      -7.119 -12.995  11.848  1.00  0.00
ATOM     71  C   GLY A  18      -7.533 -13.790  13.080  1.00  0.00
ATOM     72  O   GLY A  18      -7.569 -13.258  14.190  1.00  0.00
ATOM     73  N   GLY A  19      -7.673 -15.074  12.910  1.00  0.00
ATOM     74  CA  GLY A  19      -8.032 -15.971  14.002  1.00  0.00
ATOM     75  C   GLY A  19      -6.813 -16.336  14.839  1.00  0.00
ATOM     76  O   GLY A  19      -6.904 -16.473  16.059  1.00  0.00
ATOM     77  N   GLY A  20      -5.608 -16.039  14.182  1.00  0.00
ATOM     78  CA  GLY A  20      -4.390 -16.255  14.954  1.00  0.00
ATOM     79  C   GLY A  20      -3.709 -17.558  14.556  1.00  0.00
ATOM     80  O   GLY A  20      -2.546 -17.788  14.887  1.00  0.00
ATOM     81  N   GLY A  21      -4.314 -18.269  13.615  1.00  0.00
ATOM     82  CA  GLY A  21      -3.672 -19.460  13.073  1.00  0.00
ATOM     83  C   GLY A  21      -2.692 -19.102  11.964  1.00  0.00
ATOM     84  O   GLY A  21      -2.992 -19.263  10.781  1.00  0.00
ATOM     85  N   GLY A  22      -1.408 -19.077  12.253  1.00  0.00
ATOM     86  CA  GLY A  22      -0.401 -18.625  11.301  1.00  0.00
ATOM     87  C   GLY A  22       0.041 -19.760  10.386  1.00  0.00
ATOM     88  O   GLY A  22       0.303 -19.549   9.202  1.00  0.00
ATOM     89  N   GLY A  23       0.205 -20.955  10.896  1.00  0.00
ATOM     90  CA  GLY A  23       0.600 -22.108  10.096  1.00  0.00
ATOM     91  C   GLY A  23      -0.401 -22.373   8.979  1.00  0.00
ATOM     92  O   GLY A  23      -0.018 -22.652   7.843  1.00  0.00
ATOM     93  N   GLY A  24      -1.672 -22.461   9.295  1.00  0.00
ATOM     94  CA  GLY A  24      -2.733 -22.675   8.318  1.00  0.00
ATOM     95  C   GLY A  24      -2.768 -21.552   7.289  1.00  0.00
ATOM     96  O   GLY A  24      -2.953 -21.795   6.097  1.00  0.00
ATOM     97  N   GLY A  25      -2.599 -20.303   7.799  1.00  0.00
ATOM     98  CA  GLY A  25      -2.574 -19.152   6.905  1.00  0.00
ATOM     99  C   GLY A  25      -1.426 -19.254   5.908  1.00  0.00
ATOM    100  O   GLY A  25      -1.587 -18.945   4.728  1.00  0.00
ATOM    101  N   GLY A  26      -0.246 -19.637   6.400  1.00  0.00
ATOM    102  CA  GLY A  26       0.919 -19.774   5.535  1.00  0.00
ATOM    103  C   GLY A  26       0.688 -20.830   4.462  1.00  0.00
ATOM    104  O   GLY A  26       1.069 -20.648   3.305  1.00  0.00
ATOM    105  N   GLY A  27       0.062 -21.943   4.811  1.00  0.00
ATOM    106  CA  GLY A  27      -0.253 -22.996   3.853  1.00  0.00
ATOM    107  C   GLY A  27      -1.204 -22.493   2.774  1.00  0.00
ATOM    108  O   GLY A  27      -1.028 -22.788   1.592  1.00  0.00
ATOM    109  N   GLY A  28      -2.262 -21.800   3.151  1.00  0.00
ATOM    110  CA  GLY A  28      -3.235 -21.255   2.212  1.00  0.00
ATOM    111  C   GLY A  28      -2.587 -20.244   1.273  1.00  0.00
ATOM    112  O   GLY A  28      -2.876 -20.220   0.077  1.00  0.00
ATOM    113  N   GLY A  29      -1.734 -19.387   1.868  1.00  0.00
ATOM    114  CA  GLY A  29      -1.047 -18.381   1.068  1.00  0.00
ATOM    115  C   GLY A  29      -0.108 -19.027   0.057  1.00  0.00
ATOM    116  O   GLY A  29      -0.005 -18.579  -1.085  1.00  0.00
ATOM    117  N   GLY A  30       0.553 -20.108   0.478  1.00  0.00
ATOM    118  CA  GLY A  30       1.424 -20.857  -0.420  1.00  0.00
ATOM    119  C   GLY A  30       0.644 -21.422  -1.600  1.00  0.00
ATOM    120  O   GLY A  30       1.109 -21.385  -2.739  1.00  0.00
ATOM    121  N   GLY A  31      -0.544 -21.994  -1.310  1.00  0.00
ATOM    122  CA  GLY A  31      -1.418 -22.514  -2.354  1.00  0.00
ATOM    123  C   GLY A  31      -1.835 -21.414  -3.322  1.00  0.00
ATOM    124  O   GLY A  31      -1.862 -21.618  -4.535  1.00  0.00
ATOM    125  N   GLY A  32      -2.231 -20.260  -2.744  1.00  0.00
ATOM    126  CA  GLY A  32      -2.634 -19.116  -3.553  1.00  0.00
ATOM    127  C   GLY A  32      -1.495 -18.647  -4.450  1.00  0.00
ATOM    128  O   GLY A  32      -1.707 -18.317  -5.617  1.00  0.00
ATOM    129  N   GLY A  33      -0.311 -18.592  -3.883  1.00  0.00
ATOM    130  CA  GLY A  33       0.866 -18.168  -4.633  1.00  0.00
ATOM    131  C   GLY A  33       1.146 -19.110  -5.797  1.00  0.00
ATOM    132  O   GLY A  33       1.499 -18.671  -6.891  1.00  0.00
ATOM    133  N   GLY A  34       0.906 -20.386  -5.566  1.00  0.00
ATOM    134  CA  GLY A  34       1.112 -21.386  -6.607  1.00  0.00
ATOM    135  C   GLY A  34       0.096 -21.228  -7.731  1.00  0.00
ATOM    136  O   GLY A  34       0.426 -21.390  -8.906  1.00  0.00
ATOM    137  N   GLY A  35      -1.079 -20.667  -7.406  1.00  0.00
ATOM    138  CA  GLY A  35      -2.161 -20.548  -8.376  1.00  0.00
ATOM    139  C   GLY A  35      -2.200 -19.155  -8.991  1.00  0.00
ATOM    140  O   GLY A  35      -2.562 -18.990 -10.155  1.00  0.00
ATOM    141  N   GLY A  36      -1.480 -18.209  -8.585  1.00  0.00
ATOM    142  CA  GLY A  36      -1.582 -16.831  -9.050  1.00  0.00
ATOM    143  C   GLY A  36      -0.587 -16.552 -10.170  1.00  0.00
ATOM    144  O   GLY A  36       0.244 -17.398 -10.500  1.00  0.00
ATOM    145  N   GLY A  37      -0.692 -15.306 -10.783  1.00  0.00
ATOM    146  CA  GLY A  37       0.325 -14.898 -11.744  1.00  0.00
ATOM    147  C   GLY A  37       1.643 -14.579 -11.050  1.00  0.00
ATOM    148  O   GLY A  37       1.663 -14.197  -9.880  1.00  0.00
ATOM    149  N   GLY A  38       2.641 -14.266 -11.864  1.00  0.00
ATOM    150  CA  GLY A  38       3.966 -13.966 -11.336  1.00  0.00
ATOM    151  C   GLY A  38       3.932 -12.748 -10.422  1.00  0.00
ATOM    152  O   GLY A  38       4.578 -12.728  -9.374  1.00  0.00
ATOM    153  N   GLY A  39       3.204 -11.678 -10.897  1.00  0.00
ATOM    154  CA  GLY A  39       3.131 -10.453 -10.111  1.00  0.00
ATOM    155  C   GLY A  39       2.409 -10.688  -8.790  1.00  0.00
ATOM    156  O   GLY A  39       2.828 -10.190  -7.745  1.00  0.00
ATOM    157  N   GLY A  40       1.267 -11.400  -8.890  1.00  0.00
ATOM    158  CA  GLY A  40       0.496 -11.706  -7.691  1.00  0.00
ATOM    159  C   GLY A  40       1.244 -12.679  -6.788  1.00  0.00
ATOM    160  O   GLY A  40       1.224 -12.546  -5.565  1.00  0.00
ATOM    161  N   GLY A  41       1.996 -13.591  -7.442  1.00  0.00
ATOM    162  CA  GLY A  41       2.810 -14.544  -6.698  1.00  0.00
ATOM    163  C   GLY A  41       3.871 -13.833  -5.868  1.00  0.00
ATOM    164  O   GLY A  41       4.122 -14.198  -4.720  1.00  0.00
ATOM    165  N   GLY A  42       4.497 -12.800  -6.504  1.00  0.00
ATOM    166  CA  GLY A  42       5.490 -12.010  -5.787  1.00  0.00
ATOM    167  C   GLY A  42       4.880 -11.336  -4.564  1.00  0.00
ATOM    168  O   GLY A  42       5.497 -11.281  -3.501  1.00  0.00
ATOM    169  N   GLY A  43       3.632 -10.815  -4.753  1.00  0.00
ATOM    170  CA  GLY A  43       2.948 -10.163  -3.643  1.00  0.00
ATOM    171  C   GLY A  43       2.584 -11.164  -2.555  1.00  0.00
ATOM    172  O   GLY A  43       2.725 -10.882  -1.365  1.00  0.00
ATOM    173  N   GLY A  44       2.083 -12.360  -3.018  1.00  0.00
ATOM    174  CA  GLY A  44       1.716 -13.394  -2.058  1.00  0.00
ATOM    175  C   GLY A  44       2.937 -13.905  -1.305  1.00  0.00
ATOM    176  O   GLY A  44       2.877 -14.152  -0.100  1.00  0.00
ATOM    177  N   GLY A  45       4.055 -14.029  -2.003  1.00  0.00
ATOM    178  CA  GLY A  45       5.308 -14.434  -1.376  1.00  0.00
ATOM    179  C   GLY A  45       5.747 -13.426  -0.322  1.00  0.00
ATOM    180  O   GLY A  45       6.230 -13.801   0.746  1.00  0.00
ATOM    181  N   GLY A  46       5.586 -12.122  -0.665  1.00  0.00
ATOM    182  CA  GLY A  46       5.905 -11.075   0.299  1.00  0.00
ATOM    183  C   GLY A  46       5.039 -11.193   1.547  1.00  0.00
ATOM    184  O   GLY A  46       5.518 -11.008   2.666  1.00  0.00
ATOM    185  N   GLY A  47       3.729 -11.462   1.314  1.00  0.00
ATOM    186  CA  GLY A  47       2.789 -11.628   2.417  1.00  0.00
ATOM    187  C   GLY A  47       3.185 -12.799   3.307  1.00  0.00
ATOM    188  O   GLY A  47       3.107 -12.713   4.533  1.00  0.00
ATOM    189  N   GLY A  48       3.599 -13.907   2.652  1.00  0.00
ATOM    190  CA  GLY A  48       4.039 -15.081   3.397  1.00  0.00
ATOM    191  C   GLY A  48       5.270 -14.769   4.239  1.00  0.00
ATOM    192  O   GLY A  48       5.371 -15.197   5.389  1.00  0.00
ATOM    193  N   GLY A  49       6.214 -14.021   3.629  1.00  0.00
ATOM    194  CA  GLY A  49       7.405 -13.597   4.355  1.00  0.00
ATOM    195  C   GLY A  49       7.038 -12.773   5.583  1.00  0.00
ATOM    196  O   GLY A  49       7.630 -12.934   6.650  1.00  0.00
ATOM    197  N   GLY A  50       6.043 -11.869   5.380  1.00  0.00
ATOM    198  CA  GLY A  50       5.568 -11.028   6.472  1.00  0.00
ATOM    199  C   GLY A  50       4.997 -11.869   7.607  1.00  0.00
ATOM    200  O   GLY A  50       5.222 -11.578   8.781  1.00  0.00
ATOM    201  N   GLY A  51       4.208 -12.882   7.227  1.00  0.00
ATOM    202  CA  GLY A  51       3.610 -13.774   8.213  1.00  0.00
ATOM    203  C   GLY A  51       4.677 -14.545   8.978  1.00  0.00
ATOM    204  O   GLY A  51       4.590 -14.703  10.196  1.00  0.00
ATOM    205  N   GLY A  52       5.682 -14.996   8.242  1.00  0.00
ATOM    206  CA  GLY A  52       6.785 -15.742   8.836  1.00  0.00
ATOM    207  C   GLY A  52       7.624 -14.854   9.746  1.00  0.00
ATOM    208  O   GLY A  52       8.068 -15.284  10.811  1.00  0.00
ATOM    209  N   GLY A  53       7.722 -13.607   9.414  1.00  0.00
ATOM    210  CA  GLY A  53       8.495 -12.653  10.200  1.00  0.00
ATOM    211  C   GLY A  53       7.732 -12.217  11.444  1.00  0.00
ATOM    212  O   GLY A  53       8.320 -12.016  12.506  1.00  0.00
ATOM    213  N   GLY A  54       6.381 -12.374  11.372  1.00  0.00
ATOM    214  CA  GLY A  54       5.596 -12.087  12.567  1.00  0.00
ATOM    215  C   GLY A  54       4.596 -10.966  12.314  1.00  0.00
ATOM    216  O   GLY A  54       3.705 -10.720  13.127  1.00  0.00
ATOM    217  N   GLY A  55       4.647 -10.388  11.088  1.00  0.00
ATOM    218  CA  GLY A  55       3.653  -9.386  10.721  1.00  0.00
ATOM    219  C   GLY A  55       2.377 -10.039  10.206  1.00  0.00
ATOM    220  O   GLY A  55       1.379  -9.362   9.958  1.00  0.00
ATOM    221  N   GLY A  56       1.579 -10.563  11.104  1.00  0.00
ATOM    222  CA  GLY A  56       0.399 -11.340  10.744  1.00  0.00
ATOM    223  C   GLY A  56      -0.731 -10.436  10.269  1.00  0.00
ATOM    224  O   GLY A  56      -1.453 -10.771   9.330  1.00  0.00
ATOM    225  N   GLY A  57      -0.944  -9.334  10.950  1.00  0.00
ATOM    226  CA  GLY A  57      -1.999  -8.390  10.602  1.00  0.00
ATOM    227  C   GLY A  57      -1.771  -7.797   9.217  1.00  0.00
ATOM    228  O   GLY A  57      -2.710  -7.641   8.436  1.00  0.00
ATOM    229  N   GLY A  58      -0.521  -7.400   8.949  1.00  0.00
ATOM    230  CA  GLY A  58      -0.172  -6.827   7.654  1.00  0.00
ATOM    231  C   GLY A  58      -0.388  -7.832   6.530  1.00  0.00
ATOM    232  O   GLY A  58      -0.899  -7.487   5.465  1.00  0.00
ATOM    233  N   GLY A  59       0.081  -9.101   6.848  1.00  0.00
ATOM    234  CA  GLY A  59      -0.086 -10.168   5.869  1.00  0.00
ATOM    235  C   GLY A  59      -1.559 -10.437   5.592  1.00  0.00
ATOM    236  O   GLY A  59      -1.961 -10.618   4.442  1.00  0.00
ATOM    237  N   GLY A  60      -2.358 -10.480   6.680  1.00  0.00
ATOM    238  CA  GLY A  60      -3.784 -10.734   6.515  1.00  0.00
ATOM    239  C   GLY A  60      -4.454  -9.618   5.724  1.00  0.00
ATOM    240  O   GLY A  60      -5.289  -9.875   4.856  1.00  0.00
ATOM    241  N   GLY A  61      -4.049  -8.401   5.919  1.00  0.00
ATOM    242  CA  GLY A  61      -4.602  -7.263   5.194  1.00  0.00
ATOM    243  C   GLY A  61      -4.225  -7.314   3.719  1.00  0.00
ATOM    244  O   GLY A  61      -5.049  -7.034   2.848  1.00  0.00
ATOM    245  N   GLY A  62      -2.944  -7.621   3.449  1.00  0.00
ATOM    246  CA  GLY A  62      -2.475  -7.735   2.073  1.00  0.00
ATOM    247  C   GLY A  62      -3.227  -8.829   1.324  1.00  0.00
ATOM    248  O   GLY A  62      -3.593  -8.659   0.161  1.00  0.00
ATOM    249  N   GLY A  63      -3.446  -9.954   2.037  1.00  0.00
ATOM    250  CA  GLY A  63      -4.186 -11.054   1.431  1.00  0.00
ATOM    251  C   GLY A  63      -5.631 -10.658   1.152  1.00  0.00
ATOM    252  O   GLY A  63      -6.183 -10.986   0.102  1.00  0.00
ATOM    253  N   GLY A  64      -6.211  -9.902   2.093  1.00  0.00
ATOM    254  CA  GLY A  64      -7.579  -9.431   1.917  1.00  0.00
ATOM    255  C   GLY A  64      -7.694  -8.508   0.711  1.00  0.00
ATOM    256  O   GLY A  64      -8.654  -8.590  -0.056  1.00  0.00
ATOM    257  N   GLY A  65      -6.685  -7.604   0.562  1.00  0.00
ATOM    258  CA  GLY A  65      -6.662  -6.686  -0.570  1.00  0.00
ATOM    259  C   GLY A  65      -6.571  -7.442  -1.890  1.00  0.00
ATOM    260  O   GLY A  65      -7.251  -7.102  -2.859  1.00  0.00
ATOM    261  N   GLY A  66      -5.638  -8.433  -1.925  1.00  0.00
ATOM    262  CA  GLY A  66      -5.453  -9.239  -3.125  1.00  0.00
ATOM    263  C   GLY A  66      -6.713 -10.027  -3.459  1.00  0.00
ATOM    264  O   GLY A  66      -7.099 -10.135  -4.623  1.00  0.00
ATOM    265  N   GLY A  67      -7.372 -10.533  -2.417  1.00  0.00
ATOM    266  CA  GLY A  67      -8.602 -11.291  -2.615  1.00  0.00
ATOM    267  C   GLY A  67      -9.693 -10.421  -3.225  1.00  0.00
ATOM    268  O   GLY A  67     -10.418 -10.854  -4.121  1.00  0.00
ATOM    269  N   GLY A  68      -9.811  -9.188  -2.714  1.00  0.00
ATOM    270  CA  GLY A  68     -10.796  -8.254  -3.246  1.00  0.00
ATOM    271  C   GLY A  68     -10.493  -7.901  -4.697  1.00  0.00
ATOM    272  O   GLY A  68     -11.398  -7.819  -5.528  1.00  0.00
ATOM    273  N   GLY A  69      -9.181  -7.722  -4.990  1.00  0.00
ATOM    274  CA  GLY A  69      -8.766  -7.412  -6.353  1.00  0.00
ATOM    275  C   GLY A  69      -9.092  -8.558  -7.302  1.00  0.00
ATOM    276  O   GLY A  69      -9.534  -8.336  -8.429  1.00  0.00
ATOM    277  N   GLY A  70      -8.894  -9.785  -6.827  1.00  0.00
ATOM    278  CA  GLY A  70      -9.184 -10.963  -7.637  1.00  0.00
ATOM    279  C   GLY A  70     -10.681 -11.109  -7.879  1.00  0.00
ATOM    280  O   GLY A  70     -11.110 -11.464  -8.977  1.00  0.00
ATOM    281  N   GLY A  71     -11.452 -10.845  -6.836  1.00  0.00
ATOM    282  CA  GLY A  71     -12.900 -10.972  -6.945  1.00  0.00
ATOM    283  C   GLY A  71     -13.490  -9.847  -7.785  1.00  0.00
ATOM    284  O   GLY A  71     -14.423 -10.061  -8.559  1.00  0.00
ATOM    285  N   GLY A  72     -12.983  -8.766  -7.807  1.00  0.00
ATOM    286  CA  GLY A  72     -13.499  -7.688  -8.641  1.00  0.00
ATOM    287  C   GLY A  72     -12.899  -7.738 -10.040  1.00  0.00
ATOM    288  O   GLY A  72     -13.615  -7.904 -11.028  1.00  0.00
ATOM    289  N   ALA B  73      16.411   5.028  34.982  1.00  1.00
ATOM    290  CA  ALA B  73      14.959   5.088  35.108  1.00  1.00
ATOM    291  C   ALA B  73      14.275   4.363  33.956  1.00  1.00
ATOM    292  O   ALA B  73      14.737   4.415  32.816  1.00  1.00
ATOM    293  N   ASP B  74      13.134   3.697  34.208  1.00  1.00
ATOM    294  CA  ASP B  74      12.418   3.039  33.122  1.00  1.00
ATOM    295  C   ASP B  74      12.065   4.026  32.017  1.00  1.00
ATOM    296  O   ASP B  74      11.686   5.166  32.287  1.00  1.00
ATOM    297  N   THR B  75      11.809   3.426  30.796  1.00  1.00
ATOM    298  CA  THR B  75      11.452   4.223  29.628  1.00  1.00
ATOM    299  C   THR B  75      10.464   3.482  28.737  1.00  1.00
ATOM    300  O   THR B  75      10.495   2.255  28.646  1.00  1.00
ATOM    301  N   ILE B  76       9.751   4.194  27.955  1.00  1.00
ATOM    302  CA  ILE B  76       8.864   3.784  26.873  1.00  1.00
ATOM    303  C   ILE B  76       8.965   4.735  25.688  1.00  1.00
ATOM    304  O   ILE B  76       9.044   5.951  25.861  1.00  1.00
ATOM    305  N   CYS B  77       9.173   4.224  24.518  1.00  1.00
ATOM    306  CA  CYS B  77       9.285   4.989  23.282  1.00  1.00
ATOM    307  C   CYS B  77       8.196   4.598  22.292  1.00  1.00
ATOM    308  O   CYS B  77       7.855   3.422  22.162  1.00  1.00
ATOM    309  N   ILE B  78       7.609   5.666  21.594  1.00  1.00
ATOM    310  CA  ILE B  78       6.676   5.458  20.493  1.00  1.00
ATOM    311  C   ILE B  78       7.396   5.468  19.151  1.00  1.00
ATOM    312  O   ILE B  78       8.165   6.382  18.855  1.00  1.00
ATOM    313  N   GLY B  79       7.356   4.383  18.416  1.00  1.00
ATOM    314  CA  GLY B  79       8.109   4.296  17.171  1.00  1.00
ATOM    315  C   GLY B  79       7.216   3.859  16.017  1.00  1.00
ATOM    316  O   GLY B  79       6.052   3.512  16.217  1.00  1.00
ATOM    317  N   TYR B  80       7.911   3.286  14.964  1.00  1.00
ATOM    318  CA  TYR B  80       7.298   2.765  13.748  1.00  1.00
ATOM    319  C   TYR B  80       8.097   1.595  13.187  1.00  1.00
ATOM    320  O   TYR B  80       9.321   1.551  13.311  1.00  1.00
ATOM    321  N   HIS B  81       7.423   0.759  12.365  1.00  1.00
ATOM    322  CA  HIS B  81       8.032  -0.405  11.733  1.00  1.00
ATOM    323  C   HIS B  81       9.074   0.010  10.702  1.00  1.00
ATOM    324  O   HIS B  81       8.883   0.980   9.968  1.00  1.00
ATOM    325  N   ALA B  82      10.066  -0.809  10.534  1.00  1.00
ATOM    326  CA  ALA B  82      11.075  -0.834   9.482  1.00  1.00
ATOM    327  C   ALA B  82      11.435  -2.264   9.099  1.00  1.00
ATOM    328  O   ALA B  82      11.428  -3.163   9.940  1.00  1.00
ATOM    329  N   ASN B  83      11.717  -2.527   7.894  1.00  1.00
ATOM    330  CA  ASN B  83      12.104  -3.856   7.434  1.00  1.00
ATOM    331  C   ASN B  83      13.199  -3.776   6.378  1.00  1.00
ATOM    332  O   ASN B  83      13.427  -2.721   5.785  1.00  1.00
ATOM    333  N   ASN B  84      13.437  -4.854   5.675  1.00  1.00
ATOM    334  CA  ASN B  84      14.466  -4.968   4.648  1.00  1.00
ATOM    335  C   ASN B  84      13.885  -4.737   3.259  1.00  1.00
ATOM    336  O   ASN B  84      14.618  -4.479   2.304  1.00  1.00
ATOM    337  N   SER B  85      12.780  -4.196   3.095  1.00  1.00
ATOM    338  CA  SER B  85      12.190  -3.874   1.801  1.00  1.00
ATOM    339  C   SER B  85      13.002  -2.810   1.075  1.00  1.00
ATOM    340  O   SER B  85      13.411  -1.813   1.670  1.00  1.00
ATOM    341  N   THR B  86      13.152  -3.010  -0.254  1.00  1.00
ATOM    342  CA  THR B  86      13.874  -2.050  -1.080  1.00  1.00
ATOM    343  C   THR B  86      12.972  -1.463  -2.158  1.00  1.00
ATOM    344  O   THR B  86      13.249  -0.391  -2.696  1.00  1.00
ATOM    345  N   ASP B  87      11.652  -1.820  -2.063  1.00  1.00
ATOM    346  CA  ASP B  87      10.653  -1.249  -2.959  1.00  1.00
ATOM    347  C   ASP B  87      10.544   0.259  -2.773  1.00  1.00
ATOM    348  O   ASP B  87      10.574   0.759  -1.649  1.00  1.00
ATOM    349  N   THR B  88      10.395   0.960  -3.907  1.00  1.00
ATOM    350  CA  THR B  88      10.242   2.410  -3.879  1.00  1.00
ATOM    351  C   THR B  88       8.973   2.843  -4.602  1.00  1.00
ATOM    352  O   THR B  88       8.573   2.232  -5.593  1.00  1.00
ATOM    353  N   VAL B  89       8.466   3.930  -4.223  1.00  1.00
ATOM    354  CA  VAL B  89       7.331   4.627  -4.816  1.00  1.00
ATOM    355  C   VAL B  89       7.645   6.100  -5.042  1.00  1.00
ATOM    356  O   VAL B  89       8.406   6.705  -4.287  1.00  1.00
ATOM    357  N   ASP B  90       6.935   6.742  -5.873  1.00  1.00
ATOM    358  CA  ASP B  90       6.988   8.186  -6.065  1.00  1.00
ATOM    359  C   ASP B  90       5.746   8.863  -5.500  1.00  1.00
ATOM    360  O   ASP B  90       4.652   8.299  -5.529  1.00  1.00
ATOM    361  N   THR B  91       5.954  10.062  -5.016  1.00  1.00
ATOM    362  CA  THR B  91       4.877  10.959  -4.613  1.00  1.00
ATOM    363  C   THR B  91       4.890  12.240  -5.436  1.00  1.00
ATOM    364  O   THR B  91       5.936  12.663  -5.927  1.00  1.00
ATOM    365  N   VAL B  92       4.130  13.170  -5.225  1.00  1.00
ATOM    366  CA  VAL B  92       4.187  14.472  -5.880  1.00  1.00
ATOM    367  C   VAL B  92       5.368  15.291  -5.375  1.00  1.00
ATOM    368  O   VAL B  92       6.035  15.978  -6.148  1.00  1.00
ATOM    369  N   LEU B  93       5.782  15.172  -4.230  1.00  1.00
ATOM    370  CA  LEU B  93       6.873  15.933  -3.633  1.00  1.00
ATOM    371  C   LEU B  93       8.171  15.133  -3.639  1.00  1.00
ATOM    372  O   LEU B  93       9.255  15.691  -3.805  1.00  1.00
ATOM    373  N   GLU B  94       8.308  14.008  -3.924  1.00  1.00
ATOM    374  CA  GLU B  94       9.406  13.086  -3.661  1.00  1.00
ATOM    375  C   GLU B  94       9.404  11.930  -4.654  1.00  1.00
ATOM    376  O   GLU B  94       8.370  11.306  -4.892  1.00  1.00
ATOM    377  N   LYS B  95      10.575  11.659  -5.237  1.00  1.00
ATOM    378  CA  LYS B  95      10.768  10.481  -6.074  1.00  1.00
ATOM    379  C   LYS B  95      11.642   9.446  -5.376  1.00  1.00
ATOM    380  O   LYS B  95      12.688   9.778  -4.819  1.00  1.00
ATOM    381  N   ASN B  96      11.222   8.104  -5.639  1.00  1.00
ATOM    382  CA  ASN B  96      12.154   7.076  -5.190  1.00  1.00
ATOM    383  C   ASN B  96      12.180   6.982  -3.670  1.00  1.00
ATOM    384  O   ASN B  96      13.246   7.004  -3.055  1.00  1.00
ATOM    385  N   VAL B  97      11.023   7.079  -2.993  1.00  1.00
ATOM    386  CA  VAL B  97      10.832   6.791  -1.577  1.00  1.00
ATOM    387  C   VAL B  97      10.795   5.290  -1.319  1.00  1.00
ATOM    388  O   VAL B  97       9.999   4.567  -1.918  1.00  1.00
ATOM    389  N   THR B  98      11.839   4.820  -0.503  1.00  1.00
ATOM    390  CA  THR B  98      11.776   3.425  -0.083  1.00  1.00
ATOM    391  C   THR B  98      10.723   3.224   1.000  1.00  1.00
ATOM    392  O   THR B  98      10.700   3.945   1.998  1.00  1.00
ATOM    393  N   VAL B  99       9.860   2.271   0.849  1.00  1.00
ATOM    394  CA  VAL B  99       8.744   2.035   1.757  1.00  1.00
ATOM    395  C   VAL B  99       8.741   0.598   2.263  1.00  1.00
ATOM    396  O   VAL B  99       9.111  -0.326   1.539  1.00  1.00
ATOM    397  N   THR B 100       8.083   0.363   3.438  1.00  1.00
ATOM    398  CA  THR B 100       8.017  -0.965   4.036  1.00  1.00
ATOM    399  C   THR B 100       7.058  -1.867   3.269  1.00  1.00
ATOM    400  O   THR B 100       7.325  -3.053   3.077  1.00  1.00
ATOM    401  N   HIS B 101       6.074  -1.534   2.745  1.00  1.00
ATOM    402  CA  HIS B 101       5.043  -2.286   2.039  1.00  1.00
ATOM    403  C   HIS B 101       4.454  -1.471   0.895  1.00  1.00
ATOM    404  O   HIS B 101       4.299  -0.255   1.001  1.00  1.00
ATOM    405  N   SER B 102       4.258  -2.184  -0.241  1.00  1.00
ATOM    406  CA  SER B 102       3.683  -1.600  -1.447  1.00  1.00
ATOM    407  C   SER B 102       3.121  -2.677  -2.366  1.00  1.00
ATOM    408  O   SER B 102       3.558  -3.828  -2.330  1.00  1.00
ATOM    409  N   VAL B 103       2.413  -2.312  -3.377  1.00  1.00
ATOM    410  CA  VAL B 103       1.756  -3.187  -4.340  1.00  1.00
ATOM    411  C   VAL B 103       1.894  -2.649  -5.758  1.00  1.00
ATOM    412  O   VAL B 103       1.749  -1.449  -5.994  1.00  1.00
ATOM    413  N   ASN B 104       2.330  -3.567  -6.740  1.00  1.00
ATOM    414  CA  ASN B 104       2.330  -3.159  -8.140  1.00  1.00
ATOM    415  C   ASN B 104       0.926  -3.207  -8.728  1.00  1.00
ATOM    416  O   ASN B 104       0.216  -4.202  -8.583  1.00  1.00
ATOM    417  N   LEU B 105       0.521  -2.105  -9.409  1.00  1.00
ATOM    418  CA  LEU B 105      -0.799  -2.013 -10.021  1.00  1.00
ATOM    419  C   LEU B 105      -0.714  -2.139 -11.539  1.00  1.00
ATOM    420  O   LEU B 105      -1.673  -2.548 -12.192  1.00  1.00
ATOM    421  N   LEU B 106       0.378  -2.268 -12.094  1.00  1.00
ATOM    422  CA  LEU B 106       0.683  -2.356 -13.517  1.00  1.00
ATOM    423  C   LEU B 106       1.225  -3.734 -13.881  1.00  1.00
ATOM    424  O   LEU B 106       2.203  -4.201 -13.297  1.00  1.00
ATOM    425  N   GLU B 107       0.345  -4.483 -14.682  1.00  1.00
ATOM    426  CA  GLU B 107       0.747  -5.792 -15.184  1.00  1.00
ATOM    427  C   GLU B 107       1.595  -5.662 -16.443  1.00  1.00
ATOM    428  O   GLU B 107       1.257  -4.909 -17.356  1.00  1.00
ATOM    429  N   ASP B 108       2.754  -6.308 -16.458  1.00  1.00
ATOM    430  CA  ASP B 108       3.664  -6.223 -17.594  1.00  1.00
ATOM    431  C   ASP B 108       4.083  -7.609 -18.068  1.00  1.00
ATOM    432  O   ASP B 108       4.463  -7.791 -19.225  1.00  1.00
ATOM    433  N   SER B 109       3.503  -8.616 -17.542  1.00  1.00
ATOM    434  CA  SER B 109       3.736 -10.027 -17.823  1.00  1.00
ATOM    435  C   SER B 109       2.572 -10.634 -18.597  1.00  1.00
ATOM    436  O   SER B 109       1.409 -10.361 -18.302  1.00  1.00
ATOM    437  N   HIS B 110       2.855 -11.255 -19.680  1.00  1.00
ATOM    438  CA  HIS B 110       1.966 -12.091 -20.479  1.00  1.00
ATOM    439  C   HIS B 110       2.584 -13.458 -20.742  1.00  1.00
ATOM    440  O   HIS B 110       3.792 -13.575 -20.948  1.00  1.00
ATOM    441  N   ASN B 111       1.986 -14.437 -21.013  1.00  1.00
ATOM    442  CA  ASN B 111       2.448 -15.801 -21.236  1.00  1.00
ATOM    443  C   ASN B 111       2.875 -16.008 -22.684  1.00  1.00
ATOM    444  O   ASN B 111       3.619 -16.937 -22.996  1.00  1.00
ATOM    445  N   GLY B 112       2.981 -15.236 -23.522  1.00  1.00
ATOM    446  CA  GLY B 112       3.533 -15.276 -24.871  1.00  1.00
ATOM    447  C   GLY B 112       2.852 -16.346 -25.714  1.00  1.00
ATOM    448  O   GLY B 112       3.368 -16.752 -26.755  1.00  1.00
ATOM    449  N   LYS B 113       1.622 -16.693 -25.489  1.00  1.00
ATOM    450  CA  LYS B 113       0.865 -17.729 -26.181  1.00  1.00
ATOM    451  C   LYS B 113      -0.509 -17.221 -26.600  1.00  1.00
ATOM    452  O   LYS B 113      -1.125 -16.418 -25.899  1.00  1.00
ATOM    453  N   LEU B 114      -1.005 -17.700 -27.795  1.00  1.00
ATOM    454  CA  LEU B 114      -2.434 -17.595 -28.064  1.00  1.00
ATOM    455  C   LEU B 114      -3.211 -18.700 -27.356  1.00  1.00
ATOM    456  O   LEU B 114      -2.838 -19.871 -27.416  1.00  1.00
ATOM    457  N   CYS B 115      -4.195 -18.370 -26.629  1.00  1.00
ATOM    458  CA  CYS B 115      -4.941 -19.294 -25.782  1.00  1.00
ATOM    459  C   CYS B 115      -6.417 -19.315 -26.157  1.00  1.00
ATOM    460  O   CYS B 115      -6.977 -18.300 -26.571  1.00  1.00
ATOM    461  N   ARG B 116      -7.138 -20.390 -25.689  1.00  1.00
ATOM    462  CA  ARG B 116      -8.594 -20.313 -25.724  1.00  1.00
ATOM    463  C   ARG B 116      -9.113 -19.258 -24.755  1.00  1.00
ATOM    464  O   ARG B 116      -8.597 -19.112 -23.647  1.00  1.00
ATOM    465  N   LEU B 117     -10.267 -18.678 -25.139  1.00  1.00
ATOM    466  CA  LEU B 117     -10.986 -17.767 -24.256  1.00  1.00
ATOM    467  C   LEU B 117     -12.225 -18.433 -23.667  1.00  1.00
ATOM    468  O   LEU B 117     -13.096 -18.904 -24.399  1.00  1.00
ATOM    469  N   LYS B 118     -12.306 -18.565 -22.322  1.00  1.00
ATOM    470  CA  LYS B 118     -13.532 -19.146 -21.787  1.00  1.00
ATOM    471  C   LYS B 118     -13.768 -20.544 -22.344  1.00  1.00
ATOM    472  O   LYS B 118     -14.906 -21.005 -22.428  1.00  1.00
ATOM    473  N   GLY B 119     -12.679 -21.246 -22.885  1.00  1.00
ATOM    474  CA  GLY B 119     -12.742 -22.646 -23.285  1.00  1.00
ATOM    475  C   GLY B 119     -12.820 -22.782 -24.801  1.00  1.00
ATOM    476  O   GLY B 119     -12.479 -23.825 -25.358  1.00  1.00
ATOM    477  N   ILE B 120     -13.023 -21.840 -25.533  1.00  1.00
ATOM    478  CA  ILE B 120     -13.170 -21.820 -26.984  1.00  1.00
ATOM    479  C   ILE B 120     -11.891 -21.342 -27.660  1.00  1.00
ATOM    480  O   ILE B 120     -11.337 -20.304 -27.299  1.00  1.00
ATOM    481  N   ALA B 121     -11.392 -22.183 -28.646  1.00  1.00
ATOM    482  CA  ALA B 121     -10.203 -21.812 -29.405  1.00  1.00
ATOM    483  C   ALA B 121     -10.533 -20.778 -30.474  1.00  1.00
ATOM    484  O   ALA B 121     -11.549 -20.884 -31.161  1.00  1.00
ATOM    485  N   PRO B 122      -9.573 -19.847 -30.719  1.00  1.00
ATOM    486  CA  PRO B 122      -9.735 -18.893 -31.810  1.00  1.00
ATOM    487  C   PRO B 122      -9.756 -19.598 -33.160  1.00  1.00
ATOM    488  O   PRO B 122      -8.989 -20.531 -33.396  1.00  1.00
ATOM    489  N   SER B 123     -17.480 -22.041 -35.158  1.00  1.00
ATOM    490  CA  SER B 123     -17.417 -21.278 -33.918  1.00  1.00
ATOM    491  C   SER B 123     -15.977 -20.959 -33.539  1.00  1.00
ATOM    492  O   SER B 123     -15.083 -21.790 -33.705  1.00  1.00
ATOM    493  N   TRP B 124     -15.834 -19.785 -32.962  1.00  1.00
ATOM    494  CA  TRP B 124     -14.544 -19.326 -32.459  1.00  1.00
ATOM    495  C   TRP B 124     -14.714 -18.179 -31.472  1.00  1.00
ATOM    496  O   TRP B 124     -15.601 -17.339 -31.627  1.00  1.00
ATOM    497  N   SER B 125     -13.661 -17.939 -30.650  1.00  1.00
ATOM    498  CA  SER B 125     -13.703 -16.905 -29.623  1.00  1.00
ATOM    499  C   SER B 125     -13.046 -15.620 -30.109  1.00  1.00
ATOM    500  O   SER B 125     -13.367 -14.530 -29.636  1.00  1.00
ATOM    501  N   TYR B 126     -12.497 -15.511 -31.034  1.00  1.00
ATOM    502  CA  TYR B 126     -11.774 -14.459 -31.738  1.00  1.00
ATOM    503  C   TYR B 126     -11.180 -14.975 -33.041  1.00  1.00
ATOM    504  O   TYR B 126     -10.794 -16.140 -33.140  1.00  1.00
ATOM    505  N   ILE B 127     -10.880 -14.033 -33.950  1.00  1.00
ATOM    506  CA  ILE B 127     -10.108 -14.318 -35.154  1.00  1.00
ATOM    507  C   ILE B 127      -8.790 -13.555 -35.157  1.00  1.00
ATOM    508  O   ILE B 127      -8.736 -12.389 -34.767  1.00  1.00
ATOM    509  N   SER B 128     -16.944  -8.936 -36.654  1.00  1.00
ATOM    510  CA  SER B 128     -16.216  -9.025 -35.394  1.00  1.00
ATOM    511  C   SER B 128     -17.141  -9.422 -34.250  1.00  1.00
ATOM    512  O   SER B 128     -16.696  -9.966 -33.240  1.00  1.00
ATOM    513  N   SER B 129     -18.361  -9.369 -34.375  1.00  1.00
ATOM    514  CA  SER B 129     -19.363  -9.719 -33.376  1.00  1.00
ATOM    515  C   SER B 129     -20.102 -10.994 -33.760  1.00  1.00
ATOM    516  O   SER B 129     -20.813 -11.581 -32.945  1.00  1.00
ATOM    517  N   VAL B 130     -19.566 -11.785 -34.535  1.00  1.00
ATOM    518  CA  VAL B 130     -19.961 -13.147 -34.875  1.00  1.00
ATOM    519  C   VAL B 130     -19.157 -14.168 -34.082  1.00  1.00
ATOM    520  O   VAL B 130     -17.928 -14.199 -34.157  1.00  1.00
ATOM    521  N   SER B 131     -19.879 -15.055 -33.332  1.00  1.00
ATOM    522  CA  SER B 131     -19.224 -16.070 -32.517  1.00  1.00
ATOM    523  C   SER B 131     -19.308 -17.442 -33.174  1.00  1.00
ATOM    524  O   SER B 131     -18.438 -18.291 -32.974  1.00  1.00
ATOM    525  N   SER B 132     -20.142 -17.857 -33.779  1.00  1.00
ATOM    526  CA  SER B 132     -20.216 -19.081 -34.567  1.00  1.00
ATOM    527  C   SER B 132     -20.893 -18.833 -35.909  1.00  1.00
ATOM    528  O   SER B 132     -21.804 -18.012 -36.013  1.00  1.00
ATOM    529  N   SER B 133     -24.524 -16.303 -35.828  1.00  1.00
ATOM    530  CA  SER B 133     -24.729 -16.264 -34.385  1.00  1.00
ATOM    531  C   SER B 133     -23.889 -15.169 -33.739  1.00  1.00
ATOM    532  O   SER B 133     -22.688 -15.064 -33.992  1.00  1.00
ATOM    533  N   ARG B 134     -24.572 -14.153 -33.232  1.00  1.00
ATOM    534  CA  ARG B 134     -23.887 -12.992 -32.675  1.00  1.00
ATOM    535  C   ARG B 134     -23.464 -13.240 -31.233  1.00  1.00
ATOM    536  O   ARG B 134     -24.207 -13.835 -30.452  1.00  1.00
ATOM    537  N   GLY B 135     -22.332 -12.626 -30.882  1.00  1.00
ATOM    538  CA  GLY B 135     -21.766 -12.635 -29.538  1.00  1.00
ATOM    539  C   GLY B 135     -20.907 -11.401 -29.294  1.00  1.00
ATOM    540  O   GLY B 135     -20.133 -10.991 -30.159  1.00  1.00
ATOM    541  N   PHE B 136     -21.023 -10.799 -28.139  1.00  1.00
ATOM    542  CA  PHE B 136     -20.193  -9.652 -27.790  1.00  1.00
ATOM    543  C   PHE B 136     -18.831 -10.095 -27.273  1.00  1.00
ATOM    544  O   PHE B 136     -18.736 -10.980 -26.423  1.00  1.00
ATOM    545  N   GLY B 137     -17.780  -9.157 -27.739  1.00  1.00
ATOM    546  CA  GLY B 137     -16.476  -9.362 -27.119  1.00  1.00
ATOM    547  C   GLY B 137     -15.536 -10.117 -28.050  1.00  1.00
ATOM    548  O   GLY B 137     -14.328 -10.170 -27.818  1.00  1.00
ATOM    549  N   SER B 138     -16.023 -10.621 -29.176  1.00  1.00
ATOM    550  CA  SER B 138     -15.145 -11.136 -30.220  1.00  1.00
ATOM    551  C   SER B 138     -14.482 -10.002 -30.991  1.00  1.00
ATOM    552  O   SER B 138     -15.096  -8.965 -31.239  1.00  1.00
ATOM    553  N   GLY B 139     -13.580 -10.386 -31.887  1.00  1.00
ATOM    554  CA  GLY B 139     -12.799  -9.414 -32.641  1.00  1.00
ATOM    555  C   GLY B 139     -11.816 -10.105 -33.578  1.00  1.00
ATOM    556  O   GLY B 139     -11.479 -11.273 -33.388  1.00  1.00
ATOM    557  N   ILE B 140     -11.201  -9.364 -34.423  1.00  1.00
ATOM    558  CA  ILE B 140     -10.077  -9.792 -35.248  1.00  1.00
ATOM    559  C   ILE B 140      -8.786  -9.107 -34.819  1.00  1.00
ATOM    560  O   ILE B 140      -8.755  -7.894 -34.610  1.00  1.00
ATOM    561  N   ILE B 141      -7.791  -9.911 -34.553  1.00  1.00
ATOM    562  CA  ILE B 141      -6.461  -9.443 -34.181  1.00  1.00
ATOM    563  C   ILE B 141      -5.402  -9.972 -35.139  1.00  1.00
ATOM    564  O   ILE B 141      -5.503 -11.095 -35.633  1.00  1.00
ATOM    565  N   THR B 142      -4.363  -9.306 -35.320  1.00  1.00
ATOM    566  CA  THR B 142      -3.140  -9.763 -35.968  1.00  1.00
ATOM    567  C   THR B 142      -2.063 -10.091 -34.943  1.00  1.00
ATOM    568  O   THR B 142      -1.766  -9.285 -34.061  1.00  1.00
ATOM    569  N   SER B 143      -1.460 -11.349 -35.154  1.00  1.00
ATOM    570  CA  SER B 143      -0.558 -11.797 -34.099  1.00  1.00
ATOM    571  C   SER B 143       0.547 -12.683 -34.659  1.00  1.00
ATOM    572  O   SER B 143       0.316 -13.482 -35.566  1.00  1.00
ATOM    573  N   ASN B 144       1.716 -12.619 -33.987  1.00  1.00
ATOM    574  CA  ASN B 144       2.821 -13.486 -34.379  1.00  1.00
ATOM    575  C   ASN B 144       3.033 -14.602 -33.365  1.00  1.00
ATOM    576  O   ASN B 144       3.736 -15.576 -33.636  1.00  1.00
ATOM    577  N   ALA B 145       2.332 -14.692 -32.384  1.00  1.00
ATOM    578  CA  ALA B 145       2.323 -15.705 -31.335  1.00  1.00
ATOM    579  C   ALA B 145       1.852 -17.050 -31.873  1.00  1.00
ATOM    580  O   ALA B 145       0.932 -17.116 -32.687  1.00  1.00
ATOM    581  N   SER B 146       2.170 -18.147 -31.082  1.00  1.00
ATOM    582  CA  SER B 146       1.719 -19.483 -31.453  1.00  1.00
ATOM    583  C   SER B 146       0.581 -19.950 -30.555  1.00  1.00
ATOM    584  O   SER B 146       0.611 -19.745 -29.341  1.00  1.00
ATOM    585  N   MET B 147      -0.340 -20.770 -31.165  1.00  1.00
ATOM    586  CA  MET B 147      -1.404 -21.350 -30.355  1.00  1.00
ATOM    587  C   MET B 147      -0.870 -22.462 -29.460  1.00  1.00
ATOM    588  O   MET B 147      -0.139 -23.341 -29.914  1.00  1.00
ATOM    589  N   HIS B 148      -1.201 -22.425 -28.219  1.00  1.00
ATOM    590  CA  HIS B 148      -0.919 -23.460 -27.232  1.00  1.00
ATOM    591  C   HIS B 148      -2.204 -23.990 -26.608  1.00  1.00
ATOM    592  O   HIS B 148      -3.162 -23.244 -26.406  1.00  1.00
ATOM    593  N   GLU B 149      -2.205 -25.158 -26.084  1.00  1.00
ATOM    594  CA  GLU B 149      -3.346 -25.662 -25.328  1.00  1.00
ATOM    595  C   GLU B 149      -3.448 -24.986 -23.967  1.00  1.00
ATOM    596  O   GLU B 149      -2.622 -25.219 -23.084  1.00  1.00
ATOM    597  N   CYS B 150      -3.899 -23.802 -23.980  1.00  1.00
ATOM    598  CA  CYS B 150      -4.114 -22.955 -22.813  1.00  1.00
ATOM    599  C   CYS B 150      -5.476 -22.274 -22.870  1.00  1.00
ATOM    600  O   CYS B 150      -5.966 -21.935 -23.947  1.00  1.00
ATOM    601  N   ASN B 151      -5.959 -21.780 -21.818  1.00  1.00
ATOM    602  CA  ASN B 151      -7.185 -21.013 -21.636  1.00  1.00
ATOM    603  C   ASN B 151      -6.929 -19.750 -20.823  1.00  1.00
ATOM    604  O   ASN B 151      -6.224 -19.782 -19.815  1.00  1.00
ATOM    605  N   THR B 152      -7.616 -18.641 -21.287  1.00  1.00
ATOM    606  CA  THR B 152      -7.421 -17.354 -20.631  1.00  1.00
ATOM    607  C   THR B 152      -8.705 -16.535 -20.630  1.00  1.00
ATOM    608  O   THR B 152      -9.521 -16.641 -21.546  1.00  1.00
ATOM    609  N   LYS B 153      -8.776 -15.525 -19.837  1.00  1.00
ATOM    610  CA  LYS B 153      -9.866 -14.558 -19.789  1.00  1.00
ATOM    611  C   LYS B 153      -9.504 -13.282 -20.538  1.00  1.00
ATOM    612  O   LYS B 153     -10.373 -12.603 -21.085  1.00  1.00
ATOM    613  N   CYS B 154      -8.291 -13.207 -20.961  1.00  1.00
ATOM    614  CA  CYS B 154      -7.668 -12.025 -21.544  1.00  1.00
ATOM    615  C   CYS B 154      -6.581 -12.409 -22.539  1.00  1.00
ATOM    616  O   CYS B 154      -5.736 -13.258 -22.253  1.00  1.00
ATOM    617  N   GLN B 155      -6.748 -12.031 -23.775  1.00  1.00
ATOM    618  CA  GLN B 155      -5.819 -12.311 -24.863  1.00  1.00
ATOM    619  C   GLN B 155      -5.429 -11.034 -25.597  1.00  1.00
ATOM    620  O   GLN B 155      -6.274 -10.181 -25.869  1.00  1.00
ATOM    621  N   THR B 156      -4.159 -10.748 -25.614  1.00  1.00
ATOM    622  CA  THR B 156      -3.556  -9.727 -26.462  1.00  1.00
ATOM    623  C   THR B 156      -2.824 -10.354 -27.642  1.00  1.00
ATOM    624  O   THR B 156      -2.225 -11.422 -27.518  1.00  1.00
ATOM    625  N   PRO B 157      -2.387  -9.607 -28.603  1.00  1.00
ATOM    626  CA  PRO B 157      -1.655 -10.119 -29.755  1.00  1.00
ATOM    627  C   PRO B 157      -0.260 -10.586 -29.358  1.00  1.00
ATOM    628  O   PRO B 157       0.261 -11.555 -29.909  1.00  1.00
ATOM    629  N   LEU B 158       0.249 -10.352 -28.308  1.00  1.00
ATOM    630  CA  LEU B 158       1.573 -10.726 -27.825  1.00  1.00
ATOM    631  C   LEU B 158       1.504 -11.954 -26.923  1.00  1.00
ATOM    632  O   LEU B 158       2.433 -12.761 -26.886  1.00  1.00
ATOM    633  N   GLY B 159       0.352 -12.235 -26.359  1.00  1.00
ATOM    634  CA  GLY B 159       0.209 -13.285 -25.358  1.00  1.00
ATOM    635  C   GLY B 159      -1.020 -13.054 -24.488  1.00  1.00
ATOM    636  O   GLY B 159      -1.449 -11.916 -24.294  1.00  1.00
ATOM    637  N   ALA B 160      -1.398 -14.103 -23.708  1.00  1.00
ATOM    638  CA  ALA B 160      -2.512 -13.993 -22.774  1.00  1.00
ATOM    639  C   ALA B 160      -2.057 -13.414 -21.441  1.00  1.00
ATOM    640  O   ALA B 160      -0.974 -13.733 -20.951  1.00  1.00
ATOM    641  N   ILE B 161      -3.001 -12.731 -20.775  1.00  1.00
ATOM    642  CA  ILE B 161      -2.782 -12.156 -19.453  1.00  1.00
ATOM    643  C   ILE B 161      -3.638 -12.851 -18.402  1.00  1.00
ATOM    644  O   ILE B 161      -4.835 -13.059 -18.601  1.00  1.00
ATOM    645  N   ASN B 162      -3.063 -13.330 -17.394  1.00  1.00
ATOM    646  CA  ASN B 162      -3.718 -13.885 -16.216  1.00  1.00
ATOM    647  C   ASN B 162      -3.355 -13.100 -14.962  1.00  1.00
ATOM    648  O   ASN B 162      -2.189 -13.039 -14.572  1.00  1.00
ATOM    649  N   SER B 163      -4.232 -11.979 -14.729  1.00  1.00
ATOM    650  CA  SER B 163      -3.856 -10.996 -13.720  1.00  1.00
ATOM    651  C   SER B 163      -5.086 -10.357 -13.088  1.00  1.00
ATOM    652  O   SER B 163      -6.108 -10.168 -13.748  1.00  1.00
ATOM    653  N   SER B 164      -4.960  -9.939 -11.820  1.00  1.00
ATOM    654  CA  SER B 164      -5.994  -9.199 -11.106  1.00  1.00
ATOM    655  C   SER B 164      -5.641  -7.721 -11.002  1.00  1.00
ATOM    656  O   SER B 164      -6.513  -6.879 -10.786  1.00  1.00
ATOM    657  N   LEU B 165      -4.468  -7.373 -11.461  1.00  1.00
ATOM    658  CA  LEU B 165      -4.046  -5.978 -11.522  1.00  1.00
ATOM    659  C   LEU B 165      -4.979  -5.159 -12.408  1.00  1.00
ATOM    660  O   LEU B 165      -5.336  -5.581 -13.508  1.00  1.00
ATOM    661  N   PRO B 166      -5.153  -3.869 -12.029  1.00  1.00
ATOM    662  CA  PRO B 166      -6.095  -2.992 -12.714  1.00  1.00
ATOM    663  C   PRO B 166      -5.499  -2.444 -14.004  1.00  1.00
ATOM    664  O   PRO B 166      -6.201  -2.275 -15.001  1.00  1.00
ATOM    665  N   TYR B 167      -4.339  -2.340 -14.245  1.00  1.00
ATOM    666  CA  TYR B 167      -3.646  -1.756 -15.387  1.00  1.00
ATOM    667  C   TYR B 167      -2.633  -2.731 -15.973  1.00  1.00
ATOM    668  O   TYR B 167      -2.040  -3.533 -15.252  1.00  1.00
ATOM    669  N   GLN B 168      -2.394  -2.514 -17.287  1.00  1.00
ATOM    670  CA  GLN B 168      -1.376  -3.229 -18.048  1.00  1.00
ATOM    671  C   GLN B 168      -0.780  -2.346 -19.137  1.00  1.00
ATOM    672  O   GLN B 168      -1.480  -1.538 -19.746  1.00  1.00
ATOM    673  N   ASN B 169       0.445  -2.464 -19.420  1.00  1.00
ATOM    674  CA  ASN B 169       1.175  -1.744 -20.457  1.00  1.00
ATOM    675  C   ASN B 169       1.710  -2.698 -21.517  1.00  1.00
ATOM    676  O   ASN B 169       2.159  -2.270 -22.580  1.00  1.00
ATOM    677  N   ILE B 170       0.987  -3.835 -21.711  1.00  1.00
ATOM    678  CA  ILE B 170       1.394  -4.852 -22.674  1.00  1.00
ATOM    679  C   ILE B 170       0.893  -4.517 -24.073  1.00  1.00
ATOM    680  O   ILE B 170       1.612  -4.687 -25.057  1.00  1.00
ATOM    681  N   HIS B 171      -0.278  -4.170 -24.343  1.00  1.00
ATOM    682  CA  HIS B 171      -0.942  -4.016 -25.632  1.00  1.00
ATOM    683  C   HIS B 171      -2.345  -3.448 -25.464  1.00  1.00
ATOM    684  O   HIS B 171      -3.068  -3.816 -24.538  1.00  1.00
ATOM    685  N   PRO B 172      -2.703  -2.531 -26.451  1.00  1.00
ATOM    686  CA  PRO B 172      -4.020  -1.908 -26.385  1.00  1.00
ATOM    687  C   PRO B 172      -5.075  -2.778 -27.056  1.00  1.00
ATOM    688  O   PRO B 172      -6.239  -2.780 -26.655  1.00  1.00
ATOM    689  N   VAL B 173      -4.745  -3.641 -27.876  1.00  1.00
ATOM    690  CA  VAL B 173      -5.616  -4.666 -28.440  1.00  1.00
ATOM    691  C   VAL B 173      -5.822  -5.814 -27.460  1.00  1.00
ATOM    692  O   VAL B 173      -4.859  -6.406 -26.972  1.00  1.00
ATOM    693  N   THR B 174      -7.136  -6.015 -27.079  1.00  1.00
ATOM    694  CA  THR B 174      -7.497  -6.981 -26.049  1.00  1.00
ATOM    695  C   THR B 174      -8.783  -7.714 -26.409  1.00  1.00
ATOM    696  O   THR B 174      -9.710  -7.126 -26.965  1.00  1.00
ATOM    697  N   ILE B 175      -8.757  -9.010 -26.186  1.00  1.00
ATOM    698  CA  ILE B 175      -9.942  -9.854 -26.285  1.00  1.00
ATOM    699  C   ILE B 175     -10.354 -10.386 -24.918  1.00  1.00
ATOM    700  O   ILE B 175      -9.521 -10.869 -24.153  1.00  1.00
ATOM    701  N   GLY B 176     -11.477  -9.945 -24.410  1.00  1.00
ATOM    702  CA  GLY B 176     -11.997 -10.551 -23.190  1.00  1.00
ATOM    703  C   GLY B 176     -12.067  -9.535 -22.057  1.00  1.00
ATOM    704  O   GLY B 176     -11.634  -8.392 -22.208  1.00  1.00
ATOM    705  N   GLU B 177     -11.997  -9.730 -20.980  1.00  1.00
ATOM    706  CA  GLU B 177     -11.884  -8.949 -19.754  1.00  1.00
ATOM    707  C   GLU B 177     -10.427  -8.771 -19.346  1.00  1.00
ATOM    708  O   GLU B 177      -9.712  -9.748 -19.123  1.00  1.00
ATOM    709  N   CYS B 178      -9.827  -7.675 -19.858  1.00  1.00
ATOM    710  CA  CYS B 178      -8.407  -7.396 -19.684  1.00  1.00
ATOM    711  C   CYS B 178      -8.189  -6.176 -18.799  1.00  1.00
ATOM    712  O   CYS B 178      -8.968  -5.223 -18.837  1.00  1.00
ATOM    713  N   PRO B 179      -6.962  -6.122 -17.976  1.00  1.00
ATOM    714  CA  PRO B 179      -6.619  -4.849 -17.353  1.00  1.00
ATOM    715  C   PRO B 179      -6.654  -3.713 -18.367  1.00  1.00
ATOM    716  O   PRO B 179      -6.199  -3.865 -19.500  1.00  1.00
ATOM    717  N   LYS B 180      -6.949  -2.435 -17.763  1.00  1.00
ATOM    718  CA  LYS B 180      -6.899  -1.240 -18.597  1.00  1.00
ATOM    719  C   LYS B 180      -5.488  -0.987 -19.111  1.00  1.00
ATOM    720  O   LYS B 180      -4.526  -0.994 -18.343  1.00  1.00
ATOM    721  N   TYR B 181      -5.398  -0.707 -20.490  1.00  1.00
ATOM    722  CA  TYR B 181      -4.095  -0.384 -21.057  1.00  1.00
ATOM    723  C   TYR B 181      -3.727   1.072 -20.799  1.00  1.00
ATOM    724  O   TYR B 181      -4.553   1.969 -20.962  1.00  1.00
ATOM    725  N   VAL B 182      -2.469   1.263 -20.393  1.00  1.00
ATOM    726  CA  VAL B 182      -1.855   2.571 -20.197  1.00  1.00
ATOM    727  C   VAL B 182      -0.407   2.576 -20.671  1.00  1.00
ATOM    728  O   VAL B 182       0.294   1.571 -20.564  1.00  1.00
ATOM    729  N   ARG B 183       0.116   3.678 -21.026  1.00  1.00
ATOM    730  CA  ARG B 183       1.479   3.837 -21.520  1.00  1.00
ATOM    731  C   ARG B 183       2.476   3.903 -20.370  1.00  1.00
ATOM    732  O   ARG B 183       3.633   3.509 -20.516  1.00  1.00
ATOM    733  N   SER B 184       2.143   3.710 -19.220  1.00  1.00
ATOM    734  CA  SER B 184       2.993   3.835 -18.042  1.00  1.00
ATOM    735  C   SER B 184       3.982   2.680 -17.953  1.00  1.00
ATOM    736  O   SER B 184       3.626   1.525 -18.185  1.00  1.00
ATOM    737  N   ALA B 185       5.191   3.039 -17.325  1.00  1.00
ATOM    738  CA  ALA B 185       6.250   2.058 -17.120  1.00  1.00
ATOM    739  C   ALA B 185       6.261   1.551 -15.684  1.00  1.00
ATOM    740  O   ALA B 185       6.553   0.383 -15.430  1.00  1.00
ATOM    741  N   LYS B 186       5.616   2.160 -14.815  1.00  1.00
ATOM    742  CA  LYS B 186       5.532   1.892 -13.384  1.00  1.00
ATOM    743  C   LYS B 186       4.324   2.583 -12.765  1.00  1.00
ATOM    744  O   LYS B 186       4.005   3.721 -13.108  1.00  1.00
ATOM    745  N   LEU B 187       3.582   1.813 -11.972  1.00  1.00
ATOM    746  CA  LEU B 187       2.434   2.170 -11.148  1.00  1.00
ATOM    747  C   LEU B 187       2.403   1.353  -9.861  1.00  1.00
ATOM    748  O   LEU B 187       2.387   0.122  -9.897  1.00  1.00
ATOM    749  N   ARG B 188       3.124   1.810  -8.881  1.00  1.00
ATOM    750  CA  ARG B 188       3.288   1.169  -7.581  1.00  1.00
ATOM    751  C   ARG B 188       2.697   2.023  -6.467  1.00  1.00
ATOM    752  O   ARG B 188       2.928   3.231  -6.409  1.00  1.00
ATOM    753  N   MET B 189       1.659   1.485  -5.791  1.00  1.00
ATOM    754  CA  MET B 189       1.011   2.158  -4.672  1.00  1.00
ATOM    755  C   MET B 189       1.620   1.728  -3.343  1.00  1.00
ATOM    756  O   MET B 189       1.776   0.536  -3.078  1.00  1.00
ATOM    757  N   VAL B 190       2.127   2.786  -2.520  1.00  1.00
ATOM    758  CA  VAL B 190       2.580   2.411  -1.186  1.00  1.00
ATOM    759  C   VAL B 190       1.402   2.095  -0.273  1.00  1.00
ATOM    760  O   VAL B 190       0.397   2.806  -0.273  1.00  1.00
ATOM    761  N   THR B 191       1.620   1.022   0.579  1.00  1.00
ATOM    762  CA  THR B 191       0.602   0.645   1.553  1.00  1.00
ATOM    763  C   THR B 191       1.137   0.746   2.976  1.00  1.00
ATOM    764  O   THR B 191       0.402   1.087   3.902  1.00  1.00
ATOM    765  N   GLY B 192       2.446   0.710   3.090  1.00  1.00
ATOM    766  CA  GLY B 192       3.099   0.916   4.378  1.00  1.00
ATOM    767  C   GLY B 192       3.685   2.318   4.481  1.00  1.00
ATOM    768  O   GLY B 192       3.720   3.060   3.500  1.00  1.00
ATOM    769  N   LEU B 193       4.680   2.514   5.160  1.00  1.00
ATOM    770  CA  LEU B 193       5.294   3.795   5.491  1.00  1.00
ATOM    771  C   LEU B 193       6.752   3.838   5.047  1.00  1.00
ATOM    772  O   LEU B 193       7.431   2.812   5.013  1.00  1.00
ATOM    773  N   ARG B 194       7.321   5.071   5.055  1.00  1.00
ATOM    774  CA  ARG B 194       8.748   5.233   4.807  1.00  1.00
ATOM    775  C   ARG B 194       9.565   4.233   5.615  1.00  1.00
ATOM    776  O   ARG B 194       9.385   4.105   6.826  1.00  1.00
ATOM    777  N   ASN B 195      10.417   3.454   4.853  1.00  1.00
ATOM    778  CA  ASN B 195      11.297   2.481   5.489  1.00  1.00
ATOM    779  C   ASN B 195      12.635   3.109   5.861  1.00  1.00
ATOM    780  O   ASN B 195      13.318   3.685   5.014  1.00  1.00
ATOM    781  N   ILE B 196      12.952   3.182   7.105  1.00  1.00
ATOM    782  CA  ILE B 196      14.154   3.772   7.680  1.00  1.00
ATOM    783  C   ILE B 196      14.809   2.826   8.678  1.00  1.00
ATOM    784  O   ILE B 196      14.322   2.652   9.795  1.00  1.00
ATOM    785  N   PRO B 197      15.372   1.695   8.228  1.00  1.00
ATOM    786  CA  PRO B 197      15.920   0.676   9.115  1.00  1.00
ATOM    787  C   PRO B 197      17.233   1.136   9.737  1.00  1.00
ATOM    788  O   PRO B 197      18.021   1.835   9.100  1.00  1.00
ATOM    789  N   GLY B 198       7.958  14.909   7.169  1.00  1.00
ATOM    790  CA  GLY B 198       6.586  14.685   6.730  1.00  1.00
ATOM    791  C   GLY B 198       5.643  15.730   7.313  1.00  1.00
ATOM    792  O   GLY B 198       5.908  16.294   8.375  1.00  1.00
ATOM    793  N   LEU B 199       4.379  15.704   6.869  1.00  1.00
ATOM    794  CA  LEU B 199       3.410  16.692   7.328  1.00  1.00
ATOM    795  C   LEU B 199       3.217  16.613   8.839  1.00  1.00
ATOM    796  O   LEU B 199       3.046  17.633   9.506  1.00  1.00
ATOM    797  N   PHE B 200       3.239  15.701   9.563  1.00  1.00
ATOM    798  CA  PHE B 200       2.994  15.570  10.994  1.00  1.00
ATOM    799  C   PHE B 200       4.295  15.637  11.784  1.00  1.00
ATOM    800  O   PHE B 200       4.311  16.070  12.936  1.00  1.00
ATOM    801  N   GLY B 201       5.371  15.305  11.331  1.00  1.00
ATOM    802  CA  GLY B 201       6.659  15.645  11.924  1.00  1.00
ATOM    803  C   GLY B 201       7.177  14.514  12.802  1.00  1.00
ATOM    804  O   GLY B 201       8.325  14.535  13.245  1.00  1.00
ATOM    805  N   ALA B 202       6.564  13.311  12.655  1.00  1.00
ATOM    806  CA  ALA B 202       6.978  12.195  13.497  1.00  1.00
ATOM    807  C   ALA B 202       7.873  11.229  12.731  1.00  1.00
ATOM    808  O   ALA B 202       8.840  10.698  13.277  1.00  1.00
ATOM    809  N   ILE B 203       7.420  10.635  11.626  1.00  1.00
ATOM    810  CA  ILE B 203       8.250   9.749  10.819  1.00  1.00
ATOM    811  C   ILE B 203       9.343  10.525  10.095  1.00  1.00
ATOM    812  O   ILE B 203       9.065  11.498   9.393  1.00  1.00
ATOM    813  N   ALA B 204      10.631  10.012  10.208  1.00  1.00
ATOM    814  CA  ALA B 204      11.738  10.749   9.611  1.00  1.00
ATOM    815  C   ALA B 204      11.731  12.207  10.050  1.00  1.00
ATOM    816  O   ALA B 204      11.411  13.101   9.266  1.00  1.00
ATOM    817  N   GLY B 205      11.329  12.402  11.302  1.00  1.00
ATOM    818  CA  GLY B 205      11.279  13.723  11.917  1.00  1.00
ATOM    819  C   GLY B 205      11.861  13.697  13.325  1.00  1.00
ATOM    820  O   GLY B 205      12.780  14.453  13.640  1.00  1.00
ATOM    821  N   PHE B 206      10.917  13.787  14.390  1.00  1.00
ATOM    822  CA  PHE B 206      11.416  13.777  15.760  1.00  1.00
ATOM    823  C   PHE B 206      11.668  12.355  16.243  1.00  1.00
ATOM    824  O   PHE B 206      12.410  12.137  17.201  1.00  1.00
ATOM    825  N   ILE B 207      10.960  11.387  15.718  1.00  1.00
ATOM    826  CA  ILE B 207      11.395   9.997  15.788  1.00  1.00
ATOM    827  C   ILE B 207      12.261   9.629  14.591  1.00  1.00
ATOM    828  O   ILE B 207      11.775   9.547  13.463  1.00  1.00
ATOM    829  N   GLU B 208      13.503   9.777  14.582  1.00  1.00
ATOM    830  CA  GLU B 208      14.418   9.776  13.447  1.00  1.00
ATOM    831  C   GLU B 208      14.426   8.423  12.747  1.00  1.00
ATOM    832  O   GLU B 208      14.501   8.349  11.521  1.00  1.00
ATOM    833  N   GLY B 209      14.233   7.344  13.118  1.00  1.00
ATOM    834  CA  GLY B 209      14.370   6.080  12.405  1.00  1.00
ATOM    835  C   GLY B 209      13.240   5.122  12.759  1.00  1.00
ATOM    836  O   GLY B 209      12.703   5.162  13.866  1.00  1.00
ATOM    837  N   GLY B 210      13.163   4.027  12.036  1.00  1.00
ATOM    838  CA  GLY B 210      12.211   2.959  12.317  1.00  1.00
ATOM    839  C   GLY B 210      12.851   1.856  13.150  1.00  1.00
ATOM    840  O   GLY B 210      14.034   1.553  12.993  1.00  1.00
ATOM    841  N   TRP B 211      12.026   0.854  13.491  1.00  1.00
ATOM    842  CA  TRP B 211      12.463  -0.305  14.259  1.00  1.00
ATOM    843  C   TRP B 211      12.251  -1.596  13.477  1.00  1.00
ATOM    844  O   TRP B 211      11.118  -1.966  13.168  1.00  1.00
ATOM    845  N   THR B 212      13.371  -2.315  13.166  1.00  1.00
ATOM    846  CA  THR B 212      13.231  -3.596  12.485  1.00  1.00
ATOM    847  C   THR B 212      12.813  -4.693  13.456  1.00  1.00
ATOM    848  O   THR B 212      12.081  -5.613  13.090  1.00  1.00
ATOM    849  N   GLY B 213      12.878  -4.391  14.742  1.00  1.00
ATOM    850  CA  GLY B 213      12.567  -5.347  15.798  1.00  1.00
ATOM    851  C   GLY B 213      11.080  -5.337  16.128  1.00  1.00
ATOM    852  O   GLY B 213      10.533  -6.333  16.603  1.00  1.00
ATOM    853  N   MET B 214      10.362  -4.335  15.901  1.00  1.00
ATOM    854  CA  MET B 214       8.904  -4.318  15.931  1.00  1.00
ATOM    855  C   MET B 214       8.321  -4.908  14.653  1.00  1.00
ATOM    856  O   MET B 214       8.370  -4.286  13.592  1.00  1.00
ATOM    857  N   ILE B 215       7.982  -6.200  14.714  1.00  1.00
ATOM    858  CA  ILE B 215       7.643  -6.981  13.530  1.00  1.00
ATOM    859  C   ILE B 215       6.152  -7.289  13.482  1.00  1.00
ATOM    860  O   ILE B 215       5.570  -7.422  12.405  1.00  1.00
ATOM    861  N   ASP B 216       5.307  -6.838  14.289  1.00  1.00
ATOM    862  CA  ASP B 216       3.907  -7.241  14.341  1.00  1.00
ATOM    863  C   ASP B 216       2.984  -6.059  14.075  1.00  1.00
ATOM    864  O   ASP B 216       1.885  -6.224  13.545  1.00  1.00
ATOM    865  N   GLY B 217       3.325  -5.018  13.580  1.00  1.00
ATOM    866  CA  GLY B 217       2.502  -3.909  13.112  1.00  1.00
ATOM    867  C   GLY B 217       3.363  -2.732  12.672  1.00  1.00
ATOM    868  O   GLY B 217       4.524  -2.618  13.065  1.00  1.00
ATOM    869  N   TRP B 218       2.597  -1.638  12.204  1.00  1.00
ATOM    870  CA  TRP B 218       3.289  -0.454  11.709  1.00  1.00
ATOM    871  C   TRP B 218       3.651   0.489  12.849  1.00  1.00
ATOM    872  O   TRP B 218       4.723   1.095  12.850  1.00  1.00
ATOM    873  N   TYR B 219       2.999   0.717  13.790  1.00  1.00
ATOM    874  CA  TYR B 219       3.225   1.567  14.953  1.00  1.00
ATOM    875  C   TYR B 219       3.143   0.766  16.246  1.00  1.00
ATOM    876  O   TYR B 219       2.379  -0.194  16.345  1.00  1.00
ATOM    877  N   GLY B 220       3.929   1.426  17.326  1.00  1.00
ATOM    878  CA  GLY B 220       3.871   0.725  18.603  1.00  1.00
ATOM    879  C   GLY B 220       4.855   1.320  19.603  1.00  1.00
ATOM    880  O   GLY B 220       5.706   2.133  19.242  1.00  1.00
ATOM    881  N   TYR B 221       5.407   0.359  20.482  1.00  1.00
ATOM    882  CA  TYR B 221       6.153   0.783  21.661  1.00  1.00
ATOM    883  C   TYR B 221       7.411  -0.056  21.847  1.00  1.00
ATOM    884  O   TYR B 221       7.440  -1.236  21.495  1.00  1.00
ATOM    885  N   HIS B 222       8.427   0.572  22.347  1.00  1.00
ATOM    886  CA  HIS B 222       9.626  -0.045  22.901  1.00  1.00
ATOM    887  C   HIS B 222       9.798   0.308  24.373  1.00  1.00
ATOM    888  O   HIS B 222       9.625   1.461  24.768  1.00  1.00
ATOM    889  N   HIS B 223       9.892  -0.601  25.258  1.00  1.00
ATOM    890  CA  HIS B 223      10.017  -0.319  26.683  1.00  1.00
ATOM    891  C   HIS B 223      11.299  -0.914  27.252  1.00  1.00
ATOM    892  O   HIS B 223      11.739  -1.983  26.829  1.00  1.00
ATOM    893  N   GLN B 224      11.755  -0.387  28.297  1.00  1.00
ATOM    894  CA  GLN B 224      12.920  -0.733  29.102  1.00  1.00
ATOM    895  C   GLN B 224      12.636  -0.552  30.587  1.00  1.00
ATOM    896  O   GLN B 224      12.126   0.486  31.010  1.00  1.00
ATOM    897  N   ASN B 225      12.541  -1.603  31.341  1.00  1.00
ATOM    898  CA  ASN B 225      12.323  -1.561  32.782  1.00  1.00
ATOM    899  C   ASN B 225      13.131  -2.639  33.493  1.00  1.00
ATOM    900  O   ASN B 225      13.479  -3.660  32.899  1.00  1.00
ATOM    901  N   GLU B 226      13.097  -2.726  34.770  1.00  1.00
ATOM    902  CA  GLU B 226      13.818  -3.734  35.537  1.00  1.00
ATOM    903  C   GLU B 226      13.552  -5.133  34.997  1.00  1.00
ATOM    904  O   GLU B 226      14.451  -5.973  34.951  1.00  1.00
ATOM    905  N   GLN B 227      12.508  -5.503  34.568  1.00  1.00
ATOM    906  CA  GLN B 227      12.092  -6.798  34.044  1.00  1.00
ATOM    907  C   GLN B 227      12.526  -6.971  32.594  1.00  1.00
ATOM    908  O   GLN B 227      12.774  -8.088  32.139  1.00  1.00
ATOM    909  N   GLY B 228      13.176  -6.218  31.958  1.00  1.00
ATOM    910  CA  GLY B 228      13.704  -6.424  30.615  1.00  1.00
ATOM    911  C   GLY B 228      13.361  -5.254  29.702  1.00  1.00
ATOM    912  O   GLY B 228      12.811  -4.247  30.147  1.00  1.00
ATOM    913  N   SER B 229      13.591  -5.619  28.331  1.00  1.00
ATOM    914  CA  SER B 229      13.153  -4.715  27.274  1.00  1.00
ATOM    915  C   SER B 229      12.584  -5.487  26.090  1.00  1.00
ATOM    916  O   SER B 229      13.048  -6.581  25.769  1.00  1.00
ATOM    917  N   GLY B 230      11.642  -4.886  25.408  1.00  1.00
ATOM    918  CA  GLY B 230      11.030  -5.516  24.244  1.00  1.00
ATOM    919  C   GLY B 230      10.363  -4.482  23.346  1.00  1.00
ATOM    920  O   GLY B 230      10.077  -3.364  23.776  1.00  1.00
ATOM    921  N   TYR B 231       9.776  -4.991  22.260  1.00  1.00
ATOM    922  CA  TYR B 231       8.883  -4.245  21.382  1.00  1.00
ATOM    923  C   TYR B 231       7.485  -4.849  21.375  1.00  1.00
ATOM    924  O   TYR B 231       7.324  -6.066  21.469  1.00  1.00
ATOM    925  N   ALA B 232       6.511  -3.956  21.062  1.00  1.00
ATOM    926  CA  ALA B 232       5.107  -4.331  20.949  1.00  1.00
ATOM    927  C   ALA B 232       4.345  -3.353  20.065  1.00  1.00
ATOM    928  O   ALA B 232       4.514  -2.138  20.177  1.00  1.00
ATOM    929  N   ALA B 233       3.742  -3.827  18.971  1.00  1.00
ATOM    930  CA  ALA B 233       2.912  -2.968  18.135  1.00  1.00
ATOM    931  C   ALA B 233       1.654  -2.529  18.875  1.00  1.00
ATOM    932  O   ALA B 233       1.017  -3.326  19.562  1.00  1.00
ATOM    933  N   ASP B 234       1.239  -1.201  18.599  1.00  1.00
ATOM    934  CA  ASP B 234      -0.103  -0.820  19.022  1.00  1.00
ATOM    935  C   ASP B 234      -1.160  -1.419  18.103  1.00  1.00
ATOM    936  O   ASP B 234      -1.187  -1.139  16.905  1.00  1.00
ATOM    937  N   GLN B 235      -1.903  -2.431  18.660  1.00  1.00
ATOM    938  CA  GLN B 235      -2.780  -3.246  17.827  1.00  1.00
ATOM    939  C   GLN B 235      -3.952  -2.429  17.298  1.00  1.00
ATOM    940  O   GLN B 235      -4.364  -2.589  16.149  1.00  1.00
ATOM    941  N   LYS B 236      -4.489  -1.483  18.033  1.00  1.00
ATOM    942  CA  LYS B 236      -5.655  -0.703  17.638  1.00  1.00
ATOM    943  C   LYS B 236      -5.336   0.206  16.458  1.00  1.00
ATOM    944  O   LYS B 236      -6.133   0.335  15.529  1.00  1.00
ATOM    945  N   SER B 237      -4.243   0.997  16.559  1.00  1.00
ATOM    946  CA  SER B 237      -3.882   1.916  15.487  1.00  1.00
ATOM    947  C   SER B 237      -3.385   1.163  14.259  1.00  1.00
ATOM    948  O   SER B 237      -3.651   1.560  13.125  1.00  1.00
ATOM    949  N   THR B 238      -2.702   0.038  14.477  1.00  1.00
ATOM    950  CA  THR B 238      -2.227  -0.791  13.376  1.00  1.00
ATOM    951  C   THR B 238      -3.391  -1.388  12.595  1.00  1.00
ATOM    952  O   THR B 238      -3.374  -1.420  11.365  1.00  1.00
ATOM    953  N   GLN B 239      -4.397  -1.930  13.347  1.00  1.00
ATOM    954  CA  GLN B 239      -5.564  -2.551  12.731  1.00  1.00
ATOM    955  C   GLN B 239      -6.418  -1.520  12.006  1.00  1.00
ATOM    956  O   GLN B 239      -6.928  -1.779  10.915  1.00  1.00
ATOM    957  N   ASN B 240      -6.633  -0.356  12.599  1.00  1.00
ATOM    958  CA  ASN B 240      -7.402   0.715  11.978  1.00  1.00
ATOM    959  C   ASN B 240      -6.718   1.224  10.715  1.00  1.00
ATOM    960  O   ASN B 240      -7.377   1.538   9.724  1.00  1.00
ATOM    961  N   ALA B 241      -5.390   1.319  10.730  1.00  1.00
ATOM    962  CA  ALA B 241      -4.626   1.784   9.579  1.00  1.00
ATOM    963  C   ALA B 241      -4.637   0.753   8.458  1.00  1.00
ATOM    964  O   ALA B 241      -4.721   1.103   7.281  1.00  1.00
ATOM    965  N   ILE B 242      -4.496  -0.524   8.784  1.00  1.00
ATOM    966  CA  ILE B 242      -4.601  -1.570   7.773  1.00  1.00
ATOM    967  C   ILE B 242      -5.977  -1.568   7.119  1.00  1.00
ATOM    968  O   ILE B 242      -6.098  -1.725   5.905  1.00  1.00
ATOM    969  N   ASN B 243      -7.034  -1.383   7.977  1.00  1.00
ATOM    970  CA  ASN B 243      -8.395  -1.280   7.466  1.00  1.00
ATOM    971  C   ASN B 243      -8.527  -0.129   6.477  1.00  1.00
ATOM    972  O   ASN B 243      -9.167  -0.264   5.434  1.00  1.00
ATOM    973  N   GLY B 244      -7.960   1.028   6.819  1.00  1.00
ATOM    974  CA  GLY B 244      -8.051   2.232   6.002  1.00  1.00
ATOM    975  C   GLY B 244      -7.288   2.069   4.694  1.00  1.00
ATOM    976  O   GLY B 244      -7.763   2.473   3.633  1.00  1.00
ATOM    977  N   ILE B 245      -6.002   1.635   4.789  1.00  1.00
ATOM    978  CA  ILE B 245      -5.146   1.495   3.617  1.00  1.00
ATOM    979  C   ILE B 245      -5.724   0.490   2.630  1.00  1.00
ATOM    980  O   ILE B 245      -5.709   0.714   1.419  1.00  1.00
ATOM    981  N   THR B 246      -6.233  -0.611   3.113  1.00  1.00
ATOM    982  CA  THR B 246      -6.808  -1.639   2.254  1.00  1.00
ATOM    983  C   THR B 246      -8.104  -1.159   1.613  1.00  1.00
ATOM    984  O   THR B 246      -8.368  -1.434   0.442  1.00  1.00
ATOM    985  N   ASN B 247      -8.912  -0.409   2.317  1.00  1.00
ATOM    986  CA  ASN B 247     -10.108   0.210   1.758  1.00  1.00
ATOM    987  C   ASN B 247      -9.752   1.191   0.648  1.00  1.00
ATOM    988  O   ASN B 247     -10.445   1.273  -0.366  1.00  1.00
ATOM    989  N   LYS B 248      -8.612   1.909   0.855  1.00  1.00
ATOM    990  CA  LYS B 248      -8.121   2.850  -0.145  1.00  1.00
ATOM    991  C   LYS B 248      -7.710   2.131  -1.423  1.00  1.00
ATOM    992  O   LYS B 248      -7.983   2.602  -2.527  1.00  1.00
ATOM    993  N   VAL B 249      -7.010   0.993  -1.290  1.00  1.00
ATOM    994  CA  VAL B 249      -6.629   0.186  -2.443  1.00  1.00
ATOM    995  C   VAL B 249      -7.856  -0.301  -3.204  1.00  1.00
ATOM    996  O   VAL B 249      -7.893  -0.257  -4.433  1.00  1.00
ATOM    997  N   ASN B 250      -8.852  -0.788  -2.459  1.00  1.00
ATOM    998  CA  ASN B 250     -10.095  -1.282  -3.041  1.00  1.00
ATOM    999  C   ASN B 250     -10.826  -0.180  -3.797  1.00  1.00
ATOM   1000  O   ASN B 250     -11.366  -0.409  -4.879  1.00  1.00
ATOM   1001  N   THR B 251     -10.906   1.013  -3.189  1.00  1.00
ATOM   1002  CA  THR B 251     -11.557   2.160  -3.811  1.00  1.00
ATOM   1003  C   THR B 251     -10.883   2.528  -5.127  1.00  1.00
ATOM   1004  O   THR B 251     -11.551   2.851  -6.109  1.00  1.00
ATOM   1005  N   VAL B 252      -9.557   2.622  -5.113  1.00  1.00
ATOM   1006  CA  VAL B 252      -8.783   2.907  -6.315  1.00  1.00
ATOM   1007  C   VAL B 252      -9.025   1.854  -7.389  1.00  1.00
ATOM   1008  O   VAL B 252      -9.181   2.179  -8.567  1.00  1.00
ATOM   1009  N   ILE B 253      -8.956   0.620  -7.054  1.00  1.00
ATOM   1010  CA  ILE B 253      -9.183  -0.482  -7.981  1.00  1.00
ATOM   1011  C   ILE B 253     -10.608  -0.463  -8.521  1.00  1.00
ATOM   1012  O   ILE B 253     -10.834  -0.684  -9.710  1.00  1.00
ATOM   1013  N   GLU B 254     -11.568  -0.247  -7.732  1.00  1.00
ATOM   1014  CA  GLU B 254     -12.990  -0.243  -8.055  1.00  1.00
ATOM   1015  C   GLU B 254     -13.301   0.757  -9.160  1.00  1.00
ATOM   1016  O   GLU B 254     -14.122   0.490 -10.039  1.00  1.00
ATOM   1017  N   LYS B 255     -12.691   1.844  -9.258  1.00  1.00
ATOM   1018  CA  LYS B 255     -13.014   2.925 -10.182  1.00  1.00
ATOM   1019  C   LYS B 255     -12.435   2.658 -11.566  1.00  1.00
ATOM   1020  O   LYS B 255     -13.052   2.983 -12.580  1.00  1.00
ATOM   1021  N   MET B 256     -11.373   2.008 -11.687  1.00  1.00
ATOM   1022  CA  MET B 256     -10.812   1.607 -12.972  1.00  1.00
ATOM   1023  C   MET B 256      -9.894   0.401 -12.821  1.00  1.00
ATOM   1024  O   MET B 256      -8.935   0.432 -12.049  1.00  1.00
ATOM   1025  N   ASN B 257     -10.477  -0.751 -13.539  1.00  1.00
ATOM   1026  CA  ASN B 257      -9.737  -2.001 -13.415  1.00  1.00
ATOM   1027  C   ASN B 257     -10.100  -2.969 -14.533  1.00  1.00
ATOM   1028  O   ASN B 257      -9.292  -3.812 -14.924  1.00  1.00
ATOM   1029  N   ILE B 258     -10.576  -2.702 -15.605  1.00  1.00
ATOM   1030  CA  ILE B 258     -10.978  -3.628 -16.657  1.00  1.00
ATOM   1031  C   ILE B 258     -11.353  -2.884 -17.932  1.00  1.00
ATOM   1032  O   ILE B 258     -11.858  -1.763 -17.882  1.00  1.00
ATOM   1033  N   GLN B 259     -10.981  -3.456 -19.026  1.00  1.00
ATOM   1034  CA  GLN B 259     -11.406  -3.089 -20.372  1.00  1.00
ATOM   1035  C   GLN B 259     -11.951  -4.294 -21.126  1.00  1.00
ATOM   1036  O   GLN B 259     -11.428  -5.402 -21.006  1.00  1.00
ATOM   1037  N   PHE B 260     -13.112  -4.195 -21.672  1.00  1.00
ATOM   1038  CA  PHE B 260     -13.637  -5.269 -22.507  1.00  1.00
ATOM   1039  C   PHE B 260     -12.935  -5.310 -23.858  1.00  1.00
ATOM   1040  O   PHE B 260     -12.485  -4.283 -24.366  1.00  1.00
ATOM   1041  N   THR B 261     -13.185  -6.220 -24.698  1.00  1.00
ATOM   1042  CA  THR B 261     -12.620  -6.350 -26.035  1.00  1.00
ATOM   1043  C   THR B 261     -12.546  -4.999 -26.736  1.00  1.00
ATOM   1044  O   THR B 261     -13.521  -4.248 -26.761  1.00  1.00
ATOM   1045  N   ALA B 262     -11.314  -4.714 -27.182  1.00  1.00
ATOM   1046  CA  ALA B 262     -10.921  -3.553 -27.971  1.00  1.00
ATOM   1047  C   ALA B 262      -9.996  -3.951 -29.114  1.00  1.00
ATOM   1048  O   ALA B 262      -9.001  -4.646 -28.907  1.00  1.00
ATOM   1049  N   VAL B 263     -10.465  -3.966 -30.296  1.00  1.00
ATOM   1050  CA  VAL B 263      -9.733  -4.402 -31.479  1.00  1.00
ATOM   1051  C   VAL B 263      -9.616  -3.277 -32.500  1.00  1.00
ATOM   1052  O   VAL B 263     -10.533  -2.471 -32.657  1.00  1.00
ATOM   1053  N   GLY B 264      -8.654  -3.183 -33.238  1.00  1.00
ATOM   1054  CA  GLY B 264      -8.471  -2.246 -34.340  1.00  1.00
ATOM   1055  C   GLY B 264      -9.650  -2.293 -35.304  1.00  1.00
ATOM   1056  O   GLY B 264     -10.190  -3.363 -35.588  1.00  1.00
ATOM   1057  N   LYS B 265      -9.772  -1.165 -36.075  1.00  1.00
ATOM   1058  CA  LYS B 265     -10.723  -1.092 -37.177  1.00  1.00
ATOM   1059  C   LYS B 265     -10.015  -1.181 -38.523  1.00  1.00
ATOM   1060  O   LYS B 265      -9.005  -0.515 -38.749  1.00  1.00
ATOM   1061  N   LEU B 266      -9.591  10.574 -37.288  1.00  1.00
ATOM   1062  CA  LEU B 266     -10.666  10.680 -36.308  1.00  1.00
ATOM   1063  C   LEU B 266     -10.653   9.498 -35.345  1.00  1.00
ATOM   1064  O   LEU B 266     -10.894   9.657 -34.149  1.00  1.00
ATOM   1065  N   ASN B 267     -10.558   8.274 -35.865  1.00  1.00
ATOM   1066  CA  ASN B 267     -10.458   7.083 -35.030  1.00  1.00
ATOM   1067  C   ASN B 267      -9.164   7.080 -34.227  1.00  1.00
ATOM   1068  O   ASN B 267      -9.143   6.669 -33.067  1.00  1.00
ATOM   1069  N   LYS B 268      -8.055   7.399 -34.839  1.00  1.00
ATOM   1070  CA  LYS B 268      -6.775   7.445 -34.143  1.00  1.00
ATOM   1071  C   LYS B 268      -6.760   8.546 -33.090  1.00  1.00
ATOM   1072  O   LYS B 268      -6.167   8.389 -32.023  1.00  1.00
ATOM   1073  N   LYS B 269      -7.386   9.718 -33.388  1.00  1.00
ATOM   1074  CA  LYS B 269      -7.478  10.818 -32.435  1.00  1.00
ATOM   1075  C   LYS B 269      -8.253  10.405 -31.190  1.00  1.00
ATOM   1076  O   LYS B 269      -7.899  10.782 -30.073  1.00  1.00
ATOM   1077  N   VAL B 270      -9.387   9.655 -31.388  1.00  1.00
ATOM   1078  CA  VAL B 270     -10.188   9.165 -30.273  1.00  1.00
ATOM   1079  C   VAL B 270      -9.392   8.196 -29.408  1.00  1.00
ATOM   1080  O   VAL B 270      -9.476   8.232 -28.180  1.00  1.00
ATOM   1081  N   ASP B 271      -8.754   7.185 -30.068  1.00  1.00
ATOM   1082  CA  ASP B 271      -7.962   6.202 -29.339  1.00  1.00
ATOM   1083  C   ASP B 271      -6.800   6.863 -28.608  1.00  1.00
ATOM   1084  O   ASP B 271      -6.493   6.515 -27.468  1.00  1.00
ATOM   1085  N   ASP B 272      -6.045   7.700 -29.212  1.00  1.00
ATOM   1086  CA  ASP B 272      -4.883   8.347 -28.615  1.00  1.00
ATOM   1087  C   ASP B 272      -5.296   9.312 -27.511  1.00  1.00
ATOM   1088  O   ASP B 272      -4.595   9.463 -26.511  1.00  1.00
ATOM   1089  N   GLY B 273      -6.439   9.957 -27.626  1.00  1.00
ATOM   1090  CA  GLY B 273      -6.908  10.921 -26.638  1.00  1.00
ATOM   1091  C   GLY B 273      -7.407  10.222 -25.380  1.00  1.00
ATOM   1092  O   GLY B 273      -7.216  10.713 -24.268  1.00  1.00
ATOM   1093  N   PHE B 274      -8.132   9.127 -25.496  1.00  1.00
ATOM   1094  CA  PHE B 274      -8.566   8.340 -24.348  1.00  1.00
ATOM   1095  C   PHE B 274      -7.376   7.739 -23.611  1.00  1.00
ATOM   1096  O   PHE B 274      -7.362   7.678 -22.382  1.00  1.00
ATOM   1097  N   LEU B 275      -6.409   7.237 -24.395  1.00  1.00
ATOM   1098  CA  LEU B 275      -5.191   6.667 -23.833  1.00  1.00
ATOM   1099  C   LEU B 275      -4.395   7.715 -23.062  1.00  1.00
ATOM   1100  O   LEU B 275      -3.821   7.425 -22.013  1.00  1.00
ATOM   1101  N   ASP B 276      -4.300   8.937 -23.596  1.00  1.00
ATOM   1102  CA  ASP B 276      -3.606  10.028 -22.923  1.00  1.00
ATOM   1103  C   ASP B 276      -4.254  10.349 -21.582  1.00  1.00
ATOM   1104  O   ASP B 276      -3.565  10.620 -20.598  1.00  1.00
ATOM   1105  N   ILE B 277      -5.599  10.375 -21.553  1.00  1.00
ATOM   1106  CA  ILE B 277      -6.356  10.721 -20.356  1.00  1.00
ATOM   1107  C   ILE B 277      -6.218   9.645 -19.286  1.00  1.00
ATOM   1108  O   ILE B 277      -6.079   9.948 -18.101  1.00  1.00
ATOM   1109  N   TRP B 278      -6.361   8.362 -19.681  1.00  1.00
ATOM   1110  CA  TRP B 278      -6.297   7.260 -18.729  1.00  1.00
ATOM   1111  C   TRP B 278      -4.886   7.084 -18.182  1.00  1.00
ATOM   1112  O   TRP B 278      -4.700   6.758 -17.010  1.00  1.00
ATOM   1113  N   THR B 279      -3.886   7.262 -18.988  1.00  1.00
ATOM   1114  CA  THR B 279      -2.500   7.219 -18.538  1.00  1.00
ATOM   1115  C   THR B 279      -2.230   8.286 -17.484  1.00  1.00
ATOM   1116  O   THR B 279      -1.531   8.039 -16.502  1.00  1.00
ATOM   1117  N   TYR B 280      -2.743   9.528 -17.784  1.00  1.00
ATOM   1118  CA  TYR B 280      -2.602  10.646 -16.859  1.00  1.00
ATOM   1119  C   TYR B 280      -3.330  10.373 -15.550  1.00  1.00
ATOM   1120  O   TYR B 280      -2.822  10.678 -14.470  1.00  1.00
ATOM   1121  N   ASN B 281      -4.552   9.889 -15.644  1.00  1.00
ATOM   1122  CA  ASN B 281      -5.411   9.616 -14.498  1.00  1.00
ATOM   1123  C   ASN B 281      -4.798   8.558 -13.590  1.00  1.00
ATOM   1124  O   ASN B 281      -4.860   8.665 -12.365  1.00  1.00
ATOM   1125  N   ALA B 282      -4.325   7.464 -14.170  1.00  1.00
ATOM   1126  CA  ALA B 282      -3.747   6.359 -13.415  1.00  1.00
ATOM   1127  C   ALA B 282      -2.494   6.798 -12.668  1.00  1.00
ATOM   1128  O   ALA B 282      -2.286   6.425 -11.513  1.00  1.00
ATOM   1129  N   GLU B 283      -1.590   7.447 -13.349  1.00  1.00
ATOM   1130  CA  GLU B 283      -0.326   7.865 -12.753  1.00  1.00
ATOM   1131  C   GLU B 283      -0.548   8.908 -11.666  1.00  1.00
ATOM   1132  O   GLU B 283       0.101   8.876 -10.620  1.00  1.00
ATOM   1133  N   LEU B 284      -1.389   9.873 -11.884  1.00  1.00
ATOM   1134  CA  LEU B 284      -1.650  10.952 -10.938  1.00  1.00
ATOM   1135  C   LEU B 284      -2.409  10.443  -9.717  1.00  1.00
ATOM   1136  O   LEU B 284      -2.174  10.894  -8.596  1.00  1.00
ATOM   1137  N   LEU B 285      -3.368   9.569  -9.903  1.00  1.00
ATOM   1138  CA  LEU B 285      -4.098   8.960  -8.798  1.00  1.00
ATOM   1139  C   LEU B 285      -3.152   8.245  -7.839  1.00  1.00
ATOM   1140  O   LEU B 285      -3.326   8.303  -6.621  1.00  1.00
ATOM   1141  N   VAL B 286      -2.190   7.507  -8.413  1.00  1.00
ATOM   1142  CA  VAL B 286      -1.221   6.771  -7.609  1.00  1.00
ATOM   1143  C   VAL B 286      -0.286   7.719  -6.869  1.00  1.00
ATOM   1144  O   VAL B 286       0.034   7.503  -5.700  1.00  1.00
ATOM   1145  N   LEU B 287       0.207   8.740  -7.577  1.00  1.00
ATOM   1146  CA  LEU B 287       1.117   9.714  -6.987  1.00  1.00
ATOM   1147  C   LEU B 287       0.448  10.469  -5.843  1.00  1.00
ATOM   1148  O   LEU B 287       1.066  10.720  -4.808  1.00  1.00
ATOM   1149  N   LEU B 288      -0.752  10.929  -6.039  1.00  1.00
ATOM   1150  CA  LEU B 288      -1.487  11.673  -5.023  1.00  1.00
ATOM   1151  C   LEU B 288      -1.812  10.791  -3.822  1.00  1.00
ATOM   1152  O   LEU B 288      -1.736  11.234  -2.676  1.00  1.00
ATOM   1153  N   GLU B 289      -2.310   9.570  -4.086  1.00  1.00
ATOM   1154  CA  GLU B 289      -2.656   8.645  -3.013  1.00  1.00
ATOM   1155  C   GLU B 289      -1.418   8.218  -2.234  1.00  1.00
ATOM   1156  O   GLU B 289      -1.468   8.048  -1.016  1.00  1.00
ATOM   1157  N   ASN B 290      -0.296   8.074  -2.895  1.00  1.00
ATOM   1158  CA  ASN B 290       0.962   7.720  -2.250  1.00  1.00
ATOM   1159  C   ASN B 290       1.378   8.779  -1.237  1.00  1.00
ATOM   1160  O   ASN B 290       1.867   8.457  -0.153  1.00  1.00
ATOM   1161  N   GLU B 291       1.307  10.040  -1.633  1.00  1.00
ATOM   1162  CA  GLU B 291       1.613  11.149  -0.737  1.00  1.00
ATOM   1163  C   GLU B 291       0.703  11.138   0.484  1.00  1.00
ATOM   1164  O   GLU B 291       1.146  11.396   1.603  1.00  1.00
ATOM   1165  N   ARG B 292      -0.582  10.903   0.269  1.00  1.00
ATOM   1166  CA  ARG B 292      -1.579  10.883   1.332  1.00  1.00
ATOM   1167  C   ARG B 292      -1.352   9.710   2.277  1.00  1.00
ATOM   1168  O   ARG B 292      -1.541   9.830   3.488  1.00  1.00
ATOM   1169  N   THR B 293      -0.976   8.557   1.755  1.00  1.00
ATOM   1170  CA  THR B 293      -0.714   7.353   2.535  1.00  1.00
ATOM   1171  C   THR B 293       0.447   7.562   3.498  1.00  1.00
ATOM   1172  O   THR B 293       0.402   7.118   4.646  1.00  1.00
ATOM   1173  N   LEU B 294       1.540   8.119   2.996  1.00  1.00
ATOM   1174  CA  LEU B 294       2.706   8.391   3.828  1.00  1.00
ATOM   1175  C   LEU B 294       2.380   9.404   4.920  1.00  1.00
ATOM   1176  O   LEU B 294       2.821   9.264   6.061  1.00  1.00
ATOM   1177  N   ASP B 295       1.607  10.408   4.573  1.00  1.00
ATOM   1178  CA  ASP B 295       1.191  11.412   5.545  1.00  1.00
ATOM   1179  C   ASP B 295       0.279  10.807   6.605  1.00  1.00
ATOM   1180  O   ASP B 295       0.363  11.157   7.782  1.00  1.00
ATOM   1181  N   PHE B 296      -0.593   9.855   6.172  1.00  1.00
ATOM   1182  CA  PHE B 296      -1.509   9.151   7.062  1.00  1.00
ATOM   1183  C   PHE B 296      -0.750   8.389   8.141  1.00  1.00
ATOM   1184  O   PHE B 296      -1.168   8.351   9.298  1.00  1.00
ATOM   1185  N   HIS B 297       0.294   7.664   7.728  1.00  1.00
ATOM   1186  CA  HIS B 297       1.134   6.924   8.662  1.00  1.00
ATOM   1187  C   HIS B 297       1.834   7.863   9.636  1.00  1.00
ATOM   1188  O   HIS B 297       1.940   7.571  10.827  1.00  1.00
ATOM   1189  N   ASP B 298       2.386   8.990   9.077  1.00  1.00
ATOM   1190  CA  ASP B 298       3.029   9.998   9.913  1.00  1.00
ATOM   1191  C   ASP B 298       2.073  10.521  10.977  1.00  1.00
ATOM   1192  O   ASP B 298       2.462  10.725  12.127  1.00  1.00
ATOM   1193  N   SER B 299       0.833  10.772  10.600  1.00  1.00
ATOM   1194  CA  SER B 299      -0.210  11.268  11.490  1.00  1.00
ATOM   1195  C   SER B 299      -0.503  10.271  12.604  1.00  1.00
ATOM   1196  O   SER B 299      -0.732  10.657  13.750  1.00  1.00
ATOM   1197  N   ASN B 300      -0.623   8.989  12.269  1.00  1.00
ATOM   1198  CA  ASN B 300      -0.915   7.925  13.222  1.00  1.00
ATOM   1199  C   ASN B 300       0.167   7.829  14.289  1.00  1.00
ATOM   1200  O   ASN B 300      -0.124   7.601  15.464  1.00  1.00
ATOM   1201  N   VAL B 301       1.436   7.929  13.846  1.00  1.00
ATOM   1202  CA  VAL B 301       2.558   7.913  14.777  1.00  1.00
ATOM   1203  C   VAL B 301       2.507   9.108  15.721  1.00  1.00
ATOM   1204  O   VAL B 301       2.753   8.976  16.919  1.00  1.00
ATOM   1205  N   LYS B 302       2.258  10.283  15.142  1.00  1.00
ATOM   1206  CA  LYS B 302       2.181  11.530  15.893  1.00  1.00
ATOM   1207  C   LYS B 302       1.080  11.473  16.944  1.00  1.00
ATOM   1208  O   LYS B 302       1.253  11.949  18.066  1.00  1.00
ATOM   1209  N   ASN B 303      -0.100  10.930  16.543  1.00  1.00
ATOM   1210  CA  ASN B 303      -1.251  10.826  17.430  1.00  1.00
ATOM   1211  C   ASN B 303      -0.989   9.838  18.559  1.00  1.00
ATOM   1212  O   ASN B 303      -1.419  10.048  19.694  1.00  1.00
ATOM   1213  N   LEU B 304      -0.375   8.708  18.285  1.00  1.00
ATOM   1214  CA  LEU B 304       0.001   7.717  19.287  1.00  1.00
ATOM   1215  C   LEU B 304       0.956   8.309  20.317  1.00  1.00
ATOM   1216  O   LEU B 304       0.839   8.041  21.513  1.00  1.00
ATOM   1217  N   TYR B 305       1.872   9.124  19.829  1.00  1.00
ATOM   1218  CA  TYR B 305       2.840   9.791  20.691  1.00  1.00
ATOM   1219  C   TYR B 305       2.159  10.801  21.605  1.00  1.00
ATOM   1220  O   TYR B 305       2.493  10.910  22.785  1.00  1.00
ATOM   1221  N   GLU B 306       1.323  11.659  21.022  1.00  1.00
ATOM   1222  CA  GLU B 306       0.582  12.664  21.773  1.00  1.00
ATOM   1223  C   GLU B 306      -0.351  12.016  22.788  1.00  1.00
ATOM   1224  O   GLU B 306      -0.528  12.524  23.896  1.00  1.00
ATOM   1225  N   LYS B 307      -0.936  10.894  22.473  1.00  1.00
ATOM   1226  CA  LYS B 307      -1.811  10.136  23.361  1.00  1.00
ATOM   1227  C   LYS B 307      -1.071   9.694  24.617  1.00  1.00
ATOM   1228  O   LYS B 307      -1.623   9.723  25.717  1.00  1.00
ATOM   1229  N   VAL B 308       0.111   9.062  24.438  1.00  1.00
ATOM   1230  CA  VAL B 308       0.943   8.654  25.563  1.00  1.00
ATOM   1231  C   VAL B 308       1.393   9.858  26.380  1.00  1.00
ATOM   1232  O   VAL B 308       1.400   9.818  27.610  1.00  1.00
ATOM   1233  N   LYS B 309       1.770  10.927  25.665  1.00  1.00
ATOM   1234  CA  LYS B 309       2.230  12.138  26.333  1.00  1.00
ATOM   1235  C   LYS B 309       1.161  12.693  27.265  1.00  1.00
ATOM   1236  O   LYS B 309       1.459  13.133  28.376  1.00  1.00
ATOM   1237  N   SER B 310      -0.090  12.687  26.831  1.00  1.00
ATOM   1238  CA  SER B 310      -1.206  13.233  27.595  1.00  1.00
ATOM   1239  C   SER B 310      -1.576  12.321  28.758  1.00  1.00
ATOM   1240  O   SER B 310      -1.984  12.790  29.821  1.00  1.00
ATOM   1241  N   GLN B 311      -1.345  11.036  28.682  1.00  1.00
ATOM   1242  CA  GLN B 311      -1.602  10.114  29.782  1.00  1.00
ATOM   1243  C   GLN B 311      -0.590  10.302  30.905  1.00  1.00
ATOM   1244  O   GLN B 311      -0.936  10.224  32.084  1.00  1.00
ATOM   1245  N   LEU B 312       0.701  10.341  30.564  1.00  1.00
ATOM   1246  CA  LEU B 312       1.782  10.424  31.538  1.00  1.00
ATOM   1247  C   LEU B 312       1.886  11.826  32.128  1.00  1.00
ATOM   1248  O   LEU B 312       2.194  11.992  33.308  1.00  1.00
ATOM   1249  N   LYS B 313       1.465  12.794  31.624  1.00  1.00
ATOM   1250  CA  LYS B 313       1.602  14.159  32.118  1.00  1.00
ATOM   1251  C   LYS B 313       3.022  14.430  32.598  1.00  1.00
ATOM   1252  O   LYS B 313       3.872  14.880  31.829  1.00  1.00
ATOM   1253  N   ASN B 314       3.221  14.787  33.860  1.00  1.00
ATOM   1254  CA  ASN B 314       4.518  15.108  34.442  1.00  1.00
ATOM   1255  C   ASN B 314       5.071  13.932  35.237  1.00  1.00
ATOM   1256  O   ASN B 314       6.233  13.936  35.644  1.00  1.00
ATOM   1257  N   ASN B 315       4.442  12.776  35.216  1.00  1.00
ATOM   1258  CA  ASN B 315       4.959  11.544  35.799  1.00  1.00
ATOM   1259  C   ASN B 315       6.076  10.957  34.947  1.00  1.00
ATOM   1260  O   ASN B 315       6.955  10.258  35.453  1.00  1.00
ATOM   1261  N   ALA B 316       6.419  11.523  33.988  1.00  1.00
ATOM   1262  CA  ALA B 316       7.486  11.223  33.040  1.00  1.00
ATOM   1263  C   ALA B 316       8.022  12.494  32.394  1.00  1.00
ATOM   1264  O   ALA B 316       7.280  13.453  32.179  1.00  1.00
ATOM   1265  N   LYS B 317       9.195  12.387  31.813  1.00  1.00
ATOM   1266  CA  LYS B 317       9.851  13.469  31.090  1.00  1.00
ATOM   1267  C   LYS B 317      10.102  13.088  29.637  1.00  1.00
ATOM   1268  O   LYS B 317      10.475  11.954  29.338  1.00  1.00
ATOM   1269  N   GLU B 318       9.750  14.043  28.697  1.00  1.00
ATOM   1270  CA  GLU B 318      10.184  13.816  27.324  1.00  1.00
ATOM   1271  C   GLU B 318      11.699  13.921  27.200  1.00  1.00
ATOM   1272  O   GLU B 318      12.293  14.931  27.576  1.00  1.00
ATOM   1273  N   ILE B 319      12.327  12.809  26.683  1.00  1.00
ATOM   1274  CA  ILE B 319      13.779  12.700  26.607  1.00  1.00
ATOM   1275  C   ILE B 319      14.259  12.735  25.161  1.00  1.00
ATOM   1276  O   ILE B 319      15.398  13.111  24.884  1.00  1.00
ATOM   1277  N   GLY B 320      13.481  12.672  24.244  1.00  1.00
ATOM   1278  CA  GLY B 320      13.930  12.899  22.875  1.00  1.00
ATOM   1279  C   GLY B 320      13.601  11.709  21.983  1.00  1.00
ATOM   1280  O   GLY B 320      13.753  10.556  22.388  1.00  1.00
ATOM   1281  N   ASN B 321      13.391  12.026  20.741  1.00  1.00
ATOM   1282  CA  ASN B 321      13.382  10.910  19.803  1.00  1.00
ATOM   1283  C   ASN B 321      12.124  10.066  19.963  1.00  1.00
ATOM   1284  O   ASN B 321      12.072   8.921  19.513  1.00  1.00
ATOM   1285  N   GLY B 322      11.127  10.504  20.775  1.00  1.00
ATOM   1286  CA  GLY B 322       9.880   9.765  20.928  1.00  1.00
ATOM   1287  C   GLY B 322       9.925   8.856  22.150  1.00  1.00
ATOM   1288  O   GLY B 322       8.969   8.134  22.434  1.00  1.00
ATOM   1289  N   CYS B 323      10.728   9.194  23.098  1.00  1.00
ATOM   1290  CA  CYS B 323      10.934   8.420  24.316  1.00  1.00
ATOM   1291  C   CYS B 323      10.528   9.216  25.550  1.00  1.00
ATOM   1292  O   CYS B 323      10.752  10.424  25.622  1.00  1.00
ATOM   1293  N   PHE B 324       9.878   8.550  26.474  1.00  1.00
ATOM   1294  CA  PHE B 324       9.566   9.051  27.807  1.00  1.00
ATOM   1295  C   PHE B 324      10.346   8.297  28.876  1.00  1.00
ATOM   1296  O   PHE B 324      10.495   7.077  28.804  1.00  1.00
ATOM   1297  N   GLU B 325      10.894   9.023  29.801  1.00  1.00
ATOM   1298  CA  GLU B 325      11.543   8.461  30.979  1.00  1.00
ATOM   1299  C   GLU B 325      10.710   8.694  32.233  1.00  1.00
ATOM   1300  O   GLU B 325      10.298   9.819  32.514  1.00  1.00
ATOM   1301  N   PHE B 326      10.212   7.524  32.832  1.00  1.00
ATOM   1302  CA  PHE B 326       9.340   7.656  33.993  1.00  1.00
ATOM   1303  C   PHE B 326      10.108   8.176  35.202  1.00  1.00
ATOM   1304  O   PHE B 326      11.245   7.772  35.448  1.00  1.00
ATOM   1305  N   TYR B 327       9.320   8.928  36.064  1.00  1.00
ATOM   1306  CA  TYR B 327       9.868   9.370  37.340  1.00  1.00
ATOM   1307  C   TYR B 327       9.576   8.363  38.445  1.00  1.00
ATOM   1308  O   TYR B 327      10.215   8.378  39.496  1.00  1.00
ATOM   1309  N   HIS B 328       8.901   7.367  38.114  1.00  1.00
ATOM   1310  CA  HIS B 328       8.477   6.234  38.928  1.00  1.00
ATOM   1311  C   HIS B 328       8.892   4.913  38.292  1.00  1.00
ATOM   1312  O   HIS B 328       8.954   4.795  37.068  1.00  1.00
ATOM   1313  N   LYS B 329       8.944   3.832  39.080  1.00  1.00
ATOM   1314  CA  LYS B 329       9.084   2.493  38.520  1.00  1.00
ATOM   1315  C   LYS B 329       7.824   2.074  37.774  1.00  1.00
ATOM   1316  O   LYS B 329       6.719   2.146  38.312  1.00  1.00
ATOM   1317  N   CYS B 330       7.928   1.735  36.561  1.00  1.00
ATOM   1318  CA  CYS B 330       6.853   1.273  35.691  1.00  1.00
ATOM   1319  C   CYS B 330       7.117  -0.142  35.193  1.00  1.00
ATOM   1320  O   CYS B 330       8.031  -0.371  34.400  1.00  1.00
ATOM   1321  N   ASP B 331       6.601  -1.134  35.937  1.00  1.00
ATOM   1322  CA  ASP B 331       6.781  -2.533  35.571  1.00  1.00
ATOM   1323  C   ASP B 331       5.977  -2.884  34.325  1.00  1.00
ATOM   1324  O   ASP B 331       4.985  -2.228  34.009  1.00  1.00
ATOM   1325  N   ASN B 332       5.775  -4.118  33.998  1.00  1.00
ATOM   1326  CA  ASN B 332       5.062  -4.565  32.807  1.00  1.00
ATOM   1327  C   ASN B 332       3.562  -4.345  32.948  1.00  1.00
ATOM   1328  O   ASN B 332       2.878  -4.019  31.978  1.00  1.00
ATOM   1329  N   GLU B 333       2.949  -4.449  34.063  1.00  1.00
ATOM   1330  CA  GLU B 333       1.553  -4.080  34.264  1.00  1.00
ATOM   1331  C   GLU B 333       1.331  -2.597  33.998  1.00  1.00
ATOM   1332  O   GLU B 333       0.311  -2.203  33.433  1.00  1.00
ATOM   1333  N   CYS B 334       2.266  -1.751  34.498  1.00  1.00
ATOM   1334  CA  CYS B 334       2.207  -0.314  34.258  1.00  1.00
ATOM   1335  C   CYS B 334       2.381   0.005  32.779  1.00  1.00
ATOM   1336  O   CYS B 334       1.714   0.890  32.242  1.00  1.00
ATOM   1337  N   MET B 335       3.362  -0.637  32.151  1.00  1.00
ATOM   1338  CA  MET B 335       3.652  -0.437  30.736  1.00  1.00
ATOM   1339  C   MET B 335       2.469  -0.843  29.868  1.00  1.00
ATOM   1340  O   MET B 335       2.141  -0.168  28.892  1.00  1.00
ATOM   1341  N   GLU B 336       1.832  -1.940  30.154  1.00  1.00
ATOM   1342  CA  GLU B 336       0.659  -2.404  29.423  1.00  1.00
ATOM   1343  C   GLU B 336      -0.485  -1.404  29.526  1.00  1.00
ATOM   1344  O   GLU B 336      -1.235  -1.203  28.570  1.00  1.00
ATOM   1345  N   SER B 337      -0.690  -0.790  30.676  1.00  1.00
ATOM   1346  CA  SER B 337      -1.687   0.256  30.869  1.00  1.00
ATOM   1347  C   SER B 337      -1.396   1.465  29.988  1.00  1.00
ATOM   1348  O   SER B 337      -2.312   2.101  29.468  1.00  1.00
ATOM   1349  N   VAL B 338      -0.135   1.844  29.838  1.00  1.00
ATOM   1350  CA  VAL B 338       0.247   2.896  28.904  1.00  1.00
ATOM   1351  C   VAL B 338      -0.073   2.502  27.468  1.00  1.00
ATOM   1352  O   VAL B 338      -0.572   3.313  26.688  1.00  1.00
ATOM   1353  N   ARG B 339       0.222   1.298  27.104  1.00  1.00
ATOM   1354  CA  ARG B 339       0.006   0.769  25.762  1.00  1.00
ATOM   1355  C   ARG B 339      -1.479   0.612  25.465  1.00  1.00
ATOM   1356  O   ARG B 339      -1.931   0.884  24.352  1.00  1.00
ATOM   1357  N   ASN B 340      -2.333   0.376  26.288  1.00  1.00
ATOM   1358  CA  ASN B 340      -3.758   0.150  26.080  1.00  1.00
ATOM   1359  C   ASN B 340      -4.579   1.348  26.538  1.00  1.00
ATOM   1360  O   ASN B 340      -5.767   1.452  26.233  1.00  1.00
ATOM   1361  N   GLY B 341      -4.025   2.381  26.978  1.00  1.00
ATOM   1362  CA  GLY B 341      -4.633   3.690  27.179  1.00  1.00
ATOM   1363  C   GLY B 341      -5.420   3.737  28.483  1.00  1.00
ATOM   1364  O   GLY B 341      -6.075   4.734  28.788  1.00  1.00
ATOM   1365  N   THR B 342      -4.958   3.136  29.519  1.00  1.00
ATOM   1366  CA  THR B 342      -5.594   3.095  30.830  1.00  1.00
ATOM   1367  C   THR B 342      -4.592   3.394  31.938  1.00  1.00
ATOM   1368  O   THR B 342      -4.937   3.383  33.120  1.00  1.00
ATOM   1369  N   TYR B 343      -3.521   4.123  31.572  1.00  1.00
ATOM   1370  CA  TYR B 343      -2.544   4.553  32.566  1.00  1.00
ATOM   1371  C   TYR B 343      -3.212   5.330  33.693  1.00  1.00
ATOM   1372  O   TYR B 343      -3.983   6.258  33.449  1.00  1.00
ATOM   1373  N   ASP B 344      -2.890   4.952  34.935  1.00  1.00
ATOM   1374  CA  ASP B 344      -3.390   5.639  36.120  1.00  1.00
ATOM   1375  C   ASP B 344      -2.364   6.627  36.658  1.00  1.00
ATOM   1376  O   ASP B 344      -1.394   6.237  37.308  1.00  1.00
ATOM   1377  N   TYR B 345      -2.592   7.987  36.342  1.00  1.00
ATOM   1378  CA  TYR B 345      -1.597   8.984  36.717  1.00  1.00
ATOM   1379  C   TYR B 345      -1.570   9.195  38.226  1.00  1.00
ATOM   1380  O   TYR B 345      -0.505   9.352  38.822  1.00  1.00
ATOM   1381  N   PRO B 346      -2.726   9.315  38.889  1.00  1.00
ATOM   1382  CA  PRO B 346      -2.814   9.542  40.327  1.00  1.00
ATOM   1383  C   PRO B 346      -2.140   8.418  41.104  1.00  1.00
ATOM   1384  O   PRO B 346      -1.521   8.653  42.142  1.00  1.00
ATOM   1385  N   LYS B 347      -2.091   7.240  40.667  1.00  1.00
ATOM   1386  CA  LYS B 347      -1.473   6.077  41.293  1.00  1.00
ATOM   1387  C   LYS B 347       0.025   6.281  41.477  1.00  1.00
ATOM   1388  O   LYS B 347       0.596   5.879  42.491  1.00  1.00
ATOM   1389  N   TYR B 348       0.731   6.870  40.565  1.00  1.00
ATOM   1390  CA  TYR B 348       2.181   7.011  40.620  1.00  1.00
ATOM   1391  C   TYR B 348       2.586   8.468  40.798  1.00  1.00
ATOM   1392  O   TYR B 348       3.728   8.767  41.148  1.00  1.00
ATOM   1393  N   SER B 349       1.713   9.340  40.991  1.00  1.00
ATOM   1394  CA  SER B 349       1.981  10.772  41.038  1.00  1.00
ATOM   1395  C   SER B 349       2.758  11.146  42.295  1.00  1.00
ATOM   1396  O   SER B 349       3.626  12.017  42.263  1.00  1.00
ATOM   1397  N   GLU B 350       2.551  10.559  43.445  1.00  1.00
ATOM   1398  CA  GLU B 350       3.308  10.850  44.657  1.00  1.00
ATOM   1399  C   GLU B 350       4.770  10.449  44.502  1.00  1.00
ATOM   1400  O   GLU B 350       5.669  11.159  44.952  1.00  1.00
ATOM   1401  N   GLU B 351       5.010   9.196  44.031  1.00  1.00
ATOM   1402  CA  GLU B 351       6.374   8.720  43.833  1.00  1.00
ATOM   1403  C   GLU B 351       7.102   9.555  42.787  1.00  1.00
ATOM   1404  O   GLU B 351       8.299   9.815  42.911  1.00  1.00
ATOM   1405  N   SER B 352       6.381   9.875  41.693  1.00  1.00
ATOM   1406  CA  SER B 352       6.949  10.704  40.637  1.00  1.00
ATOM   1407  C   SER B 352       7.382  12.062  41.174  1.00  1.00
ATOM   1408  O   SER B 352       8.414  12.599  40.773  1.00  1.00
ATOM   1409  N   LYS B 353       6.452  12.711  41.925  1.00  1.00
ATOM   1410  CA  LYS B 353       6.710  14.020  42.513  1.00  1.00
ATOM   1411  C   LYS B 353       7.989  14.011  43.340  1.00  1.00
ATOM   1412  O   LYS B 353       8.758  14.972  43.322  1.00  1.00
ATOM   1413  N   LEU B 354       8.163  12.991  44.191  1.00  1.00
ATOM   1414  CA  LEU B 354       9.356  12.860  45.019  1.00  1.00
ATOM   1415  C   LEU B 354      10.610  12.721  44.161  1.00  1.00
ATOM   1416  O   LEU B 354      11.673  13.233  44.512  1.00  1.00
ATOM   1417  N   ASN B 355      10.561  12.156  43.007  1.00  1.00
ATOM   1418  CA  ASN B 355      11.730  11.859  42.187  1.00  1.00
ATOM   1419  C   ASN B 355      12.134  13.064  41.347  1.00  1.00
ATOM   1420  O   ASN B 355      13.311  13.250  41.037  1.00  1.00
ATOM   1421  N   ARG B 356      11.246  13.715  40.672  1.00  1.00
ATOM   1422  CA  ARG B 356      11.597  14.885  39.876  1.00  1.00
ATOM   1423  C   ARG B 356      11.869  16.093  40.763  1.00  1.00
ATOM   1424  O   ARG B 356      11.145  16.343  41.727  1.00  1.00
