# Supplementary material for: ProteinDJ: A high‐performance and modular protein design pipeline
Source: Protein Sci. 2026 Jan 21;35(2):e70464. doi: 10.1002/pro.70464 (PMC12820799; doi:10.1002/pro.70464)
Supplement: Supplementary file 2 — DATA S1. Compressed archive containing input PDB and Bindsweeper YAML files used for benchmarking and comparison of sequence design methods. [file PRO-35-e70464-s001.zip › SupplementaryFile1/binderfolds/ha/fold_86.pdb]

ATOM      1  N   GLY A   1      -7.303 -14.471  -7.948  1.00  0.00
ATOM      2  CA  GLY A   1      -7.056 -15.883  -7.682  1.00  0.00
ATOM      3  C   GLY A   1      -5.564 -16.173  -7.585  1.00  0.00
ATOM      4  O   GLY A   1      -5.131 -16.981  -6.763  1.00  0.00
ATOM      5  N   GLY A   2      -4.835 -15.575  -8.521  1.00  0.00
ATOM      6  CA  GLY A   2      -3.386 -15.734  -8.538  1.00  0.00
ATOM      7  C   GLY A   2      -2.753 -15.139  -7.286  1.00  0.00
ATOM      8  O   GLY A   2      -1.822 -15.711  -6.719  1.00  0.00
ATOM      9  N   GLY A   3      -3.313 -13.988  -6.860  1.00  0.00
ATOM     10  CA  GLY A   3      -2.816 -13.336  -5.654  1.00  0.00
ATOM     11  C   GLY A   3      -3.058 -14.199  -4.422  1.00  0.00
ATOM     12  O   GLY A   3      -2.202 -14.297  -3.543  1.00  0.00
ATOM     13  N   GLY A   4      -4.255 -14.862  -4.426  1.00  0.00
ATOM     14  CA  GLY A   4      -4.579 -15.741  -3.308  1.00  0.00
ATOM     15  C   GLY A   4      -3.672 -16.964  -3.289  1.00  0.00
ATOM     16  O   GLY A   4      -3.216 -17.395  -2.229  1.00  0.00
ATOM     17  N   GLY A   5      -3.422 -17.553  -4.491  1.00  0.00
ATOM     18  CA  GLY A   5      -2.529 -18.701  -4.584  1.00  0.00
ATOM     19  C   GLY A   5      -1.116 -18.338  -4.145  1.00  0.00
ATOM     20  O   GLY A   5      -0.462 -19.099  -3.432  1.00  0.00
ATOM     21  N   GLY A   6      -0.637 -17.175  -4.608  1.00  0.00
ATOM     22  CA  GLY A   6       0.691 -16.700  -4.240  1.00  0.00
ATOM     23  C   GLY A   6       0.796 -16.465  -2.739  1.00  0.00
ATOM     24  O   GLY A   6       1.812 -16.783  -2.121  1.00  0.00
ATOM     25  N   GLY A   7      -0.246 -15.831  -2.170  1.00  0.00
ATOM     26  CA  GLY A   7      -0.290 -15.593  -0.732  1.00  0.00
ATOM     27  C   GLY A   7      -0.245 -16.903   0.044  1.00  0.00
ATOM     28  O   GLY A   7       0.439 -17.009   1.062  1.00  0.00
ATOM     29  N   GLY A   8      -0.954 -17.903  -0.471  1.00  0.00
ATOM     30  CA  GLY A   8      -0.967 -19.214   0.167  1.00  0.00
ATOM     31  C   GLY A   8       0.406 -19.870   0.109  1.00  0.00
ATOM     32  O   GLY A   8       0.858 -20.474   1.082  1.00  0.00
ATOM     33  N   GLY A   9       1.114 -19.716  -1.022  1.00  0.00
ATOM     34  CA  GLY A   9       2.456 -20.266  -1.170  1.00  0.00
ATOM     35  C   GLY A   9       3.426 -19.625  -0.186  1.00  0.00
ATOM     36  O   GLY A   9       4.251 -20.308   0.421  1.00  0.00
ATOM     37  N   GLY A  10       3.346 -18.283  -0.062  1.00  0.00
ATOM     38  CA  GLY A  10       4.211 -17.556   0.859  1.00  0.00
ATOM     39  C   GLY A  10       3.945 -17.963   2.303  1.00  0.00
ATOM     40  O   GLY A  10       4.874 -18.120   3.095  1.00  0.00
ATOM     41  N   GLY A  11       2.630 -18.097   2.613  1.00  0.00
ATOM     42  CA  GLY A  11       2.259 -18.517   3.959  1.00  0.00
ATOM     43  C   GLY A  11       2.778 -19.916   4.262  1.00  0.00
ATOM     44  O   GLY A  11       3.247 -20.189   5.367  1.00  0.00
ATOM     45  N   GLY A  12       2.728 -20.780   3.249  1.00  0.00
ATOM     46  CA  GLY A  12       3.251 -22.132   3.399  1.00  0.00
ATOM     47  C   GLY A  12       4.751 -22.117   3.664  1.00  0.00
ATOM     48  O   GLY A  12       5.251 -22.869   4.500  1.00  0.00
ATOM     49  N   GLY A  13       5.466 -21.211   2.941  1.00  0.00
ATOM     50  CA  GLY A  13       6.900 -21.054   3.152  1.00  0.00
ATOM     51  C   GLY A  13       7.201 -20.611   4.579  1.00  0.00
ATOM     52  O   GLY A  13       8.138 -21.105   5.207  1.00  0.00
ATOM     53  N   GLY A  14       6.404 -19.612   5.049  1.00  0.00
ATOM     54  CA  GLY A  14       6.575 -19.113   6.408  1.00  0.00
ATOM     55  C   GLY A  14       6.353 -20.218   7.432  1.00  0.00
ATOM     56  O   GLY A  14       7.092 -20.327   8.411  1.00  0.00
ATOM     57  N   GLY A  15       5.316 -21.018   7.193  1.00  0.00
ATOM     58  CA  GLY A  15       4.998 -22.123   8.088  1.00  0.00
ATOM     59  C   GLY A  15       6.104 -23.171   8.084  1.00  0.00
ATOM     60  O   GLY A  15       6.463 -23.712   9.130  1.00  0.00
ATOM     61  N   GLY A  16       6.681 -23.404   6.901  1.00  0.00
ATOM     62  CA  GLY A  16       7.787 -24.346   6.779  1.00  0.00
ATOM     63  C   GLY A  16       9.003 -23.873   7.564  1.00  0.00
ATOM     64  O   GLY A  16       9.666 -24.662   8.237  1.00  0.00
ATOM     65  N   GLY A  17       9.310 -22.552   7.436  1.00  0.00
ATOM     66  CA  GLY A  17      10.431 -21.968   8.164  1.00  0.00
ATOM     67  C   GLY A  17      10.229 -22.082   9.669  1.00  0.00
ATOM     68  O   GLY A  17      11.165 -22.383  10.410  1.00  0.00
ATOM     69  N   GLY A  18       8.990 -21.821  10.094  1.00  0.00
ATOM     70  CA  GLY A  18       8.654 -21.932  11.509  1.00  0.00
ATOM     71  C   GLY A  18       8.819 -23.362  12.004  1.00  0.00
ATOM     72  O   GLY A  18       9.310 -23.594  13.109  1.00  0.00
ATOM     73  N   GLY A  19       8.412 -24.310  11.130  1.00  0.00
ATOM     74  CA  GLY A  19       8.555 -25.723  11.462  1.00  0.00
ATOM     75  C   GLY A  19      10.021 -26.106  11.621  1.00  0.00
ATOM     76  O   GLY A  19      10.381 -26.857  12.527  1.00  0.00
ATOM     77  N   GLY A  20      10.858 -25.480  10.772  1.00  0.00
ATOM     78  CA  GLY A  20      12.296 -25.710  10.829  1.00  0.00
ATOM     79  C   GLY A  20      12.892 -25.158  12.118  1.00  0.00
ATOM     80  O   GLY A  20      13.780 -25.768  12.713  1.00  0.00
ATOM     81  N   GLY A  21      12.233 -24.089  12.661  1.00  0.00
ATOM     82  CA  GLY A  21      12.711 -23.450  13.881  1.00  0.00
ATOM     83  C   GLY A  21      12.153 -24.140  15.119  1.00  0.00
ATOM     84  O   GLY A  21      12.863 -24.340  16.104  1.00  0.00
ATOM     85  N   GLY A  22      10.842 -24.300  15.121  1.00  0.00
ATOM     86  CA  GLY A  22      10.155 -24.961  16.224  1.00  0.00
ATOM     87  C   GLY A  22       8.811 -25.523  15.778  1.00  0.00
ATOM     88  O   GLY A  22       8.100 -24.903  14.987  1.00  0.00
ATOM     89  N   GLY A  23       8.468 -26.672  16.255  1.00  0.00
ATOM     90  CA  GLY A  23       7.224 -27.311  15.843  1.00  0.00
ATOM     91  C   GLY A  23       6.014 -26.577  16.406  1.00  0.00
ATOM     92  O   GLY A  23       4.999 -26.420  15.727  1.00  0.00
ATOM     93  N   GLY A  24       6.069 -26.163  17.681  1.00  0.00
ATOM     94  CA  GLY A  24       4.977 -25.430  18.311  1.00  0.00
ATOM     95  C   GLY A  24       4.670 -24.143  17.557  1.00  0.00
ATOM     96  O   GLY A  24       3.508 -23.788  17.362  1.00  0.00
ATOM     97  N   GLY A  25       5.714 -23.406  17.204  1.00  0.00
ATOM     98  CA  GLY A  25       5.567 -22.177  16.434  1.00  0.00
ATOM     99  C   GLY A  25       4.965 -22.455  15.062  1.00  0.00
ATOM    100  O   GLY A  25       4.141 -21.686  14.568  1.00  0.00
ATOM    101  N   GLY A  26       5.381 -23.592  14.484  1.00  0.00
ATOM    102  CA  GLY A  26       4.858 -24.003  13.186  1.00  0.00
ATOM    103  C   GLY A  26       3.358 -24.255  13.251  1.00  0.00
ATOM    104  O   GLY A  26       2.615 -23.881  12.344  1.00  0.00
ATOM    105  N   GLY A  27       2.909 -24.944  14.306  1.00  0.00
ATOM    106  CA  GLY A  27       1.486 -25.208  14.489  1.00  0.00
ATOM    107  C   GLY A  27       0.697 -23.911  14.613  1.00  0.00
ATOM    108  O   GLY A  27      -0.380 -23.771  14.035  1.00  0.00
ATOM    109  N   GLY A  28       1.211 -22.964  15.394  1.00  0.00
ATOM    110  CA  GLY A  28       0.569 -21.667  15.569  1.00  0.00
ATOM    111  C   GLY A  28       0.521 -20.894  14.257  1.00  0.00
ATOM    112  O   GLY A  28      -0.486 -20.265  13.933  1.00  0.00
ATOM    113  N   GLY A  29       1.678 -20.907  13.542  1.00  0.00
ATOM    114  CA  GLY A  29       1.753 -20.235  12.250  1.00  0.00
ATOM    115  C   GLY A  29       0.789 -20.858  11.248  1.00  0.00
ATOM    116  O   GLY A  29       0.150 -20.153  10.467  1.00  0.00
ATOM    117  N   GLY A  30       0.681 -22.179  11.275  1.00  0.00
ATOM    118  CA  GLY A  30      -0.239 -22.890  10.394  1.00  0.00
ATOM    119  C   GLY A  30      -1.683 -22.496  10.673  1.00  0.00
ATOM    120  O   GLY A  30      -2.475 -22.309   9.749  1.00  0.00
ATOM    121  N   GLY A  31      -2.043 -22.348  11.945  1.00  0.00
ATOM    122  CA  GLY A  31      -3.383 -21.923  12.335  1.00  0.00
ATOM    123  C   GLY A  31      -3.676 -20.510  11.848  1.00  0.00
ATOM    124  O   GLY A  31      -4.768 -20.228  11.353  1.00  0.00
ATOM    125  N   GLY A  32      -2.699 -19.600  12.073  1.00  0.00
ATOM    126  CA  GLY A  32      -2.850 -18.216  11.640  1.00  0.00
ATOM    127  C   GLY A  32      -2.964 -18.123  10.124  1.00  0.00
ATOM    128  O   GLY A  32      -3.755 -17.339   9.599  1.00  0.00
ATOM    129  N   GLY A  33      -2.171 -18.964   9.447  1.00  0.00
ATOM    130  CA  GLY A  33      -2.195 -18.986   7.989  1.00  0.00
ATOM    131  C   GLY A  33      -3.547 -19.455   7.468  1.00  0.00
ATOM    132  O   GLY A  33      -4.071 -18.911   6.496  1.00  0.00
ATOM    133  N   GLY A  34      -4.081 -20.526   8.105  1.00  0.00
ATOM    134  CA  GLY A  34      -5.393 -21.036   7.723  1.00  0.00
ATOM    135  C   GLY A  34      -6.472 -19.979   7.916  1.00  0.00
ATOM    136  O   GLY A  34      -7.358 -19.822   7.076  1.00  0.00
ATOM    137  N   GLY A  35      -6.386 -19.249   9.025  1.00  0.00
ATOM    138  CA  GLY A  35      -7.329 -18.175   9.312  1.00  0.00
ATOM    139  C   GLY A  35      -7.219 -17.056   8.284  1.00  0.00
ATOM    140  O   GLY A  35      -8.228 -16.512   7.834  1.00  0.00
ATOM    141  N   GLY A  36      -5.941 -16.717   7.944  1.00  0.00
ATOM    142  CA  GLY A  36      -5.686 -15.671   6.961  1.00  0.00
ATOM    143  C   GLY A  36      -6.233 -16.057   5.592  1.00  0.00
ATOM    144  O   GLY A  36      -6.819 -15.232   4.892  1.00  0.00
ATOM    145  N   GLY A  37      -6.035 -17.325   5.220  1.00  0.00
ATOM    146  CA  GLY A  37      -6.531 -17.818   3.940  1.00  0.00
ATOM    147  C   GLY A  37      -8.054 -17.823   3.904  1.00  0.00
ATOM    148  O   GLY A  37      -8.662 -17.463   2.897  1.00  0.00
ATOM    149  N   GLY A  38      -8.666 -18.195   5.040  1.00  0.00
ATOM    150  CA  GLY A  38     -10.121 -18.188   5.144  1.00  0.00
ATOM    151  C   GLY A  38     -10.678 -16.781   4.973  1.00  0.00
ATOM    152  O   GLY A  38     -11.687 -16.580   4.297  1.00  0.00
ATOM    153  N   GLY A  39     -10.006 -15.799   5.616  1.00  0.00
ATOM    154  CA  GLY A  39     -10.423 -14.406   5.515  1.00  0.00
ATOM    155  C   GLY A  39     -10.261 -13.883   4.094  1.00  0.00
ATOM    156  O   GLY A  39     -11.107 -13.142   3.594  1.00  0.00
ATOM    157  N   GLY A  40      -9.162 -14.249   3.463  1.00  0.00
ATOM    158  CA  GLY A  40      -8.911 -13.814   2.094  1.00  0.00
ATOM    159  C   GLY A  40      -9.934 -14.406   1.132  1.00  0.00
ATOM    160  O   GLY A  40     -10.401 -13.730   0.215  1.00  0.00
ATOM    161  N   GLY A  41     -10.417 -15.554   1.417  1.00  0.00
ATOM    162  CA  GLY A  41     -11.419 -16.237   0.608  1.00  0.00
ATOM    163  C   GLY A  41     -12.761 -15.518   0.671  1.00  0.00
ATOM    164  O   GLY A  41     -13.488 -15.452  -0.320  1.00  0.00
ATOM    165  N   GLY A  42     -13.038 -14.768   1.622  1.00  0.00
ATOM    166  CA  GLY A  42     -14.254 -13.976   1.769  1.00  0.00
ATOM    167  C   GLY A  42     -14.330 -12.884   0.709  1.00  0.00
ATOM    168  O   GLY A  42     -15.406 -12.582   0.192  1.00  0.00
ATOM    169  N   GLY A  43     -13.229 -12.395   0.301  1.00  0.00
ATOM    170  CA  GLY A  43     -13.158 -11.478  -0.830  1.00  0.00
ATOM    171  C   GLY A  43     -13.721 -10.110  -0.465  1.00  0.00
ATOM    172  O   GLY A  43     -13.661  -9.171  -1.260  1.00  0.00
ATOM    173  N   GLY A  44     -13.763  -9.735   0.735  1.00  0.00
ATOM    174  CA  GLY A  44     -14.173  -8.423   1.219  1.00  0.00
ATOM    175  C   GLY A  44     -12.995  -7.661   1.812  1.00  0.00
ATOM    176  O   GLY A  44     -12.106  -8.253   2.425  1.00  0.00
ATOM    177  N   GLY A  45     -13.104  -6.322   1.738  1.00  0.00
ATOM    178  CA  GLY A  45     -12.003  -5.513   2.246  1.00  0.00
ATOM    179  C   GLY A  45     -11.765  -5.776   3.728  1.00  0.00
ATOM    180  O   GLY A  45     -10.622  -5.838   4.181  1.00  0.00
ATOM    181  N   GLY A  46     -12.798  -5.891   4.517  1.00  0.00
ATOM    182  CA  GLY A  46     -12.681  -6.154   5.947  1.00  0.00
ATOM    183  C   GLY A  46     -12.009  -7.496   6.207  1.00  0.00
ATOM    184  O   GLY A  46     -11.189  -7.624   7.117  1.00  0.00
ATOM    185  N   GLY A  47     -12.400  -8.505   5.428  1.00  0.00
ATOM    186  CA  GLY A  47     -11.814  -9.835   5.540  1.00  0.00
ATOM    187  C   GLY A  47     -10.334  -9.817   5.181  1.00  0.00
ATOM    188  O   GLY A  47      -9.521 -10.478   5.827  1.00  0.00
ATOM    189  N   GLY A  48     -10.025  -9.062   4.076  1.00  0.00
ATOM    190  CA  GLY A  48      -8.637  -8.954   3.642  1.00  0.00
ATOM    191  C   GLY A  48      -7.778  -8.283   4.706  1.00  0.00
ATOM    192  O   GLY A  48      -6.639  -8.687   4.943  1.00  0.00
ATOM    193  N   GLY A  49      -8.329  -7.261   5.357  1.00  0.00
ATOM    194  CA  GLY A  49      -7.629  -6.587   6.444  1.00  0.00
ATOM    195  C   GLY A  49      -7.341  -7.546   7.592  1.00  0.00
ATOM    196  O   GLY A  49      -6.260  -7.518   8.181  1.00  0.00
ATOM    197  N   GLY A  50      -8.346  -8.354   7.951  1.00  0.00
ATOM    198  CA  GLY A  50      -8.194  -9.355   9.001  1.00  0.00
ATOM    199  C   GLY A  50      -7.115 -10.369   8.642  1.00  0.00
ATOM    200  O   GLY A  50      -6.322 -10.773   9.492  1.00  0.00
ATOM    201  N   GLY A  51      -7.113 -10.774   7.334  1.00  0.00
ATOM    202  CA  GLY A  51      -6.099 -11.701   6.846  1.00  0.00
ATOM    203  C   GLY A  51      -4.702 -11.111   6.980  1.00  0.00
ATOM    204  O   GLY A  51      -3.760 -11.801   7.369  1.00  0.00
ATOM    205  N   GLY A  52      -4.575  -9.813   6.569  1.00  0.00
ATOM    206  CA  GLY A  52      -3.286  -9.140   6.670  1.00  0.00
ATOM    207  C   GLY A  52      -2.808  -9.077   8.115  1.00  0.00
ATOM    208  O   GLY A  52      -1.629  -9.290   8.399  1.00  0.00
ATOM    209  N   GLY A  53      -3.730  -8.870   9.027  1.00  0.00
ATOM    210  CA  GLY A  53      -3.417  -8.849  10.451  1.00  0.00
ATOM    211  C   GLY A  53      -2.925 -10.210  10.926  1.00  0.00
ATOM    212  O   GLY A  53      -1.976 -10.301  11.705  1.00  0.00
ATOM    213  N   GLY A  54      -3.629 -11.283  10.457  1.00  0.00
ATOM    214  CA  GLY A  54      -3.227 -12.641  10.801  1.00  0.00
ATOM    215  C   GLY A  54      -1.829 -12.950  10.280  1.00  0.00
ATOM    216  O   GLY A  54      -1.025 -13.577  10.969  1.00  0.00
ATOM    217  N   GLY A  55      -1.541 -12.453   9.064  1.00  0.00
ATOM    218  CA  GLY A  55      -0.230 -12.668   8.463  1.00  0.00
ATOM    219  C   GLY A  55       0.867 -11.995   9.279  1.00  0.00
ATOM    220  O   GLY A  55       1.936 -12.568   9.490  1.00  0.00
ATOM    221  N   GLY A  56       0.578 -10.748   9.697  1.00  0.00
ATOM    222  CA  GLY A  56       1.517  -9.993  10.518  1.00  0.00
ATOM    223  C   GLY A  56       1.783 -10.700  11.841  1.00  0.00
ATOM    224  O   GLY A  56       2.923 -10.767  12.301  1.00  0.00
ATOM    225  N   GLY A  57       0.727 -11.253  12.418  1.00  0.00
ATOM    226  CA  GLY A  57       0.844 -11.996  13.668  1.00  0.00
ATOM    227  C   GLY A  57       1.718 -13.231  13.494  1.00  0.00
ATOM    228  O   GLY A  57       2.547 -13.542  14.350  1.00  0.00
ATOM    229  N   GLY A  58       1.472 -13.970  12.386  1.00  0.00
ATOM    230  CA  GLY A  58       2.258 -15.161  12.087  1.00  0.00
ATOM    231  C   GLY A  58       3.731 -14.818  11.908  1.00  0.00
ATOM    232  O   GLY A  58       4.608 -15.533  12.395  1.00  0.00
ATOM    233  N   GLY A  59       3.983 -13.737  11.176  1.00  0.00
ATOM    234  CA  GLY A  59       5.353 -13.305  10.929  1.00  0.00
ATOM    235  C   GLY A  59       6.057 -12.936  12.228  1.00  0.00
ATOM    236  O   GLY A  59       7.222 -13.278  12.433  1.00  0.00
ATOM    237  N   GLY A  60       5.294 -12.237  13.105  1.00  0.00
ATOM    238  CA  GLY A  60       5.832 -11.836  14.400  1.00  0.00
ATOM    239  C   GLY A  60       6.207 -13.050  15.240  1.00  0.00
ATOM    240  O   GLY A  60       7.250 -13.067  15.893  1.00  0.00
ATOM    241  N   GLY A  61       5.325 -14.068  15.223  1.00  0.00
ATOM    242  CA  GLY A  61       5.571 -15.293  15.974  1.00  0.00
ATOM    243  C   GLY A  61       6.827 -15.999  15.480  1.00  0.00
ATOM    244  O   GLY A  61       7.631 -16.487  16.275  1.00  0.00
ATOM    245  N   GLY A  62       6.967 -16.098  14.158  1.00  0.00
ATOM    246  CA  GLY A  62       8.125 -16.743  13.550  1.00  0.00
ATOM    247  C   GLY A  62       9.406 -15.977  13.856  1.00  0.00
ATOM    248  O   GLY A  62      10.439 -16.573  14.159  1.00  0.00
ATOM    249  N   GLY A  63       9.341 -14.669  13.698  1.00  0.00
ATOM    250  CA  GLY A  63      10.499 -13.818  13.944  1.00  0.00
ATOM    251  C   GLY A  63      10.988 -13.957  15.380  1.00  0.00
ATOM    252  O   GLY A  63      12.192 -14.005  15.634  1.00  0.00
ATOM    253  N   GLY A  64      10.039 -14.006  16.300  1.00  0.00
ATOM    254  CA  GLY A  64      10.354 -14.129  17.719  1.00  0.00
ATOM    255  C   GLY A  64      10.964 -15.489  18.031  1.00  0.00
ATOM    256  O   GLY A  64      11.879 -15.597  18.847  1.00  0.00
ATOM    257  N   GLY A  65      10.719 -16.467  17.215  1.00  0.00
ATOM    258  CA  GLY A  65      11.157 -17.834  17.470  1.00  0.00
ATOM    259  C   GLY A  65      12.396 -18.177  16.653  1.00  0.00
ATOM    260  O   GLY A  65      13.258 -18.932  17.101  1.00  0.00
ATOM    261  N   GLY A  66      12.744 -17.448  15.680  1.00  0.00
ATOM    262  CA  GLY A  66      13.830 -17.803  14.775  1.00  0.00
ATOM    263  C   GLY A  66      15.035 -16.893  14.978  1.00  0.00
ATOM    264  O   GLY A  66      14.983 -15.943  15.758  1.00  0.00
ATOM    265  N   GLY A  67      16.125 -17.233  14.342  1.00  0.00
ATOM    266  CA  GLY A  67      17.301 -16.371  14.355  1.00  0.00
ATOM    267  C   GLY A  67      17.071 -15.114  13.525  1.00  0.00
ATOM    268  O   GLY A  67      16.317 -15.130  12.553  1.00  0.00
ATOM    269  N   GLY A  68      18.018 -14.207  13.632  1.00  0.00
ATOM    270  CA  GLY A  68      17.921 -12.953  12.893  1.00  0.00
ATOM    271  C   GLY A  68      17.941 -13.197  11.390  1.00  0.00
ATOM    272  O   GLY A  68      17.223 -12.540  10.636  1.00  0.00
ATOM    273  N   GLY A  69      18.855 -14.141  10.935  1.00  0.00
ATOM    274  CA  GLY A  69      18.959 -14.449   9.514  1.00  0.00
ATOM    275  C   GLY A  69      17.631 -14.948   8.960  1.00  0.00
ATOM    276  O   GLY A  69      17.221 -14.564   7.865  1.00  0.00
ATOM    277  N   GLY A  70      16.991 -15.864   9.676  1.00  0.00
ATOM    278  CA  GLY A  70      15.692 -16.379   9.262  1.00  0.00
ATOM    279  C   GLY A  70      14.606 -15.322   9.416  1.00  0.00
ATOM    280  O   GLY A  70      13.685 -15.241   8.603  1.00  0.00
ATOM    281  N   GLY A  71      14.794 -14.437  10.393  1.00  0.00
ATOM    282  CA  GLY A  71      13.860 -13.338  10.611  1.00  0.00
ATOM    283  C   GLY A  71      13.763 -12.446   9.380  1.00  0.00
ATOM    284  O   GLY A  71      12.677 -12.001   9.009  1.00  0.00
ATOM    285  N   GLY A  72      14.930 -12.184   8.755  1.00  0.00
ATOM    286  CA  GLY A  72      14.967 -11.393   7.531  1.00  0.00
ATOM    287  C   GLY A  72      14.194 -12.077   6.410  1.00  0.00
ATOM    288  O   GLY A  72      13.466 -11.427   5.659  1.00  0.00
ATOM    289  N   GLY A  73      14.394 -13.389   6.268  1.00  0.00
ATOM    290  CA  GLY A  73      13.676 -14.165   5.264  1.00  0.00
ATOM    291  C   GLY A  73      12.172 -14.123   5.507  1.00  0.00
ATOM    292  O   GLY A  73      11.385 -13.994   4.569  1.00  0.00
ATOM    293  N   GLY A  74      11.800 -14.294   6.808  1.00  0.00
ATOM    294  CA  GLY A  74      10.392 -14.268   7.186  1.00  0.00
ATOM    295  C   GLY A  74       9.774 -12.903   6.912  1.00  0.00
ATOM    296  O   GLY A  74       8.638 -12.808   6.446  1.00  0.00
ATOM    297  N   GLY A  75      10.526 -11.854   7.167  1.00  0.00
ATOM    298  CA  GLY A  75      10.047 -10.504   6.895  1.00  0.00
ATOM    299  C   GLY A  75       9.794 -10.299   5.407  1.00  0.00
ATOM    300  O   GLY A  75       8.800  -9.687   5.015  1.00  0.00
ATOM    301  N   GLY A  76      10.716 -10.849   4.576  1.00  0.00
ATOM    302  CA  GLY A  76      10.573 -10.749   3.128  1.00  0.00
ATOM    303  C   GLY A  76       9.330 -11.484   2.644  1.00  0.00
ATOM    304  O   GLY A  76       8.603 -10.992   1.781  1.00  0.00
ATOM    305  N   GLY A  77       9.134 -12.710   3.155  1.00  0.00
ATOM    306  CA  GLY A  77       7.968 -13.505   2.790  1.00  0.00
ATOM    307  C   GLY A  77       6.678 -12.828   3.236  1.00  0.00
ATOM    308  O   GLY A  77       5.685 -12.822   2.508  1.00  0.00
ATOM    309  N   GLY A  78       6.732 -12.227   4.445  1.00  0.00
ATOM    310  CA  GLY A  78       5.562 -11.533   4.969  1.00  0.00
ATOM    311  C   GLY A  78       5.220 -10.313   4.123  1.00  0.00
ATOM    312  O   GLY A  78       4.050 -10.039   3.857  1.00  0.00
ATOM    313  N   GLY A  79       6.268  -9.581   3.687  1.00  0.00
ATOM    314  CA  GLY A  79       6.062  -8.435   2.810  1.00  0.00
ATOM    315  C   GLY A  79       5.395  -8.852   1.506  1.00  0.00
ATOM    316  O   GLY A  79       4.498  -8.170   1.010  1.00  0.00
ATOM    317  N   GLY A  80       5.912 -10.004   0.963  1.00  0.00
ATOM    318  CA  GLY A  80       5.343 -10.546  -0.265  1.00  0.00
ATOM    319  C   GLY A  80       3.892 -10.962  -0.064  1.00  0.00
ATOM    320  O   GLY A  80       3.044 -10.729  -0.926  1.00  0.00
ATOM    321  N   GLY A  81       3.620 -11.637   1.072  1.00  0.00
ATOM    322  CA  GLY A  81       2.271 -12.085   1.396  1.00  0.00
ATOM    323  C   GLY A  81       1.322 -10.904   1.555  1.00  0.00
ATOM    324  O   GLY A  81       0.185 -10.942   1.084  1.00  0.00
ATOM    325  N   GLY A  82       1.795  -9.858   2.222  1.00  0.00
ATOM    326  CA  GLY A  82       0.991  -8.660   2.436  1.00  0.00
ATOM    327  C   GLY A  82       0.659  -7.977   1.116  1.00  0.00
ATOM    328  O   GLY A  82      -0.464  -7.518   0.909  1.00  0.00
ATOM    329  N   GLY A  83       1.628  -7.980   0.192  1.00  0.00
ATOM    330  CA  GLY A  83       1.409  -7.413  -1.133  1.00  0.00
ATOM    331  C   GLY A  83       0.364  -8.208  -1.906  1.00  0.00
ATOM    332  O   GLY A  83      -0.494  -7.635  -2.577  1.00  0.00
ATOM    333  N   GLY A  84       0.448  -9.563  -1.769  1.00  0.00
ATOM    334  CA  GLY A  84      -0.519 -10.434  -2.427  1.00  0.00
ATOM    335  C   GLY A  84      -1.920 -10.226  -1.866  1.00  0.00
ATOM    336  O   GLY A  84      -2.899 -10.198  -2.610  1.00  0.00
ATOM    337  N   GLY A  85      -1.994 -10.055  -0.529  1.00  0.00
ATOM    338  CA  GLY A  85      -3.284  -9.834   0.114  1.00  0.00
ATOM    339  C   GLY A  85      -3.910  -8.523  -0.346  1.00  0.00
ATOM    340  O   GLY A  85      -5.115  -8.452  -0.588  1.00  0.00
ATOM    341  N   GLY A  86      -3.040  -7.468  -0.408  1.00  0.00
ATOM    342  CA  GLY A  86      -3.512  -6.175  -0.888  1.00  0.00
ATOM    343  C   GLY A  86      -4.020  -6.271  -2.320  1.00  0.00
ATOM    344  O   GLY A  86      -5.044  -5.681  -2.667  1.00  0.00
ATOM    345  N   GLY A  87      -3.328  -7.087  -3.137  1.00  0.00
ATOM    346  CA  GLY A  87      -3.765  -7.319  -4.508  1.00  0.00
ATOM    347  C   GLY A  87      -5.113  -8.027  -4.544  1.00  0.00
ATOM    348  O   GLY A  87      -5.979  -7.693  -5.353  1.00  0.00
ATOM    349  N   GLY A  88      -5.287  -8.999  -3.641  1.00  0.00
ATOM    350  CA  GLY A  88      -6.572  -9.681  -3.539  1.00  0.00
ATOM    351  C   GLY A  88      -7.687  -8.706  -3.183  1.00  0.00
ATOM    352  O   GLY A  88      -8.791  -8.787  -3.720  1.00  0.00
ATOM    353  N   GLY A  89      -7.367  -7.783  -2.225  1.00  0.00
ATOM    354  CA  GLY A  89      -8.337  -6.761  -1.850  1.00  0.00
ATOM    355  C   GLY A  89      -8.701  -5.883  -3.041  1.00  0.00
ATOM    356  O   GLY A  89      -9.861  -5.515  -3.221  1.00  0.00
ATOM    357  N   GLY A  90      -7.707  -5.598  -3.848  1.00  0.00
ATOM    358  CA  GLY A  90      -7.921  -4.796  -5.047  1.00  0.00
ATOM    359  C   GLY A  90      -8.868  -5.495  -6.014  1.00  0.00
ATOM    360  O   GLY A  90      -9.712  -4.855  -6.642  1.00  0.00
ATOM    361  N   GLY A  91      -8.756  -6.809  -6.082  1.00  0.00
ATOM    362  CA  GLY A  91      -9.623  -7.581  -6.964  1.00  0.00
ATOM    363  C   GLY A  91     -11.030  -7.696  -6.390  1.00  0.00
ATOM    364  O   GLY A  91     -12.018  -7.558  -7.111  1.00  0.00
ATOM    365  N   ALA B  92      16.407   5.025  34.950  1.00  1.00
ATOM    366  CA  ALA B  92      14.956   5.068  35.094  1.00  1.00
ATOM    367  C   ALA B  92      14.267   4.341  33.946  1.00  1.00
ATOM    368  O   ALA B  92      14.713   4.407  32.800  1.00  1.00
ATOM    369  N   ASP B  93      13.126   3.672  34.210  1.00  1.00
ATOM    370  CA  ASP B  93      12.404   3.013  33.128  1.00  1.00
ATOM    371  C   ASP B  93      12.053   3.999  32.020  1.00  1.00
ATOM    372  O   ASP B  93      11.680   5.141  32.288  1.00  1.00
ATOM    373  N   THR B  94      11.793   3.397  30.803  1.00  1.00
ATOM    374  CA  THR B  94      11.437   4.191  29.634  1.00  1.00
ATOM    375  C   THR B  94      10.447   3.450  28.744  1.00  1.00
ATOM    376  O   THR B  94      10.474   2.223  28.657  1.00  1.00
ATOM    377  N   ILE B  95       9.734   4.163  27.961  1.00  1.00
ATOM    378  CA  ILE B  95       8.846   3.753  26.881  1.00  1.00
ATOM    379  C   ILE B  95       8.948   4.701  25.693  1.00  1.00
ATOM    380  O   ILE B  95       9.029   5.917  25.863  1.00  1.00
ATOM    381  N   CYS B  96       9.150   4.183  24.522  1.00  1.00
ATOM    382  CA  CYS B  96       9.262   4.948  23.286  1.00  1.00
ATOM    383  C   CYS B  96       8.175   4.554  22.294  1.00  1.00
ATOM    384  O   CYS B  96       7.838   3.378  22.163  1.00  1.00
ATOM    385  N   ILE B  97       7.592   5.630  21.597  1.00  1.00
ATOM    386  CA  ILE B  97       6.661   5.422  20.494  1.00  1.00
ATOM    387  C   ILE B  97       7.384   5.427  19.154  1.00  1.00
ATOM    388  O   ILE B  97       8.160   6.337  18.859  1.00  1.00
ATOM    389  N   GLY B  98       7.343   4.342  18.421  1.00  1.00
ATOM    390  CA  GLY B  98       8.092   4.255  17.173  1.00  1.00
ATOM    391  C   GLY B  98       7.196   3.815  16.022  1.00  1.00
ATOM    392  O   GLY B  98       6.030   3.476  16.225  1.00  1.00
ATOM    393  N   TYR B  99       7.887   3.250  14.965  1.00  1.00
ATOM    394  CA  TYR B  99       7.272   2.721  13.754  1.00  1.00
ATOM    395  C   TYR B  99       8.072   1.551  13.195  1.00  1.00
ATOM    396  O   TYR B  99       9.295   1.507  13.320  1.00  1.00
ATOM    397  N   HIS B 100       7.398   0.720  12.363  1.00  1.00
ATOM    398  CA  HIS B 100       8.006  -0.444  11.730  1.00  1.00
ATOM    399  C   HIS B 100       9.050  -0.030  10.701  1.00  1.00
ATOM    400  O   HIS B 100       8.858   0.937   9.963  1.00  1.00
ATOM    401  N   ALA B 101      10.054  -0.846  10.542  1.00  1.00
ATOM    402  CA  ALA B 101      11.058  -0.874   9.485  1.00  1.00
ATOM    403  C   ALA B 101      11.434  -2.304   9.120  1.00  1.00
ATOM    404  O   ALA B 101      11.440  -3.191   9.974  1.00  1.00
ATOM    405  N   ASN B 102      11.711  -2.569   7.906  1.00  1.00
ATOM    406  CA  ASN B 102      12.106  -3.896   7.451  1.00  1.00
ATOM    407  C   ASN B 102      13.210  -3.814   6.405  1.00  1.00
ATOM    408  O   ASN B 102      13.435  -2.762   5.807  1.00  1.00
ATOM    409  N   ASN B 103      13.438  -4.895   5.689  1.00  1.00
ATOM    410  CA  ASN B 103      14.479  -5.004   4.674  1.00  1.00
ATOM    411  C   ASN B 103      13.914  -4.770   3.279  1.00  1.00
ATOM    412  O   ASN B 103      14.661  -4.557   2.324  1.00  1.00
ATOM    413  N   SER B 104      12.788  -4.240   3.123  1.00  1.00
ATOM    414  CA  SER B 104      12.203  -3.913   1.828  1.00  1.00
ATOM    415  C   SER B 104      13.028  -2.857   1.102  1.00  1.00
ATOM    416  O   SER B 104      13.438  -1.860   1.695  1.00  1.00
ATOM    417  N   THR B 105      13.152  -3.052  -0.240  1.00  1.00
ATOM    418  CA  THR B 105      13.879  -2.097  -1.068  1.00  1.00
ATOM    419  C   THR B 105      12.983  -1.516  -2.154  1.00  1.00
ATOM    420  O   THR B 105      13.264  -0.448  -2.699  1.00  1.00
ATOM    421  N   ASP B 106      11.663  -1.834  -2.053  1.00  1.00
ATOM    422  CA  ASP B 106      10.662  -1.265  -2.948  1.00  1.00
ATOM    423  C   ASP B 106      10.565   0.245  -2.775  1.00  1.00
ATOM    424  O   ASP B 106      10.610   0.756  -1.656  1.00  1.00
ATOM    425  N   THR B 107      10.378   0.936  -3.907  1.00  1.00
ATOM    426  CA  THR B 107      10.229   2.386  -3.892  1.00  1.00
ATOM    427  C   THR B 107       8.959   2.817  -4.614  1.00  1.00
ATOM    428  O   THR B 107       8.551   2.197  -5.596  1.00  1.00
ATOM    429  N   VAL B 108       8.458   3.914  -4.232  1.00  1.00
ATOM    430  CA  VAL B 108       7.324   4.614  -4.825  1.00  1.00
ATOM    431  C   VAL B 108       7.642   6.087  -5.049  1.00  1.00
ATOM    432  O   VAL B 108       8.404   6.689  -4.292  1.00  1.00
ATOM    433  N   ASP B 109       6.929   6.733  -5.875  1.00  1.00
ATOM    434  CA  ASP B 109       6.984   8.177  -6.066  1.00  1.00
ATOM    435  C   ASP B 109       5.744   8.855  -5.497  1.00  1.00
ATOM    436  O   ASP B 109       4.649   8.293  -5.525  1.00  1.00
ATOM    437  N   THR B 110       5.959  10.059  -5.017  1.00  1.00
ATOM    438  CA  THR B 110       4.885  10.957  -4.612  1.00  1.00
ATOM    439  C   THR B 110       4.902  12.241  -5.432  1.00  1.00
ATOM    440  O   THR B 110       5.951  12.664  -5.918  1.00  1.00
ATOM    441  N   VAL B 111       4.140  13.170  -5.224  1.00  1.00
ATOM    442  CA  VAL B 111       4.200  14.471  -5.878  1.00  1.00
ATOM    443  C   VAL B 111       5.385  15.286  -5.376  1.00  1.00
ATOM    444  O   VAL B 111       6.052  15.972  -6.150  1.00  1.00
ATOM    445  N   LEU B 112       5.790  15.168  -4.223  1.00  1.00
ATOM    446  CA  LEU B 112       6.882  15.926  -3.626  1.00  1.00
ATOM    447  C   LEU B 112       8.180  15.124  -3.635  1.00  1.00
ATOM    448  O   LEU B 112       9.264  15.682  -3.799  1.00  1.00
ATOM    449  N   GLU B 113       8.311  13.996  -3.920  1.00  1.00
ATOM    450  CA  GLU B 113       9.410  13.074  -3.662  1.00  1.00
ATOM    451  C   GLU B 113       9.406  11.920  -4.655  1.00  1.00
ATOM    452  O   GLU B 113       8.373  11.294  -4.889  1.00  1.00
ATOM    453  N   LYS B 114      10.573  11.648  -5.241  1.00  1.00
ATOM    454  CA  LYS B 114      10.767  10.471  -6.079  1.00  1.00
ATOM    455  C   LYS B 114      11.645   9.439  -5.383  1.00  1.00
ATOM    456  O   LYS B 114      12.694   9.772  -4.833  1.00  1.00
ATOM    457  N   ASN B 115      11.229   8.106  -5.630  1.00  1.00
ATOM    458  CA  ASN B 115      12.154   7.070  -5.184  1.00  1.00
ATOM    459  C   ASN B 115      12.180   6.971  -3.664  1.00  1.00
ATOM    460  O   ASN B 115      13.246   6.996  -3.050  1.00  1.00
ATOM    461  N   VAL B 116      11.021   7.064  -2.988  1.00  1.00
ATOM    462  CA  VAL B 116      10.830   6.775  -1.572  1.00  1.00
ATOM    463  C   VAL B 116      10.787   5.274  -1.317  1.00  1.00
ATOM    464  O   VAL B 116       9.987   4.556  -1.916  1.00  1.00
ATOM    465  N   THR B 117      11.831   4.787  -0.509  1.00  1.00
ATOM    466  CA  THR B 117      11.753   3.392  -0.093  1.00  1.00
ATOM    467  C   THR B 117      10.708   3.200   0.999  1.00  1.00
ATOM    468  O   THR B 117      10.700   3.920   1.997  1.00  1.00
ATOM    469  N   VAL B 118       9.840   2.241   0.849  1.00  1.00
ATOM    470  CA  VAL B 118       8.729   2.011   1.764  1.00  1.00
ATOM    471  C   VAL B 118       8.715   0.572   2.263  1.00  1.00
ATOM    472  O   VAL B 118       9.070  -0.352   1.531  1.00  1.00
ATOM    473  N   THR B 119       8.086   0.324   3.431  1.00  1.00
ATOM    474  CA  THR B 119       8.012  -1.000   4.037  1.00  1.00
ATOM    475  C   THR B 119       7.056  -1.904   3.270  1.00  1.00
ATOM    476  O   THR B 119       7.320  -3.093   3.091  1.00  1.00
ATOM    477  N   HIS B 120       6.059  -1.548   2.753  1.00  1.00
ATOM    478  CA  HIS B 120       5.038  -2.303   2.037  1.00  1.00
ATOM    479  C   HIS B 120       4.459  -1.491   0.885  1.00  1.00
ATOM    480  O   HIS B 120       4.302  -0.275   0.988  1.00  1.00
ATOM    481  N   SER B 121       4.261  -2.186  -0.244  1.00  1.00
ATOM    482  CA  SER B 121       3.678  -1.608  -1.449  1.00  1.00
ATOM    483  C   SER B 121       3.131  -2.691  -2.370  1.00  1.00
ATOM    484  O   SER B 121       3.555  -3.845  -2.308  1.00  1.00
ATOM    485  N   VAL B 122       2.404  -2.333  -3.369  1.00  1.00
ATOM    486  CA  VAL B 122       1.750  -3.202  -4.339  1.00  1.00
ATOM    487  C   VAL B 122       1.896  -2.657  -5.754  1.00  1.00
ATOM    488  O   VAL B 122       1.748  -1.457  -5.986  1.00  1.00
ATOM    489  N   ASN B 123       2.319  -3.581  -6.736  1.00  1.00
ATOM    490  CA  ASN B 123       2.330  -3.161  -8.132  1.00  1.00
ATOM    491  C   ASN B 123       0.930  -3.202  -8.730  1.00  1.00
ATOM    492  O   ASN B 123       0.218  -4.198  -8.602  1.00  1.00
ATOM    493  N   LEU B 124       0.517  -2.093  -9.402  1.00  1.00
ATOM    494  CA  LEU B 124      -0.802  -1.996 -10.017  1.00  1.00
ATOM    495  C   LEU B 124      -0.712  -2.117 -11.535  1.00  1.00
ATOM    496  O   LEU B 124      -1.696  -2.440 -12.200  1.00  1.00
ATOM    497  N   LEU B 125       0.382  -2.278 -12.082  1.00  1.00
ATOM    498  CA  LEU B 125       0.678  -2.356 -13.508  1.00  1.00
ATOM    499  C   LEU B 125       1.221  -3.730 -13.884  1.00  1.00
ATOM    500  O   LEU B 125       2.208  -4.195 -13.314  1.00  1.00
ATOM    501  N   GLU B 126       0.334  -4.478 -14.671  1.00  1.00
ATOM    502  CA  GLU B 126       0.732  -5.783 -15.187  1.00  1.00
ATOM    503  C   GLU B 126       1.580  -5.642 -16.444  1.00  1.00
ATOM    504  O   GLU B 126       1.242  -4.881 -17.351  1.00  1.00
ATOM    505  N   ASP B 127       2.751  -6.301 -16.448  1.00  1.00
ATOM    506  CA  ASP B 127       3.660  -6.214 -17.585  1.00  1.00
ATOM    507  C   ASP B 127       4.086  -7.599 -18.057  1.00  1.00
ATOM    508  O   ASP B 127       4.476  -7.780 -19.210  1.00  1.00
ATOM    509  N   SER B 128       3.506  -8.607 -17.522  1.00  1.00
ATOM    510  CA  SER B 128       3.744 -10.019 -17.797  1.00  1.00
ATOM    511  C   SER B 128       2.580 -10.635 -18.562  1.00  1.00
ATOM    512  O   SER B 128       1.416 -10.391 -18.243  1.00  1.00
ATOM    513  N   HIS B 129       2.861 -11.255 -19.652  1.00  1.00
ATOM    514  CA  HIS B 129       1.970 -12.105 -20.434  1.00  1.00
ATOM    515  C   HIS B 129       2.591 -13.474 -20.679  1.00  1.00
ATOM    516  O   HIS B 129       3.795 -13.589 -20.907  1.00  1.00
ATOM    517  N   ASN B 130       1.993 -14.454 -20.912  1.00  1.00
ATOM    518  CA  ASN B 130       2.453 -15.822 -21.121  1.00  1.00
ATOM    519  C   ASN B 130       2.885 -16.043 -22.565  1.00  1.00
ATOM    520  O   ASN B 130       3.586 -17.007 -22.873  1.00  1.00
ATOM    521  N   GLY B 131       3.000 -15.250 -23.405  1.00  1.00
ATOM    522  CA  GLY B 131       3.542 -15.303 -24.757  1.00  1.00
ATOM    523  C   GLY B 131       2.851 -16.379 -25.585  1.00  1.00
ATOM    524  O   GLY B 131       3.454 -16.966 -26.485  1.00  1.00
ATOM    525  N   LYS B 132       1.635 -16.713 -25.397  1.00  1.00
ATOM    526  CA  LYS B 132       0.875 -17.752 -26.081  1.00  1.00
ATOM    527  C   LYS B 132      -0.495 -17.242 -26.508  1.00  1.00
ATOM    528  O   LYS B 132      -1.115 -16.439 -25.809  1.00  1.00
ATOM    529  N   LEU B 133      -1.004 -17.744 -27.690  1.00  1.00
ATOM    530  CA  LEU B 133      -2.434 -17.636 -27.953  1.00  1.00
ATOM    531  C   LEU B 133      -3.210 -18.736 -27.236  1.00  1.00
ATOM    532  O   LEU B 133      -2.843 -19.909 -27.297  1.00  1.00
ATOM    533  N   CYS B 134      -4.201 -18.403 -26.511  1.00  1.00
ATOM    534  CA  CYS B 134      -4.940 -19.328 -25.661  1.00  1.00
ATOM    535  C   CYS B 134      -6.419 -19.345 -26.022  1.00  1.00
ATOM    536  O   CYS B 134      -6.983 -18.327 -26.423  1.00  1.00
ATOM    537  N   ARG B 135      -7.144 -20.414 -25.550  1.00  1.00
ATOM    538  CA  ARG B 135      -8.599 -20.338 -25.586  1.00  1.00
ATOM    539  C   ARG B 135      -9.120 -19.282 -24.620  1.00  1.00
ATOM    540  O   ARG B 135      -8.616 -19.145 -23.505  1.00  1.00
ATOM    541  N   LEU B 136     -10.274 -18.692 -25.024  1.00  1.00
ATOM    542  CA  LEU B 136     -10.992 -17.777 -24.145  1.00  1.00
ATOM    543  C   LEU B 136     -12.235 -18.437 -23.557  1.00  1.00
ATOM    544  O   LEU B 136     -13.124 -18.870 -24.290  1.00  1.00
ATOM    545  N   LYS B 137     -12.316 -18.566 -22.213  1.00  1.00
ATOM    546  CA  LYS B 137     -13.548 -19.140 -21.685  1.00  1.00
ATOM    547  C   LYS B 137     -13.788 -20.537 -22.244  1.00  1.00
ATOM    548  O   LYS B 137     -14.931 -20.955 -22.426  1.00  1.00
ATOM    549  N   GLY B 138     -12.652 -21.252 -22.750  1.00  1.00
ATOM    550  CA  GLY B 138     -12.726 -22.652 -23.149  1.00  1.00
ATOM    551  C   GLY B 138     -12.834 -22.788 -24.663  1.00  1.00
ATOM    552  O   GLY B 138     -12.550 -23.847 -25.223  1.00  1.00
ATOM    553  N   ILE B 139     -13.017 -21.845 -25.406  1.00  1.00
ATOM    554  CA  ILE B 139     -13.172 -21.823 -26.856  1.00  1.00
ATOM    555  C   ILE B 139     -11.896 -21.350 -27.539  1.00  1.00
ATOM    556  O   ILE B 139     -11.345 -20.305 -27.191  1.00  1.00
ATOM    557  N   ALA B 140     -11.398 -22.194 -28.525  1.00  1.00
ATOM    558  CA  ALA B 140     -10.206 -21.832 -29.283  1.00  1.00
ATOM    559  C   ALA B 140     -10.532 -20.812 -30.367  1.00  1.00
ATOM    560  O   ALA B 140     -11.537 -20.935 -31.066  1.00  1.00
ATOM    561  N   PRO B 141      -9.582 -19.877 -30.614  1.00  1.00
ATOM    562  CA  PRO B 141      -9.736 -18.933 -31.714  1.00  1.00
ATOM    563  C   PRO B 141      -9.751 -19.651 -33.058  1.00  1.00
ATOM    564  O   PRO B 141      -8.985 -20.589 -33.279  1.00  1.00
ATOM    565  N   SER B 142     -17.491 -22.038 -35.056  1.00  1.00
ATOM    566  CA  SER B 142     -17.429 -21.294 -33.804  1.00  1.00
ATOM    567  C   SER B 142     -15.989 -20.983 -33.419  1.00  1.00
ATOM    568  O   SER B 142     -15.099 -21.818 -33.581  1.00  1.00
ATOM    569  N   TRP B 143     -15.828 -19.813 -32.870  1.00  1.00
ATOM    570  CA  TRP B 143     -14.539 -19.360 -32.360  1.00  1.00
ATOM    571  C   TRP B 143     -14.709 -18.207 -31.379  1.00  1.00
ATOM    572  O   TRP B 143     -15.590 -17.364 -31.544  1.00  1.00
ATOM    573  N   SER B 144     -13.661 -17.968 -30.553  1.00  1.00
ATOM    574  CA  SER B 144     -13.703 -16.932 -29.529  1.00  1.00
ATOM    575  C   SER B 144     -13.040 -15.649 -30.015  1.00  1.00
ATOM    576  O   SER B 144     -13.348 -14.559 -29.534  1.00  1.00
ATOM    577  N   TYR B 145     -12.500 -15.548 -30.955  1.00  1.00
ATOM    578  CA  TYR B 145     -11.773 -14.501 -31.663  1.00  1.00
ATOM    579  C   TYR B 145     -11.186 -15.024 -32.968  1.00  1.00
ATOM    580  O   TYR B 145     -10.811 -16.193 -33.066  1.00  1.00
ATOM    581  N   ILE B 146     -10.877 -14.081 -33.878  1.00  1.00
ATOM    582  CA  ILE B 146     -10.109 -14.375 -35.082  1.00  1.00
ATOM    583  C   ILE B 146      -8.783 -13.624 -35.086  1.00  1.00
ATOM    584  O   ILE B 146      -8.718 -12.458 -34.698  1.00  1.00
ATOM    585  N   SER B 147     -16.939  -8.973 -36.625  1.00  1.00
ATOM    586  CA  SER B 147     -16.207  -9.071 -35.368  1.00  1.00
ATOM    587  C   SER B 147     -17.133  -9.457 -34.221  1.00  1.00
ATOM    588  O   SER B 147     -16.688  -9.993 -33.205  1.00  1.00
ATOM    589  N   SER B 148     -18.348  -9.415 -34.349  1.00  1.00
ATOM    590  CA  SER B 148     -19.354  -9.748 -33.348  1.00  1.00
ATOM    591  C   SER B 148     -20.104 -11.020 -33.724  1.00  1.00
ATOM    592  O   SER B 148     -20.827 -11.590 -32.907  1.00  1.00
ATOM    593  N   VAL B 149     -19.545 -11.828 -34.495  1.00  1.00
ATOM    594  CA  VAL B 149     -19.953 -13.189 -34.821  1.00  1.00
ATOM    595  C   VAL B 149     -19.153 -14.210 -34.024  1.00  1.00
ATOM    596  O   VAL B 149     -17.925 -14.248 -34.102  1.00  1.00
ATOM    597  N   SER B 150     -19.872 -15.086 -33.263  1.00  1.00
ATOM    598  CA  SER B 150     -19.220 -16.099 -32.442  1.00  1.00
ATOM    599  C   SER B 150     -19.310 -17.475 -33.090  1.00  1.00
ATOM    600  O   SER B 150     -18.444 -18.325 -32.887  1.00  1.00
ATOM    601  N   SER B 151     -20.141 -17.891 -33.696  1.00  1.00
ATOM    602  CA  SER B 151     -20.218 -19.124 -34.470  1.00  1.00
ATOM    603  C   SER B 151     -20.894 -18.888 -35.814  1.00  1.00
ATOM    604  O   SER B 151     -21.802 -18.065 -35.928  1.00  1.00
ATOM    605  N   SER B 152     -24.579 -16.295 -35.764  1.00  1.00
ATOM    606  CA  SER B 152     -24.747 -16.272 -34.316  1.00  1.00
ATOM    607  C   SER B 152     -23.899 -15.178 -33.679  1.00  1.00
ATOM    608  O   SER B 152     -22.703 -15.071 -33.950  1.00  1.00
ATOM    609  N   ARG B 153     -24.576 -14.165 -33.169  1.00  1.00
ATOM    610  CA  ARG B 153     -23.885 -13.007 -32.615  1.00  1.00
ATOM    611  C   ARG B 153     -23.454 -13.260 -31.176  1.00  1.00
ATOM    612  O   ARG B 153     -24.193 -13.855 -30.392  1.00  1.00
ATOM    613  N   GLY B 154     -22.326 -12.643 -30.829  1.00  1.00
ATOM    614  CA  GLY B 154     -21.749 -12.659 -29.490  1.00  1.00
ATOM    615  C   GLY B 154     -20.883 -11.429 -29.249  1.00  1.00
ATOM    616  O   GLY B 154     -20.106 -11.025 -30.114  1.00  1.00
ATOM    617  N   PHE B 155     -21.015 -10.807 -28.111  1.00  1.00
ATOM    618  CA  PHE B 155     -20.179  -9.665 -27.761  1.00  1.00
ATOM    619  C   PHE B 155     -18.820 -10.116 -27.242  1.00  1.00
ATOM    620  O   PHE B 155     -18.732 -10.998 -26.388  1.00  1.00
ATOM    621  N   GLY B 156     -17.768  -9.166 -27.709  1.00  1.00
ATOM    622  CA  GLY B 156     -16.467  -9.377 -27.084  1.00  1.00
ATOM    623  C   GLY B 156     -15.530 -10.143 -28.009  1.00  1.00
ATOM    624  O   GLY B 156     -14.325 -10.217 -27.765  1.00  1.00
ATOM    625  N   SER B 157     -16.018 -10.645 -29.135  1.00  1.00
ATOM    626  CA  SER B 157     -15.138 -11.169 -30.173  1.00  1.00
ATOM    627  C   SER B 157     -14.470 -10.042 -30.950  1.00  1.00
ATOM    628  O   SER B 157     -15.081  -9.004 -31.206  1.00  1.00
ATOM    629  N   GLY B 158     -13.578 -10.422 -31.843  1.00  1.00
ATOM    630  CA  GLY B 158     -12.788  -9.456 -32.597  1.00  1.00
ATOM    631  C   GLY B 158     -11.807 -10.154 -33.530  1.00  1.00
ATOM    632  O   GLY B 158     -11.475 -11.323 -33.336  1.00  1.00
ATOM    633  N   ILE B 159     -11.186  -9.409 -34.380  1.00  1.00
ATOM    634  CA  ILE B 159     -10.062  -9.850 -35.197  1.00  1.00
ATOM    635  C   ILE B 159      -8.769  -9.165 -34.772  1.00  1.00
ATOM    636  O   ILE B 159      -8.732  -7.949 -34.585  1.00  1.00
ATOM    637  N   ILE B 160      -7.778  -9.968 -34.490  1.00  1.00
ATOM    638  CA  ILE B 160      -6.449  -9.497 -34.121  1.00  1.00
ATOM    639  C   ILE B 160      -5.390 -10.030 -35.078  1.00  1.00
ATOM    640  O   ILE B 160      -5.488 -11.159 -35.560  1.00  1.00
ATOM    641  N   THR B 161      -4.353  -9.359 -35.265  1.00  1.00
ATOM    642  CA  THR B 161      -3.132  -9.821 -35.914  1.00  1.00
ATOM    643  C   THR B 161      -2.052 -10.143 -34.889  1.00  1.00
ATOM    644  O   THR B 161      -1.749  -9.330 -34.016  1.00  1.00
ATOM    645  N   SER B 162      -1.467 -11.416 -35.088  1.00  1.00
ATOM    646  CA  SER B 162      -0.562 -11.855 -34.033  1.00  1.00
ATOM    647  C   SER B 162       0.538 -12.751 -34.588  1.00  1.00
ATOM    648  O   SER B 162       0.299 -13.561 -35.483  1.00  1.00
ATOM    649  N   ASN B 163       1.709 -12.677 -33.931  1.00  1.00
ATOM    650  CA  ASN B 163       2.809 -13.551 -34.322  1.00  1.00
ATOM    651  C   ASN B 163       3.021 -14.660 -33.300  1.00  1.00
ATOM    652  O   ASN B 163       3.728 -15.633 -33.564  1.00  1.00
ATOM    653  N   ALA B 164       2.315 -14.737 -32.321  1.00  1.00
ATOM    654  CA  ALA B 164       2.305 -15.745 -31.268  1.00  1.00
ATOM    655  C   ALA B 164       1.832 -17.093 -31.799  1.00  1.00
ATOM    656  O   ALA B 164       0.908 -17.161 -32.609  1.00  1.00
ATOM    657  N   SER B 165       2.162 -18.187 -31.019  1.00  1.00
ATOM    658  CA  SER B 165       1.707 -19.524 -31.381  1.00  1.00
ATOM    659  C   SER B 165       0.571 -19.983 -30.475  1.00  1.00
ATOM    660  O   SER B 165       0.609 -19.774 -29.262  1.00  1.00
ATOM    661  N   MET B 166      -0.340 -20.824 -31.064  1.00  1.00
ATOM    662  CA  MET B 166      -1.403 -21.391 -30.242  1.00  1.00
ATOM    663  C   MET B 166      -0.871 -22.498 -29.341  1.00  1.00
ATOM    664  O   MET B 166      -0.147 -23.385 -29.792  1.00  1.00
ATOM    665  N   HIS B 167      -1.207 -22.469 -28.110  1.00  1.00
ATOM    666  CA  HIS B 167      -0.927 -23.493 -27.111  1.00  1.00
ATOM    667  C   HIS B 167      -2.211 -24.008 -26.475  1.00  1.00
ATOM    668  O   HIS B 167      -3.163 -23.254 -26.276  1.00  1.00
ATOM    669  N   GLU B 168      -2.200 -25.199 -25.942  1.00  1.00
ATOM    670  CA  GLU B 168      -3.339 -25.686 -25.173  1.00  1.00
ATOM    671  C   GLU B 168      -3.431 -24.985 -23.823  1.00  1.00
ATOM    672  O   GLU B 168      -2.608 -25.214 -22.937  1.00  1.00
ATOM    673  N   CYS B 169      -3.898 -23.829 -23.845  1.00  1.00
ATOM    674  CA  CYS B 169      -4.101 -22.965 -22.688  1.00  1.00
ATOM    675  C   CYS B 169      -5.460 -22.281 -22.744  1.00  1.00
ATOM    676  O   CYS B 169      -5.953 -21.945 -23.821  1.00  1.00
ATOM    677  N   ASN B 170      -5.952 -21.785 -21.719  1.00  1.00
ATOM    678  CA  ASN B 170      -7.179 -21.022 -21.522  1.00  1.00
ATOM    679  C   ASN B 170      -6.919 -19.761 -20.708  1.00  1.00
ATOM    680  O   ASN B 170      -6.239 -19.801 -19.683  1.00  1.00
ATOM    681  N   THR B 171      -7.620 -18.654 -21.189  1.00  1.00
ATOM    682  CA  THR B 171      -7.428 -17.366 -20.533  1.00  1.00
ATOM    683  C   THR B 171      -8.712 -16.546 -20.540  1.00  1.00
ATOM    684  O   THR B 171      -9.519 -16.648 -21.464  1.00  1.00
ATOM    685  N   LYS B 172      -8.790 -15.545 -19.759  1.00  1.00
ATOM    686  CA  LYS B 172      -9.877 -14.575 -19.699  1.00  1.00
ATOM    687  C   LYS B 172      -9.518 -13.300 -20.451  1.00  1.00
ATOM    688  O   LYS B 172     -10.396 -12.590 -20.942  1.00  1.00
ATOM    689  N   CYS B 173      -8.299 -13.220 -20.858  1.00  1.00
ATOM    690  CA  CYS B 173      -7.674 -12.045 -21.454  1.00  1.00
ATOM    691  C   CYS B 173      -6.590 -12.442 -22.448  1.00  1.00
ATOM    692  O   CYS B 173      -5.730 -13.269 -22.145  1.00  1.00
ATOM    693  N   GLN B 174      -6.743 -12.049 -23.685  1.00  1.00
ATOM    694  CA  GLN B 174      -5.816 -12.338 -24.772  1.00  1.00
ATOM    695  C   GLN B 174      -5.425 -11.067 -25.515  1.00  1.00
ATOM    696  O   GLN B 174      -6.270 -10.220 -25.805  1.00  1.00
ATOM    697  N   THR B 175      -4.162 -10.785 -25.550  1.00  1.00
ATOM    698  CA  THR B 175      -3.558  -9.772 -26.406  1.00  1.00
ATOM    699  C   THR B 175      -2.830 -10.408 -27.584  1.00  1.00
ATOM    700  O   THR B 175      -2.233 -11.476 -27.453  1.00  1.00
ATOM    701  N   PRO B 176      -2.384  -9.650 -28.548  1.00  1.00
ATOM    702  CA  PRO B 176      -1.655 -10.166 -29.701  1.00  1.00
ATOM    703  C   PRO B 176      -0.258 -10.628 -29.307  1.00  1.00
ATOM    704  O   PRO B 176       0.264 -11.598 -29.857  1.00  1.00
ATOM    705  N   LEU B 177       0.237 -10.409 -28.244  1.00  1.00
ATOM    706  CA  LEU B 177       1.563 -10.777 -27.764  1.00  1.00
ATOM    707  C   LEU B 177       1.500 -11.997 -26.851  1.00  1.00
ATOM    708  O   LEU B 177       2.434 -12.798 -26.804  1.00  1.00
ATOM    709  N   GLY B 178       0.349 -12.275 -26.270  1.00  1.00
ATOM    710  CA  GLY B 178       0.206 -13.321 -25.265  1.00  1.00
ATOM    711  C   GLY B 178      -1.021 -13.085 -24.395  1.00  1.00
ATOM    712  O   GLY B 178      -1.455 -11.947 -24.211  1.00  1.00
ATOM    713  N   ALA B 179      -1.401 -14.139 -23.604  1.00  1.00
ATOM    714  CA  ALA B 179      -2.517 -14.021 -22.673  1.00  1.00
ATOM    715  C   ALA B 179      -2.063 -13.437 -21.341  1.00  1.00
ATOM    716  O   ALA B 179      -0.984 -13.761 -20.846  1.00  1.00
ATOM    717  N   ILE B 180      -3.038 -12.748 -20.690  1.00  1.00
ATOM    718  CA  ILE B 180      -2.810 -12.162 -19.375  1.00  1.00
ATOM    719  C   ILE B 180      -3.651 -12.853 -18.310  1.00  1.00
ATOM    720  O   ILE B 180      -4.852 -13.052 -18.487  1.00  1.00
ATOM    721  N   ASN B 181      -3.073 -13.353 -17.322  1.00  1.00
ATOM    722  CA  ASN B 181      -3.715 -13.897 -16.131  1.00  1.00
ATOM    723  C   ASN B 181      -3.342 -13.095 -14.890  1.00  1.00
ATOM    724  O   ASN B 181      -2.175 -13.038 -14.503  1.00  1.00
ATOM    725  N   SER B 182      -4.250 -11.990 -14.658  1.00  1.00
ATOM    726  CA  SER B 182      -3.870 -10.991 -13.666  1.00  1.00
ATOM    727  C   SER B 182      -5.097 -10.354 -13.028  1.00  1.00
ATOM    728  O   SER B 182      -6.129 -10.184 -13.677  1.00  1.00
ATOM    729  N   SER B 183      -4.950  -9.926 -11.759  1.00  1.00
ATOM    730  CA  SER B 183      -5.994  -9.183 -11.063  1.00  1.00
ATOM    731  C   SER B 183      -5.639  -7.705 -10.955  1.00  1.00
ATOM    732  O   SER B 183      -6.513  -6.860 -10.759  1.00  1.00
ATOM    733  N   LEU B 184      -4.466  -7.361 -11.442  1.00  1.00
ATOM    734  CA  LEU B 184      -4.056  -5.963 -11.508  1.00  1.00
ATOM    735  C   LEU B 184      -5.000  -5.153 -12.391  1.00  1.00
ATOM    736  O   LEU B 184      -5.348  -5.574 -13.494  1.00  1.00
ATOM    737  N   PRO B 185      -5.149  -3.854 -12.043  1.00  1.00
ATOM    738  CA  PRO B 185      -6.091  -2.978 -12.728  1.00  1.00
ATOM    739  C   PRO B 185      -5.496  -2.433 -14.020  1.00  1.00
ATOM    740  O   PRO B 185      -6.202  -2.252 -15.012  1.00  1.00
ATOM    741  N   TYR B 186      -4.337  -2.315 -14.256  1.00  1.00
ATOM    742  CA  TYR B 186      -3.647  -1.730 -15.399  1.00  1.00
ATOM    743  C   TYR B 186      -2.637  -2.705 -15.990  1.00  1.00
ATOM    744  O   TYR B 186      -2.041  -3.508 -15.273  1.00  1.00
ATOM    745  N   GLN B 187      -2.397  -2.486 -17.302  1.00  1.00
ATOM    746  CA  GLN B 187      -1.382  -3.209 -18.059  1.00  1.00
ATOM    747  C   GLN B 187      -0.783  -2.335 -19.153  1.00  1.00
ATOM    748  O   GLN B 187      -1.483  -1.537 -19.776  1.00  1.00
ATOM    749  N   ASN B 188       0.450  -2.473 -19.423  1.00  1.00
ATOM    750  CA  ASN B 188       1.184  -1.760 -20.461  1.00  1.00
ATOM    751  C   ASN B 188       1.714  -2.720 -21.519  1.00  1.00
ATOM    752  O   ASN B 188       2.174  -2.297 -22.579  1.00  1.00
ATOM    753  N   ILE B 189       0.994  -3.870 -21.690  1.00  1.00
ATOM    754  CA  ILE B 189       1.399  -4.887 -22.653  1.00  1.00
ATOM    755  C   ILE B 189       0.906  -4.547 -24.054  1.00  1.00
ATOM    756  O   ILE B 189       1.627  -4.722 -25.036  1.00  1.00
ATOM    757  N   HIS B 190      -0.281  -4.211 -24.319  1.00  1.00
ATOM    758  CA  HIS B 190      -0.941  -4.055 -25.610  1.00  1.00
ATOM    759  C   HIS B 190      -2.342  -3.478 -25.446  1.00  1.00
ATOM    760  O   HIS B 190      -3.069  -3.843 -24.523  1.00  1.00
ATOM    761  N   PRO B 191      -2.697  -2.566 -26.445  1.00  1.00
ATOM    762  CA  PRO B 191      -4.011  -1.938 -26.379  1.00  1.00
ATOM    763  C   PRO B 191      -5.070  -2.806 -27.046  1.00  1.00
ATOM    764  O   PRO B 191      -6.234  -2.798 -26.647  1.00  1.00
ATOM    765  N   VAL B 192      -4.735  -3.684 -27.858  1.00  1.00
ATOM    766  CA  VAL B 192      -5.612  -4.705 -28.419  1.00  1.00
ATOM    767  C   VAL B 192      -5.823  -5.850 -27.436  1.00  1.00
ATOM    768  O   VAL B 192      -4.863  -6.445 -26.946  1.00  1.00
ATOM    769  N   THR B 193      -7.127  -6.040 -27.041  1.00  1.00
ATOM    770  CA  THR B 193      -7.492  -7.006 -26.012  1.00  1.00
ATOM    771  C   THR B 193      -8.779  -7.736 -26.375  1.00  1.00
ATOM    772  O   THR B 193      -9.707  -7.143 -26.924  1.00  1.00
ATOM    773  N   ILE B 194      -8.759  -9.034 -26.121  1.00  1.00
ATOM    774  CA  ILE B 194      -9.947  -9.871 -26.228  1.00  1.00
ATOM    775  C   ILE B 194     -10.382 -10.388 -24.863  1.00  1.00
ATOM    776  O   ILE B 194      -9.567 -10.892 -24.091  1.00  1.00
ATOM    777  N   GLY B 195     -11.464  -9.960 -24.349  1.00  1.00
ATOM    778  CA  GLY B 195     -11.999 -10.557 -23.131  1.00  1.00
ATOM    779  C   GLY B 195     -12.061  -9.538 -22.000  1.00  1.00
ATOM    780  O   GLY B 195     -11.611  -8.402 -22.149  1.00  1.00
ATOM    781  N   GLU B 196     -12.024  -9.719 -20.926  1.00  1.00
ATOM    782  CA  GLU B 196     -11.904  -8.941 -19.699  1.00  1.00
ATOM    783  C   GLU B 196     -10.445  -8.772 -19.294  1.00  1.00
ATOM    784  O   GLU B 196      -9.748  -9.751 -19.026  1.00  1.00
ATOM    785  N   CYS B 197      -9.843  -7.664 -19.835  1.00  1.00
ATOM    786  CA  CYS B 197      -8.422  -7.389 -19.659  1.00  1.00
ATOM    787  C   CYS B 197      -8.202  -6.167 -18.778  1.00  1.00
ATOM    788  O   CYS B 197      -8.965  -5.202 -18.836  1.00  1.00
ATOM    789  N   PRO B 198      -6.977  -6.098 -17.970  1.00  1.00
ATOM    790  CA  PRO B 198      -6.637  -4.824 -17.347  1.00  1.00
ATOM    791  C   PRO B 198      -6.665  -3.690 -18.363  1.00  1.00
ATOM    792  O   PRO B 198      -6.178  -3.835 -19.484  1.00  1.00
ATOM    793  N   LYS B 199      -6.956  -2.413 -17.765  1.00  1.00
ATOM    794  CA  LYS B 199      -6.903  -1.223 -18.605  1.00  1.00
ATOM    795  C   LYS B 199      -5.491  -0.975 -19.119  1.00  1.00
ATOM    796  O   LYS B 199      -4.530  -0.976 -18.350  1.00  1.00
ATOM    797  N   TYR B 200      -5.399  -0.700 -20.497  1.00  1.00
ATOM    798  CA  TYR B 200      -4.094  -0.382 -21.064  1.00  1.00
ATOM    799  C   TYR B 200      -3.721   1.072 -20.807  1.00  1.00
ATOM    800  O   TYR B 200      -4.543   1.973 -20.974  1.00  1.00
ATOM    801  N   VAL B 201      -2.464   1.258 -20.409  1.00  1.00
ATOM    802  CA  VAL B 201      -1.843   2.562 -20.210  1.00  1.00
ATOM    803  C   VAL B 201      -0.396   2.562 -20.686  1.00  1.00
ATOM    804  O   VAL B 201       0.304   1.555 -20.575  1.00  1.00
ATOM    805  N   ARG B 202       0.129   3.671 -21.041  1.00  1.00
ATOM    806  CA  ARG B 202       1.494   3.824 -21.529  1.00  1.00
ATOM    807  C   ARG B 202       2.488   3.888 -20.377  1.00  1.00
ATOM    808  O   ARG B 202       3.643   3.487 -20.518  1.00  1.00
ATOM    809  N   SER B 203       2.150   3.715 -19.227  1.00  1.00
ATOM    810  CA  SER B 203       2.999   3.839 -18.048  1.00  1.00
ATOM    811  C   SER B 203       3.978   2.676 -17.950  1.00  1.00
ATOM    812  O   SER B 203       3.611   1.522 -18.172  1.00  1.00
ATOM    813  N   ALA B 204       5.192   3.031 -17.325  1.00  1.00
ATOM    814  CA  ALA B 204       6.243   2.041 -17.121  1.00  1.00
ATOM    815  C   ALA B 204       6.250   1.533 -15.685  1.00  1.00
ATOM    816  O   ALA B 204       6.537   0.362 -15.433  1.00  1.00
ATOM    817  N   LYS B 205       5.614   2.161 -14.816  1.00  1.00
ATOM    818  CA  LYS B 205       5.527   1.890 -13.387  1.00  1.00
ATOM    819  C   LYS B 205       4.328   2.593 -12.764  1.00  1.00
ATOM    820  O   LYS B 205       4.023   3.737 -13.101  1.00  1.00
ATOM    821  N   LEU B 206       3.579   1.826 -11.975  1.00  1.00
ATOM    822  CA  LEU B 206       2.433   2.191 -11.151  1.00  1.00
ATOM    823  C   LEU B 206       2.396   1.374  -9.864  1.00  1.00
ATOM    824  O   LEU B 206       2.365   0.144  -9.899  1.00  1.00
ATOM    825  N   ARG B 207       3.121   1.814  -8.883  1.00  1.00
ATOM    826  CA  ARG B 207       3.285   1.172  -7.584  1.00  1.00
ATOM    827  C   ARG B 207       2.699   2.027  -6.469  1.00  1.00
ATOM    828  O   ARG B 207       2.941   3.233  -6.406  1.00  1.00
ATOM    829  N   MET B 208       1.649   1.485  -5.787  1.00  1.00
ATOM    830  CA  MET B 208       1.011   2.170  -4.670  1.00  1.00
ATOM    831  C   MET B 208       1.615   1.737  -3.340  1.00  1.00
ATOM    832  O   MET B 208       1.757   0.544  -3.072  1.00  1.00
ATOM    833  N   VAL B 209       2.125   2.776  -2.518  1.00  1.00
ATOM    834  CA  VAL B 209       2.576   2.401  -1.184  1.00  1.00
ATOM    835  C   VAL B 209       1.398   2.086  -0.272  1.00  1.00
ATOM    836  O   VAL B 209       0.397   2.802  -0.265  1.00  1.00
ATOM    837  N   THR B 210       1.604   0.989   0.568  1.00  1.00
ATOM    838  CA  THR B 210       0.588   0.622   1.547  1.00  1.00
ATOM    839  C   THR B 210       1.134   0.708   2.967  1.00  1.00
ATOM    840  O   THR B 210       0.413   1.065   3.899  1.00  1.00
ATOM    841  N   GLY B 211       2.437   0.697   3.079  1.00  1.00
ATOM    842  CA  GLY B 211       3.087   0.899   4.368  1.00  1.00
ATOM    843  C   GLY B 211       3.669   2.303   4.477  1.00  1.00
ATOM    844  O   GLY B 211       3.709   3.046   3.496  1.00  1.00
ATOM    845  N   LEU B 212       4.678   2.482   5.167  1.00  1.00
ATOM    846  CA  LEU B 212       5.285   3.766   5.495  1.00  1.00
ATOM    847  C   LEU B 212       6.741   3.818   5.044  1.00  1.00
ATOM    848  O   LEU B 212       7.427   2.796   5.008  1.00  1.00
ATOM    849  N   ARG B 213       7.313   5.034   5.060  1.00  1.00
ATOM    850  CA  ARG B 213       8.739   5.200   4.808  1.00  1.00
ATOM    851  C   ARG B 213       9.561   4.205   5.618  1.00  1.00
ATOM    852  O   ARG B 213       9.388   4.086   6.831  1.00  1.00
ATOM    853  N   ASN B 214      10.406   3.414   4.849  1.00  1.00
ATOM    854  CA  ASN B 214      11.286   2.445   5.491  1.00  1.00
ATOM    855  C   ASN B 214      12.624   3.074   5.858  1.00  1.00
ATOM    856  O   ASN B 214      13.307   3.644   5.008  1.00  1.00
ATOM    857  N   ILE B 215      12.948   3.123   7.117  1.00  1.00
ATOM    858  CA  ILE B 215      14.151   3.719   7.684  1.00  1.00
ATOM    859  C   ILE B 215      14.810   2.782   8.688  1.00  1.00
ATOM    860  O   ILE B 215      14.328   2.618   9.808  1.00  1.00
ATOM    861  N   PRO B 216      15.330   1.611   8.230  1.00  1.00
ATOM    862  CA  PRO B 216      15.898   0.612   9.127  1.00  1.00
ATOM    863  C   PRO B 216      17.222   1.087   9.712  1.00  1.00
ATOM    864  O   PRO B 216      17.992   1.781   9.048  1.00  1.00
ATOM    865  N   GLY B 217       7.952  14.867   7.171  1.00  1.00
ATOM    866  CA  GLY B 217       6.580  14.646   6.731  1.00  1.00
ATOM    867  C   GLY B 217       5.640  15.698   7.305  1.00  1.00
ATOM    868  O   GLY B 217       5.903  16.266   8.365  1.00  1.00
ATOM    869  N   LEU B 218       4.370  15.669   6.870  1.00  1.00
ATOM    870  CA  LEU B 218       3.409  16.664   7.328  1.00  1.00
ATOM    871  C   LEU B 218       3.215  16.590   8.839  1.00  1.00
ATOM    872  O   LEU B 218       3.049  17.613   9.504  1.00  1.00
ATOM    873  N   PHE B 219       3.229  15.673   9.562  1.00  1.00
ATOM    874  CA  PHE B 219       2.985  15.544  10.993  1.00  1.00
ATOM    875  C   PHE B 219       4.286  15.605  11.782  1.00  1.00
ATOM    876  O   PHE B 219       4.307  16.044  12.932  1.00  1.00
ATOM    877  N   GLY B 220       5.361  15.275  11.333  1.00  1.00
ATOM    878  CA  GLY B 220       6.652  15.612  11.921  1.00  1.00
ATOM    879  C   GLY B 220       7.170  14.478  12.797  1.00  1.00
ATOM    880  O   GLY B 220       8.322  14.494  13.233  1.00  1.00
ATOM    881  N   ALA B 221       6.555  13.279  12.652  1.00  1.00
ATOM    882  CA  ALA B 221       6.971  12.164  13.495  1.00  1.00
ATOM    883  C   ALA B 221       7.866  11.199  12.730  1.00  1.00
ATOM    884  O   ALA B 221       8.833  10.668  13.276  1.00  1.00
ATOM    885  N   ILE B 222       7.424  10.616  11.626  1.00  1.00
ATOM    886  CA  ILE B 222       8.248   9.724  10.819  1.00  1.00
ATOM    887  C   ILE B 222       9.343  10.494  10.091  1.00  1.00
ATOM    888  O   ILE B 222       9.067  11.458   9.377  1.00  1.00
ATOM    889  N   ALA B 223      10.629   9.982  10.214  1.00  1.00
ATOM    890  CA  ALA B 223      11.736  10.715   9.612  1.00  1.00
ATOM    891  C   ALA B 223      11.735  12.174  10.051  1.00  1.00
ATOM    892  O   ALA B 223      11.457  13.071   9.255  1.00  1.00
ATOM    893  N   GLY B 224      11.320  12.363  11.302  1.00  1.00
ATOM    894  CA  GLY B 224      11.273  13.684  11.917  1.00  1.00
ATOM    895  C   GLY B 224      11.854  13.658  13.325  1.00  1.00
ATOM    896  O   GLY B 224      12.761  14.424  13.647  1.00  1.00
ATOM    897  N   PHE B 225      10.906  13.751  14.389  1.00  1.00
ATOM    898  CA  PHE B 225      11.412  13.741  15.756  1.00  1.00
ATOM    899  C   PHE B 225      11.665  12.319  16.240  1.00  1.00
ATOM    900  O   PHE B 225      12.417  12.101  17.189  1.00  1.00
ATOM    901  N   ILE B 226      10.957  11.349  15.714  1.00  1.00
ATOM    902  CA  ILE B 226      11.392   9.959  15.787  1.00  1.00
ATOM    903  C   ILE B 226      12.258   9.590  14.590  1.00  1.00
ATOM    904  O   ILE B 226      11.772   9.504  13.462  1.00  1.00
ATOM    905  N   GLU B 227      13.507   9.734  14.588  1.00  1.00
ATOM    906  CA  GLU B 227      14.418   9.734  13.449  1.00  1.00
ATOM    907  C   GLU B 227      14.421   8.382  12.747  1.00  1.00
ATOM    908  O   GLU B 227      14.493   8.310  11.520  1.00  1.00
ATOM    909  N   GLY B 228      14.240   7.303  13.130  1.00  1.00
ATOM    910  CA  GLY B 228      14.364   6.040  12.413  1.00  1.00
ATOM    911  C   GLY B 228      13.231   5.088  12.775  1.00  1.00
ATOM    912  O   GLY B 228      12.705   5.128  13.887  1.00  1.00
ATOM    913  N   GLY B 229      13.152   3.987  12.053  1.00  1.00
ATOM    914  CA  GLY B 229      12.196   2.923  12.332  1.00  1.00
ATOM    915  C   GLY B 229      12.832   1.814  13.160  1.00  1.00
ATOM    916  O   GLY B 229      14.015   1.512  13.007  1.00  1.00
ATOM    917  N   TRP B 230      12.010   0.790  13.477  1.00  1.00
ATOM    918  CA  TRP B 230      12.447  -0.367  14.248  1.00  1.00
ATOM    919  C   TRP B 230      12.230  -1.660  13.473  1.00  1.00
ATOM    920  O   TRP B 230      11.097  -2.023  13.157  1.00  1.00
ATOM    921  N   THR B 231      13.348  -2.387  13.151  1.00  1.00
ATOM    922  CA  THR B 231      13.199  -3.679  12.491  1.00  1.00
ATOM    923  C   THR B 231      12.795  -4.761  13.484  1.00  1.00
ATOM    924  O   THR B 231      12.031  -5.668  13.153  1.00  1.00
ATOM    925  N   GLY B 232      12.846  -4.442  14.759  1.00  1.00
ATOM    926  CA  GLY B 232      12.538  -5.385  15.827  1.00  1.00
ATOM    927  C   GLY B 232      11.055  -5.355  16.177  1.00  1.00
ATOM    928  O   GLY B 232      10.494  -6.354  16.628  1.00  1.00
ATOM    929  N   MET B 233      10.309  -4.450  15.872  1.00  1.00
ATOM    930  CA  MET B 233       8.852  -4.409  15.912  1.00  1.00
ATOM    931  C   MET B 233       8.249  -4.983  14.636  1.00  1.00
ATOM    932  O   MET B 233       8.335  -4.375  13.569  1.00  1.00
ATOM    933  N   ILE B 234       7.903  -6.258  14.669  1.00  1.00
ATOM    934  CA  ILE B 234       7.559  -7.031  13.482  1.00  1.00
ATOM    935  C   ILE B 234       6.071  -7.358  13.450  1.00  1.00
ATOM    936  O   ILE B 234       5.463  -7.424  12.382  1.00  1.00
ATOM    937  N   ASP B 235       5.224  -6.838  14.210  1.00  1.00
ATOM    938  CA  ASP B 235       3.831  -7.262  14.276  1.00  1.00
ATOM    939  C   ASP B 235       2.887  -6.089  14.047  1.00  1.00
ATOM    940  O   ASP B 235       1.815  -6.247  13.462  1.00  1.00
ATOM    941  N   GLY B 236       3.239  -5.055  13.523  1.00  1.00
ATOM    942  CA  GLY B 236       2.426  -3.927  13.086  1.00  1.00
ATOM    943  C   GLY B 236       3.298  -2.758  12.644  1.00  1.00
ATOM    944  O   GLY B 236       4.479  -2.688  12.986  1.00  1.00
ATOM    945  N   TRP B 237       2.549  -1.652  12.203  1.00  1.00
ATOM    946  CA  TRP B 237       3.259  -0.478  11.708  1.00  1.00
ATOM    947  C   TRP B 237       3.624   0.466  12.846  1.00  1.00
ATOM    948  O   TRP B 237       4.701   1.063  12.848  1.00  1.00
ATOM    949  N   TYR B 238       2.963   0.679  13.795  1.00  1.00
ATOM    950  CA  TYR B 238       3.204   1.526  14.957  1.00  1.00
ATOM    951  C   TYR B 238       3.114   0.726  16.250  1.00  1.00
ATOM    952  O   TYR B 238       2.335  -0.222  16.352  1.00  1.00
ATOM    953  N   GLY B 239       3.898   1.377  17.329  1.00  1.00
ATOM    954  CA  GLY B 239       3.843   0.680  18.608  1.00  1.00
ATOM    955  C   GLY B 239       4.829   1.278  19.603  1.00  1.00
ATOM    956  O   GLY B 239       5.682   2.086  19.238  1.00  1.00
ATOM    957  N   TYR B 240       5.376   0.327  20.493  1.00  1.00
ATOM    958  CA  TYR B 240       6.126   0.751  21.669  1.00  1.00
ATOM    959  C   TYR B 240       7.384  -0.088  21.852  1.00  1.00
ATOM    960  O   TYR B 240       7.411  -1.268  21.502  1.00  1.00
ATOM    961  N   HIS B 241       8.392   0.533  22.361  1.00  1.00
ATOM    962  CA  HIS B 241       9.595  -0.081  22.911  1.00  1.00
ATOM    963  C   HIS B 241       9.773   0.279  24.381  1.00  1.00
ATOM    964  O   HIS B 241       9.604   1.434  24.772  1.00  1.00
ATOM    965  N   HIS B 242       9.863  -0.636  25.272  1.00  1.00
ATOM    966  CA  HIS B 242       9.991  -0.348  26.696  1.00  1.00
ATOM    967  C   HIS B 242      11.269  -0.947  27.267  1.00  1.00
ATOM    968  O   HIS B 242      11.704  -2.020  26.848  1.00  1.00
ATOM    969  N   GLN B 243      11.726  -0.428  28.312  1.00  1.00
ATOM    970  CA  GLN B 243      12.893  -0.773  29.113  1.00  1.00
ATOM    971  C   GLN B 243      12.615  -0.588  30.600  1.00  1.00
ATOM    972  O   GLN B 243      12.112   0.452  31.022  1.00  1.00
ATOM    973  N   ASN B 244      12.516  -1.634  31.357  1.00  1.00
ATOM    974  CA  ASN B 244      12.305  -1.587  32.799  1.00  1.00
ATOM    975  C   ASN B 244      13.115  -2.664  33.508  1.00  1.00
ATOM    976  O   ASN B 244      13.451  -3.692  32.919  1.00  1.00
ATOM    977  N   GLU B 245      13.062  -2.745  34.801  1.00  1.00
ATOM    978  CA  GLU B 245      13.800  -3.745  35.563  1.00  1.00
ATOM    979  C   GLU B 245      13.549  -5.147  35.022  1.00  1.00
ATOM    980  O   GLU B 245      14.458  -5.975  34.972  1.00  1.00
ATOM    981  N   GLN B 246      12.474  -5.514  34.615  1.00  1.00
ATOM    982  CA  GLN B 246      12.058  -6.809  34.091  1.00  1.00
ATOM    983  C   GLN B 246      12.492  -6.983  32.641  1.00  1.00
ATOM    984  O   GLN B 246      12.737  -8.100  32.186  1.00  1.00
ATOM    985  N   GLY B 247      13.193  -6.208  32.018  1.00  1.00
ATOM    986  CA  GLY B 247      13.710  -6.420  30.671  1.00  1.00
ATOM    987  C   GLY B 247      13.367  -5.250  29.758  1.00  1.00
ATOM    988  O   GLY B 247      12.847  -4.230  30.211  1.00  1.00
ATOM    989  N   SER B 248      13.550  -5.635  28.372  1.00  1.00
ATOM    990  CA  SER B 248      13.099  -4.745  27.309  1.00  1.00
ATOM    991  C   SER B 248      12.517  -5.532  26.142  1.00  1.00
ATOM    992  O   SER B 248      12.975  -6.631  25.832  1.00  1.00
ATOM    993  N   GLY B 249      11.596  -4.922  25.436  1.00  1.00
ATOM    994  CA  GLY B 249      10.977  -5.548  24.273  1.00  1.00
ATOM    995  C   GLY B 249      10.338  -4.507  23.363  1.00  1.00
ATOM    996  O   GLY B 249      10.127  -3.363  23.765  1.00  1.00
ATOM    997  N   TYR B 250       9.739  -4.990  22.289  1.00  1.00
ATOM    998  CA  TYR B 250       8.856  -4.253  21.393  1.00  1.00
ATOM    999  C   TYR B 250       7.454  -4.850  21.388  1.00  1.00
ATOM   1000  O   TYR B 250       7.285  -6.064  21.505  1.00  1.00
ATOM   1001  N   ALA B 251       6.481  -3.972  21.068  1.00  1.00
ATOM   1002  CA  ALA B 251       5.076  -4.346  20.964  1.00  1.00
ATOM   1003  C   ALA B 251       4.309  -3.368  20.084  1.00  1.00
ATOM   1004  O   ALA B 251       4.479  -2.154  20.193  1.00  1.00
ATOM   1005  N   ALA B 252       3.710  -3.850  18.976  1.00  1.00
ATOM   1006  CA  ALA B 252       2.882  -2.995  18.133  1.00  1.00
ATOM   1007  C   ALA B 252       1.614  -2.567  18.859  1.00  1.00
ATOM   1008  O   ALA B 252       0.972  -3.372  19.534  1.00  1.00
ATOM   1009  N   ASP B 253       1.214  -1.213  18.607  1.00  1.00
ATOM   1010  CA  ASP B 253      -0.126  -0.833  19.036  1.00  1.00
ATOM   1011  C   ASP B 253      -1.188  -1.430  18.122  1.00  1.00
ATOM   1012  O   ASP B 253      -1.207  -1.164  16.920  1.00  1.00
ATOM   1013  N   GLN B 254      -1.936  -2.432  18.667  1.00  1.00
ATOM   1014  CA  GLN B 254      -2.819  -3.252  17.846  1.00  1.00
ATOM   1015  C   GLN B 254      -3.997  -2.440  17.323  1.00  1.00
ATOM   1016  O   GLN B 254      -4.422  -2.611  16.180  1.00  1.00
ATOM   1017  N   LYS B 255      -4.539  -1.505  18.013  1.00  1.00
ATOM   1018  CA  LYS B 255      -5.705  -0.723  17.620  1.00  1.00
ATOM   1019  C   LYS B 255      -5.384   0.192  16.445  1.00  1.00
ATOM   1020  O   LYS B 255      -6.181   0.330  15.517  1.00  1.00
ATOM   1021  N   SER B 256      -4.285   0.974  16.546  1.00  1.00
ATOM   1022  CA  SER B 256      -3.920   1.901  15.482  1.00  1.00
ATOM   1023  C   SER B 256      -3.429   1.155  14.247  1.00  1.00
ATOM   1024  O   SER B 256      -3.693   1.565  13.117  1.00  1.00
ATOM   1025  N   THR B 257      -2.738   0.021  14.479  1.00  1.00
ATOM   1026  CA  THR B 257      -2.263  -0.800  13.371  1.00  1.00
ATOM   1027  C   THR B 257      -3.427  -1.402  12.593  1.00  1.00
ATOM   1028  O   THR B 257      -3.416  -1.428  11.363  1.00  1.00
ATOM   1029  N   GLN B 258      -4.421  -1.936  13.324  1.00  1.00
ATOM   1030  CA  GLN B 258      -5.588  -2.564  12.716  1.00  1.00
ATOM   1031  C   GLN B 258      -6.449  -1.539  11.989  1.00  1.00
ATOM   1032  O   GLN B 258      -6.956  -1.802  10.899  1.00  1.00
ATOM   1033  N   ASN B 259      -6.673  -0.379  12.573  1.00  1.00
ATOM   1034  CA  ASN B 259      -7.440   0.696  11.954  1.00  1.00
ATOM   1035  C   ASN B 259      -6.751   1.211  10.696  1.00  1.00
ATOM   1036  O   ASN B 259      -7.407   1.531   9.705  1.00  1.00
ATOM   1037  N   ALA B 260      -5.426   1.283  10.707  1.00  1.00
ATOM   1038  CA  ALA B 260      -4.658   1.756   9.562  1.00  1.00
ATOM   1039  C   ALA B 260      -4.673   0.737   8.430  1.00  1.00
ATOM   1040  O   ALA B 260      -4.754   1.099   7.256  1.00  1.00
ATOM   1041  N   ILE B 261      -4.526  -0.571   8.776  1.00  1.00
ATOM   1042  CA  ILE B 261      -4.629  -1.608   7.756  1.00  1.00
ATOM   1043  C   ILE B 261      -6.005  -1.603   7.103  1.00  1.00
ATOM   1044  O   ILE B 261      -6.127  -1.744   5.886  1.00  1.00
ATOM   1045  N   ASN B 262      -7.052  -1.389   7.960  1.00  1.00
ATOM   1046  CA  ASN B 262      -8.411  -1.289   7.442  1.00  1.00
ATOM   1047  C   ASN B 262      -8.541  -0.137   6.454  1.00  1.00
ATOM   1048  O   ASN B 262      -9.179  -0.271   5.410  1.00  1.00
ATOM   1049  N   GLY B 263      -7.979   1.016   6.798  1.00  1.00
ATOM   1050  CA  GLY B 263      -8.071   2.228   5.993  1.00  1.00
ATOM   1051  C   GLY B 263      -7.315   2.076   4.679  1.00  1.00
ATOM   1052  O   GLY B 263      -7.794   2.489   3.624  1.00  1.00
ATOM   1053  N   ILE B 264      -6.036   1.593   4.766  1.00  1.00
ATOM   1054  CA  ILE B 264      -5.180   1.459   3.593  1.00  1.00
ATOM   1055  C   ILE B 264      -5.758   0.456   2.602  1.00  1.00
ATOM   1056  O   ILE B 264      -5.749   0.689   1.393  1.00  1.00
ATOM   1057  N   THR B 265      -6.280  -0.664   3.100  1.00  1.00
ATOM   1058  CA  THR B 265      -6.855  -1.687   2.235  1.00  1.00
ATOM   1059  C   THR B 265      -8.152  -1.205   1.599  1.00  1.00
ATOM   1060  O   THR B 265      -8.410  -1.458   0.422  1.00  1.00
ATOM   1061  N   ASN B 266      -8.934  -0.432   2.294  1.00  1.00
ATOM   1062  CA  ASN B 266     -10.128   0.193   1.738  1.00  1.00
ATOM   1063  C   ASN B 266      -9.770   1.181   0.635  1.00  1.00
ATOM   1064  O   ASN B 266     -10.458   1.267  -0.382  1.00  1.00
ATOM   1065  N   LYS B 267      -8.631   1.891   0.841  1.00  1.00
ATOM   1066  CA  LYS B 267      -8.138   2.839  -0.151  1.00  1.00
ATOM   1067  C   LYS B 267      -7.730   2.129  -1.436  1.00  1.00
ATOM   1068  O   LYS B 267      -8.011   2.604  -2.536  1.00  1.00
ATOM   1069  N   VAL B 268      -7.037   0.979  -1.304  1.00  1.00
ATOM   1070  CA  VAL B 268      -6.656   0.171  -2.457  1.00  1.00
ATOM   1071  C   VAL B 268      -7.883  -0.316  -3.217  1.00  1.00
ATOM   1072  O   VAL B 268      -7.920  -0.274  -4.447  1.00  1.00
ATOM   1073  N   ASN B 269      -8.895  -0.780  -2.463  1.00  1.00
ATOM   1074  CA  ASN B 269     -10.141  -1.262  -3.045  1.00  1.00
ATOM   1075  C   ASN B 269     -10.864  -0.152  -3.797  1.00  1.00
ATOM   1076  O   ASN B 269     -11.395  -0.370  -4.886  1.00  1.00
ATOM   1077  N   THR B 270     -10.927   1.034  -3.203  1.00  1.00
ATOM   1078  CA  THR B 270     -11.576   2.187  -3.814  1.00  1.00
ATOM   1079  C   THR B 270     -10.900   2.571  -5.124  1.00  1.00
ATOM   1080  O   THR B 270     -11.566   2.896  -6.106  1.00  1.00
ATOM   1081  N   VAL B 271      -9.578   2.652  -5.119  1.00  1.00
ATOM   1082  CA  VAL B 271      -8.801   2.950  -6.316  1.00  1.00
ATOM   1083  C   VAL B 271      -9.049   1.915  -7.405  1.00  1.00
ATOM   1084  O   VAL B 271      -9.195   2.258  -8.579  1.00  1.00
ATOM   1085  N   ILE B 272      -8.996   0.665  -7.063  1.00  1.00
ATOM   1086  CA  ILE B 272      -9.214  -0.430  -8.000  1.00  1.00
ATOM   1087  C   ILE B 272     -10.635  -0.411  -8.548  1.00  1.00
ATOM   1088  O   ILE B 272     -10.854  -0.628  -9.740  1.00  1.00
ATOM   1089  N   GLU B 273     -11.608  -0.194  -7.753  1.00  1.00
ATOM   1090  CA  GLU B 273     -13.031  -0.191  -8.072  1.00  1.00
ATOM   1091  C   GLU B 273     -13.349   0.829  -9.157  1.00  1.00
ATOM   1092  O   GLU B 273     -14.168   0.575 -10.041  1.00  1.00
ATOM   1093  N   LYS B 274     -12.711   1.896  -9.277  1.00  1.00
ATOM   1094  CA  LYS B 274     -13.029   2.985 -10.193  1.00  1.00
ATOM   1095  C   LYS B 274     -12.461   2.720 -11.582  1.00  1.00
ATOM   1096  O   LYS B 274     -13.081   3.055 -12.591  1.00  1.00
ATOM   1097  N   MET B 275     -11.385   2.045 -11.692  1.00  1.00
ATOM   1098  CA  MET B 275     -10.833   1.647 -12.982  1.00  1.00
ATOM   1099  C   MET B 275      -9.937   0.423 -12.843  1.00  1.00
ATOM   1100  O   MET B 275      -8.962   0.437 -12.092  1.00  1.00
ATOM   1101  N   ASN B 276     -10.496  -0.711 -13.556  1.00  1.00
ATOM   1102  CA  ASN B 276      -9.768  -1.968 -13.431  1.00  1.00
ATOM   1103  C   ASN B 276     -10.161  -2.944 -14.532  1.00  1.00
ATOM   1104  O   ASN B 276      -9.384  -3.825 -14.900  1.00  1.00
ATOM   1105  N   ILE B 277     -10.565  -2.674 -15.604  1.00  1.00
ATOM   1106  CA  ILE B 277     -10.976  -3.599 -16.654  1.00  1.00
ATOM   1107  C   ILE B 277     -11.349  -2.855 -17.929  1.00  1.00
ATOM   1108  O   ILE B 277     -11.841  -1.727 -17.881  1.00  1.00
ATOM   1109  N   GLN B 278     -10.986  -3.446 -19.020  1.00  1.00
ATOM   1110  CA  GLN B 278     -11.408  -3.082 -20.367  1.00  1.00
ATOM   1111  C   GLN B 278     -11.952  -4.290 -21.119  1.00  1.00
ATOM   1112  O   GLN B 278     -11.425  -5.396 -20.999  1.00  1.00
ATOM   1113  N   PHE B 279     -13.116  -4.200 -21.652  1.00  1.00
ATOM   1114  CA  PHE B 279     -13.638  -5.278 -22.483  1.00  1.00
ATOM   1115  C   PHE B 279     -12.938  -5.319 -23.835  1.00  1.00
ATOM   1116  O   PHE B 279     -12.518  -4.288 -24.359  1.00  1.00
ATOM   1117  N   THR B 280     -13.182  -6.223 -24.673  1.00  1.00
ATOM   1118  CA  THR B 280     -12.614  -6.360 -26.009  1.00  1.00
ATOM   1119  C   THR B 280     -12.535  -5.012 -26.715  1.00  1.00
ATOM   1120  O   THR B 280     -13.511  -4.262 -26.751  1.00  1.00
ATOM   1121  N   ALA B 281     -11.304  -4.736 -27.167  1.00  1.00
ATOM   1122  CA  ALA B 281     -10.904  -3.577 -27.957  1.00  1.00
ATOM   1123  C   ALA B 281      -9.979  -3.982 -29.098  1.00  1.00
ATOM   1124  O   ALA B 281      -8.987  -4.679 -28.889  1.00  1.00
ATOM   1125  N   VAL B 282     -10.453  -4.002 -30.284  1.00  1.00
ATOM   1126  CA  VAL B 282      -9.719  -4.444 -31.463  1.00  1.00
ATOM   1127  C   VAL B 282      -9.602  -3.326 -32.490  1.00  1.00
ATOM   1128  O   VAL B 282     -10.518  -2.519 -32.650  1.00  1.00
ATOM   1129  N   GLY B 283      -8.647  -3.220 -33.217  1.00  1.00
ATOM   1130  CA  GLY B 283      -8.463  -2.292 -34.327  1.00  1.00
ATOM   1131  C   GLY B 283      -9.649  -2.333 -35.282  1.00  1.00
ATOM   1132  O   GLY B 283     -10.199  -3.400 -35.558  1.00  1.00
ATOM   1133  N   LYS B 284      -9.767  -1.210 -36.059  1.00  1.00
ATOM   1134  CA  LYS B 284     -10.725  -1.137 -37.155  1.00  1.00
ATOM   1135  C   LYS B 284     -10.028  -1.260 -38.504  1.00  1.00
ATOM   1136  O   LYS B 284      -9.009  -0.614 -38.749  1.00  1.00
ATOM   1137  N   LEU B 285      -9.586  10.522 -37.309  1.00  1.00
ATOM   1138  CA  LEU B 285     -10.651  10.640 -36.319  1.00  1.00
ATOM   1139  C   LEU B 285     -10.639   9.460 -35.354  1.00  1.00
ATOM   1140  O   LEU B 285     -10.872   9.622 -34.156  1.00  1.00
ATOM   1141  N   ASN B 286     -10.538   8.236 -35.874  1.00  1.00
ATOM   1142  CA  ASN B 286     -10.440   7.044 -35.041  1.00  1.00
ATOM   1143  C   ASN B 286      -9.146   7.039 -34.236  1.00  1.00
ATOM   1144  O   ASN B 286      -9.127   6.626 -33.076  1.00  1.00
ATOM   1145  N   LYS B 287      -8.035   7.362 -34.856  1.00  1.00
ATOM   1146  CA  LYS B 287      -6.755   7.405 -34.159  1.00  1.00
ATOM   1147  C   LYS B 287      -6.736   8.508 -33.108  1.00  1.00
ATOM   1148  O   LYS B 287      -6.147   8.350 -32.039  1.00  1.00
ATOM   1149  N   LYS B 288      -7.361   9.680 -33.407  1.00  1.00
ATOM   1150  CA  LYS B 288      -7.451  10.784 -32.459  1.00  1.00
ATOM   1151  C   LYS B 288      -8.228  10.378 -31.213  1.00  1.00
ATOM   1152  O   LYS B 288      -7.874  10.759 -30.097  1.00  1.00
ATOM   1153  N   VAL B 289      -9.361   9.628 -31.408  1.00  1.00
ATOM   1154  CA  VAL B 289     -10.163   9.143 -30.291  1.00  1.00
ATOM   1155  C   VAL B 289      -9.372   8.172 -29.425  1.00  1.00
ATOM   1156  O   VAL B 289      -9.455   8.211 -28.198  1.00  1.00
ATOM   1157  N   ASP B 290      -8.732   7.161 -30.089  1.00  1.00
ATOM   1158  CA  ASP B 290      -7.944   6.176 -29.358  1.00  1.00
ATOM   1159  C   ASP B 290      -6.779   6.834 -28.629  1.00  1.00
ATOM   1160  O   ASP B 290      -6.473   6.487 -27.488  1.00  1.00
ATOM   1161  N   ASP B 291      -6.026   7.675 -29.235  1.00  1.00
ATOM   1162  CA  ASP B 291      -4.861   8.318 -28.639  1.00  1.00
ATOM   1163  C   ASP B 291      -5.270   9.288 -27.539  1.00  1.00
ATOM   1164  O   ASP B 291      -4.570   9.438 -26.538  1.00  1.00
ATOM   1165  N   GLY B 292      -6.414   9.935 -27.653  1.00  1.00
ATOM   1166  CA  GLY B 292      -6.875  10.904 -26.667  1.00  1.00
ATOM   1167  C   GLY B 292      -7.378  10.211 -25.407  1.00  1.00
ATOM   1168  O   GLY B 292      -7.182  10.703 -24.296  1.00  1.00
ATOM   1169  N   PHE B 293      -8.102   9.114 -25.521  1.00  1.00
ATOM   1170  CA  PHE B 293      -8.541   8.332 -24.372  1.00  1.00
ATOM   1171  C   PHE B 293      -7.355   7.725 -23.633  1.00  1.00
ATOM   1172  O   PHE B 293      -7.341   7.666 -22.403  1.00  1.00
ATOM   1173  N   LEU B 294      -6.384   7.227 -24.413  1.00  1.00
ATOM   1174  CA  LEU B 294      -5.168   6.654 -23.849  1.00  1.00
ATOM   1175  C   LEU B 294      -4.370   7.703 -23.081  1.00  1.00
ATOM   1176  O   LEU B 294      -3.799   7.414 -22.029  1.00  1.00
ATOM   1177  N   ASP B 295      -4.280   8.928 -23.618  1.00  1.00
ATOM   1178  CA  ASP B 295      -3.580  10.017 -22.948  1.00  1.00
ATOM   1179  C   ASP B 295      -4.227  10.344 -21.608  1.00  1.00
ATOM   1180  O   ASP B 295      -3.537  10.613 -20.624  1.00  1.00
ATOM   1181  N   ILE B 296      -5.574  10.376 -21.579  1.00  1.00
ATOM   1182  CA  ILE B 296      -6.327  10.729 -20.381  1.00  1.00
ATOM   1183  C   ILE B 296      -6.193   9.654 -19.310  1.00  1.00
ATOM   1184  O   ILE B 296      -6.050   9.958 -18.126  1.00  1.00
ATOM   1185  N   TRP B 297      -6.340   8.371 -19.700  1.00  1.00
ATOM   1186  CA  TRP B 297      -6.284   7.269 -18.748  1.00  1.00
ATOM   1187  C   TRP B 297      -4.875   7.085 -18.201  1.00  1.00
ATOM   1188  O   TRP B 297      -4.692   6.759 -17.028  1.00  1.00
ATOM   1189  N   THR B 298      -3.873   7.269 -19.005  1.00  1.00
ATOM   1190  CA  THR B 298      -2.489   7.219 -18.551  1.00  1.00
ATOM   1191  C   THR B 298      -2.215   8.286 -17.499  1.00  1.00
ATOM   1192  O   THR B 298      -1.519   8.036 -16.515  1.00  1.00
ATOM   1193  N   TYR B 299      -2.725   9.531 -17.802  1.00  1.00
ATOM   1194  CA  TYR B 299      -2.575  10.650 -16.879  1.00  1.00
ATOM   1195  C   TYR B 299      -3.303  10.384 -15.568  1.00  1.00
ATOM   1196  O   TYR B 299      -2.791  10.687 -14.490  1.00  1.00
ATOM   1197  N   ASN B 300      -4.526   9.896 -15.660  1.00  1.00
ATOM   1198  CA  ASN B 300      -5.386   9.632 -14.513  1.00  1.00
ATOM   1199  C   ASN B 300      -4.780   8.572 -13.602  1.00  1.00
ATOM   1200  O   ASN B 300      -4.844   8.682 -12.378  1.00  1.00
ATOM   1201  N   ALA B 301      -4.312   7.476 -14.183  1.00  1.00
ATOM   1202  CA  ALA B 301      -3.740   6.369 -13.426  1.00  1.00
ATOM   1203  C   ALA B 301      -2.488   6.803 -12.675  1.00  1.00
ATOM   1204  O   ALA B 301      -2.285   6.429 -11.520  1.00  1.00
ATOM   1205  N   GLU B 302      -1.583   7.455 -13.362  1.00  1.00
ATOM   1206  CA  GLU B 302      -0.318   7.869 -12.766  1.00  1.00
ATOM   1207  C   GLU B 302      -0.537   8.913 -11.679  1.00  1.00
ATOM   1208  O   GLU B 302       0.111   8.880 -10.633  1.00  1.00
ATOM   1209  N   LEU B 303      -1.382   9.876 -11.894  1.00  1.00
ATOM   1210  CA  LEU B 303      -1.636  10.957 -10.949  1.00  1.00
ATOM   1211  C   LEU B 303      -2.400  10.454  -9.729  1.00  1.00
ATOM   1212  O   LEU B 303      -2.160  10.901  -8.607  1.00  1.00
ATOM   1213  N   LEU B 304      -3.354   9.578  -9.906  1.00  1.00
ATOM   1214  CA  LEU B 304      -4.089   8.975  -8.802  1.00  1.00
ATOM   1215  C   LEU B 304      -3.149   8.258  -7.839  1.00  1.00
ATOM   1216  O   LEU B 304      -3.326   8.317  -6.622  1.00  1.00
ATOM   1217  N   VAL B 305      -2.185   7.521  -8.418  1.00  1.00
ATOM   1218  CA  VAL B 305      -1.219   6.783  -7.612  1.00  1.00
ATOM   1219  C   VAL B 305      -0.282   7.729  -6.872  1.00  1.00
ATOM   1220  O   VAL B 305       0.033   7.516  -5.701  1.00  1.00
ATOM   1221  N   LEU B 306       0.207   8.750  -7.581  1.00  1.00
ATOM   1222  CA  LEU B 306       1.119   9.723  -6.991  1.00  1.00
ATOM   1223  C   LEU B 306       0.451  10.482  -5.849  1.00  1.00
ATOM   1224  O   LEU B 306       1.069  10.734  -4.814  1.00  1.00
ATOM   1225  N   LEU B 307      -0.750  10.934  -6.043  1.00  1.00
ATOM   1226  CA  LEU B 307      -1.484  11.676  -5.026  1.00  1.00
ATOM   1227  C   LEU B 307      -1.810  10.794  -3.825  1.00  1.00
ATOM   1228  O   LEU B 307      -1.735  11.236  -2.679  1.00  1.00
ATOM   1229  N   GLU B 308      -2.310   9.573  -4.090  1.00  1.00
ATOM   1230  CA  GLU B 308      -2.660   8.651  -3.016  1.00  1.00
ATOM   1231  C   GLU B 308      -1.424   8.217  -2.238  1.00  1.00
ATOM   1232  O   GLU B 308      -1.474   8.045  -1.021  1.00  1.00
ATOM   1233  N   ASN B 309      -0.307   8.084  -2.899  1.00  1.00
ATOM   1234  CA  ASN B 309       0.950   7.722  -2.255  1.00  1.00
ATOM   1235  C   ASN B 309       1.369   8.774  -1.236  1.00  1.00
ATOM   1236  O   ASN B 309       1.857   8.444  -0.154  1.00  1.00
ATOM   1237  N   GLU B 310       1.298  10.041  -1.634  1.00  1.00
ATOM   1238  CA  GLU B 310       1.606  11.145  -0.734  1.00  1.00
ATOM   1239  C   GLU B 310       0.693  11.133   0.486  1.00  1.00
ATOM   1240  O   GLU B 310       1.135  11.388   1.606  1.00  1.00
ATOM   1241  N   ARG B 311      -0.584  10.887   0.275  1.00  1.00
ATOM   1242  CA  ARG B 311      -1.581  10.868   1.339  1.00  1.00
ATOM   1243  C   ARG B 311      -1.357   9.695   2.284  1.00  1.00
ATOM   1244  O   ARG B 311      -1.544   9.816   3.495  1.00  1.00
ATOM   1245  N   THR B 312      -0.984   8.540   1.751  1.00  1.00
ATOM   1246  CA  THR B 312      -0.724   7.336   2.530  1.00  1.00
ATOM   1247  C   THR B 312       0.437   7.543   3.494  1.00  1.00
ATOM   1248  O   THR B 312       0.391   7.097   4.640  1.00  1.00
ATOM   1249  N   LEU B 313       1.529   8.096   2.995  1.00  1.00
ATOM   1250  CA  LEU B 313       2.695   8.369   3.826  1.00  1.00
ATOM   1251  C   LEU B 313       2.368   9.379   4.921  1.00  1.00
ATOM   1252  O   LEU B 313       2.811   9.239   6.061  1.00  1.00
ATOM   1253  N   ASP B 314       1.594  10.380   4.572  1.00  1.00
ATOM   1254  CA  ASP B 314       1.183  11.385   5.545  1.00  1.00
ATOM   1255  C   ASP B 314       0.269  10.783   6.605  1.00  1.00
ATOM   1256  O   ASP B 314       0.355  11.132   7.783  1.00  1.00
ATOM   1257  N   PHE B 315      -0.601   9.831   6.172  1.00  1.00
ATOM   1258  CA  PHE B 315      -1.518   9.131   7.063  1.00  1.00
ATOM   1259  C   PHE B 315      -0.762   8.363   8.139  1.00  1.00
ATOM   1260  O   PHE B 315      -1.180   8.322   9.296  1.00  1.00
ATOM   1261  N   HIS B 316       0.273   7.639   7.725  1.00  1.00
ATOM   1262  CA  HIS B 316       1.117   6.894   8.652  1.00  1.00
ATOM   1263  C   HIS B 316       1.821   7.828   9.628  1.00  1.00
ATOM   1264  O   HIS B 316       1.932   7.530  10.817  1.00  1.00
ATOM   1265  N   ASP B 317       2.368   8.960   9.070  1.00  1.00
ATOM   1266  CA  ASP B 317       3.014   9.965   9.907  1.00  1.00
ATOM   1267  C   ASP B 317       2.060  10.491  10.972  1.00  1.00
ATOM   1268  O   ASP B 317       2.449  10.696  12.121  1.00  1.00
ATOM   1269  N   SER B 318       0.819  10.730  10.597  1.00  1.00
ATOM   1270  CA  SER B 318      -0.221  11.231  11.487  1.00  1.00
ATOM   1271  C   SER B 318      -0.515  10.239  12.605  1.00  1.00
ATOM   1272  O   SER B 318      -0.740  10.628  13.751  1.00  1.00
ATOM   1273  N   ASN B 319      -0.632   8.951  12.265  1.00  1.00
ATOM   1274  CA  ASN B 319      -0.926   7.889  13.218  1.00  1.00
ATOM   1275  C   ASN B 319       0.158   7.789  14.284  1.00  1.00
ATOM   1276  O   ASN B 319      -0.132   7.561  15.458  1.00  1.00
ATOM   1277  N   VAL B 320       1.425   7.892  13.839  1.00  1.00
ATOM   1278  CA  VAL B 320       2.547   7.872  14.770  1.00  1.00
ATOM   1279  C   VAL B 320       2.502   9.068  15.713  1.00  1.00
ATOM   1280  O   VAL B 320       2.749   8.935  16.911  1.00  1.00
ATOM   1281  N   LYS B 321       2.245  10.246  15.136  1.00  1.00
ATOM   1282  CA  LYS B 321       2.172  11.493  15.888  1.00  1.00
ATOM   1283  C   LYS B 321       1.069  11.439  16.937  1.00  1.00
ATOM   1284  O   LYS B 321       1.242  11.915  18.059  1.00  1.00
ATOM   1285  N   ASN B 322      -0.112  10.899  16.533  1.00  1.00
ATOM   1286  CA  ASN B 322      -1.263  10.800  17.422  1.00  1.00
ATOM   1287  C   ASN B 322      -1.002   9.815  18.554  1.00  1.00
ATOM   1288  O   ASN B 322      -1.432  10.030  19.687  1.00  1.00
ATOM   1289  N   LEU B 323      -0.389   8.685  18.278  1.00  1.00
ATOM   1290  CA  LEU B 323      -0.017   7.696  19.283  1.00  1.00
ATOM   1291  C   LEU B 323       0.943   8.287  20.309  1.00  1.00
ATOM   1292  O   LEU B 323       0.826   8.024  21.506  1.00  1.00
ATOM   1293  N   TYR B 324       1.854   9.103  19.830  1.00  1.00
ATOM   1294  CA  TYR B 324       2.828   9.767  20.687  1.00  1.00
ATOM   1295  C   TYR B 324       2.155  10.783  21.601  1.00  1.00
ATOM   1296  O   TYR B 324       2.494  10.894  22.779  1.00  1.00
ATOM   1297  N   GLU B 325       1.314  11.633  21.013  1.00  1.00
ATOM   1298  CA  GLU B 325       0.576  12.640  21.766  1.00  1.00
ATOM   1299  C   GLU B 325      -0.361  11.994  22.779  1.00  1.00
ATOM   1300  O   GLU B 325      -0.538  12.501  23.886  1.00  1.00
ATOM   1301  N   LYS B 326      -0.942  10.867  22.460  1.00  1.00
ATOM   1302  CA  LYS B 326      -1.820  10.114  23.348  1.00  1.00
ATOM   1303  C   LYS B 326      -1.083   9.668  24.604  1.00  1.00
ATOM   1304  O   LYS B 326      -1.635   9.700  25.704  1.00  1.00
ATOM   1305  N   VAL B 327       0.102   9.045  24.427  1.00  1.00
ATOM   1306  CA  VAL B 327       0.931   8.634  25.554  1.00  1.00
ATOM   1307  C   VAL B 327       1.385   9.837  26.371  1.00  1.00
ATOM   1308  O   VAL B 327       1.391   9.798  27.601  1.00  1.00
ATOM   1309  N   LYS B 328       1.761  10.905  25.654  1.00  1.00
ATOM   1310  CA  LYS B 328       2.226  12.114  26.322  1.00  1.00
ATOM   1311  C   LYS B 328       1.159  12.672  27.256  1.00  1.00
ATOM   1312  O   LYS B 328       1.460  13.110  28.366  1.00  1.00
ATOM   1313  N   SER B 329      -0.094  12.669  26.818  1.00  1.00
ATOM   1314  CA  SER B 329      -1.206  13.218  27.583  1.00  1.00
ATOM   1315  C   SER B 329      -1.579  12.306  28.745  1.00  1.00
ATOM   1316  O   SER B 329      -1.981  12.774  29.810  1.00  1.00
ATOM   1317  N   GLN B 330      -1.345  11.020  28.671  1.00  1.00
ATOM   1318  CA  GLN B 330      -1.605  10.100  29.771  1.00  1.00
ATOM   1319  C   GLN B 330      -0.592  10.283  30.894  1.00  1.00
ATOM   1320  O   GLN B 330      -0.937  10.205  32.073  1.00  1.00
ATOM   1321  N   LEU B 331       0.698  10.330  30.552  1.00  1.00
ATOM   1322  CA  LEU B 331       1.779  10.410  31.527  1.00  1.00
ATOM   1323  C   LEU B 331       1.887  11.813  32.117  1.00  1.00
ATOM   1324  O   LEU B 331       2.196  11.978  33.297  1.00  1.00
ATOM   1325  N   LYS B 332       1.466  12.780  31.606  1.00  1.00
ATOM   1326  CA  LYS B 332       1.607  14.146  32.097  1.00  1.00
ATOM   1327  C   LYS B 332       3.027  14.415  32.579  1.00  1.00
ATOM   1328  O   LYS B 332       3.883  14.844  31.806  1.00  1.00
ATOM   1329  N   ASN B 333       3.225  14.775  33.838  1.00  1.00
ATOM   1330  CA  ASN B 333       4.523  15.098  34.418  1.00  1.00
ATOM   1331  C   ASN B 333       5.077  13.924  35.215  1.00  1.00
ATOM   1332  O   ASN B 333       6.241  13.928  35.617  1.00  1.00
ATOM   1333  N   ASN B 334       4.437  12.761  35.192  1.00  1.00
ATOM   1334  CA  ASN B 334       4.958  11.536  35.787  1.00  1.00
ATOM   1335  C   ASN B 334       6.077  10.945  34.938  1.00  1.00
ATOM   1336  O   ASN B 334       6.958  10.254  35.450  1.00  1.00
ATOM   1337  N   ALA B 335       6.413  11.502  33.971  1.00  1.00
ATOM   1338  CA  ALA B 335       7.483  11.201  33.027  1.00  1.00
ATOM   1339  C   ALA B 335       8.020  12.470  32.378  1.00  1.00
ATOM   1340  O   ALA B 335       7.277  13.426  32.156  1.00  1.00
ATOM   1341  N   LYS B 336       9.198  12.360  31.803  1.00  1.00
ATOM   1342  CA  LYS B 336       9.851  13.443  31.077  1.00  1.00
ATOM   1343  C   LYS B 336      10.102  13.059  29.624  1.00  1.00
ATOM   1344  O   LYS B 336      10.478  11.925  29.328  1.00  1.00
ATOM   1345  N   GLU B 337       9.755  14.014  28.684  1.00  1.00
ATOM   1346  CA  GLU B 337      10.185  13.780  27.311  1.00  1.00
ATOM   1347  C   GLU B 337      11.700  13.881  27.183  1.00  1.00
ATOM   1348  O   GLU B 337      12.297  14.892  27.552  1.00  1.00
ATOM   1349  N   ILE B 338      12.328  12.773  26.668  1.00  1.00
ATOM   1350  CA  ILE B 338      13.780  12.662  26.589  1.00  1.00
ATOM   1351  C   ILE B 338      14.257  12.686  25.143  1.00  1.00
ATOM   1352  O   ILE B 338      15.394  13.061  24.860  1.00  1.00
ATOM   1353  N   GLY B 339      13.483  12.633  24.229  1.00  1.00
ATOM   1354  CA  GLY B 339      13.928  12.861  22.860  1.00  1.00
ATOM   1355  C   GLY B 339      13.596  11.672  21.968  1.00  1.00
ATOM   1356  O   GLY B 339      13.767  10.520  22.364  1.00  1.00
ATOM   1357  N   ASN B 340      13.385  11.986  20.725  1.00  1.00
ATOM   1358  CA  ASN B 340      13.380  10.868  19.790  1.00  1.00
ATOM   1359  C   ASN B 340      12.120  10.026  19.944  1.00  1.00
ATOM   1360  O   ASN B 340      12.088   8.860  19.550  1.00  1.00
ATOM   1361  N   GLY B 341      11.131  10.451  20.757  1.00  1.00
ATOM   1362  CA  GLY B 341       9.880   9.719  20.912  1.00  1.00
ATOM   1363  C   GLY B 341       9.918   8.817  22.140  1.00  1.00
ATOM   1364  O   GLY B 341       8.962   8.095  22.421  1.00  1.00
ATOM   1365  N   CYS B 342      10.722   9.152  23.087  1.00  1.00
ATOM   1366  CA  CYS B 342      10.920   8.377  24.306  1.00  1.00
ATOM   1367  C   CYS B 342      10.517   9.175  25.539  1.00  1.00
ATOM   1368  O   CYS B 342      10.747  10.382  25.611  1.00  1.00
ATOM   1369  N   PHE B 343       9.871   8.512  26.465  1.00  1.00
ATOM   1370  CA  PHE B 343       9.560   9.016  27.797  1.00  1.00
ATOM   1371  C   PHE B 343      10.340   8.263  28.867  1.00  1.00
ATOM   1372  O   PHE B 343      10.489   7.043  28.798  1.00  1.00
ATOM   1373  N   GLU B 344      10.886   8.993  29.794  1.00  1.00
ATOM   1374  CA  GLU B 344      11.534   8.431  30.973  1.00  1.00
ATOM   1375  C   GLU B 344      10.700   8.669  32.226  1.00  1.00
ATOM   1376  O   GLU B 344      10.292   9.796  32.507  1.00  1.00
ATOM   1377  N   PHE B 345      10.203   7.499  32.828  1.00  1.00
ATOM   1378  CA  PHE B 345       9.331   7.635  33.989  1.00  1.00
ATOM   1379  C   PHE B 345      10.100   8.154  35.197  1.00  1.00
ATOM   1380  O   PHE B 345      11.234   7.745  35.447  1.00  1.00
ATOM   1381  N   TYR B 346       9.315   8.914  36.055  1.00  1.00
ATOM   1382  CA  TYR B 346       9.865   9.359  37.329  1.00  1.00
ATOM   1383  C   TYR B 346       9.571   8.356  38.437  1.00  1.00
ATOM   1384  O   TYR B 346      10.207   8.376  39.490  1.00  1.00
ATOM   1385  N   HIS B 347       8.892   7.358  38.105  1.00  1.00
ATOM   1386  CA  HIS B 347       8.473   6.227  38.924  1.00  1.00
ATOM   1387  C   HIS B 347       8.886   4.905  38.290  1.00  1.00
ATOM   1388  O   HIS B 347       8.940   4.783  37.066  1.00  1.00
ATOM   1389  N   LYS B 348       8.935   3.828  39.076  1.00  1.00
ATOM   1390  CA  LYS B 348       9.073   2.487  38.520  1.00  1.00
ATOM   1391  C   LYS B 348       7.812   2.066  37.777  1.00  1.00
ATOM   1392  O   LYS B 348       6.708   2.141  38.316  1.00  1.00
ATOM   1393  N   CYS B 349       7.916   1.719  36.563  1.00  1.00
ATOM   1394  CA  CYS B 349       6.838   1.255  35.698  1.00  1.00
ATOM   1395  C   CYS B 349       7.099  -0.162  35.205  1.00  1.00
ATOM   1396  O   CYS B 349       8.010  -0.395  34.411  1.00  1.00
ATOM   1397  N   ASP B 350       6.575  -1.149  35.945  1.00  1.00
ATOM   1398  CA  ASP B 350       6.751  -2.550  35.582  1.00  1.00
ATOM   1399  C   ASP B 350       5.947  -2.902  34.337  1.00  1.00
ATOM   1400  O   ASP B 350       4.951  -2.249  34.024  1.00  1.00
ATOM   1401  N   ASN B 351       5.739  -4.142  34.019  1.00  1.00
ATOM   1402  CA  ASN B 351       5.027  -4.587  32.827  1.00  1.00
ATOM   1403  C   ASN B 351       3.527  -4.363  32.965  1.00  1.00
ATOM   1404  O   ASN B 351       2.846  -4.036  31.993  1.00  1.00
ATOM   1405  N   GLU B 352       2.914  -4.464  34.081  1.00  1.00
ATOM   1406  CA  GLU B 352       1.519  -4.092  34.279  1.00  1.00
ATOM   1407  C   GLU B 352       1.301  -2.608  34.011  1.00  1.00
ATOM   1408  O   GLU B 352       0.281  -2.213  33.445  1.00  1.00
ATOM   1409  N   CYS B 353       2.240  -1.764  34.514  1.00  1.00
ATOM   1410  CA  CYS B 353       2.183  -0.327  34.271  1.00  1.00
ATOM   1411  C   CYS B 353       2.357  -0.012  32.791  1.00  1.00
ATOM   1412  O   CYS B 353       1.692   0.873  32.252  1.00  1.00
ATOM   1413  N   MET B 354       3.340  -0.658  32.164  1.00  1.00
ATOM   1414  CA  MET B 354       3.629  -0.459  30.749  1.00  1.00
ATOM   1415  C   MET B 354       2.444  -0.865  29.882  1.00  1.00
ATOM   1416  O   MET B 354       2.117  -0.190  28.907  1.00  1.00
ATOM   1417  N   GLU B 355       1.805  -1.956  30.170  1.00  1.00
ATOM   1418  CA  GLU B 355       0.633  -2.421  29.439  1.00  1.00
ATOM   1419  C   GLU B 355      -0.510  -1.417  29.534  1.00  1.00
ATOM   1420  O   GLU B 355      -1.258  -1.222  28.576  1.00  1.00
ATOM   1421  N   SER B 356      -0.715  -0.801  30.684  1.00  1.00
ATOM   1422  CA  SER B 356      -1.711   0.247  30.874  1.00  1.00
ATOM   1423  C   SER B 356      -1.418   1.451  29.989  1.00  1.00
ATOM   1424  O   SER B 356      -2.334   2.089  29.469  1.00  1.00
ATOM   1425  N   VAL B 357      -0.152   1.832  29.846  1.00  1.00
ATOM   1426  CA  VAL B 357       0.232   2.880  28.908  1.00  1.00
ATOM   1427  C   VAL B 357      -0.092   2.481  27.474  1.00  1.00
ATOM   1428  O   VAL B 357      -0.589   3.291  26.691  1.00  1.00
ATOM   1429  N   ARG B 358       0.202   1.277  27.108  1.00  1.00
ATOM   1430  CA  ARG B 358      -0.016   0.746  25.768  1.00  1.00
ATOM   1431  C   ARG B 358      -1.503   0.595  25.471  1.00  1.00
ATOM   1432  O   ARG B 358      -1.954   0.865  24.357  1.00  1.00
ATOM   1433  N   ASN B 359      -2.361   0.374  26.299  1.00  1.00
ATOM   1434  CA  ASN B 359      -3.786   0.151  26.088  1.00  1.00
ATOM   1435  C   ASN B 359      -4.604   1.359  26.528  1.00  1.00
ATOM   1436  O   ASN B 359      -5.790   1.465  26.214  1.00  1.00
ATOM   1437  N   GLY B 360      -4.049   2.385  26.980  1.00  1.00
ATOM   1438  CA  GLY B 360      -4.658   3.695  27.178  1.00  1.00
ATOM   1439  C   GLY B 360      -5.440   3.747  28.484  1.00  1.00
ATOM   1440  O   GLY B 360      -6.100   4.741  28.784  1.00  1.00
ATOM   1441  N   THR B 361      -4.979   3.133  29.517  1.00  1.00
ATOM   1442  CA  THR B 361      -5.611   3.101  30.830  1.00  1.00
ATOM   1443  C   THR B 361      -4.603   3.393  31.934  1.00  1.00
ATOM   1444  O   THR B 361      -4.944   3.384  33.117  1.00  1.00
ATOM   1445  N   TYR B 362      -3.539   4.133  31.573  1.00  1.00
ATOM   1446  CA  TYR B 362      -2.560   4.552  32.568  1.00  1.00
ATOM   1447  C   TYR B 362      -3.221   5.332  33.698  1.00  1.00
ATOM   1448  O   TYR B 362      -3.986   6.265  33.456  1.00  1.00
ATOM   1449  N   ASP B 363      -2.898   4.958  34.937  1.00  1.00
ATOM   1450  CA  ASP B 363      -3.395   5.648  36.122  1.00  1.00
ATOM   1451  C   ASP B 363      -2.365   6.634  36.658  1.00  1.00
ATOM   1452  O   ASP B 363      -1.394   6.242  37.304  1.00  1.00
ATOM   1453  N   TYR B 364      -2.591   7.994  36.336  1.00  1.00
ATOM   1454  CA  TYR B 364      -1.594   8.989  36.711  1.00  1.00
ATOM   1455  C   TYR B 364      -1.568   9.201  38.220  1.00  1.00
ATOM   1456  O   TYR B 364      -0.501   9.356  38.815  1.00  1.00
ATOM   1457  N   PRO B 365      -2.726   9.327  38.880  1.00  1.00
ATOM   1458  CA  PRO B 365      -2.813   9.557  40.317  1.00  1.00
ATOM   1459  C   PRO B 365      -2.148   8.431  41.097  1.00  1.00
ATOM   1460  O   PRO B 365      -1.527   8.664  42.135  1.00  1.00
ATOM   1461  N   LYS B 366      -2.094   7.255  40.664  1.00  1.00
ATOM   1462  CA  LYS B 366      -1.481   6.092  41.296  1.00  1.00
ATOM   1463  C   LYS B 366       0.017   6.294  41.486  1.00  1.00
ATOM   1464  O   LYS B 366       0.583   5.893  42.502  1.00  1.00
ATOM   1465  N   TYR B 367       0.725   6.876  40.564  1.00  1.00
ATOM   1466  CA  TYR B 367       2.176   7.014  40.621  1.00  1.00
ATOM   1467  C   TYR B 367       2.584   8.471  40.796  1.00  1.00
ATOM   1468  O   TYR B 367       3.726   8.768  41.145  1.00  1.00
ATOM   1469  N   SER B 368       1.713   9.345  40.983  1.00  1.00
ATOM   1470  CA  SER B 368       1.984  10.777  41.024  1.00  1.00
ATOM   1471  C   SER B 368       2.762  11.155  42.278  1.00  1.00
ATOM   1472  O   SER B 368       3.633  12.024  42.241  1.00  1.00
ATOM   1473  N   GLU B 369       2.551  10.569  43.434  1.00  1.00
ATOM   1474  CA  GLU B 369       3.309  10.868  44.642  1.00  1.00
ATOM   1475  C   GLU B 369       4.770  10.462  44.491  1.00  1.00
ATOM   1476  O   GLU B 369       5.671  11.172  44.936  1.00  1.00
ATOM   1477  N   GLU B 370       5.009   9.209  44.023  1.00  1.00
ATOM   1478  CA  GLU B 370       6.372   8.728  43.828  1.00  1.00
ATOM   1479  C   GLU B 370       7.103   9.557  42.779  1.00  1.00
ATOM   1480  O   GLU B 370       8.300   9.815  42.903  1.00  1.00
ATOM   1481  N   SER B 371       6.383   9.879  41.686  1.00  1.00
ATOM   1482  CA  SER B 371       6.954  10.701  40.626  1.00  1.00
ATOM   1483  C   SER B 371       7.390  12.060  41.158  1.00  1.00
ATOM   1484  O   SER B 371       8.424  12.592  40.754  1.00  1.00
ATOM   1485  N   LYS B 372       6.461  12.713  41.909  1.00  1.00
ATOM   1486  CA  LYS B 372       6.719  14.025  42.489  1.00  1.00
ATOM   1487  C   LYS B 372       7.998  14.020  43.317  1.00  1.00
ATOM   1488  O   LYS B 372       8.768  14.980  43.295  1.00  1.00
ATOM   1489  N   LEU B 373       8.173  13.000  44.168  1.00  1.00
ATOM   1490  CA  LEU B 373       9.365  12.873  44.999  1.00  1.00
ATOM   1491  C   LEU B 373      10.620  12.727  44.145  1.00  1.00
ATOM   1492  O   LEU B 373      11.683  13.239  44.494  1.00  1.00
ATOM   1493  N   ASN B 374      10.568  12.161  42.987  1.00  1.00
ATOM   1494  CA  ASN B 374      11.738  11.857  42.172  1.00  1.00
ATOM   1495  C   ASN B 374      12.144  13.055  41.323  1.00  1.00
ATOM   1496  O   ASN B 374      13.321  13.239  41.014  1.00  1.00
ATOM   1497  N   ARG B 375      11.255  13.703  40.644  1.00  1.00
ATOM   1498  CA  ARG B 375      11.609  14.867  39.840  1.00  1.00
ATOM   1499  C   ARG B 375      11.891  16.079  40.718  1.00  1.00
ATOM   1500  O   ARG B 375      11.170  16.342  41.680  1.00  1.00
