# Supplementary material for: ProteinDJ: A high‐performance and modular protein design pipeline
Source: Protein Sci. 2026 Jan 21;35(2):e70464. doi: 10.1002/pro.70464 (PMC12820799; doi:10.1002/pro.70464)
Supplement: Supplementary file 2 — DATA S1. Compressed archive containing input PDB and Bindsweeper YAML files used for benchmarking and comparison of sequence design methods. [file PRO-35-e70464-s001.zip › SupplementaryFile1/binderfolds/ha/fold_87.pdb]

ATOM      1  N   GLY A   1     -13.733  -5.636  -6.648  1.00  0.00
ATOM      2  CA  GLY A   1     -12.572  -4.792  -6.394  1.00  0.00
ATOM      3  C   GLY A   1     -12.027  -5.013  -4.989  1.00  0.00
ATOM      4  O   GLY A   1     -10.816  -4.981  -4.770  1.00  0.00
ATOM      5  N   GLY A   2     -12.959  -5.308  -4.054  1.00  0.00
ATOM      6  CA  GLY A   2     -12.533  -5.605  -2.692  1.00  0.00
ATOM      7  C   GLY A   2     -11.753  -6.912  -2.631  1.00  0.00
ATOM      8  O   GLY A   2     -10.751  -7.015  -1.924  1.00  0.00
ATOM      9  N   GLY A   3     -12.228  -7.933  -3.319  1.00  0.00
ATOM     10  CA  GLY A   3     -11.535  -9.215  -3.355  1.00  0.00
ATOM     11  C   GLY A   3     -10.158  -9.080  -3.993  1.00  0.00
ATOM     12  O   GLY A   3      -9.188  -9.680  -3.531  1.00  0.00
ATOM     13  N   GLY A   4     -10.073  -8.264  -5.054  1.00  0.00
ATOM     14  CA  GLY A   4      -8.803  -8.030  -5.731  1.00  0.00
ATOM     15  C   GLY A   4      -7.824  -7.294  -4.826  1.00  0.00
ATOM     16  O   GLY A   4      -6.635  -7.611  -4.795  1.00  0.00
ATOM     17  N   GLY A   5      -8.329  -6.206  -4.188  1.00  0.00
ATOM     18  CA  GLY A   5      -7.503  -5.435  -3.267  1.00  0.00
ATOM     19  C   GLY A   5      -6.946  -6.316  -2.156  1.00  0.00
ATOM     20  O   GLY A   5      -5.776  -6.204  -1.790  1.00  0.00
ATOM     21  N   GLY A   6      -7.802  -7.168  -1.629  1.00  0.00
ATOM     22  CA  GLY A   6      -7.405  -8.063  -0.548  1.00  0.00
ATOM     23  C   GLY A   6      -6.352  -9.059  -1.016  1.00  0.00
ATOM     24  O   GLY A   6      -5.386  -9.335  -0.305  1.00  0.00
ATOM     25  N   GLY A   7      -6.517  -9.595  -2.215  1.00  0.00
ATOM     26  CA  GLY A   7      -5.572 -10.562  -2.762  1.00  0.00
ATOM     27  C   GLY A   7      -4.212  -9.923  -3.010  1.00  0.00
ATOM     28  O   GLY A   7      -3.174 -10.520  -2.725  1.00  0.00
ATOM     29  N   GLY A   8      -4.229  -8.694  -3.541  1.00  0.00
ATOM     30  CA  GLY A   8      -2.994  -7.981  -3.843  1.00  0.00
ATOM     31  C   GLY A   8      -2.243  -7.616  -2.568  1.00  0.00
ATOM     32  O   GLY A   8      -1.021  -7.746  -2.498  1.00  0.00
ATOM     33  N   GLY A   9      -3.025  -7.060  -1.599  1.00  0.00
ATOM     34  CA  GLY A   9      -2.420  -6.638  -0.341  1.00  0.00
ATOM     35  C   GLY A   9      -1.864  -7.828   0.429  1.00  0.00
ATOM     36  O   GLY A   9      -0.771  -7.760   0.992  1.00  0.00
ATOM     37  N   GLY A  10      -2.619  -8.908   0.455  1.00  0.00
ATOM     38  CA  GLY A  10      -2.193 -10.117   1.149  1.00  0.00
ATOM     39  C   GLY A  10      -0.939 -10.704   0.513  1.00  0.00
ATOM     40  O   GLY A  10      -0.028 -11.150   1.211  1.00  0.00
ATOM     41  N   GLY A  11      -0.903 -10.722  -0.819  1.00  0.00
ATOM     42  CA  GLY A  11       0.251 -11.251  -1.535  1.00  0.00
ATOM     43  C   GLY A  11       1.501 -10.427  -1.251  1.00  0.00
ATOM     44  O   GLY A  11       2.588 -10.975  -1.067  1.00  0.00
ATOM     45  N   GLY A  12       1.312  -9.085  -1.245  1.00  0.00
ATOM     46  CA  GLY A  12       2.430  -8.185  -0.991  1.00  0.00
ATOM     47  C   GLY A  12       2.954  -8.345   0.430  1.00  0.00
ATOM     48  O   GLY A  12       4.164  -8.355   0.658  1.00  0.00
ATOM     49  N   GLY A  13       1.991  -8.344   1.392  1.00  0.00
ATOM     50  CA  GLY A  13       2.358  -8.494   2.795  1.00  0.00
ATOM     51  C   GLY A  13       3.026  -9.839   3.050  1.00  0.00
ATOM     52  O   GLY A  13       4.008  -9.925   3.788  1.00  0.00
ATOM     53  N   GLY A  14       2.487 -10.883   2.449  1.00  0.00
ATOM     54  CA  GLY A  14       3.029 -12.225   2.625  1.00  0.00
ATOM     55  C   GLY A  14       4.449 -12.321   2.081  1.00  0.00
ATOM     56  O   GLY A  14       5.321 -12.932   2.700  1.00  0.00
ATOM     57  N   GLY A  15       4.658 -11.782   0.872  1.00  0.00
ATOM     58  CA  GLY A  15       5.975 -11.804   0.248  1.00  0.00
ATOM     59  C   GLY A  15       6.995 -11.043   1.085  1.00  0.00
ATOM     60  O   GLY A  15       8.131 -11.486   1.251  1.00  0.00
ATOM     61  N   GLY A  16       6.590  -9.836   1.520  1.00  0.00
ATOM     62  CA  GLY A  16       7.478  -9.002   2.321  1.00  0.00
ATOM     63  C   GLY A  16       7.816  -9.672   3.647  1.00  0.00
ATOM     64  O   GLY A  16       8.959  -9.630   4.101  1.00  0.00
ATOM     65  N   GLY A  17       6.733 -10.186   4.308  1.00  0.00
ATOM     66  CA  GLY A  17       6.913 -10.832   5.603  1.00  0.00
ATOM     67  C   GLY A  17       7.799 -12.066   5.485  1.00  0.00
ATOM     68  O   GLY A  17       8.648 -12.316   6.340  1.00  0.00
ATOM     69  N   GLY A  18       7.614 -12.841   4.443  1.00  0.00
ATOM     70  CA  GLY A  18       8.438 -14.023   4.218  1.00  0.00
ATOM     71  C   GLY A  18       9.898 -13.645   4.008  1.00  0.00
ATOM     72  O   GLY A  18      10.801 -14.306   4.522  1.00  0.00
ATOM     73  N   GLY A  19      10.120 -12.565   3.227  1.00  0.00
ATOM     74  CA  GLY A  19      11.473 -12.077   2.987  1.00  0.00
ATOM     75  C   GLY A  19      12.134 -11.626   4.283  1.00  0.00
ATOM     76  O   GLY A  19      13.312 -11.894   4.517  1.00  0.00
ATOM     77  N   GLY A  20      11.366 -10.883   5.094  1.00  0.00
ATOM     78  CA  GLY A  20      11.867 -10.382   6.368  1.00  0.00
ATOM     79  C   GLY A  20      12.163 -11.524   7.331  1.00  0.00
ATOM     80  O   GLY A  20      13.165 -11.503   8.046  1.00  0.00
ATOM     81  N   GLY A  21      11.249 -12.504   7.373  1.00  0.00
ATOM     82  CA  GLY A  21      11.420 -13.658   8.247  1.00  0.00
ATOM     83  C   GLY A  21      12.675 -14.442   7.886  1.00  0.00
ATOM     84  O   GLY A  21      13.401 -14.909   8.764  1.00  0.00
ATOM     85  N   GLY A  22      12.919 -14.582   6.599  1.00  0.00
ATOM     86  CA  GLY A  22      14.086 -15.316   6.124  1.00  0.00
ATOM     87  C   GLY A  22      15.374 -14.570   6.447  1.00  0.00
ATOM     88  O   GLY A  22      16.383 -15.179   6.803  1.00  0.00
ATOM     89  N   GLY A  23      15.275 -13.250   6.587  1.00  0.00
ATOM     90  CA  GLY A  23      16.445 -12.420   6.846  1.00  0.00
ATOM     91  C   GLY A  23      16.633 -12.185   8.340  1.00  0.00
ATOM     92  O   GLY A  23      17.760 -12.094   8.826  1.00  0.00
ATOM     93  N   GLY A  24      15.734 -12.444   9.174  1.00  0.00
ATOM     94  CA  GLY A  24      15.815 -12.099  10.588  1.00  0.00
ATOM     95  C   GLY A  24      16.034 -13.339  11.446  1.00  0.00
ATOM     96  O   GLY A  24      16.924 -14.144  11.175  1.00  0.00
ATOM     97  N   GLY A  25      16.015 -13.173  12.734  1.00  0.00
ATOM     98  CA  GLY A  25      16.141 -14.286  13.668  1.00  0.00
ATOM     99  C   GLY A  25      14.836 -15.064  13.777  1.00  0.00
ATOM    100  O   GLY A  25      13.757 -14.520  13.544  1.00  0.00
ATOM    101  N   GLY A  26      14.893 -16.119  14.593  1.00  0.00
ATOM    102  CA  GLY A  26      13.715 -16.966  14.740  1.00  0.00
ATOM    103  C   GLY A  26      12.599 -16.233  15.473  1.00  0.00
ATOM    104  O   GLY A  26      11.425 -16.364  15.126  1.00  0.00
ATOM    105  N   GLY A  27      12.990 -15.445  16.518  1.00  0.00
ATOM    106  CA  GLY A  27      11.996 -14.696  17.279  1.00  0.00
ATOM    107  C   GLY A  27      11.286 -13.674  16.401  1.00  0.00
ATOM    108  O   GLY A  27      10.074 -13.485  16.508  1.00  0.00
ATOM    109  N   GLY A  28      12.088 -12.966  15.576  1.00  0.00
ATOM    110  CA  GLY A  28      11.506 -12.004  14.648  1.00  0.00
ATOM    111  C   GLY A  28      10.624 -12.698  13.617  1.00  0.00
ATOM    112  O   GLY A  28       9.581 -12.174  13.225  1.00  0.00
ATOM    113  N   GLY A  29      11.093 -13.911  13.196  1.00  0.00
ATOM    114  CA  GLY A  29      10.325 -14.695  12.236  1.00  0.00
ATOM    115  C   GLY A  29       8.944 -15.034  12.781  1.00  0.00
ATOM    116  O   GLY A  29       7.949 -14.971  12.059  1.00  0.00
ATOM    117  N   GLY A  30       8.879 -15.477  14.039  1.00  0.00
ATOM    118  CA  GLY A  30       7.607 -15.777  14.684  1.00  0.00
ATOM    119  C   GLY A  30       6.713 -14.545  14.739  1.00  0.00
ATOM    120  O   GLY A  30       5.506 -14.631  14.515  1.00  0.00
ATOM    121  N   GLY A  31       7.304 -13.389  15.042  1.00  0.00
ATOM    122  CA  GLY A  31       6.550 -12.144  15.111  1.00  0.00
ATOM    123  C   GLY A  31       6.004 -11.754  13.743  1.00  0.00
ATOM    124  O   GLY A  31       4.882 -11.261  13.629  1.00  0.00
ATOM    125  N   GLY A  32       6.902 -11.891  12.716  1.00  0.00
ATOM    126  CA  GLY A  32       6.493 -11.573  11.353  1.00  0.00
ATOM    127  C   GLY A  32       5.356 -12.476  10.893  1.00  0.00
ATOM    128  O   GLY A  32       4.427 -12.028  10.222  1.00  0.00
ATOM    129  N   GLY A  33       5.447 -13.762  11.253  1.00  0.00
ATOM    130  CA  GLY A  33       4.379 -14.695  10.914  1.00  0.00
ATOM    131  C   GLY A  33       3.073 -14.307  11.595  1.00  0.00
ATOM    132  O   GLY A  33       2.000 -14.390  10.996  1.00  0.00
ATOM    133  N   GLY A  34       3.147 -13.881  12.857  1.00  0.00
ATOM    134  CA  GLY A  34       1.979 -13.405  13.587  1.00  0.00
ATOM    135  C   GLY A  34       1.358 -12.193  12.903  1.00  0.00
ATOM    136  O   GLY A  34       0.136 -12.078  12.811  1.00  0.00
ATOM    137  N   GLY A  35       2.253 -11.291  12.425  1.00  0.00
ATOM    138  CA  GLY A  35       1.803 -10.096  11.722  1.00  0.00
ATOM    139  C   GLY A  35       1.058 -10.457  10.443  1.00  0.00
ATOM    140  O   GLY A  35       0.034  -9.855  10.118  1.00  0.00
ATOM    141  N   GLY A  36       1.653 -11.440   9.706  1.00  0.00
ATOM    142  CA  GLY A  36       1.041 -11.892   8.463  1.00  0.00
ATOM    143  C   GLY A  36      -0.329 -12.509   8.716  1.00  0.00
ATOM    144  O   GLY A  36      -1.275 -12.273   7.965  1.00  0.00
ATOM    145  N   GLY A  37      -0.438 -13.273   9.805  1.00  0.00
ATOM    146  CA  GLY A  37      -1.719 -13.872  10.161  1.00  0.00
ATOM    147  C   GLY A  37      -2.747 -12.805  10.515  1.00  0.00
ATOM    148  O   GLY A  37      -3.908 -12.892  10.116  1.00  0.00
ATOM    149  N   GLY A  38      -2.302 -11.777  11.291  1.00  0.00
ATOM    150  CA  GLY A  38      -3.193 -10.690  11.679  1.00  0.00
ATOM    151  C   GLY A  38      -3.667  -9.907  10.461  1.00  0.00
ATOM    152  O   GLY A  38      -4.835  -9.526  10.373  1.00  0.00
ATOM    153  N   GLY A  39      -2.692  -9.592   9.576  1.00  0.00
ATOM    154  CA  GLY A  39      -3.007  -8.854   8.359  1.00  0.00
ATOM    155  C   GLY A  39      -3.994  -9.621   7.489  1.00  0.00
ATOM    156  O   GLY A  39      -4.919  -9.039   6.922  1.00  0.00
ATOM    157  N   GLY A  40      -3.748 -10.926   7.360  1.00  0.00
ATOM    158  CA  GLY A  40      -4.632 -11.775   6.570  1.00  0.00
ATOM    159  C   GLY A  40      -6.039 -11.798   7.153  1.00  0.00
ATOM    160  O   GLY A  40      -7.026 -11.748   6.419  1.00  0.00
ATOM    161  N   GLY A  41      -6.139 -11.846   8.475  1.00  0.00
ATOM    162  CA  GLY A  41      -7.432 -11.833   9.149  1.00  0.00
ATOM    163  C   GLY A  41      -8.150 -10.506   8.937  1.00  0.00
ATOM    164  O   GLY A  41      -9.356 -10.474   8.696  1.00  0.00
ATOM    165  N   GLY A  42      -7.392  -9.396   9.052  1.00  0.00
ATOM    166  CA  GLY A  42      -7.968  -8.069   8.871  1.00  0.00
ATOM    167  C   GLY A  42      -8.449  -7.868   7.440  1.00  0.00
ATOM    168  O   GLY A  42      -9.510  -7.290   7.207  1.00  0.00
ATOM    169  N   GLY A  43      -7.588  -8.297   6.485  1.00  0.00
ATOM    170  CA  GLY A  43      -7.937  -8.175   5.075  1.00  0.00
ATOM    171  C   GLY A  43      -9.178  -8.995   4.742  1.00  0.00
ATOM    172  O   GLY A  43     -10.041  -8.551   3.985  1.00  0.00
ATOM    173  N   GLY A  44      -9.215 -10.215   5.265  1.00  0.00
ATOM    174  CA  GLY A  44     -10.365 -11.081   5.030  1.00  0.00
ATOM    175  C   GLY A  44     -11.638 -10.475   5.606  1.00  0.00
ATOM    176  O   GLY A  44     -12.696 -10.519   4.979  1.00  0.00
ATOM    177  N   GLY A  45     -11.538  -9.901   6.807  1.00  0.00
ATOM    178  CA  GLY A  45     -12.674  -9.253   7.451  1.00  0.00
ATOM    179  C   GLY A  45     -13.153  -8.053   6.644  1.00  0.00
ATOM    180  O   GLY A  45     -14.355  -7.836   6.490  1.00  0.00
ATOM    181  N   GLY A  46     -12.214  -7.261   6.147  1.00  0.00
ATOM    182  CA  GLY A  46     -12.543  -6.089   5.345  1.00  0.00
ATOM    183  C   GLY A  46     -13.251  -6.485   4.055  1.00  0.00
ATOM    184  O   GLY A  46     -14.201  -5.829   3.630  1.00  0.00
ATOM    185  N   GLY A  47     -12.700  -7.516   3.395  1.00  0.00
ATOM    186  CA  GLY A  47     -13.295  -8.005   2.157  1.00  0.00
ATOM    187  C   GLY A  47     -14.711  -8.516   2.390  1.00  0.00
ATOM    188  O   GLY A  47     -15.610  -8.270   1.586  1.00  0.00
ATOM    189  N   GLY A  48     -14.877  -9.276   3.485  1.00  0.00
ATOM    190  CA  GLY A  48     -16.194  -9.806   3.819  1.00  0.00
ATOM    191  C   GLY A  48     -17.182  -8.683   4.108  1.00  0.00
ATOM    192  O   GLY A  48     -18.335  -8.734   3.681  1.00  0.00
ATOM    193  N   GLY A  49     -16.718  -7.648   4.854  1.00  0.00
ATOM    194  CA  GLY A  49     -17.571  -6.512   5.178  1.00  0.00
ATOM    195  C   GLY A  49     -17.965  -5.743   3.923  1.00  0.00
ATOM    196  O   GLY A  49     -19.111  -5.319   3.777  1.00  0.00
ATOM    197  N   GLY A  50     -17.052  -5.570   3.000  1.00  0.00
ATOM    198  CA  GLY A  50     -17.326  -4.878   1.746  1.00  0.00
ATOM    199  C   GLY A  50     -18.278  -5.681   0.870  1.00  0.00
ATOM    200  O   GLY A  50     -19.152  -5.120   0.210  1.00  0.00
ATOM    201  N   GLY A  51     -18.085  -6.956   0.829  1.00  0.00
ATOM    202  CA  GLY A  51     -18.895  -7.841  -0.000  1.00  0.00
ATOM    203  C   GLY A  51     -20.308  -7.973   0.553  1.00  0.00
ATOM    204  O   GLY A  51     -21.276  -8.051  -0.203  1.00  0.00
ATOM    205  N   GLY A  52     -20.455  -7.940   1.843  1.00  0.00
ATOM    206  CA  GLY A  52     -21.785  -8.009   2.435  1.00  0.00
ATOM    207  C   GLY A  52     -22.551  -6.710   2.221  1.00  0.00
ATOM    208  O   GLY A  52     -23.726  -6.724   1.852  1.00  0.00
ATOM    209  N   ALA B  53      16.387   5.008  35.001  1.00  1.00
ATOM    210  CA  ALA B  53      14.935   5.083  35.109  1.00  1.00
ATOM    211  C   ALA B  53      14.258   4.356  33.954  1.00  1.00
ATOM    212  O   ALA B  53      14.726   4.408  32.816  1.00  1.00
ATOM    213  N   ASP B  54      13.109   3.691  34.205  1.00  1.00
ATOM    214  CA  ASP B  54      12.397   3.033  33.116  1.00  1.00
ATOM    215  C   ASP B  54      12.051   4.019  32.008  1.00  1.00
ATOM    216  O   ASP B  54      11.671   5.159  32.276  1.00  1.00
ATOM    217  N   THR B  55      11.780   3.416  30.792  1.00  1.00
ATOM    218  CA  THR B  55      11.432   4.210  29.620  1.00  1.00
ATOM    219  C   THR B  55      10.445   3.471  28.727  1.00  1.00
ATOM    220  O   THR B  55      10.471   2.243  28.640  1.00  1.00
ATOM    221  N   ILE B  56       9.727   4.179  27.948  1.00  1.00
ATOM    222  CA  ILE B  56       8.842   3.769  26.865  1.00  1.00
ATOM    223  C   ILE B  56       8.948   4.717  25.678  1.00  1.00
ATOM    224  O   ILE B  56       9.034   5.933  25.848  1.00  1.00
ATOM    225  N   CYS B  57       9.143   4.203  24.506  1.00  1.00
ATOM    226  CA  CYS B  57       9.259   4.967  23.269  1.00  1.00
ATOM    227  C   CYS B  57       8.175   4.573  22.274  1.00  1.00
ATOM    228  O   CYS B  57       7.835   3.397  22.145  1.00  1.00
ATOM    229  N   ILE B  58       7.580   5.641  21.579  1.00  1.00
ATOM    230  CA  ILE B  58       6.649   5.434  20.476  1.00  1.00
ATOM    231  C   ILE B  58       7.373   5.439  19.136  1.00  1.00
ATOM    232  O   ILE B  58       8.144   6.351  18.840  1.00  1.00
ATOM    233  N   GLY B  59       7.328   4.361  18.399  1.00  1.00
ATOM    234  CA  GLY B  59       8.081   4.272  17.153  1.00  1.00
ATOM    235  C   GLY B  59       7.188   3.833  16.000  1.00  1.00
ATOM    236  O   GLY B  59       6.016   3.512  16.198  1.00  1.00
ATOM    237  N   TYR B  60       7.869   3.268  14.945  1.00  1.00
ATOM    238  CA  TYR B  60       7.260   2.746  13.727  1.00  1.00
ATOM    239  C   TYR B  60       8.067   1.583  13.164  1.00  1.00
ATOM    240  O   TYR B  60       9.290   1.540  13.299  1.00  1.00
ATOM    241  N   HIS B  61       7.383   0.734  12.332  1.00  1.00
ATOM    242  CA  HIS B  61       8.002  -0.424  11.698  1.00  1.00
ATOM    243  C   HIS B  61       9.045   0.002  10.673  1.00  1.00
ATOM    244  O   HIS B  61       8.856   0.982   9.951  1.00  1.00
ATOM    245  N   ALA B  62      10.047  -0.820  10.506  1.00  1.00
ATOM    246  CA  ALA B  62      11.061  -0.844   9.458  1.00  1.00
ATOM    247  C   ALA B  62      11.431  -2.273   9.082  1.00  1.00
ATOM    248  O   ALA B  62      11.423  -3.169   9.926  1.00  1.00
ATOM    249  N   ASN B  63      11.719  -2.543   7.879  1.00  1.00
ATOM    250  CA  ASN B  63      12.107  -3.869   7.414  1.00  1.00
ATOM    251  C   ASN B  63      13.207  -3.784   6.364  1.00  1.00
ATOM    252  O   ASN B  63      13.437  -2.727   5.776  1.00  1.00
ATOM    253  N   ASN B  64      13.469  -4.841   5.661  1.00  1.00
ATOM    254  CA  ASN B  64      14.500  -4.950   4.636  1.00  1.00
ATOM    255  C   ASN B  64      13.918  -4.732   3.245  1.00  1.00
ATOM    256  O   ASN B  64      14.654  -4.527   2.280  1.00  1.00
ATOM    257  N   SER B  65      12.821  -4.173   3.092  1.00  1.00
ATOM    258  CA  SER B  65      12.226  -3.853   1.800  1.00  1.00
ATOM    259  C   SER B  65      13.042  -2.798   1.065  1.00  1.00
ATOM    260  O   SER B  65      13.465  -1.803   1.655  1.00  1.00
ATOM    261  N   THR B  66      13.172  -2.995  -0.262  1.00  1.00
ATOM    262  CA  THR B  66      13.895  -2.044  -1.098  1.00  1.00
ATOM    263  C   THR B  66      12.991  -1.459  -2.175  1.00  1.00
ATOM    264  O   THR B  66      13.275  -0.397  -2.728  1.00  1.00
ATOM    265  N   ASP B  67      11.664  -1.815  -2.082  1.00  1.00
ATOM    266  CA  ASP B  67      10.665  -1.238  -2.973  1.00  1.00
ATOM    267  C   ASP B  67      10.561   0.270  -2.782  1.00  1.00
ATOM    268  O   ASP B  67      10.612   0.767  -1.657  1.00  1.00
ATOM    269  N   THR B  68      10.392   0.969  -3.920  1.00  1.00
ATOM    270  CA  THR B  68      10.244   2.419  -3.895  1.00  1.00
ATOM    271  C   THR B  68       8.976   2.855  -4.619  1.00  1.00
ATOM    272  O   THR B  68       8.572   2.243  -5.607  1.00  1.00
ATOM    273  N   VAL B  69       8.459   3.938  -4.229  1.00  1.00
ATOM    274  CA  VAL B  69       7.324   4.633  -4.825  1.00  1.00
ATOM    275  C   VAL B  69       7.636   6.108  -5.046  1.00  1.00
ATOM    276  O   VAL B  69       8.396   6.712  -4.289  1.00  1.00
ATOM    277  N   ASP B  70       6.928   6.750  -5.883  1.00  1.00
ATOM    278  CA  ASP B  70       6.980   8.195  -6.075  1.00  1.00
ATOM    279  C   ASP B  70       5.739   8.871  -5.507  1.00  1.00
ATOM    280  O   ASP B  70       4.646   8.306  -5.534  1.00  1.00
ATOM    281  N   THR B  71       5.951  10.075  -5.022  1.00  1.00
ATOM    282  CA  THR B  71       4.874  10.971  -4.619  1.00  1.00
ATOM    283  C   THR B  71       4.892  12.256  -5.438  1.00  1.00
ATOM    284  O   THR B  71       5.942  12.682  -5.920  1.00  1.00
ATOM    285  N   VAL B  72       4.120  13.179  -5.238  1.00  1.00
ATOM    286  CA  VAL B  72       4.184  14.483  -5.888  1.00  1.00
ATOM    287  C   VAL B  72       5.362  15.299  -5.372  1.00  1.00
ATOM    288  O   VAL B  72       6.036  15.987  -6.139  1.00  1.00
ATOM    289  N   LEU B  73       5.772  15.181  -4.235  1.00  1.00
ATOM    290  CA  LEU B  73       6.861  15.938  -3.630  1.00  1.00
ATOM    291  C   LEU B  73       8.158  15.135  -3.633  1.00  1.00
ATOM    292  O   LEU B  73       9.244  15.694  -3.788  1.00  1.00
ATOM    293  N   GLU B  74       8.294  14.013  -3.928  1.00  1.00
ATOM    294  CA  GLU B  74       9.392  13.091  -3.666  1.00  1.00
ATOM    295  C   GLU B  74       9.392  11.938  -4.662  1.00  1.00
ATOM    296  O   GLU B  74       8.359  11.314  -4.905  1.00  1.00
ATOM    297  N   LYS B  75      10.563  11.665  -5.240  1.00  1.00
ATOM    298  CA  LYS B  75      10.758  10.490  -6.081  1.00  1.00
ATOM    299  C   LYS B  75      11.623   9.450  -5.382  1.00  1.00
ATOM    300  O   LYS B  75      12.666   9.775  -4.814  1.00  1.00
ATOM    301  N   ASN B  76      11.221   8.114  -5.643  1.00  1.00
ATOM    302  CA  ASN B  76      12.154   7.087  -5.195  1.00  1.00
ATOM    303  C   ASN B  76      12.179   6.990  -3.675  1.00  1.00
ATOM    304  O   ASN B  76      13.243   7.028  -3.059  1.00  1.00
ATOM    305  N   VAL B  77      11.014   7.087  -3.001  1.00  1.00
ATOM    306  CA  VAL B  77      10.818   6.802  -1.584  1.00  1.00
ATOM    307  C   VAL B  77      10.780   5.301  -1.324  1.00  1.00
ATOM    308  O   VAL B  77       9.982   4.578  -1.920  1.00  1.00
ATOM    309  N   THR B  78      11.826   4.824  -0.513  1.00  1.00
ATOM    310  CA  THR B  78      11.757   3.430  -0.092  1.00  1.00
ATOM    311  C   THR B  78      10.703   3.232   0.990  1.00  1.00
ATOM    312  O   THR B  78      10.675   3.959   1.983  1.00  1.00
ATOM    313  N   VAL B  79       9.846   2.262   0.842  1.00  1.00
ATOM    314  CA  VAL B  79       8.723   2.031   1.742  1.00  1.00
ATOM    315  C   VAL B  79       8.705   0.593   2.243  1.00  1.00
ATOM    316  O   VAL B  79       9.076  -0.332   1.520  1.00  1.00
ATOM    317  N   THR B  80       8.070   0.349   3.416  1.00  1.00
ATOM    318  CA  THR B  80       7.982  -0.977   4.017  1.00  1.00
ATOM    319  C   THR B  80       7.011  -1.865   3.250  1.00  1.00
ATOM    320  O   THR B  80       7.262  -3.055   3.060  1.00  1.00
ATOM    321  N   HIS B  81       6.046  -1.563   2.722  1.00  1.00
ATOM    322  CA  HIS B  81       5.010  -2.302   2.009  1.00  1.00
ATOM    323  C   HIS B  81       4.427  -1.474   0.871  1.00  1.00
ATOM    324  O   HIS B  81       4.290  -0.256   0.984  1.00  1.00
ATOM    325  N   SER B  82       4.214  -2.171  -0.260  1.00  1.00
ATOM    326  CA  SER B  82       3.673  -1.585  -1.481  1.00  1.00
ATOM    327  C   SER B  82       3.096  -2.656  -2.397  1.00  1.00
ATOM    328  O   SER B  82       3.506  -3.816  -2.348  1.00  1.00
ATOM    329  N   VAL B  83       2.392  -2.312  -3.394  1.00  1.00
ATOM    330  CA  VAL B  83       1.738  -3.182  -4.364  1.00  1.00
ATOM    331  C   VAL B  83       1.892  -2.642  -5.780  1.00  1.00
ATOM    332  O   VAL B  83       1.756  -1.442  -6.015  1.00  1.00
ATOM    333  N   ASN B  84       2.302  -3.580  -6.744  1.00  1.00
ATOM    334  CA  ASN B  84       2.323  -3.168  -8.142  1.00  1.00
ATOM    335  C   ASN B  84       0.924  -3.189  -8.744  1.00  1.00
ATOM    336  O   ASN B  84       0.195  -4.173  -8.611  1.00  1.00
ATOM    337  N   LEU B  85       0.517  -2.095  -9.402  1.00  1.00
ATOM    338  CA  LEU B  85      -0.794  -1.983 -10.030  1.00  1.00
ATOM    339  C   LEU B  85      -0.689  -2.088 -11.548  1.00  1.00
ATOM    340  O   LEU B  85      -1.653  -2.451 -12.222  1.00  1.00
ATOM    341  N   LEU B  86       0.375  -2.261 -12.095  1.00  1.00
ATOM    342  CA  LEU B  86       0.692  -2.336 -13.516  1.00  1.00
ATOM    343  C   LEU B  86       1.228  -3.714 -13.890  1.00  1.00
ATOM    344  O   LEU B  86       2.204  -4.189 -13.311  1.00  1.00
ATOM    345  N   GLU B  87       0.342  -4.451 -14.691  1.00  1.00
ATOM    346  CA  GLU B  87       0.742  -5.755 -15.204  1.00  1.00
ATOM    347  C   GLU B  87       1.598  -5.616 -16.456  1.00  1.00
ATOM    348  O   GLU B  87       1.268  -4.853 -17.364  1.00  1.00
ATOM    349  N   ASP B  88       2.762  -6.288 -16.457  1.00  1.00
ATOM    350  CA  ASP B  88       3.677  -6.203 -17.588  1.00  1.00
ATOM    351  C   ASP B  88       4.105  -7.588 -18.056  1.00  1.00
ATOM    352  O   ASP B  88       4.529  -7.765 -19.198  1.00  1.00
ATOM    353  N   SER B  89       3.515  -8.595 -17.512  1.00  1.00
ATOM    354  CA  SER B  89       3.758 -10.006 -17.785  1.00  1.00
ATOM    355  C   SER B  89       2.595 -10.628 -18.547  1.00  1.00
ATOM    356  O   SER B  89       1.431 -10.401 -18.215  1.00  1.00
ATOM    357  N   HIS B  90       2.872 -11.248 -19.637  1.00  1.00
ATOM    358  CA  HIS B  90       1.980 -12.099 -20.416  1.00  1.00
ATOM    359  C   HIS B  90       2.602 -13.466 -20.667  1.00  1.00
ATOM    360  O   HIS B  90       3.804 -13.578 -20.908  1.00  1.00
ATOM    361  N   ASN B  91       2.018 -14.446 -20.900  1.00  1.00
ATOM    362  CA  ASN B  91       2.477 -15.814 -21.111  1.00  1.00
ATOM    363  C   ASN B  91       2.916 -16.031 -22.553  1.00  1.00
ATOM    364  O   ASN B  91       3.633 -16.985 -22.857  1.00  1.00
ATOM    365  N   GLY B  92       3.009 -15.231 -23.399  1.00  1.00
ATOM    366  CA  GLY B  92       3.561 -15.286 -24.747  1.00  1.00
ATOM    367  C   GLY B  92       2.873 -16.359 -25.581  1.00  1.00
ATOM    368  O   GLY B  92       3.505 -17.021 -26.403  1.00  1.00
ATOM    369  N   LYS B  93       1.649 -16.698 -25.389  1.00  1.00
ATOM    370  CA  LYS B  93       0.893 -17.738 -26.075  1.00  1.00
ATOM    371  C   LYS B  93      -0.483 -17.234 -26.493  1.00  1.00
ATOM    372  O   LYS B  93      -1.102 -16.436 -25.790  1.00  1.00
ATOM    373  N   LEU B  94      -0.981 -17.723 -27.692  1.00  1.00
ATOM    374  CA  LEU B  94      -2.411 -17.622 -27.955  1.00  1.00
ATOM    375  C   LEU B  94      -3.184 -18.722 -27.235  1.00  1.00
ATOM    376  O   LEU B  94      -2.814 -19.894 -27.295  1.00  1.00
ATOM    377  N   CYS B  95      -4.182 -18.386 -26.519  1.00  1.00
ATOM    378  CA  CYS B  95      -4.916 -19.310 -25.663  1.00  1.00
ATOM    379  C   CYS B  95      -6.396 -19.338 -26.024  1.00  1.00
ATOM    380  O   CYS B  95      -6.964 -18.325 -26.435  1.00  1.00
ATOM    381  N   ARG B  96      -7.114 -20.398 -25.567  1.00  1.00
ATOM    382  CA  ARG B  96      -8.570 -20.335 -25.592  1.00  1.00
ATOM    383  C   ARG B  96      -9.093 -19.280 -24.625  1.00  1.00
ATOM    384  O   ARG B  96      -8.582 -19.136 -23.514  1.00  1.00
ATOM    385  N   LEU B  97     -10.246 -18.691 -25.022  1.00  1.00
ATOM    386  CA  LEU B  97     -10.967 -17.781 -24.141  1.00  1.00
ATOM    387  C   LEU B  97     -12.206 -18.448 -23.553  1.00  1.00
ATOM    388  O   LEU B  97     -13.097 -18.879 -24.285  1.00  1.00
ATOM    389  N   LYS B  98     -12.282 -18.551 -22.184  1.00  1.00
ATOM    390  CA  LYS B  98     -13.508 -19.136 -21.655  1.00  1.00
ATOM    391  C   LYS B  98     -13.734 -20.536 -22.209  1.00  1.00
ATOM    392  O   LYS B  98     -14.873 -20.957 -22.415  1.00  1.00
ATOM    393  N   GLY B  99     -12.629 -21.247 -22.740  1.00  1.00
ATOM    394  CA  GLY B  99     -12.689 -22.649 -23.134  1.00  1.00
ATOM    395  C   GLY B  99     -12.799 -22.792 -24.646  1.00  1.00
ATOM    396  O   GLY B  99     -12.504 -23.849 -25.203  1.00  1.00
ATOM    397  N   ILE B 100     -12.987 -21.863 -25.396  1.00  1.00
ATOM    398  CA  ILE B 100     -13.139 -21.838 -26.846  1.00  1.00
ATOM    399  C   ILE B 100     -11.861 -21.363 -27.526  1.00  1.00
ATOM    400  O   ILE B 100     -11.308 -20.322 -27.171  1.00  1.00
ATOM    401  N   ALA B 101     -11.366 -22.207 -28.519  1.00  1.00
ATOM    402  CA  ALA B 101     -10.175 -21.843 -29.277  1.00  1.00
ATOM    403  C   ALA B 101     -10.499 -20.817 -30.355  1.00  1.00
ATOM    404  O   ALA B 101     -11.511 -20.929 -31.048  1.00  1.00
ATOM    405  N   PRO B 102      -9.553 -19.886 -30.603  1.00  1.00
ATOM    406  CA  PRO B 102      -9.704 -18.945 -31.707  1.00  1.00
ATOM    407  C   PRO B 102      -9.704 -19.666 -33.049  1.00  1.00
ATOM    408  O   PRO B 102      -8.929 -20.598 -33.264  1.00  1.00
ATOM    409  N   SER B 103     -17.475 -22.007 -35.064  1.00  1.00
ATOM    410  CA  SER B 103     -17.405 -21.301 -33.790  1.00  1.00
ATOM    411  C   SER B 103     -15.964 -20.981 -33.415  1.00  1.00
ATOM    412  O   SER B 103     -15.066 -21.801 -33.607  1.00  1.00
ATOM    413  N   TRP B 104     -15.798 -19.825 -32.870  1.00  1.00
ATOM    414  CA  TRP B 104     -14.510 -19.366 -32.363  1.00  1.00
ATOM    415  C   TRP B 104     -14.683 -18.217 -31.378  1.00  1.00
ATOM    416  O   TRP B 104     -15.570 -17.378 -31.538  1.00  1.00
ATOM    417  N   SER B 105     -13.629 -17.974 -30.559  1.00  1.00
ATOM    418  CA  SER B 105     -13.674 -16.942 -29.530  1.00  1.00
ATOM    419  C   SER B 105     -13.015 -15.655 -30.011  1.00  1.00
ATOM    420  O   SER B 105     -13.326 -14.568 -29.526  1.00  1.00
ATOM    421  N   TYR B 106     -12.480 -15.561 -30.970  1.00  1.00
ATOM    422  CA  TYR B 106     -11.754 -14.509 -31.670  1.00  1.00
ATOM    423  C   TYR B 106     -11.160 -15.024 -32.975  1.00  1.00
ATOM    424  O   TYR B 106     -10.781 -16.191 -33.078  1.00  1.00
ATOM    425  N   ILE B 107     -10.862 -14.083 -33.883  1.00  1.00
ATOM    426  CA  ILE B 107     -10.090 -14.360 -35.088  1.00  1.00
ATOM    427  C   ILE B 107      -8.785 -13.575 -35.098  1.00  1.00
ATOM    428  O   ILE B 107      -8.749 -12.406 -34.713  1.00  1.00
ATOM    429  N   SER B 108     -16.924  -8.985 -36.625  1.00  1.00
ATOM    430  CA  SER B 108     -16.194  -9.083 -35.367  1.00  1.00
ATOM    431  C   SER B 108     -17.119  -9.480 -34.223  1.00  1.00
ATOM    432  O   SER B 108     -16.674 -10.018 -33.210  1.00  1.00
ATOM    433  N   SER B 109     -18.334  -9.437 -34.348  1.00  1.00
ATOM    434  CA  SER B 109     -19.340  -9.782 -33.350  1.00  1.00
ATOM    435  C   SER B 109     -20.079 -11.058 -33.731  1.00  1.00
ATOM    436  O   SER B 109     -20.796 -11.639 -32.916  1.00  1.00
ATOM    437  N   VAL B 110     -19.533 -11.855 -34.500  1.00  1.00
ATOM    438  CA  VAL B 110     -19.925 -13.218 -34.834  1.00  1.00
ATOM    439  C   VAL B 110     -19.118 -14.235 -34.037  1.00  1.00
ATOM    440  O   VAL B 110     -17.889 -14.260 -34.108  1.00  1.00
ATOM    441  N   SER B 111     -19.835 -15.120 -33.282  1.00  1.00
ATOM    442  CA  SER B 111     -19.178 -16.131 -32.463  1.00  1.00
ATOM    443  C   SER B 111     -19.265 -17.507 -33.112  1.00  1.00
ATOM    444  O   SER B 111     -18.393 -18.353 -32.914  1.00  1.00
ATOM    445  N   SER B 112     -20.086 -17.928 -33.713  1.00  1.00
ATOM    446  CA  SER B 112     -20.166 -19.156 -34.496  1.00  1.00
ATOM    447  C   SER B 112     -20.864 -18.915 -35.828  1.00  1.00
ATOM    448  O   SER B 112     -21.783 -18.101 -35.921  1.00  1.00
ATOM    449  N   SER B 113     -24.519 -16.346 -35.796  1.00  1.00
ATOM    450  CA  SER B 113     -24.686 -16.333 -34.348  1.00  1.00
ATOM    451  C   SER B 113     -23.851 -15.233 -33.707  1.00  1.00
ATOM    452  O   SER B 113     -22.658 -15.105 -33.982  1.00  1.00
ATOM    453  N   ARG B 114     -24.531 -14.218 -33.206  1.00  1.00
ATOM    454  CA  ARG B 114     -23.852 -13.054 -32.650  1.00  1.00
ATOM    455  C   ARG B 114     -23.420 -13.303 -31.210  1.00  1.00
ATOM    456  O   ARG B 114     -24.155 -13.905 -30.427  1.00  1.00
ATOM    457  N   GLY B 115     -22.300 -12.671 -30.858  1.00  1.00
ATOM    458  CA  GLY B 115     -21.725 -12.687 -29.518  1.00  1.00
ATOM    459  C   GLY B 115     -20.870 -11.450 -29.272  1.00  1.00
ATOM    460  O   GLY B 115     -20.103 -11.032 -30.138  1.00  1.00
ATOM    461  N   PHE B 116     -20.993 -10.840 -28.128  1.00  1.00
ATOM    462  CA  PHE B 116     -20.163  -9.695 -27.774  1.00  1.00
ATOM    463  C   PHE B 116     -18.804 -10.141 -27.252  1.00  1.00
ATOM    464  O   PHE B 116     -18.714 -11.025 -26.400  1.00  1.00
ATOM    465  N   GLY B 117     -17.750  -9.186 -27.718  1.00  1.00
ATOM    466  CA  GLY B 117     -16.451  -9.400 -27.090  1.00  1.00
ATOM    467  C   GLY B 117     -15.509 -10.156 -28.018  1.00  1.00
ATOM    468  O   GLY B 117     -14.303 -10.218 -27.778  1.00  1.00
ATOM    469  N   SER B 118     -16.003 -10.675 -29.142  1.00  1.00
ATOM    470  CA  SER B 118     -15.122 -11.190 -30.183  1.00  1.00
ATOM    471  C   SER B 118     -14.456 -10.056 -30.952  1.00  1.00
ATOM    472  O   SER B 118     -15.069  -9.019 -31.203  1.00  1.00
ATOM    473  N   GLY B 119     -13.562 -10.441 -31.853  1.00  1.00
ATOM    474  CA  GLY B 119     -12.774  -9.468 -32.600  1.00  1.00
ATOM    475  C   GLY B 119     -11.788 -10.158 -33.534  1.00  1.00
ATOM    476  O   GLY B 119     -11.454 -11.328 -33.346  1.00  1.00
ATOM    477  N   ILE B 120     -11.177  -9.424 -34.383  1.00  1.00
ATOM    478  CA  ILE B 120     -10.050  -9.853 -35.202  1.00  1.00
ATOM    479  C   ILE B 120      -8.762  -9.164 -34.771  1.00  1.00
ATOM    480  O   ILE B 120      -8.734  -7.949 -34.572  1.00  1.00
ATOM    481  N   ILE B 121      -7.767  -9.966 -34.492  1.00  1.00
ATOM    482  CA  ILE B 121      -6.440  -9.493 -34.118  1.00  1.00
ATOM    483  C   ILE B 121      -5.377 -10.019 -35.074  1.00  1.00
ATOM    484  O   ILE B 121      -5.474 -11.143 -35.567  1.00  1.00
ATOM    485  N   THR B 122      -4.349  -9.363 -35.269  1.00  1.00
ATOM    486  CA  THR B 122      -3.124  -9.818 -35.915  1.00  1.00
ATOM    487  C   THR B 122      -2.044 -10.133 -34.888  1.00  1.00
ATOM    488  O   THR B 122      -1.748  -9.319 -34.014  1.00  1.00
ATOM    489  N   SER B 123      -1.446 -11.401 -35.090  1.00  1.00
ATOM    490  CA  SER B 123      -0.542 -11.840 -34.034  1.00  1.00
ATOM    491  C   SER B 123       0.565 -12.727 -34.589  1.00  1.00
ATOM    492  O   SER B 123       0.334 -13.533 -35.491  1.00  1.00
ATOM    493  N   ASN B 124       1.727 -12.660 -33.931  1.00  1.00
ATOM    494  CA  ASN B 124       2.835 -13.525 -34.317  1.00  1.00
ATOM    495  C   ASN B 124       3.046 -14.637 -33.297  1.00  1.00
ATOM    496  O   ASN B 124       3.763 -15.603 -33.557  1.00  1.00
ATOM    497  N   ALA B 125       2.331 -14.720 -32.323  1.00  1.00
ATOM    498  CA  ALA B 125       2.322 -15.728 -31.269  1.00  1.00
ATOM    499  C   ALA B 125       1.855 -17.077 -31.801  1.00  1.00
ATOM    500  O   ALA B 125       0.933 -17.149 -32.614  1.00  1.00
ATOM    501  N   SER B 126       2.182 -18.168 -31.019  1.00  1.00
ATOM    502  CA  SER B 126       1.733 -19.508 -31.376  1.00  1.00
ATOM    503  C   SER B 126       0.596 -19.967 -30.472  1.00  1.00
ATOM    504  O   SER B 126       0.627 -19.748 -29.261  1.00  1.00
ATOM    505  N   MET B 127      -0.310 -20.813 -31.056  1.00  1.00
ATOM    506  CA  MET B 127      -1.372 -21.384 -30.237  1.00  1.00
ATOM    507  C   MET B 127      -0.838 -22.483 -29.328  1.00  1.00
ATOM    508  O   MET B 127      -0.102 -23.365 -29.772  1.00  1.00
ATOM    509  N   HIS B 128      -1.189 -22.464 -28.106  1.00  1.00
ATOM    510  CA  HIS B 128      -0.903 -23.480 -27.101  1.00  1.00
ATOM    511  C   HIS B 128      -2.184 -24.003 -26.465  1.00  1.00
ATOM    512  O   HIS B 128      -3.143 -23.255 -26.272  1.00  1.00
ATOM    513  N   GLU B 129      -2.164 -25.174 -25.909  1.00  1.00
ATOM    514  CA  GLU B 129      -3.294 -25.663 -25.130  1.00  1.00
ATOM    515  C   GLU B 129      -3.385 -24.954 -23.785  1.00  1.00
ATOM    516  O   GLU B 129      -2.554 -25.167 -22.902  1.00  1.00
ATOM    517  N   CYS B 130      -3.867 -23.812 -23.804  1.00  1.00
ATOM    518  CA  CYS B 130      -4.067 -22.937 -22.655  1.00  1.00
ATOM    519  C   CYS B 130      -5.431 -22.261 -22.709  1.00  1.00
ATOM    520  O   CYS B 130      -5.932 -21.936 -23.785  1.00  1.00
ATOM    521  N   ASN B 131      -5.918 -21.763 -21.678  1.00  1.00
ATOM    522  CA  ASN B 131      -7.151 -21.009 -21.488  1.00  1.00
ATOM    523  C   ASN B 131      -6.902 -19.742 -20.678  1.00  1.00
ATOM    524  O   ASN B 131      -6.238 -19.776 -19.643  1.00  1.00
ATOM    525  N   THR B 132      -7.593 -18.639 -21.178  1.00  1.00
ATOM    526  CA  THR B 132      -7.400 -17.345 -20.533  1.00  1.00
ATOM    527  C   THR B 132      -8.686 -16.529 -20.543  1.00  1.00
ATOM    528  O   THR B 132      -9.493 -16.635 -21.466  1.00  1.00
ATOM    529  N   LYS B 133      -8.778 -15.543 -19.764  1.00  1.00
ATOM    530  CA  LYS B 133      -9.861 -14.568 -19.705  1.00  1.00
ATOM    531  C   LYS B 133      -9.493 -13.290 -20.448  1.00  1.00
ATOM    532  O   LYS B 133     -10.365 -12.573 -20.937  1.00  1.00
ATOM    533  N   CYS B 134      -8.267 -13.219 -20.849  1.00  1.00
ATOM    534  CA  CYS B 134      -7.645 -12.044 -21.447  1.00  1.00
ATOM    535  C   CYS B 134      -6.563 -12.440 -22.443  1.00  1.00
ATOM    536  O   CYS B 134      -5.701 -13.267 -22.142  1.00  1.00
ATOM    537  N   GLN B 135      -6.723 -12.050 -23.681  1.00  1.00
ATOM    538  CA  GLN B 135      -5.801 -12.334 -24.774  1.00  1.00
ATOM    539  C   GLN B 135      -5.413 -11.059 -25.512  1.00  1.00
ATOM    540  O   GLN B 135      -6.260 -10.211 -25.794  1.00  1.00
ATOM    541  N   THR B 136      -4.151 -10.782 -25.560  1.00  1.00
ATOM    542  CA  THR B 136      -3.550  -9.762 -26.411  1.00  1.00
ATOM    543  C   THR B 136      -2.820 -10.390 -27.591  1.00  1.00
ATOM    544  O   THR B 136      -2.219 -11.457 -27.466  1.00  1.00
ATOM    545  N   PRO B 137      -2.381  -9.649 -28.557  1.00  1.00
ATOM    546  CA  PRO B 137      -1.646 -10.159 -29.708  1.00  1.00
ATOM    547  C   PRO B 137      -0.246 -10.612 -29.311  1.00  1.00
ATOM    548  O   PRO B 137       0.283 -11.579 -29.861  1.00  1.00
ATOM    549  N   LEU B 138       0.247 -10.394 -28.252  1.00  1.00
ATOM    550  CA  LEU B 138       1.575 -10.756 -27.770  1.00  1.00
ATOM    551  C   LEU B 138       1.517 -11.976 -26.858  1.00  1.00
ATOM    552  O   LEU B 138       2.455 -12.772 -26.810  1.00  1.00
ATOM    553  N   GLY B 139       0.355 -12.252 -26.277  1.00  1.00
ATOM    554  CA  GLY B 139       0.220 -13.297 -25.269  1.00  1.00
ATOM    555  C   GLY B 139      -1.006 -13.065 -24.396  1.00  1.00
ATOM    556  O   GLY B 139      -1.444 -11.929 -24.213  1.00  1.00
ATOM    557  N   ALA B 140      -1.372 -14.115 -23.599  1.00  1.00
ATOM    558  CA  ALA B 140      -2.488 -14.005 -22.668  1.00  1.00
ATOM    559  C   ALA B 140      -2.038 -13.424 -21.334  1.00  1.00
ATOM    560  O   ALA B 140      -0.957 -13.745 -20.839  1.00  1.00
ATOM    561  N   ILE B 141      -2.994 -12.723 -20.694  1.00  1.00
ATOM    562  CA  ILE B 141      -2.777 -12.143 -19.374  1.00  1.00
ATOM    563  C   ILE B 141      -3.627 -12.839 -18.319  1.00  1.00
ATOM    564  O   ILE B 141      -4.829 -13.031 -18.505  1.00  1.00
ATOM    565  N   ASN B 142      -3.045 -13.341 -17.328  1.00  1.00
ATOM    566  CA  ASN B 142      -3.696 -13.899 -16.149  1.00  1.00
ATOM    567  C   ASN B 142      -3.351 -13.100 -14.899  1.00  1.00
ATOM    568  O   ASN B 142      -2.192 -13.043 -14.488  1.00  1.00
ATOM    569  N   SER B 143      -4.238 -11.952 -14.706  1.00  1.00
ATOM    570  CA  SER B 143      -3.857 -10.976 -13.692  1.00  1.00
ATOM    571  C   SER B 143      -5.083 -10.309 -13.082  1.00  1.00
ATOM    572  O   SER B 143      -6.099 -10.123 -13.752  1.00  1.00
ATOM    573  N   SER B 144      -4.959  -9.911 -11.778  1.00  1.00
ATOM    574  CA  SER B 144      -6.013  -9.170 -11.094  1.00  1.00
ATOM    575  C   SER B 144      -5.662  -7.693 -10.979  1.00  1.00
ATOM    576  O   SER B 144      -6.531  -6.855 -10.737  1.00  1.00
ATOM    577  N   LEU B 145      -4.463  -7.365 -11.450  1.00  1.00
ATOM    578  CA  LEU B 145      -4.051  -5.968 -11.503  1.00  1.00
ATOM    579  C   LEU B 145      -4.995  -5.148 -12.376  1.00  1.00
ATOM    580  O   LEU B 145      -5.348  -5.558 -13.481  1.00  1.00
ATOM    581  N   PRO B 146      -5.170  -3.886 -12.036  1.00  1.00
ATOM    582  CA  PRO B 146      -6.102  -2.995 -12.716  1.00  1.00
ATOM    583  C   PRO B 146      -5.500  -2.446 -14.003  1.00  1.00
ATOM    584  O   PRO B 146      -6.200  -2.262 -14.999  1.00  1.00
ATOM    585  N   TYR B 147      -4.350  -2.336 -14.259  1.00  1.00
ATOM    586  CA  TYR B 147      -3.651  -1.743 -15.393  1.00  1.00
ATOM    587  C   TYR B 147      -2.638  -2.713 -15.986  1.00  1.00
ATOM    588  O   TYR B 147      -2.051  -3.525 -15.271  1.00  1.00
ATOM    589  N   GLN B 148      -2.394  -2.481 -17.303  1.00  1.00
ATOM    590  CA  GLN B 148      -1.376  -3.200 -18.061  1.00  1.00
ATOM    591  C   GLN B 148      -0.779  -2.322 -19.153  1.00  1.00
ATOM    592  O   GLN B 148      -1.480  -1.522 -19.772  1.00  1.00
ATOM    593  N   ASN B 149       0.445  -2.459 -19.430  1.00  1.00
ATOM    594  CA  ASN B 149       1.184  -1.745 -20.465  1.00  1.00
ATOM    595  C   ASN B 149       1.715  -2.703 -21.524  1.00  1.00
ATOM    596  O   ASN B 149       2.192  -2.278 -22.576  1.00  1.00
ATOM    597  N   ILE B 150       0.994  -3.853 -21.694  1.00  1.00
ATOM    598  CA  ILE B 150       1.400  -4.870 -22.657  1.00  1.00
ATOM    599  C   ILE B 150       0.901  -4.534 -24.056  1.00  1.00
ATOM    600  O   ILE B 150       1.620  -4.708 -25.040  1.00  1.00
ATOM    601  N   HIS B 151      -0.276  -4.191 -24.327  1.00  1.00
ATOM    602  CA  HIS B 151      -0.939  -4.042 -25.616  1.00  1.00
ATOM    603  C   HIS B 151      -2.342  -3.472 -25.452  1.00  1.00
ATOM    604  O   HIS B 151      -3.065  -3.834 -24.523  1.00  1.00
ATOM    605  N   PRO B 152      -2.699  -2.557 -26.448  1.00  1.00
ATOM    606  CA  PRO B 152      -4.015  -1.932 -26.385  1.00  1.00
ATOM    607  C   PRO B 152      -5.071  -2.804 -27.052  1.00  1.00
ATOM    608  O   PRO B 152      -6.235  -2.802 -26.651  1.00  1.00
ATOM    609  N   VAL B 153      -4.744  -3.674 -27.862  1.00  1.00
ATOM    610  CA  VAL B 153      -5.611  -4.702 -28.425  1.00  1.00
ATOM    611  C   VAL B 153      -5.819  -5.846 -27.441  1.00  1.00
ATOM    612  O   VAL B 153      -4.858  -6.437 -26.948  1.00  1.00
ATOM    613  N   THR B 154      -7.123  -6.045 -27.053  1.00  1.00
ATOM    614  CA  THR B 154      -7.487  -7.005 -26.018  1.00  1.00
ATOM    615  C   THR B 154      -8.770  -7.743 -26.378  1.00  1.00
ATOM    616  O   THR B 154      -9.698  -7.158 -26.938  1.00  1.00
ATOM    617  N   ILE B 155      -8.750  -9.033 -26.129  1.00  1.00
ATOM    618  CA  ILE B 155      -9.933  -9.879 -26.232  1.00  1.00
ATOM    619  C   ILE B 155     -10.359 -10.399 -24.865  1.00  1.00
ATOM    620  O   ILE B 155      -9.536 -10.886 -24.091  1.00  1.00
ATOM    621  N   GLY B 156     -11.455  -9.962 -24.348  1.00  1.00
ATOM    622  CA  GLY B 156     -11.983 -10.563 -23.130  1.00  1.00
ATOM    623  C   GLY B 156     -12.047  -9.547 -21.997  1.00  1.00
ATOM    624  O   GLY B 156     -11.593  -8.412 -22.141  1.00  1.00
ATOM    625  N   GLU B 157     -12.001  -9.725 -20.926  1.00  1.00
ATOM    626  CA  GLU B 157     -11.882  -8.945 -19.699  1.00  1.00
ATOM    627  C   GLU B 157     -10.424  -8.782 -19.290  1.00  1.00
ATOM    628  O   GLU B 157      -9.730  -9.764 -19.025  1.00  1.00
ATOM    629  N   CYS B 158      -9.822  -7.679 -19.824  1.00  1.00
ATOM    630  CA  CYS B 158      -8.400  -7.404 -19.652  1.00  1.00
ATOM    631  C   CYS B 158      -8.179  -6.184 -18.767  1.00  1.00
ATOM    632  O   CYS B 158      -8.944  -5.221 -18.818  1.00  1.00
ATOM    633  N   PRO B 159      -6.956  -6.107 -17.974  1.00  1.00
ATOM    634  CA  PRO B 159      -6.620  -4.832 -17.351  1.00  1.00
ATOM    635  C   PRO B 159      -6.642  -3.699 -18.370  1.00  1.00
ATOM    636  O   PRO B 159      -6.154  -3.849 -19.490  1.00  1.00
ATOM    637  N   LYS B 160      -6.956  -2.429 -17.783  1.00  1.00
ATOM    638  CA  LYS B 160      -6.897  -1.229 -18.610  1.00  1.00
ATOM    639  C   LYS B 160      -5.483  -0.979 -19.118  1.00  1.00
ATOM    640  O   LYS B 160      -4.525  -0.990 -18.345  1.00  1.00
ATOM    641  N   TYR B 161      -5.394  -0.699 -20.501  1.00  1.00
ATOM    642  CA  TYR B 161      -4.089  -0.377 -21.065  1.00  1.00
ATOM    643  C   TYR B 161      -3.720   1.078 -20.804  1.00  1.00
ATOM    644  O   TYR B 161      -4.545   1.976 -20.968  1.00  1.00
ATOM    645  N   VAL B 162      -2.462   1.266 -20.411  1.00  1.00
ATOM    646  CA  VAL B 162      -1.845   2.572 -20.209  1.00  1.00
ATOM    647  C   VAL B 162      -0.397   2.575 -20.682  1.00  1.00
ATOM    648  O   VAL B 162       0.304   1.570 -20.571  1.00  1.00
ATOM    649  N   ARG B 163       0.125   3.675 -21.047  1.00  1.00
ATOM    650  CA  ARG B 163       1.490   3.834 -21.533  1.00  1.00
ATOM    651  C   ARG B 163       2.482   3.906 -20.379  1.00  1.00
ATOM    652  O   ARG B 163       3.639   3.508 -20.516  1.00  1.00
ATOM    653  N   SER B 164       2.150   3.727 -19.234  1.00  1.00
ATOM    654  CA  SER B 164       2.994   3.847 -18.051  1.00  1.00
ATOM    655  C   SER B 164       3.982   2.692 -17.960  1.00  1.00
ATOM    656  O   SER B 164       3.626   1.537 -18.194  1.00  1.00
ATOM    657  N   ALA B 165       5.190   3.045 -17.332  1.00  1.00
ATOM    658  CA  ALA B 165       6.247   2.061 -17.129  1.00  1.00
ATOM    659  C   ALA B 165       6.256   1.550 -15.694  1.00  1.00
ATOM    660  O   ALA B 165       6.546   0.380 -15.443  1.00  1.00
ATOM    661  N   LYS B 166       5.627   2.177 -14.822  1.00  1.00
ATOM    662  CA  LYS B 166       5.535   1.899 -13.394  1.00  1.00
ATOM    663  C   LYS B 166       4.331   2.597 -12.773  1.00  1.00
ATOM    664  O   LYS B 166       4.027   3.743 -13.105  1.00  1.00
ATOM    665  N   LEU B 167       3.584   1.834 -11.988  1.00  1.00
ATOM    666  CA  LEU B 167       2.436   2.197 -11.166  1.00  1.00
ATOM    667  C   LEU B 167       2.402   1.384  -9.876  1.00  1.00
ATOM    668  O   LEU B 167       2.374   0.153  -9.907  1.00  1.00
ATOM    669  N   ARG B 168       3.137   1.831  -8.897  1.00  1.00
ATOM    670  CA  ARG B 168       3.294   1.188  -7.597  1.00  1.00
ATOM    671  C   ARG B 168       2.701   2.044  -6.485  1.00  1.00
ATOM    672  O   ARG B 168       2.941   3.250  -6.422  1.00  1.00
ATOM    673  N   MET B 169       1.658   1.487  -5.801  1.00  1.00
ATOM    674  CA  MET B 169       1.014   2.169  -4.685  1.00  1.00
ATOM    675  C   MET B 169       1.622   1.743  -3.355  1.00  1.00
ATOM    676  O   MET B 169       1.777   0.552  -3.086  1.00  1.00
ATOM    677  N   VAL B 170       2.139   2.787  -2.525  1.00  1.00
ATOM    678  CA  VAL B 170       2.584   2.405  -1.191  1.00  1.00
ATOM    679  C   VAL B 170       1.400   2.107  -0.280  1.00  1.00
ATOM    680  O   VAL B 170       0.408   2.835  -0.278  1.00  1.00
ATOM    681  N   THR B 171       1.605   1.013   0.560  1.00  1.00
ATOM    682  CA  THR B 171       0.582   0.637   1.529  1.00  1.00
ATOM    683  C   THR B 171       1.113   0.729   2.954  1.00  1.00
ATOM    684  O   THR B 171       0.379   1.078   3.879  1.00  1.00
ATOM    685  N   GLY B 172       2.433   0.727   3.061  1.00  1.00
ATOM    686  CA  GLY B 172       3.083   0.917   4.352  1.00  1.00
ATOM    687  C   GLY B 172       3.645   2.327   4.485  1.00  1.00
ATOM    688  O   GLY B 172       3.651   3.095   3.523  1.00  1.00
ATOM    689  N   LEU B 173       4.655   2.513   5.144  1.00  1.00
ATOM    690  CA  LEU B 173       5.269   3.791   5.484  1.00  1.00
ATOM    691  C   LEU B 173       6.731   3.833   5.052  1.00  1.00
ATOM    692  O   LEU B 173       7.409   2.805   5.023  1.00  1.00
ATOM    693  N   ARG B 174       7.300   5.071   5.035  1.00  1.00
ATOM    694  CA  ARG B 174       8.728   5.233   4.796  1.00  1.00
ATOM    695  C   ARG B 174       9.541   4.236   5.612  1.00  1.00
ATOM    696  O   ARG B 174       9.357   4.114   6.823  1.00  1.00
ATOM    697  N   ASN B 175      10.406   3.462   4.841  1.00  1.00
ATOM    698  CA  ASN B 175      11.286   2.487   5.475  1.00  1.00
ATOM    699  C   ASN B 175      12.624   3.114   5.847  1.00  1.00
ATOM    700  O   ASN B 175      13.296   3.711   5.007  1.00  1.00
ATOM    701  N   ILE B 176      12.938   3.181   7.101  1.00  1.00
ATOM    702  CA  ILE B 176      14.144   3.769   7.673  1.00  1.00
ATOM    703  C   ILE B 176      14.792   2.826   8.678  1.00  1.00
ATOM    704  O   ILE B 176      14.295   2.653   9.791  1.00  1.00
ATOM    705  N   PRO B 177      15.332   1.680   8.235  1.00  1.00
ATOM    706  CA  PRO B 177      15.880   0.663   9.124  1.00  1.00
ATOM    707  C   PRO B 177      17.183   1.132   9.759  1.00  1.00
ATOM    708  O   PRO B 177      17.967   1.848   9.136  1.00  1.00
ATOM    709  N   GLY B 178       7.928  14.861   7.235  1.00  1.00
ATOM    710  CA  GLY B 178       6.567  14.659   6.752  1.00  1.00
ATOM    711  C   GLY B 178       5.620  15.708   7.320  1.00  1.00
ATOM    712  O   GLY B 178       5.858  16.256   8.396  1.00  1.00
ATOM    713  N   LEU B 179       4.361  15.686   6.873  1.00  1.00
ATOM    714  CA  LEU B 179       3.390  16.674   7.329  1.00  1.00
ATOM    715  C   LEU B 179       3.189  16.593   8.838  1.00  1.00
ATOM    716  O   LEU B 179       3.017  17.613   9.506  1.00  1.00
ATOM    717  N   PHE B 180       3.216  15.678   9.560  1.00  1.00
ATOM    718  CA  PHE B 180       2.969  15.545  10.991  1.00  1.00
ATOM    719  C   PHE B 180       4.270  15.600  11.781  1.00  1.00
ATOM    720  O   PHE B 180       4.289  16.035  12.933  1.00  1.00
ATOM    721  N   GLY B 181       5.350  15.287  11.317  1.00  1.00
ATOM    722  CA  GLY B 181       6.635  15.625  11.917  1.00  1.00
ATOM    723  C   GLY B 181       7.148  14.492  12.797  1.00  1.00
ATOM    724  O   GLY B 181       8.296  14.509  13.242  1.00  1.00
ATOM    725  N   ALA B 182       6.542  13.293  12.644  1.00  1.00
ATOM    726  CA  ALA B 182       6.948  12.174  13.486  1.00  1.00
ATOM    727  C   ALA B 182       7.845  11.208  12.724  1.00  1.00
ATOM    728  O   ALA B 182       8.807  10.673  13.276  1.00  1.00
ATOM    729  N   ILE B 183       7.403  10.624  11.617  1.00  1.00
ATOM    730  CA  ILE B 183       8.234   9.735  10.814  1.00  1.00
ATOM    731  C   ILE B 183       9.333  10.508  10.096  1.00  1.00
ATOM    732  O   ILE B 183       9.062  11.479   9.390  1.00  1.00
ATOM    733  N   ALA B 184      10.616   9.998  10.207  1.00  1.00
ATOM    734  CA  ALA B 184      11.721  10.736   9.607  1.00  1.00
ATOM    735  C   ALA B 184      11.711  12.195  10.044  1.00  1.00
ATOM    736  O   ALA B 184      11.383  13.085   9.259  1.00  1.00
ATOM    737  N   GLY B 185      11.304  12.386  11.291  1.00  1.00
ATOM    738  CA  GLY B 185      11.255  13.706  11.909  1.00  1.00
ATOM    739  C   GLY B 185      11.828  13.675  13.320  1.00  1.00
ATOM    740  O   GLY B 185      12.733  14.441  13.649  1.00  1.00
ATOM    741  N   PHE B 186      10.906  13.775  14.375  1.00  1.00
ATOM    742  CA  PHE B 186      11.389  13.760  15.750  1.00  1.00
ATOM    743  C   PHE B 186      11.633  12.336  16.233  1.00  1.00
ATOM    744  O   PHE B 186      12.368  12.113  17.195  1.00  1.00
ATOM    745  N   ILE B 187      10.939  11.370  15.700  1.00  1.00
ATOM    746  CA  ILE B 187      11.372   9.980  15.772  1.00  1.00
ATOM    747  C   ILE B 187      12.243   9.612  14.577  1.00  1.00
ATOM    748  O   ILE B 187      11.763   9.536  13.446  1.00  1.00
ATOM    749  N   GLU B 188      13.485   9.761  14.575  1.00  1.00
ATOM    750  CA  GLU B 188      14.409   9.760  13.447  1.00  1.00
ATOM    751  C   GLU B 188      14.422   8.407  12.747  1.00  1.00
ATOM    752  O   GLU B 188      14.507   8.331  11.522  1.00  1.00
ATOM    753  N   GLY B 189      14.223   7.337  13.124  1.00  1.00
ATOM    754  CA  GLY B 189      14.356   6.071  12.413  1.00  1.00
ATOM    755  C   GLY B 189      13.223   5.117  12.770  1.00  1.00
ATOM    756  O   GLY B 189      12.687   5.161  13.878  1.00  1.00
ATOM    757  N   GLY B 190      13.136   4.030  12.050  1.00  1.00
ATOM    758  CA  GLY B 190      12.186   2.958  12.321  1.00  1.00
ATOM    759  C   GLY B 190      12.824   1.856  13.159  1.00  1.00
ATOM    760  O   GLY B 190      14.013   1.570  13.023  1.00  1.00
ATOM    761  N   TRP B 191      11.999   0.831  13.472  1.00  1.00
ATOM    762  CA  TRP B 191      12.432  -0.326  14.246  1.00  1.00
ATOM    763  C   TRP B 191      12.215  -1.620  13.470  1.00  1.00
ATOM    764  O   TRP B 191      11.083  -1.976  13.142  1.00  1.00
ATOM    765  N   THR B 192      13.351  -2.339  13.150  1.00  1.00
ATOM    766  CA  THR B 192      13.202  -3.625  12.478  1.00  1.00
ATOM    767  C   THR B 192      12.792  -4.715  13.459  1.00  1.00
ATOM    768  O   THR B 192      12.031  -5.619  13.115  1.00  1.00
ATOM    769  N   GLY B 193      12.863  -4.401  14.742  1.00  1.00
ATOM    770  CA  GLY B 193      12.560  -5.354  15.804  1.00  1.00
ATOM    771  C   GLY B 193      11.077  -5.340  16.149  1.00  1.00
ATOM    772  O   GLY B 193      10.525  -6.345  16.598  1.00  1.00
ATOM    773  N   MET B 194      10.343  -4.373  15.866  1.00  1.00
ATOM    774  CA  MET B 194       8.885  -4.355  15.895  1.00  1.00
ATOM    775  C   MET B 194       8.301  -4.933  14.612  1.00  1.00
ATOM    776  O   MET B 194       8.364  -4.307  13.553  1.00  1.00
ATOM    777  N   ILE B 195       7.968  -6.227  14.662  1.00  1.00
ATOM    778  CA  ILE B 195       7.634  -6.999  13.471  1.00  1.00
ATOM    779  C   ILE B 195       6.142  -7.302  13.412  1.00  1.00
ATOM    780  O   ILE B 195       5.558  -7.385  12.331  1.00  1.00
ATOM    781  N   ASP B 196       5.289  -6.840  14.234  1.00  1.00
ATOM    782  CA  ASP B 196       3.891  -7.252  14.280  1.00  1.00
ATOM    783  C   ASP B 196       2.961  -6.075  14.017  1.00  1.00
ATOM    784  O   ASP B 196       1.877  -6.241  13.457  1.00  1.00
ATOM    785  N   GLY B 197       3.292  -5.027  13.540  1.00  1.00
ATOM    786  CA  GLY B 197       2.475  -3.914  13.072  1.00  1.00
ATOM    787  C   GLY B 197       3.342  -2.738  12.641  1.00  1.00
ATOM    788  O   GLY B 197       4.511  -2.645  13.017  1.00  1.00
ATOM    789  N   TRP B 198       2.596  -1.643  12.189  1.00  1.00
ATOM    790  CA  TRP B 198       3.285  -0.459  11.691  1.00  1.00
ATOM    791  C   TRP B 198       3.633   0.495  12.826  1.00  1.00
ATOM    792  O   TRP B 198       4.705   1.101  12.834  1.00  1.00
ATOM    793  N   TYR B 199       2.987   0.711  13.772  1.00  1.00
ATOM    794  CA  TYR B 199       3.203   1.559  14.938  1.00  1.00
ATOM    795  C   TYR B 199       3.112   0.754  16.229  1.00  1.00
ATOM    796  O   TYR B 199       2.350  -0.209  16.319  1.00  1.00
ATOM    797  N   GLY B 200       3.907   1.402  17.312  1.00  1.00
ATOM    798  CA  GLY B 200       3.852   0.700  18.589  1.00  1.00
ATOM    799  C   GLY B 200       4.847   1.287  19.582  1.00  1.00
ATOM    800  O   GLY B 200       5.711   2.082  19.214  1.00  1.00
ATOM    801  N   TYR B 201       5.381   0.352  20.470  1.00  1.00
ATOM    802  CA  TYR B 201       6.123   0.774  21.652  1.00  1.00
ATOM    803  C   TYR B 201       7.382  -0.062  21.840  1.00  1.00
ATOM    804  O   TYR B 201       7.415  -1.240  21.484  1.00  1.00
ATOM    805  N   HIS B 202       8.396   0.556  22.341  1.00  1.00
ATOM    806  CA  HIS B 202       9.596  -0.059  22.895  1.00  1.00
ATOM    807  C   HIS B 202       9.774   0.305  24.364  1.00  1.00
ATOM    808  O   HIS B 202       9.598   1.460  24.753  1.00  1.00
ATOM    809  N   HIS B 203       9.866  -0.612  25.257  1.00  1.00
ATOM    810  CA  HIS B 203       9.987  -0.328  26.682  1.00  1.00
ATOM    811  C   HIS B 203      11.268  -0.921  27.255  1.00  1.00
ATOM    812  O   HIS B 203      11.711  -1.990  26.834  1.00  1.00
ATOM    813  N   GLN B 204      11.731  -0.398  28.291  1.00  1.00
ATOM    814  CA  GLN B 204      12.896  -0.746  29.096  1.00  1.00
ATOM    815  C   GLN B 204      12.615  -0.557  30.581  1.00  1.00
ATOM    816  O   GLN B 204      12.107   0.484  30.999  1.00  1.00
ATOM    817  N   ASN B 205      12.531  -1.612  31.340  1.00  1.00
ATOM    818  CA  ASN B 205      12.310  -1.567  32.780  1.00  1.00
ATOM    819  C   ASN B 205      13.114  -2.646  33.494  1.00  1.00
ATOM    820  O   ASN B 205      13.455  -3.672  32.905  1.00  1.00
ATOM    821  N   GLU B 206      13.079  -2.728  34.771  1.00  1.00
ATOM    822  CA  GLU B 206      13.800  -3.733  35.542  1.00  1.00
ATOM    823  C   GLU B 206      13.534  -5.134  35.007  1.00  1.00
ATOM    824  O   GLU B 206      14.433  -5.974  34.965  1.00  1.00
ATOM    825  N   GLN B 207      12.478  -5.500  34.579  1.00  1.00
ATOM    826  CA  GLN B 207      12.058  -6.794  34.055  1.00  1.00
ATOM    827  C   GLN B 207      12.503  -6.974  32.609  1.00  1.00
ATOM    828  O   GLN B 207      12.749  -8.094  32.160  1.00  1.00
ATOM    829  N   GLY B 208      13.130  -6.194  31.972  1.00  1.00
ATOM    830  CA  GLY B 208      13.675  -6.393  30.634  1.00  1.00
ATOM    831  C   GLY B 208      13.320  -5.230  29.716  1.00  1.00
ATOM    832  O   GLY B 208      12.738  -4.237  30.154  1.00  1.00
ATOM    833  N   SER B 209      13.552  -5.576  28.354  1.00  1.00
ATOM    834  CA  SER B 209      13.116  -4.689  27.282  1.00  1.00
ATOM    835  C   SER B 209      12.543  -5.478  26.112  1.00  1.00
ATOM    836  O   SER B 209      12.999  -6.581  25.812  1.00  1.00
ATOM    837  N   GLY B 210      11.609  -4.853  25.404  1.00  1.00
ATOM    838  CA  GLY B 210      11.005  -5.493  24.241  1.00  1.00
ATOM    839  C   GLY B 210      10.330  -4.469  23.337  1.00  1.00
ATOM    840  O   GLY B 210      10.081  -3.335  23.746  1.00  1.00
ATOM    841  N   TYR B 211       9.761  -4.960  22.260  1.00  1.00
ATOM    842  CA  TYR B 211       8.868  -4.239  21.361  1.00  1.00
ATOM    843  C   TYR B 211       7.475  -4.855  21.358  1.00  1.00
ATOM    844  O   TYR B 211       7.322  -6.070  21.482  1.00  1.00
ATOM    845  N   ALA B 212       6.491  -3.948  21.053  1.00  1.00
ATOM    846  CA  ALA B 212       5.091  -4.339  20.933  1.00  1.00
ATOM    847  C   ALA B 212       4.320  -3.363  20.054  1.00  1.00
ATOM    848  O   ALA B 212       4.482  -2.148  20.169  1.00  1.00
ATOM    849  N   ALA B 213       3.732  -3.830  18.957  1.00  1.00
ATOM    850  CA  ALA B 213       2.895  -2.986  18.112  1.00  1.00
ATOM    851  C   ALA B 213       1.632  -2.553  18.845  1.00  1.00
ATOM    852  O   ALA B 213       1.006  -3.348  19.546  1.00  1.00
ATOM    853  N   ASP B 214       1.228  -1.208  18.604  1.00  1.00
ATOM    854  CA  ASP B 214      -0.120  -0.834  19.016  1.00  1.00
ATOM    855  C   ASP B 214      -1.166  -1.436  18.087  1.00  1.00
ATOM    856  O   ASP B 214      -1.156  -1.188  16.882  1.00  1.00
ATOM    857  N   GLN B 215      -1.933  -2.432  18.640  1.00  1.00
ATOM    858  CA  GLN B 215      -2.800  -3.258  17.809  1.00  1.00
ATOM    859  C   GLN B 215      -3.972  -2.452  17.265  1.00  1.00
ATOM    860  O   GLN B 215      -4.378  -2.626  16.116  1.00  1.00
ATOM    861  N   LYS B 216      -4.522  -1.509  18.007  1.00  1.00
ATOM    862  CA  LYS B 216      -5.693  -0.738  17.603  1.00  1.00
ATOM    863  C   LYS B 216      -5.371   0.177  16.429  1.00  1.00
ATOM    864  O   LYS B 216      -6.160   0.301  15.492  1.00  1.00
ATOM    865  N   SER B 217      -4.275   0.956  16.512  1.00  1.00
ATOM    866  CA  SER B 217      -3.907   1.881  15.447  1.00  1.00
ATOM    867  C   SER B 217      -3.392   1.134  14.223  1.00  1.00
ATOM    868  O   SER B 217      -3.655   1.530  13.087  1.00  1.00
ATOM    869  N   THR B 218      -2.716  -0.002  14.451  1.00  1.00
ATOM    870  CA  THR B 218      -2.235  -0.821  13.345  1.00  1.00
ATOM    871  C   THR B 218      -3.395  -1.424  12.562  1.00  1.00
ATOM    872  O   THR B 218      -3.379  -1.450  11.332  1.00  1.00
ATOM    873  N   GLN B 219      -4.414  -1.946  13.301  1.00  1.00
ATOM    874  CA  GLN B 219      -5.574  -2.582  12.689  1.00  1.00
ATOM    875  C   GLN B 219      -6.437  -1.564  11.954  1.00  1.00
ATOM    876  O   GLN B 219      -6.935  -1.832  10.861  1.00  1.00
ATOM    877  N   ASN B 220      -6.660  -0.406  12.549  1.00  1.00
ATOM    878  CA  ASN B 220      -7.438   0.662  11.932  1.00  1.00
ATOM    879  C   ASN B 220      -6.754   1.186  10.675  1.00  1.00
ATOM    880  O   ASN B 220      -7.411   1.493   9.681  1.00  1.00
ATOM    881  N   ALA B 221      -5.420   1.273  10.691  1.00  1.00
ATOM    882  CA  ALA B 221      -4.651   1.747   9.547  1.00  1.00
ATOM    883  C   ALA B 221      -4.654   0.722   8.419  1.00  1.00
ATOM    884  O   ALA B 221      -4.751   1.077   7.245  1.00  1.00
ATOM    885  N   ILE B 222      -4.513  -0.575   8.756  1.00  1.00
ATOM    886  CA  ILE B 222      -4.621  -1.611   7.737  1.00  1.00
ATOM    887  C   ILE B 222      -6.001  -1.606   7.090  1.00  1.00
ATOM    888  O   ILE B 222      -6.127  -1.750   5.874  1.00  1.00
ATOM    889  N   ASN B 223      -7.055  -1.413   7.937  1.00  1.00
ATOM    890  CA  ASN B 223      -8.415  -1.309   7.421  1.00  1.00
ATOM    891  C   ASN B 223      -8.544  -0.156   6.434  1.00  1.00
ATOM    892  O   ASN B 223      -9.184  -0.288   5.391  1.00  1.00
ATOM    893  N   GLY B 224      -7.980   0.995   6.789  1.00  1.00
ATOM    894  CA  GLY B 224      -8.079   2.208   5.986  1.00  1.00
ATOM    895  C   GLY B 224      -7.320   2.063   4.673  1.00  1.00
ATOM    896  O   GLY B 224      -7.805   2.468   3.617  1.00  1.00
ATOM    897  N   ILE B 225      -6.035   1.605   4.757  1.00  1.00
ATOM    898  CA  ILE B 225      -5.178   1.472   3.584  1.00  1.00
ATOM    899  C   ILE B 225      -5.754   0.469   2.593  1.00  1.00
ATOM    900  O   ILE B 225      -5.745   0.702   1.384  1.00  1.00
ATOM    901  N   THR B 226      -6.284  -0.650   3.071  1.00  1.00
ATOM    902  CA  THR B 226      -6.857  -1.673   2.204  1.00  1.00
ATOM    903  C   THR B 226      -8.156  -1.194   1.570  1.00  1.00
ATOM    904  O   THR B 226      -8.420  -1.456   0.397  1.00  1.00
ATOM    905  N   ASN B 227      -8.937  -0.407   2.278  1.00  1.00
ATOM    906  CA  ASN B 227     -10.134   0.218   1.729  1.00  1.00
ATOM    907  C   ASN B 227      -9.783   1.201   0.619  1.00  1.00
ATOM    908  O   ASN B 227     -10.478   1.284  -0.393  1.00  1.00
ATOM    909  N   LYS B 228      -8.637   1.920   0.829  1.00  1.00
ATOM    910  CA  LYS B 228      -8.146   2.865  -0.167  1.00  1.00
ATOM    911  C   LYS B 228      -7.748   2.152  -1.453  1.00  1.00
ATOM    912  O   LYS B 228      -8.041   2.623  -2.552  1.00  1.00
ATOM    913  N   VAL B 229      -7.038   1.005  -1.315  1.00  1.00
ATOM    914  CA  VAL B 229      -6.655   0.205  -2.472  1.00  1.00
ATOM    915  C   VAL B 229      -7.881  -0.282  -3.235  1.00  1.00
ATOM    916  O   VAL B 229      -7.918  -0.234  -4.464  1.00  1.00
ATOM    917  N   ASN B 230      -8.903  -0.721  -2.505  1.00  1.00
ATOM    918  CA  ASN B 230     -10.147  -1.214  -3.082  1.00  1.00
ATOM    919  C   ASN B 230     -10.872  -0.116  -3.849  1.00  1.00
ATOM    920  O   ASN B 230     -11.400  -0.349  -4.936  1.00  1.00
ATOM    921  N   THR B 231     -10.936   1.082  -3.236  1.00  1.00
ATOM    922  CA  THR B 231     -11.580   2.237  -3.850  1.00  1.00
ATOM    923  C   THR B 231     -10.904   2.611  -5.162  1.00  1.00
ATOM    924  O   THR B 231     -11.571   2.928  -6.147  1.00  1.00
ATOM    925  N   VAL B 232      -9.575   2.670  -5.160  1.00  1.00
ATOM    926  CA  VAL B 232      -8.793   2.953  -6.357  1.00  1.00
ATOM    927  C   VAL B 232      -9.038   1.904  -7.435  1.00  1.00
ATOM    928  O   VAL B 232      -9.180   2.232  -8.613  1.00  1.00
ATOM    929  N   ILE B 233      -8.977   0.648  -7.084  1.00  1.00
ATOM    930  CA  ILE B 233      -9.197  -0.452  -8.015  1.00  1.00
ATOM    931  C   ILE B 233     -10.622  -0.442  -8.552  1.00  1.00
ATOM    932  O   ILE B 233     -10.849  -0.660  -9.742  1.00  1.00
ATOM    933  N   GLU B 234     -11.578  -0.202  -7.780  1.00  1.00
ATOM    934  CA  GLU B 234     -13.002  -0.202  -8.092  1.00  1.00
ATOM    935  C   GLU B 234     -13.325   0.800  -9.194  1.00  1.00
ATOM    936  O   GLU B 234     -14.137   0.526 -10.077  1.00  1.00
ATOM    937  N   LYS B 235     -12.701   1.880  -9.306  1.00  1.00
ATOM    938  CA  LYS B 235     -13.015   2.970 -10.223  1.00  1.00
ATOM    939  C   LYS B 235     -12.439   2.707 -11.608  1.00  1.00
ATOM    940  O   LYS B 235     -13.057   3.039 -12.621  1.00  1.00
ATOM    941  N   MET B 236     -11.383   2.031 -11.711  1.00  1.00
ATOM    942  CA  MET B 236     -10.816   1.624 -12.991  1.00  1.00
ATOM    943  C   MET B 236      -9.912   0.407 -12.831  1.00  1.00
ATOM    944  O   MET B 236      -8.954   0.431 -12.059  1.00  1.00
ATOM    945  N   ASN B 237     -10.472  -0.736 -13.556  1.00  1.00
ATOM    946  CA  ASN B 237      -9.746  -1.993 -13.419  1.00  1.00
ATOM    947  C   ASN B 237     -10.109  -2.963 -14.536  1.00  1.00
ATOM    948  O   ASN B 237      -9.306  -3.814 -14.917  1.00  1.00
ATOM    949  N   ILE B 238     -10.565  -2.693 -15.611  1.00  1.00
ATOM    950  CA  ILE B 238     -10.970  -3.621 -16.660  1.00  1.00
ATOM    951  C   ILE B 238     -11.355  -2.878 -17.933  1.00  1.00
ATOM    952  O   ILE B 238     -11.856  -1.755 -17.880  1.00  1.00
ATOM    953  N   GLN B 239     -10.985  -3.454 -19.024  1.00  1.00
ATOM    954  CA  GLN B 239     -11.402  -3.093 -20.373  1.00  1.00
ATOM    955  C   GLN B 239     -11.940  -4.304 -21.125  1.00  1.00
ATOM    956  O   GLN B 239     -11.410  -5.409 -21.003  1.00  1.00
ATOM    957  N   PHE B 240     -13.108  -4.207 -21.668  1.00  1.00
ATOM    958  CA  PHE B 240     -13.630  -5.284 -22.501  1.00  1.00
ATOM    959  C   PHE B 240     -12.936  -5.317 -23.857  1.00  1.00
ATOM    960  O   PHE B 240     -12.524  -4.282 -24.379  1.00  1.00
ATOM    961  N   THR B 241     -13.167  -6.242 -24.686  1.00  1.00
ATOM    962  CA  THR B 241     -12.603  -6.371 -26.024  1.00  1.00
ATOM    963  C   THR B 241     -12.537  -5.020 -26.726  1.00  1.00
ATOM    964  O   THR B 241     -13.517  -4.276 -26.756  1.00  1.00
ATOM    965  N   ALA B 242     -11.301  -4.744 -27.182  1.00  1.00
ATOM    966  CA  ALA B 242     -10.904  -3.581 -27.966  1.00  1.00
ATOM    967  C   ALA B 242      -9.975  -3.976 -29.107  1.00  1.00
ATOM    968  O   ALA B 242      -8.979  -4.668 -28.897  1.00  1.00
ATOM    969  N   VAL B 243     -10.450  -4.009 -30.292  1.00  1.00
ATOM    970  CA  VAL B 243      -9.712  -4.448 -31.471  1.00  1.00
ATOM    971  C   VAL B 243      -9.607  -3.332 -32.502  1.00  1.00
ATOM    972  O   VAL B 243     -10.530  -2.533 -32.663  1.00  1.00
ATOM    973  N   GLY B 244      -8.644  -3.214 -33.220  1.00  1.00
ATOM    974  CA  GLY B 244      -8.460  -2.285 -34.328  1.00  1.00
ATOM    975  C   GLY B 244      -9.637  -2.337 -35.293  1.00  1.00
ATOM    976  O   GLY B 244     -10.181  -3.407 -35.566  1.00  1.00
ATOM    977  N   LYS B 245      -9.756  -1.207 -36.067  1.00  1.00
ATOM    978  CA  LYS B 245     -10.704  -1.136 -37.173  1.00  1.00
ATOM    979  C   LYS B 245      -9.990  -1.211 -38.516  1.00  1.00
ATOM    980  O   LYS B 245      -8.985  -0.534 -38.734  1.00  1.00
ATOM    981  N   LEU B 246      -9.573  10.557 -37.282  1.00  1.00
ATOM    982  CA  LEU B 246     -10.658  10.645 -36.313  1.00  1.00
ATOM    983  C   LEU B 246     -10.642   9.457 -35.357  1.00  1.00
ATOM    984  O   LEU B 246     -10.897   9.605 -34.162  1.00  1.00
ATOM    985  N   ASN B 247     -10.544   8.239 -35.876  1.00  1.00
ATOM    986  CA  ASN B 247     -10.437   7.044 -35.048  1.00  1.00
ATOM    987  C   ASN B 247      -9.145   7.046 -34.241  1.00  1.00
ATOM    988  O   ASN B 247      -9.124   6.629 -33.083  1.00  1.00
ATOM    989  N   LYS B 248      -8.036   7.371 -34.854  1.00  1.00
ATOM    990  CA  LYS B 248      -6.758   7.421 -34.155  1.00  1.00
ATOM    991  C   LYS B 248      -6.749   8.521 -33.101  1.00  1.00
ATOM    992  O   LYS B 248      -6.159   8.365 -32.032  1.00  1.00
ATOM    993  N   LYS B 249      -7.369   9.694 -33.399  1.00  1.00
ATOM    994  CA  LYS B 249      -7.470  10.795 -32.448  1.00  1.00
ATOM    995  C   LYS B 249      -8.248  10.380 -31.206  1.00  1.00
ATOM    996  O   LYS B 249      -7.899  10.760 -30.088  1.00  1.00
ATOM    997  N   VAL B 250      -9.373   9.631 -31.401  1.00  1.00
ATOM    998  CA  VAL B 250     -10.176   9.138 -30.288  1.00  1.00
ATOM    999  C   VAL B 250      -9.381   8.169 -29.422  1.00  1.00
ATOM   1000  O   VAL B 250      -9.469   8.202 -28.195  1.00  1.00
ATOM   1001  N   ASP B 251      -8.741   7.158 -30.086  1.00  1.00
ATOM   1002  CA  ASP B 251      -7.948   6.175 -29.358  1.00  1.00
ATOM   1003  C   ASP B 251      -6.790   6.836 -28.623  1.00  1.00
ATOM   1004  O   ASP B 251      -6.484   6.485 -27.483  1.00  1.00
ATOM   1005  N   ASP B 252      -6.036   7.678 -29.228  1.00  1.00
ATOM   1006  CA  ASP B 252      -4.876   8.327 -28.629  1.00  1.00
ATOM   1007  C   ASP B 252      -5.293   9.292 -27.526  1.00  1.00
ATOM   1008  O   ASP B 252      -4.595   9.442 -26.523  1.00  1.00
ATOM   1009  N   GLY B 253      -6.428   9.943 -27.646  1.00  1.00
ATOM   1010  CA  GLY B 253      -6.901  10.908 -26.661  1.00  1.00
ATOM   1011  C   GLY B 253      -7.404  10.211 -25.404  1.00  1.00
ATOM   1012  O   GLY B 253      -7.218  10.705 -24.292  1.00  1.00
ATOM   1013  N   PHE B 254      -8.119   9.117 -25.516  1.00  1.00
ATOM   1014  CA  PHE B 254      -8.556   8.328 -24.371  1.00  1.00
ATOM   1015  C   PHE B 254      -7.368   7.727 -23.630  1.00  1.00
ATOM   1016  O   PHE B 254      -7.358   7.664 -22.401  1.00  1.00
ATOM   1017  N   LEU B 255      -6.399   7.224 -24.412  1.00  1.00
ATOM   1018  CA  LEU B 255      -5.181   6.656 -23.847  1.00  1.00
ATOM   1019  C   LEU B 255      -4.390   7.707 -23.075  1.00  1.00
ATOM   1020  O   LEU B 255      -3.819   7.419 -22.023  1.00  1.00
ATOM   1021  N   ASP B 256      -4.291   8.928 -23.616  1.00  1.00
ATOM   1022  CA  ASP B 256      -3.599  10.021 -22.943  1.00  1.00
ATOM   1023  C   ASP B 256      -4.252  10.345 -21.605  1.00  1.00
ATOM   1024  O   ASP B 256      -3.566  10.619 -20.620  1.00  1.00
ATOM   1025  N   ILE B 257      -5.590  10.374 -21.574  1.00  1.00
ATOM   1026  CA  ILE B 257      -6.351  10.722 -20.381  1.00  1.00
ATOM   1027  C   ILE B 257      -6.216   9.648 -19.309  1.00  1.00
ATOM   1028  O   ILE B 257      -6.081   9.953 -18.124  1.00  1.00
ATOM   1029  N   TRP B 258      -6.358   8.366 -19.700  1.00  1.00
ATOM   1030  CA  TRP B 258      -6.297   7.262 -18.750  1.00  1.00
ATOM   1031  C   TRP B 258      -4.888   7.085 -18.200  1.00  1.00
ATOM   1032  O   TRP B 258      -4.705   6.757 -17.027  1.00  1.00
ATOM   1033  N   THR B 259      -3.886   7.263 -19.004  1.00  1.00
ATOM   1034  CA  THR B 259      -2.501   7.219 -18.551  1.00  1.00
ATOM   1035  C   THR B 259      -2.232   8.287 -17.497  1.00  1.00
ATOM   1036  O   THR B 259      -1.536   8.039 -16.513  1.00  1.00
ATOM   1037  N   TYR B 260      -2.737   9.532 -17.802  1.00  1.00
ATOM   1038  CA  TYR B 260      -2.597  10.652 -16.879  1.00  1.00
ATOM   1039  C   TYR B 260      -3.331  10.383 -15.571  1.00  1.00
ATOM   1040  O   TYR B 260      -2.826  10.689 -14.491  1.00  1.00
ATOM   1041  N   ASN B 261      -4.542   9.897 -15.660  1.00  1.00
ATOM   1042  CA  ASN B 261      -5.405   9.627 -14.516  1.00  1.00
ATOM   1043  C   ASN B 261      -4.797   8.568 -13.605  1.00  1.00
ATOM   1044  O   ASN B 261      -4.861   8.677 -12.381  1.00  1.00
ATOM   1045  N   ALA B 262      -4.315   7.482 -14.189  1.00  1.00
ATOM   1046  CA  ALA B 262      -3.738   6.375 -13.435  1.00  1.00
ATOM   1047  C   ALA B 262      -2.484   6.812 -12.688  1.00  1.00
ATOM   1048  O   ALA B 262      -2.276   6.438 -11.534  1.00  1.00
ATOM   1049  N   GLU B 263      -1.586   7.462 -13.365  1.00  1.00
ATOM   1050  CA  GLU B 263      -0.323   7.881 -12.769  1.00  1.00
ATOM   1051  C   GLU B 263      -0.547   8.924 -11.681  1.00  1.00
ATOM   1052  O   GLU B 263       0.102   8.892 -10.635  1.00  1.00
ATOM   1053  N   LEU B 264      -1.393   9.885 -11.896  1.00  1.00
ATOM   1054  CA  LEU B 264      -1.652  10.966 -10.953  1.00  1.00
ATOM   1055  C   LEU B 264      -2.414  10.462  -9.732  1.00  1.00
ATOM   1056  O   LEU B 264      -2.179  10.915  -8.612  1.00  1.00
ATOM   1057  N   LEU B 265      -3.363   9.586  -9.909  1.00  1.00
ATOM   1058  CA  LEU B 265      -4.095   8.977  -8.806  1.00  1.00
ATOM   1059  C   LEU B 265      -3.150   8.264  -7.844  1.00  1.00
ATOM   1060  O   LEU B 265      -3.325   8.326  -6.627  1.00  1.00
ATOM   1061  N   VAL B 266      -2.186   7.526  -8.421  1.00  1.00
ATOM   1062  CA  VAL B 266      -1.216   6.792  -7.617  1.00  1.00
ATOM   1063  C   VAL B 266      -0.284   7.742  -6.876  1.00  1.00
ATOM   1064  O   VAL B 266       0.033   7.529  -5.706  1.00  1.00
ATOM   1065  N   LEU B 267       0.208   8.758  -7.587  1.00  1.00
ATOM   1066  CA  LEU B 267       1.118   9.732  -6.996  1.00  1.00
ATOM   1067  C   LEU B 267       0.449  10.489  -5.854  1.00  1.00
ATOM   1068  O   LEU B 267       1.065  10.742  -4.819  1.00  1.00
ATOM   1069  N   LEU B 268      -0.757  10.935  -6.049  1.00  1.00
ATOM   1070  CA  LEU B 268      -1.494  11.676  -5.032  1.00  1.00
ATOM   1071  C   LEU B 268      -1.812  10.795  -3.829  1.00  1.00
ATOM   1072  O   LEU B 268      -1.740  11.241  -2.684  1.00  1.00
ATOM   1073  N   GLU B 269      -2.322   9.577  -4.094  1.00  1.00
ATOM   1074  CA  GLU B 269      -2.663   8.650  -3.021  1.00  1.00
ATOM   1075  C   GLU B 269      -1.424   8.228  -2.242  1.00  1.00
ATOM   1076  O   GLU B 269      -1.472   8.062  -1.024  1.00  1.00
ATOM   1077  N   ASN B 270      -0.309   8.084  -2.902  1.00  1.00
ATOM   1078  CA  ASN B 270       0.950   7.730  -2.258  1.00  1.00
ATOM   1079  C   ASN B 270       1.364   8.786  -1.241  1.00  1.00
ATOM   1080  O   ASN B 270       1.852   8.461  -0.159  1.00  1.00
ATOM   1081  N   GLU B 271       1.292  10.049  -1.637  1.00  1.00
ATOM   1082  CA  GLU B 271       1.597  11.156  -0.739  1.00  1.00
ATOM   1083  C   GLU B 271       0.683  11.144   0.480  1.00  1.00
ATOM   1084  O   GLU B 271       1.123  11.403   1.600  1.00  1.00
ATOM   1085  N   ARG B 272      -0.595  10.890   0.270  1.00  1.00
ATOM   1086  CA  ARG B 272      -1.593  10.868   1.332  1.00  1.00
ATOM   1087  C   ARG B 272      -1.367   9.696   2.278  1.00  1.00
ATOM   1088  O   ARG B 272      -1.557   9.817   3.488  1.00  1.00
ATOM   1089  N   THR B 273      -0.996   8.537   1.743  1.00  1.00
ATOM   1090  CA  THR B 273      -0.731   7.332   2.520  1.00  1.00
ATOM   1091  C   THR B 273       0.426   7.545   3.487  1.00  1.00
ATOM   1092  O   THR B 273       0.378   7.102   4.635  1.00  1.00
ATOM   1093  N   LEU B 274       1.521   8.104   2.988  1.00  1.00
ATOM   1094  CA  LEU B 274       2.685   8.379   3.822  1.00  1.00
ATOM   1095  C   LEU B 274       2.354   9.390   4.914  1.00  1.00
ATOM   1096  O   LEU B 274       2.793   9.251   6.056  1.00  1.00
ATOM   1097  N   ASP B 275       1.577  10.388   4.566  1.00  1.00
ATOM   1098  CA  ASP B 275       1.159  11.393   5.536  1.00  1.00
ATOM   1099  C   ASP B 275       0.246  10.790   6.596  1.00  1.00
ATOM   1100  O   ASP B 275       0.330  11.141   7.773  1.00  1.00
ATOM   1101  N   PHE B 276      -0.624   9.835   6.160  1.00  1.00
ATOM   1102  CA  PHE B 276      -1.539   9.129   7.049  1.00  1.00
ATOM   1103  C   PHE B 276      -0.780   8.368   8.128  1.00  1.00
ATOM   1104  O   PHE B 276      -1.200   8.328   9.285  1.00  1.00
ATOM   1105  N   HIS B 277       0.258   7.640   7.715  1.00  1.00
ATOM   1106  CA  HIS B 277       1.105   6.900   8.643  1.00  1.00
ATOM   1107  C   HIS B 277       1.801   7.838   9.621  1.00  1.00
ATOM   1108  O   HIS B 277       1.909   7.541  10.811  1.00  1.00
ATOM   1109  N   ASP B 278       2.356   8.967   9.065  1.00  1.00
ATOM   1110  CA  ASP B 278       2.997   9.976   9.900  1.00  1.00
ATOM   1111  C   ASP B 278       2.040  10.499  10.964  1.00  1.00
ATOM   1112  O   ASP B 278       2.428  10.706  12.114  1.00  1.00
ATOM   1113  N   SER B 279       0.797  10.736  10.586  1.00  1.00
ATOM   1114  CA  SER B 279      -0.248  11.233  11.474  1.00  1.00
ATOM   1115  C   SER B 279      -0.541  10.237  12.589  1.00  1.00
ATOM   1116  O   SER B 279      -0.771  10.624  13.735  1.00  1.00
ATOM   1117  N   ASN B 280      -0.653   8.949  12.248  1.00  1.00
ATOM   1118  CA  ASN B 280      -0.948   7.885  13.200  1.00  1.00
ATOM   1119  C   ASN B 280       0.134   7.787  14.269  1.00  1.00
ATOM   1120  O   ASN B 280      -0.159   7.561  15.443  1.00  1.00
ATOM   1121  N   VAL B 281       1.404   7.892  13.826  1.00  1.00
ATOM   1122  CA  VAL B 281       2.525   7.877  14.758  1.00  1.00
ATOM   1123  C   VAL B 281       2.475   9.072  15.700  1.00  1.00
ATOM   1124  O   VAL B 281       2.719   8.940  16.900  1.00  1.00
ATOM   1125  N   LYS B 282       2.229  10.254  15.125  1.00  1.00
ATOM   1126  CA  LYS B 282       2.151  11.499  15.879  1.00  1.00
ATOM   1127  C   LYS B 282       1.047  11.440  16.927  1.00  1.00
ATOM   1128  O   LYS B 282       1.219  11.915  18.050  1.00  1.00
ATOM   1129  N   ASN B 283      -0.131  10.904  16.523  1.00  1.00
ATOM   1130  CA  ASN B 283      -1.284  10.800  17.409  1.00  1.00
ATOM   1131  C   ASN B 283      -1.023   9.813  18.540  1.00  1.00
ATOM   1132  O   ASN B 283      -1.457  10.023  19.673  1.00  1.00
ATOM   1133  N   LEU B 284      -0.409   8.682  18.264  1.00  1.00
ATOM   1134  CA  LEU B 284      -0.033   7.692  19.265  1.00  1.00
ATOM   1135  C   LEU B 284       0.924   8.284  20.294  1.00  1.00
ATOM   1136  O   LEU B 284       0.806   8.019  21.490  1.00  1.00
ATOM   1137  N   TYR B 285       1.835   9.099  19.816  1.00  1.00
ATOM   1138  CA  TYR B 285       2.805   9.767  20.676  1.00  1.00
ATOM   1139  C   TYR B 285       2.127  10.780  21.588  1.00  1.00
ATOM   1140  O   TYR B 285       2.464  10.891  22.767  1.00  1.00
ATOM   1141  N   GLU B 286       1.296  11.639  21.003  1.00  1.00
ATOM   1142  CA  GLU B 286       0.552  12.642  21.755  1.00  1.00
ATOM   1143  C   GLU B 286      -0.381  11.991  22.768  1.00  1.00
ATOM   1144  O   GLU B 286      -0.561  12.498  23.876  1.00  1.00
ATOM   1145  N   LYS B 287      -0.964  10.862  22.444  1.00  1.00
ATOM   1146  CA  LYS B 287      -1.838  10.104  23.331  1.00  1.00
ATOM   1147  C   LYS B 287      -1.097   9.662  24.587  1.00  1.00
ATOM   1148  O   LYS B 287      -1.649   9.691  25.687  1.00  1.00
ATOM   1149  N   VAL B 288       0.086   9.039  24.415  1.00  1.00
ATOM   1150  CA  VAL B 288       0.918   8.632  25.540  1.00  1.00
ATOM   1151  C   VAL B 288       1.365   9.836  26.359  1.00  1.00
ATOM   1152  O   VAL B 288       1.371   9.795  27.589  1.00  1.00
ATOM   1153  N   LYS B 289       1.748  10.904  25.646  1.00  1.00
ATOM   1154  CA  LYS B 289       2.206  12.116  26.315  1.00  1.00
ATOM   1155  C   LYS B 289       1.134  12.670  27.245  1.00  1.00
ATOM   1156  O   LYS B 289       1.430  13.111  28.356  1.00  1.00
ATOM   1157  N   SER B 290      -0.114  12.668  26.810  1.00  1.00
ATOM   1158  CA  SER B 290      -1.231  13.214  27.572  1.00  1.00
ATOM   1159  C   SER B 290      -1.603  12.302  28.734  1.00  1.00
ATOM   1160  O   SER B 290      -2.013  12.770  29.796  1.00  1.00
ATOM   1161  N   GLN B 291      -1.367  11.017  28.658  1.00  1.00
ATOM   1162  CA  GLN B 291      -1.624  10.096  29.759  1.00  1.00
ATOM   1163  C   GLN B 291      -0.611  10.283  30.881  1.00  1.00
ATOM   1164  O   GLN B 291      -0.956  10.204  32.061  1.00  1.00
ATOM   1165  N   LEU B 292       0.680  10.327  30.539  1.00  1.00
ATOM   1166  CA  LEU B 292       1.762  10.410  31.513  1.00  1.00
ATOM   1167  C   LEU B 292       1.865  11.811  32.105  1.00  1.00
ATOM   1168  O   LEU B 292       2.176  11.975  33.285  1.00  1.00
ATOM   1169  N   LYS B 293       1.456  12.785  31.589  1.00  1.00
ATOM   1170  CA  LYS B 293       1.594  14.148  32.088  1.00  1.00
ATOM   1171  C   LYS B 293       3.011  14.415  32.578  1.00  1.00
ATOM   1172  O   LYS B 293       3.901  14.733  31.789  1.00  1.00
ATOM   1173  N   ASN B 294       3.215  14.784  33.823  1.00  1.00
ATOM   1174  CA  ASN B 294       4.509  15.102  34.414  1.00  1.00
ATOM   1175  C   ASN B 294       5.051  13.927  35.219  1.00  1.00
ATOM   1176  O   ASN B 294       6.210  13.927  35.631  1.00  1.00
ATOM   1177  N   ASN B 295       4.436  12.773  35.185  1.00  1.00
ATOM   1178  CA  ASN B 295       4.944  11.539  35.773  1.00  1.00
ATOM   1179  C   ASN B 295       6.064  10.947  34.927  1.00  1.00
ATOM   1180  O   ASN B 295       6.935  10.244  35.439  1.00  1.00
ATOM   1181  N   ALA B 296       6.400  11.512  33.961  1.00  1.00
ATOM   1182  CA  ALA B 296       7.469  11.212  33.015  1.00  1.00
ATOM   1183  C   ALA B 296       8.008  12.482  32.372  1.00  1.00
ATOM   1184  O   ALA B 296       7.269  13.443  32.155  1.00  1.00
ATOM   1185  N   LYS B 297       9.174  12.376  31.789  1.00  1.00
ATOM   1186  CA  LYS B 297       9.835  13.457  31.069  1.00  1.00
ATOM   1187  C   LYS B 297      10.090  13.075  29.616  1.00  1.00
ATOM   1188  O   LYS B 297      10.460  11.939  29.319  1.00  1.00
ATOM   1189  N   GLU B 298       9.730  14.027  28.674  1.00  1.00
ATOM   1190  CA  GLU B 298      10.168  13.798  27.302  1.00  1.00
ATOM   1191  C   GLU B 298      11.683  13.898  27.183  1.00  1.00
ATOM   1192  O   GLU B 298      12.279  14.908  27.558  1.00  1.00
ATOM   1193  N   ILE B 299      12.309  12.791  26.658  1.00  1.00
ATOM   1194  CA  ILE B 299      13.761  12.680  26.585  1.00  1.00
ATOM   1195  C   ILE B 299      14.244  12.708  25.140  1.00  1.00
ATOM   1196  O   ILE B 299      15.384  13.082  24.864  1.00  1.00
ATOM   1197  N   GLY B 300      13.444  12.670  24.219  1.00  1.00
ATOM   1198  CA  GLY B 300      13.906  12.886  22.853  1.00  1.00
ATOM   1199  C   GLY B 300      13.581  11.690  21.966  1.00  1.00
ATOM   1200  O   GLY B 300      13.725  10.541  22.381  1.00  1.00
ATOM   1201  N   ASN B 301      13.374  12.018  20.705  1.00  1.00
ATOM   1202  CA  ASN B 301      13.371  10.890  19.781  1.00  1.00
ATOM   1203  C   ASN B 301      12.112  10.048  19.944  1.00  1.00
ATOM   1204  O   ASN B 301      12.082   8.878  19.562  1.00  1.00
ATOM   1205  N   GLY B 302      11.116  10.477  20.750  1.00  1.00
ATOM   1206  CA  GLY B 302       9.865   9.745  20.904  1.00  1.00
ATOM   1207  C   GLY B 302       9.901   8.844  22.131  1.00  1.00
ATOM   1208  O   GLY B 302       8.934   8.143  22.428  1.00  1.00
ATOM   1209  N   CYS B 303      10.712   9.173  23.075  1.00  1.00
ATOM   1210  CA  CYS B 303      10.913   8.398  24.294  1.00  1.00
ATOM   1211  C   CYS B 303      10.506   9.195  25.526  1.00  1.00
ATOM   1212  O   CYS B 303      10.727  10.404  25.596  1.00  1.00
ATOM   1213  N   PHE B 304       9.864   8.533  26.454  1.00  1.00
ATOM   1214  CA  PHE B 304       9.551   9.037  27.785  1.00  1.00
ATOM   1215  C   PHE B 304      10.329   8.283  28.856  1.00  1.00
ATOM   1216  O   PHE B 304      10.478   7.063  28.786  1.00  1.00
ATOM   1217  N   GLU B 305      10.880   9.012  29.781  1.00  1.00
ATOM   1218  CA  GLU B 305      11.528   8.450  30.960  1.00  1.00
ATOM   1219  C   GLU B 305      10.692   8.686  32.212  1.00  1.00
ATOM   1220  O   GLU B 305      10.279   9.811  32.491  1.00  1.00
ATOM   1221  N   PHE B 306      10.199   7.518  32.816  1.00  1.00
ATOM   1222  CA  PHE B 306       9.325   7.651  33.976  1.00  1.00
ATOM   1223  C   PHE B 306      10.090   8.173  35.185  1.00  1.00
ATOM   1224  O   PHE B 306      11.225   7.767  35.436  1.00  1.00
ATOM   1225  N   TYR B 307       9.304   8.927  36.043  1.00  1.00
ATOM   1226  CA  TYR B 307       9.850   9.372  37.319  1.00  1.00
ATOM   1227  C   TYR B 307       9.545   8.372  38.427  1.00  1.00
ATOM   1228  O   TYR B 307      10.168   8.398  39.489  1.00  1.00
ATOM   1229  N   HIS B 308       8.893   7.366  38.095  1.00  1.00
ATOM   1230  CA  HIS B 308       8.462   6.237  38.910  1.00  1.00
ATOM   1231  C   HIS B 308       8.879   4.913  38.281  1.00  1.00
ATOM   1232  O   HIS B 308       8.951   4.792  37.058  1.00  1.00
ATOM   1233  N   LYS B 309       8.927   3.838  39.063  1.00  1.00
ATOM   1234  CA  LYS B 309       9.064   2.497  38.509  1.00  1.00
ATOM   1235  C   LYS B 309       7.806   2.079  37.758  1.00  1.00
ATOM   1236  O   LYS B 309       6.699   2.161  38.289  1.00  1.00
ATOM   1237  N   CYS B 310       7.909   1.730  36.555  1.00  1.00
ATOM   1238  CA  CYS B 310       6.838   1.270  35.679  1.00  1.00
ATOM   1239  C   CYS B 310       7.101  -0.147  35.185  1.00  1.00
ATOM   1240  O   CYS B 310       8.017  -0.380  34.396  1.00  1.00
ATOM   1241  N   ASP B 311       6.583  -1.134  35.922  1.00  1.00
ATOM   1242  CA  ASP B 311       6.760  -2.536  35.560  1.00  1.00
ATOM   1243  C   ASP B 311       5.960  -2.887  34.312  1.00  1.00
ATOM   1244  O   ASP B 311       4.965  -2.235  33.997  1.00  1.00
ATOM   1245  N   ASN B 312       5.751  -4.129  33.993  1.00  1.00
ATOM   1246  CA  ASN B 312       5.045  -4.575  32.798  1.00  1.00
ATOM   1247  C   ASN B 312       3.544  -4.353  32.931  1.00  1.00
ATOM   1248  O   ASN B 312       2.867  -4.025  31.956  1.00  1.00
ATOM   1249  N   GLU B 313       2.929  -4.457  34.058  1.00  1.00
ATOM   1250  CA  GLU B 313       1.532  -4.088  34.252  1.00  1.00
ATOM   1251  C   GLU B 313       1.313  -2.604  33.985  1.00  1.00
ATOM   1252  O   GLU B 313       0.294  -2.210  33.416  1.00  1.00
ATOM   1253  N   CYS B 314       2.245  -1.757  34.492  1.00  1.00
ATOM   1254  CA  CYS B 314       2.189  -0.321  34.249  1.00  1.00
ATOM   1255  C   CYS B 314       2.367  -0.006  32.769  1.00  1.00
ATOM   1256  O   CYS B 314       1.704   0.879  32.228  1.00  1.00
ATOM   1257  N   MET B 315       3.344  -0.649  32.141  1.00  1.00
ATOM   1258  CA  MET B 315       3.637  -0.453  30.726  1.00  1.00
ATOM   1259  C   MET B 315       2.453  -0.856  29.858  1.00  1.00
ATOM   1260  O   MET B 315       2.128  -0.180  28.881  1.00  1.00
ATOM   1261  N   GLU B 316       1.815  -1.953  30.142  1.00  1.00
ATOM   1262  CA  GLU B 316       0.642  -2.416  29.411  1.00  1.00
ATOM   1263  C   GLU B 316      -0.499  -1.410  29.507  1.00  1.00
ATOM   1264  O   GLU B 316      -1.245  -1.210  28.548  1.00  1.00
ATOM   1265  N   SER B 317      -0.709  -0.800  30.665  1.00  1.00
ATOM   1266  CA  SER B 317      -1.705   0.247  30.853  1.00  1.00
ATOM   1267  C   SER B 317      -1.408   1.455  29.974  1.00  1.00
ATOM   1268  O   SER B 317      -2.320   2.093  29.450  1.00  1.00
ATOM   1269  N   VAL B 318      -0.154   1.831  29.818  1.00  1.00
ATOM   1270  CA  VAL B 318       0.235   2.882  28.886  1.00  1.00
ATOM   1271  C   VAL B 318      -0.082   2.488  27.449  1.00  1.00
ATOM   1272  O   VAL B 318      -0.576   3.300  26.667  1.00  1.00
ATOM   1273  N   ARG B 319       0.200   1.279  27.088  1.00  1.00
ATOM   1274  CA  ARG B 319      -0.010   0.752  25.745  1.00  1.00
ATOM   1275  C   ARG B 319      -1.494   0.604  25.437  1.00  1.00
ATOM   1276  O   ARG B 319      -1.937   0.879  24.321  1.00  1.00
ATOM   1277  N   ASN B 320      -2.354   0.355  26.268  1.00  1.00
ATOM   1278  CA  ASN B 320      -3.778   0.131  26.056  1.00  1.00
ATOM   1279  C   ASN B 320      -4.599   1.330  26.513  1.00  1.00
ATOM   1280  O   ASN B 320      -5.784   1.440  26.199  1.00  1.00
ATOM   1281  N   GLY B 321      -4.035   2.366  26.954  1.00  1.00
ATOM   1282  CA  GLY B 321      -4.648   3.674  27.151  1.00  1.00
ATOM   1283  C   GLY B 321      -5.441   3.721  28.451  1.00  1.00
ATOM   1284  O   GLY B 321      -6.087   4.722  28.759  1.00  1.00
ATOM   1285  N   THR B 322      -4.968   3.124  29.496  1.00  1.00
ATOM   1286  CA  THR B 322      -5.606   3.086  30.806  1.00  1.00
ATOM   1287  C   THR B 322      -4.604   3.383  31.915  1.00  1.00
ATOM   1288  O   THR B 322      -4.952   3.379  33.096  1.00  1.00
ATOM   1289  N   TYR B 323      -3.537   4.113  31.557  1.00  1.00
ATOM   1290  CA  TYR B 323      -2.561   4.545  32.550  1.00  1.00
ATOM   1291  C   TYR B 323      -3.228   5.326  33.675  1.00  1.00
ATOM   1292  O   TYR B 323      -3.999   6.254  33.427  1.00  1.00
ATOM   1293  N   ASP B 324      -2.903   4.955  34.917  1.00  1.00
ATOM   1294  CA  ASP B 324      -3.406   5.643  36.101  1.00  1.00
ATOM   1295  C   ASP B 324      -2.379   6.630  36.641  1.00  1.00
ATOM   1296  O   ASP B 324      -1.412   6.239  37.295  1.00  1.00
ATOM   1297  N   TYR B 325      -2.603   7.990  36.319  1.00  1.00
ATOM   1298  CA  TYR B 325      -1.608   8.986  36.695  1.00  1.00
ATOM   1299  C   TYR B 325      -1.583   9.198  38.203  1.00  1.00
ATOM   1300  O   TYR B 325      -0.518   9.353  38.801  1.00  1.00
ATOM   1301  N   PRO B 326      -2.733   9.327  38.865  1.00  1.00
ATOM   1302  CA  PRO B 326      -2.826   9.552  40.303  1.00  1.00
ATOM   1303  C   PRO B 326      -2.161   8.424  41.081  1.00  1.00
ATOM   1304  O   PRO B 326      -1.545   8.654  42.122  1.00  1.00
ATOM   1305  N   LYS B 327      -2.103   7.252  40.646  1.00  1.00
ATOM   1306  CA  LYS B 327      -1.488   6.087  41.271  1.00  1.00
ATOM   1307  C   LYS B 327       0.010   6.291  41.461  1.00  1.00
ATOM   1308  O   LYS B 327       0.578   5.886  42.476  1.00  1.00
ATOM   1309  N   TYR B 328       0.715   6.882  40.540  1.00  1.00
ATOM   1310  CA  TYR B 328       2.165   7.022  40.599  1.00  1.00
ATOM   1311  C   TYR B 328       2.571   8.480  40.771  1.00  1.00
ATOM   1312  O   TYR B 328       3.710   8.780  41.128  1.00  1.00
ATOM   1313  N   SER B 329       1.700   9.352  40.964  1.00  1.00
ATOM   1314  CA  SER B 329       1.972  10.784  41.010  1.00  1.00
ATOM   1315  C   SER B 329       2.745  11.157  42.269  1.00  1.00
ATOM   1316  O   SER B 329       3.615  12.027  42.239  1.00  1.00
ATOM   1317  N   GLU B 330       2.539  10.582  43.416  1.00  1.00
ATOM   1318  CA  GLU B 330       3.295  10.873  44.629  1.00  1.00
ATOM   1319  C   GLU B 330       4.756  10.467  44.478  1.00  1.00
ATOM   1320  O   GLU B 330       5.656  11.175  44.928  1.00  1.00
ATOM   1321  N   GLU B 331       4.997   9.221  44.009  1.00  1.00
ATOM   1322  CA  GLU B 331       6.357   8.737  43.808  1.00  1.00
ATOM   1323  C   GLU B 331       7.089   9.570  42.763  1.00  1.00
ATOM   1324  O   GLU B 331       8.287   9.824  42.886  1.00  1.00
ATOM   1325  N   SER B 332       6.365   9.886  41.664  1.00  1.00
ATOM   1326  CA  SER B 332       6.938  10.713  40.608  1.00  1.00
ATOM   1327  C   SER B 332       7.373  12.070  41.146  1.00  1.00
ATOM   1328  O   SER B 332       8.408  12.604  40.746  1.00  1.00
ATOM   1329  N   LYS B 333       6.443  12.725  41.891  1.00  1.00
ATOM   1330  CA  LYS B 333       6.703  14.033  42.480  1.00  1.00
ATOM   1331  C   LYS B 333       7.981  14.020  43.310  1.00  1.00
ATOM   1332  O   LYS B 333       8.752  14.979  43.295  1.00  1.00
ATOM   1333  N   LEU B 334       8.154  13.008  44.162  1.00  1.00
ATOM   1334  CA  LEU B 334       9.345  12.874  44.992  1.00  1.00
ATOM   1335  C   LEU B 334      10.600  12.730  44.138  1.00  1.00
ATOM   1336  O   LEU B 334      11.663  13.241  44.489  1.00  1.00
ATOM   1337  N   ASN B 335      10.549  12.163  42.984  1.00  1.00
ATOM   1338  CA  ASN B 335      11.716  11.863  42.163  1.00  1.00
ATOM   1339  C   ASN B 335      12.126  13.069  41.327  1.00  1.00
ATOM   1340  O   ASN B 335      13.304  13.251  41.019  1.00  1.00
ATOM   1341  N   ARG B 336      11.233  13.711  40.637  1.00  1.00
ATOM   1342  CA  ARG B 336      11.589  14.880  39.842  1.00  1.00
ATOM   1343  C   ARG B 336      11.872  16.085  40.729  1.00  1.00
ATOM   1344  O   ARG B 336      11.156  16.336  41.699  1.00  1.00
