# Supplementary material for: ProteinDJ: A high‐performance and modular protein design pipeline
Source: Protein Sci. 2026 Jan 21;35(2):e70464. doi: 10.1002/pro.70464 (PMC12820799; doi:10.1002/pro.70464)
Supplement: Supplementary file 2 — DATA S1. Compressed archive containing input PDB and Bindsweeper YAML files used for benchmarking and comparison of sequence design methods. [file PRO-35-e70464-s001.zip › SupplementaryFile1/binderfolds/ha/fold_88.pdb]

ATOM      1  N   GLY A   1     -22.582 -10.187  27.947  1.00  0.00
ATOM      2  CA  GLY A   1     -21.703 -11.152  27.298  1.00  0.00
ATOM      3  C   GLY A   1     -21.955 -11.205  25.797  1.00  0.00
ATOM      4  O   GLY A   1     -21.026 -11.372  25.007  1.00  0.00
ATOM      5  N   GLY A   2     -23.252 -10.929  25.410  1.00  0.00
ATOM      6  CA  GLY A   2     -23.582 -10.902  23.990  1.00  0.00
ATOM      7  C   GLY A   2     -22.889  -9.743  23.286  1.00  0.00
ATOM      8  O   GLY A   2     -22.420  -9.882  22.156  1.00  0.00
ATOM      9  N   GLY A   3     -22.816  -8.591  23.910  1.00  0.00
ATOM     10  CA  GLY A   3     -22.121  -7.446  23.333  1.00  0.00
ATOM     11  C   GLY A   3     -20.642  -7.744  23.130  1.00  0.00
ATOM     12  O   GLY A   3     -20.059  -7.380  22.109  1.00  0.00
ATOM     13  N   GLY A   4     -20.033  -8.443  24.090  1.00  0.00
ATOM     14  CA  GLY A   4     -18.626  -8.810  23.985  1.00  0.00
ATOM     15  C   GLY A   4     -18.391  -9.765  22.821  1.00  0.00
ATOM     16  O   GLY A   4     -17.409  -9.637  22.090  1.00  0.00
ATOM     17  N   GLY A   5     -19.314 -10.780  22.708  1.00  0.00
ATOM     18  CA  GLY A   5     -19.202 -11.724  21.602  1.00  0.00
ATOM     19  C   GLY A   5     -19.373 -11.023  20.260  1.00  0.00
ATOM     20  O   GLY A   5     -18.663 -11.320  19.300  1.00  0.00
ATOM     21  N   GLY A   6     -20.323 -10.098  20.200  1.00  0.00
ATOM     22  CA  GLY A   6     -20.538  -9.349  18.967  1.00  0.00
ATOM     23  C   GLY A   6     -19.322  -8.502  18.618  1.00  0.00
ATOM     24  O   GLY A   6     -18.937  -8.402  17.453  1.00  0.00
ATOM     25  N   GLY A   7     -18.695  -7.877  19.619  1.00  0.00
ATOM     26  CA  GLY A   7     -17.488  -7.089  19.400  1.00  0.00
ATOM     27  C   GLY A   7     -16.354  -7.955  18.865  1.00  0.00
ATOM     28  O   GLY A   7     -15.623  -7.549  17.961  1.00  0.00
ATOM     29  N   GLY A   8     -16.169  -9.128  19.487  1.00  0.00
ATOM     30  CA  GLY A   8     -15.148 -10.069  19.042  1.00  0.00
ATOM     31  C   GLY A   8     -15.412 -10.534  17.616  1.00  0.00
ATOM     32  O   GLY A   8     -14.486 -10.667  16.815  1.00  0.00
ATOM     33  N   GLY A   9     -16.721 -10.779  17.321  1.00  0.00
ATOM     34  CA  GLY A   9     -17.096 -11.203  15.977  1.00  0.00
ATOM     35  C   GLY A   9     -16.770 -10.127  14.949  1.00  0.00
ATOM     36  O   GLY A   9     -16.266 -10.422  13.866  1.00  0.00
ATOM     37  N   GLY A  10     -17.045  -8.875  15.282  1.00  0.00
ATOM     38  CA  GLY A  10     -16.726  -7.763  14.395  1.00  0.00
ATOM     39  C   GLY A  10     -15.222  -7.639  14.187  1.00  0.00
ATOM     40  O   GLY A  10     -14.758  -7.401  13.071  1.00  0.00
ATOM     41  N   GLY A  11     -14.464  -7.845  15.279  1.00  0.00
ATOM     42  CA  GLY A  11     -13.009  -7.773  15.218  1.00  0.00
ATOM     43  C   GLY A  11     -12.441  -8.858  14.312  1.00  0.00
ATOM     44  O   GLY A  11     -11.517  -8.612  13.536  1.00  0.00
ATOM     45  N   GLY A  12     -13.032 -10.094  14.485  1.00  0.00
ATOM     46  CA  GLY A  12     -12.589 -11.209  13.656  1.00  0.00
ATOM     47  C   GLY A  12     -12.893 -10.955  12.185  1.00  0.00
ATOM     48  O   GLY A  12     -12.077 -11.252  11.312  1.00  0.00
ATOM     49  N   GLY A  13     -14.098 -10.402  11.943  1.00  0.00
ATOM     50  CA  GLY A  13     -14.470 -10.081  10.571  1.00  0.00
ATOM     51  C   GLY A  13     -13.525  -9.047   9.971  1.00  0.00
ATOM     52  O   GLY A  13     -13.117  -9.161   8.815  1.00  0.00
ATOM     53  N   GLY A  14     -13.175  -8.043  10.776  1.00  0.00
ATOM     54  CA  GLY A  14     -12.250  -7.000  10.348  1.00  0.00
ATOM     55  C   GLY A  14     -10.871  -7.574  10.049  1.00  0.00
ATOM     56  O   GLY A  14     -10.233  -7.201   9.065  1.00  0.00
ATOM     57  N   GLY A  15     -10.419  -8.466  10.969  1.00  0.00
ATOM     58  CA  GLY A  15      -9.128  -9.120  10.790  1.00  0.00
ATOM     59  C   GLY A  15      -9.109  -9.961   9.520  1.00  0.00
ATOM     60  O   GLY A  15      -8.120  -9.973   8.787  1.00  0.00
ATOM     61  N   GLY A  16     -10.257 -10.670   9.280  1.00  0.00
ATOM     62  CA  GLY A  16     -10.360 -11.515   8.097  1.00  0.00
ATOM     63  C   GLY A  16     -10.243 -10.692   6.820  1.00  0.00
ATOM     64  O   GLY A  16      -9.561 -11.088   5.875  1.00  0.00
ATOM     65  N   GLY A  17     -10.966  -9.572   6.781  1.00  0.00
ATOM     66  CA  GLY A  17     -10.906  -8.693   5.618  1.00  0.00
ATOM     67  C   GLY A  17      -9.502  -8.135   5.422  1.00  0.00
ATOM     68  O   GLY A  17      -9.007  -8.056   4.298  1.00  0.00
ATOM     69  N   GLY A  18      -8.899  -7.720   6.553  1.00  0.00
ATOM     70  CA  GLY A  18      -7.557  -7.150   6.518  1.00  0.00
ATOM     71  C   GLY A  18      -6.541  -8.165   6.012  1.00  0.00
ATOM     72  O   GLY A  18      -5.659  -7.832   5.219  1.00  0.00
ATOM     73  N   GLY A  19      -6.678  -9.409   6.556  1.00  0.00
ATOM     74  CA  GLY A  19      -5.755 -10.474   6.183  1.00  0.00
ATOM     75  C   GLY A  19      -5.860 -10.799   4.698  1.00  0.00
ATOM     76  O   GLY A  19      -4.849 -10.993   4.023  1.00  0.00
ATOM     77  N   GLY A  20      -7.089 -10.884   4.227  1.00  0.00
ATOM     78  CA  GLY A  20      -7.316 -11.181   2.817  1.00  0.00
ATOM     79  C   GLY A  20      -6.724 -10.098   1.924  1.00  0.00
ATOM     80  O   GLY A  20      -6.099 -10.393   0.905  1.00  0.00
ATOM     81  N   GLY A  21      -6.935  -8.840   2.325  1.00  0.00
ATOM     82  CA  GLY A  21      -6.447  -7.709   1.545  1.00  0.00
ATOM     83  C   GLY A  21      -4.930  -7.596   1.628  1.00  0.00
ATOM     84  O   GLY A  21      -4.262  -7.333   0.628  1.00  0.00
ATOM     85  N   GLY A  22      -4.406  -7.707   2.855  1.00  0.00
ATOM     86  CA  GLY A  22      -2.970  -7.595   3.082  1.00  0.00
ATOM     87  C   GLY A  22      -2.205  -8.657   2.303  1.00  0.00
ATOM     88  O   GLY A  22      -1.160  -8.377   1.716  1.00  0.00
ATOM     89  N   GLY A  23      -2.736  -9.893   2.358  1.00  0.00
ATOM     90  CA  GLY A  23      -2.096 -10.990   1.643  1.00  0.00
ATOM     91  C   GLY A  23      -2.132 -10.762   0.137  1.00  0.00
ATOM     92  O   GLY A  23      -1.155 -11.025  -0.564  1.00  0.00
ATOM     93  N   GLY A  24      -3.252 -10.246  -0.351  1.00  0.00
ATOM     94  CA  GLY A  24      -3.372  -9.935  -1.771  1.00  0.00
ATOM     95  C   GLY A  24      -2.362  -8.874  -2.189  1.00  0.00
ATOM     96  O   GLY A  24      -1.757  -8.966  -3.258  1.00  0.00
ATOM     97  N   GLY A  25      -2.202  -7.860  -1.297  1.00  0.00
ATOM     98  CA  GLY A  25      -1.229  -6.804  -1.549  1.00  0.00
ATOM     99  C   GLY A  25       0.184  -7.366  -1.634  1.00  0.00
ATOM    100  O   GLY A  25       0.968  -6.974  -2.499  1.00  0.00
ATOM    101  N   GLY A  26       0.503  -8.232  -0.646  1.00  0.00
ATOM    102  CA  GLY A  26       1.819  -8.858  -0.590  1.00  0.00
ATOM    103  C   GLY A  26       2.069  -9.723  -1.819  1.00  0.00
ATOM    104  O   GLY A  26       3.168  -9.725  -2.374  1.00  0.00
ATOM    105  N   GLY A  27       1.038 -10.413  -2.252  1.00  0.00
ATOM    106  CA  GLY A  27       1.144 -11.252  -3.439  1.00  0.00
ATOM    107  C   GLY A  27       1.420 -10.416  -4.682  1.00  0.00
ATOM    108  O   GLY A  27       2.220 -10.800  -5.535  1.00  0.00
ATOM    109  N   GLY A  28       0.774  -9.240  -4.752  1.00  0.00
ATOM    110  CA  GLY A  28       0.970  -8.355  -5.894  1.00  0.00
ATOM    111  C   GLY A  28       2.343  -7.696  -5.851  1.00  0.00
ATOM    112  O   GLY A  28       2.986  -7.511  -6.884  1.00  0.00
ATOM    113  N   GLY A  29       2.940  -7.647  -4.706  1.00  0.00
ATOM    114  CA  GLY A  29       4.224  -6.984  -4.511  1.00  0.00
ATOM    115  C   GLY A  29       5.380  -7.960  -4.685  1.00  0.00
ATOM    116  O   GLY A  29       6.431  -7.604  -5.220  1.00  0.00
ATOM    117  N   GLY A  30       5.313  -9.154  -4.264  1.00  0.00
ATOM    118  CA  GLY A  30       6.418 -10.103  -4.214  1.00  0.00
ATOM    119  C   GLY A  30       6.436 -10.994  -5.449  1.00  0.00
ATOM    120  O   GLY A  30       5.538 -10.927  -6.287  1.00  0.00
ATOM    121  N   GLY A  31       7.494 -11.806  -5.489  1.00  0.00
ATOM    122  CA  GLY A  31       7.585 -12.778  -6.571  1.00  0.00
ATOM    123  C   GLY A  31       6.510 -13.849  -6.442  1.00  0.00
ATOM    124  O   GLY A  31       5.973 -14.075  -5.358  1.00  0.00
ATOM    125  N   GLY A  32       6.607 -14.805  -7.403  1.00  0.00
ATOM    126  CA  GLY A  32       5.610 -15.869  -7.436  1.00  0.00
ATOM    127  C   GLY A  32       5.712 -16.757  -6.203  1.00  0.00
ATOM    128  O   GLY A  32       4.699 -17.181  -5.647  1.00  0.00
ATOM    129  N   GLY A  33       7.028 -17.133  -5.842  1.00  0.00
ATOM    130  CA  GLY A  33       7.266 -17.990  -4.687  1.00  0.00
ATOM    131  C   GLY A  33       6.679 -17.383  -3.420  1.00  0.00
ATOM    132  O   GLY A  33       6.071 -18.081  -2.609  1.00  0.00
ATOM    133  N   GLY A  34       6.952 -16.126  -3.186  1.00  0.00
ATOM    134  CA  GLY A  34       6.406 -15.421  -2.032  1.00  0.00
ATOM    135  C   GLY A  34       4.890 -15.299  -2.128  1.00  0.00
ATOM    136  O   GLY A  34       4.185 -15.398  -1.124  1.00  0.00
ATOM    137  N   GLY A  35       4.399 -15.144  -3.342  1.00  0.00
ATOM    138  CA  GLY A  35       2.963 -15.065  -3.581  1.00  0.00
ATOM    139  C   GLY A  35       2.261 -16.344  -3.143  1.00  0.00
ATOM    140  O   GLY A  35       1.178 -16.300  -2.560  1.00  0.00
ATOM    141  N   GLY A  36       2.846 -17.487  -3.467  1.00  0.00
ATOM    142  CA  GLY A  36       2.292 -18.774  -3.065  1.00  0.00
ATOM    143  C   GLY A  36       2.218 -18.894  -1.549  1.00  0.00
ATOM    144  O   GLY A  36       1.230 -19.385  -1.003  1.00  0.00
ATOM    145  N   GLY A  37       3.283 -18.514  -0.865  1.00  0.00
ATOM    146  CA  GLY A  37       3.324 -18.539   0.593  1.00  0.00
ATOM    147  C   GLY A  37       2.251 -17.638   1.190  1.00  0.00
ATOM    148  O   GLY A  37       1.596 -18.000   2.168  1.00  0.00
ATOM    149  N   GLY A  38       2.125 -16.442   0.570  1.00  0.00
ATOM    150  CA  GLY A  38       1.125 -15.487   1.031  1.00  0.00
ATOM    151  C   GLY A  38      -0.286 -16.019   0.817  1.00  0.00
ATOM    152  O   GLY A  38      -1.155 -15.865   1.675  1.00  0.00
ATOM    153  N   GLY A  39      -0.511 -16.650  -0.327  1.00  0.00
ATOM    154  CA  GLY A  39      -1.813 -17.231  -0.634  1.00  0.00
ATOM    155  C   GLY A  39      -2.163 -18.345   0.344  1.00  0.00
ATOM    156  O   GLY A  39      -3.303 -18.451   0.798  1.00  0.00
ATOM    157  N   GLY A  40      -1.215 -19.209   0.655  1.00  0.00
ATOM    158  CA  GLY A  40      -1.406 -20.309   1.594  1.00  0.00
ATOM    159  C   GLY A  40      -1.740 -19.791   2.987  1.00  0.00
ATOM    160  O   GLY A  40      -2.620 -20.324   3.664  1.00  0.00
ATOM    161  N   GLY A  41      -0.993 -18.773   3.421  1.00  0.00
ATOM    162  CA  GLY A  41      -1.223 -18.181   4.733  1.00  0.00
ATOM    163  C   GLY A  41      -2.589 -17.511   4.803  1.00  0.00
ATOM    164  O   GLY A  41      -3.289 -17.610   5.811  1.00  0.00
ATOM    165  N   GLY A  42      -2.939 -16.825   3.695  1.00  0.00
ATOM    166  CA  GLY A  42      -4.234 -16.158   3.628  1.00  0.00
ATOM    167  C   GLY A  42      -5.376 -17.162   3.723  1.00  0.00
ATOM    168  O   GLY A  42      -6.372 -16.920   4.405  1.00  0.00
ATOM    169  N   GLY A  43      -5.209 -18.290   3.034  1.00  0.00
ATOM    170  CA  GLY A  43      -6.222 -19.337   3.053  1.00  0.00
ATOM    171  C   GLY A  43      -6.392 -19.913   4.453  1.00  0.00
ATOM    172  O   GLY A  43      -7.512 -20.153   4.905  1.00  0.00
ATOM    173  N   GLY A  44      -5.277 -20.122   5.160  1.00  0.00
ATOM    174  CA  GLY A  44      -5.289 -20.700   6.498  1.00  0.00
ATOM    175  C   GLY A  44      -5.880 -19.729   7.512  1.00  0.00
ATOM    176  O   GLY A  44      -6.680 -20.117   8.363  1.00  0.00
ATOM    177  N   GLY A  45      -5.398 -18.469   7.462  1.00  0.00
ATOM    178  CA  GLY A  45      -5.840 -17.465   8.423  1.00  0.00
ATOM    179  C   GLY A  45      -7.285 -17.057   8.167  1.00  0.00
ATOM    180  O   GLY A  45      -8.065 -16.883   9.103  1.00  0.00
ATOM    181  N   GLY A  46      -7.642 -16.936   6.902  1.00  0.00
ATOM    182  CA  GLY A  46      -9.003 -16.570   6.531  1.00  0.00
ATOM    183  C   GLY A  46     -10.000 -17.632   6.976  1.00  0.00
ATOM    184  O   GLY A  46     -11.086 -17.314   7.461  1.00  0.00
ATOM    185  N   GLY A  47      -9.615 -18.883   6.846  1.00  0.00
ATOM    186  CA  GLY A  47     -10.458 -19.994   7.270  1.00  0.00
ATOM    187  C   GLY A  47     -10.677 -19.976   8.777  1.00  0.00
ATOM    188  O   GLY A  47     -11.789 -20.200   9.256  1.00  0.00
ATOM    189  N   GLY A  48      -9.589 -19.670   9.517  1.00  0.00
ATOM    190  CA  GLY A  48      -9.650 -19.642  10.974  1.00  0.00
ATOM    191  C   GLY A  48     -10.472 -18.458  11.468  1.00  0.00
ATOM    192  O   GLY A  48     -11.269 -18.589  12.397  1.00  0.00
ATOM    193  N   GLY A  49     -10.225 -17.283  10.824  1.00  0.00
ATOM    194  CA  GLY A  49     -10.936 -16.074  11.223  1.00  0.00
ATOM    195  C   GLY A  49     -12.426 -16.188  10.924  1.00  0.00
ATOM    196  O   GLY A  49     -13.263 -15.777  11.728  1.00  0.00
ATOM    197  N   GLY A  50     -12.729 -16.770   9.760  1.00  0.00
ATOM    198  CA  GLY A  50     -14.117 -16.966   9.360  1.00  0.00
ATOM    199  C   GLY A  50     -14.845 -17.888  10.330  1.00  0.00
ATOM    200  O   GLY A  50     -15.994 -17.638  10.695  1.00  0.00
ATOM    201  N   GLY A  51     -14.160 -19.005  10.686  1.00  0.00
ATOM    202  CA  GLY A  51     -14.725 -19.962  11.630  1.00  0.00
ATOM    203  C   GLY A  51     -14.987 -19.312  12.983  1.00  0.00
ATOM    204  O   GLY A  51     -16.027 -19.540  13.601  1.00  0.00
ATOM    205  N   GLY A  52     -13.994 -18.495  13.423  1.00  0.00
ATOM    206  CA  GLY A  52     -14.112 -17.815  14.707  1.00  0.00
ATOM    207  C   GLY A  52     -15.226 -16.777  14.681  1.00  0.00
ATOM    208  O   GLY A  52     -15.990 -16.648  15.638  1.00  0.00
ATOM    209  N   GLY A  53     -15.274 -16.019  13.585  1.00  0.00
ATOM    210  CA  GLY A  53     -16.297 -14.992  13.426  1.00  0.00
ATOM    211  C   GLY A  53     -17.695 -15.598  13.450  1.00  0.00
ATOM    212  O   GLY A  53     -18.606 -15.058  14.077  1.00  0.00
ATOM    213  N   GLY A  54     -17.840 -16.717  12.747  1.00  0.00
ATOM    214  CA  GLY A  54     -19.119 -17.415  12.692  1.00  0.00
ATOM    215  C   GLY A  54     -19.516 -17.947  14.063  1.00  0.00
ATOM    216  O   GLY A  54     -20.675 -17.848  14.466  1.00  0.00
ATOM    217  N   GLY A  55     -18.509 -18.491  14.777  1.00  0.00
ATOM    218  CA  GLY A  55     -18.742 -19.053  16.102  1.00  0.00
ATOM    219  C   GLY A  55     -19.161 -17.974  17.092  1.00  0.00
ATOM    220  O   GLY A  55     -20.065 -18.179  17.902  1.00  0.00
ATOM    221  N   GLY A  56     -18.442 -16.823  17.039  1.00  0.00
ATOM    222  CA  GLY A  56     -18.738 -15.717  17.942  1.00  0.00
ATOM    223  C   GLY A  56     -20.126 -15.147  17.679  1.00  0.00
ATOM    224  O   GLY A  56     -20.865 -14.833  18.612  1.00  0.00
ATOM    225  N   GLY A  57     -20.451 -15.039  16.397  1.00  0.00
ATOM    226  CA  GLY A  57     -21.757 -14.522  16.004  1.00  0.00
ATOM    227  C   GLY A  57     -22.878 -15.432  16.488  1.00  0.00
ATOM    228  O   GLY A  57     -23.904 -14.962  16.979  1.00  0.00
ATOM    229  N   GLY A  58     -22.664 -16.763  16.298  1.00  0.00
ATOM    230  CA  GLY A  58     -23.630 -17.762  16.737  1.00  0.00
ATOM    231  C   GLY A  58     -23.798 -17.738  18.251  1.00  0.00
ATOM    232  O   GLY A  58     -24.913 -17.831  18.763  1.00  0.00
ATOM    233  N   GLY A  59     -22.681 -17.634  18.958  1.00  0.00
ATOM    234  CA  GLY A  59     -22.683 -17.595  20.416  1.00  0.00
ATOM    235  C   GLY A  59     -23.383 -16.344  20.932  1.00  0.00
ATOM    236  O   GLY A  59     -24.125 -16.397  21.913  1.00  0.00
ATOM    237  N   GLY A  60     -23.108 -15.225  20.290  1.00  0.00
ATOM    238  CA  GLY A  60     -23.735 -13.968  20.680  1.00  0.00
ATOM    239  C   GLY A  60     -25.246 -14.026  20.497  1.00  0.00
ATOM    240  O   GLY A  60     -26.003 -13.552  21.344  1.00  0.00
ATOM    241  N   GLY A  61     -25.633 -14.656  19.382  1.00  0.00
ATOM    242  CA  GLY A  61     -27.050 -14.804  19.070  1.00  0.00
ATOM    243  C   GLY A  61     -27.731 -15.759  20.041  1.00  0.00
ATOM    244  O   GLY A  61     -28.857 -15.519  20.476  1.00  0.00
ATOM    245  N   GLY A  62     -27.000 -16.730  20.489  1.00  0.00
ATOM    246  CA  GLY A  62     -27.512 -17.743  21.404  1.00  0.00
ATOM    247  C   GLY A  62     -27.386 -17.291  22.853  1.00  0.00
ATOM    248  O   GLY A  62     -28.251 -17.579  23.680  1.00  0.00
ATOM    249  N   GLY A  63     -26.535 -16.336  23.082  1.00  0.00
ATOM    250  CA  GLY A  63     -26.345 -15.847  24.442  1.00  0.00
ATOM    251  C   GLY A  63     -25.427 -16.768  25.235  1.00  0.00
ATOM    252  O   GLY A  63     -25.272 -16.613  26.447  1.00  0.00
ATOM    253  N   GLY A  64     -24.363 -17.171  24.708  1.00  0.00
ATOM    254  CA  GLY A  64     -23.418 -18.109  25.302  1.00  0.00
ATOM    255  C   GLY A  64     -22.772 -17.524  26.551  1.00  0.00
ATOM    256  O   GLY A  64     -23.459 -17.168  27.508  1.00  0.00
ATOM    257  N   GLY A  65     -21.906 -18.301  27.173  1.00  0.00
ATOM    258  CA  GLY A  65     -21.185 -17.891  28.371  1.00  0.00
ATOM    259  C   GLY A  65     -20.021 -16.971  28.026  1.00  0.00
ATOM    260  O   GLY A  65     -19.319 -17.186  27.038  1.00  0.00
ATOM    261  N   GLY A  66     -19.459 -16.364  29.078  1.00  0.00
ATOM    262  CA  GLY A  66     -18.279 -15.531  28.874  1.00  0.00
ATOM    263  C   GLY A  66     -17.057 -16.379  28.544  1.00  0.00
ATOM    264  O   GLY A  66     -16.182 -15.956  27.790  1.00  0.00
ATOM    265  N   GLY A  67     -17.024 -17.633  29.056  1.00  0.00
ATOM    266  CA  GLY A  67     -15.936 -18.545  28.724  1.00  0.00
ATOM    267  C   GLY A  67     -15.819 -18.738  27.217  1.00  0.00
ATOM    268  O   GLY A  67     -14.717 -18.766  26.669  1.00  0.00
ATOM    269  N   GLY A  68     -16.989 -18.879  26.546  1.00  0.00
ATOM    270  CA  GLY A  68     -17.001 -19.035  25.096  1.00  0.00
ATOM    271  C   GLY A  68     -16.459 -17.791  24.404  1.00  0.00
ATOM    272  O   GLY A  68     -15.707 -17.886  23.434  1.00  0.00
ATOM    273  N   GLY A  69     -16.837 -16.618  24.893  1.00  0.00
ATOM    274  CA  GLY A  69     -16.331 -15.369  24.336  1.00  0.00
ATOM    275  C   GLY A  69     -14.819 -15.271  24.490  1.00  0.00
ATOM    276  O   GLY A  69     -14.122 -14.807  23.587  1.00  0.00
ATOM    277  N   GLY A  70     -14.319 -15.672  25.661  1.00  0.00
ATOM    278  CA  GLY A  70     -12.883 -15.667  25.911  1.00  0.00
ATOM    279  C   GLY A  70     -12.154 -16.607  24.960  1.00  0.00
ATOM    280  O   GLY A  70     -11.079 -16.284  24.455  1.00  0.00
ATOM    281  N   GLY A  71     -12.712 -17.814  24.749  1.00  0.00
ATOM    282  CA  GLY A  71     -12.136 -18.762  23.803  1.00  0.00
ATOM    283  C   GLY A  71     -12.030 -18.155  22.410  1.00  0.00
ATOM    284  O   GLY A  71     -11.025 -18.331  21.721  1.00  0.00
ATOM    285  N   GLY A  72     -13.095 -17.439  21.997  1.00  0.00
ATOM    286  CA  GLY A  72     -13.109 -16.788  20.693  1.00  0.00
ATOM    287  C   GLY A  72     -12.047 -15.699  20.610  1.00  0.00
ATOM    288  O   GLY A  72     -11.381 -15.544  19.587  1.00  0.00
ATOM    289  N   GLY A  73     -11.916 -14.912  21.665  1.00  0.00
ATOM    290  CA  GLY A  73     -10.892 -13.874  21.693  1.00  0.00
ATOM    291  C   GLY A  73      -9.495 -14.476  21.609  1.00  0.00
ATOM    292  O   GLY A  73      -8.619 -13.944  20.927  1.00  0.00
ATOM    293  N   GLY A  74      -9.319 -15.649  22.254  1.00  0.00
ATOM    294  CA  GLY A  74      -8.043 -16.351  22.188  1.00  0.00
ATOM    295  C   GLY A  74      -7.736 -16.803  20.767  1.00  0.00
ATOM    296  O   GLY A  74      -6.603 -16.685  20.299  1.00  0.00
ATOM    297  N   GLY A  75      -8.784 -17.384  20.099  1.00  0.00
ATOM    298  CA  GLY A  75      -8.611 -17.822  18.719  1.00  0.00
ATOM    299  C   GLY A  75      -8.250 -16.654  17.811  1.00  0.00
ATOM    300  O   GLY A  75      -7.406 -16.782  16.924  1.00  0.00
ATOM    301  N   GLY A  76      -8.925 -15.507  18.018  1.00  0.00
ATOM    302  CA  GLY A  76      -8.640 -14.327  17.211  1.00  0.00
ATOM    303  C   GLY A  76      -7.199 -13.870  17.393  1.00  0.00
ATOM    304  O   GLY A  76      -6.530 -13.493  16.431  1.00  0.00
ATOM    305  N   GLY A  77      -6.729 -13.896  18.635  1.00  0.00
ATOM    306  CA  GLY A  77      -5.355 -13.513  18.937  1.00  0.00
ATOM    307  C   GLY A  77      -4.361 -14.464  18.282  1.00  0.00
ATOM    308  O   GLY A  77      -3.333 -14.037  17.757  1.00  0.00
ATOM    309  N   GLY A  78      -4.717 -15.789  18.317  1.00  0.00
ATOM    310  CA  GLY A  78      -3.882 -16.786  17.657  1.00  0.00
ATOM    311  C   GLY A  78      -3.790 -16.523  16.159  1.00  0.00
ATOM    312  O   GLY A  78      -2.718 -16.636  15.565  1.00  0.00
ATOM    313  N   GLY A  79      -4.987 -16.244  15.541  1.00  0.00
ATOM    314  CA  GLY A  79      -5.033 -15.956  14.113  1.00  0.00
ATOM    315  C   GLY A  79      -4.192 -14.733  13.770  1.00  0.00
ATOM    316  O   GLY A  79      -3.478 -14.720  12.768  1.00  0.00
ATOM    317  N   GLY A  80      -4.302 -13.707  14.588  1.00  0.00
ATOM    318  CA  GLY A  80      -3.535 -12.485  14.378  1.00  0.00
ATOM    319  C   GLY A  80      -2.038 -12.751  14.471  1.00  0.00
ATOM    320  O   GLY A  80      -1.254 -12.226  13.681  1.00  0.00
ATOM    321  N   GLY A  81      -1.671 -13.634  15.417  1.00  0.00
ATOM    322  CA  GLY A  81      -0.273 -14.020  15.571  1.00  0.00
ATOM    323  C   GLY A  81       0.237 -14.748  14.334  1.00  0.00
ATOM    324  O   GLY A  81       1.353 -14.504  13.874  1.00  0.00
ATOM    325  N   GLY A  82      -0.619 -15.714  13.843  1.00  0.00
ATOM    326  CA  GLY A  82      -0.268 -16.462  12.642  1.00  0.00
ATOM    327  C   GLY A  82      -0.093 -15.534  11.446  1.00  0.00
ATOM    328  O   GLY A  82       0.829 -15.701  10.648  1.00  0.00
ATOM    329  N   GLY A  83      -1.036 -14.583  11.320  1.00  0.00
ATOM    330  CA  GLY A  83      -0.985 -13.627  10.221  1.00  0.00
ATOM    331  C   GLY A  83       0.298 -12.806  10.264  1.00  0.00
ATOM    332  O   GLY A  83       0.929 -12.569   9.235  1.00  0.00
ATOM    333  N   GLY A  84       0.643 -12.364  11.463  1.00  0.00
ATOM    334  CA  GLY A  84       1.852 -11.573  11.657  1.00  0.00
ATOM    335  C   GLY A  84       3.100 -12.386  11.340  1.00  0.00
ATOM    336  O   GLY A  84       4.041 -11.884  10.725  1.00  0.00
ATOM    337  N   GLY A  85       3.093 -13.663  11.777  1.00  0.00
ATOM    338  CA  GLY A  85       4.216 -14.551  11.501  1.00  0.00
ATOM    339  C   GLY A  85       4.400 -14.757  10.003  1.00  0.00
ATOM    340  O   GLY A  85       5.524 -14.754   9.500  1.00  0.00
ATOM    341  N   GLY A  86       3.279 -14.982   9.296  1.00  0.00
ATOM    342  CA  GLY A  86       3.328 -15.185   7.853  1.00  0.00
ATOM    343  C   GLY A  86       3.828 -13.937   7.138  1.00  0.00
ATOM    344  O   GLY A  86       4.621 -14.023   6.200  1.00  0.00
ATOM    345  N   GLY A  87       3.275 -12.792   7.505  1.00  0.00
ATOM    346  CA  GLY A  87       3.667 -11.526   6.897  1.00  0.00
ATOM    347  C   GLY A  87       5.153 -11.256   7.096  1.00  0.00
ATOM    348  O   GLY A  87       5.836 -10.787   6.186  1.00  0.00
ATOM    349  N   GLY A  88       5.637 -11.559   8.306  1.00  0.00
ATOM    350  CA  GLY A  88       7.056 -11.416   8.605  1.00  0.00
ATOM    351  C   GLY A  88       7.900 -12.320   7.715  1.00  0.00
ATOM    352  O   GLY A  88       8.953 -11.914   7.222  1.00  0.00
ATOM    353  N   GLY A  89       7.426 -13.578   7.546  1.00  0.00
ATOM    354  CA  GLY A  89       8.119 -14.521   6.677  1.00  0.00
ATOM    355  C   GLY A  89       8.200 -13.997   5.249  1.00  0.00
ATOM    356  O   GLY A  89       9.233 -14.120   4.590  1.00  0.00
ATOM    357  N   GLY A  90       7.128 -13.431   4.756  1.00  0.00
ATOM    358  CA  GLY A  90       7.093 -12.881   3.407  1.00  0.00
ATOM    359  C   GLY A  90       8.054 -11.708   3.265  1.00  0.00
ATOM    360  O   GLY A  90       8.734 -11.569   2.248  1.00  0.00
ATOM    361  N   GLY A  91       8.067 -10.844   4.268  1.00  0.00
ATOM    362  CA  GLY A  91       8.959  -9.691   4.252  1.00  0.00
ATOM    363  C   GLY A  91      10.419 -10.123   4.293  1.00  0.00
ATOM    364  O   GLY A  91      11.271  -9.532   3.629  1.00  0.00
ATOM    365  N   GLY A  92      10.679 -11.207   4.988  1.00  0.00
ATOM    366  CA  GLY A  92      12.033 -11.735   5.105  1.00  0.00
ATOM    367  C   GLY A  92      12.491 -12.371   3.799  1.00  0.00
ATOM    368  O   GLY A  92      13.649 -12.236   3.403  1.00  0.00
ATOM    369  N   GLY A  93      11.596 -12.987   3.085  1.00  0.00
ATOM    370  CA  GLY A  93      11.969 -13.572   1.803  1.00  0.00
ATOM    371  C   GLY A  93      11.934 -12.532   0.692  1.00  0.00
ATOM    372  O   GLY A  93      12.853 -12.449  -0.124  1.00  0.00
ATOM    373  N   ALA B  94      16.347   4.887  35.039  1.00  1.00
ATOM    374  CA  ALA B  94      14.894   4.970  35.128  1.00  1.00
ATOM    375  C   ALA B  94      14.229   4.250  33.963  1.00  1.00
ATOM    376  O   ALA B  94      14.712   4.300  32.832  1.00  1.00
ATOM    377  N   ASP B  95      13.061   3.593  34.216  1.00  1.00
ATOM    378  CA  ASP B  95      12.359   2.936  33.120  1.00  1.00
ATOM    379  C   ASP B  95      12.019   3.926  32.013  1.00  1.00
ATOM    380  O   ASP B  95      11.638   5.065  32.280  1.00  1.00
ATOM    381  N   THR B  96      11.758   3.323  30.793  1.00  1.00
ATOM    382  CA  THR B  96      11.411   4.123  29.624  1.00  1.00
ATOM    383  C   THR B  96      10.422   3.388  28.728  1.00  1.00
ATOM    384  O   THR B  96      10.446   2.160  28.637  1.00  1.00
ATOM    385  N   ILE B  97       9.712   4.098  27.951  1.00  1.00
ATOM    386  CA  ILE B  97       8.823   3.693  26.868  1.00  1.00
ATOM    387  C   ILE B  97       8.931   4.644  25.683  1.00  1.00
ATOM    388  O   ILE B  97       9.013   5.860  25.856  1.00  1.00
ATOM    389  N   CYS B  98       9.130   4.130  24.514  1.00  1.00
ATOM    390  CA  CYS B  98       9.251   4.895  23.279  1.00  1.00
ATOM    391  C   CYS B  98       8.160   4.514  22.286  1.00  1.00
ATOM    392  O   CYS B  98       7.813   3.341  22.150  1.00  1.00
ATOM    393  N   ILE B  99       7.583   5.586  21.593  1.00  1.00
ATOM    394  CA  ILE B  99       6.650   5.389  20.489  1.00  1.00
ATOM    395  C   ILE B  99       7.373   5.401  19.148  1.00  1.00
ATOM    396  O   ILE B  99       8.146   6.314  18.857  1.00  1.00
ATOM    397  N   GLY B 100       7.331   4.311  18.414  1.00  1.00
ATOM    398  CA  GLY B 100       8.087   4.226  17.171  1.00  1.00
ATOM    399  C   GLY B 100       7.196   3.797  16.012  1.00  1.00
ATOM    400  O   GLY B 100       6.033   3.444  16.209  1.00  1.00
ATOM    401  N   TYR B 101       7.892   3.208  14.969  1.00  1.00
ATOM    402  CA  TYR B 101       7.285   2.700  13.745  1.00  1.00
ATOM    403  C   TYR B 101       8.080   1.529  13.181  1.00  1.00
ATOM    404  O   TYR B 101       9.303   1.476  13.312  1.00  1.00
ATOM    405  N   HIS B 102       7.425   0.710  12.360  1.00  1.00
ATOM    406  CA  HIS B 102       8.024  -0.455  11.720  1.00  1.00
ATOM    407  C   HIS B 102       9.068  -0.042  10.690  1.00  1.00
ATOM    408  O   HIS B 102       8.879   0.927   9.955  1.00  1.00
ATOM    409  N   ALA B 103      10.069  -0.864  10.532  1.00  1.00
ATOM    410  CA  ALA B 103      11.075  -0.890   9.478  1.00  1.00
ATOM    411  C   ALA B 103      11.445  -2.320   9.105  1.00  1.00
ATOM    412  O   ALA B 103      11.447  -3.212   9.953  1.00  1.00
ATOM    413  N   ASN B 104      11.733  -2.581   7.895  1.00  1.00
ATOM    414  CA  ASN B 104      12.121  -3.907   7.430  1.00  1.00
ATOM    415  C   ASN B 104      13.239  -3.824   6.398  1.00  1.00
ATOM    416  O   ASN B 104      13.499  -2.760   5.836  1.00  1.00
ATOM    417  N   ASN B 105      13.461  -4.893   5.663  1.00  1.00
ATOM    418  CA  ASN B 105      14.513  -4.985   4.657  1.00  1.00
ATOM    419  C   ASN B 105      13.961  -4.740   3.259  1.00  1.00
ATOM    420  O   ASN B 105      14.715  -4.492   2.318  1.00  1.00
ATOM    421  N   SER B 106      12.826  -4.234   3.094  1.00  1.00
ATOM    422  CA  SER B 106      12.247  -3.909   1.796  1.00  1.00
ATOM    423  C   SER B 106      13.076  -2.857   1.070  1.00  1.00
ATOM    424  O   SER B 106      13.480  -1.856   1.661  1.00  1.00
ATOM    425  N   THR B 107      13.188  -3.038  -0.258  1.00  1.00
ATOM    426  CA  THR B 107      13.909  -2.077  -1.084  1.00  1.00
ATOM    427  C   THR B 107      13.005  -1.486  -2.158  1.00  1.00
ATOM    428  O   THR B 107      13.293  -0.424  -2.711  1.00  1.00
ATOM    429  N   ASP B 108      11.685  -1.835  -2.067  1.00  1.00
ATOM    430  CA  ASP B 108      10.689  -1.262  -2.963  1.00  1.00
ATOM    431  C   ASP B 108      10.589   0.248  -2.783  1.00  1.00
ATOM    432  O   ASP B 108      10.644   0.754  -1.662  1.00  1.00
ATOM    433  N   THR B 109      10.416   0.946  -3.911  1.00  1.00
ATOM    434  CA  THR B 109      10.268   2.396  -3.892  1.00  1.00
ATOM    435  C   THR B 109       8.995   2.829  -4.607  1.00  1.00
ATOM    436  O   THR B 109       8.580   2.210  -5.587  1.00  1.00
ATOM    437  N   VAL B 110       8.478   3.918  -4.212  1.00  1.00
ATOM    438  CA  VAL B 110       7.348   4.617  -4.812  1.00  1.00
ATOM    439  C   VAL B 110       7.667   6.090  -5.035  1.00  1.00
ATOM    440  O   VAL B 110       8.424   6.693  -4.274  1.00  1.00
ATOM    441  N   ASP B 111       6.947   6.738  -5.870  1.00  1.00
ATOM    442  CA  ASP B 111       7.009   8.182  -6.063  1.00  1.00
ATOM    443  C   ASP B 111       5.772   8.866  -5.495  1.00  1.00
ATOM    444  O   ASP B 111       4.674   8.310  -5.524  1.00  1.00
ATOM    445  N   THR B 112       5.985  10.063  -5.005  1.00  1.00
ATOM    446  CA  THR B 112       4.913  10.965  -4.600  1.00  1.00
ATOM    447  C   THR B 112       4.932  12.248  -5.421  1.00  1.00
ATOM    448  O   THR B 112       5.982  12.670  -5.905  1.00  1.00
ATOM    449  N   VAL B 113       4.165  13.178  -5.212  1.00  1.00
ATOM    450  CA  VAL B 113       4.225  14.479  -5.867  1.00  1.00
ATOM    451  C   VAL B 113       5.414  15.292  -5.370  1.00  1.00
ATOM    452  O   VAL B 113       6.078  15.977  -6.148  1.00  1.00
ATOM    453  N   LEU B 114       5.810  15.179  -4.204  1.00  1.00
ATOM    454  CA  LEU B 114       6.905  15.936  -3.609  1.00  1.00
ATOM    455  C   LEU B 114       8.203  15.135  -3.626  1.00  1.00
ATOM    456  O   LEU B 114       9.287  15.694  -3.793  1.00  1.00
ATOM    457  N   GLU B 115       8.336  14.009  -3.896  1.00  1.00
ATOM    458  CA  GLU B 115       9.434  13.084  -3.646  1.00  1.00
ATOM    459  C   GLU B 115       9.431  11.940  -4.652  1.00  1.00
ATOM    460  O   GLU B 115       8.397  11.320  -4.898  1.00  1.00
ATOM    461  N   LYS B 116      10.607  11.660  -5.224  1.00  1.00
ATOM    462  CA  LYS B 116      10.799  10.489  -6.071  1.00  1.00
ATOM    463  C   LYS B 116      11.666   9.445  -5.379  1.00  1.00
ATOM    464  O   LYS B 116      12.720   9.766  -4.829  1.00  1.00
ATOM    465  N   ASN B 117      11.269   8.134  -5.617  1.00  1.00
ATOM    466  CA  ASN B 117      12.181   7.084  -5.181  1.00  1.00
ATOM    467  C   ASN B 117      12.207   6.972  -3.662  1.00  1.00
ATOM    468  O   ASN B 117      13.274   6.977  -3.047  1.00  1.00
ATOM    469  N   VAL B 118      11.049   7.087  -2.976  1.00  1.00
ATOM    470  CA  VAL B 118      10.859   6.792  -1.561  1.00  1.00
ATOM    471  C   VAL B 118      10.816   5.289  -1.312  1.00  1.00
ATOM    472  O   VAL B 118      10.010   4.575  -1.909  1.00  1.00
ATOM    473  N   THR B 119      11.859   4.801  -0.500  1.00  1.00
ATOM    474  CA  THR B 119      11.785   3.405  -0.087  1.00  1.00
ATOM    475  C   THR B 119      10.737   3.207   1.001  1.00  1.00
ATOM    476  O   THR B 119      10.725   3.924   2.002  1.00  1.00
ATOM    477  N   VAL B 120       9.872   2.241   0.844  1.00  1.00
ATOM    478  CA  VAL B 120       8.753   2.011   1.750  1.00  1.00
ATOM    479  C   VAL B 120       8.730   0.569   2.241  1.00  1.00
ATOM    480  O   VAL B 120       9.091  -0.352   1.509  1.00  1.00
ATOM    481  N   THR B 121       8.105   0.314   3.413  1.00  1.00
ATOM    482  CA  THR B 121       8.022  -1.015   4.008  1.00  1.00
ATOM    483  C   THR B 121       7.045  -1.900   3.245  1.00  1.00
ATOM    484  O   THR B 121       7.296  -3.088   3.044  1.00  1.00
ATOM    485  N   HIS B 122       6.068  -1.592   2.747  1.00  1.00
ATOM    486  CA  HIS B 122       5.029  -2.327   2.035  1.00  1.00
ATOM    487  C   HIS B 122       4.466  -1.506   0.882  1.00  1.00
ATOM    488  O   HIS B 122       4.326  -0.287   0.986  1.00  1.00
ATOM    489  N   SER B 123       4.268  -2.184  -0.244  1.00  1.00
ATOM    490  CA  SER B 123       3.714  -1.601  -1.459  1.00  1.00
ATOM    491  C   SER B 123       3.156  -2.677  -2.382  1.00  1.00
ATOM    492  O   SER B 123       3.593  -3.827  -2.345  1.00  1.00
ATOM    493  N   VAL B 124       2.429  -2.316  -3.376  1.00  1.00
ATOM    494  CA  VAL B 124       1.781  -3.193  -4.344  1.00  1.00
ATOM    495  C   VAL B 124       1.939  -2.660  -5.763  1.00  1.00
ATOM    496  O   VAL B 124       1.788  -1.463  -6.006  1.00  1.00
ATOM    497  N   ASN B 125       2.355  -3.603  -6.732  1.00  1.00
ATOM    498  CA  ASN B 125       2.364  -3.185  -8.128  1.00  1.00
ATOM    499  C   ASN B 125       0.963  -3.224  -8.724  1.00  1.00
ATOM    500  O   ASN B 125       0.247  -4.217  -8.588  1.00  1.00
ATOM    501  N   LEU B 126       0.565  -2.104  -9.385  1.00  1.00
ATOM    502  CA  LEU B 126      -0.754  -2.004  -9.999  1.00  1.00
ATOM    503  C   LEU B 126      -0.667  -2.137 -11.516  1.00  1.00
ATOM    504  O   LEU B 126      -1.653  -2.460 -12.178  1.00  1.00
ATOM    505  N   LEU B 127       0.422  -2.274 -12.068  1.00  1.00
ATOM    506  CA  LEU B 127       0.726  -2.364 -13.491  1.00  1.00
ATOM    507  C   LEU B 127       1.262  -3.745 -13.854  1.00  1.00
ATOM    508  O   LEU B 127       2.249  -4.208 -13.282  1.00  1.00
ATOM    509  N   GLU B 128       0.375  -4.494 -14.650  1.00  1.00
ATOM    510  CA  GLU B 128       0.776  -5.799 -15.164  1.00  1.00
ATOM    511  C   GLU B 128       1.637  -5.658 -16.412  1.00  1.00
ATOM    512  O   GLU B 128       1.314  -4.891 -17.318  1.00  1.00
ATOM    513  N   ASP B 129       2.779  -6.336 -16.429  1.00  1.00
ATOM    514  CA  ASP B 129       3.695  -6.251 -17.560  1.00  1.00
ATOM    515  C   ASP B 129       4.111  -7.636 -18.038  1.00  1.00
ATOM    516  O   ASP B 129       4.499  -7.815 -19.192  1.00  1.00
ATOM    517  N   SER B 130       3.538  -8.650 -17.492  1.00  1.00
ATOM    518  CA  SER B 130       3.771 -10.061 -17.775  1.00  1.00
ATOM    519  C   SER B 130       2.598 -10.673 -18.529  1.00  1.00
ATOM    520  O   SER B 130       1.438 -10.416 -18.206  1.00  1.00
ATOM    521  N   HIS B 131       2.876 -11.280 -19.634  1.00  1.00
ATOM    522  CA  HIS B 131       1.975 -12.119 -20.415  1.00  1.00
ATOM    523  C   HIS B 131       2.578 -13.496 -20.659  1.00  1.00
ATOM    524  O   HIS B 131       3.781 -13.626 -20.885  1.00  1.00
ATOM    525  N   ASN B 132       1.994 -14.464 -20.925  1.00  1.00
ATOM    526  CA  ASN B 132       2.441 -15.835 -21.141  1.00  1.00
ATOM    527  C   ASN B 132       2.873 -16.053 -22.585  1.00  1.00
ATOM    528  O   ASN B 132       3.581 -17.012 -22.894  1.00  1.00
ATOM    529  N   GLY B 133       2.966 -15.263 -23.431  1.00  1.00
ATOM    530  CA  GLY B 133       3.519 -15.322 -24.779  1.00  1.00
ATOM    531  C   GLY B 133       2.828 -16.394 -25.611  1.00  1.00
ATOM    532  O   GLY B 133       3.440 -17.003 -26.488  1.00  1.00
ATOM    533  N   LYS B 134       1.613 -16.740 -25.397  1.00  1.00
ATOM    534  CA  LYS B 134       0.846 -17.774 -26.082  1.00  1.00
ATOM    535  C   LYS B 134      -0.523 -17.256 -26.502  1.00  1.00
ATOM    536  O   LYS B 134      -1.140 -16.460 -25.795  1.00  1.00
ATOM    537  N   LEU B 135      -1.033 -17.748 -27.687  1.00  1.00
ATOM    538  CA  LEU B 135      -2.462 -17.631 -27.950  1.00  1.00
ATOM    539  C   LEU B 135      -3.245 -18.731 -27.240  1.00  1.00
ATOM    540  O   LEU B 135      -2.886 -19.906 -27.312  1.00  1.00
ATOM    541  N   CYS B 136      -4.229 -18.394 -26.506  1.00  1.00
ATOM    542  CA  CYS B 136      -4.969 -19.320 -25.658  1.00  1.00
ATOM    543  C   CYS B 136      -6.451 -19.326 -26.011  1.00  1.00
ATOM    544  O   CYS B 136      -7.010 -18.301 -26.401  1.00  1.00
ATOM    545  N   ARG B 137      -7.176 -20.397 -25.553  1.00  1.00
ATOM    546  CA  ARG B 137      -8.631 -20.317 -25.582  1.00  1.00
ATOM    547  C   ARG B 137      -9.144 -19.258 -24.614  1.00  1.00
ATOM    548  O   ARG B 137      -8.637 -19.123 -23.500  1.00  1.00
ATOM    549  N   LEU B 138     -10.296 -18.665 -25.005  1.00  1.00
ATOM    550  CA  LEU B 138     -11.010 -17.752 -24.121  1.00  1.00
ATOM    551  C   LEU B 138     -12.256 -18.411 -23.537  1.00  1.00
ATOM    552  O   LEU B 138     -13.142 -18.846 -24.273  1.00  1.00
ATOM    553  N   LYS B 139     -12.322 -18.525 -22.162  1.00  1.00
ATOM    554  CA  LYS B 139     -13.553 -19.098 -21.633  1.00  1.00
ATOM    555  C   LYS B 139     -13.795 -20.495 -22.192  1.00  1.00
ATOM    556  O   LYS B 139     -14.939 -20.906 -22.389  1.00  1.00
ATOM    557  N   GLY B 140     -12.676 -21.212 -22.720  1.00  1.00
ATOM    558  CA  GLY B 140     -12.760 -22.614 -23.114  1.00  1.00
ATOM    559  C   GLY B 140     -12.872 -22.755 -24.626  1.00  1.00
ATOM    560  O   GLY B 140     -12.599 -23.820 -25.182  1.00  1.00
ATOM    561  N   ILE B 141     -13.047 -21.814 -25.376  1.00  1.00
ATOM    562  CA  ILE B 141     -13.204 -21.792 -26.825  1.00  1.00
ATOM    563  C   ILE B 141     -11.926 -21.326 -27.511  1.00  1.00
ATOM    564  O   ILE B 141     -11.366 -20.287 -27.161  1.00  1.00
ATOM    565  N   ALA B 142     -11.441 -22.165 -28.507  1.00  1.00
ATOM    566  CA  ALA B 142     -10.251 -21.809 -29.270  1.00  1.00
ATOM    567  C   ALA B 142     -10.573 -20.778 -30.345  1.00  1.00
ATOM    568  O   ALA B 142     -11.584 -20.886 -31.038  1.00  1.00
ATOM    569  N   PRO B 143      -9.613 -19.862 -30.604  1.00  1.00
ATOM    570  CA  PRO B 143      -9.768 -18.910 -31.697  1.00  1.00
ATOM    571  C   PRO B 143      -9.805 -19.619 -33.044  1.00  1.00
ATOM    572  O   PRO B 143      -9.052 -20.564 -33.280  1.00  1.00
ATOM    573  N   SER B 144     -17.574 -21.948 -35.041  1.00  1.00
ATOM    574  CA  SER B 144     -17.485 -21.228 -33.776  1.00  1.00
ATOM    575  C   SER B 144     -16.036 -20.925 -33.415  1.00  1.00
ATOM    576  O   SER B 144     -15.151 -21.757 -33.612  1.00  1.00
ATOM    577  N   TRP B 145     -15.869 -19.767 -32.851  1.00  1.00
ATOM    578  CA  TRP B 145     -14.577 -19.319 -32.347  1.00  1.00
ATOM    579  C   TRP B 145     -14.738 -18.169 -31.361  1.00  1.00
ATOM    580  O   TRP B 145     -15.617 -17.322 -31.519  1.00  1.00
ATOM    581  N   SER B 146     -13.693 -17.933 -30.543  1.00  1.00
ATOM    582  CA  SER B 146     -13.719 -16.900 -29.515  1.00  1.00
ATOM    583  C   SER B 146     -13.037 -15.626 -29.997  1.00  1.00
ATOM    584  O   SER B 146     -13.326 -14.533 -29.509  1.00  1.00
ATOM    585  N   TYR B 147     -12.519 -15.519 -30.943  1.00  1.00
ATOM    586  CA  TYR B 147     -11.787 -14.476 -31.653  1.00  1.00
ATOM    587  C   TYR B 147     -11.210 -15.002 -32.962  1.00  1.00
ATOM    588  O   TYR B 147     -10.843 -16.172 -33.063  1.00  1.00
ATOM    589  N   ILE B 148     -10.890 -14.054 -33.867  1.00  1.00
ATOM    590  CA  ILE B 148     -10.133 -14.358 -35.076  1.00  1.00
ATOM    591  C   ILE B 148      -8.788 -13.643 -35.078  1.00  1.00
ATOM    592  O   ILE B 148      -8.692 -12.480 -34.685  1.00  1.00
ATOM    593  N   SER B 149     -16.944  -8.915 -36.589  1.00  1.00
ATOM    594  CA  SER B 149     -16.211  -9.027 -35.333  1.00  1.00
ATOM    595  C   SER B 149     -17.135  -9.427 -34.190  1.00  1.00
ATOM    596  O   SER B 149     -16.690  -9.975 -33.182  1.00  1.00
ATOM    597  N   SER B 150     -18.359  -9.358 -34.316  1.00  1.00
ATOM    598  CA  SER B 150     -19.357  -9.706 -33.312  1.00  1.00
ATOM    599  C   SER B 150     -20.111 -10.971 -33.700  1.00  1.00
ATOM    600  O   SER B 150     -20.831 -11.550 -32.886  1.00  1.00
ATOM    601  N   VAL B 151     -19.557 -11.780 -34.466  1.00  1.00
ATOM    602  CA  VAL B 151     -19.968 -13.139 -34.798  1.00  1.00
ATOM    603  C   VAL B 151     -19.164 -14.165 -34.009  1.00  1.00
ATOM    604  O   VAL B 151     -17.937 -14.209 -34.098  1.00  1.00
ATOM    605  N   SER B 152     -19.881 -15.039 -33.244  1.00  1.00
ATOM    606  CA  SER B 152     -19.227 -16.054 -32.427  1.00  1.00
ATOM    607  C   SER B 152     -19.324 -17.429 -33.074  1.00  1.00
ATOM    608  O   SER B 152     -18.457 -18.281 -32.877  1.00  1.00
ATOM    609  N   SER B 153     -20.153 -17.846 -33.674  1.00  1.00
ATOM    610  CA  SER B 153     -20.242 -19.079 -34.446  1.00  1.00
ATOM    611  C   SER B 153     -20.922 -18.841 -35.788  1.00  1.00
ATOM    612  O   SER B 153     -21.826 -18.013 -35.898  1.00  1.00
ATOM    613  N   SER B 154     -24.639 -16.168 -35.745  1.00  1.00
ATOM    614  CA  SER B 154     -24.780 -16.177 -34.294  1.00  1.00
ATOM    615  C   SER B 154     -23.923 -15.095 -33.651  1.00  1.00
ATOM    616  O   SER B 154     -22.730 -14.984 -33.934  1.00  1.00
ATOM    617  N   ARG B 155     -24.593 -14.082 -33.134  1.00  1.00
ATOM    618  CA  ARG B 155     -23.900 -12.929 -32.572  1.00  1.00
ATOM    619  C   ARG B 155     -23.465 -13.195 -31.136  1.00  1.00
ATOM    620  O   ARG B 155     -24.206 -13.787 -30.352  1.00  1.00
ATOM    621  N   GLY B 156     -22.340 -12.573 -30.787  1.00  1.00
ATOM    622  CA  GLY B 156     -21.755 -12.601 -29.452  1.00  1.00
ATOM    623  C   GLY B 156     -20.880 -11.379 -29.209  1.00  1.00
ATOM    624  O   GLY B 156     -20.101 -10.978 -30.074  1.00  1.00
ATOM    625  N   PHE B 157     -21.013 -10.750 -28.078  1.00  1.00
ATOM    626  CA  PHE B 157     -20.166  -9.618 -27.724  1.00  1.00
ATOM    627  C   PHE B 157     -18.809 -10.083 -27.214  1.00  1.00
ATOM    628  O   PHE B 157     -18.724 -10.974 -26.369  1.00  1.00
ATOM    629  N   GLY B 158     -17.754  -9.120 -27.679  1.00  1.00
ATOM    630  CA  GLY B 158     -16.455  -9.347 -27.056  1.00  1.00
ATOM    631  C   GLY B 158     -15.525 -10.117 -27.985  1.00  1.00
ATOM    632  O   GLY B 158     -14.323 -10.211 -27.736  1.00  1.00
ATOM    633  N   SER B 159     -16.016 -10.617 -29.105  1.00  1.00
ATOM    634  CA  SER B 159     -15.141 -11.139 -30.149  1.00  1.00
ATOM    635  C   SER B 159     -14.463 -10.011 -30.915  1.00  1.00
ATOM    636  O   SER B 159     -15.065  -8.965 -31.161  1.00  1.00
ATOM    637  N   GLY B 160     -13.583 -10.398 -31.821  1.00  1.00
ATOM    638  CA  GLY B 160     -12.791  -9.430 -32.570  1.00  1.00
ATOM    639  C   GLY B 160     -11.817 -10.127 -33.512  1.00  1.00
ATOM    640  O   GLY B 160     -11.491 -11.300 -33.326  1.00  1.00
ATOM    641  N   ILE B 161     -11.193  -9.382 -34.356  1.00  1.00
ATOM    642  CA  ILE B 161     -10.071  -9.823 -35.176  1.00  1.00
ATOM    643  C   ILE B 161      -8.777  -9.143 -34.749  1.00  1.00
ATOM    644  O   ILE B 161      -8.737  -7.928 -34.554  1.00  1.00
ATOM    645  N   ILE B 162      -7.788  -9.950 -34.469  1.00  1.00
ATOM    646  CA  ILE B 162      -6.456  -9.483 -34.101  1.00  1.00
ATOM    647  C   ILE B 162      -5.402 -10.008 -35.067  1.00  1.00
ATOM    648  O   ILE B 162      -5.504 -11.130 -35.563  1.00  1.00
ATOM    649  N   THR B 163      -4.360  -9.342 -35.243  1.00  1.00
ATOM    650  CA  THR B 163      -3.141  -9.800 -35.898  1.00  1.00
ATOM    651  C   THR B 163      -2.061 -10.138 -34.877  1.00  1.00
ATOM    652  O   THR B 163      -1.754  -9.336 -33.995  1.00  1.00
ATOM    653  N   SER B 164      -1.481 -11.407 -35.082  1.00  1.00
ATOM    654  CA  SER B 164      -0.578 -11.854 -34.029  1.00  1.00
ATOM    655  C   SER B 164       0.521 -12.748 -34.590  1.00  1.00
ATOM    656  O   SER B 164       0.282 -13.549 -35.494  1.00  1.00
ATOM    657  N   ASN B 165       1.692 -12.685 -33.921  1.00  1.00
ATOM    658  CA  ASN B 165       2.787 -13.562 -34.315  1.00  1.00
ATOM    659  C   ASN B 165       2.993 -14.677 -33.298  1.00  1.00
ATOM    660  O   ASN B 165       3.702 -15.649 -33.563  1.00  1.00
ATOM    661  N   ALA B 166       2.288 -14.748 -32.314  1.00  1.00
ATOM    662  CA  ALA B 166       2.278 -15.758 -31.263  1.00  1.00
ATOM    663  C   ALA B 166       1.799 -17.102 -31.796  1.00  1.00
ATOM    664  O   ALA B 166       0.872 -17.167 -32.602  1.00  1.00
ATOM    665  N   SER B 167       2.123 -18.198 -31.017  1.00  1.00
ATOM    666  CA  SER B 167       1.665 -19.534 -31.379  1.00  1.00
ATOM    667  C   SER B 167       0.529 -19.991 -30.473  1.00  1.00
ATOM    668  O   SER B 167       0.569 -19.786 -29.260  1.00  1.00
ATOM    669  N   MET B 168      -0.383 -20.828 -31.058  1.00  1.00
ATOM    670  CA  MET B 168      -1.450 -21.392 -30.239  1.00  1.00
ATOM    671  C   MET B 168      -0.926 -22.506 -29.343  1.00  1.00
ATOM    672  O   MET B 168      -0.208 -23.397 -29.799  1.00  1.00
ATOM    673  N   HIS B 169      -1.256 -22.473 -28.107  1.00  1.00
ATOM    674  CA  HIS B 169      -0.980 -23.504 -27.113  1.00  1.00
ATOM    675  C   HIS B 169      -2.267 -24.014 -26.478  1.00  1.00
ATOM    676  O   HIS B 169      -3.213 -23.254 -26.273  1.00  1.00
ATOM    677  N   GLU B 170      -2.250 -25.194 -25.916  1.00  1.00
ATOM    678  CA  GLU B 170      -3.394 -25.671 -25.149  1.00  1.00
ATOM    679  C   GLU B 170      -3.482 -24.970 -23.799  1.00  1.00
ATOM    680  O   GLU B 170      -2.669 -25.213 -22.908  1.00  1.00
ATOM    681  N   CYS B 171      -3.948 -23.814 -23.814  1.00  1.00
ATOM    682  CA  CYS B 171      -4.142 -22.949 -22.657  1.00  1.00
ATOM    683  C   CYS B 171      -5.494 -22.249 -22.713  1.00  1.00
ATOM    684  O   CYS B 171      -5.983 -21.907 -23.789  1.00  1.00
ATOM    685  N   ASN B 172      -5.993 -21.778 -21.660  1.00  1.00
ATOM    686  CA  ASN B 172      -7.213 -21.000 -21.483  1.00  1.00
ATOM    687  C   ASN B 172      -6.949 -19.736 -20.675  1.00  1.00
ATOM    688  O   ASN B 172      -6.291 -19.779 -19.635  1.00  1.00
ATOM    689  N   THR B 173      -7.647 -18.631 -21.160  1.00  1.00
ATOM    690  CA  THR B 173      -7.441 -17.340 -20.514  1.00  1.00
ATOM    691  C   THR B 173      -8.721 -16.515 -20.512  1.00  1.00
ATOM    692  O   THR B 173      -9.539 -16.617 -21.426  1.00  1.00
ATOM    693  N   LYS B 174      -8.807 -15.534 -19.722  1.00  1.00
ATOM    694  CA  LYS B 174      -9.886 -14.554 -19.662  1.00  1.00
ATOM    695  C   LYS B 174      -9.514 -13.279 -20.409  1.00  1.00
ATOM    696  O   LYS B 174     -10.384 -12.557 -20.895  1.00  1.00
ATOM    697  N   CYS B 175      -8.290 -13.210 -20.814  1.00  1.00
ATOM    698  CA  CYS B 175      -7.665 -12.040 -21.419  1.00  1.00
ATOM    699  C   CYS B 175      -6.587 -12.445 -22.416  1.00  1.00
ATOM    700  O   CYS B 175      -5.729 -13.275 -22.113  1.00  1.00
ATOM    701  N   GLN B 176      -6.739 -12.038 -23.652  1.00  1.00
ATOM    702  CA  GLN B 176      -5.822 -12.325 -24.748  1.00  1.00
ATOM    703  C   GLN B 176      -5.426 -11.050 -25.483  1.00  1.00
ATOM    704  O   GLN B 176      -6.268 -10.196 -25.761  1.00  1.00
ATOM    705  N   THR B 177      -4.163 -10.782 -25.538  1.00  1.00
ATOM    706  CA  THR B 177      -3.559  -9.764 -26.389  1.00  1.00
ATOM    707  C   THR B 177      -2.844 -10.392 -27.578  1.00  1.00
ATOM    708  O   THR B 177      -2.252 -11.465 -27.462  1.00  1.00
ATOM    709  N   PRO B 178      -2.384  -9.637 -28.531  1.00  1.00
ATOM    710  CA  PRO B 178      -1.662 -10.153 -29.688  1.00  1.00
ATOM    711  C   PRO B 178      -0.271 -10.637 -29.297  1.00  1.00
ATOM    712  O   PRO B 178       0.237 -11.610 -29.855  1.00  1.00
ATOM    713  N   LEU B 179       0.236 -10.395 -28.234  1.00  1.00
ATOM    714  CA  LEU B 179       1.560 -10.774 -27.756  1.00  1.00
ATOM    715  C   LEU B 179       1.489 -11.999 -26.850  1.00  1.00
ATOM    716  O   LEU B 179       2.418 -12.806 -26.808  1.00  1.00
ATOM    717  N   GLY B 180       0.341 -12.272 -26.274  1.00  1.00
ATOM    718  CA  GLY B 180       0.200 -13.320 -25.269  1.00  1.00
ATOM    719  C   GLY B 180      -1.021 -13.079 -24.390  1.00  1.00
ATOM    720  O   GLY B 180      -1.444 -11.939 -24.198  1.00  1.00
ATOM    721  N   ALA B 181      -1.403 -14.129 -23.609  1.00  1.00
ATOM    722  CA  ALA B 181      -2.519 -14.011 -22.678  1.00  1.00
ATOM    723  C   ALA B 181      -2.062 -13.444 -21.339  1.00  1.00
ATOM    724  O   ALA B 181      -0.987 -13.785 -20.845  1.00  1.00
ATOM    725  N   ILE B 182      -3.010 -12.725 -20.700  1.00  1.00
ATOM    726  CA  ILE B 182      -2.781 -12.153 -19.378  1.00  1.00
ATOM    727  C   ILE B 182      -3.645 -12.835 -18.326  1.00  1.00
ATOM    728  O   ILE B 182      -4.848 -13.013 -18.516  1.00  1.00
ATOM    729  N   ASN B 183      -3.061 -13.345 -17.326  1.00  1.00
ATOM    730  CA  ASN B 183      -3.721 -13.894 -16.148  1.00  1.00
ATOM    731  C   ASN B 183      -3.373 -13.095 -14.899  1.00  1.00
ATOM    732  O   ASN B 183      -2.212 -13.032 -14.494  1.00  1.00
ATOM    733  N   SER B 184      -4.251 -11.961 -14.678  1.00  1.00
ATOM    734  CA  SER B 184      -3.854 -10.986 -13.669  1.00  1.00
ATOM    735  C   SER B 184      -5.070 -10.312 -13.047  1.00  1.00
ATOM    736  O   SER B 184      -6.095 -10.129 -13.705  1.00  1.00
ATOM    737  N   SER B 185      -4.951  -9.919 -11.756  1.00  1.00
ATOM    738  CA  SER B 185      -5.985  -9.164 -11.059  1.00  1.00
ATOM    739  C   SER B 185      -5.614  -7.691 -10.951  1.00  1.00
ATOM    740  O   SER B 185      -6.475  -6.838 -10.734  1.00  1.00
ATOM    741  N   LEU B 186      -4.444  -7.363 -11.446  1.00  1.00
ATOM    742  CA  LEU B 186      -4.018  -5.970 -11.505  1.00  1.00
ATOM    743  C   LEU B 186      -4.957  -5.144 -12.378  1.00  1.00
ATOM    744  O   LEU B 186      -5.314  -5.553 -13.482  1.00  1.00
ATOM    745  N   PRO B 187      -5.130  -3.881 -12.003  1.00  1.00
ATOM    746  CA  PRO B 187      -6.062  -2.986 -12.681  1.00  1.00
ATOM    747  C   PRO B 187      -5.464  -2.445 -13.973  1.00  1.00
ATOM    748  O   PRO B 187      -6.170  -2.254 -14.963  1.00  1.00
ATOM    749  N   TYR B 188      -4.318  -2.331 -14.219  1.00  1.00
ATOM    750  CA  TYR B 188      -3.622  -1.750 -15.361  1.00  1.00
ATOM    751  C   TYR B 188      -2.626  -2.735 -15.959  1.00  1.00
ATOM    752  O   TYR B 188      -2.039  -3.549 -15.247  1.00  1.00
ATOM    753  N   GLN B 189      -2.375  -2.493 -17.269  1.00  1.00
ATOM    754  CA  GLN B 189      -1.367  -3.216 -18.036  1.00  1.00
ATOM    755  C   GLN B 189      -0.762  -2.333 -19.119  1.00  1.00
ATOM    756  O   GLN B 189      -1.455  -1.518 -19.729  1.00  1.00
ATOM    757  N   ASN B 190       0.455  -2.478 -19.407  1.00  1.00
ATOM    758  CA  ASN B 190       1.192  -1.764 -20.442  1.00  1.00
ATOM    759  C   ASN B 190       1.715  -2.721 -21.506  1.00  1.00
ATOM    760  O   ASN B 190       2.186  -2.295 -22.560  1.00  1.00
ATOM    761  N   ILE B 191       1.001  -3.879 -21.665  1.00  1.00
ATOM    762  CA  ILE B 191       1.403  -4.893 -22.632  1.00  1.00
ATOM    763  C   ILE B 191       0.912  -4.545 -24.032  1.00  1.00
ATOM    764  O   ILE B 191       1.633  -4.718 -25.014  1.00  1.00
ATOM    765  N   HIS B 192      -0.270  -4.222 -24.304  1.00  1.00
ATOM    766  CA  HIS B 192      -0.932  -4.057 -25.593  1.00  1.00
ATOM    767  C   HIS B 192      -2.330  -3.477 -25.424  1.00  1.00
ATOM    768  O   HIS B 192      -3.057  -3.842 -24.499  1.00  1.00
ATOM    769  N   PRO B 193      -2.685  -2.561 -26.422  1.00  1.00
ATOM    770  CA  PRO B 193      -3.998  -1.931 -26.353  1.00  1.00
ATOM    771  C   PRO B 193      -5.059  -2.795 -27.022  1.00  1.00
ATOM    772  O   PRO B 193      -6.224  -2.785 -26.624  1.00  1.00
ATOM    773  N   VAL B 194      -4.729  -3.675 -27.827  1.00  1.00
ATOM    774  CA  VAL B 194      -5.606  -4.694 -28.392  1.00  1.00
ATOM    775  C   VAL B 194      -5.821  -5.841 -27.413  1.00  1.00
ATOM    776  O   VAL B 194      -4.863  -6.441 -26.926  1.00  1.00
ATOM    777  N   THR B 195      -7.119  -6.024 -27.010  1.00  1.00
ATOM    778  CA  THR B 195      -7.486  -6.990 -25.981  1.00  1.00
ATOM    779  C   THR B 195      -8.774  -7.718 -26.344  1.00  1.00
ATOM    780  O   THR B 195      -9.702  -7.122 -26.891  1.00  1.00
ATOM    781  N   ILE B 196      -8.759  -9.013 -26.085  1.00  1.00
ATOM    782  CA  ILE B 196      -9.950  -9.848 -26.192  1.00  1.00
ATOM    783  C   ILE B 196     -10.387 -10.361 -24.826  1.00  1.00
ATOM    784  O   ILE B 196      -9.575 -10.872 -24.055  1.00  1.00
ATOM    785  N   GLY B 197     -11.471  -9.924 -24.304  1.00  1.00
ATOM    786  CA  GLY B 197     -11.998 -10.522 -23.084  1.00  1.00
ATOM    787  C   GLY B 197     -12.039  -9.510 -21.947  1.00  1.00
ATOM    788  O   GLY B 197     -11.580  -8.377 -22.095  1.00  1.00
ATOM    789  N   GLU B 198     -12.014  -9.702 -20.865  1.00  1.00
ATOM    790  CA  GLU B 198     -11.880  -8.922 -19.641  1.00  1.00
ATOM    791  C   GLU B 198     -10.418  -8.772 -19.241  1.00  1.00
ATOM    792  O   GLU B 198      -9.735  -9.760 -18.970  1.00  1.00
ATOM    793  N   CYS B 199      -9.816  -7.661 -19.768  1.00  1.00
ATOM    794  CA  CYS B 199      -8.393  -7.394 -19.600  1.00  1.00
ATOM    795  C   CYS B 199      -8.162  -6.175 -18.716  1.00  1.00
ATOM    796  O   CYS B 199      -8.917  -5.204 -18.771  1.00  1.00
ATOM    797  N   PRO B 200      -6.940  -6.107 -17.922  1.00  1.00
ATOM    798  CA  PRO B 200      -6.596  -4.831 -17.306  1.00  1.00
ATOM    799  C   PRO B 200      -6.628  -3.701 -18.326  1.00  1.00
ATOM    800  O   PRO B 200      -6.147  -3.851 -19.450  1.00  1.00
ATOM    801  N   LYS B 201      -6.921  -2.421 -17.727  1.00  1.00
ATOM    802  CA  LYS B 201      -6.872  -1.228 -18.563  1.00  1.00
ATOM    803  C   LYS B 201      -5.462  -0.978 -19.085  1.00  1.00
ATOM    804  O   LYS B 201      -4.499  -0.972 -18.319  1.00  1.00
ATOM    805  N   TYR B 202      -5.375  -0.705 -20.461  1.00  1.00
ATOM    806  CA  TYR B 202      -4.074  -0.383 -21.036  1.00  1.00
ATOM    807  C   TYR B 202      -3.701   1.071 -20.773  1.00  1.00
ATOM    808  O   TYR B 202      -4.525   1.971 -20.930  1.00  1.00
ATOM    809  N   VAL B 203      -2.442   1.256 -20.379  1.00  1.00
ATOM    810  CA  VAL B 203      -1.821   2.561 -20.186  1.00  1.00
ATOM    811  C   VAL B 203      -0.378   2.563 -20.675  1.00  1.00
ATOM    812  O   VAL B 203       0.323   1.555 -20.574  1.00  1.00
ATOM    813  N   ARG B 204       0.146   3.674 -21.019  1.00  1.00
ATOM    814  CA  ARG B 204       1.507   3.828 -21.518  1.00  1.00
ATOM    815  C   ARG B 204       2.511   3.878 -20.373  1.00  1.00
ATOM    816  O   ARG B 204       3.665   3.480 -20.529  1.00  1.00
ATOM    817  N   SER B 205       2.167   3.722 -19.215  1.00  1.00
ATOM    818  CA  SER B 205       3.022   3.838 -18.040  1.00  1.00
ATOM    819  C   SER B 205       4.006   2.678 -17.957  1.00  1.00
ATOM    820  O   SER B 205       3.642   1.525 -18.189  1.00  1.00
ATOM    821  N   ALA B 206       5.225   3.039 -17.320  1.00  1.00
ATOM    822  CA  ALA B 206       6.272   2.044 -17.124  1.00  1.00
ATOM    823  C   ALA B 206       6.273   1.520 -15.694  1.00  1.00
ATOM    824  O   ALA B 206       6.560   0.348 -15.452  1.00  1.00
ATOM    825  N   LYS B 207       5.657   2.173 -14.822  1.00  1.00
ATOM    826  CA  LYS B 207       5.570   1.899 -13.393  1.00  1.00
ATOM    827  C   LYS B 207       4.372   2.603 -12.768  1.00  1.00
ATOM    828  O   LYS B 207       4.065   3.746 -13.109  1.00  1.00
ATOM    829  N   LEU B 208       3.622   1.811 -11.974  1.00  1.00
ATOM    830  CA  LEU B 208       2.477   2.188 -11.154  1.00  1.00
ATOM    831  C   LEU B 208       2.438   1.384  -9.858  1.00  1.00
ATOM    832  O   LEU B 208       2.408   0.154  -9.881  1.00  1.00
ATOM    833  N   ARG B 209       3.157   1.808  -8.882  1.00  1.00
ATOM    834  CA  ARG B 209       3.323   1.172  -7.581  1.00  1.00
ATOM    835  C   ARG B 209       2.741   2.034  -6.468  1.00  1.00
ATOM    836  O   ARG B 209       2.985   3.239  -6.411  1.00  1.00
ATOM    837  N   MET B 210       1.699   1.488  -5.782  1.00  1.00
ATOM    838  CA  MET B 210       1.053   2.171  -4.668  1.00  1.00
ATOM    839  C   MET B 210       1.660   1.748  -3.336  1.00  1.00
ATOM    840  O   MET B 210       1.804   0.558  -3.059  1.00  1.00
ATOM    841  N   VAL B 211       2.166   2.785  -2.510  1.00  1.00
ATOM    842  CA  VAL B 211       2.617   2.411  -1.176  1.00  1.00
ATOM    843  C   VAL B 211       1.438   2.108  -0.260  1.00  1.00
ATOM    844  O   VAL B 211       0.440   2.829  -0.259  1.00  1.00
ATOM    845  N   THR B 212       1.638   1.023   0.577  1.00  1.00
ATOM    846  CA  THR B 212       0.620   0.642   1.549  1.00  1.00
ATOM    847  C   THR B 212       1.162   0.717   2.971  1.00  1.00
ATOM    848  O   THR B 212       0.434   1.051   3.906  1.00  1.00
ATOM    849  N   GLY B 213       2.435   0.732   3.090  1.00  1.00
ATOM    850  CA  GLY B 213       3.100   0.912   4.375  1.00  1.00
ATOM    851  C   GLY B 213       3.682   2.314   4.503  1.00  1.00
ATOM    852  O   GLY B 213       3.706   3.077   3.537  1.00  1.00
ATOM    853  N   LEU B 214       4.701   2.485   5.166  1.00  1.00
ATOM    854  CA  LEU B 214       5.319   3.763   5.494  1.00  1.00
ATOM    855  C   LEU B 214       6.777   3.802   5.050  1.00  1.00
ATOM    856  O   LEU B 214       7.456   2.775   5.024  1.00  1.00
ATOM    857  N   ARG B 215       7.339   5.061   5.072  1.00  1.00
ATOM    858  CA  ARG B 215       8.765   5.221   4.815  1.00  1.00
ATOM    859  C   ARG B 215       9.585   4.221   5.620  1.00  1.00
ATOM    860  O   ARG B 215       9.411   4.093   6.831  1.00  1.00
ATOM    861  N   ASN B 216      10.444   3.453   4.852  1.00  1.00
ATOM    862  CA  ASN B 216      11.330   2.483   5.486  1.00  1.00
ATOM    863  C   ASN B 216      12.663   3.118   5.860  1.00  1.00
ATOM    864  O   ASN B 216      13.338   3.708   5.016  1.00  1.00
ATOM    865  N   ILE B 217      12.979   3.163   7.118  1.00  1.00
ATOM    866  CA  ILE B 217      14.181   3.756   7.692  1.00  1.00
ATOM    867  C   ILE B 217      14.842   2.810   8.686  1.00  1.00
ATOM    868  O   ILE B 217      14.350   2.621   9.799  1.00  1.00
ATOM    869  N   PRO B 218      15.375   1.658   8.231  1.00  1.00
ATOM    870  CA  PRO B 218      15.938   0.651   9.123  1.00  1.00
ATOM    871  C   PRO B 218      17.256   1.123   9.724  1.00  1.00
ATOM    872  O   PRO B 218      18.031   1.822   9.072  1.00  1.00
ATOM    873  N   GLY B 219       7.969  14.856   7.218  1.00  1.00
ATOM    874  CA  GLY B 219       6.602  14.646   6.757  1.00  1.00
ATOM    875  C   GLY B 219       5.657  15.689   7.341  1.00  1.00
ATOM    876  O   GLY B 219       5.909  16.238   8.413  1.00  1.00
ATOM    877  N   LEU B 220       4.389  15.668   6.888  1.00  1.00
ATOM    878  CA  LEU B 220       3.427  16.661   7.351  1.00  1.00
ATOM    879  C   LEU B 220       3.228  16.573   8.861  1.00  1.00
ATOM    880  O   LEU B 220       3.061  17.590   9.535  1.00  1.00
ATOM    881  N   PHE B 221       3.245  15.671   9.584  1.00  1.00
ATOM    882  CA  PHE B 221       3.001  15.530  11.015  1.00  1.00
ATOM    883  C   PHE B 221       4.304  15.579  11.803  1.00  1.00
ATOM    884  O   PHE B 221       4.326  16.003  12.958  1.00  1.00
ATOM    885  N   GLY B 222       5.372  15.268  11.357  1.00  1.00
ATOM    886  CA  GLY B 222       6.666  15.597  11.942  1.00  1.00
ATOM    887  C   GLY B 222       7.180  14.461  12.817  1.00  1.00
ATOM    888  O   GLY B 222       8.328  14.478  13.263  1.00  1.00
ATOM    889  N   ALA B 223       6.566  13.267  12.677  1.00  1.00
ATOM    890  CA  ALA B 223       6.978  12.145  13.512  1.00  1.00
ATOM    891  C   ALA B 223       7.872  11.183  12.739  1.00  1.00
ATOM    892  O   ALA B 223       8.838  10.647  13.282  1.00  1.00
ATOM    893  N   ILE B 224       7.428  10.592  11.646  1.00  1.00
ATOM    894  CA  ILE B 224       8.250   9.706  10.831  1.00  1.00
ATOM    895  C   ILE B 224       9.352  10.478  10.116  1.00  1.00
ATOM    896  O   ILE B 224       9.085  11.458   9.419  1.00  1.00
ATOM    897  N   ALA B 225      10.632   9.973  10.228  1.00  1.00
ATOM    898  CA  ALA B 225      11.741  10.705   9.629  1.00  1.00
ATOM    899  C   ALA B 225      11.742  12.163  10.071  1.00  1.00
ATOM    900  O   ALA B 225      11.468  13.063   9.277  1.00  1.00
ATOM    901  N   GLY B 226      11.324  12.358  11.319  1.00  1.00
ATOM    902  CA  GLY B 226      11.278  13.677  11.939  1.00  1.00
ATOM    903  C   GLY B 226      11.864  13.645  13.345  1.00  1.00
ATOM    904  O   GLY B 226      12.773  14.411  13.666  1.00  1.00
ATOM    905  N   PHE B 227      10.909  13.733  14.413  1.00  1.00
ATOM    906  CA  PHE B 227      11.416  13.715  15.780  1.00  1.00
ATOM    907  C   PHE B 227      11.666  12.290  16.256  1.00  1.00
ATOM    908  O   PHE B 227      12.413  12.065  17.208  1.00  1.00
ATOM    909  N   ILE B 228      10.958  11.324  15.738  1.00  1.00
ATOM    910  CA  ILE B 228      11.390   9.933  15.798  1.00  1.00
ATOM    911  C   ILE B 228      12.257   9.573  14.599  1.00  1.00
ATOM    912  O   ILE B 228      11.774   9.506  13.468  1.00  1.00
ATOM    913  N   GLU B 229      13.513   9.711  14.612  1.00  1.00
ATOM    914  CA  GLU B 229      14.429   9.720  13.477  1.00  1.00
ATOM    915  C   GLU B 229      14.420   8.380  12.752  1.00  1.00
ATOM    916  O   GLU B 229      14.498   8.327  11.525  1.00  1.00
ATOM    917  N   GLY B 230      14.243   7.283  13.155  1.00  1.00
ATOM    918  CA  GLY B 230      14.370   6.025  12.430  1.00  1.00
ATOM    919  C   GLY B 230      13.236   5.070  12.781  1.00  1.00
ATOM    920  O   GLY B 230      12.709   5.099  13.893  1.00  1.00
ATOM    921  N   GLY B 231      13.160   3.979  12.073  1.00  1.00
ATOM    922  CA  GLY B 231      12.207   2.907  12.332  1.00  1.00
ATOM    923  C   GLY B 231      12.837   1.797  13.163  1.00  1.00
ATOM    924  O   GLY B 231      14.021   1.492  13.014  1.00  1.00
ATOM    925  N   TRP B 232      11.997   0.782  13.481  1.00  1.00
ATOM    926  CA  TRP B 232      12.439  -0.379  14.244  1.00  1.00
ATOM    927  C   TRP B 232      12.226  -1.667  13.460  1.00  1.00
ATOM    928  O   TRP B 232      11.094  -2.031  13.140  1.00  1.00
ATOM    929  N   THR B 233      13.365  -2.384  13.161  1.00  1.00
ATOM    930  CA  THR B 233      13.233  -3.667  12.482  1.00  1.00
ATOM    931  C   THR B 233      12.802  -4.761  13.450  1.00  1.00
ATOM    932  O   THR B 233      12.069  -5.678  13.079  1.00  1.00
ATOM    933  N   GLY B 234      12.828  -4.477  14.725  1.00  1.00
ATOM    934  CA  GLY B 234      12.507  -5.433  15.778  1.00  1.00
ATOM    935  C   GLY B 234      11.024  -5.391  16.126  1.00  1.00
ATOM    936  O   GLY B 234      10.456  -6.384  16.581  1.00  1.00
ATOM    937  N   MET B 235      10.298  -4.468  15.837  1.00  1.00
ATOM    938  CA  MET B 235       8.841  -4.414  15.872  1.00  1.00
ATOM    939  C   MET B 235       8.238  -4.990  14.597  1.00  1.00
ATOM    940  O   MET B 235       8.291  -4.367  13.537  1.00  1.00
ATOM    941  N   ILE B 236       7.942  -6.292  14.628  1.00  1.00
ATOM    942  CA  ILE B 236       7.585  -7.041  13.429  1.00  1.00
ATOM    943  C   ILE B 236       6.094  -7.353  13.398  1.00  1.00
ATOM    944  O   ILE B 236       5.490  -7.436  12.329  1.00  1.00
ATOM    945  N   ASP B 237       5.263  -6.906  14.187  1.00  1.00
ATOM    946  CA  ASP B 237       3.856  -7.289  14.232  1.00  1.00
ATOM    947  C   ASP B 237       2.951  -6.086  13.999  1.00  1.00
ATOM    948  O   ASP B 237       1.864  -6.214  13.435  1.00  1.00
ATOM    949  N   GLY B 238       3.279  -5.070  13.508  1.00  1.00
ATOM    950  CA  GLY B 238       2.465  -3.949  13.054  1.00  1.00
ATOM    951  C   GLY B 238       3.336  -2.787  12.594  1.00  1.00
ATOM    952  O   GLY B 238       4.511  -2.700  12.950  1.00  1.00
ATOM    953  N   TRP B 239       2.581  -1.673  12.161  1.00  1.00
ATOM    954  CA  TRP B 239       3.294  -0.499  11.671  1.00  1.00
ATOM    955  C   TRP B 239       3.663   0.438  12.814  1.00  1.00
ATOM    956  O   TRP B 239       4.741   1.033  12.818  1.00  1.00
ATOM    957  N   TYR B 240       2.961   0.660  13.759  1.00  1.00
ATOM    958  CA  TYR B 240       3.204   1.500  14.926  1.00  1.00
ATOM    959  C   TYR B 240       3.111   0.692  16.214  1.00  1.00
ATOM    960  O   TYR B 240       2.324  -0.249  16.313  1.00  1.00
ATOM    961  N   GLY B 241       3.882   1.346  17.304  1.00  1.00
ATOM    962  CA  GLY B 241       3.832   0.638  18.577  1.00  1.00
ATOM    963  C   GLY B 241       4.810   1.236  19.579  1.00  1.00
ATOM    964  O   GLY B 241       5.654   2.058  19.223  1.00  1.00
ATOM    965  N   TYR B 242       5.368   0.284  20.468  1.00  1.00
ATOM    966  CA  TYR B 242       6.116   0.709  21.645  1.00  1.00
ATOM    967  C   TYR B 242       7.372  -0.133  21.832  1.00  1.00
ATOM    968  O   TYR B 242       7.397  -1.314  21.486  1.00  1.00
ATOM    969  N   HIS B 243       8.383   0.498  22.343  1.00  1.00
ATOM    970  CA  HIS B 243       9.581  -0.121  22.898  1.00  1.00
ATOM    971  C   HIS B 243       9.750   0.229  24.371  1.00  1.00
ATOM    972  O   HIS B 243       9.581   1.381  24.769  1.00  1.00
ATOM    973  N   HIS B 244       9.841  -0.685  25.252  1.00  1.00
ATOM    974  CA  HIS B 244       9.966  -0.407  26.678  1.00  1.00
ATOM    975  C   HIS B 244      11.244  -1.009  27.247  1.00  1.00
ATOM    976  O   HIS B 244      11.679  -2.080  26.823  1.00  1.00
ATOM    977  N   GLN B 245      11.699  -0.481  28.293  1.00  1.00
ATOM    978  CA  GLN B 245      12.864  -0.835  29.095  1.00  1.00
ATOM    979  C   GLN B 245      12.583  -0.658  30.582  1.00  1.00
ATOM    980  O   GLN B 245      12.085   0.383  31.010  1.00  1.00
ATOM    981  N   ASN B 246      12.482  -1.707  31.329  1.00  1.00
ATOM    982  CA  ASN B 246      12.263  -1.666  32.770  1.00  1.00
ATOM    983  C   ASN B 246      13.062  -2.752  33.480  1.00  1.00
ATOM    984  O   ASN B 246      13.399  -3.776  32.886  1.00  1.00
ATOM    985  N   GLU B 247      13.027  -2.829  34.759  1.00  1.00
ATOM    986  CA  GLU B 247      13.747  -3.838  35.526  1.00  1.00
ATOM    987  C   GLU B 247      13.475  -5.237  34.988  1.00  1.00
ATOM    988  O   GLU B 247      14.371  -6.080  34.943  1.00  1.00
ATOM    989  N   GLN B 248      12.437  -5.602  34.544  1.00  1.00
ATOM    990  CA  GLN B 248      12.016  -6.897  34.024  1.00  1.00
ATOM    991  C   GLN B 248      12.448  -7.075  32.574  1.00  1.00
ATOM    992  O   GLN B 248      12.686  -8.194  32.120  1.00  1.00
ATOM    993  N   GLY B 249      13.122  -6.343  31.938  1.00  1.00
ATOM    994  CA  GLY B 249      13.637  -6.555  30.591  1.00  1.00
ATOM    995  C   GLY B 249      13.318  -5.370  29.687  1.00  1.00
ATOM    996  O   GLY B 249      12.816  -4.344  30.147  1.00  1.00
ATOM    997  N   SER B 250      13.525  -5.733  28.310  1.00  1.00
ATOM    998  CA  SER B 250      13.081  -4.832  27.254  1.00  1.00
ATOM    999  C   SER B 250      12.509  -5.606  26.074  1.00  1.00
ATOM   1000  O   SER B 250      12.972  -6.701  25.754  1.00  1.00
ATOM   1001  N   GLY B 251      11.589  -4.991  25.383  1.00  1.00
ATOM   1002  CA  GLY B 251      10.974  -5.613  24.216  1.00  1.00
ATOM   1003  C   GLY B 251      10.322  -4.571  23.316  1.00  1.00
ATOM   1004  O   GLY B 251      10.069  -3.443  23.739  1.00  1.00
ATOM   1005  N   TYR B 252       9.726  -5.060  22.244  1.00  1.00
ATOM   1006  CA  TYR B 252       8.839  -4.311  21.362  1.00  1.00
ATOM   1007  C   TYR B 252       7.440  -4.913  21.348  1.00  1.00
ATOM   1008  O   TYR B 252       7.276  -6.129  21.440  1.00  1.00
ATOM   1009  N   ALA B 253       6.462  -4.027  21.047  1.00  1.00
ATOM   1010  CA  ALA B 253       5.058  -4.401  20.924  1.00  1.00
ATOM   1011  C   ALA B 253       4.299  -3.414  20.048  1.00  1.00
ATOM   1012  O   ALA B 253       4.470  -2.201  20.171  1.00  1.00
ATOM   1013  N   ALA B 254       3.693  -3.903  18.924  1.00  1.00
ATOM   1014  CA  ALA B 254       2.872  -3.031  18.092  1.00  1.00
ATOM   1015  C   ALA B 254       1.602  -2.611  18.820  1.00  1.00
ATOM   1016  O   ALA B 254       0.958  -3.423  19.484  1.00  1.00
ATOM   1017  N   ASP B 255       1.210  -1.265  18.597  1.00  1.00
ATOM   1018  CA  ASP B 255      -0.133  -0.882  19.018  1.00  1.00
ATOM   1019  C   ASP B 255      -1.190  -1.478  18.097  1.00  1.00
ATOM   1020  O   ASP B 255      -1.193  -1.222  16.892  1.00  1.00
ATOM   1021  N   GLN B 256      -1.945  -2.495  18.643  1.00  1.00
ATOM   1022  CA  GLN B 256      -2.829  -3.302  17.810  1.00  1.00
ATOM   1023  C   GLN B 256      -4.002  -2.479  17.294  1.00  1.00
ATOM   1024  O   GLN B 256      -4.415  -2.623  16.143  1.00  1.00
ATOM   1025  N   LYS B 257      -4.546  -1.562  17.984  1.00  1.00
ATOM   1026  CA  LYS B 257      -5.704  -0.766  17.596  1.00  1.00
ATOM   1027  C   LYS B 257      -5.375   0.153  16.426  1.00  1.00
ATOM   1028  O   LYS B 257      -6.163   0.289  15.490  1.00  1.00
ATOM   1029  N   SER B 258      -4.274   0.945  16.538  1.00  1.00
ATOM   1030  CA  SER B 258      -3.902   1.869  15.474  1.00  1.00
ATOM   1031  C   SER B 258      -3.402   1.122  14.244  1.00  1.00
ATOM   1032  O   SER B 258      -3.670   1.522  13.111  1.00  1.00
ATOM   1033  N   THR B 259      -2.719  -0.030  14.477  1.00  1.00
ATOM   1034  CA  THR B 259      -2.257  -0.844  13.359  1.00  1.00
ATOM   1035  C   THR B 259      -3.429  -1.414  12.571  1.00  1.00
ATOM   1036  O   THR B 259      -3.420  -1.415  11.340  1.00  1.00
ATOM   1037  N   GLN B 260      -4.431  -2.019  13.320  1.00  1.00
ATOM   1038  CA  GLN B 260      -5.602  -2.631  12.705  1.00  1.00
ATOM   1039  C   GLN B 260      -6.453  -1.592  11.985  1.00  1.00
ATOM   1040  O   GLN B 260      -6.947  -1.834  10.884  1.00  1.00
ATOM   1041  N   ASN B 261      -6.655  -0.423  12.565  1.00  1.00
ATOM   1042  CA  ASN B 261      -7.419   0.656  11.951  1.00  1.00
ATOM   1043  C   ASN B 261      -6.732   1.170  10.692  1.00  1.00
ATOM   1044  O   ASN B 261      -7.388   1.473   9.696  1.00  1.00
ATOM   1045  N   ALA B 262      -5.398   1.269  10.713  1.00  1.00
ATOM   1046  CA  ALA B 262      -4.638   1.748   9.566  1.00  1.00
ATOM   1047  C   ALA B 262      -4.655   0.733   8.430  1.00  1.00
ATOM   1048  O   ALA B 262      -4.757   1.099   7.259  1.00  1.00
ATOM   1049  N   ILE B 263      -4.486  -0.566   8.764  1.00  1.00
ATOM   1050  CA  ILE B 263      -4.606  -1.595   7.737  1.00  1.00
ATOM   1051  C   ILE B 263      -5.986  -1.571   7.093  1.00  1.00
ATOM   1052  O   ILE B 263      -6.115  -1.698   5.875  1.00  1.00
ATOM   1053  N   ASN B 264      -7.039  -1.384   7.944  1.00  1.00
ATOM   1054  CA  ASN B 264      -8.399  -1.265   7.434  1.00  1.00
ATOM   1055  C   ASN B 264      -8.519  -0.109   6.450  1.00  1.00
ATOM   1056  O   ASN B 264      -9.167  -0.231   5.410  1.00  1.00
ATOM   1057  N   GLY B 265      -7.968   1.033   6.809  1.00  1.00
ATOM   1058  CA  GLY B 265      -8.056   2.246   6.006  1.00  1.00
ATOM   1059  C   GLY B 265      -7.302   2.093   4.691  1.00  1.00
ATOM   1060  O   GLY B 265      -7.783   2.507   3.636  1.00  1.00
ATOM   1061  N   ILE B 266      -6.013   1.630   4.788  1.00  1.00
ATOM   1062  CA  ILE B 266      -5.162   1.503   3.611  1.00  1.00
ATOM   1063  C   ILE B 266      -5.746   0.509   2.615  1.00  1.00
ATOM   1064  O   ILE B 266      -5.738   0.749   1.407  1.00  1.00
ATOM   1065  N   THR B 267      -6.239  -0.625   3.105  1.00  1.00
ATOM   1066  CA  THR B 267      -6.821  -1.642   2.238  1.00  1.00
ATOM   1067  C   THR B 267      -8.120  -1.153   1.610  1.00  1.00
ATOM   1068  O   THR B 267      -8.389  -1.411   0.437  1.00  1.00
ATOM   1069  N   ASN B 268      -8.915  -0.415   2.312  1.00  1.00
ATOM   1070  CA  ASN B 268     -10.103   0.216   1.750  1.00  1.00
ATOM   1071  C   ASN B 268      -9.737   1.190   0.638  1.00  1.00
ATOM   1072  O   ASN B 268     -10.429   1.278  -0.377  1.00  1.00
ATOM   1073  N   LYS B 269      -8.603   1.919   0.858  1.00  1.00
ATOM   1074  CA  LYS B 269      -8.105   2.862  -0.136  1.00  1.00
ATOM   1075  C   LYS B 269      -7.709   2.148  -1.422  1.00  1.00
ATOM   1076  O   LYS B 269      -7.984   2.630  -2.521  1.00  1.00
ATOM   1077  N   VAL B 270      -6.996   0.997  -1.280  1.00  1.00
ATOM   1078  CA  VAL B 270      -6.623   0.200  -2.443  1.00  1.00
ATOM   1079  C   VAL B 270      -7.855  -0.279  -3.200  1.00  1.00
ATOM   1080  O   VAL B 270      -7.895  -0.235  -4.430  1.00  1.00
ATOM   1081  N   ASN B 271      -8.846  -0.779  -2.446  1.00  1.00
ATOM   1082  CA  ASN B 271     -10.093  -1.263  -3.027  1.00  1.00
ATOM   1083  C   ASN B 271     -10.814  -0.156  -3.785  1.00  1.00
ATOM   1084  O   ASN B 271     -11.354  -0.383  -4.868  1.00  1.00
ATOM   1085  N   THR B 272     -10.902   1.035  -3.188  1.00  1.00
ATOM   1086  CA  THR B 272     -11.534   2.195  -3.806  1.00  1.00
ATOM   1087  C   THR B 272     -10.854   2.559  -5.119  1.00  1.00
ATOM   1088  O   THR B 272     -11.517   2.907  -6.097  1.00  1.00
ATOM   1089  N   VAL B 273      -9.537   2.670  -5.111  1.00  1.00
ATOM   1090  CA  VAL B 273      -8.758   2.954  -6.310  1.00  1.00
ATOM   1091  C   VAL B 273      -9.008   1.911  -7.391  1.00  1.00
ATOM   1092  O   VAL B 273      -9.139   2.242  -8.569  1.00  1.00
ATOM   1093  N   ILE B 274      -8.928   0.642  -7.025  1.00  1.00
ATOM   1094  CA  ILE B 274      -9.149  -0.452  -7.963  1.00  1.00
ATOM   1095  C   ILE B 274     -10.571  -0.433  -8.508  1.00  1.00
ATOM   1096  O   ILE B 274     -10.795  -0.667  -9.695  1.00  1.00
ATOM   1097  N   GLU B 275     -11.540  -0.232  -7.708  1.00  1.00
ATOM   1098  CA  GLU B 275     -12.962  -0.229  -8.031  1.00  1.00
ATOM   1099  C   GLU B 275     -13.276   0.781  -9.128  1.00  1.00
ATOM   1100  O   GLU B 275     -14.103   0.525 -10.002  1.00  1.00
ATOM   1101  N   LYS B 276     -12.670   1.882  -9.226  1.00  1.00
ATOM   1102  CA  LYS B 276     -12.989   2.967 -10.146  1.00  1.00
ATOM   1103  C   LYS B 276     -12.424   2.696 -11.535  1.00  1.00
ATOM   1104  O   LYS B 276     -13.038   3.043 -12.544  1.00  1.00
ATOM   1105  N   MET B 277     -11.336   2.047 -11.651  1.00  1.00
ATOM   1106  CA  MET B 277     -10.793   1.641 -12.942  1.00  1.00
ATOM   1107  C   MET B 277      -9.908   0.409 -12.804  1.00  1.00
ATOM   1108  O   MET B 277      -8.922   0.420 -12.067  1.00  1.00
ATOM   1109  N   ASN B 278     -10.457  -0.727 -13.481  1.00  1.00
ATOM   1110  CA  ASN B 278      -9.730  -1.985 -13.360  1.00  1.00
ATOM   1111  C   ASN B 278     -10.117  -2.954 -14.470  1.00  1.00
ATOM   1112  O   ASN B 278      -9.381  -3.893 -14.771  1.00  1.00
ATOM   1113  N   ILE B 279     -10.563  -2.692 -15.537  1.00  1.00
ATOM   1114  CA  ILE B 279     -10.952  -3.610 -16.601  1.00  1.00
ATOM   1115  C   ILE B 279     -11.332  -2.855 -17.868  1.00  1.00
ATOM   1116  O   ILE B 279     -11.847  -1.738 -17.806  1.00  1.00
ATOM   1117  N   GLN B 280     -10.973  -3.444 -18.966  1.00  1.00
ATOM   1118  CA  GLN B 280     -11.386  -3.078 -20.316  1.00  1.00
ATOM   1119  C   GLN B 280     -11.932  -4.282 -21.071  1.00  1.00
ATOM   1120  O   GLN B 280     -11.411  -5.391 -20.952  1.00  1.00
ATOM   1121  N   PHE B 281     -13.095  -4.184 -21.612  1.00  1.00
ATOM   1122  CA  PHE B 281     -13.618  -5.258 -22.447  1.00  1.00
ATOM   1123  C   PHE B 281     -12.919  -5.293 -23.801  1.00  1.00
ATOM   1124  O   PHE B 281     -12.507  -4.258 -24.324  1.00  1.00
ATOM   1125  N   THR B 282     -13.167  -6.202 -24.637  1.00  1.00
ATOM   1126  CA  THR B 282     -12.604  -6.336 -25.976  1.00  1.00
ATOM   1127  C   THR B 282     -12.523  -4.986 -26.677  1.00  1.00
ATOM   1128  O   THR B 282     -13.496  -4.233 -26.710  1.00  1.00
ATOM   1129  N   ALA B 283     -11.288  -4.718 -27.136  1.00  1.00
ATOM   1130  CA  ALA B 283     -10.886  -3.560 -27.925  1.00  1.00
ATOM   1131  C   ALA B 283      -9.972  -3.966 -29.074  1.00  1.00
ATOM   1132  O   ALA B 283      -8.982  -4.669 -28.873  1.00  1.00
ATOM   1133  N   VAL B 284     -10.443  -3.984 -30.252  1.00  1.00
ATOM   1134  CA  VAL B 284      -9.713  -4.427 -31.434  1.00  1.00
ATOM   1135  C   VAL B 284      -9.592  -3.307 -32.459  1.00  1.00
ATOM   1136  O   VAL B 284     -10.505  -2.495 -32.617  1.00  1.00
ATOM   1137  N   GLY B 285      -8.647  -3.210 -33.197  1.00  1.00
ATOM   1138  CA  GLY B 285      -8.460  -2.279 -34.302  1.00  1.00
ATOM   1139  C   GLY B 285      -9.650  -2.306 -35.252  1.00  1.00
ATOM   1140  O   GLY B 285     -10.209  -3.366 -35.533  1.00  1.00
ATOM   1141  N   LYS B 286      -9.753  -1.186 -36.035  1.00  1.00
ATOM   1142  CA  LYS B 286     -10.715  -1.102 -37.128  1.00  1.00
ATOM   1143  C   LYS B 286     -10.022  -1.218 -38.480  1.00  1.00
ATOM   1144  O   LYS B 286      -9.005  -0.570 -38.725  1.00  1.00
ATOM   1145  N   LEU B 287      -9.625  10.529 -37.278  1.00  1.00
ATOM   1146  CA  LEU B 287     -10.671  10.655 -36.272  1.00  1.00
ATOM   1147  C   LEU B 287     -10.654   9.475 -35.306  1.00  1.00
ATOM   1148  O   LEU B 287     -10.869   9.639 -34.106  1.00  1.00
ATOM   1149  N   ASN B 288     -10.562   8.255 -35.820  1.00  1.00
ATOM   1150  CA  ASN B 288     -10.458   7.058 -34.994  1.00  1.00
ATOM   1151  C   ASN B 288      -9.158   7.050 -34.199  1.00  1.00
ATOM   1152  O   ASN B 288      -9.130   6.632 -33.042  1.00  1.00
ATOM   1153  N   LYS B 289      -8.053   7.373 -34.816  1.00  1.00
ATOM   1154  CA  LYS B 289      -6.769   7.418 -34.128  1.00  1.00
ATOM   1155  C   LYS B 289      -6.747   8.518 -33.074  1.00  1.00
ATOM   1156  O   LYS B 289      -6.149   8.359 -32.009  1.00  1.00
ATOM   1157  N   LYS B 290      -7.382   9.693 -33.376  1.00  1.00
ATOM   1158  CA  LYS B 290      -7.466  10.792 -32.423  1.00  1.00
ATOM   1159  C   LYS B 290      -8.236  10.381 -31.174  1.00  1.00
ATOM   1160  O   LYS B 290      -7.875  10.756 -30.059  1.00  1.00
ATOM   1161  N   VAL B 291      -9.375   9.637 -31.366  1.00  1.00
ATOM   1162  CA  VAL B 291     -10.172   9.150 -30.246  1.00  1.00
ATOM   1163  C   VAL B 291      -9.377   8.175 -29.387  1.00  1.00
ATOM   1164  O   VAL B 291      -9.453   8.211 -28.159  1.00  1.00
ATOM   1165  N   ASP B 292      -8.742   7.168 -30.046  1.00  1.00
ATOM   1166  CA  ASP B 292      -7.949   6.181 -29.323  1.00  1.00
ATOM   1167  C   ASP B 292      -6.782   6.837 -28.597  1.00  1.00
ATOM   1168  O   ASP B 292      -6.470   6.486 -27.459  1.00  1.00
ATOM   1169  N   ASP B 293      -6.033   7.680 -29.206  1.00  1.00
ATOM   1170  CA  ASP B 293      -4.865   8.322 -28.613  1.00  1.00
ATOM   1171  C   ASP B 293      -5.270   9.289 -27.508  1.00  1.00
ATOM   1172  O   ASP B 293      -4.565   9.436 -26.510  1.00  1.00
ATOM   1173  N   GLY B 294      -6.418   9.937 -27.623  1.00  1.00
ATOM   1174  CA  GLY B 294      -6.875  10.906 -26.634  1.00  1.00
ATOM   1175  C   GLY B 294      -7.378  10.213 -25.374  1.00  1.00
ATOM   1176  O   GLY B 294      -7.175  10.700 -24.262  1.00  1.00
ATOM   1177  N   PHE B 295      -8.102   9.117 -25.487  1.00  1.00
ATOM   1178  CA  PHE B 295      -8.537   8.334 -24.336  1.00  1.00
ATOM   1179  C   PHE B 295      -7.349   7.722 -23.605  1.00  1.00
ATOM   1180  O   PHE B 295      -7.330   7.660 -22.376  1.00  1.00
ATOM   1181  N   LEU B 296      -6.381   7.230 -24.382  1.00  1.00
ATOM   1182  CA  LEU B 296      -5.163   6.656 -23.824  1.00  1.00
ATOM   1183  C   LEU B 296      -4.360   7.703 -23.060  1.00  1.00
ATOM   1184  O   LEU B 296      -3.784   7.414 -22.011  1.00  1.00
ATOM   1185  N   ASP B 297      -4.273   8.927 -23.601  1.00  1.00
ATOM   1186  CA  ASP B 297      -3.573  10.017 -22.930  1.00  1.00
ATOM   1187  C   ASP B 297      -4.215  10.341 -21.588  1.00  1.00
ATOM   1188  O   ASP B 297      -3.523  10.610 -20.606  1.00  1.00
ATOM   1189  N   ILE B 298      -5.565  10.373 -21.561  1.00  1.00
ATOM   1190  CA  ILE B 298      -6.315  10.724 -20.361  1.00  1.00
ATOM   1191  C   ILE B 298      -6.178   9.648 -19.292  1.00  1.00
ATOM   1192  O   ILE B 298      -6.033   9.951 -18.107  1.00  1.00
ATOM   1193  N   TRP B 299      -6.324   8.365 -19.677  1.00  1.00
ATOM   1194  CA  TRP B 299      -6.266   7.263 -18.725  1.00  1.00
ATOM   1195  C   TRP B 299      -4.854   7.074 -18.185  1.00  1.00
ATOM   1196  O   TRP B 299      -4.666   6.747 -17.013  1.00  1.00
ATOM   1197  N   THR B 300      -3.857   7.265 -18.985  1.00  1.00
ATOM   1198  CA  THR B 300      -2.472   7.215 -18.535  1.00  1.00
ATOM   1199  C   THR B 300      -2.196   8.278 -17.480  1.00  1.00
ATOM   1200  O   THR B 300      -1.498   8.025 -16.498  1.00  1.00
ATOM   1201  N   TYR B 301      -2.703   9.531 -17.790  1.00  1.00
ATOM   1202  CA  TYR B 301      -2.556  10.649 -16.866  1.00  1.00
ATOM   1203  C   TYR B 301      -3.279  10.378 -15.553  1.00  1.00
ATOM   1204  O   TYR B 301      -2.766  10.681 -14.476  1.00  1.00
ATOM   1205  N   ASN B 302      -4.502   9.898 -15.648  1.00  1.00
ATOM   1206  CA  ASN B 302      -5.359   9.631 -14.499  1.00  1.00
ATOM   1207  C   ASN B 302      -4.753   8.565 -13.595  1.00  1.00
ATOM   1208  O   ASN B 302      -4.807   8.673 -12.370  1.00  1.00
ATOM   1209  N   ALA B 303      -4.282   7.479 -14.166  1.00  1.00
ATOM   1210  CA  ALA B 303      -3.708   6.373 -13.411  1.00  1.00
ATOM   1211  C   ALA B 303      -2.450   6.806 -12.668  1.00  1.00
ATOM   1212  O   ALA B 303      -2.240   6.434 -11.513  1.00  1.00
ATOM   1213  N   GLU B 304      -1.553   7.459 -13.348  1.00  1.00
ATOM   1214  CA  GLU B 304      -0.287   7.876 -12.758  1.00  1.00
ATOM   1215  C   GLU B 304      -0.503   8.917 -11.668  1.00  1.00
ATOM   1216  O   GLU B 304       0.150   8.883 -10.625  1.00  1.00
ATOM   1217  N   LEU B 305      -1.354   9.885 -11.888  1.00  1.00
ATOM   1218  CA  LEU B 305      -1.606  10.965 -10.942  1.00  1.00
ATOM   1219  C   LEU B 305      -2.362  10.461  -9.718  1.00  1.00
ATOM   1220  O   LEU B 305      -2.121  10.912  -8.598  1.00  1.00
ATOM   1221  N   LEU B 306      -3.326   9.586  -9.901  1.00  1.00
ATOM   1222  CA  LEU B 306      -4.057   8.983  -8.793  1.00  1.00
ATOM   1223  C   LEU B 306      -3.113   8.263  -7.836  1.00  1.00
ATOM   1224  O   LEU B 306      -3.283   8.323  -6.618  1.00  1.00
ATOM   1225  N   VAL B 307      -2.155   7.526  -8.408  1.00  1.00
ATOM   1226  CA  VAL B 307      -1.188   6.788  -7.604  1.00  1.00
ATOM   1227  C   VAL B 307      -0.251   7.734  -6.864  1.00  1.00
ATOM   1228  O   VAL B 307       0.069   7.519  -5.695  1.00  1.00
ATOM   1229  N   LEU B 308       0.235   8.756  -7.574  1.00  1.00
ATOM   1230  CA  LEU B 308       1.149   9.728  -6.986  1.00  1.00
ATOM   1231  C   LEU B 308       0.485  10.486  -5.841  1.00  1.00
ATOM   1232  O   LEU B 308       1.105  10.736  -4.807  1.00  1.00
ATOM   1233  N   LEU B 309      -0.719  10.944  -6.038  1.00  1.00
ATOM   1234  CA  LEU B 309      -1.449  11.689  -5.020  1.00  1.00
ATOM   1235  C   LEU B 309      -1.780  10.807  -3.821  1.00  1.00
ATOM   1236  O   LEU B 309      -1.700  11.246  -2.674  1.00  1.00
ATOM   1237  N   GLU B 310      -2.275   9.587  -4.085  1.00  1.00
ATOM   1238  CA  GLU B 310      -2.624   8.663  -3.013  1.00  1.00
ATOM   1239  C   GLU B 310      -1.388   8.228  -2.236  1.00  1.00
ATOM   1240  O   GLU B 310      -1.438   8.056  -1.018  1.00  1.00
ATOM   1241  N   ASN B 311      -0.271   8.089  -2.895  1.00  1.00
ATOM   1242  CA  ASN B 311       0.987   7.731  -2.250  1.00  1.00
ATOM   1243  C   ASN B 311       1.402   8.783  -1.230  1.00  1.00
ATOM   1244  O   ASN B 311       1.891   8.455  -0.149  1.00  1.00
ATOM   1245  N   GLU B 312       1.329  10.051  -1.628  1.00  1.00
ATOM   1246  CA  GLU B 312       1.639  11.155  -0.728  1.00  1.00
ATOM   1247  C   GLU B 312       0.728  11.142   0.493  1.00  1.00
ATOM   1248  O   GLU B 312       1.171  11.397   1.612  1.00  1.00
ATOM   1249  N   ARG B 313      -0.554  10.900   0.277  1.00  1.00
ATOM   1250  CA  ARG B 313      -1.550  10.881   1.342  1.00  1.00
ATOM   1251  C   ARG B 313      -1.327   9.704   2.283  1.00  1.00
ATOM   1252  O   ARG B 313      -1.514   9.821   3.494  1.00  1.00
ATOM   1253  N   THR B 314      -0.952   8.551   1.758  1.00  1.00
ATOM   1254  CA  THR B 314      -0.691   7.345   2.535  1.00  1.00
ATOM   1255  C   THR B 314       0.464   7.555   3.506  1.00  1.00
ATOM   1256  O   THR B 314       0.414   7.107   4.651  1.00  1.00
ATOM   1257  N   LEU B 315       1.564   8.103   3.000  1.00  1.00
ATOM   1258  CA  LEU B 315       2.727   8.375   3.836  1.00  1.00
ATOM   1259  C   LEU B 315       2.396   9.383   4.931  1.00  1.00
ATOM   1260  O   LEU B 315       2.834   9.241   6.073  1.00  1.00
ATOM   1261  N   ASP B 316       1.619  10.389   4.584  1.00  1.00
ATOM   1262  CA  ASP B 316       1.203  11.391   5.558  1.00  1.00
ATOM   1263  C   ASP B 316       0.289  10.785   6.616  1.00  1.00
ATOM   1264  O   ASP B 316       0.373  11.131   7.794  1.00  1.00
ATOM   1265  N   PHE B 317      -0.583   9.831   6.177  1.00  1.00
ATOM   1266  CA  PHE B 317      -1.501   9.129   7.066  1.00  1.00
ATOM   1267  C   PHE B 317      -0.745   8.359   8.142  1.00  1.00
ATOM   1268  O   PHE B 317      -1.163   8.320   9.299  1.00  1.00
ATOM   1269  N   HIS B 318       0.289   7.641   7.734  1.00  1.00
ATOM   1270  CA  HIS B 318       1.134   6.898   8.661  1.00  1.00
ATOM   1271  C   HIS B 318       1.833   7.833   9.640  1.00  1.00
ATOM   1272  O   HIS B 318       1.941   7.533  10.829  1.00  1.00
ATOM   1273  N   ASP B 319       2.389   8.959   9.077  1.00  1.00
ATOM   1274  CA  ASP B 319       3.032   9.963   9.916  1.00  1.00
ATOM   1275  C   ASP B 319       2.076  10.485  10.982  1.00  1.00
ATOM   1276  O   ASP B 319       2.465  10.687  12.132  1.00  1.00
ATOM   1277  N   SER B 320       0.835  10.729  10.608  1.00  1.00
ATOM   1278  CA  SER B 320      -0.207  11.224  11.499  1.00  1.00
ATOM   1279  C   SER B 320      -0.503  10.225  12.610  1.00  1.00
ATOM   1280  O   SER B 320      -0.730  10.608  13.758  1.00  1.00
ATOM   1281  N   ASN B 321      -0.630   8.942  12.266  1.00  1.00
ATOM   1282  CA  ASN B 321      -0.925   7.875  13.215  1.00  1.00
ATOM   1283  C   ASN B 321       0.156   7.773  14.283  1.00  1.00
ATOM   1284  O   ASN B 321      -0.137   7.545  15.457  1.00  1.00
ATOM   1285  N   VAL B 322       1.425   7.877  13.842  1.00  1.00
ATOM   1286  CA  VAL B 322       2.545   7.855  14.775  1.00  1.00
ATOM   1287  C   VAL B 322       2.496   9.047  15.722  1.00  1.00
ATOM   1288  O   VAL B 322       2.738   8.910  16.921  1.00  1.00
ATOM   1289  N   LYS B 323       2.254  10.227  15.145  1.00  1.00
ATOM   1290  CA  LYS B 323       2.176  11.472  15.899  1.00  1.00
ATOM   1291  C   LYS B 323       1.071  11.415  16.946  1.00  1.00
ATOM   1292  O   LYS B 323       1.240  11.890  18.069  1.00  1.00
ATOM   1293  N   ASN B 324      -0.108  10.873  16.539  1.00  1.00
ATOM   1294  CA  ASN B 324      -1.261  10.770  17.425  1.00  1.00
ATOM   1295  C   ASN B 324      -1.003   9.778  18.552  1.00  1.00
ATOM   1296  O   ASN B 324      -1.432   9.987  19.686  1.00  1.00
ATOM   1297  N   LEU B 325      -0.393   8.646  18.270  1.00  1.00
ATOM   1298  CA  LEU B 325      -0.023   7.652  19.271  1.00  1.00
ATOM   1299  C   LEU B 325       0.935   8.237  20.302  1.00  1.00
ATOM   1300  O   LEU B 325       0.815   7.970  21.498  1.00  1.00
ATOM   1301  N   TYR B 326       1.847   9.059  19.819  1.00  1.00
ATOM   1302  CA  TYR B 326       2.816   9.721  20.684  1.00  1.00
ATOM   1303  C   TYR B 326       2.137  10.731  21.601  1.00  1.00
ATOM   1304  O   TYR B 326       2.471  10.835  22.781  1.00  1.00
ATOM   1305  N   GLU B 327       1.313  11.601  21.014  1.00  1.00
ATOM   1306  CA  GLU B 327       0.574  12.604  21.771  1.00  1.00
ATOM   1307  C   GLU B 327      -0.362  11.952  22.780  1.00  1.00
ATOM   1308  O   GLU B 327      -0.541  12.454  23.890  1.00  1.00
ATOM   1309  N   LYS B 328      -0.952  10.833  22.455  1.00  1.00
ATOM   1310  CA  LYS B 328      -1.831  10.077  23.339  1.00  1.00
ATOM   1311  C   LYS B 328      -1.093   9.624  24.593  1.00  1.00
ATOM   1312  O   LYS B 328      -1.644   9.655  25.694  1.00  1.00
ATOM   1313  N   VAL B 329       0.087   9.002  24.420  1.00  1.00
ATOM   1314  CA  VAL B 329       0.916   8.589  25.546  1.00  1.00
ATOM   1315  C   VAL B 329       1.369   9.789  26.366  1.00  1.00
ATOM   1316  O   VAL B 329       1.375   9.745  27.597  1.00  1.00
ATOM   1317  N   LYS B 330       1.748  10.861  25.650  1.00  1.00
ATOM   1318  CA  LYS B 330       2.213  12.067  26.323  1.00  1.00
ATOM   1319  C   LYS B 330       1.145  12.624  27.256  1.00  1.00
ATOM   1320  O   LYS B 330       1.444  13.059  28.368  1.00  1.00
ATOM   1321  N   SER B 331      -0.107  12.629  26.816  1.00  1.00
ATOM   1322  CA  SER B 331      -1.219  13.178  27.583  1.00  1.00
ATOM   1323  C   SER B 331      -1.595  12.261  28.740  1.00  1.00
ATOM   1324  O   SER B 331      -1.998  12.725  29.807  1.00  1.00
ATOM   1325  N   GLN B 332      -1.367  10.977  28.660  1.00  1.00
ATOM   1326  CA  GLN B 332      -1.630  10.053  29.757  1.00  1.00
ATOM   1327  C   GLN B 332      -0.616  10.229  30.880  1.00  1.00
ATOM   1328  O   GLN B 332      -0.962  10.146  32.059  1.00  1.00
ATOM   1329  N   LEU B 333       0.672  10.288  30.541  1.00  1.00
ATOM   1330  CA  LEU B 333       1.753  10.360  31.517  1.00  1.00
ATOM   1331  C   LEU B 333       1.866  11.761  32.111  1.00  1.00
ATOM   1332  O   LEU B 333       2.173  11.921  33.292  1.00  1.00
ATOM   1333  N   LYS B 334       1.449  12.736  31.599  1.00  1.00
ATOM   1334  CA  LYS B 334       1.595  14.098  32.097  1.00  1.00
ATOM   1335  C   LYS B 334       3.015  14.356  32.586  1.00  1.00
ATOM   1336  O   LYS B 334       3.868  14.819  31.830  1.00  1.00
ATOM   1337  N   ASN B 335       3.211  14.725  33.844  1.00  1.00
ATOM   1338  CA  ASN B 335       4.509  15.034  34.431  1.00  1.00
ATOM   1339  C   ASN B 335       5.048  13.854  35.229  1.00  1.00
ATOM   1340  O   ASN B 335       6.212  13.844  35.631  1.00  1.00
ATOM   1341  N   ASN B 336       4.422  12.706  35.205  1.00  1.00
ATOM   1342  CA  ASN B 336       4.931  11.469  35.786  1.00  1.00
ATOM   1343  C   ASN B 336       6.042  10.875  34.930  1.00  1.00
ATOM   1344  O   ASN B 336       6.915  10.167  35.433  1.00  1.00
ATOM   1345  N   ALA B 337       6.387  11.441  33.972  1.00  1.00
ATOM   1346  CA  ALA B 337       7.458  11.140  33.031  1.00  1.00
ATOM   1347  C   ALA B 337       8.004  12.411  32.393  1.00  1.00
ATOM   1348  O   ALA B 337       7.268  13.374  32.175  1.00  1.00
ATOM   1349  N   LYS B 338       9.177  12.294  31.809  1.00  1.00
ATOM   1350  CA  LYS B 338       9.840  13.376  31.091  1.00  1.00
ATOM   1351  C   LYS B 338      10.094  12.998  29.638  1.00  1.00
ATOM   1352  O   LYS B 338      10.468  11.865  29.337  1.00  1.00
ATOM   1353  N   GLU B 339       9.747  13.958  28.701  1.00  1.00
ATOM   1354  CA  GLU B 339      10.186  13.734  27.329  1.00  1.00
ATOM   1355  C   GLU B 339      11.701  13.832  27.211  1.00  1.00
ATOM   1356  O   GLU B 339      12.299  14.839  27.590  1.00  1.00
ATOM   1357  N   ILE B 340      12.325  12.721  26.688  1.00  1.00
ATOM   1358  CA  ILE B 340      13.776  12.607  26.620  1.00  1.00
ATOM   1359  C   ILE B 340      14.267  12.665  25.180  1.00  1.00
ATOM   1360  O   ILE B 340      15.415  13.026  24.919  1.00  1.00
ATOM   1361  N   GLY B 341      13.475  12.581  24.258  1.00  1.00
ATOM   1362  CA  GLY B 341      13.931  12.814  22.893  1.00  1.00
ATOM   1363  C   GLY B 341      13.578  11.642  21.986  1.00  1.00
ATOM   1364  O   GLY B 341      13.736  10.482  22.366  1.00  1.00
ATOM   1365  N   ASN B 342      13.389  11.932  20.775  1.00  1.00
ATOM   1366  CA  ASN B 342      13.372  10.835  19.815  1.00  1.00
ATOM   1367  C   ASN B 342      12.106   9.999  19.958  1.00  1.00
ATOM   1368  O   ASN B 342      12.065   8.841  19.541  1.00  1.00
ATOM   1369  N   GLY B 343      11.117  10.420  20.784  1.00  1.00
ATOM   1370  CA  GLY B 343       9.864   9.689  20.930  1.00  1.00
ATOM   1371  C   GLY B 343       9.897   8.778  22.150  1.00  1.00
ATOM   1372  O   GLY B 343       8.936   8.059  22.427  1.00  1.00
ATOM   1373  N   CYS B 344      10.712   9.107  23.097  1.00  1.00
ATOM   1374  CA  CYS B 344      10.909   8.327  24.313  1.00  1.00
ATOM   1375  C   CYS B 344      10.508   9.121  25.549  1.00  1.00
ATOM   1376  O   CYS B 344      10.741  10.327  25.626  1.00  1.00
ATOM   1377  N   PHE B 345       9.852   8.464  26.468  1.00  1.00
ATOM   1378  CA  PHE B 345       9.541   8.963  27.802  1.00  1.00
ATOM   1379  C   PHE B 345      10.318   8.202  28.869  1.00  1.00
ATOM   1380  O   PHE B 345      10.458   6.981  28.797  1.00  1.00
ATOM   1381  N   GLU B 346      10.867   8.930  29.798  1.00  1.00
ATOM   1382  CA  GLU B 346      11.512   8.359  30.975  1.00  1.00
ATOM   1383  C   GLU B 346      10.679   8.594  32.228  1.00  1.00
ATOM   1384  O   GLU B 346      10.276   9.721  32.515  1.00  1.00
ATOM   1385  N   PHE B 347      10.171   7.429  32.823  1.00  1.00
ATOM   1386  CA  PHE B 347       9.298   7.565  33.983  1.00  1.00
ATOM   1387  C   PHE B 347      10.066   8.076  35.195  1.00  1.00
ATOM   1388  O   PHE B 347      11.197   7.659  35.446  1.00  1.00
ATOM   1389  N   TYR B 348       9.284   8.833  36.056  1.00  1.00
ATOM   1390  CA  TYR B 348       9.835   9.270  37.333  1.00  1.00
ATOM   1391  C   TYR B 348       9.529   8.267  38.438  1.00  1.00
ATOM   1392  O   TYR B 348      10.161   8.280  39.494  1.00  1.00
ATOM   1393  N   HIS B 349       8.859   7.273  38.106  1.00  1.00
ATOM   1394  CA  HIS B 349       8.430   6.141  38.918  1.00  1.00
ATOM   1395  C   HIS B 349       8.836   4.819  38.279  1.00  1.00
ATOM   1396  O   HIS B 349       8.887   4.701  37.054  1.00  1.00
ATOM   1397  N   LYS B 350       8.889   3.739  39.067  1.00  1.00
ATOM   1398  CA  LYS B 350       9.026   2.400  38.506  1.00  1.00
ATOM   1399  C   LYS B 350       7.767   1.988  37.753  1.00  1.00
ATOM   1400  O   LYS B 350       6.661   2.058  38.288  1.00  1.00
ATOM   1401  N   CYS B 351       7.868   1.643  36.548  1.00  1.00
ATOM   1402  CA  CYS B 351       6.795   1.187  35.673  1.00  1.00
ATOM   1403  C   CYS B 351       7.056  -0.227  35.172  1.00  1.00
ATOM   1404  O   CYS B 351       7.966  -0.456  34.375  1.00  1.00
ATOM   1405  N   ASP B 352       6.537  -1.220  35.917  1.00  1.00
ATOM   1406  CA  ASP B 352       6.710  -2.619  35.545  1.00  1.00
ATOM   1407  C   ASP B 352       5.910  -2.959  34.294  1.00  1.00
ATOM   1408  O   ASP B 352       4.912  -2.306  33.987  1.00  1.00
ATOM   1409  N   ASN B 353       5.695  -4.222  33.985  1.00  1.00
ATOM   1410  CA  ASN B 353       4.982  -4.649  32.787  1.00  1.00
ATOM   1411  C   ASN B 353       3.483  -4.414  32.924  1.00  1.00
ATOM   1412  O   ASN B 353       2.807  -4.074  31.954  1.00  1.00
ATOM   1413  N   GLU B 354       2.868  -4.525  34.038  1.00  1.00
ATOM   1414  CA  GLU B 354       1.473  -4.151  34.236  1.00  1.00
ATOM   1415  C   GLU B 354       1.259  -2.665  33.979  1.00  1.00
ATOM   1416  O   GLU B 354       0.244  -2.264  33.410  1.00  1.00
ATOM   1417  N   CYS B 355       2.189  -1.825  34.483  1.00  1.00
ATOM   1418  CA  CYS B 355       2.139  -0.388  34.244  1.00  1.00
ATOM   1419  C   CYS B 355       2.318  -0.069  32.765  1.00  1.00
ATOM   1420  O   CYS B 355       1.659   0.821  32.227  1.00  1.00
ATOM   1421  N   MET B 356       3.292  -0.716  32.137  1.00  1.00
ATOM   1422  CA  MET B 356       3.583  -0.516  30.722  1.00  1.00
ATOM   1423  C   MET B 356       2.394  -0.908  29.855  1.00  1.00
ATOM   1424  O   MET B 356       2.073  -0.228  28.880  1.00  1.00
ATOM   1425  N   GLU B 357       1.765  -2.016  30.128  1.00  1.00
ATOM   1426  CA  GLU B 357       0.588  -2.470  29.396  1.00  1.00
ATOM   1427  C   GLU B 357      -0.551  -1.464  29.506  1.00  1.00
ATOM   1428  O   GLU B 357      -1.297  -1.250  28.551  1.00  1.00
ATOM   1429  N   SER B 358      -0.755  -0.855  30.647  1.00  1.00
ATOM   1430  CA  SER B 358      -1.738   0.202  30.852  1.00  1.00
ATOM   1431  C   SER B 358      -1.439   1.410  29.974  1.00  1.00
ATOM   1432  O   SER B 358      -2.351   2.055  29.456  1.00  1.00
ATOM   1433  N   VAL B 359      -0.182   1.781  29.825  1.00  1.00
ATOM   1434  CA  VAL B 359       0.205   2.832  28.891  1.00  1.00
ATOM   1435  C   VAL B 359      -0.119   2.440  27.455  1.00  1.00
ATOM   1436  O   VAL B 359      -0.613   3.254  26.675  1.00  1.00
ATOM   1437  N   ARG B 360       0.156   1.219  27.095  1.00  1.00
ATOM   1438  CA  ARG B 360      -0.058   0.704  25.748  1.00  1.00
ATOM   1439  C   ARG B 360      -1.544   0.579  25.436  1.00  1.00
ATOM   1440  O   ARG B 360      -1.981   0.869  24.323  1.00  1.00
ATOM   1441  N   ASN B 361      -2.408   0.318  26.258  1.00  1.00
ATOM   1442  CA  ASN B 361      -3.835   0.110  26.045  1.00  1.00
ATOM   1443  C   ASN B 361      -4.647   1.296  26.550  1.00  1.00
ATOM   1444  O   ASN B 361      -5.813   1.461  26.191  1.00  1.00
ATOM   1445  N   GLY B 362      -4.075   2.347  26.948  1.00  1.00
ATOM   1446  CA  GLY B 362      -4.685   3.654  27.163  1.00  1.00
ATOM   1447  C   GLY B 362      -5.476   3.685  28.465  1.00  1.00
ATOM   1448  O   GLY B 362      -6.160   4.664  28.763  1.00  1.00
ATOM   1449  N   THR B 363      -5.027   3.119  29.500  1.00  1.00
ATOM   1450  CA  THR B 363      -5.660   3.065  30.812  1.00  1.00
ATOM   1451  C   THR B 363      -4.654   3.346  31.921  1.00  1.00
ATOM   1452  O   THR B 363      -5.006   3.368  33.100  1.00  1.00
ATOM   1453  N   TYR B 364      -3.582   4.082  31.545  1.00  1.00
ATOM   1454  CA  TYR B 364      -2.600   4.493  32.541  1.00  1.00
ATOM   1455  C   TYR B 364      -3.254   5.284  33.666  1.00  1.00
ATOM   1456  O   TYR B 364      -4.008   6.226  33.419  1.00  1.00
ATOM   1457  N   ASP B 365      -2.939   4.908  34.909  1.00  1.00
ATOM   1458  CA  ASP B 365      -3.437   5.602  36.092  1.00  1.00
ATOM   1459  C   ASP B 365      -2.404   6.583  36.630  1.00  1.00
ATOM   1460  O   ASP B 365      -1.441   6.187  37.287  1.00  1.00
ATOM   1461  N   TYR B 366      -2.627   7.950  36.313  1.00  1.00
ATOM   1462  CA  TYR B 366      -1.623   8.937  36.689  1.00  1.00
ATOM   1463  C   TYR B 366      -1.599   9.153  38.197  1.00  1.00
ATOM   1464  O   TYR B 366      -0.533   9.297  38.796  1.00  1.00
ATOM   1465  N   PRO B 367      -2.757   9.285  38.855  1.00  1.00
ATOM   1466  CA  PRO B 367      -2.847   9.514  40.292  1.00  1.00
ATOM   1467  C   PRO B 367      -2.199   8.378  41.072  1.00  1.00
ATOM   1468  O   PRO B 367      -1.580   8.601  42.113  1.00  1.00
ATOM   1469  N   LYS B 368      -2.135   7.212  40.632  1.00  1.00
ATOM   1470  CA  LYS B 368      -1.533   6.043  41.260  1.00  1.00
ATOM   1471  C   LYS B 368      -0.034   6.233  41.457  1.00  1.00
ATOM   1472  O   LYS B 368       0.526   5.821  42.472  1.00  1.00
ATOM   1473  N   TYR B 369       0.678   6.825  40.533  1.00  1.00
ATOM   1474  CA  TYR B 369       2.129   6.952  40.600  1.00  1.00
ATOM   1475  C   TYR B 369       2.547   8.406  40.780  1.00  1.00
ATOM   1476  O   TYR B 369       3.690   8.693  41.136  1.00  1.00
ATOM   1477  N   SER B 370       1.674   9.287  40.965  1.00  1.00
ATOM   1478  CA  SER B 370       1.955  10.717  41.013  1.00  1.00
ATOM   1479  C   SER B 370       2.728  11.084  42.273  1.00  1.00
ATOM   1480  O   SER B 370       3.606  11.948  42.245  1.00  1.00
ATOM   1481  N   GLU B 371       2.522  10.508  43.421  1.00  1.00
ATOM   1482  CA  GLU B 371       3.281  10.800  44.632  1.00  1.00
ATOM   1483  C   GLU B 371       4.739  10.384  44.481  1.00  1.00
ATOM   1484  O   GLU B 371       5.644  11.088  44.930  1.00  1.00
ATOM   1485  N   GLU B 372       4.972   9.135  44.011  1.00  1.00
ATOM   1486  CA  GLU B 372       6.332   8.646  43.816  1.00  1.00
ATOM   1487  C   GLU B 372       7.071   9.476  42.774  1.00  1.00
ATOM   1488  O   GLU B 372       8.269   9.726  42.902  1.00  1.00
ATOM   1489  N   SER B 373       6.348   9.803  41.676  1.00  1.00
ATOM   1490  CA  SER B 373       6.926  10.628  40.622  1.00  1.00
ATOM   1491  C   SER B 373       7.367  11.982  41.162  1.00  1.00
ATOM   1492  O   SER B 373       8.406  12.511  40.765  1.00  1.00
ATOM   1493  N   LYS B 374       6.436  12.643  41.904  1.00  1.00
ATOM   1494  CA  LYS B 374       6.699  13.952  42.489  1.00  1.00
ATOM   1495  C   LYS B 374       7.975  13.938  43.321  1.00  1.00
ATOM   1496  O   LYS B 374       8.748  14.895  43.305  1.00  1.00
ATOM   1497  N   LEU B 375       8.147  12.920  44.168  1.00  1.00
ATOM   1498  CA  LEU B 375       9.335  12.786  45.002  1.00  1.00
ATOM   1499  C   LEU B 375      10.594  12.648  44.151  1.00  1.00
ATOM   1500  O   LEU B 375      11.656  13.154  44.511  1.00  1.00
ATOM   1501  N   ASN B 376      10.539  12.071  42.991  1.00  1.00
ATOM   1502  CA  ASN B 376      11.711  11.770  42.177  1.00  1.00
ATOM   1503  C   ASN B 376      12.124  12.975  41.341  1.00  1.00
ATOM   1504  O   ASN B 376      13.303  13.157  41.038  1.00  1.00
ATOM   1505  N   ARG B 377      11.233  13.619  40.651  1.00  1.00
ATOM   1506  CA  ARG B 377      11.590  14.788  39.856  1.00  1.00
ATOM   1507  C   ARG B 377      11.865  15.995  40.745  1.00  1.00
ATOM   1508  O   ARG B 377      11.145  16.242  41.712  1.00  1.00
