# Supplementary material for: ProteinDJ: A high‐performance and modular protein design pipeline
Source: Protein Sci. 2026 Jan 21;35(2):e70464. doi: 10.1002/pro.70464 (PMC12820799; doi:10.1002/pro.70464)
Supplement: Supplementary file 2 — DATA S1. Compressed archive containing input PDB and Bindsweeper YAML files used for benchmarking and comparison of sequence design methods. [file PRO-35-e70464-s001.zip › SupplementaryFile1/binderfolds/ha/fold_89.pdb]

ATOM      1  N   GLY A   1     -13.734 -11.083  -8.083  1.00  0.00
ATOM      2  CA  GLY A   1     -13.561  -9.646  -7.912  1.00  0.00
ATOM      3  C   GLY A   1     -12.089  -9.257  -7.971  1.00  0.00
ATOM      4  O   GLY A   1     -11.234  -9.938  -7.404  1.00  0.00
ATOM      5  N   GLY A   2     -11.785  -8.304  -8.820  1.00  0.00
ATOM      6  CA  GLY A   2     -10.394  -7.884  -8.944  1.00  0.00
ATOM      7  C   GLY A   2      -9.924  -7.158  -7.690  1.00  0.00
ATOM      8  O   GLY A   2      -8.782  -7.317  -7.261  1.00  0.00
ATOM      9  N   GLY A   3     -10.839  -6.420  -7.077  1.00  0.00
ATOM     10  CA  GLY A   3     -10.532  -5.707  -5.844  1.00  0.00
ATOM     11  C   GLY A   3     -10.094  -6.668  -4.746  1.00  0.00
ATOM     12  O   GLY A   3      -9.158  -6.385  -3.998  1.00  0.00
ATOM     13  N   GLY A   4     -10.886  -7.762  -4.579  1.00  0.00
ATOM     14  CA  GLY A   4     -10.570  -8.755  -3.560  1.00  0.00
ATOM     15  C   GLY A   4      -9.214  -9.399  -3.820  1.00  0.00
ATOM     16  O   GLY A   4      -8.440  -9.635  -2.893  1.00  0.00
ATOM     17  N   GLY A   5      -8.925  -9.686  -5.087  1.00  0.00
ATOM     18  CA  GLY A   5      -7.654 -10.290  -5.465  1.00  0.00
ATOM     19  C   GLY A   5      -6.492  -9.344  -5.195  1.00  0.00
ATOM     20  O   GLY A   5      -5.432  -9.763  -4.730  1.00  0.00
ATOM     21  N   GLY A   6      -6.697  -8.018  -5.592  1.00  0.00
ATOM     22  CA  GLY A   6      -5.647  -7.038  -5.340  1.00  0.00
ATOM     23  C   GLY A   6      -5.372  -6.897  -3.849  1.00  0.00
ATOM     24  O   GLY A   6      -4.221  -6.778  -3.428  1.00  0.00
ATOM     25  N   GLY A   7      -6.447  -6.862  -3.057  1.00  0.00
ATOM     26  CA  GLY A   7      -6.283  -6.807  -1.609  1.00  0.00
ATOM     27  C   GLY A   7      -5.523  -8.022  -1.094  1.00  0.00
ATOM     28  O   GLY A   7      -4.666  -7.905  -0.218  1.00  0.00
ATOM     29  N   GLY A   8      -5.845  -9.203  -1.673  1.00  0.00
ATOM     30  CA  GLY A   8      -5.146 -10.427  -1.298  1.00  0.00
ATOM     31  C   GLY A   8      -3.666 -10.346  -1.650  1.00  0.00
ATOM     32  O   GLY A   8      -2.811 -10.784  -0.880  1.00  0.00
ATOM     33  N   GLY A   9      -3.359  -9.755  -2.808  1.00  0.00
ATOM     34  CA  GLY A   9      -1.973  -9.580  -3.226  1.00  0.00
ATOM     35  C   GLY A   9      -1.211  -8.695  -2.248  1.00  0.00
ATOM     36  O   GLY A   9      -0.058  -8.969  -1.917  1.00  0.00
ATOM     37  N   GLY A  10      -1.938  -7.586  -1.813  1.00  0.00
ATOM     38  CA  GLY A  10      -1.324  -6.691  -0.840  1.00  0.00
ATOM     39  C   GLY A  10      -1.022  -7.419   0.464  1.00  0.00
ATOM     40  O   GLY A  10       0.042  -7.235   1.056  1.00  0.00
ATOM     41  N   GLY A  11      -2.032  -8.234   0.894  1.00  0.00
ATOM     42  CA  GLY A  11      -1.869  -9.012   2.116  1.00  0.00
ATOM     43  C   GLY A  11      -0.698  -9.980   2.000  1.00  0.00
ATOM     44  O   GLY A  11       0.081 -10.142   2.939  1.00  0.00
ATOM     45  N   GLY A  12      -0.581 -10.624   0.813  1.00  0.00
ATOM     46  CA  GLY A  12       0.507 -11.566   0.578  1.00  0.00
ATOM     47  C   GLY A  12       1.859 -10.866   0.614  1.00  0.00
ATOM     48  O   GLY A  12       2.824 -11.388   1.172  1.00  0.00
ATOM     49  N   GLY A  13       1.888  -9.641  -0.001  1.00  0.00
ATOM     50  CA  GLY A  13       3.129  -8.876  -0.003  1.00  0.00
ATOM     51  C   GLY A  13       3.542  -8.493   1.412  1.00  0.00
ATOM     52  O   GLY A  13       4.718  -8.565   1.768  1.00  0.00
ATOM     53  N   GLY A  14       2.511  -7.984   2.190  1.00  0.00
ATOM     54  CA  GLY A  14       2.770  -7.602   3.573  1.00  0.00
ATOM     55  C   GLY A  14       3.232  -8.797   4.397  1.00  0.00
ATOM     56  O   GLY A  14       4.162  -8.690   5.197  1.00  0.00
ATOM     57  N   GLY A  15       2.577  -9.922   4.212  1.00  0.00
ATOM     58  CA  GLY A  15       2.913 -11.134   4.948  1.00  0.00
ATOM     59  C   GLY A  15       4.294 -11.648   4.561  1.00  0.00
ATOM     60  O   GLY A  15       5.071 -12.073   5.416  1.00  0.00
ATOM     61  N   GLY A  16       4.595 -11.614   3.250  1.00  0.00
ATOM     62  CA  GLY A  16       5.895 -12.062   2.764  1.00  0.00
ATOM     63  C   GLY A  16       7.022 -11.222   3.351  1.00  0.00
ATOM     64  O   GLY A  16       8.067 -11.748   3.733  1.00  0.00
ATOM     65  N   GLY A  17       6.792  -9.884   3.364  1.00  0.00
ATOM     66  CA  GLY A  17       7.778  -8.979   3.940  1.00  0.00
ATOM     67  C   GLY A  17       7.992  -9.267   5.420  1.00  0.00
ATOM     68  O   GLY A  17       9.122  -9.257   5.908  1.00  0.00
ATOM     69  N   GLY A  18       6.840  -9.467   6.122  1.00  0.00
ATOM     70  CA  GLY A  18       6.898  -9.752   7.550  1.00  0.00
ATOM     71  C   GLY A  18       7.647 -11.051   7.823  1.00  0.00
ATOM     72  O   GLY A  18       8.446 -11.134   8.755  1.00  0.00
ATOM     73  N   GLY A  19       7.373 -12.057   7.019  1.00  0.00
ATOM     74  CA  GLY A  19       8.021 -13.355   7.157  1.00  0.00
ATOM     75  C   GLY A  19       9.529 -13.242   6.968  1.00  0.00
ATOM     76  O   GLY A  19      10.304 -13.846   7.710  1.00  0.00
ATOM     77  N   GLY A  20       9.924 -12.494   5.939  1.00  0.00
ATOM     78  CA  GLY A  20      11.340 -12.285   5.661  1.00  0.00
ATOM     79  C   GLY A  20      12.023 -11.550   6.807  1.00  0.00
ATOM     80  O   GLY A  20      13.139 -11.893   7.200  1.00  0.00
ATOM     81  N   GLY A  21      11.335 -10.536   7.340  1.00  0.00
ATOM     82  CA  GLY A  21      11.867  -9.750   8.447  1.00  0.00
ATOM     83  C   GLY A  21      11.989 -10.591   9.711  1.00  0.00
ATOM     84  O   GLY A  21      12.973 -10.488  10.444  1.00  0.00
ATOM     85  N   GLY A  22      10.927 -11.398   9.976  1.00  0.00
ATOM     86  CA  GLY A  22      10.914 -12.262  11.150  1.00  0.00
ATOM     87  C   GLY A  22      12.041 -13.285  11.094  1.00  0.00
ATOM     88  O   GLY A  22      12.696 -13.558  12.100  1.00  0.00
ATOM     89  N   GLY A  23      12.209 -13.904   9.948  1.00  0.00
ATOM     90  CA  GLY A  23      13.252 -14.906   9.765  1.00  0.00
ATOM     91  C   GLY A  23      14.639 -14.285   9.878  1.00  0.00
ATOM     92  O   GLY A  23      15.540 -14.862  10.486  1.00  0.00
ATOM     93  N   GLY A  24      14.762 -13.062   9.352  1.00  0.00
ATOM     94  CA  GLY A  24      16.033 -12.350   9.408  1.00  0.00
ATOM     95  C   GLY A  24      16.373 -11.941  10.836  1.00  0.00
ATOM     96  O   GLY A  24      17.526 -12.026  11.258  1.00  0.00
ATOM     97  N   GLY A  25      15.377 -11.626  11.602  1.00  0.00
ATOM     98  CA  GLY A  25      15.549 -11.208  12.988  1.00  0.00
ATOM     99  C   GLY A  25      15.572 -12.407  13.927  1.00  0.00
ATOM    100  O   GLY A  25      16.286 -12.409  14.930  1.00  0.00
ATOM    101  N   GLY A  26      15.122 -13.502  13.432  1.00  0.00
ATOM    102  CA  GLY A  26      15.203 -14.727  14.218  1.00  0.00
ATOM    103  C   GLY A  26      13.976 -14.893  15.106  1.00  0.00
ATOM    104  O   GLY A  26      13.930 -15.782  15.957  1.00  0.00
ATOM    105  N   GLY A  27      12.902 -14.178  14.732  1.00  0.00
ATOM    106  CA  GLY A  27      11.655 -14.335  15.472  1.00  0.00
ATOM    107  C   GLY A  27      10.947 -15.628  15.090  1.00  0.00
ATOM    108  O   GLY A  27      10.996 -16.057  13.937  1.00  0.00
ATOM    109  N   GLY A  28      10.098 -16.124  15.967  1.00  0.00
ATOM    110  CA  GLY A  28       9.379 -17.366  15.706  1.00  0.00
ATOM    111  C   GLY A  28       8.161 -17.123  14.824  1.00  0.00
ATOM    112  O   GLY A  28       7.515 -16.079  14.916  1.00  0.00
ATOM    113  N   GLY A  29       7.533 -18.195  14.415  1.00  0.00
ATOM    114  CA  GLY A  29       6.343 -18.131  13.575  1.00  0.00
ATOM    115  C   GLY A  29       5.181 -17.480  14.315  1.00  0.00
ATOM    116  O   GLY A  29       4.346 -16.808  13.710  1.00  0.00
ATOM    117  N   GLY A  30       5.153 -17.476  15.587  1.00  0.00
ATOM    118  CA  GLY A  30       4.112 -16.827  16.376  1.00  0.00
ATOM    119  C   GLY A  30       3.963 -15.361  15.991  1.00  0.00
ATOM    120  O   GLY A  30       2.850 -14.842  15.904  1.00  0.00
ATOM    121  N   GLY A  31       5.106 -14.704  15.722  1.00  0.00
ATOM    122  CA  GLY A  31       5.078 -13.305  15.312  1.00  0.00
ATOM    123  C   GLY A  31       4.359 -13.136  13.980  1.00  0.00
ATOM    124  O   GLY A  31       3.595 -12.189  13.791  1.00  0.00
ATOM    125  N   GLY A  32       4.649 -14.075  13.046  1.00  0.00
ATOM    126  CA  GLY A  32       4.001 -14.046  11.741  1.00  0.00
ATOM    127  C   GLY A  32       2.503 -14.297  11.864  1.00  0.00
ATOM    128  O   GLY A  32       1.699 -13.656  11.187  1.00  0.00
ATOM    129  N   GLY A  33       2.144 -15.237  12.749  1.00  0.00
ATOM    130  CA  GLY A  33       0.736 -15.531  12.988  1.00  0.00
ATOM    131  C   GLY A  33       0.007 -14.317  13.548  1.00  0.00
ATOM    132  O   GLY A  33      -1.123 -14.024  13.156  1.00  0.00
ATOM    133  N   GLY A  34       0.660 -13.572  14.444  1.00  0.00
ATOM    134  CA  GLY A  34       0.084 -12.363  15.018  1.00  0.00
ATOM    135  C   GLY A  34      -0.165 -11.308  13.948  1.00  0.00
ATOM    136  O   GLY A  34      -1.198 -10.638  13.950  1.00  0.00
ATOM    137  N   GLY A  35       0.847 -11.152  13.059  1.00  0.00
ATOM    138  CA  GLY A  35       0.727 -10.191  11.969  1.00  0.00
ATOM    139  C   GLY A  35      -0.416 -10.560  11.032  1.00  0.00
ATOM    140  O   GLY A  35      -1.175  -9.696  10.594  1.00  0.00
ATOM    141  N   GLY A  36      -0.495 -11.854  10.710  1.00  0.00
ATOM    142  CA  GLY A  36      -1.537 -12.340   9.813  1.00  0.00
ATOM    143  C   GLY A  36      -2.919 -12.174  10.433  1.00  0.00
ATOM    144  O   GLY A  36      -3.869 -11.780   9.758  1.00  0.00
ATOM    145  N   GLY A  37      -3.042 -12.408  11.711  1.00  0.00
ATOM    146  CA  GLY A  37      -4.315 -12.241  12.403  1.00  0.00
ATOM    147  C   GLY A  37      -4.753 -10.782  12.406  1.00  0.00
ATOM    148  O   GLY A  37      -5.929 -10.477  12.208  1.00  0.00
ATOM    149  N   GLY A  38      -3.785  -9.866  12.566  1.00  0.00
ATOM    150  CA  GLY A  38      -4.072  -8.437  12.553  1.00  0.00
ATOM    151  C   GLY A  38      -4.568  -7.987  11.185  1.00  0.00
ATOM    152  O   GLY A  38      -5.500  -7.190  11.083  1.00  0.00
ATOM    153  N   GLY A  39      -3.843  -8.485  10.148  1.00  0.00
ATOM    154  CA  GLY A  39      -4.203  -8.127   8.781  1.00  0.00
ATOM    155  C   GLY A  39      -5.595  -8.636   8.427  1.00  0.00
ATOM    156  O   GLY A  39      -6.383  -7.931   7.797  1.00  0.00
ATOM    157  N   GLY A  40      -5.879  -9.879   8.823  1.00  0.00
ATOM    158  CA  GLY A  40      -7.171 -10.484   8.524  1.00  0.00
ATOM    159  C   GLY A  40      -8.295  -9.780   9.273  1.00  0.00
ATOM    160  O   GLY A  40      -9.368  -9.539   8.719  1.00  0.00
ATOM    161  N   GLY A  41      -8.042  -9.420  10.524  1.00  0.00
ATOM    162  CA  GLY A  41      -9.057  -8.754  11.332  1.00  0.00
ATOM    163  C   GLY A  41      -9.280  -7.322  10.865  1.00  0.00
ATOM    164  O   GLY A  41     -10.408  -6.830  10.857  1.00  0.00
ATOM    165  N   GLY A  42      -8.315  -6.728  10.217  1.00  0.00
ATOM    166  CA  GLY A  42      -8.403  -5.340   9.780  1.00  0.00
ATOM    167  C   GLY A  42      -8.967  -5.242   8.368  1.00  0.00
ATOM    168  O   GLY A  42      -9.620  -4.259   8.018  1.00  0.00
ATOM    169  N   GLY A  43      -8.902  -6.248   7.608  1.00  0.00
ATOM    170  CA  GLY A  43      -9.432  -6.277   6.250  1.00  0.00
ATOM    171  C   GLY A  43     -10.955  -6.256   6.253  1.00  0.00
ATOM    172  O   GLY A  43     -11.591  -6.763   7.177  1.00  0.00
ATOM    173  N   GLY A  44     -11.511  -5.627   5.164  1.00  0.00
ATOM    174  CA  GLY A  44     -12.960  -5.673   5.006  1.00  0.00
ATOM    175  C   GLY A  44     -13.477  -7.104   5.090  1.00  0.00
ATOM    176  O   GLY A  44     -12.861  -8.029   4.562  1.00  0.00
ATOM    177  N   GLY A  45     -14.800  -7.177   5.417  1.00  0.00
ATOM    178  CA  GLY A  45     -15.404  -8.502   5.481  1.00  0.00
ATOM    179  C   GLY A  45     -15.372  -9.188   4.122  1.00  0.00
ATOM    180  O   GLY A  45     -15.120 -10.390   4.028  1.00  0.00
ATOM    181  N   GLY A  46     -15.528  -8.404   3.052  1.00  0.00
ATOM    182  CA  GLY A  46     -15.567  -8.937   1.695  1.00  0.00
ATOM    183  C   GLY A  46     -14.228  -9.550   1.306  1.00  0.00
ATOM    184  O   GLY A  46     -14.178 -10.584   0.639  1.00  0.00
ATOM    185  N   GLY A  47     -13.147  -9.122   1.838  1.00  0.00
ATOM    186  CA  GLY A  47     -11.812  -9.590   1.487  1.00  0.00
ATOM    187  C   GLY A  47     -11.237 -10.484   2.578  1.00  0.00
ATOM    188  O   GLY A  47     -10.358 -11.306   2.320  1.00  0.00
ATOM    189  N   GLY A  48     -11.954 -10.728   3.613  1.00  0.00
ATOM    190  CA  GLY A  48     -11.502 -11.463   4.788  1.00  0.00
ATOM    191  C   GLY A  48     -11.092 -12.885   4.424  1.00  0.00
ATOM    192  O   GLY A  48     -10.084 -13.395   4.913  1.00  0.00
ATOM    193  N   GLY A  49     -11.875 -13.631   3.722  1.00  0.00
ATOM    194  CA  GLY A  49     -11.566 -15.010   3.365  1.00  0.00
ATOM    195  C   GLY A  49     -10.283 -15.094   2.549  1.00  0.00
ATOM    196  O   GLY A  49      -9.464 -15.991   2.752  1.00  0.00
ATOM    197  N   GLY A  50     -10.115 -14.207   1.580  1.00  0.00
ATOM    198  CA  GLY A  50      -8.913 -14.181   0.755  1.00  0.00
ATOM    199  C   GLY A  50      -7.672 -13.913   1.596  1.00  0.00
ATOM    200  O   GLY A  50      -6.625 -14.526   1.388  1.00  0.00
ATOM    201  N   GLY A  51      -7.826 -12.878   2.486  1.00  0.00
ATOM    202  CA  GLY A  51      -6.715 -12.514   3.357  1.00  0.00
ATOM    203  C   GLY A  51      -6.343 -13.663   4.285  1.00  0.00
ATOM    204  O   GLY A  51      -5.164 -13.921   4.528  1.00  0.00
ATOM    205  N   GLY A  52      -7.369 -14.351   4.802  1.00  0.00
ATOM    206  CA  GLY A  52      -7.136 -15.496   5.675  1.00  0.00
ATOM    207  C   GLY A  52      -6.377 -16.598   4.947  1.00  0.00
ATOM    208  O   GLY A  52      -5.477 -17.221   5.509  1.00  0.00
ATOM    209  N   GLY A  53      -6.740 -16.861   3.689  1.00  0.00
ATOM    210  CA  GLY A  53      -6.047 -17.857   2.880  1.00  0.00
ATOM    211  C   GLY A  53      -4.583 -17.487   2.684  1.00  0.00
ATOM    212  O   GLY A  53      -3.699 -18.337   2.784  1.00  0.00
ATOM    213  N   GLY A  54      -4.333 -16.222   2.336  1.00  0.00
ATOM    214  CA  GLY A  54      -2.973 -15.743   2.124  1.00  0.00
ATOM    215  C   GLY A  54      -2.149 -15.839   3.402  1.00  0.00
ATOM    216  O   GLY A  54      -0.980 -16.223   3.371  1.00  0.00
ATOM    217  N   GLY A  55      -2.786 -15.435   4.511  1.00  0.00
ATOM    218  CA  GLY A  55      -2.108 -15.473   5.801  1.00  0.00
ATOM    219  C   GLY A  55      -1.740 -16.900   6.188  1.00  0.00
ATOM    220  O   GLY A  55      -0.645 -17.155   6.688  1.00  0.00
ATOM    221  N   GLY A  56      -2.678 -17.827   5.984  1.00  0.00
ATOM    222  CA  GLY A  56      -2.421 -19.224   6.311  1.00  0.00
ATOM    223  C   GLY A  56      -1.303 -19.795   5.448  1.00  0.00
ATOM    224  O   GLY A  56      -0.451 -20.540   5.932  1.00  0.00
ATOM    225  N   GLY A  57      -1.303 -19.448   4.147  1.00  0.00
ATOM    226  CA  GLY A  57      -0.262 -19.909   3.235  1.00  0.00
ATOM    227  C   GLY A  57       1.108 -19.398   3.661  1.00  0.00
ATOM    228  O   GLY A  57       2.092 -20.138   3.637  1.00  0.00
ATOM    229  N   GLY A  58       1.170 -18.100   4.009  1.00  0.00
ATOM    230  CA  GLY A  58       2.436 -17.497   4.408  1.00  0.00
ATOM    231  C   GLY A  58       2.935 -18.081   5.723  1.00  0.00
ATOM    232  O   GLY A  58       4.129 -18.326   5.891  1.00  0.00
ATOM    233  N   GLY A  59       2.029 -18.268   6.674  1.00  0.00
ATOM    234  CA  GLY A  59       2.399 -18.857   7.955  1.00  0.00
ATOM    235  C   GLY A  59       2.945 -20.268   7.776  1.00  0.00
ATOM    236  O   GLY A  59       3.921 -20.652   8.420  1.00  0.00
ATOM    237  N   GLY A  60       2.292 -21.033   6.902  1.00  0.00
ATOM    238  CA  GLY A  60       2.751 -22.387   6.620  1.00  0.00
ATOM    239  C   GLY A  60       4.151 -22.380   6.019  1.00  0.00
ATOM    240  O   GLY A  60       4.997 -23.198   6.380  1.00  0.00
ATOM    241  N   GLY A  61       4.399 -21.426   5.098  1.00  0.00
ATOM    242  CA  GLY A  61       5.708 -21.288   4.472  1.00  0.00
ATOM    243  C   GLY A  61       6.782 -20.969   5.504  1.00  0.00
ATOM    244  O   GLY A  61       7.886 -21.513   5.454  1.00  0.00
ATOM    245  N   GLY A  62       6.449 -20.031   6.415  1.00  0.00
ATOM    246  CA  GLY A  62       7.389 -19.640   7.459  1.00  0.00
ATOM    247  C   GLY A  62       7.714 -20.814   8.374  1.00  0.00
ATOM    248  O   GLY A  62       8.866 -21.010   8.762  1.00  0.00
ATOM    249  N   GLY A  63       6.677 -21.544   8.756  1.00  0.00
ATOM    250  CA  GLY A  63       6.869 -22.716   9.601  1.00  0.00
ATOM    251  C   GLY A  63       7.769 -23.742   8.925  1.00  0.00
ATOM    252  O   GLY A  63       8.638 -24.336   9.563  1.00  0.00
ATOM    253  N   GLY A  64       7.590 -23.898   7.606  1.00  0.00
ATOM    254  CA  GLY A  64       8.428 -24.810   6.837  1.00  0.00
ATOM    255  C   GLY A  64       9.865 -24.310   6.765  1.00  0.00
ATOM    256  O   GLY A  64      10.811 -25.090   6.878  1.00  0.00
ATOM    257  N   GLY A  65      10.033 -22.980   6.628  1.00  0.00
ATOM    258  CA  GLY A  65      11.361 -22.383   6.548  1.00  0.00
ATOM    259  C   GLY A  65      12.105 -22.516   7.870  1.00  0.00
ATOM    260  O   GLY A  65      13.308 -22.777   7.893  1.00  0.00
ATOM    261  N   GLY A  66      11.421 -22.286   8.965  1.00  0.00
ATOM    262  CA  GLY A  66      12.056 -22.354  10.275  1.00  0.00
ATOM    263  C   GLY A  66      12.223 -23.798  10.732  1.00  0.00
ATOM    264  O   GLY A  66      13.202 -24.140  11.396  1.00  0.00
ATOM    265  N   GLY A  67      11.564 -24.696  10.209  1.00  0.00
ATOM    266  CA  GLY A  67      11.762 -26.103  10.536  1.00  0.00
ATOM    267  C   GLY A  67      12.852 -26.721   9.669  1.00  0.00
ATOM    268  O   GLY A  67      13.992 -26.258   9.664  1.00  0.00
ATOM    269  N   ALA B  68      16.385   5.013  34.973  1.00  1.00
ATOM    270  CA  ALA B  68      14.934   5.064  35.104  1.00  1.00
ATOM    271  C   ALA B  68      14.251   4.338  33.952  1.00  1.00
ATOM    272  O   ALA B  68      14.713   4.389  32.812  1.00  1.00
ATOM    273  N   ASP B  69      13.102   3.669  34.214  1.00  1.00
ATOM    274  CA  ASP B  69      12.388   3.010  33.127  1.00  1.00
ATOM    275  C   ASP B  69      12.042   3.997  32.019  1.00  1.00
ATOM    276  O   ASP B  69      11.665   5.138  32.286  1.00  1.00
ATOM    277  N   THR B  70      11.769   3.392  30.805  1.00  1.00
ATOM    278  CA  THR B  70      11.421   4.185  29.632  1.00  1.00
ATOM    279  C   THR B  70      10.436   3.443  28.738  1.00  1.00
ATOM    280  O   THR B  70      10.464   2.215  28.652  1.00  1.00
ATOM    281  N   ILE B  71       9.711   4.153  27.968  1.00  1.00
ATOM    282  CA  ILE B  71       8.828   3.742  26.884  1.00  1.00
ATOM    283  C   ILE B  71       8.934   4.691  25.697  1.00  1.00
ATOM    284  O   ILE B  71       9.017   5.907  25.868  1.00  1.00
ATOM    285  N   CYS B  72       9.124   4.175  24.527  1.00  1.00
ATOM    286  CA  CYS B  72       9.243   4.937  23.290  1.00  1.00
ATOM    287  C   CYS B  72       8.157   4.545  22.296  1.00  1.00
ATOM    288  O   CYS B  72       7.813   3.370  22.169  1.00  1.00
ATOM    289  N   ILE B  73       7.570   5.617  21.595  1.00  1.00
ATOM    290  CA  ILE B  73       6.640   5.410  20.492  1.00  1.00
ATOM    291  C   ILE B  73       7.364   5.416  19.152  1.00  1.00
ATOM    292  O   ILE B  73       8.138   6.327  18.858  1.00  1.00
ATOM    293  N   GLY B  74       7.322   4.333  18.417  1.00  1.00
ATOM    294  CA  GLY B  74       8.075   4.245  17.172  1.00  1.00
ATOM    295  C   GLY B  74       7.182   3.809  16.017  1.00  1.00
ATOM    296  O   GLY B  74       6.013   3.478  16.215  1.00  1.00
ATOM    297  N   TYR B  75       7.856   3.239  14.967  1.00  1.00
ATOM    298  CA  TYR B  75       7.250   2.718  13.748  1.00  1.00
ATOM    299  C   TYR B  75       8.055   1.553  13.186  1.00  1.00
ATOM    300  O   TYR B  75       9.278   1.510  13.320  1.00  1.00
ATOM    301  N   HIS B  76       7.386   0.711  12.356  1.00  1.00
ATOM    302  CA  HIS B  76       8.002  -0.445  11.717  1.00  1.00
ATOM    303  C   HIS B  76       9.049  -0.017  10.696  1.00  1.00
ATOM    304  O   HIS B  76       8.858   0.958   9.968  1.00  1.00
ATOM    305  N   ALA B  77      10.048  -0.832  10.526  1.00  1.00
ATOM    306  CA  ALA B  77      11.061  -0.861   9.478  1.00  1.00
ATOM    307  C   ALA B  77      11.426  -2.291   9.104  1.00  1.00
ATOM    308  O   ALA B  77      11.417  -3.186   9.950  1.00  1.00
ATOM    309  N   ASN B  78      11.712  -2.559   7.897  1.00  1.00
ATOM    310  CA  ASN B  78      12.106  -3.883   7.430  1.00  1.00
ATOM    311  C   ASN B  78      13.206  -3.792   6.380  1.00  1.00
ATOM    312  O   ASN B  78      13.441  -2.729   5.805  1.00  1.00
ATOM    313  N   ASN B  79      13.465  -4.852   5.674  1.00  1.00
ATOM    314  CA  ASN B  79      14.504  -4.964   4.658  1.00  1.00
ATOM    315  C   ASN B  79      13.939  -4.723   3.264  1.00  1.00
ATOM    316  O   ASN B  79      14.686  -4.497   2.311  1.00  1.00
ATOM    317  N   SER B  80      12.813  -4.213   3.111  1.00  1.00
ATOM    318  CA  SER B  80      12.224  -3.880   1.819  1.00  1.00
ATOM    319  C   SER B  80      13.041  -2.815   1.099  1.00  1.00
ATOM    320  O   SER B  80      13.458  -1.826   1.702  1.00  1.00
ATOM    321  N   THR B  81      13.156  -3.012  -0.253  1.00  1.00
ATOM    322  CA  THR B  81      13.882  -2.049  -1.073  1.00  1.00
ATOM    323  C   THR B  81      12.985  -1.456  -2.152  1.00  1.00
ATOM    324  O   THR B  81      13.271  -0.388  -2.693  1.00  1.00
ATOM    325  N   ASP B  82      11.658  -1.826  -2.068  1.00  1.00
ATOM    326  CA  ASP B  82      10.663  -1.250  -2.965  1.00  1.00
ATOM    327  C   ASP B  82      10.554   0.257  -2.772  1.00  1.00
ATOM    328  O   ASP B  82      10.585   0.752  -1.645  1.00  1.00
ATOM    329  N   THR B  83      10.385   0.959  -3.913  1.00  1.00
ATOM    330  CA  THR B  83      10.235   2.409  -3.882  1.00  1.00
ATOM    331  C   THR B  83       8.970   2.848  -4.609  1.00  1.00
ATOM    332  O   THR B  83       8.572   2.241  -5.603  1.00  1.00
ATOM    333  N   VAL B  84       8.458   3.934  -4.221  1.00  1.00
ATOM    334  CA  VAL B  84       7.323   4.628  -4.816  1.00  1.00
ATOM    335  C   VAL B  84       7.632   6.103  -5.035  1.00  1.00
ATOM    336  O   VAL B  84       8.387   6.709  -4.274  1.00  1.00
ATOM    337  N   ASP B  85       6.927   6.744  -5.874  1.00  1.00
ATOM    338  CA  ASP B  85       6.978   8.189  -6.064  1.00  1.00
ATOM    339  C   ASP B  85       5.737   8.864  -5.494  1.00  1.00
ATOM    340  O   ASP B  85       4.643   8.298  -5.521  1.00  1.00
ATOM    341  N   THR B  86       5.950  10.068  -5.011  1.00  1.00
ATOM    342  CA  THR B  86       4.873  10.964  -4.608  1.00  1.00
ATOM    343  C   THR B  86       4.891  12.250  -5.424  1.00  1.00
ATOM    344  O   THR B  86       5.941  12.677  -5.905  1.00  1.00
ATOM    345  N   VAL B  87       4.119  13.173  -5.224  1.00  1.00
ATOM    346  CA  VAL B  87       4.179  14.477  -5.872  1.00  1.00
ATOM    347  C   VAL B  87       5.358  15.294  -5.359  1.00  1.00
ATOM    348  O   VAL B  87       6.029  15.984  -6.127  1.00  1.00
ATOM    349  N   LEU B  88       5.770  15.172  -4.219  1.00  1.00
ATOM    350  CA  LEU B  88       6.860  15.930  -3.615  1.00  1.00
ATOM    351  C   LEU B  88       8.158  15.131  -3.623  1.00  1.00
ATOM    352  O   LEU B  88       9.243  15.692  -3.779  1.00  1.00
ATOM    353  N   GLU B  89       8.294  14.007  -3.908  1.00  1.00
ATOM    354  CA  GLU B  89       9.393  13.084  -3.648  1.00  1.00
ATOM    355  C   GLU B  89       9.392  11.931  -4.644  1.00  1.00
ATOM    356  O   GLU B  89       8.358  11.307  -4.885  1.00  1.00
ATOM    357  N   LYS B  90      10.559  11.662  -5.227  1.00  1.00
ATOM    358  CA  LYS B  90      10.755  10.488  -6.068  1.00  1.00
ATOM    359  C   LYS B  90      11.626   9.450  -5.371  1.00  1.00
ATOM    360  O   LYS B  90      12.671   9.779  -4.809  1.00  1.00
ATOM    361  N   ASN B  91      11.217   8.115  -5.625  1.00  1.00
ATOM    362  CA  ASN B  91      12.149   7.086  -5.180  1.00  1.00
ATOM    363  C   ASN B  91      12.174   6.985  -3.660  1.00  1.00
ATOM    364  O   ASN B  91      13.239   7.015  -3.044  1.00  1.00
ATOM    365  N   VAL B  92      11.012   7.069  -2.984  1.00  1.00
ATOM    366  CA  VAL B  92      10.819   6.782  -1.568  1.00  1.00
ATOM    367  C   VAL B  92      10.781   5.281  -1.310  1.00  1.00
ATOM    368  O   VAL B  92       9.985   4.559  -1.911  1.00  1.00
ATOM    369  N   THR B  93      11.823   4.798  -0.502  1.00  1.00
ATOM    370  CA  THR B  93      11.751   3.404  -0.081  1.00  1.00
ATOM    371  C   THR B  93      10.694   3.209   0.998  1.00  1.00
ATOM    372  O   THR B  93      10.674   3.927   1.998  1.00  1.00
ATOM    373  N   VAL B  94       9.839   2.234   0.849  1.00  1.00
ATOM    374  CA  VAL B  94       8.720   2.005   1.755  1.00  1.00
ATOM    375  C   VAL B  94       8.699   0.566   2.253  1.00  1.00
ATOM    376  O   VAL B  94       9.059  -0.359   1.524  1.00  1.00
ATOM    377  N   THR B  95       8.068   0.328   3.426  1.00  1.00
ATOM    378  CA  THR B  95       7.978  -0.999   4.022  1.00  1.00
ATOM    379  C   THR B  95       7.007  -1.885   3.251  1.00  1.00
ATOM    380  O   THR B  95       7.253  -3.076   3.064  1.00  1.00
ATOM    381  N   HIS B  96       6.041  -1.569   2.724  1.00  1.00
ATOM    382  CA  HIS B  96       5.005  -2.304   2.008  1.00  1.00
ATOM    383  C   HIS B  96       4.430  -1.474   0.867  1.00  1.00
ATOM    384  O   HIS B  96       4.297  -0.255   0.979  1.00  1.00
ATOM    385  N   SER B  97       4.196  -2.200  -0.256  1.00  1.00
ATOM    386  CA  SER B  97       3.653  -1.614  -1.476  1.00  1.00
ATOM    387  C   SER B  97       3.082  -2.686  -2.395  1.00  1.00
ATOM    388  O   SER B  97       3.496  -3.844  -2.346  1.00  1.00
ATOM    389  N   VAL B  98       2.355  -2.338  -3.373  1.00  1.00
ATOM    390  CA  VAL B  98       1.716  -3.211  -4.350  1.00  1.00
ATOM    391  C   VAL B  98       1.862  -2.658  -5.761  1.00  1.00
ATOM    392  O   VAL B  98       1.710  -1.457  -5.986  1.00  1.00
ATOM    393  N   ASN B  99       2.297  -3.588  -6.736  1.00  1.00
ATOM    394  CA  ASN B  99       2.319  -3.164  -8.131  1.00  1.00
ATOM    395  C   ASN B  99       0.921  -3.192  -8.737  1.00  1.00
ATOM    396  O   ASN B  99       0.202  -4.184  -8.616  1.00  1.00
ATOM    397  N   LEU B 100       0.505  -2.095  -9.389  1.00  1.00
ATOM    398  CA  LEU B 100      -0.807  -1.993 -10.017  1.00  1.00
ATOM    399  C   LEU B 100      -0.702  -2.106 -11.534  1.00  1.00
ATOM    400  O   LEU B 100      -1.668  -2.466 -12.207  1.00  1.00
ATOM    401  N   LEU B 101       0.375  -2.261 -12.084  1.00  1.00
ATOM    402  CA  LEU B 101       0.687  -2.337 -13.506  1.00  1.00
ATOM    403  C   LEU B 101       1.226  -3.714 -13.879  1.00  1.00
ATOM    404  O   LEU B 101       2.205  -4.186 -13.301  1.00  1.00
ATOM    405  N   GLU B 102       0.331  -4.459 -14.664  1.00  1.00
ATOM    406  CA  GLU B 102       0.732  -5.763 -15.179  1.00  1.00
ATOM    407  C   GLU B 102       1.586  -5.622 -16.432  1.00  1.00
ATOM    408  O   GLU B 102       1.251  -4.863 -17.341  1.00  1.00
ATOM    409  N   ASP B 103       2.752  -6.293 -16.437  1.00  1.00
ATOM    410  CA  ASP B 103       3.662  -6.205 -17.573  1.00  1.00
ATOM    411  C   ASP B 103       4.092  -7.589 -18.042  1.00  1.00
ATOM    412  O   ASP B 103       4.500  -7.766 -19.190  1.00  1.00
ATOM    413  N   SER B 104       3.509  -8.599 -17.494  1.00  1.00
ATOM    414  CA  SER B 104       3.754 -10.009 -17.777  1.00  1.00
ATOM    415  C   SER B 104       2.593 -10.627 -18.545  1.00  1.00
ATOM    416  O   SER B 104       1.428 -10.405 -18.213  1.00  1.00
ATOM    417  N   HIS B 105       2.870 -11.237 -19.641  1.00  1.00
ATOM    418  CA  HIS B 105       1.981 -12.087 -20.424  1.00  1.00
ATOM    419  C   HIS B 105       2.607 -13.451 -20.680  1.00  1.00
ATOM    420  O   HIS B 105       3.810 -13.558 -20.919  1.00  1.00
ATOM    421  N   ASN B 106       2.015 -14.433 -20.918  1.00  1.00
ATOM    422  CA  ASN B 106       2.478 -15.799 -21.133  1.00  1.00
ATOM    423  C   ASN B 106       2.924 -16.009 -22.574  1.00  1.00
ATOM    424  O   ASN B 106       3.641 -16.962 -22.879  1.00  1.00
ATOM    425  N   GLY B 107       3.011 -15.219 -23.421  1.00  1.00
ATOM    426  CA  GLY B 107       3.560 -15.271 -24.770  1.00  1.00
ATOM    427  C   GLY B 107       2.874 -16.347 -25.602  1.00  1.00
ATOM    428  O   GLY B 107       3.488 -16.952 -26.481  1.00  1.00
ATOM    429  N   LYS B 108       1.652 -16.684 -25.411  1.00  1.00
ATOM    430  CA  LYS B 108       0.893 -17.724 -26.094  1.00  1.00
ATOM    431  C   LYS B 108      -0.480 -17.218 -26.515  1.00  1.00
ATOM    432  O   LYS B 108      -1.098 -16.416 -25.815  1.00  1.00
ATOM    433  N   LEU B 109      -0.981 -17.708 -27.708  1.00  1.00
ATOM    434  CA  LEU B 109      -2.412 -17.606 -27.971  1.00  1.00
ATOM    435  C   LEU B 109      -3.184 -18.710 -27.256  1.00  1.00
ATOM    436  O   LEU B 109      -2.812 -19.881 -27.319  1.00  1.00
ATOM    437  N   CYS B 110      -4.179 -18.376 -26.534  1.00  1.00
ATOM    438  CA  CYS B 110      -4.914 -19.305 -25.683  1.00  1.00
ATOM    439  C   CYS B 110      -6.394 -19.329 -26.044  1.00  1.00
ATOM    440  O   CYS B 110      -6.961 -18.313 -26.446  1.00  1.00
ATOM    441  N   ARG B 111      -7.110 -20.395 -25.589  1.00  1.00
ATOM    442  CA  ARG B 111      -8.566 -20.329 -25.617  1.00  1.00
ATOM    443  C   ARG B 111      -9.089 -19.278 -24.647  1.00  1.00
ATOM    444  O   ARG B 111      -8.578 -19.136 -23.536  1.00  1.00
ATOM    445  N   LEU B 112     -10.240 -18.679 -25.053  1.00  1.00
ATOM    446  CA  LEU B 112     -10.963 -17.774 -24.167  1.00  1.00
ATOM    447  C   LEU B 112     -12.202 -18.446 -23.584  1.00  1.00
ATOM    448  O   LEU B 112     -13.091 -18.876 -24.319  1.00  1.00
ATOM    449  N   LYS B 113     -12.280 -18.561 -22.221  1.00  1.00
ATOM    450  CA  LYS B 113     -13.506 -19.150 -21.696  1.00  1.00
ATOM    451  C   LYS B 113     -13.724 -20.553 -22.249  1.00  1.00
ATOM    452  O   LYS B 113     -14.861 -20.991 -22.425  1.00  1.00
ATOM    453  N   GLY B 114     -12.630 -21.254 -22.776  1.00  1.00
ATOM    454  CA  GLY B 114     -12.684 -22.657 -23.171  1.00  1.00
ATOM    455  C   GLY B 114     -12.787 -22.799 -24.684  1.00  1.00
ATOM    456  O   GLY B 114     -12.483 -23.854 -25.240  1.00  1.00
ATOM    457  N   ILE B 115     -12.991 -21.864 -25.429  1.00  1.00
ATOM    458  CA  ILE B 115     -13.140 -21.835 -26.879  1.00  1.00
ATOM    459  C   ILE B 115     -11.862 -21.358 -27.556  1.00  1.00
ATOM    460  O   ILE B 115     -11.311 -20.316 -27.199  1.00  1.00
ATOM    461  N   ALA B 116     -11.368 -22.197 -28.555  1.00  1.00
ATOM    462  CA  ALA B 116     -10.175 -21.829 -29.308  1.00  1.00
ATOM    463  C   ALA B 116     -10.499 -20.802 -30.386  1.00  1.00
ATOM    464  O   ALA B 116     -11.507 -20.918 -31.084  1.00  1.00
ATOM    465  N   PRO B 117      -9.553 -19.867 -30.628  1.00  1.00
ATOM    466  CA  PRO B 117      -9.703 -18.924 -31.730  1.00  1.00
ATOM    467  C   PRO B 117      -9.695 -19.640 -33.074  1.00  1.00
ATOM    468  O   PRO B 117      -8.916 -20.569 -33.288  1.00  1.00
ATOM    469  N   SER B 118     -17.465 -22.005 -35.089  1.00  1.00
ATOM    470  CA  SER B 118     -17.400 -21.293 -33.819  1.00  1.00
ATOM    471  C   SER B 118     -15.960 -20.972 -33.440  1.00  1.00
ATOM    472  O   SER B 118     -15.062 -21.793 -33.625  1.00  1.00
ATOM    473  N   TRP B 119     -15.799 -19.815 -32.884  1.00  1.00
ATOM    474  CA  TRP B 119     -14.512 -19.355 -32.378  1.00  1.00
ATOM    475  C   TRP B 119     -14.687 -18.212 -31.385  1.00  1.00
ATOM    476  O   TRP B 119     -15.577 -17.375 -31.539  1.00  1.00
ATOM    477  N   SER B 120     -13.627 -17.965 -30.572  1.00  1.00
ATOM    478  CA  SER B 120     -13.675 -16.935 -29.540  1.00  1.00
ATOM    479  C   SER B 120     -13.020 -15.646 -30.019  1.00  1.00
ATOM    480  O   SER B 120     -13.336 -14.560 -29.532  1.00  1.00
ATOM    481  N   TYR B 121     -12.475 -15.555 -30.976  1.00  1.00
ATOM    482  CA  TYR B 121     -11.756 -14.499 -31.678  1.00  1.00
ATOM    483  C   TYR B 121     -11.158 -15.012 -32.981  1.00  1.00
ATOM    484  O   TYR B 121     -10.770 -16.176 -33.082  1.00  1.00
ATOM    485  N   ILE B 122     -10.868 -14.068 -33.891  1.00  1.00
ATOM    486  CA  ILE B 122     -10.094 -14.339 -35.097  1.00  1.00
ATOM    487  C   ILE B 122      -8.794 -13.545 -35.107  1.00  1.00
ATOM    488  O   ILE B 122      -8.766 -12.377 -34.719  1.00  1.00
ATOM    489  N   SER B 123     -16.973  -8.918 -36.623  1.00  1.00
ATOM    490  CA  SER B 123     -16.225  -9.055 -35.379  1.00  1.00
ATOM    491  C   SER B 123     -17.136  -9.473 -34.232  1.00  1.00
ATOM    492  O   SER B 123     -16.675 -10.014 -33.227  1.00  1.00
ATOM    493  N   SER B 124     -18.360  -9.409 -34.347  1.00  1.00
ATOM    494  CA  SER B 124     -19.355  -9.766 -33.343  1.00  1.00
ATOM    495  C   SER B 124     -20.089 -11.045 -33.725  1.00  1.00
ATOM    496  O   SER B 124     -20.798 -11.633 -32.908  1.00  1.00
ATOM    497  N   VAL B 125     -19.549 -11.835 -34.502  1.00  1.00
ATOM    498  CA  VAL B 125     -19.939 -13.199 -34.839  1.00  1.00
ATOM    499  C   VAL B 125     -19.129 -14.216 -34.044  1.00  1.00
ATOM    500  O   VAL B 125     -17.901 -14.240 -34.119  1.00  1.00
ATOM    501  N   SER B 126     -19.845 -15.103 -33.291  1.00  1.00
ATOM    502  CA  SER B 126     -19.185 -16.115 -32.474  1.00  1.00
ATOM    503  C   SER B 126     -19.260 -17.487 -33.129  1.00  1.00
ATOM    504  O   SER B 126     -18.385 -18.330 -32.929  1.00  1.00
ATOM    505  N   SER B 127     -20.100 -17.908 -33.729  1.00  1.00
ATOM    506  CA  SER B 127     -20.172 -19.133 -34.516  1.00  1.00
ATOM    507  C   SER B 127     -20.864 -18.890 -35.851  1.00  1.00
ATOM    508  O   SER B 127     -21.784 -18.078 -35.946  1.00  1.00
ATOM    509  N   SER B 128     -24.532 -16.313 -35.801  1.00  1.00
ATOM    510  CA  SER B 128     -24.702 -16.306 -34.353  1.00  1.00
ATOM    511  C   SER B 128     -23.863 -15.213 -33.705  1.00  1.00
ATOM    512  O   SER B 128     -22.667 -15.095 -33.971  1.00  1.00
ATOM    513  N   ARG B 129     -24.541 -14.201 -33.200  1.00  1.00
ATOM    514  CA  ARG B 129     -23.860 -13.040 -32.640  1.00  1.00
ATOM    515  C   ARG B 129     -23.431 -13.294 -31.201  1.00  1.00
ATOM    516  O   ARG B 129     -24.165 -13.900 -30.421  1.00  1.00
ATOM    517  N   GLY B 130     -22.302 -12.669 -30.852  1.00  1.00
ATOM    518  CA  GLY B 130     -21.734 -12.682 -29.509  1.00  1.00
ATOM    519  C   GLY B 130     -20.878 -11.447 -29.262  1.00  1.00
ATOM    520  O   GLY B 130     -20.108 -11.029 -30.128  1.00  1.00
ATOM    521  N   PHE B 131     -21.003 -10.836 -28.119  1.00  1.00
ATOM    522  CA  PHE B 131     -20.173  -9.691 -27.765  1.00  1.00
ATOM    523  C   PHE B 131     -18.812 -10.136 -27.246  1.00  1.00
ATOM    524  O   PHE B 131     -18.720 -11.024 -26.398  1.00  1.00
ATOM    525  N   GLY B 132     -17.763  -9.192 -27.721  1.00  1.00
ATOM    526  CA  GLY B 132     -16.460  -9.390 -27.097  1.00  1.00
ATOM    527  C   GLY B 132     -15.515 -10.146 -28.022  1.00  1.00
ATOM    528  O   GLY B 132     -14.309 -10.198 -27.785  1.00  1.00
ATOM    529  N   SER B 133     -16.010 -10.666 -29.147  1.00  1.00
ATOM    530  CA  SER B 133     -15.127 -11.181 -30.187  1.00  1.00
ATOM    531  C   SER B 133     -14.463 -10.047 -30.956  1.00  1.00
ATOM    532  O   SER B 133     -15.078  -9.010 -31.207  1.00  1.00
ATOM    533  N   GLY B 134     -13.563 -10.428 -31.852  1.00  1.00
ATOM    534  CA  GLY B 134     -12.777  -9.455 -32.600  1.00  1.00
ATOM    535  C   GLY B 134     -11.791 -10.144 -33.534  1.00  1.00
ATOM    536  O   GLY B 134     -11.453 -11.313 -33.344  1.00  1.00
ATOM    537  N   ILE B 135     -11.185  -9.409 -34.388  1.00  1.00
ATOM    538  CA  ILE B 135     -10.060  -9.839 -35.209  1.00  1.00
ATOM    539  C   ILE B 135      -8.771  -9.150 -34.780  1.00  1.00
ATOM    540  O   ILE B 135      -8.739  -7.935 -34.585  1.00  1.00
ATOM    541  N   ILE B 136      -7.775  -9.950 -34.506  1.00  1.00
ATOM    542  CA  ILE B 136      -6.447  -9.477 -34.131  1.00  1.00
ATOM    543  C   ILE B 136      -5.385 -10.003 -35.088  1.00  1.00
ATOM    544  O   ILE B 136      -5.481 -11.127 -35.580  1.00  1.00
ATOM    545  N   THR B 137      -4.355  -9.341 -35.278  1.00  1.00
ATOM    546  CA  THR B 137      -3.130  -9.795 -35.925  1.00  1.00
ATOM    547  C   THR B 137      -2.049 -10.108 -34.899  1.00  1.00
ATOM    548  O   THR B 137      -1.749  -9.290 -34.029  1.00  1.00
ATOM    549  N   SER B 138      -1.453 -11.378 -35.100  1.00  1.00
ATOM    550  CA  SER B 138      -0.548 -11.817 -34.044  1.00  1.00
ATOM    551  C   SER B 138       0.559 -12.702 -34.600  1.00  1.00
ATOM    552  O   SER B 138       0.329 -13.509 -35.501  1.00  1.00
ATOM    553  N   ASN B 139       1.722 -12.635 -33.940  1.00  1.00
ATOM    554  CA  ASN B 139       2.829 -13.500 -34.329  1.00  1.00
ATOM    555  C   ASN B 139       3.042 -14.614 -33.312  1.00  1.00
ATOM    556  O   ASN B 139       3.759 -15.579 -33.575  1.00  1.00
ATOM    557  N   ALA B 140       2.327 -14.696 -32.335  1.00  1.00
ATOM    558  CA  ALA B 140       2.322 -15.707 -31.285  1.00  1.00
ATOM    559  C   ALA B 140       1.853 -17.054 -31.818  1.00  1.00
ATOM    560  O   ALA B 140       0.928 -17.124 -32.628  1.00  1.00
ATOM    561  N   SER B 141       2.182 -18.148 -31.038  1.00  1.00
ATOM    562  CA  SER B 141       1.732 -19.487 -31.400  1.00  1.00
ATOM    563  C   SER B 141       0.596 -19.949 -30.495  1.00  1.00
ATOM    564  O   SER B 141       0.630 -19.737 -29.283  1.00  1.00
ATOM    565  N   MET B 142      -0.312 -20.789 -31.081  1.00  1.00
ATOM    566  CA  MET B 142      -1.374 -21.361 -30.262  1.00  1.00
ATOM    567  C   MET B 142      -0.840 -22.468 -29.362  1.00  1.00
ATOM    568  O   MET B 142      -0.108 -23.350 -29.813  1.00  1.00
ATOM    569  N   HIS B 143      -1.180 -22.440 -28.129  1.00  1.00
ATOM    570  CA  HIS B 143      -0.895 -23.464 -27.132  1.00  1.00
ATOM    571  C   HIS B 143      -2.178 -23.990 -26.501  1.00  1.00
ATOM    572  O   HIS B 143      -3.137 -23.242 -26.305  1.00  1.00
ATOM    573  N   GLU B 144      -2.156 -25.162 -25.945  1.00  1.00
ATOM    574  CA  GLU B 144      -3.287 -25.653 -25.168  1.00  1.00
ATOM    575  C   GLU B 144      -3.377 -24.949 -23.820  1.00  1.00
ATOM    576  O   GLU B 144      -2.546 -25.168 -22.938  1.00  1.00
ATOM    577  N   CYS B 145      -3.858 -23.801 -23.841  1.00  1.00
ATOM    578  CA  CYS B 145      -4.061 -22.933 -22.687  1.00  1.00
ATOM    579  C   CYS B 145      -5.423 -22.255 -22.741  1.00  1.00
ATOM    580  O   CYS B 145      -5.922 -21.926 -23.817  1.00  1.00
ATOM    581  N   ASN B 146      -5.915 -21.764 -21.708  1.00  1.00
ATOM    582  CA  ASN B 146      -7.146 -21.008 -21.517  1.00  1.00
ATOM    583  C   ASN B 146      -6.897 -19.746 -20.701  1.00  1.00
ATOM    584  O   ASN B 146      -6.231 -19.785 -19.667  1.00  1.00
ATOM    585  N   THR B 147      -7.593 -18.638 -21.197  1.00  1.00
ATOM    586  CA  THR B 147      -7.403 -17.349 -20.543  1.00  1.00
ATOM    587  C   THR B 147      -8.689 -16.533 -20.549  1.00  1.00
ATOM    588  O   THR B 147      -9.494 -16.633 -21.475  1.00  1.00
ATOM    589  N   LYS B 148      -8.775 -15.541 -19.762  1.00  1.00
ATOM    590  CA  LYS B 148      -9.862 -14.570 -19.705  1.00  1.00
ATOM    591  C   LYS B 148      -9.500 -13.294 -20.453  1.00  1.00
ATOM    592  O   LYS B 148     -10.375 -12.583 -20.948  1.00  1.00
ATOM    593  N   CYS B 149      -8.268 -13.220 -20.852  1.00  1.00
ATOM    594  CA  CYS B 149      -7.650 -12.043 -21.452  1.00  1.00
ATOM    595  C   CYS B 149      -6.563 -12.438 -22.443  1.00  1.00
ATOM    596  O   CYS B 149      -5.701 -13.262 -22.139  1.00  1.00
ATOM    597  N   GLN B 150      -6.729 -12.050 -23.687  1.00  1.00
ATOM    598  CA  GLN B 150      -5.803 -12.328 -24.779  1.00  1.00
ATOM    599  C   GLN B 150      -5.416 -11.050 -25.511  1.00  1.00
ATOM    600  O   GLN B 150      -6.263 -10.202 -25.790  1.00  1.00
ATOM    601  N   THR B 151      -4.154 -10.774 -25.565  1.00  1.00
ATOM    602  CA  THR B 151      -3.553  -9.753 -26.414  1.00  1.00
ATOM    603  C   THR B 151      -2.826 -10.378 -27.597  1.00  1.00
ATOM    604  O   THR B 151      -2.225 -11.445 -27.475  1.00  1.00
ATOM    605  N   PRO B 152      -2.383  -9.628 -28.559  1.00  1.00
ATOM    606  CA  PRO B 152      -1.651 -10.135 -29.713  1.00  1.00
ATOM    607  C   PRO B 152      -0.251 -10.588 -29.321  1.00  1.00
ATOM    608  O   PRO B 152       0.279 -11.551 -29.876  1.00  1.00
ATOM    609  N   LEU B 153       0.243 -10.370 -28.256  1.00  1.00
ATOM    610  CA  LEU B 153       1.571 -10.734 -27.779  1.00  1.00
ATOM    611  C   LEU B 153       1.516 -11.962 -26.876  1.00  1.00
ATOM    612  O   LEU B 153       2.456 -12.755 -26.832  1.00  1.00
ATOM    613  N   GLY B 154       0.358 -12.225 -26.281  1.00  1.00
ATOM    614  CA  GLY B 154       0.219 -13.279 -25.283  1.00  1.00
ATOM    615  C   GLY B 154      -1.009 -13.053 -24.410  1.00  1.00
ATOM    616  O   GLY B 154      -1.444 -11.918 -24.217  1.00  1.00
ATOM    617  N   ALA B 155      -1.375 -14.098 -23.617  1.00  1.00
ATOM    618  CA  ALA B 155      -2.492 -13.994 -22.686  1.00  1.00
ATOM    619  C   ALA B 155      -2.043 -13.418 -21.349  1.00  1.00
ATOM    620  O   ALA B 155      -0.962 -13.739 -20.857  1.00  1.00
ATOM    621  N   ILE B 156      -2.997 -12.718 -20.703  1.00  1.00
ATOM    622  CA  ILE B 156      -2.782 -12.146 -19.380  1.00  1.00
ATOM    623  C   ILE B 156      -3.629 -12.853 -18.329  1.00  1.00
ATOM    624  O   ILE B 156      -4.829 -13.052 -18.517  1.00  1.00
ATOM    625  N   ASN B 157      -3.047 -13.333 -17.325  1.00  1.00
ATOM    626  CA  ASN B 157      -3.696 -13.897 -16.147  1.00  1.00
ATOM    627  C   ASN B 157      -3.342 -13.107 -14.893  1.00  1.00
ATOM    628  O   ASN B 157      -2.182 -13.056 -14.487  1.00  1.00
ATOM    629  N   SER B 158      -4.251 -11.947 -14.722  1.00  1.00
ATOM    630  CA  SER B 158      -3.867 -10.969 -13.712  1.00  1.00
ATOM    631  C   SER B 158      -5.091 -10.306 -13.093  1.00  1.00
ATOM    632  O   SER B 158      -6.111 -10.123 -13.756  1.00  1.00
ATOM    633  N   SER B 159      -4.968  -9.895 -11.817  1.00  1.00
ATOM    634  CA  SER B 159      -6.012  -9.157 -11.116  1.00  1.00
ATOM    635  C   SER B 159      -5.655  -7.682 -10.992  1.00  1.00
ATOM    636  O   SER B 159      -6.517  -6.845 -10.722  1.00  1.00
ATOM    637  N   LEU B 160      -4.455  -7.362 -11.457  1.00  1.00
ATOM    638  CA  LEU B 160      -4.043  -5.965 -11.510  1.00  1.00
ATOM    639  C   LEU B 160      -4.987  -5.144 -12.382  1.00  1.00
ATOM    640  O   LEU B 160      -5.337  -5.551 -13.489  1.00  1.00
ATOM    641  N   PRO B 161      -5.168  -3.884 -12.027  1.00  1.00
ATOM    642  CA  PRO B 161      -6.103  -2.998 -12.709  1.00  1.00
ATOM    643  C   PRO B 161      -5.498  -2.441 -13.992  1.00  1.00
ATOM    644  O   PRO B 161      -6.195  -2.260 -14.990  1.00  1.00
ATOM    645  N   TYR B 162      -4.353  -2.332 -14.247  1.00  1.00
ATOM    646  CA  TYR B 162      -3.659  -1.739 -15.384  1.00  1.00
ATOM    647  C   TYR B 162      -2.644  -2.707 -15.976  1.00  1.00
ATOM    648  O   TYR B 162      -2.052  -3.516 -15.261  1.00  1.00
ATOM    649  N   GLN B 163      -2.402  -2.478 -17.294  1.00  1.00
ATOM    650  CA  GLN B 163      -1.386  -3.198 -18.051  1.00  1.00
ATOM    651  C   GLN B 163      -0.787  -2.321 -19.143  1.00  1.00
ATOM    652  O   GLN B 163      -1.487  -1.519 -19.762  1.00  1.00
ATOM    653  N   ASN B 164       0.437  -2.457 -19.426  1.00  1.00
ATOM    654  CA  ASN B 164       1.175  -1.740 -20.458  1.00  1.00
ATOM    655  C   ASN B 164       1.706  -2.694 -21.520  1.00  1.00
ATOM    656  O   ASN B 164       2.173  -2.266 -22.575  1.00  1.00
ATOM    657  N   ILE B 165       0.988  -3.845 -21.696  1.00  1.00
ATOM    658  CA  ILE B 165       1.395  -4.860 -22.661  1.00  1.00
ATOM    659  C   ILE B 165       0.894  -4.523 -24.060  1.00  1.00
ATOM    660  O   ILE B 165       1.612  -4.693 -25.045  1.00  1.00
ATOM    661  N   HIS B 166      -0.280  -4.180 -24.329  1.00  1.00
ATOM    662  CA  HIS B 166      -0.947  -4.031 -25.617  1.00  1.00
ATOM    663  C   HIS B 166      -2.349  -3.460 -25.449  1.00  1.00
ATOM    664  O   HIS B 166      -3.070  -3.821 -24.518  1.00  1.00
ATOM    665  N   PRO B 167      -2.709  -2.546 -26.446  1.00  1.00
ATOM    666  CA  PRO B 167      -4.025  -1.923 -26.377  1.00  1.00
ATOM    667  C   PRO B 167      -5.082  -2.793 -27.046  1.00  1.00
ATOM    668  O   PRO B 167      -6.246  -2.791 -26.645  1.00  1.00
ATOM    669  N   VAL B 168      -4.756  -3.663 -27.854  1.00  1.00
ATOM    670  CA  VAL B 168      -5.624  -4.689 -28.418  1.00  1.00
ATOM    671  C   VAL B 168      -5.828  -5.838 -27.438  1.00  1.00
ATOM    672  O   VAL B 168      -4.864  -6.425 -26.946  1.00  1.00
ATOM    673  N   THR B 169      -7.135  -6.029 -27.041  1.00  1.00
ATOM    674  CA  THR B 169      -7.492  -7.001 -26.013  1.00  1.00
ATOM    675  C   THR B 169      -8.776  -7.737 -26.374  1.00  1.00
ATOM    676  O   THR B 169      -9.705  -7.150 -26.929  1.00  1.00
ATOM    677  N   ILE B 170      -8.755  -9.026 -26.134  1.00  1.00
ATOM    678  CA  ILE B 170      -9.935  -9.875 -26.235  1.00  1.00
ATOM    679  C   ILE B 170     -10.351 -10.405 -24.868  1.00  1.00
ATOM    680  O   ILE B 170      -9.518 -10.882 -24.098  1.00  1.00
ATOM    681  N   GLY B 171     -11.475  -9.970 -24.364  1.00  1.00
ATOM    682  CA  GLY B 171     -11.990 -10.576 -23.142  1.00  1.00
ATOM    683  C   GLY B 171     -12.062  -9.559 -22.010  1.00  1.00
ATOM    684  O   GLY B 171     -11.620  -8.420 -22.158  1.00  1.00
ATOM    685  N   GLU B 172     -11.997  -9.740 -20.933  1.00  1.00
ATOM    686  CA  GLU B 172     -11.877  -8.951 -19.713  1.00  1.00
ATOM    687  C   GLU B 172     -10.418  -8.779 -19.309  1.00  1.00
ATOM    688  O   GLU B 172      -9.718  -9.757 -19.046  1.00  1.00
ATOM    689  N   CYS B 173      -9.824  -7.673 -19.832  1.00  1.00
ATOM    690  CA  CYS B 173      -8.404  -7.398 -19.655  1.00  1.00
ATOM    691  C   CYS B 173      -8.185  -6.181 -18.765  1.00  1.00
ATOM    692  O   CYS B 173      -8.952  -5.220 -18.813  1.00  1.00
ATOM    693  N   PRO B 174      -6.968  -6.107 -17.971  1.00  1.00
ATOM    694  CA  PRO B 174      -6.632  -4.835 -17.343  1.00  1.00
ATOM    695  C   PRO B 174      -6.656  -3.697 -18.355  1.00  1.00
ATOM    696  O   PRO B 174      -6.171  -3.841 -19.477  1.00  1.00
ATOM    697  N   LYS B 175      -6.963  -2.433 -17.768  1.00  1.00
ATOM    698  CA  LYS B 175      -6.910  -1.231 -18.591  1.00  1.00
ATOM    699  C   LYS B 175      -5.497  -0.973 -19.099  1.00  1.00
ATOM    700  O   LYS B 175      -4.538  -0.983 -18.328  1.00  1.00
ATOM    701  N   TYR B 176      -5.407  -0.698 -20.487  1.00  1.00
ATOM    702  CA  TYR B 176      -4.102  -0.376 -21.050  1.00  1.00
ATOM    703  C   TYR B 176      -3.733   1.079 -20.788  1.00  1.00
ATOM    704  O   TYR B 176      -4.559   1.977 -20.950  1.00  1.00
ATOM    705  N   VAL B 177      -2.469   1.265 -20.399  1.00  1.00
ATOM    706  CA  VAL B 177      -1.855   2.572 -20.196  1.00  1.00
ATOM    707  C   VAL B 177      -0.407   2.579 -20.669  1.00  1.00
ATOM    708  O   VAL B 177       0.297   1.576 -20.559  1.00  1.00
ATOM    709  N   ARG B 178       0.113   3.677 -21.034  1.00  1.00
ATOM    710  CA  ARG B 178       1.477   3.841 -21.522  1.00  1.00
ATOM    711  C   ARG B 178       2.469   3.913 -20.368  1.00  1.00
ATOM    712  O   ARG B 178       3.628   3.522 -20.508  1.00  1.00
ATOM    713  N   SER B 179       2.138   3.734 -19.222  1.00  1.00
ATOM    714  CA  SER B 179       2.984   3.852 -18.041  1.00  1.00
ATOM    715  C   SER B 179       3.974   2.697 -17.955  1.00  1.00
ATOM    716  O   SER B 179       3.618   1.543 -18.191  1.00  1.00
ATOM    717  N   ALA B 180       5.179   3.049 -17.316  1.00  1.00
ATOM    718  CA  ALA B 180       6.236   2.064 -17.119  1.00  1.00
ATOM    719  C   ALA B 180       6.245   1.545 -15.687  1.00  1.00
ATOM    720  O   ALA B 180       6.536   0.374 -15.444  1.00  1.00
ATOM    721  N   LYS B 181       5.625   2.177 -14.808  1.00  1.00
ATOM    722  CA  LYS B 181       5.530   1.895 -13.381  1.00  1.00
ATOM    723  C   LYS B 181       4.326   2.592 -12.761  1.00  1.00
ATOM    724  O   LYS B 181       4.023   3.739 -13.091  1.00  1.00
ATOM    725  N   LEU B 182       3.579   1.833 -11.974  1.00  1.00
ATOM    726  CA  LEU B 182       2.431   2.195 -11.150  1.00  1.00
ATOM    727  C   LEU B 182       2.396   1.376  -9.864  1.00  1.00
ATOM    728  O   LEU B 182       2.372   0.146  -9.900  1.00  1.00
ATOM    729  N   ARG B 183       3.138   1.830  -8.882  1.00  1.00
ATOM    730  CA  ARG B 183       3.294   1.184  -7.584  1.00  1.00
ATOM    731  C   ARG B 183       2.696   2.033  -6.470  1.00  1.00
ATOM    732  O   ARG B 183       2.933   3.240  -6.402  1.00  1.00
ATOM    733  N   MET B 184       1.653   1.478  -5.788  1.00  1.00
ATOM    734  CA  MET B 184       1.010   2.159  -4.671  1.00  1.00
ATOM    735  C   MET B 184       1.619   1.733  -3.341  1.00  1.00
ATOM    736  O   MET B 184       1.781   0.542  -3.075  1.00  1.00
ATOM    737  N   VAL B 185       2.120   2.794  -2.514  1.00  1.00
ATOM    738  CA  VAL B 185       2.573   2.410  -1.182  1.00  1.00
ATOM    739  C   VAL B 185       1.394   2.096  -0.269  1.00  1.00
ATOM    740  O   VAL B 185       0.397   2.818  -0.257  1.00  1.00
ATOM    741  N   THR B 186       1.595   1.012   0.562  1.00  1.00
ATOM    742  CA  THR B 186       0.580   0.626   1.535  1.00  1.00
ATOM    743  C   THR B 186       1.117   0.719   2.958  1.00  1.00
ATOM    744  O   THR B 186       0.385   1.060   3.887  1.00  1.00
ATOM    745  N   GLY B 187       2.432   0.696   3.063  1.00  1.00
ATOM    746  CA  GLY B 187       3.077   0.899   4.355  1.00  1.00
ATOM    747  C   GLY B 187       3.641   2.310   4.473  1.00  1.00
ATOM    748  O   GLY B 187       3.668   3.061   3.499  1.00  1.00
ATOM    749  N   LEU B 188       4.648   2.500   5.148  1.00  1.00
ATOM    750  CA  LEU B 188       5.261   3.778   5.489  1.00  1.00
ATOM    751  C   LEU B 188       6.722   3.823   5.054  1.00  1.00
ATOM    752  O   LEU B 188       7.401   2.797   5.020  1.00  1.00
ATOM    753  N   ARG B 189       7.294   5.044   5.051  1.00  1.00
ATOM    754  CA  ARG B 189       8.723   5.208   4.811  1.00  1.00
ATOM    755  C   ARG B 189       9.536   4.205   5.620  1.00  1.00
ATOM    756  O   ARG B 189       9.352   4.075   6.830  1.00  1.00
ATOM    757  N   ASN B 190      10.405   3.438   4.854  1.00  1.00
ATOM    758  CA  ASN B 190      11.280   2.459   5.488  1.00  1.00
ATOM    759  C   ASN B 190      12.619   3.078   5.865  1.00  1.00
ATOM    760  O   ASN B 190      13.305   3.658   5.022  1.00  1.00
ATOM    761  N   ILE B 191      12.933   3.151   7.115  1.00  1.00
ATOM    762  CA  ILE B 191      14.139   3.733   7.691  1.00  1.00
ATOM    763  C   ILE B 191      14.784   2.786   8.694  1.00  1.00
ATOM    764  O   ILE B 191      14.290   2.616   9.809  1.00  1.00
ATOM    765  N   PRO B 192      15.338   1.652   8.255  1.00  1.00
ATOM    766  CA  PRO B 192      15.874   0.628   9.143  1.00  1.00
ATOM    767  C   PRO B 192      17.167   1.092   9.802  1.00  1.00
ATOM    768  O   PRO B 192      17.958   1.817   9.197  1.00  1.00
ATOM    769  N   GLY B 193       7.932  14.864   7.211  1.00  1.00
ATOM    770  CA  GLY B 193       6.566  14.647   6.752  1.00  1.00
ATOM    771  C   GLY B 193       5.619  15.692   7.327  1.00  1.00
ATOM    772  O   GLY B 193       5.868  16.249   8.395  1.00  1.00
ATOM    773  N   LEU B 194       4.361  15.676   6.883  1.00  1.00
ATOM    774  CA  LEU B 194       3.390  16.663   7.340  1.00  1.00
ATOM    775  C   LEU B 194       3.188  16.578   8.849  1.00  1.00
ATOM    776  O   LEU B 194       3.013  17.596   9.519  1.00  1.00
ATOM    777  N   PHE B 195       3.213  15.668   9.571  1.00  1.00
ATOM    778  CA  PHE B 195       2.966  15.531  11.001  1.00  1.00
ATOM    779  C   PHE B 195       4.266  15.591  11.793  1.00  1.00
ATOM    780  O   PHE B 195       4.284  16.028  12.944  1.00  1.00
ATOM    781  N   GLY B 196       5.346  15.266  11.335  1.00  1.00
ATOM    782  CA  GLY B 196       6.630  15.608  11.935  1.00  1.00
ATOM    783  C   GLY B 196       7.147  14.475  12.812  1.00  1.00
ATOM    784  O   GLY B 196       8.296  14.493  13.254  1.00  1.00
ATOM    785  N   ALA B 197       6.533  13.271  12.659  1.00  1.00
ATOM    786  CA  ALA B 197       6.946  12.156  13.502  1.00  1.00
ATOM    787  C   ALA B 197       7.848  11.194  12.739  1.00  1.00
ATOM    788  O   ALA B 197       8.813  10.664  13.290  1.00  1.00
ATOM    789  N   ILE B 198       7.396  10.602  11.629  1.00  1.00
ATOM    790  CA  ILE B 198       8.230   9.717  10.826  1.00  1.00
ATOM    791  C   ILE B 198       9.325  10.494  10.106  1.00  1.00
ATOM    792  O   ILE B 198       9.049  11.466   9.403  1.00  1.00
ATOM    793  N   ALA B 199      10.617   9.980  10.224  1.00  1.00
ATOM    794  CA  ALA B 199      11.719  10.722   9.623  1.00  1.00
ATOM    795  C   ALA B 199      11.705  12.180  10.062  1.00  1.00
ATOM    796  O   ALA B 199      11.372  13.071   9.280  1.00  1.00
ATOM    797  N   GLY B 200      11.306  12.369  11.308  1.00  1.00
ATOM    798  CA  GLY B 200      11.254  13.688  11.928  1.00  1.00
ATOM    799  C   GLY B 200      11.830  13.657  13.338  1.00  1.00
ATOM    800  O   GLY B 200      12.741  14.418  13.663  1.00  1.00
ATOM    801  N   PHE B 201      10.900  13.748  14.394  1.00  1.00
ATOM    802  CA  PHE B 201      11.385  13.734  15.768  1.00  1.00
ATOM    803  C   PHE B 201      11.634  12.310  16.250  1.00  1.00
ATOM    804  O   PHE B 201      12.371  12.090  17.211  1.00  1.00
ATOM    805  N   ILE B 202      10.933  11.342  15.718  1.00  1.00
ATOM    806  CA  ILE B 202      11.372   9.954  15.788  1.00  1.00
ATOM    807  C   ILE B 202      12.243   9.590  14.593  1.00  1.00
ATOM    808  O   ILE B 202      11.762   9.511  13.463  1.00  1.00
ATOM    809  N   GLU B 203      13.485   9.724  14.590  1.00  1.00
ATOM    810  CA  GLU B 203      14.404   9.725  13.459  1.00  1.00
ATOM    811  C   GLU B 203      14.418   8.372  12.760  1.00  1.00
ATOM    812  O   GLU B 203      14.502   8.296  11.534  1.00  1.00
ATOM    813  N   GLY B 204      14.217   7.294  13.148  1.00  1.00
ATOM    814  CA  GLY B 204      14.349   6.029  12.435  1.00  1.00
ATOM    815  C   GLY B 204      13.210   5.079  12.783  1.00  1.00
ATOM    816  O   GLY B 204      12.668   5.123  13.887  1.00  1.00
ATOM    817  N   GLY B 205      13.129   3.982  12.074  1.00  1.00
ATOM    818  CA  GLY B 205      12.174   2.913  12.342  1.00  1.00
ATOM    819  C   GLY B 205      12.803   1.809  13.182  1.00  1.00
ATOM    820  O   GLY B 205      13.991   1.513  13.046  1.00  1.00
ATOM    821  N   TRP B 206      11.972   0.780  13.486  1.00  1.00
ATOM    822  CA  TRP B 206      12.408  -0.380  14.254  1.00  1.00
ATOM    823  C   TRP B 206      12.197  -1.670  13.472  1.00  1.00
ATOM    824  O   TRP B 206      11.067  -2.028  13.140  1.00  1.00
ATOM    825  N   THR B 207      13.333  -2.387  13.171  1.00  1.00
ATOM    826  CA  THR B 207      13.189  -3.672  12.497  1.00  1.00
ATOM    827  C   THR B 207      12.766  -4.762  13.474  1.00  1.00
ATOM    828  O   THR B 207      12.019  -5.673  13.117  1.00  1.00
ATOM    829  N   GLY B 208      12.839  -4.449  14.760  1.00  1.00
ATOM    830  CA  GLY B 208      12.528  -5.399  15.822  1.00  1.00
ATOM    831  C   GLY B 208      11.046  -5.367  16.173  1.00  1.00
ATOM    832  O   GLY B 208      10.485  -6.364  16.626  1.00  1.00
ATOM    833  N   MET B 209      10.309  -4.425  15.859  1.00  1.00
ATOM    834  CA  MET B 209       8.852  -4.390  15.892  1.00  1.00
ATOM    835  C   MET B 209       8.257  -4.956  14.610  1.00  1.00
ATOM    836  O   MET B 209       8.338  -4.336  13.550  1.00  1.00
ATOM    837  N   ILE B 210       7.929  -6.254  14.656  1.00  1.00
ATOM    838  CA  ILE B 210       7.596  -7.024  13.463  1.00  1.00
ATOM    839  C   ILE B 210       6.108  -7.344  13.412  1.00  1.00
ATOM    840  O   ILE B 210       5.512  -7.403  12.336  1.00  1.00
ATOM    841  N   ASP B 211       5.252  -6.866  14.192  1.00  1.00
ATOM    842  CA  ASP B 211       3.854  -7.277  14.242  1.00  1.00
ATOM    843  C   ASP B 211       2.924  -6.098  13.984  1.00  1.00
ATOM    844  O   ASP B 211       1.853  -6.257  13.399  1.00  1.00
ATOM    845  N   GLY B 212       3.258  -5.046  13.520  1.00  1.00
ATOM    846  CA  GLY B 212       2.448  -3.920  13.068  1.00  1.00
ATOM    847  C   GLY B 212       3.323  -2.744  12.655  1.00  1.00
ATOM    848  O   GLY B 212       4.489  -2.659  13.040  1.00  1.00
ATOM    849  N   TRP B 213       2.581  -1.644  12.187  1.00  1.00
ATOM    850  CA  TRP B 213       3.280  -0.464  11.694  1.00  1.00
ATOM    851  C   TRP B 213       3.632   0.484  12.833  1.00  1.00
ATOM    852  O   TRP B 213       4.707   1.083  12.845  1.00  1.00
ATOM    853  N   TYR B 214       2.983   0.692  13.781  1.00  1.00
ATOM    854  CA  TYR B 214       3.202   1.537  14.949  1.00  1.00
ATOM    855  C   TYR B 214       3.106   0.731  16.238  1.00  1.00
ATOM    856  O   TYR B 214       2.340  -0.228  16.326  1.00  1.00
ATOM    857  N   GLY B 215       3.905   1.375  17.320  1.00  1.00
ATOM    858  CA  GLY B 215       3.847   0.676  18.598  1.00  1.00
ATOM    859  C   GLY B 215       4.843   1.260  19.591  1.00  1.00
ATOM    860  O   GLY B 215       5.714   2.047  19.221  1.00  1.00
ATOM    861  N   TYR B 216       5.369   0.335  20.486  1.00  1.00
ATOM    862  CA  TYR B 216       6.112   0.749  21.670  1.00  1.00
ATOM    863  C   TYR B 216       7.369  -0.090  21.854  1.00  1.00
ATOM    864  O   TYR B 216       7.400  -1.266  21.492  1.00  1.00
ATOM    865  N   HIS B 217       8.378   0.526  22.361  1.00  1.00
ATOM    866  CA  HIS B 217       9.581  -0.087  22.910  1.00  1.00
ATOM    867  C   HIS B 217       9.761   0.272  24.380  1.00  1.00
ATOM    868  O   HIS B 217       9.589   1.426  24.772  1.00  1.00
ATOM    869  N   HIS B 218       9.853  -0.643  25.269  1.00  1.00
ATOM    870  CA  HIS B 218       9.979  -0.356  26.693  1.00  1.00
ATOM    871  C   HIS B 218      11.260  -0.952  27.263  1.00  1.00
ATOM    872  O   HIS B 218      11.699  -2.023  26.844  1.00  1.00
ATOM    873  N   GLN B 219      11.718  -0.428  28.306  1.00  1.00
ATOM    874  CA  GLN B 219      12.884  -0.774  29.110  1.00  1.00
ATOM    875  C   GLN B 219      12.601  -0.595  30.596  1.00  1.00
ATOM    876  O   GLN B 219      12.097   0.445  31.020  1.00  1.00
ATOM    877  N   ASN B 220      12.516  -1.633  31.355  1.00  1.00
ATOM    878  CA  ASN B 220      12.297  -1.588  32.796  1.00  1.00
ATOM    879  C   ASN B 220      13.106  -2.664  33.509  1.00  1.00
ATOM    880  O   ASN B 220      13.447  -3.690  32.922  1.00  1.00
ATOM    881  N   GLU B 221      13.052  -2.748  34.797  1.00  1.00
ATOM    882  CA  GLU B 221      13.785  -3.748  35.564  1.00  1.00
ATOM    883  C   GLU B 221      13.543  -5.148  35.016  1.00  1.00
ATOM    884  O   GLU B 221      14.454  -5.975  34.974  1.00  1.00
ATOM    885  N   GLN B 222      12.459  -5.519  34.593  1.00  1.00
ATOM    886  CA  GLN B 222      12.055  -6.819  34.073  1.00  1.00
ATOM    887  C   GLN B 222      12.509  -7.001  32.630  1.00  1.00
ATOM    888  O   GLN B 222      12.772  -8.120  32.188  1.00  1.00
ATOM    889  N   GLY B 223      13.110  -6.229  31.986  1.00  1.00
ATOM    890  CA  GLY B 223      13.650  -6.432  30.647  1.00  1.00
ATOM    891  C   GLY B 223      13.311  -5.262  29.733  1.00  1.00
ATOM    892  O   GLY B 223      12.734  -4.267  30.171  1.00  1.00
ATOM    893  N   SER B 224      13.534  -5.616  28.366  1.00  1.00
ATOM    894  CA  SER B 224      13.094  -4.724  27.300  1.00  1.00
ATOM    895  C   SER B 224      12.515  -5.509  26.130  1.00  1.00
ATOM    896  O   SER B 224      12.972  -6.610  25.821  1.00  1.00
ATOM    897  N   GLY B 225      11.583  -4.898  25.428  1.00  1.00
ATOM    898  CA  GLY B 225      10.968  -5.533  24.269  1.00  1.00
ATOM    899  C   GLY B 225      10.308  -4.502  23.362  1.00  1.00
ATOM    900  O   GLY B 225      10.065  -3.367  23.771  1.00  1.00
ATOM    901  N   TYR B 226       9.733  -4.994  22.277  1.00  1.00
ATOM    902  CA  TYR B 226       8.840  -4.263  21.386  1.00  1.00
ATOM    903  C   TYR B 226       7.445  -4.874  21.381  1.00  1.00
ATOM    904  O   TYR B 226       7.290  -6.090  21.495  1.00  1.00
ATOM    905  N   ALA B 227       6.459  -3.960  21.072  1.00  1.00
ATOM    906  CA  ALA B 227       5.059  -4.351  20.953  1.00  1.00
ATOM    907  C   ALA B 227       4.290  -3.379  20.067  1.00  1.00
ATOM    908  O   ALA B 227       4.460  -2.164  20.169  1.00  1.00
ATOM    909  N   ALA B 228       3.709  -3.841  18.957  1.00  1.00
ATOM    910  CA  ALA B 228       2.874  -2.995  18.113  1.00  1.00
ATOM    911  C   ALA B 228       1.609  -2.565  18.846  1.00  1.00
ATOM    912  O   ALA B 228       0.980  -3.364  19.540  1.00  1.00
ATOM    913  N   ASP B 229       1.219  -1.207  18.601  1.00  1.00
ATOM    914  CA  ASP B 229      -0.128  -0.839  19.020  1.00  1.00
ATOM    915  C   ASP B 229      -1.177  -1.443  18.096  1.00  1.00
ATOM    916  O   ASP B 229      -1.175  -1.191  16.891  1.00  1.00
ATOM    917  N   GLN B 230      -1.940  -2.430  18.648  1.00  1.00
ATOM    918  CA  GLN B 230      -2.813  -3.256  17.823  1.00  1.00
ATOM    919  C   GLN B 230      -3.981  -2.447  17.276  1.00  1.00
ATOM    920  O   GLN B 230      -4.390  -2.625  16.128  1.00  1.00
ATOM    921  N   LYS B 231      -4.537  -1.511  18.020  1.00  1.00
ATOM    922  CA  LYS B 231      -5.705  -0.739  17.617  1.00  1.00
ATOM    923  C   LYS B 231      -5.379   0.184  16.449  1.00  1.00
ATOM    924  O   LYS B 231      -6.167   0.318  15.513  1.00  1.00
ATOM    925  N   SER B 232      -4.294   0.951  16.525  1.00  1.00
ATOM    926  CA  SER B 232      -3.927   1.878  15.462  1.00  1.00
ATOM    927  C   SER B 232      -3.410   1.134  14.237  1.00  1.00
ATOM    928  O   SER B 232      -3.675   1.529  13.101  1.00  1.00
ATOM    929  N   THR B 233      -2.743  -0.004  14.462  1.00  1.00
ATOM    930  CA  THR B 233      -2.263  -0.823  13.355  1.00  1.00
ATOM    931  C   THR B 233      -3.423  -1.425  12.573  1.00  1.00
ATOM    932  O   THR B 233      -3.407  -1.452  11.342  1.00  1.00
ATOM    933  N   GLN B 234      -4.434  -1.946  13.326  1.00  1.00
ATOM    934  CA  GLN B 234      -5.595  -2.576  12.708  1.00  1.00
ATOM    935  C   GLN B 234      -6.453  -1.553  11.976  1.00  1.00
ATOM    936  O   GLN B 234      -6.954  -1.817  10.883  1.00  1.00
ATOM    937  N   ASN B 235      -6.685  -0.400  12.562  1.00  1.00
ATOM    938  CA  ASN B 235      -7.455   0.673  11.945  1.00  1.00
ATOM    939  C   ASN B 235      -6.764   1.198  10.693  1.00  1.00
ATOM    940  O   ASN B 235      -7.418   1.528   9.703  1.00  1.00
ATOM    941  N   ALA B 236      -5.442   1.274  10.708  1.00  1.00
ATOM    942  CA  ALA B 236      -4.672   1.754   9.566  1.00  1.00
ATOM    943  C   ALA B 236      -4.680   0.739   8.431  1.00  1.00
ATOM    944  O   ALA B 236      -4.773   1.105   7.259  1.00  1.00
ATOM    945  N   ILE B 237      -4.533  -0.567   8.773  1.00  1.00
ATOM    946  CA  ILE B 237      -4.640  -1.597   7.747  1.00  1.00
ATOM    947  C   ILE B 237      -6.014  -1.581   7.090  1.00  1.00
ATOM    948  O   ILE B 237      -6.133  -1.717   5.872  1.00  1.00
ATOM    949  N   ASN B 238      -7.075  -1.398   7.935  1.00  1.00
ATOM    950  CA  ASN B 238      -8.437  -1.293   7.424  1.00  1.00
ATOM    951  C   ASN B 238      -8.569  -0.137   6.441  1.00  1.00
ATOM    952  O   ASN B 238      -9.211  -0.265   5.399  1.00  1.00
ATOM    953  N   GLY B 239      -8.011   1.013   6.799  1.00  1.00
ATOM    954  CA  GLY B 239      -8.096   2.230   6.000  1.00  1.00
ATOM    955  C   GLY B 239      -7.341   2.081   4.686  1.00  1.00
ATOM    956  O   GLY B 239      -7.817   2.506   3.633  1.00  1.00
ATOM    957  N   ILE B 240      -6.055   1.620   4.773  1.00  1.00
ATOM    958  CA  ILE B 240      -5.194   1.490   3.604  1.00  1.00
ATOM    959  C   ILE B 240      -5.770   0.497   2.603  1.00  1.00
ATOM    960  O   ILE B 240      -5.750   0.736   1.395  1.00  1.00
ATOM    961  N   THR B 241      -6.289  -0.644   3.103  1.00  1.00
ATOM    962  CA  THR B 241      -6.863  -1.659   2.228  1.00  1.00
ATOM    963  C   THR B 241      -8.157  -1.171   1.591  1.00  1.00
ATOM    964  O   THR B 241      -8.415  -1.421   0.414  1.00  1.00
ATOM    965  N   ASN B 242      -8.942  -0.405   2.283  1.00  1.00
ATOM    966  CA  ASN B 242     -10.138   0.224   1.736  1.00  1.00
ATOM    967  C   ASN B 242      -9.786   1.211   0.631  1.00  1.00
ATOM    968  O   ASN B 242     -10.476   1.292  -0.386  1.00  1.00
ATOM    969  N   LYS B 243      -8.640   1.920   0.830  1.00  1.00
ATOM    970  CA  LYS B 243      -8.142   2.864  -0.164  1.00  1.00
ATOM    971  C   LYS B 243      -7.737   2.149  -1.447  1.00  1.00
ATOM    972  O   LYS B 243      -8.020   2.621  -2.548  1.00  1.00
ATOM    973  N   VAL B 244      -7.044   1.001  -1.306  1.00  1.00
ATOM    974  CA  VAL B 244      -6.662   0.195  -2.459  1.00  1.00
ATOM    975  C   VAL B 244      -7.888  -0.294  -3.220  1.00  1.00
ATOM    976  O   VAL B 244      -7.926  -0.249  -4.450  1.00  1.00
ATOM    977  N   ASN B 245      -8.893  -0.757  -2.484  1.00  1.00
ATOM    978  CA  ASN B 245     -10.137  -1.250  -3.062  1.00  1.00
ATOM    979  C   ASN B 245     -10.863  -0.150  -3.827  1.00  1.00
ATOM    980  O   ASN B 245     -11.395  -0.383  -4.912  1.00  1.00
ATOM    981  N   THR B 246     -10.918   1.057  -3.220  1.00  1.00
ATOM    982  CA  THR B 246     -11.569   2.209  -3.832  1.00  1.00
ATOM    983  C   THR B 246     -10.895   2.589  -5.144  1.00  1.00
ATOM    984  O   THR B 246     -11.564   2.902  -6.129  1.00  1.00
ATOM    985  N   VAL B 247      -9.568   2.679  -5.145  1.00  1.00
ATOM    986  CA  VAL B 247      -8.791   2.968  -6.344  1.00  1.00
ATOM    987  C   VAL B 247      -9.035   1.921  -7.424  1.00  1.00
ATOM    988  O   VAL B 247      -9.184   2.252  -8.600  1.00  1.00
ATOM    989  N   ILE B 248      -8.997   0.666  -7.071  1.00  1.00
ATOM    990  CA  ILE B 248      -9.209  -0.433  -8.006  1.00  1.00
ATOM    991  C   ILE B 248     -10.631  -0.426  -8.550  1.00  1.00
ATOM    992  O   ILE B 248     -10.851  -0.642  -9.742  1.00  1.00
ATOM    993  N   GLU B 249     -11.591  -0.200  -7.753  1.00  1.00
ATOM    994  CA  GLU B 249     -13.013  -0.205  -8.076  1.00  1.00
ATOM    995  C   GLU B 249     -13.331   0.796  -9.179  1.00  1.00
ATOM    996  O   GLU B 249     -14.137   0.520 -10.067  1.00  1.00
ATOM    997  N   LYS B 250     -12.714   1.890  -9.285  1.00  1.00
ATOM    998  CA  LYS B 250     -13.029   2.976 -10.205  1.00  1.00
ATOM    999  C   LYS B 250     -12.447   2.713 -11.588  1.00  1.00
ATOM   1000  O   LYS B 250     -13.061   3.041 -12.603  1.00  1.00
ATOM   1001  N   MET B 251     -11.394   2.042 -11.704  1.00  1.00
ATOM   1002  CA  MET B 251     -10.826   1.642 -12.986  1.00  1.00
ATOM   1003  C   MET B 251      -9.924   0.423 -12.832  1.00  1.00
ATOM   1004  O   MET B 251      -8.966   0.442 -12.060  1.00  1.00
ATOM   1005  N   ASN B 252     -10.507  -0.734 -13.530  1.00  1.00
ATOM   1006  CA  ASN B 252      -9.762  -1.982 -13.414  1.00  1.00
ATOM   1007  C   ASN B 252     -10.130  -2.949 -14.532  1.00  1.00
ATOM   1008  O   ASN B 252      -9.325  -3.792 -14.927  1.00  1.00
ATOM   1009  N   ILE B 253     -10.584  -2.689 -15.600  1.00  1.00
ATOM   1010  CA  ILE B 253     -10.987  -3.617 -16.650  1.00  1.00
ATOM   1011  C   ILE B 253     -11.359  -2.876 -17.928  1.00  1.00
ATOM   1012  O   ILE B 253     -11.857  -1.752 -17.882  1.00  1.00
ATOM   1013  N   GLN B 254     -10.994  -3.459 -19.017  1.00  1.00
ATOM   1014  CA  GLN B 254     -11.406  -3.096 -20.367  1.00  1.00
ATOM   1015  C   GLN B 254     -11.944  -4.306 -21.122  1.00  1.00
ATOM   1016  O   GLN B 254     -11.419  -5.412 -20.995  1.00  1.00
ATOM   1017  N   PHE B 255     -13.112  -4.202 -21.673  1.00  1.00
ATOM   1018  CA  PHE B 255     -13.633  -5.277 -22.509  1.00  1.00
ATOM   1019  C   PHE B 255     -12.928  -5.315 -23.859  1.00  1.00
ATOM   1020  O   PHE B 255     -12.501  -4.284 -24.377  1.00  1.00
ATOM   1021  N   THR B 256     -13.174  -6.243 -24.689  1.00  1.00
ATOM   1022  CA  THR B 256     -12.609  -6.371 -26.027  1.00  1.00
ATOM   1023  C   THR B 256     -12.540  -5.020 -26.728  1.00  1.00
ATOM   1024  O   THR B 256     -13.521  -4.276 -26.759  1.00  1.00
ATOM   1025  N   ALA B 257     -11.307  -4.737 -27.175  1.00  1.00
ATOM   1026  CA  ALA B 257     -10.909  -3.573 -27.958  1.00  1.00
ATOM   1027  C   ALA B 257      -9.977  -3.968 -29.096  1.00  1.00
ATOM   1028  O   ALA B 257      -8.980  -4.659 -28.883  1.00  1.00
ATOM   1029  N   VAL B 258     -10.456  -4.001 -30.285  1.00  1.00
ATOM   1030  CA  VAL B 258      -9.716  -4.437 -31.462  1.00  1.00
ATOM   1031  C   VAL B 258      -9.607  -3.318 -32.491  1.00  1.00
ATOM   1032  O   VAL B 258     -10.530  -2.520 -32.653  1.00  1.00
ATOM   1033  N   GLY B 259      -8.658  -3.200 -33.215  1.00  1.00
ATOM   1034  CA  GLY B 259      -8.472  -2.269 -34.321  1.00  1.00
ATOM   1035  C   GLY B 259      -9.649  -2.319 -35.287  1.00  1.00
ATOM   1036  O   GLY B 259     -10.193  -3.388 -35.563  1.00  1.00
ATOM   1037  N   LYS B 260      -9.765  -1.189 -36.060  1.00  1.00
ATOM   1038  CA  LYS B 260     -10.709  -1.115 -37.169  1.00  1.00
ATOM   1039  C   LYS B 260      -9.990  -1.177 -38.510  1.00  1.00
ATOM   1040  O   LYS B 260      -8.985  -0.497 -38.719  1.00  1.00
ATOM   1041  N   LEU B 261      -9.627  10.570 -37.265  1.00  1.00
ATOM   1042  CA  LEU B 261     -10.699  10.661 -36.282  1.00  1.00
ATOM   1043  C   LEU B 261     -10.676   9.471 -35.329  1.00  1.00
ATOM   1044  O   LEU B 261     -10.915   9.618 -34.130  1.00  1.00
ATOM   1045  N   ASN B 262     -10.568   8.256 -35.853  1.00  1.00
ATOM   1046  CA  ASN B 262     -10.457   7.056 -35.032  1.00  1.00
ATOM   1047  C   ASN B 262      -9.164   7.057 -34.227  1.00  1.00
ATOM   1048  O   ASN B 262      -9.141   6.634 -33.071  1.00  1.00
ATOM   1049  N   LYS B 263      -8.055   7.391 -34.844  1.00  1.00
ATOM   1050  CA  LYS B 263      -6.777   7.434 -34.143  1.00  1.00
ATOM   1051  C   LYS B 263      -6.765   8.530 -33.085  1.00  1.00
ATOM   1052  O   LYS B 263      -6.176   8.368 -32.016  1.00  1.00
ATOM   1053  N   LYS B 264      -7.393   9.706 -33.386  1.00  1.00
ATOM   1054  CA  LYS B 264      -7.487  10.804 -32.431  1.00  1.00
ATOM   1055  C   LYS B 264      -8.262  10.387 -31.187  1.00  1.00
ATOM   1056  O   LYS B 264      -7.908  10.762 -30.069  1.00  1.00
ATOM   1057  N   VAL B 265      -9.392   9.640 -31.382  1.00  1.00
ATOM   1058  CA  VAL B 265     -10.193   9.145 -30.269  1.00  1.00
ATOM   1059  C   VAL B 265      -9.397   8.173 -29.407  1.00  1.00
ATOM   1060  O   VAL B 265      -9.482   8.204 -28.180  1.00  1.00
ATOM   1061  N   ASP B 266      -8.755   7.165 -30.069  1.00  1.00
ATOM   1062  CA  ASP B 266      -7.961   6.182 -29.343  1.00  1.00
ATOM   1063  C   ASP B 266      -6.803   6.844 -28.607  1.00  1.00
ATOM   1064  O   ASP B 266      -6.496   6.491 -27.468  1.00  1.00
ATOM   1065  N   ASP B 267      -6.050   7.689 -29.215  1.00  1.00
ATOM   1066  CA  ASP B 267      -4.890   8.338 -28.615  1.00  1.00
ATOM   1067  C   ASP B 267      -5.307   9.299 -27.509  1.00  1.00
ATOM   1068  O   ASP B 267      -4.607   9.449 -26.508  1.00  1.00
ATOM   1069  N   GLY B 268      -6.449   9.951 -27.630  1.00  1.00
ATOM   1070  CA  GLY B 268      -6.917  10.915 -26.642  1.00  1.00
ATOM   1071  C   GLY B 268      -7.418  10.216 -25.385  1.00  1.00
ATOM   1072  O   GLY B 268      -7.228  10.708 -24.272  1.00  1.00
ATOM   1073  N   PHE B 269      -8.134   9.120 -25.498  1.00  1.00
ATOM   1074  CA  PHE B 269      -8.570   8.330 -24.353  1.00  1.00
ATOM   1075  C   PHE B 269      -7.381   7.727 -23.615  1.00  1.00
ATOM   1076  O   PHE B 269      -7.370   7.662 -22.386  1.00  1.00
ATOM   1077  N   LEU B 270      -6.411   7.227 -24.398  1.00  1.00
ATOM   1078  CA  LEU B 270      -5.192   6.660 -23.834  1.00  1.00
ATOM   1079  C   LEU B 270      -4.401   7.710 -23.061  1.00  1.00
ATOM   1080  O   LEU B 270      -3.830   7.421 -22.010  1.00  1.00
ATOM   1081  N   ASP B 271      -4.307   8.935 -23.601  1.00  1.00
ATOM   1082  CA  ASP B 271      -3.613  10.027 -22.928  1.00  1.00
ATOM   1083  C   ASP B 271      -4.261  10.347 -21.587  1.00  1.00
ATOM   1084  O   ASP B 271      -3.573  10.618 -20.603  1.00  1.00
ATOM   1085  N   ILE B 272      -5.604  10.380 -21.559  1.00  1.00
ATOM   1086  CA  ILE B 272      -6.363  10.726 -20.363  1.00  1.00
ATOM   1087  C   ILE B 272      -6.226   9.651 -19.293  1.00  1.00
ATOM   1088  O   ILE B 272      -6.087   9.955 -18.108  1.00  1.00
ATOM   1089  N   TRP B 273      -6.365   8.370 -19.688  1.00  1.00
ATOM   1090  CA  TRP B 273      -6.303   7.264 -18.740  1.00  1.00
ATOM   1091  C   TRP B 273      -4.893   7.089 -18.190  1.00  1.00
ATOM   1092  O   TRP B 273      -4.710   6.760 -17.018  1.00  1.00
ATOM   1093  N   THR B 274      -3.892   7.268 -18.994  1.00  1.00
ATOM   1094  CA  THR B 274      -2.507   7.225 -18.540  1.00  1.00
ATOM   1095  C   THR B 274      -2.239   8.291 -17.486  1.00  1.00
ATOM   1096  O   THR B 274      -1.541   8.044 -16.502  1.00  1.00
ATOM   1097  N   TYR B 275      -2.747   9.537 -17.790  1.00  1.00
ATOM   1098  CA  TYR B 275      -2.605  10.655 -16.865  1.00  1.00
ATOM   1099  C   TYR B 275      -3.334  10.383 -15.555  1.00  1.00
ATOM   1100  O   TYR B 275      -2.826  10.686 -14.476  1.00  1.00
ATOM   1101  N   ASN B 276      -4.552   9.899 -15.647  1.00  1.00
ATOM   1102  CA  ASN B 276      -5.413   9.626 -14.502  1.00  1.00
ATOM   1103  C   ASN B 276      -4.802   8.567 -13.594  1.00  1.00
ATOM   1104  O   ASN B 276      -4.864   8.674 -12.369  1.00  1.00
ATOM   1105  N   ALA B 277      -4.326   7.479 -14.172  1.00  1.00
ATOM   1106  CA  ALA B 277      -3.747   6.372 -13.421  1.00  1.00
ATOM   1107  C   ALA B 277      -2.493   6.808 -12.674  1.00  1.00
ATOM   1108  O   ALA B 277      -2.284   6.433 -11.520  1.00  1.00
ATOM   1109  N   GLU B 278      -1.590   7.462 -13.356  1.00  1.00
ATOM   1110  CA  GLU B 278      -0.328   7.880 -12.758  1.00  1.00
ATOM   1111  C   GLU B 278      -0.553   8.921 -11.669  1.00  1.00
ATOM   1112  O   GLU B 278       0.095   8.889 -10.623  1.00  1.00
ATOM   1113  N   LEU B 279      -1.395   9.883 -11.884  1.00  1.00
ATOM   1114  CA  LEU B 279      -1.654  10.962 -10.939  1.00  1.00
ATOM   1115  C   LEU B 279      -2.414  10.455  -9.718  1.00  1.00
ATOM   1116  O   LEU B 279      -2.176  10.903  -8.596  1.00  1.00
ATOM   1117  N   LEU B 280      -3.369   9.583  -9.896  1.00  1.00
ATOM   1118  CA  LEU B 280      -4.101   8.971  -8.793  1.00  1.00
ATOM   1119  C   LEU B 280      -3.157   8.257  -7.833  1.00  1.00
ATOM   1120  O   LEU B 280      -3.334   8.312  -6.616  1.00  1.00
ATOM   1121  N   VAL B 281      -2.193   7.519  -8.411  1.00  1.00
ATOM   1122  CA  VAL B 281      -1.224   6.786  -7.606  1.00  1.00
ATOM   1123  C   VAL B 281      -0.293   7.736  -6.863  1.00  1.00
ATOM   1124  O   VAL B 281       0.024   7.522  -5.693  1.00  1.00
ATOM   1125  N   LEU B 282       0.206   8.751  -7.576  1.00  1.00
ATOM   1126  CA  LEU B 282       1.112   9.726  -6.982  1.00  1.00
ATOM   1127  C   LEU B 282       0.439  10.480  -5.840  1.00  1.00
ATOM   1128  O   LEU B 282       1.054  10.733  -4.803  1.00  1.00
ATOM   1129  N   LEU B 283      -0.758  10.934  -6.036  1.00  1.00
ATOM   1130  CA  LEU B 283      -1.499  11.672  -5.020  1.00  1.00
ATOM   1131  C   LEU B 283      -1.819  10.787  -3.820  1.00  1.00
ATOM   1132  O   LEU B 283      -1.751  11.231  -2.673  1.00  1.00
ATOM   1133  N   GLU B 284      -2.320   9.569  -4.084  1.00  1.00
ATOM   1134  CA  GLU B 284      -2.665   8.643  -3.012  1.00  1.00
ATOM   1135  C   GLU B 284      -1.428   8.216  -2.233  1.00  1.00
ATOM   1136  O   GLU B 284      -1.479   8.044  -1.015  1.00  1.00
ATOM   1137  N   ASN B 285      -0.307   8.074  -2.894  1.00  1.00
ATOM   1138  CA  ASN B 285       0.950   7.717  -2.247  1.00  1.00
ATOM   1139  C   ASN B 285       1.365   8.773  -1.230  1.00  1.00
ATOM   1140  O   ASN B 285       1.851   8.448  -0.147  1.00  1.00
ATOM   1141  N   GLU B 286       1.295  10.038  -1.629  1.00  1.00
ATOM   1142  CA  GLU B 286       1.598  11.145  -0.729  1.00  1.00
ATOM   1143  C   GLU B 286       0.682  11.132   0.488  1.00  1.00
ATOM   1144  O   GLU B 286       1.121  11.388   1.610  1.00  1.00
ATOM   1145  N   ARG B 287      -0.594  10.884   0.278  1.00  1.00
ATOM   1146  CA  ARG B 287      -1.594  10.864   1.339  1.00  1.00
ATOM   1147  C   ARG B 287      -1.370   9.690   2.284  1.00  1.00
ATOM   1148  O   ARG B 287      -1.559   9.811   3.494  1.00  1.00
ATOM   1149  N   THR B 288      -0.995   8.538   1.751  1.00  1.00
ATOM   1150  CA  THR B 288      -0.733   7.333   2.529  1.00  1.00
ATOM   1151  C   THR B 288       0.425   7.542   3.496  1.00  1.00
ATOM   1152  O   THR B 288       0.378   7.096   4.642  1.00  1.00
ATOM   1153  N   LEU B 289       1.521   8.100   2.994  1.00  1.00
ATOM   1154  CA  LEU B 289       2.685   8.372   3.829  1.00  1.00
ATOM   1155  C   LEU B 289       2.354   9.382   4.923  1.00  1.00
ATOM   1156  O   LEU B 289       2.793   9.241   6.065  1.00  1.00
ATOM   1157  N   ASP B 290       1.579  10.381   4.576  1.00  1.00
ATOM   1158  CA  ASP B 290       1.164  11.385   5.549  1.00  1.00
ATOM   1159  C   ASP B 290       0.249  10.781   6.607  1.00  1.00
ATOM   1160  O   ASP B 290       0.333  11.129   7.785  1.00  1.00
ATOM   1161  N   PHE B 291      -0.620   9.830   6.173  1.00  1.00
ATOM   1162  CA  PHE B 291      -1.537   9.126   7.061  1.00  1.00
ATOM   1163  C   PHE B 291      -0.781   8.362   8.140  1.00  1.00
ATOM   1164  O   PHE B 291      -1.202   8.323   9.296  1.00  1.00
ATOM   1165  N   HIS B 292       0.262   7.640   7.724  1.00  1.00
ATOM   1166  CA  HIS B 292       1.107   6.898   8.653  1.00  1.00
ATOM   1167  C   HIS B 292       1.808   7.836   9.627  1.00  1.00
ATOM   1168  O   HIS B 292       1.915   7.541  10.818  1.00  1.00
ATOM   1169  N   ASP B 293       2.357   8.960   9.078  1.00  1.00
ATOM   1170  CA  ASP B 293       2.999   9.967   9.914  1.00  1.00
ATOM   1171  C   ASP B 293       2.042  10.491  10.977  1.00  1.00
ATOM   1172  O   ASP B 293       2.429  10.698  12.127  1.00  1.00
ATOM   1173  N   SER B 294       0.800  10.729  10.599  1.00  1.00
ATOM   1174  CA  SER B 294      -0.244  11.225  11.488  1.00  1.00
ATOM   1175  C   SER B 294      -0.537  10.229  12.603  1.00  1.00
ATOM   1176  O   SER B 294      -0.767  10.615  13.749  1.00  1.00
ATOM   1177  N   ASN B 295      -0.651   8.945  12.262  1.00  1.00
ATOM   1178  CA  ASN B 295      -0.945   7.878  13.211  1.00  1.00
ATOM   1179  C   ASN B 295       0.137   7.777  14.279  1.00  1.00
ATOM   1180  O   ASN B 295      -0.156   7.551  15.453  1.00  1.00
ATOM   1181  N   VAL B 296       1.401   7.893  13.838  1.00  1.00
ATOM   1182  CA  VAL B 296       2.523   7.877  14.769  1.00  1.00
ATOM   1183  C   VAL B 296       2.474   9.072  15.712  1.00  1.00
ATOM   1184  O   VAL B 296       2.722   8.941  16.910  1.00  1.00
ATOM   1185  N   LYS B 297       2.225  10.248  15.140  1.00  1.00
ATOM   1186  CA  LYS B 297       2.147  11.494  15.894  1.00  1.00
ATOM   1187  C   LYS B 297       1.042  11.435  16.941  1.00  1.00
ATOM   1188  O   LYS B 297       1.212  11.911  18.064  1.00  1.00
ATOM   1189  N   ASN B 298      -0.132  10.895  16.539  1.00  1.00
ATOM   1190  CA  ASN B 298      -1.285  10.789  17.425  1.00  1.00
ATOM   1191  C   ASN B 298      -1.024   9.800  18.554  1.00  1.00
ATOM   1192  O   ASN B 298      -1.458  10.008  19.687  1.00  1.00
ATOM   1193  N   LEU B 299      -0.410   8.672  18.279  1.00  1.00
ATOM   1194  CA  LEU B 299      -0.036   7.679  19.278  1.00  1.00
ATOM   1195  C   LEU B 299       0.923   8.268  20.308  1.00  1.00
ATOM   1196  O   LEU B 299       0.807   7.999  21.503  1.00  1.00
ATOM   1197  N   TYR B 300       1.832   9.086  19.828  1.00  1.00
ATOM   1198  CA  TYR B 300       2.803   9.751  20.689  1.00  1.00
ATOM   1199  C   TYR B 300       2.125  10.764  21.603  1.00  1.00
ATOM   1200  O   TYR B 300       2.462  10.873  22.782  1.00  1.00
ATOM   1201  N   GLU B 301       1.293  11.622  21.016  1.00  1.00
ATOM   1202  CA  GLU B 301       0.549  12.625  21.769  1.00  1.00
ATOM   1203  C   GLU B 301      -0.386  11.973  22.780  1.00  1.00
ATOM   1204  O   GLU B 301      -0.567  12.478  23.888  1.00  1.00
ATOM   1205  N   LYS B 302      -0.967  10.847  22.460  1.00  1.00
ATOM   1206  CA  LYS B 302      -1.842  10.088  23.345  1.00  1.00
ATOM   1207  C   LYS B 302      -1.104   9.643  24.601  1.00  1.00
ATOM   1208  O   LYS B 302      -1.657   9.671  25.700  1.00  1.00
ATOM   1209  N   VAL B 303       0.081   9.023  24.428  1.00  1.00
ATOM   1210  CA  VAL B 303       0.911   8.613  25.554  1.00  1.00
ATOM   1211  C   VAL B 303       1.360   9.816  26.373  1.00  1.00
ATOM   1212  O   VAL B 303       1.365   9.774  27.604  1.00  1.00
ATOM   1213  N   LYS B 304       1.739  10.884  25.655  1.00  1.00
ATOM   1214  CA  LYS B 304       2.199  12.094  26.326  1.00  1.00
ATOM   1215  C   LYS B 304       1.130  12.648  27.258  1.00  1.00
ATOM   1216  O   LYS B 304       1.427  13.087  28.369  1.00  1.00
ATOM   1217  N   SER B 305      -0.119  12.650  26.820  1.00  1.00
ATOM   1218  CA  SER B 305      -1.234  13.197  27.585  1.00  1.00
ATOM   1219  C   SER B 305      -1.606  12.283  28.745  1.00  1.00
ATOM   1220  O   SER B 305      -2.013  12.749  29.809  1.00  1.00
ATOM   1221  N   GLN B 306      -1.372  10.999  28.670  1.00  1.00
ATOM   1222  CA  GLN B 306      -1.630  10.076  29.769  1.00  1.00
ATOM   1223  C   GLN B 306      -0.618  10.262  30.893  1.00  1.00
ATOM   1224  O   GLN B 306      -0.964  10.181  32.071  1.00  1.00
ATOM   1225  N   LEU B 307       0.673  10.310  30.549  1.00  1.00
ATOM   1226  CA  LEU B 307       1.754  10.392  31.525  1.00  1.00
ATOM   1227  C   LEU B 307       1.854  11.792  32.120  1.00  1.00
ATOM   1228  O   LEU B 307       2.164  11.955  33.300  1.00  1.00
ATOM   1229  N   LYS B 308       1.446  12.766  31.599  1.00  1.00
ATOM   1230  CA  LYS B 308       1.579  14.129  32.099  1.00  1.00
ATOM   1231  C   LYS B 308       2.997  14.401  32.586  1.00  1.00
ATOM   1232  O   LYS B 308       3.855  14.834  31.817  1.00  1.00
ATOM   1233  N   ASN B 309       3.200  14.757  33.834  1.00  1.00
ATOM   1234  CA  ASN B 309       4.492  15.083  34.425  1.00  1.00
ATOM   1235  C   ASN B 309       5.044  13.909  35.224  1.00  1.00
ATOM   1236  O   ASN B 309       6.204  13.917  35.636  1.00  1.00
ATOM   1237  N   ASN B 310       4.411  12.746  35.192  1.00  1.00
ATOM   1238  CA  ASN B 310       4.932  11.521  35.788  1.00  1.00
ATOM   1239  C   ASN B 310       6.059  10.935  34.946  1.00  1.00
ATOM   1240  O   ASN B 310       6.939  10.247  35.463  1.00  1.00
ATOM   1241  N   ALA B 311       6.384  11.490  33.967  1.00  1.00
ATOM   1242  CA  ALA B 311       7.459  11.190  33.029  1.00  1.00
ATOM   1243  C   ALA B 311       7.997  12.461  32.383  1.00  1.00
ATOM   1244  O   ALA B 311       7.254  13.416  32.159  1.00  1.00
ATOM   1245  N   LYS B 312       9.169  12.353  31.805  1.00  1.00
ATOM   1246  CA  LYS B 312       9.827  13.435  31.083  1.00  1.00
ATOM   1247  C   LYS B 312      10.084  13.053  29.631  1.00  1.00
ATOM   1248  O   LYS B 312      10.456  11.918  29.334  1.00  1.00
ATOM   1249  N   GLU B 313       9.721  14.001  28.689  1.00  1.00
ATOM   1250  CA  GLU B 313      10.160  13.774  27.317  1.00  1.00
ATOM   1251  C   GLU B 313      11.675  13.879  27.199  1.00  1.00
ATOM   1252  O   GLU B 313      12.268  14.890  27.575  1.00  1.00
ATOM   1253  N   ILE B 314      12.305  12.772  26.677  1.00  1.00
ATOM   1254  CA  ILE B 314      13.757  12.665  26.607  1.00  1.00
ATOM   1255  C   ILE B 314      14.244  12.707  25.164  1.00  1.00
ATOM   1256  O   ILE B 314      15.383  13.087  24.893  1.00  1.00
ATOM   1257  N   GLY B 315      13.448  12.635  24.243  1.00  1.00
ATOM   1258  CA  GLY B 315      13.901  12.860  22.876  1.00  1.00
ATOM   1259  C   GLY B 315      13.574  11.670  21.984  1.00  1.00
ATOM   1260  O   GLY B 315      13.724  10.517  22.390  1.00  1.00
ATOM   1261  N   ASN B 316      13.358  12.001  20.720  1.00  1.00
ATOM   1262  CA  ASN B 316      13.364  10.872  19.798  1.00  1.00
ATOM   1263  C   ASN B 316      12.108  10.025  19.956  1.00  1.00
ATOM   1264  O   ASN B 316      12.073   8.866  19.542  1.00  1.00
ATOM   1265  N   GLY B 317      11.105  10.458  20.764  1.00  1.00
ATOM   1266  CA  GLY B 317       9.859   9.716  20.916  1.00  1.00
ATOM   1267  C   GLY B 317       9.902   8.812  22.142  1.00  1.00
ATOM   1268  O   GLY B 317       8.945   8.093  22.428  1.00  1.00
ATOM   1269  N   CYS B 318      10.700   9.149  23.091  1.00  1.00
ATOM   1270  CA  CYS B 318      10.905   8.375  24.309  1.00  1.00
ATOM   1271  C   CYS B 318      10.498   9.171  25.542  1.00  1.00
ATOM   1272  O   CYS B 318      10.717  10.380  25.612  1.00  1.00
ATOM   1273  N   PHE B 319       9.856   8.512  26.467  1.00  1.00
ATOM   1274  CA  PHE B 319       9.542   9.013  27.800  1.00  1.00
ATOM   1275  C   PHE B 319      10.320   8.257  28.870  1.00  1.00
ATOM   1276  O   PHE B 319      10.468   7.037  28.798  1.00  1.00
ATOM   1277  N   GLU B 320      10.871   8.990  29.796  1.00  1.00
ATOM   1278  CA  GLU B 320      11.518   8.428  30.975  1.00  1.00
ATOM   1279  C   GLU B 320      10.683   8.663  32.227  1.00  1.00
ATOM   1280  O   GLU B 320      10.269   9.788  32.506  1.00  1.00
ATOM   1281  N   PHE B 321      10.189   7.495  32.830  1.00  1.00
ATOM   1282  CA  PHE B 321       9.315   7.628  33.990  1.00  1.00
ATOM   1283  C   PHE B 321      10.080   8.149  35.199  1.00  1.00
ATOM   1284  O   PHE B 321      11.216   7.745  35.449  1.00  1.00
ATOM   1285  N   TYR B 322       9.297   8.907  36.055  1.00  1.00
ATOM   1286  CA  TYR B 322       9.842   9.352  37.332  1.00  1.00
ATOM   1287  C   TYR B 322       9.540   8.350  38.439  1.00  1.00
ATOM   1288  O   TYR B 322      10.170   8.372  39.497  1.00  1.00
ATOM   1289  N   HIS B 323       8.880   7.349  38.109  1.00  1.00
ATOM   1290  CA  HIS B 323       8.453   6.218  38.924  1.00  1.00
ATOM   1291  C   HIS B 323       8.869   4.896  38.294  1.00  1.00
ATOM   1292  O   HIS B 323       8.936   4.774  37.071  1.00  1.00
ATOM   1293  N   LYS B 324       8.913   3.819  39.079  1.00  1.00
ATOM   1294  CA  LYS B 324       9.053   2.478  38.525  1.00  1.00
ATOM   1295  C   LYS B 324       7.797   2.059  37.772  1.00  1.00
ATOM   1296  O   LYS B 324       6.689   2.140  38.301  1.00  1.00
ATOM   1297  N   CYS B 325       7.898   1.714  36.570  1.00  1.00
ATOM   1298  CA  CYS B 325       6.829   1.251  35.693  1.00  1.00
ATOM   1299  C   CYS B 325       7.097  -0.165  35.198  1.00  1.00
ATOM   1300  O   CYS B 325       8.016  -0.395  34.413  1.00  1.00
ATOM   1301  N   ASP B 326       6.569  -1.154  35.936  1.00  1.00
ATOM   1302  CA  ASP B 326       6.749  -2.555  35.575  1.00  1.00
ATOM   1303  C   ASP B 326       5.954  -2.908  34.324  1.00  1.00
ATOM   1304  O   ASP B 326       4.963  -2.254  34.001  1.00  1.00
ATOM   1305  N   ASN B 327       5.738  -4.145  34.010  1.00  1.00
ATOM   1306  CA  ASN B 327       5.031  -4.593  32.816  1.00  1.00
ATOM   1307  C   ASN B 327       3.530  -4.371  32.948  1.00  1.00
ATOM   1308  O   ASN B 327       2.853  -4.047  31.972  1.00  1.00
ATOM   1309  N   GLU B 328       2.917  -4.476  34.072  1.00  1.00
ATOM   1310  CA  GLU B 328       1.520  -4.107  34.268  1.00  1.00
ATOM   1311  C   GLU B 328       1.299  -2.624  33.999  1.00  1.00
ATOM   1312  O   GLU B 328       0.280  -2.232  33.430  1.00  1.00
ATOM   1313  N   CYS B 329       2.234  -1.777  34.507  1.00  1.00
ATOM   1314  CA  CYS B 329       2.176  -0.341  34.262  1.00  1.00
ATOM   1315  C   CYS B 329       2.352  -0.026  32.782  1.00  1.00
ATOM   1316  O   CYS B 329       1.686   0.857  32.242  1.00  1.00
ATOM   1317  N   MET B 330       3.328  -0.668  32.154  1.00  1.00
ATOM   1318  CA  MET B 330       3.620  -0.472  30.739  1.00  1.00
ATOM   1319  C   MET B 330       2.435  -0.877  29.871  1.00  1.00
ATOM   1320  O   MET B 330       2.109  -0.202  28.895  1.00  1.00
ATOM   1321  N   GLU B 331       1.800  -1.975  30.155  1.00  1.00
ATOM   1322  CA  GLU B 331       0.627  -2.436  29.423  1.00  1.00
ATOM   1323  C   GLU B 331      -0.514  -1.432  29.522  1.00  1.00
ATOM   1324  O   GLU B 331      -1.262  -1.231  28.565  1.00  1.00
ATOM   1325  N   SER B 332      -0.721  -0.820  30.677  1.00  1.00
ATOM   1326  CA  SER B 332      -1.717   0.227  30.867  1.00  1.00
ATOM   1327  C   SER B 332      -1.422   1.434  29.986  1.00  1.00
ATOM   1328  O   SER B 332      -2.336   2.072  29.464  1.00  1.00
ATOM   1329  N   VAL B 333      -0.163   1.812  29.832  1.00  1.00
ATOM   1330  CA  VAL B 333       0.222   2.863  28.899  1.00  1.00
ATOM   1331  C   VAL B 333      -0.095   2.468  27.462  1.00  1.00
ATOM   1332  O   VAL B 333      -0.592   3.279  26.681  1.00  1.00
ATOM   1333  N   ARG B 334       0.193   1.265  27.098  1.00  1.00
ATOM   1334  CA  ARG B 334      -0.020   0.737  25.756  1.00  1.00
ATOM   1335  C   ARG B 334      -1.506   0.589  25.451  1.00  1.00
ATOM   1336  O   ARG B 334      -1.951   0.863  24.337  1.00  1.00
ATOM   1337  N   ASN B 335      -2.361   0.338  26.277  1.00  1.00
ATOM   1338  CA  ASN B 335      -3.787   0.115  26.065  1.00  1.00
ATOM   1339  C   ASN B 335      -4.605   1.315  26.525  1.00  1.00
ATOM   1340  O   ASN B 335      -5.791   1.425  26.214  1.00  1.00
ATOM   1341  N   GLY B 336      -4.042   2.352  26.964  1.00  1.00
ATOM   1342  CA  GLY B 336      -4.658   3.658  27.162  1.00  1.00
ATOM   1343  C   GLY B 336      -5.455   3.700  28.460  1.00  1.00
ATOM   1344  O   GLY B 336      -6.119   4.692  28.760  1.00  1.00
ATOM   1345  N   THR B 337      -4.979   3.107  29.502  1.00  1.00
ATOM   1346  CA  THR B 337      -5.617   3.069  30.813  1.00  1.00
ATOM   1347  C   THR B 337      -4.614   3.360  31.922  1.00  1.00
ATOM   1348  O   THR B 337      -4.960   3.350  33.103  1.00  1.00
ATOM   1349  N   TYR B 338      -3.551   4.100  31.566  1.00  1.00
ATOM   1350  CA  TYR B 338      -2.574   4.527  32.561  1.00  1.00
ATOM   1351  C   TYR B 338      -3.241   5.302  33.690  1.00  1.00
ATOM   1352  O   TYR B 338      -4.010   6.232  33.448  1.00  1.00
ATOM   1353  N   ASP B 339      -2.912   4.933  34.930  1.00  1.00
ATOM   1354  CA  ASP B 339      -3.412   5.619  36.115  1.00  1.00
ATOM   1355  C   ASP B 339      -2.385   6.606  36.656  1.00  1.00
ATOM   1356  O   ASP B 339      -1.416   6.214  37.306  1.00  1.00
ATOM   1357  N   TYR B 340      -2.610   7.966  36.331  1.00  1.00
ATOM   1358  CA  TYR B 340      -1.616   8.963  36.710  1.00  1.00
ATOM   1359  C   TYR B 340      -1.595   9.175  38.218  1.00  1.00
ATOM   1360  O   TYR B 340      -0.531   9.331  38.818  1.00  1.00
ATOM   1361  N   PRO B 341      -2.746   9.302  38.878  1.00  1.00
ATOM   1362  CA  PRO B 341      -2.843   9.527  40.315  1.00  1.00
ATOM   1363  C   PRO B 341      -2.171   8.404  41.095  1.00  1.00
ATOM   1364  O   PRO B 341      -1.560   8.639  42.137  1.00  1.00
ATOM   1365  N   LYS B 342      -2.116   7.227  40.658  1.00  1.00
ATOM   1366  CA  LYS B 342      -1.499   6.065  41.286  1.00  1.00
ATOM   1367  C   LYS B 342      -0.004   6.277  41.487  1.00  1.00
ATOM   1368  O   LYS B 342       0.559   5.873  42.505  1.00  1.00
ATOM   1369  N   TYR B 343       0.705   6.859  40.551  1.00  1.00
ATOM   1370  CA  TYR B 343       2.155   7.002  40.617  1.00  1.00
ATOM   1371  C   TYR B 343       2.556   8.461  40.792  1.00  1.00
ATOM   1372  O   TYR B 343       3.694   8.762  41.154  1.00  1.00
ATOM   1373  N   SER B 344       1.690   9.332  40.980  1.00  1.00
ATOM   1374  CA  SER B 344       1.959  10.764  41.025  1.00  1.00
ATOM   1375  C   SER B 344       2.735  11.140  42.281  1.00  1.00
ATOM   1376  O   SER B 344       3.603  12.012  42.248  1.00  1.00
ATOM   1377  N   GLU B 345       2.527  10.556  43.431  1.00  1.00
ATOM   1378  CA  GLU B 345       3.283  10.847  44.644  1.00  1.00
ATOM   1379  C   GLU B 345       4.745  10.449  44.490  1.00  1.00
ATOM   1380  O   GLU B 345       5.642  11.161  44.941  1.00  1.00
ATOM   1381  N   GLU B 346       4.987   9.195  44.017  1.00  1.00
ATOM   1382  CA  GLU B 346       6.352   8.721  43.822  1.00  1.00
ATOM   1383  C   GLU B 346       7.080   9.556  42.777  1.00  1.00
ATOM   1384  O   GLU B 346       8.276   9.819  42.902  1.00  1.00
ATOM   1385  N   SER B 347       6.361   9.869  41.677  1.00  1.00
ATOM   1386  CA  SER B 347       6.931  10.698  40.622  1.00  1.00
ATOM   1387  C   SER B 347       7.362  12.056  41.160  1.00  1.00
ATOM   1388  O   SER B 347       8.394  12.594  40.760  1.00  1.00
ATOM   1389  N   LYS B 348       6.433  12.707  41.906  1.00  1.00
ATOM   1390  CA  LYS B 348       6.686  14.016  42.496  1.00  1.00
ATOM   1391  C   LYS B 348       7.965  14.010  43.323  1.00  1.00
ATOM   1392  O   LYS B 348       8.730  14.974  43.309  1.00  1.00
ATOM   1393  N   LEU B 349       8.140  12.989  44.174  1.00  1.00
ATOM   1394  CA  LEU B 349       9.332  12.860  45.004  1.00  1.00
ATOM   1395  C   LEU B 349      10.588  12.730  44.149  1.00  1.00
ATOM   1396  O   LEU B 349      11.648  13.245  44.504  1.00  1.00
ATOM   1397  N   ASN B 350      10.537  12.154  42.991  1.00  1.00
ATOM   1398  CA  ASN B 350      11.708  11.858  42.173  1.00  1.00
ATOM   1399  C   ASN B 350      12.109  13.062  41.330  1.00  1.00
ATOM   1400  O   ASN B 350      13.285  13.251  41.021  1.00  1.00
ATOM   1401  N   ARG B 351      11.225  13.705  40.648  1.00  1.00
ATOM   1402  CA  ARG B 351      11.574  14.873  39.849  1.00  1.00
ATOM   1403  C   ARG B 351      11.850  16.083  40.734  1.00  1.00
ATOM   1404  O   ARG B 351      11.130  16.333  41.701  1.00  1.00
