# Supplementary material for: ProteinDJ: A high‐performance and modular protein design pipeline
Source: Protein Sci. 2026 Jan 21;35(2):e70464. doi: 10.1002/pro.70464 (PMC12820799; doi:10.1002/pro.70464)
Supplement: Supplementary file 2 — DATA S1. Compressed archive containing input PDB and Bindsweeper YAML files used for benchmarking and comparison of sequence design methods. [file PRO-35-e70464-s001.zip › SupplementaryFile1/binderfolds/ha/fold_9.pdb]

ATOM      1  N   GLY A   1     -13.762  -5.664  -6.382  1.00  0.00
ATOM      2  CA  GLY A   1     -13.599  -5.931  -4.958  1.00  0.00
ATOM      3  C   GLY A   1     -12.749  -7.174  -4.725  1.00  0.00
ATOM      4  O   GLY A   1     -11.916  -7.207  -3.819  1.00  0.00
ATOM      5  N   GLY A   2     -13.070  -8.225  -5.420  1.00  0.00
ATOM      6  CA  GLY A   2     -12.337  -9.479  -5.293  1.00  0.00
ATOM      7  C   GLY A   2     -10.916  -9.343  -5.825  1.00  0.00
ATOM      8  O   GLY A   2      -9.976  -9.908  -5.265  1.00  0.00
ATOM      9  N   GLY A   3     -10.750  -8.518  -6.891  1.00  0.00
ATOM     10  CA  GLY A   3      -9.415  -8.297  -7.432  1.00  0.00
ATOM     11  C   GLY A   3      -8.523  -7.584  -6.424  1.00  0.00
ATOM     12  O   GLY A   3      -7.346  -7.916  -6.278  1.00  0.00
ATOM     13  N   GLY A   4      -9.104  -6.515  -5.804  1.00  0.00
ATOM     14  CA  GLY A   4      -8.363  -5.785  -4.782  1.00  0.00
ATOM     15  C   GLY A   4      -7.988  -6.694  -3.619  1.00  0.00
ATOM     16  O   GLY A   4      -6.876  -6.622  -3.096  1.00  0.00
ATOM     17  N   GLY A   5      -8.995  -7.525  -3.209  1.00  0.00
ATOM     18  CA  GLY A   5      -8.758  -8.454  -2.110  1.00  0.00
ATOM     19  C   GLY A   5      -7.646  -9.438  -2.450  1.00  0.00
ATOM     20  O   GLY A   5      -6.792  -9.735  -1.615  1.00  0.00
ATOM     21  N   GLY A   6      -7.619  -9.928  -3.654  1.00  0.00
ATOM     22  CA  GLY A   6      -6.614 -10.892  -4.084  1.00  0.00
ATOM     23  C   GLY A   6      -5.227 -10.263  -4.122  1.00  0.00
ATOM     24  O   GLY A   6      -4.243 -10.880  -3.714  1.00  0.00
ATOM     25  N   GLY A   7      -5.158  -9.006  -4.608  1.00  0.00
ATOM     26  CA  GLY A   7      -3.875  -8.322  -4.711  1.00  0.00
ATOM     27  C   GLY A   7      -3.313  -7.995  -3.334  1.00  0.00
ATOM     28  O   GLY A   7      -2.121  -8.168  -3.082  1.00  0.00
ATOM     29  N   GLY A   8      -4.182  -7.366  -2.490  1.00  0.00
ATOM     30  CA  GLY A   8      -3.740  -6.953  -1.164  1.00  0.00
ATOM     31  C   GLY A   8      -3.448  -8.159  -0.280  1.00  0.00
ATOM     32  O   GLY A   8      -2.462  -8.176   0.458  1.00  0.00
ATOM     33  N   GLY A   9      -4.278  -9.190  -0.405  1.00  0.00
ATOM     34  CA  GLY A   9      -4.080 -10.408   0.372  1.00  0.00
ATOM     35  C   GLY A   9      -2.775 -11.096  -0.006  1.00  0.00
ATOM     36  O   GLY A   9      -2.048 -11.588   0.857  1.00  0.00
ATOM     37  N   GLY A  10      -2.447 -11.087  -1.299  1.00  0.00
ATOM     38  CA  GLY A  10      -1.204 -11.684  -1.772  1.00  0.00
ATOM     39  C   GLY A  10       0.008 -10.940  -1.226  1.00  0.00
ATOM     40  O   GLY A  10       1.002 -11.553  -0.838  1.00  0.00
ATOM     41  N   GLY A  11      -0.081  -9.594  -1.219  1.00  0.00
ATOM     42  CA  GLY A  11       1.005  -8.778  -0.690  1.00  0.00
ATOM     43  C   GLY A  11       1.201  -9.020   0.801  1.00  0.00
ATOM     44  O   GLY A  11       2.330  -9.119   1.281  1.00  0.00
ATOM     45  N   GLY A  12       0.063  -9.027   1.539  1.00  0.00
ATOM     46  CA  GLY A  12       0.109  -9.261   2.978  1.00  0.00
ATOM     47  C   GLY A  12       0.612 -10.664   3.292  1.00  0.00
ATOM     48  O   GLY A  12       1.380 -10.862   4.233  1.00  0.00
ATOM     49  N   GLY A  13       0.199 -11.635   2.468  1.00  0.00
ATOM     50  CA  GLY A  13       0.653 -13.008   2.654  1.00  0.00
ATOM     51  C   GLY A  13       2.163 -13.116   2.489  1.00  0.00
ATOM     52  O   GLY A  13       2.833 -13.814   3.251  1.00  0.00
ATOM     53  N   GLY A  14       2.683 -12.433   1.421  1.00  0.00
ATOM     54  CA  GLY A  14       4.125 -12.403   1.206  1.00  0.00
ATOM     55  C   GLY A  14       4.848 -11.808   2.408  1.00  0.00
ATOM     56  O   GLY A  14       5.898 -12.303   2.820  1.00  0.00
ATOM     57  N   GLY A  15       4.303 -10.672   2.884  1.00  0.00
ATOM     58  CA  GLY A  15       4.875 -10.015   4.053  1.00  0.00
ATOM     59  C   GLY A  15       4.814 -10.919   5.277  1.00  0.00
ATOM     60  O   GLY A  15       5.756 -10.972   6.069  1.00  0.00
ATOM     61  N   GLY A  16       3.694 -11.637   5.410  1.00  0.00
ATOM     62  CA  GLY A  16       3.508 -12.567   6.517  1.00  0.00
ATOM     63  C   GLY A  16       4.564 -13.664   6.498  1.00  0.00
ATOM     64  O   GLY A  16       5.100 -14.041   7.540  1.00  0.00
ATOM     65  N   GLY A  17       4.827 -14.191   5.293  1.00  0.00
ATOM     66  CA  GLY A  17       5.848 -15.219   5.135  1.00  0.00
ATOM     67  C   GLY A  17       7.217 -14.707   5.565  1.00  0.00
ATOM     68  O   GLY A  17       7.977 -15.417   6.223  1.00  0.00
ATOM     69  N   GLY A  18       7.520 -13.464   5.191  1.00  0.00
ATOM     70  CA  GLY A  18       8.781 -12.842   5.578  1.00  0.00
ATOM     71  C   GLY A  18       8.872 -12.677   7.089  1.00  0.00
ATOM     72  O   GLY A  18       9.925 -12.902   7.686  1.00  0.00
ATOM     73  N   GLY A  19       7.765 -12.196   7.687  1.00  0.00
ATOM     74  CA  GLY A  19       7.707 -12.001   9.131  1.00  0.00
ATOM     75  C   GLY A  19       7.857 -13.324   9.872  1.00  0.00
ATOM     76  O   GLY A  19       8.515 -13.394  10.909  1.00  0.00
ATOM     77  N   GLY A  20       7.232 -14.370   9.317  1.00  0.00
ATOM     78  CA  GLY A  20       7.345 -15.697   9.910  1.00  0.00
ATOM     79  C   GLY A  20       8.799 -16.145   9.984  1.00  0.00
ATOM     80  O   GLY A  20       9.228 -16.732  10.977  1.00  0.00
ATOM     81  N   GLY A  21       9.539 -15.813   8.908  1.00  0.00
ATOM     82  CA  GLY A  21      10.963 -16.124   8.875  1.00  0.00
ATOM     83  C   GLY A  21      11.718 -15.362   9.957  1.00  0.00
ATOM     84  O   GLY A  21      12.634 -15.896  10.582  1.00  0.00
ATOM     85  N   GLY A  22      11.112 -14.220  10.375  1.00  0.00
ATOM     86  CA  GLY A  22      11.728 -13.394  11.406  1.00  0.00
ATOM     87  C   GLY A  22      11.212 -13.764  12.790  1.00  0.00
ATOM     88  O   GLY A  22      11.975 -13.814  13.755  1.00  0.00
ATOM     89  N   GLY A  23       9.869 -13.855  12.885  1.00  0.00
ATOM     90  CA  GLY A  23       9.221 -14.230  14.135  1.00  0.00
ATOM     91  C   GLY A  23       7.902 -14.948  13.878  1.00  0.00
ATOM     92  O   GLY A  23       7.156 -14.588  12.967  1.00  0.00
ATOM     93  N   GLY A  24       7.621 -15.954  14.640  1.00  0.00
ATOM     94  CA  GLY A  24       6.414 -16.737  14.405  1.00  0.00
ATOM     95  C   GLY A  24       5.164 -15.944  14.760  1.00  0.00
ATOM     96  O   GLY A  24       4.154 -16.010  14.058  1.00  0.00
ATOM     97  N   GLY A  25       5.214 -15.230  15.908  1.00  0.00
ATOM     98  CA  GLY A  25       4.072 -14.449  16.368  1.00  0.00
ATOM     99  C   GLY A  25       3.736 -13.333  15.386  1.00  0.00
ATOM    100  O   GLY A  25       2.566 -13.046  15.135  1.00  0.00
ATOM    101  N   GLY A  26       4.760 -12.736  14.816  1.00  0.00
ATOM    102  CA  GLY A  26       4.571 -11.686  13.822  1.00  0.00
ATOM    103  C   GLY A  26       3.878 -12.225  12.577  1.00  0.00
ATOM    104  O   GLY A  26       3.019 -11.562  11.996  1.00  0.00
ATOM    105  N   GLY A  27       4.305 -13.474  12.200  1.00  0.00
ATOM    106  CA  GLY A  27       3.712 -14.124  11.037  1.00  0.00
ATOM    107  C   GLY A  27       2.225 -14.378  11.246  1.00  0.00
ATOM    108  O   GLY A  27       1.416 -14.169  10.342  1.00  0.00
ATOM    109  N   GLY A  28       1.869 -14.844  12.452  1.00  0.00
ATOM    110  CA  GLY A  28       0.469 -15.096  12.768  1.00  0.00
ATOM    111  C   GLY A  28      -0.338 -13.804  12.763  1.00  0.00
ATOM    112  O   GLY A  28      -1.466 -13.767  12.271  1.00  0.00
ATOM    113  N   GLY A  29       0.239 -12.723  13.296  1.00  0.00
ATOM    114  CA  GLY A  29      -0.431 -11.428  13.304  1.00  0.00
ATOM    115  C   GLY A  29      -0.672 -10.924  11.887  1.00  0.00
ATOM    116  O   GLY A  29      -1.734 -10.380  11.583  1.00  0.00
ATOM    117  N   GLY A  30       0.348 -11.100  11.033  1.00  0.00
ATOM    118  CA  GLY A  30       0.249 -10.670   9.643  1.00  0.00
ATOM    119  C   GLY A  30      -0.782 -11.494   8.883  1.00  0.00
ATOM    120  O   GLY A  30      -1.538 -10.963   8.070  1.00  0.00
ATOM    121  N   GLY A  31      -0.812 -12.802   9.166  1.00  0.00
ATOM    122  CA  GLY A  31      -1.807 -13.666   8.542  1.00  0.00
ATOM    123  C   GLY A  31      -3.219 -13.259   8.945  1.00  0.00
ATOM    124  O   GLY A  31      -4.135 -13.263   8.122  1.00  0.00
ATOM    125  N   GLY A  32      -3.377 -12.869  10.236  1.00  0.00
ATOM    126  CA  GLY A  32      -4.666 -12.384  10.715  1.00  0.00
ATOM    127  C   GLY A  32      -5.069 -11.098  10.004  1.00  0.00
ATOM    128  O   GLY A  32      -6.229 -10.921   9.632  1.00  0.00
ATOM    129  N   GLY A  33      -4.083 -10.193   9.828  1.00  0.00
ATOM    130  CA  GLY A  33      -4.333  -8.944   9.118  1.00  0.00
ATOM    131  C   GLY A  33      -4.747  -9.204   7.676  1.00  0.00
ATOM    132  O   GLY A  33      -5.654  -8.555   7.154  1.00  0.00
ATOM    133  N   GLY A  34      -4.023 -10.175   7.051  1.00  0.00
ATOM    134  CA  GLY A  34      -4.330 -10.547   5.675  1.00  0.00
ATOM    135  C   GLY A  34      -5.758 -11.062   5.549  1.00  0.00
ATOM    136  O   GLY A  34      -6.470 -10.723   4.604  1.00  0.00
ATOM    137  N   GLY A  35      -6.164 -11.904   6.503  1.00  0.00
ATOM    138  CA  GLY A  35      -7.518 -12.445   6.495  1.00  0.00
ATOM    139  C   GLY A  35      -8.552 -11.342   6.682  1.00  0.00
ATOM    140  O   GLY A  35      -9.592 -11.336   6.024  1.00  0.00
ATOM    141  N   GLY A  36      -8.256 -10.411   7.575  1.00  0.00
ATOM    142  CA  GLY A  36      -9.162  -9.296   7.822  1.00  0.00
ATOM    143  C   GLY A  36      -9.331  -8.437   6.576  1.00  0.00
ATOM    144  O   GLY A  36     -10.436  -8.000   6.256  1.00  0.00
ATOM    145  N   GLY A  37      -8.212  -8.202   5.879  1.00  0.00
ATOM    146  CA  GLY A  37      -8.224  -7.406   4.657  1.00  0.00
ATOM    147  C   GLY A  37      -9.058  -8.076   3.572  1.00  0.00
ATOM    148  O   GLY A  37      -9.812  -7.414   2.858  1.00  0.00
ATOM    149  N   GLY A  38      -8.836  -9.379   3.418  1.00  0.00
ATOM    150  CA  GLY A  38      -9.578 -10.155   2.432  1.00  0.00
ATOM    151  C   GLY A  38     -11.075 -10.115   2.713  1.00  0.00
ATOM    152  O   GLY A  38     -11.885  -9.984   1.795  1.00  0.00
ATOM    153  N   GLY A  39     -11.426 -10.257   4.006  1.00  0.00
ATOM    154  CA  GLY A  39     -12.829 -10.229   4.402  1.00  0.00
ATOM    155  C   GLY A  39     -13.447  -8.862   4.140  1.00  0.00
ATOM    156  O   GLY A  39     -14.582  -8.762   3.674  1.00  0.00
ATOM    157  N   GLY A  40     -12.668  -7.814   4.395  1.00  0.00
ATOM    158  CA  GLY A  40     -13.170  -6.457   4.220  1.00  0.00
ATOM    159  C   GLY A  40     -13.350  -6.122   2.745  1.00  0.00
ATOM    160  O   GLY A  40     -14.310  -5.453   2.364  1.00  0.00
ATOM    161  N   GLY A  41     -12.539  -6.743   1.889  1.00  0.00
ATOM    162  CA  GLY A  41     -12.578  -6.459   0.460  1.00  0.00
ATOM    163  C   GLY A  41     -13.523  -7.409  -0.265  1.00  0.00
ATOM    164  O   GLY A  41     -14.224  -7.013  -1.195  1.00  0.00
ATOM    165  N   GLY A  42     -13.476  -8.674   0.072  1.00  0.00
ATOM    166  CA  GLY A  42     -14.312  -9.677  -0.575  1.00  0.00
ATOM    167  C   GLY A  42     -15.452 -10.116   0.336  1.00  0.00
ATOM    168  O   GLY A  42     -15.221 -10.621   1.435  1.00  0.00
ATOM    169  N   GLY A  43     -16.665  -9.834  -0.089  1.00  0.00
ATOM    170  CA  GLY A  43     -17.829 -10.126   0.739  1.00  0.00
ATOM    171  C   GLY A  43     -18.110 -11.623   0.785  1.00  0.00
ATOM    172  O   GLY A  43     -18.489 -12.161   1.825  1.00  0.00
ATOM    173  N   GLY A  44     -17.867 -12.305  -0.327  1.00  0.00
ATOM    174  CA  GLY A  44     -18.103 -13.740  -0.442  1.00  0.00
ATOM    175  C   GLY A  44     -17.208 -14.522   0.511  1.00  0.00
ATOM    176  O   GLY A  44     -17.641 -15.499   1.123  1.00  0.00
ATOM    177  N   GLY A  45     -16.070 -14.113   0.811  1.00  0.00
ATOM    178  CA  GLY A  45     -15.121 -14.792   1.685  1.00  0.00
ATOM    179  C   GLY A  45     -14.977 -14.062   3.015  1.00  0.00
ATOM    180  O   GLY A  45     -14.428 -14.603   3.974  1.00  0.00
ATOM    181  N   GLY A  46     -15.808 -13.088   3.263  1.00  0.00
ATOM    182  CA  GLY A  46     -15.730 -12.225   4.436  1.00  0.00
ATOM    183  C   GLY A  46     -15.883 -13.027   5.721  1.00  0.00
ATOM    184  O   GLY A  46     -15.163 -12.802   6.694  1.00  0.00
ATOM    185  N   GLY A  47     -16.917 -13.843   5.828  1.00  0.00
ATOM    186  CA  GLY A  47     -17.181 -14.621   7.032  1.00  0.00
ATOM    187  C   GLY A  47     -16.057 -15.612   7.305  1.00  0.00
ATOM    188  O   GLY A  47     -15.644 -15.797   8.450  1.00  0.00
ATOM    189  N   GLY A  48     -15.606 -16.337   6.316  1.00  0.00
ATOM    190  CA  GLY A  48     -14.535 -17.315   6.464  1.00  0.00
ATOM    191  C   GLY A  48     -13.244 -16.653   6.927  1.00  0.00
ATOM    192  O   GLY A  48     -12.545 -17.175   7.795  1.00  0.00
ATOM    193  N   GLY A  49     -12.909 -15.532   6.272  1.00  0.00
ATOM    194  CA  GLY A  49     -11.680 -14.822   6.607  1.00  0.00
ATOM    195  C   GLY A  49     -11.757 -14.214   8.001  1.00  0.00
ATOM    196  O   GLY A  49     -10.781 -14.232   8.751  1.00  0.00
ATOM    197  N   GLY A  50     -12.901 -13.644   8.345  1.00  0.00
ATOM    198  CA  GLY A  50     -13.082 -13.078   9.676  1.00  0.00
ATOM    199  C   GLY A  50     -12.962 -14.149  10.752  1.00  0.00
ATOM    200  O   GLY A  50     -12.377 -13.918  11.810  1.00  0.00
ATOM    201  N   GLY A  51     -13.522 -15.341  10.478  1.00  0.00
ATOM    202  CA  GLY A  51     -13.430 -16.461  11.406  1.00  0.00
ATOM    203  C   GLY A  51     -11.984 -16.902  11.595  1.00  0.00
ATOM    204  O   GLY A  51     -11.553 -17.188  12.713  1.00  0.00
ATOM    205  N   GLY A  52     -11.242 -17.077  10.522  1.00  0.00
ATOM    206  CA  GLY A  52      -9.835 -17.458  10.568  1.00  0.00
ATOM    207  C   GLY A  52      -9.018 -16.451  11.366  1.00  0.00
ATOM    208  O   GLY A  52      -8.134 -16.825  12.137  1.00  0.00
ATOM    209  N   GLY A  53      -9.294 -15.152  11.111  1.00  0.00
ATOM    210  CA  GLY A  53      -8.590 -14.097  11.830  1.00  0.00
ATOM    211  C   GLY A  53      -8.864 -14.173  13.326  1.00  0.00
ATOM    212  O   GLY A  53      -7.959 -14.005  14.143  1.00  0.00
ATOM    213  N   GLY A  54     -10.113 -14.400  13.673  1.00  0.00
ATOM    214  CA  GLY A  54     -10.504 -14.529  15.072  1.00  0.00
ATOM    215  C   GLY A  54      -9.832 -15.730  15.723  1.00  0.00
ATOM    216  O   GLY A  54      -9.387 -15.659  16.869  1.00  0.00
ATOM    217  N   GLY A  55      -9.727 -16.851  14.978  1.00  0.00
ATOM    218  CA  GLY A  55      -9.056 -18.045  15.478  1.00  0.00
ATOM    219  C   GLY A  55      -7.586 -17.771  15.766  1.00  0.00
ATOM    220  O   GLY A  55      -7.047 -18.220  16.778  1.00  0.00
ATOM    221  N   GLY A  56      -6.907 -17.102  14.819  1.00  0.00
ATOM    222  CA  GLY A  56      -5.503 -16.759  15.013  1.00  0.00
ATOM    223  C   GLY A  56      -5.318 -15.870  16.236  1.00  0.00
ATOM    224  O   GLY A  56      -4.365 -16.036  16.997  1.00  0.00
ATOM    225  N   GLY A  57      -6.201 -14.905  16.381  1.00  0.00
ATOM    226  CA  GLY A  57      -6.135 -14.002  17.524  1.00  0.00
ATOM    227  C   GLY A  57      -6.382 -14.747  18.829  1.00  0.00
ATOM    228  O   GLY A  57      -5.750 -14.462  19.847  1.00  0.00
ATOM    229  N   GLY A  58      -7.266 -15.707  18.818  1.00  0.00
ATOM    230  CA  GLY A  58      -7.564 -16.500  20.005  1.00  0.00
ATOM    231  C   GLY A  58      -6.410 -17.433  20.348  1.00  0.00
ATOM    232  O   GLY A  58      -6.098 -17.645  21.519  1.00  0.00
ATOM    233  N   GLY A  59      -5.728 -17.917  19.451  1.00  0.00
ATOM    234  CA  GLY A  59      -4.570 -18.766  19.702  1.00  0.00
ATOM    235  C   GLY A  59      -3.401 -17.956  20.247  1.00  0.00
ATOM    236  O   GLY A  59      -2.745 -18.362  21.206  1.00  0.00
ATOM    237  N   ALA B  60      16.379   5.007  34.965  1.00  1.00
ATOM    238  CA  ALA B  60      14.927   5.067  35.086  1.00  1.00
ATOM    239  C   ALA B  60      14.248   4.341  33.931  1.00  1.00
ATOM    240  O   ALA B  60      14.718   4.387  32.794  1.00  1.00
ATOM    241  N   ASP B  61      13.101   3.670  34.189  1.00  1.00
ATOM    242  CA  ASP B  61      12.390   3.012  33.100  1.00  1.00
ATOM    243  C   ASP B  61      12.042   3.999  31.993  1.00  1.00
ATOM    244  O   ASP B  61      11.661   5.139  32.261  1.00  1.00
ATOM    245  N   THR B  62      11.772   3.396  30.777  1.00  1.00
ATOM    246  CA  THR B  62      11.423   4.191  29.606  1.00  1.00
ATOM    247  C   THR B  62      10.438   3.449  28.711  1.00  1.00
ATOM    248  O   THR B  62      10.467   2.222  28.623  1.00  1.00
ATOM    249  N   ILE B  63       9.718   4.158  27.936  1.00  1.00
ATOM    250  CA  ILE B  63       8.833   3.747  26.852  1.00  1.00
ATOM    251  C   ILE B  63       8.937   4.697  25.667  1.00  1.00
ATOM    252  O   ILE B  63       9.018   5.913  25.839  1.00  1.00
ATOM    253  N   CYS B  64       9.138   4.186  24.496  1.00  1.00
ATOM    254  CA  CYS B  64       9.253   4.950  23.260  1.00  1.00
ATOM    255  C   CYS B  64       8.168   4.557  22.266  1.00  1.00
ATOM    256  O   CYS B  64       7.828   3.381  22.136  1.00  1.00
ATOM    257  N   ILE B  65       7.572   5.624  21.573  1.00  1.00
ATOM    258  CA  ILE B  65       6.640   5.418  20.471  1.00  1.00
ATOM    259  C   ILE B  65       7.362   5.425  19.130  1.00  1.00
ATOM    260  O   ILE B  65       8.133   6.338  18.834  1.00  1.00
ATOM    261  N   GLY B  66       7.317   4.343  18.394  1.00  1.00
ATOM    262  CA  GLY B  66       8.070   4.254  17.148  1.00  1.00
ATOM    263  C   GLY B  66       7.175   3.817  15.995  1.00  1.00
ATOM    264  O   GLY B  66       6.005   3.490  16.193  1.00  1.00
ATOM    265  N   TYR B  67       7.856   3.241  14.944  1.00  1.00
ATOM    266  CA  TYR B  67       7.247   2.721  13.726  1.00  1.00
ATOM    267  C   TYR B  67       8.049   1.555  13.163  1.00  1.00
ATOM    268  O   TYR B  67       9.272   1.510  13.294  1.00  1.00
ATOM    269  N   HIS B  68       7.367   0.711  12.334  1.00  1.00
ATOM    270  CA  HIS B  68       7.986  -0.447  11.700  1.00  1.00
ATOM    271  C   HIS B  68       9.031  -0.022  10.676  1.00  1.00
ATOM    272  O   HIS B  68       8.839   0.951   9.947  1.00  1.00
ATOM    273  N   ALA B  69      10.029  -0.842  10.511  1.00  1.00
ATOM    274  CA  ALA B  69      11.044  -0.861   9.465  1.00  1.00
ATOM    275  C   ALA B  69      11.418  -2.289   9.086  1.00  1.00
ATOM    276  O   ALA B  69      11.415  -3.186   9.929  1.00  1.00
ATOM    277  N   ASN B  70      11.676  -2.562   7.887  1.00  1.00
ATOM    278  CA  ASN B  70      12.069  -3.886   7.420  1.00  1.00
ATOM    279  C   ASN B  70      13.172  -3.797   6.374  1.00  1.00
ATOM    280  O   ASN B  70      13.386  -2.744   5.773  1.00  1.00
ATOM    281  N   ASN B  71      13.422  -4.867   5.669  1.00  1.00
ATOM    282  CA  ASN B  71      14.456  -4.966   4.645  1.00  1.00
ATOM    283  C   ASN B  71      13.877  -4.744   3.254  1.00  1.00
ATOM    284  O   ASN B  71      14.611  -4.491   2.299  1.00  1.00
ATOM    285  N   SER B  72      12.772  -4.182   3.095  1.00  1.00
ATOM    286  CA  SER B  72      12.187  -3.863   1.799  1.00  1.00
ATOM    287  C   SER B  72      13.000  -2.797   1.075  1.00  1.00
ATOM    288  O   SER B  72      13.410  -1.802   1.673  1.00  1.00
ATOM    289  N   THR B  73      13.156  -3.001  -0.257  1.00  1.00
ATOM    290  CA  THR B  73      13.873  -2.038  -1.083  1.00  1.00
ATOM    291  C   THR B  73      12.971  -1.460  -2.166  1.00  1.00
ATOM    292  O   THR B  73      13.245  -0.391  -2.711  1.00  1.00
ATOM    293  N   ASP B  74      11.653  -1.819  -2.073  1.00  1.00
ATOM    294  CA  ASP B  74      10.650  -1.247  -2.964  1.00  1.00
ATOM    295  C   ASP B  74      10.541   0.261  -2.774  1.00  1.00
ATOM    296  O   ASP B  74      10.577   0.759  -1.649  1.00  1.00
ATOM    297  N   THR B  75      10.382   0.960  -3.913  1.00  1.00
ATOM    298  CA  THR B  75      10.229   2.410  -3.886  1.00  1.00
ATOM    299  C   THR B  75       8.960   2.843  -4.611  1.00  1.00
ATOM    300  O   THR B  75       8.562   2.232  -5.603  1.00  1.00
ATOM    301  N   VAL B  76       8.446   3.924  -4.224  1.00  1.00
ATOM    302  CA  VAL B  76       7.312   4.621  -4.820  1.00  1.00
ATOM    303  C   VAL B  76       7.625   6.095  -5.040  1.00  1.00
ATOM    304  O   VAL B  76       8.383   6.699  -4.281  1.00  1.00
ATOM    305  N   ASP B  77       6.921   6.738  -5.873  1.00  1.00
ATOM    306  CA  ASP B  77       6.972   8.182  -6.065  1.00  1.00
ATOM    307  C   ASP B  77       5.731   8.858  -5.496  1.00  1.00
ATOM    308  O   ASP B  77       4.638   8.292  -5.521  1.00  1.00
ATOM    309  N   THR B  78       5.942  10.064  -5.018  1.00  1.00
ATOM    310  CA  THR B  78       4.865  10.961  -4.616  1.00  1.00
ATOM    311  C   THR B  78       4.883  12.245  -5.434  1.00  1.00
ATOM    312  O   THR B  78       5.932  12.669  -5.920  1.00  1.00
ATOM    313  N   VAL B  79       4.112  13.168  -5.233  1.00  1.00
ATOM    314  CA  VAL B  79       4.171  14.473  -5.881  1.00  1.00
ATOM    315  C   VAL B  79       5.349  15.291  -5.368  1.00  1.00
ATOM    316  O   VAL B  79       6.020  15.980  -6.136  1.00  1.00
ATOM    317  N   LEU B  80       5.759  15.172  -4.228  1.00  1.00
ATOM    318  CA  LEU B  80       6.848  15.930  -3.624  1.00  1.00
ATOM    319  C   LEU B  80       8.147  15.130  -3.630  1.00  1.00
ATOM    320  O   LEU B  80       9.232  15.691  -3.787  1.00  1.00
ATOM    321  N   GLU B  81       8.281  14.004  -3.921  1.00  1.00
ATOM    322  CA  GLU B  81       9.379  13.082  -3.659  1.00  1.00
ATOM    323  C   GLU B  81       9.379  11.928  -4.654  1.00  1.00
ATOM    324  O   GLU B  81       8.346  11.304  -4.895  1.00  1.00
ATOM    325  N   LYS B  82      10.547  11.660  -5.237  1.00  1.00
ATOM    326  CA  LYS B  82      10.743  10.485  -6.077  1.00  1.00
ATOM    327  C   LYS B  82      11.615   9.448  -5.379  1.00  1.00
ATOM    328  O   LYS B  82      12.657   9.779  -4.814  1.00  1.00
ATOM    329  N   ASN B  83      11.202   8.108  -5.640  1.00  1.00
ATOM    330  CA  ASN B  83      12.137   7.082  -5.192  1.00  1.00
ATOM    331  C   ASN B  83      12.160   6.985  -3.672  1.00  1.00
ATOM    332  O   ASN B  83      13.225   7.017  -3.054  1.00  1.00
ATOM    333  N   VAL B  84      11.005   7.076  -2.994  1.00  1.00
ATOM    334  CA  VAL B  84      10.809   6.785  -1.579  1.00  1.00
ATOM    335  C   VAL B  84      10.774   5.283  -1.325  1.00  1.00
ATOM    336  O   VAL B  84       9.982   4.560  -1.929  1.00  1.00
ATOM    337  N   THR B  85      11.810   4.805  -0.509  1.00  1.00
ATOM    338  CA  THR B  85      11.743   3.411  -0.088  1.00  1.00
ATOM    339  C   THR B  85      10.688   3.212   0.992  1.00  1.00
ATOM    340  O   THR B  85      10.667   3.930   1.992  1.00  1.00
ATOM    341  N   VAL B  86       9.832   2.249   0.844  1.00  1.00
ATOM    342  CA  VAL B  86       8.708   2.016   1.743  1.00  1.00
ATOM    343  C   VAL B  86       8.692   0.577   2.243  1.00  1.00
ATOM    344  O   VAL B  86       9.065  -0.346   1.519  1.00  1.00
ATOM    345  N   THR B  87       8.048   0.333   3.411  1.00  1.00
ATOM    346  CA  THR B  87       7.964  -0.994   4.009  1.00  1.00
ATOM    347  C   THR B  87       7.001  -1.887   3.236  1.00  1.00
ATOM    348  O   THR B  87       7.257  -3.076   3.048  1.00  1.00
ATOM    349  N   HIS B  88       6.020  -1.568   2.729  1.00  1.00
ATOM    350  CA  HIS B  88       4.991  -2.308   2.008  1.00  1.00
ATOM    351  C   HIS B  88       4.430  -1.489   0.853  1.00  1.00
ATOM    352  O   HIS B  88       4.285  -0.271   0.957  1.00  1.00
ATOM    353  N   SER B  89       4.194  -2.194  -0.262  1.00  1.00
ATOM    354  CA  SER B  89       3.647  -1.608  -1.479  1.00  1.00
ATOM    355  C   SER B  89       3.074  -2.680  -2.397  1.00  1.00
ATOM    356  O   SER B  89       3.471  -3.843  -2.333  1.00  1.00
ATOM    357  N   VAL B  90       2.350  -2.327  -3.382  1.00  1.00
ATOM    358  CA  VAL B  90       1.702  -3.199  -4.354  1.00  1.00
ATOM    359  C   VAL B  90       1.859  -2.659  -5.770  1.00  1.00
ATOM    360  O   VAL B  90       1.721  -1.459  -6.006  1.00  1.00
ATOM    361  N   ASN B  91       2.282  -3.597  -6.738  1.00  1.00
ATOM    362  CA  ASN B  91       2.303  -3.178  -8.134  1.00  1.00
ATOM    363  C   ASN B  91       0.905  -3.210  -8.739  1.00  1.00
ATOM    364  O   ASN B  91       0.188  -4.203  -8.617  1.00  1.00
ATOM    365  N   LEU B  92       0.501  -2.103  -9.397  1.00  1.00
ATOM    366  CA  LEU B  92      -0.811  -1.998 -10.023  1.00  1.00
ATOM    367  C   LEU B  92      -0.709  -2.111 -11.541  1.00  1.00
ATOM    368  O   LEU B  92      -1.681  -2.454 -12.214  1.00  1.00
ATOM    369  N   LEU B  93       0.371  -2.276 -12.082  1.00  1.00
ATOM    370  CA  LEU B  93       0.688  -2.355 -13.502  1.00  1.00
ATOM    371  C   LEU B  93       1.222  -3.735 -13.873  1.00  1.00
ATOM    372  O   LEU B  93       2.197  -4.210 -13.292  1.00  1.00
ATOM    373  N   GLU B  94       0.330  -4.471 -14.676  1.00  1.00
ATOM    374  CA  GLU B  94       0.734  -5.775 -15.187  1.00  1.00
ATOM    375  C   GLU B  94       1.590  -5.634 -16.439  1.00  1.00
ATOM    376  O   GLU B  94       1.257  -4.876 -17.349  1.00  1.00
ATOM    377  N   ASP B  95       2.758  -6.300 -16.437  1.00  1.00
ATOM    378  CA  ASP B  95       3.674  -6.214 -17.569  1.00  1.00
ATOM    379  C   ASP B  95       4.106  -7.599 -18.035  1.00  1.00
ATOM    380  O   ASP B  95       4.528  -7.776 -19.177  1.00  1.00
ATOM    381  N   SER B  96       3.513  -8.607 -17.486  1.00  1.00
ATOM    382  CA  SER B  96       3.760 -10.017 -17.762  1.00  1.00
ATOM    383  C   SER B  96       2.598 -10.641 -18.524  1.00  1.00
ATOM    384  O   SER B  96       1.434 -10.418 -18.191  1.00  1.00
ATOM    385  N   HIS B  97       2.874 -11.250 -19.621  1.00  1.00
ATOM    386  CA  HIS B  97       1.983 -12.100 -20.401  1.00  1.00
ATOM    387  C   HIS B  97       2.607 -13.466 -20.655  1.00  1.00
ATOM    388  O   HIS B  97       3.810 -13.575 -20.895  1.00  1.00
ATOM    389  N   ASN B  98       2.020 -14.447 -20.884  1.00  1.00
ATOM    390  CA  ASN B  98       2.482 -15.813 -21.101  1.00  1.00
ATOM    391  C   ASN B  98       2.923 -16.023 -22.544  1.00  1.00
ATOM    392  O   ASN B  98       3.637 -16.977 -22.852  1.00  1.00
ATOM    393  N   GLY B  99       3.015 -15.229 -23.388  1.00  1.00
ATOM    394  CA  GLY B  99       3.564 -15.280 -24.738  1.00  1.00
ATOM    395  C   GLY B  99       2.878 -16.355 -25.571  1.00  1.00
ATOM    396  O   GLY B  99       3.490 -16.953 -26.456  1.00  1.00
ATOM    397  N   LYS B 100       1.655 -16.692 -25.380  1.00  1.00
ATOM    398  CA  LYS B 100       0.900 -17.734 -26.066  1.00  1.00
ATOM    399  C   LYS B 100      -0.477 -17.232 -26.485  1.00  1.00
ATOM    400  O   LYS B 100      -1.097 -16.434 -25.782  1.00  1.00
ATOM    401  N   LEU B 101      -0.974 -17.719 -27.682  1.00  1.00
ATOM    402  CA  LEU B 101      -2.405 -17.620 -27.945  1.00  1.00
ATOM    403  C   LEU B 101      -3.175 -18.723 -27.228  1.00  1.00
ATOM    404  O   LEU B 101      -2.804 -19.895 -27.292  1.00  1.00
ATOM    405  N   CYS B 102      -4.172 -18.388 -26.506  1.00  1.00
ATOM    406  CA  CYS B 102      -4.906 -19.315 -25.653  1.00  1.00
ATOM    407  C   CYS B 102      -6.385 -19.344 -26.015  1.00  1.00
ATOM    408  O   CYS B 102      -6.955 -18.330 -26.420  1.00  1.00
ATOM    409  N   ARG B 103      -7.103 -20.402 -25.561  1.00  1.00
ATOM    410  CA  ARG B 103      -8.560 -20.340 -25.588  1.00  1.00
ATOM    411  C   ARG B 103      -9.085 -19.293 -24.615  1.00  1.00
ATOM    412  O   ARG B 103      -8.577 -19.155 -23.502  1.00  1.00
ATOM    413  N   LEU B 104     -10.237 -18.695 -25.020  1.00  1.00
ATOM    414  CA  LEU B 104     -10.958 -17.788 -24.134  1.00  1.00
ATOM    415  C   LEU B 104     -12.195 -18.458 -23.547  1.00  1.00
ATOM    416  O   LEU B 104     -13.088 -18.886 -24.279  1.00  1.00
ATOM    417  N   LYS B 105     -12.276 -18.563 -22.181  1.00  1.00
ATOM    418  CA  LYS B 105     -13.501 -19.152 -21.654  1.00  1.00
ATOM    419  C   LYS B 105     -13.724 -20.552 -22.212  1.00  1.00
ATOM    420  O   LYS B 105     -14.862 -20.975 -22.415  1.00  1.00
ATOM    421  N   GLY B 106     -12.626 -21.258 -22.742  1.00  1.00
ATOM    422  CA  GLY B 106     -12.677 -22.661 -23.136  1.00  1.00
ATOM    423  C   GLY B 106     -12.777 -22.805 -24.649  1.00  1.00
ATOM    424  O   GLY B 106     -12.476 -23.862 -25.204  1.00  1.00
ATOM    425  N   ILE B 107     -12.980 -21.874 -25.398  1.00  1.00
ATOM    426  CA  ILE B 107     -13.129 -21.848 -26.848  1.00  1.00
ATOM    427  C   ILE B 107     -11.850 -21.371 -27.525  1.00  1.00
ATOM    428  O   ILE B 107     -11.299 -20.329 -27.169  1.00  1.00
ATOM    429  N   ALA B 108     -11.354 -22.212 -28.521  1.00  1.00
ATOM    430  CA  ALA B 108     -10.162 -21.845 -29.276  1.00  1.00
ATOM    431  C   ALA B 108     -10.487 -20.819 -30.354  1.00  1.00
ATOM    432  O   ALA B 108     -11.495 -20.934 -31.051  1.00  1.00
ATOM    433  N   PRO B 109      -9.542 -19.882 -30.596  1.00  1.00
ATOM    434  CA  PRO B 109      -9.693 -18.941 -31.700  1.00  1.00
ATOM    435  C   PRO B 109      -9.684 -19.660 -33.042  1.00  1.00
ATOM    436  O   PRO B 109      -8.904 -20.588 -33.255  1.00  1.00
ATOM    437  N   SER B 110     -17.448 -22.025 -35.066  1.00  1.00
ATOM    438  CA  SER B 110     -17.381 -21.311 -33.797  1.00  1.00
ATOM    439  C   SER B 110     -15.941 -20.990 -33.421  1.00  1.00
ATOM    440  O   SER B 110     -15.042 -21.810 -33.610  1.00  1.00
ATOM    441  N   TRP B 111     -15.781 -19.832 -32.865  1.00  1.00
ATOM    442  CA  TRP B 111     -14.495 -19.372 -32.356  1.00  1.00
ATOM    443  C   TRP B 111     -14.671 -18.227 -31.367  1.00  1.00
ATOM    444  O   TRP B 111     -15.560 -17.390 -31.523  1.00  1.00
ATOM    445  N   SER B 112     -13.612 -17.980 -30.550  1.00  1.00
ATOM    446  CA  SER B 112     -13.663 -16.950 -29.519  1.00  1.00
ATOM    447  C   SER B 112     -13.012 -15.659 -29.997  1.00  1.00
ATOM    448  O   SER B 112     -13.332 -14.574 -29.512  1.00  1.00
ATOM    449  N   TYR B 113     -12.466 -15.570 -30.956  1.00  1.00
ATOM    450  CA  TYR B 113     -11.745 -14.513 -31.656  1.00  1.00
ATOM    451  C   TYR B 113     -11.147 -15.025 -32.960  1.00  1.00
ATOM    452  O   TYR B 113     -10.762 -16.190 -33.063  1.00  1.00
ATOM    453  N   ILE B 114     -10.857 -14.084 -33.869  1.00  1.00
ATOM    454  CA  ILE B 114     -10.083 -14.354 -35.075  1.00  1.00
ATOM    455  C   ILE B 114      -8.786 -13.555 -35.087  1.00  1.00
ATOM    456  O   ILE B 114      -8.762 -12.387 -34.699  1.00  1.00
ATOM    457  N   SER B 115     -16.937  -8.967 -36.609  1.00  1.00
ATOM    458  CA  SER B 115     -16.199  -9.078 -35.357  1.00  1.00
ATOM    459  C   SER B 115     -17.115  -9.486 -34.211  1.00  1.00
ATOM    460  O   SER B 115     -16.662 -10.029 -33.204  1.00  1.00
ATOM    461  N   SER B 116     -18.338  -9.431 -34.333  1.00  1.00
ATOM    462  CA  SER B 116     -19.336  -9.785 -33.331  1.00  1.00
ATOM    463  C   SER B 116     -20.069 -11.065 -33.712  1.00  1.00
ATOM    464  O   SER B 116     -20.778 -11.653 -32.895  1.00  1.00
ATOM    465  N   VAL B 117     -19.528 -11.857 -34.484  1.00  1.00
ATOM    466  CA  VAL B 117     -19.916 -13.221 -34.821  1.00  1.00
ATOM    467  C   VAL B 117     -19.107 -14.236 -34.024  1.00  1.00
ATOM    468  O   VAL B 117     -17.878 -14.260 -34.097  1.00  1.00
ATOM    469  N   SER B 118     -19.823 -15.122 -33.269  1.00  1.00
ATOM    470  CA  SER B 118     -19.164 -16.133 -32.450  1.00  1.00
ATOM    471  C   SER B 118     -19.238 -17.506 -33.104  1.00  1.00
ATOM    472  O   SER B 118     -18.363 -18.348 -32.904  1.00  1.00
ATOM    473  N   SER B 119     -20.078 -17.927 -33.704  1.00  1.00
ATOM    474  CA  SER B 119     -20.148 -19.153 -34.490  1.00  1.00
ATOM    475  C   SER B 119     -20.839 -18.912 -35.826  1.00  1.00
ATOM    476  O   SER B 119     -21.759 -18.100 -35.922  1.00  1.00
ATOM    477  N   SER B 120     -24.492 -16.341 -35.802  1.00  1.00
ATOM    478  CA  SER B 120     -24.669 -16.329 -34.355  1.00  1.00
ATOM    479  C   SER B 120     -23.834 -15.233 -33.706  1.00  1.00
ATOM    480  O   SER B 120     -22.637 -15.115 -33.968  1.00  1.00
ATOM    481  N   ARG B 121     -24.513 -14.218 -33.205  1.00  1.00
ATOM    482  CA  ARG B 121     -23.836 -13.055 -32.644  1.00  1.00
ATOM    483  C   ARG B 121     -23.410 -13.308 -31.204  1.00  1.00
ATOM    484  O   ARG B 121     -24.146 -13.914 -30.425  1.00  1.00
ATOM    485  N   GLY B 122     -22.284 -12.681 -30.850  1.00  1.00
ATOM    486  CA  GLY B 122     -21.718 -12.695 -29.507  1.00  1.00
ATOM    487  C   GLY B 122     -20.864 -11.459 -29.256  1.00  1.00
ATOM    488  O   GLY B 122     -20.093 -11.040 -30.120  1.00  1.00
ATOM    489  N   PHE B 123     -20.988 -10.851 -28.114  1.00  1.00
ATOM    490  CA  PHE B 123     -20.161  -9.705 -27.756  1.00  1.00
ATOM    491  C   PHE B 123     -18.801 -10.148 -27.233  1.00  1.00
ATOM    492  O   PHE B 123     -18.711 -11.034 -26.382  1.00  1.00
ATOM    493  N   GLY B 124     -17.752  -9.206 -27.701  1.00  1.00
ATOM    494  CA  GLY B 124     -16.451  -9.408 -27.075  1.00  1.00
ATOM    495  C   GLY B 124     -15.504 -10.161 -28.002  1.00  1.00
ATOM    496  O   GLY B 124     -14.298 -10.214 -27.763  1.00  1.00
ATOM    497  N   SER B 125     -15.999 -10.683 -29.128  1.00  1.00
ATOM    498  CA  SER B 125     -15.115 -11.197 -30.167  1.00  1.00
ATOM    499  C   SER B 125     -14.451 -10.063 -30.937  1.00  1.00
ATOM    500  O   SER B 125     -15.066  -9.027 -31.188  1.00  1.00
ATOM    501  N   GLY B 126     -13.552 -10.446 -31.834  1.00  1.00
ATOM    502  CA  GLY B 126     -12.765  -9.472 -32.581  1.00  1.00
ATOM    503  C   GLY B 126     -11.778 -10.161 -33.514  1.00  1.00
ATOM    504  O   GLY B 126     -11.442 -11.330 -33.325  1.00  1.00
ATOM    505  N   ILE B 127     -11.174  -9.427 -34.368  1.00  1.00
ATOM    506  CA  ILE B 127     -10.046  -9.855 -35.187  1.00  1.00
ATOM    507  C   ILE B 127      -8.759  -9.164 -34.756  1.00  1.00
ATOM    508  O   ILE B 127      -8.730  -7.949 -34.561  1.00  1.00
ATOM    509  N   ILE B 128      -7.763  -9.966 -34.473  1.00  1.00
ATOM    510  CA  ILE B 128      -6.437  -9.492 -34.097  1.00  1.00
ATOM    511  C   ILE B 128      -5.373 -10.017 -35.054  1.00  1.00
ATOM    512  O   ILE B 128      -5.468 -11.141 -35.546  1.00  1.00
ATOM    513  N   THR B 129      -4.350  -9.361 -35.255  1.00  1.00
ATOM    514  CA  THR B 129      -3.124  -9.815 -35.901  1.00  1.00
ATOM    515  C   THR B 129      -2.043 -10.125 -34.873  1.00  1.00
ATOM    516  O   THR B 129      -1.746  -9.307 -34.003  1.00  1.00
ATOM    517  N   SER B 130      -1.446 -11.394 -35.073  1.00  1.00
ATOM    518  CA  SER B 130      -0.541 -11.832 -34.017  1.00  1.00
ATOM    519  C   SER B 130       0.569 -12.715 -34.573  1.00  1.00
ATOM    520  O   SER B 130       0.340 -13.521 -35.475  1.00  1.00
ATOM    521  N   ASN B 131       1.728 -12.648 -33.916  1.00  1.00
ATOM    522  CA  ASN B 131       2.838 -13.511 -34.304  1.00  1.00
ATOM    523  C   ASN B 131       3.053 -14.623 -33.285  1.00  1.00
ATOM    524  O   ASN B 131       3.774 -15.586 -33.546  1.00  1.00
ATOM    525  N   ALA B 132       2.336 -14.706 -32.309  1.00  1.00
ATOM    526  CA  ALA B 132       2.330 -15.716 -31.258  1.00  1.00
ATOM    527  C   ALA B 132       1.861 -17.064 -31.791  1.00  1.00
ATOM    528  O   ALA B 132       0.937 -17.134 -32.601  1.00  1.00
ATOM    529  N   SER B 133       2.192 -18.158 -31.013  1.00  1.00
ATOM    530  CA  SER B 133       1.740 -19.496 -31.374  1.00  1.00
ATOM    531  C   SER B 133       0.605 -19.957 -30.468  1.00  1.00
ATOM    532  O   SER B 133       0.639 -19.744 -29.256  1.00  1.00
ATOM    533  N   MET B 134      -0.302 -20.803 -31.053  1.00  1.00
ATOM    534  CA  MET B 134      -1.363 -21.374 -30.233  1.00  1.00
ATOM    535  C   MET B 134      -0.827 -22.477 -29.329  1.00  1.00
ATOM    536  O   MET B 134      -0.096 -23.361 -29.778  1.00  1.00
ATOM    537  N   HIS B 135      -1.172 -22.453 -28.101  1.00  1.00
ATOM    538  CA  HIS B 135      -0.886 -23.474 -27.100  1.00  1.00
ATOM    539  C   HIS B 135      -2.168 -23.999 -26.466  1.00  1.00
ATOM    540  O   HIS B 135      -3.126 -23.251 -26.269  1.00  1.00
ATOM    541  N   GLU B 136      -2.146 -25.168 -25.910  1.00  1.00
ATOM    542  CA  GLU B 136      -3.277 -25.661 -25.133  1.00  1.00
ATOM    543  C   GLU B 136      -3.367 -24.957 -23.785  1.00  1.00
ATOM    544  O   GLU B 136      -2.537 -25.176 -22.903  1.00  1.00
ATOM    545  N   CYS B 137      -3.849 -23.811 -23.800  1.00  1.00
ATOM    546  CA  CYS B 137      -4.053 -22.941 -22.648  1.00  1.00
ATOM    547  C   CYS B 137      -5.417 -22.266 -22.702  1.00  1.00
ATOM    548  O   CYS B 137      -5.916 -21.938 -23.779  1.00  1.00
ATOM    549  N   ASN B 138      -5.902 -21.764 -21.669  1.00  1.00
ATOM    550  CA  ASN B 138      -7.137 -21.014 -21.480  1.00  1.00
ATOM    551  C   ASN B 138      -6.895 -19.751 -20.663  1.00  1.00
ATOM    552  O   ASN B 138      -6.235 -19.789 -19.625  1.00  1.00
ATOM    553  N   THR B 139      -7.576 -18.643 -21.164  1.00  1.00
ATOM    554  CA  THR B 139      -7.389 -17.353 -20.511  1.00  1.00
ATOM    555  C   THR B 139      -8.678 -16.541 -20.515  1.00  1.00
ATOM    556  O   THR B 139      -9.484 -16.644 -21.439  1.00  1.00
ATOM    557  N   LYS B 140      -8.767 -15.547 -19.729  1.00  1.00
ATOM    558  CA  LYS B 140      -9.857 -14.580 -19.673  1.00  1.00
ATOM    559  C   LYS B 140      -9.496 -13.300 -20.416  1.00  1.00
ATOM    560  O   LYS B 140     -10.371 -12.587 -20.906  1.00  1.00
ATOM    561  N   CYS B 141      -8.266 -13.233 -20.825  1.00  1.00
ATOM    562  CA  CYS B 141      -7.647 -12.056 -21.424  1.00  1.00
ATOM    563  C   CYS B 141      -6.562 -12.451 -22.418  1.00  1.00
ATOM    564  O   CYS B 141      -5.702 -13.278 -22.117  1.00  1.00
ATOM    565  N   GLN B 142      -6.723 -12.064 -23.659  1.00  1.00
ATOM    566  CA  GLN B 142      -5.798 -12.343 -24.750  1.00  1.00
ATOM    567  C   GLN B 142      -5.413 -11.066 -25.486  1.00  1.00
ATOM    568  O   GLN B 142      -6.261 -10.219 -25.766  1.00  1.00
ATOM    569  N   THR B 143      -4.150 -10.790 -25.541  1.00  1.00
ATOM    570  CA  THR B 143      -3.551  -9.770 -26.392  1.00  1.00
ATOM    571  C   THR B 143      -2.822 -10.396 -27.574  1.00  1.00
ATOM    572  O   THR B 143      -2.221 -11.463 -27.450  1.00  1.00
ATOM    573  N   PRO B 144      -2.378  -9.649 -28.537  1.00  1.00
ATOM    574  CA  PRO B 144      -1.643 -10.156 -29.689  1.00  1.00
ATOM    575  C   PRO B 144      -0.241 -10.603 -29.294  1.00  1.00
ATOM    576  O   PRO B 144       0.292 -11.567 -29.845  1.00  1.00
ATOM    577  N   LEU B 145       0.249 -10.394 -28.235  1.00  1.00
ATOM    578  CA  LEU B 145       1.578 -10.752 -27.754  1.00  1.00
ATOM    579  C   LEU B 145       1.523 -11.975 -26.844  1.00  1.00
ATOM    580  O   LEU B 145       2.464 -12.767 -26.796  1.00  1.00
ATOM    581  N   GLY B 146       0.359 -12.248 -26.258  1.00  1.00
ATOM    582  CA  GLY B 146       0.224 -13.296 -25.253  1.00  1.00
ATOM    583  C   GLY B 146      -1.005 -13.068 -24.381  1.00  1.00
ATOM    584  O   GLY B 146      -1.443 -11.933 -24.196  1.00  1.00
ATOM    585  N   ALA B 147      -1.370 -14.115 -23.582  1.00  1.00
ATOM    586  CA  ALA B 147      -2.489 -14.008 -22.653  1.00  1.00
ATOM    587  C   ALA B 147      -2.041 -13.432 -21.316  1.00  1.00
ATOM    588  O   ALA B 147      -0.962 -13.755 -20.820  1.00  1.00
ATOM    589  N   ILE B 148      -3.004 -12.737 -20.669  1.00  1.00
ATOM    590  CA  ILE B 148      -2.783 -12.157 -19.350  1.00  1.00
ATOM    591  C   ILE B 148      -3.630 -12.853 -18.293  1.00  1.00
ATOM    592  O   ILE B 148      -4.833 -13.041 -18.473  1.00  1.00
ATOM    593  N   ASN B 149      -3.045 -13.356 -17.300  1.00  1.00
ATOM    594  CA  ASN B 149      -3.693 -13.911 -16.118  1.00  1.00
ATOM    595  C   ASN B 149      -3.339 -13.113 -14.870  1.00  1.00
ATOM    596  O   ASN B 149      -2.179 -13.063 -14.462  1.00  1.00
ATOM    597  N   SER B 150      -4.252 -11.975 -14.669  1.00  1.00
ATOM    598  CA  SER B 150      -3.870 -10.990 -13.664  1.00  1.00
ATOM    599  C   SER B 150      -5.096 -10.333 -13.043  1.00  1.00
ATOM    600  O   SER B 150      -6.118 -10.153 -13.705  1.00  1.00
ATOM    601  N   SER B 151      -4.975  -9.929 -11.749  1.00  1.00
ATOM    602  CA  SER B 151      -6.026  -9.188 -11.061  1.00  1.00
ATOM    603  C   SER B 151      -5.676  -7.710 -10.950  1.00  1.00
ATOM    604  O   SER B 151      -6.546  -6.872 -10.715  1.00  1.00
ATOM    605  N   LEU B 152      -4.475  -7.382 -11.429  1.00  1.00
ATOM    606  CA  LEU B 152      -4.063  -5.984 -11.485  1.00  1.00
ATOM    607  C   LEU B 152      -5.006  -5.166 -12.361  1.00  1.00
ATOM    608  O   LEU B 152      -5.359  -5.580 -13.465  1.00  1.00
ATOM    609  N   PRO B 153      -5.173  -3.895 -12.010  1.00  1.00
ATOM    610  CA  PRO B 153      -6.106  -3.007 -12.693  1.00  1.00
ATOM    611  C   PRO B 153      -5.502  -2.458 -13.979  1.00  1.00
ATOM    612  O   PRO B 153      -6.201  -2.273 -14.975  1.00  1.00
ATOM    613  N   TYR B 154      -4.357  -2.347 -14.233  1.00  1.00
ATOM    614  CA  TYR B 154      -3.658  -1.755 -15.367  1.00  1.00
ATOM    615  C   TYR B 154      -2.644  -2.728 -15.957  1.00  1.00
ATOM    616  O   TYR B 154      -2.056  -3.537 -15.240  1.00  1.00
ATOM    617  N   GLN B 155      -2.401  -2.498 -17.277  1.00  1.00
ATOM    618  CA  GLN B 155      -1.382  -3.217 -18.032  1.00  1.00
ATOM    619  C   GLN B 155      -0.784  -2.339 -19.125  1.00  1.00
ATOM    620  O   GLN B 155      -1.485  -1.541 -19.746  1.00  1.00
ATOM    621  N   ASN B 156       0.442  -2.474 -19.407  1.00  1.00
ATOM    622  CA  ASN B 156       1.178  -1.757 -20.441  1.00  1.00
ATOM    623  C   ASN B 156       1.709  -2.713 -21.501  1.00  1.00
ATOM    624  O   ASN B 156       2.182  -2.287 -22.555  1.00  1.00
ATOM    625  N   ILE B 157       0.993  -3.863 -21.675  1.00  1.00
ATOM    626  CA  ILE B 157       1.400  -4.879 -22.638  1.00  1.00
ATOM    627  C   ILE B 157       0.902  -4.542 -24.038  1.00  1.00
ATOM    628  O   ILE B 157       1.623  -4.714 -25.022  1.00  1.00
ATOM    629  N   HIS B 158      -0.275  -4.196 -24.308  1.00  1.00
ATOM    630  CA  HIS B 158      -0.940  -4.050 -25.598  1.00  1.00
ATOM    631  C   HIS B 158      -2.343  -3.479 -25.433  1.00  1.00
ATOM    632  O   HIS B 158      -3.064  -3.839 -24.502  1.00  1.00
ATOM    633  N   PRO B 159      -2.701  -2.565 -26.429  1.00  1.00
ATOM    634  CA  PRO B 159      -4.017  -1.941 -26.364  1.00  1.00
ATOM    635  C   PRO B 159      -5.073  -2.813 -27.031  1.00  1.00
ATOM    636  O   PRO B 159      -6.237  -2.811 -26.630  1.00  1.00
ATOM    637  N   VAL B 160      -4.750  -3.680 -27.840  1.00  1.00
ATOM    638  CA  VAL B 160      -5.617  -4.708 -28.404  1.00  1.00
ATOM    639  C   VAL B 160      -5.821  -5.856 -27.423  1.00  1.00
ATOM    640  O   VAL B 160      -4.857  -6.445 -26.932  1.00  1.00
ATOM    641  N   THR B 161      -7.127  -6.048 -27.025  1.00  1.00
ATOM    642  CA  THR B 161      -7.486  -7.015 -25.994  1.00  1.00
ATOM    643  C   THR B 161      -8.769  -7.753 -26.355  1.00  1.00
ATOM    644  O   THR B 161      -9.698  -7.167 -26.910  1.00  1.00
ATOM    645  N   ILE B 162      -8.746  -9.042 -26.113  1.00  1.00
ATOM    646  CA  ILE B 162      -9.928  -9.890 -26.216  1.00  1.00
ATOM    647  C   ILE B 162     -10.347 -10.418 -24.851  1.00  1.00
ATOM    648  O   ILE B 162      -9.518 -10.903 -24.081  1.00  1.00
ATOM    649  N   GLY B 163     -11.451  -9.973 -24.327  1.00  1.00
ATOM    650  CA  GLY B 163     -11.977 -10.581 -23.111  1.00  1.00
ATOM    651  C   GLY B 163     -12.053  -9.567 -21.977  1.00  1.00
ATOM    652  O   GLY B 163     -11.608  -8.428 -22.119  1.00  1.00
ATOM    653  N   GLU B 164     -11.989  -9.748 -20.900  1.00  1.00
ATOM    654  CA  GLU B 164     -11.877  -8.967 -19.673  1.00  1.00
ATOM    655  C   GLU B 164     -10.421  -8.794 -19.262  1.00  1.00
ATOM    656  O   GLU B 164      -9.724  -9.769 -18.983  1.00  1.00
ATOM    657  N   CYS B 165      -9.818  -7.696 -19.811  1.00  1.00
ATOM    658  CA  CYS B 165      -8.399  -7.417 -19.632  1.00  1.00
ATOM    659  C   CYS B 165      -8.184  -6.198 -18.745  1.00  1.00
ATOM    660  O   CYS B 165      -8.952  -5.237 -18.798  1.00  1.00
ATOM    661  N   PRO B 166      -6.950  -6.119 -17.962  1.00  1.00
ATOM    662  CA  PRO B 166      -6.621  -4.846 -17.333  1.00  1.00
ATOM    663  C   PRO B 166      -6.643  -3.709 -18.347  1.00  1.00
ATOM    664  O   PRO B 166      -6.151  -3.853 -19.466  1.00  1.00
ATOM    665  N   LYS B 167      -6.964  -2.443 -17.771  1.00  1.00
ATOM    666  CA  LYS B 167      -6.904  -1.243 -18.597  1.00  1.00
ATOM    667  C   LYS B 167      -5.489  -0.992 -19.101  1.00  1.00
ATOM    668  O   LYS B 167      -4.532  -1.002 -18.326  1.00  1.00
ATOM    669  N   TYR B 168      -5.399  -0.710 -20.487  1.00  1.00
ATOM    670  CA  TYR B 168      -4.091  -0.390 -21.047  1.00  1.00
ATOM    671  C   TYR B 168      -3.722   1.066 -20.789  1.00  1.00
ATOM    672  O   TYR B 168      -4.546   1.964 -20.960  1.00  1.00
ATOM    673  N   VAL B 169      -2.461   1.253 -20.392  1.00  1.00
ATOM    674  CA  VAL B 169      -1.847   2.560 -20.191  1.00  1.00
ATOM    675  C   VAL B 169      -0.399   2.567 -20.665  1.00  1.00
ATOM    676  O   VAL B 169       0.305   1.564 -20.555  1.00  1.00
ATOM    677  N   ARG B 170       0.121   3.661 -21.035  1.00  1.00
ATOM    678  CA  ARG B 170       1.485   3.824 -21.521  1.00  1.00
ATOM    679  C   ARG B 170       2.477   3.896 -20.367  1.00  1.00
ATOM    680  O   ARG B 170       3.635   3.503 -20.505  1.00  1.00
ATOM    681  N   SER B 171       2.142   3.717 -19.221  1.00  1.00
ATOM    682  CA  SER B 171       2.986   3.836 -18.038  1.00  1.00
ATOM    683  C   SER B 171       3.973   2.679 -17.948  1.00  1.00
ATOM    684  O   SER B 171       3.614   1.525 -18.179  1.00  1.00
ATOM    685  N   ALA B 172       5.179   3.031 -17.319  1.00  1.00
ATOM    686  CA  ALA B 172       6.235   2.046 -17.118  1.00  1.00
ATOM    687  C   ALA B 172       6.244   1.531 -15.685  1.00  1.00
ATOM    688  O   ALA B 172       6.533   0.360 -15.437  1.00  1.00
ATOM    689  N   LYS B 173       5.620   2.163 -14.809  1.00  1.00
ATOM    690  CA  LYS B 173       5.522   1.882 -13.381  1.00  1.00
ATOM    691  C   LYS B 173       4.318   2.581 -12.763  1.00  1.00
ATOM    692  O   LYS B 173       4.016   3.727 -13.095  1.00  1.00
ATOM    693  N   LEU B 174       3.575   1.818 -11.970  1.00  1.00
ATOM    694  CA  LEU B 174       2.425   2.181 -11.149  1.00  1.00
ATOM    695  C   LEU B 174       2.390   1.367  -9.860  1.00  1.00
ATOM    696  O   LEU B 174       2.365   0.137  -9.892  1.00  1.00
ATOM    697  N   ARG B 175       3.122   1.817  -8.879  1.00  1.00
ATOM    698  CA  ARG B 175       3.280   1.175  -7.580  1.00  1.00
ATOM    699  C   ARG B 175       2.682   2.028  -6.468  1.00  1.00
ATOM    700  O   ARG B 175       2.921   3.234  -6.401  1.00  1.00
ATOM    701  N   MET B 176       1.645   1.480  -5.785  1.00  1.00
ATOM    702  CA  MET B 176       0.996   2.159  -4.670  1.00  1.00
ATOM    703  C   MET B 176       1.600   1.731  -3.338  1.00  1.00
ATOM    704  O   MET B 176       1.754   0.540  -3.069  1.00  1.00
ATOM    705  N   VAL B 177       2.109   2.787  -2.511  1.00  1.00
ATOM    706  CA  VAL B 177       2.558   2.405  -1.177  1.00  1.00
ATOM    707  C   VAL B 177       1.376   2.099  -0.265  1.00  1.00
ATOM    708  O   VAL B 177       0.381   2.823  -0.259  1.00  1.00
ATOM    709  N   THR B 178       1.579   1.011   0.572  1.00  1.00
ATOM    710  CA  THR B 178       0.557   0.633   1.541  1.00  1.00
ATOM    711  C   THR B 178       1.087   0.726   2.966  1.00  1.00
ATOM    712  O   THR B 178       0.351   1.065   3.892  1.00  1.00
ATOM    713  N   GLY B 179       2.415   0.706   3.066  1.00  1.00
ATOM    714  CA  GLY B 179       3.065   0.905   4.356  1.00  1.00
ATOM    715  C   GLY B 179       3.635   2.313   4.474  1.00  1.00
ATOM    716  O   GLY B 179       3.653   3.070   3.504  1.00  1.00
ATOM    717  N   LEU B 180       4.647   2.499   5.142  1.00  1.00
ATOM    718  CA  LEU B 180       5.260   3.778   5.480  1.00  1.00
ATOM    719  C   LEU B 180       6.720   3.823   5.041  1.00  1.00
ATOM    720  O   LEU B 180       7.401   2.798   5.011  1.00  1.00
ATOM    721  N   ARG B 181       7.287   5.058   5.041  1.00  1.00
ATOM    722  CA  ARG B 181       8.715   5.223   4.798  1.00  1.00
ATOM    723  C   ARG B 181       9.530   4.221   5.606  1.00  1.00
ATOM    724  O   ARG B 181       9.346   4.087   6.815  1.00  1.00
ATOM    725  N   ASN B 182      10.397   3.456   4.836  1.00  1.00
ATOM    726  CA  ASN B 182      11.277   2.480   5.468  1.00  1.00
ATOM    727  C   ASN B 182      12.612   3.108   5.848  1.00  1.00
ATOM    728  O   ASN B 182      13.291   3.700   5.010  1.00  1.00
ATOM    729  N   ILE B 183      12.926   3.174   7.093  1.00  1.00
ATOM    730  CA  ILE B 183      14.130   3.757   7.674  1.00  1.00
ATOM    731  C   ILE B 183      14.775   2.806   8.673  1.00  1.00
ATOM    732  O   ILE B 183      14.279   2.629   9.786  1.00  1.00
ATOM    733  N   PRO B 184      15.335   1.671   8.225  1.00  1.00
ATOM    734  CA  PRO B 184      15.876   0.649   9.113  1.00  1.00
ATOM    735  C   PRO B 184      17.176   1.112   9.758  1.00  1.00
ATOM    736  O   PRO B 184      17.969   1.823   9.140  1.00  1.00
ATOM    737  N   GLY B 185       7.921  14.871   7.206  1.00  1.00
ATOM    738  CA  GLY B 185       6.555  14.660   6.742  1.00  1.00
ATOM    739  C   GLY B 185       5.609  15.705   7.320  1.00  1.00
ATOM    740  O   GLY B 185       5.858  16.256   8.392  1.00  1.00
ATOM    741  N   LEU B 186       4.348  15.683   6.870  1.00  1.00
ATOM    742  CA  LEU B 186       3.377  16.669   7.329  1.00  1.00
ATOM    743  C   LEU B 186       3.178  16.586   8.838  1.00  1.00
ATOM    744  O   LEU B 186       3.004  17.604   9.508  1.00  1.00
ATOM    745  N   PHE B 187       3.201  15.673   9.560  1.00  1.00
ATOM    746  CA  PHE B 187       2.954  15.538  10.990  1.00  1.00
ATOM    747  C   PHE B 187       4.255  15.602  11.782  1.00  1.00
ATOM    748  O   PHE B 187       4.271  16.035  12.934  1.00  1.00
ATOM    749  N   GLY B 188       5.335  15.278  11.322  1.00  1.00
ATOM    750  CA  GLY B 188       6.619  15.619  11.921  1.00  1.00
ATOM    751  C   GLY B 188       7.136  14.487  12.799  1.00  1.00
ATOM    752  O   GLY B 188       8.284  14.506  13.243  1.00  1.00
ATOM    753  N   ALA B 189       6.526  13.280  12.641  1.00  1.00
ATOM    754  CA  ALA B 189       6.937  12.163  13.483  1.00  1.00
ATOM    755  C   ALA B 189       7.836  11.199  12.719  1.00  1.00
ATOM    756  O   ALA B 189       8.800  10.667  13.268  1.00  1.00
ATOM    757  N   ILE B 190       7.379  10.597  11.613  1.00  1.00
ATOM    758  CA  ILE B 190       8.215   9.712  10.811  1.00  1.00
ATOM    759  C   ILE B 190       9.312  10.490  10.094  1.00  1.00
ATOM    760  O   ILE B 190       9.038  11.461   9.388  1.00  1.00
ATOM    761  N   ALA B 191      10.596   9.986  10.203  1.00  1.00
ATOM    762  CA  ALA B 191      11.704  10.723   9.608  1.00  1.00
ATOM    763  C   ALA B 191      11.697  12.180  10.051  1.00  1.00
ATOM    764  O   ALA B 191      11.372  13.075   9.271  1.00  1.00
ATOM    765  N   GLY B 192      11.291  12.378  11.290  1.00  1.00
ATOM    766  CA  GLY B 192      11.241  13.698  11.908  1.00  1.00
ATOM    767  C   GLY B 192      11.820  13.668  13.317  1.00  1.00
ATOM    768  O   GLY B 192      12.725  14.435  13.642  1.00  1.00
ATOM    769  N   PHE B 193      10.883  13.762  14.375  1.00  1.00
ATOM    770  CA  PHE B 193      11.373  13.748  15.748  1.00  1.00
ATOM    771  C   PHE B 193      11.626  12.324  16.228  1.00  1.00
ATOM    772  O   PHE B 193      12.362  12.105  17.190  1.00  1.00
ATOM    773  N   ILE B 194      10.922  11.353  15.698  1.00  1.00
ATOM    774  CA  ILE B 194      11.361   9.965  15.767  1.00  1.00
ATOM    775  C   ILE B 194      12.229   9.601  14.570  1.00  1.00
ATOM    776  O   ILE B 194      11.749   9.538  13.438  1.00  1.00
ATOM    777  N   GLU B 195      13.472   9.747  14.568  1.00  1.00
ATOM    778  CA  GLU B 195      14.392   9.746  13.436  1.00  1.00
ATOM    779  C   GLU B 195      14.404   8.393  12.737  1.00  1.00
ATOM    780  O   GLU B 195      14.485   8.318  11.511  1.00  1.00
ATOM    781  N   GLY B 196      14.199   7.318  13.113  1.00  1.00
ATOM    782  CA  GLY B 196      14.338   6.053  12.402  1.00  1.00
ATOM    783  C   GLY B 196      13.204   5.097  12.753  1.00  1.00
ATOM    784  O   GLY B 196      12.665   5.138  13.858  1.00  1.00
ATOM    785  N   GLY B 197      13.131   4.002  12.041  1.00  1.00
ATOM    786  CA  GLY B 197      12.177   2.934  12.314  1.00  1.00
ATOM    787  C   GLY B 197      12.813   1.827  13.144  1.00  1.00
ATOM    788  O   GLY B 197      13.999   1.532  12.999  1.00  1.00
ATOM    789  N   TRP B 198      11.978   0.817  13.474  1.00  1.00
ATOM    790  CA  TRP B 198      12.414  -0.346  14.238  1.00  1.00
ATOM    791  C   TRP B 198      12.205  -1.633  13.451  1.00  1.00
ATOM    792  O   TRP B 198      11.075  -2.000  13.130  1.00  1.00
ATOM    793  N   THR B 199      13.331  -2.359  13.150  1.00  1.00
ATOM    794  CA  THR B 199      13.187  -3.641  12.471  1.00  1.00
ATOM    795  C   THR B 199      12.775  -4.738  13.445  1.00  1.00
ATOM    796  O   THR B 199      12.031  -5.651  13.087  1.00  1.00
ATOM    797  N   GLY B 200      12.836  -4.431  14.729  1.00  1.00
ATOM    798  CA  GLY B 200      12.527  -5.385  15.787  1.00  1.00
ATOM    799  C   GLY B 200      11.041  -5.375  16.122  1.00  1.00
ATOM    800  O   GLY B 200      10.490  -6.378  16.573  1.00  1.00
ATOM    801  N   MET B 201      10.312  -4.404  15.860  1.00  1.00
ATOM    802  CA  MET B 201       8.854  -4.378  15.884  1.00  1.00
ATOM    803  C   MET B 201       8.272  -4.952  14.599  1.00  1.00
ATOM    804  O   MET B 201       8.338  -4.326  13.541  1.00  1.00
ATOM    805  N   ILE B 202       7.962  -6.255  14.643  1.00  1.00
ATOM    806  CA  ILE B 202       7.631  -7.021  13.448  1.00  1.00
ATOM    807  C   ILE B 202       6.144  -7.348  13.397  1.00  1.00
ATOM    808  O   ILE B 202       5.557  -7.449  12.320  1.00  1.00
ATOM    809  N   ASP B 203       5.294  -6.866  14.221  1.00  1.00
ATOM    810  CA  ASP B 203       3.896  -7.278  14.250  1.00  1.00
ATOM    811  C   ASP B 203       2.968  -6.100  13.984  1.00  1.00
ATOM    812  O   ASP B 203       1.893  -6.261  13.407  1.00  1.00
ATOM    813  N   GLY B 204       3.286  -5.054  13.508  1.00  1.00
ATOM    814  CA  GLY B 204       2.463  -3.938  13.058  1.00  1.00
ATOM    815  C   GLY B 204       3.325  -2.758  12.625  1.00  1.00
ATOM    816  O   GLY B 204       4.501  -2.673  12.979  1.00  1.00
ATOM    817  N   TRP B 205       2.568  -1.658  12.168  1.00  1.00
ATOM    818  CA  TRP B 205       3.261  -0.472  11.676  1.00  1.00
ATOM    819  C   TRP B 205       3.613   0.473  12.817  1.00  1.00
ATOM    820  O   TRP B 205       4.687   1.075  12.829  1.00  1.00
ATOM    821  N   TYR B 206       2.963   0.687  13.761  1.00  1.00
ATOM    822  CA  TYR B 206       3.181   1.530  14.930  1.00  1.00
ATOM    823  C   TYR B 206       3.087   0.722  16.218  1.00  1.00
ATOM    824  O   TYR B 206       2.320  -0.237  16.305  1.00  1.00
ATOM    825  N   GLY B 207       3.898   1.365  17.297  1.00  1.00
ATOM    826  CA  GLY B 207       3.842   0.668  18.577  1.00  1.00
ATOM    827  C   GLY B 207       4.833   1.260  19.570  1.00  1.00
ATOM    828  O   GLY B 207       5.688   2.066  19.203  1.00  1.00
ATOM    829  N   TYR B 208       5.380   0.332  20.458  1.00  1.00
ATOM    830  CA  TYR B 208       6.121   0.751  21.641  1.00  1.00
ATOM    831  C   TYR B 208       7.382  -0.084  21.825  1.00  1.00
ATOM    832  O   TYR B 208       7.417  -1.260  21.465  1.00  1.00
ATOM    833  N   HIS B 209       8.392   0.537  22.331  1.00  1.00
ATOM    834  CA  HIS B 209       9.595  -0.075  22.884  1.00  1.00
ATOM    835  C   HIS B 209       9.769   0.282  24.354  1.00  1.00
ATOM    836  O   HIS B 209       9.590   1.435  24.748  1.00  1.00
ATOM    837  N   HIS B 210       9.863  -0.637  25.241  1.00  1.00
ATOM    838  CA  HIS B 210       9.986  -0.354  26.666  1.00  1.00
ATOM    839  C   HIS B 210      11.268  -0.947  27.237  1.00  1.00
ATOM    840  O   HIS B 210      11.711  -2.015  26.815  1.00  1.00
ATOM    841  N   GLN B 211      11.727  -0.421  28.275  1.00  1.00
ATOM    842  CA  GLN B 211      12.893  -0.766  29.079  1.00  1.00
ATOM    843  C   GLN B 211      12.612  -0.582  30.565  1.00  1.00
ATOM    844  O   GLN B 211      12.107   0.459  30.987  1.00  1.00
ATOM    845  N   ASN B 212      12.525  -1.628  31.322  1.00  1.00
ATOM    846  CA  ASN B 212      12.306  -1.586  32.763  1.00  1.00
ATOM    847  C   ASN B 212      13.115  -2.662  33.475  1.00  1.00
ATOM    848  O   ASN B 212      13.457  -3.687  32.885  1.00  1.00
ATOM    849  N   GLU B 213      13.071  -2.750  34.754  1.00  1.00
ATOM    850  CA  GLU B 213      13.800  -3.753  35.520  1.00  1.00
ATOM    851  C   GLU B 213      13.549  -5.153  34.974  1.00  1.00
ATOM    852  O   GLU B 213      14.457  -5.984  34.928  1.00  1.00
ATOM    853  N   GLN B 214      12.487  -5.526  34.546  1.00  1.00
ATOM    854  CA  GLN B 214      12.077  -6.821  34.017  1.00  1.00
ATOM    855  C   GLN B 214      12.523  -6.991  32.570  1.00  1.00
ATOM    856  O   GLN B 214      12.780  -8.106  32.117  1.00  1.00
ATOM    857  N   GLY B 215      13.171  -6.237  31.938  1.00  1.00
ATOM    858  CA  GLY B 215      13.699  -6.440  30.595  1.00  1.00
ATOM    859  C   GLY B 215      13.353  -5.270  29.684  1.00  1.00
ATOM    860  O   GLY B 215      12.798  -4.266  30.131  1.00  1.00
ATOM    861  N   SER B 216      13.580  -5.633  28.308  1.00  1.00
ATOM    862  CA  SER B 216      13.135  -4.732  27.252  1.00  1.00
ATOM    863  C   SER B 216      12.564  -5.507  26.071  1.00  1.00
ATOM    864  O   SER B 216      13.030  -6.600  25.750  1.00  1.00
ATOM    865  N   GLY B 217      11.620  -4.895  25.387  1.00  1.00
ATOM    866  CA  GLY B 217      11.007  -5.530  24.226  1.00  1.00
ATOM    867  C   GLY B 217      10.341  -4.500  23.323  1.00  1.00
ATOM    868  O   GLY B 217      10.079  -3.372  23.739  1.00  1.00
ATOM    869  N   TYR B 218       9.762  -4.997  22.247  1.00  1.00
ATOM    870  CA  TYR B 218       8.866  -4.266  21.359  1.00  1.00
ATOM    871  C   TYR B 218       7.470  -4.874  21.363  1.00  1.00
ATOM    872  O   TYR B 218       7.312  -6.089  21.477  1.00  1.00
ATOM    873  N   ALA B 219       6.491  -3.963  21.046  1.00  1.00
ATOM    874  CA  ALA B 219       5.090  -4.352  20.933  1.00  1.00
ATOM    875  C   ALA B 219       4.319  -3.380  20.050  1.00  1.00
ATOM    876  O   ALA B 219       4.491  -2.165  20.148  1.00  1.00
ATOM    877  N   ALA B 220       3.721  -3.851  18.951  1.00  1.00
ATOM    878  CA  ALA B 220       2.883  -3.003  18.111  1.00  1.00
ATOM    879  C   ALA B 220       1.622  -2.572  18.848  1.00  1.00
ATOM    880  O   ALA B 220       0.999  -3.368  19.550  1.00  1.00
ATOM    881  N   ASP B 221       1.209  -1.236  18.589  1.00  1.00
ATOM    882  CA  ASP B 221      -0.138  -0.865  19.005  1.00  1.00
ATOM    883  C   ASP B 221      -1.186  -1.466  18.077  1.00  1.00
ATOM    884  O   ASP B 221      -1.185  -1.208  16.874  1.00  1.00
ATOM    885  N   GLN B 222      -1.934  -2.472  18.631  1.00  1.00
ATOM    886  CA  GLN B 222      -2.809  -3.290  17.800  1.00  1.00
ATOM    887  C   GLN B 222      -3.978  -2.476  17.262  1.00  1.00
ATOM    888  O   GLN B 222      -4.379  -2.634  16.109  1.00  1.00
ATOM    889  N   LYS B 223      -4.519  -1.528  18.000  1.00  1.00
ATOM    890  CA  LYS B 223      -5.690  -0.755  17.604  1.00  1.00
ATOM    891  C   LYS B 223      -5.369   0.173  16.440  1.00  1.00
ATOM    892  O   LYS B 223      -6.155   0.301  15.500  1.00  1.00
ATOM    893  N   SER B 224      -4.286   0.960  16.526  1.00  1.00
ATOM    894  CA  SER B 224      -3.918   1.881  15.458  1.00  1.00
ATOM    895  C   SER B 224      -3.400   1.130  14.238  1.00  1.00
ATOM    896  O   SER B 224      -3.663   1.518  13.100  1.00  1.00
ATOM    897  N   THR B 225      -2.745  -0.005  14.454  1.00  1.00
ATOM    898  CA  THR B 225      -2.268  -0.835  13.354  1.00  1.00
ATOM    899  C   THR B 225      -3.429  -1.440  12.576  1.00  1.00
ATOM    900  O   THR B 225      -3.415  -1.472  11.346  1.00  1.00
ATOM    901  N   GLN B 226      -4.440  -1.981  13.312  1.00  1.00
ATOM    902  CA  GLN B 226      -5.601  -2.610  12.694  1.00  1.00
ATOM    903  C   GLN B 226      -6.468  -1.583  11.977  1.00  1.00
ATOM    904  O   GLN B 226      -6.960  -1.831  10.876  1.00  1.00
ATOM    905  N   ASN B 227      -6.671  -0.420  12.549  1.00  1.00
ATOM    906  CA  ASN B 227      -7.449   0.652  11.940  1.00  1.00
ATOM    907  C   ASN B 227      -6.767   1.184  10.686  1.00  1.00
ATOM    908  O   ASN B 227      -7.426   1.490   9.692  1.00  1.00
ATOM    909  N   ALA B 228      -5.434   1.262  10.700  1.00  1.00
ATOM    910  CA  ALA B 228      -4.670   1.737   9.553  1.00  1.00
ATOM    911  C   ALA B 228      -4.672   0.712   8.426  1.00  1.00
ATOM    912  O   ALA B 228      -4.773   1.066   7.252  1.00  1.00
ATOM    913  N   ILE B 229      -4.535  -0.584   8.753  1.00  1.00
ATOM    914  CA  ILE B 229      -4.646  -1.623   7.736  1.00  1.00
ATOM    915  C   ILE B 229      -6.026  -1.615   7.091  1.00  1.00
ATOM    916  O   ILE B 229      -6.154  -1.752   5.874  1.00  1.00
ATOM    917  N   ASN B 230      -7.077  -1.414   7.931  1.00  1.00
ATOM    918  CA  ASN B 230      -8.436  -1.308   7.415  1.00  1.00
ATOM    919  C   ASN B 230      -8.567  -0.142   6.444  1.00  1.00
ATOM    920  O   ASN B 230      -9.202  -0.263   5.396  1.00  1.00
ATOM    921  N   GLY B 231      -8.012   1.009   6.795  1.00  1.00
ATOM    922  CA  GLY B 231      -8.103   2.222   5.993  1.00  1.00
ATOM    923  C   GLY B 231      -7.343   2.074   4.681  1.00  1.00
ATOM    924  O   GLY B 231      -7.824   2.482   3.624  1.00  1.00
ATOM    925  N   ILE B 232      -6.055   1.617   4.766  1.00  1.00
ATOM    926  CA  ILE B 232      -5.203   1.480   3.591  1.00  1.00
ATOM    927  C   ILE B 232      -5.783   0.475   2.604  1.00  1.00
ATOM    928  O   ILE B 232      -5.777   0.704   1.395  1.00  1.00
ATOM    929  N   THR B 233      -6.306  -0.626   3.061  1.00  1.00
ATOM    930  CA  THR B 233      -6.888  -1.649   2.201  1.00  1.00
ATOM    931  C   THR B 233      -8.186  -1.165   1.568  1.00  1.00
ATOM    932  O   THR B 233      -8.449  -1.422   0.393  1.00  1.00
ATOM    933  N   ASN B 234      -8.977  -0.399   2.275  1.00  1.00
ATOM    934  CA  ASN B 234     -10.172   0.231   1.724  1.00  1.00
ATOM    935  C   ASN B 234      -9.814   1.216   0.618  1.00  1.00
ATOM    936  O   ASN B 234     -10.508   1.306  -0.395  1.00  1.00
ATOM    937  N   LYS B 235      -8.664   1.936   0.834  1.00  1.00
ATOM    938  CA  LYS B 235      -8.167   2.876  -0.165  1.00  1.00
ATOM    939  C   LYS B 235      -7.768   2.157  -1.447  1.00  1.00
ATOM    940  O   LYS B 235      -8.053   2.627  -2.548  1.00  1.00
ATOM    941  N   VAL B 236      -7.069   1.010  -1.314  1.00  1.00
ATOM    942  CA  VAL B 236      -6.688   0.203  -2.466  1.00  1.00
ATOM    943  C   VAL B 236      -7.915  -0.285  -3.227  1.00  1.00
ATOM    944  O   VAL B 236      -7.953  -0.240  -4.457  1.00  1.00
ATOM    945  N   ASN B 237      -8.931  -0.720  -2.484  1.00  1.00
ATOM    946  CA  ASN B 237     -10.177  -1.211  -3.060  1.00  1.00
ATOM    947  C   ASN B 237     -10.898  -0.113  -3.831  1.00  1.00
ATOM    948  O   ASN B 237     -11.426  -0.349  -4.918  1.00  1.00
ATOM    949  N   THR B 238     -10.956   1.087  -3.227  1.00  1.00
ATOM    950  CA  THR B 238     -11.597   2.242  -3.844  1.00  1.00
ATOM    951  C   THR B 238     -10.915   2.615  -5.155  1.00  1.00
ATOM    952  O   THR B 238     -11.579   2.935  -6.141  1.00  1.00
ATOM    953  N   VAL B 239      -9.592   2.670  -5.152  1.00  1.00
ATOM    954  CA  VAL B 239      -8.803   2.949  -6.347  1.00  1.00
ATOM    955  C   VAL B 239      -9.046   1.900  -7.425  1.00  1.00
ATOM    956  O   VAL B 239      -9.184   2.228  -8.603  1.00  1.00
ATOM    957  N   ILE B 240      -8.998   0.650  -7.073  1.00  1.00
ATOM    958  CA  ILE B 240      -9.214  -0.449  -8.007  1.00  1.00
ATOM    959  C   ILE B 240     -10.636  -0.436  -8.554  1.00  1.00
ATOM    960  O   ILE B 240     -10.854  -0.650  -9.746  1.00  1.00
ATOM    961  N   GLU B 241     -11.597  -0.198  -7.767  1.00  1.00
ATOM    962  CA  GLU B 241     -13.018  -0.202  -8.090  1.00  1.00
ATOM    963  C   GLU B 241     -13.334   0.795  -9.198  1.00  1.00
ATOM    964  O   GLU B 241     -14.144   0.518 -10.083  1.00  1.00
ATOM    965  N   LYS B 242     -12.724   1.893  -9.287  1.00  1.00
ATOM    966  CA  LYS B 242     -13.035   2.977 -10.210  1.00  1.00
ATOM    967  C   LYS B 242     -12.451   2.709 -11.591  1.00  1.00
ATOM    968  O   LYS B 242     -13.057   3.047 -12.608  1.00  1.00
ATOM    969  N   MET B 243     -11.411   2.026 -11.707  1.00  1.00
ATOM    970  CA  MET B 243     -10.836   1.626 -12.985  1.00  1.00
ATOM    971  C   MET B 243      -9.932   0.409 -12.826  1.00  1.00
ATOM    972  O   MET B 243      -8.978   0.431 -12.049  1.00  1.00
ATOM    973  N   ASN B 244     -10.492  -0.738 -13.549  1.00  1.00
ATOM    974  CA  ASN B 244      -9.759  -1.991 -13.415  1.00  1.00
ATOM    975  C   ASN B 244     -10.115  -2.959 -14.537  1.00  1.00
ATOM    976  O   ASN B 244      -9.309  -3.811 -14.913  1.00  1.00
ATOM    977  N   ILE B 245     -10.569  -2.695 -15.602  1.00  1.00
ATOM    978  CA  ILE B 245     -10.982  -3.627 -16.643  1.00  1.00
ATOM    979  C   ILE B 245     -11.358  -2.892 -17.924  1.00  1.00
ATOM    980  O   ILE B 245     -11.853  -1.766 -17.882  1.00  1.00
ATOM    981  N   GLN B 246     -10.987  -3.463 -19.010  1.00  1.00
ATOM    982  CA  GLN B 246     -11.403  -3.104 -20.360  1.00  1.00
ATOM    983  C   GLN B 246     -11.937  -4.316 -21.112  1.00  1.00
ATOM    984  O   GLN B 246     -11.405  -5.419 -20.989  1.00  1.00
ATOM    985  N   PHE B 247     -13.109  -4.218 -21.658  1.00  1.00
ATOM    986  CA  PHE B 247     -13.629  -5.294 -22.494  1.00  1.00
ATOM    987  C   PHE B 247     -12.933  -5.325 -23.848  1.00  1.00
ATOM    988  O   PHE B 247     -12.522  -4.288 -24.370  1.00  1.00
ATOM    989  N   THR B 248     -13.163  -6.257 -24.675  1.00  1.00
ATOM    990  CA  THR B 248     -12.600  -6.385 -26.014  1.00  1.00
ATOM    991  C   THR B 248     -12.535  -5.035 -26.715  1.00  1.00
ATOM    992  O   THR B 248     -13.517  -4.293 -26.748  1.00  1.00
ATOM    993  N   ALA B 249     -11.297  -4.753 -27.163  1.00  1.00
ATOM    994  CA  ALA B 249     -10.903  -3.590 -27.949  1.00  1.00
ATOM    995  C   ALA B 249      -9.970  -3.984 -29.087  1.00  1.00
ATOM    996  O   ALA B 249      -8.972  -4.673 -28.874  1.00  1.00
ATOM    997  N   VAL B 250     -10.447  -4.021 -30.274  1.00  1.00
ATOM    998  CA  VAL B 250      -9.706  -4.457 -31.451  1.00  1.00
ATOM    999  C   VAL B 250      -9.603  -3.340 -32.482  1.00  1.00
ATOM   1000  O   VAL B 250     -10.528  -2.544 -32.644  1.00  1.00
ATOM   1001  N   GLY B 251      -8.645  -3.218 -33.201  1.00  1.00
ATOM   1002  CA  GLY B 251      -8.462  -2.288 -34.309  1.00  1.00
ATOM   1003  C   GLY B 251      -9.639  -2.342 -35.274  1.00  1.00
ATOM   1004  O   GLY B 251     -10.180  -3.413 -35.548  1.00  1.00
ATOM   1005  N   LYS B 252      -9.756  -1.211 -36.050  1.00  1.00
ATOM   1006  CA  LYS B 252     -10.701  -1.142 -37.158  1.00  1.00
ATOM   1007  C   LYS B 252      -9.983  -1.211 -38.500  1.00  1.00
ATOM   1008  O   LYS B 252      -8.979  -0.531 -38.713  1.00  1.00
ATOM   1009  N   LEU B 253      -9.580  10.555 -37.260  1.00  1.00
ATOM   1010  CA  LEU B 253     -10.668  10.635 -36.293  1.00  1.00
ATOM   1011  C   LEU B 253     -10.648   9.444 -35.341  1.00  1.00
ATOM   1012  O   LEU B 253     -10.904   9.588 -34.145  1.00  1.00
ATOM   1013  N   ASN B 254     -10.545   8.228 -35.860  1.00  1.00
ATOM   1014  CA  ASN B 254     -10.437   7.032 -35.033  1.00  1.00
ATOM   1015  C   ASN B 254      -9.146   7.035 -34.225  1.00  1.00
ATOM   1016  O   ASN B 254      -9.126   6.616 -33.068  1.00  1.00
ATOM   1017  N   LYS B 255      -8.036   7.365 -34.839  1.00  1.00
ATOM   1018  CA  LYS B 255      -6.759   7.411 -34.137  1.00  1.00
ATOM   1019  C   LYS B 255      -6.750   8.509 -33.082  1.00  1.00
ATOM   1020  O   LYS B 255      -6.162   8.351 -32.012  1.00  1.00
ATOM   1021  N   LYS B 256      -7.376   9.684 -33.385  1.00  1.00
ATOM   1022  CA  LYS B 256      -7.475  10.784 -32.433  1.00  1.00
ATOM   1023  C   LYS B 256      -8.251  10.368 -31.189  1.00  1.00
ATOM   1024  O   LYS B 256      -7.899  10.746 -30.072  1.00  1.00
ATOM   1025  N   VAL B 257      -9.377   9.618 -31.384  1.00  1.00
ATOM   1026  CA  VAL B 257     -10.179   9.124 -30.272  1.00  1.00
ATOM   1027  C   VAL B 257      -9.384   8.155 -29.406  1.00  1.00
ATOM   1028  O   VAL B 257      -9.472   8.188 -28.179  1.00  1.00
ATOM   1029  N   ASP B 258      -8.742   7.145 -30.071  1.00  1.00
ATOM   1030  CA  ASP B 258      -7.948   6.162 -29.343  1.00  1.00
ATOM   1031  C   ASP B 258      -6.792   6.825 -28.606  1.00  1.00
ATOM   1032  O   ASP B 258      -6.486   6.474 -27.466  1.00  1.00
ATOM   1033  N   ASP B 259      -6.036   7.667 -29.212  1.00  1.00
ATOM   1034  CA  ASP B 259      -4.878   8.318 -28.613  1.00  1.00
ATOM   1035  C   ASP B 259      -5.297   9.282 -27.510  1.00  1.00
ATOM   1036  O   ASP B 259      -4.599   9.433 -26.507  1.00  1.00
ATOM   1037  N   GLY B 260      -6.433   9.933 -27.632  1.00  1.00
ATOM   1038  CA  GLY B 260      -6.907  10.897 -26.646  1.00  1.00
ATOM   1039  C   GLY B 260      -7.405  10.199 -25.388  1.00  1.00
ATOM   1040  O   GLY B 260      -7.219  10.694 -24.276  1.00  1.00
ATOM   1041  N   PHE B 261      -8.120   9.101 -25.503  1.00  1.00
ATOM   1042  CA  PHE B 261      -8.555   8.313 -24.357  1.00  1.00
ATOM   1043  C   PHE B 261      -7.366   7.713 -23.617  1.00  1.00
ATOM   1044  O   PHE B 261      -7.355   7.650 -22.388  1.00  1.00
ATOM   1045  N   LEU B 262      -6.397   7.209 -24.398  1.00  1.00
ATOM   1046  CA  LEU B 262      -5.177   6.643 -23.833  1.00  1.00
ATOM   1047  C   LEU B 262      -4.388   7.695 -23.061  1.00  1.00
ATOM   1048  O   LEU B 262      -3.817   7.408 -22.009  1.00  1.00
ATOM   1049  N   ASP B 263      -4.291   8.916 -23.602  1.00  1.00
ATOM   1050  CA  ASP B 263      -3.600  10.011 -22.930  1.00  1.00
ATOM   1051  C   ASP B 263      -4.251  10.334 -21.591  1.00  1.00
ATOM   1052  O   ASP B 263      -3.564  10.609 -20.607  1.00  1.00
ATOM   1053  N   ILE B 264      -5.591  10.362 -21.562  1.00  1.00
ATOM   1054  CA  ILE B 264      -6.351  10.710 -20.368  1.00  1.00
ATOM   1055  C   ILE B 264      -6.214   9.636 -19.296  1.00  1.00
ATOM   1056  O   ILE B 264      -6.077   9.943 -18.111  1.00  1.00
ATOM   1057  N   TRP B 265      -6.357   8.352 -19.689  1.00  1.00
ATOM   1058  CA  TRP B 265      -6.295   7.248 -18.738  1.00  1.00
ATOM   1059  C   TRP B 265      -4.885   7.075 -18.188  1.00  1.00
ATOM   1060  O   TRP B 265      -4.702   6.747 -17.015  1.00  1.00
ATOM   1061  N   THR B 266      -3.882   7.249 -18.995  1.00  1.00
ATOM   1062  CA  THR B 266      -2.497   7.208 -18.540  1.00  1.00
ATOM   1063  C   THR B 266      -2.232   8.276 -17.487  1.00  1.00
ATOM   1064  O   THR B 266      -1.536   8.030 -16.502  1.00  1.00
ATOM   1065  N   TYR B 267      -2.735   9.521 -17.793  1.00  1.00
ATOM   1066  CA  TYR B 267      -2.597  10.641 -16.870  1.00  1.00
ATOM   1067  C   TYR B 267      -3.329  10.371 -15.562  1.00  1.00
ATOM   1068  O   TYR B 267      -2.825  10.680 -14.482  1.00  1.00
ATOM   1069  N   ASN B 268      -4.546   9.887 -15.655  1.00  1.00
ATOM   1070  CA  ASN B 268      -5.409   9.618 -14.512  1.00  1.00
ATOM   1071  C   ASN B 268      -4.801   8.561 -13.599  1.00  1.00
ATOM   1072  O   ASN B 268      -4.866   8.672 -12.375  1.00  1.00
ATOM   1073  N   ALA B 269      -4.327   7.465 -14.182  1.00  1.00
ATOM   1074  CA  ALA B 269      -3.751   6.361 -13.424  1.00  1.00
ATOM   1075  C   ALA B 269      -2.501   6.800 -12.672  1.00  1.00
ATOM   1076  O   ALA B 269      -2.297   6.429 -11.517  1.00  1.00
ATOM   1077  N   GLU B 270      -1.594   7.450 -13.356  1.00  1.00
ATOM   1078  CA  GLU B 270      -0.332   7.870 -12.758  1.00  1.00
ATOM   1079  C   GLU B 270      -0.557   8.916 -11.674  1.00  1.00
ATOM   1080  O   GLU B 270       0.089   8.886 -10.626  1.00  1.00
ATOM   1081  N   LEU B 271      -1.393   9.877 -11.888  1.00  1.00
ATOM   1082  CA  LEU B 271      -1.655  10.959 -10.946  1.00  1.00
ATOM   1083  C   LEU B 271      -2.416  10.453  -9.725  1.00  1.00
ATOM   1084  O   LEU B 271      -2.182  10.907  -8.605  1.00  1.00
ATOM   1085  N   LEU B 272      -3.370   9.577  -9.906  1.00  1.00
ATOM   1086  CA  LEU B 272      -4.103   8.970  -8.801  1.00  1.00
ATOM   1087  C   LEU B 272      -3.158   8.259  -7.838  1.00  1.00
ATOM   1088  O   LEU B 272      -3.336   8.320  -6.621  1.00  1.00
ATOM   1089  N   VAL B 273      -2.195   7.516  -8.415  1.00  1.00
ATOM   1090  CA  VAL B 273      -1.227   6.783  -7.608  1.00  1.00
ATOM   1091  C   VAL B 273      -0.294   7.733  -6.869  1.00  1.00
ATOM   1092  O   VAL B 273       0.023   7.522  -5.698  1.00  1.00
ATOM   1093  N   LEU B 274       0.201   8.748  -7.579  1.00  1.00
ATOM   1094  CA  LEU B 274       1.109   9.724  -6.988  1.00  1.00
ATOM   1095  C   LEU B 274       0.437  10.482  -5.848  1.00  1.00
ATOM   1096  O   LEU B 274       1.051  10.736  -4.812  1.00  1.00
ATOM   1097  N   LEU B 275      -0.764  10.928  -6.042  1.00  1.00
ATOM   1098  CA  LEU B 275      -1.505  11.668  -5.027  1.00  1.00
ATOM   1099  C   LEU B 275      -1.824  10.786  -3.825  1.00  1.00
ATOM   1100  O   LEU B 275      -1.754  11.232  -2.680  1.00  1.00
ATOM   1101  N   GLU B 276      -2.330   9.566  -4.090  1.00  1.00
ATOM   1102  CA  GLU B 276      -2.675   8.642  -3.017  1.00  1.00
ATOM   1103  C   GLU B 276      -1.437   8.215  -2.238  1.00  1.00
ATOM   1104  O   GLU B 276      -1.486   8.047  -1.019  1.00  1.00
ATOM   1105  N   ASN B 277      -0.317   8.072  -2.898  1.00  1.00
ATOM   1106  CA  ASN B 277       0.941   7.717  -2.251  1.00  1.00
ATOM   1107  C   ASN B 277       1.356   8.774  -1.236  1.00  1.00
ATOM   1108  O   ASN B 277       1.842   8.450  -0.152  1.00  1.00
ATOM   1109  N   GLU B 278       1.285  10.037  -1.633  1.00  1.00
ATOM   1110  CA  GLU B 278       1.588  11.146  -0.736  1.00  1.00
ATOM   1111  C   GLU B 278       0.674  11.134   0.483  1.00  1.00
ATOM   1112  O   GLU B 278       1.114  11.394   1.603  1.00  1.00
ATOM   1113  N   ARG B 279      -0.605  10.885   0.272  1.00  1.00
ATOM   1114  CA  ARG B 279      -1.603  10.864   1.334  1.00  1.00
ATOM   1115  C   ARG B 279      -1.376   9.692   2.280  1.00  1.00
ATOM   1116  O   ARG B 279      -1.564   9.814   3.490  1.00  1.00
ATOM   1117  N   THR B 280      -1.006   8.536   1.747  1.00  1.00
ATOM   1118  CA  THR B 280      -0.744   7.331   2.525  1.00  1.00
ATOM   1119  C   THR B 280       0.414   7.540   3.491  1.00  1.00
ATOM   1120  O   THR B 280       0.367   7.094   4.637  1.00  1.00
ATOM   1121  N   LEU B 281       1.509   8.102   2.988  1.00  1.00
ATOM   1122  CA  LEU B 281       2.672   8.377   3.823  1.00  1.00
ATOM   1123  C   LEU B 281       2.340   9.388   4.916  1.00  1.00
ATOM   1124  O   LEU B 281       2.778   9.248   6.058  1.00  1.00
ATOM   1125  N   ASP B 282       1.567  10.387   4.571  1.00  1.00
ATOM   1126  CA  ASP B 282       1.149  11.392   5.541  1.00  1.00
ATOM   1127  C   ASP B 282       0.235  10.788   6.600  1.00  1.00
ATOM   1128  O   ASP B 282       0.319  11.137   7.778  1.00  1.00
ATOM   1129  N   PHE B 283      -0.634   9.836   6.168  1.00  1.00
ATOM   1130  CA  PHE B 283      -1.550   9.130   7.055  1.00  1.00
ATOM   1131  C   PHE B 283      -0.793   8.365   8.133  1.00  1.00
ATOM   1132  O   PHE B 283      -1.212   8.325   9.290  1.00  1.00
ATOM   1133  N   HIS B 284       0.246   7.636   7.718  1.00  1.00
ATOM   1134  CA  HIS B 284       1.092   6.895   8.646  1.00  1.00
ATOM   1135  C   HIS B 284       1.787   7.832   9.626  1.00  1.00
ATOM   1136  O   HIS B 284       1.893   7.534  10.815  1.00  1.00
ATOM   1137  N   ASP B 285       2.346   8.959   9.068  1.00  1.00
ATOM   1138  CA  ASP B 285       2.987   9.967   9.904  1.00  1.00
ATOM   1139  C   ASP B 285       2.029  10.489  10.968  1.00  1.00
ATOM   1140  O   ASP B 285       2.416  10.692  12.119  1.00  1.00
ATOM   1141  N   SER B 286       0.789  10.733  10.594  1.00  1.00
ATOM   1142  CA  SER B 286      -0.256  11.227  11.483  1.00  1.00
ATOM   1143  C   SER B 286      -0.549  10.228  12.596  1.00  1.00
ATOM   1144  O   SER B 286      -0.778  10.612  13.743  1.00  1.00
ATOM   1145  N   ASN B 287      -0.666   8.942  12.257  1.00  1.00
ATOM   1146  CA  ASN B 287      -0.959   7.874  13.205  1.00  1.00
ATOM   1147  C   ASN B 287       0.123   7.772  14.272  1.00  1.00
ATOM   1148  O   ASN B 287      -0.169   7.543  15.445  1.00  1.00
ATOM   1149  N   VAL B 288       1.393   7.881  13.829  1.00  1.00
ATOM   1150  CA  VAL B 288       2.514   7.865  14.761  1.00  1.00
ATOM   1151  C   VAL B 288       2.463   9.059  15.705  1.00  1.00
ATOM   1152  O   VAL B 288       2.706   8.926  16.904  1.00  1.00
ATOM   1153  N   LYS B 289       2.222  10.240  15.127  1.00  1.00
ATOM   1154  CA  LYS B 289       2.143  11.485  15.880  1.00  1.00
ATOM   1155  C   LYS B 289       1.039  11.425  16.929  1.00  1.00
ATOM   1156  O   LYS B 289       1.211  11.900  18.052  1.00  1.00
ATOM   1157  N   ASN B 290      -0.139  10.891  16.527  1.00  1.00
ATOM   1158  CA  ASN B 290      -1.292  10.785  17.412  1.00  1.00
ATOM   1159  C   ASN B 290      -1.030   9.797  18.541  1.00  1.00
ATOM   1160  O   ASN B 290      -1.462  10.006  19.675  1.00  1.00
ATOM   1161  N   LEU B 291      -0.419   8.664  18.263  1.00  1.00
ATOM   1162  CA  LEU B 291      -0.042   7.672  19.263  1.00  1.00
ATOM   1163  C   LEU B 291       0.913   8.264  20.293  1.00  1.00
ATOM   1164  O   LEU B 291       0.795   7.996  21.489  1.00  1.00
ATOM   1165  N   TYR B 292       1.830   9.077  19.806  1.00  1.00
ATOM   1166  CA  TYR B 292       2.796   9.746  20.670  1.00  1.00
ATOM   1167  C   TYR B 292       2.112  10.755  21.584  1.00  1.00
ATOM   1168  O   TYR B 292       2.446  10.864  22.764  1.00  1.00
ATOM   1169  N   GLU B 293       1.289  11.622  21.001  1.00  1.00
ATOM   1170  CA  GLU B 293       0.544  12.624  21.754  1.00  1.00
ATOM   1171  C   GLU B 293      -0.389  11.971  22.766  1.00  1.00
ATOM   1172  O   GLU B 293      -0.568  12.476  23.875  1.00  1.00
ATOM   1173  N   LYS B 294      -0.973  10.846  22.444  1.00  1.00
ATOM   1174  CA  LYS B 294      -1.846  10.086  23.330  1.00  1.00
ATOM   1175  C   LYS B 294      -1.106   9.643  24.586  1.00  1.00
ATOM   1176  O   LYS B 294      -1.658   9.670  25.686  1.00  1.00
ATOM   1177  N   VAL B 295       0.076   9.020  24.412  1.00  1.00
ATOM   1178  CA  VAL B 295       0.909   8.612  25.537  1.00  1.00
ATOM   1179  C   VAL B 295       1.356   9.816  26.357  1.00  1.00
ATOM   1180  O   VAL B 295       1.361   9.774  27.587  1.00  1.00
ATOM   1181  N   LYS B 296       1.735  10.885  25.642  1.00  1.00
ATOM   1182  CA  LYS B 296       2.193  12.097  26.311  1.00  1.00
ATOM   1183  C   LYS B 296       1.121  12.649  27.243  1.00  1.00
ATOM   1184  O   LYS B 296       1.418  13.088  28.354  1.00  1.00
ATOM   1185  N   SER B 297      -0.128  12.651  26.806  1.00  1.00
ATOM   1186  CA  SER B 297      -1.244  13.194  27.570  1.00  1.00
ATOM   1187  C   SER B 297      -1.613  12.281  28.732  1.00  1.00
ATOM   1188  O   SER B 297      -2.021  12.748  29.796  1.00  1.00
ATOM   1189  N   GLN B 298      -1.381  10.996  28.654  1.00  1.00
ATOM   1190  CA  GLN B 298      -1.636  10.073  29.754  1.00  1.00
ATOM   1191  C   GLN B 298      -0.623  10.259  30.876  1.00  1.00
ATOM   1192  O   GLN B 298      -0.967  10.179  32.055  1.00  1.00
ATOM   1193  N   LEU B 299       0.668  10.305  30.533  1.00  1.00
ATOM   1194  CA  LEU B 299       1.751  10.389  31.506  1.00  1.00
ATOM   1195  C   LEU B 299       1.851  11.790  32.100  1.00  1.00
ATOM   1196  O   LEU B 299       2.161  11.954  33.280  1.00  1.00
ATOM   1197  N   LYS B 300       1.439  12.761  31.588  1.00  1.00
ATOM   1198  CA  LYS B 300       1.574  14.125  32.083  1.00  1.00
ATOM   1199  C   LYS B 300       2.993  14.398  32.565  1.00  1.00
ATOM   1200  O   LYS B 300       3.862  14.782  31.782  1.00  1.00
ATOM   1201  N   ASN B 301       3.192  14.757  33.823  1.00  1.00
ATOM   1202  CA  ASN B 301       4.488  15.082  34.407  1.00  1.00
ATOM   1203  C   ASN B 301       5.043  13.907  35.203  1.00  1.00
ATOM   1204  O   ASN B 301       6.205  13.913  35.608  1.00  1.00
ATOM   1205  N   ASN B 302       4.413  12.748  35.178  1.00  1.00
ATOM   1206  CA  ASN B 302       4.931  11.519  35.767  1.00  1.00
ATOM   1207  C   ASN B 302       6.054  10.933  34.920  1.00  1.00
ATOM   1208  O   ASN B 302       6.933  10.240  35.431  1.00  1.00
ATOM   1209  N   ALA B 303       6.386  11.491  33.951  1.00  1.00
ATOM   1210  CA  ALA B 303       7.456  11.193  33.008  1.00  1.00
ATOM   1211  C   ALA B 303       7.995  12.464  32.365  1.00  1.00
ATOM   1212  O   ALA B 303       7.254  13.423  32.147  1.00  1.00
ATOM   1213  N   LYS B 304       9.163  12.358  31.783  1.00  1.00
ATOM   1214  CA  LYS B 304       9.822  13.440  31.063  1.00  1.00
ATOM   1215  C   LYS B 304      10.076  13.059  29.610  1.00  1.00
ATOM   1216  O   LYS B 304      10.445  11.924  29.311  1.00  1.00
ATOM   1217  N   GLU B 305       9.718  14.011  28.669  1.00  1.00
ATOM   1218  CA  GLU B 305      10.155  13.784  27.297  1.00  1.00
ATOM   1219  C   GLU B 305      11.670  13.886  27.178  1.00  1.00
ATOM   1220  O   GLU B 305      12.265  14.896  27.555  1.00  1.00
ATOM   1221  N   ILE B 306      12.298  12.779  26.655  1.00  1.00
ATOM   1222  CA  ILE B 306      13.750  12.670  26.582  1.00  1.00
ATOM   1223  C   ILE B 306      14.233  12.708  25.138  1.00  1.00
ATOM   1224  O   ILE B 306      15.373  13.084  24.864  1.00  1.00
ATOM   1225  N   GLY B 307      13.439  12.649  24.220  1.00  1.00
ATOM   1226  CA  GLY B 307      13.894  12.873  22.853  1.00  1.00
ATOM   1227  C   GLY B 307      13.569  11.681  21.962  1.00  1.00
ATOM   1228  O   GLY B 307      13.715  10.529  22.372  1.00  1.00
ATOM   1229  N   ASN B 308      13.347  12.016  20.705  1.00  1.00
ATOM   1230  CA  ASN B 308      13.348  10.888  19.782  1.00  1.00
ATOM   1231  C   ASN B 308      12.094  10.040  19.947  1.00  1.00
ATOM   1232  O   ASN B 308      12.070   8.869  19.567  1.00  1.00
ATOM   1233  N   GLY B 309      11.091  10.470  20.745  1.00  1.00
ATOM   1234  CA  GLY B 309       9.845   9.729  20.900  1.00  1.00
ATOM   1235  C   GLY B 309       9.892   8.821  22.122  1.00  1.00
ATOM   1236  O   GLY B 309       8.931   8.110  22.416  1.00  1.00
ATOM   1237  N   CYS B 310      10.694   9.153  23.066  1.00  1.00
ATOM   1238  CA  CYS B 310      10.902   8.380  24.284  1.00  1.00
ATOM   1239  C   CYS B 310      10.490   9.174  25.517  1.00  1.00
ATOM   1240  O   CYS B 310      10.704  10.384  25.589  1.00  1.00
ATOM   1241  N   PHE B 311       9.853   8.518  26.442  1.00  1.00
ATOM   1242  CA  PHE B 311       9.539   9.017  27.776  1.00  1.00
ATOM   1243  C   PHE B 311      10.318   8.262  28.844  1.00  1.00
ATOM   1244  O   PHE B 311      10.468   7.042  28.771  1.00  1.00
ATOM   1245  N   GLU B 312      10.867   8.994  29.771  1.00  1.00
ATOM   1246  CA  GLU B 312      11.517   8.433  30.949  1.00  1.00
ATOM   1247  C   GLU B 312      10.683   8.665  32.202  1.00  1.00
ATOM   1248  O   GLU B 312      10.267   9.789  32.483  1.00  1.00
ATOM   1249  N   PHE B 313      10.190   7.499  32.805  1.00  1.00
ATOM   1250  CA  PHE B 313       9.317   7.630  33.965  1.00  1.00
ATOM   1251  C   PHE B 313      10.082   8.152  35.174  1.00  1.00
ATOM   1252  O   PHE B 313      11.219   7.751  35.421  1.00  1.00
ATOM   1253  N   TYR B 314       9.296   8.907  36.032  1.00  1.00
ATOM   1254  CA  TYR B 314       9.841   9.352  37.309  1.00  1.00
ATOM   1255  C   TYR B 314       9.545   8.347  38.415  1.00  1.00
ATOM   1256  O   TYR B 314      10.175   8.370  39.472  1.00  1.00
ATOM   1257  N   HIS B 315       8.883   7.347  38.085  1.00  1.00
ATOM   1258  CA  HIS B 315       8.457   6.215  38.899  1.00  1.00
ATOM   1259  C   HIS B 315       8.874   4.894  38.266  1.00  1.00
ATOM   1260  O   HIS B 315       8.942   4.775  37.042  1.00  1.00
ATOM   1261  N   LYS B 316       8.922   3.815  39.050  1.00  1.00
ATOM   1262  CA  LYS B 316       9.062   2.475  38.493  1.00  1.00
ATOM   1263  C   LYS B 316       7.805   2.057  37.742  1.00  1.00
ATOM   1264  O   LYS B 316       6.697   2.136  38.273  1.00  1.00
ATOM   1265  N   CYS B 317       7.905   1.712  36.538  1.00  1.00
ATOM   1266  CA  CYS B 317       6.834   1.249  35.664  1.00  1.00
ATOM   1267  C   CYS B 317       7.102  -0.166  35.167  1.00  1.00
ATOM   1268  O   CYS B 317       8.020  -0.395  34.380  1.00  1.00
ATOM   1269  N   ASP B 318       6.581  -1.157  35.907  1.00  1.00
ATOM   1270  CA  ASP B 318       6.760  -2.557  35.543  1.00  1.00
ATOM   1271  C   ASP B 318       5.960  -2.909  34.295  1.00  1.00
ATOM   1272  O   ASP B 318       4.968  -2.254  33.977  1.00  1.00
ATOM   1273  N   ASN B 319       5.753  -4.146  33.976  1.00  1.00
ATOM   1274  CA  ASN B 319       5.043  -4.594  32.783  1.00  1.00
ATOM   1275  C   ASN B 319       3.542  -4.372  32.920  1.00  1.00
ATOM   1276  O   ASN B 319       2.862  -4.046  31.946  1.00  1.00
ATOM   1277  N   GLU B 320       2.930  -4.478  34.042  1.00  1.00
ATOM   1278  CA  GLU B 320       1.534  -4.109  34.240  1.00  1.00
ATOM   1279  C   GLU B 320       1.313  -2.625  33.975  1.00  1.00
ATOM   1280  O   GLU B 320       0.293  -2.230  33.409  1.00  1.00
ATOM   1281  N   CYS B 321       2.242  -1.778  34.479  1.00  1.00
ATOM   1282  CA  CYS B 321       2.185  -0.342  34.236  1.00  1.00
ATOM   1283  C   CYS B 321       2.363  -0.027  32.756  1.00  1.00
ATOM   1284  O   CYS B 321       1.698   0.857  32.216  1.00  1.00
ATOM   1285  N   MET B 322       3.338  -0.667  32.128  1.00  1.00
ATOM   1286  CA  MET B 322       3.629  -0.470  30.713  1.00  1.00
ATOM   1287  C   MET B 322       2.444  -0.874  29.845  1.00  1.00
ATOM   1288  O   MET B 322       2.117  -0.197  28.870  1.00  1.00
ATOM   1289  N   GLU B 323       1.813  -1.970  30.129  1.00  1.00
ATOM   1290  CA  GLU B 323       0.638  -2.435  29.402  1.00  1.00
ATOM   1291  C   GLU B 323      -0.506  -1.434  29.507  1.00  1.00
ATOM   1292  O   GLU B 323      -1.255  -1.231  28.551  1.00  1.00
ATOM   1293  N   SER B 324      -0.712  -0.824  30.659  1.00  1.00
ATOM   1294  CA  SER B 324      -1.709   0.222  30.851  1.00  1.00
ATOM   1295  C   SER B 324      -1.416   1.431  29.973  1.00  1.00
ATOM   1296  O   SER B 324      -2.330   2.067  29.448  1.00  1.00
ATOM   1297  N   VAL B 325      -0.165   1.811  29.815  1.00  1.00
ATOM   1298  CA  VAL B 325       0.221   2.861  28.880  1.00  1.00
ATOM   1299  C   VAL B 325      -0.097   2.464  27.444  1.00  1.00
ATOM   1300  O   VAL B 325      -0.594   3.273  26.662  1.00  1.00
ATOM   1301  N   ARG B 326       0.192   1.266  27.078  1.00  1.00
ATOM   1302  CA  ARG B 326      -0.021   0.736  25.737  1.00  1.00
ATOM   1303  C   ARG B 326      -1.506   0.578  25.437  1.00  1.00
ATOM   1304  O   ARG B 326      -1.957   0.849  24.323  1.00  1.00
ATOM   1305  N   ASN B 327      -2.360   0.346  26.257  1.00  1.00
ATOM   1306  CA  ASN B 327      -3.784   0.113  26.048  1.00  1.00
ATOM   1307  C   ASN B 327      -4.611   1.305  26.513  1.00  1.00
ATOM   1308  O   ASN B 327      -5.794   1.415  26.191  1.00  1.00
ATOM   1309  N   GLY B 328      -4.054   2.342  26.953  1.00  1.00
ATOM   1310  CA  GLY B 328      -4.666   3.650  27.154  1.00  1.00
ATOM   1311  C   GLY B 328      -5.455   3.695  28.456  1.00  1.00
ATOM   1312  O   GLY B 328      -6.107   4.693  28.764  1.00  1.00
ATOM   1313  N   THR B 329      -4.986   3.103  29.492  1.00  1.00
ATOM   1314  CA  THR B 329      -5.620   3.062  30.804  1.00  1.00
ATOM   1315  C   THR B 329      -4.615   3.355  31.911  1.00  1.00
ATOM   1316  O   THR B 329      -4.959   3.346  33.093  1.00  1.00
ATOM   1317  N   TYR B 330      -3.548   4.094  31.545  1.00  1.00
ATOM   1318  CA  TYR B 330      -2.571   4.521  32.539  1.00  1.00
ATOM   1319  C   TYR B 330      -3.237   5.298  33.668  1.00  1.00
ATOM   1320  O   TYR B 330      -4.010   6.224  33.425  1.00  1.00
ATOM   1321  N   ASP B 331      -2.911   4.926  34.908  1.00  1.00
ATOM   1322  CA  ASP B 331      -3.412   5.612  36.093  1.00  1.00
ATOM   1323  C   ASP B 331      -2.385   6.600  36.632  1.00  1.00
ATOM   1324  O   ASP B 331      -1.415   6.209  37.281  1.00  1.00
ATOM   1325  N   TYR B 332      -2.614   7.961  36.313  1.00  1.00
ATOM   1326  CA  TYR B 332      -1.618   8.958  36.688  1.00  1.00
ATOM   1327  C   TYR B 332      -1.593   9.170  38.196  1.00  1.00
ATOM   1328  O   TYR B 332      -0.528   9.327  38.793  1.00  1.00
ATOM   1329  N   PRO B 333      -2.745   9.296  38.859  1.00  1.00
ATOM   1330  CA  PRO B 333      -2.837   9.523  40.296  1.00  1.00
ATOM   1331  C   PRO B 333      -2.161   8.401  41.075  1.00  1.00
ATOM   1332  O   PRO B 333      -1.546   8.637  42.114  1.00  1.00
ATOM   1333  N   LYS B 334      -2.113   7.221  40.639  1.00  1.00
ATOM   1334  CA  LYS B 334      -1.493   6.058  41.263  1.00  1.00
ATOM   1335  C   LYS B 334       0.003   6.267  41.454  1.00  1.00
ATOM   1336  O   LYS B 334       0.572   5.865  42.469  1.00  1.00
ATOM   1337  N   TYR B 335       0.709   6.853  40.532  1.00  1.00
ATOM   1338  CA  TYR B 335       2.159   6.996  40.591  1.00  1.00
ATOM   1339  C   TYR B 335       2.562   8.455  40.765  1.00  1.00
ATOM   1340  O   TYR B 335       3.700   8.756  41.124  1.00  1.00
ATOM   1341  N   SER B 336       1.693   9.326  40.957  1.00  1.00
ATOM   1342  CA  SER B 336       1.961  10.758  41.003  1.00  1.00
ATOM   1343  C   SER B 336       2.738  11.134  42.258  1.00  1.00
ATOM   1344  O   SER B 336       3.606  12.005  42.225  1.00  1.00
ATOM   1345  N   GLU B 337       2.532  10.552  43.408  1.00  1.00
ATOM   1346  CA  GLU B 337       3.288  10.845  44.620  1.00  1.00
ATOM   1347  C   GLU B 337       4.751  10.448  44.466  1.00  1.00
ATOM   1348  O   GLU B 337       5.648  11.160  44.916  1.00  1.00
ATOM   1349  N   GLU B 338       4.994   9.194  43.997  1.00  1.00
ATOM   1350  CA  GLU B 338       6.358   8.719  43.799  1.00  1.00
ATOM   1351  C   GLU B 338       7.085   9.555  42.753  1.00  1.00
ATOM   1352  O   GLU B 338       8.281   9.818  42.877  1.00  1.00
ATOM   1353  N   SER B 339       6.365   9.866  41.655  1.00  1.00
ATOM   1354  CA  SER B 339       6.932  10.695  40.598  1.00  1.00
ATOM   1355  C   SER B 339       7.363  12.054  41.135  1.00  1.00
ATOM   1356  O   SER B 339       8.395  12.592  40.734  1.00  1.00
ATOM   1357  N   LYS B 340       6.433  12.704  41.883  1.00  1.00
ATOM   1358  CA  LYS B 340       6.688  14.013  42.472  1.00  1.00
ATOM   1359  C   LYS B 340       7.968  14.006  43.297  1.00  1.00
ATOM   1360  O   LYS B 340       8.734  14.969  43.280  1.00  1.00
ATOM   1361  N   LEU B 341       8.143  12.989  44.151  1.00  1.00
ATOM   1362  CA  LEU B 341       9.336  12.859  44.979  1.00  1.00
ATOM   1363  C   LEU B 341      10.590  12.722  44.122  1.00  1.00
ATOM   1364  O   LEU B 341      11.652  13.237  44.472  1.00  1.00
ATOM   1365  N   ASN B 342      10.540  12.145  42.970  1.00  1.00
ATOM   1366  CA  ASN B 342      11.708  11.845  42.151  1.00  1.00
ATOM   1367  C   ASN B 342      12.114  13.049  41.310  1.00  1.00
ATOM   1368  O   ASN B 342      13.291  13.234  41.002  1.00  1.00
ATOM   1369  N   ARG B 343      11.224  13.692  40.625  1.00  1.00
ATOM   1370  CA  ARG B 343      11.577  14.860  39.827  1.00  1.00
ATOM   1371  C   ARG B 343      11.858  16.067  40.713  1.00  1.00
ATOM   1372  O   ARG B 343      11.145  16.317  41.684  1.00  1.00
